# Supplementary material for: Research on differential privacy protection method based on user tendency
Source: PLoS One. 2023 Oct 26;18(10):e0288823. doi: 10.1371/journal.pone.0288823 (PMC10602288; doi:10.1371/journal.pone.0288823)
Supplement: S2 Data — (ZIP) [file pone.0288823.s002.zip › Data 5-2/022/Trajectory/20090220235358.plt]

Geolife trajectory
WGS 84
Altitude is in Feet
Reserved 3
0,2,255,My Track,0,0,2,8421376
0
39.971639,116.304553,0,492,39864.9958101852,2009-02-20,23:53:58
39.971774,116.304532,0,492,39864.9958217593,2009-02-20,23:53:59
39.971612,116.30456,0,492,39864.9958333333,2009-02-20,23:54:00
39.971468,116.30454,0,492,39864.9958449074,2009-02-20,23:54:01
39.971511,116.304484,0,492,39864.9958796296,2009-02-20,23:54:04
39.971551,116.304451,0,493,39864.9959027778,2009-02-20,23:54:06
39.971541,116.304421,0,495,39864.9959606482,2009-02-20,23:54:11
39.971575,116.304376,0,496,39864.9959953704,2009-02-20,23:54:14
39.971613,116.304334,0,497,39864.9960300926,2009-02-20,23:54:17
39.971667,116.304293,0,498,39864.9960648148,2009-02-20,23:54:20
39.971711,116.304254,0,499,39864.996099537,2009-02-20,23:54:23
39.971735,116.30421,0,504,39864.9961574074,2009-02-20,23:54:28
39.971771,116.304142,0,509,39864.9962037037,2009-02-20,23:54:32
39.971711,116.304073,0,517,39864.99625,2009-02-20,23:54:36
39.971684,116.30402,0,525,39864.9962847222,2009-02-20,23:54:39
39.971647,116.303994,0,531,39864.9963310185,2009-02-20,23:54:43
39.97155,116.303935,0,534,39864.9963888889,2009-02-20,23:54:48
39.971507,116.303912,0,534,39864.9964351852,2009-02-20,23:54:52
39.971455,116.303898,0,536,39864.9964814815,2009-02-20,23:54:56
39.971391,116.3039,0,538,39864.9965162037,2009-02-20,23:54:59
39.971319,116.303912,0,534,39864.9965393519,2009-02-20,23:55:01
39.971155,116.303984,0,532,39864.9965625,2009-02-20,23:55:03
39.971102,116.303981,0,528,39864.9965856481,2009-02-20,23:55:05
39.971055,116.303943,0,526,39864.9965972222,2009-02-20,23:55:06
39.971006,116.303916,0,520,39864.9966319444,2009-02-20,23:55:09
39.970942,116.303907,0,515,39864.9966666667,2009-02-20,23:55:12
39.970898,116.303896,0,512,39864.9966898148,2009-02-20,23:55:14
39.97084,116.303885,0,508,39864.996724537,2009-02-20,23:55:17
39.971045,116.303674,0,506,39864.9967824074,2009-02-20,23:55:22
39.970995,116.303626,0,506,39864.9967939815,2009-02-20,23:55:23
39.970983,116.303536,0,507,39864.9968171296,2009-02-20,23:55:25
39.970985,116.303443,0,506,39864.9968634259,2009-02-20,23:55:29
39.970943,116.303398,0,503,39864.9968865741,2009-02-20,23:55:31
39.97093,116.303334,0,500,39864.9969328704,2009-02-20,23:55:35
39.97092,116.30327,0,496,39864.9969791667,2009-02-20,23:55:39
39.970994,116.303292,0,496,39864.9970023148,2009-02-20,23:55:41
39.971028,116.303305,0,499,39864.9970601852,2009-02-20,23:55:46
39.971012,116.3033,0,504,39864.9971180556,2009-02-20,23:55:51
39.971012,116.303314,0,506,39864.9971759259,2009-02-20,23:55:56
39.97103,116.303289,0,503,39864.9972337963,2009-02-20,23:56:01
39.971046,116.303234,0,498,39864.9972685185,2009-02-20,23:56:04
39.971104,116.303065,0,496,39864.9972916667,2009-02-20,23:56:06
39.971132,116.303004,0,495,39864.9973032407,2009-02-20,23:56:07
39.97116,116.302947,0,493,39864.9973263889,2009-02-20,23:56:09
39.971183,116.30287,0,491,39864.997349537,2009-02-20,23:56:11
39.9712,116.302803,0,489,39864.9973726852,2009-02-20,23:56:13
39.97124,116.302725,0,490,39864.9973842593,2009-02-20,23:56:14
39.971257,116.302656,0,488,39864.9974189815,2009-02-20,23:56:17
39.971279,116.302604,0,487,39864.9974537037,2009-02-20,23:56:20
39.971283,116.302528,0,486,39864.9974884259,2009-02-20,23:56:23
39.971305,116.302473,0,488,39864.9975462963,2009-02-20,23:56:28
39.971354,116.302458,0,490,39864.9976041667,2009-02-20,23:56:33
39.971323,116.302418,0,491,39864.997662037,2009-02-20,23:56:38
39.971288,116.302381,0,495,39864.9976967593,2009-02-20,23:56:41
39.971242,116.302347,0,491,39864.9977199074,2009-02-20,23:56:43
39.971178,116.302319,0,493,39864.9977430556,2009-02-20,23:56:45
39.971063,116.302315,0,495,39864.9977546296,2009-02-20,23:56:46
39.970952,116.302312,0,496,39864.9977662037,2009-02-20,23:56:47
39.970858,116.302321,0,498,39864.9977777778,2009-02-20,23:56:48
39.970643,116.302471,0,501,39864.9977893519,2009-02-20,23:56:49
39.970578,116.30245,0,502,39864.9978009259,2009-02-20,23:56:50
39.970519,116.302449,0,504,39864.9978125,2009-02-20,23:56:51
39.970406,116.302462,0,506,39864.9978240741,2009-02-20,23:56:52
39.970347,116.302462,0,509,39864.9978472222,2009-02-20,23:56:54
39.970296,116.302447,0,505,39864.9978703704,2009-02-20,23:56:56
39.970249,116.302429,0,500,39864.9979050926,2009-02-20,23:56:59
39.970195,116.302412,0,496,39864.9979398148,2009-02-20,23:57:02
39.970144,116.302389,0,491,39864.9979976852,2009-02-20,23:57:07
39.970429,116.302405,0,488,39864.9980324074,2009-02-20,23:57:10
39.970569,116.302271,0,488,39864.9980671296,2009-02-20,23:57:13
39.970619,116.30226,0,489,39864.9980902778,2009-02-20,23:57:15
39.970605,116.302234,0,494,39864.9981481481,2009-02-20,23:57:20
39.969792,116.301319,0,-295,39864.9982060185,2009-02-20,23:57:25
39.969774,116.301299,0,-292,39864.9982638889,2009-02-20,23:57:30
39.96975,116.301286,0,-289,39864.9983217593,2009-02-20,23:57:35
39.96968,116.301285,0,-286,39864.9983449074,2009-02-20,23:57:37
39.969643,116.301233,0,-280,39864.9983912037,2009-02-20,23:57:41
39.969593,116.301228,0,-276,39864.9984259259,2009-02-20,23:57:44
39.969559,116.301227,0,-271,39864.9984837963,2009-02-20,23:57:49
39.969516,116.301207,0,-266,39864.9985416667,2009-02-20,23:57:54
39.969497,116.301192,0,-259,39864.998599537,2009-02-20,23:57:59
39.969498,116.301151,0,-248,39864.9986574074,2009-02-20,23:58:04
39.969351,116.301148,0,-243,39864.9987152778,2009-02-20,23:58:09
39.969301,116.301147,0,-235,39864.99875,2009-02-20,23:58:12
39.969262,116.301077,0,-230,39864.9987847222,2009-02-20,23:58:15
39.969281,116.30102,0,-225,39864.9988310185,2009-02-20,23:58:19
39.969273,116.300966,0,-218,39864.9988773148,2009-02-20,23:58:23
39.969245,116.300902,0,-215,39864.9989236111,2009-02-20,23:58:27
39.969244,116.300842,0,-210,39864.9989814815,2009-02-20,23:58:32
39.969244,116.300767,0,-205,39864.9990277778,2009-02-20,23:58:36
39.969232,116.300711,0,-201,39864.9990856481,2009-02-20,23:58:41
39.969235,116.300656,0,-195,39864.9991435185,2009-02-20,23:58:46
39.969266,116.300665,0,-180,39864.9992013889,2009-02-20,23:58:51
39.969283,116.3007,0,-169,39864.9992361111,2009-02-20,23:58:54
39.969296,116.300723,0,-153,39864.9992824074,2009-02-20,23:58:58
39.969322,116.300746,0,-136,39864.9993402778,2009-02-20,23:59:03
39.969336,116.300725,0,-119,39864.9993981481,2009-02-20,23:59:08
39.969376,116.300676,0,-112,39864.9994212963,2009-02-20,23:59:10
39.969381,116.300611,0,-103,39864.9994560185,2009-02-20,23:59:13
39.969398,116.300554,0,-94,39864.9994907407,2009-02-20,23:59:16
39.969443,116.300531,0,-85,39864.999525463,2009-02-20,23:59:19
39.969491,116.300473,0,-79,39864.9995486111,2009-02-20,23:59:21
39.969528,116.300427,0,-66,39864.9995949074,2009-02-20,23:59:25
39.969518,116.300349,0,-57,39864.9996296296,2009-02-20,23:59:28
39.969524,116.300294,0,-51,39864.9996527778,2009-02-20,23:59:30
39.969536,116.300235,0,-45,39864.9996759259,2009-02-20,23:59:32
39.969574,116.300166,0,-38,39864.9996990741,2009-02-20,23:59:34
39.969605,116.300083,0,-30,39864.9997337963,2009-02-20,23:59:37
39.969627,116.300029,0,-24,39864.9997569444,2009-02-20,23:59:39
39.969655,116.299977,0,-19,39864.9997800926,2009-02-20,23:59:41
39.969662,116.299918,0,-6,39864.999837963,2009-02-20,23:59:46
39.969691,116.299891,0,6,39864.9998958333,2009-02-20,23:59:51
39.969724,116.299857,0,13,39864.9999305556,2009-02-20,23:59:54
39.969772,116.29984,0,21,39864.9999768519,2009-02-20,23:59:58
39.969815,116.299874,0,25,39865,2009-02-21,00:00:00
39.969846,116.299927,0,28,39865.0000231481,2009-02-21,00:00:02
39.969884,116.299972,0,30,39865.0000347222,2009-02-21,00:00:03
39.96993,116.300014,0,33,39865.0000694444,2009-02-21,00:00:06
39.96997,116.299972,0,40,39865.0001157407,2009-02-21,00:00:10
39.969993,116.299949,0,48,39865.0001736111,2009-02-21,00:00:15
39.96996,116.299923,0,57,39865.0002314815,2009-02-21,00:00:20
39.96996,116.299923,0,57,39865.0002662037,2009-02-21,00:00:23
39.969953,116.29993,0,66,39865.0002893518,2009-02-21,00:00:25
39.969983,116.29998,0,72,39865.0003472222,2009-02-21,00:00:30
39.970019,116.300023,0,74,39865.0003703704,2009-02-21,00:00:32
39.970063,116.300011,0,75,39865.0004282407,2009-02-21,00:00:37
39.970097,116.300053,0,78,39865.000474537,2009-02-21,00:00:41
39.970179,116.300155,0,80,39865.0005324074,2009-02-21,00:00:46
39.970134,116.300162,0,81,39865.0005902778,2009-02-21,00:00:51
39.970103,116.30021,0,83,39865.0006134259,2009-02-21,00:00:53
39.970044,116.300236,0,84,39865.0006365741,2009-02-21,00:00:55
39.96999,116.300259,0,84,39865.0006597222,2009-02-21,00:00:57
39.969946,116.300308,0,86,39865.0006828704,2009-02-21,00:00:59
39.969912,116.300382,0,92,39865.0007407407,2009-02-21,00:01:04
39.970074,116.300457,0,103,39865.000775463,2009-02-21,00:01:07
39.970109,116.300443,0,114,39865.0008101852,2009-02-21,00:01:10
39.970148,116.300437,0,129,39865.0008333333,2009-02-21,00:01:12
39.970177,116.300419,0,143,39865.0008564815,2009-02-21,00:01:14
39.970189,116.300391,0,153,39865.0009143518,2009-02-21,00:01:19
39.970168,116.300371,0,157,39865.0009722222,2009-02-21,00:01:24
39.970189,116.300356,0,160,39865.0010300926,2009-02-21,00:01:29
39.970215,116.300325,0,176,39865.0010532407,2009-02-21,00:01:31
39.970258,116.300348,0,180,39865.0011111111,2009-02-21,00:01:36
39.970303,116.300304,0,197,39865.0011574074,2009-02-21,00:01:40
39.970333,116.300298,0,211,39865.0011921296,2009-02-21,00:01:43
39.970365,116.300284,0,223,39865.0012384259,2009-02-21,00:01:47
39.970385,116.300233,0,235,39865.0012615741,2009-02-21,00:01:49
39.970398,116.300188,0,249,39865.0013078704,2009-02-21,00:01:53
39.970409,116.300162,0,261,39865.0013657407,2009-02-21,00:01:58
39.97041,116.30012,0,270,39865.0014236111,2009-02-21,00:02:03
39.970427,116.300089,0,277,39865.0014814815,2009-02-21,00:02:08
39.97044,116.300049,0,281,39865.0015393518,2009-02-21,00:02:13
39.970484,116.300038,0,286,39865.0015740741,2009-02-21,00:02:16
39.970495,116.300063,0,306,39865.0016319444,2009-02-21,00:02:21
39.970501,116.300082,0,322,39865.0016782407,2009-02-21,00:02:25
39.970515,116.300122,0,335,39865.0017361111,2009-02-21,00:02:30
39.970537,116.300131,0,343,39865.0017939815,2009-02-21,00:02:35
39.97057,116.300073,0,350,39865.0018287037,2009-02-21,00:02:38
39.970602,116.30002,0,356,39865.001875,2009-02-21,00:02:42
39.970657,116.299964,0,363,39865.0019097222,2009-02-21,00:02:45
39.970698,116.299918,0,370,39865.0019560185,2009-02-21,00:02:49
39.970694,116.299961,0,373,39865.0020138889,2009-02-21,00:02:54
39.970664,116.299981,0,380,39865.0020717593,2009-02-21,00:02:59
39.970667,116.299963,0,383,39865.0021296296,2009-02-21,00:03:04
39.970667,116.299963,0,383,39865.0021643518,2009-02-21,00:03:07
39.970663,116.299963,0,387,39865.0021875,2009-02-21,00:03:09
39.970642,116.300001,0,390,39865.0022453704,2009-02-21,00:03:14
39.970617,116.300021,0,390,39865.0023032407,2009-02-21,00:03:19
39.970618,116.300011,0,391,39865.0023611111,2009-02-21,00:03:24
39.970581,116.300051,0,387,39865.0024074074,2009-02-21,00:03:28
39.970575,116.300049,0,380,39865.0024652778,2009-02-21,00:03:33
39.970576,116.300046,0,379,39865.0025231481,2009-02-21,00:03:38
39.970576,116.300051,0,379,39865.0025810185,2009-02-21,00:03:43
39.970576,116.300051,0,379,39865.0026157407,2009-02-21,00:03:46
39.970571,116.300054,0,379,39865.0026388889,2009-02-21,00:03:48
39.970568,116.300063,0,379,39865.0026967593,2009-02-21,00:03:53
39.970552,116.300071,0,380,39865.0027546296,2009-02-21,00:03:58
39.970581,116.300054,0,392,39865.0028009259,2009-02-21,00:04:02
39.97058,116.300126,0,401,39865.0028472222,2009-02-21,00:04:06
39.970585,116.300165,0,405,39865.0029050926,2009-02-21,00:04:11
39.970572,116.300211,0,414,39865.0029513889,2009-02-21,00:04:15
39.970573,116.300185,0,420,39865.0030092593,2009-02-21,00:04:20
39.970579,116.300177,0,426,39865.0030671296,2009-02-21,00:04:25
39.970579,116.300178,0,428,39865.003125,2009-02-21,00:04:30
39.970578,116.300175,0,430,39865.0031828704,2009-02-21,00:04:35
39.970577,116.300177,0,433,39865.0032407407,2009-02-21,00:04:40
39.97058,116.300182,0,435,39865.0032986111,2009-02-21,00:04:45
39.970583,116.300187,0,438,39865.0033564815,2009-02-21,00:04:50
39.970583,116.300187,0,438,39865.0033912037,2009-02-21,00:04:53
39.970583,116.300188,0,440,39865.0034143519,2009-02-21,00:04:55
39.97056,116.300155,0,440,39865.0034722222,2009-02-21,00:05:00
39.970537,116.300122,0,437,39865.0035300926,2009-02-21,00:05:05
39.970518,116.300095,0,437,39865.003587963,2009-02-21,00:05:10
39.970517,116.30008,0,438,39865.0036458333,2009-02-21,00:05:15
39.970456,116.300126,0,433,39865.0036805556,2009-02-21,00:05:18
39.970426,116.300164,0,425,39865.0037152778,2009-02-21,00:05:21
39.970414,116.300176,0,420,39865.0037731482,2009-02-21,00:05:26
39.970406,116.300174,0,419,39865.0038310185,2009-02-21,00:05:31
39.970406,116.300174,0,419,39865.0038657407,2009-02-21,00:05:34
39.970401,116.30017,0,418,39865.0038888889,2009-02-21,00:05:36
39.970398,116.300159,0,417,39865.0039467593,2009-02-21,00:05:41
39.970382,116.300131,0,418,39865.0040046296,2009-02-21,00:05:46
39.970393,116.300104,0,416,39865.0040625,2009-02-21,00:05:51
39.970364,116.300121,0,407,39865.0041203704,2009-02-21,00:05:56
39.970385,116.30014,0,403,39865.0041782407,2009-02-21,00:06:01
39.970385,116.30014,0,403,39865.004212963,2009-02-21,00:06:04
39.970388,116.300133,0,402,39865.0042361111,2009-02-21,00:06:06
39.970387,116.300117,0,402,39865.0042939815,2009-02-21,00:06:11
39.970396,116.300102,0,400,39865.0043518519,2009-02-21,00:06:16
39.970402,116.300099,0,400,39865.0044097222,2009-02-21,00:06:21
39.970399,116.300103,0,400,39865.0044675926,2009-02-21,00:06:26
39.970395,116.300103,0,400,39865.004525463,2009-02-21,00:06:31
39.970391,116.300096,0,400,39865.0045833333,2009-02-21,00:06:36
39.970395,116.300089,0,401,39865.0046412037,2009-02-21,00:06:41
39.970395,116.300095,0,403,39865.0046990741,2009-02-21,00:06:46
39.970398,116.300095,0,405,39865.0047569444,2009-02-21,00:06:51
39.9704,116.300095,0,407,39865.0048148148,2009-02-21,00:06:56
39.970402,116.300097,0,409,39865.0048726852,2009-02-21,00:07:01
39.970401,116.300099,0,412,39865.0049305556,2009-02-21,00:07:06
39.9704,116.300099,0,413,39865.0049884259,2009-02-21,00:07:11
39.970403,116.300099,0,414,39865.0050462963,2009-02-21,00:07:16
39.970403,116.300099,0,414,39865.0050810185,2009-02-21,00:07:19
39.970404,116.3001,0,414,39865.0051041667,2009-02-21,00:07:21
39.970434,116.300131,0,414,39865.005162037,2009-02-21,00:07:26
39.970476,116.300178,0,415,39865.0051967593,2009-02-21,00:07:29
39.970523,116.300251,0,415,39865.0052199074,2009-02-21,00:07:31
39.970562,116.30031,0,414,39865.0052314815,2009-02-21,00:07:32
39.970609,116.300381,0,414,39865.0052430556,2009-02-21,00:07:33
39.970666,116.300399,0,414,39865.0052546296,2009-02-21,00:07:34
39.970726,116.300443,0,414,39865.0052662037,2009-02-21,00:07:35
39.970782,116.300482,0,415,39865.0052777778,2009-02-21,00:07:36
39.970861,116.30047,0,416,39865.0052893519,2009-02-21,00:07:37
39.970945,116.300461,0,416,39865.0053009259,2009-02-21,00:07:38
39.971036,116.300435,0,417,39865.0053125,2009-02-21,00:07:39
39.971127,116.300407,0,417,39865.0053240741,2009-02-21,00:07:40
39.971197,116.300386,0,418,39865.0053356481,2009-02-21,00:07:41
39.97126,116.300368,0,418,39865.0053472222,2009-02-21,00:07:42
39.971323,116.300352,0,418,39865.0053587963,2009-02-21,00:07:43
39.971407,116.300329,0,418,39865.0053819444,2009-02-21,00:07:45
39.971452,116.300324,0,417,39865.0053935185,2009-02-21,00:07:46
39.971499,116.300308,0,417,39865.0054166667,2009-02-21,00:07:48
39.971546,116.300284,0,417,39865.0054513889,2009-02-21,00:07:51
39.97156,116.300266,0,418,39865.0055092593,2009-02-21,00:07:56
39.971591,116.300261,0,419,39865.0055671296,2009-02-21,00:08:01
39.971697,116.300333,0,418,39865.005625,2009-02-21,00:08:06
39.971739,116.300363,0,418,39865.0056365741,2009-02-21,00:08:07
39.971817,116.300406,0,416,39865.0056597222,2009-02-21,00:08:09
39.97189,116.300443,0,415,39865.0056828704,2009-02-21,00:08:11
39.971943,116.300508,0,413,39865.0056944444,2009-02-21,00:08:12
39.972013,116.300609,0,410,39865.0057060185,2009-02-21,00:08:13
39.972091,116.300622,0,410,39865.0057175926,2009-02-21,00:08:14
39.972171,116.300673,0,408,39865.0057291667,2009-02-21,00:08:15
39.972271,116.300684,0,406,39865.0057407407,2009-02-21,00:08:16
39.972362,116.300666,0,405,39865.0057523148,2009-02-21,00:08:17
39.972448,116.300654,0,404,39865.0057638889,2009-02-21,00:08:18
39.972544,116.300632,0,403,39865.005775463,2009-02-21,00:08:19
39.972647,116.300597,0,402,39865.005787037,2009-02-21,00:08:20
39.972749,116.300549,0,401,39865.0057986111,2009-02-21,00:08:21
39.972846,116.300516,0,401,39865.0058101852,2009-02-21,00:08:22
39.972935,116.300484,0,400,39865.0058217593,2009-02-21,00:08:23
39.973041,116.300452,0,399,39865.0058333333,2009-02-21,00:08:24
39.973118,116.300441,0,398,39865.0058449074,2009-02-21,00:08:25
39.973247,116.300378,0,395,39865.0058564815,2009-02-21,00:08:26
39.973402,116.300308,0,390,39865.0058680556,2009-02-21,00:08:27
39.973536,116.300268,0,383,39865.0058796296,2009-02-21,00:08:28
39.973595,116.300249,0,379,39865.0058912037,2009-02-21,00:08:29
39.973669,116.30022,0,375,39865.0059027778,2009-02-21,00:08:30
39.973712,116.300204,0,372,39865.0059143519,2009-02-21,00:08:31
39.97377,116.300205,0,363,39865.0059490741,2009-02-21,00:08:34
39.973793,116.3002,0,353,39865.0060069444,2009-02-21,00:08:39
39.973804,116.300194,0,350,39865.0060648148,2009-02-21,00:08:44
39.973815,116.300196,0,347,39865.0061226852,2009-02-21,00:08:49
39.97382,116.300198,0,345,39865.0061805556,2009-02-21,00:08:54
39.97382,116.300198,0,345,39865.0062152778,2009-02-21,00:08:57
39.973825,116.300201,0,344,39865.0062384259,2009-02-21,00:08:59
39.973834,116.300205,0,344,39865.0062962963,2009-02-21,00:09:04
39.973852,116.300189,0,343,39865.0063541667,2009-02-21,00:09:09
39.973872,116.300183,0,342,39865.006412037,2009-02-21,00:09:14
39.973897,116.300187,0,342,39865.0064699074,2009-02-21,00:09:19
39.97393,116.30018,0,341,39865.0065277778,2009-02-21,00:09:24
39.973958,116.300164,0,339,39865.0065856481,2009-02-21,00:09:29
39.973985,116.300142,0,337,39865.0066435185,2009-02-21,00:09:34
39.974007,116.300127,0,334,39865.0067013889,2009-02-21,00:09:39
39.974015,116.30011,0,331,39865.0067592593,2009-02-21,00:09:44
39.974031,116.300092,0,328,39865.0068171296,2009-02-21,00:09:49
39.974046,116.300081,0,324,39865.006875,2009-02-21,00:09:54
39.974052,116.300083,0,322,39865.0069328704,2009-02-21,00:09:59
39.974054,116.300087,0,320,39865.0069907407,2009-02-21,00:10:04
39.974058,116.300094,0,320,39865.0070486111,2009-02-21,00:10:09
39.974058,116.300102,0,319,39865.0071064815,2009-02-21,00:10:14
39.974052,116.30011,0,319,39865.0071643519,2009-02-21,00:10:19
39.974052,116.30011,0,319,39865.0071990741,2009-02-21,00:10:22
39.974057,116.300103,0,319,39865.0072222222,2009-02-21,00:10:24
39.974154,116.300132,0,318,39865.0072569444,2009-02-21,00:10:27
39.974257,116.3002,0,316,39865.0072685185,2009-02-21,00:10:28
39.974302,116.300205,0,316,39865.0072800926,2009-02-21,00:10:29
39.974394,116.300215,0,316,39865.0072916667,2009-02-21,00:10:30
39.974446,116.300215,0,316,39865.0073032407,2009-02-21,00:10:31
39.974507,116.300218,0,314,39865.0073148148,2009-02-21,00:10:32
39.974605,116.300224,0,312,39865.0073263889,2009-02-21,00:10:33
39.974669,116.300216,0,310,39865.007337963,2009-02-21,00:10:34
39.974745,116.300204,0,307,39865.007349537,2009-02-21,00:10:35
39.974806,116.300195,0,305,39865.0073611111,2009-02-21,00:10:36
39.97486,116.300172,0,303,39865.0073726852,2009-02-21,00:10:37
39.974935,116.300156,0,303,39865.0073842593,2009-02-21,00:10:38
39.975011,116.30015,0,301,39865.0073958333,2009-02-21,00:10:39
39.975076,116.300172,0,300,39865.0074074074,2009-02-21,00:10:40
39.975128,116.300183,0,297,39865.0074189815,2009-02-21,00:10:41
39.975178,116.300193,0,293,39865.0074305556,2009-02-21,00:10:42
39.975297,116.300212,0,308,39865.0074421296,2009-02-21,00:10:43
39.975357,116.300224,0,305,39865.0074537037,2009-02-21,00:10:44
39.97544,116.300222,0,304,39865.0074652778,2009-02-21,00:10:45
39.975532,116.300213,0,303,39865.0074768519,2009-02-21,00:10:46
39.975627,116.300198,0,304,39865.0074884259,2009-02-21,00:10:47
39.975732,116.300183,0,305,39865.0075,2009-02-21,00:10:48
39.975832,116.300172,0,303,39865.0075115741,2009-02-21,00:10:49
39.975944,116.300165,0,302,39865.0075231481,2009-02-21,00:10:50
39.976036,116.300148,0,301,39865.0075347222,2009-02-21,00:10:51
39.976126,116.300148,0,299,39865.0075462963,2009-02-21,00:10:52
39.976317,116.30009,0,305,39865.0075578704,2009-02-21,00:10:53
39.976465,116.300064,0,309,39865.0075694444,2009-02-21,00:10:54
39.976615,116.300037,0,314,39865.0075810185,2009-02-21,00:10:55
39.97676,116.30001,0,316,39865.0075925926,2009-02-21,00:10:56
39.976928,116.299968,0,323,39865.0076041667,2009-02-21,00:10:57
39.977057,116.299939,0,328,39865.0076157407,2009-02-21,00:10:58
39.977159,116.299923,0,330,39865.0076273148,2009-02-21,00:10:59
39.977245,116.299914,0,334,39865.0076388889,2009-02-21,00:11:00
39.977322,116.299901,0,338,39865.007650463,2009-02-21,00:11:01
39.977412,116.299901,0,341,39865.007662037,2009-02-21,00:11:02
39.977509,116.299915,0,348,39865.0076736111,2009-02-21,00:11:03
39.977608,116.299931,0,353,39865.0076851852,2009-02-21,00:11:04
39.977704,116.299932,0,356,39865.0076967593,2009-02-21,00:11:05
39.977832,116.299954,0,369,39865.0077083333,2009-02-21,00:11:06
39.977936,116.299953,0,373,39865.0077199074,2009-02-21,00:11:07
39.978031,116.299947,0,376,39865.0077314815,2009-02-21,00:11:08
39.978128,116.299929,0,379,39865.0077430556,2009-02-21,00:11:09
39.978226,116.299919,0,386,39865.0077546296,2009-02-21,00:11:10
39.978311,116.299904,0,392,39865.0077662037,2009-02-21,00:11:11
39.978398,116.299865,0,395,39865.0077777778,2009-02-21,00:11:12
39.978481,116.299826,0,399,39865.0077893519,2009-02-21,00:11:13
39.978632,116.299758,0,445,39865.0078009259,2009-02-21,00:11:14
39.978596,116.299781,0,409,39865.0078125,2009-02-21,00:11:15
39.978562,116.299852,0,401,39865.0078356481,2009-02-21,00:11:17
39.978582,116.29991,0,379,39865.0078587963,2009-02-21,00:11:19
39.978635,116.299911,0,379,39865.0079050926,2009-02-21,00:11:23
39.978648,116.299889,0,366,39865.007962963,2009-02-21,00:11:28
39.978662,116.299893,0,362,39865.0080208333,2009-02-21,00:11:33
39.978677,116.299912,0,358,39865.0080787037,2009-02-21,00:11:38
39.978677,116.299912,0,358,39865.0081134259,2009-02-21,00:11:41
39.978669,116.299917,0,354,39865.0081365741,2009-02-21,00:11:43
39.978675,116.299935,0,349,39865.0081944444,2009-02-21,00:11:48
39.97873,116.29993,0,336,39865.0082407407,2009-02-21,00:11:52
39.978793,116.299897,0,329,39865.0082638889,2009-02-21,00:11:54
39.978848,116.299868,0,322,39865.008275463,2009-02-21,00:11:55
39.978903,116.299854,0,310,39865.0082986111,2009-02-21,00:11:57
39.97898,116.299853,0,301,39865.0083217593,2009-02-21,00:11:59
39.979066,116.299858,0,291,39865.0083449074,2009-02-21,00:12:01
39.979114,116.299859,0,288,39865.0083564815,2009-02-21,00:12:02
39.979178,116.299867,0,286,39865.0083680556,2009-02-21,00:12:03
39.979251,116.299872,0,283,39865.0083796296,2009-02-21,00:12:04
39.97933,116.299873,0,280,39865.0083912037,2009-02-21,00:12:05
39.97941,116.299865,0,274,39865.0084027778,2009-02-21,00:12:06
39.979485,116.299854,0,271,39865.0084143518,2009-02-21,00:12:07
39.979561,116.299835,0,267,39865.0084259259,2009-02-21,00:12:08
39.97963,116.299825,0,263,39865.0084375,2009-02-21,00:12:09
39.979697,116.299812,0,260,39865.0084490741,2009-02-21,00:12:10
39.979752,116.299796,0,260,39865.0084606481,2009-02-21,00:12:11
39.97983,116.299798,0,244,39865.0084837963,2009-02-21,00:12:13
39.979876,116.299787,0,244,39865.0084953704,2009-02-21,00:12:14
39.979924,116.299773,0,242,39865.0085069444,2009-02-21,00:12:15
39.980007,116.29975,0,242,39865.0085300926,2009-02-21,00:12:17
39.980058,116.299723,0,241,39865.0085532407,2009-02-21,00:12:19
39.980123,116.299677,0,239,39865.0085763889,2009-02-21,00:12:21
39.980158,116.299632,0,240,39865.008599537,2009-02-21,00:12:23
39.980183,116.299567,0,244,39865.0086226852,2009-02-21,00:12:25
39.980245,116.299515,0,247,39865.0086458333,2009-02-21,00:12:27
39.980299,116.299479,0,249,39865.0086574074,2009-02-21,00:12:28
39.980373,116.299449,0,258,39865.0086805556,2009-02-21,00:12:30
39.980414,116.299426,0,263,39865.0086921296,2009-02-21,00:12:31
39.980468,116.299344,0,274,39865.0087152778,2009-02-21,00:12:33
39.980564,116.299348,0,274,39865.0087384259,2009-02-21,00:12:35
39.98065,116.299434,0,260,39865.0087615741,2009-02-21,00:12:37
39.9807,116.299432,0,261,39865.0087731481,2009-02-21,00:12:38
39.980791,116.299437,0,261,39865.0087847222,2009-02-21,00:12:39
39.980852,116.299438,0,262,39865.0087962963,2009-02-21,00:12:40
39.980961,116.299421,0,266,39865.0088078704,2009-02-21,00:12:41
39.981012,116.299445,0,269,39865.0088425926,2009-02-21,00:12:44
39.980942,116.299525,0,280,39865.0088541667,2009-02-21,00:12:45
39.9809,116.299586,0,289,39865.0088657407,2009-02-21,00:12:46
39.98099,116.299594,0,290,39865.0088888889,2009-02-21,00:12:48
39.981039,116.299595,0,289,39865.008900463,2009-02-21,00:12:49
39.981109,116.299594,0,288,39865.008912037,2009-02-21,00:12:50
39.98117,116.299594,0,286,39865.0089236111,2009-02-21,00:12:51
39.981223,116.299597,0,285,39865.0089351852,2009-02-21,00:12:52
39.981295,116.299559,0,283,39865.0089583333,2009-02-21,00:12:54
39.981347,116.29954,0,282,39865.0089699074,2009-02-21,00:12:55
39.981397,116.299524,0,281,39865.0089814815,2009-02-21,00:12:56
39.981448,116.2995,0,281,39865.0089930556,2009-02-21,00:12:57
39.9815,116.299476,0,281,39865.0090046296,2009-02-21,00:12:58
39.981553,116.299451,0,280,39865.0090162037,2009-02-21,00:12:59
39.981604,116.299426,0,279,39865.0090277778,2009-02-21,00:13:00
39.981666,116.2994,0,279,39865.0090393518,2009-02-21,00:13:01
39.981736,116.299369,0,278,39865.0090509259,2009-02-21,00:13:02
39.981805,116.299347,0,278,39865.0090625,2009-02-21,00:13:03
39.981876,116.299328,0,277,39865.0090740741,2009-02-21,00:13:04
39.981957,116.299309,0,276,39865.0090856481,2009-02-21,00:13:05
39.982035,116.299296,0,275,39865.0090972222,2009-02-21,00:13:06
39.982119,116.29928,0,274,39865.0091087963,2009-02-21,00:13:07
39.982194,116.299262,0,273,39865.0091203704,2009-02-21,00:13:08
39.982303,116.299253,0,275,39865.0091319444,2009-02-21,00:13:09
39.982349,116.299276,0,278,39865.0091435185,2009-02-21,00:13:10
39.982464,116.299353,0,288,39865.0091550926,2009-02-21,00:13:11
39.982525,116.299364,0,288,39865.0091666667,2009-02-21,00:13:12
39.982567,116.29942,0,286,39865.0091898148,2009-02-21,00:13:14
39.982656,116.299465,0,274,39865.0092013889,2009-02-21,00:13:15
39.982729,116.299481,0,268,39865.009212963,2009-02-21,00:13:16
39.982786,116.299483,0,262,39865.009224537,2009-02-21,00:13:17
39.982862,116.299453,0,256,39865.0092476852,2009-02-21,00:13:19
39.982914,116.299435,0,252,39865.0092592593,2009-02-21,00:13:20
39.982994,116.299394,0,248,39865.0092824074,2009-02-21,00:13:22
39.983033,116.299365,0,245,39865.0092939815,2009-02-21,00:13:23
39.983113,116.29935,0,250,39865.0093055556,2009-02-21,00:13:24
39.983234,116.299301,0,240,39865.0093171296,2009-02-21,00:13:25
39.98332,116.299301,0,219,39865.0093287037,2009-02-21,00:13:26
39.98341,116.299387,0,211,39865.0093402778,2009-02-21,00:13:27
39.983455,116.299407,0,201,39865.0093634259,2009-02-21,00:13:29
39.983452,116.299476,0,201,39865.0093981481,2009-02-21,00:13:32
39.983402,116.29953,0,209,39865.0094097222,2009-02-21,00:13:33
39.983457,116.299546,0,204,39865.0094444444,2009-02-21,00:13:36
39.983524,116.299574,0,193,39865.0094560185,2009-02-21,00:13:37
39.983613,116.299637,0,187,39865.0094791667,2009-02-21,00:13:39
39.983655,116.299683,0,185,39865.0094907407,2009-02-21,00:13:40
39.983699,116.299787,0,179,39865.0095138889,2009-02-21,00:13:42
39.983708,116.299851,0,176,39865.009525463,2009-02-21,00:13:43
39.983692,116.29994,0,173,39865.009537037,2009-02-21,00:13:44
39.983673,116.300043,0,170,39865.0095486111,2009-02-21,00:13:45
39.983658,116.300158,0,167,39865.0095601852,2009-02-21,00:13:46
39.983652,116.30026,0,163,39865.0095717593,2009-02-21,00:13:47
39.983636,116.300375,0,161,39865.0095833333,2009-02-21,00:13:48
39.983651,116.300495,0,157,39865.0095949074,2009-02-21,00:13:49
39.983655,116.300614,0,153,39865.0096064815,2009-02-21,00:13:50
39.983665,116.300741,0,147,39865.0096180556,2009-02-21,00:13:51
39.98368,116.300871,0,140,39865.0096296296,2009-02-21,00:13:52
39.983707,116.301001,0,133,39865.0096412037,2009-02-21,00:13:53
39.983703,116.301134,0,130,39865.0096527778,2009-02-21,00:13:54
39.983714,116.301276,0,125,39865.0096643518,2009-02-21,00:13:55
39.983714,116.301412,0,119,39865.0096759259,2009-02-21,00:13:56
39.983714,116.301552,0,114,39865.0096875,2009-02-21,00:13:57
39.983708,116.301691,0,109,39865.0096990741,2009-02-21,00:13:58
39.983698,116.301825,0,104,39865.0097106481,2009-02-21,00:13:59
39.983673,116.301972,0,101,39865.0097222222,2009-02-21,00:14:00
39.983653,116.302123,0,97,39865.0097337963,2009-02-21,00:14:01
39.983634,116.302284,0,93,39865.0097453704,2009-02-21,00:14:02
39.983616,116.302426,0,90,39865.0097569444,2009-02-21,00:14:03
39.983606,116.302567,0,89,39865.0097685185,2009-02-21,00:14:04
39.983591,116.302723,0,87,39865.0097800926,2009-02-21,00:14:05
39.983614,116.302876,0,85,39865.0097916667,2009-02-21,00:14:06
39.98364,116.303025,0,83,39865.0098032407,2009-02-21,00:14:07
39.983648,116.30317,0,78,39865.0098148148,2009-02-21,00:14:08
39.983638,116.303325,0,73,39865.0098263889,2009-02-21,00:14:09
39.983655,116.303464,0,70,39865.009837963,2009-02-21,00:14:10
39.983661,116.303588,0,76,39865.009849537,2009-02-21,00:14:11
39.983657,116.303705,0,72,39865.0098611111,2009-02-21,00:14:12
39.983652,116.303811,0,70,39865.0098726852,2009-02-21,00:14:13
39.983652,116.303898,0,66,39865.0098842593,2009-02-21,00:14:14
39.983654,116.303979,0,62,39865.0098958333,2009-02-21,00:14:15
39.98365,116.304059,0,59,39865.0099074074,2009-02-21,00:14:16
39.983639,116.304129,0,55,39865.0099189815,2009-02-21,00:14:17
39.983631,116.304202,0,52,39865.0099305556,2009-02-21,00:14:18
39.983634,116.30427,0,49,39865.0099421296,2009-02-21,00:14:19
39.98362,116.30437,0,43,39865.0099652778,2009-02-21,00:14:21
39.98363,116.304432,0,35,39865.0099884259,2009-02-21,00:14:23
39.983596,116.304476,0,26,39865.0100231481,2009-02-21,00:14:26
39.983562,116.304471,0,20,39865.0100810185,2009-02-21,00:14:31
39.983527,116.304478,0,14,39865.0101388889,2009-02-21,00:14:36
39.983523,116.304547,0,14,39865.0101851852,2009-02-21,00:14:40
39.98353,116.304639,0,13,39865.0102083333,2009-02-21,00:14:42
39.983526,116.304714,0,14,39865.0102199074,2009-02-21,00:14:43
39.983519,116.30481,0,16,39865.0102314815,2009-02-21,00:14:44
39.983515,116.304902,0,16,39865.0102430556,2009-02-21,00:14:45
39.983513,116.304996,0,15,39865.0102546296,2009-02-21,00:14:46
39.98351,116.305081,0,16,39865.0102662037,2009-02-21,00:14:47
39.983503,116.305169,0,19,39865.0102777778,2009-02-21,00:14:48
39.983498,116.30526,0,21,39865.0102893518,2009-02-21,00:14:49
39.983498,116.305358,0,23,39865.0103009259,2009-02-21,00:14:50
39.98351,116.305464,0,23,39865.0103125,2009-02-21,00:14:51
39.983515,116.305583,0,22,39865.0103240741,2009-02-21,00:14:52
39.983519,116.305698,0,19,39865.0103356481,2009-02-21,00:14:53
39.983527,116.305807,0,17,39865.0103472222,2009-02-21,00:14:54
39.983522,116.305901,0,16,39865.0103587963,2009-02-21,00:14:55
39.983515,116.306005,0,16,39865.0103703704,2009-02-21,00:14:56
39.983524,116.306131,0,16,39865.0103819444,2009-02-21,00:14:57
39.983537,116.30624,0,19,39865.0103935185,2009-02-21,00:14:58
39.983548,116.30637,0,22,39865.0104050926,2009-02-21,00:14:59
39.983558,116.30648,0,23,39865.0104166667,2009-02-21,00:15:00
39.98356,116.306589,0,26,39865.0104282407,2009-02-21,00:15:01
39.983583,116.306757,0,35,39865.0104398148,2009-02-21,00:15:02
39.983602,116.306911,0,50,39865.0104513889,2009-02-21,00:15:03
39.983665,116.306996,0,73,39865.010462963,2009-02-21,00:15:04
39.983683,116.307094,0,80,39865.010474537,2009-02-21,00:15:05
39.983681,116.307203,0,84,39865.0104861111,2009-02-21,00:15:06
39.983684,116.307313,0,87,39865.0104976852,2009-02-21,00:15:07
39.983697,116.307422,0,90,39865.0105092593,2009-02-21,00:15:08
39.983699,116.307525,0,91,39865.0105208333,2009-02-21,00:15:09
39.983704,116.307658,0,100,39865.0105324074,2009-02-21,00:15:10
39.983709,116.307756,0,102,39865.0105439815,2009-02-21,00:15:11
39.983723,116.307852,0,103,39865.0105555556,2009-02-21,00:15:12
39.983726,116.307945,0,106,39865.0105671296,2009-02-21,00:15:13
39.983738,116.308035,0,108,39865.0105787037,2009-02-21,00:15:14
39.983741,116.308105,0,108,39865.0105902778,2009-02-21,00:15:15
39.983756,116.308165,0,113,39865.0106018518,2009-02-21,00:15:16
39.983757,116.308229,0,115,39865.0106134259,2009-02-21,00:15:17
39.983776,116.308317,0,118,39865.0106365741,2009-02-21,00:15:19
39.983779,116.308381,0,120,39865.0106597222,2009-02-21,00:15:21
39.983773,116.308452,0,111,39865.0107060185,2009-02-21,00:15:25
39.983779,116.308473,0,104,39865.0107638889,2009-02-21,00:15:30
39.98377,116.308522,0,99,39865.0108217593,2009-02-21,00:15:35
39.983799,116.308611,0,96,39865.0108564815,2009-02-21,00:15:38
39.983801,116.308711,0,95,39865.0108796296,2009-02-21,00:15:40
39.983812,116.308834,0,95,39865.0109027778,2009-02-21,00:15:42
39.983816,116.308907,0,94,39865.0109143518,2009-02-21,00:15:43
39.983828,116.308981,0,96,39865.0109259259,2009-02-21,00:15:44
39.983849,116.309052,0,100,39865.0109375,2009-02-21,00:15:45
39.983855,116.309131,0,99,39865.0109490741,2009-02-21,00:15:46
39.983857,116.30921,0,97,39865.0109606481,2009-02-21,00:15:47
39.983863,116.309286,0,97,39865.0109722222,2009-02-21,00:15:48
39.983867,116.309355,0,98,39865.0109837963,2009-02-21,00:15:49
39.983876,116.30942,0,101,39865.0109953704,2009-02-21,00:15:50
39.983882,116.309492,0,101,39865.0110069444,2009-02-21,00:15:51
39.983876,116.309555,0,102,39865.0110185185,2009-02-21,00:15:52
39.983904,116.309654,0,95,39865.0110416667,2009-02-21,00:15:54
39.983906,116.309734,0,91,39865.0110648148,2009-02-21,00:15:56
39.983897,116.309808,0,85,39865.011087963,2009-02-21,00:15:58
39.983923,116.309862,0,86,39865.0111111111,2009-02-21,00:16:00
39.983923,116.309903,0,76,39865.0111689815,2009-02-21,00:16:05
39.983927,116.309964,0,74,39865.0112268519,2009-02-21,00:16:10
39.983947,116.310023,0,72,39865.01125,2009-02-21,00:16:12
39.984026,116.310083,0,76,39865.0112731481,2009-02-21,00:16:14
39.984067,116.310139,0,69,39865.0112962963,2009-02-21,00:16:16
39.984126,116.310176,0,67,39865.0113078704,2009-02-21,00:16:17
39.984173,116.310208,0,65,39865.0113194444,2009-02-21,00:16:18
39.984233,116.310249,0,65,39865.0113310185,2009-02-21,00:16:19
39.9843,116.310283,0,65,39865.0113425926,2009-02-21,00:16:20
39.984383,116.310303,0,64,39865.0113541667,2009-02-21,00:16:21
39.984447,116.31032,0,61,39865.0113657407,2009-02-21,00:16:22
39.98452,116.310328,0,60,39865.0113773148,2009-02-21,00:16:23
39.984608,116.310326,0,61,39865.0113888889,2009-02-21,00:16:24
39.984737,116.310298,0,76,39865.011400463,2009-02-21,00:16:25
39.984837,116.31029,0,81,39865.011412037,2009-02-21,00:16:26
39.984956,116.310276,0,87,39865.0114236111,2009-02-21,00:16:27
39.985068,116.310274,0,99,39865.0114351852,2009-02-21,00:16:28
39.985175,116.310269,0,104,39865.0114467593,2009-02-21,00:16:29
39.985269,116.310258,0,113,39865.0114583333,2009-02-21,00:16:30
39.985369,116.310256,0,120,39865.0114699074,2009-02-21,00:16:31
39.985461,116.310253,0,124,39865.0114814815,2009-02-21,00:16:32
39.985548,116.310245,0,124,39865.0114930556,2009-02-21,00:16:33
39.985627,116.310231,0,131,39865.0115046296,2009-02-21,00:16:34
39.985698,116.310223,0,131,39865.0115162037,2009-02-21,00:16:35
39.98577,116.310205,0,133,39865.0115277778,2009-02-21,00:16:36
39.985838,116.310184,0,136,39865.0115393519,2009-02-21,00:16:37
39.985897,116.310171,0,134,39865.0115509259,2009-02-21,00:16:38
39.985941,116.310157,0,131,39865.0115625,2009-02-21,00:16:39
39.986006,116.310136,0,132,39865.0115856482,2009-02-21,00:16:41
39.986071,116.310134,0,139,39865.0116087963,2009-02-21,00:16:43
39.986112,116.310098,0,145,39865.0116203704,2009-02-21,00:16:44
39.986153,116.310105,0,156,39865.0116782407,2009-02-21,00:16:49
39.98621,116.310125,0,161,39865.011724537,2009-02-21,00:16:53
39.986278,116.31016,0,155,39865.0117476852,2009-02-21,00:16:55
39.986352,116.310144,0,158,39865.0117824074,2009-02-21,00:16:58
39.986393,116.310212,0,155,39865.0117939815,2009-02-21,00:16:59
39.986405,116.31021,0,158,39865.0118518519,2009-02-21,00:17:04
39.986399,116.310197,0,161,39865.0119097222,2009-02-21,00:17:09
39.986208,116.309798,0,166,39865.0119560185,2009-02-21,00:17:13
39.986249,116.309752,0,169,39865.0119675926,2009-02-21,00:17:14
39.986126,116.309899,0,174,39865.0119907407,2009-02-21,00:17:16
39.986166,116.30993,0,176,39865.012025463,2009-02-21,00:17:19
39.98624,116.309933,0,176,39865.0120486111,2009-02-21,00:17:21
39.986288,116.309922,0,176,39865.0120601852,2009-02-21,00:17:22
39.986418,116.309878,0,178,39865.0120833333,2009-02-21,00:17:24
39.986509,116.309846,0,180,39865.0120949074,2009-02-21,00:17:25
39.986558,116.309847,0,180,39865.0121064815,2009-02-21,00:17:26
39.986625,116.309892,0,183,39865.0121296296,2009-02-21,00:17:28
39.986676,116.309909,0,185,39865.0121412037,2009-02-21,00:17:29
39.986732,116.309923,0,186,39865.0121527778,2009-02-21,00:17:30
39.98687,116.309893,0,193,39865.0121643519,2009-02-21,00:17:31
39.987019,116.309857,0,204,39865.0121759259,2009-02-21,00:17:32
39.98711,116.309853,0,212,39865.0121875,2009-02-21,00:17:33
39.987323,116.30977,0,226,39865.0121990741,2009-02-21,00:17:34
39.987426,116.309764,0,230,39865.0122106481,2009-02-21,00:17:35
39.987521,116.309759,0,232,39865.0122222222,2009-02-21,00:17:36
39.987615,116.309747,0,234,39865.0122337963,2009-02-21,00:17:37
39.987707,116.309748,0,236,39865.0122453704,2009-02-21,00:17:38
39.987816,116.309742,0,237,39865.0122569444,2009-02-21,00:17:39
39.987913,116.309739,0,239,39865.0122685185,2009-02-21,00:17:40
39.987999,116.309735,0,241,39865.0122800926,2009-02-21,00:17:41
39.988093,116.309731,0,244,39865.0122916667,2009-02-21,00:17:42
39.988183,116.309728,0,246,39865.0123032407,2009-02-21,00:17:43
39.988262,116.309732,0,248,39865.0123148148,2009-02-21,00:17:44
39.988335,116.309737,0,248,39865.0123263889,2009-02-21,00:17:45
39.988407,116.309735,0,246,39865.012337963,2009-02-21,00:17:46
39.988493,116.309744,0,248,39865.012349537,2009-02-21,00:17:47
39.988556,116.30976,0,246,39865.0123611111,2009-02-21,00:17:48
39.988632,116.309746,0,241,39865.0123726852,2009-02-21,00:17:49
39.98868,116.309747,0,238,39865.0123842593,2009-02-21,00:17:50
39.988737,116.309753,0,237,39865.0124074074,2009-02-21,00:17:52
39.988763,116.309802,0,235,39865.0124305556,2009-02-21,00:17:54
39.988777,116.309829,0,235,39865.0124884259,2009-02-21,00:17:59
39.988775,116.309852,0,228,39865.0125462963,2009-02-21,00:18:04
39.988822,116.309877,0,218,39865.0126041667,2009-02-21,00:18:09
39.988879,116.309894,0,212,39865.0126273148,2009-02-21,00:18:11
39.988971,116.309913,0,196,39865.012650463,2009-02-21,00:18:13
39.989046,116.309889,0,192,39865.012662037,2009-02-21,00:18:14
39.989105,116.309889,0,189,39865.0126736111,2009-02-21,00:18:15
39.989161,116.309891,0,186,39865.0126851852,2009-02-21,00:18:16
39.989218,116.309902,0,181,39865.0126967593,2009-02-21,00:18:17
39.989279,116.309917,0,179,39865.0127083333,2009-02-21,00:18:18
39.989335,116.309924,0,176,39865.0127199074,2009-02-21,00:18:19
39.989392,116.309929,0,173,39865.0127314815,2009-02-21,00:18:20
39.989447,116.309952,0,164,39865.0127430556,2009-02-21,00:18:21
39.989499,116.30997,0,159,39865.0127546296,2009-02-21,00:18:22
39.989554,116.309984,0,156,39865.0127662037,2009-02-21,00:18:23
39.989611,116.310009,0,146,39865.0127777778,2009-02-21,00:18:24
39.989655,116.310012,0,141,39865.0127893519,2009-02-21,00:18:25
39.989718,116.310043,0,138,39865.0128125,2009-02-21,00:18:27
39.989778,116.310056,0,134,39865.0128356481,2009-02-21,00:18:29
39.989829,116.310081,0,123,39865.0128587963,2009-02-21,00:18:31
39.989888,116.310079,0,129,39865.0128819444,2009-02-21,00:18:33
39.989927,116.310027,0,131,39865.0129050926,2009-02-21,00:18:35
39.989965,116.310007,0,133,39865.012962963,2009-02-21,00:18:40
39.989995,116.310079,0,119,39865.0130208333,2009-02-21,00:18:45
39.990009,116.310132,0,113,39865.0130439815,2009-02-21,00:18:47
39.990043,116.310194,0,108,39865.0130902778,2009-02-21,00:18:51
39.990055,116.310251,0,106,39865.013125,2009-02-21,00:18:54
39.990042,116.310327,0,102,39865.0131828704,2009-02-21,00:18:59
39.990029,116.310398,0,100,39865.0132175926,2009-02-21,00:19:02
39.99005,116.310465,0,95,39865.013275463,2009-02-21,00:19:07
39.990043,116.310484,0,91,39865.0133333333,2009-02-21,00:19:12
39.990052,116.310541,0,88,39865.0133564815,2009-02-21,00:19:14
39.990047,116.310553,0,86,39865.0134143519,2009-02-21,00:19:19
39.990076,116.310583,0,84,39865.0134722222,2009-02-21,00:19:24
39.989853,116.310336,0,97,39865.0135763889,2009-02-21,00:19:33
39.989945,116.310005,0,141,39865.013587963,2009-02-21,00:19:34
39.989951,116.309913,0,128,39865.013599537,2009-02-21,00:19:35
39.989968,116.309855,0,127,39865.0136342593,2009-02-21,00:19:38
39.990014,116.30978,0,141,39865.0136689815,2009-02-21,00:19:41
39.990044,116.309745,0,153,39865.0136805556,2009-02-21,00:19:42
39.990099,116.309724,0,161,39865.0137037037,2009-02-21,00:19:44
39.990107,116.309837,0,166,39865.0137268519,2009-02-21,00:19:46
39.990111,116.309928,0,164,39865.0137384259,2009-02-21,00:19:47
39.990131,116.30998,0,167,39865.01375,2009-02-21,00:19:48
39.990149,116.310106,0,158,39865.0137615741,2009-02-21,00:19:49
39.99016,116.310174,0,155,39865.0137731481,2009-02-21,00:19:50
39.99019,116.310226,0,157,39865.0137962963,2009-02-21,00:19:52
39.990206,116.31029,0,153,39865.0138194444,2009-02-21,00:19:54
39.990214,116.310373,0,154,39865.0138541667,2009-02-21,00:19:57
39.990274,116.310421,0,169,39865.0138773148,2009-02-21,00:19:59
39.990399,116.310404,0,162,39865.013900463,2009-02-21,00:20:01
39.990493,116.310407,0,156,39865.013912037,2009-02-21,00:20:02
39.990545,116.310479,0,177,39865.0139351852,2009-02-21,00:20:04
39.990533,116.310621,0,155,39865.0139583333,2009-02-21,00:20:06
39.990515,116.31071,0,142,39865.0139699074,2009-02-21,00:20:07
39.990513,116.310819,0,129,39865.0139814815,2009-02-21,00:20:08
39.990542,116.310903,0,123,39865.0139930556,2009-02-21,00:20:09
39.99056,116.310994,0,121,39865.0140046296,2009-02-21,00:20:10
39.990578,116.311103,0,118,39865.0140162037,2009-02-21,00:20:11
39.990598,116.311214,0,115,39865.0140277778,2009-02-21,00:20:12
39.990619,116.311334,0,113,39865.0140393519,2009-02-21,00:20:13
39.990637,116.31146,0,110,39865.0140509259,2009-02-21,00:20:14
39.990654,116.311584,0,109,39865.0140625,2009-02-21,00:20:15
39.990669,116.311714,0,107,39865.0140740741,2009-02-21,00:20:16
39.990686,116.311851,0,105,39865.0140856481,2009-02-21,00:20:17
39.990705,116.311989,0,105,39865.0140972222,2009-02-21,00:20:18
39.990717,116.312125,0,105,39865.0141087963,2009-02-21,00:20:19
39.990728,116.312267,0,104,39865.0141203704,2009-02-21,00:20:20
39.99074,116.31241,0,102,39865.0141319444,2009-02-21,00:20:21
39.990753,116.312554,0,100,39865.0141435185,2009-02-21,00:20:22
39.990766,116.3127,0,98,39865.0141550926,2009-02-21,00:20:23
39.990783,116.312833,0,98,39865.0141666667,2009-02-21,00:20:24
39.990795,116.312968,0,96,39865.0141782407,2009-02-21,00:20:25
39.99081,116.313107,0,96,39865.0141898148,2009-02-21,00:20:26
39.990829,116.313241,0,95,39865.0142013889,2009-02-21,00:20:27
39.990837,116.313368,0,97,39865.014212963,2009-02-21,00:20:28
39.990843,116.313492,0,96,39865.014224537,2009-02-21,00:20:29
39.990851,116.313615,0,96,39865.0142361111,2009-02-21,00:20:30
39.990863,116.31373,0,99,39865.0142476852,2009-02-21,00:20:31
39.990865,116.313841,0,98,39865.0142592593,2009-02-21,00:20:32
39.990872,116.313937,0,97,39865.0142708333,2009-02-21,00:20:33
39.990881,116.314036,0,97,39865.0142824074,2009-02-21,00:20:34
39.990883,116.31413,0,95,39865.0142939815,2009-02-21,00:20:35
39.990879,116.31422,0,94,39865.0143055556,2009-02-21,00:20:36
39.990882,116.314298,0,94,39865.0143171296,2009-02-21,00:20:37
39.990886,116.314375,0,93,39865.0143287037,2009-02-21,00:20:38
39.990897,116.314445,0,92,39865.0143402778,2009-02-21,00:20:39
39.990929,116.314551,0,90,39865.0143634259,2009-02-21,00:20:41
39.990943,116.314609,0,88,39865.014375,2009-02-21,00:20:42
39.990946,116.314674,0,86,39865.0143865741,2009-02-21,00:20:43
39.990951,116.314738,0,84,39865.0143981481,2009-02-21,00:20:44
39.990958,116.314803,0,82,39865.0144097222,2009-02-21,00:20:45
39.990964,116.31487,0,82,39865.0144212963,2009-02-21,00:20:46
39.990968,116.314938,0,82,39865.0144328704,2009-02-21,00:20:47
39.990969,116.315002,0,81,39865.0144444444,2009-02-21,00:20:48
39.990972,116.315065,0,82,39865.0144560185,2009-02-21,00:20:49
39.990983,116.31517,0,85,39865.0144791667,2009-02-21,00:20:51
39.990977,116.315284,0,85,39865.0145023148,2009-02-21,00:20:53
39.990989,116.315403,0,83,39865.014525463,2009-02-21,00:20:55
39.991001,116.315464,0,83,39865.014537037,2009-02-21,00:20:56
39.991012,116.315532,0,84,39865.0145486111,2009-02-21,00:20:57
39.991016,116.315605,0,85,39865.0145601852,2009-02-21,00:20:58
39.991018,116.315681,0,84,39865.0145717593,2009-02-21,00:20:59
39.991024,116.315753,0,84,39865.0145833333,2009-02-21,00:21:00
39.991024,116.31582,0,83,39865.0145949074,2009-02-21,00:21:01
39.991008,116.31596,0,83,39865.0146180556,2009-02-21,00:21:03
39.990988,116.316037,0,85,39865.0146296296,2009-02-21,00:21:04
39.990977,116.31612,0,86,39865.0146412037,2009-02-21,00:21:05
39.990988,116.316202,0,83,39865.0146527778,2009-02-21,00:21:06
39.990981,116.31629,0,83,39865.0146643519,2009-02-21,00:21:07
39.990983,116.316368,0,81,39865.0146759259,2009-02-21,00:21:08
39.990991,116.316457,0,80,39865.0146875,2009-02-21,00:21:09
39.991001,116.316554,0,80,39865.0146990741,2009-02-21,00:21:10
39.990984,116.316689,0,83,39865.0147106481,2009-02-21,00:21:11
39.990984,116.316817,0,86,39865.0147222222,2009-02-21,00:21:12
39.990982,116.316931,0,86,39865.0147337963,2009-02-21,00:21:13
39.990994,116.317021,0,89,39865.0147453704,2009-02-21,00:21:14
39.991005,116.317107,0,89,39865.0147569444,2009-02-21,00:21:15
39.991012,116.317194,0,90,39865.0147685185,2009-02-21,00:21:16
39.99102,116.317274,0,89,39865.0147800926,2009-02-21,00:21:17
39.991025,116.317352,0,89,39865.0147916667,2009-02-21,00:21:18
39.991029,116.317426,0,90,39865.0148032407,2009-02-21,00:21:19
39.991027,116.317495,0,91,39865.0148148148,2009-02-21,00:21:20
39.991041,116.317559,0,94,39865.0148263889,2009-02-21,00:21:21
39.991034,116.317618,0,93,39865.014837963,2009-02-21,00:21:22
39.991023,116.317715,0,93,39865.0148611111,2009-02-21,00:21:24
39.991012,116.317771,0,89,39865.0148958333,2009-02-21,00:21:27
39.991012,116.317771,0,89,39865.0149305556,2009-02-21,00:21:30
39.991013,116.317773,0,84,39865.0149537037,2009-02-21,00:21:32
39.99103,116.317765,0,83,39865.0150115741,2009-02-21,00:21:37
39.991053,116.317759,0,82,39865.0150694444,2009-02-21,00:21:42
39.991079,116.317783,0,89,39865.0151273148,2009-02-21,00:21:47
39.991083,116.317826,0,112,39865.015150463,2009-02-21,00:21:49
39.991107,116.317858,0,125,39865.0151851852,2009-02-21,00:21:52
39.99112,116.317913,0,132,39865.0152083333,2009-02-21,00:21:54
39.991141,116.318001,0,140,39865.0152314815,2009-02-21,00:21:56
39.991168,116.318104,0,142,39865.0152546296,2009-02-21,00:21:58
39.991172,116.318206,0,145,39865.0152662037,2009-02-21,00:21:59
39.991184,116.318289,0,146,39865.0152777778,2009-02-21,00:22:00
39.991198,116.318367,0,146,39865.0152893519,2009-02-21,00:22:01
39.991209,116.31845,0,147,39865.0153009259,2009-02-21,00:22:02
39.991216,116.318545,0,147,39865.0153125,2009-02-21,00:22:03
39.991218,116.318644,0,149,39865.0153240741,2009-02-21,00:22:04
39.991227,116.318793,0,143,39865.0153356481,2009-02-21,00:22:05
39.991239,116.31894,0,138,39865.0153472222,2009-02-21,00:22:06
39.991243,116.319063,0,136,39865.0153587963,2009-02-21,00:22:07
39.991248,116.319177,0,135,39865.0153703704,2009-02-21,00:22:08
39.991235,116.319314,0,137,39865.0153819444,2009-02-21,00:22:09
39.991235,116.319434,0,136,39865.0153935185,2009-02-21,00:22:10
39.99124,116.319557,0,136,39865.0154050926,2009-02-21,00:22:11
39.991248,116.319679,0,135,39865.0154166667,2009-02-21,00:22:12
39.991259,116.319799,0,134,39865.0154282407,2009-02-21,00:22:13
39.991265,116.319911,0,134,39865.0154398148,2009-02-21,00:22:14
39.991279,116.320036,0,131,39865.0154513889,2009-02-21,00:22:15
39.991287,116.320159,0,128,39865.015462963,2009-02-21,00:22:16
39.99129,116.320279,0,125,39865.015474537,2009-02-21,00:22:17
39.991296,116.320397,0,124,39865.0154861111,2009-02-21,00:22:18
39.99131,116.320503,0,123,39865.0154976852,2009-02-21,00:22:19
39.991341,116.320592,0,123,39865.0155092593,2009-02-21,00:22:20
39.991353,116.320689,0,123,39865.0155208333,2009-02-21,00:22:21
39.991366,116.320791,0,123,39865.0155324074,2009-02-21,00:22:22
39.991376,116.320894,0,123,39865.0155439815,2009-02-21,00:22:23
39.991378,116.320995,0,123,39865.0155555556,2009-02-21,00:22:24
39.991393,116.321084,0,122,39865.0155671296,2009-02-21,00:22:25
39.991397,116.321187,0,122,39865.0155787037,2009-02-21,00:22:26
39.991396,116.321282,0,123,39865.0155902778,2009-02-21,00:22:27
39.991398,116.321373,0,121,39865.0156018519,2009-02-21,00:22:28
39.991394,116.321456,0,120,39865.0156134259,2009-02-21,00:22:29
39.991385,116.321525,0,118,39865.015625,2009-02-21,00:22:30
39.991339,116.321635,0,117,39865.0156481481,2009-02-21,00:22:32
39.991284,116.321696,0,116,39865.0156712963,2009-02-21,00:22:34
39.991221,116.321719,0,115,39865.0156944444,2009-02-21,00:22:36
39.99117,116.321715,0,116,39865.0157175926,2009-02-21,00:22:38
39.991134,116.321768,0,120,39865.0157291667,2009-02-21,00:22:39
39.991089,116.321796,0,120,39865.0157638889,2009-02-21,00:22:42
39.991067,116.321854,0,122,39865.015787037,2009-02-21,00:22:44
39.991099,116.32192,0,123,39865.0158217593,2009-02-21,00:22:47
39.991129,116.321957,0,119,39865.0158796296,2009-02-21,00:22:52
39.991141,116.321947,0,117,39865.0159375,2009-02-21,00:22:57
39.991141,116.321947,0,117,39865.0159722222,2009-02-21,00:23:00
39.991139,116.321951,0,115,39865.0159953704,2009-02-21,00:23:02
39.991192,116.321977,0,115,39865.0160300926,2009-02-21,00:23:05
39.991245,116.321971,0,117,39865.0160532407,2009-02-21,00:23:07
39.991323,116.32196,0,118,39865.0160763889,2009-02-21,00:23:09
39.991351,116.322042,0,122,39865.016087963,2009-02-21,00:23:10
39.99142,116.322093,0,123,39865.016099537,2009-02-21,00:23:11
39.991514,116.32217,0,123,39865.0161111111,2009-02-21,00:23:12
39.99161,116.322332,0,131,39865.0161226852,2009-02-21,00:23:13
39.99167,116.322396,0,132,39865.0161342593,2009-02-21,00:23:14
39.991755,116.322468,0,132,39865.0161458333,2009-02-21,00:23:15
39.991801,116.322608,0,135,39865.0161574074,2009-02-21,00:23:16
39.991919,116.322694,0,134,39865.0161689815,2009-02-21,00:23:17
39.992046,116.322768,0,134,39865.0161805556,2009-02-21,00:23:18
39.9921,116.322907,0,136,39865.0161921296,2009-02-21,00:23:19
39.992175,116.323032,0,139,39865.0162037037,2009-02-21,00:23:20
39.992329,116.323109,0,140,39865.0162152778,2009-02-21,00:23:21
39.992477,116.323187,0,141,39865.0162268518,2009-02-21,00:23:22
39.992576,116.323294,0,141,39865.0162384259,2009-02-21,00:23:23
39.992681,116.323388,0,144,39865.01625,2009-02-21,00:23:24
39.992759,116.32346,0,148,39865.0162615741,2009-02-21,00:23:25
39.992863,116.323542,0,148,39865.0162731481,2009-02-21,00:23:26
39.992846,116.323678,0,151,39865.0162847222,2009-02-21,00:23:27
39.992837,116.323802,0,154,39865.0162962963,2009-02-21,00:23:28
39.992863,116.323927,0,155,39865.0163078704,2009-02-21,00:23:29
39.992805,116.324089,0,158,39865.0163194444,2009-02-21,00:23:30
39.992763,116.324236,0,162,39865.0163310185,2009-02-21,00:23:31
39.992765,116.324379,0,162,39865.0163425926,2009-02-21,00:23:32
39.992689,116.324579,0,159,39865.0163541667,2009-02-21,00:23:33
39.992656,116.324758,0,157,39865.0163657407,2009-02-21,00:23:34
39.992625,116.324927,0,155,39865.0163773148,2009-02-21,00:23:35
39.992619,116.325068,0,156,39865.0163888889,2009-02-21,00:23:36
39.992602,116.32522,0,158,39865.016400463,2009-02-21,00:23:37
39.992557,116.325376,0,158,39865.016412037,2009-02-21,00:23:38
39.992545,116.325495,0,159,39865.0164236111,2009-02-21,00:23:39
39.992532,116.325608,0,162,39865.0164351852,2009-02-21,00:23:40
39.992495,116.325707,0,164,39865.0164467593,2009-02-21,00:23:41
39.99247,116.325792,0,164,39865.0164583333,2009-02-21,00:23:42
39.992342,116.325941,0,160,39865.0164699074,2009-02-21,00:23:43
39.992332,116.326028,0,160,39865.0164930556,2009-02-21,00:23:45
39.992307,116.326083,0,161,39865.0165046296,2009-02-21,00:23:46
39.992216,116.326179,0,166,39865.0165162037,2009-02-21,00:23:47
39.992194,116.326262,0,164,39865.0165277778,2009-02-21,00:23:48
39.992203,116.326327,0,162,39865.0165393518,2009-02-21,00:23:49
39.992206,116.326397,0,161,39865.0165509259,2009-02-21,00:23:50
39.992178,116.326466,0,160,39865.0165625,2009-02-21,00:23:51
39.992213,116.326555,0,161,39865.0165856481,2009-02-21,00:23:53
39.992265,116.326554,0,160,39865.0165972222,2009-02-21,00:23:54
39.992311,116.326575,0,157,39865.0166087963,2009-02-21,00:23:55
39.99237,116.326585,0,156,39865.0166203704,2009-02-21,00:23:56
39.992423,116.3266,0,153,39865.0166319444,2009-02-21,00:23:57
39.99247,116.326626,0,145,39865.0166550926,2009-02-21,00:23:59
39.992548,116.326598,0,143,39865.0166666667,2009-02-21,00:24:00
39.992608,116.326619,0,142,39865.0166898148,2009-02-21,00:24:02
39.992661,116.326589,0,139,39865.0167013889,2009-02-21,00:24:03
39.992713,116.326586,0,141,39865.016712963,2009-02-21,00:24:04
39.992811,116.326546,0,147,39865.0167361111,2009-02-21,00:24:06
39.992901,116.326571,0,145,39865.0167592593,2009-02-21,00:24:08
39.992928,116.326628,0,136,39865.0167824074,2009-02-21,00:24:10
39.992938,116.326693,0,131,39865.0168055556,2009-02-21,00:24:12
39.992975,116.326747,0,127,39865.0168287037,2009-02-21,00:24:14
39.99302,116.326791,0,130,39865.0168518518,2009-02-21,00:24:16
39.993036,116.326848,0,142,39865.0168865741,2009-02-21,00:24:19
39.993038,116.326906,0,132,39865.0169097222,2009-02-21,00:24:21
39.993016,116.32696,0,131,39865.0169328704,2009-02-21,00:24:23
39.99295,116.32707,0,129,39865.0169560185,2009-02-21,00:24:25
39.992941,116.327152,0,131,39865.0169791667,2009-02-21,00:24:27
39.992926,116.327251,0,134,39865.0170023148,2009-02-21,00:24:29
39.992889,116.327362,0,132,39865.017025463,2009-02-21,00:24:31
39.992844,116.327426,0,134,39865.017037037,2009-02-21,00:24:32
39.992807,116.327487,0,136,39865.0170486111,2009-02-21,00:24:33
39.992839,116.327547,0,144,39865.0170717593,2009-02-21,00:24:35
39.992871,116.327596,0,146,39865.0170949074,2009-02-21,00:24:37
39.992919,116.327617,0,146,39865.0171180556,2009-02-21,00:24:39
39.992986,116.327647,0,155,39865.0171412037,2009-02-21,00:24:41
39.99307,116.327666,0,170,39865.0171527778,2009-02-21,00:24:42
39.993182,116.327671,0,174,39865.0171643518,2009-02-21,00:24:43
39.993247,116.327692,0,168,39865.0171759259,2009-02-21,00:24:44
39.993318,116.327732,0,164,39865.0171875,2009-02-21,00:24:45
39.993389,116.327781,0,161,39865.0171990741,2009-02-21,00:24:46
39.993425,116.32786,0,160,39865.0172106481,2009-02-21,00:24:47
39.993499,116.327917,0,151,39865.0172222222,2009-02-21,00:24:48
39.993575,116.327972,0,149,39865.0172337963,2009-02-21,00:24:49
39.993653,116.328031,0,144,39865.0172453704,2009-02-21,00:24:50
39.993717,116.328099,0,141,39865.0172569444,2009-02-21,00:24:51
39.993802,116.328159,0,136,39865.0172685185,2009-02-21,00:24:52
39.993892,116.328208,0,137,39865.0172800926,2009-02-21,00:24:53
39.993987,116.328252,0,133,39865.0172916667,2009-02-21,00:24:54
39.994049,116.328318,0,131,39865.0173032407,2009-02-21,00:24:55
39.994132,116.328355,0,130,39865.0173148148,2009-02-21,00:24:56
39.994212,116.328395,0,128,39865.0173263889,2009-02-21,00:24:57
39.994294,116.328432,0,127,39865.017337963,2009-02-21,00:24:58
39.994358,116.328479,0,126,39865.017349537,2009-02-21,00:24:59
39.994415,116.328528,0,125,39865.0173611111,2009-02-21,00:25:00
39.994456,116.328581,0,123,39865.0173726852,2009-02-21,00:25:01
39.994507,116.328615,0,120,39865.0173842593,2009-02-21,00:25:02
39.99456,116.328653,0,119,39865.0174074074,2009-02-21,00:25:04
39.99461,116.328631,0,115,39865.0174189815,2009-02-21,00:25:05
39.994648,116.3286,0,111,39865.0174537037,2009-02-21,00:25:08
39.994659,116.328587,0,106,39865.0175115741,2009-02-21,00:25:13
39.994673,116.328601,0,104,39865.0175694444,2009-02-21,00:25:18
39.994718,116.328614,0,105,39865.0175810185,2009-02-21,00:25:19
39.994788,116.328616,0,106,39865.0175925926,2009-02-21,00:25:20
39.994843,116.328639,0,109,39865.0176041667,2009-02-21,00:25:21
39.994908,116.328662,0,114,39865.0176157407,2009-02-21,00:25:22
39.995033,116.328663,0,118,39865.0176273148,2009-02-21,00:25:23
39.995108,116.328689,0,120,39865.0176388889,2009-02-21,00:25:24
39.995166,116.328725,0,122,39865.017650463,2009-02-21,00:25:25
39.995207,116.328768,0,122,39865.017662037,2009-02-21,00:25:26
39.995242,116.328816,0,122,39865.0176736111,2009-02-21,00:25:27
39.995288,116.328858,0,122,39865.0176851852,2009-02-21,00:25:28
39.995354,116.328902,0,123,39865.0176967593,2009-02-21,00:25:29
39.995429,116.328935,0,124,39865.0177083333,2009-02-21,00:25:30
39.995496,116.32898,0,126,39865.0177199074,2009-02-21,00:25:31
39.995551,116.329042,0,123,39865.0177314815,2009-02-21,00:25:32
39.995608,116.329103,0,123,39865.0177430556,2009-02-21,00:25:33
39.995662,116.329176,0,120,39865.0177546296,2009-02-21,00:25:34
39.995719,116.329259,0,118,39865.0177662037,2009-02-21,00:25:35
39.995788,116.329336,0,116,39865.0177777778,2009-02-21,00:25:36
39.995856,116.329412,0,115,39865.0177893518,2009-02-21,00:25:37
39.995936,116.329477,0,111,39865.0178009259,2009-02-21,00:25:38
39.99601,116.329546,0,108,39865.0178125,2009-02-21,00:25:39
39.996079,116.329613,0,104,39865.0178240741,2009-02-21,00:25:40
39.996145,116.329676,0,100,39865.0178356481,2009-02-21,00:25:41
39.996216,116.329737,0,95,39865.0178472222,2009-02-21,00:25:42
39.996282,116.329798,0,93,39865.0178587963,2009-02-21,00:25:43
39.996343,116.329856,0,90,39865.0178703704,2009-02-21,00:25:44
39.996399,116.32992,0,86,39865.0178819444,2009-02-21,00:25:45
39.996449,116.329984,0,83,39865.0178935185,2009-02-21,00:25:46
39.996517,116.330032,0,79,39865.0179050926,2009-02-21,00:25:47
39.99658,116.330096,0,73,39865.0179166667,2009-02-21,00:25:48
39.996627,116.330165,0,67,39865.0179282407,2009-02-21,00:25:49
39.996675,116.330221,0,64,39865.0179398148,2009-02-21,00:25:50
39.99672,116.330281,0,61,39865.0179513889,2009-02-21,00:25:51
39.996755,116.330345,0,57,39865.017962963,2009-02-21,00:25:52
39.996762,116.330424,0,50,39865.017974537,2009-02-21,00:25:53
39.996839,116.330498,0,49,39865.0179976852,2009-02-21,00:25:55
39.99692,116.330566,0,48,39865.0180208333,2009-02-21,00:25:57
39.996968,116.330646,0,49,39865.0180439815,2009-02-21,00:25:59
39.997008,116.33068,0,52,39865.0180671296,2009-02-21,00:26:01
39.997055,116.330668,0,54,39865.0181134259,2009-02-21,00:26:05
39.997072,116.330642,0,46,39865.0181712963,2009-02-21,00:26:10
39.99708,116.330621,0,41,39865.0182291667,2009-02-21,00:26:15
39.997083,116.330599,0,36,39865.018287037,2009-02-21,00:26:20
39.99708,116.330587,0,32,39865.0183449074,2009-02-21,00:26:25
39.997088,116.330569,0,30,39865.0184027778,2009-02-21,00:26:30
39.997092,116.33054,0,28,39865.0184606481,2009-02-21,00:26:35
39.997092,116.330509,0,25,39865.0185185185,2009-02-21,00:26:40
39.997088,116.330479,0,23,39865.0185763889,2009-02-21,00:26:45
39.997105,116.330451,0,21,39865.0186342593,2009-02-21,00:26:50
39.997138,116.330528,0,25,39865.0186574074,2009-02-21,00:26:52
39.99715,116.330621,0,29,39865.0186689815,2009-02-21,00:26:53
39.997197,116.330714,0,32,39865.0186921296,2009-02-21,00:26:55
39.99728,116.330772,0,33,39865.0187152778,2009-02-21,00:26:57
39.997336,116.330809,0,36,39865.0187268518,2009-02-21,00:26:58
39.997372,116.330859,0,36,39865.0187384259,2009-02-21,00:26:59
39.997419,116.330922,0,47,39865.0187615741,2009-02-21,00:27:01
39.997483,116.330964,0,51,39865.0187847222,2009-02-21,00:27:03
39.997525,116.331042,0,54,39865.0188078704,2009-02-21,00:27:05
39.997567,116.331096,0,59,39865.0188310185,2009-02-21,00:27:07
39.997606,116.331142,0,74,39865.0188425926,2009-02-21,00:27:08
39.99766,116.331142,0,88,39865.0188657407,2009-02-21,00:27:10
39.997742,116.331146,0,86,39865.0188773148,2009-02-21,00:27:11
39.99782,116.331171,0,81,39865.0188888889,2009-02-21,00:27:12
39.997885,116.331189,0,79,39865.018900463,2009-02-21,00:27:13
39.997942,116.331217,0,78,39865.018912037,2009-02-21,00:27:14
39.997993,116.331221,0,78,39865.0189236111,2009-02-21,00:27:15
39.998041,116.331261,0,81,39865.0189467593,2009-02-21,00:27:17
39.998078,116.331321,0,83,39865.0189699074,2009-02-21,00:27:19
39.998147,116.331375,0,88,39865.0189930556,2009-02-21,00:27:21
39.998176,116.33144,0,94,39865.0190162037,2009-02-21,00:27:23
39.998214,116.33152,0,93,39865.0190393519,2009-02-21,00:27:25
39.99824,116.331564,0,100,39865.0190509259,2009-02-21,00:27:26
39.998296,116.331587,0,102,39865.0190625,2009-02-21,00:27:27
39.998344,116.331633,0,110,39865.0190740741,2009-02-21,00:27:28
39.998379,116.331685,0,107,39865.0190856481,2009-02-21,00:27:29
39.998424,116.33173,0,102,39865.0190972222,2009-02-21,00:27:30
39.99847,116.331774,0,98,39865.0191087963,2009-02-21,00:27:31
39.998528,116.331814,0,96,39865.0191203704,2009-02-21,00:27:32
39.998589,116.331848,0,96,39865.0191319444,2009-02-21,00:27:33
39.998654,116.331884,0,96,39865.0191435185,2009-02-21,00:27:34
39.998714,116.331916,0,93,39865.0191550926,2009-02-21,00:27:35
39.998767,116.331948,0,90,39865.0191666667,2009-02-21,00:27:36
39.998825,116.331966,0,93,39865.0191782407,2009-02-21,00:27:37
39.998885,116.331985,0,98,39865.0191898148,2009-02-21,00:27:38
39.99893,116.332007,0,96,39865.0192013889,2009-02-21,00:27:39
39.998973,116.332037,0,94,39865.019212963,2009-02-21,00:27:40
39.999015,116.332116,0,85,39865.0192361111,2009-02-21,00:27:42
39.999058,116.3322,0,81,39865.0192592593,2009-02-21,00:27:44
39.999112,116.332247,0,84,39865.0192708333,2009-02-21,00:27:45
39.999112,116.33231,0,81,39865.0192824074,2009-02-21,00:27:46
39.999111,116.332372,0,78,39865.0192939815,2009-02-21,00:27:47
39.99911,116.332441,0,75,39865.0193055556,2009-02-21,00:27:48
39.999112,116.332516,0,74,39865.0193171296,2009-02-21,00:27:49
39.999111,116.33261,0,73,39865.0193287037,2009-02-21,00:27:50
39.999112,116.332692,0,67,39865.0193402778,2009-02-21,00:27:51
39.999104,116.332779,0,63,39865.0193518519,2009-02-21,00:27:52
39.999117,116.332857,0,65,39865.0193634259,2009-02-21,00:27:53
39.999121,116.332933,0,67,39865.019375,2009-02-21,00:27:54
39.999135,116.332998,0,68,39865.0193865741,2009-02-21,00:27:55
39.999159,116.333089,0,70,39865.0194097222,2009-02-21,00:27:57
39.999206,116.333132,0,81,39865.0194212963,2009-02-21,00:27:58
39.999233,116.333197,0,83,39865.0194444444,2009-02-21,00:28:00
39.999248,116.333271,0,84,39865.0194675926,2009-02-21,00:28:02
39.999278,116.333361,0,88,39865.0194907407,2009-02-21,00:28:04
39.999315,116.333435,0,87,39865.0195138889,2009-02-21,00:28:06
39.999296,116.333522,0,93,39865.019537037,2009-02-21,00:28:08
39.999249,116.333602,0,95,39865.0195486111,2009-02-21,00:28:09
39.999223,116.333701,0,92,39865.0195717593,2009-02-21,00:28:11
39.999162,116.333786,0,90,39865.0195833333,2009-02-21,00:28:12
39.999133,116.33385,0,91,39865.0195949074,2009-02-21,00:28:13
39.999147,116.334057,0,79,39865.0196064815,2009-02-21,00:28:14
39.999156,116.334216,0,72,39865.0196180556,2009-02-21,00:28:15
39.999163,116.334358,0,66,39865.0196296296,2009-02-21,00:28:16
39.999164,116.334484,0,63,39865.0196412037,2009-02-21,00:28:17
39.99916,116.334607,0,59,39865.0196527778,2009-02-21,00:28:18
39.999161,116.334723,0,58,39865.0196643519,2009-02-21,00:28:19
39.999165,116.33484,0,57,39865.0196759259,2009-02-21,00:28:20
39.999167,116.33496,0,57,39865.0196875,2009-02-21,00:28:21
39.999167,116.335095,0,56,39865.0196990741,2009-02-21,00:28:22
39.999176,116.335217,0,56,39865.0197106482,2009-02-21,00:28:23
39.999185,116.335339,0,55,39865.0197222222,2009-02-21,00:28:24
39.999188,116.335466,0,55,39865.0197337963,2009-02-21,00:28:25
39.999195,116.335589,0,53,39865.0197453704,2009-02-21,00:28:26
39.999197,116.335714,0,52,39865.0197569444,2009-02-21,00:28:27
39.999203,116.335836,0,50,39865.0197685185,2009-02-21,00:28:28
39.999203,116.335954,0,48,39865.0197800926,2009-02-21,00:28:29
39.999203,116.336074,0,46,39865.0197916667,2009-02-21,00:28:30
39.999207,116.336191,0,44,39865.0198032407,2009-02-21,00:28:31
39.999209,116.336303,0,42,39865.0198148148,2009-02-21,00:28:32
39.999212,116.336412,0,40,39865.0198263889,2009-02-21,00:28:33
39.999218,116.336518,0,38,39865.019837963,2009-02-21,00:28:34
39.999235,116.336616,0,37,39865.019849537,2009-02-21,00:28:35
39.999251,116.336713,0,39,39865.0198611111,2009-02-21,00:28:36
39.999258,116.336816,0,38,39865.0198726852,2009-02-21,00:28:37
39.99924,116.33692,0,36,39865.0198842593,2009-02-21,00:28:38
39.999237,116.337009,0,35,39865.0198958333,2009-02-21,00:28:39
39.999242,116.337083,0,32,39865.0199074074,2009-02-21,00:28:40
39.999254,116.337172,0,34,39865.0199189815,2009-02-21,00:28:41
39.99927,116.337243,0,34,39865.0199305556,2009-02-21,00:28:42
39.999286,116.337374,0,55,39865.0199421296,2009-02-21,00:28:43
39.999296,116.337476,0,69,39865.0199537037,2009-02-21,00:28:44
39.999299,116.337543,0,73,39865.0199652778,2009-02-21,00:28:45
39.999288,116.337642,0,76,39865.0199884259,2009-02-21,00:28:47
39.999279,116.337727,0,80,39865.0200115741,2009-02-21,00:28:49
39.999292,116.337718,0,83,39865.0200694444,2009-02-21,00:28:54
39.999291,116.337706,0,83,39865.0201273148,2009-02-21,00:28:59
39.999291,116.337704,0,83,39865.0201851852,2009-02-21,00:29:04
39.999289,116.337701,0,84,39865.0202430556,2009-02-21,00:29:09
39.999289,116.337701,0,84,39865.0202777778,2009-02-21,00:29:12
39.999281,116.337693,0,85,39865.0203009259,2009-02-21,00:29:14
39.999275,116.33765,0,87,39865.0203587963,2009-02-21,00:29:19
39.999249,116.337627,0,96,39865.0204166667,2009-02-21,00:29:24
39.999196,116.337601,0,99,39865.020462963,2009-02-21,00:29:28
39.999176,116.337588,0,109,39865.0205208333,2009-02-21,00:29:33
39.999179,116.337548,0,116,39865.0205787037,2009-02-21,00:29:38
39.999204,116.337486,0,122,39865.0206134259,2009-02-21,00:29:41
39.999193,116.337429,0,129,39865.0206712963,2009-02-21,00:29:46
39.999169,116.337407,0,136,39865.0207291667,2009-02-21,00:29:51
39.999158,116.33741,0,147,39865.020787037,2009-02-21,00:29:56
39.999142,116.337398,0,148,39865.0208449074,2009-02-21,00:30:01
39.999142,116.337398,0,148,39865.0208796296,2009-02-21,00:30:04
39.99914,116.337392,0,149,39865.0209027778,2009-02-21,00:30:06
39.999137,116.337383,0,150,39865.0209606481,2009-02-21,00:30:11
39.999082,116.337362,0,153,39865.0210185185,2009-02-21,00:30:16
39.999041,116.337331,0,153,39865.0210763889,2009-02-21,00:30:21
39.999011,116.337313,0,154,39865.0211342593,2009-02-21,00:30:26
39.998963,116.337295,0,156,39865.0211689815,2009-02-21,00:30:29
39.998917,116.337267,0,159,39865.0212152778,2009-02-21,00:30:33
39.998872,116.337261,0,165,39865.0212731481,2009-02-21,00:30:38
39.998819,116.337281,0,168,39865.0213194444,2009-02-21,00:30:42
39.998798,116.337278,0,170,39865.0213773148,2009-02-21,00:30:47
39.998798,116.337278,0,170,39865.021412037,2009-02-21,00:30:50
39.998795,116.337277,0,172,39865.0214351852,2009-02-21,00:30:52
39.998745,116.337287,0,174,39865.0214814815,2009-02-21,00:30:56
39.998745,116.337291,0,174,39865.0215393519,2009-02-21,00:31:01
39.998745,116.337291,0,174,39865.0215740741,2009-02-21,00:31:04
39.998745,116.337294,0,175,39865.0215972222,2009-02-21,00:31:06
39.998758,116.337292,0,175,39865.0216550926,2009-02-21,00:31:11
39.998767,116.337279,0,175,39865.021712963,2009-02-21,00:31:16
39.998767,116.337279,0,175,39865.0217476852,2009-02-21,00:31:19
39.998759,116.337283,0,175,39865.0217708333,2009-02-21,00:31:21
39.99875,116.337311,0,175,39865.0218287037,2009-02-21,00:31:26
39.998822,116.337291,0,176,39865.0218634259,2009-02-21,00:31:29
39.998895,116.337257,0,177,39865.0218865741,2009-02-21,00:31:31
39.998933,116.337208,0,177,39865.0218981481,2009-02-21,00:31:32
39.998967,116.337159,0,177,39865.0219097222,2009-02-21,00:31:33
39.999003,116.337109,0,177,39865.0219212963,2009-02-21,00:31:34
39.999044,116.337061,0,178,39865.0219328704,2009-02-21,00:31:35
39.999014,116.33701,0,178,39865.0219560185,2009-02-21,00:31:37
39.998953,116.336975,0,179,39865.0219791667,2009-02-21,00:31:39
39.998906,116.336952,0,179,39865.0220023148,2009-02-21,00:31:41
39.998844,116.336929,0,180,39865.022025463,2009-02-21,00:31:43
39.99882,116.336872,0,181,39865.0220601852,2009-02-21,00:31:46
39.998834,116.336811,0,181,39865.0220949074,2009-02-21,00:31:49
39.998886,116.33677,0,182,39865.0221180556,2009-02-21,00:31:51
39.998925,116.336698,0,183,39865.0221759259,2009-02-21,00:31:56
39.998966,116.336666,0,184,39865.0221990741,2009-02-21,00:31:58
39.999015,116.336645,0,184,39865.0222337963,2009-02-21,00:32:01
39.999072,116.336635,0,185,39865.0222800926,2009-02-21,00:32:05
39.999118,116.33662,0,186,39865.0223032407,2009-02-21,00:32:07
39.99907,116.336644,0,186,39865.0223263889,2009-02-21,00:32:09
39.999022,116.336664,0,187,39865.022337963,2009-02-21,00:32:10
39.998976,116.33668,0,187,39865.022349537,2009-02-21,00:32:11
39.998931,116.336681,0,187,39865.0223611111,2009-02-21,00:32:12
39.998867,116.336679,0,188,39865.0223842593,2009-02-21,00:32:14
39.998813,116.336685,0,191,39865.0224189815,2009-02-21,00:32:17
39.998796,116.336693,0,193,39865.0224768519,2009-02-21,00:32:22
39.998619,116.336817,0,180,39865.0247569444,2009-02-21,00:35:39
39.999792,116.336235,0,192,39865.025150463,2009-02-21,00:36:13
39.999745,116.336254,0,188,39865.0252083333,2009-02-21,00:36:18
39.999695,116.336263,0,181,39865.0252199074,2009-02-21,00:36:19
39.999645,116.336268,0,177,39865.0252314815,2009-02-21,00:36:20
39.999647,116.336289,0,177,39865.0252893518,2009-02-21,00:36:25
39.999632,116.336303,0,179,39865.0253472222,2009-02-21,00:36:30
39.999628,116.33631,0,179,39865.0254050926,2009-02-21,00:36:35
39.999622,116.33631,0,179,39865.025462963,2009-02-21,00:36:40
39.999618,116.336307,0,179,39865.0255208333,2009-02-21,00:36:45
39.999614,116.33631,0,179,39865.0255787037,2009-02-21,00:36:50
39.99961,116.336312,0,179,39865.0256365741,2009-02-21,00:36:55
39.999607,116.336309,0,179,39865.0256944444,2009-02-21,00:37:00
39.999607,116.336309,0,179,39865.0257291667,2009-02-21,00:37:03
39.999603,116.336301,0,179,39865.0257523148,2009-02-21,00:37:05
39.999599,116.336292,0,179,39865.0258101852,2009-02-21,00:37:10
39.999594,116.336284,0,179,39865.0258680556,2009-02-21,00:37:15
39.999591,116.336287,0,179,39865.0259259259,2009-02-21,00:37:20
39.999588,116.336294,0,179,39865.0259837963,2009-02-21,00:37:25
39.999585,116.336286,0,179,39865.0260416667,2009-02-21,00:37:30
39.999581,116.336288,0,179,39865.026099537,2009-02-21,00:37:35
39.999578,116.336291,0,179,39865.0261574074,2009-02-21,00:37:40
39.999578,116.336291,0,179,39865.0261921296,2009-02-21,00:37:43
39.999574,116.336284,0,179,39865.0262152778,2009-02-21,00:37:45
39.999511,116.336256,0,179,39865.02625,2009-02-21,00:37:48
39.99945,116.33622,0,180,39865.0262847222,2009-02-21,00:37:51
39.999394,116.336199,0,182,39865.0263310185,2009-02-21,00:37:55
39.999367,116.3362,0,183,39865.0263888889,2009-02-21,00:38:00
39.999365,116.336187,0,183,39865.0264467593,2009-02-21,00:38:05
39.999357,116.336196,0,184,39865.0265046296,2009-02-21,00:38:10
39.999322,116.336169,0,188,39865.0265625,2009-02-21,00:38:15
39.999292,116.33614,0,187,39865.0266203704,2009-02-21,00:38:20
39.999289,116.336135,0,187,39865.0266782407,2009-02-21,00:38:25
39.999285,116.336131,0,187,39865.0267361111,2009-02-21,00:38:30
39.999285,116.336131,0,187,39865.0267708333,2009-02-21,00:38:33
39.999283,116.336125,0,187,39865.0267939815,2009-02-21,00:38:35
39.999278,116.336103,0,187,39865.0268518519,2009-02-21,00:38:40
39.99926,116.336045,0,187,39865.0268981481,2009-02-21,00:38:44
39.999232,116.336015,0,187,39865.0269560185,2009-02-21,00:38:49
39.999232,116.336014,0,187,39865.0270138889,2009-02-21,00:38:54
39.999227,116.336008,0,187,39865.0270717593,2009-02-21,00:38:59
39.999224,116.336008,0,187,39865.0271296296,2009-02-21,00:39:04
39.999221,116.336008,0,187,39865.0271875,2009-02-21,00:39:09
39.999213,116.336012,0,187,39865.0272453704,2009-02-21,00:39:14
39.999213,116.336012,0,187,39865.0272800926,2009-02-21,00:39:17
39.999211,116.33602,0,187,39865.0273032407,2009-02-21,00:39:19
39.999206,116.336035,0,188,39865.0273611111,2009-02-21,00:39:24
39.999206,116.336035,0,188,39865.0273958333,2009-02-21,00:39:27
39.999203,116.33604,0,188,39865.0274189815,2009-02-21,00:39:29
39.9992,116.336025,0,188,39865.0274768519,2009-02-21,00:39:34
39.9992,116.336025,0,188,39865.0275115741,2009-02-21,00:39:37
39.999198,116.336032,0,188,39865.0275347222,2009-02-21,00:39:39
39.999195,116.336045,0,189,39865.0275925926,2009-02-21,00:39:44
39.99914,116.336072,0,190,39865.027650463,2009-02-21,00:39:49
39.999082,116.336091,0,192,39865.0276736111,2009-02-21,00:39:51
39.999005,116.33613,0,195,39865.0277199074,2009-02-21,00:39:55
39.998933,116.336148,0,197,39865.0277430556,2009-02-21,00:39:57
39.998889,116.336166,0,200,39865.0277777778,2009-02-21,00:40:00
39.99889,116.336174,0,200,39865.0278356481,2009-02-21,00:40:05
39.99889,116.336179,0,200,39865.0278935185,2009-02-21,00:40:10
39.99889,116.336179,0,200,39865.0279282407,2009-02-21,00:40:13
39.99889,116.336185,0,200,39865.0279513889,2009-02-21,00:40:15
39.998648,116.336384,0,206,39865.027974537,2009-02-21,00:40:17
39.998547,116.336468,0,209,39865.0279861111,2009-02-21,00:40:18
39.998506,116.336524,0,209,39865.0280439815,2009-02-21,00:40:23
39.99854,116.336572,0,208,39865.0281018519,2009-02-21,00:40:28
39.998462,116.336657,0,210,39865.028125,2009-02-21,00:40:30
39.998704,116.336589,0,213,39865.0305787037,2009-02-21,00:44:02
39.998736,116.336541,0,215,39865.030625,2009-02-21,00:44:06
39.998752,116.336503,0,215,39865.0306828704,2009-02-21,00:44:11
39.998751,116.336507,0,215,39865.0307407407,2009-02-21,00:44:16
39.998751,116.336507,0,215,39865.030775463,2009-02-21,00:44:19
39.998754,116.336515,0,215,39865.0307986111,2009-02-21,00:44:21
39.998315,116.336693,0,208,39865.0309490741,2009-02-21,00:44:34
39.998316,116.336705,0,209,39865.0310069444,2009-02-21,00:44:39
39.998316,116.336705,0,209,39865.0310416667,2009-02-21,00:44:42
39.998317,116.336707,0,210,39865.0310648148,2009-02-21,00:44:44
39.998094,116.336729,0,213,39865.0345949074,2009-02-21,00:49:49
39.99829,116.336875,0,213,39865.0346064815,2009-02-21,00:49:50
39.998356,116.336936,0,213,39865.0346180556,2009-02-21,00:49:51
39.998405,116.337009,0,213,39865.0346412037,2009-02-21,00:49:53
39.998411,116.337075,0,213,39865.0346759259,2009-02-21,00:49:56
39.998471,116.337144,0,213,39865.0347106481,2009-02-21,00:49:59
39.998512,116.33717,0,213,39865.0347222222,2009-02-21,00:50:00
39.99859,116.337225,0,213,39865.0347453704,2009-02-21,00:50:02
39.998634,116.337258,0,213,39865.0347569444,2009-02-21,00:50:03
39.998674,116.337285,0,213,39865.0347685185,2009-02-21,00:50:04
39.998742,116.337316,0,213,39865.0347916667,2009-02-21,00:50:06
39.99879,116.33734,0,213,39865.0348148148,2009-02-21,00:50:08
39.998828,116.337376,0,213,39865.034837963,2009-02-21,00:50:10
39.998891,116.337423,0,213,39865.0348611111,2009-02-21,00:50:12
39.998971,116.337485,0,213,39865.0348842593,2009-02-21,00:50:14
39.999012,116.337515,0,213,39865.0348958333,2009-02-21,00:50:15
39.999087,116.337566,0,213,39865.0349189815,2009-02-21,00:50:17
39.999151,116.337621,0,213,39865.0349421296,2009-02-21,00:50:19
39.999186,116.337658,0,213,39865.0349537037,2009-02-21,00:50:20
39.999224,116.337691,0,213,39865.0349652778,2009-02-21,00:50:21
39.999288,116.337749,0,213,39865.0349884259,2009-02-21,00:50:23
39.999325,116.33779,0,213,39865.0350115741,2009-02-21,00:50:25
39.999313,116.337851,0,210,39865.0350694444,2009-02-21,00:50:30
39.999314,116.337913,0,208,39865.0351273148,2009-02-21,00:50:35
39.999319,116.337983,0,206,39865.0351736111,2009-02-21,00:50:39
39.999353,116.338025,0,206,39865.0351967593,2009-02-21,00:50:41
39.99939,116.338061,0,205,39865.0352199074,2009-02-21,00:50:43
39.999438,116.338107,0,205,39865.0352546296,2009-02-21,00:50:46
39.999464,116.338156,0,204,39865.0352777778,2009-02-21,00:50:48
39.999443,116.338208,0,203,39865.0353125,2009-02-21,00:50:51
39.999388,116.338226,0,202,39865.0353472222,2009-02-21,00:50:54
39.999331,116.338207,0,200,39865.0353819444,2009-02-21,00:50:57
39.995694,116.3367,0,3396,39865.1293634259,2009-02-21,03:06:17
39.999237,116.337501,0,165,39865.1295717593,2009-02-21,03:06:35
39.999249,116.337538,0,150,39865.1296064815,2009-02-21,03:06:38
39.999236,116.3376,0,144,39865.1296412037,2009-02-21,03:06:41
39.999244,116.337652,0,130,39865.1296643519,2009-02-21,03:06:43
39.999222,116.337662,0,147,39865.1297106481,2009-02-21,03:06:47
39.999228,116.337696,0,145,39865.1297685185,2009-02-21,03:06:52
39.999229,116.337713,0,147,39865.1298263889,2009-02-21,03:06:57
39.999234,116.337738,0,149,39865.1298842593,2009-02-21,03:07:02
39.999236,116.337769,0,151,39865.1299421296,2009-02-21,03:07:07
39.99924,116.337794,0,155,39865.13,2009-02-21,03:07:12
39.999242,116.337817,0,158,39865.1300578704,2009-02-21,03:07:17
39.999245,116.337838,0,161,39865.1301157407,2009-02-21,03:07:22
39.999247,116.337852,0,163,39865.1301736111,2009-02-21,03:07:27
39.999252,116.337884,0,165,39865.1302314815,2009-02-21,03:07:32
39.999281,116.3379,0,166,39865.1302893519,2009-02-21,03:07:37
39.999295,116.337965,0,169,39865.1303240741,2009-02-21,03:07:40
39.999326,116.338013,0,180,39865.1303819444,2009-02-21,03:07:45
39.999354,116.338029,0,196,39865.1304398148,2009-02-21,03:07:50
39.999381,116.338044,0,195,39865.1304976852,2009-02-21,03:07:55
39.999402,116.338053,0,200,39865.1305555556,2009-02-21,03:08:00
39.999438,116.338052,0,205,39865.1306134259,2009-02-21,03:08:05
39.999489,116.338049,0,205,39865.1306597222,2009-02-21,03:08:09
39.999538,116.338041,0,212,39865.1307175926,2009-02-21,03:08:14
39.999568,116.338032,0,217,39865.130775463,2009-02-21,03:08:19
39.999582,116.338035,0,211,39865.1308333333,2009-02-21,03:08:24
39.999592,116.33801,0,204,39865.1308912037,2009-02-21,03:08:29
39.999592,116.33801,0,205,39865.1309490741,2009-02-21,03:08:34
39.999592,116.33801,0,205,39865.1309837963,2009-02-21,03:08:37
39.999591,116.338004,0,205,39865.1310069444,2009-02-21,03:08:39
39.999589,116.337993,0,206,39865.1310648148,2009-02-21,03:08:44
39.999587,116.337943,0,208,39865.1311226852,2009-02-21,03:08:49
39.999577,116.337895,0,202,39865.1311805556,2009-02-21,03:08:54
39.999575,116.337868,0,202,39865.1312384259,2009-02-21,03:08:59
39.999553,116.337819,0,203,39865.1312962963,2009-02-21,03:09:04
39.99954,116.337769,0,204,39865.1313541667,2009-02-21,03:09:09
39.999537,116.33771,0,206,39865.131412037,2009-02-21,03:09:14
39.999535,116.337661,0,205,39865.1314699074,2009-02-21,03:09:19
39.999747,116.337448,0,193,39865.1358449074,2009-02-21,03:15:37
39.999801,116.337461,0,192,39865.1358796296,2009-02-21,03:15:40
39.999859,116.337478,0,192,39865.1359143518,2009-02-21,03:15:43
39.999889,116.33749,0,190,39865.1359722222,2009-02-21,03:15:48
39.999897,116.337524,0,187,39865.1360300926,2009-02-21,03:15:53
39.999943,116.337557,0,186,39865.1360763889,2009-02-21,03:15:57
39.999997,116.337588,0,186,39865.1361111111,2009-02-21,03:16:00
40.000027,116.337633,0,185,39865.1361574074,2009-02-21,03:16:04
40.00002,116.337677,0,181,39865.1362152778,2009-02-21,03:16:09
40.000056,116.337698,0,179,39865.1362731481,2009-02-21,03:16:14
40.000037,116.337653,0,179,39865.1363310185,2009-02-21,03:16:19
40,116.337608,0,179,39865.1363773148,2009-02-21,03:16:23
39.999942,116.337589,0,178,39865.136412037,2009-02-21,03:16:26
39.999896,116.337595,0,178,39865.1364583333,2009-02-21,03:16:30
39.999881,116.337616,0,178,39865.1365162037,2009-02-21,03:16:35
39.999834,116.337636,0,178,39865.1365625,2009-02-21,03:16:39
39.999822,116.337618,0,178,39865.1366203704,2009-02-21,03:16:44
39.999822,116.337618,0,178,39865.1366550926,2009-02-21,03:16:47
39.999818,116.337611,0,178,39865.1366782407,2009-02-21,03:16:49
39.999816,116.337599,0,178,39865.1367361111,2009-02-21,03:16:54
39.999787,116.337577,0,177,39865.1367939815,2009-02-21,03:16:59
39.999784,116.337578,0,177,39865.1368518519,2009-02-21,03:17:04
39.999784,116.337579,0,177,39865.1369097222,2009-02-21,03:17:09
39.999783,116.337576,0,177,39865.1369675926,2009-02-21,03:17:14
39.999782,116.337582,0,177,39865.137025463,2009-02-21,03:17:19
39.999782,116.337582,0,177,39865.1370601852,2009-02-21,03:17:22
39.999782,116.337577,0,177,39865.1370833333,2009-02-21,03:17:24
39.999778,116.337567,0,177,39865.1371412037,2009-02-21,03:17:29
39.999727,116.337538,0,177,39865.1371759259,2009-02-21,03:17:32
39.999668,116.337515,0,177,39865.1372222222,2009-02-21,03:17:36
39.99964,116.33751,0,177,39865.1372800926,2009-02-21,03:17:41
39.99964,116.337515,0,178,39865.137337963,2009-02-21,03:17:46
39.99964,116.337514,0,178,39865.1373958333,2009-02-21,03:17:51
39.99964,116.337514,0,178,39865.1374305556,2009-02-21,03:17:54
39.999642,116.337521,0,178,39865.1374537037,2009-02-21,03:17:56
39.999645,116.337532,0,178,39865.1375115741,2009-02-21,03:18:01
39.999645,116.337532,0,178,39865.1375462963,2009-02-21,03:18:04
39.999647,116.33753,0,178,39865.1375694444,2009-02-21,03:18:06
39.99965,116.337508,0,178,39865.1376273148,2009-02-21,03:18:11
39.999666,116.337462,0,176,39865.1376851852,2009-02-21,03:18:16
39.99967,116.337423,0,174,39865.1377430556,2009-02-21,03:18:21
39.999658,116.337419,0,172,39865.1378009259,2009-02-21,03:18:26
39.999697,116.337419,0,168,39865.1378587963,2009-02-21,03:18:31
39.999734,116.33748,0,164,39865.1379166667,2009-02-21,03:18:36
39.999773,116.337539,0,162,39865.137962963,2009-02-21,03:18:40
39.999822,116.337578,0,161,39865.1379976852,2009-02-21,03:18:43
39.999867,116.337628,0,161,39865.1380324074,2009-02-21,03:18:46
39.999915,116.337671,0,161,39865.1380787037,2009-02-21,03:18:50
39.999959,116.337702,0,161,39865.1381365741,2009-02-21,03:18:55
40.000019,116.337691,0,162,39865.1381828704,2009-02-21,03:18:59
40.00007,116.337685,0,166,39865.1382407407,2009-02-21,03:19:04
40.0001,116.337637,0,173,39865.138287037,2009-02-21,03:19:08
40.000168,116.337648,0,178,39865.1383333333,2009-02-21,03:19:12
40.000207,116.337674,0,184,39865.1383796296,2009-02-21,03:19:16
40.000259,116.337704,0,188,39865.1384143519,2009-02-21,03:19:19
40.000303,116.337717,0,190,39865.1384375,2009-02-21,03:19:21
40.000367,116.337713,0,194,39865.1384722222,2009-02-21,03:19:24
39.999637,116.337663,0,178,39865.1385763889,2009-02-21,03:19:33
39.999581,116.337644,0,177,39865.1386226852,2009-02-21,03:19:37
39.99954,116.337637,0,165,39865.1387384259,2009-02-21,03:19:47
39.999507,116.33769,0,148,39865.1387962963,2009-02-21,03:19:52
39.999497,116.337681,0,149,39865.1388541667,2009-02-21,03:19:57
39.999509,116.337632,0,157,39865.1388888889,2009-02-21,03:20:00
39.999552,116.337616,0,154,39865.1389351852,2009-02-21,03:20:04
39.999596,116.337621,0,148,39865.1389814815,2009-02-21,03:20:08
39.999616,116.33761,0,146,39865.1390393519,2009-02-21,03:20:13
39.999616,116.33761,0,146,39865.1390740741,2009-02-21,03:20:16
39.999621,116.337608,0,145,39865.1390972222,2009-02-21,03:20:18
39.999603,116.337625,0,141,39865.1391550926,2009-02-21,03:20:23
39.999545,116.33764,0,133,39865.139212963,2009-02-21,03:20:28
39.999503,116.337619,0,132,39865.1392476852,2009-02-21,03:20:31
39.999227,116.337657,0,347,39865.1392592593,2009-02-21,03:20:32
39.999143,116.337649,0,369,39865.1392939815,2009-02-21,03:20:35
39.999101,116.337651,0,389,39865.1393055556,2009-02-21,03:20:36
39.999127,116.337638,0,355,39865.1393171296,2009-02-21,03:20:37
39.999095,116.337638,0,368,39865.1393402778,2009-02-21,03:20:39
39.999084,116.337633,0,385,39865.1393865741,2009-02-21,03:20:43
39.999095,116.337625,0,382,39865.1394444444,2009-02-21,03:20:48
39.999095,116.337625,0,382,39865.1394791667,2009-02-21,03:20:51
39.999098,116.337626,0,382,39865.1395023148,2009-02-21,03:20:53
39.999125,116.337612,0,362,39865.139525463,2009-02-21,03:20:55
39.999166,116.337599,0,338,39865.1395486111,2009-02-21,03:20:57
39.999203,116.337576,0,321,39865.1395717593,2009-02-21,03:20:59
39.999223,116.337554,0,303,39865.1396064815,2009-02-21,03:21:02
39.999266,116.337543,0,280,39865.1396296296,2009-02-21,03:21:04
39.999305,116.337559,0,263,39865.1396412037,2009-02-21,03:21:05
39.999338,116.337565,0,248,39865.1396527778,2009-02-21,03:21:06
39.999368,116.337565,0,235,39865.1396643519,2009-02-21,03:21:07
39.99942,116.337549,0,207,39865.1396875,2009-02-21,03:21:09
39.999446,116.33755,0,192,39865.1396990741,2009-02-21,03:21:10
39.999461,116.337556,0,174,39865.1397453704,2009-02-21,03:21:14
39.999447,116.33757,0,169,39865.1398032407,2009-02-21,03:21:19
39.999447,116.33757,0,169,39865.1398611111,2009-02-21,03:21:24
39.999448,116.337571,0,170,39865.1399189815,2009-02-21,03:21:29
39.999448,116.337571,0,170,39865.1399537037,2009-02-21,03:21:32
39.99945,116.337575,0,170,39865.1399768519,2009-02-21,03:21:34
39.999453,116.337624,0,174,39865.1400347222,2009-02-21,03:21:39
39.999475,116.337659,0,178,39865.1400925926,2009-02-21,03:21:44
39.999534,116.337691,0,180,39865.140150463,2009-02-21,03:21:49
39.999572,116.337726,0,181,39865.1401736111,2009-02-21,03:21:51
39.999626,116.337758,0,181,39865.1401967593,2009-02-21,03:21:53
39.999655,116.337736,0,183,39865.1402546296,2009-02-21,03:21:58
39.999625,116.337403,0,130,39865.1472222222,2009-02-21,03:32:00
39.999592,116.337376,0,133,39865.1472800926,2009-02-21,03:32:05
39.999586,116.337319,0,137,39865.147337963,2009-02-21,03:32:10
39.999591,116.337205,0,135,39865.1473958333,2009-02-21,03:32:15
39.999612,116.337153,0,129,39865.1474421296,2009-02-21,03:32:19
39.999616,116.337162,0,129,39865.1475,2009-02-21,03:32:24
39.999616,116.337162,0,129,39865.1475347222,2009-02-21,03:32:27
39.999616,116.337159,0,129,39865.1475578704,2009-02-21,03:32:29
39.999628,116.337139,0,131,39865.1476157407,2009-02-21,03:32:34
39.999661,116.337118,0,133,39865.1476736111,2009-02-21,03:32:39
39.999676,116.337126,0,134,39865.1477314815,2009-02-21,03:32:44
39.999729,116.337101,0,131,39865.1477662037,2009-02-21,03:32:47
39.999779,116.337081,0,129,39865.1478009259,2009-02-21,03:32:50
39.999853,116.337088,0,130,39865.1478587963,2009-02-21,03:32:55
39.999905,116.337116,0,133,39865.1478819444,2009-02-21,03:32:57
39.999957,116.3371,0,132,39865.1479166667,2009-02-21,03:33:00
39.999984,116.337087,0,133,39865.147974537,2009-02-21,03:33:05
40.000018,116.337048,0,132,39865.1480324074,2009-02-21,03:33:10
40.000042,116.337035,0,134,39865.1480902778,2009-02-21,03:33:15
40.00005,116.33706,0,136,39865.1481481481,2009-02-21,03:33:20
40.000065,116.337059,0,137,39865.1482060185,2009-02-21,03:33:25
40.000094,116.337057,0,137,39865.1482638889,2009-02-21,03:33:30
40.000134,116.337067,0,139,39865.1483217593,2009-02-21,03:33:35
40.000186,116.337086,0,148,39865.1483449074,2009-02-21,03:33:37
40.000245,116.337066,0,152,39865.1483680556,2009-02-21,03:33:39
40.000277,116.33709,0,156,39865.1484259259,2009-02-21,03:33:44
40.000281,116.3371,0,157,39865.1484837963,2009-02-21,03:33:49
40.000325,116.337095,0,159,39865.1485185185,2009-02-21,03:33:52
40.000367,116.337109,0,167,39865.1485648148,2009-02-21,03:33:56
40.000399,116.337095,0,169,39865.1486226852,2009-02-21,03:34:01
40.000443,116.33708,0,171,39865.1486689815,2009-02-21,03:34:05
40.000481,116.337048,0,174,39865.1487037037,2009-02-21,03:34:08
40.00051,116.337044,0,177,39865.1487615741,2009-02-21,03:34:13
40.000512,116.337048,0,181,39865.1488194444,2009-02-21,03:34:18
40.000512,116.337048,0,181,39865.1488541667,2009-02-21,03:34:21
40.000513,116.337056,0,184,39865.1488773148,2009-02-21,03:34:23
40.000544,116.337036,0,183,39865.1489351852,2009-02-21,03:34:28
40.000597,116.337009,0,179,39865.1489814815,2009-02-21,03:34:32
40.000639,116.336982,0,174,39865.1490162037,2009-02-21,03:34:35
40.000668,116.336981,0,173,39865.1490740741,2009-02-21,03:34:40
40.000727,116.337013,0,179,39865.1491319444,2009-02-21,03:34:45
40.000788,116.337058,0,184,39865.1491782407,2009-02-21,03:34:49
40.000832,116.337094,0,185,39865.149224537,2009-02-21,03:34:53
40.000874,116.337123,0,189,39865.1492708333,2009-02-21,03:34:57
40.000916,116.337146,0,191,39865.1493171296,2009-02-21,03:35:01
40.00096,116.337167,0,191,39865.1493518518,2009-02-21,03:35:04
40.001011,116.337195,0,191,39865.1493981481,2009-02-21,03:35:08
40.001046,116.337233,0,193,39865.1494444444,2009-02-21,03:35:12
40.001045,116.337281,0,198,39865.1495023148,2009-02-21,03:35:17
40.001046,116.33732,0,201,39865.1495601852,2009-02-21,03:35:22
40.001086,116.337352,0,202,39865.1496180556,2009-02-21,03:35:27
40.001119,116.337392,0,203,39865.1496643518,2009-02-21,03:35:31
40.001139,116.337447,0,203,39865.1497106481,2009-02-21,03:35:35
40.001139,116.337504,0,206,39865.1497685185,2009-02-21,03:35:40
40.001128,116.337566,0,210,39865.1498263889,2009-02-21,03:35:45
40.001145,116.33763,0,211,39865.1498842593,2009-02-21,03:35:50
40.001153,116.337692,0,210,39865.1499189815,2009-02-21,03:35:53
40.001149,116.337761,0,207,39865.1499537037,2009-02-21,03:35:56
40.001132,116.33783,0,205,39865.1499768518,2009-02-21,03:35:58
40.001091,116.337896,0,197,39865.1499884259,2009-02-21,03:35:59
40.00109,116.337962,0,196,39865.1500462963,2009-02-21,03:36:04
40.00108,116.338028,0,196,39865.1501041667,2009-02-21,03:36:09
40.001085,116.338083,0,197,39865.150162037,2009-02-21,03:36:14
40.00108,116.338134,0,200,39865.1502199074,2009-02-21,03:36:19
40.001077,116.338174,0,200,39865.1502777778,2009-02-21,03:36:24
40.001056,116.338218,0,201,39865.1503356481,2009-02-21,03:36:29
40.001057,116.338257,0,202,39865.1503935185,2009-02-21,03:36:34
40.001069,116.338315,0,204,39865.1504513889,2009-02-21,03:36:39
40.00106,116.338377,0,204,39865.1504976852,2009-02-21,03:36:43
40.00105,116.338421,0,206,39865.1505555556,2009-02-21,03:36:48
40.001056,116.33849,0,209,39865.1506134259,2009-02-21,03:36:53
40.001055,116.338554,0,214,39865.1506712963,2009-02-21,03:36:58
40.001053,116.338618,0,218,39865.1507291667,2009-02-21,03:37:03
40.001044,116.338659,0,222,39865.150787037,2009-02-21,03:37:08
40.001036,116.33871,0,222,39865.1508449074,2009-02-21,03:37:13
40.001055,116.338753,0,223,39865.1509027778,2009-02-21,03:37:18
40.001048,116.338791,0,224,39865.1509606481,2009-02-21,03:37:23
40.001034,116.338828,0,227,39865.1510185185,2009-02-21,03:37:28
40.00108,116.338879,0,228,39865.1510648148,2009-02-21,03:37:32
40.00112,116.33891,0,229,39865.151099537,2009-02-21,03:37:35
40.001122,116.33898,0,230,39865.1511574074,2009-02-21,03:37:40
40.00111,116.339041,0,229,39865.1512152778,2009-02-21,03:37:45
40.001117,116.339088,0,232,39865.1512731481,2009-02-21,03:37:50
40.001112,116.339146,0,235,39865.1513310185,2009-02-21,03:37:55
40.001128,116.339194,0,237,39865.1513888889,2009-02-21,03:38:00
40.001128,116.339239,0,237,39865.1514467593,2009-02-21,03:38:05
40.001102,116.339295,0,239,39865.1515046296,2009-02-21,03:38:10
40.0011,116.339361,0,237,39865.1515277778,2009-02-21,03:38:12
40.001102,116.339405,0,238,39865.1515856481,2009-02-21,03:38:17
40.001133,116.339466,0,240,39865.1516435185,2009-02-21,03:38:22
40.001163,116.339514,0,241,39865.1516898148,2009-02-21,03:38:26
40.001151,116.339576,0,240,39865.1517476852,2009-02-21,03:38:31
40.001136,116.339621,0,237,39865.1518055556,2009-02-21,03:38:36
40.001105,116.339679,0,238,39865.1518518519,2009-02-21,03:38:40
40.001087,116.339738,0,239,39865.1518981481,2009-02-21,03:38:44
40.001086,116.339797,0,234,39865.1519097222,2009-02-21,03:38:45
40.001101,116.339841,0,235,39865.1519675926,2009-02-21,03:38:50
40.001114,116.339889,0,232,39865.152025463,2009-02-21,03:38:55
40.001118,116.339932,0,231,39865.1520833333,2009-02-21,03:39:00
40.001116,116.339941,0,232,39865.1521412037,2009-02-21,03:39:05
40.001116,116.340004,0,232,39865.1521990741,2009-02-21,03:39:10
40.001127,116.340062,0,235,39865.1522453704,2009-02-21,03:39:14
40.001129,116.340114,0,237,39865.1523032407,2009-02-21,03:39:19
40.001174,116.340152,0,237,39865.152337963,2009-02-21,03:39:22
40.001219,116.340191,0,237,39865.1523958333,2009-02-21,03:39:27
40.001228,116.34024,0,235,39865.1524537037,2009-02-21,03:39:32
40.001217,116.340296,0,238,39865.1525115741,2009-02-21,03:39:37
40.001201,116.340362,0,241,39865.1525578704,2009-02-21,03:39:41
40.001185,116.340425,0,243,39865.1526157407,2009-02-21,03:39:46
40.001191,116.340493,0,244,39865.1526736111,2009-02-21,03:39:51
40.001209,116.340558,0,244,39865.1527314815,2009-02-21,03:39:56
40.00125,116.340604,0,246,39865.1527893519,2009-02-21,03:40:01
40.001275,116.340662,0,248,39865.1528472222,2009-02-21,03:40:06
40.001287,116.340718,0,248,39865.1528935185,2009-02-21,03:40:10
40.001276,116.340784,0,250,39865.1529513889,2009-02-21,03:40:15
40.001267,116.340838,0,251,39865.1530092593,2009-02-21,03:40:20
40.00123,116.340902,0,251,39865.1530671296,2009-02-21,03:40:25
40.001193,116.340937,0,254,39865.1531018519,2009-02-21,03:40:28
40.001179,116.340979,0,255,39865.1531597222,2009-02-21,03:40:33
40.001183,116.341025,0,251,39865.1532175926,2009-02-21,03:40:38
40.001172,116.341093,0,248,39865.153275463,2009-02-21,03:40:43
40.001165,116.34109,0,248,39865.1533333333,2009-02-21,03:40:48
40.001165,116.34109,0,248,39865.1533680556,2009-02-21,03:40:51
40.001164,116.341085,0,249,39865.1533912037,2009-02-21,03:40:53
40.00116,116.341148,0,246,39865.1534375,2009-02-21,03:40:57
40.00115,116.341206,0,244,39865.1534490741,2009-02-21,03:40:58
40.001119,116.341264,0,239,39865.1534722222,2009-02-21,03:41:00
40.00107,116.341326,0,236,39865.1535069444,2009-02-21,03:41:03
40.001053,116.341376,0,232,39865.1535648148,2009-02-21,03:41:08
40.001041,116.341331,0,233,39865.1536226852,2009-02-21,03:41:13
40.001037,116.341308,0,229,39865.1536805556,2009-02-21,03:41:18
40.001008,116.341301,0,229,39865.1537384259,2009-02-21,03:41:23
40.001008,116.341305,0,230,39865.1537962963,2009-02-21,03:41:28
40.001008,116.341305,0,230,39865.1538310185,2009-02-21,03:41:31
40.001006,116.341302,0,231,39865.1538541667,2009-02-21,03:41:33
40.001001,116.341292,0,231,39865.153912037,2009-02-21,03:41:38
40.001001,116.341292,0,231,39865.1539467593,2009-02-21,03:41:41
40.001,116.341286,0,232,39865.1539699074,2009-02-21,03:41:43
40.000998,116.341276,0,232,39865.1540277778,2009-02-21,03:41:48
40.000957,116.341244,0,233,39865.1540856481,2009-02-21,03:41:53
40.000943,116.341243,0,234,39865.1541435185,2009-02-21,03:41:58
40.000943,116.341243,0,234,39865.1541782407,2009-02-21,03:42:01
40.000941,116.341237,0,235,39865.1542013889,2009-02-21,03:42:03
40.000941,116.341228,0,235,39865.1542592593,2009-02-21,03:42:08
40.000941,116.341228,0,235,39865.1542939815,2009-02-21,03:42:11
40.000941,116.341223,0,236,39865.1543171296,2009-02-21,03:42:13
40.000905,116.341262,0,231,39865.1543287037,2009-02-21,03:42:14
40.000866,116.341308,0,225,39865.1543518519,2009-02-21,03:42:16
40.000841,116.341344,0,220,39865.1544097222,2009-02-21,03:42:21
40.000841,116.341344,0,220,39865.1544444444,2009-02-21,03:42:24
40.000836,116.341336,0,219,39865.1544675926,2009-02-21,03:42:26
40.00087,116.341341,0,213,39865.154525463,2009-02-21,03:42:31
40.000929,116.341329,0,207,39865.1545833333,2009-02-21,03:42:36
40.000974,116.341324,0,201,39865.1546412037,2009-02-21,03:42:41
40.001026,116.341314,0,199,39865.1546875,2009-02-21,03:42:45
40.001072,116.341313,0,200,39865.1547337963,2009-02-21,03:42:49
40.001106,116.341346,0,205,39865.1547916667,2009-02-21,03:42:54
40.001115,116.341354,0,206,39865.154849537,2009-02-21,03:42:59
40.001144,116.341351,0,211,39865.1549074074,2009-02-21,03:43:04
40.00116,116.341335,0,215,39865.1549652778,2009-02-21,03:43:09
40.001213,116.341322,0,212,39865.1550231481,2009-02-21,03:43:14
40.001201,116.341359,0,217,39865.1550810185,2009-02-21,03:43:19
40.001192,116.341369,0,218,39865.1551388889,2009-02-21,03:43:24
40.001207,116.341368,0,218,39865.1551967593,2009-02-21,03:43:29
40.001234,116.341411,0,224,39865.1552546296,2009-02-21,03:43:34
40.001207,116.341479,0,229,39865.1553125,2009-02-21,03:43:39
40.0012,116.34151,0,233,39865.1553703704,2009-02-21,03:43:44
40.001247,116.341515,0,236,39865.1554166667,2009-02-21,03:43:48
40.001247,116.341515,0,236,39865.1554513889,2009-02-21,03:43:51
40.001251,116.341521,0,237,39865.155474537,2009-02-21,03:43:53
40.001259,116.341542,0,239,39865.1555324074,2009-02-21,03:43:58
40.001283,116.341593,0,245,39865.1555902778,2009-02-21,03:44:03
40.001283,116.341593,0,245,39865.155625,2009-02-21,03:44:06
40.001286,116.3416,0,246,39865.1556481481,2009-02-21,03:44:08
40.001354,116.341518,0,245,39865.1556828704,2009-02-21,03:44:11
40.001396,116.341464,0,245,39865.1557060185,2009-02-21,03:44:13
40.001437,116.341481,0,245,39865.1557638889,2009-02-21,03:44:18
40.001437,116.341481,0,245,39865.1557986111,2009-02-21,03:44:21
40.001437,116.34148,0,245,39865.1558217593,2009-02-21,03:44:23
40.00146,116.341456,0,249,39865.1558796296,2009-02-21,03:44:28
40.001479,116.341421,0,254,39865.1559375,2009-02-21,03:44:33
40.001504,116.341376,0,252,39865.1559953704,2009-02-21,03:44:38
40.00155,116.341307,0,252,39865.1560185185,2009-02-21,03:44:40
40.001594,116.341272,0,253,39865.1560300926,2009-02-21,03:44:41
40.001646,116.34124,0,258,39865.1560532407,2009-02-21,03:44:43
40.001696,116.341227,0,258,39865.156087963,2009-02-21,03:44:46
40.001706,116.341217,0,257,39865.1561458333,2009-02-21,03:44:51
40.001736,116.341206,0,249,39865.1562037037,2009-02-21,03:44:56
40.001748,116.341192,0,245,39865.1562615741,2009-02-21,03:45:01
40.001808,116.341177,0,247,39865.1562962963,2009-02-21,03:45:04
40.001828,116.341162,0,244,39865.1563541667,2009-02-21,03:45:09
40.001896,116.341149,0,248,39865.1563773148,2009-02-21,03:45:11
40.001923,116.341127,0,246,39865.1564351852,2009-02-21,03:45:16
40.001971,116.341108,0,246,39865.1564930556,2009-02-21,03:45:21
40.002014,116.34108,0,246,39865.1565162037,2009-02-21,03:45:23
40.002006,116.34107,0,246,39865.1565740741,2009-02-21,03:45:28
40.002021,116.341039,0,245,39865.1566319444,2009-02-21,03:45:33
40.002034,116.34102,0,246,39865.1566898148,2009-02-21,03:45:38
40.002065,116.340977,0,242,39865.1567476852,2009-02-21,03:45:43
40.002089,116.340925,0,240,39865.1568055556,2009-02-21,03:45:48
40.002114,116.340871,0,240,39865.1568634259,2009-02-21,03:45:53
40.002127,116.340819,0,240,39865.1569212963,2009-02-21,03:45:58
40.002157,116.340771,0,241,39865.1569560185,2009-02-21,03:46:01
40.002143,116.340713,0,236,39865.1570138889,2009-02-21,03:46:06
40.00216,116.340662,0,235,39865.1570717593,2009-02-21,03:46:11
40.002174,116.340629,0,235,39865.1571296296,2009-02-21,03:46:16
40.002186,116.340597,0,234,39865.1571875,2009-02-21,03:46:21
40.002217,116.340555,0,229,39865.1572106481,2009-02-21,03:46:23
40.002211,116.340519,0,229,39865.1572685185,2009-02-21,03:46:28
40.002212,116.340479,0,229,39865.1573263889,2009-02-21,03:46:33
40.002216,116.340445,0,229,39865.1573842593,2009-02-21,03:46:38
40.002214,116.340419,0,229,39865.1574421296,2009-02-21,03:46:43
40.002205,116.34037,0,229,39865.1575,2009-02-21,03:46:48
40.002199,116.340329,0,231,39865.1575578704,2009-02-21,03:46:53
40.002189,116.340295,0,232,39865.1576157407,2009-02-21,03:46:58
40.002183,116.340253,0,232,39865.1576736111,2009-02-21,03:47:03
40.002207,116.340192,0,233,39865.1577314815,2009-02-21,03:47:08
40.002216,116.340159,0,236,39865.1577893518,2009-02-21,03:47:13
40.002212,116.340129,0,238,39865.1578472222,2009-02-21,03:47:18
40.002203,116.340082,0,240,39865.1579050926,2009-02-21,03:47:23
40.002191,116.340024,0,240,39865.157962963,2009-02-21,03:47:28
40.002173,116.340027,0,241,39865.1580208333,2009-02-21,03:47:33
40.002149,116.339975,0,230,39865.1580439815,2009-02-21,03:47:35
40.002097,116.339915,0,224,39865.1580787037,2009-02-21,03:47:38
40.002052,116.339883,0,223,39865.1581018518,2009-02-21,03:47:40
40.002009,116.339901,0,223,39865.1581481481,2009-02-21,03:47:44
40.002031,116.339932,0,222,39865.1582060185,2009-02-21,03:47:49
40.002017,116.339964,0,222,39865.1582638889,2009-02-21,03:47:54
40.002033,116.340014,0,222,39865.1583217593,2009-02-21,03:47:59
40.002039,116.34005,0,223,39865.1583796296,2009-02-21,03:48:04
40.002028,116.3401,0,224,39865.1584375,2009-02-21,03:48:09
40.002037,116.340141,0,226,39865.1584953704,2009-02-21,03:48:14
40.002059,116.340175,0,227,39865.1585532407,2009-02-21,03:48:19
40.002054,116.34022,0,228,39865.1586111111,2009-02-21,03:48:24
40.002064,116.340247,0,229,39865.1586689815,2009-02-21,03:48:29
40.002079,116.340282,0,230,39865.1587268518,2009-02-21,03:48:34
40.002082,116.340333,0,231,39865.1587847222,2009-02-21,03:48:39
40.002081,116.340355,0,228,39865.1588425926,2009-02-21,03:48:44
40.002096,116.340393,0,226,39865.158900463,2009-02-21,03:48:49
40.002113,116.340416,0,227,39865.1589583333,2009-02-21,03:48:54
40.002116,116.340465,0,227,39865.1590162037,2009-02-21,03:48:59
40.002114,116.340516,0,228,39865.1590740741,2009-02-21,03:49:04
40.002085,116.34057,0,228,39865.1591319444,2009-02-21,03:49:09
40.002091,116.340609,0,230,39865.1591898148,2009-02-21,03:49:14
40.002054,116.340647,0,230,39865.159212963,2009-02-21,03:49:16
40.002045,116.340698,0,232,39865.1592708333,2009-02-21,03:49:21
40.002022,116.340759,0,232,39865.1593287037,2009-02-21,03:49:26
40.002014,116.340828,0,233,39865.1593865741,2009-02-21,03:49:31
40.00201,116.340852,0,236,39865.1594444444,2009-02-21,03:49:36
40.002009,116.340873,0,236,39865.1595023148,2009-02-21,03:49:41
40.002008,116.340877,0,237,39865.1595601852,2009-02-21,03:49:46
40.002008,116.340877,0,237,39865.1595949074,2009-02-21,03:49:49
40.002007,116.340876,0,237,39865.1596180556,2009-02-21,03:49:51
40.002013,116.340863,0,236,39865.1596759259,2009-02-21,03:49:56
40.00204,116.34086,0,233,39865.1597337963,2009-02-21,03:50:01
40.002027,116.340863,0,233,39865.1597916667,2009-02-21,03:50:06
40.002033,116.340873,0,233,39865.159849537,2009-02-21,03:50:11
40.002034,116.340872,0,236,39865.1599074074,2009-02-21,03:50:16
40.002034,116.340872,0,236,39865.1599421296,2009-02-21,03:50:19
40.002037,116.340869,0,237,39865.1599652778,2009-02-21,03:50:21
40.00205,116.340873,0,236,39865.1600231482,2009-02-21,03:50:26
40.00205,116.340873,0,236,39865.1600578704,2009-02-21,03:50:29
40.00205,116.340877,0,237,39865.1600810185,2009-02-21,03:50:31
40.002028,116.340883,0,238,39865.1601388889,2009-02-21,03:50:36
40.002034,116.340964,0,238,39865.1601967593,2009-02-21,03:50:41
40.002059,116.341069,0,239,39865.1602314815,2009-02-21,03:50:44
40.002094,116.341112,0,238,39865.1602430556,2009-02-21,03:50:45
40.00209,116.341156,0,240,39865.1603009259,2009-02-21,03:50:50
40.00207,116.34118,0,241,39865.1603587963,2009-02-21,03:50:55
40.002016,116.341179,0,242,39865.1604050926,2009-02-21,03:50:59
40.001973,116.341153,0,244,39865.1604398148,2009-02-21,03:51:02
40.001944,116.341099,0,246,39865.1604861111,2009-02-21,03:51:06
40.001934,116.341076,0,249,39865.1605439815,2009-02-21,03:51:11
40.001906,116.341062,0,252,39865.1606018519,2009-02-21,03:51:16
40.001882,116.341067,0,255,39865.1606597222,2009-02-21,03:51:21
40.001882,116.341067,0,255,39865.1606944444,2009-02-21,03:51:24
40.00188,116.341061,0,256,39865.1607175926,2009-02-21,03:51:26
40.001828,116.341045,0,258,39865.1607638889,2009-02-21,03:51:30
40.001766,116.341065,0,262,39865.1607986111,2009-02-21,03:51:33
40.001709,116.34108,0,268,39865.1608564815,2009-02-21,03:51:38
40.001689,116.341116,0,272,39865.1609143519,2009-02-21,03:51:43
40.001652,116.34113,0,277,39865.1609722222,2009-02-21,03:51:48
40.001593,116.341157,0,281,39865.1610185185,2009-02-21,03:51:52
40.001562,116.341169,0,283,39865.1610763889,2009-02-21,03:51:57
40.001538,116.341149,0,284,39865.1611342593,2009-02-21,03:52:02
40.00153,116.34112,0,285,39865.1611921296,2009-02-21,03:52:07
40.0015,116.341084,0,285,39865.16125,2009-02-21,03:52:12
40.001493,116.341054,0,286,39865.1613078704,2009-02-21,03:52:17
40.001493,116.341054,0,286,39865.1613425926,2009-02-21,03:52:20
40.001495,116.341048,0,287,39865.1613657407,2009-02-21,03:52:22
40.001497,116.34106,0,287,39865.1614236111,2009-02-21,03:52:27
40.0015,116.34108,0,288,39865.1614814815,2009-02-21,03:52:32
40.001502,116.341111,0,289,39865.1615393519,2009-02-21,03:52:37
40.001507,116.341147,0,289,39865.1615972222,2009-02-21,03:52:42
40.001506,116.341141,0,290,39865.1616550926,2009-02-21,03:52:47
40.001506,116.341141,0,290,39865.1616898148,2009-02-21,03:52:50
40.001507,116.341139,0,290,39865.161712963,2009-02-21,03:52:52
40.001538,116.341204,0,293,39865.1617592593,2009-02-21,03:52:56
40.001563,116.341272,0,293,39865.1617824074,2009-02-21,03:52:58
40.001593,116.341335,0,293,39865.1618055556,2009-02-21,03:53:00
40.001621,116.341387,0,293,39865.1618287037,2009-02-21,03:53:02
40.001663,116.341449,0,293,39865.1618634259,2009-02-21,03:53:05
40.001693,116.341493,0,293,39865.1618865741,2009-02-21,03:53:07
40.001439,116.341628,0,292,39865.1619212963,2009-02-21,03:53:10
40.001153,116.341703,0,292,39865.1619328704,2009-02-21,03:53:11
40.001069,116.341787,0,292,39865.1619444444,2009-02-21,03:53:12
40.001028,116.341842,0,292,39865.1619560185,2009-02-21,03:53:13
40.001037,116.341916,0,292,39865.1619675926,2009-02-21,03:53:14
40.001068,116.342,0,291,39865.1619791667,2009-02-21,03:53:15
40.001053,116.342034,0,291,39865.162037037,2009-02-21,03:53:20
40.001078,116.341999,0,290,39865.1620949074,2009-02-21,03:53:25
40.000968,116.342018,0,290,39865.1621296296,2009-02-21,03:53:28
40.000937,116.34198,0,290,39865.1621875,2009-02-21,03:53:33
40.000961,116.341919,0,290,39865.1622337963,2009-02-21,03:53:37
40.00098,116.341859,0,290,39865.1622685185,2009-02-21,03:53:40
40.001018,116.341903,0,289,39865.1622916667,2009-02-21,03:53:42
40.001026,116.341937,0,286,39865.162349537,2009-02-21,03:53:47
40.001028,116.341879,0,285,39865.1624074074,2009-02-21,03:53:52
40.001046,116.34182,0,283,39865.1624652778,2009-02-21,03:53:57
40.001056,116.341854,0,280,39865.1625231481,2009-02-21,03:54:02
40.001059,116.341909,0,278,39865.1625810185,2009-02-21,03:54:07
40.001097,116.341948,0,277,39865.1626273148,2009-02-21,03:54:11
40.001125,116.342014,0,277,39865.162662037,2009-02-21,03:54:14
40.001128,116.342096,0,276,39865.1626851852,2009-02-21,03:54:16
40.000973,116.340133,0,239,39865.211099537,2009-02-21,05:03:59
40.001268,116.340138,0,220,39865.2111805556,2009-02-21,05:04:06
40.0013,116.340102,0,210,39865.2112037037,2009-02-21,05:04:08
40.001322,116.34006,0,201,39865.2112268518,2009-02-21,05:04:10
40.001198,116.34001,0,222,39865.2112615741,2009-02-21,05:04:13
40.001132,116.339987,0,232,39865.2112731481,2009-02-21,05:04:14
40.00109,116.339953,0,233,39865.2113078704,2009-02-21,05:04:17
40.001065,116.339916,0,244,39865.2113310185,2009-02-21,05:04:19
40.001099,116.339869,0,251,39865.2113773148,2009-02-21,05:04:23
40.00113,116.339829,0,256,39865.2114351852,2009-02-21,05:04:28
40.00118,116.339792,0,255,39865.2114930556,2009-02-21,05:04:33
40.001192,116.339718,0,258,39865.2115393518,2009-02-21,05:04:37
40.001224,116.339677,0,255,39865.2115740741,2009-02-21,05:04:40
40.001276,116.339647,0,253,39865.2116319444,2009-02-21,05:04:45
40.001299,116.339581,0,253,39865.2116666667,2009-02-21,05:04:48
40.001311,116.339516,0,254,39865.211712963,2009-02-21,05:04:52
40.001324,116.339454,0,256,39865.2117708333,2009-02-21,05:04:57
40.001325,116.339395,0,260,39865.2118287037,2009-02-21,05:05:02
40.00127,116.339337,0,268,39865.2118518518,2009-02-21,05:05:04
40.001323,116.339299,0,271,39865.2118865741,2009-02-21,05:05:07
40.001315,116.339245,0,278,39865.2119444444,2009-02-21,05:05:12
40.001315,116.339176,0,285,39865.2120023148,2009-02-21,05:05:17
40.001294,116.33913,0,293,39865.2120601852,2009-02-21,05:05:22
40.001289,116.339093,0,301,39865.2121180556,2009-02-21,05:05:27
40.001305,116.339018,0,306,39865.2121527778,2009-02-21,05:05:30
40.001327,116.338965,0,309,39865.2121875,2009-02-21,05:05:33
40.001214,116.338915,0,304,39865.2122453704,2009-02-21,05:05:38
40.001265,116.338858,0,305,39865.2122569444,2009-02-21,05:05:39
40.001405,116.338776,0,310,39865.2122916667,2009-02-21,05:05:42
40.001156,116.338723,0,289,39865.2123032407,2009-02-21,05:05:43
40.001222,116.33867,0,290,39865.212337963,2009-02-21,05:05:46
40.00128,116.338654,0,290,39865.2123726852,2009-02-21,05:05:49
40.00119,116.338647,0,290,39865.2123958333,2009-02-21,05:05:51
40.001166,116.338575,0,292,39865.2124305556,2009-02-21,05:05:54
40.001163,116.338513,0,288,39865.2124884259,2009-02-21,05:05:59
40.00117,116.338442,0,278,39865.2125,2009-02-21,05:06:00
40.001093,116.338417,0,267,39865.2125231481,2009-02-21,05:06:02
40.001039,116.338411,0,264,39865.2125347222,2009-02-21,05:06:03
40.00098,116.338364,0,256,39865.2125578704,2009-02-21,05:06:05
40.000944,116.338331,0,247,39865.2125925926,2009-02-21,05:06:08
40.000933,116.338305,0,235,39865.212650463,2009-02-21,05:06:13
40.000915,116.338265,0,230,39865.2127083333,2009-02-21,05:06:18
40.000936,116.338232,0,226,39865.2127662037,2009-02-21,05:06:23
40.000959,116.338179,0,221,39865.2128125,2009-02-21,05:06:27
40.000967,116.338158,0,224,39865.2128703704,2009-02-21,05:06:32
40.000958,116.33812,0,228,39865.2129282407,2009-02-21,05:06:37
40.000969,116.338078,0,233,39865.2129861111,2009-02-21,05:06:42
40.000994,116.33802,0,239,39865.2130439815,2009-02-21,05:06:47
40.001009,116.337976,0,243,39865.2131018518,2009-02-21,05:06:52
40.001011,116.337919,0,246,39865.2131597222,2009-02-21,05:06:57
40.00108,116.337872,0,249,39865.2131828704,2009-02-21,05:06:59
40.001118,116.337822,0,252,39865.2132175926,2009-02-21,05:07:02
40.001137,116.337766,0,255,39865.2132523148,2009-02-21,05:07:05
40.001146,116.337703,0,258,39865.2133101852,2009-02-21,05:07:10
40.00116,116.337642,0,260,39865.2133449074,2009-02-21,05:07:13
40.001185,116.33759,0,264,39865.2133912037,2009-02-21,05:07:17
40.001158,116.33753,0,267,39865.2134490741,2009-02-21,05:07:22
40.001104,116.337377,0,266,39865.2134722222,2009-02-21,05:07:24
40.001073,116.337329,0,267,39865.2134953704,2009-02-21,05:07:26
40.001045,116.337263,0,267,39865.2135185185,2009-02-21,05:07:28
40.001002,116.337224,0,270,39865.2135532407,2009-02-21,05:07:31
40.00096,116.337181,0,270,39865.2135763889,2009-02-21,05:07:33
40.000909,116.33717,0,273,39865.2136342593,2009-02-21,05:07:38
40.000878,116.337164,0,275,39865.2136921296,2009-02-21,05:07:43
40.000828,116.33717,0,278,39865.2137152778,2009-02-21,05:07:45
40.00074,116.337211,0,277,39865.2137615741,2009-02-21,05:07:49
40.000695,116.337249,0,273,39865.2137731481,2009-02-21,05:07:50
40.000653,116.337246,0,274,39865.2138310185,2009-02-21,05:07:55
40.000599,116.337271,0,271,39865.2138541667,2009-02-21,05:07:57
40.000557,116.337303,0,267,39865.213900463,2009-02-21,05:08:01
40.000517,116.337334,0,265,39865.2139351852,2009-02-21,05:08:04
40.000474,116.337369,0,262,39865.2139814815,2009-02-21,05:08:08
40.000435,116.337401,0,263,39865.2140277778,2009-02-21,05:08:12
40.000433,116.337399,0,262,39865.2140856481,2009-02-21,05:08:17
40.000433,116.337399,0,262,39865.2141203704,2009-02-21,05:08:20
40.000431,116.337392,0,263,39865.2141435185,2009-02-21,05:08:22
40.000397,116.337351,0,260,39865.2141898148,2009-02-21,05:08:26
40.000403,116.33729,0,262,39865.2142361111,2009-02-21,05:08:30
40.000373,116.337245,0,263,39865.2142824074,2009-02-21,05:08:34
40.000341,116.337221,0,264,39865.2143402778,2009-02-21,05:08:39
40.000307,116.337278,0,265,39865.214375,2009-02-21,05:08:42
40.000257,116.337367,0,268,39865.2144097222,2009-02-21,05:08:45
40.000238,116.337397,0,267,39865.2144675926,2009-02-21,05:08:50
40.000186,116.337367,0,266,39865.2144791667,2009-02-21,05:08:51
40.000193,116.337307,0,267,39865.2145023148,2009-02-21,05:08:53
40.000143,116.337293,0,268,39865.214525463,2009-02-21,05:08:55
40.000089,116.337298,0,269,39865.2145717593,2009-02-21,05:08:59
40.000044,116.337274,0,271,39865.2146064815,2009-02-21,05:09:02
39.999977,116.337243,0,272,39865.2146412037,2009-02-21,05:09:05
39.999968,116.33725,0,276,39865.2146990741,2009-02-21,05:09:10
39.999918,116.33728,0,279,39865.2147453704,2009-02-21,05:09:14
39.999827,116.337275,0,281,39865.2147685185,2009-02-21,05:09:16
39.99978,116.337333,0,279,39865.2147916667,2009-02-21,05:09:18
39.999737,116.337372,0,277,39865.2148263889,2009-02-21,05:09:21
39.999703,116.337336,0,280,39865.2148842593,2009-02-21,05:09:26
39.999703,116.337336,0,280,39865.2149189815,2009-02-21,05:09:29
39.999703,116.337337,0,281,39865.2149421296,2009-02-21,05:09:31
39.999649,116.337326,0,282,39865.2149884259,2009-02-21,05:09:35
39.999548,116.337319,0,284,39865.2150115741,2009-02-21,05:09:37
39.999522,116.33735,0,286,39865.2150694444,2009-02-21,05:09:42
39.999501,116.337377,0,287,39865.2151273148,2009-02-21,05:09:47
39.999465,116.337415,0,288,39865.2151736111,2009-02-21,05:09:51
39.999431,116.337456,0,288,39865.2152314815,2009-02-21,05:09:56
39.999453,116.337404,0,278,39865.2152546296,2009-02-21,05:09:58
39.999472,116.337371,0,263,39865.2153009259,2009-02-21,05:10:02
39.999472,116.337371,0,263,39865.2153356481,2009-02-21,05:10:05
39.99947,116.337372,0,258,39865.2153587963,2009-02-21,05:10:07
39.999485,116.337439,0,255,39865.2154050926,2009-02-21,05:10:11
39.999507,116.337493,0,253,39865.2154398148,2009-02-21,05:10:14
39.99951,116.337521,0,252,39865.2154976852,2009-02-21,05:10:19
39.999516,116.337603,0,251,39865.2155439815,2009-02-21,05:10:23
39.999526,116.337671,0,250,39865.2155787037,2009-02-21,05:10:26
39.999548,116.337723,0,244,39865.215625,2009-02-21,05:10:30
39.999574,116.337761,0,240,39865.2156828704,2009-02-21,05:10:35
39.999591,116.33781,0,235,39865.2157407407,2009-02-21,05:10:40
39.999609,116.33788,0,229,39865.215787037,2009-02-21,05:10:44
39.999624,116.337945,0,223,39865.2158101852,2009-02-21,05:10:46
39.999626,116.338005,0,219,39865.2158333333,2009-02-21,05:10:48
39.99966,116.338066,0,214,39865.2158796296,2009-02-21,05:10:52
39.999645,116.3381,0,214,39865.2159375,2009-02-21,05:10:57
39.999643,116.33814,0,214,39865.2159953704,2009-02-21,05:11:02
39.999613,116.338154,0,212,39865.2160532407,2009-02-21,05:11:07
39.999557,116.338158,0,212,39865.2161111111,2009-02-21,05:11:12
39.999557,116.338158,0,212,39865.2161458333,2009-02-21,05:11:15
39.99955,116.338161,0,216,39865.2161689815,2009-02-21,05:11:17
39.999504,116.338176,0,217,39865.2162152778,2009-02-21,05:11:21
39.999448,116.338171,0,216,39865.21625,2009-02-21,05:11:24
39.999401,116.338156,0,216,39865.2162962963,2009-02-21,05:11:28
39.999354,116.338133,0,213,39865.2163310185,2009-02-21,05:11:31
39.999296,116.338106,0,207,39865.2163657407,2009-02-21,05:11:34
39.999253,116.338058,0,204,39865.216412037,2009-02-21,05:11:38
39.999239,116.33804,0,203,39865.2164699074,2009-02-21,05:11:43
39.999225,116.337986,0,201,39865.2165277778,2009-02-21,05:11:48
39.999214,116.337951,0,198,39865.2165856481,2009-02-21,05:11:53
39.999202,116.337915,0,198,39865.2166435185,2009-02-21,05:11:58
39.9992,116.3379,0,198,39865.2167013889,2009-02-21,05:12:03
39.999185,116.33786,0,199,39865.2167592593,2009-02-21,05:12:08
39.99917,116.337803,0,200,39865.2168171296,2009-02-21,05:12:13
39.999141,116.337724,0,201,39865.2168634259,2009-02-21,05:12:17
39.999141,116.33766,0,202,39865.2169212963,2009-02-21,05:12:22
39.999143,116.337601,0,200,39865.2169675926,2009-02-21,05:12:26
39.999144,116.337545,0,200,39865.217025463,2009-02-21,05:12:31
39.999156,116.337494,0,197,39865.2170833333,2009-02-21,05:12:36
39.999144,116.337486,0,199,39865.2171412037,2009-02-21,05:12:41
39.99911,116.337447,0,195,39865.2171990741,2009-02-21,05:12:46
39.999094,116.337419,0,191,39865.2172569444,2009-02-21,05:12:51
39.999071,116.337403,0,191,39865.2173148148,2009-02-21,05:12:56
39.99905,116.337389,0,192,39865.2173726852,2009-02-21,05:13:01
39.99905,116.337389,0,192,39865.2174074074,2009-02-21,05:13:04
39.999049,116.33739,0,193,39865.2174305556,2009-02-21,05:13:06
39.999005,116.33737,0,192,39865.2174768519,2009-02-21,05:13:10
39.999005,116.337382,0,193,39865.2175347222,2009-02-21,05:13:15
39.999002,116.337383,0,193,39865.2175925926,2009-02-21,05:13:20
39.999002,116.337383,0,193,39865.2176273148,2009-02-21,05:13:23
39.999,116.337387,0,192,39865.217650463,2009-02-21,05:13:25
39.998949,116.337384,0,191,39865.2176851852,2009-02-21,05:13:28
39.998893,116.337369,0,190,39865.2177083333,2009-02-21,05:13:30
39.998841,116.337343,0,191,39865.2177430556,2009-02-21,05:13:33
39.998801,116.337345,0,190,39865.2178009259,2009-02-21,05:13:38
39.998773,116.337349,0,191,39865.2178587963,2009-02-21,05:13:43
39.998734,116.33732,0,193,39865.2179166667,2009-02-21,05:13:48
39.998727,116.33731,0,194,39865.217974537,2009-02-21,05:13:53
39.998727,116.337308,0,194,39865.2180324074,2009-02-21,05:13:58
39.998727,116.337308,0,194,39865.2180671296,2009-02-21,05:14:01
39.998726,116.337306,0,194,39865.2180902778,2009-02-21,05:14:03
39.998718,116.33724,0,194,39865.2181134259,2009-02-21,05:14:05
39.998734,116.337188,0,193,39865.2181712963,2009-02-21,05:14:10
39.998749,116.337166,0,194,39865.2182291667,2009-02-21,05:14:15
39.998769,116.337081,0,194,39865.218275463,2009-02-21,05:14:19
39.998781,116.33702,0,194,39865.2182986111,2009-02-21,05:14:21
39.998713,116.336934,0,194,39865.2183101852,2009-02-21,05:14:22
39.9987,116.336875,0,194,39865.2183217593,2009-02-21,05:14:23
39.998679,116.336821,0,194,39865.2183333333,2009-02-21,05:14:24
39.998677,116.336756,0,194,39865.2183564815,2009-02-21,05:14:26
39.998652,116.336686,0,194,39865.2184143519,2009-02-21,05:14:31
39.998644,116.336625,0,196,39865.2184606481,2009-02-21,05:14:35
39.998644,116.336635,0,196,39865.2185185185,2009-02-21,05:14:40
39.99864,116.336624,0,197,39865.2185763889,2009-02-21,05:14:45
39.998644,116.336646,0,197,39865.2186342593,2009-02-21,05:14:50
39.998643,116.336658,0,197,39865.2186921296,2009-02-21,05:14:55
39.998641,116.336669,0,198,39865.21875,2009-02-21,05:15:00
39.998656,116.336676,0,198,39865.2188078704,2009-02-21,05:15:05
39.998654,116.336697,0,198,39865.2188657407,2009-02-21,05:15:10
39.998654,116.336728,0,198,39865.2189236111,2009-02-21,05:15:15
39.998654,116.336728,0,198,39865.2189583333,2009-02-21,05:15:18
39.99865,116.33673,0,198,39865.2189814815,2009-02-21,05:15:20
39.998649,116.336749,0,198,39865.2190393518,2009-02-21,05:15:25
39.9986,116.336737,0,198,39865.2190972222,2009-02-21,05:15:30
39.998582,116.336759,0,198,39865.2191550926,2009-02-21,05:15:35
39.998524,116.336822,0,200,39865.2191782407,2009-02-21,05:15:37
39.998435,116.336809,0,200,39865.2191898148,2009-02-21,05:15:38
39.998378,116.336773,0,200,39865.2192013889,2009-02-21,05:15:39
39.998288,116.336708,0,200,39865.219212963,2009-02-21,05:15:40
39.99831,116.33681,0,199,39865.2192361111,2009-02-21,05:15:42
39.998348,116.336871,0,197,39865.2192592593,2009-02-21,05:15:44
39.998401,116.336873,0,195,39865.2193055556,2009-02-21,05:15:48
39.998444,116.336848,0,193,39865.2193402778,2009-02-21,05:15:51
39.998469,116.336811,0,193,39865.2193981481,2009-02-21,05:15:56
39.998505,116.336758,0,191,39865.2194328704,2009-02-21,05:15:59
39.998532,116.336706,0,190,39865.2194791667,2009-02-21,05:16:03
39.998583,116.336696,0,190,39865.219537037,2009-02-21,05:16:08
39.998635,116.336723,0,189,39865.2195833333,2009-02-21,05:16:12
39.998676,116.336758,0,189,39865.2196180556,2009-02-21,05:16:15
39.998729,116.33679,0,189,39865.2196527778,2009-02-21,05:16:18
39.998787,116.3368,0,188,39865.2196875,2009-02-21,05:16:21
39.998836,116.336805,0,188,39865.2197222222,2009-02-21,05:16:24
39.998895,116.336761,0,187,39865.2197569444,2009-02-21,05:16:27
39.998929,116.336717,0,187,39865.2197685185,2009-02-21,05:16:28
39.998974,116.336674,0,187,39865.2197916667,2009-02-21,05:16:30
39.999023,116.336607,0,187,39865.2198148148,2009-02-21,05:16:32
39.999082,116.336559,0,186,39865.219849537,2009-02-21,05:16:35
39.999137,116.336527,0,186,39865.2198726852,2009-02-21,05:16:37
39.999185,116.33648,0,186,39865.2198958333,2009-02-21,05:16:39
39.99924,116.336438,0,186,39865.2199189815,2009-02-21,05:16:41
39.999297,116.336415,0,186,39865.2199421296,2009-02-21,05:16:43
39.999358,116.336387,0,186,39865.2199652778,2009-02-21,05:16:45
39.999425,116.336319,0,186,39865.2199884259,2009-02-21,05:16:47
39.999487,116.336272,0,186,39865.2200115741,2009-02-21,05:16:49
39.999547,116.336232,0,186,39865.2200347222,2009-02-21,05:16:51
39.999494,116.336243,0,185,39865.2200694444,2009-02-21,05:16:54
39.99941,116.33629,0,185,39865.2200925926,2009-02-21,05:16:56
39.999362,116.336319,0,184,39865.2201041667,2009-02-21,05:16:57
39.999316,116.336346,0,184,39865.2201157407,2009-02-21,05:16:58
39.999125,116.336453,0,184,39865.220150463,2009-02-21,05:17:01
39.99897,116.336545,0,185,39865.220162037,2009-02-21,05:17:02
39.998826,116.336633,0,184,39865.2201736111,2009-02-21,05:17:03
39.998707,116.336706,0,184,39865.2201851852,2009-02-21,05:17:04
39.998672,116.336745,0,183,39865.2202430556,2009-02-21,05:17:09
39.998637,116.336772,0,182,39865.2203009259,2009-02-21,05:17:14
39.998608,116.336763,0,181,39865.2203587963,2009-02-21,05:17:19
39.998538,116.336792,0,180,39865.2204050926,2009-02-21,05:17:23
39.998475,116.336824,0,180,39865.2204282407,2009-02-21,05:17:25
39.998435,116.336849,0,179,39865.2204861111,2009-02-21,05:17:30
39.998414,116.336872,0,179,39865.2205439815,2009-02-21,05:17:35
39.998425,116.336867,0,178,39865.2206018518,2009-02-21,05:17:40
39.998445,116.336849,0,176,39865.2206597222,2009-02-21,05:17:45
39.998445,116.336849,0,176,39865.2206944444,2009-02-21,05:17:48
39.998438,116.336844,0,174,39865.2207175926,2009-02-21,05:17:50
39.998427,116.336882,0,172,39865.220775463,2009-02-21,05:17:55
39.998427,116.336882,0,172,39865.2208101852,2009-02-21,05:17:58
39.998434,116.336885,0,169,39865.2208333333,2009-02-21,05:18:00
39.998454,116.336857,0,166,39865.2208912037,2009-02-21,05:18:05
39.998472,116.336829,0,164,39865.2209490741,2009-02-21,05:18:10
39.99845,116.336841,0,161,39865.2210069444,2009-02-21,05:18:15
39.998473,116.336844,0,156,39865.2210648148,2009-02-21,05:18:20
39.998493,116.336835,0,151,39865.2211226852,2009-02-21,05:18:25
39.998506,116.336847,0,146,39865.2211805556,2009-02-21,05:18:30
39.998531,116.336806,0,141,39865.2212384259,2009-02-21,05:18:35
39.998554,116.336747,0,137,39865.2212847222,2009-02-21,05:18:39
39.998534,116.336712,0,133,39865.2213425926,2009-02-21,05:18:44
39.998547,116.336653,0,128,39865.221400463,2009-02-21,05:18:49
39.99852,116.336634,0,124,39865.2214583333,2009-02-21,05:18:54
39.998484,116.336617,0,120,39865.2215162037,2009-02-21,05:18:59
39.998484,116.336617,0,120,39865.2215509259,2009-02-21,05:19:02
39.998492,116.336618,0,115,39865.2215740741,2009-02-21,05:19:04
39.998507,116.33667,0,113,39865.2216319444,2009-02-21,05:19:09
39.998518,116.336699,0,108,39865.2216898148,2009-02-21,05:19:14
39.998496,116.336743,0,103,39865.2217476852,2009-02-21,05:19:19
39.998472,116.336808,0,102,39865.2217939815,2009-02-21,05:19:23
39.99844,116.33686,0,103,39865.2218287037,2009-02-21,05:19:26
39.998439,116.336887,0,99,39865.2218865741,2009-02-21,05:19:31
39.998459,116.336882,0,97,39865.2219444444,2009-02-21,05:19:36
39.998478,116.336867,0,94,39865.2220023148,2009-02-21,05:19:41
39.998502,116.336873,0,89,39865.2220601852,2009-02-21,05:19:46
39.998534,116.336819,0,84,39865.2221180556,2009-02-21,05:19:51
39.998575,116.336786,0,78,39865.2221643519,2009-02-21,05:19:55
39.998619,116.336721,0,72,39865.2221990741,2009-02-21,05:19:58
39.998653,116.336677,0,67,39865.2222453704,2009-02-21,05:20:02
39.998702,116.336634,0,62,39865.2223032407,2009-02-21,05:20:07
39.998742,116.336597,0,59,39865.222349537,2009-02-21,05:20:11
39.998778,116.336559,0,57,39865.2223842593,2009-02-21,05:20:14
39.998822,116.336514,0,52,39865.2224305556,2009-02-21,05:20:18
39.998861,116.336477,0,47,39865.2224768519,2009-02-21,05:20:22
39.998885,116.336466,0,41,39865.2225347222,2009-02-21,05:20:27
39.998899,116.336469,0,34,39865.2225925926,2009-02-21,05:20:32
39.998927,116.336414,0,27,39865.2226388889,2009-02-21,05:20:36
39.998928,116.336351,0,22,39865.2226851852,2009-02-21,05:20:40
39.998943,116.336291,0,18,39865.2227314815,2009-02-21,05:20:44
39.998946,116.336232,0,13,39865.2227777778,2009-02-21,05:20:48
39.998923,116.336221,0,10,39865.2228356482,2009-02-21,05:20:53
39.998883,116.33627,0,6,39865.2228819444,2009-02-21,05:20:57
39.99887,116.336333,0,2,39865.2229282407,2009-02-21,05:21:01
39.998837,116.336395,0,-2,39865.222974537,2009-02-21,05:21:05
39.998806,116.336436,0,-7,39865.2230208333,2009-02-21,05:21:09
39.998807,116.336469,0,-11,39865.2230787037,2009-02-21,05:21:14
39.998821,116.336457,0,-17,39865.2231365741,2009-02-21,05:21:19
39.998847,116.336434,0,-23,39865.2231944444,2009-02-21,05:21:24
39.998886,116.336397,0,-26,39865.2232523148,2009-02-21,05:21:29
39.998916,116.336385,0,-29,39865.2233101852,2009-02-21,05:21:34
39.998936,116.336355,0,-32,39865.2233680556,2009-02-21,05:21:39
39.998946,116.336332,0,-33,39865.2234259259,2009-02-21,05:21:44
39.998979,116.336324,0,-32,39865.2234837963,2009-02-21,05:21:49
39.998955,116.336326,0,-31,39865.2235416667,2009-02-21,05:21:54
39.998962,116.336347,0,-29,39865.223599537,2009-02-21,05:21:59
39.999012,116.336324,0,-33,39865.2236574074,2009-02-21,05:22:04
39.999062,116.336313,0,-35,39865.2236921296,2009-02-21,05:22:07
39.997216,116.338061,0,-11,39865.2328125,2009-02-21,05:35:15
39.998298,116.336924,0,99,39865.2328356481,2009-02-21,05:35:17
39.998339,116.336871,0,94,39865.2328472222,2009-02-21,05:35:18
39.998328,116.336854,0,116,39865.2328587963,2009-02-21,05:35:19
39.998342,116.336795,0,127,39865.2328819444,2009-02-21,05:35:21
39.998394,116.336763,0,127,39865.2329050926,2009-02-21,05:35:23
39.99845,116.336744,0,133,39865.2329398148,2009-02-21,05:35:26
39.998513,116.33672,0,128,39865.232962963,2009-02-21,05:35:28
39.998562,116.336708,0,128,39865.2330208333,2009-02-21,05:35:33
39.998601,116.336678,0,132,39865.2330787037,2009-02-21,05:35:38
39.998613,116.336674,0,136,39865.2331365741,2009-02-21,05:35:43
39.9986,116.336681,0,132,39865.2331944444,2009-02-21,05:35:48
39.998603,116.336655,0,130,39865.2332523148,2009-02-21,05:35:53
39.998571,116.336681,0,127,39865.2333101852,2009-02-21,05:35:58
39.998571,116.336681,0,127,39865.2333449074,2009-02-21,05:36:01
39.998569,116.336689,0,128,39865.2333680556,2009-02-21,05:36:03
39.998556,116.3367,0,128,39865.2334259259,2009-02-21,05:36:08
39.998533,116.336721,0,129,39865.2334837963,2009-02-21,05:36:13
39.998532,116.336715,0,129,39865.2335416667,2009-02-21,05:36:18
39.998532,116.336715,0,129,39865.2335763889,2009-02-21,05:36:21
39.998531,116.336708,0,130,39865.233599537,2009-02-21,05:36:23
39.998524,116.336717,0,132,39865.2336574074,2009-02-21,05:36:28
39.998523,116.336725,0,132,39865.2337152778,2009-02-21,05:36:33
39.998522,116.33673,0,132,39865.2337731481,2009-02-21,05:36:38
39.998522,116.336727,0,132,39865.2338310185,2009-02-21,05:36:43
39.998522,116.336731,0,132,39865.2338888889,2009-02-21,05:36:48
39.998522,116.336731,0,132,39865.2339467593,2009-02-21,05:36:53
39.998522,116.336732,0,132,39865.2340046296,2009-02-21,05:36:58
39.998523,116.336737,0,132,39865.2340625,2009-02-21,05:37:03
39.998522,116.336741,0,132,39865.2341203704,2009-02-21,05:37:08
39.998522,116.336741,0,132,39865.2341550926,2009-02-21,05:37:11
39.99852,116.336745,0,132,39865.2341782407,2009-02-21,05:37:13
39.998565,116.336772,0,132,39865.2342361111,2009-02-21,05:37:18
39.998611,116.336784,0,132,39865.2342592593,2009-02-21,05:37:20
39.998208,116.336334,0,137,39865.2348032407,2009-02-21,05:38:07
39.998251,116.336447,0,135,39865.2348611111,2009-02-21,05:38:12
39.998291,116.336552,0,135,39865.2348842593,2009-02-21,05:38:14
39.998316,116.336604,0,137,39865.2349189815,2009-02-21,05:38:17
39.998317,116.336599,0,137,39865.2349768518,2009-02-21,05:38:22
39.998316,116.336592,0,137,39865.2350347222,2009-02-21,05:38:27
39.998315,116.336588,0,137,39865.2350925926,2009-02-21,05:38:32
39.998315,116.336588,0,137,39865.2351273148,2009-02-21,05:38:35
39.998314,116.336589,0,137,39865.235150463,2009-02-21,05:38:37
39.998315,116.336604,0,137,39865.2352083333,2009-02-21,05:38:42
39.998344,116.336636,0,137,39865.2352662037,2009-02-21,05:38:47
39.998389,116.336613,0,136,39865.2352893518,2009-02-21,05:38:49
39.99842,116.336605,0,134,39865.2353472222,2009-02-21,05:38:54
39.998429,116.336643,0,134,39865.2354050926,2009-02-21,05:38:59
39.998429,116.336705,0,134,39865.2354282407,2009-02-21,05:39:01
39.998428,116.336768,0,134,39865.235474537,2009-02-21,05:39:05
39.998414,116.336824,0,134,39865.2355324074,2009-02-21,05:39:10
39.998403,116.336856,0,133,39865.2355902778,2009-02-21,05:39:15
39.998369,116.336914,0,133,39865.2356481481,2009-02-21,05:39:20
39.998429,116.336933,0,134,39865.2356828704,2009-02-21,05:39:23
39.998462,116.336944,0,133,39865.2357407407,2009-02-21,05:39:28
39.998507,116.336908,0,133,39865.2357986111,2009-02-21,05:39:33
39.998566,116.336819,0,134,39865.2358217593,2009-02-21,05:39:35
39.998595,116.336773,0,135,39865.2358449074,2009-02-21,05:39:37
39.998595,116.336764,0,134,39865.2359027778,2009-02-21,05:39:42
39.998597,116.336751,0,134,39865.2359606481,2009-02-21,05:39:47
39.998641,116.336698,0,135,39865.2360185185,2009-02-21,05:39:52
39.998678,116.336628,0,135,39865.2360648148,2009-02-21,05:39:56
39.998665,116.336598,0,135,39865.2361226852,2009-02-21,05:40:01
39.998545,116.336694,0,134,39865.2361342593,2009-02-21,05:40:02
39.998406,116.336814,0,132,39865.2361458333,2009-02-21,05:40:03
39.998325,116.336872,0,131,39865.2361574074,2009-02-21,05:40:04
39.998261,116.336916,0,131,39865.2361689815,2009-02-21,05:40:05
39.998204,116.336962,0,131,39865.2361805556,2009-02-21,05:40:06
39.998163,116.33699,0,130,39865.2361921296,2009-02-21,05:40:07
39.998117,116.337034,0,130,39865.2362268518,2009-02-21,05:40:10
39.998089,116.337047,0,130,39865.2362847222,2009-02-21,05:40:15
39.998131,116.336989,0,131,39865.2363310185,2009-02-21,05:40:19
39.998191,116.336927,0,132,39865.2363657407,2009-02-21,05:40:22
39.998235,116.336875,0,132,39865.2363888889,2009-02-21,05:40:24
39.998263,116.33682,0,133,39865.236412037,2009-02-21,05:40:26
39.998303,116.336775,0,133,39865.2364351852,2009-02-21,05:40:28
39.998356,116.336734,0,133,39865.2364583333,2009-02-21,05:40:30
39.998421,116.336674,0,133,39865.2364814815,2009-02-21,05:40:32
39.998486,116.336615,0,133,39865.2365046296,2009-02-21,05:40:34
39.998552,116.336562,0,133,39865.2365277778,2009-02-21,05:40:36
39.998622,116.336512,0,134,39865.2365509259,2009-02-21,05:40:38
39.99868,116.336474,0,134,39865.2365740741,2009-02-21,05:40:40
39.998732,116.33644,0,134,39865.2365972222,2009-02-21,05:40:42
39.998798,116.336408,0,134,39865.2366203704,2009-02-21,05:40:44
39.998857,116.336391,0,134,39865.2366435185,2009-02-21,05:40:46
39.998905,116.336367,0,135,39865.2366666667,2009-02-21,05:40:48
39.998952,116.336354,0,134,39865.2367013889,2009-02-21,05:40:51
39.998951,116.336373,0,134,39865.2367592593,2009-02-21,05:40:56
39.998944,116.336417,0,134,39865.2368171296,2009-02-21,05:41:01
39.998988,116.336435,0,134,39865.236875,2009-02-21,05:41:06
39.999012,116.336434,0,134,39865.2369328704,2009-02-21,05:41:11
39.999055,116.336414,0,134,39865.2369907407,2009-02-21,05:41:16
39.999096,116.336384,0,135,39865.2370486111,2009-02-21,05:41:21
39.999069,116.336383,0,135,39865.2371064815,2009-02-21,05:41:26
39.999062,116.33636,0,134,39865.2371643518,2009-02-21,05:41:31
39.999083,116.336324,0,134,39865.2372222222,2009-02-21,05:41:36
39.99911,116.336275,0,134,39865.2372685185,2009-02-21,05:41:40
39.999127,116.336242,0,133,39865.2373263889,2009-02-21,05:41:45
39.999151,116.336231,0,133,39865.2373842593,2009-02-21,05:41:50
39.999177,116.336223,0,133,39865.2374421296,2009-02-21,05:41:55
39.9992,116.336228,0,133,39865.2375,2009-02-21,05:42:00
39.999201,116.336222,0,133,39865.2375578704,2009-02-21,05:42:05
39.999201,116.336222,0,133,39865.2375925926,2009-02-21,05:42:08
39.999202,116.336229,0,132,39865.2376157407,2009-02-21,05:42:10
39.999203,116.336239,0,132,39865.2376736111,2009-02-21,05:42:15
39.999204,116.336248,0,132,39865.2377314815,2009-02-21,05:42:20
39.999205,116.336259,0,132,39865.2377893519,2009-02-21,05:42:25
39.999221,116.336246,0,132,39865.2378472222,2009-02-21,05:42:30
39.999221,116.336246,0,132,39865.2378819444,2009-02-21,05:42:33
39.999229,116.336245,0,132,39865.2379050926,2009-02-21,05:42:35
39.999275,116.336196,0,132,39865.237962963,2009-02-21,05:42:40
39.999319,116.336181,0,132,39865.2380092593,2009-02-21,05:42:44
39.999337,116.336157,0,132,39865.2380671296,2009-02-21,05:42:49
39.999337,116.336148,0,131,39865.238125,2009-02-21,05:42:54
39.999338,116.336142,0,131,39865.2381828704,2009-02-21,05:42:59
39.999338,116.336142,0,131,39865.2382175926,2009-02-21,05:43:02
39.99934,116.33615,0,131,39865.2382407407,2009-02-21,05:43:04
39.999066,116.33646,0,4,39865.2408912037,2009-02-21,05:46:53
39.998864,116.336554,0,34,39865.2409027778,2009-02-21,05:46:54
39.998715,116.336598,0,62,39865.2409143519,2009-02-21,05:46:55
39.998654,116.336642,0,72,39865.2409259259,2009-02-21,05:46:56
39.998568,116.336689,0,80,39865.2409375,2009-02-21,05:46:57
39.998516,116.336705,0,82,39865.2409490741,2009-02-21,05:46:58
39.998459,116.336703,0,83,39865.2409722222,2009-02-21,05:47:00
39.998407,116.336696,0,82,39865.2410069444,2009-02-21,05:47:03
39.998367,116.336721,0,79,39865.2410648148,2009-02-21,05:47:08
39.998364,116.336711,0,75,39865.2411226852,2009-02-21,05:47:13
39.998371,116.33669,0,72,39865.2411805556,2009-02-21,05:47:18
39.998338,116.336707,0,83,39865.2412268519,2009-02-21,05:47:22
39.998289,116.336728,0,88,39865.2412731481,2009-02-21,05:47:26
39.998235,116.336755,0,96,39865.2413194444,2009-02-21,05:47:30
39.998216,116.336804,0,109,39865.2413657407,2009-02-21,05:47:34
39.99821,116.336854,0,128,39865.241400463,2009-02-21,05:47:37
39.998174,116.336892,0,140,39865.2414236111,2009-02-21,05:47:39
39.998417,116.336944,0,165,39865.2484143519,2009-02-21,05:57:43
39.998461,116.336917,0,165,39865.2484375,2009-02-21,05:57:45
39.998484,116.336932,0,165,39865.2484953704,2009-02-21,05:57:50
39.998486,116.336936,0,165,39865.2485532407,2009-02-21,05:57:55
39.998484,116.336928,0,164,39865.2486111111,2009-02-21,05:58:00
39.998482,116.336927,0,164,39865.2486689815,2009-02-21,05:58:05
39.998482,116.336927,0,164,39865.2487037037,2009-02-21,05:58:08
39.99848,116.336924,0,164,39865.2487268519,2009-02-21,05:58:10
39.998478,116.336912,0,164,39865.2487847222,2009-02-21,05:58:15
39.998476,116.336914,0,164,39865.2488425926,2009-02-21,05:58:20
39.998475,116.33692,0,164,39865.248900463,2009-02-21,05:58:25
39.998475,116.33692,0,164,39865.2489583333,2009-02-21,05:58:30
39.998475,116.33692,0,164,39865.2489930556,2009-02-21,05:58:33
39.998476,116.336915,0,165,39865.2490162037,2009-02-21,05:58:35
39.998518,116.336884,0,164,39865.2490740741,2009-02-21,05:58:40
39.998523,116.336862,0,166,39865.2491319444,2009-02-21,05:58:45
39.998522,116.33685,0,166,39865.2491898148,2009-02-21,05:58:50
39.998523,116.336846,0,166,39865.2492476852,2009-02-21,05:58:55
39.998523,116.336846,0,166,39865.2493055556,2009-02-21,05:59:00
39.998523,116.336846,0,166,39865.2493402778,2009-02-21,05:59:03
39.998522,116.336838,0,166,39865.2493634259,2009-02-21,05:59:05
39.998481,116.336837,0,166,39865.2494212963,2009-02-21,05:59:10
39.998473,116.336859,0,166,39865.2494791667,2009-02-21,05:59:15
39.998456,116.336879,0,165,39865.249537037,2009-02-21,05:59:20
39.998477,116.336889,0,165,39865.2495949074,2009-02-21,05:59:25
39.998477,116.336889,0,165,39865.2496296296,2009-02-21,05:59:28
39.99848,116.336886,0,165,39865.2496527778,2009-02-21,05:59:30
39.998454,116.336874,0,165,39865.2497106481,2009-02-21,05:59:35
39.998452,116.336854,0,165,39865.2497685185,2009-02-21,05:59:40
39.998465,116.336848,0,165,39865.2498263889,2009-02-21,05:59:45
39.998488,116.336836,0,165,39865.2498842593,2009-02-21,05:59:50
39.998507,116.336821,0,164,39865.2499421296,2009-02-21,05:59:55
39.998499,116.336823,0,165,39865.25,2009-02-21,06:00:00
39.998499,116.336823,0,165,39865.2500347222,2009-02-21,06:00:03
39.998496,116.336815,0,165,39865.2500578704,2009-02-21,06:00:05
39.998493,116.336806,0,165,39865.2501157407,2009-02-21,06:00:10
39.998493,116.336806,0,165,39865.250150463,2009-02-21,06:00:13
39.998492,116.336808,0,165,39865.2501736111,2009-02-21,06:00:15
39.998446,116.33686,0,165,39865.2502199074,2009-02-21,06:00:19
39.99842,116.336897,0,166,39865.2502777778,2009-02-21,06:00:24
39.998376,116.33687,0,167,39865.2503240741,2009-02-21,06:00:28
39.998357,116.336885,0,167,39865.2503819444,2009-02-21,06:00:33
39.998358,116.336894,0,167,39865.2504398148,2009-02-21,06:00:38
39.998342,116.336899,0,168,39865.2504976852,2009-02-21,06:00:43
39.998331,116.336897,0,168,39865.2505555556,2009-02-21,06:00:48
39.998332,116.336885,0,168,39865.2506134259,2009-02-21,06:00:53
39.998346,116.336865,0,168,39865.2506712963,2009-02-21,06:00:58
39.998329,116.33686,0,169,39865.2507291667,2009-02-21,06:01:03
39.998328,116.336848,0,169,39865.250787037,2009-02-21,06:01:08
39.99832,116.336811,0,169,39865.2508449074,2009-02-21,06:01:13
39.998346,116.336797,0,169,39865.2509027778,2009-02-21,06:01:18
39.99837,116.336803,0,167,39865.2509606481,2009-02-21,06:01:23
39.998412,116.336787,0,166,39865.2510185185,2009-02-21,06:01:28
39.998418,116.336797,0,166,39865.2510763889,2009-02-21,06:01:33
39.998438,116.336803,0,165,39865.2511342593,2009-02-21,06:01:38
39.998496,116.336794,0,162,39865.2511921296,2009-02-21,06:01:43
39.998496,116.336794,0,162,39865.2512268518,2009-02-21,06:01:46
39.998498,116.336787,0,162,39865.25125,2009-02-21,06:01:48
39.998553,116.336768,0,162,39865.2513078704,2009-02-21,06:01:53
39.998617,116.336725,0,162,39865.2513425926,2009-02-21,06:01:56
39.998537,116.336733,0,167,39865.2513888889,2009-02-21,06:02:00
39.998525,116.336761,0,171,39865.2514467593,2009-02-21,06:02:05
39.998525,116.336761,0,171,39865.2514814815,2009-02-21,06:02:08
39.998523,116.336758,0,172,39865.2515046296,2009-02-21,06:02:10
39.998522,116.336768,0,172,39865.2515625,2009-02-21,06:02:15
39.998522,116.336784,0,172,39865.2516203704,2009-02-21,06:02:20
39.998522,116.336796,0,172,39865.2516782407,2009-02-21,06:02:25
39.998522,116.336803,0,172,39865.2517361111,2009-02-21,06:02:30
39.998521,116.336811,0,172,39865.2517939815,2009-02-21,06:02:35
39.99852,116.336819,0,172,39865.2518518518,2009-02-21,06:02:40
39.998518,116.33682,0,172,39865.2519097222,2009-02-21,06:02:45
39.998515,116.336817,0,172,39865.2519675926,2009-02-21,06:02:50
39.998513,116.336818,0,172,39865.252025463,2009-02-21,06:02:55
39.998511,116.336824,0,173,39865.2520833333,2009-02-21,06:03:00
39.998509,116.33683,0,173,39865.2521412037,2009-02-21,06:03:05
39.998507,116.336823,0,173,39865.2521990741,2009-02-21,06:03:10
39.998506,116.336816,0,173,39865.2522569444,2009-02-21,06:03:15
39.998506,116.336816,0,173,39865.2522916667,2009-02-21,06:03:18
39.998505,116.336813,0,173,39865.2523148148,2009-02-21,06:03:20
39.998502,116.336802,0,173,39865.2523726852,2009-02-21,06:03:25
39.998485,116.336804,0,173,39865.2524305556,2009-02-21,06:03:30
39.998455,116.336819,0,174,39865.2524884259,2009-02-21,06:03:35
39.998453,116.336811,0,175,39865.2525462963,2009-02-21,06:03:40
39.998454,116.336814,0,175,39865.2526041667,2009-02-21,06:03:45
39.998454,116.336814,0,175,39865.2526388889,2009-02-21,06:03:48
39.998456,116.336821,0,175,39865.252662037,2009-02-21,06:03:50
39.998453,116.33683,0,175,39865.2527199074,2009-02-21,06:03:55
39.998453,116.336824,0,175,39865.2527777778,2009-02-21,06:04:00
39.998452,116.336823,0,175,39865.2528356481,2009-02-21,06:04:05
39.998452,116.336821,0,174,39865.2528935185,2009-02-21,06:04:10
39.998452,116.336815,0,174,39865.2529513889,2009-02-21,06:04:15
39.998454,116.336813,0,174,39865.2530092593,2009-02-21,06:04:20
39.998454,116.336813,0,174,39865.2530439815,2009-02-21,06:04:23
39.998455,116.336816,0,174,39865.2530671296,2009-02-21,06:04:25
39.998459,116.336827,0,174,39865.253125,2009-02-21,06:04:30
39.998471,116.336824,0,174,39865.2531828704,2009-02-21,06:04:35
39.998486,116.336823,0,174,39865.2532407407,2009-02-21,06:04:40
39.998485,116.33684,0,174,39865.2532986111,2009-02-21,06:04:45
39.998485,116.336851,0,173,39865.2533564815,2009-02-21,06:04:50
39.998485,116.336862,0,173,39865.2534143519,2009-02-21,06:04:55
39.998485,116.336873,0,174,39865.2534722222,2009-02-21,06:05:00
39.998476,116.336884,0,174,39865.2535300926,2009-02-21,06:05:05
39.998466,116.336888,0,175,39865.253587963,2009-02-21,06:05:10
39.998432,116.336887,0,175,39865.2536458333,2009-02-21,06:05:15
39.998439,116.336898,0,175,39865.2537037037,2009-02-21,06:05:20
39.998429,116.336893,0,174,39865.2537615741,2009-02-21,06:05:25
39.998429,116.336893,0,174,39865.2537962963,2009-02-21,06:05:28
39.99843,116.336893,0,174,39865.2538194444,2009-02-21,06:05:30
39.998419,116.336887,0,174,39865.2538773148,2009-02-21,06:05:35
39.998419,116.336896,0,174,39865.2539351852,2009-02-21,06:05:40
39.998414,116.336901,0,174,39865.2539930556,2009-02-21,06:05:45
39.998414,116.336901,0,174,39865.2540277778,2009-02-21,06:05:48
39.998416,116.336905,0,174,39865.2540509259,2009-02-21,06:05:50
39.998368,116.336899,0,174,39865.2540972222,2009-02-21,06:05:54
39.998355,116.336917,0,174,39865.2541550926,2009-02-21,06:05:59
39.998352,116.336926,0,175,39865.254212963,2009-02-21,06:06:04
39.998291,116.336941,0,175,39865.2542361111,2009-02-21,06:06:06
39.998246,116.336942,0,175,39865.2542708333,2009-02-21,06:06:09
39.998228,116.336945,0,176,39865.2543287037,2009-02-21,06:06:14
39.998188,116.336962,0,178,39865.2543865741,2009-02-21,06:06:19
39.998186,116.336961,0,178,39865.2544444444,2009-02-21,06:06:24
39.998186,116.336964,0,178,39865.2545023148,2009-02-21,06:06:29
39.998178,116.336962,0,179,39865.2545601852,2009-02-21,06:06:34
39.998177,116.33696,0,179,39865.2546180556,2009-02-21,06:06:39
39.998176,116.336964,0,179,39865.2546759259,2009-02-21,06:06:44
39.998176,116.336964,0,179,39865.2547106481,2009-02-21,06:06:47
39.998176,116.336959,0,179,39865.2547337963,2009-02-21,06:06:49
39.998174,116.33695,0,179,39865.2547916667,2009-02-21,06:06:54
39.998174,116.33695,0,179,39865.2548263889,2009-02-21,06:06:57
39.998171,116.336943,0,179,39865.254849537,2009-02-21,06:06:59
39.998176,116.336928,0,179,39865.2549074074,2009-02-21,06:07:04
39.998174,116.336916,0,179,39865.2549652778,2009-02-21,06:07:09
39.998171,116.336915,0,179,39865.2550231481,2009-02-21,06:07:14
39.998171,116.336915,0,179,39865.2550578704,2009-02-21,06:07:17
39.998171,116.336922,0,179,39865.2550810185,2009-02-21,06:07:19
39.998216,116.336923,0,177,39865.2551388889,2009-02-21,06:07:24
39.998216,116.336923,0,177,39865.2551736111,2009-02-21,06:07:27
39.998216,116.336923,0,177,39865.2551967593,2009-02-21,06:07:29
39.998214,116.336913,0,177,39865.2552546296,2009-02-21,06:07:34
39.998213,116.336905,0,177,39865.2553125,2009-02-21,06:07:39
39.998213,116.336905,0,177,39865.2553472222,2009-02-21,06:07:42
39.998213,116.336898,0,177,39865.2553703704,2009-02-21,06:07:44
39.998213,116.336883,0,177,39865.2554282407,2009-02-21,06:07:49
39.998212,116.336871,0,177,39865.2554861111,2009-02-21,06:07:54
39.998211,116.336868,0,177,39865.2555439815,2009-02-21,06:07:59
39.998209,116.336874,0,177,39865.2556018519,2009-02-21,06:08:04
39.998207,116.336879,0,177,39865.2556597222,2009-02-21,06:08:09
39.998207,116.336879,0,177,39865.2556944444,2009-02-21,06:08:12
39.998013,116.337013,0,182,39865.2577893519,2009-02-21,06:11:13
39.99795,116.337042,0,183,39865.2578240741,2009-02-21,06:11:16
39.997897,116.337058,0,184,39865.2578587963,2009-02-21,06:11:19
39.997835,116.337077,0,185,39865.2578935185,2009-02-21,06:11:22
39.997779,116.337104,0,184,39865.2579282407,2009-02-21,06:11:25
39.997726,116.337109,0,184,39865.257974537,2009-02-21,06:11:29
39.997681,116.337106,0,185,39865.2579976852,2009-02-21,06:11:31
39.997681,116.337106,0,185,39865.2580324074,2009-02-21,06:11:34
39.997677,116.337102,0,184,39865.2580555556,2009-02-21,06:11:36
39.997678,116.337113,0,185,39865.2581134259,2009-02-21,06:11:41
39.997682,116.337124,0,185,39865.2581712963,2009-02-21,06:11:46
39.997733,116.337123,0,185,39865.2581828704,2009-02-21,06:11:47
39.997806,116.337123,0,186,39865.2582060185,2009-02-21,06:11:49
39.997887,116.337121,0,186,39865.2582523148,2009-02-21,06:11:53
39.997991,116.337073,0,185,39865.258287037,2009-02-21,06:11:56
39.998068,116.337037,0,185,39865.2582986111,2009-02-21,06:11:57
39.998107,116.336993,0,184,39865.2583217593,2009-02-21,06:11:59
39.998148,116.336954,0,183,39865.2583564815,2009-02-21,06:12:02
39.998188,116.336926,0,181,39865.2584027778,2009-02-21,06:12:06
39.998202,116.336928,0,179,39865.2584606481,2009-02-21,06:12:11
39.998183,116.336921,0,178,39865.2585185185,2009-02-21,06:12:16
39.998156,116.33693,0,176,39865.2585763889,2009-02-21,06:12:21
39.998138,116.336933,0,175,39865.2586342593,2009-02-21,06:12:26
39.998102,116.336944,0,174,39865.2586921296,2009-02-21,06:12:31
39.998057,116.336951,0,174,39865.2587268518,2009-02-21,06:12:34
39.99804,116.336949,0,173,39865.2587847222,2009-02-21,06:12:39
39.998053,116.336961,0,172,39865.2588425926,2009-02-21,06:12:44
39.998078,116.33696,0,172,39865.258900463,2009-02-21,06:12:49
39.998081,116.336967,0,172,39865.2589583333,2009-02-21,06:12:54
39.998081,116.336967,0,172,39865.2589930556,2009-02-21,06:12:57
39.998083,116.336968,0,172,39865.2590162037,2009-02-21,06:12:59
39.998114,116.336949,0,173,39865.2590740741,2009-02-21,06:13:04
39.998125,116.336945,0,172,39865.2591319444,2009-02-21,06:13:09
39.998125,116.336941,0,172,39865.2591898148,2009-02-21,06:13:14
39.998126,116.336933,0,172,39865.2592476852,2009-02-21,06:13:19
39.998127,116.33693,0,172,39865.2593055556,2009-02-21,06:13:24
39.998129,116.336926,0,172,39865.2593634259,2009-02-21,06:13:29
39.998129,116.336926,0,172,39865.2593981481,2009-02-21,06:13:32
39.998131,116.336932,0,172,39865.2594212963,2009-02-21,06:13:34
39.998149,116.336929,0,172,39865.2594791667,2009-02-21,06:13:39
39.998161,116.33692,0,172,39865.259537037,2009-02-21,06:13:44
39.998161,116.33692,0,172,39865.2595717593,2009-02-21,06:13:47
39.998163,116.336926,0,172,39865.2595949074,2009-02-21,06:13:49
39.998388,116.336753,0,168,39865.2654976852,2009-02-21,06:22:19
39.998453,116.336754,0,167,39865.2655208333,2009-02-21,06:22:21
39.99854,116.336753,0,167,39865.2655439815,2009-02-21,06:22:23
39.998602,116.336764,0,166,39865.2655787037,2009-02-21,06:22:26
39.998645,116.336789,0,166,39865.265625,2009-02-21,06:22:30
39.998698,116.33679,0,166,39865.2656481481,2009-02-21,06:22:32
39.998721,116.336859,0,168,39865.2657060185,2009-02-21,06:22:37
39.998762,116.336887,0,169,39865.2657291667,2009-02-21,06:22:39
39.998802,116.336916,0,170,39865.2657523148,2009-02-21,06:22:41
39.998849,116.336947,0,170,39865.265775463,2009-02-21,06:22:43
39.998891,116.336977,0,170,39865.2657986111,2009-02-21,06:22:45
39.998943,116.336998,0,171,39865.2658217593,2009-02-21,06:22:47
39.999004,116.337011,0,171,39865.2658449074,2009-02-21,06:22:49
39.999058,116.33703,0,171,39865.2658796296,2009-02-21,06:22:52
39.999108,116.337028,0,172,39865.2659259259,2009-02-21,06:22:56
39.999069,116.33698,0,173,39865.2659722222,2009-02-21,06:23:00
39.99908,116.336952,0,175,39865.2660300926,2009-02-21,06:23:05
39.999081,116.336902,0,178,39865.266087963,2009-02-21,06:23:10
39.999051,116.336871,0,181,39865.2661458333,2009-02-21,06:23:15
39.999007,116.336854,0,183,39865.2661921296,2009-02-21,06:23:19
39.998953,116.336853,0,185,39865.2662268518,2009-02-21,06:23:22
39.998909,116.336824,0,185,39865.2662731481,2009-02-21,06:23:26
39.998891,116.33683,0,184,39865.2663310185,2009-02-21,06:23:31
39.998891,116.33683,0,184,39865.2663657407,2009-02-21,06:23:34
39.99889,116.336827,0,184,39865.2663888889,2009-02-21,06:23:36
39.998839,116.336836,0,184,39865.2664351852,2009-02-21,06:23:40
39.998784,116.336839,0,184,39865.2664583333,2009-02-21,06:23:42
39.998729,116.336829,0,184,39865.2664930556,2009-02-21,06:23:45
39.998679,116.336814,0,184,39865.2665162037,2009-02-21,06:23:47
39.998619,116.336805,0,185,39865.2665393518,2009-02-21,06:23:49
39.998566,116.336797,0,185,39865.2665625,2009-02-21,06:23:51
39.998507,116.336782,0,186,39865.2665972222,2009-02-21,06:23:54
39.998453,116.336763,0,186,39865.2666319444,2009-02-21,06:23:57
39.998399,116.336754,0,187,39865.2666550926,2009-02-21,06:23:59
39.998346,116.336742,0,187,39865.2666782407,2009-02-21,06:24:01
39.998297,116.33672,0,186,39865.266712963,2009-02-21,06:24:04
39.998245,116.336709,0,186,39865.2667476852,2009-02-21,06:24:07
39.998199,116.336709,0,185,39865.2668055556,2009-02-21,06:24:12
39.998167,116.336671,0,184,39865.2668634259,2009-02-21,06:24:17
39.998152,116.336653,0,183,39865.2669212963,2009-02-21,06:24:22
39.998176,116.336654,0,183,39865.2669791667,2009-02-21,06:24:27
39.998199,116.336676,0,183,39865.267037037,2009-02-21,06:24:32
39.998199,116.336676,0,183,39865.2670717593,2009-02-21,06:24:35
39.998198,116.336669,0,183,39865.2670949074,2009-02-21,06:24:37
39.998177,116.336685,0,183,39865.2671527778,2009-02-21,06:24:42
39.998177,116.336685,0,183,39865.2671875,2009-02-21,06:24:45
39.998176,116.336686,0,183,39865.2672106481,2009-02-21,06:24:47
39.998153,116.336713,0,183,39865.2672685185,2009-02-21,06:24:52
39.998154,116.336707,0,183,39865.2673263889,2009-02-21,06:24:57
39.998154,116.336707,0,183,39865.2673611111,2009-02-21,06:25:00
39.998153,116.336703,0,183,39865.2673842593,2009-02-21,06:25:02
39.998112,116.336696,0,183,39865.2674421296,2009-02-21,06:25:07
39.998112,116.336696,0,183,39865.2674768518,2009-02-21,06:25:10
39.998109,116.336692,0,183,39865.2675,2009-02-21,06:25:12
39.998106,116.336718,0,183,39865.2675578704,2009-02-21,06:25:17
39.998107,116.336715,0,183,39865.2676157407,2009-02-21,06:25:22
39.998107,116.336715,0,183,39865.267650463,2009-02-21,06:25:25
39.998109,116.336721,0,183,39865.2676736111,2009-02-21,06:25:27
39.998148,116.336754,0,183,39865.2676967593,2009-02-21,06:25:29
39.998182,116.336777,0,183,39865.2677546296,2009-02-21,06:25:34
39.998185,116.336787,0,183,39865.2678125,2009-02-21,06:25:39
39.998186,116.336782,0,183,39865.2678703704,2009-02-21,06:25:44
39.998186,116.336782,0,183,39865.2679050926,2009-02-21,06:25:47
39.998187,116.336785,0,183,39865.2679282407,2009-02-21,06:25:49
39.998202,116.336768,0,183,39865.2679861111,2009-02-21,06:25:54
39.998204,116.336756,0,183,39865.2680439815,2009-02-21,06:25:59
39.998172,116.336728,0,183,39865.2681018518,2009-02-21,06:26:04
39.9982,116.336722,0,182,39865.2681597222,2009-02-21,06:26:09
39.99818,116.336699,0,182,39865.2682175926,2009-02-21,06:26:14
39.998201,116.336672,0,182,39865.268275463,2009-02-21,06:26:19
39.998064,116.336977,0,173,39865.2684837963,2009-02-21,06:26:37
39.998136,116.337051,0,172,39865.2685069444,2009-02-21,06:26:39
39.99816,116.337101,0,173,39865.2685300926,2009-02-21,06:26:41
39.998115,116.33714,0,169,39865.2685763889,2009-02-21,06:26:45
39.998108,116.337096,0,148,39865.2686226852,2009-02-21,06:26:49
39.998151,116.336928,0,78,39865.2686342593,2009-02-21,06:26:50
39.998089,116.336955,0,111,39865.2686458333,2009-02-21,06:26:51
39.998042,116.336975,0,135,39865.2686574074,2009-02-21,06:26:52
39.998005,116.336933,0,131,39865.2686689815,2009-02-21,06:26:53
39.997954,116.336881,0,123,39865.2686921296,2009-02-21,06:26:55
39.99791,116.336862,0,124,39865.2687037037,2009-02-21,06:26:56
39.99784,116.336876,0,153,39865.2687384259,2009-02-21,06:26:59
39.997808,116.336887,0,172,39865.2687615741,2009-02-21,06:27:01
39.997841,116.336891,0,179,39865.2688194444,2009-02-21,06:27:06
39.997873,116.336885,0,181,39865.2688773148,2009-02-21,06:27:11
39.997919,116.336879,0,181,39865.268912037,2009-02-21,06:27:14
39.997898,116.336822,0,182,39865.2689467593,2009-02-21,06:27:17
39.997938,116.336792,0,182,39865.2689814815,2009-02-21,06:27:20
39.997995,116.336765,0,182,39865.2690162037,2009-02-21,06:27:23
39.998036,116.336805,0,182,39865.2690509259,2009-02-21,06:27:26
39.998096,116.33685,0,182,39865.2690972222,2009-02-21,06:27:30
39.998114,116.336892,0,182,39865.2691550926,2009-02-21,06:27:35
39.998104,116.336877,0,182,39865.269212963,2009-02-21,06:27:40
39.99808,116.336868,0,181,39865.2692708333,2009-02-21,06:27:45
39.998105,116.336865,0,180,39865.2693287037,2009-02-21,06:27:50
39.998113,116.336825,0,180,39865.2693865741,2009-02-21,06:27:55
39.998161,116.336819,0,180,39865.2694444444,2009-02-21,06:28:00
39.998194,116.336798,0,181,39865.2695023148,2009-02-21,06:28:05
39.998167,116.336793,0,181,39865.2695601852,2009-02-21,06:28:10
39.998167,116.336793,0,181,39865.2695949074,2009-02-21,06:28:13
39.998161,116.336794,0,181,39865.2696180556,2009-02-21,06:28:15
39.99814,116.336805,0,181,39865.2696759259,2009-02-21,06:28:20
39.998126,116.336795,0,181,39865.2697337963,2009-02-21,06:28:25
39.998162,116.33681,0,181,39865.2697916667,2009-02-21,06:28:30
39.998229,116.33683,0,181,39865.2698263889,2009-02-21,06:28:33
39.998236,116.336844,0,182,39865.2698842593,2009-02-21,06:28:38
39.998235,116.336862,0,182,39865.2699421296,2009-02-21,06:28:43
39.998196,116.336845,0,182,39865.27,2009-02-21,06:28:48
39.998229,116.336858,0,183,39865.2700578704,2009-02-21,06:28:53
39.998236,116.336883,0,183,39865.2701157407,2009-02-21,06:28:58
39.998227,116.336881,0,184,39865.2701736111,2009-02-21,06:29:03
39.998194,116.336873,0,185,39865.2702314815,2009-02-21,06:29:08
39.998194,116.336873,0,185,39865.2702662037,2009-02-21,06:29:11
39.998199,116.336867,0,185,39865.2702893519,2009-02-21,06:29:13
39.998218,116.336866,0,185,39865.2703472222,2009-02-21,06:29:18
39.998218,116.336866,0,185,39865.2703819444,2009-02-21,06:29:21
39.998218,116.336863,0,185,39865.2704050926,2009-02-21,06:29:23
39.998215,116.336851,0,185,39865.270462963,2009-02-21,06:29:28
39.998201,116.336849,0,185,39865.2705208333,2009-02-21,06:29:33
39.99819,116.33685,0,185,39865.2705787037,2009-02-21,06:29:38
39.998184,116.336879,0,185,39865.2706365741,2009-02-21,06:29:43
39.998215,116.336888,0,185,39865.2706944444,2009-02-21,06:29:48
39.998181,116.336552,0,182,39865.2782175926,2009-02-21,06:40:38
39.998158,116.336504,0,183,39865.278275463,2009-02-21,06:40:43
39.998163,116.336467,0,183,39865.2783333333,2009-02-21,06:40:48
39.998212,116.336471,0,183,39865.2783796296,2009-02-21,06:40:52
39.998265,116.336478,0,183,39865.2784259259,2009-02-21,06:40:56
39.998307,116.33645,0,183,39865.2784606481,2009-02-21,06:40:59
39.998306,116.336459,0,184,39865.2785185185,2009-02-21,06:41:04
39.998304,116.336498,0,184,39865.2785763889,2009-02-21,06:41:09
39.998268,116.336534,0,184,39865.278599537,2009-02-21,06:41:11
39.998245,116.336555,0,184,39865.2786574074,2009-02-21,06:41:16
39.998259,116.336579,0,184,39865.2787152778,2009-02-21,06:41:21
39.998254,116.336647,0,184,39865.2787615741,2009-02-21,06:41:25
39.998229,116.336715,0,184,39865.2787847222,2009-02-21,06:41:27
39.998192,116.336776,0,184,39865.2788194444,2009-02-21,06:41:30
39.99819,116.33684,0,184,39865.2788657407,2009-02-21,06:41:34
39.998173,116.336903,0,184,39865.278900463,2009-02-21,06:41:37
39.998129,116.336932,0,184,39865.2789467593,2009-02-21,06:41:41
39.998124,116.336941,0,185,39865.2790046296,2009-02-21,06:41:46
39.998076,116.336964,0,185,39865.2790509259,2009-02-21,06:41:50
39.998085,116.336983,0,185,39865.2791087963,2009-02-21,06:41:55
39.998085,116.336983,0,185,39865.2791435185,2009-02-21,06:41:58
39.998077,116.33698,0,185,39865.2791666667,2009-02-21,06:42:00
39.998076,116.336971,0,185,39865.279224537,2009-02-21,06:42:05
39.998074,116.336959,0,185,39865.2792824074,2009-02-21,06:42:10
39.998032,116.336956,0,185,39865.2793402778,2009-02-21,06:42:15
39.998036,116.336916,0,185,39865.2793981481,2009-02-21,06:42:20
39.998036,116.33691,0,185,39865.2794560185,2009-02-21,06:42:25
39.998036,116.33691,0,185,39865.2794907407,2009-02-21,06:42:28
39.998037,116.336906,0,185,39865.2795138889,2009-02-21,06:42:30
39.998035,116.336897,0,185,39865.2795717593,2009-02-21,06:42:35
39.998034,116.336888,0,185,39865.2796296296,2009-02-21,06:42:40
39.998033,116.336892,0,185,39865.2796875,2009-02-21,06:42:45
39.998032,116.336897,0,185,39865.2797453704,2009-02-21,06:42:50
39.998032,116.336897,0,185,39865.2797800926,2009-02-21,06:42:53
39.998033,116.336903,0,185,39865.2798032407,2009-02-21,06:42:55
39.998018,116.336915,0,185,39865.2798611111,2009-02-21,06:43:00
39.998018,116.336915,0,185,39865.2798958333,2009-02-21,06:43:03
39.998019,116.336916,0,185,39865.2799189815,2009-02-21,06:43:05
39.998018,116.336905,0,185,39865.2799768519,2009-02-21,06:43:10
39.99803,116.336913,0,185,39865.2800347222,2009-02-21,06:43:15
39.998066,116.336924,0,185,39865.2800925926,2009-02-21,06:43:20
39.998112,116.336914,0,185,39865.2801388889,2009-02-21,06:43:24
39.998142,116.336911,0,186,39865.2801967593,2009-02-21,06:43:29
39.998145,116.336923,0,186,39865.2802546296,2009-02-21,06:43:34
39.998147,116.336926,0,186,39865.2803125,2009-02-21,06:43:39
39.998147,116.336926,0,186,39865.2803472222,2009-02-21,06:43:42
39.998148,116.336918,0,185,39865.2803703704,2009-02-21,06:43:44
39.998173,116.336867,0,185,39865.2804282407,2009-02-21,06:43:49
39.998215,116.336842,0,184,39865.280462963,2009-02-21,06:43:52
39.998233,116.336838,0,184,39865.2805208333,2009-02-21,06:43:57
39.998249,116.336833,0,184,39865.2805787037,2009-02-21,06:44:02
39.998249,116.336829,0,184,39865.2806365741,2009-02-21,06:44:07
39.998249,116.336829,0,184,39865.2806712963,2009-02-21,06:44:10
39.998249,116.336831,0,184,39865.2806944444,2009-02-21,06:44:12
39.998247,116.336819,0,184,39865.2807523148,2009-02-21,06:44:17
39.998244,116.336807,0,184,39865.2808101852,2009-02-21,06:44:22
39.998227,116.336796,0,184,39865.2808680556,2009-02-21,06:44:27
39.998225,116.336817,0,184,39865.2809259259,2009-02-21,06:44:32
39.998223,116.33683,0,184,39865.2809837963,2009-02-21,06:44:37
39.998225,116.336838,0,184,39865.2810416667,2009-02-21,06:44:42
39.998225,116.336836,0,184,39865.281099537,2009-02-21,06:44:47
39.998224,116.336831,0,184,39865.2811574074,2009-02-21,06:44:52
39.998224,116.336831,0,184,39865.2811921296,2009-02-21,06:44:55
39.998223,116.336829,0,184,39865.2812152778,2009-02-21,06:44:57
39.998225,116.336841,0,184,39865.2812731481,2009-02-21,06:45:02
39.998233,116.336865,0,184,39865.2813310185,2009-02-21,06:45:07
39.998263,116.336885,0,184,39865.2813888889,2009-02-21,06:45:12
39.998253,116.336891,0,184,39865.2814467593,2009-02-21,06:45:17
39.99825,116.3369,0,184,39865.2815046296,2009-02-21,06:45:22
39.998251,116.336901,0,184,39865.2815625,2009-02-21,06:45:27
39.998251,116.336901,0,184,39865.2815972222,2009-02-21,06:45:30
39.99825,116.336896,0,184,39865.2816203704,2009-02-21,06:45:32
39.998247,116.336864,0,184,39865.2816782407,2009-02-21,06:45:37
39.998239,116.336825,0,184,39865.2817361111,2009-02-21,06:45:42
39.998237,116.336813,0,184,39865.2817939815,2009-02-21,06:45:47
39.998235,116.336807,0,184,39865.2818518518,2009-02-21,06:45:52
39.998233,116.336804,0,184,39865.2819097222,2009-02-21,06:45:57
39.998233,116.336807,0,184,39865.2819675926,2009-02-21,06:46:02
39.998233,116.336807,0,184,39865.2820023148,2009-02-21,06:46:05
39.998233,116.336812,0,184,39865.282025463,2009-02-21,06:46:07
39.998248,116.336838,0,184,39865.2820833333,2009-02-21,06:46:12
39.998267,116.336881,0,184,39865.2821412037,2009-02-21,06:46:17
39.998296,116.336897,0,185,39865.2821990741,2009-02-21,06:46:22
39.998296,116.336896,0,185,39865.2822569444,2009-02-21,06:46:27
39.998294,116.336888,0,185,39865.2823148148,2009-02-21,06:46:32
39.998294,116.336885,0,185,39865.2823726852,2009-02-21,06:46:37
39.998294,116.336885,0,185,39865.2824074074,2009-02-21,06:46:40
39.998295,116.336893,0,185,39865.2824305556,2009-02-21,06:46:42
39.998296,116.336902,0,185,39865.2824884259,2009-02-21,06:46:47
39.998296,116.336902,0,185,39865.2825231481,2009-02-21,06:46:50
39.998297,116.33691,0,185,39865.2825462963,2009-02-21,06:46:52
39.998299,116.336922,0,185,39865.2826041667,2009-02-21,06:46:57
39.998301,116.336934,0,185,39865.282662037,2009-02-21,06:47:02
39.9983,116.33694,0,185,39865.2827199074,2009-02-21,06:47:07
39.9983,116.336941,0,185,39865.2827777778,2009-02-21,06:47:12
39.9983,116.336939,0,185,39865.2828356481,2009-02-21,06:47:17
39.9983,116.336939,0,185,39865.2828703704,2009-02-21,06:47:20
39.998299,116.336933,0,185,39865.2828935185,2009-02-21,06:47:22
39.998297,116.336922,0,185,39865.2829513889,2009-02-21,06:47:27
39.998298,116.336918,0,185,39865.2830092593,2009-02-21,06:47:32
39.998298,116.33692,0,185,39865.2830671296,2009-02-21,06:47:37
39.998298,116.336919,0,185,39865.283125,2009-02-21,06:47:42
39.998298,116.336919,0,185,39865.2831597222,2009-02-21,06:47:45
39.998297,116.336918,0,185,39865.2831828704,2009-02-21,06:47:47
39.998276,116.336912,0,185,39865.2832407407,2009-02-21,06:47:52
39.998258,116.336901,0,185,39865.2832986111,2009-02-21,06:47:57
39.998239,116.336881,0,185,39865.2833564815,2009-02-21,06:48:02
39.998216,116.336881,0,185,39865.2834143518,2009-02-21,06:48:07
39.998209,116.336868,0,185,39865.2834722222,2009-02-21,06:48:12
39.99818,116.336877,0,185,39865.2835300926,2009-02-21,06:48:17
39.998178,116.336871,0,185,39865.283587963,2009-02-21,06:48:22
39.998177,116.336868,0,185,39865.2836458333,2009-02-21,06:48:27
39.998178,116.336876,0,185,39865.2837037037,2009-02-21,06:48:32
39.998178,116.336876,0,185,39865.2837384259,2009-02-21,06:48:35
39.998178,116.336876,0,185,39865.2837615741,2009-02-21,06:48:37
39.998174,116.336854,0,185,39865.2838194444,2009-02-21,06:48:42
39.99817,116.336828,0,185,39865.2838773148,2009-02-21,06:48:47
39.998149,116.336808,0,185,39865.2839351852,2009-02-21,06:48:52
39.998123,116.336811,0,185,39865.2839930556,2009-02-21,06:48:57
39.998122,116.336803,0,185,39865.2840509259,2009-02-21,06:49:02
39.998123,116.336805,0,185,39865.2841087963,2009-02-21,06:49:07
39.998123,116.336805,0,185,39865.2841435185,2009-02-21,06:49:10
39.998124,116.336813,0,185,39865.2841666667,2009-02-21,06:49:12
39.998126,116.336822,0,185,39865.284224537,2009-02-21,06:49:17
39.998128,116.336831,0,185,39865.2842824074,2009-02-21,06:49:22
39.998138,116.336856,0,185,39865.2843402778,2009-02-21,06:49:27
39.998135,116.336886,0,185,39865.2843981481,2009-02-21,06:49:32
39.998124,116.336893,0,185,39865.2844560185,2009-02-21,06:49:37
39.998123,116.336898,0,185,39865.2845138889,2009-02-21,06:49:42
39.998123,116.336906,0,185,39865.2845717593,2009-02-21,06:49:47
39.998121,116.336903,0,185,39865.2846296296,2009-02-21,06:49:52
39.998121,116.336903,0,185,39865.2846643519,2009-02-21,06:49:55
39.99812,116.3369,0,185,39865.2846875,2009-02-21,06:49:57
39.998117,116.336891,0,186,39865.2847453704,2009-02-21,06:50:02
39.998117,116.336888,0,186,39865.2848032407,2009-02-21,06:50:07
39.998117,116.336888,0,186,39865.284837963,2009-02-21,06:50:10
39.998118,116.336893,0,186,39865.2848611111,2009-02-21,06:50:12
39.998097,116.336881,0,186,39865.2849189815,2009-02-21,06:50:17
39.998111,116.336861,0,185,39865.2849768519,2009-02-21,06:50:22
39.998115,116.336831,0,185,39865.2850347222,2009-02-21,06:50:27
39.998115,116.336831,0,185,39865.2850925926,2009-02-21,06:50:32
39.998114,116.336826,0,185,39865.285150463,2009-02-21,06:50:37
39.998114,116.336828,0,185,39865.2852083333,2009-02-21,06:50:42
39.998114,116.336828,0,185,39865.2852430556,2009-02-21,06:50:45
39.998114,116.336834,0,185,39865.2852662037,2009-02-21,06:50:47
39.998111,116.336846,0,185,39865.2853240741,2009-02-21,06:50:52
39.998095,116.336843,0,185,39865.2853819444,2009-02-21,06:50:57
39.998096,116.336845,0,185,39865.2854398148,2009-02-21,06:51:02
39.998097,116.336845,0,185,39865.2854976852,2009-02-21,06:51:07
39.998243,116.336572,0,194,39865.2903935185,2009-02-21,06:58:10
39.998257,116.336522,0,193,39865.2904513889,2009-02-21,06:58:15
39.998257,116.336522,0,193,39865.2904861111,2009-02-21,06:58:18
39.998259,116.336515,0,193,39865.2905092593,2009-02-21,06:58:20
39.998238,116.336607,0,193,39865.2905324074,2009-02-21,06:58:22
39.998245,116.336617,0,193,39865.2905902778,2009-02-21,06:58:27
39.998245,116.336618,0,193,39865.2906481481,2009-02-21,06:58:32
39.998246,116.336625,0,193,39865.2907060185,2009-02-21,06:58:37
39.998246,116.336625,0,193,39865.2907407407,2009-02-21,06:58:40
39.998247,116.33663,0,193,39865.2907638889,2009-02-21,06:58:42
39.99825,116.33664,0,193,39865.2908217593,2009-02-21,06:58:47
39.998251,116.336645,0,193,39865.2908796296,2009-02-21,06:58:52
39.998251,116.336645,0,193,39865.2909143518,2009-02-21,06:58:55
39.998252,116.336647,0,193,39865.2909375,2009-02-21,06:58:57
39.998253,116.336615,0,193,39865.2909953704,2009-02-21,06:59:02
39.998271,116.336601,0,193,39865.2910532407,2009-02-21,06:59:07
39.998285,116.336616,0,193,39865.2911111111,2009-02-21,06:59:12
39.998282,116.336603,0,193,39865.2911689815,2009-02-21,06:59:17
39.998282,116.336601,0,193,39865.2912268518,2009-02-21,06:59:22
39.998283,116.336606,0,193,39865.2912847222,2009-02-21,06:59:27
39.998283,116.336606,0,193,39865.2913194444,2009-02-21,06:59:30
39.998283,116.336612,0,193,39865.2913425926,2009-02-21,06:59:32
39.998284,116.336623,0,193,39865.291400463,2009-02-21,06:59:37
39.998283,116.33665,0,193,39865.2914583333,2009-02-21,06:59:42
39.998263,116.33662,0,193,39865.2915162037,2009-02-21,06:59:47
39.998268,116.336618,0,193,39865.2915740741,2009-02-21,06:59:52
39.99827,116.336624,0,193,39865.2916319444,2009-02-21,06:59:57
39.99827,116.336624,0,193,39865.2916666667,2009-02-21,07:00:00
39.998271,116.336619,0,193,39865.2916898148,2009-02-21,07:00:02
39.998276,116.336528,0,193,39865.291724537,2009-02-21,07:00:05
39.998285,116.336469,0,193,39865.2917476852,2009-02-21,07:00:07
39.998291,116.336409,0,193,39865.2917708333,2009-02-21,07:00:09
39.998309,116.33634,0,193,39865.2918055556,2009-02-21,07:00:12
39.998334,116.336263,0,193,39865.2918402778,2009-02-21,07:00:15
39.998334,116.336253,0,193,39865.2918981481,2009-02-21,07:00:20
39.998334,116.336243,0,193,39865.2919560185,2009-02-21,07:00:25
39.998334,116.336243,0,193,39865.2919907407,2009-02-21,07:00:28
39.998339,116.33624,0,193,39865.2920138889,2009-02-21,07:00:30
39.998359,116.336209,0,192,39865.2920717593,2009-02-21,07:00:35
39.998357,116.336139,0,192,39865.2920949074,2009-02-21,07:00:37
39.998368,116.336064,0,192,39865.2921296296,2009-02-21,07:00:40
39.998377,116.335986,0,192,39865.2921643518,2009-02-21,07:00:43
39.998407,116.335975,0,192,39865.2922222222,2009-02-21,07:00:48
39.998496,116.335891,0,192,39865.2923032407,2009-02-21,07:00:55
39.998496,116.335835,0,192,39865.2923611111,2009-02-21,07:01:00
39.998496,116.335829,0,192,39865.2924189815,2009-02-21,07:01:05
39.998496,116.335829,0,192,39865.2924537037,2009-02-21,07:01:08
39.998494,116.33583,0,192,39865.2924768519,2009-02-21,07:01:10
39.99849,116.335855,0,192,39865.2925347222,2009-02-21,07:01:15
39.998448,116.335961,0,192,39865.2925462963,2009-02-21,07:01:16
39.998325,116.336224,0,192,39865.2925578704,2009-02-21,07:01:17
39.998274,116.336253,0,192,39865.2925810185,2009-02-21,07:01:19
39.998272,116.33635,0,192,39865.2926157407,2009-02-21,07:01:22
39.998246,116.3364,0,192,39865.2926388889,2009-02-21,07:01:24
39.998244,116.336437,0,192,39865.2926967593,2009-02-21,07:01:29
39.998064,116.336842,0,219,39865.292974537,2009-02-21,07:01:53
39.998125,116.336858,0,222,39865.2929976852,2009-02-21,07:01:55
39.998138,116.336894,0,221,39865.2930555556,2009-02-21,07:02:00
39.99814,116.336901,0,221,39865.2931134259,2009-02-21,07:02:05
39.998142,116.336903,0,221,39865.2931712963,2009-02-21,07:02:10
39.998142,116.336898,0,222,39865.2932291667,2009-02-21,07:02:15
39.998144,116.336904,0,222,39865.293287037,2009-02-21,07:02:20
39.998146,116.336911,0,222,39865.2933449074,2009-02-21,07:02:25
39.998147,116.336912,0,222,39865.2934027778,2009-02-21,07:02:30
39.998146,116.336907,0,222,39865.2934606481,2009-02-21,07:02:35
39.998146,116.336907,0,222,39865.2934953704,2009-02-21,07:02:38
39.998146,116.3369,0,222,39865.2935185185,2009-02-21,07:02:40
39.998145,116.336889,0,222,39865.2935763889,2009-02-21,07:02:45
39.998144,116.336877,0,223,39865.2936342593,2009-02-21,07:02:50
39.998143,116.336863,0,222,39865.2936921296,2009-02-21,07:02:55
39.998133,116.336848,0,239,39865.2937268519,2009-02-21,07:02:58
39.99812,116.336823,0,223,39865.2937847222,2009-02-21,07:03:03
39.99809,116.336812,0,257,39865.2938310185,2009-02-21,07:03:07
39.998086,116.336818,0,276,39865.2938657407,2009-02-21,07:03:10
39.998091,116.336811,0,267,39865.2939236111,2009-02-21,07:03:15
39.998091,116.336811,0,267,39865.2939814815,2009-02-21,07:03:20
39.998091,116.33681,0,267,39865.2940393519,2009-02-21,07:03:25
39.998091,116.336805,0,267,39865.2940972222,2009-02-21,07:03:30
39.998091,116.336805,0,267,39865.2941319444,2009-02-21,07:03:33
39.998093,116.336813,0,267,39865.2941550926,2009-02-21,07:03:35
39.998145,116.33684,0,259,39865.2942013889,2009-02-21,07:03:39
39.998156,116.336851,0,253,39865.2942592593,2009-02-21,07:03:44
39.998156,116.336851,0,253,39865.2942939815,2009-02-21,07:03:47
39.998157,116.336852,0,253,39865.2943171296,2009-02-21,07:03:49
39.998128,116.336827,0,269,39865.2943518519,2009-02-21,07:03:52
39.998111,116.336805,0,280,39865.2944097222,2009-02-21,07:03:57
39.998111,116.336799,0,281,39865.2944675926,2009-02-21,07:04:02
39.998111,116.336799,0,281,39865.2945023148,2009-02-21,07:04:05
39.998116,116.336796,0,278,39865.294525463,2009-02-21,07:04:07
39.998114,116.336779,0,278,39865.2945833333,2009-02-21,07:04:12
39.998127,116.336737,0,291,39865.2946180556,2009-02-21,07:04:15
39.998119,116.336678,0,285,39865.2946759259,2009-02-21,07:04:20
39.998145,116.336632,0,288,39865.2947337963,2009-02-21,07:04:25
39.998158,116.336615,0,281,39865.2947916667,2009-02-21,07:04:30
39.998186,116.336613,0,284,39865.294849537,2009-02-21,07:04:35
39.99824,116.336609,0,257,39865.2948726852,2009-02-21,07:04:37
39.998274,116.336608,0,234,39865.2948842593,2009-02-21,07:04:38
39.998306,116.336603,0,213,39865.2948958333,2009-02-21,07:04:39
39.998333,116.336597,0,197,39865.2949074074,2009-02-21,07:04:40
39.998378,116.336583,0,177,39865.2949305556,2009-02-21,07:04:42
39.998405,116.33658,0,164,39865.2949537037,2009-02-21,07:04:44
39.998423,116.336582,0,146,39865.2949884259,2009-02-21,07:04:47
39.998446,116.336582,0,132,39865.2950347222,2009-02-21,07:04:51
39.998461,116.336586,0,120,39865.2950925926,2009-02-21,07:04:56
39.998441,116.336577,0,122,39865.295150463,2009-02-21,07:05:01
39.998409,116.3366,0,132,39865.2952083333,2009-02-21,07:05:06
39.998399,116.336599,0,133,39865.2952662037,2009-02-21,07:05:11
39.998367,116.336607,0,134,39865.2953240741,2009-02-21,07:05:16
39.998367,116.336607,0,134,39865.2953587963,2009-02-21,07:05:19
39.998359,116.336602,0,135,39865.2953819444,2009-02-21,07:05:21
39.998353,116.336632,0,135,39865.2954398148,2009-02-21,07:05:26
39.99836,116.336649,0,135,39865.2954976852,2009-02-21,07:05:31
39.998362,116.336656,0,135,39865.2955555556,2009-02-21,07:05:36
39.998363,116.336655,0,136,39865.2956134259,2009-02-21,07:05:41
39.998363,116.336655,0,136,39865.2956481481,2009-02-21,07:05:44
39.998364,116.33665,0,136,39865.2956712963,2009-02-21,07:05:46
39.998392,116.336632,0,138,39865.2957291667,2009-02-21,07:05:51
39.998404,116.33663,0,140,39865.295787037,2009-02-21,07:05:56
39.998418,116.336631,0,142,39865.2958449074,2009-02-21,07:06:01
39.998438,116.336651,0,125,39865.2958796296,2009-02-21,07:06:04
39.998438,116.336651,0,125,39865.2959143519,2009-02-21,07:06:07
39.99844,116.336645,0,125,39865.2959375,2009-02-21,07:06:09
39.998443,116.336655,0,125,39865.2959953704,2009-02-21,07:06:14
39.998443,116.336655,0,125,39865.2960300926,2009-02-21,07:06:17
39.998446,116.336663,0,125,39865.2960532407,2009-02-21,07:06:19
39.998447,116.336675,0,126,39865.2961111111,2009-02-21,07:06:24
39.998445,116.336739,0,136,39865.2961689815,2009-02-21,07:06:29
39.998448,116.336795,0,145,39865.2962268519,2009-02-21,07:06:34
39.998466,116.336835,0,153,39865.2962847222,2009-02-21,07:06:39
39.998497,116.33684,0,160,39865.2963425926,2009-02-21,07:06:44
39.99849,116.336822,0,163,39865.296400463,2009-02-21,07:06:49
39.998443,116.336825,0,170,39865.2964583333,2009-02-21,07:06:54
39.99843,116.336827,0,171,39865.2965162037,2009-02-21,07:06:59
39.99843,116.336827,0,171,39865.2965509259,2009-02-21,07:07:02
39.998429,116.336826,0,172,39865.2965740741,2009-02-21,07:07:04
39.998423,116.336841,0,173,39865.2966319444,2009-02-21,07:07:09
39.998421,116.336857,0,175,39865.2966898148,2009-02-21,07:07:14
39.998422,116.336917,0,181,39865.2967361111,2009-02-21,07:07:18
39.998453,116.336958,0,185,39865.2967939815,2009-02-21,07:07:23
39.998472,116.336939,0,184,39865.2968518519,2009-02-21,07:07:28
39.998486,116.336896,0,182,39865.2969097222,2009-02-21,07:07:33
39.998464,116.33686,0,179,39865.2969675926,2009-02-21,07:07:38
39.998444,116.336812,0,177,39865.297025463,2009-02-21,07:07:43
39.998448,116.336801,0,177,39865.2970833333,2009-02-21,07:07:48
39.998434,116.336811,0,178,39865.2971412037,2009-02-21,07:07:53
39.998405,116.336836,0,179,39865.2971990741,2009-02-21,07:07:58
39.998391,116.336882,0,180,39865.2972569444,2009-02-21,07:08:03
39.998346,116.336894,0,179,39865.2973148148,2009-02-21,07:08:08
39.998336,116.336896,0,179,39865.2973726852,2009-02-21,07:08:13
39.998336,116.336896,0,179,39865.2974074074,2009-02-21,07:08:16
39.998333,116.336897,0,179,39865.2974305556,2009-02-21,07:08:18
39.998333,116.336908,0,179,39865.2974884259,2009-02-21,07:08:23
39.998329,116.336943,0,181,39865.2975462963,2009-02-21,07:08:28
39.998329,116.336943,0,181,39865.2975810185,2009-02-21,07:08:31
39.998328,116.336951,0,182,39865.2976041667,2009-02-21,07:08:33
39.998329,116.336914,0,183,39865.297662037,2009-02-21,07:08:38
39.998329,116.336914,0,183,39865.2976967593,2009-02-21,07:08:41
39.998328,116.336909,0,183,39865.2977199074,2009-02-21,07:08:43
39.998335,116.336889,0,182,39865.2977777778,2009-02-21,07:08:48
39.998357,116.33685,0,173,39865.2978356481,2009-02-21,07:08:53
39.998358,116.336825,0,164,39865.2978935185,2009-02-21,07:08:58
39.998355,116.336796,0,153,39865.2979513889,2009-02-21,07:09:03
39.998385,116.336755,0,143,39865.2979976852,2009-02-21,07:09:07
39.998408,116.336696,0,134,39865.2980439815,2009-02-21,07:09:11
39.998425,116.336636,0,127,39865.2980902778,2009-02-21,07:09:15
39.998453,116.336587,0,121,39865.2981365741,2009-02-21,07:09:19
39.998487,116.336588,0,120,39865.2981944444,2009-02-21,07:09:24
39.998507,116.336621,0,124,39865.2982523148,2009-02-21,07:09:29
39.998491,116.336671,0,128,39865.2983101852,2009-02-21,07:09:34
39.998466,116.336727,0,130,39865.2983564815,2009-02-21,07:09:38
39.998443,116.336783,0,131,39865.2984143518,2009-02-21,07:09:43
39.998422,116.336803,0,131,39865.2984722222,2009-02-21,07:09:48
39.998413,116.336832,0,131,39865.2985300926,2009-02-21,07:09:53
39.998394,116.336887,0,131,39865.298587963,2009-02-21,07:09:58
39.998376,116.33691,0,130,39865.2986458333,2009-02-21,07:10:03
39.998075,116.336798,0,136,39865.2988657407,2009-02-21,07:10:22
39.998074,116.336797,0,136,39865.2989236111,2009-02-21,07:10:27
39.998074,116.336797,0,136,39865.2989583333,2009-02-21,07:10:30
39.998071,116.336792,0,135,39865.2989814815,2009-02-21,07:10:32
39.998053,116.336767,0,134,39865.2990393518,2009-02-21,07:10:37
39.998043,116.336739,0,132,39865.2990972222,2009-02-21,07:10:42
39.998043,116.336692,0,130,39865.2991550926,2009-02-21,07:10:47
39.998061,116.336633,0,130,39865.2992013889,2009-02-21,07:10:51
39.998082,116.336632,0,129,39865.2992592593,2009-02-21,07:10:56
39.998108,116.336666,0,127,39865.2993171296,2009-02-21,07:11:01
39.998159,116.336698,0,126,39865.2993518518,2009-02-21,07:11:04
39.998196,116.336707,0,125,39865.2994097222,2009-02-21,07:11:09
39.998196,116.336707,0,125,39865.2994444444,2009-02-21,07:11:12
39.998195,116.336704,0,125,39865.2994675926,2009-02-21,07:11:14
39.998191,116.336693,0,125,39865.299525463,2009-02-21,07:11:19
39.998191,116.336693,0,125,39865.2995601852,2009-02-21,07:11:22
39.998188,116.336697,0,125,39865.2995833333,2009-02-21,07:11:24
39.998188,116.336711,0,125,39865.2996412037,2009-02-21,07:11:29
39.998181,116.336739,0,126,39865.2996990741,2009-02-21,07:11:34
39.998169,116.336799,0,126,39865.2997453704,2009-02-21,07:11:38
39.998203,116.336843,0,127,39865.2997800926,2009-02-21,07:11:41
39.998246,116.336868,0,127,39865.2998032407,2009-02-21,07:11:43
39.99832,116.336896,0,128,39865.2998263889,2009-02-21,07:11:45
39.998387,116.336934,0,128,39865.299849537,2009-02-21,07:11:47
39.998439,116.336967,0,129,39865.2998726852,2009-02-21,07:11:49
39.998512,116.336972,0,130,39865.2999074074,2009-02-21,07:11:52
39.998174,116.336728,0,131,39865.3001157407,2009-02-21,07:12:10
39.998226,116.336757,0,130,39865.3001736111,2009-02-21,07:12:15
39.998281,116.336776,0,128,39865.3002083333,2009-02-21,07:12:18
39.998349,116.336788,0,130,39865.3002430556,2009-02-21,07:12:21
39.998394,116.336813,0,127,39865.3002893519,2009-02-21,07:12:25
39.998438,116.336839,0,116,39865.3003356481,2009-02-21,07:12:29
39.998483,116.336857,0,112,39865.3003703704,2009-02-21,07:12:32
39.998527,116.336879,0,111,39865.3004282407,2009-02-21,07:12:37
39.998533,116.336888,0,100,39865.3004861111,2009-02-21,07:12:42
39.998556,116.336881,0,84,39865.3005324074,2009-02-21,07:12:46
39.9986,116.336883,0,75,39865.3005671296,2009-02-21,07:12:49
39.998654,116.336886,0,74,39865.3006134259,2009-02-21,07:12:53
39.998713,116.336906,0,75,39865.3006481482,2009-02-21,07:12:56
39.998763,116.33692,0,70,39865.3006712963,2009-02-21,07:12:58
39.998814,116.33692,0,69,39865.3007060185,2009-02-21,07:13:01
39.998265,116.33687,0,84,39865.3018518519,2009-02-21,07:14:40
39.998276,116.336839,0,64,39865.3018865741,2009-02-21,07:14:43
39.99823,116.336829,0,91,39865.3019097222,2009-02-21,07:14:45
39.998195,116.336837,0,112,39865.3019212963,2009-02-21,07:14:46
39.99817,116.336871,0,126,39865.3019560185,2009-02-21,07:14:49
39.99817,116.336871,0,126,39865.3019907407,2009-02-21,07:14:52
39.998166,116.336874,0,128,39865.3020138889,2009-02-21,07:14:54
39.998189,116.33684,0,128,39865.3020717593,2009-02-21,07:14:59
39.998203,116.336816,0,128,39865.3021296296,2009-02-21,07:15:04
39.998224,116.336817,0,128,39865.3021875,2009-02-21,07:15:09
39.998232,116.336828,0,128,39865.3022453704,2009-02-21,07:15:14
39.998238,116.336838,0,128,39865.3023032407,2009-02-21,07:15:19
40.005636,116.338977,0,129,39865.3030787037,2009-02-21,07:16:26
40.005563,116.338964,0,129,39865.3030902778,2009-02-21,07:16:27
40.005381,116.338914,0,130,39865.3031134259,2009-02-21,07:16:29
39.998426,116.336798,0,65,39865.3033333333,2009-02-21,07:16:48
39.998393,116.336774,0,89,39865.3033680556,2009-02-21,07:16:51
39.998354,116.336776,0,104,39865.3033796296,2009-02-21,07:16:52
39.998326,116.336784,0,119,39865.3033912037,2009-02-21,07:16:53
39.998313,116.336781,0,126,39865.3034490741,2009-02-21,07:16:58
39.998338,116.336818,0,126,39865.3035069444,2009-02-21,07:17:03
39.998374,116.336822,0,126,39865.3035648148,2009-02-21,07:17:08
39.998393,116.336845,0,126,39865.3036226852,2009-02-21,07:17:13
39.998401,116.336877,0,127,39865.3036805556,2009-02-21,07:17:18
39.998388,116.336879,0,127,39865.3037384259,2009-02-21,07:17:23
39.998388,116.336879,0,127,39865.3037731481,2009-02-21,07:17:26
39.998387,116.336876,0,127,39865.3037962963,2009-02-21,07:17:28
39.998351,116.336854,0,127,39865.3038541667,2009-02-21,07:17:33
39.998351,116.336854,0,127,39865.3038888889,2009-02-21,07:17:36
39.998351,116.33685,0,127,39865.303912037,2009-02-21,07:17:38
39.998323,116.336848,0,127,39865.3039699074,2009-02-21,07:17:43
39.998312,116.336851,0,128,39865.3040277778,2009-02-21,07:17:48
39.99831,116.336866,0,128,39865.3040856481,2009-02-21,07:17:53
39.998285,116.336919,0,128,39865.3041319444,2009-02-21,07:17:57
39.998244,116.336964,0,128,39865.3041898148,2009-02-21,07:18:02
39.998197,116.336982,0,128,39865.3042476852,2009-02-21,07:18:07
39.998171,116.336967,0,129,39865.3043055556,2009-02-21,07:18:12
39.998252,116.336738,0,138,39865.3067592593,2009-02-21,07:21:44
39.997816,116.336742,0,137,39865.3070023148,2009-02-21,07:22:05
39.997875,116.336776,0,137,39865.307037037,2009-02-21,07:22:08
39.997916,116.336803,0,137,39865.3070486111,2009-02-21,07:22:09
39.997966,116.336815,0,137,39865.3070717593,2009-02-21,07:22:11
39.997986,116.336828,0,137,39865.3071296296,2009-02-21,07:22:16
39.99799,116.336839,0,137,39865.3071875,2009-02-21,07:22:21
39.997992,116.336838,0,137,39865.3072453704,2009-02-21,07:22:26
39.997992,116.336838,0,137,39865.3072800926,2009-02-21,07:22:29
39.997993,116.336832,0,137,39865.3073032407,2009-02-21,07:22:31
39.997993,116.336822,0,137,39865.3073611111,2009-02-21,07:22:36
39.997993,116.336812,0,137,39865.3074189815,2009-02-21,07:22:41
39.997993,116.336812,0,137,39865.3074537037,2009-02-21,07:22:44
39.997993,116.336806,0,137,39865.3074768518,2009-02-21,07:22:46
39.998199,116.33684,0,138,39865.3081134259,2009-02-21,07:23:41
39.998237,116.3368,0,138,39865.3081712963,2009-02-21,07:23:46
39.998235,116.336799,0,138,39865.3082291667,2009-02-21,07:23:51
39.998235,116.336799,0,138,39865.3082638889,2009-02-21,07:23:54
39.998233,116.3368,0,137,39865.308287037,2009-02-21,07:23:56
39.998182,116.33676,0,137,39865.3083217593,2009-02-21,07:23:59
39.998122,116.336739,0,137,39865.3083564815,2009-02-21,07:24:02
39.996556,116.336476,0,138,39865.3088657407,2009-02-21,07:24:46
39.99661,116.336488,0,138,39865.3088888889,2009-02-21,07:24:48
39.996645,116.336506,0,138,39865.3089467593,2009-02-21,07:24:53
39.997679,116.336629,0,138,39865.3089699074,2009-02-21,07:24:55
39.997694,116.336642,0,138,39865.3090277778,2009-02-21,07:25:00
39.997695,116.336637,0,138,39865.3090856481,2009-02-21,07:25:05
39.997696,116.336637,0,138,39865.3091435185,2009-02-21,07:25:10
39.997696,116.336633,0,138,39865.3092013889,2009-02-21,07:25:15
39.997698,116.336632,0,138,39865.3092592593,2009-02-21,07:25:20
39.997699,116.336636,0,138,39865.3093171296,2009-02-21,07:25:25
39.9977,116.33664,0,138,39865.309375,2009-02-21,07:25:30
39.997701,116.336643,0,138,39865.3096064815,2009-02-21,07:25:50
39.997704,116.336644,0,138,39865.309837963,2009-02-21,07:26:10
39.997704,116.336644,0,138,39865.3100462963,2009-02-21,07:26:28
39.997707,116.33665,0,138,39865.3100694444,2009-02-21,07:26:30
39.997732,116.336689,0,138,39865.3101273148,2009-02-21,07:26:35
39.997808,116.336746,0,138,39865.310150463,2009-02-21,07:26:37
39.997873,116.336804,0,138,39865.3101736111,2009-02-21,07:26:39
39.997911,116.336842,0,138,39865.3101967593,2009-02-21,07:26:41
39.997995,116.336884,0,138,39865.3102083333,2009-02-21,07:26:42
39.998056,116.336917,0,139,39865.3102199074,2009-02-21,07:26:43
39.998105,116.336944,0,139,39865.3102314815,2009-02-21,07:26:44
39.998162,116.336979,0,139,39865.3102546296,2009-02-21,07:26:46
39.998211,116.337013,0,139,39865.3102893519,2009-02-21,07:26:49
39.998252,116.337043,0,139,39865.3103240741,2009-02-21,07:26:52
39.998303,116.337056,0,139,39865.3103819444,2009-02-21,07:26:57
39.998333,116.337044,0,139,39865.3104398148,2009-02-21,07:27:02
39.998354,116.337062,0,139,39865.3104976852,2009-02-21,07:27:07
39.998377,116.337116,0,139,39865.3105555556,2009-02-21,07:27:12
39.998408,116.337166,0,139,39865.3105902778,2009-02-21,07:27:15
39.998454,116.337174,0,139,39865.3106134259,2009-02-21,07:27:17
39.998499,116.337178,0,140,39865.3106365741,2009-02-21,07:27:19
39.998544,116.337174,0,140,39865.3106597222,2009-02-21,07:27:21
39.998589,116.337146,0,140,39865.3106944444,2009-02-21,07:27:24
39.998647,116.337138,0,140,39865.3107407407,2009-02-21,07:27:28
39.998691,116.337141,0,141,39865.3107986111,2009-02-21,07:27:33
39.998742,116.337151,0,142,39865.3108449074,2009-02-21,07:27:37
39.998797,116.337173,0,142,39865.3108912037,2009-02-21,07:27:41
39.998849,116.337153,0,142,39865.3109490741,2009-02-21,07:27:46
39.998873,116.337146,0,143,39865.3110069444,2009-02-21,07:27:51
39.998884,116.337152,0,142,39865.3110648148,2009-02-21,07:27:56
39.998916,116.337177,0,142,39865.3111226852,2009-02-21,07:28:01
39.998956,116.337204,0,143,39865.3111689815,2009-02-21,07:28:05
39.998974,116.337178,0,143,39865.3112268519,2009-02-21,07:28:10
40.00019,116.335818,0,-561,39865.3225115741,2009-02-21,07:44:25
40.000213,116.335755,0,-496,39865.3225347222,2009-02-21,07:44:27
39.999894,116.335945,0,-475,39865.3225462963,2009-02-21,07:44:28
39.998787,116.336733,0,-390,39865.3225810185,2009-02-21,07:44:31
39.998731,116.336759,0,-347,39865.3225925926,2009-02-21,07:44:32
39.998715,116.336756,0,-321,39865.3226041667,2009-02-21,07:44:33
39.998712,116.33675,0,-301,39865.3226157407,2009-02-21,07:44:34
39.998701,116.336753,0,-278,39865.3226273148,2009-02-21,07:44:35
39.998691,116.336757,0,-257,39865.3226388889,2009-02-21,07:44:36
39.998683,116.336761,0,-231,39865.322650463,2009-02-21,07:44:37
39.998687,116.336757,0,-210,39865.322662037,2009-02-21,07:44:38
39.998687,116.336753,0,-191,39865.3226736111,2009-02-21,07:44:39
39.99868,116.336749,0,-175,39865.3226851852,2009-02-21,07:44:40
39.998686,116.336736,0,-154,39865.3227083333,2009-02-21,07:44:42
39.998662,116.336744,0,-135,39865.3227314815,2009-02-21,07:44:44
39.998668,116.33675,0,-115,39865.3227662037,2009-02-21,07:44:47
39.998675,116.336746,0,-97,39865.3228009259,2009-02-21,07:44:50
39.998667,116.336743,0,-95,39865.3228587963,2009-02-21,07:44:55
39.99866,116.336749,0,-94,39865.3229166667,2009-02-21,07:45:00
39.998659,116.336744,0,-93,39865.322974537,2009-02-21,07:45:05
39.998659,116.336744,0,-93,39865.3230092593,2009-02-21,07:45:08
39.998657,116.336736,0,-93,39865.3230324074,2009-02-21,07:45:10
39.998615,116.336756,0,-93,39865.3230902778,2009-02-21,07:45:15
39.998614,116.336755,0,-93,39865.3231481481,2009-02-21,07:45:20
39.998614,116.336755,0,-93,39865.3231828704,2009-02-21,07:45:23
39.998614,116.336756,0,-93,39865.3232060185,2009-02-21,07:45:25
39.998612,116.336745,0,-93,39865.3232638889,2009-02-21,07:45:30
39.998612,116.336745,0,-93,39865.3232986111,2009-02-21,07:45:33
39.99861,116.336738,0,-93,39865.3233217593,2009-02-21,07:45:35
39.998606,116.336728,0,-93,39865.3233796296,2009-02-21,07:45:40
39.998603,116.33672,0,-93,39865.3234375,2009-02-21,07:45:45
39.998603,116.33672,0,-93,39865.3234722222,2009-02-21,07:45:48
39.998602,116.336723,0,-93,39865.3234953704,2009-02-21,07:45:50
39.998563,116.336787,0,-93,39865.3235532407,2009-02-21,07:45:55
39.998788,116.336946,0,-66,39865.3272685185,2009-02-21,07:51:16
39.998824,116.336936,0,-67,39865.3273263889,2009-02-21,07:51:21
39.998843,116.336923,0,-67,39865.3273842593,2009-02-21,07:51:26
39.998858,116.336938,0,-67,39865.3274421296,2009-02-21,07:51:31
39.998861,116.336942,0,-67,39865.3275,2009-02-21,07:51:36
39.998862,116.336935,0,-67,39865.3275578704,2009-02-21,07:51:41
39.998863,116.336937,0,-67,39865.3276157407,2009-02-21,07:51:46
39.998864,116.336934,0,-67,39865.3276736111,2009-02-21,07:51:51
39.998865,116.336937,0,-67,39865.3277314815,2009-02-21,07:51:56
39.998865,116.336937,0,-67,39865.3277662037,2009-02-21,07:51:59
39.998865,116.33694,0,-67,39865.3277893519,2009-02-21,07:52:01
39.99886,116.336999,0,-67,39865.3278472222,2009-02-21,07:52:06
39.998866,116.337016,0,-67,39865.3279050926,2009-02-21,07:52:11
39.998868,116.337027,0,-67,39865.327962963,2009-02-21,07:52:16
39.998878,116.337025,0,-67,39865.3280208333,2009-02-21,07:52:21
39.99856,116.336733,0,-68,39865.3281134259,2009-02-21,07:52:29
39.998612,116.336696,0,-67,39865.3281365741,2009-02-21,07:52:31
39.998654,116.336692,0,-67,39865.3281944444,2009-02-21,07:52:36
39.998685,116.336738,0,-68,39865.3282407407,2009-02-21,07:52:40
39.998726,116.336768,0,-69,39865.3282986111,2009-02-21,07:52:45
39.998745,116.336818,0,-68,39865.3283564815,2009-02-21,07:52:50
39.999655,116.337114,0,-67,39865.3308101852,2009-02-21,07:56:22
39.99968,116.337188,0,-67,39865.3308333333,2009-02-21,07:56:24
39.999731,116.337237,0,-67,39865.3308564815,2009-02-21,07:56:26
39.999767,116.337292,0,-67,39865.3309143518,2009-02-21,07:56:31
39.999786,116.337351,0,-67,39865.3309722222,2009-02-21,07:56:36
39.999828,116.337371,0,-67,39865.3310300926,2009-02-21,07:56:41
39.999767,116.337363,0,-66,39865.331087963,2009-02-21,07:56:46
39.9997,116.337353,0,-66,39865.3311226852,2009-02-21,07:56:49
39.999636,116.337346,0,-67,39865.3311458333,2009-02-21,07:56:51
39.999579,116.337324,0,-67,39865.3311689815,2009-02-21,07:56:53
39.999538,116.337314,0,-67,39865.3312268518,2009-02-21,07:56:58
39.999533,116.337309,0,-67,39865.3312847222,2009-02-21,07:57:03
39.999533,116.337309,0,-67,39865.3313194444,2009-02-21,07:57:06
39.999526,116.337302,0,-67,39865.3313425926,2009-02-21,07:57:08
39.999459,116.337303,0,-67,39865.3313773148,2009-02-21,07:57:11
39.999413,116.337315,0,-67,39865.3313888889,2009-02-21,07:57:12
39.999367,116.337335,0,-67,39865.331400463,2009-02-21,07:57:13
39.999324,116.337305,0,-67,39865.3314236111,2009-02-21,07:57:15
39.999294,116.33725,0,-67,39865.3314467593,2009-02-21,07:57:17
39.999271,116.337184,0,-67,39865.3314814815,2009-02-21,07:57:20
39.999222,116.337122,0,-67,39865.3315277778,2009-02-21,07:57:24
39.999175,116.337091,0,-66,39865.3315509259,2009-02-21,07:57:26
39.99913,116.337065,0,-66,39865.3315740741,2009-02-21,07:57:28
39.999081,116.337038,0,-66,39865.3316087963,2009-02-21,07:57:31
39.999028,116.337046,0,-66,39865.3316550926,2009-02-21,07:57:35
39.998994,116.337091,0,-66,39865.3317013889,2009-02-21,07:57:39
39.998994,116.337096,0,-66,39865.3317592593,2009-02-21,07:57:44
39.998993,116.337098,0,-66,39865.3318171296,2009-02-21,07:57:49
39.998993,116.337098,0,-66,39865.3318518519,2009-02-21,07:57:52
39.998991,116.337094,0,-66,39865.331875,2009-02-21,07:57:54
39.998987,116.337081,0,-66,39865.3319328704,2009-02-21,07:57:59
39.998984,116.33707,0,-66,39865.3319907407,2009-02-21,07:58:04
39.998984,116.33707,0,-66,39865.332025463,2009-02-21,07:58:07
39.998983,116.337064,0,-65,39865.3320486111,2009-02-21,07:58:09
39.998982,116.337055,0,-65,39865.3321064815,2009-02-21,07:58:14
39.99896,116.337063,0,-65,39865.3321643519,2009-02-21,07:58:19
39.998927,116.33706,0,-65,39865.3322222222,2009-02-21,07:58:24
39.998926,116.337068,0,-65,39865.3322800926,2009-02-21,07:58:29
39.998925,116.337076,0,-65,39865.332337963,2009-02-21,07:58:34
39.998924,116.337082,0,-65,39865.3323958333,2009-02-21,07:58:39
39.998921,116.337082,0,-65,39865.3324537037,2009-02-21,07:58:44
39.998921,116.337086,0,-65,39865.3325115741,2009-02-21,07:58:49
39.99892,116.337086,0,-65,39865.3325694444,2009-02-21,07:58:54
39.998919,116.337078,0,-65,39865.3326273148,2009-02-21,07:58:59
39.998918,116.337082,0,-65,39865.3326851852,2009-02-21,07:59:04
39.998918,116.337087,0,-65,39865.3327430556,2009-02-21,07:59:09
39.998918,116.337087,0,-65,39865.3327777778,2009-02-21,07:59:12
39.998917,116.337086,0,-65,39865.3328009259,2009-02-21,07:59:14
39.998914,116.337075,0,-65,39865.3328587963,2009-02-21,07:59:19
39.998914,116.337075,0,-65,39865.3328935185,2009-02-21,07:59:22
39.998912,116.337075,0,-65,39865.3329166667,2009-02-21,07:59:24
39.998904,116.337085,0,-65,39865.332974537,2009-02-21,07:59:29
39.998872,116.337106,0,-65,39865.3330324074,2009-02-21,07:59:34
39.998858,116.337124,0,-65,39865.3330902778,2009-02-21,07:59:39
39.998868,116.337099,0,-65,39865.3331481481,2009-02-21,07:59:44
39.998868,116.337099,0,-65,39865.3331828704,2009-02-21,07:59:47
39.998867,116.337094,0,-65,39865.3332060185,2009-02-21,07:59:49
39.998867,116.337084,0,-65,39865.3332638889,2009-02-21,07:59:54
39.998865,116.337074,0,-65,39865.3333217593,2009-02-21,07:59:59
39.998863,116.337059,0,-65,39865.3333796296,2009-02-21,08:00:04
39.998852,116.337062,0,-64,39865.3334375,2009-02-21,08:00:09
39.998854,116.337051,0,-64,39865.3334953704,2009-02-21,08:00:14
39.998903,116.337014,0,-64,39865.3335416667,2009-02-21,08:00:18
39.998946,116.336984,0,-63,39865.3335763889,2009-02-21,08:00:21
39.998984,116.336948,0,-63,39865.3336226852,2009-02-21,08:00:25
39.998994,116.336904,0,-64,39865.3336805556,2009-02-21,08:00:30
39.999026,116.336878,0,-63,39865.3337384259,2009-02-21,08:00:35
39.999052,116.336884,0,-63,39865.3337962963,2009-02-21,08:00:40
39.999058,116.336897,0,-62,39865.3338541667,2009-02-21,08:00:45
39.999053,116.336909,0,-62,39865.333912037,2009-02-21,08:00:50
39.999009,116.336933,0,-61,39865.3339583333,2009-02-21,08:00:54
39.99896,116.336945,0,-61,39865.3339930556,2009-02-21,08:00:57
39.998898,116.336958,0,-61,39865.3340393519,2009-02-21,08:01:01
39.998848,116.336979,0,-61,39865.3340740741,2009-02-21,08:01:04
39.998842,116.336991,0,-61,39865.3341319444,2009-02-21,08:01:09
39.998842,116.336991,0,-61,39865.3341666667,2009-02-21,08:01:12
39.99885,116.336995,0,-61,39865.3341898148,2009-02-21,08:01:14
39.99887,116.336992,0,-61,39865.3342476852,2009-02-21,08:01:19
39.998874,116.337,0,-61,39865.3343055556,2009-02-21,08:01:24
39.998874,116.337,0,-61,39865.3343402778,2009-02-21,08:01:27
39.998876,116.337006,0,-61,39865.3343634259,2009-02-21,08:01:29
39.998915,116.33706,0,-61,39865.3343981481,2009-02-21,08:01:32
39.998947,116.337107,0,-61,39865.3344560185,2009-02-21,08:01:37
39.998957,116.3371,0,-61,39865.3345138889,2009-02-21,08:01:42
39.998976,116.337145,0,-61,39865.3345717593,2009-02-21,08:01:47
39.999007,116.33715,0,-61,39865.3346296296,2009-02-21,08:01:52
39.999027,116.337116,0,-61,39865.3346875,2009-02-21,08:01:57
39.999027,116.337116,0,-61,39865.3347222222,2009-02-21,08:02:00
39.999028,116.337109,0,-61,39865.3347453704,2009-02-21,08:02:02
39.999041,116.337039,0,-61,39865.3348032407,2009-02-21,08:02:07
39.999084,116.337011,0,-61,39865.334837963,2009-02-21,08:02:10
39.999113,116.336949,0,-61,39865.3348726852,2009-02-21,08:02:13
39.999149,116.336911,0,-61,39865.3349189815,2009-02-21,08:02:17
39.999143,116.336926,0,-61,39865.3349768519,2009-02-21,08:02:22
39.999127,116.336929,0,-61,39865.3350347222,2009-02-21,08:02:27
39.999126,116.336929,0,-61,39865.3350925926,2009-02-21,08:02:32
39.999123,116.336924,0,-61,39865.335150463,2009-02-21,08:02:37
39.999122,116.336924,0,-61,39865.3352083333,2009-02-21,08:02:42
39.999121,116.336929,0,-61,39865.3352662037,2009-02-21,08:02:47
39.999121,116.336929,0,-61,39865.3353009259,2009-02-21,08:02:50
39.999121,116.336934,0,-61,39865.3353240741,2009-02-21,08:02:52
39.999118,116.336921,0,-61,39865.3353819444,2009-02-21,08:02:57
39.999116,116.336907,0,-61,39865.3354398148,2009-02-21,08:03:02
39.999115,116.336892,0,-61,39865.3354976852,2009-02-21,08:03:07
39.999115,116.336887,0,-61,39865.3355555556,2009-02-21,08:03:12
39.999115,116.336888,0,-61,39865.3356134259,2009-02-21,08:03:17
39.999115,116.336888,0,-61,39865.3356481481,2009-02-21,08:03:20
39.999115,116.336884,0,-61,39865.3356712963,2009-02-21,08:03:22
39.999113,116.336873,0,-61,39865.3357291667,2009-02-21,08:03:27
39.999104,116.336873,0,-61,39865.335787037,2009-02-21,08:03:32
39.999069,116.336869,0,-61,39865.3358449074,2009-02-21,08:03:37
39.999022,116.336859,0,-61,39865.3358796296,2009-02-21,08:03:40
39.998976,116.336859,0,-61,39865.3359027778,2009-02-21,08:03:42
39.998924,116.336862,0,-61,39865.3359490741,2009-02-21,08:03:46
39.998886,116.336894,0,-62,39865.3360069444,2009-02-21,08:03:51
39.998872,116.336925,0,-62,39865.3360648148,2009-02-21,08:03:56
39.998976,116.337213,0,-62,39865.3381712963,2009-02-21,08:06:58
39.998979,116.337248,0,-62,39865.3382291667,2009-02-21,08:07:03
39.998935,116.33728,0,-62,39865.338287037,2009-02-21,08:07:08
39.99891,116.337288,0,-62,39865.3383449074,2009-02-21,08:07:13
39.998877,116.337308,0,-62,39865.3384027778,2009-02-21,08:07:18
39.998894,116.337269,0,-62,39865.3384606481,2009-02-21,08:07:23
39.998898,116.33728,0,-62,39865.3385185185,2009-02-21,08:07:28
39.998898,116.33728,0,-62,39865.3385532407,2009-02-21,08:07:31
39.998901,116.337282,0,-62,39865.3385763889,2009-02-21,08:07:33
39.998915,116.337206,0,-62,39865.338599537,2009-02-21,08:07:35
39.998932,116.337138,0,-63,39865.3386226852,2009-02-21,08:07:37
39.99895,116.337074,0,-63,39865.3386458333,2009-02-21,08:07:39
39.998951,116.337008,0,-63,39865.3386921296,2009-02-21,08:07:43
39.998976,116.337,0,-63,39865.33875,2009-02-21,08:07:48
39.998985,116.337019,0,-63,39865.3388078704,2009-02-21,08:07:53
39.998999,116.337075,0,-63,39865.3388657407,2009-02-21,08:07:58
39.998998,116.337143,0,-63,39865.3389236111,2009-02-21,08:08:03
39.998975,116.337208,0,-63,39865.3389814815,2009-02-21,08:08:08
39.998932,116.337231,0,-63,39865.3390393518,2009-02-21,08:08:13
39.99891,116.337229,0,-63,39865.3390972222,2009-02-21,08:08:18
39.99891,116.337236,0,-63,39865.3391550926,2009-02-21,08:08:23
39.998911,116.337243,0,-63,39865.339212963,2009-02-21,08:08:28
39.99891,116.337237,0,-63,39865.3392708333,2009-02-21,08:08:33
39.99891,116.337237,0,-63,39865.3393055556,2009-02-21,08:08:36
39.998905,116.337229,0,-63,39865.3393287037,2009-02-21,08:08:38
39.998887,116.337231,0,-63,39865.3393865741,2009-02-21,08:08:43
39.998886,116.337214,0,-63,39865.3394444444,2009-02-21,08:08:48
39.998901,116.337223,0,-62,39865.3395023148,2009-02-21,08:08:53
39.998899,116.337212,0,-62,39865.3395601852,2009-02-21,08:08:58
39.998886,116.337242,0,-62,39865.3396180556,2009-02-21,08:09:03
39.998847,116.337295,0,-62,39865.3396527778,2009-02-21,08:09:06
39.998823,116.33733,0,-62,39865.3397106482,2009-02-21,08:09:11
39.998823,116.33733,0,-62,39865.3397453704,2009-02-21,08:09:14
39.998827,116.337338,0,-62,39865.3397685185,2009-02-21,08:09:16
39.998826,116.337325,0,-62,39865.3398263889,2009-02-21,08:09:21
39.998826,116.337325,0,-62,39865.3398842593,2009-02-21,08:09:26
39.998825,116.337322,0,-62,39865.3399421296,2009-02-21,08:09:31
39.998825,116.337324,0,-62,39865.34,2009-02-21,08:09:36
39.998825,116.33732,0,-62,39865.3400578704,2009-02-21,08:09:41
39.998824,116.337318,0,-62,39865.3401157407,2009-02-21,08:09:46
39.998823,116.337318,0,-62,39865.3401736111,2009-02-21,08:09:51
39.998823,116.337318,0,-62,39865.3402083333,2009-02-21,08:09:54
39.99882,116.337312,0,-62,39865.3402314815,2009-02-21,08:09:56
39.998819,116.337331,0,-62,39865.3402893519,2009-02-21,08:10:01
39.998825,116.337393,0,-61,39865.3403240741,2009-02-21,08:10:04
39.998833,116.337448,0,-61,39865.3403819444,2009-02-21,08:10:09
39.998865,116.337374,0,-61,39865.3404398148,2009-02-21,08:10:14
39.998856,116.337313,0,-61,39865.340474537,2009-02-21,08:10:17
39.998802,116.33728,0,-61,39865.3405324074,2009-02-21,08:10:22
39.998753,116.337287,0,-61,39865.3405787037,2009-02-21,08:10:26
39.998751,116.337276,0,-61,39865.3406365741,2009-02-21,08:10:31
39.998751,116.337276,0,-61,39865.3406712963,2009-02-21,08:10:34
39.998749,116.33727,0,-61,39865.3406944444,2009-02-21,08:10:36
39.998739,116.337259,0,-61,39865.3407523148,2009-02-21,08:10:41
39.998678,116.337221,0,-60,39865.340775463,2009-02-21,08:10:43
39.998596,116.337189,0,-59,39865.3408101852,2009-02-21,08:10:46
39.998542,116.33716,0,-57,39865.3408217593,2009-02-21,08:10:47
39.998537,116.337159,0,-57,39865.3408796296,2009-02-21,08:10:52
39.998537,116.337159,0,-57,39865.3409143519,2009-02-21,08:10:55
39.99853,116.337156,0,-57,39865.3409375,2009-02-21,08:10:57
39.998524,116.337145,0,-57,39865.3409953704,2009-02-21,08:11:02
39.998457,116.33712,0,-55,39865.3410185185,2009-02-21,08:11:04
39.998419,116.337079,0,-53,39865.3410416667,2009-02-21,08:11:06
39.998401,116.337063,0,-52,39865.341099537,2009-02-21,08:11:11
39.998401,116.337063,0,-52,39865.3411342593,2009-02-21,08:11:14
39.998399,116.33707,0,-52,39865.3411574074,2009-02-21,08:11:16
39.998348,116.337077,0,-49,39865.3412037037,2009-02-21,08:11:20
39.998314,116.337079,0,-45,39865.3412615741,2009-02-21,08:11:25
39.998285,116.337068,0,-41,39865.3413194444,2009-02-21,08:11:30
39.998275,116.337046,0,-35,39865.3413773148,2009-02-21,08:11:35
39.998279,116.337006,0,-30,39865.3414351852,2009-02-21,08:11:40
39.998289,116.336991,0,-28,39865.3414930556,2009-02-21,08:11:45
39.998293,116.336962,0,-25,39865.3415509259,2009-02-21,08:11:50
39.998298,116.336934,0,-22,39865.3416087963,2009-02-21,08:11:55
39.998298,116.336934,0,-22,39865.3416435185,2009-02-21,08:11:58
39.998298,116.336929,0,-22,39865.3416666667,2009-02-21,08:12:00
39.998314,116.336906,0,-20,39865.341724537,2009-02-21,08:12:05
39.998372,116.336865,0,-18,39865.3417592593,2009-02-21,08:12:08
39.998415,116.336839,0,-17,39865.3417824074,2009-02-21,08:12:10
39.998457,116.336815,0,-15,39865.3418055556,2009-02-21,08:12:12
39.99851,116.33679,0,-13,39865.3418402778,2009-02-21,08:12:15
39.99852,116.336809,0,-9,39865.3418981481,2009-02-21,08:12:20
39.99852,116.336809,0,-9,39865.3419328704,2009-02-21,08:12:23
39.998523,116.336804,0,-7,39865.3419560185,2009-02-21,08:12:25
39.99853,116.336821,0,-3,39865.3420138889,2009-02-21,08:12:30
39.998529,116.336821,0,-2,39865.3420717593,2009-02-21,08:12:35
39.998529,116.336821,0,-2,39865.3421064815,2009-02-21,08:12:38
39.998528,116.336813,0,-2,39865.3421296296,2009-02-21,08:12:40
39.998529,116.336822,0,-2,39865.3421875,2009-02-21,08:12:45
39.998531,116.336838,0,-2,39865.3422453704,2009-02-21,08:12:50
39.998567,116.336816,0,3,39865.3423032407,2009-02-21,08:12:55
39.998537,116.336826,0,6,39865.3423611111,2009-02-21,08:13:00
39.998537,116.336826,0,6,39865.3423958333,2009-02-21,08:13:03
39.998536,116.33682,0,7,39865.3424189815,2009-02-21,08:13:05
39.998503,116.336862,0,8,39865.3424652778,2009-02-21,08:13:09
39.998457,116.3369,0,11,39865.3425,2009-02-21,08:13:12
39.998407,116.336959,0,13,39865.3425231481,2009-02-21,08:13:14
39.998363,116.337014,0,15,39865.3425578704,2009-02-21,08:13:17
39.998322,116.337041,0,17,39865.3425925926,2009-02-21,08:13:20
39.9983,116.337061,0,21,39865.342650463,2009-02-21,08:13:25
39.998137,116.33682,0,53,39865.3452662037,2009-02-21,08:17:11
39.998103,116.336778,0,54,39865.3453009259,2009-02-21,08:17:14
39.99807,116.336711,0,54,39865.3453356481,2009-02-21,08:17:17
39.998049,116.336658,0,54,39865.3453587963,2009-02-21,08:17:19
39.998054,116.336591,0,55,39865.3453819444,2009-02-21,08:17:21
39.998074,116.33648,0,56,39865.3454050926,2009-02-21,08:17:23
39.998434,116.336691,0,57,39865.3459375,2009-02-21,08:18:09
39.998433,116.336616,0,58,39865.3459490741,2009-02-21,08:18:10
39.998417,116.336743,0,58,39865.3459606481,2009-02-21,08:18:11
39.998394,116.336836,0,58,39865.3459722222,2009-02-21,08:18:12
39.998381,116.336742,0,58,39865.3459837963,2009-02-21,08:18:13
39.998379,116.336664,0,59,39865.3459953704,2009-02-21,08:18:14
39.998368,116.336743,0,59,39865.3460300926,2009-02-21,08:18:17
39.998372,116.336698,0,59,39865.346087963,2009-02-21,08:18:22
39.998382,116.3366,0,59,39865.3461226852,2009-02-21,08:18:25
39.998394,116.336505,0,59,39865.3461342593,2009-02-21,08:18:26
39.998408,116.336428,0,59,39865.3461458333,2009-02-21,08:18:27
39.998446,116.336324,0,59,39865.3461689815,2009-02-21,08:18:29
39.99844,116.336402,0,60,39865.3461805556,2009-02-21,08:18:30
39.998432,116.336501,0,60,39865.3462037037,2009-02-21,08:18:32
39.998443,116.336532,0,60,39865.3462615741,2009-02-21,08:18:37
39.998455,116.336518,0,59,39865.3463194444,2009-02-21,08:18:42
39.998443,116.336587,0,59,39865.3463657407,2009-02-21,08:18:46
39.998437,116.33665,0,59,39865.3463773148,2009-02-21,08:18:47
39.998433,116.336726,0,59,39865.3463888889,2009-02-21,08:18:48
39.998428,116.336798,0,59,39865.346400463,2009-02-21,08:18:49
39.998428,116.336866,0,60,39865.346412037,2009-02-21,08:18:50
39.99842,116.336948,0,60,39865.3464236111,2009-02-21,08:18:51
39.998413,116.337024,0,60,39865.3464351852,2009-02-21,08:18:52
39.998403,116.337134,0,60,39865.3464467593,2009-02-21,08:18:53
39.998401,116.337212,0,60,39865.3464583333,2009-02-21,08:18:54
39.998405,116.337333,0,60,39865.3464814815,2009-02-21,08:18:56
39.99841,116.337428,0,60,39865.3465046296,2009-02-21,08:18:58
39.998416,116.337488,0,60,39865.3465393518,2009-02-21,08:19:01
39.998413,116.337561,0,60,39865.3465740741,2009-02-21,08:19:04
39.998405,116.337648,0,60,39865.3465972222,2009-02-21,08:19:06
39.998414,116.337629,0,61,39865.3466550926,2009-02-21,08:19:11
39.998422,116.337577,0,61,39865.346712963,2009-02-21,08:19:16
39.998439,116.337537,0,63,39865.3467708333,2009-02-21,08:19:21
39.998437,116.337609,0,65,39865.3468055556,2009-02-21,08:19:24
39.998435,116.337682,0,66,39865.3468402778,2009-02-21,08:19:27
39.998439,116.337754,0,66,39865.346875,2009-02-21,08:19:30
39.998461,116.337789,0,68,39865.3469328704,2009-02-21,08:19:35
39.998497,116.337732,0,68,39865.3469675926,2009-02-21,08:19:38
39.998535,116.337556,0,66,39865.3469907407,2009-02-21,08:19:40
39.998557,116.337458,0,65,39865.3470023148,2009-02-21,08:19:41
39.998576,116.337392,0,64,39865.3470138889,2009-02-21,08:19:42
39.99861,116.337324,0,64,39865.347037037,2009-02-21,08:19:44
39.998658,116.337265,0,63,39865.3470717593,2009-02-21,08:19:47
39.998718,116.337273,0,64,39865.3471180556,2009-02-21,08:19:51
39.998763,116.337253,0,65,39865.3471527778,2009-02-21,08:19:54
39.998816,116.337211,0,67,39865.3471875,2009-02-21,08:19:57
39.99886,116.337226,0,70,39865.3472337963,2009-02-21,08:20:01
39.998882,116.337248,0,80,39865.3472916667,2009-02-21,08:20:06
39.998892,116.337255,0,93,39865.347349537,2009-02-21,08:20:11
39.998932,116.337272,0,101,39865.3473958333,2009-02-21,08:20:15
39.998966,116.337301,0,113,39865.3474537037,2009-02-21,08:20:20
39.998997,116.337262,0,121,39865.3475,2009-02-21,08:20:24
39.998909,116.337121,0,147,39865.3475231482,2009-02-21,08:20:26
39.998968,116.337097,0,149,39865.3475347222,2009-02-21,08:20:27
39.999006,116.337125,0,156,39865.3475810185,2009-02-21,08:20:31
39.999054,116.337138,0,162,39865.3476157407,2009-02-21,08:20:34
39.999105,116.337142,0,171,39865.347662037,2009-02-21,08:20:38
39.999147,116.337132,0,177,39865.3476967593,2009-02-21,08:20:41
39.999164,116.337146,0,188,39865.3477546296,2009-02-21,08:20:46
39.999188,116.337169,0,200,39865.3478125,2009-02-21,08:20:51
39.999173,116.337145,0,210,39865.3478703704,2009-02-21,08:20:56
39.999166,116.337131,0,220,39865.3479282407,2009-02-21,08:21:01
39.999191,116.336945,0,233,39865.347974537,2009-02-21,08:21:05
39.99924,116.336916,0,245,39865.3480208333,2009-02-21,08:21:09
39.999265,116.33687,0,253,39865.3480555556,2009-02-21,08:21:12
39.999302,116.336826,0,262,39865.3480902778,2009-02-21,08:21:15
39.999345,116.336772,0,268,39865.3481365741,2009-02-21,08:21:19
39.999398,116.336763,0,276,39865.3481828704,2009-02-21,08:21:23
39.999453,116.336762,0,284,39865.3482291667,2009-02-21,08:21:27
39.999484,116.336614,0,288,39865.3482523148,2009-02-21,08:21:29
39.999533,116.336433,0,291,39865.348275463,2009-02-21,08:21:31
39.999579,116.336392,0,295,39865.3483101852,2009-02-21,08:21:34
39.999605,116.336257,0,298,39865.3483449074,2009-02-21,08:21:37
39.999641,116.336155,0,300,39865.3483680556,2009-02-21,08:21:39
39.999652,116.336072,0,302,39865.3483912037,2009-02-21,08:21:41
39.99968,116.336016,0,307,39865.3484259259,2009-02-21,08:21:44
39.999687,116.336041,0,321,39865.3484837963,2009-02-21,08:21:49
39.999696,116.336088,0,333,39865.3485300926,2009-02-21,08:21:53
39.999662,116.336129,0,345,39865.3485763889,2009-02-21,08:21:57
39.999663,116.336158,0,360,39865.3486342593,2009-02-21,08:22:02
39.999628,116.336149,0,375,39865.3486921296,2009-02-21,08:22:07
39.999628,116.336149,0,375,39865.3487268519,2009-02-21,08:22:10
39.999627,116.336145,0,390,39865.34875,2009-02-21,08:22:12
39.999625,116.336165,0,393,39865.3488078704,2009-02-21,08:22:17
39.999667,116.336143,0,398,39865.3488541667,2009-02-21,08:22:21
39.99963,116.336095,0,404,39865.348900463,2009-02-21,08:22:25
39.999582,116.336096,0,407,39865.3489236111,2009-02-21,08:22:27
39.999533,116.336094,0,414,39865.3489699074,2009-02-21,08:22:31
39.999481,116.336095,0,418,39865.3490162037,2009-02-21,08:22:35
39.999426,116.336103,0,421,39865.3490509259,2009-02-21,08:22:38
39.999353,116.336136,0,421,39865.3490856481,2009-02-21,08:22:41
39.999284,116.336177,0,419,39865.3491087963,2009-02-21,08:22:43
39.999224,116.336209,0,419,39865.3491435185,2009-02-21,08:22:46
39.999175,116.336237,0,417,39865.3491782407,2009-02-21,08:22:49
39.999123,116.336255,0,412,39865.349212963,2009-02-21,08:22:52
39.999078,116.336281,0,410,39865.3492476852,2009-02-21,08:22:55
39.999078,116.336281,0,410,39865.3492824074,2009-02-21,08:22:58
39.999077,116.336282,0,411,39865.3493055556,2009-02-21,08:23:00
39.999069,116.33626,0,411,39865.3493634259,2009-02-21,08:23:05
39.999069,116.33626,0,411,39865.3493981481,2009-02-21,08:23:08
39.99907,116.336266,0,412,39865.3494212963,2009-02-21,08:23:10
39.9991,116.336253,0,412,39865.3494791667,2009-02-21,08:23:15
39.999144,116.336228,0,411,39865.349537037,2009-02-21,08:23:20
39.999155,116.336209,0,413,39865.3495949074,2009-02-21,08:23:25
39.999138,116.336237,0,415,39865.3496527778,2009-02-21,08:23:30
39.999133,116.336224,0,417,39865.3497106481,2009-02-21,08:23:35
39.999102,116.336199,0,420,39865.3497685185,2009-02-21,08:23:40
39.999154,116.336152,0,422,39865.3498263889,2009-02-21,08:23:45
39.999202,116.336139,0,425,39865.3498726852,2009-02-21,08:23:49
39.999244,116.336103,0,427,39865.3499074074,2009-02-21,08:23:52
39.999283,116.336056,0,426,39865.3499652778,2009-02-21,08:23:57
39.999317,116.33605,0,427,39865.3500231481,2009-02-21,08:24:02
39.999346,116.336045,0,428,39865.3500810185,2009-02-21,08:24:07
39.999381,116.336092,0,430,39865.3501388889,2009-02-21,08:24:12
39.999383,116.336162,0,432,39865.3501967593,2009-02-21,08:24:17
39.999339,116.336206,0,435,39865.3502314815,2009-02-21,08:24:20
39.999276,116.336252,0,436,39865.3502662037,2009-02-21,08:24:23
39.999249,116.336282,0,429,39865.3503240741,2009-02-21,08:24:28
39.999225,116.336318,0,426,39865.3503819444,2009-02-21,08:24:33
39.999166,116.336361,0,421,39865.3504398148,2009-02-21,08:24:38
39.999094,116.336401,0,421,39865.350462963,2009-02-21,08:24:40
39.999031,116.336444,0,420,39865.3504861111,2009-02-21,08:24:42
39.998992,116.336476,0,420,39865.3504976852,2009-02-21,08:24:43
39.998953,116.336506,0,420,39865.3505092593,2009-02-21,08:24:44
39.998892,116.33656,0,421,39865.3505324074,2009-02-21,08:24:46
39.998816,116.336632,0,421,39865.3505555556,2009-02-21,08:24:48
39.998769,116.33668,0,421,39865.3505671296,2009-02-21,08:24:49
39.99873,116.336716,0,421,39865.3505787037,2009-02-21,08:24:50
39.998689,116.336755,0,421,39865.3505902778,2009-02-21,08:24:51
39.998648,116.336792,0,421,39865.3506018519,2009-02-21,08:24:52
39.998566,116.336854,0,421,39865.350625,2009-02-21,08:24:54
39.998498,116.33691,0,421,39865.3506481481,2009-02-21,08:24:56
39.998442,116.336967,0,421,39865.3506712963,2009-02-21,08:24:58
39.998369,116.337037,0,422,39865.3506944444,2009-02-21,08:25:00
39.998323,116.337081,0,422,39865.3507060185,2009-02-21,08:25:01
39.998281,116.337135,0,423,39865.3507291667,2009-02-21,08:25:03
39.99824,116.337203,0,424,39865.3507523148,2009-02-21,08:25:05
39.998179,116.337274,0,425,39865.350775463,2009-02-21,08:25:07
39.998119,116.337344,0,426,39865.3507986111,2009-02-21,08:25:09
39.998067,116.33742,0,427,39865.3508217593,2009-02-21,08:25:11
39.998025,116.337493,0,428,39865.3508449074,2009-02-21,08:25:13
39.998004,116.337558,0,429,39865.3508680556,2009-02-21,08:25:15
39.997991,116.337614,0,430,39865.3508912037,2009-02-21,08:25:17
39.998035,116.337649,0,433,39865.3509259259,2009-02-21,08:25:20
39.998003,116.337697,0,435,39865.3509606481,2009-02-21,08:25:23
39.997967,116.337743,0,437,39865.3510069444,2009-02-21,08:25:27
39.997932,116.337796,0,438,39865.3510532407,2009-02-21,08:25:31
39.997907,116.337865,0,440,39865.351099537,2009-02-21,08:25:35
39.997918,116.33785,0,441,39865.3511574074,2009-02-21,08:25:40
39.997925,116.337788,0,443,39865.3512152778,2009-02-21,08:25:45
39.997954,116.337707,0,444,39865.3512731481,2009-02-21,08:25:50
39.998023,116.337658,0,445,39865.3512962963,2009-02-21,08:25:52
39.998095,116.337601,0,446,39865.3513194444,2009-02-21,08:25:54
39.998084,116.337599,0,448,39865.3513773148,2009-02-21,08:25:59
39.998066,116.337618,0,450,39865.3514351852,2009-02-21,08:26:04
39.998068,116.337608,0,452,39865.3514930556,2009-02-21,08:26:09
39.99805,116.337576,0,452,39865.3515509259,2009-02-21,08:26:14
39.99803,116.337552,0,453,39865.3516087963,2009-02-21,08:26:19
39.99803,116.337552,0,453,39865.3516435185,2009-02-21,08:26:22
39.998032,116.337553,0,453,39865.3516666667,2009-02-21,08:26:24
39.998056,116.337697,0,569,39865.3543055556,2009-02-21,08:30:12
39.998115,116.33765,0,576,39865.3543402778,2009-02-21,08:30:15
39.998162,116.337459,0,502,39865.3543634259,2009-02-21,08:30:17
39.998221,116.337341,0,467,39865.354375,2009-02-21,08:30:18
39.998253,116.337278,0,449,39865.3543865741,2009-02-21,08:30:19
39.99829,116.337227,0,440,39865.3543981481,2009-02-21,08:30:20
39.998336,116.337163,0,433,39865.3544212963,2009-02-21,08:30:22
39.998301,116.337204,0,431,39865.3544560185,2009-02-21,08:30:25
39.998267,116.337271,0,431,39865.3544907407,2009-02-21,08:30:28
39.998263,116.337312,0,430,39865.3545486111,2009-02-21,08:30:33
39.998192,116.337382,0,430,39865.3545717593,2009-02-21,08:30:35
39.998141,116.337421,0,430,39865.3545949074,2009-02-21,08:30:37
39.99809,116.337449,0,430,39865.3546180556,2009-02-21,08:30:39
39.998019,116.337496,0,430,39865.3546412037,2009-02-21,08:30:41
39.99796,116.337533,0,430,39865.3546643518,2009-02-21,08:30:43
39.997898,116.337568,0,430,39865.3546759259,2009-02-21,08:30:44
39.997968,116.337533,0,430,39865.3546990741,2009-02-21,08:30:46
39.997921,116.337566,0,424,39865.3547453704,2009-02-21,08:30:50
39.997939,116.337466,0,420,39865.3547569444,2009-02-21,08:30:51
39.997989,116.337344,0,417,39865.3547685185,2009-02-21,08:30:52
39.99797,116.33726,0,413,39865.3547800926,2009-02-21,08:30:53
39.99797,116.337146,0,403,39865.3548032407,2009-02-21,08:30:55
39.997991,116.337068,0,393,39865.3548263889,2009-02-21,08:30:57
39.998014,116.337008,0,384,39865.354849537,2009-02-21,08:30:59
39.998012,116.336994,0,384,39865.3549074074,2009-02-21,08:31:04
39.998012,116.336985,0,383,39865.3549652778,2009-02-21,08:31:09
39.998012,116.336985,0,383,39865.355,2009-02-21,08:31:12
39.998013,116.336978,0,383,39865.3550231481,2009-02-21,08:31:14
39.998015,116.336966,0,383,39865.3550810185,2009-02-21,08:31:19
39.998014,116.336954,0,382,39865.3551388889,2009-02-21,08:31:24
39.998029,116.336957,0,382,39865.3551967593,2009-02-21,08:31:29
39.99803,116.336968,0,382,39865.3552546296,2009-02-21,08:31:34
39.99803,116.336993,0,382,39865.3553125,2009-02-21,08:31:39
39.998019,116.336992,0,382,39865.3554861111,2009-02-21,08:31:54
39.998123,116.337133,0,382,39865.3555439815,2009-02-21,08:31:59
39.998174,116.337177,0,381,39865.3555555556,2009-02-21,08:32:00
39.998215,116.337214,0,380,39865.3555671296,2009-02-21,08:32:01
39.998284,116.337201,0,377,39865.3555902778,2009-02-21,08:32:03
39.998347,116.337199,0,373,39865.355625,2009-02-21,08:32:06
39.998397,116.337166,0,368,39865.3556481482,2009-02-21,08:32:08
39.998437,116.337145,0,361,39865.3556597222,2009-02-21,08:32:09
39.998471,116.337098,0,354,39865.3556828704,2009-02-21,08:32:11
39.998508,116.337075,0,346,39865.3557060185,2009-02-21,08:32:13
39.998544,116.337038,0,337,39865.3557291667,2009-02-21,08:32:15
39.998586,116.337028,0,327,39865.3557638889,2009-02-21,08:32:18
39.998633,116.337015,0,318,39865.3558101852,2009-02-21,08:32:22
39.998683,116.337041,0,312,39865.3558564815,2009-02-21,08:32:26
39.998737,116.337061,0,307,39865.3558796296,2009-02-21,08:32:28
39.998779,116.337065,0,300,39865.3559259259,2009-02-21,08:32:32
39.998779,116.337119,0,293,39865.3559490741,2009-02-21,08:32:34
39.998794,116.337167,0,285,39865.3559837963,2009-02-21,08:32:37
39.998833,116.337206,0,276,39865.3560416667,2009-02-21,08:32:42
39.998888,116.337232,0,272,39865.356087963,2009-02-21,08:32:46
39.998932,116.337252,0,267,39865.3561226852,2009-02-21,08:32:49
39.998972,116.337266,0,259,39865.3561689815,2009-02-21,08:32:53
39.99902,116.337277,0,256,39865.3562268519,2009-02-21,08:32:58
39.999069,116.33728,0,257,39865.3562731481,2009-02-21,08:33:02
39.999117,116.337305,0,263,39865.3563310185,2009-02-21,08:33:07
39.999139,116.337359,0,267,39865.3563888889,2009-02-21,08:33:12
39.999152,116.337395,0,271,39865.3564467593,2009-02-21,08:33:17
39.999157,116.337445,0,278,39865.3565046296,2009-02-21,08:33:22
39.999192,116.337529,0,273,39865.3565509259,2009-02-21,08:33:26
39.999192,116.337561,0,268,39865.3566087963,2009-02-21,08:33:31
39.999174,116.33758,0,266,39865.3566666667,2009-02-21,08:33:36
39.999163,116.337594,0,263,39865.356724537,2009-02-21,08:33:41
39.999164,116.337632,0,249,39865.3567824074,2009-02-21,08:33:46
39.999158,116.337677,0,239,39865.3568402778,2009-02-21,08:33:51
39.999165,116.337721,0,237,39865.3568981481,2009-02-21,08:33:56
39.999164,116.337781,0,239,39865.3569560185,2009-02-21,08:34:01
39.999166,116.337828,0,242,39865.3570138889,2009-02-21,08:34:06
39.999176,116.337874,0,242,39865.3570717593,2009-02-21,08:34:11
39.99918,116.337924,0,241,39865.3571296296,2009-02-21,08:34:16
39.999207,116.337983,0,240,39865.3571643519,2009-02-21,08:34:19
39.999207,116.338011,0,241,39865.3572222222,2009-02-21,08:34:24
39.999249,116.338052,0,245,39865.3572685185,2009-02-21,08:34:28
39.999285,116.338076,0,246,39865.3573263889,2009-02-21,08:34:33
39.999327,116.338072,0,252,39865.3573842593,2009-02-21,08:34:38
39.999373,116.338084,0,257,39865.3574421296,2009-02-21,08:34:43
39.999408,116.338091,0,256,39865.3575,2009-02-21,08:34:48
39.999457,116.338095,0,260,39865.3575578704,2009-02-21,08:34:53
39.999509,116.338079,0,253,39865.3576041667,2009-02-21,08:34:57
39.999545,116.338062,0,234,39865.357650463,2009-02-21,08:35:01
39.999583,116.33805,0,226,39865.3576851852,2009-02-21,08:35:04
39.999597,116.338026,0,219,39865.3577430556,2009-02-21,08:35:09
39.999615,116.337991,0,207,39865.3578009259,2009-02-21,08:35:14
39.999616,116.337946,0,206,39865.3578587963,2009-02-21,08:35:19
39.999614,116.337914,0,205,39865.3579166667,2009-02-21,08:35:24
39.999614,116.337868,0,205,39865.357974537,2009-02-21,08:35:29
39.999617,116.337827,0,205,39865.3580324074,2009-02-21,08:35:34
39.999614,116.337786,0,206,39865.3580902778,2009-02-21,08:35:39
39.999595,116.337725,0,206,39865.3581481481,2009-02-21,08:35:44
39.999571,116.337689,0,207,39865.3582060185,2009-02-21,08:35:49
39.999635,116.337384,0,174,39865.3800231481,2009-02-21,09:07:14
39.999627,116.337305,0,173,39865.3800347222,2009-02-21,09:07:15
39.999616,116.337222,0,173,39865.3800462963,2009-02-21,09:07:16
39.999606,116.337125,0,172,39865.3800578704,2009-02-21,09:07:17
39.999603,116.337012,0,172,39865.3800694444,2009-02-21,09:07:18
39.9996,116.336895,0,171,39865.3800810185,2009-02-21,09:07:19
39.999602,116.336776,0,171,39865.3800925926,2009-02-21,09:07:20
39.999599,116.336651,0,170,39865.3801041667,2009-02-21,09:07:21
39.999599,116.336517,0,170,39865.3801157407,2009-02-21,09:07:22
39.999597,116.336378,0,170,39865.3801273148,2009-02-21,09:07:23
39.999597,116.336233,0,170,39865.3801388889,2009-02-21,09:07:24
39.999595,116.336081,0,169,39865.380150463,2009-02-21,09:07:25
39.999598,116.335927,0,169,39865.380162037,2009-02-21,09:07:26
39.999606,116.335787,0,169,39865.3801736111,2009-02-21,09:07:27
39.99961,116.335644,0,169,39865.3801851852,2009-02-21,09:07:28
39.999615,116.335505,0,168,39865.3801967593,2009-02-21,09:07:29
39.999623,116.335363,0,168,39865.3802083333,2009-02-21,09:07:30
39.999627,116.335224,0,168,39865.3802199074,2009-02-21,09:07:31
39.999628,116.335089,0,167,39865.3802314815,2009-02-21,09:07:32
39.999622,116.334946,0,167,39865.3802430556,2009-02-21,09:07:33
39.999624,116.334808,0,167,39865.3802546296,2009-02-21,09:07:34
39.999608,116.334725,0,167,39865.3802662037,2009-02-21,09:07:35
39.99961,116.334608,0,167,39865.3802777778,2009-02-21,09:07:36
39.999613,116.334504,0,167,39865.3802893519,2009-02-21,09:07:37
39.999607,116.334412,0,166,39865.3803009259,2009-02-21,09:07:38
39.999601,116.334322,0,166,39865.3803125,2009-02-21,09:07:39
39.999596,116.334229,0,165,39865.3803240741,2009-02-21,09:07:40
39.999584,116.334149,0,164,39865.3803356481,2009-02-21,09:07:41
39.999569,116.334075,0,163,39865.3803472222,2009-02-21,09:07:42
39.999553,116.334011,0,162,39865.3803587963,2009-02-21,09:07:43
39.999532,116.333903,0,160,39865.3803819444,2009-02-21,09:07:45
39.999517,116.333803,0,157,39865.3804050926,2009-02-21,09:07:47
39.999499,116.333718,0,154,39865.3804282407,2009-02-21,09:07:49
39.999493,116.333653,0,150,39865.380462963,2009-02-21,09:07:52
39.999486,116.333609,0,140,39865.3805208333,2009-02-21,09:07:57
39.9995,116.333529,0,132,39865.3805671296,2009-02-21,09:08:01
39.999521,116.333478,0,125,39865.3806134259,2009-02-21,09:08:05
39.999522,116.333439,0,116,39865.3806712963,2009-02-21,09:08:10
39.999522,116.333439,0,116,39865.3807060185,2009-02-21,09:08:13
39.999522,116.333436,0,112,39865.3807291667,2009-02-21,09:08:15
39.999528,116.333351,0,120,39865.380775463,2009-02-21,09:08:19
39.999525,116.33324,0,123,39865.3807986111,2009-02-21,09:08:21
39.999525,116.333126,0,124,39865.3808217593,2009-02-21,09:08:23
39.99952,116.333064,0,123,39865.3808333333,2009-02-21,09:08:24
39.999526,116.333,0,121,39865.3808449074,2009-02-21,09:08:25
39.999518,116.332904,0,119,39865.3808680556,2009-02-21,09:08:27
39.999518,116.332806,0,118,39865.3808912037,2009-02-21,09:08:29
39.999502,116.332747,0,115,39865.3809143519,2009-02-21,09:08:31
39.999544,116.332685,0,110,39865.3809490741,2009-02-21,09:08:34
39.999598,116.332648,0,104,39865.3809837963,2009-02-21,09:08:37
39.999594,116.332639,0,102,39865.3810416667,2009-02-21,09:08:42
39.999588,116.332623,0,100,39865.381099537,2009-02-21,09:08:47
39.999576,116.332618,0,99,39865.3811574074,2009-02-21,09:08:52
39.999552,116.332612,0,98,39865.3812152778,2009-02-21,09:08:57
39.999549,116.332603,0,97,39865.3812731481,2009-02-21,09:09:02
39.999546,116.332597,0,96,39865.3813310185,2009-02-21,09:09:07
39.999544,116.332592,0,96,39865.3813888889,2009-02-21,09:09:12
39.999543,116.332589,0,95,39865.3814467593,2009-02-21,09:09:17
39.999544,116.332591,0,96,39865.3815046296,2009-02-21,09:09:22
39.999545,116.332591,0,96,39865.3815625,2009-02-21,09:09:27
39.999544,116.332588,0,96,39865.3816203704,2009-02-21,09:09:32
39.999545,116.332588,0,96,39865.3816782407,2009-02-21,09:09:37
39.999545,116.332588,0,96,39865.3817361111,2009-02-21,09:09:42
39.999544,116.332588,0,96,39865.3817939815,2009-02-21,09:09:47
39.999544,116.332589,0,96,39865.3818518519,2009-02-21,09:09:52
39.999544,116.332589,0,96,39865.3819097222,2009-02-21,09:09:57
39.999544,116.33259,0,97,39865.3819675926,2009-02-21,09:10:02
39.999544,116.33259,0,97,39865.3820023148,2009-02-21,09:10:05
39.999544,116.332588,0,97,39865.382025463,2009-02-21,09:10:07
39.999532,116.332528,0,98,39865.3820486111,2009-02-21,09:10:09
39.999513,116.332443,0,99,39865.3820717593,2009-02-21,09:10:11
39.999509,116.332364,0,97,39865.3820949074,2009-02-21,09:10:13
39.999504,116.332303,0,97,39865.3821180556,2009-02-21,09:10:15
39.999511,116.33222,0,95,39865.3821643519,2009-02-21,09:10:19
39.999519,116.332146,0,93,39865.3821990741,2009-02-21,09:10:22
39.999509,116.332086,0,93,39865.3822222222,2009-02-21,09:10:24
39.999474,116.332035,0,94,39865.3822453704,2009-02-21,09:10:26
39.999455,116.332007,0,88,39865.3823032407,2009-02-21,09:10:31
39.999436,116.332002,0,88,39865.3823611111,2009-02-21,09:10:36
39.999426,116.331944,0,87,39865.3824189815,2009-02-21,09:10:41
39.999422,116.33193,0,83,39865.3824768519,2009-02-21,09:10:46
39.99942,116.331926,0,82,39865.3825347222,2009-02-21,09:10:51
39.99942,116.33193,0,81,39865.3825925926,2009-02-21,09:10:56
39.99942,116.33193,0,81,39865.3826273148,2009-02-21,09:10:59
39.999415,116.331938,0,81,39865.382650463,2009-02-21,09:11:01
39.999397,116.331919,0,81,39865.3827083333,2009-02-21,09:11:06
39.999364,116.331936,0,90,39865.3827662037,2009-02-21,09:11:11
39.999348,116.331938,0,94,39865.3828240741,2009-02-21,09:11:16
39.999327,116.33189,0,100,39865.3828703704,2009-02-21,09:11:20
39.999284,116.331864,0,101,39865.3829050926,2009-02-21,09:11:23
39.999227,116.331847,0,102,39865.3829513889,2009-02-21,09:11:27
39.999188,116.331812,0,105,39865.3830092593,2009-02-21,09:11:32
39.999146,116.331783,0,106,39865.3830439815,2009-02-21,09:11:35
39.999085,116.331769,0,106,39865.3830787037,2009-02-21,09:11:38
39.999033,116.331764,0,106,39865.383125,2009-02-21,09:11:42
39.998986,116.331761,0,106,39865.3831481481,2009-02-21,09:11:44
39.99894,116.33175,0,107,39865.3831712963,2009-02-21,09:11:46
39.99888,116.331741,0,106,39865.3832060185,2009-02-21,09:11:49
39.998819,116.331736,0,105,39865.3832407407,2009-02-21,09:11:52
39.998768,116.331717,0,105,39865.383275463,2009-02-21,09:11:55
39.99871,116.331672,0,101,39865.3833101852,2009-02-21,09:11:58
39.99866,116.331657,0,100,39865.3833333333,2009-02-21,09:12:00
39.998599,116.331648,0,100,39865.3833564815,2009-02-21,09:12:02
39.998542,116.331619,0,96,39865.3833912037,2009-02-21,09:12:05
39.99849,116.331611,0,97,39865.3834259259,2009-02-21,09:12:08
39.998463,116.331611,0,101,39865.3834837963,2009-02-21,09:12:13
39.998465,116.331622,0,100,39865.3835416667,2009-02-21,09:12:18
39.998475,116.331616,0,102,39865.383599537,2009-02-21,09:12:23
39.99847,116.33165,0,105,39865.3836574074,2009-02-21,09:12:28
39.998426,116.331639,0,108,39865.3837152778,2009-02-21,09:12:33
39.998431,116.331602,0,110,39865.3837731481,2009-02-21,09:12:38
39.998431,116.331602,0,110,39865.3838078704,2009-02-21,09:12:41
39.998432,116.331597,0,110,39865.3838310185,2009-02-21,09:12:43
39.998391,116.331565,0,114,39865.3838888889,2009-02-21,09:12:48
39.99833,116.331542,0,116,39865.3839236111,2009-02-21,09:12:51
39.998272,116.331512,0,118,39865.3839467593,2009-02-21,09:12:53
39.998206,116.331491,0,119,39865.3839699074,2009-02-21,09:12:55
39.998122,116.331472,0,122,39865.3839930556,2009-02-21,09:12:57
39.998088,116.331428,0,125,39865.3840046296,2009-02-21,09:12:58
39.998032,116.33131,0,133,39865.3840277778,2009-02-21,09:13:00
39.997972,116.331266,0,132,39865.3840509259,2009-02-21,09:13:02
39.997911,116.331257,0,131,39865.3840625,2009-02-21,09:13:03
39.997846,116.331236,0,130,39865.3840856481,2009-02-21,09:13:05
39.997783,116.331228,0,130,39865.3841087963,2009-02-21,09:13:07
39.997737,116.331207,0,131,39865.3841203704,2009-02-21,09:13:08
39.99768,116.33119,0,131,39865.3841435185,2009-02-21,09:13:10
39.997612,116.331109,0,127,39865.3841666667,2009-02-21,09:13:12
39.997545,116.331068,0,125,39865.3841898148,2009-02-21,09:13:14
39.997505,116.331034,0,124,39865.3842013889,2009-02-21,09:13:15
39.997462,116.330993,0,124,39865.384212963,2009-02-21,09:13:16
39.99742,116.33096,0,123,39865.384224537,2009-02-21,09:13:17
39.997373,116.330927,0,121,39865.3842361111,2009-02-21,09:13:18
39.997334,116.330888,0,120,39865.3842476852,2009-02-21,09:13:19
39.997297,116.330851,0,119,39865.3842592593,2009-02-21,09:13:20
39.997243,116.330808,0,118,39865.3842708333,2009-02-21,09:13:21
39.997199,116.330761,0,116,39865.3842824074,2009-02-21,09:13:22
39.997154,116.330714,0,114,39865.3842939815,2009-02-21,09:13:23
39.997115,116.330657,0,113,39865.3843055556,2009-02-21,09:13:24
39.997034,116.330578,0,110,39865.3843287037,2009-02-21,09:13:26
39.997003,116.330529,0,109,39865.3843402778,2009-02-21,09:13:27
39.996945,116.330483,0,108,39865.3843518518,2009-02-21,09:13:28
39.996901,116.330435,0,108,39865.3843634259,2009-02-21,09:13:29
39.996856,116.33039,0,107,39865.384375,2009-02-21,09:13:30
39.996779,116.330309,0,105,39865.3843981481,2009-02-21,09:13:32
39.996705,116.33025,0,103,39865.3844212963,2009-02-21,09:13:34
39.996657,116.330166,0,102,39865.3844328704,2009-02-21,09:13:35
39.996633,116.330099,0,99,39865.3844444444,2009-02-21,09:13:36
39.996567,116.329969,0,97,39865.3844560185,2009-02-21,09:13:37
39.996531,116.329891,0,94,39865.3844675926,2009-02-21,09:13:38
39.996466,116.329747,0,93,39865.3844791667,2009-02-21,09:13:39
39.996432,116.329695,0,90,39865.3844907407,2009-02-21,09:13:40
39.996355,116.329587,0,86,39865.3845138889,2009-02-21,09:13:42
39.99633,116.329536,0,86,39865.384525463,2009-02-21,09:13:43
39.996375,116.329476,0,87,39865.384537037,2009-02-21,09:13:44
39.996332,116.329384,0,88,39865.3845601852,2009-02-21,09:13:46
39.996282,116.329323,0,88,39865.3845833333,2009-02-21,09:13:48
39.996249,116.329279,0,87,39865.3846064815,2009-02-21,09:13:50
39.996203,116.329229,0,86,39865.3846296296,2009-02-21,09:13:52
39.99616,116.329184,0,84,39865.3846527778,2009-02-21,09:13:54
39.99611,116.329112,0,84,39865.3846759259,2009-02-21,09:13:56
39.996079,116.329064,0,82,39865.3846990741,2009-02-21,09:13:58
39.996052,116.329011,0,79,39865.3847222222,2009-02-21,09:14:00
39.996027,116.328944,0,77,39865.3847453704,2009-02-21,09:14:02
39.995984,116.328868,0,75,39865.3847685185,2009-02-21,09:14:04
39.995949,116.328811,0,71,39865.3847916667,2009-02-21,09:14:06
39.995994,116.328772,0,68,39865.3848148148,2009-02-21,09:14:08
39.995971,116.328715,0,63,39865.384849537,2009-02-21,09:14:11
39.995968,116.328701,0,57,39865.3849074074,2009-02-21,09:14:16
39.995977,116.328673,0,53,39865.3849652778,2009-02-21,09:14:21
39.995972,116.328654,0,51,39865.3850231481,2009-02-21,09:14:26
39.995977,116.328625,0,49,39865.3850810185,2009-02-21,09:14:31
39.995964,116.328526,0,49,39865.3851157407,2009-02-21,09:14:34
39.995869,116.328572,0,56,39865.3851388889,2009-02-21,09:14:36
39.995836,116.328509,0,57,39865.385162037,2009-02-21,09:14:38
39.995811,116.328457,0,59,39865.3851736111,2009-02-21,09:14:39
39.995785,116.328408,0,59,39865.3851851852,2009-02-21,09:14:40
39.995755,116.328355,0,60,39865.3851967593,2009-02-21,09:14:41
39.995716,116.328306,0,62,39865.3852083333,2009-02-21,09:14:42
39.995681,116.328248,0,64,39865.3852199074,2009-02-21,09:14:43
39.995652,116.328197,0,65,39865.3852314815,2009-02-21,09:14:44
39.995605,116.328142,0,67,39865.3852430556,2009-02-21,09:14:45
39.995564,116.328101,0,68,39865.3852546296,2009-02-21,09:14:46
39.995513,116.32806,0,70,39865.3852662037,2009-02-21,09:14:47
39.99545,116.328062,0,72,39865.3852777778,2009-02-21,09:14:48
39.99541,116.328008,0,73,39865.3852893518,2009-02-21,09:14:49
39.995355,116.327957,0,75,39865.3853009259,2009-02-21,09:14:50
39.995304,116.3279,0,77,39865.3853125,2009-02-21,09:14:51
39.995253,116.327857,0,79,39865.3853240741,2009-02-21,09:14:52
39.995199,116.327806,0,79,39865.3853356481,2009-02-21,09:14:53
39.995126,116.327747,0,83,39865.3853472222,2009-02-21,09:14:54
39.995069,116.327681,0,86,39865.3853587963,2009-02-21,09:14:55
39.99497,116.327592,0,92,39865.3853703704,2009-02-21,09:14:56
39.994907,116.327521,0,96,39865.3853819444,2009-02-21,09:14:57
39.994823,116.327447,0,101,39865.3853935185,2009-02-21,09:14:58
39.994731,116.327382,0,107,39865.3854050926,2009-02-21,09:14:59
39.994671,116.327323,0,109,39865.3854166667,2009-02-21,09:15:00
39.994615,116.327271,0,111,39865.3854282407,2009-02-21,09:15:01
39.994564,116.32722,0,114,39865.3854398148,2009-02-21,09:15:02
39.994522,116.32716,0,115,39865.3854513889,2009-02-21,09:15:03
39.994481,116.327126,0,116,39865.385462963,2009-02-21,09:15:04
39.994444,116.327069,0,120,39865.385474537,2009-02-21,09:15:05
39.994372,116.326965,0,123,39865.3854976852,2009-02-21,09:15:07
39.994323,116.326911,0,124,39865.3855324074,2009-02-21,09:15:10
39.994327,116.326889,0,136,39865.3855902778,2009-02-21,09:15:15
39.994326,116.326882,0,136,39865.3856481481,2009-02-21,09:15:20
39.994326,116.326882,0,136,39865.3856828704,2009-02-21,09:15:23
39.994325,116.326882,0,136,39865.3857060185,2009-02-21,09:15:25
39.994304,116.32689,0,136,39865.3857638889,2009-02-21,09:15:30
39.994302,116.326886,0,136,39865.3858217593,2009-02-21,09:15:35
39.994302,116.326886,0,136,39865.3858796296,2009-02-21,09:15:40
39.994301,116.326882,0,136,39865.3859375,2009-02-21,09:15:45
39.9943,116.326879,0,136,39865.3859953704,2009-02-21,09:15:50
39.9943,116.326879,0,136,39865.3860300926,2009-02-21,09:15:53
39.994297,116.326872,0,135,39865.3860532407,2009-02-21,09:15:55
39.994262,116.326798,0,137,39865.3861111111,2009-02-21,09:16:00
39.994218,116.326729,0,136,39865.3861342593,2009-02-21,09:16:02
39.994178,116.326677,0,138,39865.3861458333,2009-02-21,09:16:03
39.994113,116.326595,0,135,39865.3861689815,2009-02-21,09:16:05
39.994061,116.326549,0,136,39865.3861805556,2009-02-21,09:16:06
39.994015,116.326521,0,135,39865.3861921296,2009-02-21,09:16:07
39.993959,116.326485,0,136,39865.3862037037,2009-02-21,09:16:08
39.993908,116.32647,0,136,39865.3862152778,2009-02-21,09:16:09
39.993814,116.326437,0,135,39865.3862384259,2009-02-21,09:16:11
39.993767,116.326425,0,133,39865.38625,2009-02-21,09:16:12
39.993714,116.326419,0,132,39865.3862615741,2009-02-21,09:16:13
39.993653,116.32641,0,130,39865.3862731481,2009-02-21,09:16:14
39.993584,116.326407,0,128,39865.3862847222,2009-02-21,09:16:15
39.993508,116.326398,0,126,39865.3862962963,2009-02-21,09:16:16
39.993429,116.326384,0,125,39865.3863078704,2009-02-21,09:16:17
39.993341,116.326372,0,122,39865.3863194444,2009-02-21,09:16:18
39.993249,116.32636,0,120,39865.3863310185,2009-02-21,09:16:19
39.993168,116.32636,0,118,39865.3863425926,2009-02-21,09:16:20
39.99309,116.32636,0,116,39865.3863541667,2009-02-21,09:16:21
39.993023,116.32636,0,114,39865.3863657407,2009-02-21,09:16:22
39.992963,116.326358,0,112,39865.3863773148,2009-02-21,09:16:23
39.992904,116.326363,0,112,39865.3863888889,2009-02-21,09:16:24
39.992856,116.32637,0,111,39865.386400463,2009-02-21,09:16:25
39.99281,116.326389,0,113,39865.386412037,2009-02-21,09:16:26
39.992747,116.326401,0,115,39865.3864351852,2009-02-21,09:16:28
39.992711,116.326358,0,115,39865.3864583333,2009-02-21,09:16:30
39.992695,116.326346,0,114,39865.3865162037,2009-02-21,09:16:35
39.992687,116.326346,0,110,39865.3865740741,2009-02-21,09:16:40
39.992686,116.326344,0,109,39865.3866319444,2009-02-21,09:16:45
39.992687,116.326342,0,108,39865.3866898148,2009-02-21,09:16:50
39.992688,116.32634,0,109,39865.3867476852,2009-02-21,09:16:55
39.992687,116.326339,0,109,39865.3868055556,2009-02-21,09:17:00
39.992686,116.326339,0,109,39865.3868634259,2009-02-21,09:17:05
39.992685,116.32634,0,110,39865.3869212963,2009-02-21,09:17:10
39.992682,116.326339,0,110,39865.3869791667,2009-02-21,09:17:15
39.992681,116.326338,0,110,39865.387037037,2009-02-21,09:17:20
39.992681,116.326336,0,110,39865.3870949074,2009-02-21,09:17:25
39.992681,116.326335,0,111,39865.3871527778,2009-02-21,09:17:30
39.992681,116.326334,0,111,39865.3872106481,2009-02-21,09:17:35
39.992681,116.326334,0,111,39865.3872685185,2009-02-21,09:17:40
39.992681,116.326334,0,111,39865.3873032407,2009-02-21,09:17:43
39.992681,116.326333,0,111,39865.3873263889,2009-02-21,09:17:45
39.992635,116.326334,0,112,39865.3873611111,2009-02-21,09:17:48
39.992549,116.326334,0,114,39865.3873842593,2009-02-21,09:17:50
39.992496,116.326336,0,115,39865.3873958333,2009-02-21,09:17:51
39.992433,116.326333,0,118,39865.3874074074,2009-02-21,09:17:52
39.99237,116.326333,0,119,39865.3874189815,2009-02-21,09:17:53
39.992307,116.326333,0,120,39865.3874305556,2009-02-21,09:17:54
39.992244,116.326331,0,121,39865.3874421296,2009-02-21,09:17:55
39.992178,116.326316,0,122,39865.3874537037,2009-02-21,09:17:56
39.992109,116.326314,0,123,39865.3874652778,2009-02-21,09:17:57
39.992039,116.326312,0,125,39865.3874768519,2009-02-21,09:17:58
39.991965,116.326306,0,125,39865.3874884259,2009-02-21,09:17:59
39.991899,116.326304,0,126,39865.3875,2009-02-21,09:18:00
39.991837,116.3263,0,126,39865.3875115741,2009-02-21,09:18:01
39.991775,116.326298,0,126,39865.3875231481,2009-02-21,09:18:02
39.991699,116.326291,0,126,39865.3875462963,2009-02-21,09:18:04
39.991646,116.326268,0,126,39865.3875810185,2009-02-21,09:18:07
39.991596,116.326265,0,125,39865.3876273148,2009-02-21,09:18:11
39.991595,116.32619,0,126,39865.3876736111,2009-02-21,09:18:15
39.99158,116.326064,0,126,39865.3876967593,2009-02-21,09:18:17
39.991597,116.325958,0,127,39865.3877083333,2009-02-21,09:18:18
39.991585,116.325861,0,127,39865.3877199074,2009-02-21,09:18:19
39.991576,116.325741,0,128,39865.3877314815,2009-02-21,09:18:20
39.991573,116.325615,0,128,39865.3877430556,2009-02-21,09:18:21
39.991578,116.32549,0,129,39865.3877546296,2009-02-21,09:18:22
39.991573,116.325357,0,129,39865.3877662037,2009-02-21,09:18:23
39.991565,116.325193,0,129,39865.3877777778,2009-02-21,09:18:24
39.991558,116.325051,0,129,39865.3877893519,2009-02-21,09:18:25
39.991551,116.324917,0,129,39865.3878009259,2009-02-21,09:18:26
39.991546,116.324796,0,130,39865.3878125,2009-02-21,09:18:27
39.991544,116.324659,0,129,39865.3878240741,2009-02-21,09:18:28
39.991544,116.324531,0,130,39865.3878356481,2009-02-21,09:18:29
39.991554,116.324386,0,130,39865.3878472222,2009-02-21,09:18:30
39.991546,116.324246,0,129,39865.3878587963,2009-02-21,09:18:31
39.991544,116.324107,0,129,39865.3878703704,2009-02-21,09:18:32
39.991551,116.32397,0,129,39865.3878819444,2009-02-21,09:18:33
39.991554,116.323833,0,129,39865.3878935185,2009-02-21,09:18:34
39.991565,116.323688,0,128,39865.3879050926,2009-02-21,09:18:35
39.991569,116.323544,0,128,39865.3879166667,2009-02-21,09:18:36
39.991573,116.323397,0,127,39865.3879282407,2009-02-21,09:18:37
39.991619,116.323244,0,128,39865.3879398148,2009-02-21,09:18:38
39.991642,116.323102,0,128,39865.3879513889,2009-02-21,09:18:39
39.991646,116.322963,0,128,39865.387962963,2009-02-21,09:18:40
39.991642,116.322842,0,128,39865.387974537,2009-02-21,09:18:41
39.991631,116.322724,0,128,39865.3879861111,2009-02-21,09:18:42
39.991623,116.322612,0,127,39865.3879976852,2009-02-21,09:18:43
39.991618,116.322512,0,127,39865.3880092593,2009-02-21,09:18:44
39.991613,116.322419,0,126,39865.3880208333,2009-02-21,09:18:45
39.99161,116.322325,0,125,39865.3880324074,2009-02-21,09:18:46
39.991605,116.322235,0,125,39865.3880439815,2009-02-21,09:18:47
39.991604,116.322167,0,124,39865.3880555556,2009-02-21,09:18:48
39.991655,116.322081,0,124,39865.3880787037,2009-02-21,09:18:50
39.991603,116.32205,0,130,39865.3881134259,2009-02-21,09:18:53
39.991625,116.32205,0,134,39865.3881712963,2009-02-21,09:18:58
39.991624,116.322048,0,131,39865.3882291667,2009-02-21,09:19:03
39.991629,116.322047,0,130,39865.388287037,2009-02-21,09:19:08
39.991632,116.322051,0,130,39865.3883449074,2009-02-21,09:19:13
39.991637,116.322049,0,131,39865.3884027778,2009-02-21,09:19:18
39.991639,116.322046,0,132,39865.3884606481,2009-02-21,09:19:23
39.991639,116.322046,0,132,39865.3884953704,2009-02-21,09:19:26
39.991645,116.322044,0,133,39865.3885185185,2009-02-21,09:19:28
39.991648,116.321993,0,136,39865.3885763889,2009-02-21,09:19:33
39.991636,116.321875,0,139,39865.388599537,2009-02-21,09:19:35
39.991628,116.321812,0,140,39865.3886111111,2009-02-21,09:19:36
39.991624,116.32173,0,141,39865.3886226852,2009-02-21,09:19:37
39.991626,116.321633,0,141,39865.3886342593,2009-02-21,09:19:38
39.991626,116.32153,0,141,39865.3886458333,2009-02-21,09:19:39
39.991618,116.321431,0,142,39865.3886574074,2009-02-21,09:19:40
39.99162,116.321335,0,142,39865.3886689815,2009-02-21,09:19:41
39.99162,116.321225,0,142,39865.3886805556,2009-02-21,09:19:42
39.991614,116.321112,0,142,39865.3886921296,2009-02-21,09:19:43
39.99161,116.321001,0,142,39865.3887037037,2009-02-21,09:19:44
39.991607,116.320894,0,142,39865.3887152778,2009-02-21,09:19:45
39.991599,116.320787,0,142,39865.3887268519,2009-02-21,09:19:46
39.991589,116.320674,0,141,39865.3887384259,2009-02-21,09:19:47
39.991582,116.320559,0,141,39865.38875,2009-02-21,09:19:48
39.991576,116.320445,0,141,39865.3887615741,2009-02-21,09:19:49
39.991573,116.320327,0,140,39865.3887731481,2009-02-21,09:19:50
39.991565,116.320206,0,140,39865.3887847222,2009-02-21,09:19:51
39.99156,116.320089,0,140,39865.3887962963,2009-02-21,09:19:52
39.991552,116.319968,0,140,39865.3888078704,2009-02-21,09:19:53
39.991546,116.319849,0,140,39865.3888194444,2009-02-21,09:19:54
39.991543,116.319731,0,139,39865.3888310185,2009-02-21,09:19:55
39.991535,116.319609,0,139,39865.3888425926,2009-02-21,09:19:56
39.991534,116.319491,0,138,39865.3888541667,2009-02-21,09:19:57
39.991533,116.319375,0,138,39865.3888657407,2009-02-21,09:19:58
39.991534,116.319251,0,138,39865.3888773148,2009-02-21,09:19:59
39.991533,116.319128,0,138,39865.3888888889,2009-02-21,09:20:00
39.991529,116.31901,0,137,39865.388900463,2009-02-21,09:20:01
39.991523,116.318877,0,137,39865.388912037,2009-02-21,09:20:02
39.991521,116.318752,0,136,39865.3889236111,2009-02-21,09:20:03
39.991519,116.318628,0,136,39865.3889351852,2009-02-21,09:20:04
39.991501,116.318517,0,135,39865.3889467593,2009-02-21,09:20:05
39.991496,116.3184,0,134,39865.3889583333,2009-02-21,09:20:06
39.991476,116.318289,0,133,39865.3889699074,2009-02-21,09:20:07
39.991464,116.318179,0,133,39865.3889814815,2009-02-21,09:20:08
39.991461,116.318072,0,133,39865.3889930556,2009-02-21,09:20:09
39.991459,116.317965,0,133,39865.3890046296,2009-02-21,09:20:10
39.991457,116.317861,0,132,39865.3890162037,2009-02-21,09:20:11
39.99145,116.317763,0,132,39865.3890277778,2009-02-21,09:20:12
39.991473,116.317667,0,132,39865.3890393519,2009-02-21,09:20:13
39.991477,116.317577,0,132,39865.3890509259,2009-02-21,09:20:14
39.991476,116.317488,0,132,39865.3890625,2009-02-21,09:20:15
39.991464,116.3174,0,132,39865.3890740741,2009-02-21,09:20:16
39.991457,116.317335,0,131,39865.3890856481,2009-02-21,09:20:17
39.991443,116.317232,0,130,39865.3891087963,2009-02-21,09:20:19
39.991422,116.317205,0,128,39865.3891666667,2009-02-21,09:20:24
39.991422,116.317205,0,128,39865.3892013889,2009-02-21,09:20:27
39.991419,116.317212,0,125,39865.389224537,2009-02-21,09:20:29
39.991405,116.317213,0,124,39865.3892824074,2009-02-21,09:20:34
39.991393,116.317213,0,123,39865.3893402778,2009-02-21,09:20:39
39.991382,116.317187,0,125,39865.3893981481,2009-02-21,09:20:44
39.991399,116.317138,0,131,39865.3894212963,2009-02-21,09:20:46
39.991409,116.317061,0,136,39865.3894560185,2009-02-21,09:20:49
39.9914,116.317007,0,144,39865.3895138889,2009-02-21,09:20:54
39.991396,116.317034,0,153,39865.3895717593,2009-02-21,09:20:59
39.991396,116.317034,0,153,39865.3896064815,2009-02-21,09:21:02
39.991389,116.317032,0,153,39865.3896296296,2009-02-21,09:21:04
39.991396,116.317021,0,153,39865.3896875,2009-02-21,09:21:09
39.991452,116.316963,0,154,39865.3896990741,2009-02-21,09:21:10
39.991495,116.316889,0,154,39865.3897106481,2009-02-21,09:21:11
39.991485,116.316825,0,154,39865.3897222222,2009-02-21,09:21:12
39.991459,116.316751,0,154,39865.3897337963,2009-02-21,09:21:13
39.99143,116.316686,0,154,39865.3897453704,2009-02-21,09:21:14
39.991407,116.316631,0,154,39865.3897569444,2009-02-21,09:21:15
39.991423,116.316553,0,159,39865.3897685185,2009-02-21,09:21:16
39.991433,116.31648,0,160,39865.3897800926,2009-02-21,09:21:17
39.991429,116.31642,0,161,39865.3897916667,2009-02-21,09:21:18
39.991425,116.316359,0,161,39865.3898032407,2009-02-21,09:21:19
39.991423,116.316236,0,159,39865.3898263889,2009-02-21,09:21:21
39.991424,116.316176,0,159,39865.389837963,2009-02-21,09:21:22
39.991413,116.316092,0,159,39865.389849537,2009-02-21,09:21:23
39.991424,116.316017,0,159,39865.3898611111,2009-02-21,09:21:24
39.991429,116.315932,0,158,39865.3898726852,2009-02-21,09:21:25
39.991431,116.315836,0,157,39865.3898842593,2009-02-21,09:21:26
39.991432,116.315747,0,157,39865.3898958333,2009-02-21,09:21:27
39.991424,116.315645,0,157,39865.3899074074,2009-02-21,09:21:28
39.991418,116.31554,0,157,39865.3899189815,2009-02-21,09:21:29
39.991415,116.315433,0,157,39865.3899305556,2009-02-21,09:21:30
39.991402,116.315323,0,157,39865.3899421296,2009-02-21,09:21:31
39.991382,116.315212,0,156,39865.3899537037,2009-02-21,09:21:32
39.991365,116.315105,0,155,39865.3899652778,2009-02-21,09:21:33
39.991356,116.314992,0,155,39865.3899768519,2009-02-21,09:21:34
39.991345,116.314883,0,155,39865.3899884259,2009-02-21,09:21:35
39.99133,116.314775,0,155,39865.39,2009-02-21,09:21:36
39.991325,116.314682,0,152,39865.3900115741,2009-02-21,09:21:37
39.991315,116.314576,0,154,39865.3900231481,2009-02-21,09:21:38
39.991305,116.314468,0,153,39865.3900347222,2009-02-21,09:21:39
39.991302,116.314362,0,152,39865.3900462963,2009-02-21,09:21:40
39.991291,116.314255,0,153,39865.3900578704,2009-02-21,09:21:41
39.991283,116.31415,0,154,39865.3900694444,2009-02-21,09:21:42
39.991276,116.314045,0,155,39865.3900810185,2009-02-21,09:21:43
39.991268,116.313945,0,155,39865.3900925926,2009-02-21,09:21:44
39.991256,116.313846,0,155,39865.3901041667,2009-02-21,09:21:45
39.991242,116.313751,0,156,39865.3901157407,2009-02-21,09:21:46
39.99123,116.313646,0,158,39865.3901273148,2009-02-21,09:21:47
39.991206,116.313547,0,156,39865.3901388889,2009-02-21,09:21:48
39.991196,116.313437,0,157,39865.390150463,2009-02-21,09:21:49
39.99119,116.313332,0,157,39865.390162037,2009-02-21,09:21:50
39.991183,116.313225,0,156,39865.3901736111,2009-02-21,09:21:51
39.991179,116.313115,0,157,39865.3901851852,2009-02-21,09:21:52
39.991177,116.31301,0,157,39865.3901967593,2009-02-21,09:21:53
39.991178,116.31291,0,157,39865.3902083333,2009-02-21,09:21:54
39.99118,116.31281,0,157,39865.3902199074,2009-02-21,09:21:55
39.991189,116.312715,0,158,39865.3902314815,2009-02-21,09:21:56
39.991192,116.312627,0,159,39865.3902430556,2009-02-21,09:21:57
39.991194,116.312534,0,158,39865.3902546296,2009-02-21,09:21:58
39.99117,116.312442,0,157,39865.3902662037,2009-02-21,09:21:59
39.991164,116.312348,0,156,39865.3902777778,2009-02-21,09:22:00
39.991159,116.312266,0,157,39865.3902893519,2009-02-21,09:22:01
39.991155,116.312181,0,158,39865.3903009259,2009-02-21,09:22:02
39.991153,116.312095,0,158,39865.3903125,2009-02-21,09:22:03
39.991151,116.312005,0,158,39865.3903240741,2009-02-21,09:22:04
39.99115,116.311912,0,158,39865.3903356481,2009-02-21,09:22:05
39.991148,116.311822,0,158,39865.3903472222,2009-02-21,09:22:06
39.991143,116.311733,0,158,39865.3903587963,2009-02-21,09:22:07
39.991137,116.311647,0,156,39865.3903703704,2009-02-21,09:22:08
39.991133,116.311562,0,157,39865.3903819444,2009-02-21,09:22:09
39.99113,116.311475,0,156,39865.3903935185,2009-02-21,09:22:10
39.991124,116.311394,0,156,39865.3904050926,2009-02-21,09:22:11
39.991116,116.31132,0,156,39865.3904166667,2009-02-21,09:22:12
39.99111,116.311259,0,156,39865.3904282407,2009-02-21,09:22:13
39.991107,116.311157,0,157,39865.3904513889,2009-02-21,09:22:15
39.991101,116.311098,0,159,39865.390474537,2009-02-21,09:22:17
39.991098,116.311035,0,163,39865.3905208333,2009-02-21,09:22:21
39.9911,116.311023,0,165,39865.3905787037,2009-02-21,09:22:26
39.9911,116.311022,0,165,39865.3906365741,2009-02-21,09:22:31
39.991101,116.311022,0,165,39865.3906944444,2009-02-21,09:22:36
39.991102,116.311017,0,165,39865.3907523148,2009-02-21,09:22:41
39.991102,116.311017,0,165,39865.390787037,2009-02-21,09:22:44
39.991103,116.311013,0,165,39865.3908101852,2009-02-21,09:22:46
39.991103,116.311002,0,165,39865.3908680556,2009-02-21,09:22:51
39.991103,116.310996,0,165,39865.3909259259,2009-02-21,09:22:56
39.991104,116.310988,0,165,39865.3909837963,2009-02-21,09:23:01
39.991104,116.310985,0,165,39865.3910416667,2009-02-21,09:23:06
39.991106,116.310982,0,165,39865.391099537,2009-02-21,09:23:11
39.991062,116.31066,0,140,39865.3959837963,2009-02-21,09:30:13
39.991049,116.310588,0,142,39865.3960069444,2009-02-21,09:30:15
39.991042,116.310498,0,142,39865.3960300926,2009-02-21,09:30:17
39.99104,116.310407,0,144,39865.3960532407,2009-02-21,09:30:19
39.991037,116.31031,0,142,39865.3960763889,2009-02-21,09:30:21
39.991035,116.310197,0,141,39865.396099537,2009-02-21,09:30:23
39.991033,116.310123,0,144,39865.3961226852,2009-02-21,09:30:25
39.991041,116.310067,0,148,39865.3961689815,2009-02-21,09:30:29
39.991032,116.310046,0,150,39865.3962268519,2009-02-21,09:30:34
39.99102,116.310032,0,151,39865.3962847222,2009-02-21,09:30:39
39.991009,116.310024,0,153,39865.3963425926,2009-02-21,09:30:44
39.991003,116.310021,0,155,39865.396400463,2009-02-21,09:30:49
39.990999,116.310016,0,156,39865.3964583333,2009-02-21,09:30:54
39.990999,116.310016,0,156,39865.3964930556,2009-02-21,09:30:57
39.990992,116.310015,0,157,39865.3965162037,2009-02-21,09:30:59
39.990975,116.310024,0,159,39865.3965740741,2009-02-21,09:31:04
39.990957,116.310033,0,161,39865.3966319444,2009-02-21,09:31:09
39.990943,116.31004,0,163,39865.3966898148,2009-02-21,09:31:14
39.990936,116.31005,0,165,39865.3967476852,2009-02-21,09:31:19
39.990935,116.310056,0,167,39865.3968055556,2009-02-21,09:31:24
39.990933,116.310061,0,169,39865.3968634259,2009-02-21,09:31:29
39.990926,116.310062,0,172,39865.3969212963,2009-02-21,09:31:34
39.990926,116.310062,0,172,39865.3969560185,2009-02-21,09:31:37
39.990922,116.310059,0,174,39865.3969791667,2009-02-21,09:31:39
39.990923,116.31005,0,176,39865.397037037,2009-02-21,09:31:44
39.990924,116.310044,0,178,39865.3970949074,2009-02-21,09:31:49
39.990924,116.310044,0,178,39865.3971296296,2009-02-21,09:31:52
39.990931,116.310036,0,180,39865.3971527778,2009-02-21,09:31:54
39.990941,116.310027,0,181,39865.3972106481,2009-02-21,09:31:59
39.990951,116.310021,0,183,39865.3972685185,2009-02-21,09:32:04
39.990954,116.310016,0,185,39865.3973263889,2009-02-21,09:32:09
39.990954,116.310016,0,185,39865.3973611111,2009-02-21,09:32:12
39.99096,116.310014,0,186,39865.3973842593,2009-02-21,09:32:14
39.990974,116.310013,0,188,39865.3974421296,2009-02-21,09:32:19
39.990994,116.310013,0,189,39865.3975,2009-02-21,09:32:24
39.991021,116.310009,0,190,39865.3975578704,2009-02-21,09:32:29
39.991042,116.309999,0,192,39865.3976157407,2009-02-21,09:32:34
39.991067,116.309984,0,193,39865.3976736111,2009-02-21,09:32:39
39.991106,116.30998,0,194,39865.3977314815,2009-02-21,09:32:44
39.991133,116.309983,0,194,39865.3977893519,2009-02-21,09:32:49
39.991147,116.309986,0,194,39865.3978472222,2009-02-21,09:32:54
39.991146,116.309988,0,194,39865.3979050926,2009-02-21,09:32:59
39.991149,116.309989,0,194,39865.397962963,2009-02-21,09:33:04
39.991153,116.30999,0,193,39865.3980208333,2009-02-21,09:33:09
39.991156,116.309989,0,192,39865.3980787037,2009-02-21,09:33:14
39.991157,116.309991,0,191,39865.3981365741,2009-02-21,09:33:19
39.991157,116.309993,0,189,39865.3981944444,2009-02-21,09:33:24
39.991156,116.309996,0,186,39865.3982523148,2009-02-21,09:33:29
39.991152,116.309996,0,183,39865.3983101852,2009-02-21,09:33:34
39.991145,116.309997,0,179,39865.3983680556,2009-02-21,09:33:39
39.991145,116.309997,0,179,39865.3984027778,2009-02-21,09:33:42
39.991137,116.309999,0,176,39865.3984259259,2009-02-21,09:33:44
39.991124,116.310002,0,173,39865.3984837963,2009-02-21,09:33:49
39.991105,116.310003,0,169,39865.3985416667,2009-02-21,09:33:54
39.991084,116.310002,0,166,39865.398599537,2009-02-21,09:33:59
39.991061,116.309999,0,162,39865.3986574074,2009-02-21,09:34:04
39.991043,116.309998,0,159,39865.3987152778,2009-02-21,09:34:09
39.99103,116.309996,0,155,39865.3987731481,2009-02-21,09:34:14
39.991021,116.309995,0,152,39865.3988310185,2009-02-21,09:34:19
39.991012,116.309996,0,149,39865.3988888889,2009-02-21,09:34:24
39.991012,116.309996,0,149,39865.3989236111,2009-02-21,09:34:27
39.991004,116.31,0,145,39865.3989467593,2009-02-21,09:34:29
39.990995,116.310001,0,142,39865.3990046296,2009-02-21,09:34:34
39.990995,116.309918,0,140,39865.3990509259,2009-02-21,09:34:38
39.990956,116.309838,0,138,39865.3990740741,2009-02-21,09:34:40
39.99092,116.30978,0,137,39865.3990972222,2009-02-21,09:34:42
39.990874,116.309737,0,136,39865.3991203704,2009-02-21,09:34:44
39.990812,116.309708,0,137,39865.3991435185,2009-02-21,09:34:46
39.990746,116.30968,0,139,39865.3991666667,2009-02-21,09:34:48
39.990663,116.309659,0,142,39865.3991898148,2009-02-21,09:34:50
39.990577,116.309648,0,145,39865.399212963,2009-02-21,09:34:52
39.990529,116.309635,0,148,39865.399224537,2009-02-21,09:34:53
39.990456,116.309626,0,149,39865.3992476852,2009-02-21,09:34:55
39.990374,116.309628,0,150,39865.3992708333,2009-02-21,09:34:57
39.990273,116.309615,0,153,39865.3992939815,2009-02-21,09:34:59
39.990195,116.309616,0,153,39865.3993171296,2009-02-21,09:35:01
39.990132,116.309614,0,154,39865.3993402778,2009-02-21,09:35:03
39.990069,116.30962,0,155,39865.3993634259,2009-02-21,09:35:05
39.990011,116.309615,0,155,39865.3993865741,2009-02-21,09:35:07
39.98996,116.309609,0,155,39865.3994097222,2009-02-21,09:35:09
39.98991,116.309605,0,154,39865.3994444444,2009-02-21,09:35:12
39.989879,116.309611,0,152,39865.3995023148,2009-02-21,09:35:17
39.989868,116.309612,0,152,39865.3995601852,2009-02-21,09:35:22
39.989868,116.309612,0,152,39865.3995949074,2009-02-21,09:35:25
39.989861,116.309611,0,152,39865.3996180556,2009-02-21,09:35:27
39.989849,116.309613,0,152,39865.3996759259,2009-02-21,09:35:32
39.98982,116.309613,0,152,39865.3997337963,2009-02-21,09:35:37
39.989804,116.309609,0,152,39865.3997916667,2009-02-21,09:35:42
39.989803,116.309626,0,153,39865.399849537,2009-02-21,09:35:47
39.989792,116.309627,0,152,39865.3999074074,2009-02-21,09:35:52
39.989789,116.309627,0,152,39865.3999652778,2009-02-21,09:35:57
39.989789,116.309627,0,152,39865.4,2009-02-21,09:36:00
39.989783,116.309624,0,152,39865.4000231481,2009-02-21,09:36:02
39.989733,116.309625,0,153,39865.4000694444,2009-02-21,09:36:06
39.989689,116.30961,0,154,39865.4001157407,2009-02-21,09:36:10
39.989675,116.309579,0,154,39865.4001736111,2009-02-21,09:36:15
39.989648,116.309568,0,156,39865.4002314815,2009-02-21,09:36:20
39.989626,116.309562,0,157,39865.4002893518,2009-02-21,09:36:25
39.989626,116.309554,0,158,39865.4003472222,2009-02-21,09:36:30
39.989622,116.309555,0,158,39865.4004050926,2009-02-21,09:36:35
39.989618,116.309556,0,158,39865.400462963,2009-02-21,09:36:40
39.989612,116.309558,0,158,39865.4005208333,2009-02-21,09:36:45
39.989612,116.309558,0,158,39865.4005555556,2009-02-21,09:36:48
39.989605,116.30956,0,158,39865.4005787037,2009-02-21,09:36:50
39.989575,116.309546,0,159,39865.4006365741,2009-02-21,09:36:55
39.989541,116.309497,0,161,39865.4006712963,2009-02-21,09:36:58
39.9895,116.309469,0,164,39865.4007060185,2009-02-21,09:37:01
39.989462,116.309418,0,166,39865.4007407407,2009-02-21,09:37:04
39.989431,116.309369,0,168,39865.4007638889,2009-02-21,09:37:06
39.989387,116.309332,0,170,39865.4008101852,2009-02-21,09:37:10
39.989424,116.309256,0,173,39865.4008564815,2009-02-21,09:37:14
39.989412,116.309243,0,175,39865.4009143518,2009-02-21,09:37:19
39.989355,116.309241,0,179,39865.4009606481,2009-02-21,09:37:23
39.989355,116.309241,0,179,39865.4009953704,2009-02-21,09:37:26
39.989351,116.309233,0,183,39865.4010185185,2009-02-21,09:37:28
39.989311,116.309249,0,186,39865.4010763889,2009-02-21,09:37:33
39.989255,116.309236,0,188,39865.4011342593,2009-02-21,09:37:38
39.989203,116.309246,0,189,39865.4011689815,2009-02-21,09:37:41
39.989158,116.309243,0,191,39865.4012152778,2009-02-21,09:37:45
39.989101,116.309266,0,194,39865.40125,2009-02-21,09:37:48
39.989046,116.309278,0,196,39865.4012847222,2009-02-21,09:37:51
39.989013,116.309327,0,197,39865.4013425926,2009-02-21,09:37:56
39.98901,116.309327,0,196,39865.401400463,2009-02-21,09:38:01
39.98901,116.309327,0,196,39865.4014351852,2009-02-21,09:38:04
39.989004,116.309326,0,196,39865.4014583333,2009-02-21,09:38:06
39.988977,116.309328,0,197,39865.4015162037,2009-02-21,09:38:11
39.988938,116.309344,0,198,39865.4015740741,2009-02-21,09:38:16
39.98887,116.309348,0,200,39865.4016319444,2009-02-21,09:38:21
39.988807,116.30935,0,201,39865.4016550926,2009-02-21,09:38:23
39.988751,116.309365,0,200,39865.4016782407,2009-02-21,09:38:25
39.988703,116.309385,0,197,39865.4017013889,2009-02-21,09:38:27
39.988628,116.309348,0,199,39865.401724537,2009-02-21,09:38:29
39.9886,116.309348,0,193,39865.4017824074,2009-02-21,09:38:34
39.98858,116.309391,0,188,39865.4018402778,2009-02-21,09:38:39
39.988549,116.30944,0,182,39865.4018981481,2009-02-21,09:38:44
39.988488,116.30943,0,180,39865.4019328704,2009-02-21,09:38:47
39.988455,116.309455,0,178,39865.4019907407,2009-02-21,09:38:52
39.988445,116.309472,0,176,39865.4020486111,2009-02-21,09:38:57
39.988464,116.309532,0,173,39865.4020949074,2009-02-21,09:39:01
39.988483,116.30954,0,168,39865.4021527778,2009-02-21,09:39:06
39.988481,116.309541,0,167,39865.4022106482,2009-02-21,09:39:11
39.98848,116.309541,0,166,39865.4022685185,2009-02-21,09:39:16
39.988478,116.309543,0,166,39865.4023263889,2009-02-21,09:39:21
39.988472,116.309545,0,166,39865.4023842593,2009-02-21,09:39:26
39.988466,116.309553,0,161,39865.4024421296,2009-02-21,09:39:31
39.988465,116.309553,0,161,39865.4025,2009-02-21,09:39:36
39.988459,116.309554,0,161,39865.4025578704,2009-02-21,09:39:41
39.988456,116.309555,0,161,39865.4026157407,2009-02-21,09:39:46
39.988458,116.309555,0,161,39865.4026736111,2009-02-21,09:39:51
39.988465,116.309554,0,162,39865.4027314815,2009-02-21,09:39:56
39.988471,116.309553,0,162,39865.4027893519,2009-02-21,09:40:01
39.988471,116.309553,0,162,39865.4028240741,2009-02-21,09:40:04
39.988479,116.309554,0,162,39865.4028472222,2009-02-21,09:40:06
39.988468,116.309561,0,159,39865.4029050926,2009-02-21,09:40:11
39.98845,116.309548,0,160,39865.402962963,2009-02-21,09:40:16
39.98845,116.309548,0,160,39865.4029976852,2009-02-21,09:40:19
39.988444,116.309555,0,160,39865.4030208333,2009-02-21,09:40:21
39.988404,116.309567,0,161,39865.4030787037,2009-02-21,09:40:26
39.988428,116.309547,0,161,39865.4031365741,2009-02-21,09:40:31
39.988428,116.309547,0,161,39865.4031712963,2009-02-21,09:40:34
39.988426,116.309547,0,162,39865.4031944444,2009-02-21,09:40:36
39.988417,116.309549,0,161,39865.4032523148,2009-02-21,09:40:41
39.988417,116.309549,0,161,39865.403287037,2009-02-21,09:40:44
39.98841,116.30955,0,161,39865.4033101852,2009-02-21,09:40:46
39.988383,116.309572,0,163,39865.4033680556,2009-02-21,09:40:51
39.988349,116.309577,0,165,39865.4034259259,2009-02-21,09:40:56
39.988358,116.309569,0,165,39865.4034837963,2009-02-21,09:41:01
39.988359,116.309568,0,166,39865.4035416667,2009-02-21,09:41:06
39.988363,116.309568,0,166,39865.403599537,2009-02-21,09:41:11
39.988363,116.309568,0,167,39865.4036574074,2009-02-21,09:41:16
39.988361,116.30957,0,167,39865.4037152778,2009-02-21,09:41:21
39.988358,116.309571,0,167,39865.4037731481,2009-02-21,09:41:26
39.988356,116.309573,0,167,39865.4038310185,2009-02-21,09:41:31
39.988352,116.309573,0,167,39865.4038888889,2009-02-21,09:41:36
39.988347,116.309574,0,167,39865.4039467593,2009-02-21,09:41:41
39.988354,116.309575,0,167,39865.4040046296,2009-02-21,09:41:46
39.988356,116.309576,0,168,39865.4040625,2009-02-21,09:41:51
39.988359,116.309577,0,168,39865.4041203704,2009-02-21,09:41:56
39.988359,116.309577,0,168,39865.4041550926,2009-02-21,09:41:59
39.988365,116.309577,0,168,39865.4041782407,2009-02-21,09:42:01
39.988374,116.309577,0,168,39865.4042361111,2009-02-21,09:42:06
39.988365,116.309586,0,167,39865.4042939815,2009-02-21,09:42:11
39.988321,116.309601,0,169,39865.4043171296,2009-02-21,09:42:13
39.988266,116.309599,0,170,39865.4043518519,2009-02-21,09:42:16
39.988207,116.309607,0,170,39865.4043865741,2009-02-21,09:42:19
39.988144,116.309637,0,173,39865.4044212963,2009-02-21,09:42:22
39.98809,116.309644,0,174,39865.4044444444,2009-02-21,09:42:24
39.988038,116.309658,0,175,39865.4044791667,2009-02-21,09:42:27
39.987967,116.309663,0,174,39865.4045138889,2009-02-21,09:42:30
39.987922,116.309661,0,170,39865.4045486111,2009-02-21,09:42:33
39.987862,116.309684,0,170,39865.4045833333,2009-02-21,09:42:36
39.987815,116.309702,0,172,39865.4046296296,2009-02-21,09:42:40
39.987762,116.309717,0,174,39865.4046875,2009-02-21,09:42:45
39.987741,116.309716,0,175,39865.4047453704,2009-02-21,09:42:50
39.987727,116.309711,0,175,39865.4048032407,2009-02-21,09:42:55
39.987684,116.309691,0,176,39865.4048611111,2009-02-21,09:43:00
39.987634,116.309694,0,177,39865.4048958333,2009-02-21,09:43:03
39.987587,116.309635,0,183,39865.4049189815,2009-02-21,09:43:05
39.987558,116.309575,0,187,39865.4049305556,2009-02-21,09:43:06
39.987491,116.309562,0,192,39865.4049537037,2009-02-21,09:43:08
39.987429,116.30952,0,200,39865.4049768519,2009-02-21,09:43:10
39.987371,116.309491,0,207,39865.405,2009-02-21,09:43:12
39.987301,116.309489,0,212,39865.4050231481,2009-02-21,09:43:14
39.987235,116.309476,0,219,39865.4050462963,2009-02-21,09:43:16
39.987166,116.309473,0,226,39865.4050694444,2009-02-21,09:43:18
39.987117,116.309463,0,233,39865.4050925926,2009-02-21,09:43:20
39.987076,116.30946,0,243,39865.4051388889,2009-02-21,09:43:24
39.987056,116.309477,0,251,39865.4051967593,2009-02-21,09:43:29
39.987044,116.309484,0,256,39865.4052546296,2009-02-21,09:43:34
39.987035,116.309492,0,260,39865.4053125,2009-02-21,09:43:39
39.987027,116.309495,0,264,39865.4053703704,2009-02-21,09:43:44
39.987027,116.309495,0,264,39865.4054050926,2009-02-21,09:43:47
39.987019,116.309502,0,268,39865.4054282407,2009-02-21,09:43:49
39.987013,116.309512,0,273,39865.4054861111,2009-02-21,09:43:54
39.987011,116.309527,0,277,39865.4055439815,2009-02-21,09:43:59
39.987012,116.30954,0,282,39865.4056018519,2009-02-21,09:44:04
39.98701,116.309551,0,286,39865.4056597222,2009-02-21,09:44:09
39.98701,116.309551,0,286,39865.4056944444,2009-02-21,09:44:12
39.987002,116.309555,0,290,39865.4057175926,2009-02-21,09:44:14
39.986992,116.309552,0,294,39865.405775463,2009-02-21,09:44:19
39.986981,116.309547,0,299,39865.4058333333,2009-02-21,09:44:24
39.986964,116.309554,0,303,39865.4058912037,2009-02-21,09:44:29
39.986709,116.309619,0,333,39865.4078703704,2009-02-21,09:47:20
39.986653,116.309631,0,331,39865.4078935185,2009-02-21,09:47:22
39.986604,116.309631,0,329,39865.4079050926,2009-02-21,09:47:23
39.98655,116.30961,0,327,39865.4079166667,2009-02-21,09:47:24
39.986449,116.309544,0,323,39865.4079398148,2009-02-21,09:47:26
39.986402,116.309537,0,321,39865.407962963,2009-02-21,09:47:28
39.986358,116.3095,0,324,39865.4079976852,2009-02-21,09:47:31
39.986347,116.309487,0,325,39865.4080555556,2009-02-21,09:47:36
39.98632,116.309479,0,323,39865.4081134259,2009-02-21,09:47:41
39.986267,116.309476,0,324,39865.4081481481,2009-02-21,09:47:44
39.98622,116.309466,0,324,39865.4081712963,2009-02-21,09:47:46
39.986159,116.309443,0,325,39865.4082060185,2009-02-21,09:47:49
39.986113,116.309426,0,326,39865.4082407407,2009-02-21,09:47:52
39.986063,116.309447,0,331,39865.408287037,2009-02-21,09:47:56
39.986062,116.309519,0,334,39865.4083333333,2009-02-21,09:48:00
39.986062,116.30952,0,335,39865.4083912037,2009-02-21,09:48:05
39.986068,116.30952,0,335,39865.4084490741,2009-02-21,09:48:10
39.986068,116.309518,0,336,39865.4085069444,2009-02-21,09:48:15
39.986065,116.309518,0,336,39865.4085648148,2009-02-21,09:48:20
39.986065,116.309519,0,336,39865.4086226852,2009-02-21,09:48:25
39.986067,116.309519,0,336,39865.4086805556,2009-02-21,09:48:30
39.986069,116.309521,0,336,39865.4087384259,2009-02-21,09:48:35
39.986077,116.309521,0,335,39865.4087962963,2009-02-21,09:48:40
39.986077,116.309521,0,335,39865.4088310185,2009-02-21,09:48:43
39.986073,116.30952,0,335,39865.4088541667,2009-02-21,09:48:45
39.986063,116.30952,0,335,39865.408912037,2009-02-21,09:48:50
39.986052,116.309542,0,334,39865.4089699074,2009-02-21,09:48:55
39.986064,116.309603,0,334,39865.4089930556,2009-02-21,09:48:57
39.986055,116.309606,0,333,39865.4090509259,2009-02-21,09:49:02
39.986036,116.309577,0,332,39865.4091087963,2009-02-21,09:49:07
39.986036,116.309577,0,332,39865.4091435185,2009-02-21,09:49:10
39.986037,116.309583,0,331,39865.4091666667,2009-02-21,09:49:12
39.986038,116.309629,0,330,39865.409224537,2009-02-21,09:49:17
39.986038,116.309629,0,330,39865.4092592593,2009-02-21,09:49:20
39.986033,116.309632,0,330,39865.4092824074,2009-02-21,09:49:22
39.986024,116.30963,0,330,39865.4093402778,2009-02-21,09:49:27
39.986017,116.309627,0,330,39865.4093981481,2009-02-21,09:49:32
39.986013,116.309631,0,331,39865.4094560185,2009-02-21,09:49:37
39.986013,116.309631,0,331,39865.4094907407,2009-02-21,09:49:40
39.986013,116.309637,0,331,39865.4095138889,2009-02-21,09:49:42
39.986018,116.30965,0,331,39865.4095717593,2009-02-21,09:49:47
39.986021,116.309664,0,331,39865.4096296296,2009-02-21,09:49:52
39.985815,116.309701,0,182,39865.4119791667,2009-02-21,09:53:15
39.985748,116.309701,0,181,39865.412037037,2009-02-21,09:53:20
39.985704,116.30968,0,181,39865.4120601852,2009-02-21,09:53:22
39.985694,116.309729,0,193,39865.4121064815,2009-02-21,09:53:26
39.985688,116.309741,0,196,39865.4121643519,2009-02-21,09:53:31
39.985686,116.309741,0,196,39865.4122222222,2009-02-21,09:53:36
39.985686,116.309742,0,197,39865.4122800926,2009-02-21,09:53:41
39.985683,116.309744,0,197,39865.412337963,2009-02-21,09:53:46
39.985683,116.309744,0,197,39865.4123726852,2009-02-21,09:53:49
39.985681,116.309744,0,197,39865.4123958333,2009-02-21,09:53:51
39.985641,116.309746,0,197,39865.4124537037,2009-02-21,09:53:56
39.985601,116.309746,0,194,39865.4125115741,2009-02-21,09:54:01
39.985583,116.309759,0,191,39865.4125694444,2009-02-21,09:54:06
39.985585,116.309759,0,191,39865.4126273148,2009-02-21,09:54:11
39.985586,116.30976,0,191,39865.4126851852,2009-02-21,09:54:16
39.985579,116.309759,0,190,39865.4127430556,2009-02-21,09:54:21
39.985575,116.309759,0,190,39865.4128009259,2009-02-21,09:54:26
39.985575,116.309759,0,190,39865.4128356481,2009-02-21,09:54:29
39.985572,116.309759,0,190,39865.4128587963,2009-02-21,09:54:31
39.98554,116.309737,0,190,39865.4129166667,2009-02-21,09:54:36
39.985525,116.30976,0,189,39865.412974537,2009-02-21,09:54:41
39.985516,116.309768,0,189,39865.4130324074,2009-02-21,09:54:46
39.985516,116.309778,0,189,39865.4130902778,2009-02-21,09:54:51
39.985524,116.309784,0,189,39865.4131481481,2009-02-21,09:54:56
39.985531,116.30979,0,189,39865.4132060185,2009-02-21,09:55:01
39.985538,116.309795,0,188,39865.4132638889,2009-02-21,09:55:06
39.985543,116.309797,0,187,39865.4133217593,2009-02-21,09:55:11
39.985547,116.309798,0,186,39865.4133796296,2009-02-21,09:55:16
39.985549,116.309795,0,185,39865.4134375,2009-02-21,09:55:21
39.985553,116.309794,0,183,39865.4134953704,2009-02-21,09:55:26
39.98555,116.309797,0,182,39865.4135532407,2009-02-21,09:55:31
39.985551,116.309797,0,179,39865.4136111111,2009-02-21,09:55:36
39.985552,116.309797,0,178,39865.4136689815,2009-02-21,09:55:41
39.985552,116.309799,0,178,39865.4137268519,2009-02-21,09:55:46
39.985551,116.309799,0,178,39865.4137847222,2009-02-21,09:55:51
39.985552,116.3098,0,178,39865.4138425926,2009-02-21,09:55:56
39.985551,116.309801,0,179,39865.413900463,2009-02-21,09:56:01
39.985551,116.309801,0,178,39865.4139583333,2009-02-21,09:56:06
39.985551,116.3098,0,179,39865.4140162037,2009-02-21,09:56:11
39.985551,116.3098,0,179,39865.4140740741,2009-02-21,09:56:16
39.985551,116.309799,0,179,39865.4141319444,2009-02-21,09:56:21
39.985552,116.3098,0,179,39865.4141898148,2009-02-21,09:56:26
39.985551,116.309799,0,179,39865.4142476852,2009-02-21,09:56:31
39.985551,116.309799,0,179,39865.4142824074,2009-02-21,09:56:34
39.985545,116.309798,0,178,39865.4143055556,2009-02-21,09:56:36
39.985502,116.309826,0,182,39865.4143634259,2009-02-21,09:56:41
39.985447,116.309834,0,189,39865.4143981481,2009-02-21,09:56:44
39.985409,116.309779,0,189,39865.4144097222,2009-02-21,09:56:45
39.985353,116.30976,0,188,39865.4144560185,2009-02-21,09:56:49
39.985302,116.309758,0,189,39865.4145138889,2009-02-21,09:56:54
39.985235,116.309757,0,191,39865.4145486111,2009-02-21,09:56:57
39.985176,116.309787,0,191,39865.4145833333,2009-02-21,09:57:00
39.985141,116.309829,0,186,39865.4146180556,2009-02-21,09:57:03
39.985071,116.309834,0,183,39865.4146527778,2009-02-21,09:57:06
39.985025,116.309825,0,185,39865.4146643518,2009-02-21,09:57:07
39.984948,116.309829,0,184,39865.4146875,2009-02-21,09:57:09
39.984901,116.309821,0,183,39865.4146990741,2009-02-21,09:57:10
39.984844,116.309822,0,180,39865.4147106481,2009-02-21,09:57:11
39.984782,116.309825,0,181,39865.4147222222,2009-02-21,09:57:12
39.984725,116.309835,0,182,39865.4147337963,2009-02-21,09:57:13
39.984676,116.30984,0,181,39865.4147453704,2009-02-21,09:57:14
39.984584,116.309844,0,180,39865.4147685185,2009-02-21,09:57:16
39.984542,116.309818,0,176,39865.4147800926,2009-02-21,09:57:17
39.984499,116.309792,0,174,39865.4147916667,2009-02-21,09:57:18
39.984454,116.309736,0,168,39865.4148148148,2009-02-21,09:57:20
39.984446,116.309647,0,168,39865.414837963,2009-02-21,09:57:22
39.984427,116.309591,0,168,39865.414849537,2009-02-21,09:57:23
39.984397,116.309527,0,168,39865.4148611111,2009-02-21,09:57:24
39.98436,116.309465,0,169,39865.4148726852,2009-02-21,09:57:25
39.984327,116.309415,0,170,39865.4148842593,2009-02-21,09:57:26
39.98429,116.309362,0,171,39865.4148958333,2009-02-21,09:57:27
39.984283,116.309254,0,170,39865.4149074074,2009-02-21,09:57:28
39.984272,116.309177,0,170,39865.4149189815,2009-02-21,09:57:29
39.984256,116.309095,0,171,39865.4149305556,2009-02-21,09:57:30
39.984263,116.30901,0,174,39865.4149421296,2009-02-21,09:57:31
39.984269,116.308932,0,176,39865.4149537037,2009-02-21,09:57:32
39.984279,116.30886,0,177,39865.4149652778,2009-02-21,09:57:33
39.984292,116.30878,0,178,39865.4149768518,2009-02-21,09:57:34
39.984325,116.308714,0,179,39865.4149884259,2009-02-21,09:57:35
39.984329,116.30865,0,178,39865.415,2009-02-21,09:57:36
39.984335,116.308585,0,176,39865.4150115741,2009-02-21,09:57:37
39.984345,116.30852,0,176,39865.4150231481,2009-02-21,09:57:38
39.984381,116.308478,0,177,39865.4150347222,2009-02-21,09:57:39
39.984383,116.308373,0,174,39865.4150578704,2009-02-21,09:57:41
39.984377,116.308263,0,172,39865.4150810185,2009-02-21,09:57:43
39.984378,116.308202,0,171,39865.4150925926,2009-02-21,09:57:44
39.984382,116.308142,0,170,39865.4151041667,2009-02-21,09:57:45
39.984388,116.30808,0,169,39865.4151157407,2009-02-21,09:57:46
39.98439,116.308013,0,168,39865.4151273148,2009-02-21,09:57:47
39.98439,116.307938,0,168,39865.4151388889,2009-02-21,09:57:48
39.984388,116.307856,0,168,39865.415150463,2009-02-21,09:57:49
39.984374,116.307748,0,167,39865.415162037,2009-02-21,09:57:50
39.984362,116.307639,0,167,39865.4151736111,2009-02-21,09:57:51
39.984345,116.307518,0,167,39865.4151851852,2009-02-21,09:57:52
39.984348,116.307419,0,166,39865.4151967593,2009-02-21,09:57:53
39.984357,116.307329,0,166,39865.4152083333,2009-02-21,09:57:54
39.984367,116.307245,0,165,39865.4152199074,2009-02-21,09:57:55
39.984383,116.307171,0,164,39865.4152314815,2009-02-21,09:57:56
39.984385,116.307101,0,164,39865.4152430556,2009-02-21,09:57:57
39.984381,116.307038,0,163,39865.4152546296,2009-02-21,09:57:58
39.984377,116.306946,0,161,39865.4152777778,2009-02-21,09:58:00
39.984379,116.306876,0,157,39865.4153125,2009-02-21,09:58:03
39.984419,116.306867,0,156,39865.4153703704,2009-02-21,09:58:08
39.984419,116.306867,0,156,39865.4154050926,2009-02-21,09:58:11
39.984421,116.306873,0,156,39865.4154282407,2009-02-21,09:58:13
39.984436,116.306854,0,155,39865.4154861111,2009-02-21,09:58:18
39.984455,116.30683,0,155,39865.4155439815,2009-02-21,09:58:23
39.984455,116.30683,0,155,39865.4155787037,2009-02-21,09:58:26
39.984456,116.306828,0,155,39865.4156018518,2009-02-21,09:58:28
39.984456,116.30685,0,155,39865.4156597222,2009-02-21,09:58:33
39.984456,116.30685,0,155,39865.4156944444,2009-02-21,09:58:36
39.984461,116.306846,0,155,39865.4157175926,2009-02-21,09:58:38
39.984462,116.306783,0,155,39865.4157523148,2009-02-21,09:58:41
39.98447,116.306718,0,156,39865.4157638889,2009-02-21,09:58:42
39.984482,116.306636,0,156,39865.415775463,2009-02-21,09:58:43
39.984472,116.306523,0,156,39865.415787037,2009-02-21,09:58:44
39.984476,116.306428,0,157,39865.4157986111,2009-02-21,09:58:45
39.98449,116.306306,0,156,39865.4158101852,2009-02-21,09:58:46
39.984481,116.306193,0,157,39865.4158217593,2009-02-21,09:58:47
39.984492,116.306059,0,156,39865.4158333333,2009-02-21,09:58:48
39.98449,116.30594,0,157,39865.4158449074,2009-02-21,09:58:49
39.984479,116.305817,0,157,39865.4158564815,2009-02-21,09:58:50
39.984456,116.305692,0,157,39865.4158680556,2009-02-21,09:58:51
39.984449,116.30556,0,157,39865.4158796296,2009-02-21,09:58:52
39.984448,116.305422,0,158,39865.4158912037,2009-02-21,09:58:53
39.984454,116.305274,0,158,39865.4159027778,2009-02-21,09:58:54
39.984462,116.305123,0,158,39865.4159143518,2009-02-21,09:58:55
39.984465,116.304975,0,158,39865.4159259259,2009-02-21,09:58:56
39.984467,116.304823,0,158,39865.4159375,2009-02-21,09:58:57
39.984466,116.304673,0,158,39865.4159490741,2009-02-21,09:58:58
39.984437,116.304528,0,158,39865.4159606481,2009-02-21,09:58:59
39.984425,116.304372,0,159,39865.4159722222,2009-02-21,09:59:00
39.984428,116.304218,0,159,39865.4159837963,2009-02-21,09:59:01
39.984424,116.304076,0,159,39865.4159953704,2009-02-21,09:59:02
39.984417,116.303941,0,160,39865.4160069444,2009-02-21,09:59:03
39.984411,116.303809,0,159,39865.4160185185,2009-02-21,09:59:04
39.98441,116.303677,0,160,39865.4160300926,2009-02-21,09:59:05
39.984407,116.303544,0,160,39865.4160416667,2009-02-21,09:59:06
39.984405,116.303411,0,161,39865.4160532407,2009-02-21,09:59:07
39.984415,116.303275,0,161,39865.4160648148,2009-02-21,09:59:08
39.984432,116.303135,0,162,39865.4160763889,2009-02-21,09:59:09
39.98443,116.302994,0,162,39865.416087963,2009-02-21,09:59:10
39.984429,116.302858,0,163,39865.416099537,2009-02-21,09:59:11
39.984428,116.302705,0,164,39865.4161111111,2009-02-21,09:59:12
39.984441,116.302565,0,165,39865.4161226852,2009-02-21,09:59:13
39.984447,116.302438,0,166,39865.4161342593,2009-02-21,09:59:14
39.984455,116.302316,0,167,39865.4161458333,2009-02-21,09:59:15
39.984463,116.302188,0,168,39865.4161574074,2009-02-21,09:59:16
39.984467,116.30207,0,169,39865.4161689815,2009-02-21,09:59:17
39.98447,116.301947,0,170,39865.4161805556,2009-02-21,09:59:18
39.984471,116.301832,0,171,39865.4161921296,2009-02-21,09:59:19
39.984459,116.301725,0,171,39865.4162037037,2009-02-21,09:59:20
39.984451,116.30163,0,171,39865.4162152778,2009-02-21,09:59:21
39.984435,116.30153,0,171,39865.4162268518,2009-02-21,09:59:22
39.984425,116.301437,0,170,39865.4162384259,2009-02-21,09:59:23
39.984415,116.301349,0,170,39865.41625,2009-02-21,09:59:24
39.98441,116.301259,0,169,39865.4162615741,2009-02-21,09:59:25
39.984399,116.301189,0,168,39865.4162731481,2009-02-21,09:59:26
39.984399,116.301125,0,168,39865.4162847222,2009-02-21,09:59:27
39.984405,116.301025,0,166,39865.4163078704,2009-02-21,09:59:29
39.984404,116.300936,0,164,39865.4163310185,2009-02-21,09:59:31
39.984393,116.300862,0,164,39865.4163541667,2009-02-21,09:59:33
39.984384,116.300798,0,163,39865.4163888889,2009-02-21,09:59:36
39.984374,116.300752,0,159,39865.4164467593,2009-02-21,09:59:41
39.984365,116.300735,0,157,39865.4165046296,2009-02-21,09:59:46
39.984363,116.300733,0,156,39865.4165625,2009-02-21,09:59:51
39.984365,116.300735,0,157,39865.4166203704,2009-02-21,09:59:56
39.984367,116.300736,0,157,39865.4166782407,2009-02-21,10:00:01
39.984367,116.300733,0,157,39865.4167361111,2009-02-21,10:00:06
39.984369,116.300732,0,157,39865.4167939815,2009-02-21,10:00:11
39.984373,116.300733,0,157,39865.4168518518,2009-02-21,10:00:16
39.984377,116.300728,0,157,39865.4169097222,2009-02-21,10:00:21
39.98438,116.300734,0,157,39865.4169675926,2009-02-21,10:00:26
39.98438,116.300734,0,157,39865.4170023148,2009-02-21,10:00:29
39.984387,116.300742,0,157,39865.417025463,2009-02-21,10:00:31
39.984391,116.300752,0,158,39865.4170833333,2009-02-21,10:00:36
39.984392,116.300751,0,158,39865.4171412037,2009-02-21,10:00:41
39.984393,116.300744,0,158,39865.4171990741,2009-02-21,10:00:46
39.984393,116.300744,0,158,39865.4172337963,2009-02-21,10:00:49
39.984396,116.300737,0,158,39865.4172569444,2009-02-21,10:00:51
39.984399,116.300722,0,158,39865.4173148148,2009-02-21,10:00:56
39.984403,116.300721,0,158,39865.4173726852,2009-02-21,10:01:01
39.984405,116.300721,0,158,39865.4174305556,2009-02-21,10:01:06
39.984407,116.300719,0,158,39865.4174884259,2009-02-21,10:01:11
39.984408,116.300724,0,158,39865.4175462963,2009-02-21,10:01:16
39.984408,116.300724,0,158,39865.4175810185,2009-02-21,10:01:19
39.98441,116.300718,0,158,39865.4176041667,2009-02-21,10:01:21
39.984403,116.300674,0,158,39865.417662037,2009-02-21,10:01:26
39.984433,116.300617,0,159,39865.4176851852,2009-02-21,10:01:28
39.984438,116.300523,0,160,39865.4177199074,2009-02-21,10:01:31
39.984447,116.300427,0,161,39865.4177430556,2009-02-21,10:01:33
39.984454,116.300365,0,161,39865.4177546296,2009-02-21,10:01:34
39.984457,116.300271,0,160,39865.4177777778,2009-02-21,10:01:36
39.98452,116.300219,0,163,39865.4177893519,2009-02-21,10:01:37
39.984528,116.300154,0,166,39865.4178009259,2009-02-21,10:01:38
39.984517,116.300047,0,169,39865.4178240741,2009-02-21,10:01:40
39.984539,116.299993,0,172,39865.4178356482,2009-02-21,10:01:41
39.984504,116.299935,0,170,39865.4178472222,2009-02-21,10:01:42
39.984479,116.299883,0,169,39865.4178587963,2009-02-21,10:01:43
39.984459,116.299828,0,171,39865.4178819444,2009-02-21,10:01:45
39.984417,116.299797,0,171,39865.4179166667,2009-02-21,10:01:48
39.984402,116.299786,0,168,39865.417974537,2009-02-21,10:01:53
39.9844,116.299786,0,168,39865.4180324074,2009-02-21,10:01:58
39.984399,116.299786,0,168,39865.4180902778,2009-02-21,10:02:03
39.984399,116.29979,0,167,39865.4181481482,2009-02-21,10:02:08
39.984398,116.299789,0,167,39865.4182060185,2009-02-21,10:02:13
39.984398,116.299787,0,167,39865.4182638889,2009-02-21,10:02:18
39.984397,116.299787,0,167,39865.4183217593,2009-02-21,10:02:23
39.984397,116.299787,0,167,39865.4183796296,2009-02-21,10:02:28
39.984397,116.299785,0,167,39865.4184375,2009-02-21,10:02:33
39.984397,116.299786,0,167,39865.4184953704,2009-02-21,10:02:38
39.984397,116.299783,0,167,39865.4185532407,2009-02-21,10:02:43
39.984397,116.299783,0,167,39865.4186111111,2009-02-21,10:02:48
39.984397,116.299784,0,167,39865.4186689815,2009-02-21,10:02:53
39.984397,116.299785,0,167,39865.4187268519,2009-02-21,10:02:58
39.984397,116.299785,0,168,39865.4187847222,2009-02-21,10:03:03
39.984396,116.299779,0,168,39865.4188425926,2009-02-21,10:03:08
39.984396,116.299779,0,168,39865.4188773148,2009-02-21,10:03:11
39.984395,116.299773,0,168,39865.418900463,2009-02-21,10:03:13
39.984394,116.299763,0,167,39865.4189583333,2009-02-21,10:03:18
39.984367,116.299709,0,166,39865.4190162037,2009-02-21,10:03:23
39.984323,116.299659,0,161,39865.4190277778,2009-02-21,10:03:24
39.984264,116.299611,0,159,39865.4190509259,2009-02-21,10:03:26
39.984195,116.299587,0,158,39865.4190740741,2009-02-21,10:03:28
39.984141,116.299545,0,156,39865.4191087963,2009-02-21,10:03:31
39.984147,116.299485,0,154,39865.4191435185,2009-02-21,10:03:34
39.984111,116.299435,0,152,39865.4191550926,2009-02-21,10:03:35
39.984025,116.299366,0,148,39865.4191782407,2009-02-21,10:03:37
39.983938,116.299355,0,144,39865.4192013889,2009-02-21,10:03:39
39.983874,116.29935,0,142,39865.419212963,2009-02-21,10:03:40
39.98381,116.299352,0,139,39865.419224537,2009-02-21,10:03:41
39.983749,116.299327,0,136,39865.4192476852,2009-02-21,10:03:43
39.983675,116.299329,0,133,39865.4192708333,2009-02-21,10:03:45
39.983606,116.29934,0,131,39865.4192824074,2009-02-21,10:03:46
39.98355,116.299341,0,130,39865.4192939815,2009-02-21,10:03:47
39.983484,116.299345,0,130,39865.4193055556,2009-02-21,10:03:48
39.983425,116.299351,0,131,39865.4193171296,2009-02-21,10:03:49
39.983377,116.299357,0,131,39865.4193287037,2009-02-21,10:03:50
39.983318,116.299364,0,133,39865.4193402778,2009-02-21,10:03:51
39.983256,116.299359,0,132,39865.4193518519,2009-02-21,10:03:52
39.983208,116.29937,0,132,39865.4193634259,2009-02-21,10:03:53
39.983141,116.299375,0,137,39865.419375,2009-02-21,10:03:54
39.983083,116.299364,0,141,39865.4193865741,2009-02-21,10:03:55
39.983013,116.299325,0,144,39865.4194097222,2009-02-21,10:03:57
39.982959,116.299285,0,149,39865.4194328704,2009-02-21,10:03:59
39.982908,116.299245,0,148,39865.4194560185,2009-02-21,10:04:01
39.982855,116.299235,0,147,39865.4194791667,2009-02-21,10:04:03
39.982763,116.299285,0,164,39865.4195023148,2009-02-21,10:04:05
39.982713,116.299288,0,169,39865.4195138889,2009-02-21,10:04:06
39.982663,116.299291,0,172,39865.419525463,2009-02-21,10:04:07
39.98261,116.299301,0,174,39865.419537037,2009-02-21,10:04:08
39.982552,116.29931,0,179,39865.4195486111,2009-02-21,10:04:09
39.982489,116.299315,0,187,39865.4195601852,2009-02-21,10:04:10
39.982421,116.299328,0,190,39865.4195717593,2009-02-21,10:04:11
39.982355,116.299317,0,204,39865.4195949074,2009-02-21,10:04:13
39.982292,116.299353,0,208,39865.4196180556,2009-02-21,10:04:15
39.982244,116.299369,0,211,39865.4196412037,2009-02-21,10:04:17
39.982195,116.29935,0,216,39865.4196759259,2009-02-21,10:04:20
39.98218,116.299354,0,222,39865.4197337963,2009-02-21,10:04:25
39.98218,116.299354,0,222,39865.4197685185,2009-02-21,10:04:28
39.982172,116.299355,0,224,39865.4197916667,2009-02-21,10:04:30
39.982161,116.299356,0,225,39865.419849537,2009-02-21,10:04:35
39.982129,116.299351,0,226,39865.4199074074,2009-02-21,10:04:40
39.982047,116.299331,0,226,39865.4199305556,2009-02-21,10:04:42
39.982001,116.299339,0,227,39865.4199421296,2009-02-21,10:04:43
39.981952,116.299345,0,228,39865.4199537037,2009-02-21,10:04:44
39.981904,116.299347,0,230,39865.4199652778,2009-02-21,10:04:45
39.981843,116.299347,0,232,39865.4199768519,2009-02-21,10:04:46
39.981783,116.299341,0,232,39865.4199884259,2009-02-21,10:04:47
39.981713,116.299389,0,239,39865.42,2009-02-21,10:04:48
39.981645,116.299391,0,240,39865.4200115741,2009-02-21,10:04:49
39.981585,116.299397,0,242,39865.4200231481,2009-02-21,10:04:50
39.98153,116.299424,0,242,39865.4200347222,2009-02-21,10:04:51
39.98147,116.299438,0,243,39865.4200462963,2009-02-21,10:04:52
39.981343,116.299451,0,246,39865.4200694444,2009-02-21,10:04:54
39.981237,116.299426,0,256,39865.4200810185,2009-02-21,10:04:55
39.981172,116.299429,0,259,39865.4200925926,2009-02-21,10:04:56
39.98111,116.29943,0,262,39865.4201041667,2009-02-21,10:04:57
39.981056,116.299441,0,264,39865.4201157407,2009-02-21,10:04:58
39.981003,116.299449,0,265,39865.4201273148,2009-02-21,10:04:59
39.98095,116.299458,0,265,39865.4201388889,2009-02-21,10:05:00
39.980888,116.299467,0,268,39865.420150463,2009-02-21,10:05:01
39.980825,116.299476,0,271,39865.420162037,2009-02-21,10:05:02
39.980775,116.299479,0,273,39865.4201736111,2009-02-21,10:05:03
39.980707,116.299508,0,281,39865.4201851852,2009-02-21,10:05:04
39.980604,116.299565,0,296,39865.4201967593,2009-02-21,10:05:05
39.980535,116.299554,0,299,39865.4202083333,2009-02-21,10:05:06
39.980472,116.299549,0,300,39865.4202199074,2009-02-21,10:05:07
39.980408,116.299543,0,303,39865.4202314815,2009-02-21,10:05:08
39.980316,116.299518,0,313,39865.4202430556,2009-02-21,10:05:09
39.980254,116.29948,0,322,39865.4202546296,2009-02-21,10:05:10
39.980191,116.299453,0,331,39865.4202662037,2009-02-21,10:05:11
39.980097,116.299434,0,341,39865.4202777778,2009-02-21,10:05:12
39.980018,116.299426,0,347,39865.4202893519,2009-02-21,10:05:13
39.979948,116.299422,0,350,39865.4203009259,2009-02-21,10:05:14
39.979884,116.299417,0,353,39865.4203125,2009-02-21,10:05:15
39.979826,116.299411,0,356,39865.4203240741,2009-02-21,10:05:16
39.979773,116.299406,0,360,39865.4203356481,2009-02-21,10:05:17
39.979729,116.299409,0,364,39865.4203472222,2009-02-21,10:05:18
39.979666,116.299393,0,367,39865.4203703704,2009-02-21,10:05:20
39.9796,116.29937,0,366,39865.4203935185,2009-02-21,10:05:22
39.979504,116.299395,0,366,39865.4204166667,2009-02-21,10:05:24
39.979432,116.299372,0,371,39865.4204282407,2009-02-21,10:05:25
39.979351,116.299367,0,375,39865.4204398148,2009-02-21,10:05:26
39.979277,116.299361,0,378,39865.4204513889,2009-02-21,10:05:27
39.979202,116.299343,0,372,39865.420462963,2009-02-21,10:05:28
39.979118,116.299332,0,374,39865.420474537,2009-02-21,10:05:29
39.979039,116.299313,0,371,39865.4204861111,2009-02-21,10:05:30
39.978955,116.299313,0,370,39865.4204976852,2009-02-21,10:05:31
39.978879,116.299307,0,373,39865.4205092593,2009-02-21,10:05:32
39.978801,116.299304,0,373,39865.4205208333,2009-02-21,10:05:33
39.97873,116.299298,0,376,39865.4205324074,2009-02-21,10:05:34
39.978662,116.29932,0,371,39865.4205439815,2009-02-21,10:05:35
39.978608,116.299325,0,373,39865.4205555556,2009-02-21,10:05:36
39.978532,116.29931,0,373,39865.4205787037,2009-02-21,10:05:38
39.978477,116.299319,0,376,39865.4206018519,2009-02-21,10:05:40
39.978449,116.299389,0,374,39865.4206481481,2009-02-21,10:05:44
39.978449,116.299366,0,369,39865.4207060185,2009-02-21,10:05:49
39.978425,116.299412,0,361,39865.4207638889,2009-02-21,10:05:54
39.978367,116.29953,0,334,39865.420787037,2009-02-21,10:05:56
39.978329,116.29957,0,323,39865.4207986111,2009-02-21,10:05:57
39.978296,116.299624,0,314,39865.4208101852,2009-02-21,10:05:58
39.978266,116.299667,0,301,39865.4208333333,2009-02-21,10:06:00
39.978245,116.299713,0,293,39865.4208449074,2009-02-21,10:06:01
39.978259,116.299762,0,281,39865.4208912037,2009-02-21,10:06:05
39.978282,116.299767,0,277,39865.4209490741,2009-02-21,10:06:10
39.978295,116.299832,0,277,39865.4209837963,2009-02-21,10:06:13
39.978313,116.299863,0,268,39865.4210416667,2009-02-21,10:06:18
39.978323,116.299859,0,265,39865.421099537,2009-02-21,10:06:23
39.97831,116.29983,0,259,39865.4211574074,2009-02-21,10:06:28
39.978252,116.299807,0,255,39865.4211805556,2009-02-21,10:06:30
39.97819,116.299798,0,244,39865.4212037037,2009-02-21,10:06:32
39.978102,116.299781,0,242,39865.4212268519,2009-02-21,10:06:34
39.978055,116.299767,0,240,39865.4212384259,2009-02-21,10:06:35
39.978009,116.299762,0,238,39865.42125,2009-02-21,10:06:36
39.977918,116.29976,0,236,39865.4212731481,2009-02-21,10:06:38
39.977856,116.299758,0,237,39865.4212847222,2009-02-21,10:06:39
39.977801,116.299754,0,235,39865.4212962963,2009-02-21,10:06:40
39.977735,116.299753,0,235,39865.4213078704,2009-02-21,10:06:41
39.977666,116.29975,0,234,39865.4213194444,2009-02-21,10:06:42
39.977596,116.299754,0,234,39865.4213310185,2009-02-21,10:06:43
39.977524,116.299762,0,234,39865.4213425926,2009-02-21,10:06:44
39.977459,116.299771,0,233,39865.4213541667,2009-02-21,10:06:45
39.977396,116.299776,0,232,39865.4213657407,2009-02-21,10:06:46
39.977332,116.299779,0,231,39865.4213773148,2009-02-21,10:06:47
39.977267,116.299782,0,230,39865.4213888889,2009-02-21,10:06:48
39.977201,116.299786,0,229,39865.421400463,2009-02-21,10:06:49
39.977135,116.299789,0,228,39865.421412037,2009-02-21,10:06:50
39.977064,116.299794,0,227,39865.4214236111,2009-02-21,10:06:51
39.976988,116.299811,0,226,39865.4214351852,2009-02-21,10:06:52
39.976916,116.299827,0,225,39865.4214467593,2009-02-21,10:06:53
39.976843,116.299842,0,225,39865.4214583333,2009-02-21,10:06:54
39.976771,116.29985,0,224,39865.4214699074,2009-02-21,10:06:55
39.9767,116.299865,0,223,39865.4214814815,2009-02-21,10:06:56
39.97663,116.299882,0,222,39865.4214930556,2009-02-21,10:06:57
39.976551,116.299864,0,222,39865.4215046296,2009-02-21,10:06:58
39.976462,116.299826,0,222,39865.4215162037,2009-02-21,10:06:59
39.976386,116.299839,0,221,39865.4215277778,2009-02-21,10:07:00
39.976309,116.299843,0,220,39865.4215393519,2009-02-21,10:07:01
39.976234,116.299847,0,220,39865.4215509259,2009-02-21,10:07:02
39.976158,116.299847,0,219,39865.4215625,2009-02-21,10:07:03
39.976087,116.299848,0,218,39865.4215740741,2009-02-21,10:07:04
39.976015,116.299846,0,217,39865.4215856481,2009-02-21,10:07:05
39.975945,116.299839,0,217,39865.4215972222,2009-02-21,10:07:06
39.975883,116.299825,0,216,39865.4216087963,2009-02-21,10:07:07
39.975825,116.299812,0,215,39865.4216203704,2009-02-21,10:07:08
39.975762,116.299823,0,214,39865.4216319444,2009-02-21,10:07:09
39.975714,116.299819,0,213,39865.4216435185,2009-02-21,10:07:10
39.975655,116.29982,0,213,39865.4216550926,2009-02-21,10:07:11
39.975596,116.299832,0,212,39865.4216666667,2009-02-21,10:07:12
39.975534,116.29985,0,211,39865.4216782407,2009-02-21,10:07:13
39.975475,116.299863,0,211,39865.4216898148,2009-02-21,10:07:14
39.975415,116.299883,0,210,39865.4217013889,2009-02-21,10:07:15
39.975352,116.2999,0,210,39865.421712963,2009-02-21,10:07:16
39.975281,116.299922,0,209,39865.421724537,2009-02-21,10:07:17
39.975208,116.299936,0,209,39865.4217361111,2009-02-21,10:07:18
39.975151,116.299956,0,208,39865.4217476852,2009-02-21,10:07:19
39.975097,116.299973,0,208,39865.4217592593,2009-02-21,10:07:20
39.975047,116.299985,0,207,39865.4217708333,2009-02-21,10:07:21
39.974985,116.299964,0,208,39865.4217824074,2009-02-21,10:07:22
39.974922,116.299943,0,208,39865.4217939815,2009-02-21,10:07:23
39.974856,116.299946,0,208,39865.4218055556,2009-02-21,10:07:24
39.974793,116.299973,0,209,39865.4218171296,2009-02-21,10:07:25
39.97474,116.29999,0,209,39865.4218287037,2009-02-21,10:07:26
39.97469,116.300013,0,210,39865.4218402778,2009-02-21,10:07:27
39.974639,116.300034,0,210,39865.4218634259,2009-02-21,10:07:29
39.974588,116.300067,0,212,39865.4218981481,2009-02-21,10:07:32
39.974573,116.300103,0,215,39865.4219560185,2009-02-21,10:07:37
39.974551,116.300099,0,216,39865.4220138889,2009-02-21,10:07:42
39.974551,116.300099,0,216,39865.4220486111,2009-02-21,10:07:45
39.974548,116.300099,0,216,39865.4220717593,2009-02-21,10:07:47
39.974539,116.300099,0,217,39865.4221296296,2009-02-21,10:07:52
39.974533,116.3001,0,219,39865.4221875,2009-02-21,10:07:57
39.97453,116.3001,0,220,39865.4222453704,2009-02-21,10:08:02
39.97453,116.3001,0,220,39865.4222800926,2009-02-21,10:08:05
39.974523,116.300108,0,222,39865.4223032407,2009-02-21,10:08:07
39.974468,116.30019,0,269,39865.4223263889,2009-02-21,10:08:09
39.974474,116.30019,0,271,39865.4223842593,2009-02-21,10:08:14
39.974478,116.300192,0,272,39865.4224421296,2009-02-21,10:08:19
39.974477,116.300194,0,274,39865.4225,2009-02-21,10:08:24
39.974477,116.300194,0,274,39865.4225347222,2009-02-21,10:08:27
39.97447,116.300196,0,274,39865.4225578704,2009-02-21,10:08:29
39.97446,116.300199,0,275,39865.4226157407,2009-02-21,10:08:34
39.974457,116.300204,0,276,39865.4226736111,2009-02-21,10:08:39
39.974462,116.300204,0,278,39865.4227314815,2009-02-21,10:08:44
39.974462,116.300202,0,279,39865.4227893518,2009-02-21,10:08:49
39.974458,116.300202,0,280,39865.4228472222,2009-02-21,10:08:54
39.97445,116.300202,0,280,39865.4229050926,2009-02-21,10:08:59
39.974454,116.3002,0,281,39865.422962963,2009-02-21,10:09:04
39.974457,116.3002,0,281,39865.4230208333,2009-02-21,10:09:09
39.974457,116.3002,0,281,39865.4230555556,2009-02-21,10:09:12
39.974454,116.300199,0,282,39865.4230787037,2009-02-21,10:09:14
39.974449,116.300139,0,285,39865.4231134259,2009-02-21,10:09:17
39.974425,116.300079,0,286,39865.4231365741,2009-02-21,10:09:19
39.97437,116.300024,0,288,39865.4231597222,2009-02-21,10:09:21
39.974341,116.299944,0,282,39865.4231828704,2009-02-21,10:09:23
39.974272,116.299905,0,277,39865.4232060185,2009-02-21,10:09:25
39.974223,116.299897,0,276,39865.4232175926,2009-02-21,10:09:26
39.974166,116.299891,0,277,39865.4232291667,2009-02-21,10:09:27
39.97409,116.299881,0,278,39865.4232407407,2009-02-21,10:09:28
39.974016,116.299875,0,278,39865.4232523148,2009-02-21,10:09:29
39.973938,116.299882,0,279,39865.4232638889,2009-02-21,10:09:30
39.973851,116.299893,0,281,39865.423275463,2009-02-21,10:09:31
39.973776,116.299917,0,282,39865.423287037,2009-02-21,10:09:32
39.973708,116.299931,0,284,39865.4232986111,2009-02-21,10:09:33
39.973631,116.299949,0,286,39865.4233101852,2009-02-21,10:09:34
39.973557,116.299955,0,288,39865.4233217593,2009-02-21,10:09:35
39.973484,116.299967,0,289,39865.4233333333,2009-02-21,10:09:36
39.973408,116.299983,0,291,39865.4233449074,2009-02-21,10:09:37
39.97334,116.300019,0,291,39865.4233564815,2009-02-21,10:09:38
39.973278,116.300036,0,292,39865.4233680556,2009-02-21,10:09:39
39.97321,116.300035,0,294,39865.4233796296,2009-02-21,10:09:40
39.973139,116.300037,0,295,39865.4233912037,2009-02-21,10:09:41
39.973076,116.300041,0,296,39865.4234027778,2009-02-21,10:09:42
39.973016,116.300048,0,297,39865.4234143518,2009-02-21,10:09:43
39.972947,116.300049,0,297,39865.4234259259,2009-02-21,10:09:44
39.972877,116.300049,0,298,39865.4234375,2009-02-21,10:09:45
39.972813,116.300044,0,298,39865.4234490741,2009-02-21,10:09:46
39.972743,116.300048,0,298,39865.4234606481,2009-02-21,10:09:47
39.972677,116.300063,0,298,39865.4234722222,2009-02-21,10:09:48
39.972611,116.300075,0,298,39865.4234837963,2009-02-21,10:09:49
39.972551,116.300075,0,298,39865.4234953704,2009-02-21,10:09:50
39.972489,116.300088,0,299,39865.4235069444,2009-02-21,10:09:51
39.972433,116.300093,0,299,39865.4235185185,2009-02-21,10:09:52
39.972375,116.300101,0,299,39865.4235300926,2009-02-21,10:09:53
39.972321,116.300102,0,299,39865.4235416667,2009-02-21,10:09:54
39.972263,116.300102,0,299,39865.4235532407,2009-02-21,10:09:55
39.972202,116.300108,0,300,39865.4235648148,2009-02-21,10:09:56
39.972138,116.30011,0,300,39865.4235763889,2009-02-21,10:09:57
39.972077,116.300107,0,299,39865.423587963,2009-02-21,10:09:58
39.972014,116.300104,0,299,39865.423599537,2009-02-21,10:09:59
39.97195,116.300097,0,300,39865.4236111111,2009-02-21,10:10:00
39.971876,116.300096,0,301,39865.4236226852,2009-02-21,10:10:01
39.971803,116.300104,0,302,39865.4236342593,2009-02-21,10:10:02
39.971734,116.300103,0,304,39865.4236458333,2009-02-21,10:10:03
39.971665,116.300109,0,304,39865.4236574074,2009-02-21,10:10:04
39.971592,116.300112,0,304,39865.4236689815,2009-02-21,10:10:05
39.971527,116.300137,0,309,39865.4236805556,2009-02-21,10:10:06
39.971466,116.300121,0,306,39865.4236921296,2009-02-21,10:10:07
39.971406,116.300123,0,307,39865.4237037037,2009-02-21,10:10:08
39.971344,116.300122,0,308,39865.4237152778,2009-02-21,10:10:09
39.971282,116.300108,0,309,39865.4237268518,2009-02-21,10:10:10
39.971218,116.300095,0,311,39865.4237384259,2009-02-21,10:10:11
39.971156,116.300089,0,311,39865.42375,2009-02-21,10:10:12
39.971097,116.300077,0,311,39865.4237615741,2009-02-21,10:10:13
39.97104,116.300063,0,309,39865.4237731481,2009-02-21,10:10:14
39.970989,116.300049,0,308,39865.4237847222,2009-02-21,10:10:15
39.97093,116.300045,0,309,39865.4238078704,2009-02-21,10:10:17
39.970869,116.300065,0,312,39865.4238310185,2009-02-21,10:10:19
39.970766,116.300044,0,316,39865.4238541667,2009-02-21,10:10:21
39.970708,116.300024,0,324,39865.4238773148,2009-02-21,10:10:23
39.970667,116.300015,0,332,39865.4239236111,2009-02-21,10:10:27
39.970634,116.300008,0,343,39865.4239814815,2009-02-21,10:10:32
39.970634,116.300008,0,343,39865.4240162037,2009-02-21,10:10:35
39.970626,116.30001,0,346,39865.4240393518,2009-02-21,10:10:37
39.970616,116.300012,0,347,39865.4240972222,2009-02-21,10:10:42
39.970616,116.300012,0,347,39865.4241319444,2009-02-21,10:10:45
39.970621,116.300011,0,348,39865.4241550926,2009-02-21,10:10:47
39.970632,116.300011,0,348,39865.424212963,2009-02-21,10:10:52
39.970636,116.300012,0,348,39865.4242708333,2009-02-21,10:10:57
39.970636,116.300012,0,348,39865.4243055556,2009-02-21,10:11:00
39.97063,116.300014,0,348,39865.4243287037,2009-02-21,10:11:02
39.970621,116.30002,0,347,39865.4243865741,2009-02-21,10:11:07
39.970621,116.30002,0,347,39865.4244212963,2009-02-21,10:11:10
39.970621,116.300022,0,347,39865.4244444444,2009-02-21,10:11:12
39.970455,116.300195,0,342,39865.4244907407,2009-02-21,10:11:16
39.970362,116.300384,0,409,39865.4264583333,2009-02-21,10:14:06
39.969758,116.300441,0,388,39865.4264814815,2009-02-21,10:14:08
39.969649,116.30046,0,353,39865.4265162037,2009-02-21,10:14:11
39.969591,116.300496,0,344,39865.4265277778,2009-02-21,10:14:12
39.96955,116.30053,0,330,39865.4265625,2009-02-21,10:14:15
39.969521,116.300543,0,314,39865.4265972222,2009-02-21,10:14:18
39.969497,116.300573,0,301,39865.4266319444,2009-02-21,10:14:21
39.96947,116.30062,0,293,39865.4266898148,2009-02-21,10:14:26
39.969466,116.300676,0,286,39865.426724537,2009-02-21,10:14:29
39.969465,116.300724,0,276,39865.4267708333,2009-02-21,10:14:33
39.969463,116.300777,0,273,39865.4268287037,2009-02-21,10:14:38
39.969468,116.300819,0,271,39865.4268865741,2009-02-21,10:14:43
39.969486,116.300864,0,260,39865.4268981481,2009-02-21,10:14:44
39.969491,116.300895,0,261,39865.4269560185,2009-02-21,10:14:49
39.969483,116.300959,0,265,39865.4270138889,2009-02-21,10:14:54
39.969465,116.30102,0,266,39865.4270717593,2009-02-21,10:14:59
39.96945,116.301089,0,268,39865.4271296296,2009-02-21,10:15:04
39.969474,116.301166,0,264,39865.4271875,2009-02-21,10:15:09
39.969505,116.301223,0,263,39865.4272337963,2009-02-21,10:15:13
39.969534,116.301279,0,262,39865.4272800926,2009-02-21,10:15:17
39.96956,116.301334,0,262,39865.427337963,2009-02-21,10:15:22
39.969556,116.301389,0,251,39865.4273611111,2009-02-21,10:15:24
39.969534,116.301454,0,235,39865.4273842593,2009-02-21,10:15:26
39.96956,116.301523,0,227,39865.4274305556,2009-02-21,10:15:30
39.969588,116.301568,0,222,39865.4274537037,2009-02-21,10:15:32
39.96963,116.301616,0,223,39865.4274884259,2009-02-21,10:15:35
39.969649,116.301676,0,223,39865.4275231481,2009-02-21,10:15:38
39.969683,116.301732,0,229,39865.4275694444,2009-02-21,10:15:42
39.969713,116.30179,0,236,39865.4276157407,2009-02-21,10:15:46
39.969753,116.301829,0,241,39865.427662037,2009-02-21,10:15:50
39.969804,116.301853,0,242,39865.4276967593,2009-02-21,10:15:53
39.969828,116.301914,0,244,39865.4277546296,2009-02-21,10:15:58
39.969886,116.30193,0,241,39865.4278009259,2009-02-21,10:16:02
39.96991,116.301989,0,243,39865.4278472222,2009-02-21,10:16:06
39.969953,116.302022,0,243,39865.4278819444,2009-02-21,10:16:09
39.969984,116.302072,0,247,39865.4279282407,2009-02-21,10:16:13
39.970003,116.30212,0,254,39865.427974537,2009-02-21,10:16:17
39.970012,116.302173,0,263,39865.4280208333,2009-02-21,10:16:21
39.970035,116.302208,0,275,39865.4280787037,2009-02-21,10:16:26
39.970082,116.302202,0,278,39865.4281365741,2009-02-21,10:16:31
39.970133,116.302191,0,287,39865.4281944444,2009-02-21,10:16:36
39.970177,116.302174,0,293,39865.4282291667,2009-02-21,10:16:39
39.970203,116.302187,0,307,39865.428275463,2009-02-21,10:16:43
39.970246,116.302193,0,291,39865.4283333333,2009-02-21,10:16:48
39.970246,116.302193,0,291,39865.4283680556,2009-02-21,10:16:51
39.970246,116.3022,0,290,39865.4283912037,2009-02-21,10:16:53
39.970251,116.302134,0,296,39865.4284375,2009-02-21,10:16:57
39.970226,116.302054,0,304,39865.4284837963,2009-02-21,10:17:01
39.97022,116.301965,0,310,39865.4285069444,2009-02-21,10:17:03
39.970211,116.301899,0,315,39865.4285300926,2009-02-21,10:17:05
39.970202,116.30184,0,319,39865.4285532407,2009-02-21,10:17:07
39.970182,116.301768,0,324,39865.428587963,2009-02-21,10:17:10
39.970135,116.301795,0,327,39865.4286342593,2009-02-21,10:17:14
39.9701,116.301871,0,328,39865.4286574074,2009-02-21,10:17:16
39.969966,116.302143,0,323,39865.4286689815,2009-02-21,10:17:17
39.970195,116.302486,0,322,39865.4287037037,2009-02-21,10:17:20
39.970174,116.302637,0,328,39865.4287384259,2009-02-21,10:17:23
39.970241,116.302764,0,327,39865.4287615741,2009-02-21,10:17:25
39.970277,116.302868,0,328,39865.4287962963,2009-02-21,10:17:28
39.970375,116.302915,0,329,39865.4288194444,2009-02-21,10:17:30
39.97041,116.302953,0,331,39865.4288425926,2009-02-21,10:17:32
39.970475,116.302948,0,326,39865.4288888889,2009-02-21,10:17:36
39.97051,116.302891,0,322,39865.4289351852,2009-02-21,10:17:40
39.970546,116.302849,0,325,39865.4289930556,2009-02-21,10:17:45
39.970567,116.302816,0,337,39865.4290393519,2009-02-21,10:17:49
39.970604,116.302838,0,347,39865.4290972222,2009-02-21,10:17:54
39.970633,116.302873,0,359,39865.4291550926,2009-02-21,10:17:59
39.970635,116.302879,0,367,39865.429212963,2009-02-21,10:18:04
39.970635,116.302879,0,367,39865.4292476852,2009-02-21,10:18:07
39.97063,116.30288,0,372,39865.4292708333,2009-02-21,10:18:09
39.970647,116.302879,0,379,39865.4293287037,2009-02-21,10:18:14
39.970662,116.302869,0,395,39865.4293634259,2009-02-21,10:18:17
39.970672,116.302854,0,404,39865.4294212963,2009-02-21,10:18:22
39.970708,116.302844,0,413,39865.4294791667,2009-02-21,10:18:27
39.970736,116.30289,0,424,39865.429537037,2009-02-21,10:18:32
39.970764,116.302939,0,429,39865.4295717593,2009-02-21,10:18:35
39.970787,116.303004,0,434,39865.4296180556,2009-02-21,10:18:39
39.970807,116.303109,0,442,39865.4296527778,2009-02-21,10:18:42
39.970811,116.303172,0,446,39865.4296643519,2009-02-21,10:18:43
39.970834,116.30326,0,449,39865.4296875,2009-02-21,10:18:45
39.970835,116.303343,0,450,39865.4297106481,2009-02-21,10:18:47
39.970875,116.303332,0,441,39865.4297222222,2009-02-21,10:18:48
39.970928,116.303324,0,439,39865.4297569444,2009-02-21,10:18:51
39.970969,116.303365,0,433,39865.4298032407,2009-02-21,10:18:55
39.971013,116.303406,0,429,39865.4298263889,2009-02-21,10:18:57
39.97103,116.303457,0,426,39865.4298842593,2009-02-21,10:19:02
39.97105,116.303479,0,426,39865.4299421296,2009-02-21,10:19:07
39.97105,116.303479,0,426,39865.4299768518,2009-02-21,10:19:10
39.97105,116.303481,0,429,39865.43,2009-02-21,10:19:12
39.971039,116.303496,0,431,39865.4300578704,2009-02-21,10:19:17
39.971042,116.303543,0,429,39865.4301157407,2009-02-21,10:19:22
39.97109,116.303553,0,426,39865.430150463,2009-02-21,10:19:25
39.971118,116.303604,0,425,39865.4302083333,2009-02-21,10:19:30
39.971106,116.303681,0,423,39865.4302546296,2009-02-21,10:19:34
39.971136,116.303736,0,422,39865.4303125,2009-02-21,10:19:39
39.971155,116.303812,0,417,39865.4303587963,2009-02-21,10:19:43
39.971174,116.303848,0,419,39865.4304166667,2009-02-21,10:19:48
39.971209,116.303867,0,421,39865.430474537,2009-02-21,10:19:53
39.971209,116.303867,0,421,39865.4305092593,2009-02-21,10:19:56
39.971216,116.303872,0,427,39865.4305324074,2009-02-21,10:19:58
39.97124,116.303923,0,432,39865.4305902778,2009-02-21,10:20:03
39.971278,116.304014,0,426,39865.430625,2009-02-21,10:20:06
39.971321,116.304037,0,424,39865.4306481481,2009-02-21,10:20:08
39.971365,116.304097,0,423,39865.4306712963,2009-02-21,10:20:10
39.971405,116.304152,0,421,39865.4306944444,2009-02-21,10:20:12
39.971436,116.304198,0,421,39865.4307175926,2009-02-21,10:20:14
39.971451,116.304263,0,423,39865.4307638889,2009-02-21,10:20:18
39.971458,116.304333,0,421,39865.4307986111,2009-02-21,10:20:21
39.971483,116.304396,0,422,39865.4308564815,2009-02-21,10:20:26
39.971502,116.304422,0,425,39865.4309143518,2009-02-21,10:20:31
39.971521,116.304424,0,429,39865.4309722222,2009-02-21,10:20:36
39.971567,116.304704,0,-143,39865.4367939815,2009-02-21,10:28:59
39.971585,116.304899,0,60,39865.4368055556,2009-02-21,10:29:00
39.971561,116.304895,0,74,39865.4368171296,2009-02-21,10:29:01
39.971464,116.304916,0,84,39865.4368402778,2009-02-21,10:29:03
39.971512,116.304931,0,86,39865.4368634259,2009-02-21,10:29:05
39.971589,116.304938,0,97,39865.436875,2009-02-21,10:29:06
39.971574,116.304956,0,117,39865.4369328704,2009-02-21,10:29:11
39.971591,116.305012,0,121,39865.4369907407,2009-02-21,10:29:16
39.971597,116.305058,0,127,39865.4370486111,2009-02-21,10:29:21
39.971606,116.305074,0,139,39865.4371064815,2009-02-21,10:29:26
39.971565,116.305094,0,147,39865.4371643519,2009-02-21,10:29:31
39.971513,116.305099,0,148,39865.4371990741,2009-02-21,10:29:34
39.97149,116.30509,0,153,39865.4372569444,2009-02-21,10:29:39
39.971484,116.305109,0,157,39865.4373148148,2009-02-21,10:29:44
39.971487,116.305117,0,161,39865.4373726852,2009-02-21,10:29:49
39.971491,116.305118,0,164,39865.4374305556,2009-02-21,10:29:54
39.971489,116.305116,0,168,39865.4374884259,2009-02-21,10:29:59
39.97149,116.305115,0,169,39865.4375462963,2009-02-21,10:30:04
39.971489,116.305114,0,171,39865.4376041667,2009-02-21,10:30:09
39.971493,116.305114,0,172,39865.437662037,2009-02-21,10:30:14
39.971493,116.305114,0,172,39865.4376967593,2009-02-21,10:30:17
39.971486,116.305113,0,174,39865.4377199074,2009-02-21,10:30:19
39.971476,116.305114,0,175,39865.4377777778,2009-02-21,10:30:24
39.971393,116.305129,0,174,39865.4378125,2009-02-21,10:30:27
39.971337,116.305136,0,173,39865.4378240741,2009-02-21,10:30:28
39.971269,116.305148,0,172,39865.4378472222,2009-02-21,10:30:30
39.971195,116.305144,0,171,39865.4378819444,2009-02-21,10:30:33
39.971146,116.305151,0,170,39865.4379166667,2009-02-21,10:30:36
39.971122,116.305157,0,170,39865.437974537,2009-02-21,10:30:41
39.971087,116.30518,0,171,39865.4380324074,2009-02-21,10:30:46
39.971077,116.305184,0,173,39865.4380902778,2009-02-21,10:30:51
39.971077,116.305184,0,173,39865.438125,2009-02-21,10:30:54
39.97108,116.305185,0,174,39865.4381481481,2009-02-21,10:30:56
39.97104,116.30519,0,175,39865.4382060185,2009-02-21,10:31:01
39.970987,116.305209,0,174,39865.4382407407,2009-02-21,10:31:04
39.970933,116.305238,0,175,39865.438275463,2009-02-21,10:31:07
39.970884,116.305215,0,176,39865.4383101852,2009-02-21,10:31:10
39.970826,116.30521,0,177,39865.4383449074,2009-02-21,10:31:13
39.970777,116.305213,0,177,39865.4383796296,2009-02-21,10:31:16
39.970721,116.305212,0,175,39865.4384143518,2009-02-21,10:31:19
39.970708,116.305212,0,176,39865.4384722222,2009-02-21,10:31:24
39.970708,116.305212,0,176,39865.4385069444,2009-02-21,10:31:27
39.97071,116.305212,0,176,39865.4385300926,2009-02-21,10:31:29
39.970664,116.305217,0,175,39865.4385532407,2009-02-21,10:31:31
39.970589,116.305232,0,175,39865.4385763889,2009-02-21,10:31:33
39.970527,116.305231,0,174,39865.438599537,2009-02-21,10:31:35
39.970477,116.305239,0,173,39865.4386226852,2009-02-21,10:31:37
39.97042,116.305229,0,175,39865.4386574074,2009-02-21,10:31:40
39.970359,116.305245,0,173,39865.4386689815,2009-02-21,10:31:41
39.9703,116.305251,0,171,39865.4387037037,2009-02-21,10:31:44
39.97023,116.305259,0,171,39865.4387268518,2009-02-21,10:31:46
39.970177,116.30526,0,171,39865.4387384259,2009-02-21,10:31:47
39.970099,116.305261,0,170,39865.4387615741,2009-02-21,10:31:49
39.970045,116.305269,0,171,39865.4387847222,2009-02-21,10:31:51
39.969994,116.305289,0,172,39865.4388194444,2009-02-21,10:31:54
39.969949,116.305289,0,175,39865.4388425926,2009-02-21,10:31:56
39.969921,116.305286,0,177,39865.438900463,2009-02-21,10:32:01
39.969901,116.305275,0,179,39865.4389583333,2009-02-21,10:32:06
39.969868,116.30528,0,180,39865.4390162037,2009-02-21,10:32:11
39.969812,116.305277,0,183,39865.4390509259,2009-02-21,10:32:14
39.969763,116.305273,0,184,39865.4390740741,2009-02-21,10:32:16
39.969711,116.305296,0,183,39865.4390972222,2009-02-21,10:32:18
39.969661,116.305314,0,183,39865.4391319444,2009-02-21,10:32:21
39.969654,116.305349,0,177,39865.4391898148,2009-02-21,10:32:26
39.969634,116.305378,0,171,39865.4392476852,2009-02-21,10:32:31
39.969584,116.305375,0,173,39865.4393055556,2009-02-21,10:32:36
39.969535,116.305376,0,174,39865.4393402778,2009-02-21,10:32:39
39.969486,116.305384,0,176,39865.4393981481,2009-02-21,10:32:44
39.969436,116.305372,0,177,39865.4394560185,2009-02-21,10:32:49
39.969387,116.305371,0,179,39865.4394907407,2009-02-21,10:32:52
39.969308,116.305363,0,181,39865.439537037,2009-02-21,10:32:56
39.969249,116.305361,0,182,39865.4395601852,2009-02-21,10:32:58
39.9692,116.30535,0,183,39865.4395717593,2009-02-21,10:32:59
39.969137,116.305352,0,184,39865.4395949074,2009-02-21,10:33:01
39.9691,116.305386,0,186,39865.4396296296,2009-02-21,10:33:04
39.96909,116.305433,0,193,39865.4396875,2009-02-21,10:33:09
39.96907,116.305477,0,201,39865.4397337963,2009-02-21,10:33:13
39.969058,116.305544,0,207,39865.4397916667,2009-02-21,10:33:18
39.96904,116.305609,0,212,39865.439849537,2009-02-21,10:33:23
39.969072,116.305662,0,215,39865.4398958333,2009-02-21,10:33:27
39.969079,116.30572,0,214,39865.4399305556,2009-02-21,10:33:30
39.969075,116.305793,0,210,39865.4399768518,2009-02-21,10:33:34
39.96909,116.305852,0,199,39865.44,2009-02-21,10:33:36
39.969073,116.305916,0,193,39865.4400347222,2009-02-21,10:33:39
39.969068,116.305984,0,188,39865.4400810185,2009-02-21,10:33:43
39.969059,116.306037,0,188,39865.4401388889,2009-02-21,10:33:48
39.969041,116.306095,0,190,39865.4401967593,2009-02-21,10:33:53
39.969036,116.30616,0,191,39865.4402546296,2009-02-21,10:33:58
39.969057,116.306218,0,189,39865.4402893518,2009-02-21,10:34:01
39.969068,116.306279,0,191,39865.4403356481,2009-02-21,10:34:05
39.96906,116.306335,0,192,39865.4403935185,2009-02-21,10:34:10
39.969075,116.306396,0,187,39865.4404282407,2009-02-21,10:34:13
39.969099,116.306445,0,179,39865.440474537,2009-02-21,10:34:17
39.969099,116.306445,0,179,39865.4405092593,2009-02-21,10:34:20
39.969102,116.306446,0,179,39865.4405324074,2009-02-21,10:34:22
39.969115,116.306452,0,175,39865.4405902778,2009-02-21,10:34:27
39.969138,116.306443,0,171,39865.4406481481,2009-02-21,10:34:32
39.969138,116.306443,0,171,39865.4406828704,2009-02-21,10:34:35
39.969137,116.306446,0,172,39865.4407060185,2009-02-21,10:34:37
39.969117,116.306472,0,175,39865.4407638889,2009-02-21,10:34:42
39.969117,116.306472,0,175,39865.4407986111,2009-02-21,10:34:45
39.969115,116.306472,0,176,39865.4408217593,2009-02-21,10:34:47
39.969085,116.306503,0,175,39865.4408796296,2009-02-21,10:34:52
39.969038,116.306535,0,174,39865.4409143519,2009-02-21,10:34:55
39.968993,116.306551,0,176,39865.4409490741,2009-02-21,10:34:58
39.968939,116.30657,0,179,39865.4409837963,2009-02-21,10:35:01
39.968891,116.306558,0,182,39865.4410185185,2009-02-21,10:35:04
39.968833,116.30656,0,185,39865.4410532407,2009-02-21,10:35:07
39.968783,116.306571,0,187,39865.441087963,2009-02-21,10:35:10
39.96873,116.306597,0,190,39865.4411342593,2009-02-21,10:35:14
39.968685,116.306607,0,193,39865.4411689815,2009-02-21,10:35:17
39.968672,116.306647,0,187,39865.4412268519,2009-02-21,10:35:22
39.968672,116.306647,0,187,39865.4412615741,2009-02-21,10:35:25
39.968676,116.306647,0,189,39865.4412847222,2009-02-21,10:35:27
39.96863,116.306644,0,187,39865.4413310185,2009-02-21,10:35:31
39.968618,116.306642,0,188,39865.4413888889,2009-02-21,10:35:36
39.968613,116.306643,0,189,39865.4414467593,2009-02-21,10:35:41
39.968611,116.306642,0,190,39865.4415046296,2009-02-21,10:35:46
39.96861,116.306642,0,190,39865.4415625,2009-02-21,10:35:51
39.96861,116.306642,0,190,39865.4415972222,2009-02-21,10:35:54
39.968606,116.306642,0,191,39865.4416203704,2009-02-21,10:35:56
39.96854,116.306614,0,190,39865.4416782407,2009-02-21,10:36:01
39.968482,116.306597,0,189,39865.4417013889,2009-02-21,10:36:03
39.968418,116.306593,0,191,39865.4417361111,2009-02-21,10:36:06
39.968373,116.306596,0,194,39865.4417708333,2009-02-21,10:36:09
39.968343,116.306595,0,195,39865.4418287037,2009-02-21,10:36:14
39.968292,116.306607,0,195,39865.4418634259,2009-02-21,10:36:17
39.968238,116.30661,0,195,39865.4418865741,2009-02-21,10:36:19
39.968186,116.306634,0,195,39865.4419097222,2009-02-21,10:36:21
39.968115,116.306657,0,195,39865.4419212963,2009-02-21,10:36:22
39.968056,116.306666,0,194,39865.4419444444,2009-02-21,10:36:24
39.967969,116.306697,0,193,39865.4419560185,2009-02-21,10:36:25
39.967922,116.306714,0,192,39865.4419675926,2009-02-21,10:36:26
39.967852,116.306706,0,190,39865.4419907407,2009-02-21,10:36:28
39.9678,116.306721,0,189,39865.442025463,2009-02-21,10:36:31
39.967755,116.306705,0,190,39865.4420717593,2009-02-21,10:36:35
39.967741,116.306676,0,192,39865.4421296296,2009-02-21,10:36:40
39.967719,116.306632,0,194,39865.4421875,2009-02-21,10:36:45
39.967733,116.30666,0,189,39865.4422453704,2009-02-21,10:36:50
39.967733,116.30666,0,189,39865.4422800926,2009-02-21,10:36:53
39.967736,116.306659,0,190,39865.4423032407,2009-02-21,10:36:55
39.967701,116.306659,0,193,39865.4423611111,2009-02-21,10:37:00
39.967647,116.306657,0,193,39865.4424189815,2009-02-21,10:37:05
39.967577,116.306665,0,193,39865.4424537037,2009-02-21,10:37:08
39.96749,116.306682,0,191,39865.4424884259,2009-02-21,10:37:11
39.967423,116.306681,0,189,39865.4425115741,2009-02-21,10:37:13
39.967375,116.30669,0,190,39865.4425231481,2009-02-21,10:37:14
39.967327,116.306702,0,190,39865.4425347222,2009-02-21,10:37:15
39.967268,116.306729,0,191,39865.4425578704,2009-02-21,10:37:17
39.967212,116.306731,0,193,39865.4425810185,2009-02-21,10:37:19
39.967148,116.306722,0,196,39865.4426041667,2009-02-21,10:37:21
39.967098,116.30674,0,196,39865.4426388889,2009-02-21,10:37:24
39.967042,116.306768,0,196,39865.4426736111,2009-02-21,10:37:27
39.96702,116.306812,0,193,39865.4427314815,2009-02-21,10:37:32
39.967002,116.306795,0,200,39865.4427893519,2009-02-21,10:37:37
39.967006,116.306793,0,203,39865.4428472222,2009-02-21,10:37:42
39.967006,116.306793,0,203,39865.4428819444,2009-02-21,10:37:45
39.966999,116.306788,0,206,39865.4429050926,2009-02-21,10:37:47
39.966938,116.30679,0,206,39865.4429398148,2009-02-21,10:37:50
39.966891,116.306788,0,207,39865.442962963,2009-02-21,10:37:52
39.96684,116.306808,0,208,39865.442974537,2009-02-21,10:37:53
39.966778,116.306813,0,208,39865.4429976852,2009-02-21,10:37:55
39.966722,116.306826,0,210,39865.4430324074,2009-02-21,10:37:58
39.966666,116.306838,0,211,39865.4430671296,2009-02-21,10:38:01
39.966619,116.306872,0,212,39865.4431018519,2009-02-21,10:38:04
39.966569,116.306906,0,214,39865.4431365741,2009-02-21,10:38:07
39.966526,116.306931,0,220,39865.4431712963,2009-02-21,10:38:10
39.966479,116.306923,0,225,39865.4432175926,2009-02-21,10:38:14
39.966423,116.306914,0,228,39865.4432523148,2009-02-21,10:38:17
39.966384,116.306847,0,223,39865.4432986111,2009-02-21,10:38:21
39.966373,116.306778,0,215,39865.4433101852,2009-02-21,10:38:22
39.966362,116.306714,0,206,39865.4433449074,2009-02-21,10:38:25
39.966342,116.306658,0,201,39865.4433912037,2009-02-21,10:38:29
39.966335,116.306592,0,199,39865.4434490741,2009-02-21,10:38:34
39.966325,116.306538,0,199,39865.4435069444,2009-02-21,10:38:39
39.96631,116.306474,0,195,39865.4435532407,2009-02-21,10:38:43
39.966274,116.306439,0,196,39865.443599537,2009-02-21,10:38:47
39.966255,116.306417,0,197,39865.4436574074,2009-02-21,10:38:52
39.966255,116.306417,0,197,39865.4436921296,2009-02-21,10:38:55
39.966258,116.306417,0,198,39865.4437152778,2009-02-21,10:38:57
39.966263,116.306406,0,201,39865.4437731481,2009-02-21,10:39:02
39.966265,116.306396,0,202,39865.4438310185,2009-02-21,10:39:07
39.96626,116.306387,0,204,39865.4438888889,2009-02-21,10:39:12
39.966112,116.306321,0,206,39865.4439351852,2009-02-21,10:39:16
39.966069,116.306286,0,206,39865.4439467593,2009-02-21,10:39:17
39.966054,116.306258,0,208,39865.4440046296,2009-02-21,10:39:22
39.96602,116.30624,0,210,39865.4440625,2009-02-21,10:39:27
