# Supplementary material for: Research on differential privacy protection method based on user tendency
Source: PLoS One. 2023 Oct 26;18(10):e0288823. doi: 10.1371/journal.pone.0288823 (PMC10602288; doi:10.1371/journal.pone.0288823)
Supplement: S2 Data — (ZIP) [file pone.0288823.s002.zip › Data 5-2/022/Trajectory/20090222041103.plt]

Geolife trajectory
WGS 84
Altitude is in Feet
Reserved 3
0,2,255,My Track,0,0,2,8421376
0
39.970172,116.302383,0,492,39866.1743402778,2009-02-22,04:11:03
39.970128,116.302319,0,492,39866.1743634259,2009-02-22,04:11:05
39.970138,116.302391,0,492,39866.174375,2009-02-22,04:11:06
39.969773,116.301585,0,190,39866.1744097222,2009-02-22,04:11:09
39.969733,116.301521,0,188,39866.1744212963,2009-02-22,04:11:10
39.969688,116.301503,0,188,39866.1744560185,2009-02-22,04:11:13
39.969635,116.30142,0,184,39866.1744907407,2009-02-22,04:11:16
39.969605,116.301376,0,182,39866.1745138889,2009-02-22,04:11:18
39.969583,116.301363,0,178,39866.1745717593,2009-02-22,04:11:23
39.969612,116.301358,0,177,39866.1746296296,2009-02-22,04:11:28
39.969624,116.301309,0,177,39866.1746875,2009-02-22,04:11:33
39.969628,116.301263,0,174,39866.1747453704,2009-02-22,04:11:38
39.969612,116.301202,0,174,39866.1747916667,2009-02-22,04:11:42
39.969553,116.301156,0,175,39866.1748263889,2009-02-22,04:11:45
39.969558,116.301139,0,178,39866.1748842593,2009-02-22,04:11:50
39.969525,116.301085,0,178,39866.1749189815,2009-02-22,04:11:53
39.969467,116.301049,0,179,39866.1749537037,2009-02-22,04:11:56
39.969446,116.301037,0,180,39866.1750115741,2009-02-22,04:12:01
39.969449,116.301049,0,182,39866.1750694444,2009-02-22,04:12:06
39.969435,116.301049,0,183,39866.1751273148,2009-02-22,04:12:11
39.969414,116.301037,0,185,39866.1751851852,2009-02-22,04:12:16
39.969392,116.301029,0,187,39866.1752430556,2009-02-22,04:12:21
39.969378,116.301017,0,190,39866.1753009259,2009-02-22,04:12:26
39.969391,116.300977,0,189,39866.1753587963,2009-02-22,04:12:31
39.969434,116.300979,0,194,39866.1754166667,2009-02-22,04:12:36
39.969424,116.300951,0,200,39866.175474537,2009-02-22,04:12:41
39.969427,116.300911,0,200,39866.1755324074,2009-02-22,04:12:46
39.969428,116.300876,0,199,39866.1755902778,2009-02-22,04:12:51
39.969534,116.300793,0,204,39866.1756134259,2009-02-22,04:12:53
39.969609,116.300693,0,204,39866.1756365741,2009-02-22,04:12:55
39.969689,116.300672,0,205,39866.1756481482,2009-02-22,04:12:56
39.96974,116.300629,0,206,39866.1756712963,2009-02-22,04:12:58
39.969787,116.300655,0,209,39866.1756944444,2009-02-22,04:13:00
39.969863,116.300687,0,208,39866.1757291667,2009-02-22,04:13:03
39.969905,116.300661,0,210,39866.175775463,2009-02-22,04:13:07
39.969947,116.300653,0,215,39866.1758333333,2009-02-22,04:13:12
39.969977,116.30066,0,221,39866.1758912037,2009-02-22,04:13:17
39.970003,116.300668,0,233,39866.1759490741,2009-02-22,04:13:22
39.970028,116.300709,0,242,39866.1759953704,2009-02-22,04:13:26
39.97005,116.300652,0,247,39866.1760532407,2009-02-22,04:13:31
39.970074,116.300598,0,248,39866.176087963,2009-02-22,04:13:34
39.970109,116.300554,0,253,39866.1761458333,2009-02-22,04:13:39
39.970146,116.300556,0,258,39866.1762037037,2009-02-22,04:13:44
39.970191,116.30058,0,263,39866.17625,2009-02-22,04:13:48
39.970218,116.300628,0,273,39866.1762962963,2009-02-22,04:13:52
39.970237,116.300643,0,278,39866.1763541667,2009-02-22,04:13:57
39.970262,116.300688,0,284,39866.1763888889,2009-02-22,04:14:00
39.970292,116.30071,0,294,39866.1764467593,2009-02-22,04:14:05
39.970308,116.300722,0,302,39866.1765046296,2009-02-22,04:14:10
39.970348,116.300734,0,309,39866.1765625,2009-02-22,04:14:15
39.970374,116.300697,0,315,39866.1766203704,2009-02-22,04:14:20
39.970388,116.300616,0,314,39866.1766435185,2009-02-22,04:14:22
39.970402,116.300548,0,314,39866.1766782407,2009-02-22,04:14:25
39.970431,116.300534,0,320,39866.1767361111,2009-02-22,04:14:30
39.97046,116.300573,0,328,39866.1767824074,2009-02-22,04:14:34
39.970484,116.30058,0,337,39866.1768402778,2009-02-22,04:14:39
39.970508,116.300612,0,348,39866.1768865741,2009-02-22,04:14:43
39.970545,116.30064,0,355,39866.1769328704,2009-02-22,04:14:47
39.970585,116.300662,0,366,39866.1769907407,2009-02-22,04:14:52
39.970596,116.300593,0,370,39866.177025463,2009-02-22,04:14:55
39.970619,116.300514,0,374,39866.1770717593,2009-02-22,04:14:59
39.970632,116.300381,0,380,39866.1770949074,2009-02-22,04:15:01
39.970642,116.300307,0,380,39866.1771064815,2009-02-22,04:15:02
39.970667,116.300264,0,367,39866.1771527778,2009-02-22,04:15:06
39.970681,116.300313,0,378,39866.1771875,2009-02-22,04:15:09
39.970711,116.300314,0,388,39866.1772453704,2009-02-22,04:15:14
39.970697,116.300299,0,394,39866.1773032407,2009-02-22,04:15:19
39.970718,116.300274,0,398,39866.1773611111,2009-02-22,04:15:24
39.970733,116.300332,0,408,39866.1774074074,2009-02-22,04:15:28
39.970747,116.300377,0,420,39866.1774652778,2009-02-22,04:15:33
39.970755,116.300425,0,427,39866.1775231481,2009-02-22,04:15:38
39.970765,116.300363,0,426,39866.1775462963,2009-02-22,04:15:40
39.970781,116.300347,0,431,39866.1776041667,2009-02-22,04:15:45
39.970792,116.300353,0,436,39866.177662037,2009-02-22,04:15:50
39.970842,116.300366,0,443,39866.1777199074,2009-02-22,04:15:55
39.97089,116.300372,0,450,39866.1777662037,2009-02-22,04:15:59
39.970934,116.300377,0,460,39866.1778240741,2009-02-22,04:16:04
39.97098,116.300393,0,465,39866.1778819444,2009-02-22,04:16:09
39.971021,116.300388,0,471,39866.1779398148,2009-02-22,04:16:14
39.971062,116.300409,0,477,39866.1779976852,2009-02-22,04:16:19
39.971103,116.300436,0,481,39866.1780324074,2009-02-22,04:16:22
39.971152,116.300482,0,482,39866.1780787037,2009-02-22,04:16:26
39.971199,116.300503,0,487,39866.178125,2009-02-22,04:16:30
39.971244,116.300527,0,492,39866.1781828704,2009-02-22,04:16:35
39.971276,116.300536,0,497,39866.1782407407,2009-02-22,04:16:40
39.971313,116.300574,0,500,39866.178275463,2009-02-22,04:16:43
39.971353,116.300608,0,502,39866.1783101852,2009-02-22,04:16:46
39.971392,116.30064,0,506,39866.1783564815,2009-02-22,04:16:50
39.971443,116.300667,0,508,39866.1784027778,2009-02-22,04:16:54
39.971491,116.300709,0,509,39866.1784490741,2009-02-22,04:16:58
39.971542,116.300749,0,511,39866.1784953704,2009-02-22,04:17:02
39.971576,116.300795,0,511,39866.1785185185,2009-02-22,04:17:04
39.971616,116.300849,0,512,39866.1785416667,2009-02-22,04:17:06
39.971661,116.300905,0,514,39866.1785763889,2009-02-22,04:17:09
39.971704,116.300997,0,512,39866.178587963,2009-02-22,04:17:10
39.97173,116.301071,0,515,39866.1786111111,2009-02-22,04:17:12
39.971773,116.301088,0,518,39866.1786458333,2009-02-22,04:17:15
39.971824,116.301068,0,517,39866.1786805556,2009-02-22,04:17:18
39.971868,116.301045,0,512,39866.1787037037,2009-02-22,04:17:20
39.971925,116.301036,0,505,39866.1787268519,2009-02-22,04:17:22
39.971969,116.30103,0,499,39866.17875,2009-02-22,04:17:24
39.972005,116.301021,0,502,39866.1788078704,2009-02-22,04:17:29
39.972045,116.301004,0,501,39866.1788657407,2009-02-22,04:17:34
39.972093,116.301006,0,500,39866.1789236111,2009-02-22,04:17:39
39.972125,116.300993,0,502,39866.1789814815,2009-02-22,04:17:44
39.97215,116.300974,0,506,39866.1790393519,2009-02-22,04:17:49
39.972181,116.300952,0,510,39866.1790972222,2009-02-22,04:17:54
39.972224,116.300918,0,515,39866.1791550926,2009-02-22,04:17:59
39.972259,116.300895,0,518,39866.179212963,2009-02-22,04:18:04
39.972301,116.3009,0,522,39866.1792708333,2009-02-22,04:18:09
39.972343,116.300865,0,524,39866.1793287037,2009-02-22,04:18:14
39.972397,116.300925,0,520,39866.1793518519,2009-02-22,04:18:16
39.972451,116.300948,0,520,39866.1793865741,2009-02-22,04:18:19
39.972493,116.300914,0,518,39866.1794328704,2009-02-22,04:18:23
39.972546,116.300926,0,516,39866.1794675926,2009-02-22,04:18:26
39.972591,116.300937,0,516,39866.1795138889,2009-02-22,04:18:30
39.972634,116.300917,0,515,39866.1795601852,2009-02-22,04:18:34
39.972691,116.300938,0,514,39866.1796180556,2009-02-22,04:18:39
39.972728,116.300913,0,513,39866.1796759259,2009-02-22,04:18:44
39.97277,116.300886,0,519,39866.1797337963,2009-02-22,04:18:49
39.972804,116.300845,0,520,39866.1797916667,2009-02-22,04:18:54
39.972842,116.300827,0,526,39866.179849537,2009-02-22,04:18:59
39.972883,116.300853,0,532,39866.1798958333,2009-02-22,04:19:03
39.972937,116.300918,0,540,39866.1799421296,2009-02-22,04:19:07
39.972983,116.300938,0,542,39866.18,2009-02-22,04:19:12
39.973012,116.300929,0,545,39866.1800578704,2009-02-22,04:19:17
39.973027,116.300897,0,541,39866.1801157407,2009-02-22,04:19:22
39.973077,116.300886,0,541,39866.1801388889,2009-02-22,04:19:24
39.973095,116.300821,0,541,39866.1801967593,2009-02-22,04:19:29
39.97311,116.300777,0,541,39866.1802546296,2009-02-22,04:19:34
39.97311,116.300736,0,541,39866.1803125,2009-02-22,04:19:39
39.973117,116.300727,0,542,39866.1803703704,2009-02-22,04:19:44
39.973117,116.300727,0,542,39866.1804050926,2009-02-22,04:19:47
39.973122,116.30073,0,541,39866.1804282407,2009-02-22,04:19:49
39.973133,116.300732,0,540,39866.1804861111,2009-02-22,04:19:54
39.973143,116.300708,0,538,39866.1805439815,2009-02-22,04:19:59
39.973158,116.300693,0,537,39866.1806018518,2009-02-22,04:20:04
39.973165,116.300719,0,537,39866.1806597222,2009-02-22,04:20:09
39.973179,116.300744,0,536,39866.1807175926,2009-02-22,04:20:14
39.921776,116.456547,0,95,39866.2094560185,2009-02-22,05:01:37
39.921796,116.456322,0,97,39866.2094675926,2009-02-22,05:01:38
39.921726,116.456224,0,108,39866.2094907407,2009-02-22,05:01:40
39.921714,116.456304,0,106,39866.209525463,2009-02-22,05:01:43
39.921687,116.456266,0,120,39866.2095601852,2009-02-22,05:01:46
39.92172,116.456303,0,130,39866.2095949074,2009-02-22,05:01:49
39.921696,116.456279,0,151,39866.2096527778,2009-02-22,05:01:54
39.921704,116.456314,0,163,39866.2097106481,2009-02-22,05:01:59
39.921727,116.456377,0,160,39866.2097453704,2009-02-22,05:02:02
39.921773,116.456479,0,147,39866.2097685185,2009-02-22,05:02:04
39.921799,116.456531,0,142,39866.2097800926,2009-02-22,05:02:05
39.921832,116.456575,0,145,39866.2098032407,2009-02-22,05:02:07
39.921856,116.456606,0,157,39866.209849537,2009-02-22,05:02:11
39.921835,116.456605,0,172,39866.2098958333,2009-02-22,05:02:15
39.921861,116.45663,0,184,39866.2099421296,2009-02-22,05:02:19
39.921881,116.456653,0,198,39866.21,2009-02-22,05:02:24
39.921809,116.456698,0,192,39866.2100578704,2009-02-22,05:02:29
39.92183,116.456755,0,201,39866.2101041667,2009-02-22,05:02:33
39.921844,116.456817,0,210,39866.210162037,2009-02-22,05:02:38
39.921847,116.456826,0,220,39866.2102199074,2009-02-22,05:02:43
39.921875,116.456873,0,227,39866.2102777778,2009-02-22,05:02:48
39.921862,116.456862,0,229,39866.2103356481,2009-02-22,05:02:53
39.921854,116.456912,0,236,39866.2103935185,2009-02-22,05:02:58
39.921816,116.456912,0,247,39866.2104398148,2009-02-22,05:03:02
39.921786,116.456956,0,249,39866.2104861111,2009-02-22,05:03:06
39.921755,116.457,0,252,39866.2105324074,2009-02-22,05:03:10
39.921777,116.457077,0,256,39866.2105787037,2009-02-22,05:03:14
39.92182,116.457141,0,253,39866.2105902778,2009-02-22,05:03:15
39.921858,116.457206,0,250,39866.2106018519,2009-02-22,05:03:16
39.921889,116.457253,0,250,39866.2106134259,2009-02-22,05:03:17
39.921928,116.457294,0,251,39866.210625,2009-02-22,05:03:18
39.921933,116.457337,0,256,39866.2106828704,2009-02-22,05:03:23
39.921945,116.457381,0,266,39866.2107407407,2009-02-22,05:03:28
39.921948,116.457426,0,276,39866.2107986111,2009-02-22,05:03:33
39.921945,116.45747,0,283,39866.2108564815,2009-02-22,05:03:38
39.921955,116.457515,0,293,39866.2109143519,2009-02-22,05:03:43
39.921941,116.457569,0,301,39866.2109722222,2009-02-22,05:03:48
39.921913,116.45762,0,308,39866.2110300926,2009-02-22,05:03:53
39.921905,116.457677,0,316,39866.211087963,2009-02-22,05:03:58
39.921914,116.457751,0,321,39866.2111342593,2009-02-22,05:04:02
39.921943,116.457794,0,327,39866.2111805556,2009-02-22,05:04:06
39.921959,116.457856,0,331,39866.2112152778,2009-02-22,05:04:09
39.921985,116.457911,0,336,39866.2112731481,2009-02-22,05:04:14
39.921993,116.457956,0,339,39866.2113310185,2009-02-22,05:04:19
39.921972,116.458014,0,342,39866.2113888889,2009-02-22,05:04:24
39.921954,116.45807,0,345,39866.2114467593,2009-02-22,05:04:29
39.921922,116.458119,0,346,39866.2115046296,2009-02-22,05:04:34
39.921907,116.45815,0,349,39866.2115625,2009-02-22,05:04:39
39.921885,116.458189,0,352,39866.2116203704,2009-02-22,05:04:44
39.921848,116.458237,0,354,39866.2116666667,2009-02-22,05:04:48
39.921846,116.458293,0,357,39866.211724537,2009-02-22,05:04:53
39.921827,116.458354,0,359,39866.2117708333,2009-02-22,05:04:57
39.921821,116.458416,0,362,39866.2118287037,2009-02-22,05:05:02
39.921788,116.458446,0,367,39866.2118865741,2009-02-22,05:05:07
39.921768,116.458496,0,373,39866.2119444444,2009-02-22,05:05:12
39.921757,116.458558,0,375,39866.2119907407,2009-02-22,05:05:16
39.921758,116.458619,0,380,39866.2120486111,2009-02-22,05:05:21
39.921764,116.458683,0,384,39866.2121064815,2009-02-22,05:05:26
39.921769,116.458752,0,387,39866.2121527778,2009-02-22,05:05:30
39.921765,116.458814,0,389,39866.2121990741,2009-02-22,05:05:34
39.921736,116.458866,0,390,39866.2122453704,2009-02-22,05:05:38
39.921729,116.458932,0,393,39866.2123032407,2009-02-22,05:05:43
39.921713,116.458986,0,398,39866.2123611111,2009-02-22,05:05:48
39.921708,116.459045,0,402,39866.2124074074,2009-02-22,05:05:52
39.921712,116.459097,0,406,39866.2124652778,2009-02-22,05:05:57
39.921711,116.459142,0,412,39866.2125231481,2009-02-22,05:06:02
39.921723,116.4592,0,415,39866.2125694444,2009-02-22,05:06:06
39.921695,116.459217,0,420,39866.2126273148,2009-02-22,05:06:11
39.921662,116.45923,0,423,39866.2126851852,2009-02-22,05:06:16
39.92166,116.459292,0,427,39866.2127430556,2009-02-22,05:06:21
39.921647,116.459361,0,431,39866.2128009259,2009-02-22,05:06:26
39.921619,116.459425,0,434,39866.2128587963,2009-02-22,05:06:31
39.921616,116.459483,0,438,39866.2129050926,2009-02-22,05:06:35
39.921626,116.459529,0,438,39866.212962963,2009-02-22,05:06:40
39.921604,116.459586,0,436,39866.2130092593,2009-02-22,05:06:44
39.92148,116.459551,0,428,39866.2130324074,2009-02-22,05:06:46
39.921399,116.459525,0,424,39866.2130555556,2009-02-22,05:06:48
39.921331,116.459514,0,420,39866.2130671296,2009-02-22,05:06:49
39.921276,116.45952,0,417,39866.2130902778,2009-02-22,05:06:51
39.921263,116.459588,0,416,39866.2131365741,2009-02-22,05:06:55
39.921268,116.459648,0,413,39866.2131712963,2009-02-22,05:06:58
39.921246,116.459699,0,414,39866.2132291667,2009-02-22,05:07:03
39.921254,116.459768,0,418,39866.213287037,2009-02-22,05:07:08
39.921282,116.459832,0,420,39866.2133217593,2009-02-22,05:07:11
39.921302,116.459885,0,421,39866.2133680556,2009-02-22,05:07:15
39.921326,116.459944,0,424,39866.2134143518,2009-02-22,05:07:19
39.921352,116.460016,0,426,39866.2134606481,2009-02-22,05:07:23
39.921371,116.460072,0,428,39866.2134953704,2009-02-22,05:07:26
39.921392,116.460123,0,428,39866.2135185185,2009-02-22,05:07:28
39.921422,116.460181,0,431,39866.2135648148,2009-02-22,05:07:32
39.921438,116.460245,0,431,39866.2136111111,2009-02-22,05:07:36
39.921446,116.460303,0,433,39866.2136689815,2009-02-22,05:07:41
39.921469,116.460365,0,434,39866.2137037037,2009-02-22,05:07:44
39.921512,116.460411,0,435,39866.2137268518,2009-02-22,05:07:46
39.92152,116.46048,0,435,39866.2137615741,2009-02-22,05:07:49
39.921536,116.460537,0,437,39866.2137962963,2009-02-22,05:07:52
39.921561,116.460611,0,439,39866.2138425926,2009-02-22,05:07:56
39.921606,116.460686,0,440,39866.2138773148,2009-02-22,05:07:59
39.921603,116.460769,0,443,39866.2139236111,2009-02-22,05:08:03
39.921524,116.4608,0,442,39866.2139467593,2009-02-22,05:08:05
39.921463,116.460785,0,442,39866.2139583333,2009-02-22,05:08:06
39.921365,116.460742,0,440,39866.2139699074,2009-02-22,05:08:07
39.921311,116.460764,0,442,39866.2140046296,2009-02-22,05:08:10
39.921265,116.460812,0,444,39866.2140625,2009-02-22,05:08:15
39.921259,116.460871,0,444,39866.2140972222,2009-02-22,05:08:18
39.921258,116.460919,0,443,39866.2141550926,2009-02-22,05:08:23
39.921266,116.460989,0,445,39866.2142013889,2009-02-22,05:08:27
39.921266,116.461042,0,446,39866.2142592593,2009-02-22,05:08:32
39.921268,116.461118,0,442,39866.2143055556,2009-02-22,05:08:36
39.921267,116.461181,0,446,39866.2143634259,2009-02-22,05:08:41
39.921287,116.461238,0,448,39866.2144097222,2009-02-22,05:08:45
39.921248,116.46127,0,442,39866.2144560185,2009-02-22,05:08:49
39.921204,116.461297,0,442,39866.2144907407,2009-02-22,05:08:52
39.921196,116.46137,0,442,39866.2145486111,2009-02-22,05:08:57
39.9212,116.461429,0,441,39866.2145949074,2009-02-22,05:09:01
39.921207,116.461488,0,439,39866.2146412037,2009-02-22,05:09:05
39.921218,116.461523,0,440,39866.2146990741,2009-02-22,05:09:10
39.921241,116.461602,0,435,39866.2147569444,2009-02-22,05:09:15
39.921266,116.461664,0,434,39866.2147916667,2009-02-22,05:09:18
39.92129,116.461726,0,434,39866.214837963,2009-02-22,05:09:22
39.921319,116.461788,0,431,39866.2148842593,2009-02-22,05:09:26
39.921328,116.461847,0,431,39866.2149189815,2009-02-22,05:09:29
39.921279,116.461867,0,430,39866.2149421296,2009-02-22,05:09:31
39.921212,116.461861,0,429,39866.2149537037,2009-02-22,05:09:32
39.921204,116.461921,0,427,39866.2149884259,2009-02-22,05:09:35
39.921209,116.461993,0,428,39866.2150462963,2009-02-22,05:09:40
39.921187,116.462035,0,427,39866.2151041667,2009-02-22,05:09:45
39.921198,116.462108,0,424,39866.215150463,2009-02-22,05:09:49
39.921174,116.462148,0,420,39866.2152083333,2009-02-22,05:09:54
39.921188,116.462213,0,415,39866.2152430556,2009-02-22,05:09:57
39.921164,116.462279,0,412,39866.2153009259,2009-02-22,05:10:02
39.921147,116.462434,0,407,39866.2153240741,2009-02-22,05:10:04
39.921125,116.462545,0,405,39866.2153356481,2009-02-22,05:10:05
39.9211,116.462607,0,405,39866.2153587963,2009-02-22,05:10:07
39.921102,116.46264,0,405,39866.2154166667,2009-02-22,05:10:12
39.921102,116.46264,0,405,39866.2154513889,2009-02-22,05:10:15
39.921106,116.462637,0,406,39866.215474537,2009-02-22,05:10:17
39.921055,116.462611,0,405,39866.2155324074,2009-02-22,05:10:22
39.921059,116.462634,0,400,39866.2155902778,2009-02-22,05:10:27
39.92104,116.462677,0,392,39866.2156481481,2009-02-22,05:10:32
39.921019,116.462696,0,388,39866.2157060185,2009-02-22,05:10:37
39.920994,116.462711,0,383,39866.2157638889,2009-02-22,05:10:42
39.921003,116.462754,0,383,39866.2158217593,2009-02-22,05:10:47
39.92099,116.462813,0,381,39866.2158680556,2009-02-22,05:10:51
39.920983,116.462818,0,382,39866.2159259259,2009-02-22,05:10:56
39.920983,116.462818,0,382,39866.2159606481,2009-02-22,05:10:59
39.920986,116.462822,0,382,39866.2159837963,2009-02-22,05:11:01
39.920992,116.462833,0,383,39866.2160416667,2009-02-22,05:11:06
39.921009,116.462891,0,382,39866.216087963,2009-02-22,05:11:10
39.920987,116.462909,0,380,39866.2161458333,2009-02-22,05:11:15
39.920936,116.462908,0,378,39866.2162037037,2009-02-22,05:11:20
39.920881,116.462915,0,380,39866.21625,2009-02-22,05:11:24
39.920831,116.462982,0,373,39866.2163078704,2009-02-22,05:11:29
39.920824,116.463029,0,366,39866.2163657407,2009-02-22,05:11:34
39.92074,116.463058,0,365,39866.216412037,2009-02-22,05:11:38
39.92071,116.46312,0,369,39866.2164236111,2009-02-22,05:11:39
39.920697,116.463179,0,365,39866.2164814815,2009-02-22,05:11:44
39.920698,116.463183,0,366,39866.2165393519,2009-02-22,05:11:49
39.920698,116.463183,0,366,39866.2165740741,2009-02-22,05:11:52
39.920693,116.463186,0,366,39866.2165972222,2009-02-22,05:11:54
39.920683,116.463194,0,367,39866.2166550926,2009-02-22,05:11:59
39.920683,116.463194,0,367,39866.2166898148,2009-02-22,05:12:02
39.920679,116.463199,0,367,39866.216712963,2009-02-22,05:12:04
39.920678,116.463187,0,368,39866.2167708333,2009-02-22,05:12:09
39.920692,116.463169,0,370,39866.2168287037,2009-02-22,05:12:14
39.920499,116.463233,0,344,39866.2168518519,2009-02-22,05:12:16
39.920451,116.463302,0,344,39866.2169097222,2009-02-22,05:12:21
39.920415,116.463323,0,344,39866.2169675926,2009-02-22,05:12:26
39.920374,116.463337,0,341,39866.217025463,2009-02-22,05:12:31
39.920326,116.463355,0,338,39866.2170833333,2009-02-22,05:12:36
39.920281,116.463358,0,328,39866.2171296296,2009-02-22,05:12:40
39.920259,116.463354,0,321,39866.2171875,2009-02-22,05:12:45
39.920209,116.463325,0,319,39866.2172453704,2009-02-22,05:12:50
39.920167,116.4633,0,317,39866.2173032407,2009-02-22,05:12:55
39.920089,116.463273,0,310,39866.217337963,2009-02-22,05:12:58
39.920068,116.4633,0,300,39866.2173958333,2009-02-22,05:13:03
39.920061,116.463305,0,299,39866.2174537037,2009-02-22,05:13:08
39.920061,116.463305,0,299,39866.2174884259,2009-02-22,05:13:11
39.920057,116.463304,0,297,39866.2175115741,2009-02-22,05:13:13
39.920028,116.463337,0,291,39866.2175694444,2009-02-22,05:13:18
39.919991,116.463344,0,288,39866.2176273148,2009-02-22,05:13:23
39.919927,116.463308,0,287,39866.2176851852,2009-02-22,05:13:28
39.919872,116.463289,0,286,39866.2177199074,2009-02-22,05:13:31
39.919823,116.463295,0,287,39866.2177662037,2009-02-22,05:13:35
39.919772,116.463313,0,283,39866.2178009259,2009-02-22,05:13:38
39.919722,116.463297,0,283,39866.2178356481,2009-02-22,05:13:41
39.919673,116.463309,0,287,39866.2178935185,2009-02-22,05:13:46
39.919631,116.463289,0,286,39866.2179398148,2009-02-22,05:13:50
39.919593,116.463288,0,285,39866.2179976852,2009-02-22,05:13:55
39.919549,116.463273,0,285,39866.2180324074,2009-02-22,05:13:58
39.919507,116.463287,0,280,39866.2180902778,2009-02-22,05:14:03
39.919468,116.463297,0,277,39866.2181481481,2009-02-22,05:14:08
39.919426,116.463279,0,275,39866.2182060185,2009-02-22,05:14:13
39.919401,116.463248,0,275,39866.2182638889,2009-02-22,05:14:18
39.919356,116.463227,0,272,39866.2182986111,2009-02-22,05:14:21
39.919301,116.463209,0,269,39866.2183449074,2009-02-22,05:14:25
39.919257,116.463194,0,266,39866.2183680556,2009-02-22,05:14:27
39.919192,116.463196,0,262,39866.2184027778,2009-02-22,05:14:30
39.919147,116.463193,0,259,39866.2184143519,2009-02-22,05:14:31
39.9191,116.463199,0,256,39866.2184259259,2009-02-22,05:14:32
39.91902,116.463212,0,251,39866.2184375,2009-02-22,05:14:33
39.918961,116.463222,0,248,39866.2184490741,2009-02-22,05:14:34
39.91888,116.463228,0,241,39866.2184606481,2009-02-22,05:14:35
39.91883,116.46323,0,237,39866.2184722222,2009-02-22,05:14:36
39.918759,116.463233,0,229,39866.2184953704,2009-02-22,05:14:38
39.9187,116.463249,0,224,39866.2185300926,2009-02-22,05:14:41
39.918655,116.463277,0,224,39866.2185763889,2009-02-22,05:14:45
39.918627,116.463297,0,221,39866.2186342593,2009-02-22,05:14:50
39.918582,116.46329,0,224,39866.2186805556,2009-02-22,05:14:54
39.918533,116.463287,0,222,39866.2187037037,2009-02-22,05:14:56
39.918483,116.463294,0,222,39866.21875,2009-02-22,05:15:00
39.918446,116.463319,0,226,39866.2188078704,2009-02-22,05:15:05
39.918413,116.463325,0,229,39866.2188657407,2009-02-22,05:15:10
39.918428,116.463382,0,234,39866.2189236111,2009-02-22,05:15:15
39.918439,116.463454,0,244,39866.2189583333,2009-02-22,05:15:18
39.918448,116.463486,0,249,39866.2190162037,2009-02-22,05:15:23
39.918452,116.463547,0,253,39866.2190625,2009-02-22,05:15:27
39.918463,116.463622,0,256,39866.2191087963,2009-02-22,05:15:31
39.918513,116.463679,0,259,39866.2191203704,2009-02-22,05:15:32
39.918502,116.463752,0,259,39866.2191666667,2009-02-22,05:15:36
39.918512,116.463823,0,262,39866.219212963,2009-02-22,05:15:40
39.918503,116.463902,0,262,39866.2192592593,2009-02-22,05:15:44
39.918472,116.463928,0,260,39866.2193171296,2009-02-22,05:15:49
39.918483,116.463937,0,260,39866.219375,2009-02-22,05:15:54
39.918494,116.463957,0,260,39866.2194328704,2009-02-22,05:15:59
39.918507,116.464011,0,262,39866.2194907407,2009-02-22,05:16:04
39.918537,116.464028,0,265,39866.2195486111,2009-02-22,05:16:09
39.918584,116.463999,0,267,39866.2195949074,2009-02-22,05:16:13
39.918593,116.463998,0,269,39866.2196527778,2009-02-22,05:16:18
39.91859,116.464003,0,269,39866.2197106481,2009-02-22,05:16:23
39.91859,116.464003,0,269,39866.2197453704,2009-02-22,05:16:26
39.918584,116.464003,0,268,39866.2197685185,2009-02-22,05:16:28
39.918574,116.464007,0,270,39866.2198263889,2009-02-22,05:16:33
39.918587,116.464073,0,271,39866.2198842593,2009-02-22,05:16:38
39.918597,116.464133,0,271,39866.2199189815,2009-02-22,05:16:41
39.91861,116.464203,0,272,39866.2199537037,2009-02-22,05:16:44
39.918633,116.464265,0,271,39866.22,2009-02-22,05:16:48
39.918636,116.464312,0,269,39866.2200578704,2009-02-22,05:16:53
39.918637,116.464351,0,267,39866.2201157407,2009-02-22,05:16:58
39.918613,116.464398,0,265,39866.2201736111,2009-02-22,05:17:03
39.918598,116.464463,0,263,39866.2202314815,2009-02-22,05:17:08
39.918596,116.464488,0,262,39866.2202893518,2009-02-22,05:17:13
39.918587,116.464483,0,262,39866.2203472222,2009-02-22,05:17:18
39.918587,116.464483,0,262,39866.2203819444,2009-02-22,05:17:21
39.918579,116.46448,0,262,39866.2204050926,2009-02-22,05:17:23
39.91857,116.46448,0,262,39866.220462963,2009-02-22,05:17:28
39.918571,116.464512,0,260,39866.2205208333,2009-02-22,05:17:33
39.918564,116.464493,0,259,39866.2205787037,2009-02-22,05:17:38
39.918573,116.464521,0,257,39866.2206365741,2009-02-22,05:17:43
39.918562,116.464562,0,254,39866.2206944444,2009-02-22,05:17:48
39.918552,116.464624,0,251,39866.2207407407,2009-02-22,05:17:52
39.918571,116.464665,0,250,39866.2207986111,2009-02-22,05:17:57
39.918614,116.464676,0,252,39866.2208564815,2009-02-22,05:18:02
39.918661,116.464682,0,254,39866.2209027778,2009-02-22,05:18:06
39.918686,116.464647,0,250,39866.2209606481,2009-02-22,05:18:11
39.918718,116.464622,0,247,39866.2210185185,2009-02-22,05:18:16
39.918734,116.464618,0,242,39866.2210763889,2009-02-22,05:18:21
39.918728,116.464656,0,237,39866.2211342593,2009-02-22,05:18:26
39.918726,116.464709,0,234,39866.2211921296,2009-02-22,05:18:31
39.918729,116.46476,0,232,39866.22125,2009-02-22,05:18:36
39.918726,116.464818,0,232,39866.2213078704,2009-02-22,05:18:41
39.91871,116.464876,0,228,39866.2213657407,2009-02-22,05:18:46
39.91869,116.464927,0,226,39866.2214236111,2009-02-22,05:18:51
39.918652,116.464943,0,229,39866.2214814815,2009-02-22,05:18:56
39.918643,116.46494,0,230,39866.2215393518,2009-02-22,05:19:01
39.918645,116.464933,0,230,39866.2215972222,2009-02-22,05:19:06
39.918643,116.464926,0,231,39866.2216550926,2009-02-22,05:19:11
39.91864,116.464926,0,231,39866.221712963,2009-02-22,05:19:16
39.91864,116.464926,0,231,39866.2217476852,2009-02-22,05:19:19
39.918642,116.46493,0,231,39866.2217708333,2009-02-22,05:19:21
39.918618,116.46487,0,230,39866.2218171296,2009-02-22,05:19:25
39.918603,116.464846,0,229,39866.221875,2009-02-22,05:19:30
39.918615,116.464866,0,229,39866.2219328704,2009-02-22,05:19:35
39.918654,116.4649,0,229,39866.2219907407,2009-02-22,05:19:40
39.918683,116.464962,0,228,39866.222037037,2009-02-22,05:19:44
39.918716,116.465018,0,228,39866.2220833333,2009-02-22,05:19:48
39.918752,116.465075,0,227,39866.2221296296,2009-02-22,05:19:52
39.918768,116.465098,0,226,39866.2221875,2009-02-22,05:19:57
39.918799,116.465126,0,225,39866.2222453704,2009-02-22,05:20:02
39.91882,116.46515,0,224,39866.2223032407,2009-02-22,05:20:07
39.918822,116.465203,0,223,39866.2223611111,2009-02-22,05:20:12
39.918798,116.465265,0,221,39866.2224189815,2009-02-22,05:20:17
39.918799,116.465349,0,220,39866.2224537037,2009-02-22,05:20:20
39.918751,116.465347,0,219,39866.2224768519,2009-02-22,05:20:22
39.918677,116.465309,0,219,39866.2225,2009-02-22,05:20:24
39.918627,116.465287,0,219,39866.2225231482,2009-02-22,05:20:26
39.918602,116.465303,0,219,39866.2225810185,2009-02-22,05:20:31
39.918597,116.465324,0,219,39866.2226388889,2009-02-22,05:20:36
39.918585,116.465352,0,218,39866.2226967593,2009-02-22,05:20:41
39.918548,116.465365,0,218,39866.2227546296,2009-02-22,05:20:46
39.918545,116.465424,0,217,39866.2227893519,2009-02-22,05:20:49
39.91855,116.465475,0,216,39866.2228472222,2009-02-22,05:20:54
39.918542,116.465502,0,218,39866.2229050926,2009-02-22,05:20:59
39.918586,116.465576,0,216,39866.2229166667,2009-02-22,05:21:00
39.918637,116.465665,0,213,39866.2229398148,2009-02-22,05:21:02
39.918665,116.465721,0,212,39866.222974537,2009-02-22,05:21:05
39.918887,116.465609,0,154,39866.2274421296,2009-02-22,05:27:31
39.918906,116.465547,0,157,39866.2274884259,2009-02-22,05:27:35
39.918901,116.465516,0,157,39866.2275462963,2009-02-22,05:27:40
39.918901,116.465516,0,157,39866.2275810185,2009-02-22,05:27:43
39.918896,116.46551,0,159,39866.2276041667,2009-02-22,05:27:45
39.918878,116.465527,0,159,39866.227662037,2009-02-22,05:27:50
39.918876,116.46552,0,159,39866.2277199074,2009-02-22,05:27:55
39.918877,116.465525,0,159,39866.2277777778,2009-02-22,05:28:00
39.918876,116.465531,0,159,39866.2278356481,2009-02-22,05:28:05
39.918876,116.465531,0,159,39866.2278703704,2009-02-22,05:28:08
39.918875,116.465534,0,159,39866.2278935185,2009-02-22,05:28:10
39.918869,116.465546,0,159,39866.2279513889,2009-02-22,05:28:15
39.918864,116.46556,0,159,39866.2280092593,2009-02-22,05:28:20
39.918861,116.465571,0,159,39866.2280671296,2009-02-22,05:28:25
39.918861,116.465571,0,159,39866.2281018518,2009-02-22,05:28:28
39.918864,116.465574,0,159,39866.228125,2009-02-22,05:28:30
39.91887,116.465565,0,159,39866.2281828704,2009-02-22,05:28:35
39.918841,116.465577,0,160,39866.2282407407,2009-02-22,05:28:40
39.918824,116.465593,0,159,39866.2282986111,2009-02-22,05:28:45
39.918793,116.465607,0,159,39866.2283564815,2009-02-22,05:28:50
39.918748,116.465625,0,159,39866.2283912037,2009-02-22,05:28:53
39.918698,116.465658,0,157,39866.2284375,2009-02-22,05:28:57
39.918648,116.46569,0,157,39866.2284722222,2009-02-22,05:29:00
39.918608,116.465722,0,155,39866.2285185185,2009-02-22,05:29:04
39.918572,116.465756,0,153,39866.2285763889,2009-02-22,05:29:09
39.918564,116.465765,0,152,39866.2286342593,2009-02-22,05:29:14
39.918563,116.465768,0,152,39866.2286921296,2009-02-22,05:29:19
39.918563,116.465768,0,152,39866.2287268518,2009-02-22,05:29:22
39.918566,116.465768,0,152,39866.22875,2009-02-22,05:29:24
39.918575,116.465765,0,153,39866.2288078704,2009-02-22,05:29:29
39.918557,116.465788,0,155,39866.2288657407,2009-02-22,05:29:34
39.918557,116.465788,0,155,39866.228900463,2009-02-22,05:29:37
39.91856,116.465784,0,155,39866.2289236111,2009-02-22,05:29:39
39.918567,116.465772,0,155,39866.2289814815,2009-02-22,05:29:44
39.918584,116.465756,0,156,39866.2290393518,2009-02-22,05:29:49
39.918614,116.465725,0,157,39866.2290972222,2009-02-22,05:29:54
39.918614,116.465725,0,157,39866.2291319444,2009-02-22,05:29:57
39.918621,116.465721,0,158,39866.2291550926,2009-02-22,05:29:59
39.918623,116.465747,0,157,39866.229212963,2009-02-22,05:30:04
39.918625,116.465747,0,159,39866.2292708333,2009-02-22,05:30:09
39.918625,116.465747,0,159,39866.2293055556,2009-02-22,05:30:12
39.918623,116.465746,0,160,39866.2293287037,2009-02-22,05:30:14
39.918602,116.46576,0,160,39866.2293865741,2009-02-22,05:30:19
39.918602,116.46576,0,160,39866.2294212963,2009-02-22,05:30:22
39.918608,116.465757,0,160,39866.2294444444,2009-02-22,05:30:24
39.918579,116.465741,0,160,39866.2295023148,2009-02-22,05:30:29
39.918579,116.465741,0,160,39866.229537037,2009-02-22,05:30:32
39.918576,116.465733,0,160,39866.2295601852,2009-02-22,05:30:34
39.918577,116.465724,0,160,39866.2296180556,2009-02-22,05:30:39
39.918583,116.465713,0,161,39866.2296759259,2009-02-22,05:30:44
39.918605,116.465692,0,162,39866.2297337963,2009-02-22,05:30:49
39.918619,116.465702,0,165,39866.2297916667,2009-02-22,05:30:54
39.91865,116.4657,0,166,39866.229849537,2009-02-22,05:30:59
39.918669,116.465721,0,169,39866.2299074074,2009-02-22,05:31:04
39.918685,116.465733,0,169,39866.2299652778,2009-02-22,05:31:09
39.918684,116.46574,0,172,39866.2300231481,2009-02-22,05:31:14
39.918687,116.465735,0,173,39866.2300810185,2009-02-22,05:31:19
39.918687,116.465735,0,173,39866.2301157407,2009-02-22,05:31:22
39.918693,116.465733,0,173,39866.2301388889,2009-02-22,05:31:24
39.918734,116.465707,0,177,39866.2301967593,2009-02-22,05:31:29
39.918768,116.465696,0,179,39866.2302546296,2009-02-22,05:31:34
39.918801,116.465694,0,179,39866.2303125,2009-02-22,05:31:39
39.918804,116.465717,0,181,39866.2303703704,2009-02-22,05:31:44
39.91879,116.465733,0,181,39866.2304282407,2009-02-22,05:31:49
39.918758,116.465775,0,186,39866.2304861111,2009-02-22,05:31:54
39.918746,116.465788,0,187,39866.2305439815,2009-02-22,05:31:59
39.918725,116.465794,0,187,39866.2306018519,2009-02-22,05:32:04
39.918704,116.465804,0,186,39866.2306597222,2009-02-22,05:32:09
39.918699,116.465793,0,182,39866.2307175926,2009-02-22,05:32:14
39.918699,116.465793,0,182,39866.2307523148,2009-02-22,05:32:17
39.918697,116.465797,0,181,39866.230775463,2009-02-22,05:32:19
39.918692,116.465811,0,181,39866.2308333333,2009-02-22,05:32:24
39.918691,116.465838,0,178,39866.2308912037,2009-02-22,05:32:29
39.918701,116.46584,0,176,39866.2309490741,2009-02-22,05:32:34
39.91871,116.465853,0,174,39866.2310069444,2009-02-22,05:32:39
39.918731,116.465866,0,171,39866.2310648148,2009-02-22,05:32:44
39.918777,116.465825,0,168,39866.2311111111,2009-02-22,05:32:48
39.918817,116.465773,0,166,39866.2311574074,2009-02-22,05:32:52
39.918841,116.46573,0,165,39866.2312152778,2009-02-22,05:32:57
39.918834,116.465714,0,165,39866.2312731481,2009-02-22,05:33:02
39.91879,116.465726,0,165,39866.2313194444,2009-02-22,05:33:06
39.918729,116.465748,0,164,39866.2313541667,2009-02-22,05:33:09
39.918729,116.465748,0,164,39866.2313888889,2009-02-22,05:33:12
39.918732,116.46575,0,164,39866.231412037,2009-02-22,05:33:14
39.918731,116.465759,0,164,39866.2314699074,2009-02-22,05:33:19
39.91872,116.465766,0,164,39866.2315277778,2009-02-22,05:33:24
39.918709,116.465774,0,164,39866.2315856481,2009-02-22,05:33:29
39.9187,116.465776,0,164,39866.2316435185,2009-02-22,05:33:34
39.9187,116.465776,0,164,39866.2316782407,2009-02-22,05:33:37
39.918695,116.465782,0,164,39866.2317013889,2009-02-22,05:33:39
39.918473,116.465747,0,197,39866.2430787037,2009-02-22,05:50:02
39.918417,116.46577,0,197,39866.243125,2009-02-22,05:50:06
39.918405,116.465799,0,197,39866.2431828704,2009-02-22,05:50:11
39.918403,116.465782,0,196,39866.2432407407,2009-02-22,05:50:16
39.918403,116.465782,0,196,39866.243275463,2009-02-22,05:50:19
39.918409,116.465786,0,195,39866.2432986111,2009-02-22,05:50:21
39.918414,116.465776,0,195,39866.2433564815,2009-02-22,05:50:26
39.918412,116.465766,0,195,39866.2434143518,2009-02-22,05:50:31
39.918424,116.46574,0,195,39866.2434722222,2009-02-22,05:50:36
39.91844,116.465712,0,198,39866.2435300926,2009-02-22,05:50:41
39.91846,116.465733,0,200,39866.243587963,2009-02-22,05:50:46
39.91846,116.465733,0,200,39866.2436226852,2009-02-22,05:50:49
39.918465,116.465727,0,200,39866.2436458333,2009-02-22,05:50:51
39.918461,116.465736,0,201,39866.2437037037,2009-02-22,05:50:56
39.918476,116.46575,0,201,39866.2437615741,2009-02-22,05:51:01
39.918532,116.465753,0,202,39866.2438078704,2009-02-22,05:51:05
39.91858,116.465772,0,203,39866.2438541667,2009-02-22,05:51:09
39.918614,116.465785,0,205,39866.243912037,2009-02-22,05:51:14
39.918659,116.465804,0,205,39866.2439467593,2009-02-22,05:51:17
39.9187,116.465792,0,205,39866.2440046296,2009-02-22,05:51:22
39.918725,116.465804,0,203,39866.2440625,2009-02-22,05:51:27
39.918725,116.465804,0,203,39866.2440972222,2009-02-22,05:51:30
39.918727,116.465803,0,199,39866.2441203704,2009-02-22,05:51:32
39.918695,116.465752,0,196,39866.2441782407,2009-02-22,05:51:37
39.918644,116.465725,0,191,39866.244224537,2009-02-22,05:51:41
39.918602,116.46572,0,185,39866.2442708333,2009-02-22,05:51:45
39.918583,116.46572,0,182,39866.2443287037,2009-02-22,05:51:50
39.918552,116.465741,0,175,39866.2443865741,2009-02-22,05:51:55
39.918545,116.465801,0,174,39866.2444444444,2009-02-22,05:52:00
39.918527,116.465836,0,172,39866.2445023148,2009-02-22,05:52:05
39.918499,116.465885,0,173,39866.2445486111,2009-02-22,05:52:09
39.91849,116.465918,0,174,39866.2446064815,2009-02-22,05:52:14
39.918493,116.465904,0,171,39866.2446643518,2009-02-22,05:52:19
39.918493,116.465904,0,171,39866.2446990741,2009-02-22,05:52:22
39.91849,116.465907,0,171,39866.2447222222,2009-02-22,05:52:24
39.918499,116.46591,0,171,39866.2447800926,2009-02-22,05:52:29
39.918527,116.465881,0,167,39866.244837963,2009-02-22,05:52:34
39.918567,116.465829,0,167,39866.2448842593,2009-02-22,05:52:38
39.918581,116.465772,0,166,39866.2449421296,2009-02-22,05:52:43
39.918561,116.465741,0,165,39866.245,2009-02-22,05:52:48
39.918519,116.465691,0,163,39866.2450462963,2009-02-22,05:52:52
39.918469,116.465678,0,163,39866.2450810185,2009-02-22,05:52:55
39.918398,116.465709,0,160,39866.2451157407,2009-02-22,05:52:58
39.918353,116.46574,0,158,39866.245162037,2009-02-22,05:53:02
39.918302,116.465752,0,157,39866.2451967593,2009-02-22,05:53:05
39.918263,116.465786,0,155,39866.2452546296,2009-02-22,05:53:10
39.918255,116.465803,0,153,39866.2453125,2009-02-22,05:53:15
39.918272,116.465776,0,156,39866.2453703704,2009-02-22,05:53:20
39.918284,116.465728,0,161,39866.2454282407,2009-02-22,05:53:25
39.918283,116.465694,0,167,39866.2454861111,2009-02-22,05:53:30
39.918317,116.465692,0,173,39866.2455439815,2009-02-22,05:53:35
39.918317,116.465692,0,173,39866.2455787037,2009-02-22,05:53:38
39.918321,116.46569,0,175,39866.2456018519,2009-02-22,05:53:40
39.918343,116.465694,0,176,39866.2456597222,2009-02-22,05:53:45
39.91839,116.465722,0,176,39866.2457060185,2009-02-22,05:53:49
39.918438,116.465735,0,177,39866.2457523148,2009-02-22,05:53:53
39.91847,116.465744,0,179,39866.2458101852,2009-02-22,05:53:58
39.918485,116.465756,0,180,39866.2458680556,2009-02-22,05:54:03
39.918485,116.465756,0,180,39866.2459027778,2009-02-22,05:54:06
39.91849,116.46576,0,182,39866.2459259259,2009-02-22,05:54:08
39.918494,116.46575,0,182,39866.2459837963,2009-02-22,05:54:13
39.918494,116.46575,0,182,39866.2460185185,2009-02-22,05:54:16
39.918492,116.465744,0,182,39866.2460416667,2009-02-22,05:54:18
39.918545,116.46576,0,183,39866.246087963,2009-02-22,05:54:22
39.918573,116.465761,0,184,39866.2461458333,2009-02-22,05:54:27
39.918604,116.465759,0,183,39866.2462037037,2009-02-22,05:54:32
39.918619,116.465758,0,181,39866.2462615741,2009-02-22,05:54:37
39.918637,116.465751,0,175,39866.2463194444,2009-02-22,05:54:42
39.918627,116.465771,0,174,39866.2463773148,2009-02-22,05:54:47
39.918627,116.465771,0,174,39866.246412037,2009-02-22,05:54:50
39.918625,116.465775,0,173,39866.2464351852,2009-02-22,05:54:52
39.918613,116.465779,0,172,39866.2464930556,2009-02-22,05:54:57
39.918654,116.465748,0,172,39866.2465509259,2009-02-22,05:55:02
39.918692,116.465713,0,175,39866.2465856481,2009-02-22,05:55:05
39.91875,116.465677,0,179,39866.2466319444,2009-02-22,05:55:09
39.91878,116.465659,0,182,39866.2466898148,2009-02-22,05:55:14
39.91878,116.465659,0,182,39866.246724537,2009-02-22,05:55:17
39.918788,116.465655,0,185,39866.2467476852,2009-02-22,05:55:19
39.918758,116.46567,0,188,39866.2468055556,2009-02-22,05:55:24
39.918712,116.465694,0,189,39866.2468518519,2009-02-22,05:55:28
39.918693,116.465709,0,190,39866.2469097222,2009-02-22,05:55:33
39.918693,116.465714,0,190,39866.2469675926,2009-02-22,05:55:38
39.91869,116.465715,0,190,39866.247025463,2009-02-22,05:55:43
39.918691,116.465718,0,190,39866.2470833333,2009-02-22,05:55:48
39.918691,116.465718,0,190,39866.2471180556,2009-02-22,05:55:51
39.918698,116.465717,0,191,39866.2471412037,2009-02-22,05:55:53
39.91872,116.465709,0,194,39866.2471990741,2009-02-22,05:55:58
39.918757,116.46569,0,200,39866.2472569444,2009-02-22,05:56:03
39.918771,116.465695,0,205,39866.2473148148,2009-02-22,05:56:08
39.918768,116.465715,0,208,39866.2473726852,2009-02-22,05:56:13
39.918749,116.46572,0,208,39866.2474305556,2009-02-22,05:56:18
39.918739,116.465716,0,207,39866.2474884259,2009-02-22,05:56:23
39.918741,116.465717,0,207,39866.2475462963,2009-02-22,05:56:28
39.91874,116.465715,0,208,39866.2476041667,2009-02-22,05:56:33
39.918739,116.465715,0,208,39866.247662037,2009-02-22,05:56:38
39.918741,116.465709,0,208,39866.2477199074,2009-02-22,05:56:43
39.918742,116.465704,0,208,39866.2477777778,2009-02-22,05:56:48
39.918736,116.465705,0,208,39866.2478356481,2009-02-22,05:56:53
39.918738,116.465705,0,209,39866.2478935185,2009-02-22,05:56:58
39.91874,116.46571,0,209,39866.2479513889,2009-02-22,05:57:03
39.918743,116.465715,0,208,39866.2480092593,2009-02-22,05:57:08
39.918747,116.465718,0,208,39866.2480671296,2009-02-22,05:57:13
39.918748,116.465718,0,209,39866.248125,2009-02-22,05:57:18
39.918746,116.465712,0,209,39866.2481828704,2009-02-22,05:57:23
39.918746,116.465712,0,209,39866.2482175926,2009-02-22,05:57:26
39.918751,116.465713,0,212,39866.2482407407,2009-02-22,05:57:28
39.918753,116.465693,0,215,39866.2482986111,2009-02-22,05:57:33
39.918718,116.465693,0,218,39866.2483564815,2009-02-22,05:57:38
39.91869,116.46571,0,218,39866.2484143519,2009-02-22,05:57:43
39.91869,116.46571,0,218,39866.2484490741,2009-02-22,05:57:46
39.918689,116.465717,0,216,39866.2484722222,2009-02-22,05:57:48
39.918665,116.46572,0,212,39866.2485300926,2009-02-22,05:57:53
39.918656,116.465705,0,211,39866.248587963,2009-02-22,05:57:58
39.91866,116.465698,0,210,39866.2486458333,2009-02-22,05:58:03
39.918664,116.465693,0,210,39866.2487037037,2009-02-22,05:58:08
39.918671,116.465693,0,210,39866.2487615741,2009-02-22,05:58:13
39.91867,116.4657,0,210,39866.2488194444,2009-02-22,05:58:18
39.918665,116.465706,0,210,39866.2488773148,2009-02-22,05:58:23
39.918666,116.465713,0,210,39866.2489351852,2009-02-22,05:58:28
39.918666,116.465713,0,210,39866.2489699074,2009-02-22,05:58:31
39.918672,116.465716,0,210,39866.2489930556,2009-02-22,05:58:33
39.918696,116.465741,0,215,39866.2490509259,2009-02-22,05:58:38
39.918696,116.465741,0,215,39866.2490856481,2009-02-22,05:58:41
39.918698,116.465739,0,220,39866.2491087963,2009-02-22,05:58:43
39.918679,116.465755,0,224,39866.2491666667,2009-02-22,05:58:48
39.918662,116.465778,0,228,39866.249224537,2009-02-22,05:58:53
39.918662,116.465778,0,228,39866.2492592593,2009-02-22,05:58:56
39.918663,116.465779,0,228,39866.2492824074,2009-02-22,05:58:58
39.918652,116.465789,0,231,39866.2493402778,2009-02-22,05:59:03
39.918606,116.465802,0,230,39866.2493981481,2009-02-22,05:59:08
39.918631,116.465825,0,231,39866.2494560185,2009-02-22,05:59:13
39.918631,116.465825,0,231,39866.2494907407,2009-02-22,05:59:16
39.918626,116.465833,0,231,39866.2495138889,2009-02-22,05:59:18
39.91861,116.465818,0,230,39866.2495717593,2009-02-22,05:59:23
39.91863,116.46579,0,229,39866.2496296296,2009-02-22,05:59:28
39.918627,116.465764,0,227,39866.2496875,2009-02-22,05:59:33
39.918607,116.465766,0,225,39866.2497453704,2009-02-22,05:59:38
39.918597,116.465778,0,225,39866.2498032407,2009-02-22,05:59:43
39.9186,116.465803,0,226,39866.2498611111,2009-02-22,05:59:48
39.918581,116.46581,0,227,39866.2499189815,2009-02-22,05:59:53
39.918592,116.465819,0,227,39866.2499768519,2009-02-22,05:59:58
39.918592,116.465819,0,227,39866.2500115741,2009-02-22,06:00:01
39.918592,116.465821,0,225,39866.2500347222,2009-02-22,06:00:03
39.918574,116.465805,0,224,39866.2500925926,2009-02-22,06:00:08
39.918582,116.465803,0,223,39866.250150463,2009-02-22,06:00:13
39.918582,116.465803,0,223,39866.2501851852,2009-02-22,06:00:16
39.91859,116.465796,0,223,39866.2502083333,2009-02-22,06:00:18
39.918604,116.465805,0,223,39866.2502662037,2009-02-22,06:00:23
39.918617,116.465795,0,223,39866.2503240741,2009-02-22,06:00:28
39.918616,116.465757,0,223,39866.2503819444,2009-02-22,06:00:33
39.918615,116.46575,0,221,39866.2504398148,2009-02-22,06:00:38
39.918615,116.46575,0,221,39866.250474537,2009-02-22,06:00:41
39.91861,116.465743,0,220,39866.2504976852,2009-02-22,06:00:43
39.918621,116.465738,0,220,39866.2505555556,2009-02-22,06:00:48
39.918621,116.465738,0,220,39866.2505902778,2009-02-22,06:00:51
39.918629,116.465741,0,221,39866.2506134259,2009-02-22,06:00:53
39.918613,116.46574,0,222,39866.2506712963,2009-02-22,06:00:58
39.918614,116.465737,0,222,39866.2507291667,2009-02-22,06:01:03
39.918618,116.465737,0,222,39866.250787037,2009-02-22,06:01:08
39.918618,116.465737,0,222,39866.2508217593,2009-02-22,06:01:11
39.918625,116.46574,0,222,39866.2508449074,2009-02-22,06:01:13
39.918635,116.465741,0,223,39866.2509027778,2009-02-22,06:01:18
39.918646,116.465744,0,223,39866.2509606481,2009-02-22,06:01:23
39.918663,116.465788,0,226,39866.2510185185,2009-02-22,06:01:28
39.918645,116.465812,0,229,39866.2510763889,2009-02-22,06:01:33
39.918641,116.46581,0,230,39866.2511342593,2009-02-22,06:01:38
39.918635,116.465808,0,233,39866.2511921296,2009-02-22,06:01:43
39.918631,116.465815,0,235,39866.25125,2009-02-22,06:01:48
39.918631,116.465817,0,235,39866.2513078704,2009-02-22,06:01:53
39.918631,116.465817,0,235,39866.2513425926,2009-02-22,06:01:56
39.918625,116.465811,0,236,39866.2513657407,2009-02-22,06:01:58
39.918615,116.465804,0,236,39866.2514236111,2009-02-22,06:02:03
39.918605,116.4658,0,236,39866.2514814815,2009-02-22,06:02:08
39.918596,116.465798,0,236,39866.2515393518,2009-02-22,06:02:13
39.918595,116.4658,0,235,39866.2515972222,2009-02-22,06:02:18
39.918598,116.465799,0,235,39866.2516550926,2009-02-22,06:02:23
39.9186,116.465798,0,235,39866.251712963,2009-02-22,06:02:28
39.9186,116.465798,0,235,39866.2517476852,2009-02-22,06:02:31
39.9186,116.4658,0,235,39866.2517708333,2009-02-22,06:02:33
39.918587,116.465811,0,234,39866.2518287037,2009-02-22,06:02:38
39.918578,116.465813,0,234,39866.2518865741,2009-02-22,06:02:43
39.918578,116.465813,0,234,39866.2519212963,2009-02-22,06:02:46
39.918575,116.465808,0,234,39866.2519444444,2009-02-22,06:02:48
39.918558,116.465812,0,234,39866.2520023148,2009-02-22,06:02:53
39.918505,116.465835,0,233,39866.2520601852,2009-02-22,06:02:58
39.918472,116.465829,0,233,39866.2521180556,2009-02-22,06:03:03
39.918457,116.465835,0,232,39866.2521759259,2009-02-22,06:03:08
39.918441,116.465821,0,232,39866.2522337963,2009-02-22,06:03:13
39.918455,116.465837,0,231,39866.2522916667,2009-02-22,06:03:18
39.918514,116.465837,0,230,39866.252337963,2009-02-22,06:03:22
39.918458,116.465845,0,230,39866.2523842593,2009-02-22,06:03:26
39.918448,116.46584,0,230,39866.2524421296,2009-02-22,06:03:31
39.918431,116.465835,0,229,39866.2525,2009-02-22,06:03:36
39.918432,116.465829,0,229,39866.2525578704,2009-02-22,06:03:41
39.918432,116.465829,0,229,39866.2525925926,2009-02-22,06:03:44
39.918439,116.46583,0,229,39866.2526157407,2009-02-22,06:03:46
39.918502,116.465826,0,229,39866.252650463,2009-02-22,06:03:49
39.918565,116.465819,0,229,39866.2526851852,2009-02-22,06:03:52
39.918609,116.465806,0,231,39866.2527083333,2009-02-22,06:03:54
39.918666,116.465791,0,234,39866.2527314815,2009-02-22,06:03:56
39.918711,116.465775,0,235,39866.2527662037,2009-02-22,06:03:59
39.918757,116.465754,0,236,39866.2528009259,2009-02-22,06:04:02
39.918805,116.465734,0,235,39866.2528587963,2009-02-22,06:04:07
39.918815,116.46572,0,231,39866.2529166667,2009-02-22,06:04:12
39.918815,116.46572,0,231,39866.2529513889,2009-02-22,06:04:15
39.918812,116.465712,0,229,39866.252974537,2009-02-22,06:04:17
39.918767,116.465719,0,225,39866.2530324074,2009-02-22,06:04:22
39.918761,116.465714,0,224,39866.2530902778,2009-02-22,06:04:27
39.918763,116.46571,0,223,39866.2531481481,2009-02-22,06:04:32
39.918763,116.465714,0,223,39866.2532060185,2009-02-22,06:04:37
39.918763,116.465714,0,223,39866.2532407407,2009-02-22,06:04:40
39.918758,116.465719,0,223,39866.2532638889,2009-02-22,06:04:42
39.91871,116.465723,0,227,39866.2533217593,2009-02-22,06:04:47
39.918701,116.465734,0,228,39866.2533796296,2009-02-22,06:04:52
39.918698,116.465742,0,228,39866.2534375,2009-02-22,06:04:57
39.918692,116.465747,0,228,39866.2534953704,2009-02-22,06:05:02
39.918692,116.465747,0,228,39866.2535300926,2009-02-22,06:05:05
39.918688,116.465755,0,228,39866.2535532407,2009-02-22,06:05:07
39.918738,116.46573,0,231,39866.2536111111,2009-02-22,06:05:12
39.918782,116.465707,0,233,39866.2536458333,2009-02-22,06:05:15
39.918827,116.465694,0,236,39866.2536921296,2009-02-22,06:05:19
39.918848,116.46572,0,241,39866.25375,2009-02-22,06:05:24
39.918864,116.465726,0,247,39866.2538078704,2009-02-22,06:05:29
39.918873,116.465725,0,248,39866.2538657407,2009-02-22,06:05:34
39.918877,116.465711,0,253,39866.2539236111,2009-02-22,06:05:39
39.918894,116.465704,0,256,39866.2539814815,2009-02-22,06:05:44
39.918899,116.465714,0,260,39866.2540393519,2009-02-22,06:05:49
39.918901,116.46571,0,261,39866.2540972222,2009-02-22,06:05:54
39.918899,116.465705,0,261,39866.2541550926,2009-02-22,06:05:59
39.918902,116.465705,0,261,39866.254212963,2009-02-22,06:06:04
39.918902,116.465705,0,261,39866.2542476852,2009-02-22,06:06:07
39.918909,116.465712,0,261,39866.2542708333,2009-02-22,06:06:09
39.918912,116.465735,0,260,39866.2543287037,2009-02-22,06:06:14
39.918912,116.465736,0,258,39866.2543865741,2009-02-22,06:06:19
39.918918,116.46574,0,258,39866.2544444444,2009-02-22,06:06:24
39.918924,116.465742,0,258,39866.2545023148,2009-02-22,06:06:29
39.918926,116.465743,0,258,39866.2545601852,2009-02-22,06:06:34
39.918918,116.465751,0,258,39866.2546180556,2009-02-22,06:06:39
39.918911,116.465757,0,258,39866.2546759259,2009-02-22,06:06:44
39.918911,116.465757,0,258,39866.2547106481,2009-02-22,06:06:47
39.918905,116.465765,0,258,39866.2547337963,2009-02-22,06:06:49
39.918896,116.465766,0,258,39866.2547916667,2009-02-22,06:06:54
39.918896,116.465766,0,258,39866.2548263889,2009-02-22,06:06:57
39.918888,116.465772,0,258,39866.254849537,2009-02-22,06:06:59
39.918874,116.465789,0,257,39866.2549074074,2009-02-22,06:07:04
39.918853,116.465834,0,255,39866.2549652778,2009-02-22,06:07:09
39.918833,116.465863,0,255,39866.2550231481,2009-02-22,06:07:14
39.918835,116.465876,0,254,39866.2550810185,2009-02-22,06:07:19
39.918847,116.465881,0,254,39866.2551388889,2009-02-22,06:07:24
39.918857,116.465882,0,254,39866.2551967593,2009-02-22,06:07:29
39.918857,116.465882,0,254,39866.2552314815,2009-02-22,06:07:32
39.91886,116.465877,0,254,39866.2552546296,2009-02-22,06:07:34
39.918842,116.465872,0,252,39866.2553125,2009-02-22,06:07:39
39.918843,116.465864,0,252,39866.2553703704,2009-02-22,06:07:44
39.918843,116.465864,0,252,39866.2554050926,2009-02-22,06:07:47
39.918837,116.465867,0,252,39866.2554282407,2009-02-22,06:07:49
39.918826,116.465868,0,252,39866.2554861111,2009-02-22,06:07:54
39.918826,116.465868,0,252,39866.2555208333,2009-02-22,06:07:57
39.918818,116.465867,0,252,39866.2555439815,2009-02-22,06:07:59
39.918796,116.465876,0,250,39866.2556018519,2009-02-22,06:08:04
39.91876,116.465861,0,250,39866.2556597222,2009-02-22,06:08:09
39.918737,116.465849,0,250,39866.2557175926,2009-02-22,06:08:14
39.918741,116.465835,0,249,39866.255775463,2009-02-22,06:08:19
39.918737,116.46583,0,249,39866.2558333333,2009-02-22,06:08:24
39.918742,116.465827,0,249,39866.2558912037,2009-02-22,06:08:29
39.918742,116.465827,0,249,39866.2559259259,2009-02-22,06:08:32
39.918749,116.465833,0,249,39866.2559490741,2009-02-22,06:08:34
39.918728,116.465843,0,249,39866.2560069444,2009-02-22,06:08:39
39.918684,116.465854,0,249,39866.2560648148,2009-02-22,06:08:44
39.918658,116.465877,0,249,39866.2561226852,2009-02-22,06:08:49
39.918438,116.46573,0,225,39866.2588773148,2009-02-22,06:12:47
39.918409,116.465706,0,223,39866.2589351852,2009-02-22,06:12:52
39.918393,116.465672,0,222,39866.2589930556,2009-02-22,06:12:57
39.918393,116.465661,0,222,39866.2590509259,2009-02-22,06:13:02
39.918424,116.465679,0,222,39866.2591087963,2009-02-22,06:13:07
39.918471,116.465715,0,222,39866.2591319444,2009-02-22,06:13:09
39.918514,116.46574,0,222,39866.2591550926,2009-02-22,06:13:11
39.918552,116.465777,0,222,39866.2592013889,2009-02-22,06:13:15
39.918569,116.46578,0,222,39866.2592592593,2009-02-22,06:13:20
39.918585,116.465783,0,221,39866.2593171296,2009-02-22,06:13:25
39.918596,116.465799,0,221,39866.259375,2009-02-22,06:13:30
39.918623,116.465797,0,221,39866.2594328704,2009-02-22,06:13:35
39.918632,116.46579,0,220,39866.2594907407,2009-02-22,06:13:40
39.918608,116.465757,0,219,39866.2595486111,2009-02-22,06:13:45
39.918593,116.465717,0,218,39866.2596064815,2009-02-22,06:13:50
39.918587,116.46576,0,218,39866.2596643518,2009-02-22,06:13:55
39.918586,116.465777,0,219,39866.2597222222,2009-02-22,06:14:00
39.918585,116.465791,0,219,39866.2597800926,2009-02-22,06:14:05
39.918594,116.465842,0,219,39866.259837963,2009-02-22,06:14:10
39.918614,116.465896,0,219,39866.2598958333,2009-02-22,06:14:15
39.918606,116.465894,0,221,39866.2599537037,2009-02-22,06:14:20
39.918614,116.46589,0,221,39866.2600115741,2009-02-22,06:14:25
39.918614,116.46589,0,221,39866.2600462963,2009-02-22,06:14:28
39.918619,116.465894,0,221,39866.2600694444,2009-02-22,06:14:30
39.918594,116.465938,0,219,39866.2601273148,2009-02-22,06:14:35
39.918552,116.46596,0,218,39866.2601736111,2009-02-22,06:14:39
39.918537,116.46597,0,218,39866.2602314815,2009-02-22,06:14:44
39.918537,116.46597,0,218,39866.2602662037,2009-02-22,06:14:47
39.918534,116.465977,0,218,39866.2602893518,2009-02-22,06:14:49
39.918512,116.465952,0,218,39866.2603472222,2009-02-22,06:14:54
39.918474,116.465927,0,218,39866.2604050926,2009-02-22,06:14:59
39.918446,116.465924,0,217,39866.260462963,2009-02-22,06:15:04
39.918418,116.465911,0,216,39866.2605208333,2009-02-22,06:15:09
39.918381,116.465896,0,215,39866.2605787037,2009-02-22,06:15:14
39.918372,116.465885,0,215,39866.2606365741,2009-02-22,06:15:19
39.918375,116.465885,0,215,39866.2606944444,2009-02-22,06:15:24
39.918375,116.465885,0,215,39866.2607291667,2009-02-22,06:15:27
39.918375,116.465893,0,215,39866.2607523148,2009-02-22,06:15:29
39.918377,116.46591,0,215,39866.2608101852,2009-02-22,06:15:34
39.918382,116.465941,0,216,39866.2608680556,2009-02-22,06:15:39
39.918393,116.465945,0,215,39866.2609259259,2009-02-22,06:15:44
39.918386,116.46594,0,215,39866.2609837963,2009-02-22,06:15:49
39.918386,116.46594,0,215,39866.2610185185,2009-02-22,06:15:52
39.918381,116.465933,0,215,39866.2610416667,2009-02-22,06:15:54
39.918376,116.465897,0,215,39866.261099537,2009-02-22,06:15:59
39.918365,116.465855,0,215,39866.2611574074,2009-02-22,06:16:04
39.918345,116.465818,0,216,39866.2612152778,2009-02-22,06:16:09
39.918345,116.465818,0,216,39866.26125,2009-02-22,06:16:12
39.918343,116.46582,0,216,39866.2612731481,2009-02-22,06:16:14
39.918343,116.465809,0,216,39866.2613310185,2009-02-22,06:16:19
39.918341,116.465798,0,216,39866.2613888889,2009-02-22,06:16:24
39.918341,116.465789,0,216,39866.2614467593,2009-02-22,06:16:29
39.918338,116.465783,0,216,39866.2615046296,2009-02-22,06:16:34
39.918338,116.465783,0,216,39866.2615393519,2009-02-22,06:16:37
39.918337,116.465776,0,216,39866.2615625,2009-02-22,06:16:39
39.91852,116.465947,0,202,39866.2653356481,2009-02-22,06:22:05
39.918562,116.465978,0,201,39866.2653935185,2009-02-22,06:22:10
39.918596,116.465996,0,201,39866.2654513889,2009-02-22,06:22:15
39.918614,116.466014,0,200,39866.2655092593,2009-02-22,06:22:20
39.918597,116.466024,0,199,39866.2655671296,2009-02-22,06:22:25
39.91856,116.466024,0,198,39866.265625,2009-02-22,06:22:30
39.918544,116.466019,0,198,39866.2656828704,2009-02-22,06:22:35
39.918542,116.466018,0,198,39866.2657407407,2009-02-22,06:22:40
39.918541,116.466019,0,198,39866.2657986111,2009-02-22,06:22:45
39.918541,116.466019,0,198,39866.2658333333,2009-02-22,06:22:48
39.918537,116.466019,0,198,39866.2658564815,2009-02-22,06:22:50
39.918506,116.466,0,198,39866.2659143518,2009-02-22,06:22:55
39.918468,116.465973,0,198,39866.2659722222,2009-02-22,06:23:00
39.918449,116.46594,0,198,39866.2660300926,2009-02-22,06:23:05
39.918442,116.465936,0,198,39866.266087963,2009-02-22,06:23:10
39.918442,116.465936,0,198,39866.2661226852,2009-02-22,06:23:13
39.91844,116.465931,0,198,39866.2661458333,2009-02-22,06:23:15
39.91844,116.465918,0,198,39866.2662037037,2009-02-22,06:23:20
39.918448,116.4659,0,198,39866.2662615741,2009-02-22,06:23:25
39.918461,116.465885,0,198,39866.2663194444,2009-02-22,06:23:30
39.918463,116.465874,0,198,39866.2663773148,2009-02-22,06:23:35
39.918463,116.465859,0,197,39866.2664351852,2009-02-22,06:23:40
39.918463,116.465846,0,197,39866.2664930556,2009-02-22,06:23:45
39.918488,116.465858,0,197,39866.2665509259,2009-02-22,06:23:50
39.918517,116.465889,0,197,39866.2666087963,2009-02-22,06:23:55
39.918524,116.465903,0,197,39866.2666666667,2009-02-22,06:24:00
39.918524,116.465903,0,197,39866.2667013889,2009-02-22,06:24:03
39.918527,116.465901,0,198,39866.266724537,2009-02-22,06:24:05
39.918518,116.465874,0,197,39866.2667824074,2009-02-22,06:24:10
39.918495,116.465847,0,197,39866.2668402778,2009-02-22,06:24:15
39.918433,116.465799,0,197,39866.266875,2009-02-22,06:24:18
39.918451,116.465801,0,195,39866.2669328704,2009-02-22,06:24:23
39.918454,116.465794,0,195,39866.2669907407,2009-02-22,06:24:28
39.918461,116.465795,0,195,39866.2670486111,2009-02-22,06:24:33
39.918462,116.465801,0,195,39866.2671064815,2009-02-22,06:24:38
39.918462,116.465801,0,195,39866.2671412037,2009-02-22,06:24:41
39.918468,116.465809,0,195,39866.2671643518,2009-02-22,06:24:43
39.918487,116.465833,0,195,39866.2672222222,2009-02-22,06:24:48
39.918519,116.465856,0,195,39866.2672800926,2009-02-22,06:24:53
39.918521,116.465861,0,195,39866.267337963,2009-02-22,06:24:58
39.918521,116.465861,0,195,39866.2673726852,2009-02-22,06:25:01
39.918519,116.465857,0,195,39866.2673958333,2009-02-22,06:25:03
39.918499,116.465846,0,195,39866.2674537037,2009-02-22,06:25:08
39.91845,116.465812,0,193,39866.2675115741,2009-02-22,06:25:13
39.918421,116.465822,0,193,39866.2675694444,2009-02-22,06:25:18
39.918416,116.465834,0,193,39866.2676273148,2009-02-22,06:25:23
39.918416,116.465834,0,193,39866.267662037,2009-02-22,06:25:26
39.918418,116.465838,0,193,39866.2676851852,2009-02-22,06:25:28
39.918419,116.465848,0,193,39866.2677430556,2009-02-22,06:25:33
39.918423,116.46585,0,193,39866.2678009259,2009-02-22,06:25:38
39.918423,116.465851,0,193,39866.2678587963,2009-02-22,06:25:43
39.918419,116.465855,0,193,39866.2679166667,2009-02-22,06:25:48
39.918416,116.465858,0,193,39866.267974537,2009-02-22,06:25:53
39.918413,116.465862,0,193,39866.2680324074,2009-02-22,06:25:58
39.918413,116.465862,0,193,39866.2680671296,2009-02-22,06:26:01
39.918409,116.465863,0,193,39866.2680902778,2009-02-22,06:26:03
39.91837,116.465842,0,193,39866.2681481481,2009-02-22,06:26:08
39.918406,116.465843,0,193,39866.2682060185,2009-02-22,06:26:13
39.918417,116.465829,0,193,39866.2682638889,2009-02-22,06:26:18
39.918429,116.465833,0,192,39866.2683217593,2009-02-22,06:26:23
39.918459,116.465875,0,192,39866.2683796296,2009-02-22,06:26:28
39.918474,116.465903,0,191,39866.2684375,2009-02-22,06:26:33
39.918471,116.465915,0,191,39866.2684953704,2009-02-22,06:26:38
39.918449,116.465916,0,191,39866.2685532407,2009-02-22,06:26:43
39.918466,116.46596,0,191,39866.2686111111,2009-02-22,06:26:48
39.91849,116.466014,0,191,39866.2686574074,2009-02-22,06:26:52
39.918516,116.466035,0,191,39866.2687152778,2009-02-22,06:26:57
39.918506,116.466037,0,191,39866.2687731481,2009-02-22,06:27:02
39.918513,116.466072,0,191,39866.2688310185,2009-02-22,06:27:07
39.918496,116.466097,0,192,39866.2688888889,2009-02-22,06:27:12
39.918491,116.466109,0,192,39866.2689467593,2009-02-22,06:27:17
39.918487,116.466113,0,192,39866.2690046296,2009-02-22,06:27:22
39.918487,116.466113,0,192,39866.2690393519,2009-02-22,06:27:25
39.918488,116.466116,0,192,39866.2690625,2009-02-22,06:27:27
39.918504,116.466113,0,192,39866.2691203704,2009-02-22,06:27:32
39.918561,116.466093,0,192,39866.2691550926,2009-02-22,06:27:35
39.918419,116.465802,0,187,39866.2714351852,2009-02-22,06:30:52
39.918371,116.465798,0,188,39866.2714814815,2009-02-22,06:30:56
39.918347,116.465799,0,189,39866.2715393519,2009-02-22,06:31:01
39.918317,116.4658,0,190,39866.2715972222,2009-02-22,06:31:06
39.918299,116.465795,0,191,39866.2716550926,2009-02-22,06:31:11
39.918298,116.465795,0,191,39866.271712963,2009-02-22,06:31:16
39.918298,116.465795,0,191,39866.2717476852,2009-02-22,06:31:19
39.918297,116.465797,0,191,39866.2717708333,2009-02-22,06:31:21
39.918315,116.46581,0,191,39866.2718287037,2009-02-22,06:31:26
39.91836,116.465827,0,191,39866.271875,2009-02-22,06:31:30
39.918396,116.465844,0,190,39866.2719328704,2009-02-22,06:31:35
39.918407,116.465833,0,191,39866.2719907407,2009-02-22,06:31:40
39.918444,116.465838,0,191,39866.2720486111,2009-02-22,06:31:45
39.918471,116.465828,0,191,39866.2721064815,2009-02-22,06:31:50
39.918502,116.465832,0,191,39866.2721643519,2009-02-22,06:31:55
39.918522,116.465832,0,190,39866.2722222222,2009-02-22,06:32:00
39.918529,116.465838,0,190,39866.2722800926,2009-02-22,06:32:05
39.918529,116.465838,0,190,39866.2723148148,2009-02-22,06:32:08
39.918526,116.465834,0,189,39866.272337963,2009-02-22,06:32:10
39.918509,116.465825,0,188,39866.2723958333,2009-02-22,06:32:15
39.918489,116.465818,0,187,39866.2724537037,2009-02-22,06:32:20
39.918489,116.465818,0,187,39866.2724884259,2009-02-22,06:32:23
39.918485,116.465826,0,187,39866.2725115741,2009-02-22,06:32:25
39.918486,116.465839,0,187,39866.2725694444,2009-02-22,06:32:30
39.91849,116.46584,0,187,39866.2726273148,2009-02-22,06:32:35
39.918489,116.465843,0,187,39866.2726851852,2009-02-22,06:32:40
39.918489,116.465843,0,187,39866.2727199074,2009-02-22,06:32:43
39.918496,116.465842,0,187,39866.2727430556,2009-02-22,06:32:45
39.918519,116.465872,0,186,39866.2728009259,2009-02-22,06:32:50
39.918525,116.465903,0,186,39866.2728587963,2009-02-22,06:32:55
39.918525,116.465891,0,186,39866.2729166667,2009-02-22,06:33:00
39.918517,116.465867,0,186,39866.272974537,2009-02-22,06:33:05
39.918502,116.465847,0,186,39866.2730324074,2009-02-22,06:33:10
39.918495,116.465815,0,186,39866.2730902778,2009-02-22,06:33:15
39.918504,116.465803,0,186,39866.2731481481,2009-02-22,06:33:20
39.918507,116.46579,0,185,39866.2732060185,2009-02-22,06:33:25
39.918541,116.46579,0,185,39866.2732638889,2009-02-22,06:33:30
39.918569,116.46582,0,185,39866.2733217593,2009-02-22,06:33:35
39.918553,116.465828,0,185,39866.2733796296,2009-02-22,06:33:40
39.91854,116.465833,0,184,39866.2734375,2009-02-22,06:33:45
39.91854,116.465833,0,184,39866.2734722222,2009-02-22,06:33:48
39.918538,116.465838,0,184,39866.2734953704,2009-02-22,06:33:50
39.918531,116.465847,0,184,39866.2735532407,2009-02-22,06:33:55
39.918522,116.465865,0,184,39866.2736111111,2009-02-22,06:34:00
39.918491,116.465859,0,184,39866.2736689815,2009-02-22,06:34:05
39.91846,116.465858,0,184,39866.2737268518,2009-02-22,06:34:10
39.91863,116.465588,0,85,39866.2809143519,2009-02-22,06:44:31
39.918669,116.465621,0,84,39866.2809722222,2009-02-22,06:44:36
39.918689,116.46565,0,82,39866.2810300926,2009-02-22,06:44:41
39.918721,116.465662,0,77,39866.281087963,2009-02-22,06:44:46
39.918721,116.465664,0,73,39866.2811458333,2009-02-22,06:44:51
39.918721,116.465664,0,73,39866.2811805556,2009-02-22,06:44:54
39.918719,116.465668,0,72,39866.2812037037,2009-02-22,06:44:56
39.918711,116.465656,0,68,39866.2812615741,2009-02-22,06:45:01
39.918663,116.46563,0,66,39866.2812962963,2009-02-22,06:45:04
39.918615,116.465601,0,64,39866.2813541667,2009-02-22,06:45:09
39.918591,116.465625,0,62,39866.281412037,2009-02-22,06:45:14
39.918549,116.465649,0,62,39866.2814699074,2009-02-22,06:45:19
39.918545,116.465675,0,62,39866.2815277778,2009-02-22,06:45:24
39.918545,116.465675,0,62,39866.2815625,2009-02-22,06:45:27
39.918551,116.465681,0,62,39866.2815856481,2009-02-22,06:45:29
39.91856,116.465682,0,62,39866.2816435185,2009-02-22,06:45:34
39.91856,116.465682,0,62,39866.2816782407,2009-02-22,06:45:37
39.918568,116.465687,0,62,39866.2817013889,2009-02-22,06:45:39
39.918589,116.465694,0,62,39866.2817592593,2009-02-22,06:45:44
39.918574,116.465693,0,62,39866.2818171296,2009-02-22,06:45:49
39.918601,116.4657,0,62,39866.281875,2009-02-22,06:45:54
39.918608,116.465705,0,62,39866.2819328704,2009-02-22,06:45:59
39.918608,116.465705,0,62,39866.2819675926,2009-02-22,06:46:02
39.918615,116.465704,0,62,39866.2819907407,2009-02-22,06:46:04
39.918623,116.465716,0,63,39866.2820486111,2009-02-22,06:46:09
39.918607,116.465713,0,62,39866.2821064815,2009-02-22,06:46:14
39.918611,116.465691,0,60,39866.2821643518,2009-02-22,06:46:19
39.918611,116.465691,0,60,39866.2821990741,2009-02-22,06:46:22
39.918619,116.465691,0,59,39866.2822222222,2009-02-22,06:46:24
39.91861,116.465694,0,59,39866.2822800926,2009-02-22,06:46:29
39.91861,116.465694,0,59,39866.2823148148,2009-02-22,06:46:32
39.918616,116.465699,0,60,39866.282337963,2009-02-22,06:46:34
39.918649,116.465688,0,60,39866.2823958333,2009-02-22,06:46:39
39.918705,116.465701,0,59,39866.2824537037,2009-02-22,06:46:44
39.918748,116.465725,0,59,39866.2824884259,2009-02-22,06:46:47
39.918792,116.465754,0,62,39866.2825462963,2009-02-22,06:46:52
39.918807,116.465746,0,65,39866.2826041667,2009-02-22,06:46:57
39.918808,116.465732,0,64,39866.282662037,2009-02-22,06:47:02
39.918808,116.465732,0,64,39866.2826967593,2009-02-22,06:47:05
39.918803,116.465726,0,60,39866.2827199074,2009-02-22,06:47:07
39.918816,116.46573,0,60,39866.2827777778,2009-02-22,06:47:12
39.918813,116.465769,0,62,39866.2828356481,2009-02-22,06:47:17
39.918814,116.465783,0,64,39866.2828935185,2009-02-22,06:47:22
39.918817,116.46579,0,65,39866.2829513889,2009-02-22,06:47:27
39.918817,116.46579,0,65,39866.2829861111,2009-02-22,06:47:30
39.918816,116.465786,0,63,39866.2830092593,2009-02-22,06:47:32
39.918784,116.465747,0,58,39866.2830671296,2009-02-22,06:47:37
39.918763,116.46573,0,58,39866.283125,2009-02-22,06:47:42
39.91875,116.465699,0,58,39866.2831828704,2009-02-22,06:47:47
39.91876,116.465712,0,60,39866.2832407407,2009-02-22,06:47:52
39.91876,116.465712,0,60,39866.283275463,2009-02-22,06:47:55
39.918755,116.465711,0,61,39866.2832986111,2009-02-22,06:47:57
39.918745,116.465711,0,61,39866.2833564815,2009-02-22,06:48:02
39.918745,116.465711,0,61,39866.2833912037,2009-02-22,06:48:05
39.918737,116.46571,0,61,39866.2834143518,2009-02-22,06:48:07
39.918727,116.465713,0,61,39866.2834722222,2009-02-22,06:48:12
39.918682,116.465711,0,63,39866.2835300926,2009-02-22,06:48:17
39.91864,116.465692,0,64,39866.283587963,2009-02-22,06:48:22
39.918624,116.465674,0,64,39866.2836458333,2009-02-22,06:48:27
39.918624,116.465674,0,64,39866.2836805556,2009-02-22,06:48:30
39.918618,116.465668,0,64,39866.2837037037,2009-02-22,06:48:32
39.918597,116.465665,0,63,39866.2837615741,2009-02-22,06:48:37
39.918569,116.465665,0,62,39866.2838194444,2009-02-22,06:48:42
39.918552,116.465667,0,62,39866.2838773148,2009-02-22,06:48:47
39.918524,116.46566,0,62,39866.2839351852,2009-02-22,06:48:52
39.918489,116.465623,0,63,39866.2839930556,2009-02-22,06:48:57
39.918457,116.465581,0,64,39866.2840393518,2009-02-22,06:49:01
39.91843,116.46554,0,64,39866.2840972222,2009-02-22,06:49:06
39.918411,116.465521,0,63,39866.2841550926,2009-02-22,06:49:11
39.918424,116.465514,0,63,39866.284212963,2009-02-22,06:49:16
39.918424,116.465499,0,62,39866.2842708333,2009-02-22,06:49:21
39.918453,116.465512,0,62,39866.2843287037,2009-02-22,06:49:26
39.918453,116.465512,0,62,39866.2843634259,2009-02-22,06:49:29
39.91846,116.465512,0,62,39866.2843865741,2009-02-22,06:49:31
39.918515,116.465554,0,60,39866.2844444444,2009-02-22,06:49:36
39.918574,116.465596,0,60,39866.2844791667,2009-02-22,06:49:39
39.918633,116.465615,0,59,39866.2845023148,2009-02-22,06:49:41
39.918678,116.465635,0,59,39866.284537037,2009-02-22,06:49:44
39.918691,116.465675,0,60,39866.2845949074,2009-02-22,06:49:49
39.918693,116.465667,0,61,39866.2846527778,2009-02-22,06:49:54
39.918693,116.465667,0,61,39866.2846875,2009-02-22,06:49:57
39.918699,116.46567,0,60,39866.2847106481,2009-02-22,06:49:59
39.918729,116.465673,0,61,39866.2847685185,2009-02-22,06:50:04
39.918707,116.46566,0,61,39866.2848263889,2009-02-22,06:50:09
39.918689,116.465635,0,62,39866.2848842593,2009-02-22,06:50:14
39.918637,116.465619,0,64,39866.2849305556,2009-02-22,06:50:18
39.918598,116.465599,0,67,39866.2849884259,2009-02-22,06:50:23
39.9186,116.465604,0,67,39866.2850462963,2009-02-22,06:50:28
39.9186,116.465604,0,67,39866.2850810185,2009-02-22,06:50:31
39.918602,116.465612,0,67,39866.2851041667,2009-02-22,06:50:33
39.918634,116.465607,0,65,39866.285162037,2009-02-22,06:50:38
39.918662,116.465612,0,63,39866.2852199074,2009-02-22,06:50:43
39.918672,116.465609,0,64,39866.2852777778,2009-02-22,06:50:48
39.918672,116.465609,0,64,39866.2853125,2009-02-22,06:50:51
39.918674,116.465613,0,65,39866.2853356482,2009-02-22,06:50:53
39.91869,116.465619,0,66,39866.2853935185,2009-02-22,06:50:58
39.918664,116.465609,0,64,39866.2854513889,2009-02-22,06:51:03
39.918664,116.465609,0,64,39866.2854861111,2009-02-22,06:51:06
39.918659,116.465614,0,63,39866.2855092593,2009-02-22,06:51:08
39.918662,116.465591,0,61,39866.2855671296,2009-02-22,06:51:13
39.918662,116.465591,0,61,39866.2856018519,2009-02-22,06:51:16
39.918669,116.465591,0,61,39866.285625,2009-02-22,06:51:18
39.918696,116.465619,0,60,39866.2856828704,2009-02-22,06:51:23
39.918686,116.465632,0,58,39866.2857407407,2009-02-22,06:51:28
39.918662,116.465643,0,57,39866.2857986111,2009-02-22,06:51:33
39.918666,116.465653,0,57,39866.2858564815,2009-02-22,06:51:38
39.91865,116.465688,0,58,39866.2859143519,2009-02-22,06:51:43
39.918626,116.465696,0,59,39866.2859722222,2009-02-22,06:51:48
39.918626,116.465696,0,59,39866.2860069444,2009-02-22,06:51:51
39.918618,116.465701,0,59,39866.2860300926,2009-02-22,06:51:53
39.918627,116.465676,0,57,39866.286087963,2009-02-22,06:51:58
39.918622,116.46568,0,55,39866.2861458333,2009-02-22,06:52:03
39.918622,116.46568,0,55,39866.2861805556,2009-02-22,06:52:06
39.918618,116.465677,0,55,39866.2862037037,2009-02-22,06:52:08
39.918609,116.465677,0,55,39866.2862615741,2009-02-22,06:52:13
39.918609,116.465677,0,55,39866.2862962963,2009-02-22,06:52:16
39.918603,116.465675,0,55,39866.2863194444,2009-02-22,06:52:18
39.918557,116.465661,0,56,39866.2863773148,2009-02-22,06:52:23
39.918526,116.465629,0,57,39866.2864351852,2009-02-22,06:52:28
39.91851,116.465601,0,56,39866.2864930556,2009-02-22,06:52:33
39.918489,116.465561,0,53,39866.2865509259,2009-02-22,06:52:38
39.918492,116.46555,0,52,39866.2866087963,2009-02-22,06:52:43
39.918515,116.465552,0,48,39866.2866666667,2009-02-22,06:52:48
39.918568,116.465565,0,49,39866.2867013889,2009-02-22,06:52:51
39.918619,116.465565,0,47,39866.2867592593,2009-02-22,06:52:56
39.918676,116.465573,0,45,39866.2867939815,2009-02-22,06:52:59
39.918722,116.465586,0,44,39866.2868287037,2009-02-22,06:53:02
39.91877,116.465592,0,44,39866.2868634259,2009-02-22,06:53:05
39.918807,116.465609,0,44,39866.2869212963,2009-02-22,06:53:10
39.918825,116.465612,0,45,39866.2869791667,2009-02-22,06:53:15
39.918807,116.465625,0,46,39866.287037037,2009-02-22,06:53:20
39.918833,116.46564,0,46,39866.2870949074,2009-02-22,06:53:25
39.918857,116.465638,0,44,39866.2871527778,2009-02-22,06:53:30
39.918883,116.465643,0,43,39866.2872106481,2009-02-22,06:53:35
39.9189,116.465653,0,43,39866.2872685185,2009-02-22,06:53:40
39.918904,116.465662,0,42,39866.2873263889,2009-02-22,06:53:45
39.918904,116.465662,0,42,39866.2873611111,2009-02-22,06:53:48
39.91891,116.465667,0,42,39866.2873842593,2009-02-22,06:53:50
39.918872,116.465671,0,42,39866.2874421296,2009-02-22,06:53:55
39.918836,116.46566,0,43,39866.2875,2009-02-22,06:54:00
39.918836,116.46566,0,43,39866.2875347222,2009-02-22,06:54:03
39.918834,116.46566,0,43,39866.2875578704,2009-02-22,06:54:05
39.918771,116.465642,0,44,39866.2876041667,2009-02-22,06:54:09
39.918724,116.465624,0,45,39866.2876273148,2009-02-22,06:54:11
39.91867,116.465629,0,45,39866.287662037,2009-02-22,06:54:14
39.91862,116.465628,0,46,39866.2876967593,2009-02-22,06:54:17
39.918836,116.46554,0,46,39866.2949768519,2009-02-22,07:04:46
39.91889,116.465539,0,44,39866.2950347222,2009-02-22,07:04:51
39.918947,116.465537,0,43,39866.2950810185,2009-02-22,07:04:55
39.919,116.465547,0,43,39866.2951157407,2009-02-22,07:04:58
39.919044,116.465575,0,42,39866.295162037,2009-02-22,07:05:02
39.919034,116.465593,0,41,39866.2952199074,2009-02-22,07:05:07
39.918984,116.46561,0,40,39866.2952777778,2009-02-22,07:05:12
39.91893,116.465618,0,42,39866.2953356481,2009-02-22,07:05:17
39.918895,116.465613,0,40,39866.2953935185,2009-02-22,07:05:22
39.918842,116.465623,0,41,39866.2954513889,2009-02-22,07:05:27
39.918797,116.46564,0,40,39866.2955092593,2009-02-22,07:05:32
39.918806,116.465644,0,40,39866.2955671296,2009-02-22,07:05:37
39.918809,116.465641,0,40,39866.295625,2009-02-22,07:05:42
39.918809,116.465641,0,40,39866.2956597222,2009-02-22,07:05:45
39.918809,116.465643,0,40,39866.2956828704,2009-02-22,07:05:47
39.918757,116.465637,0,40,39866.2957407407,2009-02-22,07:05:52
39.918711,116.465628,0,40,39866.295787037,2009-02-22,07:05:56
39.918669,116.465626,0,40,39866.2958449074,2009-02-22,07:06:01
39.91866,116.465626,0,41,39866.2959027778,2009-02-22,07:06:06
39.918671,116.465643,0,41,39866.2959606481,2009-02-22,07:06:11
39.918652,116.465679,0,42,39866.2960185185,2009-02-22,07:06:16
39.918639,116.465705,0,42,39866.2960763889,2009-02-22,07:06:21
39.918629,116.465715,0,42,39866.2961342593,2009-02-22,07:06:26
39.918618,116.465717,0,42,39866.2961921296,2009-02-22,07:06:31
39.918568,116.465707,0,44,39866.2962384259,2009-02-22,07:06:35
39.918538,116.465692,0,44,39866.2962962963,2009-02-22,07:06:40
39.918501,116.465672,0,45,39866.2963541667,2009-02-22,07:06:45
39.918507,116.465665,0,44,39866.296412037,2009-02-22,07:06:50
39.918503,116.465664,0,44,39866.2964699074,2009-02-22,07:06:55
39.918503,116.465664,0,44,39866.2965046296,2009-02-22,07:06:58
39.9185,116.46567,0,44,39866.2965277778,2009-02-22,07:07:00
39.918515,116.465684,0,44,39866.2965856481,2009-02-22,07:07:05
39.918515,116.465669,0,47,39866.2966435185,2009-02-22,07:07:10
39.918516,116.465639,0,48,39866.2967013889,2009-02-22,07:07:15
39.918541,116.465635,0,49,39866.2967592593,2009-02-22,07:07:20
39.918538,116.465611,0,51,39866.2968171296,2009-02-22,07:07:25
39.9185,116.465591,0,53,39866.296875,2009-02-22,07:07:30
39.9185,116.465591,0,53,39866.2969097222,2009-02-22,07:07:33
39.918501,116.465593,0,54,39866.2969328704,2009-02-22,07:07:35
39.918531,116.465575,0,58,39866.2969907407,2009-02-22,07:07:40
39.918544,116.465532,0,63,39866.2970486111,2009-02-22,07:07:45
39.918523,116.465501,0,65,39866.2971064815,2009-02-22,07:07:50
39.918527,116.465509,0,65,39866.2971643518,2009-02-22,07:07:55
39.918523,116.465517,0,65,39866.2972222222,2009-02-22,07:08:00
39.918523,116.465517,0,65,39866.2972569444,2009-02-22,07:08:03
39.918521,116.465522,0,65,39866.2972800926,2009-02-22,07:08:05
39.918555,116.465547,0,65,39866.297337963,2009-02-22,07:08:10
39.918612,116.465584,0,64,39866.2973842593,2009-02-22,07:08:14
39.918639,116.465596,0,66,39866.2974421296,2009-02-22,07:08:19
39.91869,116.4656,0,69,39866.2975,2009-02-22,07:08:24
39.918722,116.465603,0,71,39866.2975578704,2009-02-22,07:08:29
39.918715,116.465631,0,74,39866.2976157407,2009-02-22,07:08:34
39.918675,116.465645,0,74,39866.2976736111,2009-02-22,07:08:39
39.918661,116.465648,0,74,39866.2977314815,2009-02-22,07:08:44
39.918661,116.465648,0,74,39866.2977662037,2009-02-22,07:08:47
39.918659,116.465641,0,74,39866.2977893518,2009-02-22,07:08:49
39.918653,116.465631,0,74,39866.2978472222,2009-02-22,07:08:54
39.91865,116.465626,0,75,39866.2979050926,2009-02-22,07:08:59
39.91865,116.465626,0,75,39866.2979398148,2009-02-22,07:09:02
39.918657,116.465621,0,76,39866.297962963,2009-02-22,07:09:04
39.918633,116.465623,0,77,39866.2980208333,2009-02-22,07:09:09
39.918626,116.465627,0,78,39866.2980787037,2009-02-22,07:09:14
39.918626,116.465627,0,78,39866.2981134259,2009-02-22,07:09:17
39.918633,116.465633,0,78,39866.2981365741,2009-02-22,07:09:19
39.918644,116.465628,0,75,39866.2981944444,2009-02-22,07:09:24
39.918646,116.46561,0,75,39866.2982523148,2009-02-22,07:09:29
39.918645,116.465573,0,75,39866.2983101852,2009-02-22,07:09:34
39.918627,116.465559,0,75,39866.2983680556,2009-02-22,07:09:39
39.918638,116.465566,0,75,39866.2984259259,2009-02-22,07:09:44
39.918656,116.465594,0,70,39866.2984837963,2009-02-22,07:09:49
39.918671,116.465603,0,65,39866.2985416667,2009-02-22,07:09:54
39.918655,116.465609,0,56,39866.298599537,2009-02-22,07:09:59
39.918655,116.465609,0,56,39866.2986342593,2009-02-22,07:10:02
39.918661,116.465601,0,51,39866.2986574074,2009-02-22,07:10:04
39.918667,116.465588,0,45,39866.2987152778,2009-02-22,07:10:09
39.91866,116.46556,0,35,39866.2987731481,2009-02-22,07:10:14
39.918662,116.46553,0,27,39866.2988310185,2009-02-22,07:10:19
39.918667,116.465517,0,26,39866.2988888889,2009-02-22,07:10:24
39.918669,116.465503,0,26,39866.2989467593,2009-02-22,07:10:29
39.918675,116.465495,0,26,39866.2990046296,2009-02-22,07:10:34
39.918675,116.465495,0,26,39866.2990393518,2009-02-22,07:10:37
39.918667,116.46549,0,26,39866.2990625,2009-02-22,07:10:39
39.918662,116.46551,0,24,39866.2991203704,2009-02-22,07:10:44
39.918662,116.46551,0,24,39866.2991550926,2009-02-22,07:10:47
39.918662,116.465513,0,24,39866.2991782407,2009-02-22,07:10:49
39.918653,116.465515,0,25,39866.2992361111,2009-02-22,07:10:54
39.918644,116.465521,0,25,39866.2992939815,2009-02-22,07:10:59
39.918641,116.465532,0,25,39866.2993518518,2009-02-22,07:11:04
39.918641,116.465532,0,25,39866.2993865741,2009-02-22,07:11:07
39.918642,116.465535,0,25,39866.2994097222,2009-02-22,07:11:09
39.91866,116.465531,0,23,39866.2994675926,2009-02-22,07:11:14
39.918683,116.465544,0,20,39866.299525463,2009-02-22,07:11:19
39.918699,116.465555,0,18,39866.2995833333,2009-02-22,07:11:24
39.918699,116.465555,0,18,39866.2996180556,2009-02-22,07:11:27
39.918699,116.465554,0,18,39866.2996412037,2009-02-22,07:11:29
39.91868,116.465556,0,17,39866.2996990741,2009-02-22,07:11:34
39.918665,116.465538,0,18,39866.2997569444,2009-02-22,07:11:39
39.918641,116.465526,0,18,39866.2998148148,2009-02-22,07:11:44
39.91862,116.465509,0,18,39866.2998726852,2009-02-22,07:11:49
39.918623,116.465515,0,18,39866.2999305556,2009-02-22,07:11:54
39.918623,116.465515,0,18,39866.2999652778,2009-02-22,07:11:57
39.91862,116.465521,0,18,39866.2999884259,2009-02-22,07:11:59
39.918607,116.465532,0,18,39866.3000462963,2009-02-22,07:12:04
39.918587,116.465545,0,18,39866.3001041667,2009-02-22,07:12:09
39.918587,116.465545,0,18,39866.3001388889,2009-02-22,07:12:12
39.918584,116.465552,0,18,39866.300162037,2009-02-22,07:12:14
39.918581,116.465566,0,18,39866.3002199074,2009-02-22,07:12:19
39.91859,116.465577,0,19,39866.3002777778,2009-02-22,07:12:24
39.918588,116.465581,0,20,39866.3003356481,2009-02-22,07:12:29
39.918592,116.46558,0,20,39866.3003935185,2009-02-22,07:12:34
39.918592,116.46558,0,20,39866.3004282407,2009-02-22,07:12:37
39.918599,116.465578,0,20,39866.3004513889,2009-02-22,07:12:39
39.918609,116.465573,0,20,39866.3005092593,2009-02-22,07:12:44
39.918632,116.465581,0,20,39866.3005671296,2009-02-22,07:12:49
39.918644,116.465606,0,20,39866.300625,2009-02-22,07:12:54
39.918649,116.465606,0,20,39866.3006828704,2009-02-22,07:12:59
39.918646,116.465609,0,20,39866.3007407407,2009-02-22,07:13:04
39.918646,116.465609,0,20,39866.300775463,2009-02-22,07:13:07
39.91864,116.465608,0,19,39866.3007986111,2009-02-22,07:13:09
39.91865,116.465613,0,18,39866.3008564815,2009-02-22,07:13:14
39.91865,116.465613,0,18,39866.3008912037,2009-02-22,07:13:17
39.918652,116.465618,0,18,39866.3009143519,2009-02-22,07:13:19
39.918668,116.46563,0,18,39866.3009722222,2009-02-22,07:13:24
39.91869,116.465637,0,18,39866.3010300926,2009-02-22,07:13:29
39.918705,116.46562,0,16,39866.301087963,2009-02-22,07:13:34
39.918718,116.465631,0,15,39866.3011458333,2009-02-22,07:13:39
39.918744,116.465623,0,15,39866.3012037037,2009-02-22,07:13:44
39.918758,116.465605,0,15,39866.3012615741,2009-02-22,07:13:49
39.918746,116.465576,0,17,39866.3013194444,2009-02-22,07:13:54
39.918709,116.465536,0,18,39866.3013657407,2009-02-22,07:13:58
39.918707,116.465525,0,19,39866.3014236111,2009-02-22,07:14:03
39.918715,116.465524,0,19,39866.3014814815,2009-02-22,07:14:08
39.91871,116.46552,0,19,39866.3015393519,2009-02-22,07:14:13
39.918711,116.465522,0,19,39866.3015972222,2009-02-22,07:14:18
39.91871,116.465527,0,19,39866.3016550926,2009-02-22,07:14:23
39.91871,116.465527,0,19,39866.3016898148,2009-02-22,07:14:26
39.918714,116.465534,0,20,39866.301712963,2009-02-22,07:14:28
39.918678,116.46554,0,21,39866.3017708333,2009-02-22,07:14:33
39.918654,116.465548,0,22,39866.3018287037,2009-02-22,07:14:38
39.918642,116.465551,0,22,39866.3018865741,2009-02-22,07:14:43
39.918635,116.465558,0,22,39866.3019444444,2009-02-22,07:14:48
39.918635,116.465558,0,22,39866.3019791667,2009-02-22,07:14:51
39.918627,116.465559,0,22,39866.3020023148,2009-02-22,07:14:53
39.918631,116.465569,0,22,39866.3020601852,2009-02-22,07:14:58
39.918641,116.465575,0,21,39866.3021180556,2009-02-22,07:15:03
39.91865,116.465583,0,21,39866.3021759259,2009-02-22,07:15:08
39.918651,116.46559,0,21,39866.3022337963,2009-02-22,07:15:13
39.918651,116.46559,0,21,39866.3022685185,2009-02-22,07:15:16
39.918652,116.465597,0,21,39866.3022916667,2009-02-22,07:15:18
39.918662,116.465599,0,21,39866.302349537,2009-02-22,07:15:23
39.918412,116.465507,0,27,39866.3070717593,2009-02-22,07:22:11
39.918366,116.465554,0,28,39866.3071064815,2009-02-22,07:22:14
39.918342,116.465603,0,27,39866.3071412037,2009-02-22,07:22:17
39.918312,116.465651,0,26,39866.3071759259,2009-02-22,07:22:20
39.918304,116.465711,0,24,39866.3072222222,2009-02-22,07:22:24
39.91828,116.46577,0,22,39866.3072685185,2009-02-22,07:22:28
39.918247,116.465796,0,21,39866.3073263889,2009-02-22,07:22:33
39.918222,116.465805,0,21,39866.3073842593,2009-02-22,07:22:38
39.918238,116.465785,0,20,39866.3074421296,2009-02-22,07:22:43
39.918255,116.465784,0,20,39866.3075,2009-02-22,07:22:48
39.918286,116.465779,0,19,39866.3075578704,2009-02-22,07:22:53
39.918334,116.465785,0,19,39866.3076157407,2009-02-22,07:22:58
39.918389,116.465793,0,17,39866.3076736111,2009-02-22,07:23:03
39.918423,116.46582,0,14,39866.3077314815,2009-02-22,07:23:08
39.918449,116.465822,0,13,39866.3077893518,2009-02-22,07:23:13
39.918481,116.465823,0,13,39866.3078472222,2009-02-22,07:23:18
39.918515,116.465822,0,15,39866.3079050926,2009-02-22,07:23:23
39.918525,116.465818,0,17,39866.307962963,2009-02-22,07:23:28
39.918532,116.465807,0,19,39866.3080208333,2009-02-22,07:23:33
39.918537,116.465778,0,20,39866.3080787037,2009-02-22,07:23:38
39.918518,116.465748,0,20,39866.3081365741,2009-02-22,07:23:43
39.918519,116.465737,0,20,39866.3081944444,2009-02-22,07:23:48
39.918505,116.465698,0,21,39866.3082523148,2009-02-22,07:23:53
39.918479,116.46567,0,21,39866.3083101852,2009-02-22,07:23:58
39.918476,116.465668,0,21,39866.3083680556,2009-02-22,07:24:03
39.918481,116.465664,0,22,39866.3084259259,2009-02-22,07:24:08
39.918481,116.465664,0,22,39866.3084606482,2009-02-22,07:24:11
39.918488,116.465656,0,22,39866.3084837963,2009-02-22,07:24:13
39.918483,116.465636,0,21,39866.3085416667,2009-02-22,07:24:18
39.918498,116.46563,0,18,39866.308599537,2009-02-22,07:24:23
39.91852,116.465632,0,15,39866.3086574074,2009-02-22,07:24:28
39.918538,116.46564,0,12,39866.3087152778,2009-02-22,07:24:33
39.918558,116.465646,0,9,39866.3087731482,2009-02-22,07:24:38
39.918583,116.465681,0,8,39866.3088310185,2009-02-22,07:24:43
39.918618,116.465711,0,6,39866.3088888889,2009-02-22,07:24:48
39.918652,116.465716,0,7,39866.3089467593,2009-02-22,07:24:53
39.918669,116.465731,0,10,39866.3090046296,2009-02-22,07:24:58
39.918686,116.465689,0,12,39866.3090625,2009-02-22,07:25:03
39.918685,116.465662,0,11,39866.3091203704,2009-02-22,07:25:08
39.918697,116.46564,0,12,39866.3091782407,2009-02-22,07:25:13
39.918694,116.465642,0,11,39866.3092361111,2009-02-22,07:25:18
39.918697,116.465641,0,11,39866.3092939815,2009-02-22,07:25:23
39.918697,116.465641,0,11,39866.3093287037,2009-02-22,07:25:26
39.918699,116.465638,0,12,39866.3093518519,2009-02-22,07:25:28
39.918674,116.465646,0,12,39866.3094097222,2009-02-22,07:25:33
39.918622,116.465623,0,13,39866.3094675926,2009-02-22,07:25:38
39.918579,116.465605,0,15,39866.3095138889,2009-02-22,07:25:42
39.918565,116.465562,0,17,39866.3095717593,2009-02-22,07:25:47
39.918579,116.465547,0,18,39866.3096296296,2009-02-22,07:25:52
39.918629,116.465548,0,20,39866.3096875,2009-02-22,07:25:57
39.918676,116.465559,0,22,39866.3097453704,2009-02-22,07:26:02
39.9187,116.465572,0,25,39866.3098032407,2009-02-22,07:26:07
39.918723,116.465604,0,29,39866.3098611111,2009-02-22,07:26:12
39.918741,116.465634,0,33,39866.3099189815,2009-02-22,07:26:17
39.918741,116.465634,0,33,39866.3099537037,2009-02-22,07:26:20
39.918746,116.465642,0,38,39866.3099768519,2009-02-22,07:26:22
39.918732,116.465635,0,43,39866.3100347222,2009-02-22,07:26:27
39.918717,116.465639,0,50,39866.3100925926,2009-02-22,07:26:32
39.918705,116.465644,0,58,39866.310150463,2009-02-22,07:26:37
39.918705,116.465644,0,58,39866.3101851852,2009-02-22,07:26:40
39.918702,116.46565,0,68,39866.3102083333,2009-02-22,07:26:42
39.91867,116.465649,0,67,39866.3102662037,2009-02-22,07:26:47
39.91867,116.465658,0,68,39866.3103240741,2009-02-22,07:26:52
39.918665,116.465668,0,68,39866.3103819444,2009-02-22,07:26:57
39.918663,116.465677,0,68,39866.3104398148,2009-02-22,07:27:02
39.918663,116.465677,0,68,39866.310474537,2009-02-22,07:27:05
39.918668,116.465676,0,68,39866.3104976852,2009-02-22,07:27:07
39.918671,116.465646,0,69,39866.3105555556,2009-02-22,07:27:12
39.918672,116.465607,0,69,39866.3106134259,2009-02-22,07:27:17
39.91866,116.465556,0,67,39866.3106712963,2009-02-22,07:27:22
39.918659,116.465515,0,66,39866.3107291667,2009-02-22,07:27:27
39.918655,116.465505,0,66,39866.310787037,2009-02-22,07:27:32
39.918655,116.465496,0,66,39866.3108449074,2009-02-22,07:27:37
39.918654,116.465491,0,66,39866.3109027778,2009-02-22,07:27:42
39.918656,116.465484,0,66,39866.3109606481,2009-02-22,07:27:47
39.918656,116.465484,0,66,39866.3109953704,2009-02-22,07:27:50
39.918664,116.465476,0,66,39866.3110185185,2009-02-22,07:27:52
39.918674,116.465474,0,66,39866.3110763889,2009-02-22,07:27:57
39.91871,116.465455,0,67,39866.3111342593,2009-02-22,07:28:02
39.918721,116.465456,0,69,39866.3111921296,2009-02-22,07:28:07
39.918697,116.465466,0,71,39866.31125,2009-02-22,07:28:12
39.918676,116.465478,0,72,39866.3113078704,2009-02-22,07:28:17
39.918669,116.465481,0,72,39866.3113657407,2009-02-22,07:28:22
39.918662,116.465486,0,72,39866.3114236111,2009-02-22,07:28:27
39.918665,116.465492,0,72,39866.3114814815,2009-02-22,07:28:32
39.918662,116.465499,0,72,39866.3115393519,2009-02-22,07:28:37
39.918663,116.465498,0,72,39866.3115972222,2009-02-22,07:28:42
39.918664,116.4655,0,72,39866.3116550926,2009-02-22,07:28:47
39.918662,116.465502,0,72,39866.311712963,2009-02-22,07:28:52
39.918661,116.465507,0,72,39866.3117708333,2009-02-22,07:28:57
39.918661,116.465507,0,72,39866.3118055556,2009-02-22,07:29:00
39.918658,116.465512,0,72,39866.3118287037,2009-02-22,07:29:02
39.918655,116.465521,0,72,39866.3118865741,2009-02-22,07:29:07
39.918657,116.465532,0,72,39866.3119444444,2009-02-22,07:29:12
39.91866,116.465537,0,72,39866.3120023148,2009-02-22,07:29:17
39.918667,116.46554,0,72,39866.3120601852,2009-02-22,07:29:22
39.918667,116.46554,0,72,39866.3120949074,2009-02-22,07:29:25
39.918759,116.465224,0,96,39866.3363657407,2009-02-22,08:04:22
39.918811,116.465168,0,98,39866.3363773148,2009-02-22,08:04:23
39.918815,116.465187,0,98,39866.3364351852,2009-02-22,08:04:28
39.918827,116.465183,0,98,39866.3364930556,2009-02-22,08:04:33
39.91885,116.465196,0,98,39866.3365509259,2009-02-22,08:04:38
39.918859,116.465188,0,97,39866.3366087963,2009-02-22,08:04:43
39.918837,116.465254,0,98,39866.3366550926,2009-02-22,08:04:47
39.918825,116.465261,0,98,39866.336712963,2009-02-22,08:04:52
39.918825,116.465261,0,98,39866.3367476852,2009-02-22,08:04:55
39.918821,116.465258,0,98,39866.3367708333,2009-02-22,08:04:57
39.918814,116.465228,0,97,39866.3368287037,2009-02-22,08:05:02
39.918774,116.465257,0,104,39866.336875,2009-02-22,08:05:06
39.918805,116.465312,0,108,39866.3368981481,2009-02-22,08:05:08
39.918854,116.46535,0,110,39866.3369328704,2009-02-22,08:05:11
39.918881,116.465376,0,110,39866.3369907407,2009-02-22,08:05:16
39.918877,116.465364,0,116,39866.3370486111,2009-02-22,08:05:21
39.91887,116.465349,0,126,39866.3371064815,2009-02-22,08:05:26
39.91889,116.465296,0,137,39866.3371643518,2009-02-22,08:05:31
39.918887,116.46524,0,147,39866.3372222222,2009-02-22,08:05:36
39.918878,116.465202,0,159,39866.3372800926,2009-02-22,08:05:41
39.918877,116.465134,0,167,39866.337337963,2009-02-22,08:05:46
39.918864,116.465082,0,176,39866.3373958333,2009-02-22,08:05:51
39.918865,116.465038,0,182,39866.3374537037,2009-02-22,08:05:56
39.918868,116.465001,0,185,39866.3375115741,2009-02-22,08:06:01
39.918889,116.464962,0,187,39866.3375694444,2009-02-22,08:06:06
39.918904,116.464933,0,191,39866.3376273148,2009-02-22,08:06:11
39.9189,116.464891,0,194,39866.3376851852,2009-02-22,08:06:16
39.918911,116.464845,0,197,39866.3377430556,2009-02-22,08:06:21
39.918933,116.464807,0,201,39866.3378009259,2009-02-22,08:06:26
39.91898,116.464832,0,204,39866.3378587963,2009-02-22,08:06:31
39.919033,116.464842,0,207,39866.3379050926,2009-02-22,08:06:35
39.919078,116.464834,0,210,39866.3379398148,2009-02-22,08:06:38
39.919135,116.464821,0,212,39866.337974537,2009-02-22,08:06:41
39.919184,116.464822,0,215,39866.3380208333,2009-02-22,08:06:45
39.919222,116.464831,0,220,39866.3380787037,2009-02-22,08:06:50
39.919255,116.464851,0,224,39866.3381365741,2009-02-22,08:06:55
39.919286,116.464854,0,229,39866.3381944444,2009-02-22,08:07:00
39.919273,116.464867,0,233,39866.3382523148,2009-02-22,08:07:05
39.919271,116.464923,0,237,39866.3383101852,2009-02-22,08:07:10
39.919276,116.464986,0,241,39866.3383564815,2009-02-22,08:07:14
39.919265,116.465054,0,245,39866.3384143518,2009-02-22,08:07:19
39.919243,116.465111,0,249,39866.3384606481,2009-02-22,08:07:23
39.919223,116.465175,0,253,39866.3385185185,2009-02-22,08:07:28
39.919202,116.465233,0,258,39866.3385763889,2009-02-22,08:07:33
39.919194,116.465285,0,262,39866.3386342593,2009-02-22,08:07:38
39.919217,116.465341,0,265,39866.3386689815,2009-02-22,08:07:41
39.919251,116.465386,0,268,39866.3387037037,2009-02-22,08:07:44
39.919295,116.465427,0,270,39866.3387384259,2009-02-22,08:07:47
39.919352,116.465473,0,273,39866.3387731481,2009-02-22,08:07:50
39.919389,116.46552,0,275,39866.3387962963,2009-02-22,08:07:52
39.919426,116.465564,0,277,39866.3388194444,2009-02-22,08:07:54
39.919394,116.465523,0,279,39866.3388541667,2009-02-22,08:07:57
39.91942,116.46554,0,284,39866.338912037,2009-02-22,08:08:02
39.919356,116.465449,0,287,39866.3389467593,2009-02-22,08:08:05
39.919304,116.465378,0,288,39866.3389583333,2009-02-22,08:08:06
39.919256,116.465315,0,288,39866.3389699074,2009-02-22,08:08:07
39.919209,116.465244,0,288,39866.3389930556,2009-02-22,08:08:09
39.919078,116.46512,0,289,39866.3390393518,2009-02-22,08:08:13
39.919005,116.46499,0,289,39866.3390625,2009-02-22,08:08:15
39.918953,116.464933,0,289,39866.3390856481,2009-02-22,08:08:17
39.918899,116.464895,0,288,39866.3391203704,2009-02-22,08:08:20
39.918843,116.464906,0,287,39866.3391435185,2009-02-22,08:08:22
39.918796,116.464895,0,285,39866.3391666667,2009-02-22,08:08:24
39.918801,116.464851,0,285,39866.339224537,2009-02-22,08:08:29
39.918766,116.464813,0,285,39866.3392824074,2009-02-22,08:08:34
39.918751,116.464783,0,281,39866.3393402778,2009-02-22,08:08:39
39.918749,116.464756,0,280,39866.3393981481,2009-02-22,08:08:44
39.918723,116.464705,0,281,39866.3394560185,2009-02-22,08:08:49
39.918701,116.464666,0,286,39866.3395138889,2009-02-22,08:08:54
39.918666,116.464655,0,290,39866.3395717593,2009-02-22,08:08:59
39.91862,116.464649,0,293,39866.3396296296,2009-02-22,08:09:04
39.918583,116.464601,0,297,39866.3396875,2009-02-22,08:09:09
39.918543,116.464553,0,300,39866.3397337963,2009-02-22,08:09:13
39.918509,116.464504,0,299,39866.3397685185,2009-02-22,08:09:16
39.91849,116.464443,0,300,39866.3398263889,2009-02-22,08:09:21
39.918484,116.464394,0,304,39866.3398842593,2009-02-22,08:09:26
39.918459,116.464341,0,307,39866.3399421296,2009-02-22,08:09:31
39.918442,116.464284,0,307,39866.34,2009-02-22,08:09:36
39.91844,116.464262,0,303,39866.3400578704,2009-02-22,08:09:41
39.91845,116.464209,0,306,39866.3401157407,2009-02-22,08:09:46
39.918442,116.464165,0,308,39866.3401736111,2009-02-22,08:09:51
39.918415,116.4641,0,306,39866.3402199074,2009-02-22,08:09:55
39.918456,116.464075,0,304,39866.3402777778,2009-02-22,08:10:00
39.918485,116.464037,0,300,39866.3403356481,2009-02-22,08:10:05
39.918505,116.46396,0,295,39866.3403819444,2009-02-22,08:10:09
39.918539,116.463922,0,289,39866.3404166667,2009-02-22,08:10:12
39.91858,116.463918,0,285,39866.340474537,2009-02-22,08:10:17
39.918608,116.463918,0,286,39866.3405324074,2009-02-22,08:10:22
39.918642,116.463868,0,287,39866.3405671296,2009-02-22,08:10:25
39.918692,116.463862,0,288,39866.3406134259,2009-02-22,08:10:29
39.918747,116.463849,0,291,39866.3406712963,2009-02-22,08:10:34
39.918798,116.463769,0,293,39866.3407175926,2009-02-22,08:10:38
39.918834,116.463751,0,290,39866.340775463,2009-02-22,08:10:43
39.918879,116.463787,0,284,39866.3408333333,2009-02-22,08:10:48
39.918918,116.463819,0,277,39866.3408912037,2009-02-22,08:10:53
39.918954,116.463842,0,276,39866.3409490741,2009-02-22,08:10:58
39.918999,116.463798,0,274,39866.3409953704,2009-02-22,08:11:02
39.91904,116.463773,0,266,39866.3410300926,2009-02-22,08:11:05
39.919082,116.463751,0,261,39866.3410763889,2009-02-22,08:11:09
39.91912,116.463715,0,257,39866.3411111111,2009-02-22,08:11:12
39.919165,116.4637,0,253,39866.3411574074,2009-02-22,08:11:16
39.919195,116.463697,0,240,39866.3411921296,2009-02-22,08:11:19
39.919234,116.463615,0,227,39866.3412037037,2009-02-22,08:11:20
39.919273,116.463613,0,218,39866.34125,2009-02-22,08:11:24
39.919318,116.463586,0,211,39866.3412962963,2009-02-22,08:11:28
39.919362,116.463572,0,200,39866.3413425926,2009-02-22,08:11:32
39.919402,116.463609,0,202,39866.3413888889,2009-02-22,08:11:36
39.919449,116.463618,0,200,39866.3414351852,2009-02-22,08:11:40
39.919497,116.463617,0,193,39866.3414814815,2009-02-22,08:11:44
39.919551,116.463581,0,184,39866.3415277778,2009-02-22,08:11:48
39.919596,116.463505,0,176,39866.3415509259,2009-02-22,08:11:50
39.919639,116.463496,0,168,39866.3415972222,2009-02-22,08:11:54
39.91968,116.463491,0,160,39866.3416319444,2009-02-22,08:11:57
39.919721,116.463488,0,155,39866.3416898148,2009-02-22,08:12:02
39.919764,116.463505,0,154,39866.3417361111,2009-02-22,08:12:06
39.91981,116.46351,0,152,39866.3417824074,2009-02-22,08:12:10
39.919852,116.463534,0,147,39866.3418171296,2009-02-22,08:12:13
39.919885,116.46355,0,137,39866.3418634259,2009-02-22,08:12:17
39.919914,116.463523,0,126,39866.3419097222,2009-02-22,08:12:21
39.919911,116.463483,0,125,39866.3419675926,2009-02-22,08:12:26
39.919936,116.463473,0,123,39866.342025463,2009-02-22,08:12:31
39.919983,116.463483,0,122,39866.3420833333,2009-02-22,08:12:36
39.920025,116.463495,0,117,39866.3421296296,2009-02-22,08:12:40
39.920072,116.463475,0,120,39866.3421875,2009-02-22,08:12:45
39.920094,116.463464,0,119,39866.3422453704,2009-02-22,08:12:50
39.920115,116.46344,0,119,39866.3423032407,2009-02-22,08:12:55
39.920149,116.46343,0,118,39866.3423611111,2009-02-22,08:13:00
39.920196,116.463455,0,119,39866.3424189815,2009-02-22,08:13:05
39.920224,116.463478,0,118,39866.3424768519,2009-02-22,08:13:10
39.920264,116.463472,0,117,39866.3425347222,2009-02-22,08:13:15
39.920316,116.463481,0,116,39866.3425925926,2009-02-22,08:13:20
39.920358,116.463468,0,117,39866.342650463,2009-02-22,08:13:25
39.9204,116.463431,0,114,39866.3427083333,2009-02-22,08:13:30
39.920446,116.463448,0,120,39866.3427662037,2009-02-22,08:13:35
39.920494,116.463443,0,120,39866.3428125,2009-02-22,08:13:39
39.920539,116.46345,0,118,39866.3428703704,2009-02-22,08:13:44
39.920581,116.463476,0,114,39866.3429166667,2009-02-22,08:13:48
39.920621,116.463472,0,115,39866.342974537,2009-02-22,08:13:53
39.920665,116.463455,0,115,39866.3430208333,2009-02-22,08:13:57
39.920704,116.463457,0,110,39866.3430787037,2009-02-22,08:14:02
39.920741,116.463437,0,113,39866.3431365741,2009-02-22,08:14:07
39.920784,116.463455,0,111,39866.3431944444,2009-02-22,08:14:12
39.920825,116.463455,0,108,39866.3432523148,2009-02-22,08:14:17
39.920861,116.463461,0,110,39866.3433101852,2009-02-22,08:14:22
39.920908,116.463442,0,111,39866.3433680556,2009-02-22,08:14:27
39.920937,116.463441,0,116,39866.3434259259,2009-02-22,08:14:32
39.920967,116.463438,0,118,39866.3434837963,2009-02-22,08:14:37
39.921011,116.463455,0,116,39866.3435300926,2009-02-22,08:14:41
39.921051,116.463485,0,115,39866.3435648148,2009-02-22,08:14:44
39.921102,116.463501,0,112,39866.3436226852,2009-02-22,08:14:49
39.921152,116.463533,0,107,39866.3436805556,2009-02-22,08:14:54
39.921194,116.46355,0,104,39866.3437268519,2009-02-22,08:14:58
39.921226,116.463539,0,105,39866.3437847222,2009-02-22,08:15:03
39.92126,116.463553,0,108,39866.3438425926,2009-02-22,08:15:08
39.921289,116.463579,0,111,39866.343900463,2009-02-22,08:15:13
39.921323,116.463579,0,109,39866.3439583333,2009-02-22,08:15:18
39.921379,116.46358,0,105,39866.3440162037,2009-02-22,08:15:23
39.921424,116.463568,0,107,39866.3440625,2009-02-22,08:15:27
39.921469,116.463553,0,100,39866.3440972222,2009-02-22,08:15:30
39.921514,116.463573,0,96,39866.3441435185,2009-02-22,08:15:34
39.921558,116.463582,0,90,39866.3442013889,2009-02-22,08:15:39
39.92159,116.463585,0,86,39866.3442592593,2009-02-22,08:15:44
39.921603,116.463584,0,88,39866.3443171296,2009-02-22,08:15:49
39.921601,116.463607,0,90,39866.344375,2009-02-22,08:15:54
39.921601,116.463607,0,90,39866.3444097222,2009-02-22,08:15:57
39.921597,116.463613,0,92,39866.3444328704,2009-02-22,08:15:59
39.921599,116.463577,0,94,39866.3444907407,2009-02-22,08:16:04
39.921614,116.463514,0,96,39866.344537037,2009-02-22,08:16:08
39.921619,116.463453,0,101,39866.3445949074,2009-02-22,08:16:13
39.921627,116.463408,0,102,39866.3446527778,2009-02-22,08:16:18
39.921641,116.463348,0,103,39866.3447106481,2009-02-22,08:16:23
39.921657,116.463284,0,106,39866.3447685185,2009-02-22,08:16:28
39.921668,116.463243,0,107,39866.3448263889,2009-02-22,08:16:33
39.921675,116.463188,0,108,39866.3448842593,2009-02-22,08:16:38
39.921683,116.463134,0,110,39866.3449421296,2009-02-22,08:16:43
39.92167,116.46307,0,114,39866.345,2009-02-22,08:16:48
39.921654,116.463007,0,115,39866.3450578704,2009-02-22,08:16:53
39.921663,116.462954,0,117,39866.3451157407,2009-02-22,08:16:58
39.92167,116.462903,0,120,39866.3451736111,2009-02-22,08:17:03
39.92167,116.462851,0,123,39866.3452314815,2009-02-22,08:17:08
39.921682,116.46279,0,125,39866.3452893518,2009-02-22,08:17:13
39.921675,116.462736,0,128,39866.3453472222,2009-02-22,08:17:18
39.921673,116.462682,0,130,39866.3454050926,2009-02-22,08:17:23
39.921672,116.462613,0,134,39866.345462963,2009-02-22,08:17:28
39.921682,116.462558,0,135,39866.3455208333,2009-02-22,08:17:33
39.921683,116.462501,0,136,39866.3455787037,2009-02-22,08:17:38
39.921685,116.46245,0,136,39866.3456365741,2009-02-22,08:17:43
39.921701,116.462398,0,137,39866.3456944444,2009-02-22,08:17:48
39.921719,116.462354,0,138,39866.3457523148,2009-02-22,08:17:53
39.921711,116.462305,0,139,39866.3458101852,2009-02-22,08:17:58
39.921723,116.462253,0,140,39866.3458680556,2009-02-22,08:18:03
39.92168,116.462209,0,141,39866.3459143518,2009-02-22,08:18:07
39.921669,116.462151,0,140,39866.3459722222,2009-02-22,08:18:12
39.921669,116.462095,0,140,39866.3460300926,2009-02-22,08:18:17
39.921663,116.462028,0,141,39866.3460763889,2009-02-22,08:18:21
39.921671,116.461969,0,140,39866.3461226852,2009-02-22,08:18:25
39.921674,116.461906,0,136,39866.3461689815,2009-02-22,08:18:29
39.921693,116.461848,0,133,39866.3462152778,2009-02-22,08:18:33
39.92171,116.461782,0,132,39866.3462615741,2009-02-22,08:18:37
39.921727,116.461723,0,129,39866.3463194444,2009-02-22,08:18:42
39.921724,116.461659,0,129,39866.3463657407,2009-02-22,08:18:46
39.921744,116.461596,0,128,39866.3464236111,2009-02-22,08:18:51
39.921763,116.461543,0,126,39866.3464583333,2009-02-22,08:18:54
39.921776,116.461482,0,125,39866.3465046296,2009-02-22,08:18:58
39.921786,116.461419,0,124,39866.3465625,2009-02-22,08:19:03
39.921784,116.461354,0,126,39866.3466203704,2009-02-22,08:19:08
39.921783,116.461309,0,126,39866.3466782407,2009-02-22,08:19:13
39.921795,116.461258,0,127,39866.3467361111,2009-02-22,08:19:18
39.921766,116.46121,0,127,39866.3467939815,2009-02-22,08:19:23
39.92178,116.461151,0,127,39866.3468518518,2009-02-22,08:19:28
39.921759,116.461115,0,129,39866.3469097222,2009-02-22,08:19:33
39.921729,116.461091,0,128,39866.3469675926,2009-02-22,08:19:38
39.921697,116.461042,0,128,39866.347025463,2009-02-22,08:19:43
39.921701,116.460981,0,127,39866.3470717593,2009-02-22,08:19:47
39.921702,116.460915,0,127,39866.3471180556,2009-02-22,08:19:51
39.921705,116.460856,0,125,39866.3471643519,2009-02-22,08:19:55
39.921704,116.460787,0,125,39866.3472222222,2009-02-22,08:20:00
39.9217,116.460721,0,126,39866.3472685185,2009-02-22,08:20:04
39.921691,116.460657,0,124,39866.3473263889,2009-02-22,08:20:09
39.921686,116.460593,0,123,39866.3473842593,2009-02-22,08:20:14
39.921695,116.460532,0,122,39866.3474421296,2009-02-22,08:20:19
39.921692,116.460492,0,120,39866.3475,2009-02-22,08:20:24
39.921699,116.460446,0,117,39866.3475578704,2009-02-22,08:20:29
39.921697,116.460381,0,116,39866.3476157407,2009-02-22,08:20:34
39.921703,116.460336,0,114,39866.3476736111,2009-02-22,08:20:39
39.921698,116.460271,0,112,39866.3477199074,2009-02-22,08:20:43
39.921703,116.460208,0,111,39866.3477777778,2009-02-22,08:20:48
39.921715,116.460141,0,112,39866.3478356482,2009-02-22,08:20:53
39.921721,116.460079,0,115,39866.3478935185,2009-02-22,08:20:58
39.921738,116.460036,0,116,39866.3479513889,2009-02-22,08:21:03
39.921737,116.459968,0,117,39866.3480092593,2009-02-22,08:21:08
39.921735,116.459918,0,118,39866.3480671296,2009-02-22,08:21:13
39.921721,116.459849,0,117,39866.348125,2009-02-22,08:21:18
39.921708,116.4598,0,116,39866.3481828704,2009-02-22,08:21:23
39.921697,116.459736,0,117,39866.3482407407,2009-02-22,08:21:28
39.921697,116.459673,0,114,39866.3482986111,2009-02-22,08:21:33
39.921707,116.459619,0,114,39866.3483564815,2009-02-22,08:21:38
39.921705,116.45956,0,114,39866.3484143519,2009-02-22,08:21:43
39.92171,116.459503,0,112,39866.3484722222,2009-02-22,08:21:48
39.921718,116.459447,0,110,39866.3485300926,2009-02-22,08:21:53
39.921715,116.459391,0,111,39866.348587963,2009-02-22,08:21:58
39.921714,116.459328,0,112,39866.3486342593,2009-02-22,08:22:02
39.921718,116.45927,0,110,39866.3486805556,2009-02-22,08:22:06
39.921716,116.459209,0,107,39866.3487384259,2009-02-22,08:22:11
39.921701,116.459147,0,107,39866.3487847222,2009-02-22,08:22:15
39.92169,116.459086,0,110,39866.3488425926,2009-02-22,08:22:20
39.9217,116.459043,0,114,39866.348900463,2009-02-22,08:22:25
39.92172,116.458981,0,114,39866.3489583333,2009-02-22,08:22:30
39.921734,116.458916,0,115,39866.3490046296,2009-02-22,08:22:34
39.921725,116.458836,0,115,39866.3490509259,2009-02-22,08:22:38
39.921729,116.458794,0,117,39866.3491087963,2009-02-22,08:22:43
39.921727,116.458744,0,120,39866.3491666667,2009-02-22,08:22:48
39.921725,116.458686,0,123,39866.349224537,2009-02-22,08:22:53
39.921727,116.458631,0,126,39866.3492824074,2009-02-22,08:22:58
39.921739,116.458576,0,128,39866.3493402778,2009-02-22,08:23:03
39.921758,116.458524,0,130,39866.3493981481,2009-02-22,08:23:08
39.921769,116.458467,0,131,39866.3494560185,2009-02-22,08:23:13
39.921774,116.458403,0,130,39866.3495138889,2009-02-22,08:23:18
39.921754,116.458356,0,132,39866.3495717593,2009-02-22,08:23:23
39.921771,116.458296,0,134,39866.3496296296,2009-02-22,08:23:28
39.921753,116.458238,0,136,39866.3496875,2009-02-22,08:23:33
39.921759,116.458184,0,137,39866.3497453704,2009-02-22,08:23:38
39.921752,116.458131,0,139,39866.3498032407,2009-02-22,08:23:43
39.921773,116.458077,0,142,39866.3498611111,2009-02-22,08:23:48
39.921772,116.458027,0,143,39866.3499189815,2009-02-22,08:23:53
39.921782,116.457987,0,145,39866.3499768519,2009-02-22,08:23:58
39.9218,116.45793,0,146,39866.3500231481,2009-02-22,08:24:02
39.921801,116.457867,0,147,39866.3500694444,2009-02-22,08:24:06
39.921831,116.457812,0,147,39866.3501157407,2009-02-22,08:24:10
39.921853,116.457755,0,149,39866.350162037,2009-02-22,08:24:14
39.921857,116.457695,0,152,39866.3502199074,2009-02-22,08:24:19
39.921852,116.457639,0,153,39866.3502777778,2009-02-22,08:24:24
39.921808,116.45761,0,153,39866.3503356481,2009-02-22,08:24:29
39.921829,116.457551,0,155,39866.3503935185,2009-02-22,08:24:34
39.921832,116.457489,0,157,39866.3504513889,2009-02-22,08:24:39
39.921825,116.457449,0,157,39866.3505092593,2009-02-22,08:24:44
39.921817,116.457386,0,157,39866.3505671296,2009-02-22,08:24:49
39.921808,116.457337,0,159,39866.350625,2009-02-22,08:24:54
39.921802,116.457274,0,159,39866.3506828704,2009-02-22,08:24:59
39.921806,116.45723,0,160,39866.3507407407,2009-02-22,08:25:04
39.921795,116.457182,0,161,39866.3507986111,2009-02-22,08:25:09
39.92181,116.457129,0,162,39866.3508564815,2009-02-22,08:25:14
39.921816,116.457078,0,163,39866.3509143519,2009-02-22,08:25:19
39.921755,116.457063,0,162,39866.3509490741,2009-02-22,08:25:22
39.921758,116.456997,0,164,39866.3510069444,2009-02-22,08:25:27
39.921747,116.456933,0,165,39866.3510648148,2009-02-22,08:25:32
39.921755,116.456871,0,162,39866.3510763889,2009-02-22,08:25:33
39.921752,116.456818,0,163,39866.3511342593,2009-02-22,08:25:38
39.92176,116.456759,0,165,39866.3511921296,2009-02-22,08:25:43
39.921768,116.456714,0,167,39866.35125,2009-02-22,08:25:48
39.921778,116.456665,0,169,39866.3513078704,2009-02-22,08:25:53
39.921802,116.456611,0,170,39866.3513541667,2009-02-22,08:25:57
39.921819,116.456553,0,172,39866.351412037,2009-02-22,08:26:02
39.921855,116.456489,0,173,39866.3514699074,2009-02-22,08:26:07
39.921885,116.456438,0,174,39866.3515162037,2009-02-22,08:26:11
39.9219,116.456378,0,176,39866.3515740741,2009-02-22,08:26:16
39.921872,116.456337,0,177,39866.3516319444,2009-02-22,08:26:21
39.921815,116.456292,0,177,39866.3516898148,2009-02-22,08:26:26
39.921774,116.456268,0,176,39866.3517361111,2009-02-22,08:26:30
39.92177,116.456223,0,174,39866.3517939815,2009-02-22,08:26:35
39.921772,116.456146,0,174,39866.3518518518,2009-02-22,08:26:40
39.921767,116.456118,0,174,39866.3519097222,2009-02-22,08:26:45
39.921775,116.456065,0,175,39866.3519675926,2009-02-22,08:26:50
39.921786,116.456033,0,175,39866.352025463,2009-02-22,08:26:55
39.921809,116.455966,0,176,39866.3520717593,2009-02-22,08:26:59
39.92184,116.455922,0,174,39866.3520833333,2009-02-22,08:27:00
39.921892,116.455873,0,175,39866.3521296296,2009-02-22,08:27:04
39.921858,116.455867,0,177,39866.3521875,2009-02-22,08:27:09
39.921869,116.455873,0,179,39866.3522453704,2009-02-22,08:27:14
39.921873,116.455884,0,180,39866.3523032407,2009-02-22,08:27:19
39.921878,116.455893,0,180,39866.3523611111,2009-02-22,08:27:24
39.921923,116.455871,0,181,39866.3523842593,2009-02-22,08:27:26
39.921979,116.455852,0,182,39866.3524189815,2009-02-22,08:27:29
39.922036,116.455832,0,183,39866.3524537037,2009-02-22,08:27:32
39.922082,116.455809,0,184,39866.3524884259,2009-02-22,08:27:35
39.922129,116.45579,0,184,39866.3525231481,2009-02-22,08:27:38
39.922182,116.455775,0,184,39866.3525578704,2009-02-22,08:27:41
39.922229,116.45576,0,185,39866.3526041667,2009-02-22,08:27:45
39.922258,116.455759,0,185,39866.352662037,2009-02-22,08:27:50
39.922288,116.455757,0,186,39866.3527199074,2009-02-22,08:27:55
39.922319,116.455767,0,187,39866.3527777778,2009-02-22,08:28:00
39.974541,116.312058,0,123,39866.3819328704,2009-02-22,09:09:59
39.974683,116.312279,0,284,39866.3819444444,2009-02-22,09:10:00
39.974585,116.312253,0,220,39866.3819560185,2009-02-22,09:10:01
39.974538,116.312327,0,207,39866.3819675926,2009-02-22,09:10:02
39.974508,116.312264,0,184,39866.3819791667,2009-02-22,09:10:03
39.97451,116.312195,0,199,39866.382025463,2009-02-22,09:10:07
39.974502,116.312181,0,212,39866.3820833333,2009-02-22,09:10:12
39.974475,116.312164,0,218,39866.3821412037,2009-02-22,09:10:17
39.974476,116.312124,0,220,39866.3821990741,2009-02-22,09:10:22
39.974483,116.312079,0,209,39866.3822453704,2009-02-22,09:10:26
39.974496,116.312003,0,201,39866.3822916667,2009-02-22,09:10:30
39.97452,116.311947,0,205,39866.3823148148,2009-02-22,09:10:32
39.974541,116.311918,0,207,39866.3823726852,2009-02-22,09:10:37
39.974546,116.311882,0,199,39866.3824305556,2009-02-22,09:10:42
39.974534,116.311843,0,184,39866.3824884259,2009-02-22,09:10:47
39.974509,116.311816,0,171,39866.3825462963,2009-02-22,09:10:52
39.974481,116.311777,0,165,39866.3826041667,2009-02-22,09:10:57
39.974462,116.311735,0,162,39866.382662037,2009-02-22,09:11:02
39.974443,116.311683,0,160,39866.3827199074,2009-02-22,09:11:07
39.974424,116.311663,0,163,39866.3827777778,2009-02-22,09:11:12
39.974436,116.311617,0,163,39866.3828356481,2009-02-22,09:11:17
39.974402,116.311571,0,163,39866.3828935185,2009-02-22,09:11:22
39.974408,116.311515,0,158,39866.3829513889,2009-02-22,09:11:27
39.974439,116.311463,0,151,39866.3830092593,2009-02-22,09:11:32
39.974467,116.311412,0,146,39866.3830555556,2009-02-22,09:11:36
39.974491,116.311358,0,146,39866.3830787037,2009-02-22,09:11:38
39.974524,116.311305,0,136,39866.3831365741,2009-02-22,09:11:43
39.974542,116.311223,0,134,39866.3831712963,2009-02-22,09:11:46
39.974521,116.311159,0,132,39866.3831828704,2009-02-22,09:11:47
39.97452,116.311096,0,131,39866.3832175926,2009-02-22,09:11:50
39.974519,116.311095,0,131,39866.383275463,2009-02-22,09:11:55
39.974519,116.311095,0,131,39866.3833101852,2009-02-22,09:11:58
39.974515,116.3111,0,131,39866.3833333333,2009-02-22,09:12:00
39.974509,116.311069,0,132,39866.3833912037,2009-02-22,09:12:05
39.974552,116.311033,0,131,39866.3834143518,2009-02-22,09:12:07
39.974552,116.311002,0,134,39866.3834722222,2009-02-22,09:12:12
39.974544,116.31096,0,138,39866.3835300926,2009-02-22,09:12:17
39.974542,116.310963,0,138,39866.383587963,2009-02-22,09:12:22
39.974541,116.310965,0,138,39866.3836458333,2009-02-22,09:12:27
39.97454,116.310964,0,139,39866.3837037037,2009-02-22,09:12:32
39.974541,116.310962,0,139,39866.3837615741,2009-02-22,09:12:37
39.974541,116.31096,0,139,39866.3838194444,2009-02-22,09:12:42
39.974542,116.310959,0,139,39866.3838773148,2009-02-22,09:12:47
39.974542,116.310959,0,139,39866.383912037,2009-02-22,09:12:50
39.974541,116.310958,0,139,39866.3839351852,2009-02-22,09:12:52
39.974607,116.310967,0,142,39866.3839930556,2009-02-22,09:12:57
39.974651,116.310946,0,149,39866.3840162037,2009-02-22,09:12:59
39.974712,116.310949,0,152,39866.3840509259,2009-02-22,09:13:02
39.974721,116.310894,0,158,39866.3840972222,2009-02-22,09:13:06
39.974733,116.310857,0,163,39866.3841550926,2009-02-22,09:13:11
39.974766,116.31085,0,168,39866.384212963,2009-02-22,09:13:16
39.974832,116.310848,0,173,39866.3842476852,2009-02-22,09:13:19
39.974878,116.310845,0,176,39866.3843055556,2009-02-22,09:13:24
39.974918,116.310892,0,178,39866.3843518518,2009-02-22,09:13:28
39.974945,116.310943,0,184,39866.3844097222,2009-02-22,09:13:33
39.974981,116.310993,0,185,39866.3844560185,2009-02-22,09:13:37
39.975021,116.311029,0,186,39866.3844907407,2009-02-22,09:13:40
39.975073,116.311034,0,189,39866.384537037,2009-02-22,09:13:44
39.975127,116.311037,0,193,39866.3845717593,2009-02-22,09:13:47
39.97518,116.311036,0,198,39866.3846180556,2009-02-22,09:13:51
39.975244,116.311049,0,201,39866.3846527778,2009-02-22,09:13:54
39.975303,116.311055,0,203,39866.3846875,2009-02-22,09:13:57
39.975347,116.311078,0,205,39866.3847222222,2009-02-22,09:14:00
39.975393,116.311051,0,208,39866.3847685185,2009-02-22,09:14:04
39.975415,116.311016,0,219,39866.3848148148,2009-02-22,09:14:08
39.975458,116.310972,0,230,39866.3848611111,2009-02-22,09:14:12
39.975494,116.310918,0,235,39866.3849074074,2009-02-22,09:14:16
39.975542,116.3109,0,238,39866.3849421296,2009-02-22,09:14:19
39.975588,116.310874,0,241,39866.3849768518,2009-02-22,09:14:22
39.975632,116.310854,0,243,39866.3850231481,2009-02-22,09:14:26
39.975661,116.310841,0,248,39866.3850810185,2009-02-22,09:14:31
39.975703,116.310844,0,251,39866.3851388889,2009-02-22,09:14:36
39.975741,116.310879,0,254,39866.3851851852,2009-02-22,09:14:40
39.975768,116.310882,0,262,39866.3852430556,2009-02-22,09:14:45
39.975791,116.310942,0,269,39866.3853009259,2009-02-22,09:14:50
39.975853,116.310964,0,279,39866.3853356481,2009-02-22,09:14:53
39.975884,116.31094,0,285,39866.3853935185,2009-02-22,09:14:58
39.97589,116.310896,0,299,39866.3854513889,2009-02-22,09:15:03
39.975913,116.310832,0,301,39866.385474537,2009-02-22,09:15:05
39.975953,116.310784,0,304,39866.3855092593,2009-02-22,09:15:08
39.975999,116.310731,0,307,39866.3855439815,2009-02-22,09:15:11
39.976036,116.310693,0,312,39866.3855902778,2009-02-22,09:15:15
39.97608,116.310704,0,316,39866.3856365741,2009-02-22,09:15:19
39.9761,116.310661,0,321,39866.3856944444,2009-02-22,09:15:24
39.97612,116.310628,0,332,39866.3857523148,2009-02-22,09:15:29
39.976117,116.310599,0,344,39866.3858101852,2009-02-22,09:15:34
39.976144,116.310549,0,350,39866.3858333333,2009-02-22,09:15:36
39.976183,116.310504,0,352,39866.3858449074,2009-02-22,09:15:37
39.976198,116.31053,0,354,39866.3859027778,2009-02-22,09:15:42
39.976194,116.310538,0,355,39866.3859606481,2009-02-22,09:15:47
39.976194,116.310538,0,355,39866.3859953704,2009-02-22,09:15:50
39.976194,116.310538,0,356,39866.3860185185,2009-02-22,09:15:52
39.976246,116.310594,0,359,39866.3860763889,2009-02-22,09:15:57
39.976262,116.310622,0,357,39866.3861342593,2009-02-22,09:16:02
39.976222,116.310631,0,358,39866.3861921296,2009-02-22,09:16:07
39.976173,116.310627,0,358,39866.3862268519,2009-02-22,09:16:10
39.976083,116.310662,0,358,39866.3862615741,2009-02-22,09:16:13
39.976017,116.310718,0,358,39866.3862847222,2009-02-22,09:16:15
39.975977,116.310673,0,359,39866.3863078704,2009-02-22,09:16:17
39.97593,116.310665,0,362,39866.3863541667,2009-02-22,09:16:21
39.975906,116.310692,0,364,39866.386412037,2009-02-22,09:16:26
39.975891,116.310708,0,363,39866.3864699074,2009-02-22,09:16:31
39.975889,116.310723,0,359,39866.3865277778,2009-02-22,09:16:36
39.975852,116.310704,0,353,39866.3865856482,2009-02-22,09:16:41
39.975792,116.310744,0,351,39866.3866087963,2009-02-22,09:16:43
39.975726,116.310794,0,349,39866.3866319444,2009-02-22,09:16:45
39.975686,116.310827,0,347,39866.3866435185,2009-02-22,09:16:46
39.975627,116.310826,0,345,39866.3866550926,2009-02-22,09:16:47
39.975572,116.310881,0,344,39866.3866666667,2009-02-22,09:16:48
39.975498,116.310911,0,343,39866.3866782407,2009-02-22,09:16:49
39.975434,116.310937,0,342,39866.3866898148,2009-02-22,09:16:50
39.975365,116.310954,0,341,39866.3867013889,2009-02-22,09:16:51
39.97529,116.310975,0,340,39866.386712963,2009-02-22,09:16:52
39.975264,116.31103,0,333,39866.386724537,2009-02-22,09:16:53
39.975207,116.31108,0,328,39866.3867361111,2009-02-22,09:16:54
39.975131,116.311124,0,326,39866.3867476852,2009-02-22,09:16:55
39.975025,116.31121,0,322,39866.3867592593,2009-02-22,09:16:56
39.974951,116.311254,0,319,39866.3867708333,2009-02-22,09:16:57
39.974868,116.311288,0,317,39866.3867824074,2009-02-22,09:16:58
39.974783,116.311324,0,316,39866.3867939815,2009-02-22,09:16:59
39.974699,116.31136,0,314,39866.3868055556,2009-02-22,09:17:00
39.97462,116.311383,0,313,39866.3868171296,2009-02-22,09:17:01
39.974542,116.31144,0,312,39866.3868287037,2009-02-22,09:17:02
39.974461,116.311471,0,311,39866.3868402778,2009-02-22,09:17:03
39.974379,116.311507,0,310,39866.3868518519,2009-02-22,09:17:04
39.974301,116.311529,0,308,39866.3868634259,2009-02-22,09:17:05
39.974229,116.311562,0,306,39866.386875,2009-02-22,09:17:06
39.97415,116.311592,0,304,39866.3868865741,2009-02-22,09:17:07
39.97407,116.311626,0,302,39866.3868981482,2009-02-22,09:17:08
39.973996,116.311656,0,300,39866.3869097222,2009-02-22,09:17:09
39.973922,116.311685,0,298,39866.3869212963,2009-02-22,09:17:10
39.973865,116.311706,0,297,39866.3869328704,2009-02-22,09:17:11
39.9738,116.311713,0,294,39866.3869444444,2009-02-22,09:17:12
39.973739,116.311734,0,292,39866.3869560185,2009-02-22,09:17:13
39.97368,116.311738,0,290,39866.3869675926,2009-02-22,09:17:14
39.973622,116.311749,0,288,39866.3869791667,2009-02-22,09:17:15
39.973543,116.311775,0,286,39866.3869907407,2009-02-22,09:17:16
39.973474,116.311805,0,285,39866.3870023148,2009-02-22,09:17:17
39.973395,116.311847,0,285,39866.3870138889,2009-02-22,09:17:18
39.973335,116.311887,0,286,39866.387025463,2009-02-22,09:17:19
39.973275,116.311908,0,285,39866.387037037,2009-02-22,09:17:20
39.973213,116.311933,0,283,39866.3870486111,2009-02-22,09:17:21
39.973145,116.311962,0,282,39866.3870601852,2009-02-22,09:17:22
39.973088,116.311964,0,279,39866.3870717593,2009-02-22,09:17:23
39.973043,116.311928,0,272,39866.3870833333,2009-02-22,09:17:24
39.972965,116.311947,0,272,39866.3870949074,2009-02-22,09:17:25
39.972899,116.311995,0,268,39866.3871064815,2009-02-22,09:17:26
39.972807,116.312029,0,267,39866.3871180556,2009-02-22,09:17:27
39.97272,116.312067,0,266,39866.3871296296,2009-02-22,09:17:28
39.972632,116.312102,0,265,39866.3871412037,2009-02-22,09:17:29
39.972547,116.312134,0,264,39866.3871527778,2009-02-22,09:17:30
39.972464,116.312158,0,264,39866.3871643519,2009-02-22,09:17:31
39.972386,116.31219,0,263,39866.3871759259,2009-02-22,09:17:32
39.972325,116.312254,0,258,39866.3871875,2009-02-22,09:17:33
39.972244,116.312281,0,256,39866.3871990741,2009-02-22,09:17:34
39.972175,116.312313,0,252,39866.3872106481,2009-02-22,09:17:35
39.972103,116.312325,0,248,39866.3872222222,2009-02-22,09:17:36
39.972023,116.312357,0,246,39866.3872337963,2009-02-22,09:17:37
39.97194,116.312385,0,244,39866.3872453704,2009-02-22,09:17:38
39.971851,116.312416,0,242,39866.3872569444,2009-02-22,09:17:39
39.971768,116.312446,0,240,39866.3872685185,2009-02-22,09:17:40
39.971681,116.31247,0,238,39866.3872800926,2009-02-22,09:17:41
39.971596,116.312498,0,236,39866.3872916667,2009-02-22,09:17:42
39.971538,116.312474,0,231,39866.3873032407,2009-02-22,09:17:43
39.971463,116.312506,0,226,39866.3873148148,2009-02-22,09:17:44
39.971395,116.312532,0,224,39866.3873263889,2009-02-22,09:17:45
39.971332,116.312574,0,220,39866.387337963,2009-02-22,09:17:46
39.97126,116.312607,0,218,39866.387349537,2009-02-22,09:17:47
39.971185,116.31264,0,216,39866.3873611111,2009-02-22,09:17:48
39.971097,116.312674,0,214,39866.3873726852,2009-02-22,09:17:49
39.971009,116.312702,0,211,39866.3873842593,2009-02-22,09:17:50
39.97092,116.312737,0,209,39866.3873958333,2009-02-22,09:17:51
39.970818,116.312771,0,207,39866.3874074074,2009-02-22,09:17:52
39.970735,116.312821,0,201,39866.3874189815,2009-02-22,09:17:53
39.970643,116.312871,0,199,39866.3874305556,2009-02-22,09:17:54
39.970551,116.312924,0,200,39866.3874421296,2009-02-22,09:17:55
39.970462,116.312971,0,196,39866.3874537037,2009-02-22,09:17:56
39.970369,116.313006,0,194,39866.3874652778,2009-02-22,09:17:57
39.970281,116.313042,0,192,39866.3874768519,2009-02-22,09:17:58
39.970194,116.313083,0,190,39866.3874884259,2009-02-22,09:17:59
39.97011,116.313119,0,189,39866.3875,2009-02-22,09:18:00
39.970027,116.313159,0,187,39866.3875115741,2009-02-22,09:18:01
39.96993,116.313144,0,175,39866.3875231481,2009-02-22,09:18:02
39.969817,116.313123,0,171,39866.3875347222,2009-02-22,09:18:03
39.969733,116.313149,0,169,39866.3875462963,2009-02-22,09:18:04
39.96966,116.313171,0,170,39866.3875578704,2009-02-22,09:18:05
39.969596,116.313197,0,169,39866.3875694444,2009-02-22,09:18:06
39.969532,116.313221,0,167,39866.3875810185,2009-02-22,09:18:07
39.969468,116.313238,0,168,39866.3875925926,2009-02-22,09:18:08
39.969413,116.313287,0,167,39866.3876041667,2009-02-22,09:18:09
39.969356,116.313338,0,165,39866.3876157407,2009-02-22,09:18:10
39.969291,116.313374,0,163,39866.3876273148,2009-02-22,09:18:11
39.969229,116.31341,0,161,39866.3876388889,2009-02-22,09:18:12
39.969169,116.313432,0,161,39866.387650463,2009-02-22,09:18:13
39.969121,116.313437,0,160,39866.387662037,2009-02-22,09:18:14
39.969062,116.31344,0,158,39866.3876851852,2009-02-22,09:18:16
39.969043,116.313484,0,156,39866.3877430556,2009-02-22,09:18:21
39.969039,116.313486,0,154,39866.3878009259,2009-02-22,09:18:26
39.969037,116.313491,0,154,39866.3878587963,2009-02-22,09:18:31
39.969037,116.313491,0,154,39866.3878935185,2009-02-22,09:18:34
39.969032,116.313496,0,154,39866.3879166667,2009-02-22,09:18:36
39.968986,116.313526,0,154,39866.3879282407,2009-02-22,09:18:37
39.968907,116.313587,0,155,39866.3879513889,2009-02-22,09:18:39
39.968824,116.313648,0,161,39866.387974537,2009-02-22,09:18:41
39.968748,116.313707,0,161,39866.3879976852,2009-02-22,09:18:43
39.968699,116.313731,0,162,39866.3880092593,2009-02-22,09:18:44
39.968636,116.313771,0,166,39866.3880208333,2009-02-22,09:18:45
39.968574,116.313793,0,167,39866.3880324074,2009-02-22,09:18:46
39.96851,116.313825,0,169,39866.3880439815,2009-02-22,09:18:47
39.968438,116.313846,0,171,39866.3880555556,2009-02-22,09:18:48
39.968364,116.313875,0,173,39866.3880671296,2009-02-22,09:18:49
39.968301,116.313904,0,173,39866.3880787037,2009-02-22,09:18:50
39.968234,116.31393,0,174,39866.3880902778,2009-02-22,09:18:51
39.968178,116.313954,0,175,39866.3881018519,2009-02-22,09:18:52
39.968125,116.313965,0,175,39866.3881134259,2009-02-22,09:18:53
39.968071,116.31398,0,178,39866.388125,2009-02-22,09:18:54
39.968026,116.313995,0,179,39866.3881365741,2009-02-22,09:18:55
39.967981,116.314011,0,179,39866.3881481481,2009-02-22,09:18:56
39.967924,116.314042,0,182,39866.3881597222,2009-02-22,09:18:57
39.967836,116.314059,0,185,39866.3881828704,2009-02-22,09:18:59
39.967788,116.314077,0,185,39866.3881944444,2009-02-22,09:19:00
39.967739,116.314091,0,185,39866.3882060185,2009-02-22,09:19:01
39.967688,116.314109,0,189,39866.3882175926,2009-02-22,09:19:02
39.967637,116.314126,0,191,39866.3882291667,2009-02-22,09:19:03
39.967583,116.314153,0,194,39866.3882407407,2009-02-22,09:19:04
39.967528,116.314166,0,199,39866.3882523148,2009-02-22,09:19:05
39.96748,116.314189,0,203,39866.3882638889,2009-02-22,09:19:06
39.967424,116.31421,0,204,39866.388275463,2009-02-22,09:19:07
39.967374,116.314234,0,207,39866.388287037,2009-02-22,09:19:08
39.967327,116.314252,0,209,39866.3882986111,2009-02-22,09:19:09
39.967281,116.314267,0,211,39866.3883101852,2009-02-22,09:19:10
39.967235,116.314297,0,206,39866.3883217593,2009-02-22,09:19:11
39.967188,116.314326,0,201,39866.3883333333,2009-02-22,09:19:12
39.967134,116.314349,0,201,39866.3883449074,2009-02-22,09:19:13
39.967074,116.314366,0,198,39866.3883564815,2009-02-22,09:19:14
39.967015,116.314385,0,196,39866.3883680556,2009-02-22,09:19:15
39.966961,116.314394,0,200,39866.3883796296,2009-02-22,09:19:16
39.966909,116.314414,0,197,39866.3883912037,2009-02-22,09:19:17
39.966853,116.314429,0,197,39866.3884027778,2009-02-22,09:19:18
39.966797,116.314449,0,197,39866.3884143519,2009-02-22,09:19:19
39.966746,116.314468,0,204,39866.3884259259,2009-02-22,09:19:20
39.9667,116.314486,0,206,39866.3884375,2009-02-22,09:19:21
39.966656,116.314505,0,208,39866.3884490741,2009-02-22,09:19:22
39.966606,116.314525,0,208,39866.3884606481,2009-02-22,09:19:23
39.966533,116.314567,0,208,39866.3884837963,2009-02-22,09:19:25
39.966485,116.314585,0,208,39866.3885069444,2009-02-22,09:19:27
39.966467,116.314581,0,212,39866.3885648148,2009-02-22,09:19:32
39.966464,116.314582,0,212,39866.3886226852,2009-02-22,09:19:37
39.966465,116.314582,0,212,39866.3886805556,2009-02-22,09:19:42
39.966473,116.31458,0,212,39866.3887384259,2009-02-22,09:19:47
39.966477,116.314579,0,212,39866.3887962963,2009-02-22,09:19:52
39.966478,116.31458,0,212,39866.3888541667,2009-02-22,09:19:57
39.966482,116.31458,0,213,39866.388912037,2009-02-22,09:20:02
39.966485,116.314579,0,213,39866.3889699074,2009-02-22,09:20:07
39.966488,116.314579,0,213,39866.3890277778,2009-02-22,09:20:12
39.966489,116.314579,0,213,39866.3890856481,2009-02-22,09:20:17
39.966488,116.314579,0,213,39866.3891435185,2009-02-22,09:20:22
39.966489,116.314579,0,212,39866.3892013889,2009-02-22,09:20:27
39.966489,116.31458,0,212,39866.3892592593,2009-02-22,09:20:32
39.96649,116.31458,0,212,39866.3893171296,2009-02-22,09:20:37
39.96649,116.314581,0,212,39866.389375,2009-02-22,09:20:42
39.96649,116.314581,0,211,39866.3894328704,2009-02-22,09:20:47
39.96649,116.314581,0,211,39866.3894907407,2009-02-22,09:20:52
39.96649,116.314582,0,211,39866.3895486111,2009-02-22,09:20:57
39.966492,116.314584,0,212,39866.3896064815,2009-02-22,09:21:02
39.966494,116.314585,0,212,39866.3896643519,2009-02-22,09:21:07
39.966495,116.314584,0,212,39866.3897222222,2009-02-22,09:21:12
39.966495,116.314585,0,212,39866.3897800926,2009-02-22,09:21:17
39.966493,116.314591,0,211,39866.389837963,2009-02-22,09:21:22
39.966493,116.314591,0,211,39866.3898726852,2009-02-22,09:21:25
39.966486,116.314599,0,210,39866.3898958333,2009-02-22,09:21:27
39.966454,116.31462,0,208,39866.3899537037,2009-02-22,09:21:32
39.966399,116.314649,0,209,39866.3899768519,2009-02-22,09:21:34
39.966323,116.314683,0,209,39866.39,2009-02-22,09:21:36
39.966241,116.314728,0,208,39866.3900231481,2009-02-22,09:21:38
39.966198,116.314753,0,207,39866.3900347222,2009-02-22,09:21:39
39.966148,116.314772,0,207,39866.3900462963,2009-02-22,09:21:40
39.966079,116.314794,0,202,39866.3900578704,2009-02-22,09:21:41
39.966004,116.314816,0,197,39866.3900694444,2009-02-22,09:21:42
39.965947,116.314836,0,196,39866.3900810185,2009-02-22,09:21:43
39.965892,116.314857,0,196,39866.3900925926,2009-02-22,09:21:44
39.965831,116.314886,0,197,39866.3901041667,2009-02-22,09:21:45
39.965767,116.314921,0,197,39866.3901157407,2009-02-22,09:21:46
39.965705,116.314949,0,198,39866.3901273148,2009-02-22,09:21:47
39.965643,116.31498,0,197,39866.3901388889,2009-02-22,09:21:48
39.965576,116.315013,0,197,39866.390150463,2009-02-22,09:21:49
39.965507,116.315053,0,196,39866.390162037,2009-02-22,09:21:50
39.965422,116.315082,0,190,39866.3901736111,2009-02-22,09:21:51
39.965346,116.315115,0,189,39866.3901851852,2009-02-22,09:21:52
39.965263,116.315149,0,190,39866.3901967593,2009-02-22,09:21:53
39.965188,116.315178,0,192,39866.3902083333,2009-02-22,09:21:54
39.965109,116.315207,0,194,39866.3902199074,2009-02-22,09:21:55
39.965032,116.315234,0,196,39866.3902314815,2009-02-22,09:21:56
39.964958,116.315257,0,199,39866.3902430556,2009-02-22,09:21:57
39.964881,116.315287,0,199,39866.3902546296,2009-02-22,09:21:58
39.964813,116.315315,0,196,39866.3902662037,2009-02-22,09:21:59
39.964739,116.315341,0,194,39866.3902777778,2009-02-22,09:22:00
39.964661,116.31536,0,193,39866.3902893519,2009-02-22,09:22:01
39.964582,116.31538,0,191,39866.3903009259,2009-02-22,09:22:02
39.96451,116.315405,0,190,39866.3903125,2009-02-22,09:22:03
39.964449,116.315423,0,193,39866.3903240741,2009-02-22,09:22:04
39.964384,116.315443,0,196,39866.3903356481,2009-02-22,09:22:05
39.964321,116.315465,0,196,39866.3903472222,2009-02-22,09:22:06
39.964255,116.315484,0,196,39866.3903587963,2009-02-22,09:22:07
39.96418,116.315514,0,197,39866.3903703704,2009-02-22,09:22:08
39.964106,116.315541,0,197,39866.3903819444,2009-02-22,09:22:09
39.964027,116.315569,0,197,39866.3903935185,2009-02-22,09:22:10
39.96395,116.315598,0,196,39866.3904050926,2009-02-22,09:22:11
39.963856,116.315659,0,198,39866.3904166667,2009-02-22,09:22:12
39.963779,116.315689,0,198,39866.3904282407,2009-02-22,09:22:13
39.963708,116.315715,0,198,39866.3904398148,2009-02-22,09:22:14
39.963638,116.315735,0,196,39866.3904513889,2009-02-22,09:22:15
39.963571,116.315751,0,196,39866.390462963,2009-02-22,09:22:16
39.963501,116.315771,0,196,39866.390474537,2009-02-22,09:22:17
39.96343,116.31579,0,195,39866.3904861111,2009-02-22,09:22:18
39.963357,116.315816,0,196,39866.3904976852,2009-02-22,09:22:19
39.963278,116.315843,0,196,39866.3905092593,2009-02-22,09:22:20
39.963192,116.315867,0,196,39866.3905208333,2009-02-22,09:22:21
39.963105,116.315891,0,197,39866.3905324074,2009-02-22,09:22:22
39.963,116.315895,0,191,39866.3905439815,2009-02-22,09:22:23
39.962907,116.315908,0,190,39866.3905555556,2009-02-22,09:22:24
39.962828,116.315914,0,189,39866.3905671296,2009-02-22,09:22:25
39.962746,116.315931,0,189,39866.3905787037,2009-02-22,09:22:26
39.962662,116.315959,0,188,39866.3905902778,2009-02-22,09:22:27
39.962551,116.315908,0,197,39866.3906018519,2009-02-22,09:22:28
39.962482,116.315975,0,191,39866.3906134259,2009-02-22,09:22:29
39.962406,116.316022,0,187,39866.390625,2009-02-22,09:22:30
39.962317,116.316064,0,184,39866.3906365741,2009-02-22,09:22:31
39.962229,116.316095,0,181,39866.3906481481,2009-02-22,09:22:32
39.962139,116.316122,0,179,39866.3906597222,2009-02-22,09:22:33
39.962049,116.316141,0,177,39866.3906712963,2009-02-22,09:22:34
39.961958,116.316165,0,176,39866.3906828704,2009-02-22,09:22:35
39.961863,116.316185,0,176,39866.3906944444,2009-02-22,09:22:36
39.961761,116.316211,0,175,39866.3907060185,2009-02-22,09:22:37
39.961661,116.316226,0,177,39866.3907175926,2009-02-22,09:22:38
39.961546,116.316235,0,175,39866.3907291667,2009-02-22,09:22:39
39.961435,116.316251,0,178,39866.3907407407,2009-02-22,09:22:40
39.961326,116.316272,0,179,39866.3907523148,2009-02-22,09:22:41
39.96122,116.316299,0,177,39866.3907638889,2009-02-22,09:22:42
39.961112,116.316317,0,177,39866.390775463,2009-02-22,09:22:43
39.960999,116.316342,0,175,39866.390787037,2009-02-22,09:22:44
39.960885,116.316362,0,175,39866.3907986111,2009-02-22,09:22:45
39.960766,116.31638,0,169,39866.3908101852,2009-02-22,09:22:46
39.960647,116.316393,0,169,39866.3908217593,2009-02-22,09:22:47
39.960528,116.316407,0,169,39866.3908333333,2009-02-22,09:22:48
39.960408,116.316426,0,166,39866.3908449074,2009-02-22,09:22:49
39.960292,116.316448,0,164,39866.3908564815,2009-02-22,09:22:50
39.960183,116.316468,0,160,39866.3908680556,2009-02-22,09:22:51
39.960072,116.316487,0,159,39866.3908796296,2009-02-22,09:22:52
39.959982,116.316486,0,155,39866.3908912037,2009-02-22,09:22:53
39.959888,116.316501,0,154,39866.3909027778,2009-02-22,09:22:54
39.959799,116.316516,0,151,39866.3909143518,2009-02-22,09:22:55
39.959719,116.316533,0,148,39866.3909259259,2009-02-22,09:22:56
39.959646,116.316549,0,147,39866.3909375,2009-02-22,09:22:57
39.959591,116.316559,0,145,39866.3909490741,2009-02-22,09:22:58
39.959542,116.31657,0,144,39866.3909722222,2009-02-22,09:23:00
39.959512,116.316598,0,144,39866.3910300926,2009-02-22,09:23:05
39.959451,116.316595,0,144,39866.3910763889,2009-02-22,09:23:09
39.959405,116.316591,0,145,39866.391099537,2009-02-22,09:23:11
39.959365,116.316558,0,150,39866.3911458333,2009-02-22,09:23:15
39.959363,116.316549,0,157,39866.3912037037,2009-02-22,09:23:20
39.959317,116.316551,0,160,39866.3912384259,2009-02-22,09:23:23
39.959243,116.316567,0,161,39866.3912615741,2009-02-22,09:23:25
39.959188,116.31658,0,160,39866.3912731481,2009-02-22,09:23:26
39.959138,116.316598,0,160,39866.3912847222,2009-02-22,09:23:27
39.959057,116.316626,0,161,39866.3913078704,2009-02-22,09:23:29
39.959013,116.316648,0,162,39866.3913194444,2009-02-22,09:23:30
39.958969,116.316676,0,163,39866.3913310185,2009-02-22,09:23:31
39.958919,116.316698,0,163,39866.3913425926,2009-02-22,09:23:32
39.958836,116.316741,0,168,39866.3913541667,2009-02-22,09:23:33
39.958774,116.316762,0,168,39866.3913657407,2009-02-22,09:23:34
39.958697,116.316759,0,170,39866.3913773148,2009-02-22,09:23:35
39.958602,116.31674,0,173,39866.3913888889,2009-02-22,09:23:36
39.958514,116.316747,0,175,39866.391400463,2009-02-22,09:23:37
39.958428,116.31676,0,176,39866.391412037,2009-02-22,09:23:38
39.958332,116.316791,0,178,39866.3914236111,2009-02-22,09:23:39
39.958252,116.316795,0,178,39866.3914351852,2009-02-22,09:23:40
39.958179,116.316794,0,177,39866.3914467593,2009-02-22,09:23:41
39.958106,116.316792,0,178,39866.3914583333,2009-02-22,09:23:42
39.958031,116.316803,0,178,39866.3914699074,2009-02-22,09:23:43
39.957957,116.316806,0,178,39866.3914814815,2009-02-22,09:23:44
39.957874,116.316812,0,178,39866.3914930556,2009-02-22,09:23:45
39.957793,116.316826,0,180,39866.3915046296,2009-02-22,09:23:46
39.957713,116.316838,0,181,39866.3915162037,2009-02-22,09:23:47
39.957641,116.316843,0,179,39866.3915277778,2009-02-22,09:23:48
39.957572,116.316831,0,174,39866.3915393518,2009-02-22,09:23:49
39.957497,116.316826,0,172,39866.3915509259,2009-02-22,09:23:50
39.957415,116.316846,0,173,39866.3915625,2009-02-22,09:23:51
39.957328,116.316866,0,175,39866.3915740741,2009-02-22,09:23:52
39.957235,116.316885,0,175,39866.3915856481,2009-02-22,09:23:53
39.957145,116.316911,0,176,39866.3915972222,2009-02-22,09:23:54
39.957059,116.316924,0,176,39866.3916087963,2009-02-22,09:23:55
39.956973,116.316939,0,176,39866.3916203704,2009-02-22,09:23:56
39.956883,116.316951,0,177,39866.3916319444,2009-02-22,09:23:57
39.956806,116.316952,0,176,39866.3916435185,2009-02-22,09:23:58
39.956732,116.316959,0,176,39866.3916550926,2009-02-22,09:23:59
39.95666,116.316961,0,176,39866.3916666667,2009-02-22,09:24:00
39.956592,116.316967,0,174,39866.3916782407,2009-02-22,09:24:01
39.956525,116.316981,0,174,39866.3916898148,2009-02-22,09:24:02
39.95646,116.316996,0,174,39866.3917013889,2009-02-22,09:24:03
39.956404,116.316997,0,173,39866.391712963,2009-02-22,09:24:04
39.956314,116.317002,0,171,39866.3917361111,2009-02-22,09:24:06
39.956256,116.317014,0,172,39866.3917592593,2009-02-22,09:24:08
39.956262,116.316997,0,169,39866.3918171296,2009-02-22,09:24:13
39.956262,116.316998,0,170,39866.391875,2009-02-22,09:24:18
39.956266,116.316996,0,170,39866.3919328704,2009-02-22,09:24:23
39.956266,116.316996,0,170,39866.3919675926,2009-02-22,09:24:26
39.956272,116.316995,0,170,39866.3919907407,2009-02-22,09:24:28
39.956281,116.316993,0,169,39866.3920486111,2009-02-22,09:24:33
39.956285,116.316992,0,170,39866.3921064815,2009-02-22,09:24:38
39.956284,116.316992,0,170,39866.3921643518,2009-02-22,09:24:43
39.956282,116.316992,0,170,39866.3922222222,2009-02-22,09:24:48
39.956288,116.316991,0,170,39866.3922800926,2009-02-22,09:24:53
39.956281,116.316991,0,170,39866.392337963,2009-02-22,09:24:58
39.956284,116.316991,0,169,39866.3923958333,2009-02-22,09:25:03
39.956284,116.316991,0,169,39866.3924305556,2009-02-22,09:25:06
39.956286,116.31699,0,170,39866.3924537037,2009-02-22,09:25:08
39.956225,116.316997,0,169,39866.3924884259,2009-02-22,09:25:11
39.95613,116.317002,0,172,39866.3925115741,2009-02-22,09:25:13
39.956078,116.317009,0,172,39866.3925231481,2009-02-22,09:25:14
39.956023,116.31702,0,173,39866.3925347222,2009-02-22,09:25:15
39.95596,116.31703,0,173,39866.3925462963,2009-02-22,09:25:16
39.955899,116.317031,0,172,39866.3925578704,2009-02-22,09:25:17
39.955814,116.317039,0,173,39866.3925694444,2009-02-22,09:25:18
39.955734,116.317049,0,175,39866.3925810185,2009-02-22,09:25:19
39.955658,116.317059,0,177,39866.3925925926,2009-02-22,09:25:20
39.955586,116.317064,0,176,39866.3926041667,2009-02-22,09:25:21
39.955501,116.317077,0,177,39866.3926157407,2009-02-22,09:25:22
39.955418,116.317091,0,178,39866.3926273148,2009-02-22,09:25:23
39.955324,116.317115,0,179,39866.3926388889,2009-02-22,09:25:24
39.955245,116.317114,0,181,39866.392650463,2009-02-22,09:25:25
39.955163,116.317126,0,185,39866.392662037,2009-02-22,09:25:26
39.955084,116.31714,0,184,39866.3926736111,2009-02-22,09:25:27
39.955005,116.317152,0,186,39866.3926851852,2009-02-22,09:25:28
39.954929,116.317171,0,188,39866.3926967593,2009-02-22,09:25:29
39.954849,116.317184,0,190,39866.3927083333,2009-02-22,09:25:30
39.954763,116.317188,0,193,39866.3927199074,2009-02-22,09:25:31
39.954653,116.317207,0,190,39866.3927314815,2009-02-22,09:25:32
39.95456,116.31721,0,192,39866.3927430556,2009-02-22,09:25:33
39.954472,116.317234,0,192,39866.3927546296,2009-02-22,09:25:34
39.954387,116.317247,0,191,39866.3927662037,2009-02-22,09:25:35
39.954298,116.317262,0,190,39866.3927777778,2009-02-22,09:25:36
39.954209,116.317281,0,189,39866.3927893518,2009-02-22,09:25:37
39.954118,116.317301,0,189,39866.3928009259,2009-02-22,09:25:38
39.954025,116.317319,0,189,39866.3928125,2009-02-22,09:25:39
39.953936,116.317322,0,185,39866.3928240741,2009-02-22,09:25:40
39.953842,116.317324,0,184,39866.3928356481,2009-02-22,09:25:41
39.953746,116.317336,0,182,39866.3928472222,2009-02-22,09:25:42
39.95365,116.317347,0,177,39866.3928587963,2009-02-22,09:25:43
39.953558,116.31736,0,176,39866.3928703704,2009-02-22,09:25:44
39.953474,116.317356,0,172,39866.3928819444,2009-02-22,09:25:45
39.953384,116.317361,0,170,39866.3928935185,2009-02-22,09:25:46
39.953296,116.317371,0,168,39866.3929050926,2009-02-22,09:25:47
39.953206,116.317382,0,167,39866.3929166667,2009-02-22,09:25:48
39.95311,116.317391,0,167,39866.3929282407,2009-02-22,09:25:49
39.953015,116.3174,0,166,39866.3929398148,2009-02-22,09:25:50
39.952918,116.317415,0,162,39866.3929513889,2009-02-22,09:25:51
39.95283,116.317427,0,162,39866.392962963,2009-02-22,09:25:52
39.952744,116.317424,0,166,39866.392974537,2009-02-22,09:25:53
39.952662,116.317428,0,156,39866.3929861111,2009-02-22,09:25:54
39.9526,116.317441,0,155,39866.3929976852,2009-02-22,09:25:55
39.952541,116.31745,0,152,39866.3930092593,2009-02-22,09:25:56
39.95248,116.317462,0,155,39866.3930208333,2009-02-22,09:25:57
39.952395,116.317482,0,153,39866.3930439815,2009-02-22,09:25:59
39.9523,116.31751,0,153,39866.3930671296,2009-02-22,09:26:01
39.95225,116.317517,0,151,39866.3930787037,2009-02-22,09:26:02
39.952204,116.317524,0,152,39866.3930902778,2009-02-22,09:26:03
39.952157,116.317533,0,153,39866.3931018518,2009-02-22,09:26:04
39.952108,116.317541,0,157,39866.3931134259,2009-02-22,09:26:05
39.952036,116.317536,0,154,39866.393125,2009-02-22,09:26:06
39.951984,116.317533,0,154,39866.3931365741,2009-02-22,09:26:07
39.951938,116.317529,0,154,39866.3931481481,2009-02-22,09:26:08
39.951884,116.317524,0,155,39866.3931597222,2009-02-22,09:26:09
39.951798,116.31753,0,156,39866.3931828704,2009-02-22,09:26:11
39.951738,116.317532,0,156,39866.3932060185,2009-02-22,09:26:13
39.95174,116.317545,0,154,39866.3932638889,2009-02-22,09:26:18
39.95174,116.317545,0,154,39866.3932986111,2009-02-22,09:26:21
39.951746,116.317551,0,155,39866.3933217593,2009-02-22,09:26:23
39.951718,116.317566,0,155,39866.3933796296,2009-02-22,09:26:28
39.951698,116.317557,0,154,39866.3934375,2009-02-22,09:26:33
39.951706,116.317542,0,154,39866.3934953704,2009-02-22,09:26:38
39.951714,116.317526,0,155,39866.3935532407,2009-02-22,09:26:43
39.951705,116.317517,0,155,39866.3936111111,2009-02-22,09:26:48
39.951671,116.317469,0,153,39866.3936458333,2009-02-22,09:26:51
39.95165,116.317429,0,153,39866.3937037037,2009-02-22,09:26:56
39.951644,116.317406,0,152,39866.3937615741,2009-02-22,09:27:01
39.951648,116.317405,0,152,39866.3938194444,2009-02-22,09:27:06
39.951645,116.317406,0,153,39866.3938773148,2009-02-22,09:27:11
39.951638,116.317407,0,153,39866.3939351852,2009-02-22,09:27:16
39.951638,116.317407,0,153,39866.3939699074,2009-02-22,09:27:19
39.951633,116.317408,0,154,39866.3939930556,2009-02-22,09:27:21
39.951568,116.317432,0,155,39866.3940509259,2009-02-22,09:27:26
39.951511,116.317441,0,156,39866.3940972222,2009-02-22,09:27:30
39.951462,116.317448,0,156,39866.3941550926,2009-02-22,09:27:35
39.951419,116.317465,0,157,39866.3941898148,2009-02-22,09:27:38
39.951365,116.317453,0,157,39866.394224537,2009-02-22,09:27:41
39.951309,116.317461,0,156,39866.3942708333,2009-02-22,09:27:45
39.951257,116.31747,0,154,39866.3943055556,2009-02-22,09:27:48
39.951202,116.317482,0,152,39866.3943402778,2009-02-22,09:27:51
39.951145,116.317481,0,151,39866.3943865741,2009-02-22,09:27:55
39.951106,116.317451,0,152,39866.3944212963,2009-02-22,09:27:58
39.951075,116.317407,0,152,39866.3944560185,2009-02-22,09:28:01
39.951026,116.317386,0,151,39866.3944907407,2009-02-22,09:28:04
39.950972,116.317377,0,155,39866.394537037,2009-02-22,09:28:08
39.950953,116.317362,0,155,39866.3945949074,2009-02-22,09:28:13
39.95091,116.317386,0,159,39866.3946527778,2009-02-22,09:28:18
39.950871,116.3174,0,162,39866.3947106482,2009-02-22,09:28:23
39.950869,116.317307,0,160,39866.3947569444,2009-02-22,09:28:27
39.950859,116.317246,0,161,39866.3948148148,2009-02-22,09:28:32
39.950851,116.317226,0,163,39866.3948726852,2009-02-22,09:28:37
39.950841,116.317161,0,165,39866.3949305556,2009-02-22,09:28:42
39.95085,116.317084,0,166,39866.3949768519,2009-02-22,09:28:46
39.950864,116.31701,0,165,39866.3950231481,2009-02-22,09:28:50
39.950854,116.316954,0,167,39866.3950810185,2009-02-22,09:28:55
39.950859,116.316876,0,167,39866.3951273148,2009-02-22,09:28:59
39.950837,116.316823,0,167,39866.3951736111,2009-02-22,09:29:03
39.950841,116.316754,0,170,39866.3952199074,2009-02-22,09:29:07
39.95083,116.316689,0,172,39866.3952662037,2009-02-22,09:29:11
39.950839,116.316628,0,171,39866.3953009259,2009-02-22,09:29:14
39.950857,116.316545,0,167,39866.3953472222,2009-02-22,09:29:18
39.95087,116.316459,0,165,39866.3954050926,2009-02-22,09:29:23
39.950843,116.316403,0,163,39866.395462963,2009-02-22,09:29:28
39.95083,116.316358,0,161,39866.3955208333,2009-02-22,09:29:33
39.950828,116.316283,0,160,39866.3955671296,2009-02-22,09:29:37
39.950826,116.316216,0,158,39866.3956134259,2009-02-22,09:29:41
39.950819,116.316145,0,156,39866.3956597222,2009-02-22,09:29:45
39.950816,116.316059,0,154,39866.3957175926,2009-02-22,09:29:50
39.950802,116.315993,0,152,39866.3957638889,2009-02-22,09:29:54
39.950807,116.315917,0,149,39866.395787037,2009-02-22,09:29:56
39.950803,116.31583,0,150,39866.3958333333,2009-02-22,09:30:00
39.950811,116.315758,0,150,39866.3958680556,2009-02-22,09:30:03
39.950792,116.315709,0,148,39866.3959259259,2009-02-22,09:30:08
39.950779,116.315652,0,146,39866.3959722222,2009-02-22,09:30:12
39.950747,116.315641,0,145,39866.3960300926,2009-02-22,09:30:17
39.950743,116.315644,0,152,39866.396087963,2009-02-22,09:30:22
39.950743,116.315644,0,152,39866.3961226852,2009-02-22,09:30:25
39.950742,116.315644,0,153,39866.3961458333,2009-02-22,09:30:27
39.950713,116.315623,0,160,39866.3962037037,2009-02-22,09:30:32
39.950676,116.31559,0,163,39866.3962615741,2009-02-22,09:30:37
39.950632,116.31559,0,168,39866.3962962963,2009-02-22,09:30:40
39.950573,116.315574,0,173,39866.3963425926,2009-02-22,09:30:44
39.950533,116.315544,0,174,39866.396400463,2009-02-22,09:30:49
39.950569,116.315515,0,180,39866.3964236111,2009-02-22,09:30:51
39.950543,116.315511,0,187,39866.3964814815,2009-02-22,09:30:56
39.950538,116.315455,0,191,39866.3965393519,2009-02-22,09:31:01
39.950525,116.315409,0,201,39866.3965972222,2009-02-22,09:31:06
39.950523,116.315357,0,205,39866.3966550926,2009-02-22,09:31:11
39.950508,116.315328,0,208,39866.396712963,2009-02-22,09:31:16
39.950493,116.315281,0,214,39866.3967708333,2009-02-22,09:31:21
39.95047,116.315238,0,218,39866.3968287037,2009-02-22,09:31:26
39.950473,116.315184,0,222,39866.3968865741,2009-02-22,09:31:31
39.950473,116.315126,0,225,39866.3969328704,2009-02-22,09:31:35
39.950482,116.31507,0,229,39866.3969791667,2009-02-22,09:31:39
39.950477,116.315005,0,232,39866.397037037,2009-02-22,09:31:44
39.950425,116.315006,0,229,39866.3970717593,2009-02-22,09:31:47
39.950416,116.314948,0,230,39866.3971064815,2009-02-22,09:31:50
39.950412,116.314889,0,231,39866.3971412037,2009-02-22,09:31:53
39.95043,116.314835,0,231,39866.3971527778,2009-02-22,09:31:54
39.950412,116.314778,0,233,39866.3971875,2009-02-22,09:31:57
39.950405,116.314707,0,236,39866.3972337963,2009-02-22,09:32:01
39.950411,116.314647,0,239,39866.3972685185,2009-02-22,09:32:04
39.950399,116.314634,0,245,39866.3973263889,2009-02-22,09:32:09
39.950408,116.314612,0,248,39866.3973842593,2009-02-22,09:32:14
39.950409,116.314611,0,250,39866.3974421296,2009-02-22,09:32:19
39.950409,116.314611,0,250,39866.3974768519,2009-02-22,09:32:22
39.950408,116.31461,0,252,39866.3975,2009-02-22,09:32:24
39.950471,116.314565,0,258,39866.3975578704,2009-02-22,09:32:29
39.950481,116.314551,0,276,39866.3976041667,2009-02-22,09:32:33
39.950493,116.314482,0,276,39866.3976157407,2009-02-22,09:32:34
39.9505,116.314421,0,280,39866.3976388889,2009-02-22,09:32:36
39.950499,116.314366,0,290,39866.3976967593,2009-02-22,09:32:41
39.950514,116.314295,0,296,39866.3977546296,2009-02-22,09:32:46
39.950513,116.314216,0,298,39866.3977893519,2009-02-22,09:32:49
39.950511,116.314144,0,301,39866.3978240741,2009-02-22,09:32:52
39.950485,116.314086,0,301,39866.3978703704,2009-02-22,09:32:56
39.950443,116.314055,0,302,39866.3979166667,2009-02-22,09:33:00
39.950415,116.314002,0,301,39866.3979513889,2009-02-22,09:33:03
39.950376,116.31396,0,301,39866.3979976852,2009-02-22,09:33:07
39.95039,116.313911,0,302,39866.3980555556,2009-02-22,09:33:12
39.950418,116.313833,0,301,39866.3981018519,2009-02-22,09:33:16
39.950452,116.313785,0,302,39866.398125,2009-02-22,09:33:18
39.950489,116.313748,0,305,39866.3981828704,2009-02-22,09:33:23
39.950526,116.313694,0,306,39866.3982175926,2009-02-22,09:33:26
39.950543,116.313651,0,306,39866.398275463,2009-02-22,09:33:31
39.950521,116.313599,0,306,39866.3983217593,2009-02-22,09:33:35
39.950509,116.313543,0,306,39866.3983796296,2009-02-22,09:33:40
39.950482,116.313481,0,304,39866.3984259259,2009-02-22,09:33:44
39.950431,116.313463,0,303,39866.3984490741,2009-02-22,09:33:46
39.950376,116.313441,0,304,39866.3984722222,2009-02-22,09:33:48
39.950324,116.313425,0,305,39866.3985185185,2009-02-22,09:33:52
39.950255,116.313423,0,305,39866.3985532407,2009-02-22,09:33:55
39.9502,116.313414,0,306,39866.398587963,2009-02-22,09:33:58
39.950155,116.31341,0,308,39866.3986458333,2009-02-22,09:34:03
39.950108,116.313403,0,309,39866.3986921296,2009-02-22,09:34:07
39.950073,116.313388,0,311,39866.39875,2009-02-22,09:34:12
39.950038,116.31339,0,313,39866.3988078704,2009-02-22,09:34:17
39.949989,116.313412,0,314,39866.3988425926,2009-02-22,09:34:20
39.949945,116.313398,0,315,39866.3988657407,2009-02-22,09:34:22
39.949892,116.313381,0,316,39866.398900463,2009-02-22,09:34:25
39.949902,116.313291,0,316,39866.398912037,2009-02-22,09:34:26
39.949879,116.31323,0,317,39866.3989351852,2009-02-22,09:34:28
39.949853,116.313179,0,317,39866.3989583333,2009-02-22,09:34:30
39.94982,116.313107,0,317,39866.3990046296,2009-02-22,09:34:34
39.949824,116.313056,0,318,39866.3990625,2009-02-22,09:34:39
39.949868,116.312985,0,317,39866.3991087963,2009-02-22,09:34:43
39.949866,116.312966,0,318,39866.3991666667,2009-02-22,09:34:48
39.949849,116.312893,0,319,39866.399212963,2009-02-22,09:34:52
39.949825,116.312857,0,318,39866.3992708333,2009-02-22,09:34:57
39.949792,116.312807,0,317,39866.3993287037,2009-02-22,09:35:02
39.949774,116.312786,0,317,39866.3993865741,2009-02-22,09:35:07
39.949742,116.312756,0,317,39866.3994444444,2009-02-22,09:35:12
39.94971,116.312695,0,317,39866.3995023148,2009-02-22,09:35:17
39.949724,116.312625,0,317,39866.3995601852,2009-02-22,09:35:22
39.949741,116.312591,0,317,39866.3996180556,2009-02-22,09:35:27
39.949741,116.312591,0,317,39866.3996527778,2009-02-22,09:35:30
39.949733,116.312593,0,317,39866.3996759259,2009-02-22,09:35:32
39.949757,116.312624,0,317,39866.3997337963,2009-02-22,09:35:37
39.949783,116.312646,0,317,39866.3997916667,2009-02-22,09:35:42
39.953622,116.313133,0,-21,39866.4007407407,2009-02-22,09:37:04
39.950084,116.31244,0,179,39866.4008333333,2009-02-22,09:37:12
39.949926,116.312456,0,240,39866.4008449074,2009-02-22,09:37:13
39.949816,116.312502,0,275,39866.4008564815,2009-02-22,09:37:14
39.949773,116.312486,0,290,39866.4008680556,2009-02-22,09:37:15
39.949779,116.312509,0,306,39866.4008912037,2009-02-22,09:37:17
39.949837,116.3125,0,311,39866.4009490741,2009-02-22,09:37:22
39.949866,116.312544,0,309,39866.4009722222,2009-02-22,09:37:24
39.949873,116.312602,0,308,39866.4010069444,2009-02-22,09:37:27
39.949881,116.312674,0,307,39866.4010185185,2009-02-22,09:37:28
39.94993,116.31269,0,303,39866.4010648148,2009-02-22,09:37:32
39.94998,116.312688,0,298,39866.401099537,2009-02-22,09:37:35
39.950029,116.312711,0,291,39866.4011342593,2009-02-22,09:37:38
39.950067,116.312667,0,291,39866.4011805556,2009-02-22,09:37:42
39.950053,116.312672,0,292,39866.4012384259,2009-02-22,09:37:47
39.950034,116.312658,0,293,39866.4012962963,2009-02-22,09:37:52
39.949996,116.312632,0,294,39866.4013541667,2009-02-22,09:37:57
39.949967,116.312641,0,295,39866.401412037,2009-02-22,09:38:02
39.949964,116.312643,0,295,39866.4014699074,2009-02-22,09:38:07
39.949963,116.312645,0,295,39866.4015277778,2009-02-22,09:38:12
39.949962,116.312646,0,295,39866.4015856481,2009-02-22,09:38:17
39.949963,116.312646,0,295,39866.4016435185,2009-02-22,09:38:22
39.949963,116.312646,0,295,39866.4016782407,2009-02-22,09:38:25
39.94996,116.312646,0,295,39866.4017013889,2009-02-22,09:38:27
39.949951,116.312659,0,295,39866.4017592593,2009-02-22,09:38:32
39.949924,116.312708,0,295,39866.4018171296,2009-02-22,09:38:37
39.94991,116.312806,0,295,39866.4018634259,2009-02-22,09:38:41
39.949886,116.312972,0,294,39866.4018865741,2009-02-22,09:38:43
39.94986,116.313043,0,294,39866.4019097222,2009-02-22,09:38:45
39.949866,116.313109,0,293,39866.4019444444,2009-02-22,09:38:48
39.949853,116.313167,0,292,39866.4020023148,2009-02-22,09:38:53
39.949859,116.313152,0,291,39866.4020601852,2009-02-22,09:38:58
39.949893,116.31317,0,289,39866.4021180556,2009-02-22,09:39:03
39.94991,116.313183,0,285,39866.4021759259,2009-02-22,09:39:08
39.949923,116.3132,0,284,39866.4022337963,2009-02-22,09:39:13
39.949936,116.31324,0,282,39866.4022916667,2009-02-22,09:39:18
39.949949,116.313281,0,274,39866.402349537,2009-02-22,09:39:23
39.949995,116.313268,0,273,39866.4023958333,2009-02-22,09:39:27
39.949989,116.313328,0,279,39866.4024305556,2009-02-22,09:39:30
39.950012,116.313331,0,283,39866.4024884259,2009-02-22,09:39:35
39.950031,116.313311,0,289,39866.4025462963,2009-02-22,09:39:40
39.950031,116.313311,0,289,39866.4025810185,2009-02-22,09:39:43
39.950028,116.31331,0,290,39866.4026041667,2009-02-22,09:39:45
39.950068,116.31335,0,286,39866.402662037,2009-02-22,09:39:50
39.950105,116.313356,0,276,39866.4027083333,2009-02-22,09:39:54
39.950131,116.313347,0,270,39866.4027662037,2009-02-22,09:39:59
39.950162,116.313344,0,270,39866.4028240741,2009-02-22,09:40:04
39.950207,116.313325,0,271,39866.4028472222,2009-02-22,09:40:06
39.95024,116.313285,0,271,39866.4028935185,2009-02-22,09:40:10
39.950278,116.313254,0,273,39866.4029282407,2009-02-22,09:40:13
39.950318,116.313224,0,274,39866.402974537,2009-02-22,09:40:17
39.950362,116.313189,0,273,39866.4030092593,2009-02-22,09:40:20
39.950381,116.313132,0,272,39866.4030324074,2009-02-22,09:40:22
39.950432,116.313,0,267,39866.4030671296,2009-02-22,09:40:25
39.950461,116.312938,0,264,39866.4030902778,2009-02-22,09:40:27
39.95048,116.312885,0,261,39866.4031134259,2009-02-22,09:40:29
39.95051,116.312887,0,258,39866.4031712963,2009-02-22,09:40:34
39.950533,116.312859,0,257,39866.4032291667,2009-02-22,09:40:39
39.950565,116.3129,0,251,39866.4032638889,2009-02-22,09:40:42
39.950601,116.312946,0,251,39866.4032986111,2009-02-22,09:40:45
39.950611,116.312961,0,250,39866.4033564815,2009-02-22,09:40:50
39.950588,116.312924,0,253,39866.4034143519,2009-02-22,09:40:55
39.950588,116.312924,0,253,39866.4034490741,2009-02-22,09:40:58
39.950589,116.312924,0,252,39866.4034722222,2009-02-22,09:41:00
39.950579,116.312923,0,252,39866.4035300926,2009-02-22,09:41:05
39.950579,116.312923,0,252,39866.4035648148,2009-02-22,09:41:08
39.950576,116.312921,0,252,39866.403587963,2009-02-22,09:41:10
39.950556,116.312881,0,253,39866.4036458333,2009-02-22,09:41:15
39.95055,116.312845,0,253,39866.4037037037,2009-02-22,09:41:20
39.95054,116.312814,0,254,39866.4037615741,2009-02-22,09:41:25
39.950523,116.312803,0,254,39866.4038194444,2009-02-22,09:41:30
39.950513,116.312819,0,254,39866.4038773148,2009-02-22,09:41:35
39.950676,116.313281,0,170,39866.4048148148,2009-02-22,09:42:56
39.95062,116.313072,0,168,39866.4048263889,2009-02-22,09:42:57
39.95058,116.312933,0,171,39866.404837963,2009-02-22,09:42:58
39.950557,116.312933,0,196,39866.4048611111,2009-02-22,09:43:00
39.950543,116.312929,0,219,39866.4048842593,2009-02-22,09:43:02
39.950543,116.312936,0,243,39866.4049074074,2009-02-22,09:43:04
39.950543,116.312944,0,267,39866.4049305556,2009-02-22,09:43:06
39.950313,116.313668,0,-93,39866.4581134259,2009-02-22,10:59:41
39.950305,116.313767,0,-66,39866.458125,2009-02-22,10:59:42
39.950355,116.313653,0,-112,39866.4581365741,2009-02-22,10:59:43
39.950334,116.313563,0,-142,39866.4581481481,2009-02-22,10:59:44
39.950627,116.313489,0,-211,39866.4581597222,2009-02-22,10:59:45
39.950686,116.313398,0,-237,39866.4581712963,2009-02-22,10:59:46
39.9507,116.313431,0,-236,39866.4582291667,2009-02-22,10:59:51
39.95075,116.313439,0,-243,39866.4582407407,2009-02-22,10:59:52
39.950885,116.313436,0,-264,39866.4582638889,2009-02-22,10:59:54
39.950933,116.313411,0,-271,39866.458287037,2009-02-22,10:59:56
39.950983,116.313415,0,-278,39866.4583101852,2009-02-22,10:59:58
39.950954,116.313453,0,-264,39866.4583564815,2009-02-22,11:00:02
39.950932,116.313494,0,-254,39866.4584027778,2009-02-22,11:00:06
39.950984,116.313697,0,-254,39866.4584375,2009-02-22,11:00:09
39.950776,116.313914,0,-133,39866.4584490741,2009-02-22,11:00:10
39.950563,116.314127,0,-58,39866.4584837963,2009-02-22,11:00:13
39.950551,116.31429,0,16,39866.4584953704,2009-02-22,11:00:14
39.950529,116.314315,0,36,39866.4585069444,2009-02-22,11:00:15
39.950498,116.314391,0,50,39866.4585532407,2009-02-22,11:00:19
39.950484,116.314449,0,70,39866.4585763889,2009-02-22,11:00:21
39.950434,116.31453,0,107,39866.458587963,2009-02-22,11:00:22
39.95041,116.314578,0,128,39866.458599537,2009-02-22,11:00:23
39.950393,116.314611,0,147,39866.4586111111,2009-02-22,11:00:24
39.950376,116.314665,0,174,39866.4586226852,2009-02-22,11:00:25
39.950347,116.314699,0,200,39866.4586458333,2009-02-22,11:00:27
39.950349,116.314707,0,208,39866.4587037037,2009-02-22,11:00:32
39.950352,116.314708,0,211,39866.4587615741,2009-02-22,11:00:37
39.950352,116.314708,0,211,39866.4587962963,2009-02-22,11:00:40
39.950344,116.314706,0,211,39866.4588194444,2009-02-22,11:00:42
39.950295,116.314737,0,211,39866.4588657407,2009-02-22,11:00:46
39.950264,116.314696,0,215,39866.4588888889,2009-02-22,11:00:48
39.950186,116.314771,0,234,39866.4589351852,2009-02-22,11:00:52
39.950179,116.314832,0,221,39866.4589699074,2009-02-22,11:00:55
39.950198,116.314904,0,210,39866.4590046296,2009-02-22,11:00:58
39.950188,116.314908,0,208,39866.4590625,2009-02-22,11:01:03
39.950189,116.314939,0,206,39866.4591203704,2009-02-22,11:01:08
39.950214,116.314988,0,204,39866.4591782407,2009-02-22,11:01:13
39.950224,116.315016,0,205,39866.4592361111,2009-02-22,11:01:18
39.950224,116.315016,0,205,39866.4592708333,2009-02-22,11:01:21
39.950229,116.315016,0,206,39866.4592939815,2009-02-22,11:01:23
39.950238,116.315018,0,208,39866.4593518519,2009-02-22,11:01:28
39.950249,116.315021,0,213,39866.4594097222,2009-02-22,11:01:33
39.950251,116.315024,0,217,39866.4594675926,2009-02-22,11:01:38
39.950251,116.315024,0,217,39866.4595023148,2009-02-22,11:01:41
39.950244,116.315025,0,219,39866.459525463,2009-02-22,11:01:43
39.950232,116.31503,0,221,39866.4595833333,2009-02-22,11:01:48
39.9502,116.315074,0,229,39866.4596412037,2009-02-22,11:01:53
39.950167,116.315114,0,240,39866.4596990741,2009-02-22,11:01:58
39.950107,116.315125,0,244,39866.4597222222,2009-02-22,11:02:00
39.950075,116.315181,0,247,39866.4597685185,2009-02-22,11:02:04
39.950058,116.315215,0,251,39866.4598263889,2009-02-22,11:02:09
39.950058,116.315215,0,251,39866.4598611111,2009-02-22,11:02:12
39.950064,116.315217,0,253,39866.4598842593,2009-02-22,11:02:14
39.950055,116.315281,0,253,39866.4599189815,2009-02-22,11:02:17
39.950072,116.315355,0,253,39866.4599421296,2009-02-22,11:02:19
39.950031,116.315326,0,252,39866.4599652778,2009-02-22,11:02:21
39.950078,116.31542,0,250,39866.46,2009-02-22,11:02:24
39.950044,116.315549,0,251,39866.4600115741,2009-02-22,11:02:25
39.950088,116.315621,0,248,39866.4600347222,2009-02-22,11:02:27
39.950117,116.315676,0,245,39866.4600578704,2009-02-22,11:02:29
39.950159,116.31572,0,242,39866.4600925926,2009-02-22,11:02:32
39.950201,116.315744,0,240,39866.4601388889,2009-02-22,11:02:36
39.950262,116.315696,0,234,39866.460162037,2009-02-22,11:02:38
39.95032,116.315716,0,226,39866.4601967593,2009-02-22,11:02:41
39.950357,116.315702,0,227,39866.4602546296,2009-02-22,11:02:46
39.950395,116.315717,0,227,39866.4603125,2009-02-22,11:02:51
39.950325,116.315692,0,213,39866.4603587963,2009-02-22,11:02:55
39.950325,116.315692,0,213,39866.4603935185,2009-02-22,11:02:58
39.950329,116.315693,0,209,39866.4604166667,2009-02-22,11:03:00
39.950369,116.315677,0,214,39866.460474537,2009-02-22,11:03:05
39.95034,116.315684,0,227,39866.4605324074,2009-02-22,11:03:10
39.950399,116.315696,0,244,39866.4605787037,2009-02-22,11:03:14
39.95043,116.31565,0,241,39866.4606365741,2009-02-22,11:03:19
39.95047,116.315648,0,238,39866.4606944444,2009-02-22,11:03:24
39.950489,116.315648,0,244,39866.4607523148,2009-02-22,11:03:29
39.950542,116.315636,0,244,39866.460787037,2009-02-22,11:03:32
39.950551,116.315624,0,247,39866.4608449074,2009-02-22,11:03:37
39.950551,116.315624,0,247,39866.4608796296,2009-02-22,11:03:40
39.950547,116.315622,0,248,39866.4609027778,2009-02-22,11:03:42
39.950585,116.315628,0,248,39866.4609606481,2009-02-22,11:03:47
39.950599,116.315633,0,249,39866.4610185185,2009-02-22,11:03:52
39.95061,116.315649,0,251,39866.4610763889,2009-02-22,11:03:57
39.950616,116.315661,0,254,39866.4611342593,2009-02-22,11:04:02
39.950643,116.31571,0,259,39866.4611921296,2009-02-22,11:04:07
39.950643,116.31571,0,259,39866.4612268518,2009-02-22,11:04:10
39.950646,116.315713,0,260,39866.46125,2009-02-22,11:04:12
39.950638,116.31578,0,260,39866.4613078704,2009-02-22,11:04:17
39.950641,116.31584,0,261,39866.4613541667,2009-02-22,11:04:21
39.950642,116.315876,0,262,39866.461412037,2009-02-22,11:04:26
39.950661,116.31594,0,263,39866.4614699074,2009-02-22,11:04:31
39.950665,116.315992,0,264,39866.4615277778,2009-02-22,11:04:36
39.950677,116.316065,0,264,39866.4615625,2009-02-22,11:04:39
39.9507,116.316136,0,263,39866.4615972222,2009-02-22,11:04:42
39.950707,116.316195,0,260,39866.4616087963,2009-02-22,11:04:43
39.950693,116.316253,0,259,39866.4616666667,2009-02-22,11:04:48
39.950714,116.316286,0,258,39866.461724537,2009-02-22,11:04:53
39.950728,116.316358,0,256,39866.4617824074,2009-02-22,11:04:58
39.950747,116.316394,0,256,39866.4618402778,2009-02-22,11:05:03
39.950753,116.316417,0,256,39866.4618981481,2009-02-22,11:05:08
39.950753,116.316417,0,256,39866.4619328704,2009-02-22,11:05:11
39.950759,116.31642,0,256,39866.4619560185,2009-02-22,11:05:13
39.950758,116.316457,0,256,39866.4620138889,2009-02-22,11:05:18
39.950784,116.31657,0,253,39866.462037037,2009-02-22,11:05:20
39.950802,116.316632,0,252,39866.4620601852,2009-02-22,11:05:22
39.950817,116.316692,0,250,39866.4620949074,2009-02-22,11:05:25
39.950841,116.316764,0,248,39866.4621296296,2009-02-22,11:05:28
39.950862,116.316827,0,246,39866.4621643518,2009-02-22,11:05:31
39.950894,116.316873,0,243,39866.4622106481,2009-02-22,11:05:35
39.95091,116.316932,0,246,39866.4622453704,2009-02-22,11:05:38
39.950936,116.316981,0,248,39866.4622916667,2009-02-22,11:05:42
39.950941,116.316998,0,249,39866.462349537,2009-02-22,11:05:47
39.950928,116.316996,0,251,39866.4624074074,2009-02-22,11:05:52
39.950929,116.316999,0,253,39866.4624652778,2009-02-22,11:05:57
39.950929,116.316999,0,253,39866.4625,2009-02-22,11:06:00
39.950924,116.317005,0,253,39866.4625231481,2009-02-22,11:06:02
39.95089,116.317067,0,251,39866.4625578704,2009-02-22,11:06:05
39.950884,116.317112,0,251,39866.4626157407,2009-02-22,11:06:10
39.950884,116.317112,0,251,39866.462650463,2009-02-22,11:06:13
39.950889,116.317115,0,252,39866.4626736111,2009-02-22,11:06:15
39.95089,116.317124,0,252,39866.4627314815,2009-02-22,11:06:20
39.950843,116.317256,0,251,39866.4627430556,2009-02-22,11:06:21
39.950845,116.31732,0,250,39866.4627546296,2009-02-22,11:06:22
39.950898,116.31742,0,247,39866.4627777778,2009-02-22,11:06:24
39.950939,116.317453,0,244,39866.4627893518,2009-02-22,11:06:25
39.950954,116.317463,0,244,39866.4628472222,2009-02-22,11:06:30
39.950954,116.317463,0,244,39866.4628819444,2009-02-22,11:06:33
39.950959,116.317458,0,238,39866.4629050926,2009-02-22,11:06:35
39.950975,116.317453,0,231,39866.462962963,2009-02-22,11:06:40
39.951015,116.317458,0,221,39866.4630208333,2009-02-22,11:06:45
39.951057,116.317429,0,215,39866.4630555556,2009-02-22,11:06:48
39.951109,116.317444,0,198,39866.4631018518,2009-02-22,11:06:52
39.951141,116.317461,0,186,39866.463125,2009-02-22,11:06:54
39.951192,116.317464,0,175,39866.4631597222,2009-02-22,11:06:57
39.951224,116.317464,0,163,39866.4631944444,2009-02-22,11:07:00
39.951264,116.317459,0,159,39866.4632523148,2009-02-22,11:07:05
39.951284,116.31746,0,159,39866.4633101852,2009-02-22,11:07:10
39.951299,116.317443,0,156,39866.4633680556,2009-02-22,11:07:15
39.951319,116.31741,0,152,39866.4634259259,2009-02-22,11:07:20
39.951353,116.317404,0,156,39866.4634837963,2009-02-22,11:07:25
39.951377,116.317406,0,154,39866.4635416667,2009-02-22,11:07:30
39.951399,116.317404,0,152,39866.463599537,2009-02-22,11:07:35
39.95144,116.317418,0,152,39866.4636574074,2009-02-22,11:07:40
39.951446,116.317427,0,151,39866.4637152778,2009-02-22,11:07:45
39.951464,116.317432,0,151,39866.4637731481,2009-02-22,11:07:50
39.951513,116.317424,0,152,39866.4638194444,2009-02-22,11:07:54
39.951543,116.317415,0,155,39866.4638773148,2009-02-22,11:07:59
39.951535,116.317419,0,154,39866.4639351852,2009-02-22,11:08:04
39.951532,116.317419,0,154,39866.4639930556,2009-02-22,11:08:09
39.951538,116.317421,0,154,39866.4640509259,2009-02-22,11:08:14
39.951539,116.317423,0,154,39866.4641087963,2009-02-22,11:08:19
39.951531,116.317425,0,155,39866.4641666667,2009-02-22,11:08:24
39.951533,116.317427,0,155,39866.464224537,2009-02-22,11:08:29
39.951535,116.317429,0,155,39866.4642824074,2009-02-22,11:08:34
39.951535,116.317429,0,155,39866.4643171296,2009-02-22,11:08:37
39.951538,116.317436,0,156,39866.4643402778,2009-02-22,11:08:39
39.951535,116.317463,0,157,39866.4643981481,2009-02-22,11:08:44
39.951532,116.317532,0,156,39866.4644212963,2009-02-22,11:08:46
39.951538,116.317605,0,159,39866.4644675926,2009-02-22,11:08:50
39.951538,116.317667,0,161,39866.464525463,2009-02-22,11:08:55
39.951538,116.317667,0,161,39866.4645601852,2009-02-22,11:08:58
39.951532,116.317671,0,162,39866.4645833333,2009-02-22,11:09:00
39.951544,116.31772,0,162,39866.4646412037,2009-02-22,11:09:05
39.951557,116.317764,0,160,39866.4646990741,2009-02-22,11:09:10
39.951556,116.317764,0,160,39866.4647569444,2009-02-22,11:09:15
39.951556,116.317764,0,160,39866.4647916667,2009-02-22,11:09:18
39.951551,116.317764,0,160,39866.4648148148,2009-02-22,11:09:20
39.951467,116.317751,0,166,39866.4648611111,2009-02-22,11:09:24
39.951377,116.317769,0,166,39866.4648842593,2009-02-22,11:09:26
39.951345,116.317853,0,167,39866.4649189815,2009-02-22,11:09:29
39.951298,116.317836,0,167,39866.4649537037,2009-02-22,11:09:32
39.95129,116.317902,0,167,39866.4649652778,2009-02-22,11:09:33
39.951459,116.317689,0,364,39866.4687962963,2009-02-22,11:15:04
39.951571,116.317678,0,364,39866.4688078704,2009-02-22,11:15:05
39.951676,116.31769,0,364,39866.4688194444,2009-02-22,11:15:06
39.951795,116.317667,0,364,39866.4688310185,2009-02-22,11:15:07
39.951892,116.317665,0,364,39866.4688425926,2009-02-22,11:15:08
39.951979,116.317655,0,363,39866.4688541667,2009-02-22,11:15:09
39.952072,116.317649,0,363,39866.4688657407,2009-02-22,11:15:10
39.952168,116.31764,0,363,39866.4688773148,2009-02-22,11:15:11
39.952277,116.317605,0,362,39866.4688888889,2009-02-22,11:15:12
39.952381,116.3176,0,361,39866.468900463,2009-02-22,11:15:13
39.952505,116.317566,0,361,39866.468912037,2009-02-22,11:15:14
39.952651,116.317532,0,361,39866.4689236111,2009-02-22,11:15:15
39.952795,116.317511,0,362,39866.4689351852,2009-02-22,11:15:16
39.95295,116.317494,0,358,39866.4689467593,2009-02-22,11:15:17
39.953065,116.317471,0,356,39866.4689583333,2009-02-22,11:15:18
39.953173,116.317461,0,355,39866.4689699074,2009-02-22,11:15:19
39.953305,116.317456,0,351,39866.4689814815,2009-02-22,11:15:20
39.95344,116.317455,0,345,39866.4689930556,2009-02-22,11:15:21
39.953561,116.317459,0,341,39866.4690046296,2009-02-22,11:15:22
39.953671,116.317452,0,337,39866.4690162037,2009-02-22,11:15:23
39.953784,116.317464,0,332,39866.4690277778,2009-02-22,11:15:24
39.95389,116.317458,0,329,39866.4690393518,2009-02-22,11:15:25
39.953993,116.317448,0,325,39866.4690509259,2009-02-22,11:15:26
39.9541,116.317449,0,320,39866.4690625,2009-02-22,11:15:27
39.9542,116.317446,0,316,39866.4690740741,2009-02-22,11:15:28
39.954303,116.317379,0,316,39866.4690856481,2009-02-22,11:15:29
39.954408,116.317366,0,311,39866.4690972222,2009-02-22,11:15:30
39.954491,116.317362,0,307,39866.4691087963,2009-02-22,11:15:31
39.954564,116.317364,0,302,39866.4691203704,2009-02-22,11:15:32
39.954625,116.317371,0,298,39866.4691319444,2009-02-22,11:15:33
39.954679,116.317378,0,293,39866.4691435185,2009-02-22,11:15:34
39.954753,116.317386,0,284,39866.4691666667,2009-02-22,11:15:36
39.954818,116.31739,0,276,39866.4691898148,2009-02-22,11:15:38
39.954873,116.317379,0,269,39866.469212963,2009-02-22,11:15:40
39.954945,116.317366,0,262,39866.4692361111,2009-02-22,11:15:42
39.955,116.317359,0,257,39866.4692476852,2009-02-22,11:15:43
39.955058,116.317351,0,253,39866.4692592593,2009-02-22,11:15:44
39.955123,116.317343,0,249,39866.4692708333,2009-02-22,11:15:45
39.95519,116.317335,0,245,39866.4692824074,2009-02-22,11:15:46
39.955255,116.317326,0,242,39866.4692939815,2009-02-22,11:15:47
39.955334,116.31732,0,239,39866.4693055556,2009-02-22,11:15:48
39.955418,116.317317,0,236,39866.4693171296,2009-02-22,11:15:49
39.955502,116.317311,0,233,39866.4693287037,2009-02-22,11:15:50
39.9556,116.317306,0,230,39866.4693402778,2009-02-22,11:15:51
39.955727,116.317306,0,222,39866.4693518518,2009-02-22,11:15:52
39.955818,116.317299,0,220,39866.4693634259,2009-02-22,11:15:53
39.955908,116.317298,0,218,39866.469375,2009-02-22,11:15:54
39.956002,116.317288,0,216,39866.4693865741,2009-02-22,11:15:55
39.956099,116.31728,0,215,39866.4693981481,2009-02-22,11:15:56
39.956199,116.317268,0,214,39866.4694097222,2009-02-22,11:15:57
39.956307,116.317256,0,212,39866.4694212963,2009-02-22,11:15:58
39.956409,116.317246,0,209,39866.4694328704,2009-02-22,11:15:59
39.956509,116.317242,0,207,39866.4694444444,2009-02-22,11:16:00
39.956612,116.317233,0,204,39866.4694560185,2009-02-22,11:16:01
39.95671,116.317232,0,202,39866.4694675926,2009-02-22,11:16:02
39.956807,116.317223,0,201,39866.4694791667,2009-02-22,11:16:03
39.956895,116.317214,0,199,39866.4694907407,2009-02-22,11:16:04
39.956993,116.317209,0,197,39866.4695023148,2009-02-22,11:16:05
39.957098,116.317203,0,194,39866.4695138889,2009-02-22,11:16:06
39.957206,116.317195,0,191,39866.469525463,2009-02-22,11:16:07
39.957307,116.317186,0,189,39866.469537037,2009-02-22,11:16:08
39.95741,116.317174,0,187,39866.4695486111,2009-02-22,11:16:09
39.957512,116.317162,0,185,39866.4695601852,2009-02-22,11:16:10
39.957612,116.317147,0,183,39866.4695717593,2009-02-22,11:16:11
39.957708,116.31712,0,180,39866.4695833333,2009-02-22,11:16:12
39.957802,116.317092,0,178,39866.4695949074,2009-02-22,11:16:13
39.95791,116.317073,0,176,39866.4696064815,2009-02-22,11:16:14
39.958014,116.317054,0,174,39866.4696180556,2009-02-22,11:16:15
39.958111,116.317036,0,172,39866.4696296296,2009-02-22,11:16:16
39.958208,116.317022,0,171,39866.4696412037,2009-02-22,11:16:17
39.958307,116.317019,0,169,39866.4696527778,2009-02-22,11:16:18
39.958403,116.317017,0,168,39866.4696643518,2009-02-22,11:16:19
39.958499,116.317014,0,166,39866.4696759259,2009-02-22,11:16:20
39.958586,116.317006,0,165,39866.4696875,2009-02-22,11:16:21
39.958675,116.316997,0,163,39866.4696990741,2009-02-22,11:16:22
39.958762,116.31699,0,162,39866.4697106481,2009-02-22,11:16:23
39.958849,116.316969,0,162,39866.4697222222,2009-02-22,11:16:24
39.958923,116.316977,0,160,39866.4697337963,2009-02-22,11:16:25
39.958995,116.317001,0,159,39866.4697453704,2009-02-22,11:16:26
39.959031,116.316951,0,156,39866.4697685185,2009-02-22,11:16:28
39.959014,116.316885,0,146,39866.4698032407,2009-02-22,11:16:31
39.958969,116.316856,0,137,39866.469837963,2009-02-22,11:16:34
39.958969,116.316856,0,137,39866.4698726852,2009-02-22,11:16:37
39.958975,116.316855,0,129,39866.4698958333,2009-02-22,11:16:39
39.958988,116.316857,0,118,39866.4699537037,2009-02-22,11:16:44
39.959007,116.316864,0,106,39866.4700115741,2009-02-22,11:16:49
39.958994,116.316864,0,100,39866.4700694444,2009-02-22,11:16:54
39.958986,116.316865,0,98,39866.4701273148,2009-02-22,11:16:59
39.958986,116.316865,0,98,39866.470162037,2009-02-22,11:17:02
39.95898,116.316865,0,98,39866.4701851852,2009-02-22,11:17:04
39.959073,116.316855,0,99,39866.4702199074,2009-02-22,11:17:07
39.959119,116.316849,0,98,39866.4702314815,2009-02-22,11:17:08
39.959205,116.316848,0,95,39866.4702430556,2009-02-22,11:17:09
39.959277,116.316861,0,96,39866.4702546296,2009-02-22,11:17:10
39.959353,116.316884,0,94,39866.4702662037,2009-02-22,11:17:11
39.959441,116.316901,0,94,39866.4702777778,2009-02-22,11:17:12
39.959509,116.316902,0,93,39866.4702893518,2009-02-22,11:17:13
39.959595,116.316967,0,88,39866.4703009259,2009-02-22,11:17:14
39.95971,116.317072,0,82,39866.4703125,2009-02-22,11:17:15
39.959807,116.317123,0,74,39866.4703240741,2009-02-22,11:17:16
39.959899,116.317113,0,76,39866.4703356481,2009-02-22,11:17:17
39.959993,116.317119,0,79,39866.4703472222,2009-02-22,11:17:18
39.96009,116.317118,0,80,39866.4703587963,2009-02-22,11:17:19
39.960181,116.317123,0,81,39866.4703703704,2009-02-22,11:17:20
39.960278,116.317131,0,81,39866.4703819444,2009-02-22,11:17:21
39.960371,116.317158,0,82,39866.4703935185,2009-02-22,11:17:22
39.960474,116.31717,0,82,39866.4704050926,2009-02-22,11:17:23
39.960585,116.317169,0,83,39866.4704166667,2009-02-22,11:17:24
39.9607,116.317154,0,84,39866.4704282407,2009-02-22,11:17:25
39.960819,116.317132,0,85,39866.4704398148,2009-02-22,11:17:26
39.960948,116.3171,0,86,39866.4704513889,2009-02-22,11:17:27
39.961076,116.317068,0,87,39866.470462963,2009-02-22,11:17:28
39.961198,116.317041,0,89,39866.470474537,2009-02-22,11:17:29
39.961323,116.317017,0,85,39866.4704861111,2009-02-22,11:17:30
39.961446,116.316987,0,85,39866.4704976852,2009-02-22,11:17:31
39.961564,116.316955,0,84,39866.4705092593,2009-02-22,11:17:32
39.961689,116.316916,0,84,39866.4705208333,2009-02-22,11:17:33
39.961812,116.316872,0,84,39866.4705324074,2009-02-22,11:17:34
39.961933,116.31684,0,85,39866.4705439815,2009-02-22,11:17:35
39.96205,116.316804,0,84,39866.4705555556,2009-02-22,11:17:36
39.962169,116.316755,0,84,39866.4705671296,2009-02-22,11:17:37
39.962285,116.316712,0,85,39866.4705787037,2009-02-22,11:17:38
39.962406,116.31666,0,84,39866.4705902778,2009-02-22,11:17:39
39.962526,116.316605,0,85,39866.4706018518,2009-02-22,11:17:40
39.962647,116.316549,0,88,39866.4706134259,2009-02-22,11:17:41
39.962767,116.316474,0,85,39866.470625,2009-02-22,11:17:42
39.962892,116.316389,0,84,39866.4706365741,2009-02-22,11:17:43
39.963013,116.316343,0,85,39866.4706481481,2009-02-22,11:17:44
39.963132,116.31631,0,85,39866.4706597222,2009-02-22,11:17:45
39.963251,116.316281,0,85,39866.4706712963,2009-02-22,11:17:46
39.963365,116.316252,0,82,39866.4706828704,2009-02-22,11:17:47
39.963477,116.31622,0,81,39866.4706944444,2009-02-22,11:17:48
39.963591,116.316195,0,78,39866.4707060185,2009-02-22,11:17:49
39.963701,116.316138,0,74,39866.4707175926,2009-02-22,11:17:50
39.963803,116.316098,0,72,39866.4707291667,2009-02-22,11:17:51
39.963909,116.316048,0,70,39866.4707407407,2009-02-22,11:17:52
39.964014,116.316016,0,70,39866.4707523148,2009-02-22,11:17:53
39.96411,116.315985,0,70,39866.4707638889,2009-02-22,11:17:54
39.964203,116.315978,0,76,39866.470775463,2009-02-22,11:17:55
39.964289,116.315948,0,77,39866.470787037,2009-02-22,11:17:56
39.96437,116.31591,0,79,39866.4707986111,2009-02-22,11:17:57
39.964444,116.315879,0,78,39866.4708101852,2009-02-22,11:17:58
39.964513,116.31585,0,78,39866.4708217593,2009-02-22,11:17:59
39.964581,116.315824,0,76,39866.4708333333,2009-02-22,11:18:00
39.964638,116.315816,0,76,39866.4708449074,2009-02-22,11:18:01
39.964689,116.315804,0,76,39866.4708564815,2009-02-22,11:18:02
39.964734,116.315802,0,75,39866.4708680556,2009-02-22,11:18:03
39.964761,116.315805,0,75,39866.4709259259,2009-02-22,11:18:08
39.964749,116.315819,0,72,39866.4709837963,2009-02-22,11:18:13
39.964747,116.31582,0,71,39866.4710416667,2009-02-22,11:18:18
39.964747,116.31582,0,71,39866.4710763889,2009-02-22,11:18:21
39.964752,116.315818,0,71,39866.471099537,2009-02-22,11:18:23
39.964764,116.315813,0,71,39866.4711574074,2009-02-22,11:18:28
39.964853,116.315959,0,79,39866.4712037037,2009-02-22,11:18:32
39.964889,116.316033,0,84,39866.4712152778,2009-02-22,11:18:33
39.964988,116.31603,0,86,39866.4712384259,2009-02-22,11:18:35
39.965041,116.316017,0,87,39866.47125,2009-02-22,11:18:36
39.965094,116.315961,0,87,39866.4712615741,2009-02-22,11:18:37
39.965148,116.315894,0,88,39866.4712731481,2009-02-22,11:18:38
39.965213,116.315828,0,88,39866.4712847222,2009-02-22,11:18:39
39.965247,116.315788,0,90,39866.4712962963,2009-02-22,11:18:40
39.965286,116.315751,0,95,39866.4713194444,2009-02-22,11:18:42
39.965297,116.315696,0,108,39866.4713425926,2009-02-22,11:18:44
39.965304,116.315648,0,119,39866.4713541667,2009-02-22,11:18:45
39.965316,116.315599,0,126,39866.4713888889,2009-02-22,11:18:48
39.965317,116.315595,0,127,39866.4714467593,2009-02-22,11:18:53
39.965314,116.315593,0,128,39866.4715046296,2009-02-22,11:18:58
39.965316,116.315589,0,128,39866.4715625,2009-02-22,11:19:03
39.965316,116.315589,0,128,39866.4715972222,2009-02-22,11:19:06
39.965321,116.315584,0,127,39866.4716203704,2009-02-22,11:19:08
39.965332,116.315577,0,127,39866.4716782407,2009-02-22,11:19:13
39.965334,116.315574,0,127,39866.4717361111,2009-02-22,11:19:18
39.965334,116.315573,0,127,39866.4717939815,2009-02-22,11:19:23
39.965335,116.315571,0,127,39866.4718518518,2009-02-22,11:19:28
39.965338,116.31557,0,127,39866.4719097222,2009-02-22,11:19:33
39.965345,116.315567,0,127,39866.4719675926,2009-02-22,11:19:38
39.965344,116.315566,0,127,39866.472025463,2009-02-22,11:19:43
39.965342,116.315566,0,128,39866.4720833333,2009-02-22,11:19:48
39.96534,116.315566,0,128,39866.4721412037,2009-02-22,11:19:53
39.965343,116.315564,0,128,39866.4721990741,2009-02-22,11:19:58
39.96535,116.31556,0,128,39866.4722569444,2009-02-22,11:20:03
39.965356,116.315557,0,128,39866.4723148148,2009-02-22,11:20:08
39.965358,116.315557,0,128,39866.4723726852,2009-02-22,11:20:13
39.965353,116.31556,0,128,39866.4724305556,2009-02-22,11:20:18
39.965352,116.31556,0,128,39866.4724884259,2009-02-22,11:20:23
39.965355,116.315559,0,128,39866.4725462963,2009-02-22,11:20:28
39.965358,116.315556,0,128,39866.4726041667,2009-02-22,11:20:33
39.965358,116.315556,0,128,39866.4726388889,2009-02-22,11:20:36
39.965364,116.31555,0,129,39866.472662037,2009-02-22,11:20:38
39.965384,116.315538,0,130,39866.4727199074,2009-02-22,11:20:43
39.965437,116.315509,0,132,39866.4727777778,2009-02-22,11:20:48
39.965473,116.31546,0,133,39866.4728240741,2009-02-22,11:20:52
39.96551,116.315405,0,131,39866.4728703704,2009-02-22,11:20:56
39.96553,116.315345,0,129,39866.4728935185,2009-02-22,11:20:58
39.965555,116.31528,0,125,39866.4729282407,2009-02-22,11:21:01
39.965602,116.315261,0,123,39866.4729861111,2009-02-22,11:21:06
39.965633,116.315272,0,122,39866.4730439815,2009-02-22,11:21:11
39.965675,116.315265,0,123,39866.4731018519,2009-02-22,11:21:16
39.9657,116.315243,0,122,39866.4731597222,2009-02-22,11:21:21
39.96573,116.315236,0,122,39866.4732175926,2009-02-22,11:21:26
39.965764,116.315178,0,123,39866.4732523148,2009-02-22,11:21:29
39.965803,116.315104,0,124,39866.473275463,2009-02-22,11:21:31
39.965855,116.315034,0,124,39866.4733101852,2009-02-22,11:21:34
39.965879,116.315022,0,124,39866.4733680556,2009-02-22,11:21:39
39.965925,116.314987,0,125,39866.4734259259,2009-02-22,11:21:44
39.965927,116.31496,0,129,39866.4734837963,2009-02-22,11:21:49
39.965892,116.314998,0,129,39866.4735300926,2009-02-22,11:21:53
39.965913,116.314998,0,128,39866.473587963,2009-02-22,11:21:58
39.965882,116.314937,0,127,39866.4736342593,2009-02-22,11:22:02
39.965905,116.314814,0,128,39866.4736574074,2009-02-22,11:22:04
39.96591,116.314676,0,133,39866.4736805556,2009-02-22,11:22:06
39.965912,116.314552,0,139,39866.4736921296,2009-02-22,11:22:07
39.965891,116.314402,0,142,39866.4737037037,2009-02-22,11:22:08
39.965855,116.314299,0,144,39866.4737152778,2009-02-22,11:22:09
39.965808,116.3142,0,147,39866.4737268519,2009-02-22,11:22:10
39.965767,116.314103,0,150,39866.4737384259,2009-02-22,11:22:11
39.965727,116.313993,0,153,39866.47375,2009-02-22,11:22:12
39.965672,116.313889,0,156,39866.4737615741,2009-02-22,11:22:13
39.965626,116.313775,0,160,39866.4737731481,2009-02-22,11:22:14
39.965584,116.313661,0,162,39866.4737847222,2009-02-22,11:22:15
39.965528,116.313554,0,165,39866.4737962963,2009-02-22,11:22:16
39.965474,116.313444,0,168,39866.4738078704,2009-02-22,11:22:17
39.965425,116.31332,0,170,39866.4738194444,2009-02-22,11:22:18
39.965385,116.313202,0,172,39866.4738310185,2009-02-22,11:22:19
39.965347,116.313105,0,175,39866.4738425926,2009-02-22,11:22:20
39.965308,116.313005,0,178,39866.4738541667,2009-02-22,11:22:21
39.965281,116.312935,0,181,39866.4738657407,2009-02-22,11:22:22
39.965265,116.31288,0,183,39866.4738773148,2009-02-22,11:22:23
39.965256,116.312823,0,189,39866.473900463,2009-02-22,11:22:25
39.965204,116.312781,0,195,39866.4739236111,2009-02-22,11:22:27
39.965173,116.31275,0,205,39866.4739583333,2009-02-22,11:22:30
39.965162,116.312755,0,215,39866.4740162037,2009-02-22,11:22:35
39.96514,116.312721,0,220,39866.4740740741,2009-02-22,11:22:40
39.965093,116.312633,0,222,39866.4740972222,2009-02-22,11:22:42
39.965051,116.312586,0,222,39866.4741087963,2009-02-22,11:22:43
39.965012,116.31253,0,222,39866.4741203704,2009-02-22,11:22:44
39.964968,116.312468,0,221,39866.4741319444,2009-02-22,11:22:45
39.964924,116.312394,0,220,39866.4741435185,2009-02-22,11:22:46
39.964889,116.312311,0,219,39866.4741550926,2009-02-22,11:22:47
39.96485,116.312219,0,217,39866.4741666667,2009-02-22,11:22:48
39.964814,116.312125,0,217,39866.4741782407,2009-02-22,11:22:49
39.964779,116.312025,0,214,39866.4741898148,2009-02-22,11:22:50
39.964737,116.31192,0,213,39866.4742013889,2009-02-22,11:22:51
39.964699,116.311815,0,213,39866.474212963,2009-02-22,11:22:52
39.964655,116.311701,0,213,39866.474224537,2009-02-22,11:22:53
39.964615,116.311583,0,212,39866.4742361111,2009-02-22,11:22:54
39.964576,116.311459,0,210,39866.4742476852,2009-02-22,11:22:55
39.964523,116.311328,0,208,39866.4742592593,2009-02-22,11:22:56
39.964481,116.311198,0,208,39866.4742708333,2009-02-22,11:22:57
39.964438,116.311071,0,206,39866.4742824074,2009-02-22,11:22:58
39.964392,116.310924,0,204,39866.4742939815,2009-02-22,11:22:59
39.964341,116.310802,0,202,39866.4743055556,2009-02-22,11:23:00
39.964291,116.310657,0,200,39866.4743171296,2009-02-22,11:23:01
39.96424,116.310536,0,199,39866.4743287037,2009-02-22,11:23:02
39.964205,116.310414,0,198,39866.4743402778,2009-02-22,11:23:03
39.96416,116.310296,0,197,39866.4743518519,2009-02-22,11:23:04
39.964115,116.31018,0,196,39866.4743634259,2009-02-22,11:23:05
39.964073,116.310068,0,195,39866.474375,2009-02-22,11:23:06
39.964034,116.30996,0,195,39866.4743865741,2009-02-22,11:23:07
39.963997,116.30985,0,194,39866.4743981481,2009-02-22,11:23:08
39.96396,116.309741,0,194,39866.4744097222,2009-02-22,11:23:09
39.963927,116.30963,0,192,39866.4744212963,2009-02-22,11:23:10
39.963891,116.309512,0,191,39866.4744328704,2009-02-22,11:23:11
39.963853,116.309397,0,190,39866.4744444444,2009-02-22,11:23:12
39.963804,116.309279,0,189,39866.4744560185,2009-02-22,11:23:13
39.963765,116.309165,0,189,39866.4744675926,2009-02-22,11:23:14
39.963719,116.309052,0,187,39866.4744791667,2009-02-22,11:23:15
39.963672,116.308944,0,183,39866.4744907407,2009-02-22,11:23:16
39.963623,116.308839,0,182,39866.4745023148,2009-02-22,11:23:17
39.963576,116.308737,0,182,39866.4745138889,2009-02-22,11:23:18
39.963537,116.308637,0,181,39866.474525463,2009-02-22,11:23:19
39.963502,116.308537,0,179,39866.474537037,2009-02-22,11:23:20
39.963477,116.308444,0,176,39866.4745486111,2009-02-22,11:23:21
39.963444,116.308366,0,176,39866.4745601852,2009-02-22,11:23:22
39.963418,116.308287,0,175,39866.4745717593,2009-02-22,11:23:23
39.963392,116.308214,0,175,39866.4745833333,2009-02-22,11:23:24
39.963376,116.308158,0,175,39866.4745949074,2009-02-22,11:23:25
39.963347,116.308067,0,172,39866.4746180556,2009-02-22,11:23:27
39.96334,116.308023,0,167,39866.4746759259,2009-02-22,11:23:32
39.96334,116.308023,0,167,39866.4747106481,2009-02-22,11:23:35
39.96334,116.308022,0,167,39866.4747337963,2009-02-22,11:23:37
39.963337,116.307991,0,166,39866.4747916667,2009-02-22,11:23:42
39.96333,116.307949,0,166,39866.474849537,2009-02-22,11:23:47
39.963316,116.307909,0,165,39866.4749074074,2009-02-22,11:23:52
39.963284,116.307836,0,165,39866.4749305556,2009-02-22,11:23:54
39.96323,116.307753,0,164,39866.4749537037,2009-02-22,11:23:56
39.963199,116.307681,0,160,39866.4749652778,2009-02-22,11:23:57
39.963169,116.30762,0,158,39866.4749768519,2009-02-22,11:23:58
39.963152,116.307552,0,157,39866.4749884259,2009-02-22,11:23:59
39.963124,116.307484,0,155,39866.475,2009-02-22,11:24:00
39.9631,116.307399,0,153,39866.4750115741,2009-02-22,11:24:01
39.963078,116.307327,0,151,39866.4750231481,2009-02-22,11:24:02
39.963046,116.307259,0,149,39866.4750347222,2009-02-22,11:24:03
39.963009,116.307185,0,147,39866.4750462963,2009-02-22,11:24:04
39.962988,116.307086,0,144,39866.4750578704,2009-02-22,11:24:05
39.96296,116.306996,0,142,39866.4750694444,2009-02-22,11:24:06
39.962927,116.306902,0,140,39866.4750810185,2009-02-22,11:24:07
39.962895,116.306807,0,139,39866.4750925926,2009-02-22,11:24:08
39.962862,116.306703,0,137,39866.4751041667,2009-02-22,11:24:09
39.962825,116.306599,0,135,39866.4751157407,2009-02-22,11:24:10
39.962788,116.306492,0,133,39866.4751273148,2009-02-22,11:24:11
39.962745,116.306378,0,132,39866.4751388889,2009-02-22,11:24:12
39.962698,116.306268,0,131,39866.475150463,2009-02-22,11:24:13
39.962665,116.306146,0,128,39866.475162037,2009-02-22,11:24:14
39.962625,116.30603,0,126,39866.4751736111,2009-02-22,11:24:15
39.962584,116.305912,0,126,39866.4751851852,2009-02-22,11:24:16
39.962537,116.305792,0,125,39866.4751967593,2009-02-22,11:24:17
39.962494,116.305668,0,125,39866.4752083333,2009-02-22,11:24:18
39.962456,116.305542,0,124,39866.4752199074,2009-02-22,11:24:19
39.962419,116.305416,0,124,39866.4752314815,2009-02-22,11:24:20
39.962383,116.305293,0,123,39866.4752430556,2009-02-22,11:24:21
39.962349,116.305167,0,121,39866.4752546296,2009-02-22,11:24:22
39.962332,116.305044,0,118,39866.4752662037,2009-02-22,11:24:23
39.962313,116.304918,0,115,39866.4752777778,2009-02-22,11:24:24
39.962277,116.304796,0,115,39866.4752893519,2009-02-22,11:24:25
39.962239,116.304679,0,114,39866.4753009259,2009-02-22,11:24:26
39.962213,116.304568,0,114,39866.4753125,2009-02-22,11:24:27
39.962191,116.304462,0,114,39866.4753240741,2009-02-22,11:24:28
39.962171,116.304353,0,113,39866.4753356481,2009-02-22,11:24:29
39.962147,116.304249,0,112,39866.4753472222,2009-02-22,11:24:30
39.962125,116.304147,0,112,39866.4753587963,2009-02-22,11:24:31
39.962102,116.304048,0,112,39866.4753703704,2009-02-22,11:24:32
39.962078,116.303952,0,111,39866.4753819444,2009-02-22,11:24:33
39.962051,116.303855,0,110,39866.4753935185,2009-02-22,11:24:34
39.962041,116.303762,0,109,39866.4754050926,2009-02-22,11:24:35
39.962018,116.303673,0,107,39866.4754166667,2009-02-22,11:24:36
39.961997,116.303589,0,107,39866.4754282407,2009-02-22,11:24:37
39.961975,116.303516,0,106,39866.4754398148,2009-02-22,11:24:38
39.961963,116.303452,0,105,39866.4754513889,2009-02-22,11:24:39
39.961962,116.303386,0,105,39866.475462963,2009-02-22,11:24:40
39.961968,116.303269,0,104,39866.4754861111,2009-02-22,11:24:42
39.961973,116.303204,0,104,39866.4754976852,2009-02-22,11:24:43
39.961958,116.303108,0,105,39866.4755208333,2009-02-22,11:24:45
39.96197,116.303007,0,106,39866.4755439815,2009-02-22,11:24:47
39.961979,116.302907,0,102,39866.4755555556,2009-02-22,11:24:48
39.961992,116.302827,0,101,39866.4755671296,2009-02-22,11:24:49
39.962006,116.302751,0,99,39866.4755787037,2009-02-22,11:24:50
39.962017,116.302676,0,98,39866.4755902778,2009-02-22,11:24:51
39.962075,116.302601,0,96,39866.4756018519,2009-02-22,11:24:52
39.962091,116.302539,0,95,39866.4756134259,2009-02-22,11:24:53
39.96212,116.302474,0,93,39866.475625,2009-02-22,11:24:54
39.962151,116.30241,0,91,39866.4756365741,2009-02-22,11:24:55
39.962182,116.302357,0,90,39866.4756481481,2009-02-22,11:24:56
39.96222,116.302301,0,88,39866.4756597222,2009-02-22,11:24:57
39.962259,116.302258,0,86,39866.4756712963,2009-02-22,11:24:58
39.9623,116.302221,0,85,39866.4756828704,2009-02-22,11:24:59
39.962347,116.302192,0,84,39866.4756944444,2009-02-22,11:25:00
39.962406,116.302165,0,83,39866.4757060185,2009-02-22,11:25:01
39.962469,116.302141,0,82,39866.4757175926,2009-02-22,11:25:02
39.96254,116.302127,0,82,39866.4757291667,2009-02-22,11:25:03
39.96261,116.302104,0,81,39866.4757407407,2009-02-22,11:25:04
39.962692,116.302073,0,81,39866.4757523148,2009-02-22,11:25:05
39.962771,116.302045,0,80,39866.4757638889,2009-02-22,11:25:06
39.962875,116.30204,0,79,39866.475775463,2009-02-22,11:25:07
39.962973,116.302022,0,78,39866.475787037,2009-02-22,11:25:08
39.963088,116.302032,0,78,39866.4757986111,2009-02-22,11:25:09
39.963221,116.302065,0,78,39866.4758101852,2009-02-22,11:25:10
39.963317,116.302054,0,77,39866.4758217593,2009-02-22,11:25:11
39.963413,116.302044,0,75,39866.4758333333,2009-02-22,11:25:12
39.963504,116.30203,0,73,39866.4758449074,2009-02-22,11:25:13
39.963594,116.302017,0,71,39866.4758564815,2009-02-22,11:25:14
39.963658,116.301979,0,69,39866.4758680556,2009-02-22,11:25:15
39.963713,116.301937,0,66,39866.4758796296,2009-02-22,11:25:16
39.963785,116.301921,0,64,39866.4758912037,2009-02-22,11:25:17
39.96386,116.301908,0,61,39866.4759027778,2009-02-22,11:25:18
39.963924,116.301891,0,58,39866.4759143519,2009-02-22,11:25:19
39.963977,116.301871,0,55,39866.4759259259,2009-02-22,11:25:20
39.964049,116.301891,0,53,39866.4759375,2009-02-22,11:25:21
39.964094,116.301893,0,51,39866.4759490741,2009-02-22,11:25:22
39.964146,116.301882,0,48,39866.4759722222,2009-02-22,11:25:24
39.964203,116.301914,0,42,39866.4760185185,2009-02-22,11:25:28
39.964201,116.301881,0,41,39866.4760763889,2009-02-22,11:25:33
39.964223,116.301904,0,37,39866.4761342593,2009-02-22,11:25:38
39.964223,116.301904,0,37,39866.4761689815,2009-02-22,11:25:41
39.96423,116.30191,0,33,39866.4761921296,2009-02-22,11:25:43
39.964233,116.301919,0,32,39866.47625,2009-02-22,11:25:48
39.964251,116.301879,0,33,39866.4763078704,2009-02-22,11:25:53
39.96432,116.301838,0,32,39866.4763310185,2009-02-22,11:25:55
39.964395,116.301813,0,31,39866.4763541667,2009-02-22,11:25:57
39.96445,116.301802,0,30,39866.4763657407,2009-02-22,11:25:58
39.964536,116.301776,0,28,39866.4763773148,2009-02-22,11:25:59
39.964605,116.301785,0,28,39866.4763888889,2009-02-22,11:26:00
39.964699,116.301769,0,25,39866.476400463,2009-02-22,11:26:01
39.964776,116.301782,0,25,39866.476412037,2009-02-22,11:26:02
39.964884,116.301795,0,25,39866.4764236111,2009-02-22,11:26:03
39.964967,116.301795,0,24,39866.4764351852,2009-02-22,11:26:04
39.965034,116.301783,0,23,39866.4764467593,2009-02-22,11:26:05
39.965104,116.301773,0,23,39866.4764583333,2009-02-22,11:26:06
39.965181,116.301764,0,23,39866.4764699074,2009-02-22,11:26:07
39.965292,116.301781,0,25,39866.4764814815,2009-02-22,11:26:08
39.965462,116.301828,0,27,39866.4764930556,2009-02-22,11:26:09
39.965561,116.301839,0,28,39866.4765046296,2009-02-22,11:26:10
39.965656,116.301849,0,28,39866.4765162037,2009-02-22,11:26:11
39.96574,116.301851,0,27,39866.4765277778,2009-02-22,11:26:12
39.965827,116.301848,0,28,39866.4765393519,2009-02-22,11:26:13
39.965932,116.301823,0,31,39866.4765509259,2009-02-22,11:26:14
39.965996,116.301775,0,37,39866.4765625,2009-02-22,11:26:15
39.966066,116.301731,0,41,39866.4765740741,2009-02-22,11:26:16
39.966163,116.301703,0,45,39866.4765856481,2009-02-22,11:26:17
39.966261,116.301662,0,47,39866.4765972222,2009-02-22,11:26:18
39.966334,116.30164,0,49,39866.4766087963,2009-02-22,11:26:19
39.966448,116.301607,0,54,39866.4766203704,2009-02-22,11:26:20
39.96656,116.30159,0,55,39866.4766319444,2009-02-22,11:26:21
39.96667,116.301571,0,59,39866.4766435185,2009-02-22,11:26:22
39.966784,116.301538,0,63,39866.4766550926,2009-02-22,11:26:23
39.966893,116.301515,0,66,39866.4766666667,2009-02-22,11:26:24
39.966989,116.301473,0,68,39866.4766782407,2009-02-22,11:26:25
39.967092,116.301459,0,71,39866.4766898148,2009-02-22,11:26:26
39.967209,116.301444,0,72,39866.4767013889,2009-02-22,11:26:27
39.967321,116.301432,0,75,39866.476712963,2009-02-22,11:26:28
39.967431,116.301416,0,78,39866.476724537,2009-02-22,11:26:29
39.967536,116.301399,0,80,39866.4767361111,2009-02-22,11:26:30
39.967638,116.301377,0,81,39866.4767476852,2009-02-22,11:26:31
39.967736,116.30135,0,83,39866.4767592593,2009-02-22,11:26:32
39.967827,116.301334,0,84,39866.4767708333,2009-02-22,11:26:33
39.967935,116.301313,0,85,39866.4767824074,2009-02-22,11:26:34
39.96802,116.301296,0,86,39866.4767939815,2009-02-22,11:26:35
39.968105,116.301275,0,87,39866.4768055556,2009-02-22,11:26:36
39.968185,116.301265,0,87,39866.4768171296,2009-02-22,11:26:37
39.968254,116.301247,0,89,39866.4768287037,2009-02-22,11:26:38
39.968322,116.301243,0,91,39866.4768402778,2009-02-22,11:26:39
39.968394,116.301232,0,94,39866.4768518518,2009-02-22,11:26:40
39.968462,116.301226,0,97,39866.4768634259,2009-02-22,11:26:41
39.968523,116.301207,0,101,39866.476875,2009-02-22,11:26:42
39.968584,116.301192,0,104,39866.4768865741,2009-02-22,11:26:43
39.968632,116.30118,0,105,39866.4768981481,2009-02-22,11:26:44
39.968691,116.301174,0,108,39866.4769212963,2009-02-22,11:26:46
39.968729,116.301181,0,112,39866.4769791667,2009-02-22,11:26:51
39.968729,116.301181,0,112,39866.4770138889,2009-02-22,11:26:54
39.968726,116.301175,0,113,39866.477037037,2009-02-22,11:26:56
39.968724,116.301164,0,114,39866.4770949074,2009-02-22,11:27:01
39.968803,116.301193,0,123,39866.4771180556,2009-02-22,11:27:03
39.96891,116.301251,0,130,39866.4771412037,2009-02-22,11:27:05
39.969005,116.301279,0,132,39866.4771643518,2009-02-22,11:27:07
39.969101,116.301285,0,138,39866.4771875,2009-02-22,11:27:09
39.969176,116.301292,0,141,39866.4771990741,2009-02-22,11:27:10
39.969267,116.301296,0,144,39866.4772222222,2009-02-22,11:27:12
39.969365,116.301273,0,147,39866.4772453704,2009-02-22,11:27:14
39.969404,116.301237,0,148,39866.4772569444,2009-02-22,11:27:15
39.969485,116.301173,0,152,39866.4772800926,2009-02-22,11:27:17
39.96955,116.301147,0,155,39866.4772916667,2009-02-22,11:27:18
39.969616,116.301125,0,159,39866.4773032407,2009-02-22,11:27:19
39.96967,116.301112,0,160,39866.4773148148,2009-02-22,11:27:20
39.969722,116.30109,0,163,39866.4773263889,2009-02-22,11:27:21
39.969777,116.301073,0,166,39866.477337963,2009-02-22,11:27:22
39.969839,116.301053,0,170,39866.477349537,2009-02-22,11:27:23
39.969895,116.301024,0,173,39866.4773611111,2009-02-22,11:27:24
39.969946,116.301005,0,176,39866.4773726852,2009-02-22,11:27:25
39.970025,116.300958,0,179,39866.4773958333,2009-02-22,11:27:27
39.97005,116.300897,0,180,39866.4774189815,2009-02-22,11:27:29
39.970048,116.300826,0,181,39866.4774421296,2009-02-22,11:27:31
39.970078,116.300797,0,184,39866.4775,2009-02-22,11:27:36
39.970078,116.300797,0,184,39866.4775347222,2009-02-22,11:27:39
39.97008,116.300798,0,184,39866.4775578704,2009-02-22,11:27:41
39.970085,116.300808,0,185,39866.4776157407,2009-02-22,11:27:46
39.970085,116.300808,0,185,39866.477650463,2009-02-22,11:27:49
39.970085,116.300814,0,186,39866.4776736111,2009-02-22,11:27:51
39.970083,116.30083,0,187,39866.4777314815,2009-02-22,11:27:56
39.970089,116.300841,0,187,39866.4777893518,2009-02-22,11:28:01
39.970094,116.300849,0,188,39866.4778472222,2009-02-22,11:28:06
39.970094,116.300849,0,188,39866.4778819444,2009-02-22,11:28:09
39.970096,116.300851,0,189,39866.4779050926,2009-02-22,11:28:11
39.970099,116.30086,0,189,39866.477962963,2009-02-22,11:28:16
39.970108,116.300897,0,190,39866.4780208333,2009-02-22,11:28:21
39.970109,116.300922,0,190,39866.4780787037,2009-02-22,11:28:26
39.970098,116.300958,0,190,39866.4781365741,2009-02-22,11:28:31
39.970081,116.300991,0,190,39866.4781944444,2009-02-22,11:28:36
39.970083,116.301019,0,189,39866.4782523148,2009-02-22,11:28:41
39.970078,116.301058,0,187,39866.4783101852,2009-02-22,11:28:46
39.970075,116.301078,0,185,39866.4783680556,2009-02-22,11:28:51
39.970081,116.301114,0,185,39866.4784259259,2009-02-22,11:28:56
39.970082,116.301132,0,185,39866.4784837963,2009-02-22,11:29:01
39.970085,116.30116,0,186,39866.4785416667,2009-02-22,11:29:06
39.969806,116.301167,0,232,39866.478587963,2009-02-22,11:29:10
39.969743,116.301095,0,240,39866.478599537,2009-02-22,11:29:11
39.969697,116.301068,0,246,39866.4786111111,2009-02-22,11:29:12
39.969662,116.301106,0,235,39866.4786342593,2009-02-22,11:29:14
39.969646,116.301156,0,223,39866.4786689815,2009-02-22,11:29:17
39.969625,116.301183,0,208,39866.4787037037,2009-02-22,11:29:20
39.969588,116.301239,0,195,39866.4787268518,2009-02-22,11:29:22
39.969563,116.301293,0,185,39866.4787615741,2009-02-22,11:29:25
39.969549,116.301324,0,176,39866.4788194444,2009-02-22,11:29:30
39.96955,116.301383,0,175,39866.4788773148,2009-02-22,11:29:35
39.969547,116.301428,0,177,39866.4789351852,2009-02-22,11:29:40
39.969563,116.301482,0,181,39866.4789930556,2009-02-22,11:29:45
39.969587,116.301545,0,180,39866.4790509259,2009-02-22,11:29:50
39.969631,116.30158,0,180,39866.4791087963,2009-02-22,11:29:55
39.969651,116.301632,0,180,39866.4791666667,2009-02-22,11:30:00
39.969693,116.301665,0,178,39866.479212963,2009-02-22,11:30:04
39.96972,116.301712,0,175,39866.4792708333,2009-02-22,11:30:09
39.969711,116.301753,0,178,39866.4793287037,2009-02-22,11:30:14
39.969754,116.301768,0,177,39866.4793634259,2009-02-22,11:30:17
39.969793,116.3018,0,176,39866.4794097222,2009-02-22,11:30:21
39.969835,116.301837,0,171,39866.4794444444,2009-02-22,11:30:24
39.969874,116.301875,0,177,39866.4795023148,2009-02-22,11:30:29
39.969922,116.301912,0,180,39866.4795486111,2009-02-22,11:30:33
39.969945,116.301931,0,186,39866.4796064815,2009-02-22,11:30:38
39.969966,116.301959,0,194,39866.4796643518,2009-02-22,11:30:43
39.970001,116.302004,0,198,39866.4797222222,2009-02-22,11:30:48
39.97003,116.302052,0,204,39866.4797800926,2009-02-22,11:30:53
39.970054,116.302093,0,209,39866.479837963,2009-02-22,11:30:58
39.970062,116.302132,0,214,39866.4798958333,2009-02-22,11:31:03
39.970059,116.302161,0,217,39866.4799537037,2009-02-22,11:31:08
39.970057,116.302161,0,219,39866.4800115741,2009-02-22,11:31:13
39.970057,116.302161,0,219,39866.4800462963,2009-02-22,11:31:16
39.970057,116.302168,0,220,39866.4800694444,2009-02-22,11:31:18
39.970067,116.302207,0,222,39866.4801273148,2009-02-22,11:31:23
39.97007,116.302272,0,225,39866.4801736111,2009-02-22,11:31:27
39.970101,116.302324,0,227,39866.4802083333,2009-02-22,11:31:30
39.970141,116.302315,0,228,39866.4802662037,2009-02-22,11:31:35
39.970142,116.302299,0,228,39866.4803240741,2009-02-22,11:31:40
39.970109,116.302258,0,230,39866.4803472222,2009-02-22,11:31:42
39.970059,116.302221,0,231,39866.4803703704,2009-02-22,11:31:44
39.970029,116.302154,0,233,39866.4804166667,2009-02-22,11:31:48
39.970001,116.302103,0,234,39866.4804398148,2009-02-22,11:31:50
39.969977,116.302053,0,235,39866.480462963,2009-02-22,11:31:52
39.969925,116.302059,0,235,39866.4804861111,2009-02-22,11:31:54
39.969863,116.30212,0,236,39866.4805092593,2009-02-22,11:31:56
39.969848,116.302198,0,237,39866.4805555556,2009-02-22,11:32:00
39.96997,116.30224,0,278,39866.4805787037,2009-02-22,11:32:02
39.969899,116.302434,0,290,39866.4806018519,2009-02-22,11:32:04
39.969814,116.302426,0,289,39866.480625,2009-02-22,11:32:06
39.969809,116.302516,0,292,39866.4806365741,2009-02-22,11:32:07
39.96987,116.302633,0,297,39866.4806481482,2009-02-22,11:32:08
39.969908,116.302659,0,303,39866.4806828704,2009-02-22,11:32:11
39.969979,116.302729,0,303,39866.4806944444,2009-02-22,11:32:12
39.970034,116.302754,0,300,39866.4807060185,2009-02-22,11:32:13
39.970152,116.302779,0,296,39866.4807175926,2009-02-22,11:32:14
39.970224,116.302819,0,292,39866.4807291667,2009-02-22,11:32:15
39.970284,116.302762,0,287,39866.4807407407,2009-02-22,11:32:16
39.970352,116.30281,0,282,39866.4807638889,2009-02-22,11:32:18
39.970391,116.302839,0,279,39866.4807986111,2009-02-22,11:32:21
39.970402,116.302849,0,278,39866.4808564815,2009-02-22,11:32:26
39.970455,116.302825,0,272,39866.4808912037,2009-02-22,11:32:29
39.9705,116.302796,0,269,39866.4809027778,2009-02-22,11:32:30
39.970509,116.302804,0,271,39866.4809606481,2009-02-22,11:32:35
39.970509,116.302804,0,271,39866.4809953704,2009-02-22,11:32:38
39.97051,116.302805,0,272,39866.4810185185,2009-02-22,11:32:40
39.970498,116.302774,0,266,39866.4810763889,2009-02-22,11:32:45
39.970449,116.30276,0,254,39866.4811226852,2009-02-22,11:32:49
39.970413,116.302779,0,245,39866.4811805556,2009-02-22,11:32:54
39.970369,116.302752,0,244,39866.4812152778,2009-02-22,11:32:57
39.970324,116.302685,0,239,39866.48125,2009-02-22,11:33:00
39.970323,116.302731,0,241,39866.4813078704,2009-02-22,11:33:05
39.970357,116.302771,0,241,39866.4813425926,2009-02-22,11:33:08
39.970387,116.302822,0,243,39866.4813888889,2009-02-22,11:33:12
39.970429,116.302849,0,243,39866.4814236111,2009-02-22,11:33:15
39.970461,116.302892,0,239,39866.4814699074,2009-02-22,11:33:19
39.970504,116.302913,0,239,39866.4815162037,2009-02-22,11:33:23
39.970566,116.302876,0,240,39866.4815625,2009-02-22,11:33:27
39.970617,116.302905,0,240,39866.4815972222,2009-02-22,11:33:30
39.970691,116.302936,0,239,39866.4816319444,2009-02-22,11:33:33
39.970762,116.302942,0,231,39866.4816550926,2009-02-22,11:33:35
39.970822,116.302993,0,229,39866.4816782407,2009-02-22,11:33:37
39.970874,116.303026,0,228,39866.481712963,2009-02-22,11:33:40
39.970917,116.303068,0,230,39866.4817476852,2009-02-22,11:33:43
39.970961,116.303139,0,232,39866.4817824074,2009-02-22,11:33:46
39.971012,116.30321,0,234,39866.4818171296,2009-02-22,11:33:49
39.971061,116.303279,0,234,39866.4818518519,2009-02-22,11:33:52
39.971124,116.303361,0,243,39866.4818865741,2009-02-22,11:33:55
39.971163,116.303428,0,243,39866.4819097222,2009-02-22,11:33:57
39.971119,116.303546,0,244,39866.4819212963,2009-02-22,11:33:58
39.971088,116.303591,0,243,39866.4819328704,2009-02-22,11:33:59
39.971039,116.303638,0,242,39866.4819444444,2009-02-22,11:34:00
39.971034,116.303696,0,247,39866.4819560185,2009-02-22,11:34:01
39.971025,116.303769,0,249,39866.4819791667,2009-02-22,11:34:03
39.971032,116.303882,0,257,39866.4820023148,2009-02-22,11:34:05
39.971037,116.303943,0,262,39866.482025463,2009-02-22,11:34:07
39.971059,116.304009,0,265,39866.4820833333,2009-02-22,11:34:12
39.971073,116.304054,0,267,39866.4821412037,2009-02-22,11:34:17
39.971127,116.304044,0,274,39866.4821990741,2009-02-22,11:34:22
39.971172,116.304083,0,275,39866.4822337963,2009-02-22,11:34:25
39.971236,116.304075,0,281,39866.4822685185,2009-02-22,11:34:28
39.971266,116.304063,0,284,39866.4823263889,2009-02-22,11:34:33
39.971276,116.304054,0,290,39866.4823842593,2009-02-22,11:34:38
39.971316,116.304018,0,294,39866.4824305556,2009-02-22,11:34:42
39.971316,116.304018,0,294,39866.4824652778,2009-02-22,11:34:45
39.971318,116.304021,0,297,39866.4824884259,2009-02-22,11:34:47
39.971362,116.304029,0,301,39866.4825462963,2009-02-22,11:34:52
39.971381,116.304085,0,306,39866.4826041667,2009-02-22,11:34:57
39.971384,116.304162,0,309,39866.4826388889,2009-02-22,11:35:00
39.971428,116.304267,0,303,39866.4826736111,2009-02-22,11:35:03
39.971413,116.304326,0,303,39866.4827083333,2009-02-22,11:35:06
39.971414,116.304365,0,303,39866.4827662037,2009-02-22,11:35:11
39.971429,116.304432,0,303,39866.4828240741,2009-02-22,11:35:16
39.97143,116.304478,0,303,39866.4828819444,2009-02-22,11:35:21
39.971412,116.304543,0,303,39866.4829398148,2009-02-22,11:35:26
39.971387,116.304601,0,303,39866.482974537,2009-02-22,11:35:29
39.972213,116.304558,0,297,39866.4836226852,2009-02-22,11:36:25
39.972171,116.304534,0,294,39866.4836574074,2009-02-22,11:36:28
39.972163,116.304452,0,293,39866.4836921296,2009-02-22,11:36:31
39.972154,116.304372,0,293,39866.4837152778,2009-02-22,11:36:33
