# Supplementary material for: Research on differential privacy protection method based on user tendency
Source: PLoS One. 2023 Oct 26;18(10):e0288823. doi: 10.1371/journal.pone.0288823 (PMC10602288; doi:10.1371/journal.pone.0288823)
Supplement: S2 Data — (ZIP) [file pone.0288823.s002.zip › Data 5-2/022/Trajectory/20090223013458.plt]

Geolife trajectory
WGS 84
Altitude is in Feet
Reserved 3
0,2,255,My Track,0,0,2,8421376
0
39.97341,116.334832,0,492,39867.0659490741,2009-02-23,01:34:58
39.973331,116.334921,0,492,39867.0659606481,2009-02-23,01:34:59
39.973286,116.334646,0,492,39867.0659722222,2009-02-23,01:35:00
39.97332,116.334837,0,492,39867.0659837963,2009-02-23,01:35:01
39.973373,116.33502,0,492,39867.0659953704,2009-02-23,01:35:02
39.973403,116.335122,0,492,39867.0660069444,2009-02-23,01:35:03
39.973398,116.335185,0,492,39867.0660185185,2009-02-23,01:35:04
39.973382,116.33507,0,492,39867.0660300926,2009-02-23,01:35:05
39.973365,116.334982,0,492,39867.0660416667,2009-02-23,01:35:06
39.973356,116.334923,0,492,39867.0660532407,2009-02-23,01:35:07
39.973339,116.334774,0,492,39867.0660763889,2009-02-23,01:35:09
39.973331,116.334654,0,492,39867.066099537,2009-02-23,01:35:11
39.973366,116.334741,0,492,39867.0661458333,2009-02-23,01:35:15
39.973381,116.334866,0,492,39867.0661689815,2009-02-23,01:35:17
39.973391,116.334956,0,492,39867.0661805556,2009-02-23,01:35:18
39.973399,116.335035,0,492,39867.0661921296,2009-02-23,01:35:19
39.973409,116.335103,0,492,39867.0662037037,2009-02-23,01:35:20
39.973396,116.335099,0,491,39867.0662615741,2009-02-23,01:35:25
39.973425,116.335188,0,492,39867.0662962963,2009-02-23,01:35:28
39.973453,116.335283,0,491,39867.0663194444,2009-02-23,01:35:30
39.973483,116.335333,0,491,39867.0663541667,2009-02-23,01:35:33
39.973502,116.335317,0,491,39867.066412037,2009-02-23,01:35:38
39.973511,116.335242,0,491,39867.0664351852,2009-02-23,01:35:40
39.973511,116.335175,0,491,39867.0664583333,2009-02-23,01:35:42
39.973504,116.335113,0,491,39867.0664814815,2009-02-23,01:35:44
39.973503,116.335044,0,491,39867.0665162037,2009-02-23,01:35:47
39.973484,116.334991,0,491,39867.0665393519,2009-02-23,01:35:49
39.973459,116.334856,0,491,39867.0665625,2009-02-23,01:35:51
39.973455,116.334762,0,491,39867.0665856482,2009-02-23,01:35:53
39.973466,116.334703,0,491,39867.0666435185,2009-02-23,01:35:58
39.973429,116.334667,0,490,39867.0666898148,2009-02-23,01:36:02
39.973414,116.334582,0,490,39867.066724537,2009-02-23,01:36:05
39.973401,116.334492,0,490,39867.0667476852,2009-02-23,01:36:07
39.973383,116.334407,0,490,39867.0667939815,2009-02-23,01:36:11
39.973361,116.334348,0,490,39867.0668402778,2009-02-23,01:36:15
39.973363,116.334278,0,490,39867.0668865741,2009-02-23,01:36:19
39.973354,116.334213,0,490,39867.0669212963,2009-02-23,01:36:22
39.97332,116.334182,0,489,39867.0669791667,2009-02-23,01:36:27
39.973321,116.334144,0,489,39867.067037037,2009-02-23,01:36:32
39.973341,116.334087,0,489,39867.0670949074,2009-02-23,01:36:37
39.973311,116.334051,0,497,39867.0671412037,2009-02-23,01:36:41
39.973786,116.340761,0,1912,39867.0689699074,2009-02-23,01:39:19
