# Supplementary material for: Research on differential privacy protection method based on user tendency
Source: PLoS One. 2023 Oct 26;18(10):e0288823. doi: 10.1371/journal.pone.0288823 (PMC10602288; doi:10.1371/journal.pone.0288823)
Supplement: S2 Data — (ZIP) [file pone.0288823.s002.zip › Data 5-2/022/Trajectory/20090223013921.plt]

Geolife trajectory
WGS 84
Altitude is in Feet
Reserved 3
0,2,255,My Track,0,0,2,8421376
0
39.972713,116.333433,0,1777,39867.0689930556,2009-02-23,01:39:21
39.972658,116.333513,0,1921,39867.0690046296,2009-02-23,01:39:22
39.972626,116.333499,0,1991,39867.0690162037,2009-02-23,01:39:23
39.972589,116.333492,0,2077,39867.0690277778,2009-02-23,01:39:24
39.972477,116.333454,0,2293,39867.0690393519,2009-02-23,01:39:25
39.972464,116.333401,0,2309,39867.0690509259,2009-02-23,01:39:26
39.972438,116.333358,0,2359,39867.0690625,2009-02-23,01:39:27
39.972367,116.333364,0,2510,39867.0690740741,2009-02-23,01:39:28
39.972264,116.33337,0,2724,39867.0690856481,2009-02-23,01:39:29
39.972226,116.333356,0,2796,39867.0690972222,2009-02-23,01:39:30
39.972185,116.333346,0,2878,39867.0691087963,2009-02-23,01:39:31
39.972086,116.333338,0,3072,39867.0691203704,2009-02-23,01:39:32
39.972054,116.333332,0,3136,39867.0691319444,2009-02-23,01:39:33
39.97199,116.33332,0,3258,39867.0691666667,2009-02-23,01:39:36
39.972024,116.333311,0,3183,39867.0691782407,2009-02-23,01:39:37
39.972041,116.333315,0,3161,39867.0691898148,2009-02-23,01:39:38
39.972089,116.33333,0,3091,39867.0692013889,2009-02-23,01:39:39
39.972089,116.333347,0,3111,39867.069212963,2009-02-23,01:39:40
39.972078,116.333375,0,3151,39867.069224537,2009-02-23,01:39:41
39.972105,116.333434,0,3123,39867.0692476852,2009-02-23,01:39:43
39.972046,116.333476,0,3262,39867.0692592593,2009-02-23,01:39:44
39.972071,116.333501,0,3203,39867.0692824074,2009-02-23,01:39:46
39.972088,116.333507,0,3165,39867.0692939815,2009-02-23,01:39:47
39.972125,116.333515,0,3085,39867.0693055556,2009-02-23,01:39:48
39.972146,116.333486,0,3021,39867.0693287037,2009-02-23,01:39:50
39.972145,116.333437,0,2984,39867.0693518519,2009-02-23,01:39:52
39.972066,116.333417,0,3128,39867.0693634259,2009-02-23,01:39:53
39.972021,116.333385,0,3210,39867.069375,2009-02-23,01:39:54
39.972025,116.333317,0,3181,39867.0693865741,2009-02-23,01:39:55
39.97195,116.333269,0,3322,39867.0693981481,2009-02-23,01:39:56
39.971929,116.333148,0,3325,39867.0694212963,2009-02-23,01:39:58
39.971903,116.333092,0,3363,39867.0694328704,2009-02-23,01:39:59
39.971911,116.333033,0,3334,39867.0694444444,2009-02-23,01:40:00
39.971899,116.332969,0,3345,39867.0694560185,2009-02-23,01:40:01
39.971863,116.332936,0,3422,39867.0694675926,2009-02-23,01:40:02
39.971838,116.332907,0,3479,39867.0694791667,2009-02-23,01:40:03
39.971809,116.332909,0,3544,39867.0694907407,2009-02-23,01:40:04
39.971749,116.332891,0,3663,39867.0695138889,2009-02-23,01:40:06
39.971766,116.332882,0,3624,39867.069525463,2009-02-23,01:40:07
39.971756,116.332876,0,3645,39867.069537037,2009-02-23,01:40:08
39.971789,116.332864,0,3582,39867.0695486111,2009-02-23,01:40:09
39.972103,116.332775,0,3008,39867.0697569444,2009-02-23,01:40:27
39.972124,116.332772,0,2968,39867.0697685185,2009-02-23,01:40:28
39.972066,116.332757,0,3105,39867.0697916667,2009-02-23,01:40:30
39.972097,116.332695,0,3019,39867.0698032407,2009-02-23,01:40:31
39.972105,116.332636,0,2977,39867.0698148148,2009-02-23,01:40:32
39.972152,116.332632,0,2880,39867.0698263889,2009-02-23,01:40:33
39.972138,116.332622,0,2925,39867.069837963,2009-02-23,01:40:34
39.972172,116.332614,0,2878,39867.069849537,2009-02-23,01:40:35
39.972171,116.332549,0,2873,39867.0698611111,2009-02-23,01:40:36
39.972182,116.332493,0,2842,39867.0698726852,2009-02-23,01:40:37
39.972171,116.332408,0,2847,39867.0698842593,2009-02-23,01:40:38
39.972183,116.332329,0,2806,39867.0698958333,2009-02-23,01:40:39
39.972185,116.332284,0,2794,39867.0699074074,2009-02-23,01:40:40
39.972161,116.332282,0,2846,39867.0699189815,2009-02-23,01:40:41
39.972165,116.332375,0,2869,39867.0699305556,2009-02-23,01:40:42
39.972177,116.332441,0,2869,39867.0699421296,2009-02-23,01:40:43
39.972203,116.332511,0,2847,39867.0699537037,2009-02-23,01:40:44
39.972204,116.332563,0,2875,39867.0699652778,2009-02-23,01:40:45
39.972177,116.33256,0,2926,39867.0699768519,2009-02-23,01:40:46
39.97213,116.332545,0,3006,39867.0699884259,2009-02-23,01:40:47
39.9721,116.332545,0,3062,39867.07,2009-02-23,01:40:48
39.972083,116.33253,0,3080,39867.0700115741,2009-02-23,01:40:49
39.972047,116.332528,0,3148,39867.0700231481,2009-02-23,01:40:50
39.97203,116.332525,0,3177,39867.0700347222,2009-02-23,01:40:51
39.971999,116.332533,0,3237,39867.0700462963,2009-02-23,01:40:52
39.972,116.33249,0,3213,39867.0700578704,2009-02-23,01:40:53
39.972029,116.332453,0,3131,39867.0700694444,2009-02-23,01:40:54
39.972027,116.332387,0,3107,39867.0700810185,2009-02-23,01:40:55
39.972031,116.332317,0,3066,39867.0700925926,2009-02-23,01:40:56
39.972046,116.332271,0,3025,39867.0701041667,2009-02-23,01:40:57
39.972091,116.332241,0,2923,39867.0701157407,2009-02-23,01:40:58
39.972081,116.332221,0,2942,39867.0701273148,2009-02-23,01:40:59
39.972068,116.332206,0,2969,39867.0701388889,2009-02-23,01:41:00
39.972084,116.332197,0,2944,39867.070150463,2009-02-23,01:41:01
39.972113,116.33222,0,2923,39867.0701736111,2009-02-23,01:41:03
39.972363,116.332313,0,2353,39867.0701851852,2009-02-23,01:41:04
39.973091,116.333281,0,1068,39867.0702083333,2009-02-23,01:41:06
39.973196,116.333423,0,837,39867.0702199074,2009-02-23,01:41:07
39.973261,116.333505,0,700,39867.0702314815,2009-02-23,01:41:08
39.973302,116.333561,0,614,39867.0702430556,2009-02-23,01:41:09
39.973282,116.333547,0,637,39867.0702662037,2009-02-23,01:41:11
39.973252,116.333522,0,658,39867.0702893519,2009-02-23,01:41:13
39.973237,116.333509,0,677,39867.0703125,2009-02-23,01:41:15
39.973212,116.333471,0,698,39867.0703356481,2009-02-23,01:41:17
39.973185,116.333434,0,715,39867.0703587963,2009-02-23,01:41:19
39.973149,116.333397,0,737,39867.0703935185,2009-02-23,01:41:22
39.973126,116.333401,0,756,39867.0704282407,2009-02-23,01:41:25
39.973098,116.33339,0,773,39867.070462963,2009-02-23,01:41:28
39.973063,116.333371,0,789,39867.0704976852,2009-02-23,01:41:31
39.973024,116.333371,0,802,39867.0705324074,2009-02-23,01:41:34
39.973024,116.333371,0,802,39867.0705671296,2009-02-23,01:41:37
39.973025,116.333364,0,802,39867.0705902778,2009-02-23,01:41:39
39.973061,116.333366,0,792,39867.070625,2009-02-23,01:41:42
39.973108,116.333373,0,797,39867.0706828704,2009-02-23,01:41:47
39.973175,116.333447,0,701,39867.0707175926,2009-02-23,01:41:50
39.973197,116.333487,0,690,39867.070775463,2009-02-23,01:41:55
39.973197,116.333487,0,690,39867.0708101852,2009-02-23,01:41:58
39.97319,116.333495,0,687,39867.0708333333,2009-02-23,01:42:00
39.97318,116.333481,0,681,39867.0708912037,2009-02-23,01:42:05
39.973192,116.333449,0,667,39867.0709490741,2009-02-23,01:42:10
39.973231,116.33345,0,654,39867.0709837963,2009-02-23,01:42:13
39.973252,116.333506,0,641,39867.0710185185,2009-02-23,01:42:16
39.97326,116.33353,0,626,39867.0710532407,2009-02-23,01:42:19
39.973236,116.333526,0,609,39867.0711111111,2009-02-23,01:42:24
39.973227,116.333542,0,616,39867.0711689815,2009-02-23,01:42:29
39.973227,116.333542,0,616,39867.0712037037,2009-02-23,01:42:32
39.973222,116.333545,0,620,39867.0712268518,2009-02-23,01:42:34
39.973227,116.333566,0,601,39867.0712731481,2009-02-23,01:42:38
39.973228,116.333565,0,578,39867.0712962963,2009-02-23,01:42:40
39.973219,116.333578,0,557,39867.0713425926,2009-02-23,01:42:44
39.973217,116.333593,0,536,39867.0713773148,2009-02-23,01:42:47
39.973217,116.333593,0,536,39867.071400463,2009-02-23,01:42:49
39.973214,116.333598,0,520,39867.0714236111,2009-02-23,01:42:51
39.973248,116.333611,0,512,39867.0714814815,2009-02-23,01:42:56
39.973288,116.333614,0,507,39867.0715393518,2009-02-23,01:43:01
39.973307,116.333612,0,489,39867.0715856481,2009-02-23,01:43:05
39.973313,116.333637,0,479,39867.0716435185,2009-02-23,01:43:10
39.973327,116.333647,0,462,39867.0716666667,2009-02-23,01:43:12
39.973304,116.333639,0,468,39867.071724537,2009-02-23,01:43:17
39.973295,116.333633,0,460,39867.0717824074,2009-02-23,01:43:22
39.973301,116.333647,0,448,39867.0718402778,2009-02-23,01:43:27
39.973314,116.333663,0,427,39867.0718634259,2009-02-23,01:43:29
39.973346,116.333683,0,417,39867.0719097222,2009-02-23,01:43:33
39.97337,116.333695,0,403,39867.0719328704,2009-02-23,01:43:35
39.973395,116.333712,0,387,39867.0719791667,2009-02-23,01:43:39
39.973389,116.333724,0,363,39867.0720138889,2009-02-23,01:43:42
39.973356,116.333719,0,354,39867.0720717593,2009-02-23,01:43:47
39.973338,116.333718,0,337,39867.0721064815,2009-02-23,01:43:50
39.973319,116.3337,0,334,39867.0721643518,2009-02-23,01:43:55
39.973319,116.3337,0,334,39867.0721759259,2009-02-23,01:43:56
39.973316,116.333706,0,316,39867.0721990741,2009-02-23,01:43:58
39.973329,116.333716,0,298,39867.0722337963,2009-02-23,01:44:01
39.973364,116.333744,0,280,39867.0722685185,2009-02-23,01:44:04
39.973383,116.333766,0,261,39867.0723148148,2009-02-23,01:44:08
39.973388,116.333772,0,259,39867.0723726852,2009-02-23,01:44:13
39.973388,116.333772,0,259,39867.0724074074,2009-02-23,01:44:16
39.973383,116.333773,0,269,39867.0724305556,2009-02-23,01:44:18
39.973403,116.333781,0,266,39867.0724884259,2009-02-23,01:44:23
39.973403,116.333781,0,266,39867.0725231481,2009-02-23,01:44:26
39.973399,116.333774,0,273,39867.0725462963,2009-02-23,01:44:28
39.973389,116.33376,0,276,39867.0726041667,2009-02-23,01:44:33
39.973389,116.33376,0,276,39867.0726388889,2009-02-23,01:44:36
39.973396,116.333763,0,279,39867.072662037,2009-02-23,01:44:38
39.973409,116.333793,0,280,39867.0727199074,2009-02-23,01:44:43
39.973421,116.333832,0,281,39867.0727777778,2009-02-23,01:44:48
39.973421,116.333864,0,282,39867.0728356481,2009-02-23,01:44:53
39.973403,116.333814,0,284,39867.0728935185,2009-02-23,01:44:58
39.973379,116.333744,0,284,39867.0729398148,2009-02-23,01:45:02
39.973383,116.333786,0,284,39867.0729976852,2009-02-23,01:45:07
39.973387,116.333807,0,283,39867.0730555556,2009-02-23,01:45:12
39.973394,116.333817,0,281,39867.0731134259,2009-02-23,01:45:17
39.973432,116.333869,0,279,39867.0731597222,2009-02-23,01:45:21
39.973436,116.333898,0,278,39867.0732175926,2009-02-23,01:45:26
39.973433,116.333911,0,278,39867.073275463,2009-02-23,01:45:31
39.97334,116.333587,0,289,39867.0802430556,2009-02-23,01:55:33
39.973317,116.333546,0,288,39867.0803009259,2009-02-23,01:55:38
39.973296,116.333528,0,288,39867.0803587963,2009-02-23,01:55:43
39.973296,116.333563,0,287,39867.0804166667,2009-02-23,01:55:48
39.973312,116.33359,0,288,39867.080474537,2009-02-23,01:55:53
39.973317,116.333651,0,287,39867.0805324074,2009-02-23,01:55:58
39.97332,116.333713,0,288,39867.0805671296,2009-02-23,01:56:01
39.973315,116.333737,0,288,39867.080625,2009-02-23,01:56:06
39.973362,116.33375,0,287,39867.0806828704,2009-02-23,01:56:11
39.973371,116.333722,0,287,39867.0807407407,2009-02-23,01:56:16
39.973371,116.333722,0,287,39867.080775463,2009-02-23,01:56:19
39.973371,116.333724,0,287,39867.0807986111,2009-02-23,01:56:21
39.973355,116.33377,0,287,39867.0808564815,2009-02-23,01:56:26
39.973313,116.333772,0,288,39867.0809143518,2009-02-23,01:56:31
39.973303,116.33377,0,288,39867.0809722222,2009-02-23,01:56:36
39.973313,116.333794,0,289,39867.0810300926,2009-02-23,01:56:41
39.97334,116.333807,0,288,39867.081087963,2009-02-23,01:56:46
39.973381,116.333826,0,288,39867.0811458333,2009-02-23,01:56:51
39.973424,116.333853,0,288,39867.0811921296,2009-02-23,01:56:55
39.973435,116.333866,0,288,39867.08125,2009-02-23,01:57:00
39.973471,116.333876,0,288,39867.0813078704,2009-02-23,01:57:05
39.973477,116.333891,0,289,39867.0813657407,2009-02-23,01:57:10
39.973476,116.333889,0,289,39867.0814236111,2009-02-23,01:57:15
39.973476,116.333889,0,289,39867.0814583333,2009-02-23,01:57:18
39.973468,116.333894,0,289,39867.0814814815,2009-02-23,01:57:20
39.97348,116.333892,0,289,39867.0815393519,2009-02-23,01:57:25
39.973521,116.333923,0,288,39867.0815972222,2009-02-23,01:57:30
39.973516,116.333914,0,288,39867.0816550926,2009-02-23,01:57:35
39.973508,116.333871,0,287,39867.081712963,2009-02-23,01:57:40
39.973508,116.333871,0,287,39867.0817476852,2009-02-23,01:57:43
39.973504,116.333863,0,287,39867.0817708333,2009-02-23,01:57:45
39.973474,116.333879,0,287,39867.0818287037,2009-02-23,01:57:50
39.973474,116.333879,0,287,39867.0818634259,2009-02-23,01:57:53
39.973471,116.333873,0,286,39867.0818865741,2009-02-23,01:57:55
39.97345,116.333855,0,286,39867.0819444444,2009-02-23,01:58:00
39.973434,116.333827,0,285,39867.0820023148,2009-02-23,01:58:05
39.97343,116.3338,0,285,39867.0820601852,2009-02-23,01:58:10
39.973448,116.333774,0,285,39867.0821180556,2009-02-23,01:58:15
39.973458,116.333757,0,285,39867.0821759259,2009-02-23,01:58:20
39.973451,116.333769,0,285,39867.0822337963,2009-02-23,01:58:25
39.97342,116.333784,0,285,39867.0822916667,2009-02-23,01:58:30
39.973441,116.333797,0,284,39867.082349537,2009-02-23,01:58:35
39.973467,116.333822,0,284,39867.0824074074,2009-02-23,01:58:40
39.973467,116.333822,0,284,39867.0824421296,2009-02-23,01:58:43
39.973459,116.333814,0,283,39867.0824652778,2009-02-23,01:58:45
39.973452,116.333824,0,283,39867.0825231481,2009-02-23,01:58:50
39.973451,116.333822,0,283,39867.0825810185,2009-02-23,01:58:55
39.973451,116.333822,0,283,39867.0826157407,2009-02-23,01:58:58
39.973452,116.333814,0,283,39867.0826388889,2009-02-23,01:59:00
39.973461,116.333799,0,283,39867.0826967593,2009-02-23,01:59:05
39.973502,116.333814,0,282,39867.0827546296,2009-02-23,01:59:10
39.973516,116.333828,0,281,39867.0828125,2009-02-23,01:59:15
39.973523,116.333845,0,281,39867.0828703704,2009-02-23,01:59:20
39.973521,116.333866,0,280,39867.0829282407,2009-02-23,01:59:25
39.973518,116.333872,0,280,39867.0829861111,2009-02-23,01:59:30
39.973511,116.333872,0,280,39867.0830439815,2009-02-23,01:59:35
39.973513,116.333876,0,281,39867.0831018519,2009-02-23,01:59:40
39.973513,116.333876,0,281,39867.0831365741,2009-02-23,01:59:43
39.973506,116.333883,0,281,39867.0831597222,2009-02-23,01:59:45
39.973483,116.333867,0,281,39867.0832175926,2009-02-23,01:59:50
39.973489,116.333806,0,279,39867.0832638889,2009-02-23,01:59:54
39.973478,116.333751,0,271,39867.0833101852,2009-02-23,01:59:58
39.973456,116.333742,0,264,39867.0833680556,2009-02-23,02:00:03
39.973452,116.333727,0,264,39867.0834259259,2009-02-23,02:00:08
39.973492,116.333739,0,262,39867.0834837963,2009-02-23,02:00:13
39.973504,116.333746,0,262,39867.0835416667,2009-02-23,02:00:18
39.973508,116.333751,0,262,39867.083599537,2009-02-23,02:00:23
39.973508,116.333751,0,262,39867.0836342593,2009-02-23,02:00:26
39.973502,116.333744,0,259,39867.0836574074,2009-02-23,02:00:28
39.973495,116.333705,0,252,39867.0837152778,2009-02-23,02:00:33
39.973511,116.333714,0,249,39867.0837731481,2009-02-23,02:00:38
39.973513,116.333745,0,242,39867.0838310185,2009-02-23,02:00:43
39.973522,116.333767,0,242,39867.0838888889,2009-02-23,02:00:48
39.973513,116.333741,0,240,39867.0839467593,2009-02-23,02:00:53
39.973492,116.333698,0,235,39867.0840046296,2009-02-23,02:00:58
39.973464,116.333688,0,232,39867.0840625,2009-02-23,02:01:03
39.973459,116.333693,0,232,39867.0841203704,2009-02-23,02:01:08
39.973455,116.333694,0,232,39867.0841782407,2009-02-23,02:01:13
39.973455,116.333694,0,232,39867.084212963,2009-02-23,02:01:16
39.973463,116.333686,0,232,39867.0842361111,2009-02-23,02:01:18
39.973479,116.333695,0,229,39867.0842939815,2009-02-23,02:01:23
39.973472,116.333706,0,226,39867.0843518519,2009-02-23,02:01:28
39.973472,116.333706,0,226,39867.0843865741,2009-02-23,02:01:31
39.973475,116.333709,0,226,39867.0844097222,2009-02-23,02:01:33
39.973474,116.333723,0,227,39867.0844675926,2009-02-23,02:01:38
39.973477,116.333737,0,226,39867.084525463,2009-02-23,02:01:43
39.973481,116.333741,0,226,39867.0845833333,2009-02-23,02:01:48
39.97348,116.333743,0,226,39867.0846412037,2009-02-23,02:01:53
39.973474,116.333747,0,226,39867.0846990741,2009-02-23,02:01:58
39.973474,116.333747,0,226,39867.0847337963,2009-02-23,02:02:01
39.973475,116.333747,0,226,39867.0847569444,2009-02-23,02:02:03
39.97347,116.333765,0,226,39867.0848148148,2009-02-23,02:02:08
39.973464,116.333811,0,226,39867.0848726852,2009-02-23,02:02:13
39.973453,116.333826,0,226,39867.0849305556,2009-02-23,02:02:18
39.973453,116.333826,0,226,39867.0849652778,2009-02-23,02:02:21
39.973459,116.333821,0,225,39867.0849884259,2009-02-23,02:02:23
39.973474,116.333811,0,225,39867.0850462963,2009-02-23,02:02:28
39.973505,116.333829,0,225,39867.0851041667,2009-02-23,02:02:33
39.973552,116.333855,0,226,39867.085162037,2009-02-23,02:02:38
39.973552,116.333855,0,226,39867.0851967593,2009-02-23,02:02:41
39.973545,116.333849,0,229,39867.0852199074,2009-02-23,02:02:43
39.973547,116.333819,0,230,39867.0852777778,2009-02-23,02:02:48
39.973593,116.333815,0,230,39867.0853240741,2009-02-23,02:02:52
39.973636,116.333794,0,229,39867.0853587963,2009-02-23,02:02:55
39.973662,116.333772,0,230,39867.0854166667,2009-02-23,02:03:00
39.973615,116.333776,0,232,39867.085462963,2009-02-23,02:03:04
39.97356,116.333795,0,233,39867.0854976852,2009-02-23,02:03:07
39.973553,116.333838,0,236,39867.0855555556,2009-02-23,02:03:12
39.973584,116.333829,0,236,39867.0856134259,2009-02-23,02:03:17
39.973628,116.333807,0,235,39867.0856712963,2009-02-23,02:03:22
39.97362,116.333829,0,236,39867.0857291667,2009-02-23,02:03:27
39.973603,116.333846,0,237,39867.085787037,2009-02-23,02:03:32
39.973576,116.333856,0,240,39867.0858449074,2009-02-23,02:03:37
39.973595,116.333823,0,239,39867.0859027778,2009-02-23,02:03:42
39.973587,116.333799,0,237,39867.0859606481,2009-02-23,02:03:47
39.973593,116.333857,0,235,39867.0860185185,2009-02-23,02:03:52
39.97364,116.333884,0,232,39867.0860648148,2009-02-23,02:03:56
39.973684,116.333878,0,228,39867.086087963,2009-02-23,02:03:58
39.973684,116.333878,0,228,39867.0861226852,2009-02-23,02:04:01
39.973681,116.333885,0,226,39867.0861458333,2009-02-23,02:04:03
39.973635,116.333886,0,226,39867.0862037037,2009-02-23,02:04:08
39.973603,116.333852,0,226,39867.0862615741,2009-02-23,02:04:13
39.973579,116.333877,0,228,39867.0863194444,2009-02-23,02:04:18
39.973549,116.333927,0,232,39867.0863773148,2009-02-23,02:04:23
39.973518,116.333944,0,235,39867.0864351852,2009-02-23,02:04:28
39.973526,116.333922,0,238,39867.0864930556,2009-02-23,02:04:33
39.973574,116.333887,0,240,39867.0865393518,2009-02-23,02:04:37
39.973621,116.333892,0,241,39867.0865856481,2009-02-23,02:04:41
39.973633,116.333925,0,241,39867.0866435185,2009-02-23,02:04:46
39.973645,116.333915,0,242,39867.0867013889,2009-02-23,02:04:51
39.973673,116.333916,0,242,39867.0867592593,2009-02-23,02:04:56
39.973662,116.33392,0,243,39867.0868171296,2009-02-23,02:05:01
39.973662,116.33392,0,243,39867.0868518518,2009-02-23,02:05:04
39.973665,116.333918,0,243,39867.086875,2009-02-23,02:05:06
39.97366,116.333909,0,244,39867.0869328704,2009-02-23,02:05:11
39.973625,116.333913,0,244,39867.0869907407,2009-02-23,02:05:16
39.973847,116.333987,0,202,39867.0892361111,2009-02-23,02:08:30
39.973892,116.333968,0,201,39867.0892824074,2009-02-23,02:08:34
39.973837,116.333958,0,204,39867.0893287037,2009-02-23,02:08:38
39.973828,116.333957,0,205,39867.0893865741,2009-02-23,02:08:43
39.97381,116.333962,0,206,39867.0894444444,2009-02-23,02:08:48
39.973788,116.333952,0,206,39867.0895023148,2009-02-23,02:08:53
39.973736,116.333934,0,208,39867.0895601852,2009-02-23,02:08:58
39.97377,116.333937,0,209,39867.0896180556,2009-02-23,02:09:03
39.97377,116.333937,0,209,39867.0896527778,2009-02-23,02:09:06
39.973768,116.333942,0,209,39867.0896759259,2009-02-23,02:09:08
39.973717,116.333974,0,211,39867.0897106482,2009-02-23,02:09:11
39.973671,116.334004,0,212,39867.0897569444,2009-02-23,02:09:15
39.973673,116.333994,0,209,39867.0898148148,2009-02-23,02:09:20
39.973665,116.333994,0,212,39867.0898726852,2009-02-23,02:09:25
39.973665,116.333994,0,212,39867.0899074074,2009-02-23,02:09:28
39.973671,116.333996,0,211,39867.0899305556,2009-02-23,02:09:30
39.97368,116.333993,0,209,39867.0899884259,2009-02-23,02:09:35
39.973723,116.334025,0,207,39867.0900347222,2009-02-23,02:09:39
39.973737,116.334067,0,204,39867.0900925926,2009-02-23,02:09:44
39.973693,116.334086,0,204,39867.090150463,2009-02-23,02:09:49
39.973696,116.334115,0,203,39867.0902083333,2009-02-23,02:09:54
39.973714,116.334103,0,203,39867.0902662037,2009-02-23,02:09:59
39.97371,116.334064,0,205,39867.0903240741,2009-02-23,02:10:04
39.973719,116.334035,0,206,39867.0903819444,2009-02-23,02:10:09
39.973734,116.334014,0,206,39867.0904398148,2009-02-23,02:10:14
39.973716,116.333993,0,205,39867.0904976852,2009-02-23,02:10:19
39.973656,116.333977,0,203,39867.0905324074,2009-02-23,02:10:22
39.973614,116.333986,0,201,39867.0905902778,2009-02-23,02:10:27
39.973606,116.333977,0,201,39867.0906481481,2009-02-23,02:10:32
39.973591,116.33397,0,201,39867.0907060185,2009-02-23,02:10:37
39.973579,116.333963,0,202,39867.0907638889,2009-02-23,02:10:42
39.973548,116.333942,0,203,39867.0908217593,2009-02-23,02:10:47
39.973542,116.333902,0,204,39867.0908796296,2009-02-23,02:10:52
39.973586,116.333888,0,203,39867.0909143519,2009-02-23,02:10:55
39.973616,116.333885,0,208,39867.0909722222,2009-02-23,02:11:00
39.973616,116.333885,0,208,39867.0910069444,2009-02-23,02:11:03
39.973611,116.333881,0,208,39867.0910300926,2009-02-23,02:11:05
39.973609,116.33389,0,208,39867.091087963,2009-02-23,02:11:10
39.973626,116.333901,0,209,39867.0911458333,2009-02-23,02:11:15
39.973636,116.333899,0,209,39867.0912037037,2009-02-23,02:11:20
39.973636,116.333899,0,209,39867.0912384259,2009-02-23,02:11:23
39.97364,116.333903,0,209,39867.0912615741,2009-02-23,02:11:25
39.973687,116.333931,0,209,39867.0913194444,2009-02-23,02:11:30
39.97372,116.33393,0,209,39867.0913773148,2009-02-23,02:11:35
39.97372,116.33393,0,209,39867.091412037,2009-02-23,02:11:38
39.973726,116.333936,0,211,39867.0914351852,2009-02-23,02:11:40
39.973669,116.33393,0,215,39867.0914814815,2009-02-23,02:11:44
39.973625,116.333922,0,219,39867.0915277778,2009-02-23,02:11:48
39.973572,116.333916,0,222,39867.0915625,2009-02-23,02:11:51
39.973516,116.333909,0,226,39867.0915972222,2009-02-23,02:11:54
39.973463,116.33389,0,229,39867.0916319444,2009-02-23,02:11:57
39.973433,116.33386,0,232,39867.0916898148,2009-02-23,02:12:02
39.973484,116.333853,0,235,39867.0917476852,2009-02-23,02:12:07
39.973534,116.333868,0,237,39867.0917939815,2009-02-23,02:12:11
39.973556,116.333873,0,237,39867.0918518519,2009-02-23,02:12:16
39.973614,116.333901,0,239,39867.0918865741,2009-02-23,02:12:19
39.973642,116.333953,0,245,39867.0919212963,2009-02-23,02:12:22
39.973672,116.333986,0,250,39867.0919791667,2009-02-23,02:12:27
39.973663,116.333974,0,250,39867.092037037,2009-02-23,02:12:32
39.97362,116.333948,0,250,39867.0920833333,2009-02-23,02:12:36
39.973571,116.333926,0,253,39867.0921064815,2009-02-23,02:12:38
39.973528,116.333907,0,255,39867.0921296296,2009-02-23,02:12:40
39.973476,116.333883,0,259,39867.0921527778,2009-02-23,02:12:42
39.973423,116.333859,0,264,39867.0921759259,2009-02-23,02:12:44
39.973372,116.333842,0,268,39867.0921990741,2009-02-23,02:12:46
39.973323,116.333839,0,275,39867.0922337963,2009-02-23,02:12:49
39.973267,116.333835,0,283,39867.0922800926,2009-02-23,02:12:53
39.973221,116.333847,0,291,39867.092337963,2009-02-23,02:12:58
39.973223,116.333863,0,297,39867.0923958333,2009-02-23,02:13:03
39.973274,116.33388,0,297,39867.0924421296,2009-02-23,02:13:07
39.973283,116.33387,0,298,39867.0925,2009-02-23,02:13:12
39.973335,116.333897,0,298,39867.0925462963,2009-02-23,02:13:16
39.973393,116.333935,0,300,39867.0926041667,2009-02-23,02:13:21
39.973435,116.333967,0,302,39867.0926273148,2009-02-23,02:13:23
39.97348,116.334001,0,305,39867.092650463,2009-02-23,02:13:25
39.973536,116.334027,0,309,39867.0926967593,2009-02-23,02:13:29
39.973571,116.334029,0,314,39867.0927546296,2009-02-23,02:13:34
39.973585,116.334034,0,322,39867.0928125,2009-02-23,02:13:39
39.9736,116.334055,0,323,39867.0928703704,2009-02-23,02:13:44
39.97362,116.334055,0,321,39867.0929282407,2009-02-23,02:13:49
39.97362,116.334055,0,321,39867.092962963,2009-02-23,02:13:52
39.973613,116.334048,0,320,39867.0929861111,2009-02-23,02:13:54
39.973574,116.334061,0,320,39867.0930439815,2009-02-23,02:13:59
39.973599,116.334055,0,322,39867.0931018519,2009-02-23,02:14:04
39.973599,116.334055,0,322,39867.0931365741,2009-02-23,02:14:07
39.973605,116.334055,0,322,39867.0931597222,2009-02-23,02:14:09
39.973609,116.334042,0,322,39867.0932175926,2009-02-23,02:14:14
39.973641,116.333988,0,322,39867.093275463,2009-02-23,02:14:19
39.973692,116.333944,0,322,39867.0933101852,2009-02-23,02:14:22
39.973745,116.333921,0,321,39867.0933333333,2009-02-23,02:14:24
39.973735,116.333895,0,321,39867.0933912037,2009-02-23,02:14:29
39.973757,116.333893,0,319,39867.0934490741,2009-02-23,02:14:34
39.973799,116.3339,0,318,39867.0935069444,2009-02-23,02:14:39
39.973781,116.333894,0,318,39867.0935648148,2009-02-23,02:14:44
39.973718,116.33387,0,318,39867.093599537,2009-02-23,02:14:47
39.973663,116.333861,0,319,39867.0936226852,2009-02-23,02:14:49
39.973606,116.333846,0,319,39867.0936458333,2009-02-23,02:14:51
39.973539,116.333827,0,321,39867.0936689815,2009-02-23,02:14:53
39.973476,116.333806,0,323,39867.0936921296,2009-02-23,02:14:55
39.973413,116.333775,0,324,39867.0937152778,2009-02-23,02:14:57
39.973355,116.333753,0,325,39867.0937384259,2009-02-23,02:14:59
39.973307,116.333726,0,326,39867.0937615741,2009-02-23,02:15:01
39.973245,116.333698,0,328,39867.0937962963,2009-02-23,02:15:04
39.973232,116.333725,0,328,39867.0938541667,2009-02-23,02:15:09
39.973271,116.333714,0,324,39867.093912037,2009-02-23,02:15:14
39.973314,116.333681,0,322,39867.0939699074,2009-02-23,02:15:19
39.973367,116.333657,0,319,39867.0940162037,2009-02-23,02:15:23
39.97342,116.333658,0,317,39867.0940625,2009-02-23,02:15:27
39.973408,116.333657,0,316,39867.0941203704,2009-02-23,02:15:32
39.973408,116.333657,0,316,39867.0941550926,2009-02-23,02:15:35
39.973403,116.333657,0,315,39867.0941782407,2009-02-23,02:15:37
39.973413,116.333704,0,316,39867.0942361111,2009-02-23,02:15:42
39.973421,116.333741,0,315,39867.0942939815,2009-02-23,02:15:47
39.973391,116.333804,0,314,39867.0943402778,2009-02-23,02:15:51
39.973347,116.333815,0,315,39867.0943865741,2009-02-23,02:15:55
39.973322,116.33383,0,316,39867.0944444444,2009-02-23,02:16:00
39.973321,116.333854,0,321,39867.0945023148,2009-02-23,02:16:05
39.973368,116.333863,0,325,39867.094537037,2009-02-23,02:16:08
39.973431,116.333878,0,328,39867.0945601852,2009-02-23,02:16:10
39.9735,116.333906,0,329,39867.0945833333,2009-02-23,02:16:12
39.973549,116.333931,0,330,39867.0945949074,2009-02-23,02:16:13
39.973599,116.333946,0,331,39867.0946064815,2009-02-23,02:16:14
39.973665,116.333968,0,332,39867.0946180556,2009-02-23,02:16:15
39.973744,116.333977,0,332,39867.0946296296,2009-02-23,02:16:16
39.97382,116.333995,0,333,39867.0946412037,2009-02-23,02:16:17
39.973892,116.334009,0,335,39867.0946643518,2009-02-23,02:16:19
39.973938,116.334026,0,341,39867.0947106481,2009-02-23,02:16:23
39.973897,116.334004,0,346,39867.0947453704,2009-02-23,02:16:26
39.973819,116.333979,0,351,39867.0947685185,2009-02-23,02:16:28
39.97376,116.333961,0,354,39867.0948032407,2009-02-23,02:16:31
39.973713,116.333942,0,356,39867.0948148148,2009-02-23,02:16:32
39.973667,116.333928,0,358,39867.0948263889,2009-02-23,02:16:33
39.97359,116.333926,0,362,39867.094849537,2009-02-23,02:16:35
39.973529,116.333936,0,365,39867.0948726852,2009-02-23,02:16:37
39.973461,116.333935,0,369,39867.0949074074,2009-02-23,02:16:40
39.973408,116.333927,0,370,39867.0949305556,2009-02-23,02:16:42
39.97335,116.333909,0,370,39867.0949537037,2009-02-23,02:16:44
39.973298,116.333892,0,370,39867.0949768518,2009-02-23,02:16:46
39.973251,116.333873,0,370,39867.095,2009-02-23,02:16:48
39.973207,116.333844,0,370,39867.0950231481,2009-02-23,02:16:50
39.973166,116.333819,0,370,39867.0950462963,2009-02-23,02:16:52
39.973119,116.333808,0,370,39867.0950810185,2009-02-23,02:16:55
39.973066,116.33381,0,368,39867.0951157407,2009-02-23,02:16:58
39.973057,116.333819,0,364,39867.0951736111,2009-02-23,02:17:03
39.973103,116.333822,0,363,39867.0951967593,2009-02-23,02:17:05
39.973158,116.333822,0,360,39867.0952314815,2009-02-23,02:17:08
39.973215,116.333821,0,356,39867.0952662037,2009-02-23,02:17:11
39.97327,116.333829,0,356,39867.0952777778,2009-02-23,02:17:12
39.973336,116.33384,0,354,39867.0953009259,2009-02-23,02:17:14
39.973397,116.333854,0,353,39867.0953240741,2009-02-23,02:17:16
39.973452,116.333854,0,351,39867.0953472222,2009-02-23,02:17:18
39.973528,116.333861,0,349,39867.0953819444,2009-02-23,02:17:21
39.973578,116.33387,0,348,39867.0954050926,2009-02-23,02:17:23
39.973639,116.333892,0,346,39867.0954398148,2009-02-23,02:17:26
39.973686,116.333912,0,344,39867.095474537,2009-02-23,02:17:29
39.973666,116.333898,0,343,39867.0955324074,2009-02-23,02:17:34
39.973594,116.333872,0,342,39867.0955671296,2009-02-23,02:17:37
39.973514,116.333858,0,341,39867.0955902778,2009-02-23,02:17:39
39.973438,116.333842,0,342,39867.095625,2009-02-23,02:17:42
39.973389,116.333827,0,342,39867.0956365741,2009-02-23,02:17:43
39.973332,116.333813,0,342,39867.0956481481,2009-02-23,02:17:44
39.973315,116.333806,0,343,39867.0957060185,2009-02-23,02:17:49
39.973341,116.333807,0,341,39867.0957638889,2009-02-23,02:17:54
39.97337,116.333791,0,339,39867.0958217593,2009-02-23,02:17:59
39.973358,116.333819,0,338,39867.0958796296,2009-02-23,02:18:04
39.973309,116.333827,0,338,39867.0959143518,2009-02-23,02:18:07
39.973376,116.33385,0,337,39867.0959490741,2009-02-23,02:18:10
39.97342,116.333861,0,337,39867.0959606481,2009-02-23,02:18:11
39.97348,116.333871,0,335,39867.0959953704,2009-02-23,02:18:14
39.973462,116.33384,0,334,39867.0960532407,2009-02-23,02:18:19
39.97324,116.333812,0,335,39867.096099537,2009-02-23,02:18:23
39.973007,116.333785,0,336,39867.0961111111,2009-02-23,02:18:24
39.972728,116.333775,0,339,39867.0961226852,2009-02-23,02:18:25
39.972605,116.333769,0,341,39867.0961342593,2009-02-23,02:18:26
39.972553,116.333754,0,344,39867.0961458333,2009-02-23,02:18:27
39.97243,116.333729,0,347,39867.0961574074,2009-02-23,02:18:28
39.972242,116.333698,0,351,39867.0961689815,2009-02-23,02:18:29
39.972209,116.333659,0,356,39867.0961921296,2009-02-23,02:18:31
39.97217,116.333628,0,361,39867.0962268518,2009-02-23,02:18:34
39.972236,116.333624,0,362,39867.09625,2009-02-23,02:18:36
39.972296,116.333629,0,368,39867.0963078704,2009-02-23,02:18:41
39.972342,116.333635,0,370,39867.0963541667,2009-02-23,02:18:45
39.97239,116.333633,0,371,39867.0963888889,2009-02-23,02:18:48
39.972438,116.333636,0,372,39867.096412037,2009-02-23,02:18:50
39.972476,116.333621,0,368,39867.0964699074,2009-02-23,02:18:55
39.972469,116.333619,0,367,39867.0965277778,2009-02-23,02:19:00
39.972469,116.333619,0,367,39867.0965625,2009-02-23,02:19:03
39.972471,116.333625,0,367,39867.0965856481,2009-02-23,02:19:05
39.972561,116.333658,0,371,39867.0966203704,2009-02-23,02:19:08
39.972661,116.333682,0,373,39867.0966435185,2009-02-23,02:19:10
39.972709,116.333701,0,373,39867.0966550926,2009-02-23,02:19:11
39.972755,116.333715,0,374,39867.0966666667,2009-02-23,02:19:12
39.972832,116.33373,0,374,39867.0966898148,2009-02-23,02:19:14
39.972895,116.333737,0,375,39867.096712963,2009-02-23,02:19:16
39.97294,116.333748,0,375,39867.096724537,2009-02-23,02:19:17
39.972994,116.333753,0,375,39867.0967476852,2009-02-23,02:19:19
39.973052,116.333765,0,375,39867.0967708333,2009-02-23,02:19:21
39.973107,116.333786,0,374,39867.0967939815,2009-02-23,02:19:23
39.973172,116.333812,0,374,39867.0968171296,2009-02-23,02:19:25
39.973217,116.33386,0,377,39867.0968634259,2009-02-23,02:19:29
39.973263,116.333875,0,375,39867.0969097222,2009-02-23,02:19:33
39.973308,116.333878,0,375,39867.0969675926,2009-02-23,02:19:38
39.973333,116.333885,0,377,39867.097025463,2009-02-23,02:19:43
39.973387,116.333897,0,376,39867.0970717593,2009-02-23,02:19:47
39.973419,116.33389,0,372,39867.0971296296,2009-02-23,02:19:52
39.973487,116.33391,0,366,39867.0971643519,2009-02-23,02:19:55
39.973533,116.333942,0,360,39867.0972222222,2009-02-23,02:20:00
39.973514,116.333943,0,352,39867.0972800926,2009-02-23,02:20:05
39.973511,116.333923,0,354,39867.097337963,2009-02-23,02:20:10
39.973541,116.333906,0,363,39867.0973958333,2009-02-23,02:20:15
39.973541,116.333899,0,364,39867.0974537037,2009-02-23,02:20:20
39.973541,116.333899,0,364,39867.0974884259,2009-02-23,02:20:23
39.973542,116.3339,0,364,39867.0975115741,2009-02-23,02:20:25
39.973543,116.333911,0,364,39867.0975694444,2009-02-23,02:20:30
39.973529,116.333909,0,365,39867.0976273148,2009-02-23,02:20:35
39.973486,116.333897,0,369,39867.097650463,2009-02-23,02:20:37
39.973404,116.333891,0,377,39867.0976851852,2009-02-23,02:20:40
39.973357,116.33389,0,383,39867.0976967593,2009-02-23,02:20:41
39.973307,116.333883,0,388,39867.0977083333,2009-02-23,02:20:42
39.973251,116.333878,0,394,39867.0977199074,2009-02-23,02:20:43
39.973174,116.333869,0,400,39867.0977314815,2009-02-23,02:20:44
39.973124,116.333874,0,403,39867.0977430556,2009-02-23,02:20:45
39.973058,116.333868,0,409,39867.0977546296,2009-02-23,02:20:46
39.972987,116.333846,0,416,39867.0977777778,2009-02-23,02:20:48
39.97292,116.333824,0,422,39867.0978009259,2009-02-23,02:20:50
39.97288,116.333796,0,427,39867.0978240741,2009-02-23,02:20:52
39.972864,116.33376,0,437,39867.0978819444,2009-02-23,02:20:57
39.97287,116.333751,0,444,39867.0979398148,2009-02-23,02:21:02
39.97283,116.333762,0,445,39867.0979976852,2009-02-23,02:21:07
39.972864,116.333783,0,443,39867.0980555556,2009-02-23,02:21:12
39.972907,116.333777,0,438,39867.0981134259,2009-02-23,02:21:17
39.972955,116.333794,0,440,39867.0981712963,2009-02-23,02:21:22
39.972916,116.333773,0,444,39867.0982291667,2009-02-23,02:21:27
39.972893,116.333774,0,452,39867.098287037,2009-02-23,02:21:32
39.97285,116.333763,0,458,39867.0983217593,2009-02-23,02:21:35
39.972799,116.333768,0,463,39867.0983449074,2009-02-23,02:21:37
39.972749,116.333762,0,466,39867.0983680556,2009-02-23,02:21:39
39.972705,116.333752,0,470,39867.0983912037,2009-02-23,02:21:41
39.972658,116.333741,0,473,39867.0984143519,2009-02-23,02:21:43
39.972605,116.333735,0,478,39867.0984375,2009-02-23,02:21:45
39.972551,116.333722,0,482,39867.0984722222,2009-02-23,02:21:48
39.972568,116.333721,0,491,39867.0985300926,2009-02-23,02:21:53
39.972571,116.333709,0,491,39867.098587963,2009-02-23,02:21:58
39.972618,116.333714,0,489,39867.0986458333,2009-02-23,02:22:03
39.97266,116.333751,0,484,39867.0986921296,2009-02-23,02:22:07
39.97262,116.333762,0,477,39867.09875,2009-02-23,02:22:12
39.972569,116.333747,0,473,39867.0987847222,2009-02-23,02:22:15
39.972522,116.333736,0,469,39867.0988194444,2009-02-23,02:22:18
39.972472,116.333711,0,464,39867.0988773148,2009-02-23,02:22:23
39.972413,116.333708,0,462,39867.098900463,2009-02-23,02:22:25
39.972331,116.333699,0,460,39867.0989236111,2009-02-23,02:22:27
39.972287,116.333692,0,459,39867.0989351852,2009-02-23,02:22:28
39.972208,116.33369,0,457,39867.0989583333,2009-02-23,02:22:30
39.972158,116.333687,0,457,39867.0989699074,2009-02-23,02:22:31
39.97205,116.333683,0,454,39867.0990046296,2009-02-23,02:22:34
39.971965,116.333679,0,454,39867.0990162037,2009-02-23,02:22:35
39.97188,116.333675,0,453,39867.0990277778,2009-02-23,02:22:36
39.97182,116.333667,0,452,39867.0990509259,2009-02-23,02:22:38
39.971705,116.333651,0,451,39867.0990625,2009-02-23,02:22:39
39.971612,116.333637,0,451,39867.0990740741,2009-02-23,02:22:40
39.971528,116.33362,0,450,39867.0990856481,2009-02-23,02:22:41
39.971448,116.333601,0,449,39867.0990972222,2009-02-23,02:22:42
39.971382,116.333581,0,449,39867.0991087963,2009-02-23,02:22:43
39.971323,116.333566,0,448,39867.0991203704,2009-02-23,02:22:44
39.971274,116.333551,0,448,39867.0991319444,2009-02-23,02:22:45
39.971202,116.333516,0,449,39867.0991550926,2009-02-23,02:22:47
39.971145,116.333506,0,449,39867.0991666667,2009-02-23,02:22:48
39.971087,116.333494,0,449,39867.0991782407,2009-02-23,02:22:49
39.971005,116.333465,0,448,39867.0992013889,2009-02-23,02:22:51
39.97091,116.333452,0,445,39867.099224537,2009-02-23,02:22:53
39.970862,116.33344,0,444,39867.0992361111,2009-02-23,02:22:54
39.970782,116.333434,0,442,39867.0992592593,2009-02-23,02:22:56
39.970728,116.333435,0,440,39867.0992708333,2009-02-23,02:22:57
39.970676,116.333434,0,438,39867.0992824074,2009-02-23,02:22:58
39.970595,116.333438,0,433,39867.0993055556,2009-02-23,02:23:00
39.970516,116.333441,0,429,39867.0993287037,2009-02-23,02:23:02
39.970471,116.333441,0,428,39867.0993402778,2009-02-23,02:23:03
39.970389,116.33343,0,425,39867.0993634259,2009-02-23,02:23:05
39.970327,116.333419,0,422,39867.0993865741,2009-02-23,02:23:07
39.970275,116.333417,0,419,39867.0994097222,2009-02-23,02:23:09
39.970229,116.333406,0,413,39867.0994444444,2009-02-23,02:23:12
39.970197,116.333366,0,405,39867.0994907407,2009-02-23,02:23:16
39.970136,116.333337,0,397,39867.099537037,2009-02-23,02:23:20
39.970091,116.333328,0,388,39867.0995833333,2009-02-23,02:23:24
39.970038,116.333317,0,388,39867.0996296296,2009-02-23,02:23:28
39.969987,116.333321,0,386,39867.0996527778,2009-02-23,02:23:30
39.969933,116.333319,0,384,39867.0996759259,2009-02-23,02:23:32
39.969873,116.333321,0,382,39867.0996990741,2009-02-23,02:23:34
39.969825,116.333323,0,380,39867.0997222222,2009-02-23,02:23:36
39.969769,116.333311,0,377,39867.0997569444,2009-02-23,02:23:39
39.969726,116.333305,0,372,39867.0998032407,2009-02-23,02:23:43
39.969726,116.333305,0,372,39867.099837963,2009-02-23,02:23:46
39.969732,116.3333,0,364,39867.0998611111,2009-02-23,02:23:48
39.969788,116.333319,0,357,39867.0999074074,2009-02-23,02:23:52
39.969828,116.333351,0,350,39867.0999537037,2009-02-23,02:23:56
39.969852,116.333387,0,344,39867.1000115741,2009-02-23,02:24:01
39.969861,116.333398,0,343,39867.1000694444,2009-02-23,02:24:06
39.969868,116.333403,0,342,39867.1001273148,2009-02-23,02:24:11
39.969872,116.333398,0,341,39867.1001851852,2009-02-23,02:24:16
39.969869,116.333392,0,341,39867.1002430556,2009-02-23,02:24:21
39.969869,116.333392,0,341,39867.1002777778,2009-02-23,02:24:24
39.969864,116.333387,0,341,39867.1003009259,2009-02-23,02:24:26
39.969855,116.33338,0,341,39867.1003587963,2009-02-23,02:24:31
39.969855,116.33338,0,341,39867.1003935185,2009-02-23,02:24:34
39.969849,116.333376,0,341,39867.1004166667,2009-02-23,02:24:36
39.969902,116.33338,0,340,39867.100462963,2009-02-23,02:24:40
39.969943,116.333358,0,336,39867.1004976852,2009-02-23,02:24:43
39.970108,116.333452,0,337,39867.1005208333,2009-02-23,02:24:45
39.970174,116.333477,0,337,39867.1005324074,2009-02-23,02:24:46
39.970586,116.333535,0,335,39867.1005555556,2009-02-23,02:24:48
39.972434,116.333326,0,338,39867.1005902778,2009-02-23,02:24:51
39.972555,116.333429,0,338,39867.1006018519,2009-02-23,02:24:52
39.972674,116.333504,0,339,39867.1006134259,2009-02-23,02:24:53
39.972788,116.333621,0,340,39867.100625,2009-02-23,02:24:54
39.972927,116.33367,0,343,39867.1006365741,2009-02-23,02:24:55
39.973009,116.333717,0,346,39867.1006481481,2009-02-23,02:24:56
39.973149,116.333756,0,351,39867.1006597222,2009-02-23,02:24:57
39.973239,116.333781,0,355,39867.1006712963,2009-02-23,02:24:58
39.973299,116.333808,0,359,39867.1006828704,2009-02-23,02:24:59
39.973349,116.333833,0,363,39867.1006944444,2009-02-23,02:25:00
39.97341,116.333892,0,371,39867.1007291667,2009-02-23,02:25:03
39.973471,116.333914,0,376,39867.1007523148,2009-02-23,02:25:05
39.973529,116.333921,0,376,39867.100787037,2009-02-23,02:25:08
39.973602,116.333936,0,373,39867.1008217593,2009-02-23,02:25:11
39.973644,116.333949,0,366,39867.1008796296,2009-02-23,02:25:16
39.973672,116.333942,0,359,39867.1009375,2009-02-23,02:25:21
39.973723,116.33392,0,347,39867.1009837963,2009-02-23,02:25:25
39.97373,116.333884,0,333,39867.1010185185,2009-02-23,02:25:28
39.973771,116.33389,0,324,39867.1010532407,2009-02-23,02:25:31
39.973811,116.333906,0,314,39867.101099537,2009-02-23,02:25:35
39.97379,116.333925,0,302,39867.1011574074,2009-02-23,02:25:40
39.973765,116.333924,0,299,39867.1012152778,2009-02-23,02:25:45
39.973751,116.333882,0,292,39867.1012731481,2009-02-23,02:25:50
39.973736,116.333827,0,282,39867.1013194444,2009-02-23,02:25:54
39.973731,116.333802,0,278,39867.1013773148,2009-02-23,02:25:59
39.973728,116.333785,0,275,39867.1014351852,2009-02-23,02:26:04
39.973691,116.333745,0,273,39867.1014814815,2009-02-23,02:26:08
39.973678,116.333709,0,271,39867.1015393519,2009-02-23,02:26:13
39.973687,116.333712,0,270,39867.1015972222,2009-02-23,02:26:18
39.973687,116.333712,0,270,39867.1016319444,2009-02-23,02:26:21
39.973688,116.333708,0,270,39867.1016550926,2009-02-23,02:26:23
39.973647,116.333703,0,267,39867.101712963,2009-02-23,02:26:28
39.973618,116.333697,0,263,39867.1017708333,2009-02-23,02:26:33
39.973667,116.333696,0,260,39867.1018171296,2009-02-23,02:26:37
39.97368,116.33368,0,258,39867.101875,2009-02-23,02:26:42
39.973664,116.333668,0,257,39867.1019328704,2009-02-23,02:26:47
39.973644,116.333659,0,256,39867.1019907407,2009-02-23,02:26:52
39.973628,116.333643,0,259,39867.1020486111,2009-02-23,02:26:57
39.97362,116.333614,0,260,39867.1021064815,2009-02-23,02:27:02
39.973657,116.333589,0,260,39867.1021643518,2009-02-23,02:27:07
39.973627,116.333585,0,262,39867.1022222222,2009-02-23,02:27:12
39.973604,116.333642,0,268,39867.1022800926,2009-02-23,02:27:17
39.973641,116.333688,0,271,39867.1023263889,2009-02-23,02:27:21
39.973651,116.333716,0,271,39867.1023842593,2009-02-23,02:27:26
39.973659,116.333745,0,266,39867.1024421296,2009-02-23,02:27:31
39.973678,116.333802,0,265,39867.1025,2009-02-23,02:27:36
39.973688,116.333869,0,269,39867.1025578704,2009-02-23,02:27:41
39.973707,116.333911,0,271,39867.1026157407,2009-02-23,02:27:46
39.973752,116.333883,0,268,39867.102662037,2009-02-23,02:27:50
39.9738,116.333892,0,267,39867.1027199074,2009-02-23,02:27:55
39.973817,116.333906,0,268,39867.1027777778,2009-02-23,02:28:00
39.973629,116.333675,0,266,39867.1048958333,2009-02-23,02:31:03
39.973576,116.333672,0,266,39867.1049305556,2009-02-23,02:31:06
39.973532,116.333704,0,267,39867.1049652778,2009-02-23,02:31:09
39.973496,116.33374,0,269,39867.105,2009-02-23,02:31:12
39.973541,116.333776,0,271,39867.1050578704,2009-02-23,02:31:17
39.973582,116.333745,0,269,39867.1050925926,2009-02-23,02:31:20
39.973619,116.333708,0,266,39867.1051388889,2009-02-23,02:31:24
39.973636,116.33373,0,266,39867.1051967593,2009-02-23,02:31:29
39.973653,116.333761,0,265,39867.1052546296,2009-02-23,02:31:34
39.973687,116.333805,0,266,39867.1053009259,2009-02-23,02:31:38
39.973662,116.333815,0,263,39867.1053587963,2009-02-23,02:31:43
39.973631,116.333821,0,262,39867.1054166667,2009-02-23,02:31:48
39.97363,116.333823,0,261,39867.105474537,2009-02-23,02:31:53
39.97363,116.333823,0,261,39867.1055092593,2009-02-23,02:31:56
39.973628,116.333828,0,261,39867.1055324074,2009-02-23,02:31:58
39.973598,116.33382,0,260,39867.1055902778,2009-02-23,02:32:03
39.973551,116.333812,0,260,39867.105625,2009-02-23,02:32:06
39.973502,116.333781,0,258,39867.1056481482,2009-02-23,02:32:08
39.973453,116.333735,0,257,39867.1057060185,2009-02-23,02:32:13
39.973405,116.333708,0,256,39867.1057523148,2009-02-23,02:32:17
39.973343,116.333721,0,256,39867.1058101852,2009-02-23,02:32:22
39.973298,116.333731,0,256,39867.1058680556,2009-02-23,02:32:27
39.973345,116.333751,0,257,39867.1059259259,2009-02-23,02:32:32
39.973382,116.333739,0,257,39867.1059837963,2009-02-23,02:32:37
39.973367,116.333729,0,256,39867.1060416667,2009-02-23,02:32:42
39.97341,116.33375,0,257,39867.106087963,2009-02-23,02:32:46
39.973466,116.33377,0,258,39867.1061226852,2009-02-23,02:32:49
39.973517,116.333789,0,258,39867.1061458333,2009-02-23,02:32:51
39.97358,116.33382,0,258,39867.1061689815,2009-02-23,02:32:53
39.973627,116.333856,0,258,39867.1062037037,2009-02-23,02:32:56
39.973667,116.333886,0,258,39867.10625,2009-02-23,02:33:00
39.973709,116.333916,0,259,39867.1062731481,2009-02-23,02:33:02
39.973745,116.333955,0,259,39867.1063078704,2009-02-23,02:33:05
39.973783,116.333994,0,259,39867.1063657407,2009-02-23,02:33:10
39.973806,116.334003,0,260,39867.1064236111,2009-02-23,02:33:15
39.97384,116.334046,0,259,39867.1064814815,2009-02-23,02:33:20
39.973872,116.334094,0,259,39867.1065046296,2009-02-23,02:33:22
39.9739,116.33416,0,257,39867.1065509259,2009-02-23,02:33:26
39.973949,116.334197,0,257,39867.1065856481,2009-02-23,02:33:29
39.973973,116.334219,0,258,39867.1066435185,2009-02-23,02:33:34
39.97402,116.334244,0,258,39867.1066898148,2009-02-23,02:33:38
39.974001,116.334187,0,259,39867.1067476852,2009-02-23,02:33:43
39.973958,116.334129,0,259,39867.1067824074,2009-02-23,02:33:46
39.973944,116.334088,0,257,39867.1068402778,2009-02-23,02:33:51
39.973891,116.334059,0,259,39867.1068865741,2009-02-23,02:33:55
39.973841,116.334031,0,263,39867.1069212963,2009-02-23,02:33:58
39.973812,116.333985,0,265,39867.1069675926,2009-02-23,02:34:02
39.973782,116.333961,0,267,39867.107025463,2009-02-23,02:34:07
39.97376,116.333905,0,267,39867.1070717593,2009-02-23,02:34:11
39.97375,116.333907,0,268,39867.1071296296,2009-02-23,02:34:16
39.973773,116.333959,0,268,39867.1071875,2009-02-23,02:34:21
39.973725,116.333934,0,268,39867.1072337963,2009-02-23,02:34:25
39.973793,116.333948,0,267,39867.1072916667,2009-02-23,02:34:30
39.973852,116.333966,0,265,39867.1073263889,2009-02-23,02:34:33
39.9739,116.333986,0,263,39867.1073611111,2009-02-23,02:34:36
39.973944,116.33401,0,262,39867.1073958333,2009-02-23,02:34:39
39.973992,116.33404,0,262,39867.1074421296,2009-02-23,02:34:43
39.974061,116.334082,0,261,39867.1074652778,2009-02-23,02:34:45
39.974105,116.334115,0,260,39867.1074884259,2009-02-23,02:34:47
39.974177,116.334155,0,258,39867.1075115741,2009-02-23,02:34:49
39.974244,116.334181,0,257,39867.1075347222,2009-02-23,02:34:51
39.974313,116.334206,0,256,39867.1075578704,2009-02-23,02:34:53
39.974383,116.334231,0,255,39867.1075810185,2009-02-23,02:34:55
39.974447,116.334258,0,254,39867.1076041667,2009-02-23,02:34:57
39.97451,116.334283,0,253,39867.1076273148,2009-02-23,02:34:59
39.974577,116.334303,0,252,39867.107650463,2009-02-23,02:35:01
39.974629,116.334327,0,252,39867.1076736111,2009-02-23,02:35:03
39.974642,116.334314,0,252,39867.1077314815,2009-02-23,02:35:08
39.974613,116.334264,0,253,39867.1077893519,2009-02-23,02:35:13
39.974601,116.334226,0,253,39867.1078472222,2009-02-23,02:35:18
39.974592,116.334201,0,254,39867.1079050926,2009-02-23,02:35:23
39.974617,116.334222,0,256,39867.107962963,2009-02-23,02:35:28
39.974648,116.334244,0,257,39867.1080208333,2009-02-23,02:35:33
39.974648,116.334244,0,257,39867.1080555556,2009-02-23,02:35:36
39.974649,116.334238,0,258,39867.1080787037,2009-02-23,02:35:38
39.974612,116.334197,0,258,39867.108125,2009-02-23,02:35:42
39.974609,116.33417,0,258,39867.1081828704,2009-02-23,02:35:47
39.974601,116.334159,0,258,39867.1082407407,2009-02-23,02:35:52
39.974601,116.334159,0,258,39867.108275463,2009-02-23,02:35:55
39.974596,116.334161,0,258,39867.1082986111,2009-02-23,02:35:57
39.974301,116.334089,0,259,39867.1083333333,2009-02-23,02:36:00
39.974222,116.334055,0,260,39867.1083564815,2009-02-23,02:36:02
39.974175,116.334028,0,260,39867.1083680556,2009-02-23,02:36:03
39.974113,116.333993,0,261,39867.1083912037,2009-02-23,02:36:05
39.974068,116.333971,0,262,39867.1084143519,2009-02-23,02:36:07
39.974023,116.333961,0,262,39867.1084375,2009-02-23,02:36:09
39.973954,116.333934,0,263,39867.1084722222,2009-02-23,02:36:12
39.973897,116.333918,0,264,39867.1085185185,2009-02-23,02:36:16
39.973845,116.333909,0,264,39867.1085648148,2009-02-23,02:36:20
39.973787,116.333894,0,265,39867.108599537,2009-02-23,02:36:23
39.973726,116.333873,0,264,39867.1086342593,2009-02-23,02:36:26
39.973696,116.333876,0,265,39867.1086921296,2009-02-23,02:36:31
39.973728,116.333875,0,266,39867.10875,2009-02-23,02:36:36
39.973722,116.333862,0,266,39867.1088078704,2009-02-23,02:36:41
39.973689,116.333812,0,266,39867.1088657407,2009-02-23,02:36:46
39.973636,116.333815,0,267,39867.1089236111,2009-02-23,02:36:51
39.973579,116.333794,0,267,39867.1089583333,2009-02-23,02:36:54
39.973514,116.33378,0,268,39867.1089930556,2009-02-23,02:36:57
39.97347,116.333754,0,269,39867.1090162037,2009-02-23,02:36:59
39.973411,116.333715,0,271,39867.1090509259,2009-02-23,02:37:02
39.973365,116.333685,0,276,39867.1090972222,2009-02-23,02:37:06
39.973365,116.333685,0,276,39867.1091319444,2009-02-23,02:37:09
39.973361,116.333691,0,280,39867.1091550926,2009-02-23,02:37:11
39.97338,116.333722,0,282,39867.109212963,2009-02-23,02:37:16
39.973385,116.333757,0,283,39867.1092708333,2009-02-23,02:37:21
39.973385,116.333757,0,283,39867.1093055556,2009-02-23,02:37:24
39.973391,116.333752,0,285,39867.1093287037,2009-02-23,02:37:26
39.973388,116.333733,0,285,39867.1093865741,2009-02-23,02:37:31
39.973384,116.333836,0,282,39867.1094444444,2009-02-23,02:37:36
39.973306,116.333855,0,281,39867.1094560185,2009-02-23,02:37:37
39.973337,116.333899,0,280,39867.1094675926,2009-02-23,02:37:38
39.973435,116.333957,0,281,39867.1095023148,2009-02-23,02:37:41
39.973494,116.333977,0,280,39867.1095138889,2009-02-23,02:37:42
39.973589,116.334004,0,280,39867.109525463,2009-02-23,02:37:43
39.973635,116.334029,0,279,39867.109537037,2009-02-23,02:37:44
39.973715,116.334076,0,278,39867.1095601852,2009-02-23,02:37:46
39.973773,116.334119,0,276,39867.1095833333,2009-02-23,02:37:48
39.973825,116.334131,0,273,39867.1096180556,2009-02-23,02:37:51
39.973873,116.334155,0,270,39867.1096527778,2009-02-23,02:37:54
39.973917,116.334189,0,268,39867.1096875,2009-02-23,02:37:57
39.973958,116.334221,0,266,39867.1097337963,2009-02-23,02:38:01
39.973988,116.334238,0,263,39867.1097916667,2009-02-23,02:38:06
39.974011,116.334257,0,260,39867.109849537,2009-02-23,02:38:11
39.973994,116.334265,0,258,39867.1099074074,2009-02-23,02:38:16
39.973958,116.334246,0,259,39867.1099652778,2009-02-23,02:38:21
39.973907,116.334234,0,262,39867.1100115741,2009-02-23,02:38:25
39.97384,116.334235,0,265,39867.1100578704,2009-02-23,02:38:29
39.973791,116.334242,0,268,39867.1101041667,2009-02-23,02:38:33
39.97375,116.334211,0,269,39867.110150463,2009-02-23,02:38:37
39.973705,116.3342,0,270,39867.1101851852,2009-02-23,02:38:40
39.973652,116.334215,0,273,39867.1102430556,2009-02-23,02:38:45
39.973606,116.334223,0,274,39867.1102662037,2009-02-23,02:38:47
39.973545,116.33426,0,276,39867.1103009259,2009-02-23,02:38:50
39.9735,116.334286,0,277,39867.1103240741,2009-02-23,02:38:52
39.973452,116.334323,0,278,39867.1103587963,2009-02-23,02:38:55
39.973412,116.334366,0,280,39867.1103935185,2009-02-23,02:38:58
39.973399,116.334405,0,282,39867.1104513889,2009-02-23,02:39:03
39.973424,116.334398,0,282,39867.1105092593,2009-02-23,02:39:08
39.973405,116.334342,0,282,39867.1105671296,2009-02-23,02:39:13
39.973405,116.334342,0,282,39867.110775463,2009-02-23,02:39:31
39.973413,116.334347,0,283,39867.1107986111,2009-02-23,02:39:33
39.973464,116.334367,0,283,39867.1108217593,2009-02-23,02:39:35
39.973526,116.334388,0,283,39867.1108564815,2009-02-23,02:39:38
39.973574,116.334413,0,283,39867.1108796296,2009-02-23,02:39:40
39.973616,116.334324,0,282,39867.1108912037,2009-02-23,02:39:41
39.973666,116.334319,0,282,39867.1109027778,2009-02-23,02:39:42
39.973699,116.334241,0,282,39867.1109259259,2009-02-23,02:39:44
39.973731,116.334199,0,282,39867.1109490741,2009-02-23,02:39:46
39.973741,116.334149,0,282,39867.1110069444,2009-02-23,02:39:51
39.973731,116.33413,0,283,39867.1110648148,2009-02-23,02:39:56
39.97367,116.33411,0,284,39867.1111226852,2009-02-23,02:40:01
39.973654,116.334071,0,284,39867.1111805556,2009-02-23,02:40:06
39.973646,116.334012,0,285,39867.1112384259,2009-02-23,02:40:11
39.973605,116.333975,0,285,39867.1112731481,2009-02-23,02:40:14
39.973597,116.333917,0,285,39867.1113194444,2009-02-23,02:40:18
39.973606,116.33385,0,285,39867.1113773148,2009-02-23,02:40:23
39.973818,116.333927,0,262,39867.114849537,2009-02-23,02:45:23
39.973869,116.333959,0,261,39867.1148842593,2009-02-23,02:45:26
39.973907,116.333997,0,254,39867.1149421296,2009-02-23,02:45:31
39.97395,116.334031,0,243,39867.1149884259,2009-02-23,02:45:35
39.97395,116.334031,0,243,39867.1150231481,2009-02-23,02:45:38
39.973951,116.334027,0,231,39867.1150462963,2009-02-23,02:45:40
39.973983,116.334011,0,223,39867.1151041667,2009-02-23,02:45:45
39.974012,116.333988,0,218,39867.115162037,2009-02-23,02:45:50
39.974051,116.333993,0,216,39867.1152199074,2009-02-23,02:45:55
39.974012,116.333984,0,212,39867.1152777778,2009-02-23,02:46:00
39.974024,116.33397,0,213,39867.1153356481,2009-02-23,02:46:05
39.974014,116.333977,0,212,39867.1153935185,2009-02-23,02:46:10
39.973947,116.333968,0,211,39867.1154513889,2009-02-23,02:46:15
39.973894,116.333992,0,209,39867.1154861111,2009-02-23,02:46:18
39.973845,116.333987,0,206,39867.1155208333,2009-02-23,02:46:21
39.973818,116.333995,0,203,39867.1155787037,2009-02-23,02:46:26
39.973812,116.334018,0,202,39867.1156365741,2009-02-23,02:46:31
39.973789,116.334012,0,202,39867.1156944444,2009-02-23,02:46:36
39.973789,116.334012,0,202,39867.1157291667,2009-02-23,02:46:39
39.973793,116.334005,0,202,39867.1157523148,2009-02-23,02:46:41
39.973837,116.334013,0,201,39867.1158101852,2009-02-23,02:46:46
39.973813,116.334006,0,199,39867.1158680556,2009-02-23,02:46:51
39.973804,116.333985,0,198,39867.1159259259,2009-02-23,02:46:56
39.973807,116.333986,0,198,39867.1159837963,2009-02-23,02:47:01
39.973807,116.333986,0,198,39867.1160185185,2009-02-23,02:47:04
39.973801,116.333992,0,198,39867.1160416667,2009-02-23,02:47:06
39.973793,116.333975,0,199,39867.116099537,2009-02-23,02:47:11
39.973775,116.333961,0,200,39867.1161574074,2009-02-23,02:47:16
39.973746,116.333972,0,201,39867.1162152778,2009-02-23,02:47:21
39.97369,116.333976,0,202,39867.1162615741,2009-02-23,02:47:25
39.973652,116.333972,0,203,39867.1163194444,2009-02-23,02:47:30
39.97363,116.333943,0,205,39867.1163773148,2009-02-23,02:47:35
39.973599,116.333911,0,205,39867.1164351852,2009-02-23,02:47:40
39.973617,116.333897,0,203,39867.1164930556,2009-02-23,02:47:45
39.973644,116.333906,0,203,39867.1165509259,2009-02-23,02:47:50
39.97367,116.333911,0,204,39867.1166087963,2009-02-23,02:47:55
39.97367,116.333911,0,204,39867.1166435185,2009-02-23,02:47:58
39.973675,116.333912,0,203,39867.1166666667,2009-02-23,02:48:00
39.973692,116.33395,0,200,39867.116724537,2009-02-23,02:48:05
39.973708,116.333956,0,198,39867.1167824074,2009-02-23,02:48:10
39.97367,116.333944,0,196,39867.1168402778,2009-02-23,02:48:15
39.973676,116.333944,0,196,39867.1168981481,2009-02-23,02:48:20
39.973676,116.333944,0,196,39867.1169328704,2009-02-23,02:48:23
39.973681,116.333936,0,196,39867.1169560185,2009-02-23,02:48:25
39.973648,116.333911,0,195,39867.1170138889,2009-02-23,02:48:30
39.973622,116.333944,0,195,39867.1170717593,2009-02-23,02:48:35
39.973669,116.333927,0,192,39867.1171180556,2009-02-23,02:48:39
39.973667,116.333938,0,192,39867.1171759259,2009-02-23,02:48:44
39.973662,116.333946,0,192,39867.1172337963,2009-02-23,02:48:49
39.973655,116.333953,0,192,39867.1172916667,2009-02-23,02:48:54
39.973651,116.333961,0,192,39867.117349537,2009-02-23,02:48:59
39.973651,116.333962,0,192,39867.1174074074,2009-02-23,02:49:04
39.973651,116.333962,0,192,39867.1174421296,2009-02-23,02:49:07
39.973656,116.333966,0,192,39867.1174652778,2009-02-23,02:49:09
39.973657,116.333976,0,192,39867.1175231481,2009-02-23,02:49:14
39.973657,116.333976,0,192,39867.1175578704,2009-02-23,02:49:17
39.97366,116.333975,0,192,39867.1175810185,2009-02-23,02:49:19
39.973651,116.333964,0,192,39867.1176388889,2009-02-23,02:49:24
39.973639,116.333959,0,193,39867.1176967593,2009-02-23,02:49:29
39.973688,116.333952,0,192,39867.1177430556,2009-02-23,02:49:33
39.973695,116.333992,0,192,39867.1178009259,2009-02-23,02:49:38
39.973733,116.334015,0,193,39867.1178587963,2009-02-23,02:49:43
39.973786,116.333999,0,193,39867.1179166667,2009-02-23,02:49:48
39.973829,116.334007,0,193,39867.117974537,2009-02-23,02:49:53
39.973853,116.333981,0,194,39867.1180324074,2009-02-23,02:49:58
39.973854,116.333985,0,194,39867.1180902778,2009-02-23,02:50:03
39.973854,116.333985,0,194,39867.118125,2009-02-23,02:50:06
39.973851,116.33399,0,194,39867.1181481481,2009-02-23,02:50:08
39.973822,116.333986,0,194,39867.1182060185,2009-02-23,02:50:13
39.9738,116.333985,0,195,39867.1182638889,2009-02-23,02:50:18
39.973751,116.333978,0,196,39867.1183217593,2009-02-23,02:50:23
39.973751,116.333978,0,196,39867.1183564815,2009-02-23,02:50:26
39.973748,116.33398,0,196,39867.1183796296,2009-02-23,02:50:28
39.973758,116.333969,0,196,39867.1184375,2009-02-23,02:50:33
39.973714,116.333947,0,196,39867.1184837963,2009-02-23,02:50:37
39.973699,116.333956,0,196,39867.1185416667,2009-02-23,02:50:42
39.973755,116.333968,0,195,39867.118587963,2009-02-23,02:50:46
39.973798,116.333961,0,190,39867.1186458333,2009-02-23,02:50:51
39.973806,116.33397,0,186,39867.1187037037,2009-02-23,02:50:56
39.973822,116.333971,0,185,39867.1187615741,2009-02-23,02:51:01
39.973815,116.333974,0,185,39867.1188194444,2009-02-23,02:51:06
39.973814,116.333978,0,185,39867.1188773148,2009-02-23,02:51:11
39.973814,116.333978,0,185,39867.118912037,2009-02-23,02:51:14
39.973812,116.333984,0,185,39867.1189351852,2009-02-23,02:51:16
39.973846,116.33402,0,183,39867.1189930556,2009-02-23,02:51:21
39.973856,116.334061,0,183,39867.1190509259,2009-02-23,02:51:26
39.973837,116.334117,0,182,39867.1191087963,2009-02-23,02:51:31
39.973811,116.334163,0,183,39867.1191666667,2009-02-23,02:51:36
39.973853,116.334114,0,183,39867.119212963,2009-02-23,02:51:40
39.973921,116.33407,0,183,39867.1192476852,2009-02-23,02:51:43
39.973971,116.334059,0,184,39867.1192824074,2009-02-23,02:51:46
39.973753,116.333854,0,174,39867.1212615741,2009-02-23,02:54:37
39.973731,116.333837,0,175,39867.1213194444,2009-02-23,02:54:42
39.973734,116.333802,0,176,39867.1213773148,2009-02-23,02:54:47
39.973745,116.333802,0,175,39867.1214351852,2009-02-23,02:54:52
39.973762,116.33382,0,175,39867.1214930556,2009-02-23,02:54:57
39.973744,116.333874,0,175,39867.1215509259,2009-02-23,02:55:02
39.973725,116.333945,0,175,39867.1215856481,2009-02-23,02:55:05
39.973702,116.334008,0,175,39867.1216203704,2009-02-23,02:55:08
39.973729,116.334076,0,173,39867.1216550926,2009-02-23,02:55:11
39.973766,116.33411,0,169,39867.1217013889,2009-02-23,02:55:15
39.973772,116.334083,0,167,39867.1217592593,2009-02-23,02:55:20
39.973752,116.334073,0,167,39867.1218171296,2009-02-23,02:55:25
39.973758,116.334046,0,167,39867.121875,2009-02-23,02:55:30
39.973768,116.334055,0,167,39867.1219328704,2009-02-23,02:55:35
39.973792,116.33408,0,168,39867.1219907407,2009-02-23,02:55:40
39.973755,116.334118,0,169,39867.1220486111,2009-02-23,02:55:45
39.973718,116.334148,0,170,39867.1221064815,2009-02-23,02:55:50
39.973708,116.334168,0,169,39867.1221643519,2009-02-23,02:55:55
39.97369,116.334155,0,169,39867.1222222222,2009-02-23,02:56:00
39.973684,116.334143,0,169,39867.1222800926,2009-02-23,02:56:05
39.973631,116.334108,0,169,39867.1223148148,2009-02-23,02:56:08
39.973589,116.33407,0,170,39867.122349537,2009-02-23,02:56:11
39.973571,116.334029,0,170,39867.1224074074,2009-02-23,02:56:16
39.97353,116.333981,0,171,39867.1224421296,2009-02-23,02:56:19
39.973528,116.333937,0,170,39867.1225,2009-02-23,02:56:24
39.973535,116.333967,0,170,39867.1225578704,2009-02-23,02:56:29
39.973535,116.333933,0,171,39867.1226157407,2009-02-23,02:56:34
39.973535,116.333933,0,171,39867.122650463,2009-02-23,02:56:37
39.973534,116.333927,0,171,39867.1226736111,2009-02-23,02:56:39
39.973533,116.333941,0,171,39867.1227314815,2009-02-23,02:56:44
39.973518,116.333965,0,165,39867.1227893519,2009-02-23,02:56:49
39.973488,116.333997,0,166,39867.1228472222,2009-02-23,02:56:54
39.973504,116.334013,0,166,39867.1229050926,2009-02-23,02:56:59
39.973512,116.333993,0,166,39867.122962963,2009-02-23,02:57:04
39.973512,116.333993,0,166,39867.1229976852,2009-02-23,02:57:07
39.97351,116.333988,0,166,39867.1230208333,2009-02-23,02:57:09
39.973509,116.334001,0,166,39867.1230787037,2009-02-23,02:57:14
39.973545,116.333968,0,167,39867.1231365741,2009-02-23,02:57:19
39.973545,116.333968,0,167,39867.1231712963,2009-02-23,02:57:22
39.973539,116.333975,0,167,39867.1231944444,2009-02-23,02:57:24
39.973553,116.33401,0,167,39867.1232523148,2009-02-23,02:57:29
39.97355,116.333985,0,167,39867.1233101852,2009-02-23,02:57:34
39.973545,116.333965,0,167,39867.1233680556,2009-02-23,02:57:39
39.973521,116.333923,0,167,39867.1234259259,2009-02-23,02:57:44
39.973514,116.333883,0,167,39867.1234837963,2009-02-23,02:57:49
39.973524,116.333862,0,167,39867.1235416667,2009-02-23,02:57:54
39.973524,116.333837,0,168,39867.123599537,2009-02-23,02:57:59
39.973538,116.333782,0,168,39867.1236574074,2009-02-23,02:58:04
39.973541,116.333704,0,169,39867.1237037037,2009-02-23,02:58:08
39.973523,116.333645,0,169,39867.12375,2009-02-23,02:58:12
39.973513,116.333621,0,169,39867.1238078704,2009-02-23,02:58:17
39.973547,116.333665,0,169,39867.1238657407,2009-02-23,02:58:22
39.973565,116.333728,0,169,39867.1238888889,2009-02-23,02:58:24
39.973601,116.333786,0,169,39867.1239236111,2009-02-23,02:58:27
39.973636,116.333867,0,169,39867.1239583333,2009-02-23,02:58:30
39.973672,116.333876,0,169,39867.1240162037,2009-02-23,02:58:35
39.973676,116.333894,0,168,39867.1240740741,2009-02-23,02:58:40
39.973677,116.333896,0,168,39867.1241319444,2009-02-23,02:58:45
39.973677,116.333896,0,168,39867.1241666667,2009-02-23,02:58:48
39.973683,116.3339,0,168,39867.1241898148,2009-02-23,02:58:50
39.973679,116.33395,0,169,39867.1242476852,2009-02-23,02:58:55
39.973658,116.333946,0,169,39867.1243055556,2009-02-23,02:59:00
39.973662,116.333969,0,170,39867.1243634259,2009-02-23,02:59:05
39.973669,116.333925,0,169,39867.1244212963,2009-02-23,02:59:10
39.973655,116.333955,0,170,39867.1244791667,2009-02-23,02:59:15
39.973614,116.333949,0,170,39867.124537037,2009-02-23,02:59:20
39.973616,116.333921,0,170,39867.1245949074,2009-02-23,02:59:25
39.973625,116.333865,0,171,39867.1246527778,2009-02-23,02:59:30
39.973624,116.3338,0,173,39867.1247106481,2009-02-23,02:59:35
39.973594,116.333765,0,175,39867.1247685185,2009-02-23,02:59:40
39.973572,116.33377,0,174,39867.1248263889,2009-02-23,02:59:45
39.973595,116.333773,0,176,39867.1248842593,2009-02-23,02:59:50
39.973608,116.333777,0,177,39867.1249421296,2009-02-23,02:59:55
39.97124,116.33204,0,-1547,39867.2146296296,2009-02-23,05:09:04
39.971669,116.332376,0,-1220,39867.2146412037,2009-02-23,05:09:05
39.972047,116.332563,0,-904,39867.2146527778,2009-02-23,05:09:06
39.97145,116.332205,0,-1368,39867.2146875,2009-02-23,05:09:09
39.970913,116.331926,0,-1718,39867.2146990741,2009-02-23,05:09:10
39.970497,116.331736,0,-1975,39867.2147106482,2009-02-23,05:09:11
39.970268,116.331662,0,-2087,39867.2147222222,2009-02-23,05:09:12
39.969939,116.331526,0,-2263,39867.2147337963,2009-02-23,05:09:13
39.969604,116.331389,0,-2446,39867.2147453704,2009-02-23,05:09:14
39.969353,116.331282,0,-2592,39867.2147569444,2009-02-23,05:09:15
39.969125,116.331191,0,-2719,39867.2147685185,2009-02-23,05:09:16
39.968925,116.331127,0,-2820,39867.2147800926,2009-02-23,05:09:17
39.96883,116.331096,0,-2877,39867.2147916667,2009-02-23,05:09:18
39.968746,116.331062,0,-2928,39867.2148032407,2009-02-23,05:09:19
39.968683,116.331037,0,-2965,39867.2148148148,2009-02-23,05:09:20
39.96871,116.331044,0,-2949,39867.214837963,2009-02-23,05:09:22
39.968801,116.331028,0,-2939,39867.2148726852,2009-02-23,05:09:25
39.968899,116.33102,0,-2926,39867.2148958333,2009-02-23,05:09:27
39.968885,116.330991,0,-2954,39867.2149074074,2009-02-23,05:09:28
39.968868,116.330962,0,-2980,39867.2149189815,2009-02-23,05:09:29
39.968823,116.330923,0,-3024,39867.2149305556,2009-02-23,05:09:30
39.968755,116.33088,0,-3072,39867.2149421296,2009-02-23,05:09:31
39.968659,116.330825,0,-3136,39867.2149537037,2009-02-23,05:09:32
39.968544,116.330766,0,-3208,39867.2149652778,2009-02-23,05:09:33
39.968436,116.330709,0,-3278,39867.2149768519,2009-02-23,05:09:34
39.968285,116.330633,0,-3373,39867.2149884259,2009-02-23,05:09:35
39.968135,116.330564,0,-3462,39867.215,2009-02-23,05:09:36
39.967995,116.330508,0,-21,39867.2150115741,2009-02-23,05:09:37
39.968157,116.331003,0,-21,39867.2156365741,2009-02-23,05:10:31
39.96862,116.331329,0,-21,39867.2156481481,2009-02-23,05:10:32
39.972988,116.33357,0,31,39867.2157291667,2009-02-23,05:10:39
39.973137,116.333617,0,119,39867.2157407407,2009-02-23,05:10:40
39.973221,116.333603,0,138,39867.2157523148,2009-02-23,05:10:41
39.973221,116.333611,0,160,39867.2157638889,2009-02-23,05:10:42
39.973248,116.333606,0,180,39867.215787037,2009-02-23,05:10:44
39.97324,116.333611,0,200,39867.2157986111,2009-02-23,05:10:45
39.973238,116.333627,0,221,39867.2158101852,2009-02-23,05:10:46
39.973209,116.333647,0,239,39867.2158217593,2009-02-23,05:10:47
39.973177,116.333672,0,264,39867.2158449074,2009-02-23,05:10:49
39.973144,116.333687,0,282,39867.2158680556,2009-02-23,05:10:51
39.973095,116.333706,0,297,39867.2158912037,2009-02-23,05:10:53
39.973007,116.3337,0,292,39867.2159143519,2009-02-23,05:10:55
39.972928,116.333683,0,272,39867.2159259259,2009-02-23,05:10:56
39.972844,116.333655,0,241,39867.2159375,2009-02-23,05:10:57
39.972746,116.333617,0,202,39867.2159490741,2009-02-23,05:10:58
39.972571,116.333549,0,129,39867.2159606481,2009-02-23,05:10:59
39.972488,116.333518,0,94,39867.2159722222,2009-02-23,05:11:00
39.972351,116.333461,0,31,39867.2159837963,2009-02-23,05:11:01
39.972293,116.333431,0,0,39867.2159953704,2009-02-23,05:11:02
39.972256,116.333403,0,-17,39867.2160069444,2009-02-23,05:11:03
39.972327,116.33337,0,-9,39867.2160300926,2009-02-23,05:11:05
39.972388,116.333353,0,-4,39867.2160532407,2009-02-23,05:11:07
39.972436,116.333335,0,-10,39867.2160763889,2009-02-23,05:11:09
39.972505,116.333335,0,-8,39867.216099537,2009-02-23,05:11:11
39.972557,116.333337,0,-1,39867.2161111111,2009-02-23,05:11:12
39.972615,116.333345,0,8,39867.2161226852,2009-02-23,05:11:13
39.97267,116.333361,0,20,39867.2161342593,2009-02-23,05:11:14
39.972642,116.333342,0,-8,39867.2161805556,2009-02-23,05:11:18
39.972609,116.333334,0,-20,39867.2161921296,2009-02-23,05:11:19
39.972642,116.333334,0,-22,39867.21625,2009-02-23,05:11:24
39.972683,116.333354,0,-10,39867.2162847222,2009-02-23,05:11:27
39.972737,116.333347,0,-8,39867.2163078704,2009-02-23,05:11:29
39.972737,116.333322,0,-26,39867.2163310185,2009-02-23,05:11:31
39.972613,116.333271,0,-75,39867.2163425926,2009-02-23,05:11:32
39.972532,116.333235,0,-117,39867.2163541667,2009-02-23,05:11:33
39.972467,116.333205,0,-149,39867.2163657407,2009-02-23,05:11:34
39.972416,116.333199,0,-161,39867.2163773148,2009-02-23,05:11:35
39.97237,116.333195,0,-170,39867.216400463,2009-02-23,05:11:37
39.97241,116.333209,0,-159,39867.2164351852,2009-02-23,05:11:40
39.972407,116.333196,0,-176,39867.2164467593,2009-02-23,05:11:41
39.97248,116.333202,0,-176,39867.2164699074,2009-02-23,05:11:43
39.972538,116.333221,0,-186,39867.2164930556,2009-02-23,05:11:45
39.972546,116.333221,0,-210,39867.2165162037,2009-02-23,05:11:47
39.972497,116.33321,0,-233,39867.2165277778,2009-02-23,05:11:48
39.972422,116.333191,0,-262,39867.2165393519,2009-02-23,05:11:49
39.972366,116.333177,0,-288,39867.2165509259,2009-02-23,05:11:50
39.972312,116.333166,0,-316,39867.2165625,2009-02-23,05:11:51
39.972288,116.33317,0,-330,39867.2165740741,2009-02-23,05:11:52
39.972297,116.333169,0,-348,39867.2165972222,2009-02-23,05:11:54
39.972336,116.333182,0,-360,39867.2166319444,2009-02-23,05:11:57
39.972397,116.333211,0,-351,39867.2166550926,2009-02-23,05:11:59
39.972409,116.333218,0,-369,39867.2166898148,2009-02-23,05:12:02
39.972473,116.333237,0,-355,39867.2167013889,2009-02-23,05:12:03
39.972595,116.333313,0,-277,39867.216724537,2009-02-23,05:12:05
39.972549,116.333296,0,-297,39867.2167361111,2009-02-23,05:12:06
39.972499,116.333274,0,-325,39867.2167708333,2009-02-23,05:12:09
39.972434,116.333245,0,-346,39867.2167824074,2009-02-23,05:12:10
39.97246,116.3332,0,-354,39867.2168287037,2009-02-23,05:12:14
39.972503,116.333201,0,-347,39867.2168402778,2009-02-23,05:12:15
39.972517,116.333246,0,-331,39867.2168981481,2009-02-23,05:12:20
39.972462,116.333261,0,-336,39867.2169212963,2009-02-23,05:12:22
39.972403,116.333261,0,-346,39867.2169328704,2009-02-23,05:12:23
39.972345,116.333255,0,-359,39867.2169444444,2009-02-23,05:12:24
39.97226,116.333249,0,-377,39867.2169560185,2009-02-23,05:12:25
39.972197,116.333245,0,-393,39867.2169675926,2009-02-23,05:12:26
39.972229,116.333219,0,-405,39867.2170023148,2009-02-23,05:12:29
39.972283,116.333209,0,-408,39867.217025463,2009-02-23,05:12:31
39.972256,116.33323,0,-421,39867.2170601852,2009-02-23,05:12:34
39.972271,116.333285,0,-426,39867.2171064815,2009-02-23,05:12:38
39.972231,116.333318,0,-441,39867.2171412037,2009-02-23,05:12:41
39.97216,116.333338,0,-456,39867.2171643519,2009-02-23,05:12:43
39.972116,116.333341,0,-468,39867.2171875,2009-02-23,05:12:45
39.972168,116.33331,0,-466,39867.2172222222,2009-02-23,05:12:48
39.972129,116.333301,0,-458,39867.2172800926,2009-02-23,05:12:53
39.971929,116.333256,0,-503,39867.2173032407,2009-02-23,05:12:55
39.971703,116.333235,0,-526,39867.2173148148,2009-02-23,05:12:56
39.971455,116.333183,0,-565,39867.2173263889,2009-02-23,05:12:57
39.97138,116.333174,0,-583,39867.217337963,2009-02-23,05:12:58
39.971249,116.333144,0,-607,39867.217349537,2009-02-23,05:12:59
39.971194,116.333134,0,-623,39867.2173611111,2009-02-23,05:13:00
39.971128,116.333139,0,-640,39867.2173726852,2009-02-23,05:13:01
39.971065,116.333133,0,-656,39867.2173842593,2009-02-23,05:13:02
39.971024,116.333112,0,-670,39867.2173958333,2009-02-23,05:13:03
39.970982,116.333094,0,-21,39867.2174074074,2009-02-23,05:13:04
39.970908,116.333096,0,-474,39867.2174189815,2009-02-23,05:13:05
39.970861,116.333036,0,-539,39867.2174305556,2009-02-23,05:13:06
39.970842,116.332996,0,-572,39867.2174421296,2009-02-23,05:13:07
39.970726,116.332984,0,-575,39867.2174537037,2009-02-23,05:13:08
39.97062,116.332981,0,-586,39867.2174652778,2009-02-23,05:13:09
39.970459,116.332978,0,-594,39867.2174768519,2009-02-23,05:13:10
39.970372,116.332943,0,-635,39867.2174884259,2009-02-23,05:13:11
39.970317,116.332911,0,-671,39867.2175,2009-02-23,05:13:12
39.970312,116.332892,0,-21,39867.2175115741,2009-02-23,05:13:13
39.970213,116.333046,0,-540,39867.2175231481,2009-02-23,05:13:14
39.970289,116.333026,0,-628,39867.2175347222,2009-02-23,05:13:15
39.970339,116.33298,0,-671,39867.2175462963,2009-02-23,05:13:16
39.97037,116.332924,0,-21,39867.2175578704,2009-02-23,05:13:17
39.97043,116.33299,0,-654,39867.2175694444,2009-02-23,05:13:18
39.970503,116.332936,0,-21,39867.2175810185,2009-02-23,05:13:19
39.970326,116.333074,0,-617,39867.2175925926,2009-02-23,05:13:20
39.970327,116.333034,0,-667,39867.2176041667,2009-02-23,05:13:21
39.970307,116.33299,0,-21,39867.2176157407,2009-02-23,05:13:22
39.970319,116.332917,0,-576,39867.2176273148,2009-02-23,05:13:23
39.970367,116.332903,0,-630,39867.2176388889,2009-02-23,05:13:24
39.970237,116.332937,0,-626,39867.217650463,2009-02-23,05:13:25
39.970114,116.33297,0,-624,39867.217662037,2009-02-23,05:13:26
39.97009,116.332948,0,-658,39867.2176736111,2009-02-23,05:13:27
39.970026,116.332928,0,-21,39867.2176851852,2009-02-23,05:13:28
39.969667,116.333198,0,-393,39867.2177777778,2009-02-23,05:13:36
39.969779,116.333244,0,-358,39867.2177893519,2009-02-23,05:13:37
39.969858,116.333264,0,-307,39867.2178009259,2009-02-23,05:13:38
39.969897,116.333311,0,-246,39867.2178125,2009-02-23,05:13:39
39.969965,116.333337,0,-197,39867.2178240741,2009-02-23,05:13:40
39.969994,116.333382,0,-141,39867.2178356481,2009-02-23,05:13:41
39.970004,116.333425,0,-90,39867.2178472222,2009-02-23,05:13:42
39.970015,116.333458,0,-49,39867.2178587963,2009-02-23,05:13:43
39.970023,116.333487,0,-16,39867.2178703704,2009-02-23,05:13:44
39.970057,116.333504,0,9,39867.2178819444,2009-02-23,05:13:45
39.970101,116.333523,0,30,39867.2178935185,2009-02-23,05:13:46
39.970192,116.333537,0,44,39867.2179050926,2009-02-23,05:13:47
39.970207,116.333547,0,61,39867.2179166667,2009-02-23,05:13:48
39.970225,116.333573,0,91,39867.2179398148,2009-02-23,05:13:50
39.970231,116.333598,0,114,39867.217962963,2009-02-23,05:13:52
39.970308,116.333608,0,120,39867.217974537,2009-02-23,05:13:53
39.970369,116.333615,0,134,39867.2179976852,2009-02-23,05:13:55
39.970326,116.333641,0,144,39867.2180092593,2009-02-23,05:13:56
39.970289,116.333646,0,159,39867.2180324074,2009-02-23,05:13:58
39.970275,116.33365,0,175,39867.2180671296,2009-02-23,05:14:01
39.970288,116.333673,0,191,39867.2181134259,2009-02-23,05:14:05
39.970337,116.333681,0,197,39867.2181365741,2009-02-23,05:14:07
39.970308,116.333689,0,210,39867.2181944444,2009-02-23,05:14:12
39.970252,116.333675,0,220,39867.2182523148,2009-02-23,05:14:17
39.970205,116.333681,0,226,39867.218287037,2009-02-23,05:14:20
39.970156,116.333687,0,231,39867.2183217593,2009-02-23,05:14:23
39.970082,116.333703,0,234,39867.2183449074,2009-02-23,05:14:25
39.970036,116.333713,0,235,39867.2183564815,2009-02-23,05:14:26
39.969989,116.333709,0,239,39867.2183912037,2009-02-23,05:14:29
39.970195,116.33371,0,186,39867.2184490741,2009-02-23,05:14:34
39.970331,116.33379,0,133,39867.2184606481,2009-02-23,05:14:35
39.970321,116.334018,0,106,39867.2184722222,2009-02-23,05:14:36
39.970489,116.334093,0,87,39867.2184837963,2009-02-23,05:14:37
39.970623,116.334016,0,66,39867.2184953704,2009-02-23,05:14:38
39.970754,116.333925,0,61,39867.2185069444,2009-02-23,05:14:39
39.970883,116.333848,0,58,39867.2185185185,2009-02-23,05:14:40
39.971019,116.333804,0,45,39867.2185300926,2009-02-23,05:14:41
39.971095,116.333763,0,36,39867.2185416667,2009-02-23,05:14:42
39.971168,116.333727,0,28,39867.2185532407,2009-02-23,05:14:43
39.971224,116.333693,0,24,39867.2185648148,2009-02-23,05:14:44
39.971285,116.333659,0,17,39867.2185763889,2009-02-23,05:14:45
39.97132,116.333625,0,12,39867.218587963,2009-02-23,05:14:46
39.971354,116.333588,0,5,39867.2186111111,2009-02-23,05:14:48
39.971323,116.3336,0,-7,39867.2186574074,2009-02-23,05:14:52
39.971357,116.333641,0,-1,39867.2186805556,2009-02-23,05:14:54
39.971429,116.333648,0,1,39867.2187037037,2009-02-23,05:14:56
39.971488,116.333646,0,0,39867.2187268519,2009-02-23,05:14:58
39.971543,116.333625,0,-6,39867.21875,2009-02-23,05:15:00
39.971587,116.33361,0,-12,39867.2187731481,2009-02-23,05:15:02
39.97163,116.333593,0,-17,39867.2187962963,2009-02-23,05:15:04
39.971683,116.333586,0,-32,39867.2188194444,2009-02-23,05:15:06
39.971715,116.333582,0,-44,39867.2188425926,2009-02-23,05:15:08
39.9717,116.333584,0,-60,39867.218900463,2009-02-23,05:15:13
39.971664,116.333583,0,-68,39867.2189583333,2009-02-23,05:15:18
39.971646,116.333597,0,-62,39867.2190162037,2009-02-23,05:15:23
39.971655,116.333588,0,-78,39867.2190740741,2009-02-23,05:15:28
39.97171,116.333567,0,-73,39867.2191087963,2009-02-23,05:15:31
39.971781,116.333551,0,-67,39867.2191319444,2009-02-23,05:15:33
39.97188,116.333555,0,-60,39867.2191550926,2009-02-23,05:15:35
39.971939,116.333541,0,-56,39867.2191666667,2009-02-23,05:15:36
39.972021,116.333527,0,-56,39867.2191898148,2009-02-23,05:15:38
39.972088,116.333519,0,-57,39867.219212963,2009-02-23,05:15:40
39.97215,116.333519,0,-59,39867.2192361111,2009-02-23,05:15:42
39.972207,116.333504,0,-65,39867.2192592593,2009-02-23,05:15:44
39.972253,116.333505,0,-63,39867.2192824074,2009-02-23,05:15:46
39.9723,116.333516,0,-59,39867.2193287037,2009-02-23,05:15:50
39.972288,116.333494,0,-52,39867.2193865741,2009-02-23,05:15:55
39.972239,116.333484,0,-56,39867.2194097222,2009-02-23,05:15:57
39.972239,116.333484,0,-56,39867.2194444444,2009-02-23,05:16:00
39.972242,116.333478,0,-59,39867.2194675926,2009-02-23,05:16:02
39.972194,116.333527,0,-56,39867.2195138889,2009-02-23,05:16:06
39.972145,116.333533,0,-55,39867.2195486111,2009-02-23,05:16:09
39.972081,116.333541,0,-62,39867.2195717593,2009-02-23,05:16:11
39.972042,116.333541,0,-57,39867.2196296296,2009-02-23,05:16:16
39.972033,116.333539,0,-56,39867.2196875,2009-02-23,05:16:21
39.972028,116.333541,0,-55,39867.2197453704,2009-02-23,05:16:26
39.972028,116.333541,0,-55,39867.2197800926,2009-02-23,05:16:29
39.972022,116.333549,0,-55,39867.2198032407,2009-02-23,05:16:31
39.97205,116.333549,0,-57,39867.2198611111,2009-02-23,05:16:36
39.972096,116.333564,0,-59,39867.2198958333,2009-02-23,05:16:39
39.972117,116.333543,0,-55,39867.2199537037,2009-02-23,05:16:44
39.972078,116.333526,0,-52,39867.2200115741,2009-02-23,05:16:49
39.972069,116.333521,0,-52,39867.2200694444,2009-02-23,05:16:54
39.972069,116.333521,0,-52,39867.2201041667,2009-02-23,05:16:57
39.972068,116.333514,0,-52,39867.2201273148,2009-02-23,05:16:59
39.97207,116.333505,0,-52,39867.2201851852,2009-02-23,05:17:04
39.971986,116.333493,0,-64,39867.2202430556,2009-02-23,05:17:09
39.971942,116.333488,0,-70,39867.2202546296,2009-02-23,05:17:10
39.971895,116.33347,0,-75,39867.2202662037,2009-02-23,05:17:11
39.971847,116.333458,0,-79,39867.2202777778,2009-02-23,05:17:12
39.971801,116.333467,0,-77,39867.2203356481,2009-02-23,05:17:17
39.971716,116.333475,0,-85,39867.2203472222,2009-02-23,05:17:18
39.971651,116.333481,0,-91,39867.2203587963,2009-02-23,05:17:19
39.97158,116.33348,0,-97,39867.2203703704,2009-02-23,05:17:20
39.971497,116.333477,0,-104,39867.2203819444,2009-02-23,05:17:21
39.971417,116.33349,0,-110,39867.2203935185,2009-02-23,05:17:22
39.97136,116.333494,0,-116,39867.2204050926,2009-02-23,05:17:23
39.971301,116.333492,0,-122,39867.2204166667,2009-02-23,05:17:24
39.971226,116.333495,0,-130,39867.2204282407,2009-02-23,05:17:25
39.971182,116.333489,0,-137,39867.2204398148,2009-02-23,05:17:26
39.971128,116.333493,0,-142,39867.2204513889,2009-02-23,05:17:27
39.971079,116.33349,0,-147,39867.220462963,2009-02-23,05:17:28
39.970997,116.333468,0,-155,39867.2204976852,2009-02-23,05:17:31
39.970937,116.333457,0,-160,39867.2205208333,2009-02-23,05:17:33
39.970866,116.333434,0,-164,39867.2205555556,2009-02-23,05:17:36
39.97082,116.333431,0,-167,39867.2205787037,2009-02-23,05:17:38
39.97077,116.333423,0,-170,39867.2206018518,2009-02-23,05:17:40
39.970708,116.333444,0,-173,39867.2206365741,2009-02-23,05:17:43
39.970659,116.333455,0,-178,39867.2206597222,2009-02-23,05:17:45
39.97065,116.333468,0,-186,39867.2207175926,2009-02-23,05:17:50
39.970658,116.333428,0,-194,39867.220775463,2009-02-23,05:17:55
39.970639,116.333388,0,-207,39867.2208333333,2009-02-23,05:18:00
39.970614,116.333364,0,-213,39867.2208912037,2009-02-23,05:18:05
39.970614,116.333364,0,-213,39867.2209259259,2009-02-23,05:18:08
39.97061,116.333361,0,-213,39867.2209490741,2009-02-23,05:18:10
39.970601,116.333364,0,-215,39867.2210069444,2009-02-23,05:18:15
39.970649,116.33334,0,-219,39867.2210532407,2009-02-23,05:18:19
39.97073,116.333316,0,-216,39867.221087963,2009-02-23,05:18:22
39.970808,116.333307,0,-214,39867.2211111111,2009-02-23,05:18:24
39.970865,116.333307,0,-211,39867.2211226852,2009-02-23,05:18:25
39.970911,116.33331,0,-209,39867.2211342593,2009-02-23,05:18:26
39.970958,116.333313,0,-207,39867.2211458333,2009-02-23,05:18:27
39.971002,116.333333,0,-204,39867.2211805556,2009-02-23,05:18:30
39.971003,116.333368,0,-202,39867.2212384259,2009-02-23,05:18:35
39.971098,116.333372,0,-197,39867.2212731481,2009-02-23,05:18:38
39.971202,116.333374,0,-192,39867.2212962963,2009-02-23,05:18:40
39.971287,116.333363,0,-188,39867.2213078704,2009-02-23,05:18:41
39.971334,116.333345,0,-184,39867.2213425926,2009-02-23,05:18:44
39.971376,116.333322,0,-182,39867.2213541667,2009-02-23,05:18:45
39.971371,116.333281,0,-177,39867.221412037,2009-02-23,05:18:50
39.971296,116.333279,0,-178,39867.2214236111,2009-02-23,05:18:51
39.971223,116.333279,0,-179,39867.2214351852,2009-02-23,05:18:52
39.971159,116.333287,0,-180,39867.2214467593,2009-02-23,05:18:53
39.971073,116.333296,0,-181,39867.2214583333,2009-02-23,05:18:54
39.971024,116.333297,0,-182,39867.2214699074,2009-02-23,05:18:55
39.971036,116.333294,0,-186,39867.2215277778,2009-02-23,05:19:00
39.971091,116.333285,0,-186,39867.2215625,2009-02-23,05:19:03
39.971134,116.333243,0,-184,39867.2216087963,2009-02-23,05:19:07
39.971125,116.33321,0,-182,39867.2216666667,2009-02-23,05:19:12
39.971185,116.3332,0,-179,39867.2217013889,2009-02-23,05:19:15
39.971248,116.333217,0,-177,39867.2217361111,2009-02-23,05:19:18
39.971317,116.333232,0,-174,39867.2217708333,2009-02-23,05:19:21
39.971379,116.33324,0,-171,39867.2217939815,2009-02-23,05:19:23
39.971481,116.333246,0,-165,39867.2218171296,2009-02-23,05:19:25
39.97155,116.333251,0,-161,39867.2218287037,2009-02-23,05:19:26
39.971629,116.333252,0,-157,39867.2218402778,2009-02-23,05:19:27
39.971725,116.333265,0,-152,39867.2218518518,2009-02-23,05:19:28
39.971904,116.333277,0,-147,39867.2218634259,2009-02-23,05:19:29
39.97199,116.333246,0,-138,39867.2219097222,2009-02-23,05:19:33
39.972033,116.333237,0,-128,39867.2219444444,2009-02-23,05:19:36
39.971967,116.333226,0,-116,39867.2219791667,2009-02-23,05:19:39
39.971924,116.333221,0,-112,39867.2219907407,2009-02-23,05:19:40
39.971854,116.333213,0,-105,39867.2220138889,2009-02-23,05:19:42
39.971803,116.333211,0,-96,39867.222037037,2009-02-23,05:19:44
39.971762,116.333211,0,-87,39867.2220601852,2009-02-23,05:19:46
39.971746,116.333202,0,-70,39867.2220949074,2009-02-23,05:19:49
39.97178,116.333172,0,-52,39867.2221296296,2009-02-23,05:19:52
39.971802,116.333165,0,-37,39867.2221643519,2009-02-23,05:19:55
39.971786,116.333158,0,-17,39867.2222222222,2009-02-23,05:20:00
39.971803,116.333178,0,-3,39867.2222569444,2009-02-23,05:20:03
39.971853,116.333201,0,5,39867.2222916667,2009-02-23,05:20:06
39.971908,116.333202,0,14,39867.2223263889,2009-02-23,05:20:09
39.971968,116.333186,0,21,39867.222349537,2009-02-23,05:20:11
39.972025,116.333166,0,27,39867.2223726852,2009-02-23,05:20:13
39.972075,116.333142,0,36,39867.2223958333,2009-02-23,05:20:15
39.972113,116.333118,0,48,39867.2224189815,2009-02-23,05:20:17
39.972147,116.333122,0,59,39867.2224421296,2009-02-23,05:20:19
39.972195,116.333142,0,67,39867.2224652778,2009-02-23,05:20:21
39.972245,116.33315,0,71,39867.2224768519,2009-02-23,05:20:22
39.972311,116.333202,0,80,39867.2225,2009-02-23,05:20:24
39.972421,116.33323,0,86,39867.2225115741,2009-02-23,05:20:25
39.972803,116.333292,0,96,39867.2225347222,2009-02-23,05:20:27
39.972823,116.333341,0,106,39867.2225578704,2009-02-23,05:20:29
39.972811,116.333394,0,115,39867.2225925926,2009-02-23,05:20:32
39.972788,116.333443,0,124,39867.2226273148,2009-02-23,05:20:35
39.97279,116.333515,0,132,39867.2226736111,2009-02-23,05:20:39
39.972823,116.333564,0,134,39867.2226967593,2009-02-23,05:20:41
39.972869,116.333628,0,142,39867.2227314815,2009-02-23,05:20:44
39.972782,116.333631,0,141,39867.2227430556,2009-02-23,05:20:45
39.972639,116.33369,0,137,39867.2227546296,2009-02-23,05:20:46
39.972603,116.333698,0,148,39867.2228009259,2009-02-23,05:20:50
39.972584,116.333685,0,152,39867.2228587963,2009-02-23,05:20:55
39.97258,116.333687,0,152,39867.2229166667,2009-02-23,05:21:00
39.97258,116.333687,0,152,39867.2229513889,2009-02-23,05:21:03
39.972575,116.333691,0,152,39867.222974537,2009-02-23,05:21:05
39.972543,116.333693,0,142,39867.2230324074,2009-02-23,05:21:10
39.97249,116.333691,0,128,39867.2230555556,2009-02-23,05:21:12
39.972428,116.333692,0,110,39867.2230787037,2009-02-23,05:21:14
39.972379,116.333702,0,94,39867.2231018519,2009-02-23,05:21:16
39.972354,116.333724,0,81,39867.2231365741,2009-02-23,05:21:19
39.972414,116.333752,0,82,39867.2231828704,2009-02-23,05:21:23
39.972469,116.333757,0,90,39867.2232060185,2009-02-23,05:21:25
39.972515,116.333778,0,97,39867.2232407407,2009-02-23,05:21:28
39.972575,116.33377,0,95,39867.223275463,2009-02-23,05:21:31
39.97261,116.333768,0,84,39867.2233333333,2009-02-23,05:21:36
39.972664,116.33376,0,83,39867.2233796296,2009-02-23,05:21:40
39.972745,116.333698,0,91,39867.2234259259,2009-02-23,05:21:44
39.972793,116.333685,0,94,39867.2234606481,2009-02-23,05:21:47
39.972845,116.333681,0,96,39867.2234953704,2009-02-23,05:21:50
39.972878,116.333679,0,99,39867.2235532407,2009-02-23,05:21:55
39.972925,116.333641,0,101,39867.223599537,2009-02-23,05:21:59
39.972963,116.333637,0,107,39867.2236574074,2009-02-23,05:22:04
39.972957,116.333613,0,108,39867.2237152778,2009-02-23,05:22:09
39.97296,116.333625,0,108,39867.2237731481,2009-02-23,05:22:14
39.97303,116.333602,0,116,39867.2238310185,2009-02-23,05:22:19
39.973115,116.333343,0,156,39867.2238541667,2009-02-23,05:22:21
39.973126,116.333233,0,168,39867.2238657407,2009-02-23,05:22:22
39.973185,116.333164,0,180,39867.2238773148,2009-02-23,05:22:23
39.973368,116.333154,0,168,39867.2238888889,2009-02-23,05:22:24
39.973486,116.333139,0,163,39867.223900463,2009-02-23,05:22:25
39.97358,116.333121,0,160,39867.223912037,2009-02-23,05:22:26
39.973695,116.333104,0,151,39867.2239236111,2009-02-23,05:22:27
39.973788,116.333082,0,146,39867.2239351852,2009-02-23,05:22:28
39.973867,116.333073,0,146,39867.2239467593,2009-02-23,05:22:29
39.973918,116.333067,0,142,39867.2239583333,2009-02-23,05:22:30
39.973976,116.333064,0,141,39867.2239699074,2009-02-23,05:22:31
39.974027,116.333062,0,146,39867.2239814815,2009-02-23,05:22:32
39.974072,116.333056,0,161,39867.2240046296,2009-02-23,05:22:34
39.974112,116.333032,0,166,39867.2240393519,2009-02-23,05:22:37
39.974156,116.333022,0,165,39867.2240625,2009-02-23,05:22:39
39.974139,116.333057,0,176,39867.2241203704,2009-02-23,05:22:44
39.974092,116.333095,0,185,39867.2241319444,2009-02-23,05:22:45
39.974039,116.33313,0,194,39867.2241435185,2009-02-23,05:22:46
39.97397,116.333189,0,206,39867.2241666667,2009-02-23,05:22:48
39.973927,116.333223,0,214,39867.2241782407,2009-02-23,05:22:49
39.973888,116.33325,0,222,39867.2241898148,2009-02-23,05:22:50
39.973849,116.333273,0,230,39867.2242013889,2009-02-23,05:22:51
39.973806,116.333299,0,238,39867.224212963,2009-02-23,05:22:52
39.973694,116.333342,0,253,39867.2242361111,2009-02-23,05:22:54
39.973511,116.33343,0,273,39867.2242708333,2009-02-23,05:22:57
39.973459,116.333448,0,278,39867.2242824074,2009-02-23,05:22:58
39.973418,116.333473,0,300,39867.2243055556,2009-02-23,05:23:00
39.97333,116.333538,0,323,39867.2243171296,2009-02-23,05:23:01
39.973265,116.333582,0,341,39867.2243287037,2009-02-23,05:23:02
39.973205,116.333615,0,355,39867.2243402778,2009-02-23,05:23:03
39.973211,116.333569,0,341,39867.2243981481,2009-02-23,05:23:08
39.973188,116.333541,0,339,39867.2244560185,2009-02-23,05:23:13
39.973124,116.333547,0,352,39867.2244791667,2009-02-23,05:23:15
39.973084,116.333542,0,361,39867.224525463,2009-02-23,05:23:19
39.973133,116.333511,0,365,39867.2245601852,2009-02-23,05:23:22
39.973174,116.333476,0,360,39867.2246180556,2009-02-23,05:23:27
39.973228,116.333466,0,350,39867.2246643519,2009-02-23,05:23:31
39.973283,116.333458,0,347,39867.2246875,2009-02-23,05:23:33
39.973316,116.333444,0,344,39867.2247453704,2009-02-23,05:23:38
39.973316,116.333444,0,344,39867.2247800926,2009-02-23,05:23:41
39.973317,116.33345,0,344,39867.2248032407,2009-02-23,05:23:43
39.973379,116.333473,0,351,39867.2248263889,2009-02-23,05:23:45
39.973432,116.333493,0,360,39867.224849537,2009-02-23,05:23:47
39.973487,116.333502,0,371,39867.2248726852,2009-02-23,05:23:49
39.973487,116.333502,0,371,39867.2248958333,2009-02-23,05:23:51
39.973488,116.333494,0,391,39867.2249189815,2009-02-23,05:23:53
39.973438,116.333482,0,401,39867.2249537037,2009-02-23,05:23:56
39.97338,116.333495,0,416,39867.2249768519,2009-02-23,05:23:58
39.973339,116.333506,0,428,39867.2250231481,2009-02-23,05:24:02
39.973353,116.333513,0,426,39867.2250810185,2009-02-23,05:24:07
39.973388,116.333483,0,419,39867.2251041667,2009-02-23,05:24:09
39.973413,116.333453,0,414,39867.225162037,2009-02-23,05:24:14
39.973467,116.333415,0,405,39867.2251967593,2009-02-23,05:24:17
39.973517,116.333379,0,392,39867.2252199074,2009-02-23,05:24:19
39.97357,116.333339,0,374,39867.2252430556,2009-02-23,05:24:21
39.973622,116.33331,0,363,39867.2252662037,2009-02-23,05:24:23
39.973683,116.333286,0,356,39867.2252893519,2009-02-23,05:24:25
39.973725,116.333271,0,349,39867.2253125,2009-02-23,05:24:27
39.973762,116.333256,0,332,39867.2253472222,2009-02-23,05:24:30
39.973823,116.333239,0,328,39867.2253703704,2009-02-23,05:24:32
39.973888,116.333242,0,328,39867.2253935185,2009-02-23,05:24:34
39.973941,116.333242,0,321,39867.2254166667,2009-02-23,05:24:36
39.973988,116.333235,0,314,39867.2254282407,2009-02-23,05:24:37
39.974037,116.333206,0,293,39867.2254513889,2009-02-23,05:24:39
39.974088,116.333195,0,279,39867.225474537,2009-02-23,05:24:41
39.974152,116.333163,0,270,39867.2254861111,2009-02-23,05:24:42
39.974237,116.333107,0,253,39867.2254976852,2009-02-23,05:24:43
39.974325,116.333046,0,235,39867.2255092593,2009-02-23,05:24:44
39.974431,116.332969,0,212,39867.2255208333,2009-02-23,05:24:45
39.974494,116.332954,0,189,39867.2255439815,2009-02-23,05:24:47
39.974558,116.332942,0,175,39867.2255555556,2009-02-23,05:24:48
39.974638,116.332931,0,167,39867.2255671296,2009-02-23,05:24:49
39.974698,116.332921,0,158,39867.2255787037,2009-02-23,05:24:50
39.974795,116.332864,0,135,39867.2255902778,2009-02-23,05:24:51
39.974847,116.332845,0,108,39867.2256134259,2009-02-23,05:24:53
39.974918,116.332757,0,67,39867.2256365741,2009-02-23,05:24:55
39.974985,116.332729,0,53,39867.2256944444,2009-02-23,05:25:00
39.975048,116.332713,0,49,39867.2257175926,2009-02-23,05:25:02
39.975098,116.332705,0,55,39867.2257523148,2009-02-23,05:25:05
39.974993,116.33272,0,81,39867.225787037,2009-02-23,05:25:08
39.975065,116.332625,0,62,39867.2258449074,2009-02-23,05:25:13
39.975149,116.33258,0,53,39867.2258912037,2009-02-23,05:25:17
39.975186,116.332537,0,41,39867.2259027778,2009-02-23,05:25:18
39.975254,116.332506,0,34,39867.2259259259,2009-02-23,05:25:20
39.975303,116.332493,0,32,39867.2259490741,2009-02-23,05:25:22
39.975343,116.332506,0,39,39867.2260069444,2009-02-23,05:25:27
39.975355,116.332507,0,55,39867.2260648148,2009-02-23,05:25:32
39.975508,116.332513,0,59,39867.2261805556,2009-02-23,05:25:42
39.975414,116.332571,0,75,39867.2261921296,2009-02-23,05:25:43
39.975339,116.332625,0,99,39867.2262152778,2009-02-23,05:25:45
39.975277,116.332634,0,77,39867.2262384259,2009-02-23,05:25:47
39.975219,116.33267,0,81,39867.22625,2009-02-23,05:25:48
39.975216,116.332727,0,79,39867.2263078704,2009-02-23,05:25:53
39.975275,116.332752,0,67,39867.2263541667,2009-02-23,05:25:57
39.975154,116.332802,0,85,39867.226412037,2009-02-23,05:26:02
39.975137,116.332801,0,97,39867.2264699074,2009-02-23,05:26:07
39.975135,116.332786,0,104,39867.2265277778,2009-02-23,05:26:12
39.975113,116.3328,0,110,39867.2265856481,2009-02-23,05:26:17
