# Supplementary material for: Research on differential privacy protection method based on user tendency
Source: PLoS One. 2023 Oct 26;18(10):e0288823. doi: 10.1371/journal.pone.0288823 (PMC10602288; doi:10.1371/journal.pone.0288823)
Supplement: S2 Data — (ZIP) [file pone.0288823.s002.zip › Data 5-2/022/Trajectory/20090305004834.plt]

Geolife trajectory
WGS 84
Altitude is in Feet
Reserved 3
0,2,255,My Track,0,0,2,8421376
0
39.968886,116.302093,0,435,39877.0337268518,2009-03-05,00:48:34
39.968926,116.302337,0,438,39877.0337384259,2009-03-05,00:48:35
39.969035,116.302523,0,418,39877.03375,2009-03-05,00:48:36
39.96927,116.302503,0,344,39877.0337615741,2009-03-05,00:48:37
39.96935,116.302426,0,306,39877.0337847222,2009-03-05,00:48:39
39.969343,116.30234,0,283,39877.0337962963,2009-03-05,00:48:40
39.969383,116.302382,0,285,39877.0338310185,2009-03-05,00:48:43
39.969416,116.302419,0,290,39877.0338657407,2009-03-05,00:48:46
39.969441,116.302425,0,299,39877.0339236111,2009-03-05,00:48:51
39.969372,116.302394,0,304,39877.0339467593,2009-03-05,00:48:53
39.969318,116.302379,0,306,39877.0340046296,2009-03-05,00:48:58
39.969288,116.302266,0,306,39877.0340393518,2009-03-05,00:49:01
39.969281,116.302167,0,305,39877.0340740741,2009-03-05,00:49:04
39.969302,116.302078,0,301,39877.0340972222,2009-03-05,00:49:06
39.969327,116.301995,0,297,39877.0341203704,2009-03-05,00:49:08
39.969343,116.301921,0,293,39877.0341435185,2009-03-05,00:49:10
39.969356,116.301858,0,292,39877.0341666667,2009-03-05,00:49:12
39.969362,116.301773,0,290,39877.0342013889,2009-03-05,00:49:15
39.969376,116.301706,0,287,39877.0342361111,2009-03-05,00:49:18
39.96939,116.301636,0,285,39877.0342708333,2009-03-05,00:49:21
39.969395,116.301558,0,285,39877.0343171296,2009-03-05,00:49:25
39.969335,116.301509,0,285,39877.034375,2009-03-05,00:49:30
39.969335,116.301509,0,285,39877.0344097222,2009-03-05,00:49:33
39.969328,116.301514,0,279,39877.0344328704,2009-03-05,00:49:35
39.969352,116.301492,0,264,39877.0344907407,2009-03-05,00:49:40
39.969381,116.301465,0,254,39877.0345486111,2009-03-05,00:49:45
39.969389,116.301445,0,248,39877.0346064815,2009-03-05,00:49:50
39.969409,116.301425,0,244,39877.0346643519,2009-03-05,00:49:55
39.969416,116.301395,0,243,39877.0347222222,2009-03-05,00:50:00
39.969456,116.301384,0,248,39877.0347800926,2009-03-05,00:50:05
39.969488,116.301371,0,249,39877.034837963,2009-03-05,00:50:10
39.969504,116.301333,0,251,39877.0348958333,2009-03-05,00:50:15
39.969512,116.301293,0,254,39877.0349537037,2009-03-05,00:50:20
39.969525,116.301233,0,257,39877.0350115741,2009-03-05,00:50:25
39.96956,116.301134,0,260,39877.0350694444,2009-03-05,00:50:30
39.969565,116.301062,0,257,39877.0351041667,2009-03-05,00:50:33
39.969557,116.301034,0,266,39877.035162037,2009-03-05,00:50:38
39.969557,116.301018,0,272,39877.0352199074,2009-03-05,00:50:43
39.969555,116.300994,0,273,39877.0352777778,2009-03-05,00:50:48
39.96957,116.300989,0,274,39877.0353356482,2009-03-05,00:50:53
39.969646,116.300959,0,274,39877.0353703704,2009-03-05,00:50:56
39.969688,116.300946,0,271,39877.0354282407,2009-03-05,00:51:01
39.969694,116.300942,0,272,39877.0354861111,2009-03-05,00:51:06
39.969688,116.300945,0,272,39877.0355439815,2009-03-05,00:51:11
39.969688,116.300945,0,272,39877.0355787037,2009-03-05,00:51:14
39.969681,116.300951,0,272,39877.0356018519,2009-03-05,00:51:16
39.969604,116.300947,0,271,39877.0356597222,2009-03-05,00:51:21
39.969533,116.300963,0,271,39877.0356712963,2009-03-05,00:51:22
39.969493,116.300967,0,274,39877.0357291667,2009-03-05,00:51:27
39.969815,116.30073,0,275,39877.035775463,2009-03-05,00:51:31
39.969851,116.300726,0,277,39877.0358333333,2009-03-05,00:51:36
39.96987,116.300702,0,280,39877.0358912037,2009-03-05,00:51:41
39.969883,116.300693,0,280,39877.0359490741,2009-03-05,00:51:46
39.969894,116.300687,0,283,39877.0360069444,2009-03-05,00:51:51
39.969918,116.300685,0,284,39877.0360648148,2009-03-05,00:51:56
39.969926,116.300685,0,285,39877.0361226852,2009-03-05,00:52:01
39.969926,116.300685,0,285,39877.0361574074,2009-03-05,00:52:04
39.969933,116.300685,0,285,39877.0361805556,2009-03-05,00:52:06
39.969965,116.30064,0,289,39877.0362152778,2009-03-05,00:52:09
39.970052,116.300524,0,293,39877.0362268519,2009-03-05,00:52:10
39.969832,116.300726,0,260,39877.0422106481,2009-03-05,01:00:47
39.969789,116.300693,0,258,39877.0422569444,2009-03-05,01:00:51
39.969753,116.300654,0,257,39877.0423032407,2009-03-05,01:00:55
39.969708,116.300628,0,255,39877.042349537,2009-03-05,01:00:59
39.96967,116.300623,0,250,39877.0424074074,2009-03-05,01:01:04
39.969621,116.300617,0,246,39877.0424537037,2009-03-05,01:01:08
39.969562,116.30063,0,242,39877.0424884259,2009-03-05,01:01:11
39.969532,116.300679,0,233,39877.0425347222,2009-03-05,01:01:15
39.969521,116.300738,0,222,39877.0425694444,2009-03-05,01:01:18
39.969493,116.300777,0,214,39877.0426041667,2009-03-05,01:01:21
39.969464,116.300832,0,212,39877.0426388889,2009-03-05,01:01:24
39.969437,116.300888,0,203,39877.0426967593,2009-03-05,01:01:29
39.969438,116.30095,0,200,39877.0427314815,2009-03-05,01:01:32
39.969445,116.301017,0,190,39877.0427777778,2009-03-05,01:01:36
39.969452,116.301069,0,182,39877.0428240741,2009-03-05,01:01:40
39.969469,116.301127,0,179,39877.0428472222,2009-03-05,01:01:42
39.969485,116.301184,0,173,39877.0428935185,2009-03-05,01:01:46
39.969481,116.301243,0,172,39877.0429282407,2009-03-05,01:01:49
39.969491,116.301302,0,172,39877.0429513889,2009-03-05,01:01:51
39.969496,116.301348,0,163,39877.0430092593,2009-03-05,01:01:56
39.969503,116.301405,0,158,39877.0430555556,2009-03-05,01:02:00
39.969481,116.301469,0,153,39877.0430902778,2009-03-05,01:02:03
39.969491,116.301539,0,151,39877.0431365741,2009-03-05,01:02:07
39.969526,116.301588,0,149,39877.0431712963,2009-03-05,01:02:10
39.969556,116.301649,0,152,39877.0432060185,2009-03-05,01:02:13
39.969586,116.301706,0,155,39877.0432407407,2009-03-05,01:02:16
39.969594,116.301759,0,168,39877.043287037,2009-03-05,01:02:20
39.969617,116.301816,0,174,39877.0433217593,2009-03-05,01:02:23
39.969645,116.301868,0,180,39877.0433564815,2009-03-05,01:02:26
39.96964,116.301912,0,188,39877.0434143519,2009-03-05,01:02:31
39.969598,116.301921,0,196,39877.0434606481,2009-03-05,01:02:35
39.969538,116.301899,0,201,39877.0434953704,2009-03-05,01:02:38
39.969467,116.30186,0,205,39877.0435185185,2009-03-05,01:02:40
39.969407,116.301847,0,210,39877.0435532407,2009-03-05,01:02:43
39.969354,116.30182,0,214,39877.0435763889,2009-03-05,01:02:45
39.969306,116.3018,0,218,39877.043599537,2009-03-05,01:02:47
39.969259,116.30178,0,223,39877.0436226852,2009-03-05,01:02:49
39.969218,116.301791,0,233,39877.0436805556,2009-03-05,01:02:54
39.969222,116.3018,0,237,39877.0437384259,2009-03-05,01:02:59
39.969255,116.301851,0,241,39877.04375,2009-03-05,01:03:00
39.96928,116.3019,0,245,39877.0437847222,2009-03-05,01:03:03
39.969302,116.301938,0,254,39877.0438425926,2009-03-05,01:03:08
39.969338,116.301975,0,262,39877.043900463,2009-03-05,01:03:13
39.969372,116.302013,0,267,39877.0439351852,2009-03-05,01:03:16
39.969414,116.30202,0,278,39877.0439930556,2009-03-05,01:03:21
39.969436,116.302066,0,286,39877.0440509259,2009-03-05,01:03:26
39.969457,116.302091,0,293,39877.0441087963,2009-03-05,01:03:31
39.969477,116.302104,0,299,39877.0441666667,2009-03-05,01:03:36
39.969477,116.302104,0,299,39877.0442013889,2009-03-05,01:03:39
39.969469,116.302109,0,303,39877.044224537,2009-03-05,01:03:41
39.969453,116.302086,0,304,39877.0442824074,2009-03-05,01:03:46
39.969453,116.302086,0,304,39877.0443171296,2009-03-05,01:03:49
39.969448,116.302085,0,305,39877.0443402778,2009-03-05,01:03:51
39.969365,116.302187,0,306,39877.0443634259,2009-03-05,01:03:53
39.9694,116.302068,0,307,39877.0443865741,2009-03-05,01:03:55
39.969484,116.302188,0,307,39877.0444097222,2009-03-05,01:03:57
39.969548,116.302171,0,308,39877.0444212963,2009-03-05,01:03:58
39.969525,116.302221,0,309,39877.0444444444,2009-03-05,01:04:00
39.96962,116.302337,0,310,39877.0444675926,2009-03-05,01:04:02
39.969655,116.302461,0,311,39877.0445023148,2009-03-05,01:04:05
39.969686,116.302543,0,311,39877.0445138889,2009-03-05,01:04:06
39.96971,116.302628,0,311,39877.044525463,2009-03-05,01:04:07
39.969738,116.302689,0,310,39877.044537037,2009-03-05,01:04:08
39.969777,116.302774,0,310,39877.0445601852,2009-03-05,01:04:10
39.969827,116.302823,0,311,39877.0445833333,2009-03-05,01:04:12
39.969896,116.302856,0,311,39877.0446064815,2009-03-05,01:04:14
39.969935,116.302892,0,311,39877.0446180556,2009-03-05,01:04:15
39.969991,116.302993,0,323,39877.0446527778,2009-03-05,01:04:18
39.97004,116.303091,0,337,39877.0446759259,2009-03-05,01:04:20
39.970097,116.303099,0,346,39877.0446990741,2009-03-05,01:04:22
39.970147,116.303113,0,348,39877.0447337963,2009-03-05,01:04:25
39.970209,116.303134,0,346,39877.0447569444,2009-03-05,01:04:27
39.970286,116.303145,0,348,39877.0448148148,2009-03-05,01:04:32
39.970301,116.303198,0,344,39877.0448263889,2009-03-05,01:04:33
39.970346,116.303234,0,338,39877.0448842593,2009-03-05,01:04:38
39.970359,116.3033,0,332,39877.0449189815,2009-03-05,01:04:41
39.97036,116.303362,0,325,39877.0449537037,2009-03-05,01:04:44
39.970355,116.303439,0,318,39877.0449768519,2009-03-05,01:04:46
39.97031,116.303432,0,318,39877.0450115741,2009-03-05,01:04:49
39.970245,116.303406,0,317,39877.0450347222,2009-03-05,01:04:51
39.970201,116.303377,0,312,39877.0450810185,2009-03-05,01:04:55
39.970199,116.303302,0,306,39877.0451041667,2009-03-05,01:04:57
39.970235,116.30332,0,302,39877.045162037,2009-03-05,01:05:02
39.970284,116.303356,0,307,39877.0451967593,2009-03-05,01:05:05
39.97034,116.303402,0,305,39877.0452314815,2009-03-05,01:05:08
39.970395,116.303438,0,306,39877.0452662037,2009-03-05,01:05:11
39.970443,116.303445,0,308,39877.0453009259,2009-03-05,01:05:14
39.970498,116.303451,0,310,39877.0453472222,2009-03-05,01:05:18
39.970548,116.303462,0,314,39877.0453935185,2009-03-05,01:05:22
39.9706,116.303509,0,316,39877.0454282407,2009-03-05,01:05:25
39.97064,116.303547,0,319,39877.045474537,2009-03-05,01:05:29
39.970673,116.303539,0,324,39877.0455324074,2009-03-05,01:05:34
39.970703,116.303606,0,326,39877.0455902778,2009-03-05,01:05:39
39.970713,116.303613,0,326,39877.0456481481,2009-03-05,01:05:44
39.970753,116.303641,0,324,39877.0457060185,2009-03-05,01:05:49
39.970757,116.303679,0,325,39877.0457638889,2009-03-05,01:05:54
39.97082,116.303734,0,324,39877.0458101852,2009-03-05,01:05:58
39.970858,116.303769,0,323,39877.0458333333,2009-03-05,01:06:00
39.97089,116.303804,0,328,39877.0458912037,2009-03-05,01:06:05
39.970928,116.303848,0,332,39877.0459375,2009-03-05,01:06:09
39.970939,116.303903,0,338,39877.0459953704,2009-03-05,01:06:14
39.970961,116.303958,0,341,39877.0460300926,2009-03-05,01:06:17
39.971005,116.304031,0,341,39877.0460648148,2009-03-05,01:06:20
39.971068,116.304082,0,342,39877.046087963,2009-03-05,01:06:22
39.971118,116.304129,0,342,39877.0461111111,2009-03-05,01:06:24
39.97124,116.304133,0,344,39877.0461342593,2009-03-05,01:06:26
39.971296,116.304162,0,345,39877.0461574074,2009-03-05,01:06:28
39.971342,116.304168,0,346,39877.0461689815,2009-03-05,01:06:29
39.971396,116.304213,0,346,39877.0461921296,2009-03-05,01:06:31
39.971437,116.30426,0,348,39877.0462268519,2009-03-05,01:06:34
39.971431,116.304321,0,358,39877.04625,2009-03-05,01:06:36
39.97145,116.30439,0,364,39877.0462847222,2009-03-05,01:06:39
39.97143,116.304456,0,369,39877.0463310185,2009-03-05,01:06:43
39.971391,116.304521,0,366,39877.0463657407,2009-03-05,01:06:46
39.971418,116.304582,0,362,39877.046400463,2009-03-05,01:06:49
39.97137,116.304604,0,360,39877.0464583333,2009-03-05,01:06:54
39.971349,116.304625,0,359,39877.0465162037,2009-03-05,01:06:59
39.971347,116.304634,0,358,39877.0465740741,2009-03-05,01:07:04
39.971337,116.304631,0,358,39877.0466319444,2009-03-05,01:07:09
39.96993,116.303611,0,410,39877.0474074074,2009-03-05,01:08:16
39.969969,116.303573,0,367,39877.0474189815,2009-03-05,01:08:17
39.969954,116.303573,0,367,39877.0474768518,2009-03-05,01:08:22
39.969959,116.30361,0,369,39877.0475347222,2009-03-05,01:08:27
39.969946,116.30368,0,368,39877.0475694444,2009-03-05,01:08:30
39.970972,116.304728,0,336,39877.0476041667,2009-03-05,01:08:33
39.971085,116.304821,0,331,39877.0476157407,2009-03-05,01:08:34
39.971145,116.304881,0,320,39877.0476273148,2009-03-05,01:08:35
39.971196,116.304913,0,299,39877.0476388889,2009-03-05,01:08:36
39.971284,116.30495,0,284,39877.047662037,2009-03-05,01:08:38
39.971325,116.304988,0,273,39877.0476736111,2009-03-05,01:08:39
39.97136,116.305014,0,264,39877.0476851852,2009-03-05,01:08:40
39.971407,116.305061,0,249,39877.0477083333,2009-03-05,01:08:42
39.971426,116.305112,0,236,39877.0477314815,2009-03-05,01:08:44
39.971393,116.305157,0,230,39877.0477893518,2009-03-05,01:08:49
39.971399,116.305178,0,235,39877.0478472222,2009-03-05,01:08:54
39.971399,116.305178,0,235,39877.0478819444,2009-03-05,01:08:57
39.971401,116.30518,0,235,39877.0479050926,2009-03-05,01:08:59
39.97141,116.305183,0,235,39877.047962963,2009-03-05,01:09:04
39.971452,116.305158,0,234,39877.0479976852,2009-03-05,01:09:07
39.971495,116.305134,0,233,39877.0480439815,2009-03-05,01:09:11
39.971525,116.305135,0,233,39877.0481018518,2009-03-05,01:09:16
39.971558,116.305124,0,233,39877.0481597222,2009-03-05,01:09:21
39.971603,116.305135,0,232,39877.0482175926,2009-03-05,01:09:26
39.971622,116.305124,0,231,39877.048275463,2009-03-05,01:09:31
39.971621,116.305083,0,231,39877.0483333333,2009-03-05,01:09:36
39.971621,116.305083,0,231,39877.0483680556,2009-03-05,01:09:39
39.971629,116.305079,0,231,39877.0483912037,2009-03-05,01:09:41
39.971642,116.305078,0,231,39877.0484490741,2009-03-05,01:09:46
39.971674,116.305062,0,230,39877.0485069444,2009-03-05,01:09:51
39.971711,116.305033,0,230,39877.0485648148,2009-03-05,01:09:56
39.97176,116.305021,0,231,39877.0486226852,2009-03-05,01:10:01
39.971779,116.305023,0,230,39877.0486805556,2009-03-05,01:10:06
39.971739,116.305061,0,229,39877.0487152778,2009-03-05,01:10:09
39.971657,116.305131,0,226,39877.0487384259,2009-03-05,01:10:11
39.971639,116.30513,0,224,39877.0487962963,2009-03-05,01:10:16
39.971625,116.305138,0,226,39877.0488541667,2009-03-05,01:10:21
39.971593,116.305174,0,237,39877.0488773148,2009-03-05,01:10:23
39.971583,116.30518,0,246,39877.0489351852,2009-03-05,01:10:28
39.971567,116.305182,0,248,39877.0489930556,2009-03-05,01:10:33
39.971519,116.305156,0,245,39877.0490509259,2009-03-05,01:10:38
39.971495,116.30512,0,246,39877.0491087963,2009-03-05,01:10:43
39.971492,116.305079,0,249,39877.0491666667,2009-03-05,01:10:48
39.971467,116.305029,0,256,39877.049224537,2009-03-05,01:10:53
39.971449,116.304988,0,262,39877.0492824074,2009-03-05,01:10:58
39.971441,116.304938,0,272,39877.0493402778,2009-03-05,01:11:03
39.97146,116.304897,0,281,39877.0493865741,2009-03-05,01:11:07
39.971484,116.304835,0,290,39877.0494444444,2009-03-05,01:11:12
39.97147,116.3048,0,301,39877.0495023148,2009-03-05,01:11:17
39.9715,116.304747,0,303,39877.0495601852,2009-03-05,01:11:22
39.971478,116.304695,0,306,39877.0496064815,2009-03-05,01:11:26
39.971446,116.304634,0,312,39877.0496643518,2009-03-05,01:11:31
39.971406,116.304579,0,317,39877.0496990741,2009-03-05,01:11:34
39.971345,116.304538,0,323,39877.0497337963,2009-03-05,01:11:37
39.971298,116.304486,0,328,39877.0497800926,2009-03-05,01:11:41
39.971269,116.304442,0,333,39877.0498148148,2009-03-05,01:11:44
39.971259,116.304373,0,342,39877.0498726852,2009-03-05,01:11:49
39.971297,116.304331,0,335,39877.0499074074,2009-03-05,01:11:52
39.971298,116.304273,0,338,39877.0499652778,2009-03-05,01:11:57
39.971294,116.304213,0,339,39877.0500115741,2009-03-05,01:12:01
39.971297,116.304149,0,343,39877.0500694444,2009-03-05,01:12:06
39.971256,116.304087,0,347,39877.0501157407,2009-03-05,01:12:10
39.971198,116.304057,0,348,39877.0501388889,2009-03-05,01:12:12
39.971169,116.30401,0,351,39877.0501851852,2009-03-05,01:12:16
39.971194,116.303983,0,353,39877.0502430556,2009-03-05,01:12:21
39.971186,116.303925,0,352,39877.0502893519,2009-03-05,01:12:25
39.971186,116.303925,0,352,39877.0503240741,2009-03-05,01:12:28
39.971184,116.303919,0,352,39877.0503472222,2009-03-05,01:12:30
39.971201,116.303868,0,347,39877.0504050926,2009-03-05,01:12:35
39.971252,116.303862,0,345,39877.0504513889,2009-03-05,01:12:39
39.971234,116.303883,0,341,39877.0505092593,2009-03-05,01:12:44
39.971234,116.303883,0,341,39877.0505439815,2009-03-05,01:12:47
39.971238,116.303884,0,341,39877.0505671296,2009-03-05,01:12:49
39.971222,116.303819,0,334,39877.0506134259,2009-03-05,01:12:53
39.971158,116.303781,0,328,39877.0506712963,2009-03-05,01:12:58
39.971115,116.303762,0,327,39877.0507060185,2009-03-05,01:13:01
39.971118,116.303743,0,328,39877.0507638889,2009-03-05,01:13:06
39.971125,116.303691,0,331,39877.0508217593,2009-03-05,01:13:11
39.971125,116.303657,0,334,39877.0508796296,2009-03-05,01:13:16
39.971097,116.30361,0,342,39877.0509259259,2009-03-05,01:13:20
39.971072,116.303556,0,345,39877.0509606482,2009-03-05,01:13:23
39.971032,116.303506,0,345,39877.0509837963,2009-03-05,01:13:25
39.97101,116.303473,0,347,39877.0510416667,2009-03-05,01:13:30
39.970983,116.30341,0,344,39877.051087963,2009-03-05,01:13:34
39.970939,116.303345,0,344,39877.0511226852,2009-03-05,01:13:37
39.970909,116.303259,0,347,39877.0511689815,2009-03-05,01:13:41
39.970887,116.303202,0,347,39877.0512037037,2009-03-05,01:13:44
39.970885,116.303124,0,349,39877.05125,2009-03-05,01:13:48
39.970853,116.303055,0,351,39877.0512731481,2009-03-05,01:13:50
39.970851,116.302909,0,346,39877.0513078704,2009-03-05,01:13:53
39.970935,116.302814,0,344,39877.0513310185,2009-03-05,01:13:55
39.970927,116.302732,0,343,39877.0513541667,2009-03-05,01:13:57
39.970927,116.302644,0,340,39877.0513773148,2009-03-05,01:13:59
39.970885,116.302572,0,337,39877.051400463,2009-03-05,01:14:01
39.970928,116.302513,0,335,39877.0514236111,2009-03-05,01:14:03
39.970986,116.302481,0,334,39877.0514467593,2009-03-05,01:14:05
39.971037,116.302448,0,331,39877.0514699074,2009-03-05,01:14:07
39.971054,116.302384,0,328,39877.0514930556,2009-03-05,01:14:09
39.971091,116.302333,0,325,39877.0515162037,2009-03-05,01:14:11
39.971058,116.302278,0,323,39877.0515393519,2009-03-05,01:14:13
39.971022,116.30225,0,315,39877.0515740741,2009-03-05,01:14:16
39.970966,116.302207,0,312,39877.0515856481,2009-03-05,01:14:17
39.970916,116.302125,0,310,39877.0516203704,2009-03-05,01:14:20
39.97087,116.302109,0,307,39877.0516550926,2009-03-05,01:14:23
39.970819,116.302118,0,303,39877.0517013889,2009-03-05,01:14:27
39.970801,116.302123,0,302,39877.0517592593,2009-03-05,01:14:32
39.970759,116.302065,0,304,39877.0517939815,2009-03-05,01:14:35
39.97073,116.30207,0,305,39877.0518518519,2009-03-05,01:14:40
39.970674,116.302048,0,306,39877.0518981481,2009-03-05,01:14:44
39.970624,116.301999,0,307,39877.0519097222,2009-03-05,01:14:45
39.970585,116.301964,0,308,39877.0519212963,2009-03-05,01:14:46
39.970547,116.301959,0,308,39877.0519791667,2009-03-05,01:14:51
39.970509,116.301933,0,301,39877.052025463,2009-03-05,01:14:55
39.970509,116.301933,0,301,39877.0520601852,2009-03-05,01:14:58
39.970517,116.301939,0,297,39877.0520833333,2009-03-05,01:15:00
39.970531,116.301956,0,293,39877.0521412037,2009-03-05,01:15:05
39.970572,116.30199,0,292,39877.0521875,2009-03-05,01:15:09
39.970651,116.301952,0,300,39877.0522337963,2009-03-05,01:15:13
39.970664,116.301993,0,298,39877.0522916667,2009-03-05,01:15:18
39.97068,116.30206,0,296,39877.0523148148,2009-03-05,01:15:20
39.970702,116.302127,0,300,39877.0523726852,2009-03-05,01:15:25
39.970721,116.302186,0,298,39877.0524074074,2009-03-05,01:15:28
39.970722,116.302253,0,300,39877.0524421296,2009-03-05,01:15:31
39.970738,116.302315,0,301,39877.0524884259,2009-03-05,01:15:35
39.970755,116.302373,0,302,39877.0525347222,2009-03-05,01:15:39
39.970715,116.302397,0,305,39877.0525925926,2009-03-05,01:15:44
39.970721,116.302406,0,307,39877.052650463,2009-03-05,01:15:49
39.970676,116.302371,0,310,39877.0527083333,2009-03-05,01:15:54
39.970653,116.302325,0,311,39877.0527662037,2009-03-05,01:15:59
39.970763,116.302292,0,301,39877.0527777778,2009-03-05,01:16:00
39.970835,116.302284,0,295,39877.0527893519,2009-03-05,01:16:01
39.970851,116.302225,0,288,39877.0528240741,2009-03-05,01:16:04
39.970832,116.30217,0,285,39877.0528472222,2009-03-05,01:16:06
39.970813,116.302102,0,284,39877.0528819444,2009-03-05,01:16:09
39.970789,116.302048,0,279,39877.0529166667,2009-03-05,01:16:12
39.970741,116.301981,0,278,39877.0529398148,2009-03-05,01:16:14
39.970744,116.301923,0,271,39877.0529861111,2009-03-05,01:16:18
39.970726,116.301864,0,269,39877.0530208333,2009-03-05,01:16:21
39.970687,116.301829,0,271,39877.0530439815,2009-03-05,01:16:23
39.970648,116.301802,0,276,39877.0530902778,2009-03-05,01:16:27
39.970624,116.301791,0,276,39877.0531481481,2009-03-05,01:16:32
39.970608,116.301783,0,270,39877.0532060185,2009-03-05,01:16:37
39.97057,116.301747,0,267,39877.0532407407,2009-03-05,01:16:40
39.970522,116.301703,0,264,39877.053287037,2009-03-05,01:16:44
39.970495,116.301655,0,260,39877.0533333333,2009-03-05,01:16:48
39.970482,116.301631,0,259,39877.0533912037,2009-03-05,01:16:53
39.970428,116.301594,0,258,39877.0534375,2009-03-05,01:16:57
39.970369,116.301548,0,256,39877.0534490741,2009-03-05,01:16:58
39.970341,116.301532,0,253,39877.0535069444,2009-03-05,01:17:03
39.97027,116.301488,0,248,39877.0535648148,2009-03-05,01:17:08
39.970188,116.301428,0,244,39877.0535763889,2009-03-05,01:17:09
39.970153,116.301393,0,240,39877.0536226852,2009-03-05,01:17:13
39.970158,116.301353,0,234,39877.0536805556,2009-03-05,01:17:18
39.970139,116.301287,0,233,39877.0537384259,2009-03-05,01:17:23
39.970157,116.301219,0,226,39877.0537847222,2009-03-05,01:17:27
39.970184,116.301211,0,223,39877.0538425926,2009-03-05,01:17:32
39.970182,116.301197,0,223,39877.053900463,2009-03-05,01:17:37
39.970184,116.301196,0,223,39877.0539583333,2009-03-05,01:17:42
39.970185,116.301194,0,223,39877.0540162037,2009-03-05,01:17:47
39.970184,116.30119,0,223,39877.0540740741,2009-03-05,01:17:52
39.970184,116.30119,0,223,39877.0541087963,2009-03-05,01:17:55
39.970185,116.30119,0,223,39877.0541319444,2009-03-05,01:17:57
39.970185,116.301179,0,223,39877.0541898148,2009-03-05,01:18:02
39.970185,116.301179,0,223,39877.054224537,2009-03-05,01:18:05
39.970184,116.301175,0,223,39877.0542476852,2009-03-05,01:18:07
39.970192,116.301165,0,224,39877.0543055556,2009-03-05,01:18:12
39.970195,116.30116,0,225,39877.0543634259,2009-03-05,01:18:17
39.970199,116.301158,0,224,39877.0544212963,2009-03-05,01:18:22
39.9702,116.301155,0,224,39877.0544791667,2009-03-05,01:18:27
39.970206,116.301153,0,223,39877.054537037,2009-03-05,01:18:32
39.970206,116.301153,0,223,39877.0545717593,2009-03-05,01:18:35
39.970207,116.30115,0,223,39877.0545949074,2009-03-05,01:18:37
39.970207,116.301141,0,223,39877.0546527778,2009-03-05,01:18:42
39.97021,116.301135,0,223,39877.0547106481,2009-03-05,01:18:47
39.97021,116.301135,0,223,39877.0547453704,2009-03-05,01:18:50
39.970212,116.301132,0,224,39877.0547685185,2009-03-05,01:18:52
39.970222,116.301126,0,224,39877.0548263889,2009-03-05,01:18:57
39.97021,116.300526,0,304,39877.0548842593,2009-03-05,01:19:02
39.970178,116.300431,0,314,39877.0548958333,2009-03-05,01:19:03
39.970171,116.300381,0,323,39877.0549074074,2009-03-05,01:19:04
39.970117,116.300336,0,322,39877.0549189815,2009-03-05,01:19:05
39.970089,116.300289,0,320,39877.0549305556,2009-03-05,01:19:06
39.970092,116.300282,0,321,39877.0549884259,2009-03-05,01:19:11
39.970092,116.300282,0,321,39877.0550231481,2009-03-05,01:19:14
39.970098,116.300275,0,323,39877.0550462963,2009-03-05,01:19:16
39.970108,116.300267,0,324,39877.0551041667,2009-03-05,01:19:21
39.970119,116.300261,0,326,39877.055162037,2009-03-05,01:19:26
39.970127,116.300255,0,328,39877.0552199074,2009-03-05,01:19:31
39.970127,116.300255,0,328,39877.0552546296,2009-03-05,01:19:34
39.970132,116.300253,0,329,39877.0552777778,2009-03-05,01:19:36
39.970136,116.300262,0,330,39877.0553356481,2009-03-05,01:19:41
39.970136,116.300262,0,330,39877.0553703704,2009-03-05,01:19:44
39.970143,116.300269,0,331,39877.0553935185,2009-03-05,01:19:46
39.970151,116.300279,0,332,39877.0554513889,2009-03-05,01:19:51
39.970135,116.300276,0,324,39877.0555092593,2009-03-05,01:19:56
39.970129,116.300265,0,326,39877.0555671296,2009-03-05,01:20:01
39.970128,116.300259,0,327,39877.055625,2009-03-05,01:20:06
39.970128,116.300256,0,328,39877.0556828704,2009-03-05,01:20:11
39.970132,116.300253,0,329,39877.0557407407,2009-03-05,01:20:16
39.970134,116.300245,0,331,39877.0557986111,2009-03-05,01:20:21
39.970134,116.300243,0,332,39877.0558564815,2009-03-05,01:20:26
39.970134,116.300243,0,332,39877.0558912037,2009-03-05,01:20:29
39.970134,116.300242,0,334,39877.0559143518,2009-03-05,01:20:31
39.970137,116.300233,0,335,39877.0559722222,2009-03-05,01:20:36
39.970142,116.300228,0,336,39877.0560300926,2009-03-05,01:20:41
39.970148,116.300222,0,337,39877.056087963,2009-03-05,01:20:46
39.970154,116.300224,0,338,39877.0561458333,2009-03-05,01:20:51
39.970154,116.300224,0,338,39877.0561805556,2009-03-05,01:20:54
39.970149,116.300229,0,337,39877.0562037037,2009-03-05,01:20:56
39.97014,116.300237,0,337,39877.0562615741,2009-03-05,01:21:01
39.970125,116.30024,0,334,39877.0563194444,2009-03-05,01:21:06
39.970119,116.300238,0,334,39877.0563773148,2009-03-05,01:21:11
39.970119,116.300238,0,334,39877.056412037,2009-03-05,01:21:14
39.970111,116.300236,0,334,39877.0564351852,2009-03-05,01:21:16
39.970092,116.300226,0,334,39877.0564930556,2009-03-05,01:21:21
39.970044,116.300193,0,334,39877.0565393518,2009-03-05,01:21:25
39.970017,116.300183,0,334,39877.0565972222,2009-03-05,01:21:30
39.970027,116.300204,0,334,39877.0566550926,2009-03-05,01:21:35
39.970079,116.300208,0,334,39877.0567013889,2009-03-05,01:21:39
39.970128,116.300202,0,334,39877.056724537,2009-03-05,01:21:41
39.970196,116.300199,0,334,39877.0567476852,2009-03-05,01:21:43
39.970248,116.300202,0,334,39877.0567592593,2009-03-05,01:21:44
39.97032,116.300208,0,334,39877.0567708333,2009-03-05,01:21:45
39.970381,116.300212,0,334,39877.0567824074,2009-03-05,01:21:46
39.970465,116.300251,0,334,39877.0567939815,2009-03-05,01:21:47
39.970529,116.300259,0,333,39877.0568055556,2009-03-05,01:21:48
39.970595,116.300255,0,334,39877.0568171296,2009-03-05,01:21:49
39.970665,116.300251,0,334,39877.0568287037,2009-03-05,01:21:50
39.970729,116.300266,0,333,39877.0568402778,2009-03-05,01:21:51
39.970791,116.300252,0,333,39877.0568518518,2009-03-05,01:21:52
39.970864,116.300246,0,333,39877.0568634259,2009-03-05,01:21:53
39.970937,116.300247,0,334,39877.056875,2009-03-05,01:21:54
39.971007,116.300242,0,335,39877.0568865741,2009-03-05,01:21:55
39.971072,116.300236,0,335,39877.0568981481,2009-03-05,01:21:56
39.971135,116.300237,0,335,39877.0569097222,2009-03-05,01:21:57
39.971197,116.300238,0,335,39877.0569212963,2009-03-05,01:21:58
39.971253,116.300238,0,336,39877.0569328704,2009-03-05,01:21:59
39.971309,116.300233,0,337,39877.0569444444,2009-03-05,01:22:00
39.971367,116.300226,0,336,39877.0569560185,2009-03-05,01:22:01
39.971419,116.300214,0,336,39877.0569675926,2009-03-05,01:22:02
39.971473,116.300205,0,335,39877.0569791667,2009-03-05,01:22:03
39.971543,116.300198,0,333,39877.0569907407,2009-03-05,01:22:04
39.971597,116.300192,0,332,39877.0570023148,2009-03-05,01:22:05
39.971644,116.300181,0,331,39877.0570138889,2009-03-05,01:22:06
39.9717,116.300175,0,332,39877.057025463,2009-03-05,01:22:07
39.97175,116.300179,0,330,39877.057037037,2009-03-05,01:22:08
39.971795,116.300177,0,328,39877.0570486111,2009-03-05,01:22:09
39.971876,116.300172,0,324,39877.0570717593,2009-03-05,01:22:11
39.971948,116.300169,0,323,39877.0570949074,2009-03-05,01:22:13
39.972015,116.30016,0,323,39877.0571180556,2009-03-05,01:22:15
39.972059,116.300177,0,322,39877.0571296296,2009-03-05,01:22:16
39.972108,116.300184,0,321,39877.0571412037,2009-03-05,01:22:17
39.972173,116.300156,0,321,39877.0571643518,2009-03-05,01:22:19
39.972221,116.300137,0,318,39877.0571759259,2009-03-05,01:22:20
39.972301,116.300123,0,317,39877.0571990741,2009-03-05,01:22:22
39.972351,116.30014,0,316,39877.0572106481,2009-03-05,01:22:23
39.972393,116.300177,0,319,39877.0572222222,2009-03-05,01:22:24
39.97248,116.300203,0,324,39877.0572453704,2009-03-05,01:22:26
39.972549,116.300263,0,329,39877.0572569444,2009-03-05,01:22:27
39.97263,116.300259,0,331,39877.0572800926,2009-03-05,01:22:29
39.972711,116.300234,0,330,39877.0573032407,2009-03-05,01:22:31
39.972782,116.300197,0,325,39877.0573263889,2009-03-05,01:22:33
39.972831,116.300192,0,318,39877.057337963,2009-03-05,01:22:34
39.9729,116.300174,0,311,39877.0573611111,2009-03-05,01:22:36
39.972953,116.300133,0,308,39877.0573842593,2009-03-05,01:22:38
39.973014,116.300101,0,300,39877.0574074074,2009-03-05,01:22:40
39.97308,116.300061,0,294,39877.0574305556,2009-03-05,01:22:42
39.973123,116.300035,0,287,39877.0574421296,2009-03-05,01:22:43
39.973165,116.300005,0,284,39877.0574537037,2009-03-05,01:22:44
39.973212,116.299987,0,281,39877.0574652778,2009-03-05,01:22:45
39.973265,116.299968,0,276,39877.0574768518,2009-03-05,01:22:46
39.973319,116.299938,0,270,39877.0574884259,2009-03-05,01:22:47
39.973369,116.299913,0,266,39877.0575,2009-03-05,01:22:48
39.973484,116.299888,0,253,39877.0575231481,2009-03-05,01:22:50
39.973542,116.299883,0,254,39877.0575347222,2009-03-05,01:22:51
39.973593,116.299879,0,245,39877.0575462963,2009-03-05,01:22:52
39.97365,116.299877,0,236,39877.0575694444,2009-03-05,01:22:54
39.97368,116.299888,0,224,39877.0575925926,2009-03-05,01:22:56
39.97371,116.299898,0,210,39877.0576157407,2009-03-05,01:22:58
39.973713,116.299897,0,201,39877.0576736111,2009-03-05,01:23:03
39.973713,116.299897,0,201,39877.0577083333,2009-03-05,01:23:06
39.973715,116.299897,0,199,39877.0577314815,2009-03-05,01:23:08
39.973732,116.299904,0,196,39877.0577893518,2009-03-05,01:23:13
39.973732,116.299904,0,196,39877.0578240741,2009-03-05,01:23:16
39.97374,116.299905,0,192,39877.0578472222,2009-03-05,01:23:18
39.97375,116.299906,0,189,39877.0579050926,2009-03-05,01:23:23
39.97376,116.299911,0,186,39877.057962963,2009-03-05,01:23:28
39.973769,116.299914,0,183,39877.0580208333,2009-03-05,01:23:33
39.97377,116.299914,0,182,39877.0580787037,2009-03-05,01:23:38
39.97377,116.299914,0,182,39877.0581134259,2009-03-05,01:23:41
39.973775,116.299916,0,181,39877.0581365741,2009-03-05,01:23:43
39.973785,116.299919,0,180,39877.0581944444,2009-03-05,01:23:48
39.973798,116.299923,0,179,39877.0582523148,2009-03-05,01:23:53
39.973819,116.299928,0,179,39877.0583101852,2009-03-05,01:23:58
39.973845,116.299933,0,178,39877.0583680556,2009-03-05,01:24:03
39.973864,116.299939,0,177,39877.0584259259,2009-03-05,01:24:08
39.973878,116.299946,0,175,39877.0584837963,2009-03-05,01:24:13
39.973886,116.29995,0,174,39877.0585416667,2009-03-05,01:24:18
39.973886,116.29995,0,174,39877.0585763889,2009-03-05,01:24:21
39.973892,116.299953,0,173,39877.058599537,2009-03-05,01:24:23
39.973904,116.299958,0,173,39877.0586574074,2009-03-05,01:24:28
39.973915,116.299962,0,172,39877.0587152778,2009-03-05,01:24:33
39.973923,116.299965,0,172,39877.0587731482,2009-03-05,01:24:38
39.973926,116.299966,0,172,39877.0588310185,2009-03-05,01:24:43
39.973932,116.299968,0,171,39877.0588888889,2009-03-05,01:24:48
39.973936,116.299969,0,171,39877.0589467593,2009-03-05,01:24:53
39.973936,116.299969,0,171,39877.0589814815,2009-03-05,01:24:56
39.973944,116.299971,0,170,39877.0590046296,2009-03-05,01:24:58
39.973961,116.299976,0,170,39877.0590625,2009-03-05,01:25:03
39.973968,116.299978,0,169,39877.0591203704,2009-03-05,01:25:08
39.973969,116.299979,0,168,39877.0591782407,2009-03-05,01:25:13
39.973977,116.299983,0,167,39877.0592361111,2009-03-05,01:25:18
39.973977,116.299984,0,166,39877.0592939815,2009-03-05,01:25:23
39.973976,116.299984,0,165,39877.0593518519,2009-03-05,01:25:28
39.973976,116.299984,0,165,39877.0593865741,2009-03-05,01:25:31
39.973968,116.299983,0,165,39877.0594097222,2009-03-05,01:25:33
39.973956,116.29998,0,165,39877.0594675926,2009-03-05,01:25:38
39.973951,116.299979,0,164,39877.059525463,2009-03-05,01:25:43
39.973951,116.299979,0,164,39877.0595601852,2009-03-05,01:25:46
39.973954,116.299982,0,164,39877.0595833333,2009-03-05,01:25:48
39.973964,116.299986,0,164,39877.0596412037,2009-03-05,01:25:53
39.973972,116.299989,0,164,39877.0596990741,2009-03-05,01:25:58
39.973972,116.299989,0,164,39877.0597337963,2009-03-05,01:26:01
39.973973,116.299989,0,164,39877.0597569444,2009-03-05,01:26:03
39.974027,116.300028,0,166,39877.0598032407,2009-03-05,01:26:07
39.974085,116.300087,0,171,39877.0598263889,2009-03-05,01:26:09
39.974169,116.30011,0,172,39877.059849537,2009-03-05,01:26:11
39.974257,116.300143,0,172,39877.0598726852,2009-03-05,01:26:13
39.974302,116.300154,0,172,39877.0598842593,2009-03-05,01:26:14
39.97439,116.300166,0,171,39877.0599074074,2009-03-05,01:26:16
39.974436,116.300173,0,171,39877.0599189815,2009-03-05,01:26:17
39.974531,116.300192,0,173,39877.0599421296,2009-03-05,01:26:19
39.97458,116.300196,0,175,39877.0599537037,2009-03-05,01:26:20
39.974632,116.300202,0,177,39877.0599652778,2009-03-05,01:26:21
39.974681,116.300205,0,181,39877.0599768519,2009-03-05,01:26:22
39.974735,116.300209,0,185,39877.0599884259,2009-03-05,01:26:23
39.974801,116.300215,0,189,39877.06,2009-03-05,01:26:24
39.974879,116.300223,0,189,39877.0600115741,2009-03-05,01:26:25
39.974951,116.300225,0,190,39877.0600231481,2009-03-05,01:26:26
39.97501,116.300213,0,192,39877.0600347222,2009-03-05,01:26:27
39.975074,116.300203,0,192,39877.0600462963,2009-03-05,01:26:28
39.975132,116.30017,0,191,39877.0600578704,2009-03-05,01:26:29
39.975193,116.300157,0,192,39877.0600694444,2009-03-05,01:26:30
39.97526,116.300141,0,190,39877.0600810185,2009-03-05,01:26:31
39.975324,116.300133,0,190,39877.0600925926,2009-03-05,01:26:32
39.975392,116.300131,0,191,39877.0601041667,2009-03-05,01:26:33
39.975459,116.300153,0,181,39877.0601157407,2009-03-05,01:26:34
39.975527,116.300143,0,182,39877.0601273148,2009-03-05,01:26:35
39.975597,116.300132,0,182,39877.0601388889,2009-03-05,01:26:36
39.975667,116.300122,0,183,39877.060150463,2009-03-05,01:26:37
39.97574,116.300101,0,183,39877.060162037,2009-03-05,01:26:38
39.97581,116.30009,0,184,39877.0601736111,2009-03-05,01:26:39
39.975851,116.300049,0,192,39877.0601851852,2009-03-05,01:26:40
39.97593,116.300039,0,194,39877.0601967593,2009-03-05,01:26:41
39.976022,116.30004,0,193,39877.0602083333,2009-03-05,01:26:42
39.976111,116.300037,0,192,39877.0602199074,2009-03-05,01:26:43
39.976209,116.300027,0,191,39877.0602314815,2009-03-05,01:26:44
39.976312,116.300023,0,188,39877.0602430556,2009-03-05,01:26:45
39.97642,116.300004,0,182,39877.0602546296,2009-03-05,01:26:46
39.976509,116.299998,0,181,39877.0602662037,2009-03-05,01:26:47
39.976594,116.299992,0,180,39877.0602777778,2009-03-05,01:26:48
39.976699,116.29996,0,173,39877.0602893519,2009-03-05,01:26:49
39.97679,116.299934,0,174,39877.0603009259,2009-03-05,01:26:50
39.976879,116.29991,0,182,39877.0603125,2009-03-05,01:26:51
39.977004,116.299857,0,172,39877.0603240741,2009-03-05,01:26:52
39.977098,116.299839,0,169,39877.0603356481,2009-03-05,01:26:53
39.977191,116.299822,0,164,39877.0603472222,2009-03-05,01:26:54
39.977287,116.299811,0,157,39877.0603587963,2009-03-05,01:26:55
39.977383,116.299783,0,153,39877.0603703704,2009-03-05,01:26:56
39.977483,116.299761,0,147,39877.0603819444,2009-03-05,01:26:57
39.977575,116.299748,0,141,39877.0603935185,2009-03-05,01:26:58
39.977648,116.299727,0,151,39877.0604050926,2009-03-05,01:26:59
39.97772,116.299711,0,160,39877.0604166667,2009-03-05,01:27:00
39.977764,116.299702,0,173,39877.0604282407,2009-03-05,01:27:01
39.977841,116.299693,0,181,39877.0604513889,2009-03-05,01:27:03
39.977893,116.299682,0,179,39877.060462963,2009-03-05,01:27:04
39.977939,116.299673,0,185,39877.060474537,2009-03-05,01:27:05
39.977996,116.299668,0,177,39877.0604861111,2009-03-05,01:27:06
39.978068,116.299643,0,185,39877.0605092593,2009-03-05,01:27:08
39.978123,116.299621,0,180,39877.0605439815,2009-03-05,01:27:11
39.978158,116.299619,0,160,39877.0605787037,2009-03-05,01:27:14
39.978152,116.299573,0,159,39877.0606365741,2009-03-05,01:27:19
39.978148,116.299558,0,158,39877.0606944444,2009-03-05,01:27:24
39.978163,116.299562,0,158,39877.0607523148,2009-03-05,01:27:29
39.978178,116.299567,0,157,39877.0608101852,2009-03-05,01:27:34
39.978193,116.299572,0,156,39877.0608680556,2009-03-05,01:27:39
39.97826,116.299553,0,152,39877.0609259259,2009-03-05,01:27:44
39.978337,116.299644,0,154,39877.0609490741,2009-03-05,01:27:46
39.978379,116.299717,0,157,39877.0609606481,2009-03-05,01:27:47
39.978429,116.299748,0,156,39877.0609722222,2009-03-05,01:27:48
39.978535,116.299805,0,157,39877.0609953704,2009-03-05,01:27:50
39.978594,116.299828,0,157,39877.0610069444,2009-03-05,01:27:51
39.978674,116.299812,0,158,39877.0610300926,2009-03-05,01:27:53
39.978724,116.299802,0,157,39877.0610416667,2009-03-05,01:27:54
39.97878,116.299794,0,156,39877.0610532407,2009-03-05,01:27:55
39.978832,116.299786,0,155,39877.0610648148,2009-03-05,01:27:56
39.978912,116.299762,0,147,39877.061087963,2009-03-05,01:27:58
39.978991,116.299745,0,132,39877.0611111111,2009-03-05,01:28:00
39.979036,116.299724,0,125,39877.0611342593,2009-03-05,01:28:02
39.979081,116.299727,0,116,39877.0611574074,2009-03-05,01:28:04
39.979121,116.299732,0,103,39877.0612152778,2009-03-05,01:28:09
39.979143,116.29973,0,95,39877.0612731481,2009-03-05,01:28:14
39.979163,116.29972,0,87,39877.0613310185,2009-03-05,01:28:19
39.979176,116.299715,0,79,39877.0613888889,2009-03-05,01:28:24
39.979187,116.299711,0,71,39877.0614467593,2009-03-05,01:28:29
39.979197,116.299694,0,65,39877.0615046296,2009-03-05,01:28:34
39.979203,116.299667,0,61,39877.0615625,2009-03-05,01:28:39
39.979393,116.299408,0,61,39877.0615856481,2009-03-05,01:28:41
39.979472,116.299401,0,62,39877.0615972222,2009-03-05,01:28:42
39.979566,116.299458,0,63,39877.0616087963,2009-03-05,01:28:43
39.979602,116.299414,0,65,39877.0616319444,2009-03-05,01:28:45
39.979653,116.299426,0,68,39877.0616435185,2009-03-05,01:28:46
39.979694,116.299408,0,73,39877.0616666667,2009-03-05,01:28:48
39.979708,116.299344,0,90,39877.0616782407,2009-03-05,01:28:49
39.979722,116.299306,0,103,39877.0617013889,2009-03-05,01:28:51
39.979772,116.299394,0,109,39877.0617361111,2009-03-05,01:28:54
39.979796,116.299444,0,112,39877.0617476852,2009-03-05,01:28:55
39.979859,116.299452,0,117,39877.0617939815,2009-03-05,01:28:59
39.979905,116.299498,0,121,39877.0618171296,2009-03-05,01:29:01
39.979912,116.299557,0,126,39877.0618518519,2009-03-05,01:29:04
39.97994,116.299618,0,126,39877.0618865741,2009-03-05,01:29:07
39.979929,116.299681,0,135,39877.0619212963,2009-03-05,01:29:10
39.979929,116.299681,0,135,39877.0619560185,2009-03-05,01:29:13
39.979926,116.299683,0,134,39877.0619791667,2009-03-05,01:29:15
39.979925,116.299708,0,138,39877.062037037,2009-03-05,01:29:20
39.979968,116.299727,0,146,39877.0620949074,2009-03-05,01:29:25
39.980022,116.299688,0,145,39877.0621296296,2009-03-05,01:29:28
39.980069,116.299635,0,142,39877.0621759259,2009-03-05,01:29:32
39.980074,116.299679,0,145,39877.0622337963,2009-03-05,01:29:37
39.980066,116.299681,0,145,39877.0622916667,2009-03-05,01:29:42
39.980066,116.299681,0,145,39877.0623263889,2009-03-05,01:29:45
39.980061,116.299681,0,145,39877.062349537,2009-03-05,01:29:47
39.980015,116.299693,0,149,39877.0624074074,2009-03-05,01:29:52
39.979979,116.2997,0,151,39877.0624652778,2009-03-05,01:29:57
39.979935,116.29967,0,155,39877.0625115741,2009-03-05,01:30:01
39.979892,116.29964,0,158,39877.0625578704,2009-03-05,01:30:05
39.979909,116.29955,0,154,39877.0625810185,2009-03-05,01:30:07
39.979942,116.299472,0,153,39877.0626041667,2009-03-05,01:30:09
39.979946,116.299427,0,156,39877.062662037,2009-03-05,01:30:14
39.979941,116.299412,0,157,39877.0627199074,2009-03-05,01:30:19
39.979936,116.299401,0,158,39877.0627777778,2009-03-05,01:30:24
39.979936,116.299401,0,158,39877.0628125,2009-03-05,01:30:27
39.979929,116.299393,0,160,39877.0628356481,2009-03-05,01:30:29
39.979919,116.29939,0,162,39877.0628935185,2009-03-05,01:30:34
39.979887,116.29945,0,163,39877.0629398148,2009-03-05,01:30:38
39.979852,116.299514,0,166,39877.062962963,2009-03-05,01:30:40
39.979819,116.29957,0,167,39877.0629861111,2009-03-05,01:30:42
39.979794,116.299637,0,176,39877.0630208333,2009-03-05,01:30:45
39.979773,116.299649,0,190,39877.0630671296,2009-03-05,01:30:49
39.979766,116.299661,0,198,39877.063125,2009-03-05,01:30:54
39.979766,116.299661,0,198,39877.0631597222,2009-03-05,01:30:57
39.979761,116.299662,0,202,39877.0631828704,2009-03-05,01:30:59
39.979836,116.299636,0,201,39877.0632291667,2009-03-05,01:31:03
39.9799,116.299639,0,201,39877.0632523148,2009-03-05,01:31:05
39.979938,116.299616,0,207,39877.0632638889,2009-03-05,01:31:06
39.980003,116.299618,0,211,39877.063287037,2009-03-05,01:31:08
39.980075,116.29964,0,215,39877.0633101852,2009-03-05,01:31:10
39.980143,116.299653,0,217,39877.0633333333,2009-03-05,01:31:12
39.980196,116.299671,0,219,39877.0633564815,2009-03-05,01:31:14
39.980243,116.299661,0,221,39877.0633796296,2009-03-05,01:31:16
39.980288,116.299695,0,222,39877.0634143518,2009-03-05,01:31:19
39.980393,116.299681,0,225,39877.0634606481,2009-03-05,01:31:23
39.980469,116.29965,0,223,39877.0634722222,2009-03-05,01:31:24
39.980562,116.299623,0,221,39877.0634837963,2009-03-05,01:31:25
39.980661,116.299619,0,221,39877.0634953704,2009-03-05,01:31:26
39.980737,116.299582,0,221,39877.0635069444,2009-03-05,01:31:27
39.980794,116.299562,0,221,39877.0635185185,2009-03-05,01:31:28
39.98085,116.299529,0,222,39877.0635300926,2009-03-05,01:31:29
39.980902,116.299515,0,223,39877.0635416667,2009-03-05,01:31:30
39.980969,116.299511,0,224,39877.0635532407,2009-03-05,01:31:31
39.981041,116.299512,0,225,39877.0635648148,2009-03-05,01:31:32
39.981146,116.299507,0,226,39877.0635763889,2009-03-05,01:31:33
39.981246,116.299507,0,227,39877.063587963,2009-03-05,01:31:34
39.981332,116.299516,0,228,39877.063599537,2009-03-05,01:31:35
39.981411,116.299517,0,229,39877.0636111111,2009-03-05,01:31:36
39.981489,116.299512,0,229,39877.0636226852,2009-03-05,01:31:37
39.981559,116.299496,0,230,39877.0636342593,2009-03-05,01:31:38
39.98162,116.299463,0,234,39877.0636458333,2009-03-05,01:31:39
39.981688,116.299438,0,237,39877.0636574074,2009-03-05,01:31:40
39.981735,116.2994,0,238,39877.0636689815,2009-03-05,01:31:41
39.981784,116.299331,0,239,39877.0636921296,2009-03-05,01:31:43
39.981884,116.299313,0,233,39877.0637037037,2009-03-05,01:31:44
39.981961,116.299295,0,230,39877.0637152778,2009-03-05,01:31:45
39.982017,116.299267,0,228,39877.0637268518,2009-03-05,01:31:46
39.982078,116.299219,0,226,39877.0637384259,2009-03-05,01:31:47
39.982129,116.299188,0,224,39877.06375,2009-03-05,01:31:48
39.982242,116.299092,0,219,39877.0637731481,2009-03-05,01:31:50
39.982309,116.29906,0,214,39877.0637847222,2009-03-05,01:31:51
39.982403,116.299016,0,208,39877.0637962963,2009-03-05,01:31:52
39.982494,116.29899,0,204,39877.0638078704,2009-03-05,01:31:53
39.982564,116.298953,0,199,39877.0638194444,2009-03-05,01:31:54
39.982617,116.298926,0,195,39877.0638310185,2009-03-05,01:31:55
39.982712,116.29891,0,192,39877.0638425926,2009-03-05,01:31:56
39.982786,116.298905,0,189,39877.0638541667,2009-03-05,01:31:57
39.982865,116.298936,0,184,39877.0638657407,2009-03-05,01:31:58
39.982931,116.298971,0,180,39877.0638773148,2009-03-05,01:31:59
39.982975,116.298996,0,178,39877.0638888889,2009-03-05,01:32:00
39.983008,116.299035,0,174,39877.063912037,2009-03-05,01:32:02
39.983035,116.299089,0,169,39877.0639351852,2009-03-05,01:32:04
39.983078,116.299208,0,167,39877.0639583333,2009-03-05,01:32:06
39.983099,116.299289,0,167,39877.0639699074,2009-03-05,01:32:07
39.983115,116.299352,0,165,39877.0639814815,2009-03-05,01:32:08
39.983185,116.299446,0,157,39877.0639930556,2009-03-05,01:32:09
39.983191,116.299522,0,152,39877.0640046296,2009-03-05,01:32:10
39.983194,116.299597,0,153,39877.0640162037,2009-03-05,01:32:11
39.983151,116.299724,0,143,39877.0640277778,2009-03-05,01:32:12
39.983149,116.299808,0,140,39877.0640393518,2009-03-05,01:32:13
39.983155,116.299884,0,139,39877.0640509259,2009-03-05,01:32:14
39.98312,116.299975,0,132,39877.0640625,2009-03-05,01:32:15
39.983122,116.300042,0,130,39877.0640740741,2009-03-05,01:32:16
39.983118,116.300153,0,127,39877.0640972222,2009-03-05,01:32:18
39.983124,116.300215,0,127,39877.0641087963,2009-03-05,01:32:19
39.983194,116.300307,0,118,39877.0641203704,2009-03-05,01:32:20
39.983204,116.300367,0,117,39877.0641319444,2009-03-05,01:32:21
39.983218,116.300438,0,118,39877.0641435185,2009-03-05,01:32:22
39.983233,116.300527,0,121,39877.0641550926,2009-03-05,01:32:23
39.983255,116.300621,0,123,39877.0641666667,2009-03-05,01:32:24
39.983268,116.300721,0,126,39877.0641782407,2009-03-05,01:32:25
39.983294,116.300825,0,128,39877.0641898148,2009-03-05,01:32:26
39.983348,116.300929,0,128,39877.0642013889,2009-03-05,01:32:27
39.983413,116.301034,0,124,39877.064212963,2009-03-05,01:32:28
39.983469,116.301144,0,121,39877.064224537,2009-03-05,01:32:29
39.983497,116.301243,0,121,39877.0642361111,2009-03-05,01:32:30
39.983523,116.301358,0,123,39877.0642476852,2009-03-05,01:32:31
39.983537,116.30146,0,123,39877.0642592593,2009-03-05,01:32:32
39.98354,116.301535,0,122,39877.0642708333,2009-03-05,01:32:33
39.983544,116.301607,0,122,39877.0642824074,2009-03-05,01:32:34
39.983564,116.301696,0,123,39877.0642939815,2009-03-05,01:32:35
39.983564,116.301784,0,126,39877.0643055556,2009-03-05,01:32:36
39.983588,116.301874,0,125,39877.0643171296,2009-03-05,01:32:37
39.983589,116.301954,0,126,39877.0643287037,2009-03-05,01:32:38
39.983593,116.302038,0,124,39877.0643402778,2009-03-05,01:32:39
39.983601,116.302126,0,124,39877.0643518518,2009-03-05,01:32:40
39.983579,116.302207,0,123,39877.0643634259,2009-03-05,01:32:41
39.983581,116.302282,0,122,39877.064375,2009-03-05,01:32:42
39.983596,116.302361,0,122,39877.0643865741,2009-03-05,01:32:43
39.983604,116.302433,0,122,39877.0643981481,2009-03-05,01:32:44
39.983624,116.302509,0,124,39877.0644097222,2009-03-05,01:32:45
39.983632,116.302577,0,125,39877.0644212963,2009-03-05,01:32:46
39.983642,116.302648,0,126,39877.0644328704,2009-03-05,01:32:47
39.983622,116.302702,0,128,39877.0644444444,2009-03-05,01:32:48
39.983615,116.30276,0,128,39877.0644560185,2009-03-05,01:32:49
39.983639,116.302874,0,144,39877.0644791667,2009-03-05,01:32:51
39.983635,116.302966,0,154,39877.0645023148,2009-03-05,01:32:53
39.983621,116.303035,0,159,39877.0645138889,2009-03-05,01:32:54
39.983616,116.303105,0,162,39877.064525463,2009-03-05,01:32:55
39.983615,116.3032,0,165,39877.0645486111,2009-03-05,01:32:57
39.983592,116.303309,0,169,39877.0645717593,2009-03-05,01:32:59
39.983603,116.303432,0,170,39877.0645949074,2009-03-05,01:33:01
39.983627,116.303483,0,169,39877.0646064815,2009-03-05,01:33:02
39.983649,116.303566,0,165,39877.0646296296,2009-03-05,01:33:04
39.983697,116.303594,0,168,39877.0646412037,2009-03-05,01:33:05
39.983746,116.303633,0,170,39877.0646643518,2009-03-05,01:33:07
39.983774,116.303662,0,172,39877.0647222222,2009-03-05,01:33:12
39.983761,116.30367,0,170,39877.0647800926,2009-03-05,01:33:17
39.983753,116.303733,0,170,39877.0648148148,2009-03-05,01:33:20
39.983748,116.303803,0,169,39877.064837963,2009-03-05,01:33:22
39.983746,116.303886,0,168,39877.0648611111,2009-03-05,01:33:24
39.983763,116.303946,0,165,39877.0649189815,2009-03-05,01:33:29
39.983776,116.303954,0,164,39877.0649768518,2009-03-05,01:33:34
39.983776,116.303954,0,164,39877.0650115741,2009-03-05,01:33:37
39.983775,116.303953,0,164,39877.0650347222,2009-03-05,01:33:39
39.983774,116.30394,0,169,39877.0650925926,2009-03-05,01:33:44
39.983742,116.303911,0,159,39877.065150463,2009-03-05,01:33:49
39.983721,116.30386,0,157,39877.0651967593,2009-03-05,01:33:53
39.9837,116.303795,0,156,39877.0652546296,2009-03-05,01:33:58
39.983698,116.303733,0,152,39877.0653009259,2009-03-05,01:34:02
39.983699,116.303659,0,150,39877.0653587963,2009-03-05,01:34:07
39.983681,116.303599,0,148,39877.0654050926,2009-03-05,01:34:11
39.983689,116.303525,0,146,39877.0654513889,2009-03-05,01:34:15
39.983694,116.303516,0,148,39877.0655092593,2009-03-05,01:34:20
39.983693,116.303518,0,148,39877.0655671296,2009-03-05,01:34:25
39.983692,116.303515,0,148,39877.065625,2009-03-05,01:34:30
39.983692,116.303517,0,148,39877.0656828704,2009-03-05,01:34:35
39.983692,116.303517,0,148,39877.0657175926,2009-03-05,01:34:38
39.983685,116.303512,0,151,39877.0657407407,2009-03-05,01:34:40
39.983683,116.303525,0,151,39877.0657986111,2009-03-05,01:34:45
39.983671,116.303527,0,153,39877.0658564815,2009-03-05,01:34:50
39.983696,116.303607,0,156,39877.0659027778,2009-03-05,01:34:54
39.983697,116.30367,0,156,39877.0659259259,2009-03-05,01:34:56
39.983691,116.303769,0,154,39877.0659490741,2009-03-05,01:34:58
39.983688,116.303838,0,153,39877.0659606481,2009-03-05,01:34:59
39.983681,116.303915,0,152,39877.0659722222,2009-03-05,01:35:00
39.983684,116.30399,0,151,39877.0659837963,2009-03-05,01:35:01
39.983692,116.304078,0,151,39877.0659953704,2009-03-05,01:35:02
39.983711,116.304194,0,150,39877.0660069444,2009-03-05,01:35:03
39.983708,116.304304,0,152,39877.0660185185,2009-03-05,01:35:04
39.983721,116.304427,0,154,39877.0660300926,2009-03-05,01:35:05
39.98372,116.304541,0,157,39877.0660416667,2009-03-05,01:35:06
39.983715,116.304641,0,158,39877.0660532407,2009-03-05,01:35:07
39.983717,116.304728,0,159,39877.0660648148,2009-03-05,01:35:08
39.983719,116.304797,0,161,39877.0660763889,2009-03-05,01:35:09
39.98373,116.304911,0,167,39877.066099537,2009-03-05,01:35:11
39.983747,116.305012,0,173,39877.0661226852,2009-03-05,01:35:13
39.983746,116.305088,0,175,39877.0661458333,2009-03-05,01:35:15
39.983746,116.305173,0,175,39877.0661805556,2009-03-05,01:35:18
39.983734,116.305252,0,172,39877.0662037037,2009-03-05,01:35:20
39.983714,116.305323,0,171,39877.0662268519,2009-03-05,01:35:22
39.983705,116.305408,0,170,39877.06625,2009-03-05,01:35:24
39.983688,116.305518,0,172,39877.0662731482,2009-03-05,01:35:26
39.983702,116.30559,0,173,39877.0662847222,2009-03-05,01:35:27
39.983705,116.305656,0,172,39877.0662962963,2009-03-05,01:35:28
39.983729,116.305727,0,176,39877.0663078704,2009-03-05,01:35:29
39.983733,116.305789,0,179,39877.0663194444,2009-03-05,01:35:30
39.983752,116.305906,0,179,39877.0663425926,2009-03-05,01:35:32
39.983755,116.305973,0,178,39877.0663541667,2009-03-05,01:35:33
39.983763,116.306038,0,174,39877.0663657407,2009-03-05,01:35:34
39.983759,116.306097,0,175,39877.0663773148,2009-03-05,01:35:35
39.983738,116.306198,0,181,39877.066400463,2009-03-05,01:35:37
39.983736,116.30627,0,184,39877.0664236111,2009-03-05,01:35:39
39.983736,116.306349,0,179,39877.0664467593,2009-03-05,01:35:41
39.98373,116.306446,0,175,39877.0664699074,2009-03-05,01:35:43
39.983701,116.306557,0,174,39877.0664930556,2009-03-05,01:35:45
39.983714,116.30662,0,178,39877.0665046296,2009-03-05,01:35:46
39.983713,116.30669,0,180,39877.0665162037,2009-03-05,01:35:47
39.983724,116.306754,0,179,39877.0665277778,2009-03-05,01:35:48
39.983715,116.306817,0,178,39877.0665393519,2009-03-05,01:35:49
39.983715,116.30689,0,175,39877.0665509259,2009-03-05,01:35:50
39.983708,116.30697,0,173,39877.0665625,2009-03-05,01:35:51
39.983708,116.307042,0,175,39877.0665740741,2009-03-05,01:35:52
39.98371,116.307117,0,176,39877.0665856482,2009-03-05,01:35:53
39.983718,116.307197,0,177,39877.0665972222,2009-03-05,01:35:54
39.983727,116.307279,0,178,39877.0666087963,2009-03-05,01:35:55
39.983733,116.307363,0,176,39877.0666203704,2009-03-05,01:35:56
39.983731,116.30745,0,182,39877.0666319444,2009-03-05,01:35:57
39.983724,116.307544,0,187,39877.0666435185,2009-03-05,01:35:58
39.983737,116.307626,0,187,39877.0666550926,2009-03-05,01:35:59
39.983749,116.307713,0,188,39877.0666666667,2009-03-05,01:36:00
39.983753,116.307775,0,188,39877.0666782407,2009-03-05,01:36:01
39.983762,116.307833,0,191,39877.0666898148,2009-03-05,01:36:02
39.98378,116.30793,0,191,39877.066712963,2009-03-05,01:36:04
39.98381,116.307957,0,183,39877.0667708333,2009-03-05,01:36:09
39.98381,116.307954,0,183,39877.0668287037,2009-03-05,01:36:14
39.983811,116.307957,0,183,39877.0668865741,2009-03-05,01:36:19
39.983812,116.307959,0,183,39877.0669444444,2009-03-05,01:36:24
39.983812,116.307955,0,183,39877.0670023148,2009-03-05,01:36:29
39.983813,116.307954,0,183,39877.0670601852,2009-03-05,01:36:34
39.983812,116.307953,0,183,39877.0671180556,2009-03-05,01:36:39
39.983813,116.307957,0,182,39877.0671759259,2009-03-05,01:36:44
39.983814,116.307962,0,182,39877.0672337963,2009-03-05,01:36:49
39.983816,116.307964,0,183,39877.0672916667,2009-03-05,01:36:54
39.983817,116.307964,0,183,39877.067349537,2009-03-05,01:36:59
39.983818,116.307965,0,183,39877.0674074074,2009-03-05,01:37:04
39.983819,116.307966,0,183,39877.0674652778,2009-03-05,01:37:09
39.98382,116.307967,0,183,39877.0675231481,2009-03-05,01:37:14
39.983821,116.307967,0,183,39877.0675810185,2009-03-05,01:37:19
39.983821,116.307967,0,183,39877.0676157407,2009-03-05,01:37:22
39.983821,116.307971,0,183,39877.0676388889,2009-03-05,01:37:24
39.983837,116.308053,0,176,39877.067662037,2009-03-05,01:37:26
39.983826,116.308146,0,173,39877.0676851852,2009-03-05,01:37:28
39.983814,116.308268,0,173,39877.0677083333,2009-03-05,01:37:30
39.98382,116.308366,0,175,39877.0677199074,2009-03-05,01:37:31
39.983817,116.308466,0,178,39877.0677314815,2009-03-05,01:37:32
39.983828,116.308555,0,177,39877.0677430556,2009-03-05,01:37:33
39.983837,116.308647,0,176,39877.0677546296,2009-03-05,01:37:34
39.983836,116.308742,0,175,39877.0677662037,2009-03-05,01:37:35
39.983847,116.308846,0,173,39877.0677777778,2009-03-05,01:37:36
39.983837,116.308939,0,176,39877.0677893519,2009-03-05,01:37:37
39.983839,116.309028,0,176,39877.0678009259,2009-03-05,01:37:38
39.983834,116.309112,0,173,39877.0678125,2009-03-05,01:37:39
39.983838,116.309191,0,172,39877.0678240741,2009-03-05,01:37:40
39.983838,116.309259,0,171,39877.0678356481,2009-03-05,01:37:41
39.983842,116.309324,0,170,39877.0678472222,2009-03-05,01:37:42
39.983853,116.309383,0,168,39877.0678587963,2009-03-05,01:37:43
39.983873,116.309488,0,165,39877.0678819444,2009-03-05,01:37:45
39.983877,116.309604,0,165,39877.0679050926,2009-03-05,01:37:47
39.98387,116.309676,0,162,39877.0679166667,2009-03-05,01:37:48
39.983872,116.309762,0,162,39877.0679282407,2009-03-05,01:37:49
39.983871,116.309855,0,161,39877.0679398148,2009-03-05,01:37:50
39.983888,116.309954,0,161,39877.0679513889,2009-03-05,01:37:51
39.983896,116.310051,0,159,39877.067962963,2009-03-05,01:37:52
39.983908,116.310133,0,157,39877.067974537,2009-03-05,01:37:53
39.98391,116.310209,0,156,39877.0679861111,2009-03-05,01:37:54
39.983927,116.310275,0,157,39877.0679976852,2009-03-05,01:37:55
39.983941,116.310384,0,156,39877.0680208333,2009-03-05,01:37:57
39.983953,116.3105,0,155,39877.0680439815,2009-03-05,01:37:59
39.983965,116.310579,0,153,39877.0680555556,2009-03-05,01:38:00
39.983976,116.310664,0,151,39877.0680671296,2009-03-05,01:38:01
39.983989,116.310759,0,149,39877.0680787037,2009-03-05,01:38:02
39.984,116.310863,0,149,39877.0680902778,2009-03-05,01:38:03
39.98401,116.31096,0,149,39877.0681018519,2009-03-05,01:38:04
39.984012,116.311043,0,149,39877.0681134259,2009-03-05,01:38:05
39.984009,116.311115,0,151,39877.068125,2009-03-05,01:38:06
39.984019,116.311185,0,151,39877.0681365741,2009-03-05,01:38:07
39.984022,116.311256,0,152,39877.0681481481,2009-03-05,01:38:08
39.984021,116.311335,0,153,39877.0681597222,2009-03-05,01:38:09
39.984021,116.311423,0,154,39877.0681712963,2009-03-05,01:38:10
39.984019,116.311526,0,153,39877.0681828704,2009-03-05,01:38:11
39.984015,116.311641,0,154,39877.0681944444,2009-03-05,01:38:12
39.984014,116.311763,0,154,39877.0682060185,2009-03-05,01:38:13
39.984019,116.311888,0,153,39877.0682175926,2009-03-05,01:38:14
39.984017,116.312019,0,154,39877.0682291667,2009-03-05,01:38:15
39.984011,116.312142,0,157,39877.0682407407,2009-03-05,01:38:16
39.984005,116.312266,0,159,39877.0682523148,2009-03-05,01:38:17
39.984002,116.312383,0,160,39877.0682638889,2009-03-05,01:38:18
39.984002,116.312492,0,159,39877.068275463,2009-03-05,01:38:19
39.984004,116.312581,0,160,39877.068287037,2009-03-05,01:38:20
39.983994,116.312657,0,164,39877.0682986111,2009-03-05,01:38:21
39.983998,116.312725,0,164,39877.0683101852,2009-03-05,01:38:22
39.983999,116.312796,0,155,39877.0683217593,2009-03-05,01:38:23
39.984012,116.31287,0,154,39877.0683333333,2009-03-05,01:38:24
39.984009,116.312954,0,155,39877.0683449074,2009-03-05,01:38:25
39.984007,116.313052,0,156,39877.0683564815,2009-03-05,01:38:26
39.983999,116.313143,0,157,39877.0683680556,2009-03-05,01:38:27
39.984003,116.313223,0,158,39877.0683796296,2009-03-05,01:38:28
39.984033,116.313291,0,158,39877.0683912037,2009-03-05,01:38:29
39.984037,116.313365,0,155,39877.0684027778,2009-03-05,01:38:30
39.984038,116.313448,0,155,39877.0684143519,2009-03-05,01:38:31
39.984026,116.313539,0,151,39877.0684259259,2009-03-05,01:38:32
39.984035,116.313631,0,153,39877.0684375,2009-03-05,01:38:33
39.984042,116.313719,0,151,39877.0684490741,2009-03-05,01:38:34
39.984052,116.313797,0,152,39877.0684606481,2009-03-05,01:38:35
39.984051,116.313873,0,149,39877.0684722222,2009-03-05,01:38:36
39.984046,116.31396,0,144,39877.0684837963,2009-03-05,01:38:37
39.984058,116.314056,0,148,39877.0684953704,2009-03-05,01:38:38
39.984061,116.314155,0,150,39877.0685069444,2009-03-05,01:38:39
39.984057,116.314256,0,152,39877.0685185185,2009-03-05,01:38:40
39.984057,116.314355,0,153,39877.0685300926,2009-03-05,01:38:41
39.98406,116.314449,0,152,39877.0685416667,2009-03-05,01:38:42
39.984062,116.314532,0,157,39877.0685532407,2009-03-05,01:38:43
39.98407,116.314597,0,159,39877.0685648148,2009-03-05,01:38:44
39.98407,116.31466,0,160,39877.0685763889,2009-03-05,01:38:45
39.984071,116.314762,0,166,39877.068599537,2009-03-05,01:38:47
39.98407,116.314847,0,167,39877.0686342593,2009-03-05,01:38:50
39.98407,116.314909,0,167,39877.0686574074,2009-03-05,01:38:52
39.984066,116.314969,0,166,39877.0686805556,2009-03-05,01:38:54
39.984051,116.315049,0,165,39877.0687037037,2009-03-05,01:38:56
39.984049,116.31515,0,165,39877.0687268519,2009-03-05,01:38:58
39.984046,116.315247,0,159,39877.06875,2009-03-05,01:39:00
39.984056,116.315357,0,156,39877.0687731481,2009-03-05,01:39:02
39.984063,116.315421,0,155,39877.0687847222,2009-03-05,01:39:03
39.984062,116.315496,0,155,39877.0687962963,2009-03-05,01:39:04
39.984064,116.315569,0,155,39877.0688078704,2009-03-05,01:39:05
39.984065,116.315646,0,154,39877.0688194444,2009-03-05,01:39:06
39.984091,116.31573,0,155,39877.0688310185,2009-03-05,01:39:07
39.984087,116.315826,0,154,39877.0688425926,2009-03-05,01:39:08
39.984077,116.315923,0,155,39877.0688541667,2009-03-05,01:39:09
39.984084,116.316032,0,154,39877.0688657407,2009-03-05,01:39:10
39.984082,116.316145,0,156,39877.0688773148,2009-03-05,01:39:11
39.984087,116.316257,0,156,39877.0688888889,2009-03-05,01:39:12
39.98409,116.316365,0,156,39877.068900463,2009-03-05,01:39:13
39.984092,116.316476,0,155,39877.068912037,2009-03-05,01:39:14
39.984095,116.316588,0,154,39877.0689236111,2009-03-05,01:39:15
39.984098,116.3167,0,152,39877.0689351852,2009-03-05,01:39:16
39.984107,116.316827,0,149,39877.0689467593,2009-03-05,01:39:17
39.984125,116.316952,0,147,39877.0689583333,2009-03-05,01:39:18
39.984132,116.31708,0,146,39877.0689699074,2009-03-05,01:39:19
39.984136,116.317204,0,146,39877.0689814815,2009-03-05,01:39:20
39.984144,116.317327,0,147,39877.0689930556,2009-03-05,01:39:21
39.984149,116.317449,0,146,39877.0690046296,2009-03-05,01:39:22
39.984158,116.317564,0,144,39877.0690162037,2009-03-05,01:39:23
39.984168,116.317678,0,143,39877.0690277778,2009-03-05,01:39:24
39.984176,116.31779,0,145,39877.0690393519,2009-03-05,01:39:25
39.984178,116.317907,0,144,39877.0690509259,2009-03-05,01:39:26
39.984183,116.318029,0,143,39877.0690625,2009-03-05,01:39:27
39.98419,116.318157,0,142,39877.0690740741,2009-03-05,01:39:28
39.984195,116.318284,0,142,39877.0690856481,2009-03-05,01:39:29
39.984207,116.318415,0,142,39877.0690972222,2009-03-05,01:39:30
39.984209,116.318552,0,144,39877.0691087963,2009-03-05,01:39:31
39.984218,116.318699,0,143,39877.0691203704,2009-03-05,01:39:32
39.984223,116.318853,0,142,39877.0691319444,2009-03-05,01:39:33
39.984236,116.319012,0,142,39877.0691435185,2009-03-05,01:39:34
39.984247,116.319171,0,140,39877.0691550926,2009-03-05,01:39:35
39.98426,116.319321,0,140,39877.0691666667,2009-03-05,01:39:36
39.984274,116.319461,0,141,39877.0691782407,2009-03-05,01:39:37
39.984285,116.319592,0,139,39877.0691898148,2009-03-05,01:39:38
39.984296,116.319713,0,138,39877.0692013889,2009-03-05,01:39:39
39.98431,116.319821,0,138,39877.069212963,2009-03-05,01:39:40
39.984317,116.319928,0,138,39877.069224537,2009-03-05,01:39:41
39.984322,116.320047,0,136,39877.0692361111,2009-03-05,01:39:42
39.984328,116.320166,0,136,39877.0692476852,2009-03-05,01:39:43
39.984331,116.32028,0,138,39877.0692592593,2009-03-05,01:39:44
39.984334,116.320393,0,139,39877.0692708333,2009-03-05,01:39:45
39.984334,116.320512,0,140,39877.0692824074,2009-03-05,01:39:46
39.984332,116.320642,0,139,39877.0692939815,2009-03-05,01:39:47
39.984328,116.320775,0,140,39877.0693055556,2009-03-05,01:39:48
39.984334,116.32091,0,140,39877.0693171296,2009-03-05,01:39:49
39.984339,116.321049,0,139,39877.0693287037,2009-03-05,01:39:50
39.984342,116.321197,0,141,39877.0693402778,2009-03-05,01:39:51
39.984344,116.32134,0,144,39877.0693518519,2009-03-05,01:39:52
39.984347,116.321478,0,143,39877.0693634259,2009-03-05,01:39:53
39.984348,116.321617,0,143,39877.069375,2009-03-05,01:39:54
39.984342,116.321758,0,143,39877.0693865741,2009-03-05,01:39:55
39.984344,116.321914,0,143,39877.0693981481,2009-03-05,01:39:56
39.984344,116.322066,0,146,39877.0694097222,2009-03-05,01:39:57
39.984338,116.322206,0,149,39877.0694212963,2009-03-05,01:39:58
39.98434,116.322356,0,151,39877.0694328704,2009-03-05,01:39:59
39.984345,116.322496,0,152,39877.0694444444,2009-03-05,01:40:00
39.984362,116.322631,0,152,39877.0694560185,2009-03-05,01:40:01
39.984369,116.322763,0,150,39877.0694675926,2009-03-05,01:40:02
39.984374,116.322901,0,149,39877.0694791667,2009-03-05,01:40:03
39.984377,116.323038,0,151,39877.0694907407,2009-03-05,01:40:04
39.984373,116.323184,0,150,39877.0695023148,2009-03-05,01:40:05
39.984382,116.323338,0,149,39877.0695138889,2009-03-05,01:40:06
39.984378,116.323496,0,152,39877.069525463,2009-03-05,01:40:07
39.984367,116.323655,0,156,39877.069537037,2009-03-05,01:40:08
39.984362,116.323825,0,157,39877.0695486111,2009-03-05,01:40:09
39.984363,116.324003,0,157,39877.0695601852,2009-03-05,01:40:10
39.984365,116.324179,0,157,39877.0695717593,2009-03-05,01:40:11
39.984368,116.32435,0,157,39877.0695833333,2009-03-05,01:40:12
39.984369,116.324525,0,155,39877.0695949074,2009-03-05,01:40:13
39.984376,116.324702,0,156,39877.0696064815,2009-03-05,01:40:14
39.984378,116.324876,0,155,39877.0696180556,2009-03-05,01:40:15
39.984379,116.325042,0,154,39877.0696296296,2009-03-05,01:40:16
39.98437,116.325207,0,155,39877.0696412037,2009-03-05,01:40:17
39.984373,116.325373,0,156,39877.0696527778,2009-03-05,01:40:18
39.98437,116.325533,0,158,39877.0696643519,2009-03-05,01:40:19
39.984365,116.32568,0,160,39877.0696759259,2009-03-05,01:40:20
39.984372,116.325827,0,160,39877.0696875,2009-03-05,01:40:21
39.984384,116.325963,0,162,39877.0696990741,2009-03-05,01:40:22
39.984384,116.326093,0,160,39877.0697106481,2009-03-05,01:40:23
39.98439,116.326211,0,164,39877.0697222222,2009-03-05,01:40:24
39.984399,116.326326,0,163,39877.0697337963,2009-03-05,01:40:25
39.984407,116.326439,0,160,39877.0697453704,2009-03-05,01:40:26
39.984407,116.326536,0,160,39877.0697569444,2009-03-05,01:40:27
39.984406,116.326618,0,159,39877.0697685185,2009-03-05,01:40:28
39.984408,116.326697,0,162,39877.0697800926,2009-03-05,01:40:29
39.984385,116.32676,0,167,39877.0697916667,2009-03-05,01:40:30
39.984353,116.326818,0,165,39877.0698032407,2009-03-05,01:40:31
39.984303,116.326904,0,162,39877.0698263889,2009-03-05,01:40:33
39.984261,116.326929,0,155,39877.069837963,2009-03-05,01:40:34
39.984166,116.326954,0,153,39877.0698611111,2009-03-05,01:40:36
39.984097,116.326968,0,151,39877.0698726852,2009-03-05,01:40:37
39.984018,116.326991,0,147,39877.0698842593,2009-03-05,01:40:38
39.983926,116.327007,0,147,39877.0698958333,2009-03-05,01:40:39
39.983837,116.327023,0,146,39877.0699074074,2009-03-05,01:40:40
39.983745,116.327034,0,145,39877.0699189815,2009-03-05,01:40:41
39.983653,116.327058,0,143,39877.0699305556,2009-03-05,01:40:42
39.983529,116.327068,0,144,39877.0699421296,2009-03-05,01:40:43
39.983404,116.327079,0,143,39877.0699537037,2009-03-05,01:40:44
39.983259,116.327081,0,139,39877.0699652778,2009-03-05,01:40:45
39.983108,116.327074,0,142,39877.0699768519,2009-03-05,01:40:46
39.982951,116.32711,0,147,39877.0699884259,2009-03-05,01:40:47
39.982815,116.327117,0,147,39877.07,2009-03-05,01:40:48
39.982686,116.327124,0,148,39877.0700115741,2009-03-05,01:40:49
39.982566,116.327135,0,149,39877.0700231481,2009-03-05,01:40:50
39.982443,116.327149,0,152,39877.0700347222,2009-03-05,01:40:51
39.982322,116.327157,0,152,39877.0700462963,2009-03-05,01:40:52
39.982204,116.327172,0,153,39877.0700578704,2009-03-05,01:40:53
39.982107,116.327199,0,155,39877.0700694444,2009-03-05,01:40:54
39.981999,116.327192,0,157,39877.0700810185,2009-03-05,01:40:55
39.981881,116.327203,0,157,39877.0700925926,2009-03-05,01:40:56
39.981759,116.327211,0,158,39877.0701041667,2009-03-05,01:40:57
39.981613,116.327189,0,156,39877.0701157407,2009-03-05,01:40:58
39.981486,116.327188,0,155,39877.0701273148,2009-03-05,01:40:59
39.981362,116.327191,0,153,39877.0701388889,2009-03-05,01:41:00
39.981237,116.327206,0,151,39877.070150463,2009-03-05,01:41:01
39.981106,116.327213,0,150,39877.070162037,2009-03-05,01:41:02
39.980979,116.327224,0,147,39877.0701736111,2009-03-05,01:41:03
39.980852,116.327229,0,145,39877.0701851852,2009-03-05,01:41:04
39.980717,116.327233,0,145,39877.0701967593,2009-03-05,01:41:05
39.980588,116.32724,0,142,39877.0702083333,2009-03-05,01:41:06
39.980455,116.327247,0,141,39877.0702199074,2009-03-05,01:41:07
39.980325,116.327259,0,141,39877.0702314815,2009-03-05,01:41:08
39.98021,116.327269,0,142,39877.0702430556,2009-03-05,01:41:09
39.980093,116.327276,0,144,39877.0702546296,2009-03-05,01:41:10
39.979979,116.327295,0,145,39877.0702662037,2009-03-05,01:41:11
39.979872,116.32731,0,143,39877.0702777778,2009-03-05,01:41:12
39.979753,116.32731,0,143,39877.0702893519,2009-03-05,01:41:13
39.979628,116.327322,0,141,39877.0703009259,2009-03-05,01:41:14
39.979501,116.327326,0,141,39877.0703125,2009-03-05,01:41:15
39.979375,116.327345,0,139,39877.0703240741,2009-03-05,01:41:16
39.97923,116.32734,0,143,39877.0703356481,2009-03-05,01:41:17
39.9791,116.327363,0,141,39877.0703472222,2009-03-05,01:41:18
39.978934,116.327354,0,136,39877.0703587963,2009-03-05,01:41:19
39.978786,116.327363,0,136,39877.0703703704,2009-03-05,01:41:20
39.978644,116.327375,0,137,39877.0703819444,2009-03-05,01:41:21
39.978502,116.327384,0,137,39877.0703935185,2009-03-05,01:41:22
39.978374,116.327404,0,136,39877.0704050926,2009-03-05,01:41:23
39.978245,116.327424,0,135,39877.0704166667,2009-03-05,01:41:24
39.9781,116.327437,0,136,39877.0704282407,2009-03-05,01:41:25
39.977961,116.327455,0,139,39877.0704398148,2009-03-05,01:41:26
39.977836,116.327467,0,140,39877.0704513889,2009-03-05,01:41:27
39.977707,116.327486,0,144,39877.070462963,2009-03-05,01:41:28
39.977579,116.327492,0,143,39877.070474537,2009-03-05,01:41:29
39.97745,116.327497,0,145,39877.0704861111,2009-03-05,01:41:30
39.977329,116.327507,0,145,39877.0704976852,2009-03-05,01:41:31
39.97722,116.327514,0,146,39877.0705092593,2009-03-05,01:41:32
39.977112,116.327524,0,148,39877.0705208333,2009-03-05,01:41:33
39.977006,116.327526,0,151,39877.0705324074,2009-03-05,01:41:34
39.976905,116.327533,0,153,39877.0705439815,2009-03-05,01:41:35
39.976816,116.327546,0,155,39877.0705555556,2009-03-05,01:41:36
39.976733,116.327562,0,157,39877.0705671296,2009-03-05,01:41:37
39.976636,116.327561,0,162,39877.0705787037,2009-03-05,01:41:38
39.976536,116.327572,0,164,39877.0705902778,2009-03-05,01:41:39
39.976435,116.327575,0,165,39877.0706018518,2009-03-05,01:41:40
39.976338,116.32758,0,166,39877.0706134259,2009-03-05,01:41:41
39.976243,116.327578,0,168,39877.070625,2009-03-05,01:41:42
39.976133,116.327558,0,179,39877.0706365741,2009-03-05,01:41:43
39.976044,116.327533,0,182,39877.0706481481,2009-03-05,01:41:44
39.975973,116.327538,0,184,39877.0706597222,2009-03-05,01:41:45
39.975917,116.327573,0,186,39877.0706712963,2009-03-05,01:41:46
39.975826,116.327552,0,193,39877.0706828704,2009-03-05,01:41:47
39.975783,116.327567,0,194,39877.0706944444,2009-03-05,01:41:48
39.97573,116.327594,0,196,39877.0707175926,2009-03-05,01:41:50
39.975674,116.327598,0,200,39877.0707407407,2009-03-05,01:41:52
39.975633,116.32762,0,209,39877.0707986111,2009-03-05,01:41:57
39.975633,116.327621,0,213,39877.0708564815,2009-03-05,01:42:02
39.975625,116.327623,0,214,39877.0709143518,2009-03-05,01:42:07
39.975625,116.327623,0,214,39877.0709490741,2009-03-05,01:42:10
39.975619,116.327623,0,215,39877.0709722222,2009-03-05,01:42:12
39.975607,116.327619,0,215,39877.0710300926,2009-03-05,01:42:17
39.975607,116.327619,0,215,39877.0710648148,2009-03-05,01:42:20
39.975601,116.327616,0,215,39877.071087963,2009-03-05,01:42:22
39.975591,116.327616,0,215,39877.0711458333,2009-03-05,01:42:27
39.975584,116.327617,0,216,39877.0712037037,2009-03-05,01:42:32
39.975578,116.327618,0,216,39877.0712615741,2009-03-05,01:42:37
39.975571,116.327618,0,216,39877.0713194444,2009-03-05,01:42:42
39.975567,116.327618,0,216,39877.0713773148,2009-03-05,01:42:47
39.975567,116.327617,0,217,39877.0714351852,2009-03-05,01:42:52
39.975569,116.327616,0,217,39877.0714930556,2009-03-05,01:42:57
39.975572,116.327616,0,217,39877.0715509259,2009-03-05,01:43:02
39.975573,116.327615,0,217,39877.0716087963,2009-03-05,01:43:07
39.975573,116.327615,0,217,39877.0716435185,2009-03-05,01:43:10
39.975572,116.327613,0,218,39877.0716666667,2009-03-05,01:43:12
39.975515,116.32764,0,219,39877.071724537,2009-03-05,01:43:17
39.975451,116.327671,0,224,39877.0717476852,2009-03-05,01:43:19
39.975412,116.327718,0,227,39877.0717824074,2009-03-05,01:43:22
39.975373,116.327727,0,235,39877.0718055556,2009-03-05,01:43:24
39.975375,116.327739,0,238,39877.0718634259,2009-03-05,01:43:29
39.975372,116.32774,0,238,39877.0719212963,2009-03-05,01:43:34
39.975372,116.32774,0,239,39877.0719791667,2009-03-05,01:43:39
39.975371,116.32774,0,239,39877.072037037,2009-03-05,01:43:44
39.975365,116.32774,0,239,39877.0720949074,2009-03-05,01:43:49
39.975359,116.327741,0,239,39877.0721527778,2009-03-05,01:43:54
39.975353,116.327742,0,240,39877.0722106481,2009-03-05,01:43:59
39.975347,116.327742,0,240,39877.0722685185,2009-03-05,01:44:04
39.975345,116.327741,0,240,39877.0723263889,2009-03-05,01:44:09
39.975349,116.327741,0,240,39877.0723842593,2009-03-05,01:44:14
39.975348,116.32774,0,240,39877.0724421296,2009-03-05,01:44:19
39.975346,116.327742,0,241,39877.0725,2009-03-05,01:44:24
39.975346,116.327742,0,241,39877.0725578704,2009-03-05,01:44:29
39.975345,116.327743,0,241,39877.0726157407,2009-03-05,01:44:34
39.975345,116.327743,0,241,39877.072650463,2009-03-05,01:44:37
39.975345,116.327743,0,241,39877.0726736111,2009-03-05,01:44:39
39.975309,116.327793,0,243,39877.0727314815,2009-03-05,01:44:44
39.97526,116.327859,0,241,39877.0727546296,2009-03-05,01:44:46
39.975245,116.327947,0,238,39877.0727777778,2009-03-05,01:44:48
39.975238,116.328057,0,235,39877.0728009259,2009-03-05,01:44:50
39.975213,116.3281,0,225,39877.0728125,2009-03-05,01:44:51
39.975198,116.328163,0,217,39877.0728240741,2009-03-05,01:44:52
39.975182,116.328233,0,211,39877.0728356481,2009-03-05,01:44:53
39.975177,116.328319,0,208,39877.0728472222,2009-03-05,01:44:54
39.975167,116.328416,0,205,39877.0728587963,2009-03-05,01:44:55
39.975152,116.328515,0,200,39877.0728703704,2009-03-05,01:44:56
39.975141,116.328609,0,194,39877.0728819444,2009-03-05,01:44:57
39.975142,116.328712,0,191,39877.0728935185,2009-03-05,01:44:58
39.975144,116.328817,0,187,39877.0729050926,2009-03-05,01:44:59
39.975144,116.328936,0,184,39877.0729166667,2009-03-05,01:45:00
39.975139,116.329061,0,180,39877.0729282407,2009-03-05,01:45:01
39.975139,116.329198,0,177,39877.0729398148,2009-03-05,01:45:02
39.975138,116.329337,0,175,39877.0729513889,2009-03-05,01:45:03
39.975139,116.329479,0,171,39877.072962963,2009-03-05,01:45:04
39.975136,116.329626,0,169,39877.072974537,2009-03-05,01:45:05
39.975134,116.329772,0,167,39877.0729861111,2009-03-05,01:45:06
39.975136,116.329913,0,166,39877.0729976852,2009-03-05,01:45:07
39.975138,116.330045,0,164,39877.0730092593,2009-03-05,01:45:08
39.975137,116.330176,0,161,39877.0730208333,2009-03-05,01:45:09
39.975137,116.330315,0,159,39877.0730324074,2009-03-05,01:45:10
39.975137,116.330461,0,156,39877.0730439815,2009-03-05,01:45:11
39.975139,116.330613,0,152,39877.0730555556,2009-03-05,01:45:12
39.975131,116.330773,0,150,39877.0730671296,2009-03-05,01:45:13
39.975123,116.330931,0,148,39877.0730787037,2009-03-05,01:45:14
39.975105,116.331079,0,146,39877.0730902778,2009-03-05,01:45:15
39.9751,116.331218,0,148,39877.0731018518,2009-03-05,01:45:16
39.975101,116.331343,0,150,39877.0731134259,2009-03-05,01:45:17
39.975108,116.331454,0,151,39877.073125,2009-03-05,01:45:18
39.975108,116.331552,0,153,39877.0731365741,2009-03-05,01:45:19
39.975103,116.331631,0,150,39877.0731481481,2009-03-05,01:45:20
39.975108,116.331705,0,154,39877.0731597222,2009-03-05,01:45:21
39.975097,116.331763,0,152,39877.0731712963,2009-03-05,01:45:22
39.975056,116.331835,0,142,39877.0731944444,2009-03-05,01:45:24
39.975012,116.331848,0,144,39877.0732060185,2009-03-05,01:45:25
39.974936,116.331867,0,142,39877.0732291667,2009-03-05,01:45:27
39.974872,116.331874,0,143,39877.0732407407,2009-03-05,01:45:28
39.974796,116.331873,0,143,39877.0732523148,2009-03-05,01:45:29
39.974723,116.331876,0,139,39877.0732638889,2009-03-05,01:45:30
39.974636,116.331879,0,137,39877.073275463,2009-03-05,01:45:31
39.974545,116.331882,0,134,39877.073287037,2009-03-05,01:45:32
39.974455,116.331881,0,133,39877.0732986111,2009-03-05,01:45:33
39.974376,116.331881,0,134,39877.0733101852,2009-03-05,01:45:34
39.974317,116.331882,0,133,39877.0733217593,2009-03-05,01:45:35
39.974261,116.331882,0,136,39877.0733333333,2009-03-05,01:45:36
39.974184,116.331883,0,134,39877.0733564815,2009-03-05,01:45:38
39.974119,116.331887,0,132,39877.0733796296,2009-03-05,01:45:40
39.974066,116.331859,0,134,39877.0734143518,2009-03-05,01:45:43
39.974025,116.331847,0,131,39877.0734722222,2009-03-05,01:45:48
39.974011,116.331848,0,128,39877.0735300926,2009-03-05,01:45:53
39.974004,116.33185,0,125,39877.073587963,2009-03-05,01:45:58
39.974004,116.33185,0,125,39877.0736226852,2009-03-05,01:46:01
39.974011,116.331851,0,123,39877.0736458333,2009-03-05,01:46:03
39.974025,116.331854,0,123,39877.0737037037,2009-03-05,01:46:08
39.974045,116.331874,0,124,39877.0737615741,2009-03-05,01:46:13
39.974055,116.331877,0,126,39877.0738194444,2009-03-05,01:46:18
39.974055,116.331884,0,131,39877.0738773148,2009-03-05,01:46:23
39.974058,116.331892,0,134,39877.0739351852,2009-03-05,01:46:28
39.974058,116.331892,0,134,39877.0739699074,2009-03-05,01:46:31
39.974058,116.331895,0,136,39877.0739930556,2009-03-05,01:46:33
39.974039,116.331902,0,137,39877.0740509259,2009-03-05,01:46:38
39.974032,116.33191,0,138,39877.0741087963,2009-03-05,01:46:43
39.974032,116.33191,0,138,39877.0741435185,2009-03-05,01:46:46
39.974025,116.331916,0,139,39877.0741666667,2009-03-05,01:46:48
39.97401,116.331915,0,139,39877.074224537,2009-03-05,01:46:53
39.973984,116.33191,0,140,39877.0742824074,2009-03-05,01:46:58
39.973964,116.331911,0,141,39877.0743402778,2009-03-05,01:47:03
39.973938,116.331905,0,141,39877.0743981482,2009-03-05,01:47:08
39.973915,116.331888,0,141,39877.0744560185,2009-03-05,01:47:13
39.973915,116.331888,0,141,39877.0744907407,2009-03-05,01:47:16
39.97391,116.331886,0,140,39877.0745138889,2009-03-05,01:47:18
39.9739,116.331887,0,140,39877.0745717593,2009-03-05,01:47:23
39.973877,116.331885,0,141,39877.0746296296,2009-03-05,01:47:28
39.97383,116.331864,0,143,39877.0746759259,2009-03-05,01:47:32
39.973809,116.331846,0,145,39877.0747337963,2009-03-05,01:47:37
39.973789,116.331832,0,149,39877.0747916667,2009-03-05,01:47:42
39.973786,116.331833,0,150,39877.074849537,2009-03-05,01:47:47
39.973786,116.331833,0,150,39877.0748842593,2009-03-05,01:47:50
39.973782,116.331837,0,167,39877.0749074074,2009-03-05,01:47:52
39.973761,116.33185,0,182,39877.0749652778,2009-03-05,01:47:57
39.973731,116.331847,0,186,39877.0750231481,2009-03-05,01:48:02
39.973721,116.331848,0,187,39877.0750810185,2009-03-05,01:48:07
39.973717,116.331853,0,188,39877.0751388889,2009-03-05,01:48:12
39.97372,116.331853,0,188,39877.0751967593,2009-03-05,01:48:17
39.97372,116.331853,0,188,39877.0752314815,2009-03-05,01:48:20
39.973719,116.331853,0,189,39877.0752546296,2009-03-05,01:48:22
39.973522,116.333397,0,130,39877.0775578704,2009-03-05,01:51:41
39.973477,116.333646,0,55,39877.0775694444,2009-03-05,01:51:42
39.97344,116.333738,0,86,39877.0775925926,2009-03-05,01:51:44
39.973523,116.333853,0,130,39877.0776157407,2009-03-05,01:51:46
39.973565,116.333914,0,152,39877.0776273148,2009-03-05,01:51:47
39.973572,116.333962,0,169,39877.0776388889,2009-03-05,01:51:48
39.973578,116.334037,0,187,39877.077662037,2009-03-05,01:51:50
39.973558,116.334099,0,196,39877.0776967593,2009-03-05,01:51:53
39.973556,116.334438,0,255,39877.0796643518,2009-03-05,01:54:43
39.973583,116.334474,0,254,39877.0797222222,2009-03-05,01:54:48
39.973612,116.334472,0,254,39877.0797800926,2009-03-05,01:54:53
39.973572,116.334494,0,255,39877.079837963,2009-03-05,01:54:58
39.973572,116.334494,0,255,39877.0798726852,2009-03-05,01:55:01
39.973578,116.334496,0,255,39877.0798958333,2009-03-05,01:55:03
39.973627,116.334515,0,254,39877.0799537037,2009-03-05,01:55:08
39.973643,116.334515,0,254,39877.0800115741,2009-03-05,01:55:13
39.973634,116.334511,0,255,39877.0800694444,2009-03-05,01:55:18
39.973624,116.334512,0,255,39877.0801273148,2009-03-05,01:55:23
39.973594,116.334502,0,255,39877.0802430556,2009-03-05,01:55:33
39.973594,116.334502,0,255,39877.0802777778,2009-03-05,01:55:36
39.973588,116.334505,0,255,39877.0803009259,2009-03-05,01:55:38
39.973629,116.334476,0,255,39877.0803587963,2009-03-05,01:55:43
39.973627,116.334476,0,255,39877.0804166667,2009-03-05,01:55:48
39.973627,116.334476,0,255,39877.0804513889,2009-03-05,01:55:51
39.973629,116.334475,0,255,39877.080474537,2009-03-05,01:55:53
39.973652,116.334487,0,255,39877.0805324074,2009-03-05,01:55:58
39.973677,116.334508,0,255,39877.0805902778,2009-03-05,01:56:03
39.973726,116.334469,0,255,39877.0806365741,2009-03-05,01:56:07
39.973778,116.334451,0,255,39877.0806597222,2009-03-05,01:56:09
39.973833,116.334421,0,255,39877.0807060185,2009-03-05,01:56:13
39.973866,116.334408,0,255,39877.0807638889,2009-03-05,01:56:18
39.973839,116.334364,0,255,39877.0808217593,2009-03-05,01:56:23
39.973847,116.334384,0,255,39877.0808796296,2009-03-05,01:56:28
39.973892,116.334422,0,255,39877.0810532407,2009-03-05,01:56:43
39.9739,116.334419,0,255,39877.0811111111,2009-03-05,01:56:48
39.9739,116.334419,0,255,39877.0811458333,2009-03-05,01:56:51
39.973896,116.334416,0,255,39877.0811689815,2009-03-05,01:56:53
39.973852,116.334383,0,255,39877.0812037037,2009-03-05,01:56:56
39.973809,116.334356,0,255,39877.0812268518,2009-03-05,01:56:58
39.973785,116.334314,0,255,39877.0812847222,2009-03-05,01:57:03
39.973753,116.334321,0,255,39877.0813425926,2009-03-05,01:57:08
39.973765,116.334316,0,256,39877.081400463,2009-03-05,01:57:13
39.97381,116.334288,0,256,39877.0814351852,2009-03-05,01:57:16
39.97381,116.334288,0,256,39877.0814699074,2009-03-05,01:57:19
39.97381,116.334289,0,256,39877.0814930556,2009-03-05,01:57:21
39.973813,116.334305,0,256,39877.0815509259,2009-03-05,01:57:26
39.973806,116.334341,0,256,39877.0816087963,2009-03-05,01:57:31
39.973796,116.334417,0,256,39877.0816435185,2009-03-05,01:57:34
39.973772,116.334472,0,256,39877.0816666667,2009-03-05,01:57:36
39.973713,116.334555,0,256,39877.0816898148,2009-03-05,01:57:38
39.973749,116.334602,0,256,39877.081724537,2009-03-05,01:57:41
39.973752,116.334579,0,255,39877.0817824074,2009-03-05,01:57:46
39.973752,116.334579,0,255,39877.0818171296,2009-03-05,01:57:49
39.973747,116.334577,0,255,39877.0818402778,2009-03-05,01:57:51
39.973889,116.336323,0,171,39877.082349537,2009-03-05,01:58:35
39.973889,116.336323,0,171,39877.0823842593,2009-03-05,01:58:38
39.973884,116.336316,0,170,39877.0824074074,2009-03-05,01:58:40
39.973763,116.335906,0,143,39877.0824305556,2009-03-05,01:58:42
39.973817,116.335077,0,79,39877.0824421296,2009-03-05,01:58:43
39.973816,116.334793,0,43,39877.0824537037,2009-03-05,01:58:44
39.97376,116.334651,0,-8,39877.0824652778,2009-03-05,01:58:45
39.97372,116.334536,0,-54,39877.0824768519,2009-03-05,01:58:46
39.973709,116.33448,0,-66,39877.0824884259,2009-03-05,01:58:47
39.973808,116.334542,0,72,39877.0825,2009-03-05,01:58:48
39.973768,116.334524,0,35,39877.0825115741,2009-03-05,01:58:49
39.973729,116.334492,0,29,39877.0825347222,2009-03-05,01:58:51
39.973708,116.334476,0,27,39877.0825925926,2009-03-05,01:58:56
39.973712,116.334474,0,27,39877.082650463,2009-03-05,01:59:01
39.973712,116.334474,0,27,39877.0826851852,2009-03-05,01:59:04
39.973713,116.334471,0,27,39877.0827083333,2009-03-05,01:59:06
39.973704,116.334448,0,27,39877.0827662037,2009-03-05,01:59:11
39.973662,116.334405,0,30,39877.0828125,2009-03-05,01:59:15
39.973619,116.334378,0,30,39877.0828356481,2009-03-05,01:59:17
39.973564,116.334344,0,30,39877.0828703704,2009-03-05,01:59:20
39.973513,116.334316,0,30,39877.0829050926,2009-03-05,01:59:23
39.973472,116.334283,0,30,39877.0829282407,2009-03-05,01:59:25
39.973445,116.334216,0,31,39877.082962963,2009-03-05,01:59:28
39.973435,116.334144,0,32,39877.0829976852,2009-03-05,01:59:31
39.973417,116.334073,0,33,39877.0830439815,2009-03-05,01:59:35
39.973406,116.334024,0,33,39877.0831018519,2009-03-05,01:59:40
39.973468,116.333727,0,39,39877.0858217593,2009-03-05,02:03:35
39.973489,116.333669,0,39,39877.0858680556,2009-03-05,02:03:39
39.973489,116.333669,0,39,39877.0859027778,2009-03-05,02:03:42
39.973489,116.333665,0,38,39877.0859259259,2009-03-05,02:03:44
39.973479,116.333692,0,38,39877.0859837963,2009-03-05,02:03:49
39.973474,116.333678,0,38,39877.0860416667,2009-03-05,02:03:54
39.97345,116.333621,0,38,39877.086099537,2009-03-05,02:03:59
39.97349,116.333561,0,38,39877.0861574074,2009-03-05,02:04:04
39.973536,116.333541,0,38,39877.0862152778,2009-03-05,02:04:09
39.973536,116.333541,0,38,39877.08625,2009-03-05,02:04:12
39.973538,116.333548,0,38,39877.0862731481,2009-03-05,02:04:14
39.973524,116.333573,0,38,39877.0863310185,2009-03-05,02:04:19
39.973509,116.333557,0,38,39877.0863888889,2009-03-05,02:04:24
39.973491,116.333517,0,38,39877.0864467593,2009-03-05,02:04:29
39.973507,116.33353,0,38,39877.0865046296,2009-03-05,02:04:34
39.973482,116.333465,0,38,39877.0865625,2009-03-05,02:04:39
39.973485,116.33339,0,38,39877.0866087963,2009-03-05,02:04:43
39.973502,116.333331,0,38,39877.0866319444,2009-03-05,02:04:45
39.973532,116.333282,0,38,39877.0866666667,2009-03-05,02:04:48
39.973528,116.333281,0,38,39877.086724537,2009-03-05,02:04:53
39.973528,116.333281,0,38,39877.0867592593,2009-03-05,02:04:56
39.973527,116.333282,0,38,39877.0867824074,2009-03-05,02:04:58
39.973512,116.333334,0,38,39877.0868402778,2009-03-05,02:05:03
39.973498,116.333358,0,38,39877.0868981481,2009-03-05,02:05:08
39.973496,116.33336,0,38,39877.0869560185,2009-03-05,02:05:13
39.973496,116.33336,0,38,39877.0869907407,2009-03-05,02:05:16
39.973498,116.333361,0,38,39877.0870138889,2009-03-05,02:05:18
39.973512,116.333449,0,38,39877.0870717593,2009-03-05,02:05:23
39.973499,116.33353,0,37,39877.0871064815,2009-03-05,02:05:26
39.973467,116.333545,0,37,39877.0871643518,2009-03-05,02:05:31
39.973461,116.33359,0,37,39877.0872222222,2009-03-05,02:05:36
39.973468,116.333604,0,36,39877.0872800926,2009-03-05,02:05:41
39.973493,116.333585,0,36,39877.087337963,2009-03-05,02:05:46
39.973535,116.333629,0,36,39877.0873958333,2009-03-05,02:05:51
39.973549,116.333712,0,34,39877.0874884259,2009-03-05,02:05:59
39.973549,116.333712,0,34,39877.0875231481,2009-03-05,02:06:02
39.973556,116.333712,0,34,39877.0875462963,2009-03-05,02:06:04
39.973541,116.333732,0,33,39877.0876041667,2009-03-05,02:06:09
39.973504,116.333741,0,33,39877.087662037,2009-03-05,02:06:14
39.973459,116.333749,0,33,39877.0876851852,2009-03-05,02:06:16
39.973434,116.333809,0,33,39877.0877314815,2009-03-05,02:06:20
39.973411,116.333874,0,33,39877.0877893518,2009-03-05,02:06:25
39.973413,116.333875,0,33,39877.0878472222,2009-03-05,02:06:30
39.973413,116.333875,0,32,39877.0879050926,2009-03-05,02:06:35
39.973407,116.333873,0,32,39877.087962963,2009-03-05,02:06:40
39.973409,116.333872,0,32,39877.0880208333,2009-03-05,02:06:45
39.973413,116.333872,0,32,39877.0880787037,2009-03-05,02:06:50
39.973413,116.333872,0,32,39877.0881134259,2009-03-05,02:06:53
39.973418,116.333873,0,32,39877.0881365741,2009-03-05,02:06:55
39.973409,116.333874,0,31,39877.0881944444,2009-03-05,02:07:00
39.973408,116.333871,0,31,39877.0882523148,2009-03-05,02:07:05
39.973405,116.33387,0,31,39877.0883101852,2009-03-05,02:07:10
39.973408,116.333869,0,31,39877.0883680556,2009-03-05,02:07:15
39.973406,116.333868,0,31,39877.0884259259,2009-03-05,02:07:20
39.973343,116.333547,0,34,39877.0917939815,2009-03-05,02:12:11
39.973314,116.333533,0,35,39877.0918518519,2009-03-05,02:12:16
39.97332,116.333526,0,35,39877.0919097222,2009-03-05,02:12:21
39.973319,116.333524,0,35,39877.0919675926,2009-03-05,02:12:26
39.973319,116.333524,0,35,39877.0920023148,2009-03-05,02:12:29
39.973316,116.333523,0,35,39877.092025463,2009-03-05,02:12:31
39.973305,116.333523,0,35,39877.0920833333,2009-03-05,02:12:36
39.973252,116.33354,0,35,39877.0921296296,2009-03-05,02:12:40
39.973198,116.333489,0,36,39877.0921759259,2009-03-05,02:12:44
39.973167,116.333485,0,36,39877.0922337963,2009-03-05,02:12:49
39.973187,116.33345,0,37,39877.0922916667,2009-03-05,02:12:54
39.973174,116.333451,0,37,39877.092349537,2009-03-05,02:12:59
39.973124,116.333418,0,37,39877.0923958333,2009-03-05,02:13:03
39.9731,116.333372,0,38,39877.0924537037,2009-03-05,02:13:08
39.973123,116.333429,0,37,39877.0924884259,2009-03-05,02:13:11
39.973119,116.33343,0,37,39877.0925462963,2009-03-05,02:13:16
39.973119,116.33343,0,37,39877.0925810185,2009-03-05,02:13:19
39.973122,116.333432,0,37,39877.0926041667,2009-03-05,02:13:21
39.973134,116.333434,0,37,39877.092662037,2009-03-05,02:13:26
39.973184,116.333461,0,38,39877.0926967593,2009-03-05,02:13:29
39.973226,116.333493,0,38,39877.0927314815,2009-03-05,02:13:32
39.973276,116.333498,0,38,39877.0927662037,2009-03-05,02:13:35
39.973327,116.333515,0,38,39877.0928009259,2009-03-05,02:13:38
39.973353,116.333578,0,36,39877.0928356481,2009-03-05,02:13:41
39.973342,116.333644,0,34,39877.0928819444,2009-03-05,02:13:45
39.973341,116.333648,0,34,39877.0929398148,2009-03-05,02:13:50
39.973341,116.333648,0,34,39877.092974537,2009-03-05,02:13:53
39.973342,116.333652,0,32,39877.0929976852,2009-03-05,02:13:55
39.97336,116.333637,0,30,39877.0930555556,2009-03-05,02:14:00
39.973366,116.333636,0,30,39877.0931134259,2009-03-05,02:14:05
39.97337,116.333634,0,30,39877.0931712963,2009-03-05,02:14:10
39.97337,116.333634,0,30,39877.0932060185,2009-03-05,02:14:13
39.973371,116.333632,0,29,39877.0932291667,2009-03-05,02:14:15
39.973393,116.333603,0,30,39877.093287037,2009-03-05,02:14:20
39.973381,116.33358,0,30,39877.0933449074,2009-03-05,02:14:25
39.973377,116.333579,0,30,39877.0934027778,2009-03-05,02:14:30
39.973378,116.333578,0,30,39877.0934606481,2009-03-05,02:14:35
39.973384,116.333577,0,31,39877.0935185185,2009-03-05,02:14:40
39.973389,116.333575,0,31,39877.0935763889,2009-03-05,02:14:45
39.973387,116.333572,0,31,39877.0936342593,2009-03-05,02:14:50
39.973387,116.333572,0,31,39877.0936689815,2009-03-05,02:14:53
39.973381,116.33357,0,31,39877.0936921296,2009-03-05,02:14:55
39.973346,116.333569,0,29,39877.09375,2009-03-05,02:15:00
39.973356,116.333596,0,30,39877.0938078704,2009-03-05,02:15:05
39.973381,116.333604,0,30,39877.0938657407,2009-03-05,02:15:10
39.973382,116.333604,0,30,39877.0939236111,2009-03-05,02:15:15
39.973382,116.333604,0,30,39877.0939583333,2009-03-05,02:15:18
39.973388,116.333603,0,30,39877.0939814815,2009-03-05,02:15:20
39.973352,116.333601,0,32,39877.0940393518,2009-03-05,02:15:25
39.973315,116.333591,0,32,39877.0940972222,2009-03-05,02:15:30
39.973337,116.333581,0,34,39877.0941550926,2009-03-05,02:15:35
39.973381,116.33359,0,34,39877.0941782407,2009-03-05,02:15:37
39.97342,116.33359,0,37,39877.0942361111,2009-03-05,02:15:42
39.97343,116.333603,0,38,39877.0942939815,2009-03-05,02:15:47
39.973434,116.333601,0,38,39877.0943518518,2009-03-05,02:15:52
39.973433,116.3336,0,39,39877.0944097222,2009-03-05,02:15:57
39.973438,116.333599,0,39,39877.0944675926,2009-03-05,02:16:02
39.973445,116.333596,0,39,39877.094525463,2009-03-05,02:16:07
39.973445,116.333596,0,39,39877.0945601852,2009-03-05,02:16:10
39.973452,116.333594,0,40,39877.0945833333,2009-03-05,02:16:12
39.973461,116.333607,0,40,39877.0946412037,2009-03-05,02:16:17
39.973494,116.333612,0,44,39877.0946990741,2009-03-05,02:16:22
39.973479,116.333601,0,45,39877.0947569444,2009-03-05,02:16:27
39.973446,116.333559,0,46,39877.0948032407,2009-03-05,02:16:31
39.973443,116.333556,0,46,39877.0948611111,2009-03-05,02:16:36
39.973443,116.333556,0,46,39877.0948958333,2009-03-05,02:16:39
39.973446,116.333557,0,46,39877.0949189815,2009-03-05,02:16:41
39.973459,116.333557,0,46,39877.0949768518,2009-03-05,02:16:46
39.973459,116.333557,0,46,39877.0950115741,2009-03-05,02:16:49
39.973466,116.333557,0,46,39877.0950347222,2009-03-05,02:16:51
39.973475,116.333556,0,46,39877.0950925926,2009-03-05,02:16:56
39.973475,116.333556,0,46,39877.0951273148,2009-03-05,02:16:59
39.973476,116.333555,0,47,39877.095150463,2009-03-05,02:17:01
39.973479,116.333846,0,112,39877.0976273148,2009-03-05,02:20:35
39.973456,116.333908,0,113,39877.0976736111,2009-03-05,02:20:39
39.973438,116.333953,0,113,39877.0977314815,2009-03-05,02:20:44
39.973433,116.333968,0,113,39877.0977893519,2009-03-05,02:20:49
39.973435,116.333972,0,113,39877.0978472222,2009-03-05,02:20:54
39.973435,116.333972,0,113,39877.0978819444,2009-03-05,02:20:57
39.973437,116.333976,0,113,39877.0979050926,2009-03-05,02:20:59
39.973463,116.334042,0,113,39877.097962963,2009-03-05,02:21:04
39.973485,116.333976,0,115,39877.097974537,2009-03-05,02:21:05
39.973491,116.334014,0,115,39877.0980324074,2009-03-05,02:21:10
39.973498,116.333943,0,117,39877.0980439815,2009-03-05,02:21:11
39.973505,116.333858,0,118,39877.0980555556,2009-03-05,02:21:12
39.973518,116.333802,0,120,39877.0980902778,2009-03-05,02:21:15
39.973518,116.333802,0,120,39877.098125,2009-03-05,02:21:18
39.973526,116.333802,0,120,39877.0981481481,2009-03-05,02:21:20
39.973517,116.333803,0,120,39877.0982060185,2009-03-05,02:21:25
39.973507,116.333803,0,120,39877.0982638889,2009-03-05,02:21:30
39.973487,116.33376,0,124,39877.0983217593,2009-03-05,02:21:35
39.973501,116.333726,0,124,39877.0983796296,2009-03-05,02:21:40
39.973501,116.333726,0,124,39877.0984143519,2009-03-05,02:21:43
39.9735,116.333723,0,124,39877.0984375,2009-03-05,02:21:45
39.973483,116.333784,0,124,39877.0984837963,2009-03-05,02:21:49
39.973486,116.333844,0,123,39877.0985069444,2009-03-05,02:21:51
39.973496,116.333903,0,122,39877.0985300926,2009-03-05,02:21:53
39.973508,116.333916,0,122,39877.098587963,2009-03-05,02:21:58
39.973515,116.333917,0,122,39877.0986458333,2009-03-05,02:22:03
39.973515,116.333917,0,122,39877.0986805556,2009-03-05,02:22:06
39.97352,116.333919,0,122,39877.0987037037,2009-03-05,02:22:08
39.97353,116.33394,0,123,39877.0987615741,2009-03-05,02:22:13
39.973559,116.333985,0,125,39877.0988194444,2009-03-05,02:22:18
39.973601,116.33394,0,127,39877.0988773148,2009-03-05,02:22:23
39.97364,116.333901,0,128,39877.0989236111,2009-03-05,02:22:27
39.973645,116.333928,0,129,39877.0989814815,2009-03-05,02:22:32
39.973659,116.333936,0,129,39877.0990393519,2009-03-05,02:22:37
39.973659,116.333936,0,129,39877.0990740741,2009-03-05,02:22:40
39.973652,116.333933,0,129,39877.0990972222,2009-03-05,02:22:42
39.973659,116.333922,0,129,39877.0991550926,2009-03-05,02:22:47
39.973659,116.333922,0,129,39877.0991898148,2009-03-05,02:22:50
39.973656,116.333925,0,129,39877.099212963,2009-03-05,02:22:52
39.973627,116.334016,0,128,39877.0992476852,2009-03-05,02:22:55
39.973605,116.334093,0,128,39877.0992708333,2009-03-05,02:22:57
39.973591,116.334207,0,128,39877.0992939815,2009-03-05,02:22:59
39.973584,116.334331,0,129,39877.0993171296,2009-03-05,02:23:01
39.973585,116.334389,0,130,39877.0993402778,2009-03-05,02:23:03
39.973598,116.334335,0,130,39877.0993981481,2009-03-05,02:23:08
39.973559,116.334319,0,131,39877.0994560185,2009-03-05,02:23:13
39.973539,116.334369,0,134,39877.0995138889,2009-03-05,02:23:18
39.973522,116.334384,0,136,39877.0995717593,2009-03-05,02:23:23
39.973504,116.334354,0,138,39877.0996296296,2009-03-05,02:23:28
39.97349,116.334313,0,138,39877.0996875,2009-03-05,02:23:33
39.973479,116.334301,0,138,39877.0997453704,2009-03-05,02:23:38
39.973436,116.334322,0,138,39877.0998032407,2009-03-05,02:23:43
39.973382,116.334346,0,138,39877.099849537,2009-03-05,02:23:47
39.973328,116.334399,0,139,39877.0998842593,2009-03-05,02:23:50
39.97328,116.33444,0,139,39877.0999074074,2009-03-05,02:23:52
39.973234,116.33446,0,140,39877.0999305556,2009-03-05,02:23:54
39.973183,116.334461,0,141,39877.0999652778,2009-03-05,02:23:57
39.973141,116.334439,0,142,39877.1,2009-03-05,02:24:00
39.973141,116.334366,0,142,39877.1000462963,2009-03-05,02:24:04
39.973182,116.334331,0,143,39877.1000578704,2009-03-05,02:24:05
39.973194,116.334272,0,144,39877.1000810185,2009-03-05,02:24:07
39.973236,116.333572,0,145,39877.1001273148,2009-03-05,02:24:11
39.973281,116.333538,0,146,39877.1001388889,2009-03-05,02:24:12
39.973326,116.333561,0,146,39877.100150463,2009-03-05,02:24:13
39.973373,116.333539,0,148,39877.1001851852,2009-03-05,02:24:16
39.973427,116.333596,0,151,39877.1002199074,2009-03-05,02:24:19
39.973423,116.333666,0,152,39877.1002430556,2009-03-05,02:24:21
39.973406,116.333725,0,154,39877.1002662037,2009-03-05,02:24:23
39.97337,116.33379,0,155,39877.1002893519,2009-03-05,02:24:25
39.973333,116.333836,0,156,39877.1003125,2009-03-05,02:24:27
39.973273,116.333837,0,158,39877.1003356481,2009-03-05,02:24:29
39.973183,116.333877,0,160,39877.1003587963,2009-03-05,02:24:31
39.973135,116.333927,0,160,39877.1003703704,2009-03-05,02:24:32
39.973061,116.33398,0,161,39877.1003935185,2009-03-05,02:24:34
39.973017,116.334009,0,162,39877.1004282407,2009-03-05,02:24:37
39.973059,116.334014,0,164,39877.1004861111,2009-03-05,02:24:42
39.973037,116.334021,0,164,39877.1005439815,2009-03-05,02:24:47
39.973042,116.334061,0,163,39877.1006018519,2009-03-05,02:24:52
39.973064,116.334164,0,162,39877.100625,2009-03-05,02:24:54
39.973057,116.334246,0,161,39877.1006481481,2009-03-05,02:24:56
39.973075,116.334348,0,159,39877.1006712963,2009-03-05,02:24:58
39.97309,116.334436,0,158,39877.1006944444,2009-03-05,02:25:00
39.973098,116.334502,0,157,39877.1007175926,2009-03-05,02:25:02
39.973118,116.334557,0,154,39877.1007523148,2009-03-05,02:25:05
39.973119,116.334572,0,152,39877.1008101852,2009-03-05,02:25:10
39.973119,116.334593,0,153,39877.1008680556,2009-03-05,02:25:15
39.97317,116.334667,0,155,39877.1009027778,2009-03-05,02:25:18
39.973209,116.334712,0,155,39877.1009259259,2009-03-05,02:25:20
39.973253,116.33474,0,154,39877.1009606481,2009-03-05,02:25:23
39.973304,116.334731,0,154,39877.1010069444,2009-03-05,02:25:27
39.973295,116.33466,0,157,39877.1010648148,2009-03-05,02:25:32
39.973297,116.334595,0,160,39877.101099537,2009-03-05,02:25:35
39.973311,116.334533,0,162,39877.1011342593,2009-03-05,02:25:38
39.973336,116.33449,0,166,39877.1011921296,2009-03-05,02:25:43
39.973352,116.334481,0,167,39877.10125,2009-03-05,02:25:48
39.973358,116.334524,0,168,39877.1013078704,2009-03-05,02:25:53
39.97336,116.334539,0,168,39877.1013657407,2009-03-05,02:25:58
39.97336,116.334539,0,168,39877.101400463,2009-03-05,02:26:01
39.973367,116.334544,0,170,39877.1014236111,2009-03-05,02:26:03
39.9734,116.334594,0,170,39877.1014583333,2009-03-05,02:26:06
39.973427,116.33465,0,170,39877.1015046296,2009-03-05,02:26:10
39.973508,116.333825,0,114,39877.1016435185,2009-03-05,02:26:22
39.973512,116.333793,0,138,39877.1016666667,2009-03-05,02:26:24
39.973457,116.334083,0,134,39877.1017013889,2009-03-05,02:26:27
39.973458,116.334115,0,132,39877.1017592593,2009-03-05,02:26:32
39.973431,116.334162,0,139,39877.1017939815,2009-03-05,02:26:35
39.973386,116.334204,0,145,39877.1018171296,2009-03-05,02:26:37
39.973351,116.334248,0,145,39877.1018634259,2009-03-05,02:26:41
39.973304,116.334262,0,145,39877.1019212963,2009-03-05,02:26:46
39.973252,116.334236,0,144,39877.1019675926,2009-03-05,02:26:50
39.973257,116.334221,0,144,39877.102025463,2009-03-05,02:26:55
39.973304,116.33423,0,142,39877.1020717593,2009-03-05,02:26:59
39.973342,116.334182,0,138,39877.1021064815,2009-03-05,02:27:02
39.973348,116.33411,0,137,39877.1021412037,2009-03-05,02:27:05
39.973351,116.334097,0,135,39877.1021990741,2009-03-05,02:27:10
39.973361,116.33407,0,135,39877.1022569444,2009-03-05,02:27:15
39.973374,116.334021,0,134,39877.1023148148,2009-03-05,02:27:20
39.973396,116.334057,0,133,39877.1023726852,2009-03-05,02:27:25
39.973385,116.334088,0,130,39877.1024305556,2009-03-05,02:27:30
39.9734,116.334118,0,124,39877.1024884259,2009-03-05,02:27:35
39.973446,116.334104,0,122,39877.1025347222,2009-03-05,02:27:39
39.973492,116.334097,0,121,39877.1025694444,2009-03-05,02:27:42
39.973539,116.334108,0,120,39877.1026157407,2009-03-05,02:27:46
39.97357,116.334152,0,120,39877.1026736111,2009-03-05,02:27:51
39.973527,116.334176,0,121,39877.1027314815,2009-03-05,02:27:56
39.973529,116.334176,0,121,39877.1027893518,2009-03-05,02:28:01
39.973535,116.334175,0,121,39877.1028472222,2009-03-05,02:28:06
39.973539,116.334174,0,120,39877.1029050926,2009-03-05,02:28:11
39.973539,116.334174,0,120,39877.1029398148,2009-03-05,02:28:14
39.973539,116.334175,0,120,39877.102962963,2009-03-05,02:28:16
39.973542,116.334188,0,120,39877.1030208333,2009-03-05,02:28:21
39.973526,116.334189,0,119,39877.1030787037,2009-03-05,02:28:26
39.973526,116.334185,0,120,39877.1031365741,2009-03-05,02:28:31
39.973526,116.334185,0,120,39877.1032291667,2009-03-05,02:28:39
39.973528,116.334181,0,120,39877.1032523148,2009-03-05,02:28:41
39.973247,116.335032,0,119,39877.1036921296,2009-03-05,02:29:19
39.973289,116.334557,0,119,39877.1037037037,2009-03-05,02:29:20
39.973307,116.334353,0,119,39877.1037152778,2009-03-05,02:29:21
39.973325,116.334173,0,119,39877.1037268518,2009-03-05,02:29:22
39.973333,116.334089,0,119,39877.1037384259,2009-03-05,02:29:23
39.973372,116.334026,0,119,39877.1037731481,2009-03-05,02:29:26
39.973386,116.333962,0,119,39877.1037847222,2009-03-05,02:29:27
39.97341,116.333851,0,119,39877.1038078704,2009-03-05,02:29:29
39.97343,116.333787,0,119,39877.1038194444,2009-03-05,02:29:30
39.973467,116.333751,0,119,39877.1038425926,2009-03-05,02:29:32
39.973478,116.333828,0,118,39877.1038657407,2009-03-05,02:29:34
39.973456,116.333951,0,118,39877.1038773148,2009-03-05,02:29:35
39.973447,116.33402,0,118,39877.1038888889,2009-03-05,02:29:36
39.973446,116.334099,0,118,39877.103900463,2009-03-05,02:29:37
39.973446,116.334099,0,118,39877.1039351852,2009-03-05,02:29:40
39.973446,116.334104,0,118,39877.1039583333,2009-03-05,02:29:42
39.973454,116.334035,0,118,39877.1039930556,2009-03-05,02:29:45
39.973476,116.333942,0,118,39877.1040162037,2009-03-05,02:29:47
39.973499,116.333883,0,118,39877.1040393518,2009-03-05,02:29:49
39.973509,116.333947,0,119,39877.1040856481,2009-03-05,02:29:53
39.973493,116.333962,0,119,39877.1041435185,2009-03-05,02:29:58
39.973476,116.333975,0,119,39877.1042013889,2009-03-05,02:30:03
39.973488,116.333876,0,120,39877.1042476852,2009-03-05,02:30:07
39.973509,116.333799,0,120,39877.1042708333,2009-03-05,02:30:09
39.973533,116.333717,0,119,39877.1042939815,2009-03-05,02:30:11
39.973533,116.33373,0,118,39877.1043518518,2009-03-05,02:30:16
39.973517,116.333787,0,117,39877.104375,2009-03-05,02:30:18
39.973516,116.333787,0,117,39877.1044328704,2009-03-05,02:30:23
39.973523,116.333787,0,117,39877.1044907407,2009-03-05,02:30:28
39.973527,116.333789,0,117,39877.1045486111,2009-03-05,02:30:33
39.973527,116.333789,0,117,39877.1045833333,2009-03-05,02:30:36
39.973522,116.333791,0,117,39877.1046064815,2009-03-05,02:30:38
39.973498,116.333832,0,117,39877.1046643518,2009-03-05,02:30:43
39.973491,116.333813,0,117,39877.1047222222,2009-03-05,02:30:48
39.97349,116.333817,0,117,39877.1047800926,2009-03-05,02:30:53
39.973482,116.33382,0,117,39877.104837963,2009-03-05,02:30:58
39.973475,116.333823,0,117,39877.1048958333,2009-03-05,02:31:03
39.973475,116.333823,0,117,39877.1049305556,2009-03-05,02:31:06
39.973472,116.333825,0,118,39877.1049537037,2009-03-05,02:31:08
39.972942,116.332392,0,118,39877.1053125,2009-03-05,02:31:39
39.972966,116.332315,0,118,39877.1053240741,2009-03-05,02:31:40
39.973075,116.332412,0,118,39877.1053356482,2009-03-05,02:31:41
39.973111,116.332514,0,118,39877.1053472222,2009-03-05,02:31:42
39.973133,116.332588,0,118,39877.1053587963,2009-03-05,02:31:43
39.973177,116.332754,0,118,39877.1053703704,2009-03-05,02:31:44
39.97321,116.332837,0,117,39877.1053819444,2009-03-05,02:31:45
39.973253,116.332941,0,117,39877.1054166667,2009-03-05,02:31:48
39.973272,116.333004,0,117,39877.1054282407,2009-03-05,02:31:49
39.973299,116.333082,0,117,39877.1054513889,2009-03-05,02:31:51
39.973313,116.333157,0,117,39877.105474537,2009-03-05,02:31:53
39.973331,116.333253,0,117,39877.1054976852,2009-03-05,02:31:55
39.973333,116.333338,0,117,39877.1055208333,2009-03-05,02:31:57
39.973326,116.33341,0,117,39877.1055439815,2009-03-05,02:31:59
39.973326,116.33341,0,117,39877.1055787037,2009-03-05,02:32:02
39.973324,116.333414,0,117,39877.1056018519,2009-03-05,02:32:04
39.973348,116.333493,0,118,39877.1056597222,2009-03-05,02:32:09
39.973351,116.333558,0,118,39877.1056712963,2009-03-05,02:32:10
39.973363,116.333616,0,119,39877.1056944444,2009-03-05,02:32:12
39.973364,116.33362,0,120,39877.1057523148,2009-03-05,02:32:17
39.973364,116.33362,0,120,39877.105787037,2009-03-05,02:32:20
39.973367,116.333623,0,120,39877.1058101852,2009-03-05,02:32:22
39.973381,116.333699,0,120,39877.1058564815,2009-03-05,02:32:26
39.973395,116.333759,0,119,39877.1058680556,2009-03-05,02:32:27
39.973406,116.333874,0,120,39877.1058796296,2009-03-05,02:32:28
39.973416,116.333996,0,120,39877.1059027778,2009-03-05,02:32:30
39.973416,116.334067,0,121,39877.1059143519,2009-03-05,02:32:31
39.973434,116.334146,0,120,39877.1059375,2009-03-05,02:32:33
39.973453,116.334288,0,119,39877.1059837963,2009-03-05,02:32:37
39.973454,116.334367,0,119,39877.1059953704,2009-03-05,02:32:38
39.973459,116.334466,0,119,39877.1060185185,2009-03-05,02:32:40
39.973459,116.334531,0,119,39877.1060300926,2009-03-05,02:32:41
39.973457,116.334606,0,119,39877.1060532407,2009-03-05,02:32:43
39.973452,116.334689,0,119,39877.1060648148,2009-03-05,02:32:44
39.973443,116.334343,0,146,39877.1081018519,2009-03-05,02:35:40
39.973431,116.334285,0,148,39877.1081365741,2009-03-05,02:35:43
39.973445,116.334226,0,150,39877.1081828704,2009-03-05,02:35:47
39.973469,116.334161,0,152,39877.1082291667,2009-03-05,02:35:51
39.973452,116.334109,0,154,39877.108287037,2009-03-05,02:35:56
39.973451,116.334087,0,156,39877.1083449074,2009-03-05,02:36:01
39.97344,116.334058,0,158,39877.1084027778,2009-03-05,02:36:06
39.973429,116.334009,0,158,39877.1084606481,2009-03-05,02:36:11
39.973435,116.334024,0,160,39877.1085185185,2009-03-05,02:36:16
39.973465,116.334014,0,160,39877.1085763889,2009-03-05,02:36:21
39.973483,116.334039,0,160,39877.1086342593,2009-03-05,02:36:26
39.973458,116.334097,0,161,39877.1086921296,2009-03-05,02:36:31
39.973431,116.334144,0,162,39877.1087268519,2009-03-05,02:36:34
39.973416,116.334155,0,160,39877.1087847222,2009-03-05,02:36:39
39.973409,116.334152,0,160,39877.1088425926,2009-03-05,02:36:44
39.973406,116.334151,0,160,39877.108900463,2009-03-05,02:36:49
39.973403,116.33415,0,160,39877.1089583333,2009-03-05,02:36:54
39.973396,116.33415,0,160,39877.1090162037,2009-03-05,02:36:59
39.973391,116.334152,0,160,39877.1090740741,2009-03-05,02:37:04
39.97339,116.334154,0,160,39877.1091319444,2009-03-05,02:37:09
39.97339,116.334155,0,160,39877.1091898148,2009-03-05,02:37:14
39.973391,116.334158,0,160,39877.1092476852,2009-03-05,02:37:19
39.973391,116.33416,0,160,39877.1093055556,2009-03-05,02:37:24
39.973398,116.334164,0,160,39877.1093634259,2009-03-05,02:37:29
39.973405,116.33417,0,161,39877.1094212963,2009-03-05,02:37:34
39.973402,116.334173,0,161,39877.1094791667,2009-03-05,02:37:39
39.973405,116.334175,0,161,39877.109537037,2009-03-05,02:37:44
39.973405,116.334175,0,161,39877.1095717593,2009-03-05,02:37:47
39.973411,116.334179,0,161,39877.1095949074,2009-03-05,02:37:49
39.97342,116.334181,0,161,39877.1096527778,2009-03-05,02:37:54
39.973427,116.33418,0,161,39877.1097106481,2009-03-05,02:37:59
39.973424,116.334181,0,161,39877.1097685185,2009-03-05,02:38:04
39.973424,116.334181,0,161,39877.1098032407,2009-03-05,02:38:07
39.973426,116.334183,0,161,39877.1098263889,2009-03-05,02:38:09
39.973409,116.334244,0,161,39877.1098611111,2009-03-05,02:38:12
39.97341,116.334276,0,160,39877.1099189815,2009-03-05,02:38:17
39.97341,116.334276,0,160,39877.1099537037,2009-03-05,02:38:20
39.973403,116.334274,0,160,39877.1099768518,2009-03-05,02:38:22
39.973392,116.334274,0,160,39877.1100347222,2009-03-05,02:38:27
39.973387,116.334275,0,160,39877.1100925926,2009-03-05,02:38:32
39.973387,116.334275,0,160,39877.1101273148,2009-03-05,02:38:35
39.97339,116.334271,0,160,39877.110150463,2009-03-05,02:38:37
39.973399,116.33422,0,160,39877.1102083333,2009-03-05,02:38:42
39.97341,116.334216,0,160,39877.1102662037,2009-03-05,02:38:47
39.973412,116.334205,0,160,39877.1103240741,2009-03-05,02:38:52
39.973417,116.334205,0,160,39877.1103819444,2009-03-05,02:38:57
39.973417,116.334205,0,160,39877.1104166667,2009-03-05,02:39:00
39.973419,116.334204,0,160,39877.1104398148,2009-03-05,02:39:02
39.973467,116.334181,0,160,39877.1104976852,2009-03-05,02:39:07
39.973503,116.334172,0,160,39877.1105555556,2009-03-05,02:39:12
39.973515,116.334194,0,160,39877.1106134259,2009-03-05,02:39:17
39.973545,116.334211,0,161,39877.1106712963,2009-03-05,02:39:22
39.97353,116.334229,0,163,39877.1107291667,2009-03-05,02:39:27
39.97352,116.334231,0,163,39877.110787037,2009-03-05,02:39:32
39.973517,116.334237,0,163,39877.1108449074,2009-03-05,02:39:37
39.97351,116.334238,0,163,39877.1109027778,2009-03-05,02:39:42
39.97351,116.334238,0,163,39877.1109375,2009-03-05,02:39:45
39.973508,116.334236,0,163,39877.1109606481,2009-03-05,02:39:47
39.973518,116.334236,0,163,39877.1110185185,2009-03-05,02:39:52
39.973534,116.334225,0,163,39877.1110763889,2009-03-05,02:39:57
39.973529,116.334224,0,163,39877.1111342593,2009-03-05,02:40:02
39.973529,116.334224,0,163,39877.1111689815,2009-03-05,02:40:05
39.973522,116.334223,0,163,39877.1111921296,2009-03-05,02:40:07
39.973511,116.334222,0,163,39877.11125,2009-03-05,02:40:12
39.973437,116.336321,0,169,39877.1118287037,2009-03-05,02:41:02
39.97343,116.336052,0,169,39877.1118518518,2009-03-05,02:41:04
39.973431,116.33582,0,168,39877.1118634259,2009-03-05,02:41:05
39.97344,116.335595,0,168,39877.111875,2009-03-05,02:41:06
39.973453,116.33535,0,168,39877.1118865741,2009-03-05,02:41:07
39.973465,116.335075,0,168,39877.1118981481,2009-03-05,02:41:08
39.97347,116.334831,0,168,39877.1119097222,2009-03-05,02:41:09
39.973484,116.334609,0,168,39877.1119212963,2009-03-05,02:41:10
39.973488,116.334462,0,167,39877.1119328704,2009-03-05,02:41:11
39.973491,116.334344,0,167,39877.1119444444,2009-03-05,02:41:12
39.973492,116.334261,0,167,39877.1119560185,2009-03-05,02:41:13
39.973495,116.334176,0,167,39877.1119675926,2009-03-05,02:41:14
39.973498,116.334101,0,167,39877.1119791667,2009-03-05,02:41:15
39.973503,116.334003,0,167,39877.1120023148,2009-03-05,02:41:17
39.973511,116.333933,0,166,39877.112025463,2009-03-05,02:41:19
39.9735,116.333938,0,164,39877.1120833333,2009-03-05,02:41:24
39.973515,116.333986,0,164,39877.1121412037,2009-03-05,02:41:29
39.973528,116.333994,0,164,39877.1121990741,2009-03-05,02:41:34
39.973499,116.334053,0,163,39877.1122222222,2009-03-05,02:41:36
39.973472,116.334126,0,163,39877.1122453704,2009-03-05,02:41:38
39.973466,116.334129,0,163,39877.1123032407,2009-03-05,02:41:43
39.973466,116.334129,0,163,39877.112337963,2009-03-05,02:41:46
39.973461,116.334128,0,163,39877.1123611111,2009-03-05,02:41:48
39.973451,116.334128,0,163,39877.1124189815,2009-03-05,02:41:53
39.973452,116.334135,0,164,39877.1124768518,2009-03-05,02:41:58
39.973457,116.334133,0,164,39877.1125347222,2009-03-05,02:42:03
39.973459,116.334129,0,164,39877.1125925926,2009-03-05,02:42:08
39.973459,116.334129,0,164,39877.1126273148,2009-03-05,02:42:11
39.973461,116.334126,0,164,39877.112650463,2009-03-05,02:42:13
39.97347,116.334115,0,163,39877.1127083333,2009-03-05,02:42:18
39.973481,116.334081,0,160,39877.1127662037,2009-03-05,02:42:23
39.973493,116.334019,0,160,39877.1128240741,2009-03-05,02:42:28
39.973493,116.334019,0,160,39877.1128587963,2009-03-05,02:42:31
39.973487,116.334018,0,161,39877.1128819444,2009-03-05,02:42:33
39.973483,116.334034,0,162,39877.1129398148,2009-03-05,02:42:38
39.97347,116.334058,0,162,39877.1129976852,2009-03-05,02:42:43
39.97347,116.334058,0,162,39877.1130324074,2009-03-05,02:42:46
39.973466,116.334058,0,162,39877.1130555556,2009-03-05,02:42:48
39.973455,116.33406,0,162,39877.1131134259,2009-03-05,02:42:53
39.973451,116.33406,0,162,39877.1131712963,2009-03-05,02:42:58
39.973451,116.334061,0,162,39877.1132291667,2009-03-05,02:43:03
39.973459,116.334063,0,162,39877.113287037,2009-03-05,02:43:08
39.973457,116.334058,0,162,39877.1133449074,2009-03-05,02:43:13
39.973457,116.334058,0,162,39877.1133796296,2009-03-05,02:43:16
39.973452,116.334055,0,162,39877.1134027778,2009-03-05,02:43:18
39.973453,116.334046,0,162,39877.1134606482,2009-03-05,02:43:23
39.973452,116.333981,0,162,39877.1134722222,2009-03-05,02:43:24
39.973444,116.333915,0,161,39877.1134953704,2009-03-05,02:43:26
39.973428,116.33381,0,161,39877.1135416667,2009-03-05,02:43:30
39.973427,116.333701,0,161,39877.1135648148,2009-03-05,02:43:32
39.973427,116.333701,0,161,39877.113599537,2009-03-05,02:43:35
39.973422,116.333696,0,161,39877.1136226852,2009-03-05,02:43:37
39.973438,116.33365,0,161,39877.1136805556,2009-03-05,02:43:42
39.973432,116.333598,0,160,39877.1137384259,2009-03-05,02:43:47
39.973419,116.33356,0,160,39877.1137962963,2009-03-05,02:43:52
39.973427,116.333484,0,160,39877.1138425926,2009-03-05,02:43:56
39.973418,116.33347,0,160,39877.113900463,2009-03-05,02:44:01
39.973422,116.33347,0,160,39877.1139583333,2009-03-05,02:44:06
39.973422,116.33347,0,160,39877.1139930556,2009-03-05,02:44:09
39.973417,116.33347,0,160,39877.1140162037,2009-03-05,02:44:11
39.9734,116.333558,0,160,39877.1140740741,2009-03-05,02:44:16
39.973393,116.333624,0,160,39877.1140856481,2009-03-05,02:44:17
39.973388,116.333694,0,160,39877.1140972222,2009-03-05,02:44:18
39.973387,116.333789,0,159,39877.1141203704,2009-03-05,02:44:20
39.973387,116.333789,0,159,39877.1141550926,2009-03-05,02:44:23
39.973388,116.33379,0,159,39877.1141782407,2009-03-05,02:44:25
39.973403,116.333818,0,157,39877.1142361111,2009-03-05,02:44:30
39.973412,116.333891,0,155,39877.1142592593,2009-03-05,02:44:32
39.973422,116.333955,0,153,39877.1142824074,2009-03-05,02:44:34
39.973431,116.334027,0,151,39877.1143055556,2009-03-05,02:44:36
39.973428,116.334085,0,150,39877.1143402778,2009-03-05,02:44:39
39.973373,116.334348,0,138,39877.1218518519,2009-03-05,02:55:28
39.97335,116.334443,0,138,39877.1218865741,2009-03-05,02:55:31
39.973341,116.334532,0,138,39877.1219328704,2009-03-05,02:55:35
39.973339,116.334536,0,138,39877.1219907407,2009-03-05,02:55:40
39.973339,116.334536,0,138,39877.122025463,2009-03-05,02:55:43
39.973342,116.334538,0,138,39877.1220486111,2009-03-05,02:55:45
39.973352,116.334578,0,139,39877.1221064815,2009-03-05,02:55:50
39.973385,116.334502,0,139,39877.1221412037,2009-03-05,02:55:53
39.973406,116.334417,0,139,39877.1221759259,2009-03-05,02:55:56
39.973401,116.334414,0,139,39877.1222337963,2009-03-05,02:56:01
39.973396,116.334412,0,139,39877.1222916667,2009-03-05,02:56:06
39.973396,116.334409,0,139,39877.122349537,2009-03-05,02:56:11
39.973396,116.334409,0,139,39877.1223842593,2009-03-05,02:56:14
39.973402,116.334407,0,139,39877.1224074074,2009-03-05,02:56:16
39.973413,116.334385,0,139,39877.1224652778,2009-03-05,02:56:21
39.973406,116.334317,0,139,39877.1224884259,2009-03-05,02:56:23
39.973393,116.334231,0,139,39877.1225231481,2009-03-05,02:56:26
39.973403,116.334192,0,138,39877.1225810185,2009-03-05,02:56:31
39.973408,116.334114,0,138,39877.1226041667,2009-03-05,02:56:33
39.973417,116.334053,0,138,39877.122650463,2009-03-05,02:56:37
39.973396,116.334038,0,138,39877.1227083333,2009-03-05,02:56:42
39.973396,116.334038,0,138,39877.1227430556,2009-03-05,02:56:45
39.973399,116.334036,0,138,39877.1227662037,2009-03-05,02:56:47
39.973409,116.334031,0,138,39877.1228240741,2009-03-05,02:56:52
39.973415,116.33403,0,138,39877.1228819444,2009-03-05,02:56:57
39.973413,116.33403,0,138,39877.1229398148,2009-03-05,02:57:02
39.973413,116.33403,0,138,39877.122974537,2009-03-05,02:57:05
39.973419,116.334027,0,138,39877.1229976852,2009-03-05,02:57:07
39.973428,116.334025,0,138,39877.1230555556,2009-03-05,02:57:12
39.973433,116.334019,0,139,39877.1231134259,2009-03-05,02:57:17
39.973428,116.334016,0,139,39877.1231712963,2009-03-05,02:57:22
39.973428,116.334016,0,139,39877.1232060185,2009-03-05,02:57:25
39.97342,116.334014,0,139,39877.1232291667,2009-03-05,02:57:27
39.97345,116.333935,0,138,39877.123275463,2009-03-05,02:57:31
39.973461,116.333876,0,138,39877.123287037,2009-03-05,02:57:32
39.973471,116.333812,0,138,39877.1232986111,2009-03-05,02:57:33
39.97348,116.333751,0,138,39877.1233101852,2009-03-05,02:57:34
39.973499,116.333658,0,137,39877.1233333333,2009-03-05,02:57:36
39.973496,116.333567,0,137,39877.1233564815,2009-03-05,02:57:38
39.973496,116.333497,0,136,39877.1233796296,2009-03-05,02:57:40
39.973496,116.333428,0,136,39877.1234027778,2009-03-05,02:57:42
39.973495,116.333318,0,136,39877.1234490741,2009-03-05,02:57:46
39.973498,116.33325,0,136,39877.1234606481,2009-03-05,02:57:47
39.973502,116.333183,0,136,39877.1234722222,2009-03-05,02:57:48
39.973504,116.333115,0,136,39877.1234837963,2009-03-05,02:57:49
39.973506,116.333045,0,136,39877.1234953704,2009-03-05,02:57:50
39.97351,116.332984,0,135,39877.1235069444,2009-03-05,02:57:51
39.973515,116.332862,0,135,39877.1235300926,2009-03-05,02:57:53
39.973512,116.332767,0,134,39877.1235532407,2009-03-05,02:57:55
39.973512,116.332672,0,134,39877.1235763889,2009-03-05,02:57:57
39.973508,116.332578,0,134,39877.123599537,2009-03-05,02:57:59
39.973509,116.332516,0,133,39877.1236574074,2009-03-05,02:58:04
39.973525,116.3325,0,132,39877.1237152778,2009-03-05,02:58:09
39.973519,116.332575,0,132,39877.12375,2009-03-05,02:58:12
39.973543,116.332628,0,131,39877.1237962963,2009-03-05,02:58:16
39.973552,116.332667,0,130,39877.1238541667,2009-03-05,02:58:21
39.973559,116.332742,0,131,39877.123912037,2009-03-05,02:58:26
39.97355,116.332838,0,131,39877.1239351852,2009-03-05,02:58:28
39.973539,116.332901,0,131,39877.1239467593,2009-03-05,02:58:29
39.973536,116.332908,0,132,39877.1240046296,2009-03-05,02:58:34
39.973536,116.332908,0,132,39877.1240393519,2009-03-05,02:58:37
39.97354,116.332914,0,132,39877.1240625,2009-03-05,02:58:39
39.973515,116.332964,0,132,39877.1240856481,2009-03-05,02:58:41
39.973494,116.333047,0,132,39877.1241087963,2009-03-05,02:58:43
39.973478,116.333134,0,132,39877.1241319444,2009-03-05,02:58:45
39.973483,116.333137,0,133,39877.1241898148,2009-03-05,02:58:50
39.97349,116.333136,0,133,39877.1242476852,2009-03-05,02:58:55
39.973496,116.333136,0,133,39877.1243055556,2009-03-05,02:59:00
39.973491,116.333134,0,134,39877.1243634259,2009-03-05,02:59:05
39.973485,116.333132,0,134,39877.1244212963,2009-03-05,02:59:10
39.973483,116.33313,0,134,39877.1244791667,2009-03-05,02:59:15
39.973488,116.333128,0,134,39877.124537037,2009-03-05,02:59:20
39.973492,116.333124,0,134,39877.1245949074,2009-03-05,02:59:25
39.973486,116.333122,0,134,39877.1246527778,2009-03-05,02:59:30
39.973486,116.333122,0,134,39877.1246875,2009-03-05,02:59:33
39.973479,116.333125,0,134,39877.1247106481,2009-03-05,02:59:35
39.973491,116.333301,0,134,39877.1247685185,2009-03-05,02:59:40
39.97351,116.333361,0,134,39877.1247916667,2009-03-05,02:59:42
39.973531,116.333448,0,135,39877.1248263889,2009-03-05,02:59:45
39.973536,116.333509,0,135,39877.124837963,2009-03-05,02:59:46
39.973537,116.333592,0,135,39877.1248726852,2009-03-05,02:59:49
39.973499,116.333552,0,136,39877.1249305556,2009-03-05,02:59:54
39.973486,116.333485,0,136,39877.1249421296,2009-03-05,02:59:55
39.973483,116.333398,0,136,39877.1249652778,2009-03-05,02:59:57
39.973486,116.333318,0,136,39877.1249768519,2009-03-05,02:59:58
39.973489,116.333213,0,136,39877.1249884259,2009-03-05,02:59:59
39.973488,116.333148,0,136,39877.125,2009-03-05,03:00:00
39.973491,116.333088,0,136,39877.1250115741,2009-03-05,03:00:01
39.973492,116.333088,0,136,39877.1250694444,2009-03-05,03:00:06
39.973494,116.333091,0,136,39877.1251273148,2009-03-05,03:00:11
39.973498,116.333093,0,137,39877.1251851852,2009-03-05,03:00:16
39.973498,116.333093,0,137,39877.1252199074,2009-03-05,03:00:19
39.973494,116.333097,0,137,39877.1252430556,2009-03-05,03:00:21
39.973476,116.333404,0,137,39877.1253009259,2009-03-05,03:00:26
39.973451,116.334059,0,137,39877.1253125,2009-03-05,03:00:27
39.973443,116.333992,0,137,39877.1253240741,2009-03-05,03:00:28
39.973444,116.33394,0,136,39877.1253819444,2009-03-05,03:00:33
39.973456,116.333843,0,134,39877.1254050926,2009-03-05,03:00:35
39.973456,116.333841,0,134,39877.125462963,2009-03-05,03:00:40
39.973455,116.333845,0,134,39877.1255208333,2009-03-05,03:00:45
39.973455,116.333845,0,134,39877.1255555556,2009-03-05,03:00:48
39.973455,116.333852,0,134,39877.1255787037,2009-03-05,03:00:50
39.973446,116.333858,0,134,39877.1256365741,2009-03-05,03:00:55
39.973435,116.333862,0,134,39877.1256944444,2009-03-05,03:01:00
39.973435,116.333862,0,134,39877.1257291667,2009-03-05,03:01:03
39.973431,116.333866,0,134,39877.1257523148,2009-03-05,03:01:05
39.973386,116.334422,0,134,39877.1257986111,2009-03-05,03:01:09
39.973337,116.334496,0,134,39877.1258217593,2009-03-05,03:01:11
39.973297,116.334432,0,134,39877.1258564815,2009-03-05,03:01:14
39.973302,116.33436,0,135,39877.1258912037,2009-03-05,03:01:17
39.97332,116.334278,0,135,39877.1259143518,2009-03-05,03:01:19
39.97332,116.334264,0,136,39877.1259722222,2009-03-05,03:01:24
39.97332,116.334264,0,136,39877.1260069444,2009-03-05,03:01:27
39.973325,116.334263,0,136,39877.1260300926,2009-03-05,03:01:29
39.973334,116.334262,0,136,39877.126087963,2009-03-05,03:01:34
39.973339,116.334256,0,136,39877.1261458333,2009-03-05,03:01:39
39.973339,116.334253,0,136,39877.1262037037,2009-03-05,03:01:44
39.973331,116.334252,0,136,39877.1262615741,2009-03-05,03:01:49
39.973326,116.334246,0,136,39877.1263194444,2009-03-05,03:01:54
39.973326,116.334246,0,136,39877.1263541667,2009-03-05,03:01:57
39.973326,116.334244,0,136,39877.1263773148,2009-03-05,03:01:59
39.973351,116.334171,0,136,39877.1264236111,2009-03-05,03:02:03
39.973366,116.334072,0,137,39877.1264351852,2009-03-05,03:02:04
39.973394,116.334021,0,137,39877.1264930556,2009-03-05,03:02:09
39.973402,116.334021,0,137,39877.1265509259,2009-03-05,03:02:14
39.973402,116.334021,0,137,39877.1265856481,2009-03-05,03:02:17
39.973396,116.334021,0,137,39877.1266087963,2009-03-05,03:02:19
39.973385,116.334019,0,137,39877.1266666667,2009-03-05,03:02:24
39.973378,116.334018,0,137,39877.126724537,2009-03-05,03:02:29
39.973381,116.334019,0,137,39877.1267824074,2009-03-05,03:02:34
39.973387,116.334022,0,137,39877.1268402778,2009-03-05,03:02:39
39.973392,116.334025,0,136,39877.1268981481,2009-03-05,03:02:44
39.973392,116.334025,0,136,39877.1269328704,2009-03-05,03:02:47
39.973393,116.334027,0,136,39877.1269560185,2009-03-05,03:02:49
39.973389,116.33404,0,136,39877.1270138889,2009-03-05,03:02:54
39.973392,116.334041,0,136,39877.1270717593,2009-03-05,03:02:59
39.973392,116.334041,0,136,39877.1271064815,2009-03-05,03:03:02
39.973399,116.334041,0,136,39877.1271296296,2009-03-05,03:03:04
39.973419,116.334067,0,137,39877.1271875,2009-03-05,03:03:09
39.973419,116.334067,0,137,39877.1272222222,2009-03-05,03:03:12
39.973418,116.334065,0,139,39877.1272453704,2009-03-05,03:03:14
39.973419,116.334101,0,139,39877.1273032407,2009-03-05,03:03:19
39.97342,116.334103,0,139,39877.1273611111,2009-03-05,03:03:24
39.97342,116.334103,0,139,39877.1273958333,2009-03-05,03:03:27
39.973416,116.334105,0,140,39877.1274189815,2009-03-05,03:03:29
39.9734,116.33411,0,141,39877.1274768518,2009-03-05,03:03:34
39.9734,116.33411,0,141,39877.1275115741,2009-03-05,03:03:37
39.973395,116.334117,0,142,39877.1275347222,2009-03-05,03:03:39
39.973388,116.334187,0,144,39877.1275578704,2009-03-05,03:03:41
39.973382,116.334259,0,148,39877.1276041667,2009-03-05,03:03:45
39.973405,116.334239,0,154,39877.127662037,2009-03-05,03:03:50
39.973416,116.334254,0,157,39877.1277199074,2009-03-05,03:03:55
39.973423,116.334251,0,157,39877.1277777778,2009-03-05,03:04:00
39.97343,116.33425,0,157,39877.1278356481,2009-03-05,03:04:05
39.97343,116.33425,0,157,39877.1278703704,2009-03-05,03:04:08
39.973432,116.334246,0,157,39877.1278935185,2009-03-05,03:04:10
39.973423,116.334246,0,157,39877.1279513889,2009-03-05,03:04:15
39.973422,116.33424,0,158,39877.1280092593,2009-03-05,03:04:20
39.973424,116.334239,0,158,39877.1280671296,2009-03-05,03:04:25
39.973422,116.334233,0,157,39877.128125,2009-03-05,03:04:30
39.973422,116.334233,0,157,39877.1281597222,2009-03-05,03:04:33
39.973427,116.334228,0,157,39877.1281828704,2009-03-05,03:04:35
39.97343,116.334136,0,158,39877.1281944444,2009-03-05,03:04:36
39.973433,116.334077,0,158,39877.1282060185,2009-03-05,03:04:37
39.973436,116.333987,0,159,39877.1282175926,2009-03-05,03:04:38
39.973438,116.333909,0,159,39877.1282407407,2009-03-05,03:04:40
39.973446,116.33381,0,156,39877.128275463,2009-03-05,03:04:43
39.973443,116.33379,0,159,39877.1283333333,2009-03-05,03:04:48
39.973441,116.333854,0,159,39877.1283912037,2009-03-05,03:04:53
39.973443,116.333855,0,156,39877.1284490741,2009-03-05,03:04:58
39.973444,116.333855,0,155,39877.1285069444,2009-03-05,03:05:03
39.973443,116.333857,0,155,39877.1285648148,2009-03-05,03:05:08
39.973439,116.333855,0,155,39877.1286226852,2009-03-05,03:05:13
39.973442,116.333852,0,155,39877.1286805556,2009-03-05,03:05:18
39.97344,116.333855,0,155,39877.1287384259,2009-03-05,03:05:23
39.973434,116.333861,0,155,39877.1287962963,2009-03-05,03:05:28
39.973436,116.333865,0,155,39877.1288541667,2009-03-05,03:05:33
39.973441,116.333868,0,155,39877.128912037,2009-03-05,03:05:38
39.973441,116.333868,0,155,39877.1289467593,2009-03-05,03:05:41
39.973446,116.333874,0,155,39877.1289699074,2009-03-05,03:05:43
39.973445,116.333908,0,156,39877.1290277778,2009-03-05,03:05:48
39.973446,116.334046,0,156,39877.1290856482,2009-03-05,03:05:53
39.973451,116.334055,0,157,39877.1291435185,2009-03-05,03:05:58
39.973449,116.334075,0,157,39877.1292013889,2009-03-05,03:06:03
39.973445,116.334167,0,157,39877.129224537,2009-03-05,03:06:05
39.973246,116.334338,0,159,39877.1322685185,2009-03-05,03:10:28
39.973227,116.334435,0,159,39877.1323148148,2009-03-05,03:10:32
39.973214,116.334495,0,159,39877.132349537,2009-03-05,03:10:35
39.973225,116.334406,0,159,39877.1323842593,2009-03-05,03:10:38
39.973236,116.334332,0,159,39877.1324189815,2009-03-05,03:10:41
39.973236,116.334332,0,159,39877.1324537037,2009-03-05,03:10:44
39.973235,116.334328,0,159,39877.1324768519,2009-03-05,03:10:46
39.973286,116.334252,0,158,39877.1325115741,2009-03-05,03:10:49
39.973323,116.334181,0,158,39877.1325347222,2009-03-05,03:10:51
39.973359,116.334127,0,159,39877.1325694444,2009-03-05,03:10:54
39.973386,116.334177,0,159,39877.1326273148,2009-03-05,03:10:59
39.973383,116.334255,0,159,39877.132650463,2009-03-05,03:11:01
39.973382,116.334332,0,159,39877.1326851852,2009-03-05,03:11:04
39.973378,116.334394,0,159,39877.1327083333,2009-03-05,03:11:06
39.973393,116.334464,0,160,39877.1327430556,2009-03-05,03:11:09
39.973417,116.334417,0,160,39877.1328009259,2009-03-05,03:11:14
39.973426,116.334356,0,160,39877.1328472222,2009-03-05,03:11:18
39.973422,116.33435,0,160,39877.1329050926,2009-03-05,03:11:23
39.973422,116.33435,0,160,39877.1329398148,2009-03-05,03:11:26
39.973417,116.334345,0,160,39877.132962963,2009-03-05,03:11:28
39.973393,116.334277,0,160,39877.1330092593,2009-03-05,03:11:32
39.973355,116.334265,0,159,39877.1330671296,2009-03-05,03:11:37
39.973347,116.334178,0,159,39877.1331134259,2009-03-05,03:11:41
39.973347,116.334178,0,159,39877.1331481481,2009-03-05,03:11:44
39.973348,116.334178,0,159,39877.1331712963,2009-03-05,03:11:46
39.973363,116.334243,0,159,39877.1332291667,2009-03-05,03:11:51
39.973392,116.334282,0,159,39877.133287037,2009-03-05,03:11:56
39.9734,116.334284,0,159,39877.1333449074,2009-03-05,03:12:01
39.973407,116.334283,0,160,39877.1334027778,2009-03-05,03:12:06
39.973407,116.334283,0,160,39877.1334375,2009-03-05,03:12:09
39.973413,116.334286,0,160,39877.1334606481,2009-03-05,03:12:11
39.973416,116.334326,0,160,39877.1335185185,2009-03-05,03:12:16
39.973407,116.334328,0,160,39877.1335763889,2009-03-05,03:12:21
39.973402,116.334328,0,160,39877.1336342593,2009-03-05,03:12:26
39.973402,116.334328,0,160,39877.1336689815,2009-03-05,03:12:29
39.973404,116.334326,0,160,39877.1336921296,2009-03-05,03:12:31
39.973404,116.334304,0,160,39877.13375,2009-03-05,03:12:36
39.973404,116.334304,0,160,39877.1337847222,2009-03-05,03:12:39
39.973397,116.334303,0,160,39877.1338078704,2009-03-05,03:12:41
39.973384,116.334293,0,160,39877.1338657407,2009-03-05,03:12:46
39.973376,116.33432,0,160,39877.1339236111,2009-03-05,03:12:51
39.973376,116.33432,0,160,39877.1339583333,2009-03-05,03:12:54
39.973372,116.334316,0,160,39877.1339814815,2009-03-05,03:12:56
39.973381,116.334309,0,160,39877.1340393518,2009-03-05,03:13:01
39.973382,116.334309,0,161,39877.1340972222,2009-03-05,03:13:06
39.973382,116.334309,0,161,39877.1341319444,2009-03-05,03:13:09
39.973389,116.334308,0,161,39877.1341550926,2009-03-05,03:13:11
39.973392,116.334242,0,160,39877.1341898148,2009-03-05,03:13:14
39.973396,116.334238,0,160,39877.1342476852,2009-03-05,03:13:19
39.973396,116.334238,0,160,39877.1342824074,2009-03-05,03:13:22
39.973395,116.334237,0,160,39877.1343055556,2009-03-05,03:13:24
39.973398,116.33422,0,160,39877.1343634259,2009-03-05,03:13:29
39.973398,116.33422,0,160,39877.1343981481,2009-03-05,03:13:32
39.973404,116.334218,0,160,39877.1344212963,2009-03-05,03:13:34
39.973422,116.334157,0,161,39877.1344675926,2009-03-05,03:13:38
39.973437,116.334093,0,161,39877.1345023148,2009-03-05,03:13:41
39.973439,116.334018,0,160,39877.1345486111,2009-03-05,03:13:45
39.97343,116.333987,0,159,39877.1346064815,2009-03-05,03:13:50
39.97342,116.333989,0,159,39877.1346643518,2009-03-05,03:13:55
39.973414,116.333982,0,159,39877.1347222222,2009-03-05,03:14:00
39.973414,116.333982,0,159,39877.1347800926,2009-03-05,03:14:05
39.97341,116.33398,0,159,39877.134837963,2009-03-05,03:14:10
39.97341,116.33398,0,159,39877.1348726852,2009-03-05,03:14:13
39.973409,116.333978,0,159,39877.1348958333,2009-03-05,03:14:15
39.973414,116.333897,0,159,39877.1349189815,2009-03-05,03:14:17
39.973424,116.333789,0,158,39877.1349537037,2009-03-05,03:14:20
39.973425,116.333727,0,158,39877.1349884259,2009-03-05,03:14:23
39.973434,116.333657,0,158,39877.1350347222,2009-03-05,03:14:27
39.973435,116.333579,0,157,39877.1350694444,2009-03-05,03:14:30
39.973445,116.333562,0,157,39877.1351273148,2009-03-05,03:14:35
39.973445,116.333562,0,157,39877.135162037,2009-03-05,03:14:38
39.973449,116.33356,0,157,39877.1351851852,2009-03-05,03:14:40
39.973464,116.333583,0,157,39877.1352430556,2009-03-05,03:14:45
39.973485,116.333564,0,155,39877.1353009259,2009-03-05,03:14:50
39.973477,116.333505,0,152,39877.1353472222,2009-03-05,03:14:54
39.973477,116.333505,0,152,39877.1353819444,2009-03-05,03:14:57
39.973479,116.333505,0,151,39877.1354050926,2009-03-05,03:14:59
39.973466,116.333464,0,150,39877.135462963,2009-03-05,03:15:04
39.973461,116.333463,0,150,39877.1355208333,2009-03-05,03:15:09
39.973458,116.333464,0,150,39877.1355787037,2009-03-05,03:15:14
39.973458,116.333464,0,150,39877.1356134259,2009-03-05,03:15:17
39.973465,116.333465,0,150,39877.1356365741,2009-03-05,03:15:19
39.973469,116.333575,0,150,39877.1356944444,2009-03-05,03:15:24
39.973466,116.333582,0,150,39877.1357523148,2009-03-05,03:15:29
39.973466,116.333582,0,150,39877.135787037,2009-03-05,03:15:32
39.973471,116.33359,0,150,39877.1358101852,2009-03-05,03:15:34
39.973467,116.333538,0,150,39877.1358680556,2009-03-05,03:15:39
39.97346,116.333566,0,150,39877.1359259259,2009-03-05,03:15:44
39.97346,116.333566,0,150,39877.1359606481,2009-03-05,03:15:47
39.973454,116.333573,0,150,39877.1359837963,2009-03-05,03:15:49
39.973459,116.333556,0,151,39877.1360416667,2009-03-05,03:15:54
39.973476,116.333476,0,151,39877.136087963,2009-03-05,03:15:58
39.973479,116.333411,0,151,39877.1361111111,2009-03-05,03:16:00
39.973499,116.333313,0,150,39877.1361458333,2009-03-05,03:16:03
39.973512,116.333214,0,150,39877.1361689815,2009-03-05,03:16:05
39.973523,116.333147,0,149,39877.1362152778,2009-03-05,03:16:09
39.973523,116.333084,0,149,39877.13625,2009-03-05,03:16:12
39.973515,116.333016,0,148,39877.1362847222,2009-03-05,03:16:15
39.973514,116.332935,0,148,39877.1363310185,2009-03-05,03:16:19
39.973522,116.33302,0,147,39877.1363773148,2009-03-05,03:16:23
39.97352,116.333093,0,147,39877.136400463,2009-03-05,03:16:25
39.973509,116.33319,0,147,39877.1364236111,2009-03-05,03:16:27
39.973499,116.333376,0,144,39877.1364351852,2009-03-05,03:16:28
39.973492,116.333503,0,143,39877.1364467593,2009-03-05,03:16:29
39.973487,116.333602,0,142,39877.1364583333,2009-03-05,03:16:30
39.973484,116.333664,0,141,39877.1364699074,2009-03-05,03:16:31
39.973487,116.333666,0,141,39877.1365277778,2009-03-05,03:16:36
39.973487,116.333666,0,141,39877.1365625,2009-03-05,03:16:39
39.973495,116.333665,0,141,39877.1365856482,2009-03-05,03:16:41
39.973517,116.333643,0,140,39877.1366435185,2009-03-05,03:16:46
39.973556,116.333624,0,133,39877.1367013889,2009-03-05,03:16:51
39.973578,116.333701,0,127,39877.1367476852,2009-03-05,03:16:55
39.973595,116.333761,0,122,39877.1367824074,2009-03-05,03:16:58
39.973621,116.333813,0,119,39877.1368171296,2009-03-05,03:17:01
39.973637,116.333888,0,117,39877.1368518519,2009-03-05,03:17:04
39.973647,116.333945,0,115,39877.1368865741,2009-03-05,03:17:07
39.973646,116.333997,0,110,39877.1369444444,2009-03-05,03:17:12
39.973635,116.333975,0,109,39877.1370023148,2009-03-05,03:17:17
39.973621,116.333919,0,109,39877.1370601852,2009-03-05,03:17:22
39.973621,116.333919,0,109,39877.1370949074,2009-03-05,03:17:25
39.973622,116.333917,0,108,39877.1371180556,2009-03-05,03:17:27
39.973613,116.333833,0,108,39877.1371643519,2009-03-05,03:17:31
39.973583,116.333765,0,108,39877.1371875,2009-03-05,03:17:33
39.973572,116.333738,0,108,39877.1372453704,2009-03-05,03:17:38
39.973537,116.333712,0,108,39877.1373032407,2009-03-05,03:17:43
39.973505,116.333661,0,109,39877.1373611111,2009-03-05,03:17:48
39.973474,116.33361,0,110,39877.1374074074,2009-03-05,03:17:52
39.973471,116.333609,0,110,39877.1374652778,2009-03-05,03:17:57
39.973473,116.333606,0,110,39877.1375231481,2009-03-05,03:18:02
39.973473,116.333606,0,110,39877.1375578704,2009-03-05,03:18:05
39.973466,116.333604,0,110,39877.1375810185,2009-03-05,03:18:07
39.97342,116.333573,0,111,39877.1376388889,2009-03-05,03:18:12
39.973372,116.33357,0,111,39877.1376967593,2009-03-05,03:18:17
39.973338,116.333646,0,109,39877.1377314815,2009-03-05,03:18:20
39.973293,116.333705,0,107,39877.1377662037,2009-03-05,03:18:23
39.973247,116.333728,0,106,39877.1378009259,2009-03-05,03:18:26
39.973206,116.333751,0,104,39877.1378472222,2009-03-05,03:18:30
39.973441,116.333651,0,128,39877.1408564815,2009-03-05,03:22:50
39.973486,116.333695,0,129,39877.1408912037,2009-03-05,03:22:53
39.973532,116.333774,0,130,39877.1409143518,2009-03-05,03:22:55
39.973546,116.333815,0,130,39877.1409722222,2009-03-05,03:23:00
39.973507,116.333817,0,130,39877.1410300926,2009-03-05,03:23:05
39.973501,116.333809,0,129,39877.141087963,2009-03-05,03:23:10
39.973505,116.33381,0,130,39877.1411458333,2009-03-05,03:23:15
39.973506,116.33381,0,130,39877.1412037037,2009-03-05,03:23:20
39.973508,116.333808,0,130,39877.1412615741,2009-03-05,03:23:25
39.973508,116.333808,0,130,39877.1412962963,2009-03-05,03:23:28
39.973506,116.333806,0,130,39877.1413194444,2009-03-05,03:23:30
39.973524,116.333803,0,130,39877.1413773148,2009-03-05,03:23:35
39.973529,116.333769,0,130,39877.1414351852,2009-03-05,03:23:40
39.973592,116.33376,0,130,39877.1414699074,2009-03-05,03:23:43
39.973647,116.333742,0,132,39877.1414930556,2009-03-05,03:23:45
39.973686,116.333711,0,133,39877.1415393518,2009-03-05,03:23:49
39.973672,116.333673,0,135,39877.1415972222,2009-03-05,03:23:54
39.973658,116.333649,0,136,39877.1416550926,2009-03-05,03:23:59
39.973658,116.333649,0,136,39877.1416898148,2009-03-05,03:24:02
39.973654,116.333647,0,136,39877.141712963,2009-03-05,03:24:04
39.973619,116.333632,0,137,39877.1417708333,2009-03-05,03:24:09
39.973607,116.33364,0,138,39877.1418287037,2009-03-05,03:24:14
39.973578,116.333638,0,138,39877.1418865741,2009-03-05,03:24:19
39.973579,116.333638,0,138,39877.1419444444,2009-03-05,03:24:24
39.973579,116.333638,0,138,39877.1419791667,2009-03-05,03:24:27
39.973584,116.333636,0,138,39877.1420023148,2009-03-05,03:24:29
39.973593,116.333635,0,138,39877.1420601852,2009-03-05,03:24:34
39.973641,116.33368,0,138,39877.1421064815,2009-03-05,03:24:38
39.973669,116.333733,0,138,39877.1421296296,2009-03-05,03:24:40
39.973718,116.33373,0,137,39877.1421643518,2009-03-05,03:24:43
39.973768,116.333739,0,137,39877.1421875,2009-03-05,03:24:45
39.973824,116.333759,0,135,39877.1422337963,2009-03-05,03:24:49
39.97382,116.333687,0,135,39877.1422569444,2009-03-05,03:24:51
39.973791,116.333667,0,133,39877.1423148148,2009-03-05,03:24:56
39.973736,116.333683,0,133,39877.1423726852,2009-03-05,03:25:01
39.973717,116.33369,0,133,39877.1424305556,2009-03-05,03:25:06
39.973697,116.333684,0,133,39877.1424884259,2009-03-05,03:25:11
39.973646,116.333669,0,133,39877.1425462963,2009-03-05,03:25:16
39.973605,116.333623,0,133,39877.1426041667,2009-03-05,03:25:21
39.973573,116.333606,0,133,39877.142662037,2009-03-05,03:25:26
39.97353,116.333627,0,132,39877.1426967593,2009-03-05,03:25:29
39.973481,116.333653,0,132,39877.1427199074,2009-03-05,03:25:31
39.973444,116.333697,0,132,39877.1427546296,2009-03-05,03:25:34
39.973398,116.333722,0,132,39877.1428125,2009-03-05,03:25:39
39.973354,116.333733,0,132,39877.1428356481,2009-03-05,03:25:41
39.973354,116.333733,0,132,39877.1428703704,2009-03-05,03:25:44
39.973356,116.333741,0,132,39877.1428935185,2009-03-05,03:25:46
39.973305,116.333752,0,132,39877.1429398148,2009-03-05,03:25:50
39.973311,116.33371,0,132,39877.1429976852,2009-03-05,03:25:55
39.973274,116.333657,0,132,39877.1430324074,2009-03-05,03:25:58
39.973266,116.333691,0,132,39877.1430902778,2009-03-05,03:26:03
39.973313,116.333704,0,132,39877.1431481481,2009-03-05,03:26:08
39.973313,116.333704,0,132,39877.1431828704,2009-03-05,03:26:11
39.973319,116.333702,0,132,39877.1432060185,2009-03-05,03:26:13
39.973375,116.333684,0,132,39877.1432291667,2009-03-05,03:26:15
39.973432,116.333668,0,132,39877.1432523148,2009-03-05,03:26:17
39.973487,116.333677,0,132,39877.143275463,2009-03-05,03:26:19
39.97353,116.333702,0,132,39877.1433101852,2009-03-05,03:26:22
39.973585,116.333705,0,132,39877.1433449074,2009-03-05,03:26:25
39.973634,116.333703,0,132,39877.1434027778,2009-03-05,03:26:30
39.973692,116.333682,0,132,39877.1434375,2009-03-05,03:26:33
39.97376,116.333673,0,133,39877.1434837963,2009-03-05,03:26:37
39.973743,116.333663,0,133,39877.1435416667,2009-03-05,03:26:42
39.973592,116.333405,0,164,39877.1441087963,2009-03-05,03:27:31
39.973592,116.333405,0,164,39877.1441435185,2009-03-05,03:27:34
39.973589,116.333406,0,163,39877.1441666667,2009-03-05,03:27:36
39.97359,116.333507,0,156,39877.1442013889,2009-03-05,03:27:39
39.973559,116.333558,0,142,39877.144224537,2009-03-05,03:27:41
39.973537,116.333618,0,133,39877.1442592593,2009-03-05,03:27:44
39.973531,116.333671,0,142,39877.1443171296,2009-03-05,03:27:49
39.973505,116.33371,0,162,39877.1443518519,2009-03-05,03:27:52
39.973492,116.333746,0,185,39877.1443865741,2009-03-05,03:27:55
39.973531,116.333782,0,203,39877.1444097222,2009-03-05,03:27:57
39.973543,116.333823,0,216,39877.1444328704,2009-03-05,03:27:59
39.973567,116.333777,0,209,39877.1444791667,2009-03-05,03:28:03
39.973567,116.333777,0,209,39877.1445138889,2009-03-05,03:28:06
39.973568,116.333781,0,208,39877.144537037,2009-03-05,03:28:08
39.973547,116.333762,0,203,39877.1445949074,2009-03-05,03:28:13
39.973513,116.333734,0,196,39877.1446412037,2009-03-05,03:28:17
39.97352,116.333694,0,196,39877.1446990741,2009-03-05,03:28:22
39.973523,116.333694,0,196,39877.1447569444,2009-03-05,03:28:27
39.973525,116.333694,0,196,39877.1448148148,2009-03-05,03:28:32
39.973522,116.333695,0,197,39877.1448726852,2009-03-05,03:28:37
39.973519,116.333695,0,197,39877.1449305556,2009-03-05,03:28:42
39.973519,116.333695,0,197,39877.1449652778,2009-03-05,03:28:45
39.973521,116.333692,0,197,39877.1449884259,2009-03-05,03:28:47
39.973511,116.333774,0,193,39877.1450462963,2009-03-05,03:28:52
39.973499,116.333834,0,191,39877.1450694444,2009-03-05,03:28:54
39.973526,116.333879,0,183,39877.1451157407,2009-03-05,03:28:58
39.973547,116.333908,0,184,39877.1451736111,2009-03-05,03:29:03
39.973534,116.333923,0,179,39877.1452314815,2009-03-05,03:29:08
39.973532,116.333905,0,178,39877.1452893519,2009-03-05,03:29:13
39.97355,116.333945,0,181,39877.1453472222,2009-03-05,03:29:18
39.973507,116.333955,0,184,39877.1454050926,2009-03-05,03:29:23
39.973489,116.333897,0,187,39877.1454513889,2009-03-05,03:29:27
39.973448,116.333854,0,188,39877.1454976852,2009-03-05,03:29:31
39.973445,116.333823,0,189,39877.1455555556,2009-03-05,03:29:36
39.973454,116.333764,0,190,39877.1455902778,2009-03-05,03:29:39
39.973455,116.333764,0,190,39877.1456481481,2009-03-05,03:29:44
39.973459,116.333764,0,190,39877.1457060185,2009-03-05,03:29:49
39.973459,116.333764,0,190,39877.1457407407,2009-03-05,03:29:52
39.973463,116.333765,0,189,39877.1457638889,2009-03-05,03:29:54
39.973377,116.333778,0,190,39877.1458217593,2009-03-05,03:29:59
39.973318,116.333774,0,190,39877.1458449074,2009-03-05,03:30:01
39.973264,116.333821,0,190,39877.1458796296,2009-03-05,03:30:04
39.973242,116.333895,0,190,39877.1459259259,2009-03-05,03:30:08
39.973229,116.333952,0,190,39877.1459606481,2009-03-05,03:30:11
39.973195,116.334002,0,190,39877.1459953704,2009-03-05,03:30:14
39.973177,116.334035,0,190,39877.1460532407,2009-03-05,03:30:19
39.97319,116.334036,0,191,39877.1461111111,2009-03-05,03:30:24
39.973339,116.334046,0,192,39877.1463310185,2009-03-05,03:30:43
39.973437,116.334009,0,192,39877.1463541667,2009-03-05,03:30:45
39.973447,116.334038,0,193,39877.146412037,2009-03-05,03:30:50
39.973447,116.334038,0,193,39877.1464467593,2009-03-05,03:30:53
39.97344,116.33404,0,193,39877.1464699074,2009-03-05,03:30:55
39.973447,116.334026,0,193,39877.1465277778,2009-03-05,03:31:00
39.973746,116.333671,0,200,39877.1467476852,2009-03-05,03:31:19
39.973733,116.333599,0,199,39877.1467592593,2009-03-05,03:31:20
39.973648,116.333544,0,198,39877.1467708333,2009-03-05,03:31:21
39.973598,116.333542,0,198,39877.1467824074,2009-03-05,03:31:22
39.973532,116.333586,0,197,39877.1468055556,2009-03-05,03:31:24
39.973532,116.333586,0,197,39877.1468402778,2009-03-05,03:31:27
39.973533,116.333588,0,197,39877.1468634259,2009-03-05,03:31:29
39.973428,116.333596,0,192,39877.1468981481,2009-03-05,03:31:32
39.97334,116.333613,0,190,39877.1469097222,2009-03-05,03:31:33
39.973313,116.333557,0,182,39877.1469444444,2009-03-05,03:31:36
39.973303,116.333556,0,182,39877.1470023148,2009-03-05,03:31:41
39.973303,116.333626,0,184,39877.1470601852,2009-03-05,03:31:46
39.973295,116.333684,0,185,39877.1470833333,2009-03-05,03:31:48
39.973306,116.33374,0,188,39877.1471180556,2009-03-05,03:31:51
39.973315,116.333748,0,188,39877.1471759259,2009-03-05,03:31:56
39.973325,116.33375,0,188,39877.1472337963,2009-03-05,03:32:01
39.973341,116.333809,0,189,39877.1472569444,2009-03-05,03:32:03
39.973355,116.333866,0,192,39877.1472800926,2009-03-05,03:32:05
39.973377,116.333919,0,196,39877.147337963,2009-03-05,03:32:10
39.973359,116.333974,0,203,39877.1473842593,2009-03-05,03:32:14
39.973359,116.333974,0,203,39877.1474189815,2009-03-05,03:32:17
39.973366,116.333973,0,204,39877.1474421296,2009-03-05,03:32:19
39.973378,116.333939,0,205,39877.1475,2009-03-05,03:32:24
39.973335,116.333913,0,204,39877.1475347222,2009-03-05,03:32:27
39.973285,116.333907,0,205,39877.1475810185,2009-03-05,03:32:31
39.973287,116.333957,0,205,39877.1476388889,2009-03-05,03:32:36
39.973296,116.333973,0,205,39877.1476967593,2009-03-05,03:32:41
39.973318,116.333956,0,205,39877.1477546296,2009-03-05,03:32:46
39.973339,116.333938,0,206,39877.1478125,2009-03-05,03:32:51
39.973386,116.333949,0,206,39877.1478703704,2009-03-05,03:32:56
39.973419,116.33394,0,205,39877.1479282407,2009-03-05,03:33:01
39.973419,116.33394,0,205,39877.147962963,2009-03-05,03:33:04
39.973425,116.333941,0,205,39877.1479861111,2009-03-05,03:33:06
39.973407,116.333884,0,204,39877.1480439815,2009-03-05,03:33:11
39.97339,116.333826,0,205,39877.1480787037,2009-03-05,03:33:14
39.973393,116.333761,0,205,39877.148125,2009-03-05,03:33:18
39.973393,116.333761,0,205,39877.1481597222,2009-03-05,03:33:21
39.973391,116.33376,0,205,39877.1481828704,2009-03-05,03:33:23
39.973384,116.333775,0,205,39877.1482407407,2009-03-05,03:33:28
39.973363,116.333783,0,204,39877.1482986111,2009-03-05,03:33:33
39.973389,116.333739,0,203,39877.1483564815,2009-03-05,03:33:38
39.973453,116.3337,0,202,39877.1483912037,2009-03-05,03:33:41
39.973496,116.333676,0,201,39877.1484027778,2009-03-05,03:33:42
39.973517,116.333655,0,199,39877.1484606481,2009-03-05,03:33:47
39.973465,116.333648,0,197,39877.1485069444,2009-03-05,03:33:51
39.973407,116.333644,0,197,39877.1485416667,2009-03-05,03:33:54
39.973348,116.33364,0,197,39877.1485648148,2009-03-05,03:33:56
39.973287,116.333642,0,197,39877.148587963,2009-03-05,03:33:58
39.973209,116.333657,0,196,39877.1486111111,2009-03-05,03:34:00
39.973146,116.333688,0,196,39877.1486342593,2009-03-05,03:34:02
39.973091,116.333725,0,196,39877.1486574074,2009-03-05,03:34:04
39.973043,116.333768,0,195,39877.1486805556,2009-03-05,03:34:06
39.972992,116.333812,0,195,39877.1487037037,2009-03-05,03:34:08
39.972944,116.333859,0,194,39877.1487268518,2009-03-05,03:34:10
39.972911,116.333901,0,194,39877.14875,2009-03-05,03:34:12
39.97286,116.33395,0,194,39877.1487847222,2009-03-05,03:34:15
39.972847,116.333909,0,193,39877.1488425926,2009-03-05,03:34:20
39.972887,116.333854,0,192,39877.1488773148,2009-03-05,03:34:23
39.972911,116.333803,0,190,39877.1489236111,2009-03-05,03:34:27
39.972929,116.333778,0,188,39877.1489814815,2009-03-05,03:34:32
39.972972,116.333756,0,186,39877.1490393518,2009-03-05,03:34:37
39.972962,116.333737,0,188,39877.1490972222,2009-03-05,03:34:42
39.972988,116.333677,0,188,39877.1491319444,2009-03-05,03:34:45
39.973044,116.333656,0,188,39877.1491666667,2009-03-05,03:34:48
39.973092,116.333636,0,188,39877.1491898148,2009-03-05,03:34:50
39.973143,116.333659,0,188,39877.149212963,2009-03-05,03:34:52
39.973143,116.333659,0,188,39877.1492476852,2009-03-05,03:34:55
39.973151,116.33366,0,187,39877.1492708333,2009-03-05,03:34:57
39.973176,116.33365,0,188,39877.1493287037,2009-03-05,03:35:02
39.973224,116.333645,0,188,39877.1493865741,2009-03-05,03:35:07
39.973206,116.333688,0,187,39877.1494444444,2009-03-05,03:35:12
39.973178,116.333743,0,187,39877.1494791667,2009-03-05,03:35:15
39.973168,116.333822,0,187,39877.1495138889,2009-03-05,03:35:18
39.973176,116.333866,0,186,39877.1495717593,2009-03-05,03:35:23
39.973163,116.33391,0,185,39877.1496296296,2009-03-05,03:35:28
39.973208,116.333928,0,185,39877.1496875,2009-03-05,03:35:33
39.97325,116.333952,0,185,39877.1497106481,2009-03-05,03:35:35
39.973319,116.333943,0,184,39877.1497337963,2009-03-05,03:35:37
39.973338,116.33394,0,187,39877.1497916667,2009-03-05,03:35:42
39.973288,116.333926,0,185,39877.1498263889,2009-03-05,03:35:45
39.973233,116.333941,0,187,39877.1498726852,2009-03-05,03:35:49
39.973231,116.333913,0,193,39877.1499305556,2009-03-05,03:35:54
39.973263,116.333868,0,197,39877.1499768518,2009-03-05,03:35:58
39.973305,116.333842,0,198,39877.15,2009-03-05,03:36:00
39.973352,116.333804,0,199,39877.1500347222,2009-03-05,03:36:03
39.973389,116.333777,0,202,39877.1500925926,2009-03-05,03:36:08
39.973432,116.333753,0,205,39877.1501273148,2009-03-05,03:36:11
39.973472,116.333718,0,209,39877.1501736111,2009-03-05,03:36:15
39.973489,116.333696,0,218,39877.1502314815,2009-03-05,03:36:20
39.97346,116.333673,0,225,39877.1502893518,2009-03-05,03:36:25
39.973442,116.333648,0,234,39877.1503472222,2009-03-05,03:36:30
39.973499,116.33362,0,237,39877.1503819444,2009-03-05,03:36:33
39.973552,116.333596,0,240,39877.1504050926,2009-03-05,03:36:35
39.973608,116.333569,0,242,39877.1504282407,2009-03-05,03:36:37
39.973667,116.333533,0,242,39877.1504513889,2009-03-05,03:36:39
39.973726,116.33349,0,243,39877.150474537,2009-03-05,03:36:41
39.973768,116.333527,0,248,39877.1504861111,2009-03-05,03:36:42
39.973746,116.333549,0,254,39877.1505439815,2009-03-05,03:36:47
39.973696,116.333559,0,253,39877.1505555556,2009-03-05,03:36:48
39.97362,116.333576,0,252,39877.1505787037,2009-03-05,03:36:50
39.973576,116.333606,0,248,39877.1506018518,2009-03-05,03:36:52
39.973533,116.333634,0,242,39877.1506481481,2009-03-05,03:36:56
39.973493,116.33362,0,239,39877.1507060185,2009-03-05,03:37:01
39.973498,116.333602,0,239,39877.1507638889,2009-03-05,03:37:06
39.973485,116.333559,0,238,39877.1508217593,2009-03-05,03:37:11
39.973454,116.333599,0,233,39877.1508680556,2009-03-05,03:37:15
39.973422,116.333642,0,227,39877.1509143518,2009-03-05,03:37:19
39.973386,116.333679,0,224,39877.1509490741,2009-03-05,03:37:22
39.973345,116.333714,0,220,39877.1509953704,2009-03-05,03:37:26
39.973334,116.333742,0,214,39877.1510532407,2009-03-05,03:37:31
39.973329,116.33378,0,207,39877.1511111111,2009-03-05,03:37:36
39.973329,116.33378,0,207,39877.1511458333,2009-03-05,03:37:39
39.973324,116.333779,0,199,39877.1511689815,2009-03-05,03:37:41
39.973383,116.333765,0,195,39877.1512152778,2009-03-05,03:37:45
39.973436,116.333765,0,193,39877.15125,2009-03-05,03:37:48
39.973485,116.333769,0,191,39877.1512962963,2009-03-05,03:37:52
39.973507,116.333856,0,188,39877.1513425926,2009-03-05,03:37:56
39.97351,116.333923,0,185,39877.1513773148,2009-03-05,03:37:59
39.973478,116.333984,0,187,39877.1514236111,2009-03-05,03:38:03
39.973331,116.334211,0,136,39877.1538888889,2009-03-05,03:41:36
39.973274,116.334226,0,135,39877.1539467593,2009-03-05,03:41:41
39.973233,116.334251,0,136,39877.1540046296,2009-03-05,03:41:46
39.973244,116.334268,0,137,39877.1540625,2009-03-05,03:41:51
39.973289,116.334248,0,137,39877.1541087963,2009-03-05,03:41:55
39.973337,116.334235,0,136,39877.1541550926,2009-03-05,03:41:59
39.973375,116.334253,0,136,39877.154212963,2009-03-05,03:42:04
39.973389,116.334251,0,136,39877.1542708333,2009-03-05,03:42:09
39.973392,116.33427,0,136,39877.1543287037,2009-03-05,03:42:14
39.973396,116.33428,0,138,39877.1543865741,2009-03-05,03:42:19
39.973448,116.334259,0,141,39877.1544444444,2009-03-05,03:42:24
39.973463,116.334211,0,145,39877.1545023148,2009-03-05,03:42:29
39.973456,116.334269,0,146,39877.1545601852,2009-03-05,03:42:34
39.973399,116.334265,0,150,39877.1546180556,2009-03-05,03:42:39
39.973372,116.334228,0,152,39877.1546759259,2009-03-05,03:42:44
39.973373,116.3342,0,155,39877.1547337963,2009-03-05,03:42:49
39.973422,116.334199,0,154,39877.1547800926,2009-03-05,03:42:53
39.973482,116.334187,0,154,39877.1548148148,2009-03-05,03:42:56
39.973523,116.334161,0,157,39877.154849537,2009-03-05,03:42:59
39.973491,116.334162,0,164,39877.1549074074,2009-03-05,03:43:04
39.973478,116.334214,0,170,39877.1549652778,2009-03-05,03:43:09
39.973506,116.334258,0,174,39877.1550115741,2009-03-05,03:43:13
39.973496,116.334322,0,177,39877.1550462963,2009-03-05,03:43:16
39.973451,116.334371,0,179,39877.1550810185,2009-03-05,03:43:19
39.973406,116.334353,0,180,39877.1551388889,2009-03-05,03:43:24
39.973363,116.334322,0,179,39877.1551851852,2009-03-05,03:43:28
39.973402,116.334306,0,178,39877.1552430556,2009-03-05,03:43:33
39.97343,116.334317,0,175,39877.1553009259,2009-03-05,03:43:38
39.973467,116.334303,0,180,39877.1553587963,2009-03-05,03:43:43
39.973499,116.334278,0,187,39877.1554166667,2009-03-05,03:43:48
39.973535,116.334289,0,185,39877.155474537,2009-03-05,03:43:53
39.973564,116.334279,0,185,39877.1555324074,2009-03-05,03:43:58
39.973602,116.334249,0,198,39877.1555787037,2009-03-05,03:44:02
39.973589,116.334219,0,211,39877.155625,2009-03-05,03:44:06
39.973544,116.33421,0,217,39877.1556828704,2009-03-05,03:44:11
39.973496,116.334222,0,217,39877.1557291667,2009-03-05,03:44:15
39.973453,116.33427,0,216,39877.155787037,2009-03-05,03:44:20
39.97342,116.334295,0,215,39877.1558449074,2009-03-05,03:44:25
39.973377,116.334319,0,215,39877.1558796296,2009-03-05,03:44:28
39.973335,116.334298,0,215,39877.1559259259,2009-03-05,03:44:32
39.973343,116.334246,0,215,39877.1559837963,2009-03-05,03:44:37
39.973343,116.334246,0,215,39877.1560185185,2009-03-05,03:44:40
39.973345,116.334247,0,216,39877.1560416667,2009-03-05,03:44:42
39.973374,116.334175,0,217,39877.1560763889,2009-03-05,03:44:45
39.973376,116.334098,0,217,39877.1561111111,2009-03-05,03:44:48
39.973348,116.334061,0,218,39877.1561689815,2009-03-05,03:44:53
39.973368,116.334099,0,216,39877.1562268519,2009-03-05,03:44:58
39.973347,116.334116,0,215,39877.1562847222,2009-03-05,03:45:03
39.973362,116.334036,0,215,39877.1563425926,2009-03-05,03:45:08
39.973396,116.333982,0,215,39877.156400463,2009-03-05,03:45:13
39.973442,116.333934,0,214,39877.1564583333,2009-03-05,03:45:18
39.973463,116.333941,0,214,39877.1565162037,2009-03-05,03:45:23
39.973486,116.33388,0,214,39877.1565740741,2009-03-05,03:45:28
39.973472,116.333905,0,215,39877.1566319444,2009-03-05,03:45:33
39.973446,116.333959,0,215,39877.1566550926,2009-03-05,03:45:35
39.97343,116.334024,0,216,39877.1566782407,2009-03-05,03:45:37
39.973418,116.334085,0,216,39877.1567013889,2009-03-05,03:45:39
39.973366,116.334134,0,218,39877.1567361111,2009-03-05,03:45:42
39.973322,116.334179,0,220,39877.1567824074,2009-03-05,03:45:46
39.973317,116.334215,0,223,39877.1568402778,2009-03-05,03:45:51
39.973326,116.334235,0,225,39877.1568981481,2009-03-05,03:45:56
39.973326,116.334235,0,225,39877.1569328704,2009-03-05,03:45:59
39.973323,116.334233,0,227,39877.1569560185,2009-03-05,03:46:01
39.973308,116.334243,0,226,39877.1570138889,2009-03-05,03:46:06
39.973325,116.33426,0,224,39877.1570717593,2009-03-05,03:46:11
39.973371,116.334258,0,224,39877.1571064815,2009-03-05,03:46:14
39.973409,116.334221,0,223,39877.1571527778,2009-03-05,03:46:18
39.973459,116.334201,0,223,39877.1571875,2009-03-05,03:46:21
39.973494,116.334285,0,219,39877.1572916667,2009-03-05,03:46:30
39.973538,116.334289,0,220,39877.157349537,2009-03-05,03:46:35
39.973581,116.334262,0,221,39877.1573842593,2009-03-05,03:46:38
39.973633,116.334271,0,222,39877.1574305556,2009-03-05,03:46:42
39.973669,116.334267,0,223,39877.1574884259,2009-03-05,03:46:47
39.973661,116.334349,0,224,39877.1575231481,2009-03-05,03:46:50
39.973637,116.334419,0,224,39877.1575462963,2009-03-05,03:46:52
39.973655,116.334468,0,225,39877.1576041667,2009-03-05,03:46:57
39.973697,116.334442,0,225,39877.1576388889,2009-03-05,03:47:00
39.973725,116.334423,0,225,39877.1576967593,2009-03-05,03:47:05
39.973732,116.334414,0,226,39877.1577546296,2009-03-05,03:47:10
39.973693,116.334451,0,225,39877.1577893518,2009-03-05,03:47:13
39.973726,116.334475,0,225,39877.1578472222,2009-03-05,03:47:18
39.973723,116.334505,0,226,39877.1579050926,2009-03-05,03:47:23
39.973705,116.3345,0,226,39877.157962963,2009-03-05,03:47:28
39.973754,116.334472,0,227,39877.1579976852,2009-03-05,03:47:31
39.973789,116.33447,0,226,39877.1580555556,2009-03-05,03:47:36
39.973763,116.33441,0,225,39877.1581134259,2009-03-05,03:47:41
39.973733,116.334381,0,225,39877.1581712963,2009-03-05,03:47:46
39.973689,116.334397,0,224,39877.1582175926,2009-03-05,03:47:50
39.973638,116.334414,0,223,39877.1582407407,2009-03-05,03:47:52
39.973635,116.334399,0,221,39877.1582986111,2009-03-05,03:47:57
39.973626,116.334413,0,219,39877.1583564815,2009-03-05,03:48:02
39.973638,116.334384,0,218,39877.1584143518,2009-03-05,03:48:07
39.973691,116.334319,0,218,39877.1584375,2009-03-05,03:48:09
39.973733,116.334252,0,218,39877.1584606481,2009-03-05,03:48:11
39.973759,116.334201,0,218,39877.1584837963,2009-03-05,03:48:13
39.97377,116.334144,0,218,39877.1585300926,2009-03-05,03:48:17
39.973754,116.334118,0,217,39877.158587963,2009-03-05,03:48:22
39.973698,116.334136,0,218,39877.1586111111,2009-03-05,03:48:24
39.973648,116.334165,0,218,39877.1586226852,2009-03-05,03:48:25
39.97356,116.334202,0,218,39877.1586458333,2009-03-05,03:48:27
39.973511,116.33423,0,218,39877.1586574074,2009-03-05,03:48:28
39.973473,116.334194,0,219,39877.1587037037,2009-03-05,03:48:32
39.973451,116.334112,0,220,39877.1587384259,2009-03-05,03:48:35
39.973422,116.334044,0,222,39877.1587731481,2009-03-05,03:48:38
39.973384,116.333989,0,224,39877.1588078704,2009-03-05,03:48:41
39.973383,116.333934,0,226,39877.1588657407,2009-03-05,03:48:46
39.973392,116.333909,0,226,39877.1589236111,2009-03-05,03:48:51
39.973418,116.333941,0,225,39877.1589814815,2009-03-05,03:48:56
39.973414,116.333927,0,225,39877.1590393518,2009-03-05,03:49:01
39.973441,116.333868,0,225,39877.1590740741,2009-03-05,03:49:04
39.973491,116.333828,0,225,39877.1590972222,2009-03-05,03:49:06
39.973534,116.333798,0,225,39877.1591435185,2009-03-05,03:49:10
39.973568,116.333756,0,225,39877.1592013889,2009-03-05,03:49:15
39.97359,116.333704,0,225,39877.1592476852,2009-03-05,03:49:19
39.973688,116.334028,0,231,39877.1613425926,2009-03-05,03:52:20
39.973693,116.334114,0,231,39877.1613541667,2009-03-05,03:52:21
39.973708,116.33418,0,231,39877.1613657407,2009-03-05,03:52:22
39.973725,116.334287,0,230,39877.1613888889,2009-03-05,03:52:24
39.973744,116.33438,0,229,39877.161412037,2009-03-05,03:52:26
39.973756,116.334446,0,229,39877.1614351852,2009-03-05,03:52:28
39.973736,116.334492,0,227,39877.1614930556,2009-03-05,03:52:33
39.973706,116.33455,0,226,39877.1615393519,2009-03-05,03:52:37
39.973672,116.334599,0,225,39877.1615740741,2009-03-05,03:52:40
39.973663,116.334604,0,224,39877.1616319444,2009-03-05,03:52:45
39.97363,116.334524,0,224,39877.1616666667,2009-03-05,03:52:48
39.97361,116.334459,0,223,39877.1616782407,2009-03-05,03:52:49
39.973584,116.3344,0,224,39877.1617013889,2009-03-05,03:52:51
39.973549,116.33436,0,224,39877.1617476852,2009-03-05,03:52:55
39.973506,116.334337,0,224,39877.1617708333,2009-03-05,03:52:57
39.973457,116.334333,0,224,39877.1618171296,2009-03-05,03:53:01
39.973447,116.334381,0,225,39877.161875,2009-03-05,03:53:06
39.973458,116.334404,0,224,39877.1619328704,2009-03-05,03:53:11
39.973511,116.334427,0,223,39877.1619907407,2009-03-05,03:53:16
39.973555,116.334414,0,221,39877.1620486111,2009-03-05,03:53:21
39.973574,116.334413,0,220,39877.1621064815,2009-03-05,03:53:26
39.973592,116.334347,0,218,39877.1621643519,2009-03-05,03:53:31
39.973602,116.33428,0,218,39877.1621990741,2009-03-05,03:53:34
39.973577,116.334225,0,219,39877.1622453704,2009-03-05,03:53:38
39.973527,116.334211,0,220,39877.1622916667,2009-03-05,03:53:42
39.97348,116.334176,0,221,39877.1623263889,2009-03-05,03:53:45
39.973445,116.334138,0,221,39877.162349537,2009-03-05,03:53:47
39.973425,116.334083,0,221,39877.1623726852,2009-03-05,03:53:49
39.973461,116.334079,0,221,39877.1624305556,2009-03-05,03:53:54
39.973459,116.334079,0,221,39877.1624884259,2009-03-05,03:53:59
39.973459,116.334079,0,221,39877.1625231481,2009-03-05,03:54:02
39.973454,116.334079,0,221,39877.1625462963,2009-03-05,03:54:04
39.973419,116.334029,0,222,39877.1626041667,2009-03-05,03:54:09
39.973396,116.333977,0,222,39877.1626157407,2009-03-05,03:54:10
39.973358,116.333919,0,222,39877.1626388889,2009-03-05,03:54:12
39.973311,116.333868,0,223,39877.1626736111,2009-03-05,03:54:15
39.973275,116.33383,0,223,39877.1627083333,2009-03-05,03:54:18
39.973242,116.33375,0,224,39877.1627314815,2009-03-05,03:54:20
39.973222,116.333693,0,224,39877.1627662037,2009-03-05,03:54:23
39.973239,116.333627,0,225,39877.1628125,2009-03-05,03:54:27
39.973273,116.333603,0,224,39877.1628703704,2009-03-05,03:54:32
39.973276,116.333667,0,224,39877.1629166667,2009-03-05,03:54:36
39.97329,116.33373,0,224,39877.162962963,2009-03-05,03:54:40
39.973329,116.333766,0,224,39877.1630208333,2009-03-05,03:54:45
39.973377,116.333742,0,223,39877.1630787037,2009-03-05,03:54:50
39.973388,116.333772,0,223,39877.1631365741,2009-03-05,03:54:55
39.973388,116.333772,0,223,39877.1631712963,2009-03-05,03:54:58
39.973384,116.333766,0,223,39877.1631944444,2009-03-05,03:55:00
39.973356,116.333715,0,224,39877.1632175926,2009-03-05,03:55:02
39.973324,116.333668,0,224,39877.1632407407,2009-03-05,03:55:04
39.973287,116.333629,0,224,39877.1632638889,2009-03-05,03:55:06
39.973266,116.33357,0,225,39877.163287037,2009-03-05,03:55:08
39.973271,116.333504,0,225,39877.1633217593,2009-03-05,03:55:11
39.973312,116.333454,0,225,39877.1633564815,2009-03-05,03:55:14
39.973346,116.333396,0,225,39877.1634143519,2009-03-05,03:55:19
39.973344,116.333347,0,225,39877.1634722222,2009-03-05,03:55:24
39.973329,116.333403,0,225,39877.1635300926,2009-03-05,03:55:29
39.973298,116.333455,0,224,39877.1635763889,2009-03-05,03:55:33
39.973289,116.333498,0,224,39877.1636342593,2009-03-05,03:55:38
39.973302,116.333585,0,224,39877.1636458333,2009-03-05,03:55:39
39.973317,116.33366,0,224,39877.1636574074,2009-03-05,03:55:40
39.973308,116.333656,0,223,39877.1637152778,2009-03-05,03:55:45
39.973326,116.333765,0,223,39877.1637268519,2009-03-05,03:55:46
39.973339,116.333836,0,223,39877.1637384259,2009-03-05,03:55:47
39.973361,116.33392,0,223,39877.16375,2009-03-05,03:55:48
39.973379,116.333982,0,223,39877.1637615741,2009-03-05,03:55:49
39.973422,116.334057,0,222,39877.1637847222,2009-03-05,03:55:51
39.973461,116.334094,0,222,39877.1638194444,2009-03-05,03:55:54
39.973313,116.33382,0,224,39877.1662731481,2009-03-05,03:59:26
39.973277,116.333758,0,224,39877.1663078704,2009-03-05,03:59:29
39.973277,116.333694,0,224,39877.1663425926,2009-03-05,03:59:32
39.973259,116.333649,0,224,39877.166400463,2009-03-05,03:59:37
39.973265,116.333628,0,224,39877.1664583333,2009-03-05,03:59:42
39.973214,116.333605,0,222,39877.1665625,2009-03-05,03:59:51
39.973201,116.333607,0,221,39877.1666203704,2009-03-05,03:59:56
39.973214,116.333592,0,221,39877.1666782407,2009-03-05,04:00:01
39.973267,116.333589,0,221,39877.166712963,2009-03-05,04:00:04
39.973286,116.333533,0,221,39877.1667592593,2009-03-05,04:00:08
39.973311,116.333499,0,222,39877.1668171296,2009-03-05,04:00:13
39.973295,116.333516,0,222,39877.166875,2009-03-05,04:00:18
39.973262,116.333522,0,223,39877.1669328704,2009-03-05,04:00:23
39.973249,116.333538,0,225,39877.1669907407,2009-03-05,04:00:28
39.9733,116.33352,0,226,39877.167025463,2009-03-05,04:00:31
39.97335,116.333502,0,226,39877.1670486111,2009-03-05,04:00:33
39.973402,116.333502,0,225,39877.1670833333,2009-03-05,04:00:36
39.973447,116.333522,0,224,39877.1671296296,2009-03-05,04:00:40
39.973469,116.333527,0,223,39877.1671875,2009-03-05,04:00:45
39.973463,116.333611,0,222,39877.1672337963,2009-03-05,04:00:49
39.973455,116.333674,0,221,39877.1672569444,2009-03-05,04:00:51
39.973468,116.333741,0,220,39877.1672800926,2009-03-05,04:00:53
39.973445,116.333853,0,219,39877.1673032407,2009-03-05,04:00:55
39.973436,116.333949,0,219,39877.1673263889,2009-03-05,04:00:57
39.97345,116.334013,0,218,39877.1673726852,2009-03-05,04:01:01
39.973402,116.334039,0,218,39877.1674305556,2009-03-05,04:01:06
39.973379,116.334012,0,221,39877.1674884259,2009-03-05,04:01:11
39.973369,116.333942,0,223,39877.1675347222,2009-03-05,04:01:15
39.973383,116.333883,0,226,39877.1675694444,2009-03-05,04:01:18
39.973376,116.333942,0,228,39877.1676041667,2009-03-05,04:01:21
39.973405,116.334007,0,228,39877.1676273148,2009-03-05,04:01:23
39.973451,116.334064,0,230,39877.167662037,2009-03-05,04:01:26
39.973495,116.334089,0,230,39877.1676851852,2009-03-05,04:01:28
39.973557,116.334092,0,231,39877.1677314815,2009-03-05,04:01:32
39.97359,116.334089,0,229,39877.1677893519,2009-03-05,04:01:37
39.973574,116.334149,0,226,39877.1678356482,2009-03-05,04:01:41
39.973599,116.334199,0,224,39877.1678703704,2009-03-05,04:01:44
39.973589,116.334267,0,223,39877.1678935185,2009-03-05,04:01:46
39.973561,116.334345,0,221,39877.1679166667,2009-03-05,04:01:48
39.973537,116.334415,0,219,39877.1679398148,2009-03-05,04:01:50
39.973516,116.334478,0,217,39877.167962963,2009-03-05,04:01:52
39.973492,116.33455,0,215,39877.1679976852,2009-03-05,04:01:55
39.973495,116.334604,0,213,39877.1680555556,2009-03-05,04:02:00
39.973529,116.334605,0,211,39877.1681134259,2009-03-05,04:02:05
39.973577,116.334594,0,210,39877.1681712963,2009-03-05,04:02:10
39.973615,116.334554,0,210,39877.1682060185,2009-03-05,04:02:13
39.973602,116.334483,0,211,39877.1682523148,2009-03-05,04:02:17
39.973568,116.334405,0,212,39877.168275463,2009-03-05,04:02:19
39.973528,116.334319,0,213,39877.1682986111,2009-03-05,04:02:21
39.973488,116.334265,0,216,39877.1683333333,2009-03-05,04:02:24
39.973471,116.334254,0,219,39877.1683912037,2009-03-05,04:02:29
39.973482,116.334255,0,222,39877.1684490741,2009-03-05,04:02:34
39.973493,116.334266,0,223,39877.1685069444,2009-03-05,04:02:39
39.973509,116.334275,0,224,39877.1685648148,2009-03-05,04:02:44
39.973523,116.334302,0,224,39877.1686226852,2009-03-05,04:02:49
39.973552,116.334333,0,224,39877.1686805556,2009-03-05,04:02:54
39.973568,116.33431,0,223,39877.1687384259,2009-03-05,04:02:59
39.973592,116.334305,0,221,39877.1687962963,2009-03-05,04:03:04
39.973645,116.334324,0,218,39877.1688425926,2009-03-05,04:03:08
39.973694,116.334369,0,215,39877.1688773148,2009-03-05,04:03:11
39.973717,116.33442,0,207,39877.168912037,2009-03-05,04:03:14
39.973711,116.334457,0,199,39877.1689699074,2009-03-05,04:03:19
39.973661,116.334481,0,194,39877.1690046296,2009-03-05,04:03:22
39.973619,116.33449,0,185,39877.1690625,2009-03-05,04:03:27
39.973568,116.334516,0,181,39877.1690972222,2009-03-05,04:03:30
39.973543,116.334507,0,175,39877.1691550926,2009-03-05,04:03:35
39.97359,116.33451,0,168,39877.169212963,2009-03-05,04:03:40
39.973605,116.334426,0,161,39877.1692592593,2009-03-05,04:03:44
39.973618,116.334366,0,158,39877.1692824074,2009-03-05,04:03:46
39.973611,116.334276,0,154,39877.1693055556,2009-03-05,04:03:48
39.973593,116.334222,0,152,39877.1693171296,2009-03-05,04:03:49
39.973585,116.334159,0,150,39877.1693402778,2009-03-05,04:03:51
39.973589,116.334099,0,147,39877.1693634259,2009-03-05,04:03:53
39.973587,116.334028,0,145,39877.1693865741,2009-03-05,04:03:55
39.973577,116.333961,0,144,39877.1694097222,2009-03-05,04:03:57
39.973569,116.333889,0,143,39877.1694328704,2009-03-05,04:03:59
39.973559,116.333799,0,142,39877.1694560185,2009-03-05,04:04:01
39.973544,116.333738,0,142,39877.1694791667,2009-03-05,04:04:03
39.973511,116.333685,0,142,39877.169525463,2009-03-05,04:04:07
39.973456,116.333715,0,143,39877.1695601852,2009-03-05,04:04:10
39.973409,116.333741,0,143,39877.1695949074,2009-03-05,04:04:13
39.973376,116.333781,0,141,39877.1696412037,2009-03-05,04:04:17
39.97337,116.333821,0,139,39877.1696990741,2009-03-05,04:04:22
39.973392,116.333807,0,136,39877.1697569444,2009-03-05,04:04:27
39.973418,116.333789,0,134,39877.1698148148,2009-03-05,04:04:32
39.973443,116.33381,0,132,39877.1698726852,2009-03-05,04:04:37
39.973401,116.333862,0,130,39877.1699305556,2009-03-05,04:04:42
39.973369,116.333919,0,129,39877.1699652778,2009-03-05,04:04:45
39.973361,116.333982,0,127,39877.1700115741,2009-03-05,04:04:49
39.973359,116.334015,0,125,39877.1700694444,2009-03-05,04:04:54
39.973343,116.334013,0,123,39877.1701273148,2009-03-05,04:04:59
39.973339,116.334052,0,124,39877.1701851852,2009-03-05,04:05:04
39.973326,116.334118,0,125,39877.1702199074,2009-03-05,04:05:07
39.973297,116.334165,0,125,39877.1702546296,2009-03-05,04:05:10
39.973248,116.334205,0,125,39877.1703009259,2009-03-05,04:05:14
39.973223,116.334221,0,126,39877.1703587963,2009-03-05,04:05:19
39.973218,116.334233,0,126,39877.1704166667,2009-03-05,04:05:24
39.973214,116.334258,0,126,39877.170474537,2009-03-05,04:05:29
39.97321,116.334245,0,126,39877.1705324074,2009-03-05,04:05:34
39.973243,116.334256,0,126,39877.1705902778,2009-03-05,04:05:39
39.973325,116.334282,0,124,39877.1708101852,2009-03-05,04:05:58
39.973313,116.334217,0,125,39877.1708449074,2009-03-05,04:06:01
39.97331,116.334122,0,125,39877.1708680556,2009-03-05,04:06:03
39.973322,116.334063,0,125,39877.1708912037,2009-03-05,04:06:05
39.973369,116.334108,0,125,39877.1709375,2009-03-05,04:06:09
39.973393,116.334188,0,124,39877.1709606481,2009-03-05,04:06:11
39.973415,116.334292,0,123,39877.1709722222,2009-03-05,04:06:12
39.973424,116.334356,0,123,39877.1709837963,2009-03-05,04:06:13
39.973444,116.334431,0,123,39877.1710069444,2009-03-05,04:06:15
39.973406,116.334416,0,123,39877.1710648148,2009-03-05,04:06:20
39.973364,116.33439,0,123,39877.171087963,2009-03-05,04:06:22
39.97331,116.334379,0,123,39877.1711226852,2009-03-05,04:06:25
39.973287,116.334395,0,123,39877.1711805556,2009-03-05,04:06:30
39.973299,116.334326,0,123,39877.1712384259,2009-03-05,04:06:35
39.973318,116.334268,0,124,39877.1712615741,2009-03-05,04:06:37
39.973346,116.334218,0,125,39877.1712847222,2009-03-05,04:06:39
39.973395,116.334212,0,125,39877.1713310185,2009-03-05,04:06:43
39.973395,116.334212,0,125,39877.1713657407,2009-03-05,04:06:46
39.973401,116.334206,0,126,39877.1713888889,2009-03-05,04:06:48
39.973371,116.334155,0,128,39877.1714467593,2009-03-05,04:06:53
39.973348,116.334101,0,131,39877.1714814815,2009-03-05,04:06:56
39.973298,116.334044,0,132,39877.1715162037,2009-03-05,04:06:59
39.973268,116.33398,0,133,39877.1715509259,2009-03-05,04:07:02
39.973256,116.333914,0,135,39877.1715972222,2009-03-05,04:07:06
39.973214,116.333873,0,137,39877.1716435185,2009-03-05,04:07:10
39.973194,116.333812,0,138,39877.1717013889,2009-03-05,04:07:15
39.973205,116.33375,0,139,39877.1717361111,2009-03-05,04:07:18
39.973253,116.33384,0,138,39877.1717708333,2009-03-05,04:07:21
39.973274,116.33391,0,137,39877.1717824074,2009-03-05,04:07:22
39.973293,116.333968,0,136,39877.1717939815,2009-03-05,04:07:23
39.973319,116.334053,0,136,39877.1718171296,2009-03-05,04:07:25
39.973326,116.334108,0,134,39877.171875,2009-03-05,04:07:30
39.973338,116.334038,0,135,39877.1719212963,2009-03-05,04:07:34
39.973354,116.333973,0,136,39877.1719444444,2009-03-05,04:07:36
39.973361,116.33393,0,138,39877.1720023148,2009-03-05,04:07:41
39.973355,116.333904,0,139,39877.1720601852,2009-03-05,04:07:46
39.973355,116.333904,0,139,39877.1720949074,2009-03-05,04:07:49
39.973359,116.333902,0,141,39877.1721180556,2009-03-05,04:07:51
39.973359,116.333863,0,142,39877.1721759259,2009-03-05,04:07:56
39.973357,116.333801,0,143,39877.1722106481,2009-03-05,04:07:59
39.973342,116.333732,0,141,39877.1722453704,2009-03-05,04:08:02
39.973435,116.334025,0,163,39877.1765856481,2009-03-05,04:14:17
39.973447,116.334094,0,163,39877.1766319444,2009-03-05,04:14:21
39.973435,116.334194,0,163,39877.1766550926,2009-03-05,04:14:23
39.973424,116.334273,0,163,39877.1766782407,2009-03-05,04:14:25
39.973417,116.334276,0,164,39877.1767361111,2009-03-05,04:14:30
39.973411,116.334278,0,164,39877.1767939815,2009-03-05,04:14:35
39.973411,116.334278,0,164,39877.1768287037,2009-03-05,04:14:38
39.973408,116.33428,0,164,39877.1768518519,2009-03-05,04:14:40
39.972738,116.333229,0,164,39877.1770949074,2009-03-05,04:15:01
39.972738,116.333229,0,164,39877.1771296296,2009-03-05,04:15:04
39.972735,116.333225,0,164,39877.1771527778,2009-03-05,04:15:06
39.97276,116.333113,0,164,39877.1771875,2009-03-05,04:15:09
39.972796,116.333064,0,165,39877.1772106481,2009-03-05,04:15:11
39.972816,116.333109,0,165,39877.1772685185,2009-03-05,04:15:16
39.972804,116.33317,0,166,39877.1772916667,2009-03-05,04:15:18
39.972842,116.333153,0,168,39877.177349537,2009-03-05,04:15:23
39.972888,116.33313,0,170,39877.1773726852,2009-03-05,04:15:25
39.97293,116.33311,0,171,39877.1774074074,2009-03-05,04:15:28
39.972993,116.333101,0,172,39877.1774421296,2009-03-05,04:15:31
39.973065,116.333111,0,173,39877.1774652778,2009-03-05,04:15:33
39.973135,116.333151,0,173,39877.1774884259,2009-03-05,04:15:35
39.973197,116.333183,0,174,39877.1775115741,2009-03-05,04:15:37
39.973239,116.333232,0,173,39877.1775347222,2009-03-05,04:15:39
39.973276,116.333281,0,171,39877.1775578704,2009-03-05,04:15:41
39.97332,116.333345,0,167,39877.1776157407,2009-03-05,04:15:46
39.973347,116.333395,0,165,39877.1776388889,2009-03-05,04:15:48
39.973375,116.333443,0,164,39877.1776736111,2009-03-05,04:15:51
39.973353,116.333453,0,162,39877.1777314815,2009-03-05,04:15:56
39.97335,116.333397,0,161,39877.1777893519,2009-03-05,04:16:01
39.973353,116.333388,0,160,39877.1778472222,2009-03-05,04:16:06
39.973355,116.333387,0,160,39877.1779050926,2009-03-05,04:16:11
39.973355,116.333387,0,160,39877.1779398148,2009-03-05,04:16:14
39.973354,116.333386,0,161,39877.177962963,2009-03-05,04:16:16
39.973344,116.333391,0,161,39877.1780208333,2009-03-05,04:16:21
39.973304,116.33339,0,161,39877.1780787037,2009-03-05,04:16:26
39.973272,116.333429,0,162,39877.1781365741,2009-03-05,04:16:31
39.973292,116.333484,0,161,39877.1781828704,2009-03-05,04:16:35
39.973319,116.333559,0,160,39877.1782407407,2009-03-05,04:16:40
39.973343,116.333648,0,158,39877.1782638889,2009-03-05,04:16:42
39.973364,116.333622,0,152,39877.1783217593,2009-03-05,04:16:47
39.973372,116.333624,0,152,39877.1783796296,2009-03-05,04:16:52
39.973375,116.333625,0,152,39877.1784375,2009-03-05,04:16:57
39.97337,116.333624,0,152,39877.1784953704,2009-03-05,04:17:02
39.973363,116.333625,0,152,39877.1785532407,2009-03-05,04:17:07
39.973364,116.333627,0,152,39877.1786111111,2009-03-05,04:17:12
39.973365,116.333628,0,152,39877.1786689815,2009-03-05,04:17:17
39.973365,116.333628,0,152,39877.1787037037,2009-03-05,04:17:20
39.973367,116.333629,0,152,39877.1787268519,2009-03-05,04:17:22
39.973375,116.333603,0,151,39877.1787847222,2009-03-05,04:17:27
39.973386,116.33357,0,150,39877.1788425926,2009-03-05,04:17:32
39.973389,116.333601,0,151,39877.178900463,2009-03-05,04:17:37
39.973413,116.333625,0,151,39877.1789583333,2009-03-05,04:17:42
39.973421,116.333683,0,152,39877.1789930556,2009-03-05,04:17:45
39.973417,116.333753,0,152,39877.1790393519,2009-03-05,04:17:49
39.973444,116.333762,0,152,39877.1790972222,2009-03-05,04:17:54
39.97347,116.333784,0,152,39877.1791550926,2009-03-05,04:17:59
39.973445,116.333778,0,152,39877.179212963,2009-03-05,04:18:04
39.973427,116.333801,0,152,39877.1792708333,2009-03-05,04:18:09
39.973381,116.333781,0,152,39877.1793287037,2009-03-05,04:18:14
39.973381,116.333781,0,152,39877.1793634259,2009-03-05,04:18:17
39.973373,116.333775,0,152,39877.1793865741,2009-03-05,04:18:19
39.973357,116.333781,0,153,39877.1794444444,2009-03-05,04:18:24
39.973347,116.333819,0,153,39877.1795023148,2009-03-05,04:18:29
39.973343,116.333821,0,153,39877.1795601852,2009-03-05,04:18:34
39.973337,116.333819,0,153,39877.1796180556,2009-03-05,04:18:39
39.973332,116.333821,0,153,39877.1796759259,2009-03-05,04:18:44
39.973339,116.333822,0,153,39877.1797337963,2009-03-05,04:18:49
39.973339,116.333822,0,153,39877.1797685185,2009-03-05,04:18:52
39.973346,116.333823,0,153,39877.1797916667,2009-03-05,04:18:54
39.973357,116.333822,0,153,39877.179849537,2009-03-05,04:18:59
39.973359,116.333821,0,153,39877.1799074074,2009-03-05,04:19:04
39.973359,116.333821,0,153,39877.1799421296,2009-03-05,04:19:07
39.973361,116.333822,0,153,39877.1799652778,2009-03-05,04:19:09
39.973395,116.333858,0,153,39877.1800231481,2009-03-05,04:19:14
39.973406,116.333851,0,153,39877.1800810185,2009-03-05,04:19:19
39.973411,116.333836,0,153,39877.1801388889,2009-03-05,04:19:24
39.973415,116.333835,0,153,39877.1801967593,2009-03-05,04:19:29
39.973415,116.333837,0,153,39877.1802546296,2009-03-05,04:19:34
39.973418,116.333839,0,153,39877.1803125,2009-03-05,04:19:39
39.973421,116.33384,0,153,39877.1803703704,2009-03-05,04:19:44
39.973422,116.333841,0,153,39877.1804282407,2009-03-05,04:19:49
39.973427,116.333838,0,153,39877.1804861111,2009-03-05,04:19:54
39.973423,116.333835,0,153,39877.1805439815,2009-03-05,04:19:59
39.973416,116.333833,0,153,39877.1806018518,2009-03-05,04:20:04
39.973411,116.333835,0,153,39877.1806597222,2009-03-05,04:20:09
39.973413,116.333837,0,153,39877.1807175926,2009-03-05,04:20:14
39.97342,116.333839,0,153,39877.180775463,2009-03-05,04:20:19
39.973415,116.333839,0,153,39877.1808333333,2009-03-05,04:20:24
39.973411,116.333837,0,153,39877.1808912037,2009-03-05,04:20:29
39.973411,116.333837,0,153,39877.1809259259,2009-03-05,04:20:32
39.973411,116.333834,0,153,39877.1809490741,2009-03-05,04:20:34
39.973394,116.333747,0,153,39877.1809837963,2009-03-05,04:20:37
39.97341,116.333691,0,153,39877.1810416667,2009-03-05,04:20:42
39.97341,116.333691,0,153,39877.181099537,2009-03-05,04:20:47
39.973409,116.333692,0,153,39877.1811574074,2009-03-05,04:20:52
39.973407,116.333694,0,153,39877.1812152778,2009-03-05,04:20:57
39.973407,116.333694,0,153,39877.18125,2009-03-05,04:21:00
39.97327,116.333873,0,150,39877.1859837963,2009-03-05,04:27:49
39.980009,116.346171,0,184,39877.188275463,2009-03-05,04:31:07
39.979895,116.345964,0,191,39877.188287037,2009-03-05,04:31:08
39.979786,116.345754,0,199,39877.1882986111,2009-03-05,04:31:09
39.979681,116.345545,0,205,39877.1883101852,2009-03-05,04:31:10
39.979579,116.345337,0,212,39877.1883217593,2009-03-05,04:31:11
39.979502,116.345279,0,212,39877.1883333333,2009-03-05,04:31:12
39.973794,116.334226,0,239,39877.1895138889,2009-03-05,04:32:54
39.97373,116.334192,0,240,39877.1895717593,2009-03-05,04:32:59
39.973726,116.334122,0,239,39877.1895949074,2009-03-05,04:33:01
39.973701,116.334107,0,232,39877.1896527778,2009-03-05,04:33:06
39.973705,116.334104,0,233,39877.1897106481,2009-03-05,04:33:11
39.973705,116.334104,0,233,39877.1897453704,2009-03-05,04:33:14
39.973699,116.334106,0,233,39877.1897685185,2009-03-05,04:33:16
39.973653,116.334112,0,233,39877.1898263889,2009-03-05,04:33:21
39.973641,116.334103,0,232,39877.1898842593,2009-03-05,04:33:26
39.973643,116.334173,0,231,39877.1899421296,2009-03-05,04:33:31
39.973656,116.334222,0,231,39877.19,2009-03-05,04:33:36
39.973648,116.334205,0,231,39877.1900578704,2009-03-05,04:33:41
39.973632,116.334191,0,231,39877.1901157407,2009-03-05,04:33:46
39.973603,116.334132,0,230,39877.190150463,2009-03-05,04:33:49
39.973584,116.334134,0,230,39877.1902083333,2009-03-05,04:33:54
39.973584,116.334134,0,230,39877.1902430556,2009-03-05,04:33:57
39.973587,116.334131,0,229,39877.1902662037,2009-03-05,04:33:59
39.973603,116.334139,0,230,39877.1903240741,2009-03-05,04:34:04
39.973603,116.334139,0,230,39877.1903587963,2009-03-05,04:34:07
39.973602,116.334137,0,230,39877.1903819444,2009-03-05,04:34:09
39.973591,116.334104,0,230,39877.1904398148,2009-03-05,04:34:14
39.973573,116.334084,0,230,39877.1904976852,2009-03-05,04:34:19
39.973563,116.334055,0,230,39877.1905555556,2009-03-05,04:34:24
39.973566,116.33403,0,229,39877.1906134259,2009-03-05,04:34:29
39.973566,116.334028,0,229,39877.1906712963,2009-03-05,04:34:34
39.973566,116.334028,0,229,39877.1907060185,2009-03-05,04:34:37
39.973568,116.334026,0,229,39877.1907291667,2009-03-05,04:34:39
39.97358,116.334023,0,229,39877.190787037,2009-03-05,04:34:44
39.973573,116.333962,0,229,39877.1908449074,2009-03-05,04:34:49
39.973551,116.333937,0,229,39877.1909027778,2009-03-05,04:34:54
39.973551,116.333937,0,229,39877.1909375,2009-03-05,04:34:57
39.973551,116.333936,0,228,39877.1909606481,2009-03-05,04:34:59
39.973519,116.333949,0,228,39877.1910185185,2009-03-05,04:35:04
39.973485,116.333992,0,229,39877.1910763889,2009-03-05,04:35:09
39.973269,116.333675,0,214,39877.1911458333,2009-03-05,04:35:15
39.9734,116.333939,0,220,39877.1911574074,2009-03-05,04:35:16
39.973385,116.333741,0,224,39877.1911689815,2009-03-05,04:35:17
39.973387,116.333741,0,224,39877.1912268519,2009-03-05,04:35:22
39.973387,116.333741,0,224,39877.1912615741,2009-03-05,04:35:25
39.973392,116.333746,0,224,39877.1912847222,2009-03-05,04:35:27
39.973426,116.333785,0,225,39877.1913425926,2009-03-05,04:35:32
39.973448,116.333845,0,226,39877.1913773148,2009-03-05,04:35:35
39.97346,116.333898,0,227,39877.1914351852,2009-03-05,04:35:40
39.973443,116.333904,0,227,39877.1914930556,2009-03-05,04:35:45
39.973416,116.33396,0,227,39877.1915277778,2009-03-05,04:35:48
39.973417,116.334013,0,228,39877.1915856482,2009-03-05,04:35:53
39.973429,116.334071,0,228,39877.1916319444,2009-03-05,04:35:57
39.973462,116.334067,0,228,39877.1916898148,2009-03-05,04:36:02
39.973484,116.334012,0,228,39877.191724537,2009-03-05,04:36:05
39.973504,116.333977,0,228,39877.1917824074,2009-03-05,04:36:10
39.973527,116.334001,0,227,39877.1918402778,2009-03-05,04:36:15
39.97354,116.333954,0,227,39877.1918981481,2009-03-05,04:36:20
39.97355,116.333958,0,227,39877.1919560185,2009-03-05,04:36:25
39.973549,116.333958,0,227,39877.1920138889,2009-03-05,04:36:30
39.973546,116.33396,0,227,39877.1920717593,2009-03-05,04:36:35
39.973549,116.333962,0,227,39877.1921296296,2009-03-05,04:36:40
39.973553,116.333967,0,227,39877.1921875,2009-03-05,04:36:45
39.973553,116.333967,0,227,39877.1922222222,2009-03-05,04:36:48
39.97355,116.333972,0,227,39877.1922453704,2009-03-05,04:36:50
39.973617,116.334048,0,227,39877.1923032407,2009-03-05,04:36:55
39.973482,116.334172,0,227,39877.1923148148,2009-03-05,04:36:56
39.973445,116.334229,0,227,39877.1923263889,2009-03-05,04:36:57
39.973418,116.334286,0,227,39877.1924189815,2009-03-05,04:37:05
39.97342,116.334286,0,227,39877.1924768519,2009-03-05,04:37:10
39.97342,116.334286,0,227,39877.1925115741,2009-03-05,04:37:13
39.973425,116.334285,0,227,39877.1925347222,2009-03-05,04:37:15
39.973434,116.334283,0,228,39877.1925925926,2009-03-05,04:37:20
39.973445,116.334287,0,227,39877.1927083333,2009-03-05,04:37:30
39.973447,116.33429,0,227,39877.1927662037,2009-03-05,04:37:35
39.973449,116.334292,0,227,39877.1928240741,2009-03-05,04:37:40
39.973443,116.33429,0,227,39877.1928819444,2009-03-05,04:37:45
39.973435,116.334288,0,227,39877.1929398148,2009-03-05,04:37:50
39.973433,116.334289,0,227,39877.1929976852,2009-03-05,04:37:55
39.973438,116.334289,0,227,39877.1930555556,2009-03-05,04:38:00
39.973439,116.33429,0,227,39877.1931134259,2009-03-05,04:38:05
39.973444,116.334292,0,227,39877.1931712963,2009-03-05,04:38:10
39.973445,116.334293,0,227,39877.1932291667,2009-03-05,04:38:15
39.973445,116.334293,0,227,39877.1932638889,2009-03-05,04:38:18
39.973453,116.334294,0,227,39877.193287037,2009-03-05,04:38:20
39.973462,116.334295,0,227,39877.1933449074,2009-03-05,04:38:25
39.973467,116.334247,0,228,39877.1934027778,2009-03-05,04:38:30
39.973456,116.334171,0,228,39877.1934259259,2009-03-05,04:38:32
39.973456,116.334171,0,228,39877.1934606481,2009-03-05,04:38:35
39.973463,116.334167,0,228,39877.1934837963,2009-03-05,04:38:37
39.973487,116.334212,0,228,39877.1935416667,2009-03-05,04:38:42
39.973493,116.334194,0,228,39877.193599537,2009-03-05,04:38:47
39.97342,116.3339,0,231,39877.1968055556,2009-03-05,04:43:24
39.9734,116.333823,0,231,39877.1968518518,2009-03-05,04:43:28
39.973394,116.33376,0,230,39877.1968865741,2009-03-05,04:43:31
39.973395,116.333713,0,230,39877.1969444444,2009-03-05,04:43:36
39.973395,116.333713,0,230,39877.1969791667,2009-03-05,04:43:39
39.97339,116.333717,0,230,39877.1970023148,2009-03-05,04:43:41
39.973398,116.333823,0,230,39877.1970949074,2009-03-05,04:43:49
39.97341,116.3339,0,230,39877.1971180556,2009-03-05,04:43:51
39.973397,116.333888,0,230,39877.1971759259,2009-03-05,04:43:56
39.973392,116.333879,0,230,39877.1972337963,2009-03-05,04:44:01
39.97342,116.333891,0,230,39877.1972916667,2009-03-05,04:44:06
39.973404,116.333787,0,230,39877.1973263889,2009-03-05,04:44:09
39.973388,116.333786,0,230,39877.1973842593,2009-03-05,04:44:14
39.973409,116.33385,0,230,39877.1974074074,2009-03-05,04:44:16
39.973431,116.333902,0,230,39877.1974305556,2009-03-05,04:44:18
39.973427,116.3339,0,230,39877.1974884259,2009-03-05,04:44:23
39.973427,116.3339,0,230,39877.1975231481,2009-03-05,04:44:26
39.97342,116.333897,0,230,39877.1975462963,2009-03-05,04:44:28
39.973423,116.333836,0,230,39877.1975925926,2009-03-05,04:44:32
39.973412,116.333848,0,230,39877.197650463,2009-03-05,04:44:37
39.973412,116.333848,0,230,39877.1976851852,2009-03-05,04:44:40
39.973404,116.333849,0,230,39877.1977083333,2009-03-05,04:44:42
39.973395,116.33385,0,230,39877.1977662037,2009-03-05,04:44:47
39.973395,116.33385,0,230,39877.1978009259,2009-03-05,04:44:50
39.973391,116.33385,0,230,39877.1978240741,2009-03-05,04:44:52
39.973403,116.333853,0,230,39877.1978819444,2009-03-05,04:44:57
39.973401,116.333853,0,230,39877.1979398148,2009-03-05,04:45:02
39.973404,116.333853,0,230,39877.1979976852,2009-03-05,04:45:07
39.973402,116.333855,0,230,39877.1980555556,2009-03-05,04:45:12
39.973407,116.333858,0,230,39877.1981134259,2009-03-05,04:45:17
39.973407,116.333858,0,230,39877.1981481481,2009-03-05,04:45:20
39.973413,116.333861,0,230,39877.1981712963,2009-03-05,04:45:22
39.973422,116.333865,0,230,39877.1982291667,2009-03-05,04:45:27
39.973426,116.333869,0,230,39877.198287037,2009-03-05,04:45:32
39.973432,116.333873,0,231,39877.1983449074,2009-03-05,04:45:37
39.973432,116.333873,0,231,39877.1983796296,2009-03-05,04:45:40
39.973438,116.333879,0,231,39877.1984027778,2009-03-05,04:45:42
39.973448,116.333902,0,232,39877.1985185185,2009-03-05,04:45:52
39.973452,116.333905,0,232,39877.1985763889,2009-03-05,04:45:57
39.973452,116.333905,0,232,39877.1986111111,2009-03-05,04:46:00
39.973457,116.333904,0,232,39877.1986342593,2009-03-05,04:46:02
39.973472,116.333964,0,233,39877.1986805556,2009-03-05,04:46:06
39.973505,116.334012,0,233,39877.1987384259,2009-03-05,04:46:11
39.973522,116.334069,0,233,39877.1987731481,2009-03-05,04:46:14
39.973543,116.334138,0,234,39877.1988078704,2009-03-05,04:46:17
39.973556,116.334252,0,235,39877.1988425926,2009-03-05,04:46:20
39.973556,116.334262,0,236,39877.198900463,2009-03-05,04:46:25
39.973556,116.334262,0,236,39877.1989351852,2009-03-05,04:46:28
39.973555,116.334256,0,236,39877.1989583333,2009-03-05,04:46:30
39.973548,116.334234,0,236,39877.1990162037,2009-03-05,04:46:35
39.973543,116.33423,0,236,39877.1990740741,2009-03-05,04:46:40
39.973543,116.33423,0,236,39877.1991087963,2009-03-05,04:46:43
39.97354,116.334227,0,237,39877.1991319444,2009-03-05,04:46:45
39.97351,116.334176,0,237,39877.1991898148,2009-03-05,04:46:50
39.973478,116.334117,0,237,39877.199224537,2009-03-05,04:46:53
39.973472,116.33404,0,236,39877.1992476852,2009-03-05,04:46:55
39.973457,116.333978,0,236,39877.1992824074,2009-03-05,04:46:58
39.973447,116.33392,0,237,39877.1993171296,2009-03-05,04:47:01
39.973421,116.333939,0,237,39877.199375,2009-03-05,04:47:06
39.973398,116.333977,0,237,39877.1996643519,2009-03-05,04:47:31
39.973401,116.334016,0,237,39877.1997800926,2009-03-05,04:47:41
39.973406,116.334077,0,237,39877.1998958333,2009-03-05,04:47:51
39.97343,116.334159,0,237,39877.1999189815,2009-03-05,04:47:53
39.973458,116.334246,0,237,39877.1999421296,2009-03-05,04:47:55
39.973473,116.334322,0,237,39877.1999537037,2009-03-05,04:47:56
39.9735,116.334398,0,237,39877.1999768519,2009-03-05,04:47:58
39.973535,116.334445,0,237,39877.2000115741,2009-03-05,04:48:01
39.973557,116.334505,0,237,39877.2000347222,2009-03-05,04:48:03
39.973589,116.334589,0,238,39877.2000578704,2009-03-05,04:48:05
39.973628,116.334553,0,238,39877.2001157407,2009-03-05,04:48:10
39.973667,116.33452,0,238,39877.2001736111,2009-03-05,04:48:15
39.97366,116.334438,0,238,39877.2002199074,2009-03-05,04:48:19
39.973644,116.334372,0,238,39877.2002430556,2009-03-05,04:48:21
39.973644,116.334372,0,238,39877.2002777778,2009-03-05,04:48:24
39.973639,116.334372,0,238,39877.2003009259,2009-03-05,04:48:26
39.97364,116.334446,0,238,39877.2003472222,2009-03-05,04:48:30
39.973647,116.334507,0,238,39877.2003703704,2009-03-05,04:48:32
39.97364,116.334511,0,238,39877.2004282407,2009-03-05,04:48:37
39.97364,116.334511,0,238,39877.200462963,2009-03-05,04:48:40
39.973634,116.334512,0,238,39877.2004861111,2009-03-05,04:48:42
39.973608,116.334467,0,238,39877.2005439815,2009-03-05,04:48:47
39.973596,116.334416,0,238,39877.2006018519,2009-03-05,04:48:52
39.973597,116.334414,0,238,39877.2006597222,2009-03-05,04:48:57
39.973601,116.334411,0,238,39877.2007175926,2009-03-05,04:49:02
39.973601,116.334411,0,238,39877.2007523148,2009-03-05,04:49:05
39.973599,116.334408,0,238,39877.200775463,2009-03-05,04:49:07
39.973576,116.334342,0,238,39877.2008101852,2009-03-05,04:49:10
39.973547,116.334309,0,238,39877.2008680556,2009-03-05,04:49:15
39.973541,116.33429,0,238,39877.2009259259,2009-03-05,04:49:20
39.97353,116.334233,0,238,39877.2009837963,2009-03-05,04:49:25
39.97353,116.334233,0,238,39877.2010185185,2009-03-05,04:49:28
39.973531,116.334234,0,238,39877.2010416667,2009-03-05,04:49:30
39.974992,116.336471,0,242,39877.201724537,2009-03-05,04:50:29
39.974708,116.335957,0,249,39877.2017361111,2009-03-05,04:50:30
39.974538,116.335643,0,252,39877.2017476852,2009-03-05,04:50:31
39.974408,116.33539,0,253,39877.2017592593,2009-03-05,04:50:32
39.974364,116.335231,0,254,39877.2017824074,2009-03-05,04:50:34
39.974311,116.33516,0,255,39877.2017939815,2009-03-05,04:50:35
39.974282,116.335163,0,253,39877.2018518519,2009-03-05,04:50:40
39.974271,116.335159,0,253,39877.2019097222,2009-03-05,04:50:45
39.974187,116.335108,0,253,39877.2019328704,2009-03-05,04:50:47
39.974148,116.335066,0,252,39877.2019791667,2009-03-05,04:50:51
39.97414,116.335063,0,252,39877.202037037,2009-03-05,04:50:56
39.97414,116.335063,0,252,39877.2020717593,2009-03-05,04:50:59
39.974132,116.335062,0,252,39877.2020949074,2009-03-05,04:51:01
39.974123,116.335057,0,252,39877.2021527778,2009-03-05,04:51:06
39.97401,116.335037,0,250,39877.2025462963,2009-03-05,04:51:40
39.973999,116.335015,0,250,39877.2026041667,2009-03-05,04:51:45
39.973999,116.335015,0,250,39877.2026388889,2009-03-05,04:51:48
39.973999,116.335014,0,250,39877.202662037,2009-03-05,04:51:50
39.973987,116.334999,0,249,39877.2027199074,2009-03-05,04:51:55
39.973987,116.334999,0,249,39877.2027546296,2009-03-05,04:51:58
39.973979,116.334996,0,249,39877.2027777778,2009-03-05,04:52:00
39.97397,116.334995,0,249,39877.2028356481,2009-03-05,04:52:05
39.97397,116.334995,0,249,39877.2028703704,2009-03-05,04:52:08
39.973974,116.334994,0,249,39877.2028935185,2009-03-05,04:52:10
39.973962,116.335064,0,249,39877.2029398148,2009-03-05,04:52:14
39.973943,116.335135,0,249,39877.202962963,2009-03-05,04:52:16
39.97394,116.335167,0,249,39877.2030208333,2009-03-05,04:52:21
39.97394,116.335167,0,249,39877.2030555556,2009-03-05,04:52:24
39.973939,116.335165,0,249,39877.2030787037,2009-03-05,04:52:26
39.97391,116.335081,0,249,39877.203125,2009-03-05,04:52:30
39.973893,116.334996,0,249,39877.2031365741,2009-03-05,04:52:31
39.973859,116.334903,0,249,39877.2031481481,2009-03-05,04:52:32
39.973843,116.334978,0,249,39877.2031712963,2009-03-05,04:52:34
39.973777,116.334201,0,249,39877.2032175926,2009-03-05,04:52:38
39.973753,116.334143,0,249,39877.2032407407,2009-03-05,04:52:40
39.973723,116.334188,0,249,39877.2032638889,2009-03-05,04:52:42
39.973708,116.334199,0,249,39877.2033217593,2009-03-05,04:52:47
39.973705,116.334195,0,249,39877.2033796296,2009-03-05,04:52:52
39.973697,116.334195,0,249,39877.2034375,2009-03-05,04:52:57
39.973697,116.334195,0,249,39877.2034722222,2009-03-05,04:53:00
39.973696,116.334194,0,249,39877.2034953704,2009-03-05,04:53:02
39.973698,116.334237,0,249,39877.2035532407,2009-03-05,04:53:07
39.973693,116.334235,0,249,39877.2036111111,2009-03-05,04:53:12
39.97369,116.334236,0,249,39877.2036689815,2009-03-05,04:53:17
39.973687,116.334235,0,249,39877.2037268518,2009-03-05,04:53:22
39.97368,116.334231,0,249,39877.2037847222,2009-03-05,04:53:27
39.973672,116.334231,0,249,39877.2038425926,2009-03-05,04:53:32
39.973669,116.33423,0,249,39877.203900463,2009-03-05,04:53:37
39.973664,116.334229,0,249,39877.2039583333,2009-03-05,04:53:42
39.973661,116.334228,0,249,39877.2040162037,2009-03-05,04:53:47
39.973661,116.334228,0,249,39877.2040509259,2009-03-05,04:53:50
39.973659,116.33422,0,249,39877.2040740741,2009-03-05,04:53:52
39.973648,116.334205,0,249,39877.2041319444,2009-03-05,04:53:57
39.973617,116.334164,0,249,39877.2041898148,2009-03-05,04:54:02
39.973608,116.334198,0,249,39877.2042476852,2009-03-05,04:54:07
39.973594,116.334159,0,249,39877.2043055556,2009-03-05,04:54:12
39.973589,116.334198,0,249,39877.2043634259,2009-03-05,04:54:17
39.973591,116.334132,0,249,39877.2044097222,2009-03-05,04:54:21
39.973592,116.334082,0,249,39877.2044675926,2009-03-05,04:54:26
39.973595,116.334059,0,250,39877.204525463,2009-03-05,04:54:31
39.973587,116.334005,0,250,39877.2045833333,2009-03-05,04:54:36
39.973581,116.333945,0,250,39877.2046180556,2009-03-05,04:54:39
39.973593,116.334008,0,250,39877.2046412037,2009-03-05,04:54:41
39.973611,116.334086,0,249,39877.2046643518,2009-03-05,04:54:43
39.97359,116.334015,0,249,39877.2047106481,2009-03-05,04:54:47
39.973566,116.333935,0,249,39877.2047337963,2009-03-05,04:54:49
39.973546,116.333868,0,248,39877.2047453704,2009-03-05,04:54:50
39.973546,116.333868,0,248,39877.2047800926,2009-03-05,04:54:53
39.973543,116.333865,0,248,39877.2048032407,2009-03-05,04:54:55
39.973534,116.333864,0,248,39877.2048611111,2009-03-05,04:55:00
39.973532,116.333864,0,248,39877.2049189815,2009-03-05,04:55:05
39.97353,116.333863,0,248,39877.2049768518,2009-03-05,04:55:10
39.973532,116.333863,0,248,39877.2050347222,2009-03-05,04:55:15
39.973534,116.333862,0,248,39877.2050925926,2009-03-05,04:55:20
39.973527,116.333861,0,248,39877.205150463,2009-03-05,04:55:25
39.973527,116.333861,0,248,39877.2051851852,2009-03-05,04:55:28
39.973519,116.333858,0,248,39877.2052083333,2009-03-05,04:55:30
39.973494,116.333832,0,248,39877.2052662037,2009-03-05,04:55:35
39.973475,116.33377,0,248,39877.2052777778,2009-03-05,04:55:36
39.973453,116.333672,0,248,39877.2052893518,2009-03-05,04:55:37
39.973433,116.333598,0,248,39877.2053009259,2009-03-05,04:55:38
39.973501,116.333918,0,245,39877.2084490741,2009-03-05,05:00:10
39.973527,116.333936,0,245,39877.2085069444,2009-03-05,05:00:15
39.973546,116.333979,0,245,39877.2085648148,2009-03-05,05:00:20
39.973563,116.334017,0,246,39877.2086226852,2009-03-05,05:00:25
39.973568,116.334078,0,246,39877.2086689815,2009-03-05,05:00:29
39.973551,116.334128,0,247,39877.2087268519,2009-03-05,05:00:34
39.973565,116.334148,0,247,39877.2087847222,2009-03-05,05:00:39
39.973564,116.334162,0,248,39877.2090162037,2009-03-05,05:00:59
39.973564,116.334161,0,248,39877.2090740741,2009-03-05,05:01:04
39.973564,116.334161,0,248,39877.2091087963,2009-03-05,05:01:07
39.973572,116.334164,0,248,39877.2091319444,2009-03-05,05:01:09
39.973547,116.334173,0,248,39877.2091898148,2009-03-05,05:01:14
39.973575,116.334138,0,247,39877.2094212963,2009-03-05,05:01:34
39.973572,116.334093,0,246,39877.2094791667,2009-03-05,05:01:39
39.973553,116.334024,0,246,39877.2095138889,2009-03-05,05:01:42
39.97354,116.333969,0,246,39877.2095717593,2009-03-05,05:01:47
39.973532,116.333895,0,246,39877.2096180556,2009-03-05,05:01:51
39.97351,116.333816,0,245,39877.2096990741,2009-03-05,05:01:58
39.973511,116.333813,0,245,39877.2098726852,2009-03-05,05:02:13
39.973514,116.333815,0,245,39877.2099305556,2009-03-05,05:02:18
39.97351,116.333815,0,245,39877.2099884259,2009-03-05,05:02:23
39.973512,116.333816,0,245,39877.2100462963,2009-03-05,05:02:28
39.973512,116.333818,0,245,39877.2101041667,2009-03-05,05:02:33
39.973513,116.333819,0,245,39877.210162037,2009-03-05,05:02:38
39.973512,116.333823,0,245,39877.2102199074,2009-03-05,05:02:43
39.973505,116.333827,0,245,39877.2102777778,2009-03-05,05:02:48
39.973502,116.333829,0,245,39877.2103356481,2009-03-05,05:02:53
39.973505,116.333831,0,245,39877.2103935185,2009-03-05,05:02:58
39.973509,116.333834,0,245,39877.2104513889,2009-03-05,05:03:03
39.97351,116.333832,0,245,39877.2105092593,2009-03-05,05:03:08
39.97351,116.333832,0,245,39877.2105439815,2009-03-05,05:03:11
39.973502,116.33383,0,245,39877.2105671296,2009-03-05,05:03:13
39.973493,116.333797,0,245,39877.210625,2009-03-05,05:03:18
39.973486,116.333733,0,245,39877.2106481481,2009-03-05,05:03:20
39.973475,116.333668,0,245,39877.2106828704,2009-03-05,05:03:23
39.97347,116.333675,0,246,39877.2107407407,2009-03-05,05:03:28
39.973473,116.333676,0,246,39877.2107986111,2009-03-05,05:03:33
39.97348,116.333677,0,246,39877.2108564815,2009-03-05,05:03:38
39.973482,116.333678,0,246,39877.2109143519,2009-03-05,05:03:43
39.973481,116.333678,0,246,39877.2109722222,2009-03-05,05:03:48
39.973479,116.333678,0,246,39877.2110300926,2009-03-05,05:03:53
39.973473,116.333679,0,246,39877.211087963,2009-03-05,05:03:58
39.973466,116.333681,0,246,39877.2111458333,2009-03-05,05:04:03
39.973461,116.333682,0,246,39877.2112037037,2009-03-05,05:04:08
39.973461,116.333682,0,246,39877.2112384259,2009-03-05,05:04:11
39.973466,116.333683,0,246,39877.2112615741,2009-03-05,05:04:13
39.973466,116.333701,0,246,39877.2113194444,2009-03-05,05:04:18
39.973479,116.33376,0,246,39877.2113657407,2009-03-05,05:04:22
39.973485,116.333749,0,246,39877.2114236111,2009-03-05,05:04:27
39.973485,116.333749,0,246,39877.2114583333,2009-03-05,05:04:30
39.973492,116.33375,0,246,39877.2114814815,2009-03-05,05:04:32
39.973503,116.333751,0,246,39877.2115393518,2009-03-05,05:04:37
39.973509,116.33375,0,246,39877.2115972222,2009-03-05,05:04:42
39.973512,116.33375,0,247,39877.2116550926,2009-03-05,05:04:47
39.973516,116.333749,0,247,39877.211712963,2009-03-05,05:04:52
39.973522,116.333751,0,247,39877.2117708333,2009-03-05,05:04:57
39.973516,116.333754,0,248,39877.2118287037,2009-03-05,05:05:02
39.973516,116.333754,0,248,39877.2118634259,2009-03-05,05:05:05
39.973513,116.333754,0,248,39877.2118865741,2009-03-05,05:05:07
39.973516,116.333829,0,248,39877.2119328704,2009-03-05,05:05:11
39.973512,116.333854,0,248,39877.2119907407,2009-03-05,05:05:16
39.973518,116.333853,0,248,39877.2120486111,2009-03-05,05:05:21
39.973521,116.33385,0,248,39877.2121064815,2009-03-05,05:05:26
39.973521,116.33385,0,248,39877.2121412037,2009-03-05,05:05:29
39.973517,116.333849,0,248,39877.2121643518,2009-03-05,05:05:31
39.973507,116.333849,0,248,39877.2122222222,2009-03-05,05:05:36
39.973504,116.33385,0,248,39877.2122800926,2009-03-05,05:05:41
39.973508,116.333851,0,248,39877.212337963,2009-03-05,05:05:46
39.973508,116.333851,0,248,39877.2123958333,2009-03-05,05:05:51
39.973508,116.333851,0,248,39877.2124305556,2009-03-05,05:05:54
39.973501,116.333854,0,248,39877.2124537037,2009-03-05,05:05:56
39.973482,116.333928,0,248,39877.2124768518,2009-03-05,05:05:58
39.973464,116.33399,0,248,39877.2125115741,2009-03-05,05:06:01
39.973454,116.333991,0,248,39877.2125694444,2009-03-05,05:06:06
39.97342,116.33401,0,248,39877.2126273148,2009-03-05,05:06:11
39.973402,116.334012,0,248,39877.2126851852,2009-03-05,05:06:16
39.973388,116.333954,0,248,39877.2127199074,2009-03-05,05:06:19
39.973375,116.333942,0,248,39877.2127777778,2009-03-05,05:06:24
39.973375,116.333942,0,248,39877.2128125,2009-03-05,05:06:27
39.973375,116.333941,0,248,39877.2128356481,2009-03-05,05:06:29
39.973411,116.333999,0,248,39877.2128935185,2009-03-05,05:06:34
39.973411,116.333999,0,248,39877.2129282407,2009-03-05,05:06:37
39.973419,116.334001,0,248,39877.2129513889,2009-03-05,05:06:39
39.973444,116.334056,0,248,39877.2130092593,2009-03-05,05:06:44
39.973433,116.334059,0,247,39877.2130671296,2009-03-05,05:06:49
39.973432,116.334018,0,247,39877.213125,2009-03-05,05:06:54
39.973441,116.33402,0,246,39877.2131828704,2009-03-05,05:06:59
39.973452,116.334082,0,243,39877.2131944444,2009-03-05,05:07:00
39.973462,116.334139,0,239,39877.2132060185,2009-03-05,05:07:01
39.973468,116.334197,0,234,39877.2132175926,2009-03-05,05:07:02
39.973474,116.334265,0,228,39877.2132291667,2009-03-05,05:07:03
39.973451,116.333968,0,203,39877.216412037,2009-03-05,05:11:38
39.973463,116.333912,0,204,39877.2164699074,2009-03-05,05:11:43
39.973459,116.333873,0,209,39877.2165277778,2009-03-05,05:11:48
39.97348,116.333888,0,215,39877.2165856481,2009-03-05,05:11:53
39.973493,116.333888,0,219,39877.2166435185,2009-03-05,05:11:58
39.973491,116.333876,0,219,39877.2167013889,2009-03-05,05:12:03
39.973491,116.333953,0,216,39877.2167476852,2009-03-05,05:12:07
39.973498,116.333989,0,215,39877.2168055556,2009-03-05,05:12:12
39.973507,116.333991,0,214,39877.2168634259,2009-03-05,05:12:17
39.973509,116.333991,0,214,39877.2169212963,2009-03-05,05:12:22
39.973509,116.333991,0,214,39877.2169560185,2009-03-05,05:12:25
39.973512,116.333992,0,214,39877.2169791667,2009-03-05,05:12:27
39.973521,116.333994,0,214,39877.217037037,2009-03-05,05:12:32
39.973532,116.334036,0,213,39877.2170949074,2009-03-05,05:12:37
39.973531,116.334087,0,213,39877.2171527778,2009-03-05,05:12:42
39.973506,116.334166,0,212,39877.2171875,2009-03-05,05:12:45
39.973506,116.334166,0,212,39877.2172222222,2009-03-05,05:12:48
39.973503,116.334166,0,211,39877.2172453704,2009-03-05,05:12:50
39.973457,116.334128,0,210,39877.2172800926,2009-03-05,05:12:53
39.973409,116.334098,0,208,39877.2173032407,2009-03-05,05:12:55
39.973374,116.334078,0,207,39877.2173611111,2009-03-05,05:13:00
39.97335,116.334032,0,207,39877.2174189815,2009-03-05,05:13:05
39.973359,116.334013,0,208,39877.2174768519,2009-03-05,05:13:10
39.973365,116.334011,0,208,39877.2175347222,2009-03-05,05:13:15
39.973359,116.334011,0,208,39877.2175925926,2009-03-05,05:13:20
39.973359,116.334011,0,208,39877.2176273148,2009-03-05,05:13:23
39.973354,116.334014,0,208,39877.217650463,2009-03-05,05:13:25
39.973319,116.334057,0,208,39877.2177083333,2009-03-05,05:13:30
39.973283,116.334093,0,208,39877.2177546296,2009-03-05,05:13:34
39.973263,116.334103,0,208,39877.2178125,2009-03-05,05:13:39
39.973304,116.33415,0,207,39877.2178703704,2009-03-05,05:13:44
39.973323,116.334124,0,208,39877.2179282407,2009-03-05,05:13:49
39.97332,116.334113,0,208,39877.2179861111,2009-03-05,05:13:54
39.973329,116.334122,0,207,39877.2180439815,2009-03-05,05:13:59
39.973328,116.33415,0,205,39877.2181018519,2009-03-05,05:14:04
39.973318,116.334161,0,205,39877.2181597222,2009-03-05,05:14:09
39.973323,116.334162,0,205,39877.2182175926,2009-03-05,05:14:14
39.973324,116.334162,0,205,39877.218275463,2009-03-05,05:14:19
39.973319,116.334159,0,206,39877.2183333333,2009-03-05,05:14:24
39.973313,116.334158,0,206,39877.2183912037,2009-03-05,05:14:29
39.973317,116.334159,0,206,39877.2184490741,2009-03-05,05:14:34
39.973318,116.334161,0,206,39877.2185069444,2009-03-05,05:14:39
39.973323,116.334166,0,206,39877.2185648148,2009-03-05,05:14:44
39.973326,116.334168,0,206,39877.2186226852,2009-03-05,05:14:49
39.973324,116.33417,0,206,39877.2186805556,2009-03-05,05:14:54
39.973324,116.33417,0,206,39877.2187152778,2009-03-05,05:14:57
39.973331,116.334171,0,206,39877.2187384259,2009-03-05,05:14:59
39.973354,116.334135,0,206,39877.2187962963,2009-03-05,05:15:04
39.973367,116.334092,0,206,39877.2188541667,2009-03-05,05:15:09
39.973382,116.334077,0,206,39877.218912037,2009-03-05,05:15:14
39.973395,116.334054,0,207,39877.2189699074,2009-03-05,05:15:19
39.97338,116.33403,0,208,39877.2190277778,2009-03-05,05:15:24
39.973377,116.334029,0,208,39877.2190856481,2009-03-05,05:15:29
39.973377,116.334027,0,208,39877.2191435185,2009-03-05,05:15:34
39.973381,116.334025,0,208,39877.2192013889,2009-03-05,05:15:39
39.973381,116.334025,0,208,39877.2192361111,2009-03-05,05:15:42
39.973387,116.334023,0,208,39877.2192592593,2009-03-05,05:15:44
39.973393,116.33401,0,209,39877.2193171296,2009-03-05,05:15:49
39.973396,116.334015,0,209,39877.219375,2009-03-05,05:15:54
39.97339,116.33402,0,209,39877.2194328704,2009-03-05,05:15:59
39.973394,116.334022,0,209,39877.2194907407,2009-03-05,05:16:04
39.973394,116.334022,0,209,39877.219525463,2009-03-05,05:16:07
39.973401,116.334024,0,209,39877.2195486111,2009-03-05,05:16:09
39.973403,116.334072,0,207,39877.2196064815,2009-03-05,05:16:14
39.973417,116.334149,0,210,39877.2196527778,2009-03-05,05:16:18
39.973415,116.334237,0,213,39877.2196759259,2009-03-05,05:16:20
39.973412,116.334326,0,216,39877.2196990741,2009-03-05,05:16:22
39.973382,116.334379,0,217,39877.2197337963,2009-03-05,05:16:25
39.973371,116.334427,0,220,39877.2197916667,2009-03-05,05:16:30
39.97339,116.334486,0,219,39877.219849537,2009-03-05,05:16:35
39.973397,116.334563,0,220,39877.2198726852,2009-03-05,05:16:37
39.973388,116.334639,0,223,39877.2198958333,2009-03-05,05:16:39
39.973344,116.334611,0,221,39877.2199421296,2009-03-05,05:16:43
39.973301,116.334568,0,220,39877.2199768518,2009-03-05,05:16:46
39.97328,116.334562,0,220,39877.2200347222,2009-03-05,05:16:51
39.973259,116.334599,0,223,39877.2200925926,2009-03-05,05:16:56
39.973255,116.334604,0,224,39877.220150463,2009-03-05,05:17:01
39.973255,116.334604,0,224,39877.2201851852,2009-03-05,05:17:04
39.973247,116.334604,0,224,39877.2202083333,2009-03-05,05:17:06
39.973217,116.334647,0,225,39877.2202662037,2009-03-05,05:17:11
39.973225,116.334684,0,226,39877.2203240741,2009-03-05,05:17:16
39.973229,116.334783,0,227,39877.2203472222,2009-03-05,05:17:18
39.973246,116.334877,0,228,39877.2203703704,2009-03-05,05:17:20
39.97325,116.334944,0,227,39877.2203935185,2009-03-05,05:17:22
39.973264,116.335001,0,227,39877.2204282407,2009-03-05,05:17:25
39.973275,116.335036,0,231,39877.2204861111,2009-03-05,05:17:30
39.973248,116.335092,0,233,39877.2205439815,2009-03-05,05:17:35
39.973256,116.335112,0,233,39877.2206018518,2009-03-05,05:17:40
39.973256,116.335112,0,233,39877.2206365741,2009-03-05,05:17:43
39.973254,116.335114,0,233,39877.2206597222,2009-03-05,05:17:45
39.973292,116.335122,0,232,39877.2207175926,2009-03-05,05:17:50
39.973321,116.335063,0,230,39877.2207523148,2009-03-05,05:17:53
39.973333,116.334983,0,229,39877.220775463,2009-03-05,05:17:55
39.97334,116.334912,0,228,39877.2208101852,2009-03-05,05:17:58
39.97334,116.334912,0,228,39877.2208449074,2009-03-05,05:18:01
39.973343,116.33491,0,228,39877.2208680556,2009-03-05,05:18:03
39.973359,116.334947,0,225,39877.2209259259,2009-03-05,05:18:08
39.973365,116.335009,0,220,39877.2209722222,2009-03-05,05:18:12
39.973381,116.335031,0,216,39877.2210300926,2009-03-05,05:18:17
39.973401,116.33498,0,210,39877.2210763889,2009-03-05,05:18:21
39.973428,116.334917,0,202,39877.2211226852,2009-03-05,05:18:25
39.973432,116.334853,0,191,39877.2211805556,2009-03-05,05:18:30
39.973422,116.33482,0,192,39877.2212384259,2009-03-05,05:18:35
39.973435,116.334749,0,189,39877.2212962963,2009-03-05,05:18:40
39.973441,116.334684,0,186,39877.2213194444,2009-03-05,05:18:42
39.973439,116.334608,0,183,39877.2213425926,2009-03-05,05:18:44
39.973433,116.334548,0,180,39877.2213541667,2009-03-05,05:18:45
39.973422,116.334471,0,176,39877.2213888889,2009-03-05,05:18:48
39.973422,116.334411,0,171,39877.2214467593,2009-03-05,05:18:53
39.973408,116.334438,0,170,39877.2215046296,2009-03-05,05:18:58
39.973398,116.334473,0,168,39877.2215625,2009-03-05,05:19:03
39.973405,116.334535,0,167,39877.2215972222,2009-03-05,05:19:06
39.973412,116.334549,0,166,39877.2216550926,2009-03-05,05:19:11
39.973418,116.334551,0,165,39877.221712963,2009-03-05,05:19:16
39.973421,116.334554,0,164,39877.2217708333,2009-03-05,05:19:21
39.973425,116.334556,0,164,39877.2218287037,2009-03-05,05:19:26
39.973429,116.334557,0,163,39877.2218865741,2009-03-05,05:19:31
39.973426,116.334557,0,163,39877.2219444444,2009-03-05,05:19:36
39.97343,116.334559,0,163,39877.2220023148,2009-03-05,05:19:41
39.97343,116.334559,0,163,39877.222037037,2009-03-05,05:19:44
39.973435,116.334559,0,163,39877.2220601852,2009-03-05,05:19:46
39.973425,116.334558,0,163,39877.2221180556,2009-03-05,05:19:51
39.973398,116.334504,0,163,39877.2221759259,2009-03-05,05:19:56
39.973392,116.334438,0,164,39877.2221990741,2009-03-05,05:19:58
39.973379,116.334376,0,167,39877.2222337963,2009-03-05,05:20:01
39.973362,116.334309,0,170,39877.2222685185,2009-03-05,05:20:04
39.973335,116.334277,0,170,39877.2223263889,2009-03-05,05:20:09
39.973415,116.33406,0,153,39877.2246064815,2009-03-05,05:23:26
39.973378,116.333913,0,150,39877.2246296296,2009-03-05,05:23:28
39.973357,116.333964,0,149,39877.2246412037,2009-03-05,05:23:29
39.973329,116.334041,0,146,39877.2246643519,2009-03-05,05:23:31
39.973331,116.334115,0,147,39877.2246990741,2009-03-05,05:23:34
39.973332,116.334132,0,148,39877.2247569444,2009-03-05,05:23:39
39.973348,116.334068,0,147,39877.2248148148,2009-03-05,05:23:44
39.973351,116.334,0,145,39877.224837963,2009-03-05,05:23:46
39.97336,116.333996,0,145,39877.2248958333,2009-03-05,05:23:51
39.973355,116.333982,0,146,39877.2249537037,2009-03-05,05:23:56
39.97336,116.333966,0,147,39877.2250115741,2009-03-05,05:24:01
39.97334,116.333995,0,148,39877.2250694444,2009-03-05,05:24:06
39.973334,116.333979,0,148,39877.2251273148,2009-03-05,05:24:11
39.973336,116.333977,0,148,39877.2251851852,2009-03-05,05:24:16
39.973332,116.333975,0,148,39877.2252430556,2009-03-05,05:24:21
39.973329,116.333975,0,148,39877.2253009259,2009-03-05,05:24:26
39.973326,116.333977,0,148,39877.2253587963,2009-03-05,05:24:31
39.973327,116.333976,0,148,39877.2254166667,2009-03-05,05:24:36
39.97333,116.333974,0,148,39877.225474537,2009-03-05,05:24:41
39.973325,116.333973,0,148,39877.2255324074,2009-03-05,05:24:46
39.973325,116.333973,0,148,39877.2255671296,2009-03-05,05:24:49
39.973323,116.33397,0,148,39877.2255902778,2009-03-05,05:24:51
39.973302,116.333904,0,147,39877.2256365741,2009-03-05,05:24:55
39.973292,116.333843,0,146,39877.2256481481,2009-03-05,05:24:56
39.973259,116.333784,0,146,39877.2256828704,2009-03-05,05:24:59
39.973247,116.333717,0,146,39877.2257291667,2009-03-05,05:25:03
39.973231,116.333701,0,146,39877.225787037,2009-03-05,05:25:08
39.97323,116.333708,0,146,39877.2258449074,2009-03-05,05:25:13
39.973225,116.333707,0,146,39877.2259027778,2009-03-05,05:25:18
39.973223,116.333704,0,146,39877.2259606481,2009-03-05,05:25:23
39.973223,116.333704,0,146,39877.2259953704,2009-03-05,05:25:26
39.973227,116.333702,0,146,39877.2260185185,2009-03-05,05:25:28
39.973238,116.333751,0,146,39877.2260763889,2009-03-05,05:25:33
39.973278,116.333844,0,144,39877.2261111111,2009-03-05,05:25:36
39.973286,116.333862,0,144,39877.2261689815,2009-03-05,05:25:41
39.973253,116.333943,0,143,39877.2262268519,2009-03-05,05:25:46
39.973247,116.334005,0,142,39877.22625,2009-03-05,05:25:48
39.973288,116.334047,0,142,39877.2262962963,2009-03-05,05:25:52
39.973292,116.334052,0,142,39877.2263541667,2009-03-05,05:25:57
39.973292,116.334052,0,142,39877.2263888889,2009-03-05,05:26:00
39.973298,116.334049,0,142,39877.226412037,2009-03-05,05:26:02
39.973286,116.334033,0,141,39877.2264699074,2009-03-05,05:26:07
39.973299,116.333995,0,140,39877.2265277778,2009-03-05,05:26:12
39.973318,116.333936,0,139,39877.2265740741,2009-03-05,05:26:16
39.973318,116.333936,0,139,39877.2266087963,2009-03-05,05:26:19
39.973322,116.333934,0,139,39877.2266319444,2009-03-05,05:26:21
39.973316,116.333878,0,139,39877.2266898148,2009-03-05,05:26:26
39.973311,116.333817,0,138,39877.2267361111,2009-03-05,05:26:30
39.973331,116.333777,0,137,39877.2267939815,2009-03-05,05:26:35
39.973331,116.333777,0,137,39877.2268287037,2009-03-05,05:26:38
39.973349,116.333759,0,139,39877.229837963,2009-03-05,05:30:58
39.973331,116.33443,0,140,39877.230150463,2009-03-05,05:31:25
39.973434,116.334267,0,140,39877.230162037,2009-03-05,05:31:26
39.973498,116.334205,0,139,39877.2301736111,2009-03-05,05:31:27
39.973543,116.334154,0,139,39877.2301851852,2009-03-05,05:31:28
39.973574,116.334233,0,139,39877.2301967593,2009-03-05,05:31:29
39.973624,116.334257,0,136,39877.2302199074,2009-03-05,05:31:31
39.973567,116.334184,0,116,39877.2302314815,2009-03-05,05:31:32
39.973515,116.334071,0,92,39877.2302430556,2009-03-05,05:31:33
39.973406,116.333905,0,49,39877.2302546296,2009-03-05,05:31:34
39.973367,116.333909,0,39,39877.2302662037,2009-03-05,05:31:35
39.973395,116.333945,0,57,39877.2303009259,2009-03-05,05:31:38
39.973416,116.334022,0,71,39877.2303125,2009-03-05,05:31:39
39.973442,116.334056,0,87,39877.2303356482,2009-03-05,05:31:41
39.973415,116.334042,0,81,39877.2303935185,2009-03-05,05:31:46
39.973381,116.33397,0,69,39877.2304282407,2009-03-05,05:31:49
39.973343,116.333894,0,63,39877.230462963,2009-03-05,05:31:52
39.973338,116.333861,0,53,39877.2305208333,2009-03-05,05:31:57
39.973318,116.333912,0,52,39877.2305787037,2009-03-05,05:32:02
39.973315,116.33391,0,52,39877.2306365741,2009-03-05,05:32:07
39.973316,116.33391,0,52,39877.2306944444,2009-03-05,05:32:12
39.973322,116.33391,0,52,39877.2307523148,2009-03-05,05:32:17
39.973328,116.333909,0,52,39877.2308101852,2009-03-05,05:32:22
39.973331,116.33391,0,52,39877.2308680556,2009-03-05,05:32:27
39.973331,116.33391,0,52,39877.2309027778,2009-03-05,05:32:30
39.973328,116.33391,0,51,39877.2309259259,2009-03-05,05:32:32
39.973318,116.333909,0,51,39877.2309837963,2009-03-05,05:32:37
39.973313,116.333894,0,51,39877.2310416667,2009-03-05,05:32:42
39.973364,116.333877,0,53,39877.2310763889,2009-03-05,05:32:45
39.973369,116.333876,0,53,39877.2311342593,2009-03-05,05:32:50
39.973373,116.333876,0,52,39877.2311921296,2009-03-05,05:32:55
39.973373,116.333876,0,52,39877.2312268519,2009-03-05,05:32:58
39.973369,116.333877,0,53,39877.23125,2009-03-05,05:33:00
39.973351,116.33388,0,54,39877.2313078704,2009-03-05,05:33:05
39.973323,116.333829,0,55,39877.2313541667,2009-03-05,05:33:09
39.973316,116.333841,0,58,39877.231412037,2009-03-05,05:33:14
39.973303,116.333868,0,62,39877.2314699074,2009-03-05,05:33:19
39.973296,116.333824,0,61,39877.2315277778,2009-03-05,05:33:24
39.973287,116.333824,0,61,39877.2315856481,2009-03-05,05:33:29
39.973278,116.333825,0,61,39877.2316435185,2009-03-05,05:33:34
39.973277,116.333826,0,61,39877.2317013889,2009-03-05,05:33:39
39.973281,116.333823,0,61,39877.2317592593,2009-03-05,05:33:44
39.973282,116.333821,0,61,39877.2318171296,2009-03-05,05:33:49
39.973284,116.33382,0,61,39877.231875,2009-03-05,05:33:54
39.973281,116.33382,0,61,39877.2319328704,2009-03-05,05:33:59
39.973281,116.33382,0,61,39877.2319675926,2009-03-05,05:34:02
39.973275,116.33382,0,61,39877.2319907407,2009-03-05,05:34:04
39.973252,116.333824,0,61,39877.2320486111,2009-03-05,05:34:09
39.973239,116.333879,0,61,39877.2321064815,2009-03-05,05:34:14
39.973237,116.33388,0,61,39877.2321643519,2009-03-05,05:34:19
39.973237,116.33388,0,61,39877.2321990741,2009-03-05,05:34:22
39.973244,116.33388,0,61,39877.2322222222,2009-03-05,05:34:24
39.973254,116.333881,0,62,39877.2322800926,2009-03-05,05:34:29
39.97326,116.333885,0,62,39877.232337963,2009-03-05,05:34:34
39.97326,116.333886,0,62,39877.2323958333,2009-03-05,05:34:39
39.97326,116.333886,0,62,39877.2324305556,2009-03-05,05:34:42
39.973262,116.333887,0,62,39877.2324537037,2009-03-05,05:34:44
39.973258,116.333912,0,63,39877.2325115741,2009-03-05,05:34:49
39.973262,116.333971,0,64,39877.2325462963,2009-03-05,05:34:52
39.973255,116.333972,0,64,39877.2326041667,2009-03-05,05:34:57
39.973249,116.333973,0,64,39877.232662037,2009-03-05,05:35:02
39.973247,116.333974,0,64,39877.2327199074,2009-03-05,05:35:07
39.973242,116.333975,0,64,39877.2327777778,2009-03-05,05:35:12
39.973238,116.333977,0,64,39877.2328356481,2009-03-05,05:35:17
39.973237,116.333979,0,64,39877.2328935185,2009-03-05,05:35:22
39.973238,116.33398,0,65,39877.2329513889,2009-03-05,05:35:27
39.973237,116.333981,0,65,39877.2330092593,2009-03-05,05:35:32
39.973239,116.33398,0,65,39877.2330671296,2009-03-05,05:35:37
39.973241,116.333981,0,65,39877.233125,2009-03-05,05:35:42
39.973247,116.33398,0,65,39877.2331828704,2009-03-05,05:35:47
39.973252,116.333981,0,66,39877.2332407407,2009-03-05,05:35:52
39.973251,116.333981,0,66,39877.2332986111,2009-03-05,05:35:57
39.973243,116.333979,0,66,39877.2333564815,2009-03-05,05:36:02
39.973239,116.333976,0,66,39877.2334143519,2009-03-05,05:36:07
39.973239,116.333976,0,66,39877.2334490741,2009-03-05,05:36:10
39.973236,116.333972,0,66,39877.2334722222,2009-03-05,05:36:12
39.973208,116.333896,0,65,39877.2335185185,2009-03-05,05:36:16
39.973198,116.333883,0,65,39877.2335763889,2009-03-05,05:36:21
39.973205,116.333828,0,68,39877.2336342593,2009-03-05,05:36:26
39.973194,116.333826,0,68,39877.2336921296,2009-03-05,05:36:31
39.973189,116.333822,0,68,39877.23375,2009-03-05,05:36:36
39.973189,116.333822,0,68,39877.2337847222,2009-03-05,05:36:39
39.973192,116.33382,0,68,39877.2338078704,2009-03-05,05:36:41
39.973205,116.333815,0,69,39877.2338657407,2009-03-05,05:36:46
39.973224,116.333789,0,71,39877.2339236111,2009-03-05,05:36:51
39.973224,116.333789,0,71,39877.2339583333,2009-03-05,05:36:54
39.97323,116.333782,0,72,39877.2339814815,2009-03-05,05:36:56
39.973251,116.333759,0,73,39877.2340393519,2009-03-05,05:37:01
39.973291,116.33372,0,76,39877.2340740741,2009-03-05,05:37:04
39.973327,116.333657,0,77,39877.2341087963,2009-03-05,05:37:07
39.973343,116.333709,0,80,39877.2341666667,2009-03-05,05:37:12
39.973331,116.333718,0,81,39877.234224537,2009-03-05,05:37:17
39.973322,116.333719,0,81,39877.2342824074,2009-03-05,05:37:22
39.973316,116.333719,0,81,39877.2343402778,2009-03-05,05:37:27
39.973319,116.333718,0,81,39877.2343981481,2009-03-05,05:37:32
39.973319,116.333718,0,81,39877.2344328704,2009-03-05,05:37:35
39.973325,116.333718,0,81,39877.2344560185,2009-03-05,05:37:37
39.973348,116.333686,0,83,39877.2345138889,2009-03-05,05:37:42
39.973365,116.33364,0,89,39877.2345717593,2009-03-05,05:37:47
39.973365,116.33364,0,89,39877.2346064815,2009-03-05,05:37:50
39.973372,116.333641,0,90,39877.2346296296,2009-03-05,05:37:52
39.973378,116.33359,0,92,39877.2346875,2009-03-05,05:37:57
39.97338,116.333558,0,94,39877.2347453704,2009-03-05,05:38:02
39.973378,116.333555,0,94,39877.2348032407,2009-03-05,05:38:07
39.973371,116.333554,0,95,39877.2348611111,2009-03-05,05:38:12
39.973371,116.333554,0,95,39877.2348958333,2009-03-05,05:38:15
39.97337,116.333556,0,95,39877.2349189815,2009-03-05,05:38:17
39.973391,116.333617,0,98,39877.2349652778,2009-03-05,05:38:21
39.973407,116.33363,0,102,39877.2350231481,2009-03-05,05:38:26
39.973423,116.333644,0,109,39877.2350810185,2009-03-05,05:38:31
39.973435,116.333685,0,114,39877.2351388889,2009-03-05,05:38:36
39.973435,116.333686,0,116,39877.2351967593,2009-03-05,05:38:41
39.973429,116.333686,0,116,39877.2352546296,2009-03-05,05:38:46
39.973426,116.333687,0,117,39877.2353125,2009-03-05,05:38:51
39.973431,116.333687,0,117,39877.2353703704,2009-03-05,05:38:56
39.973431,116.333687,0,117,39877.2354050926,2009-03-05,05:38:59
39.973433,116.33369,0,117,39877.2354282407,2009-03-05,05:39:01
39.973444,116.333758,0,118,39877.235462963,2009-03-05,05:39:04
39.973453,116.333839,0,120,39877.2354861111,2009-03-05,05:39:06
39.973461,116.333853,0,119,39877.2355439815,2009-03-05,05:39:11
39.97345,116.333916,0,119,39877.2355787037,2009-03-05,05:39:14
39.973452,116.333935,0,120,39877.2356365741,2009-03-05,05:39:19
39.973461,116.333936,0,121,39877.2356944444,2009-03-05,05:39:24
39.97346,116.333938,0,122,39877.2357523148,2009-03-05,05:39:29
39.973467,116.333939,0,122,39877.2358101852,2009-03-05,05:39:34
39.973467,116.333939,0,122,39877.2358449074,2009-03-05,05:39:37
39.97346,116.333939,0,123,39877.2358680556,2009-03-05,05:39:39
39.973451,116.333941,0,123,39877.2359259259,2009-03-05,05:39:44
39.973447,116.333942,0,123,39877.2359837963,2009-03-05,05:39:49
39.973447,116.333942,0,123,39877.2360185185,2009-03-05,05:39:52
39.973447,116.333943,0,123,39877.2360416667,2009-03-05,05:39:54
39.973452,116.33398,0,126,39877.236099537,2009-03-05,05:39:59
39.97351,116.333694,0,119,39877.2435069444,2009-03-05,05:50:39
39.973494,116.333602,0,118,39877.2435532407,2009-03-05,05:50:43
39.973489,116.333527,0,118,39877.243587963,2009-03-05,05:50:46
39.97346,116.333472,0,120,39877.2436458333,2009-03-05,05:50:51
39.973438,116.333459,0,121,39877.2437037037,2009-03-05,05:50:56
39.973437,116.333395,0,123,39877.2437615741,2009-03-05,05:51:01
39.973442,116.333362,0,126,39877.2438194444,2009-03-05,05:51:06
39.973442,116.333343,0,128,39877.2438773148,2009-03-05,05:51:11
39.973428,116.333277,0,128,39877.2439236111,2009-03-05,05:51:15
39.973404,116.333215,0,127,39877.2439814815,2009-03-05,05:51:20
39.973392,116.333263,0,128,39877.2440393518,2009-03-05,05:51:25
39.97341,116.333288,0,128,39877.2440972222,2009-03-05,05:51:30
39.973432,116.333327,0,127,39877.2441550926,2009-03-05,05:51:35
39.973462,116.333353,0,126,39877.244212963,2009-03-05,05:51:40
39.973481,116.333296,0,125,39877.2442476852,2009-03-05,05:51:43
39.973516,116.333216,0,122,39877.2443055556,2009-03-05,05:51:48
39.973528,116.33315,0,121,39877.2443287037,2009-03-05,05:51:50
39.97355,116.333083,0,119,39877.2443518518,2009-03-05,05:51:52
39.973571,116.333003,0,117,39877.244375,2009-03-05,05:51:54
39.973575,116.332931,0,116,39877.2443865741,2009-03-05,05:51:55
39.973578,116.332812,0,114,39877.2444097222,2009-03-05,05:51:57
39.973583,116.332684,0,112,39877.2444328704,2009-03-05,05:51:59
39.973595,116.332595,0,111,39877.2444560185,2009-03-05,05:52:01
39.973595,116.332504,0,109,39877.2444791667,2009-03-05,05:52:03
39.973575,116.332423,0,102,39877.244525463,2009-03-05,05:52:07
39.973551,116.33232,0,100,39877.2445486111,2009-03-05,05:52:09
39.973532,116.332387,0,96,39877.2445601852,2009-03-05,05:52:10
39.973515,116.332331,0,93,39877.2446064815,2009-03-05,05:52:14
39.973528,116.332299,0,89,39877.2446643518,2009-03-05,05:52:19
39.973536,116.332242,0,85,39877.2447222222,2009-03-05,05:52:24
39.973501,116.332178,0,83,39877.2447569444,2009-03-05,05:52:27
39.973465,116.332345,0,76,39877.2447916667,2009-03-05,05:52:30
39.973442,116.332468,0,71,39877.2448263889,2009-03-05,05:52:33
39.973427,116.332657,0,67,39877.244849537,2009-03-05,05:52:35
39.973404,116.332806,0,66,39877.2448611111,2009-03-05,05:52:36
39.973386,116.332944,0,67,39877.2448726852,2009-03-05,05:52:37
39.973376,116.333025,0,67,39877.2448842593,2009-03-05,05:52:38
39.973372,116.333098,0,65,39877.2449189815,2009-03-05,05:52:41
39.973371,116.333226,0,63,39877.2449421296,2009-03-05,05:52:43
39.973371,116.33332,0,62,39877.2449652778,2009-03-05,05:52:45
39.973376,116.333378,0,63,39877.2449768518,2009-03-05,05:52:46
39.973348,116.333435,0,62,39877.2450231481,2009-03-05,05:52:50
39.9733,116.333428,0,62,39877.2450810185,2009-03-05,05:52:55
39.973301,116.333495,0,62,39877.2451157407,2009-03-05,05:52:58
39.973316,116.333565,0,66,39877.245150463,2009-03-05,05:53:01
39.973318,116.333624,0,71,39877.2451736111,2009-03-05,05:53:03
39.973312,116.333698,0,77,39877.2451967593,2009-03-05,05:53:05
39.97333,116.333755,0,84,39877.2452546296,2009-03-05,05:53:10
39.973297,116.333792,0,89,39877.2453125,2009-03-05,05:53:15
39.973251,116.333834,0,92,39877.2453587963,2009-03-05,05:53:19
39.973204,116.333857,0,92,39877.2454050926,2009-03-05,05:53:23
39.973161,116.333905,0,94,39877.2454513889,2009-03-05,05:53:27
39.973185,116.334003,0,97,39877.2455092593,2009-03-05,05:53:32
39.973226,116.333992,0,100,39877.2455671296,2009-03-05,05:53:37
39.973262,116.334032,0,102,39877.2456134259,2009-03-05,05:53:41
39.973286,116.334045,0,104,39877.2456712963,2009-03-05,05:53:46
39.973297,116.333983,0,106,39877.2457175926,2009-03-05,05:53:50
39.973286,116.333971,0,107,39877.245775463,2009-03-05,05:53:55
39.973245,116.334048,0,107,39877.2458217593,2009-03-05,05:53:59
39.973223,116.334109,0,107,39877.2458449074,2009-03-05,05:54:01
39.973218,116.33416,0,105,39877.2459027778,2009-03-05,05:54:06
39.973218,116.334219,0,106,39877.2459490741,2009-03-05,05:54:10
39.973259,116.334134,0,98,39877.2459837963,2009-03-05,05:54:13
39.973286,116.334072,0,93,39877.2460185185,2009-03-05,05:54:16
39.973281,116.334059,0,90,39877.2460763889,2009-03-05,05:54:21
39.973286,116.33406,0,90,39877.2461342593,2009-03-05,05:54:26
39.973292,116.33406,0,90,39877.2461921296,2009-03-05,05:54:31
39.97329,116.334058,0,90,39877.24625,2009-03-05,05:54:36
39.973286,116.334057,0,90,39877.2463078704,2009-03-05,05:54:41
39.973289,116.334055,0,90,39877.2463657407,2009-03-05,05:54:46
39.973292,116.334055,0,90,39877.2464236111,2009-03-05,05:54:51
39.973292,116.334055,0,90,39877.2464814815,2009-03-05,05:54:56
39.97329,116.334055,0,90,39877.2465393519,2009-03-05,05:55:01
39.97329,116.334052,0,90,39877.2465972222,2009-03-05,05:55:06
39.973291,116.334048,0,90,39877.2466550926,2009-03-05,05:55:11
39.973291,116.334048,0,90,39877.2466898148,2009-03-05,05:55:14
39.973298,116.334044,0,90,39877.246712963,2009-03-05,05:55:16
39.973302,116.333985,0,90,39877.2467361111,2009-03-05,05:55:18
39.973324,116.333943,0,93,39877.2467939815,2009-03-05,05:55:23
39.973325,116.333943,0,93,39877.2468518519,2009-03-05,05:55:28
39.97332,116.33394,0,93,39877.2469097222,2009-03-05,05:55:33
39.973317,116.333937,0,93,39877.2469675926,2009-03-05,05:55:38
39.973317,116.333937,0,93,39877.2470023148,2009-03-05,05:55:41
39.973312,116.333932,0,93,39877.247025463,2009-03-05,05:55:43
39.973326,116.333885,0,95,39877.2470833333,2009-03-05,05:55:48
39.973351,116.333876,0,98,39877.2471412037,2009-03-05,05:55:53
39.973374,116.333827,0,101,39877.2471990741,2009-03-05,05:55:58
39.973364,116.33378,0,104,39877.2472569444,2009-03-05,05:56:03
39.973365,116.333715,0,104,39877.2472916667,2009-03-05,05:56:06
39.973368,116.333725,0,103,39877.247349537,2009-03-05,05:56:11
39.973346,116.333671,0,104,39877.2473958333,2009-03-05,05:56:15
39.973363,116.333614,0,105,39877.2474537037,2009-03-05,05:56:20
39.973361,116.33367,0,106,39877.2475115741,2009-03-05,05:56:25
39.973356,116.333739,0,106,39877.2475694444,2009-03-05,05:56:30
39.973391,116.333791,0,107,39877.2476041667,2009-03-05,05:56:33
39.973405,116.333795,0,107,39877.247662037,2009-03-05,05:56:38
39.973419,116.333745,0,108,39877.2477199074,2009-03-05,05:56:43
39.97341,116.333656,0,109,39877.2477430556,2009-03-05,05:56:45
39.97341,116.333656,0,109,39877.2477777778,2009-03-05,05:56:48
39.973408,116.33365,0,109,39877.2478009259,2009-03-05,05:56:50
39.973413,116.333577,0,108,39877.2478472222,2009-03-05,05:56:54
39.973404,116.333634,0,106,39877.2479050926,2009-03-05,05:56:59
39.9734,116.333631,0,105,39877.247962963,2009-03-05,05:57:04
39.973401,116.333632,0,105,39877.2480208333,2009-03-05,05:57:09
39.973404,116.333634,0,105,39877.2480787037,2009-03-05,05:57:14
39.973404,116.333634,0,105,39877.2481134259,2009-03-05,05:57:17
39.97341,116.333634,0,105,39877.2481365741,2009-03-05,05:57:19
39.973443,116.333665,0,106,39877.2481944444,2009-03-05,05:57:24
39.973447,116.333686,0,106,39877.2482523148,2009-03-05,05:57:29
39.973447,116.333686,0,106,39877.248287037,2009-03-05,05:57:32
39.973441,116.333682,0,107,39877.2483101852,2009-03-05,05:57:34
39.973432,116.333679,0,107,39877.2483680556,2009-03-05,05:57:39
39.973412,116.333649,0,106,39877.2484259259,2009-03-05,05:57:44
39.973387,116.333594,0,106,39877.2484490741,2009-03-05,05:57:46
39.97337,116.333536,0,106,39877.2484722222,2009-03-05,05:57:48
39.97335,116.333468,0,106,39877.2484953704,2009-03-05,05:57:50
39.973354,116.333435,0,107,39877.2485532407,2009-03-05,05:57:55
39.973391,116.33343,0,108,39877.2486111111,2009-03-05,05:58:00
39.973393,116.333478,0,109,39877.2486689815,2009-03-05,05:58:05
39.973393,116.333478,0,109,39877.2487037037,2009-03-05,05:58:08
39.973397,116.333476,0,109,39877.2487268519,2009-03-05,05:58:10
39.973386,116.333476,0,109,39877.2487847222,2009-03-05,05:58:15
39.97338,116.333478,0,109,39877.2488425926,2009-03-05,05:58:20
39.97338,116.333478,0,109,39877.2488773148,2009-03-05,05:58:23
39.973373,116.333481,0,109,39877.248900463,2009-03-05,05:58:25
39.973361,116.333514,0,110,39877.2489583333,2009-03-05,05:58:30
39.973338,116.333557,0,112,39877.2490162037,2009-03-05,05:58:35
39.973333,116.333622,0,112,39877.2490740741,2009-03-05,05:58:40
39.973342,116.333639,0,113,39877.2491319444,2009-03-05,05:58:45
39.973347,116.333648,0,113,39877.2491898148,2009-03-05,05:58:50
39.973344,116.33365,0,113,39877.2492476852,2009-03-05,05:58:55
39.973338,116.333652,0,113,39877.2493055556,2009-03-05,05:59:00
39.973338,116.333652,0,113,39877.2493402778,2009-03-05,05:59:03
39.97333,116.333655,0,113,39877.2493634259,2009-03-05,05:59:05
39.973335,116.333711,0,114,39877.2494212963,2009-03-05,05:59:10
39.973332,116.333712,0,114,39877.2494791667,2009-03-05,05:59:15
39.973332,116.333713,0,114,39877.249537037,2009-03-05,05:59:20
39.973332,116.333713,0,114,39877.2495717593,2009-03-05,05:59:23
39.973337,116.333713,0,114,39877.2495949074,2009-03-05,05:59:25
39.973348,116.333736,0,114,39877.2496527778,2009-03-05,05:59:30
39.973356,116.333737,0,114,39877.2497106481,2009-03-05,05:59:35
39.973359,116.333736,0,114,39877.2497685185,2009-03-05,05:59:40
39.973361,116.333737,0,113,39877.2498263889,2009-03-05,05:59:45
39.973368,116.333736,0,113,39877.2498842593,2009-03-05,05:59:50
39.973376,116.333738,0,112,39877.2499421296,2009-03-05,05:59:55
39.97338,116.333742,0,112,39877.25,2009-03-05,06:00:00
39.973383,116.333744,0,112,39877.2500578704,2009-03-05,06:00:05
39.973388,116.333744,0,112,39877.2501157407,2009-03-05,06:00:10
39.973388,116.333744,0,112,39877.250150463,2009-03-05,06:00:13
39.973389,116.333745,0,112,39877.2501736111,2009-03-05,06:00:15
39.973376,116.333711,0,112,39877.2502314815,2009-03-05,06:00:20
39.973382,116.333709,0,112,39877.2502893518,2009-03-05,06:00:25
39.973389,116.33371,0,112,39877.2503472222,2009-03-05,06:00:30
39.973385,116.33371,0,112,39877.2504050926,2009-03-05,06:00:35
39.973385,116.33371,0,112,39877.2504398148,2009-03-05,06:00:38
39.97339,116.33371,0,112,39877.250462963,2009-03-05,06:00:40
39.973406,116.33374,0,111,39877.2505208333,2009-03-05,06:00:45
39.973406,116.33374,0,111,39877.2505555556,2009-03-05,06:00:48
39.973411,116.333747,0,112,39877.2505787037,2009-03-05,06:00:50
39.973406,116.333737,0,111,39877.2506365741,2009-03-05,06:00:55
39.973406,116.333737,0,111,39877.2506712963,2009-03-05,06:00:58
39.973402,116.333736,0,111,39877.2506944444,2009-03-05,06:01:00
39.973392,116.333727,0,111,39877.2507523148,2009-03-05,06:01:05
39.973402,116.333708,0,111,39877.2508101852,2009-03-05,06:01:10
39.973402,116.333708,0,111,39877.2508449074,2009-03-05,06:01:13
39.973397,116.333707,0,111,39877.2508680556,2009-03-05,06:01:15
39.973416,116.334716,0,109,39877.2517824074,2009-03-05,06:02:34
39.973416,116.334716,0,109,39877.2518171296,2009-03-05,06:02:37
39.973413,116.334712,0,109,39877.2518402778,2009-03-05,06:02:39
39.973417,116.334609,0,105,39877.251875,2009-03-05,06:02:42
39.973414,116.334519,0,102,39877.2518865741,2009-03-05,06:02:43
39.973411,116.334437,0,99,39877.2518981481,2009-03-05,06:02:44
39.973413,116.334356,0,95,39877.2519212963,2009-03-05,06:02:46
39.973409,116.334285,0,94,39877.2519328704,2009-03-05,06:02:47
39.973413,116.334227,0,89,39877.2519675926,2009-03-05,06:02:50
39.973419,116.334169,0,81,39877.2520023148,2009-03-05,06:02:53
39.973419,116.334169,0,81,39877.252037037,2009-03-05,06:02:56
39.973423,116.334166,0,76,39877.2520601852,2009-03-05,06:02:58
39.973417,116.334226,0,86,39877.2520717593,2009-03-05,06:02:59
39.973412,116.334229,0,86,39877.2521296296,2009-03-05,06:03:04
39.973404,116.334229,0,87,39877.2521875,2009-03-05,06:03:09
39.973401,116.334224,0,87,39877.2522453704,2009-03-05,06:03:14
39.973401,116.334224,0,87,39877.2522800926,2009-03-05,06:03:17
39.973407,116.334217,0,87,39877.2523032407,2009-03-05,06:03:19
39.973412,116.334208,0,87,39877.2523611111,2009-03-05,06:03:24
39.973422,116.333593,0,87,39877.2523726852,2009-03-05,06:03:25
39.973479,116.333455,0,118,39877.2546064815,2009-03-05,06:06:38
39.973201,116.335896,0,117,39877.2549189815,2009-03-05,06:07:05
39.973232,116.335498,0,117,39877.2549305556,2009-03-05,06:07:06
39.973263,116.335103,0,117,39877.2549421296,2009-03-05,06:07:07
39.973289,116.335018,0,117,39877.2549537037,2009-03-05,06:07:08
39.973318,116.3349,0,117,39877.2549652778,2009-03-05,06:07:09
39.973336,116.334773,0,117,39877.2549768519,2009-03-05,06:07:10
39.973324,116.3347,0,117,39877.2550115741,2009-03-05,06:07:13
39.973312,116.334591,0,117,39877.2550347222,2009-03-05,06:07:15
39.973302,116.334521,0,117,39877.2550462963,2009-03-05,06:07:16
39.973286,116.334448,0,117,39877.2550578704,2009-03-05,06:07:17
39.973275,116.334381,0,117,39877.2550694444,2009-03-05,06:07:18
39.973267,116.334304,0,117,39877.2550810185,2009-03-05,06:07:19
39.973265,116.334228,0,117,39877.2551041667,2009-03-05,06:07:21
39.973261,116.334154,0,117,39877.2551388889,2009-03-05,06:07:24
39.973242,116.334063,0,117,39877.255162037,2009-03-05,06:07:26
39.973224,116.333965,0,117,39877.2551851852,2009-03-05,06:07:28
39.973207,116.333884,0,117,39877.2552083333,2009-03-05,06:07:30
39.973184,116.33379,0,117,39877.2552314815,2009-03-05,06:07:32
39.973157,116.333706,0,117,39877.2552546296,2009-03-05,06:07:34
39.973124,116.333655,0,117,39877.2552777778,2009-03-05,06:07:36
39.973079,116.333662,0,117,39877.2553009259,2009-03-05,06:07:38
39.973023,116.33364,0,118,39877.2553356481,2009-03-05,06:07:41
39.972983,116.3336,0,118,39877.2553703704,2009-03-05,06:07:44
39.973942,116.332626,0,117,39877.2555439815,2009-03-05,06:07:59
39.973899,116.332579,0,117,39877.2555555556,2009-03-05,06:08:00
39.973891,116.332485,0,117,39877.2555671296,2009-03-05,06:08:01
39.973899,116.332404,0,117,39877.2555902778,2009-03-05,06:08:03
39.973908,116.33234,0,117,39877.255625,2009-03-05,06:08:06
39.973897,116.332309,0,117,39877.2556828704,2009-03-05,06:08:11
39.973509,116.333507,0,118,39877.25625,2009-03-05,06:09:00
39.973509,116.333386,0,118,39877.2562615741,2009-03-05,06:09:01
39.973503,116.333322,0,118,39877.2562731481,2009-03-05,06:09:02
39.973545,116.333262,0,117,39877.2563078704,2009-03-05,06:09:05
39.973569,116.333197,0,118,39877.2563310185,2009-03-05,06:09:07
39.973563,116.333196,0,118,39877.2563888889,2009-03-05,06:09:12
39.973563,116.333196,0,118,39877.2564236111,2009-03-05,06:09:15
39.973558,116.333189,0,118,39877.2564467593,2009-03-05,06:09:17
39.973559,116.33318,0,118,39877.2565046296,2009-03-05,06:09:22
39.973548,116.333208,0,117,39877.2565625,2009-03-05,06:09:27
39.973555,116.333243,0,117,39877.2566203704,2009-03-05,06:09:32
39.973559,116.333265,0,117,39877.2566782407,2009-03-05,06:09:37
39.973559,116.333265,0,117,39877.256712963,2009-03-05,06:09:40
39.973562,116.33327,0,117,39877.2567361111,2009-03-05,06:09:42
39.973548,116.333277,0,118,39877.2567939815,2009-03-05,06:09:47
39.97356,116.33328,0,118,39877.2568518519,2009-03-05,06:09:52
39.973555,116.333318,0,118,39877.2569097222,2009-03-05,06:09:57
39.97354,116.333296,0,118,39877.2569675926,2009-03-05,06:10:02
39.973522,116.333309,0,118,39877.257025463,2009-03-05,06:10:07
39.973512,116.333311,0,118,39877.2570833333,2009-03-05,06:10:12
39.973502,116.333316,0,118,39877.2571412037,2009-03-05,06:10:17
39.973487,116.333349,0,118,39877.2571990741,2009-03-05,06:10:22
39.973487,116.333349,0,118,39877.2572337963,2009-03-05,06:10:25
39.973489,116.333344,0,118,39877.2572569444,2009-03-05,06:10:27
39.973491,116.333387,0,118,39877.2573148148,2009-03-05,06:10:32
39.973491,116.333387,0,118,39877.257349537,2009-03-05,06:10:35
39.973497,116.333388,0,118,39877.2573726852,2009-03-05,06:10:37
39.973493,116.333372,0,118,39877.2574305556,2009-03-05,06:10:42
39.973493,116.333372,0,118,39877.2574652778,2009-03-05,06:10:45
39.973491,116.333369,0,118,39877.2574884259,2009-03-05,06:10:47
39.973471,116.333333,0,118,39877.2575462963,2009-03-05,06:10:52
39.973451,116.333262,0,118,39877.2576041667,2009-03-05,06:10:57
39.973454,116.333246,0,118,39877.257662037,2009-03-05,06:11:02
39.973475,116.333276,0,118,39877.2577199074,2009-03-05,06:11:07
39.973468,116.333307,0,118,39877.2577777778,2009-03-05,06:11:12
39.973468,116.333307,0,118,39877.2578125,2009-03-05,06:11:15
39.973462,116.333303,0,119,39877.2578356481,2009-03-05,06:11:17
39.97345,116.333299,0,119,39877.2578935185,2009-03-05,06:11:22
39.973416,116.333256,0,120,39877.2579398148,2009-03-05,06:11:26
39.973373,116.333281,0,120,39877.2579861111,2009-03-05,06:11:30
39.973316,116.333322,0,120,39877.2580324074,2009-03-05,06:11:34
39.973268,116.333313,0,120,39877.2580787037,2009-03-05,06:11:38
39.973223,116.3333,0,120,39877.2581134259,2009-03-05,06:11:41
39.973191,116.333256,0,120,39877.2581365741,2009-03-05,06:11:43
39.973163,116.333191,0,120,39877.2581828704,2009-03-05,06:11:47
39.973139,116.33314,0,120,39877.2582291667,2009-03-05,06:11:51
39.973167,116.333162,0,120,39877.258287037,2009-03-05,06:11:56
39.973151,116.333259,0,120,39877.2583217593,2009-03-05,06:11:59
39.973149,116.333359,0,120,39877.2583564815,2009-03-05,06:12:02
39.973149,116.333423,0,120,39877.2583680556,2009-03-05,06:12:03
39.973162,116.333496,0,120,39877.2583912037,2009-03-05,06:12:05
39.973174,116.333559,0,120,39877.2584143518,2009-03-05,06:12:07
39.973228,116.333549,0,120,39877.2584606481,2009-03-05,06:12:11
39.973289,116.333562,0,119,39877.2585185185,2009-03-05,06:12:16
39.973344,116.333571,0,119,39877.2585648148,2009-03-05,06:12:20
39.973391,116.333621,0,119,39877.258587963,2009-03-05,06:12:22
39.973396,116.333181,0,121,39877.2588078704,2009-03-05,06:12:41
39.973381,116.333124,0,121,39877.2588194444,2009-03-05,06:12:42
39.973373,116.333035,0,121,39877.2588425926,2009-03-05,06:12:44
39.973381,116.333093,0,121,39877.2588773148,2009-03-05,06:12:47
39.973374,116.333215,0,120,39877.258900463,2009-03-05,06:12:49
39.973386,116.333297,0,120,39877.2589236111,2009-03-05,06:12:51
39.973438,116.3333,0,120,39877.2589583333,2009-03-05,06:12:54
39.973485,116.333303,0,120,39877.2590046296,2009-03-05,06:12:58
39.973511,116.333243,0,120,39877.2590509259,2009-03-05,06:13:02
39.97351,116.333206,0,121,39877.2591087963,2009-03-05,06:13:07
39.973501,116.333206,0,121,39877.2591666667,2009-03-05,06:13:12
39.973501,116.333206,0,121,39877.2592013889,2009-03-05,06:13:15
39.973501,116.333209,0,121,39877.259224537,2009-03-05,06:13:17
39.97351,116.333209,0,121,39877.2592824074,2009-03-05,06:13:22
39.97352,116.333207,0,122,39877.2593402778,2009-03-05,06:13:27
39.97352,116.333207,0,122,39877.259375,2009-03-05,06:13:30
39.97352,116.333207,0,122,39877.2593981481,2009-03-05,06:13:32
39.97353,116.333232,0,122,39877.2594560185,2009-03-05,06:13:37
39.97353,116.333232,0,122,39877.2594907407,2009-03-05,06:13:40
39.973535,116.33324,0,122,39877.2595138889,2009-03-05,06:13:42
39.973555,116.333315,0,121,39877.2595717593,2009-03-05,06:13:47
39.973578,116.333368,0,121,39877.2596180556,2009-03-05,06:13:51
39.973816,116.333452,0,120,39877.260162037,2009-03-05,06:14:38
39.973751,116.333588,0,120,39877.2601851852,2009-03-05,06:14:40
39.973714,116.333678,0,120,39877.2601967593,2009-03-05,06:14:41
39.973677,116.333635,0,120,39877.2602083333,2009-03-05,06:14:42
39.973661,116.333757,0,120,39877.2602199074,2009-03-05,06:14:43
39.973643,116.333817,0,120,39877.2602314815,2009-03-05,06:14:44
39.973614,116.333747,0,120,39877.2602662037,2009-03-05,06:14:47
39.973585,116.333831,0,120,39877.2602893518,2009-03-05,06:14:49
39.973576,116.333899,0,120,39877.2603125,2009-03-05,06:14:51
39.97357,116.333879,0,120,39877.2603703704,2009-03-05,06:14:56
39.97357,116.333879,0,120,39877.2604050926,2009-03-05,06:14:59
39.973576,116.333873,0,120,39877.2604282407,2009-03-05,06:15:01
39.973587,116.333871,0,120,39877.2604861111,2009-03-05,06:15:06
39.973597,116.333869,0,120,39877.2605439815,2009-03-05,06:15:11
39.973597,116.333869,0,120,39877.2605787037,2009-03-05,06:15:14
39.973599,116.333866,0,120,39877.2606018518,2009-03-05,06:15:16
39.973585,116.33394,0,120,39877.2606597222,2009-03-05,06:15:21
39.973578,116.334026,0,119,39877.2606828704,2009-03-05,06:15:23
39.973521,116.333027,0,119,39877.2607407407,2009-03-05,06:15:28
39.973477,116.333012,0,120,39877.260775463,2009-03-05,06:15:31
39.973442,116.332941,0,120,39877.2607986111,2009-03-05,06:15:33
39.973407,116.332995,0,120,39877.2608449074,2009-03-05,06:15:37
39.9734,116.333058,0,120,39877.2608680556,2009-03-05,06:15:39
39.973399,116.333131,0,120,39877.2608912037,2009-03-05,06:15:41
39.973401,116.333139,0,120,39877.2609490741,2009-03-05,06:15:46
39.973408,116.333137,0,120,39877.2610069444,2009-03-05,06:15:51
39.973408,116.333137,0,120,39877.2610416667,2009-03-05,06:15:54
39.973405,116.333135,0,119,39877.2610648148,2009-03-05,06:15:56
39.973404,116.333087,0,119,39877.2611226852,2009-03-05,06:16:01
39.973409,116.333042,0,119,39877.2611805556,2009-03-05,06:16:06
39.97342,116.333001,0,119,39877.2612384259,2009-03-05,06:16:11
39.97342,116.333001,0,119,39877.2612731481,2009-03-05,06:16:14
39.973419,116.332995,0,119,39877.2612962963,2009-03-05,06:16:16
39.973408,116.33294,0,119,39877.2613541667,2009-03-05,06:16:21
39.973424,116.332871,0,119,39877.261400463,2009-03-05,06:16:25
39.973441,116.332812,0,119,39877.2614236111,2009-03-05,06:16:27
39.973451,116.332812,0,119,39877.2614814815,2009-03-05,06:16:32
39.973452,116.332719,0,119,39877.2615046296,2009-03-05,06:16:34
39.973452,116.332664,0,119,39877.2615625,2009-03-05,06:16:39
39.973444,116.332715,0,119,39877.2616203704,2009-03-05,06:16:44
39.973444,116.332715,0,119,39877.2616550926,2009-03-05,06:16:47
39.973442,116.332715,0,119,39877.2616782407,2009-03-05,06:16:49
39.973459,116.33276,0,119,39877.2617361111,2009-03-05,06:16:54
39.973465,116.33282,0,119,39877.2617708333,2009-03-05,06:16:57
39.973475,116.332881,0,118,39877.2617939815,2009-03-05,06:16:59
39.973494,116.332953,0,118,39877.2618287037,2009-03-05,06:17:02
39.973516,116.332955,0,119,39877.2618865741,2009-03-05,06:17:07
39.973519,116.332996,0,119,39877.2619444444,2009-03-05,06:17:12
39.973473,116.333013,0,119,39877.2620023148,2009-03-05,06:17:17
39.973434,116.333071,0,119,39877.2620486111,2009-03-05,06:17:21
39.973423,116.333074,0,119,39877.2621064815,2009-03-05,06:17:26
39.973418,116.333053,0,119,39877.2621643519,2009-03-05,06:17:31
39.973418,116.333053,0,119,39877.2621990741,2009-03-05,06:17:34
39.973412,116.333056,0,119,39877.2622222222,2009-03-05,06:17:36
39.973432,116.333005,0,119,39877.2622800926,2009-03-05,06:17:41
39.975038,116.331584,0,134,39877.431099537,2009-03-05,10:20:47
39.974984,116.331847,0,237,39877.4311111111,2009-03-05,10:20:48
39.975039,116.331892,0,187,39877.4311226852,2009-03-05,10:20:49
39.975056,116.331674,0,170,39877.4311342593,2009-03-05,10:20:50
39.975094,116.331606,0,151,39877.4311458333,2009-03-05,10:20:51
39.975103,116.331537,0,143,39877.4311689815,2009-03-05,10:20:53
39.975128,116.331482,0,137,39877.4311921296,2009-03-05,10:20:55
39.975144,116.33142,0,133,39877.4312268518,2009-03-05,10:20:58
39.97518,116.331368,0,136,39877.4312847222,2009-03-05,10:21:03
39.975133,116.33137,0,141,39877.4312962963,2009-03-05,10:21:04
39.975121,116.331342,0,149,39877.4313541667,2009-03-05,10:21:09
39.975077,116.331295,0,147,39877.431400463,2009-03-05,10:21:13
39.975009,116.331268,0,139,39877.431412037,2009-03-05,10:21:14
39.975001,116.331214,0,142,39877.4314699074,2009-03-05,10:21:19
39.975008,116.331176,0,144,39877.4315277778,2009-03-05,10:21:24
39.975031,116.33112,0,145,39877.4315740741,2009-03-05,10:21:28
39.975027,116.331056,0,145,39877.4316203704,2009-03-05,10:21:32
39.975027,116.331011,0,146,39877.4316782407,2009-03-05,10:21:37
39.97512,116.330936,0,147,39877.431712963,2009-03-05,10:21:40
39.975306,116.330882,0,149,39877.431724537,2009-03-05,10:21:41
39.975445,116.330845,0,150,39877.4317476852,2009-03-05,10:21:43
39.975776,116.330818,0,152,39877.4317592593,2009-03-05,10:21:44
39.975585,116.330751,0,162,39877.4318634259,2009-03-05,10:21:53
39.975252,116.330661,0,169,39877.4318865741,2009-03-05,10:21:55
39.975346,116.330737,0,191,39877.4318981481,2009-03-05,10:21:56
39.975476,116.330868,0,193,39877.4319212963,2009-03-05,10:21:58
39.975609,116.330934,0,206,39877.4319328704,2009-03-05,10:21:59
39.975448,116.330787,0,216,39877.4319560185,2009-03-05,10:22:01
39.975463,116.330746,0,226,39877.4319675926,2009-03-05,10:22:02
39.975538,116.330757,0,234,39877.4319791667,2009-03-05,10:22:03
39.975461,116.330711,0,235,39877.4320138889,2009-03-05,10:22:06
39.975428,116.330656,0,234,39877.4320486111,2009-03-05,10:22:09
39.975356,116.330623,0,227,39877.4320601852,2009-03-05,10:22:10
39.975342,116.330555,0,228,39877.4321180556,2009-03-05,10:22:15
39.975218,116.3305,0,224,39877.4321643518,2009-03-05,10:22:19
39.975148,116.33049,0,222,39877.4321759259,2009-03-05,10:22:20
39.975111,116.330454,0,221,39877.4322222222,2009-03-05,10:22:24
39.975101,116.33039,0,222,39877.4322800926,2009-03-05,10:22:29
39.975098,116.33032,0,223,39877.4323148148,2009-03-05,10:22:32
39.975107,116.330259,0,223,39877.432337963,2009-03-05,10:22:34
39.975131,116.330206,0,221,39877.4323726852,2009-03-05,10:22:37
39.97516,116.330139,0,220,39877.4324189815,2009-03-05,10:22:41
39.975188,116.330087,0,219,39877.4324652778,2009-03-05,10:22:45
39.975203,116.330029,0,220,39877.4325115741,2009-03-05,10:22:49
39.975204,116.329982,0,221,39877.4325694444,2009-03-05,10:22:54
39.975215,116.329967,0,221,39877.4326273148,2009-03-05,10:22:59
39.975265,116.329927,0,221,39877.4326388889,2009-03-05,10:23:00
39.975386,116.329882,0,223,39877.432662037,2009-03-05,10:23:02
39.975472,116.329878,0,223,39877.4326736111,2009-03-05,10:23:03
39.975575,116.329834,0,225,39877.4326967593,2009-03-05,10:23:05
39.97552,116.329843,0,226,39877.4327083333,2009-03-05,10:23:06
39.975579,116.329875,0,228,39877.4327430556,2009-03-05,10:23:09
39.975635,116.329823,0,228,39877.4327546296,2009-03-05,10:23:10
39.975635,116.329754,0,229,39877.4327893518,2009-03-05,10:23:13
39.975672,116.329655,0,231,39877.4328125,2009-03-05,10:23:15
39.975621,116.329659,0,231,39877.4328240741,2009-03-05,10:23:16
39.975622,116.329598,0,232,39877.4328356481,2009-03-05,10:23:17
39.975725,116.329556,0,235,39877.4328819444,2009-03-05,10:23:21
39.975825,116.329574,0,236,39877.4328935185,2009-03-05,10:23:22
39.976061,116.329534,0,237,39877.4329050926,2009-03-05,10:23:23
39.975963,116.329366,0,238,39877.4329166667,2009-03-05,10:23:24
39.976014,116.329387,0,240,39877.4329282407,2009-03-05,10:23:25
39.975895,116.329516,0,241,39877.4329398148,2009-03-05,10:23:26
39.975697,116.329457,0,242,39877.4329513889,2009-03-05,10:23:27
39.975395,116.329442,0,245,39877.432974537,2009-03-05,10:23:29
39.97533,116.32943,0,244,39877.4329861111,2009-03-05,10:23:30
39.975305,116.329372,0,245,39877.4329976852,2009-03-05,10:23:31
39.975279,116.329375,0,245,39877.4330555556,2009-03-05,10:23:36
39.975163,116.329336,0,244,39877.4330787037,2009-03-05,10:23:38
39.975105,116.329327,0,242,39877.4330902778,2009-03-05,10:23:39
39.975012,116.329299,0,241,39877.4331018519,2009-03-05,10:23:40
39.974977,116.329258,0,241,39877.4331134259,2009-03-05,10:23:41
39.974935,116.329172,0,234,39877.4331365741,2009-03-05,10:23:43
39.974938,116.329118,0,227,39877.4331712963,2009-03-05,10:23:46
39.974958,116.329051,0,222,39877.4332175926,2009-03-05,10:23:50
39.974976,116.328983,0,217,39877.433275463,2009-03-05,10:23:55
39.974974,116.328926,0,209,39877.4333217593,2009-03-05,10:23:59
39.974991,116.328857,0,203,39877.4333680556,2009-03-05,10:24:03
39.975009,116.328783,0,197,39877.4334143519,2009-03-05,10:24:07
39.975013,116.328718,0,190,39877.4334722222,2009-03-05,10:24:12
39.975004,116.328653,0,188,39877.4335069444,2009-03-05,10:24:15
39.974997,116.328573,0,183,39877.4335648148,2009-03-05,10:24:20
39.974998,116.328503,0,179,39877.4336111111,2009-03-05,10:24:24
39.974995,116.328445,0,175,39877.4336458333,2009-03-05,10:24:27
39.974984,116.328384,0,171,39877.4336921296,2009-03-05,10:24:31
39.974983,116.32831,0,166,39877.4337384259,2009-03-05,10:24:35
39.974995,116.328239,0,163,39877.4337962963,2009-03-05,10:24:40
39.975,116.328174,0,165,39877.4338541667,2009-03-05,10:24:45
39.975028,116.328131,0,165,39877.433912037,2009-03-05,10:24:50
39.975067,116.328078,0,162,39877.4339583333,2009-03-05,10:24:54
39.975043,116.328024,0,162,39877.4340046296,2009-03-05,10:24:58
39.975015,116.327997,0,160,39877.4340625,2009-03-05,10:25:03
39.975011,116.327996,0,161,39877.4341203704,2009-03-05,10:25:08
39.975004,116.327996,0,161,39877.4341782407,2009-03-05,10:25:13
39.975004,116.327996,0,161,39877.434212963,2009-03-05,10:25:16
39.975002,116.327994,0,161,39877.4342361111,2009-03-05,10:25:18
39.974972,116.327913,0,160,39877.4342476852,2009-03-05,10:25:19
39.974953,116.327869,0,159,39877.4343055556,2009-03-05,10:25:24
39.974953,116.327869,0,159,39877.4343402778,2009-03-05,10:25:27
39.974954,116.327868,0,159,39877.4343634259,2009-03-05,10:25:29
39.974972,116.327842,0,155,39877.4344212963,2009-03-05,10:25:34
39.974966,116.327784,0,149,39877.4344675926,2009-03-05,10:25:38
39.974968,116.327756,0,144,39877.434525463,2009-03-05,10:25:43
39.97497,116.327756,0,144,39877.4345833333,2009-03-05,10:25:48
39.974971,116.327756,0,144,39877.4346412037,2009-03-05,10:25:53
39.974971,116.327755,0,144,39877.4346990741,2009-03-05,10:25:58
39.974971,116.327755,0,144,39877.4347337963,2009-03-05,10:26:01
39.974971,116.327755,0,144,39877.4347569444,2009-03-05,10:26:03
39.974994,116.327742,0,143,39877.4348148148,2009-03-05,10:26:08
39.97505,116.327741,0,142,39877.4348611111,2009-03-05,10:26:12
39.975106,116.32775,0,137,39877.4348958333,2009-03-05,10:26:15
39.975149,116.327745,0,144,39877.4349421296,2009-03-05,10:26:19
39.975197,116.327745,0,150,39877.4349884259,2009-03-05,10:26:23
39.975246,116.327742,0,155,39877.4350347222,2009-03-05,10:26:27
39.975294,116.327732,0,160,39877.4350810185,2009-03-05,10:26:31
39.975338,116.327731,0,163,39877.4351273148,2009-03-05,10:26:35
39.975334,116.327707,0,157,39877.4351851852,2009-03-05,10:26:40
39.975338,116.327707,0,158,39877.4352430556,2009-03-05,10:26:45
39.975338,116.327708,0,158,39877.4353009259,2009-03-05,10:26:50
39.975341,116.327708,0,158,39877.4353587963,2009-03-05,10:26:55
39.975341,116.327708,0,158,39877.4354166667,2009-03-05,10:27:00
39.97534,116.327709,0,158,39877.435474537,2009-03-05,10:27:05
39.975339,116.32771,0,158,39877.4355324074,2009-03-05,10:27:10
39.97534,116.327711,0,158,39877.4355902778,2009-03-05,10:27:15
39.975342,116.327714,0,158,39877.4356481481,2009-03-05,10:27:20
39.975343,116.327716,0,158,39877.4357060185,2009-03-05,10:27:25
39.975344,116.327717,0,158,39877.4357638889,2009-03-05,10:27:30
39.975345,116.327718,0,158,39877.4358217593,2009-03-05,10:27:35
39.975346,116.327719,0,158,39877.4358796296,2009-03-05,10:27:40
39.975347,116.32772,0,158,39877.4359375,2009-03-05,10:27:45
39.975348,116.327721,0,157,39877.4359953704,2009-03-05,10:27:50
39.975349,116.327722,0,157,39877.4360532407,2009-03-05,10:27:55
39.97535,116.327722,0,157,39877.4361111111,2009-03-05,10:28:00
39.97535,116.327722,0,157,39877.4361689815,2009-03-05,10:28:05
39.97535,116.327723,0,157,39877.4362268519,2009-03-05,10:28:10
39.97535,116.327723,0,157,39877.4362615741,2009-03-05,10:28:13
39.97535,116.327725,0,157,39877.4362847222,2009-03-05,10:28:15
39.975354,116.327702,0,156,39877.4363425926,2009-03-05,10:28:20
39.975363,116.327646,0,154,39877.436400463,2009-03-05,10:28:25
39.975361,116.32758,0,152,39877.4364583333,2009-03-05,10:28:30
39.975374,116.327521,0,149,39877.4365162037,2009-03-05,10:28:35
39.975389,116.32746,0,148,39877.4365625,2009-03-05,10:28:39
39.97539,116.327387,0,143,39877.4366087963,2009-03-05,10:28:43
39.975371,116.327334,0,147,39877.4366550926,2009-03-05,10:28:47
39.975363,116.327266,0,147,39877.436712963,2009-03-05,10:28:52
39.975368,116.327197,0,147,39877.4367708333,2009-03-05,10:28:57
39.975365,116.327129,0,146,39877.4368171296,2009-03-05,10:29:01
39.975358,116.327057,0,145,39877.436875,2009-03-05,10:29:06
39.975371,116.326996,0,144,39877.4369212963,2009-03-05,10:29:10
39.975366,116.326929,0,144,39877.4369675926,2009-03-05,10:29:14
39.975371,116.326871,0,141,39877.4370138889,2009-03-05,10:29:18
39.975377,116.326809,0,138,39877.4370717593,2009-03-05,10:29:23
39.975384,116.326739,0,138,39877.4371296296,2009-03-05,10:29:28
39.975403,116.326673,0,136,39877.4371875,2009-03-05,10:29:33
39.975395,116.326613,0,136,39877.4372337963,2009-03-05,10:29:37
39.975373,116.326554,0,139,39877.4372800926,2009-03-05,10:29:41
39.975377,116.326485,0,136,39877.437337963,2009-03-05,10:29:46
39.975379,116.326426,0,136,39877.4373958333,2009-03-05,10:29:51
39.975373,116.326369,0,137,39877.4374537037,2009-03-05,10:29:56
39.975363,116.326307,0,139,39877.4375,2009-03-05,10:30:00
39.975367,116.326268,0,141,39877.4375578704,2009-03-05,10:30:05
39.975348,116.326254,0,142,39877.4376157407,2009-03-05,10:30:10
39.975315,116.326228,0,148,39877.4376736111,2009-03-05,10:30:15
39.975313,116.326209,0,151,39877.4377314815,2009-03-05,10:30:20
39.975304,116.326206,0,152,39877.4377893518,2009-03-05,10:30:25
39.975304,116.326206,0,152,39877.4378240741,2009-03-05,10:30:28
39.975301,116.326204,0,153,39877.4378472222,2009-03-05,10:30:30
39.975292,116.326108,0,150,39877.4379050926,2009-03-05,10:30:35
39.975287,116.32609,0,151,39877.437962963,2009-03-05,10:30:40
39.975288,116.32609,0,152,39877.4380208333,2009-03-05,10:30:45
39.975291,116.326088,0,152,39877.4380787037,2009-03-05,10:30:50
39.97529,116.326087,0,152,39877.4381365741,2009-03-05,10:30:55
39.97529,116.326086,0,153,39877.4381944444,2009-03-05,10:31:00
39.97529,116.326086,0,153,39877.4382291667,2009-03-05,10:31:03
39.975295,116.326085,0,153,39877.4382523148,2009-03-05,10:31:05
39.975305,116.326083,0,153,39877.4383101852,2009-03-05,10:31:10
39.975313,116.326082,0,154,39877.4383680556,2009-03-05,10:31:15
39.975313,116.326082,0,154,39877.4384027778,2009-03-05,10:31:18
39.975321,116.32608,0,154,39877.4384259259,2009-03-05,10:31:20
39.975344,116.326049,0,156,39877.4384837963,2009-03-05,10:31:25
39.975364,116.326005,0,158,39877.4385416667,2009-03-05,10:31:30
39.975373,116.326003,0,160,39877.438599537,2009-03-05,10:31:35
39.975373,116.326003,0,160,39877.4386342593,2009-03-05,10:31:38
39.975381,116.326001,0,162,39877.4386574074,2009-03-05,10:31:40
39.975441,116.325925,0,163,39877.4386689815,2009-03-05,10:31:41
39.975454,116.325919,0,165,39877.4387268518,2009-03-05,10:31:46
39.975381,116.325585,0,174,39877.4426851852,2009-03-05,10:37:28
39.975416,116.325501,0,176,39877.4427083333,2009-03-05,10:37:30
39.975432,116.325446,0,178,39877.4427199074,2009-03-05,10:37:31
39.975448,116.325383,0,179,39877.4427314815,2009-03-05,10:37:32
39.975458,116.325301,0,181,39877.4427430556,2009-03-05,10:37:33
39.975465,116.325221,0,182,39877.4427546296,2009-03-05,10:37:34
39.97546,116.32515,0,184,39877.4427662037,2009-03-05,10:37:35
39.975454,116.325068,0,185,39877.4427777778,2009-03-05,10:37:36
39.975457,116.324977,0,186,39877.4427893519,2009-03-05,10:37:37
39.975453,116.324864,0,188,39877.4428009259,2009-03-05,10:37:38
39.975443,116.324723,0,190,39877.4428125,2009-03-05,10:37:39
39.97544,116.324603,0,191,39877.4428240741,2009-03-05,10:37:40
39.975433,116.32447,0,192,39877.4428356481,2009-03-05,10:37:41
39.975435,116.324346,0,193,39877.4428472222,2009-03-05,10:37:42
39.975444,116.32422,0,194,39877.4428587963,2009-03-05,10:37:43
39.975456,116.324089,0,195,39877.4428703704,2009-03-05,10:37:44
39.975441,116.323977,0,196,39877.4428819444,2009-03-05,10:37:45
39.975428,116.323868,0,198,39877.4428935185,2009-03-05,10:37:46
39.975421,116.323731,0,199,39877.4429050926,2009-03-05,10:37:47
39.975408,116.323593,0,201,39877.4429166667,2009-03-05,10:37:48
39.975413,116.32346,0,202,39877.4429282407,2009-03-05,10:37:49
39.975404,116.323323,0,204,39877.4429398148,2009-03-05,10:37:50
39.975406,116.323196,0,205,39877.4429513889,2009-03-05,10:37:51
39.975414,116.323075,0,206,39877.442962963,2009-03-05,10:37:52
39.975426,116.322948,0,207,39877.442974537,2009-03-05,10:37:53
39.975443,116.322825,0,208,39877.4429861111,2009-03-05,10:37:54
39.975427,116.322669,0,210,39877.4429976852,2009-03-05,10:37:55
39.975401,116.322526,0,211,39877.4430092593,2009-03-05,10:37:56
39.975336,116.322407,0,211,39877.4430208333,2009-03-05,10:37:57
39.97532,116.322265,0,212,39877.4430324074,2009-03-05,10:37:58
39.975311,116.322113,0,213,39877.4430439815,2009-03-05,10:37:59
39.97531,116.321965,0,214,39877.4430555556,2009-03-05,10:38:00
39.975296,116.321809,0,215,39877.4430671296,2009-03-05,10:38:01
39.975285,116.321658,0,216,39877.4430787037,2009-03-05,10:38:02
39.975275,116.321517,0,217,39877.4430902778,2009-03-05,10:38:03
39.975262,116.32137,0,218,39877.4431018519,2009-03-05,10:38:04
39.975251,116.32123,0,219,39877.4431134259,2009-03-05,10:38:05
39.975241,116.3211,0,220,39877.443125,2009-03-05,10:38:06
39.975232,116.320977,0,221,39877.4431365741,2009-03-05,10:38:07
39.975187,116.320823,0,222,39877.4431481481,2009-03-05,10:38:08
39.975158,116.320705,0,222,39877.4431597222,2009-03-05,10:38:09
39.975128,116.320606,0,223,39877.4431712963,2009-03-05,10:38:10
39.975101,116.320499,0,224,39877.4431828704,2009-03-05,10:38:11
39.975094,116.320407,0,225,39877.4431944444,2009-03-05,10:38:12
39.975094,116.320322,0,226,39877.4432060185,2009-03-05,10:38:13
39.975093,116.320239,0,227,39877.4432175926,2009-03-05,10:38:14
39.975102,116.320159,0,229,39877.4432291667,2009-03-05,10:38:15
39.975112,116.32008,0,230,39877.4432407407,2009-03-05,10:38:16
39.97512,116.319998,0,232,39877.4432523148,2009-03-05,10:38:17
39.975127,116.319927,0,233,39877.4432638889,2009-03-05,10:38:18
39.975143,116.319864,0,235,39877.443275463,2009-03-05,10:38:19
39.975161,116.319753,0,238,39877.4432986111,2009-03-05,10:38:21
39.975138,116.319668,0,240,39877.4433217593,2009-03-05,10:38:23
39.975121,116.319579,0,240,39877.4433449074,2009-03-05,10:38:25
39.975087,116.319518,0,240,39877.4433564815,2009-03-05,10:38:26
39.975057,116.319467,0,238,39877.4433680556,2009-03-05,10:38:27
39.97502,116.319402,0,233,39877.4433912037,2009-03-05,10:38:29
39.97502,116.319402,0,233,39877.4434259259,2009-03-05,10:38:32
39.975018,116.3194,0,234,39877.4434490741,2009-03-05,10:38:34
39.975027,116.319399,0,234,39877.4435069444,2009-03-05,10:38:39
39.975032,116.319397,0,234,39877.4435648148,2009-03-05,10:38:44
39.975028,116.319397,0,234,39877.4436226852,2009-03-05,10:38:49
39.975028,116.319397,0,234,39877.4436574074,2009-03-05,10:38:52
39.975024,116.319397,0,234,39877.4436805556,2009-03-05,10:38:54
39.975014,116.319396,0,234,39877.4437384259,2009-03-05,10:38:59
39.974998,116.319392,0,234,39877.4437962963,2009-03-05,10:39:04
39.97499,116.31939,0,234,39877.4438541667,2009-03-05,10:39:09
39.974986,116.31939,0,234,39877.443912037,2009-03-05,10:39:14
39.974986,116.31939,0,234,39877.4439467593,2009-03-05,10:39:17
39.97498,116.31939,0,233,39877.4439699074,2009-03-05,10:39:19
39.974967,116.31939,0,233,39877.4440277778,2009-03-05,10:39:24
39.974967,116.31939,0,233,39877.4440625,2009-03-05,10:39:27
39.974959,116.319389,0,233,39877.4440856481,2009-03-05,10:39:29
39.974945,116.319387,0,233,39877.4441435185,2009-03-05,10:39:34
39.974945,116.319387,0,233,39877.4441782407,2009-03-05,10:39:37
39.974941,116.319384,0,233,39877.4442013889,2009-03-05,10:39:39
39.974924,116.319354,0,233,39877.4442592593,2009-03-05,10:39:44
39.974904,116.319282,0,231,39877.4442939815,2009-03-05,10:39:47
39.974886,116.319197,0,228,39877.4443171296,2009-03-05,10:39:49
39.974888,116.319102,0,227,39877.4443402778,2009-03-05,10:39:51
39.974891,116.318968,0,226,39877.4443634259,2009-03-05,10:39:53
39.97489,116.318895,0,226,39877.444375,2009-03-05,10:39:54
39.974889,116.318825,0,226,39877.4443865741,2009-03-05,10:39:55
39.974888,116.318746,0,225,39877.4443981481,2009-03-05,10:39:56
39.974887,116.318665,0,225,39877.4444097222,2009-03-05,10:39:57
39.974883,116.318583,0,225,39877.4444212963,2009-03-05,10:39:58
39.97488,116.318502,0,225,39877.4444328704,2009-03-05,10:39:59
39.974879,116.318424,0,226,39877.4444444444,2009-03-05,10:40:00
39.974879,116.318342,0,226,39877.4444560185,2009-03-05,10:40:01
39.974875,116.318258,0,226,39877.4444675926,2009-03-05,10:40:02
39.974873,116.318171,0,227,39877.4444791667,2009-03-05,10:40:03
39.97488,116.318077,0,227,39877.4444907407,2009-03-05,10:40:04
39.974887,116.318001,0,226,39877.4445023148,2009-03-05,10:40:05
39.9749,116.317883,0,227,39877.4445138889,2009-03-05,10:40:06
39.974897,116.317796,0,226,39877.444525463,2009-03-05,10:40:07
39.974906,116.317699,0,226,39877.444537037,2009-03-05,10:40:08
39.97491,116.317625,0,226,39877.4445486111,2009-03-05,10:40:09
39.974913,116.317554,0,226,39877.4445601852,2009-03-05,10:40:10
39.974917,116.317453,0,225,39877.4445833333,2009-03-05,10:40:12
39.974922,116.317417,0,220,39877.4446412037,2009-03-05,10:40:17
39.974922,116.317413,0,218,39877.4446990741,2009-03-05,10:40:22
39.974922,116.317413,0,218,39877.4447337963,2009-03-05,10:40:25
39.974922,116.31741,0,218,39877.4447569444,2009-03-05,10:40:27
39.974932,116.317326,0,218,39877.4448148148,2009-03-05,10:40:32
39.974946,116.317225,0,219,39877.444837963,2009-03-05,10:40:34
39.974944,116.317153,0,220,39877.444849537,2009-03-05,10:40:35
39.974943,116.317074,0,221,39877.4448611111,2009-03-05,10:40:36
39.974948,116.317001,0,221,39877.4448726852,2009-03-05,10:40:37
39.974957,116.316922,0,221,39877.4448842593,2009-03-05,10:40:38
39.974967,116.316843,0,222,39877.4448958333,2009-03-05,10:40:39
39.974962,116.316742,0,223,39877.4449074074,2009-03-05,10:40:40
39.974959,116.316641,0,223,39877.4449189815,2009-03-05,10:40:41
39.974967,116.316539,0,224,39877.4449305556,2009-03-05,10:40:42
39.974983,116.316446,0,224,39877.4449421296,2009-03-05,10:40:43
39.974996,116.316351,0,225,39877.4449537037,2009-03-05,10:40:44
39.974999,116.316257,0,228,39877.4449652778,2009-03-05,10:40:45
39.97496,116.31611,0,230,39877.4449768519,2009-03-05,10:40:46
39.974958,116.315987,0,232,39877.4449884259,2009-03-05,10:40:47
39.974953,116.315864,0,234,39877.445,2009-03-05,10:40:48
39.974953,116.315745,0,236,39877.4450115741,2009-03-05,10:40:49
39.974956,116.315632,0,238,39877.4450231481,2009-03-05,10:40:50
39.974957,116.315517,0,239,39877.4450347222,2009-03-05,10:40:51
39.974955,116.315406,0,241,39877.4450462963,2009-03-05,10:40:52
39.974961,116.3153,0,243,39877.4450578704,2009-03-05,10:40:53
39.974967,116.315187,0,247,39877.4450694444,2009-03-05,10:40:54
39.974972,116.315086,0,249,39877.4450810185,2009-03-05,10:40:55
39.974998,116.314979,0,253,39877.4450925926,2009-03-05,10:40:56
39.974996,116.314901,0,255,39877.4451041667,2009-03-05,10:40:57
39.975001,116.31481,0,259,39877.4451273148,2009-03-05,10:40:59
39.975039,116.314749,0,267,39877.445150463,2009-03-05,10:41:01
39.975099,116.314751,0,281,39877.4451851852,2009-03-05,10:41:04
39.975165,116.314701,0,287,39877.4452083333,2009-03-05,10:41:06
39.975191,116.314611,0,290,39877.4452314815,2009-03-05,10:41:08
39.975181,116.3145,0,288,39877.4452430556,2009-03-05,10:41:09
39.975192,116.314434,0,289,39877.4452546296,2009-03-05,10:41:10
39.975199,116.314332,0,293,39877.4452777778,2009-03-05,10:41:12
39.975209,116.314273,0,296,39877.4452893519,2009-03-05,10:41:13
39.975206,116.314193,0,298,39877.4453009259,2009-03-05,10:41:14
39.975206,116.314115,0,300,39877.4453125,2009-03-05,10:41:15
39.97521,116.314036,0,303,39877.4453240741,2009-03-05,10:41:16
39.975204,116.313945,0,305,39877.4453356481,2009-03-05,10:41:17
39.975201,116.31386,0,308,39877.4453472222,2009-03-05,10:41:18
39.975205,116.31378,0,310,39877.4453587963,2009-03-05,10:41:19
39.975209,116.313719,0,312,39877.4453703704,2009-03-05,10:41:20
39.975192,116.313655,0,312,39877.4453819444,2009-03-05,10:41:21
39.975173,116.313538,0,314,39877.4454050926,2009-03-05,10:41:23
39.975195,116.313469,0,317,39877.4454166667,2009-03-05,10:41:24
39.975188,116.313389,0,317,39877.4454282407,2009-03-05,10:41:25
39.975193,116.313318,0,320,39877.4454398148,2009-03-05,10:41:26
39.975199,116.313253,0,322,39877.4454513889,2009-03-05,10:41:27
39.975188,116.313155,0,327,39877.445462963,2009-03-05,10:41:28
39.97518,116.313088,0,327,39877.445474537,2009-03-05,10:41:29
39.975162,116.31298,0,327,39877.4454976852,2009-03-05,10:41:31
39.975103,116.312922,0,326,39877.4455208333,2009-03-05,10:41:33
39.975051,116.312861,0,324,39877.4455439815,2009-03-05,10:41:35
39.975057,116.312869,0,331,39877.4456018518,2009-03-05,10:41:40
39.975057,116.312869,0,331,39877.4456365741,2009-03-05,10:41:43
39.975055,116.312863,0,333,39877.4456597222,2009-03-05,10:41:45
39.975049,116.312847,0,333,39877.4457175926,2009-03-05,10:41:50
39.975045,116.312835,0,334,39877.445775463,2009-03-05,10:41:55
39.975042,116.312827,0,334,39877.4458333333,2009-03-05,10:42:00
39.97504,116.31282,0,334,39877.4458912037,2009-03-05,10:42:05
39.975038,116.312815,0,334,39877.4459490741,2009-03-05,10:42:10
39.975038,116.31281,0,334,39877.4460069444,2009-03-05,10:42:15
39.975038,116.312804,0,333,39877.4460648148,2009-03-05,10:42:20
39.975037,116.312802,0,333,39877.4461226852,2009-03-05,10:42:25
39.975036,116.312802,0,333,39877.4461805556,2009-03-05,10:42:30
39.975037,116.312801,0,333,39877.4462384259,2009-03-05,10:42:35
39.975037,116.312794,0,333,39877.4462962963,2009-03-05,10:42:40
39.975038,116.312796,0,333,39877.4463541667,2009-03-05,10:42:45
39.97504,116.312799,0,334,39877.446412037,2009-03-05,10:42:50
39.975039,116.312799,0,334,39877.4464699074,2009-03-05,10:42:55
39.975036,116.312795,0,334,39877.4465277778,2009-03-05,10:43:00
39.975038,116.312793,0,334,39877.4465856481,2009-03-05,10:43:05
39.975039,116.312791,0,334,39877.4466435185,2009-03-05,10:43:10
39.97504,116.312789,0,334,39877.4467013889,2009-03-05,10:43:15
39.97504,116.312789,0,334,39877.4467361111,2009-03-05,10:43:18
39.975041,116.312782,0,334,39877.4467592593,2009-03-05,10:43:20
39.97504,116.312766,0,335,39877.4468171296,2009-03-05,10:43:25
39.97504,116.312739,0,335,39877.446875,2009-03-05,10:43:30
39.975031,116.312713,0,335,39877.4469328704,2009-03-05,10:43:35
39.975028,116.312689,0,335,39877.4469907407,2009-03-05,10:43:40
39.975026,116.312664,0,336,39877.4470486111,2009-03-05,10:43:45
39.975034,116.312638,0,336,39877.4471064815,2009-03-05,10:43:50
39.975093,116.312569,0,339,39877.4471412037,2009-03-05,10:43:53
39.975146,116.312551,0,343,39877.4471643518,2009-03-05,10:43:55
39.975123,116.312388,0,348,39877.4471875,2009-03-05,10:43:57
39.97513,116.312317,0,350,39877.4471990741,2009-03-05,10:43:58
39.975127,116.312249,0,351,39877.4472106481,2009-03-05,10:43:59
39.97512,116.312175,0,351,39877.4472222222,2009-03-05,10:44:00
39.975109,116.312083,0,351,39877.4472337963,2009-03-05,10:44:01
39.975105,116.312002,0,351,39877.4472453704,2009-03-05,10:44:02
39.975093,116.311926,0,351,39877.4472569444,2009-03-05,10:44:03
39.975069,116.311848,0,352,39877.4472685185,2009-03-05,10:44:04
39.975046,116.311776,0,353,39877.4472800926,2009-03-05,10:44:05
39.975034,116.311704,0,353,39877.4472916667,2009-03-05,10:44:06
39.975022,116.311633,0,353,39877.4473032407,2009-03-05,10:44:07
39.97501,116.311554,0,354,39877.4473148148,2009-03-05,10:44:08
39.974994,116.311466,0,354,39877.4473263889,2009-03-05,10:44:09
39.974991,116.311389,0,354,39877.447337963,2009-03-05,10:44:10
39.974982,116.311313,0,354,39877.447349537,2009-03-05,10:44:11
39.974973,116.311235,0,354,39877.4473611111,2009-03-05,10:44:12
39.974963,116.311153,0,353,39877.4473726852,2009-03-05,10:44:13
39.974938,116.311077,0,352,39877.4473842593,2009-03-05,10:44:14
39.974919,116.310981,0,352,39877.4473958333,2009-03-05,10:44:15
39.974897,116.310868,0,353,39877.4474074074,2009-03-05,10:44:16
39.974887,116.310767,0,353,39877.4474189815,2009-03-05,10:44:17
39.97486,116.310646,0,354,39877.4474305556,2009-03-05,10:44:18
39.974851,116.310543,0,354,39877.4474421296,2009-03-05,10:44:19
39.974846,116.310445,0,353,39877.4474537037,2009-03-05,10:44:20
39.97484,116.31036,0,353,39877.4474652778,2009-03-05,10:44:21
39.974837,116.310276,0,353,39877.4474768518,2009-03-05,10:44:22
39.974837,116.310191,0,353,39877.4474884259,2009-03-05,10:44:23
39.974838,116.310112,0,352,39877.4475,2009-03-05,10:44:24
39.97484,116.310034,0,352,39877.4475115741,2009-03-05,10:44:25
39.974841,116.309959,0,352,39877.4475231481,2009-03-05,10:44:26
39.974836,116.309881,0,352,39877.4475347222,2009-03-05,10:44:27
39.974827,116.309805,0,352,39877.4475462963,2009-03-05,10:44:28
39.974827,116.30968,0,351,39877.4475694444,2009-03-05,10:44:30
39.974843,116.309601,0,351,39877.4475810185,2009-03-05,10:44:31
39.974861,116.309529,0,351,39877.4475925926,2009-03-05,10:44:32
39.974875,116.309449,0,351,39877.4476041667,2009-03-05,10:44:33
39.974884,116.309366,0,352,39877.4476157407,2009-03-05,10:44:34
39.974836,116.309242,0,352,39877.4476273148,2009-03-05,10:44:35
39.974838,116.30915,0,352,39877.4476388889,2009-03-05,10:44:36
39.974838,116.309056,0,351,39877.447650463,2009-03-05,10:44:37
39.974833,116.30896,0,351,39877.447662037,2009-03-05,10:44:38
39.974843,116.308865,0,352,39877.4476736111,2009-03-05,10:44:39
39.974799,116.308797,0,350,39877.4476851852,2009-03-05,10:44:40
39.97478,116.308701,0,350,39877.4477083333,2009-03-05,10:44:42
39.974751,116.308641,0,349,39877.4477314815,2009-03-05,10:44:44
39.974766,116.308618,0,348,39877.4477893518,2009-03-05,10:44:49
39.974766,116.308618,0,348,39877.4478240741,2009-03-05,10:44:52
39.974765,116.30862,0,347,39877.4478472222,2009-03-05,10:44:54
39.974771,116.308631,0,347,39877.4479050926,2009-03-05,10:44:59
39.974767,116.308635,0,346,39877.447962963,2009-03-05,10:45:04
39.974767,116.308635,0,346,39877.4479976852,2009-03-05,10:45:07
39.974766,116.308635,0,346,39877.4480208333,2009-03-05,10:45:09
39.97476,116.308569,0,347,39877.4480671296,2009-03-05,10:45:13
39.974762,116.3085,0,348,39877.4480902778,2009-03-05,10:45:15
39.974787,116.30843,0,349,39877.4481134259,2009-03-05,10:45:17
39.974794,116.308353,0,349,39877.448125,2009-03-05,10:45:18
39.9748,116.308264,0,354,39877.4481481481,2009-03-05,10:45:20
39.974795,116.308198,0,354,39877.4481597222,2009-03-05,10:45:21
39.974768,116.308141,0,356,39877.4481712963,2009-03-05,10:45:22
39.974704,116.308077,0,355,39877.4481828704,2009-03-05,10:45:23
39.974678,116.30798,0,354,39877.4481944444,2009-03-05,10:45:24
39.974674,116.307885,0,356,39877.4482060185,2009-03-05,10:45:25
39.974669,116.307812,0,358,39877.4482175926,2009-03-05,10:45:26
39.974673,116.307732,0,361,39877.4482291667,2009-03-05,10:45:27
39.974653,116.307612,0,365,39877.4482407407,2009-03-05,10:45:28
39.974652,116.307524,0,368,39877.4482523148,2009-03-05,10:45:29
39.974639,116.307431,0,371,39877.4482638889,2009-03-05,10:45:30
39.974635,116.307358,0,372,39877.448275463,2009-03-05,10:45:31
39.974633,116.307283,0,372,39877.448287037,2009-03-05,10:45:32
39.974631,116.30721,0,371,39877.4482986111,2009-03-05,10:45:33
39.974615,116.30712,0,371,39877.4483101852,2009-03-05,10:45:34
39.974616,116.307047,0,372,39877.4483217593,2009-03-05,10:45:35
39.974624,116.306985,0,373,39877.4483333333,2009-03-05,10:45:36
39.974648,116.306894,0,374,39877.4483564815,2009-03-05,10:45:38
39.974685,116.306818,0,378,39877.4483796296,2009-03-05,10:45:40
39.974727,116.306752,0,382,39877.4484027778,2009-03-05,10:45:42
39.974758,116.306696,0,385,39877.4484259259,2009-03-05,10:45:44
39.974803,116.306648,0,385,39877.4484490741,2009-03-05,10:45:46
39.974759,116.306554,0,391,39877.4485069444,2009-03-05,10:45:51
39.974726,116.306472,0,390,39877.4485300926,2009-03-05,10:45:53
39.974713,116.306372,0,391,39877.4485532407,2009-03-05,10:45:55
39.974697,116.306288,0,390,39877.4485763889,2009-03-05,10:45:57
39.974676,116.306212,0,394,39877.448587963,2009-03-05,10:45:58
39.974684,116.306143,0,396,39877.448599537,2009-03-05,10:45:59
39.974683,116.306078,0,398,39877.4486111111,2009-03-05,10:46:00
39.974689,116.306011,0,400,39877.4486226852,2009-03-05,10:46:01
39.974695,116.305918,0,400,39877.4486342593,2009-03-05,10:46:02
39.974701,116.305827,0,400,39877.4486458333,2009-03-05,10:46:03
39.97471,116.305729,0,402,39877.4486574074,2009-03-05,10:46:04
39.974771,116.305596,0,400,39877.4486689815,2009-03-05,10:46:05
39.974784,116.305462,0,400,39877.4486805556,2009-03-05,10:46:06
39.97481,116.305408,0,410,39877.4486921296,2009-03-05,10:46:07
39.974816,116.30534,0,413,39877.4487037037,2009-03-05,10:46:08
39.974819,116.305274,0,418,39877.4487152778,2009-03-05,10:46:09
39.974818,116.305203,0,422,39877.4487268519,2009-03-05,10:46:10
39.974844,116.305161,0,433,39877.4487384259,2009-03-05,10:46:11
39.974815,116.305064,0,423,39877.44875,2009-03-05,10:46:12
39.974795,116.304991,0,417,39877.4487615741,2009-03-05,10:46:13
39.974784,116.304924,0,420,39877.4487847222,2009-03-05,10:46:15
39.974772,116.304864,0,422,39877.4488194444,2009-03-05,10:46:18
39.97477,116.304833,0,422,39877.4488773148,2009-03-05,10:46:23
39.974772,116.304813,0,423,39877.4489351852,2009-03-05,10:46:28
39.974775,116.304791,0,425,39877.4489930556,2009-03-05,10:46:33
39.974778,116.304776,0,425,39877.4490509259,2009-03-05,10:46:38
39.974777,116.304775,0,425,39877.4491087963,2009-03-05,10:46:43
39.974777,116.304775,0,425,39877.4491435185,2009-03-05,10:46:46
39.974777,116.304772,0,425,39877.4491666667,2009-03-05,10:46:48
39.974774,116.304751,0,424,39877.449224537,2009-03-05,10:46:53
39.974763,116.304701,0,424,39877.4492824074,2009-03-05,10:46:58
39.974765,116.304677,0,424,39877.4493402778,2009-03-05,10:47:03
39.974765,116.304675,0,424,39877.4493981482,2009-03-05,10:47:08
39.974763,116.304667,0,424,39877.4494560185,2009-03-05,10:47:13
39.974759,116.304659,0,424,39877.4495138889,2009-03-05,10:47:18
39.974758,116.30466,0,424,39877.4495717593,2009-03-05,10:47:23
39.974757,116.304659,0,424,39877.4496296296,2009-03-05,10:47:28
39.974757,116.304659,0,424,39877.4496643519,2009-03-05,10:47:31
39.974756,116.304657,0,425,39877.4496875,2009-03-05,10:47:33
39.974757,116.304644,0,425,39877.4497453704,2009-03-05,10:47:38
39.974759,116.304618,0,424,39877.4498032407,2009-03-05,10:47:43
39.974758,116.30456,0,424,39877.4498611111,2009-03-05,10:47:48
39.974776,116.304474,0,422,39877.4498958333,2009-03-05,10:47:51
39.974753,116.304405,0,422,39877.4499305556,2009-03-05,10:47:54
39.9747,116.304343,0,422,39877.4499537037,2009-03-05,10:47:56
39.974666,116.304281,0,421,39877.4499768519,2009-03-05,10:47:58
39.97465,116.304213,0,419,39877.45,2009-03-05,10:48:00
39.974645,116.304148,0,418,39877.4500231481,2009-03-05,10:48:02
39.974627,116.304086,0,415,39877.4500462963,2009-03-05,10:48:04
39.974582,116.303969,0,404,39877.4500810185,2009-03-05,10:48:07
39.974537,116.303864,0,391,39877.4501041667,2009-03-05,10:48:09
39.974508,116.30381,0,383,39877.4501157407,2009-03-05,10:48:10
39.97449,116.303753,0,376,39877.4501388889,2009-03-05,10:48:12
39.974494,116.30369,0,370,39877.4501736111,2009-03-05,10:48:15
39.97448,116.303577,0,359,39877.4502083333,2009-03-05,10:48:18
39.974462,116.303521,0,349,39877.4502430556,2009-03-05,10:48:21
39.974444,116.303472,0,342,39877.4502777778,2009-03-05,10:48:24
39.974442,116.303465,0,341,39877.4503356481,2009-03-05,10:48:29
39.974441,116.30346,0,341,39877.4503935185,2009-03-05,10:48:34
39.974441,116.30346,0,341,39877.4504282407,2009-03-05,10:48:37
39.974442,116.303455,0,341,39877.4504513889,2009-03-05,10:48:39
39.974438,116.303436,0,340,39877.4505092593,2009-03-05,10:48:44
39.974467,116.303397,0,335,39877.4505671296,2009-03-05,10:48:49
39.974492,116.303348,0,326,39877.4506134259,2009-03-05,10:48:53
39.974541,116.303401,0,326,39877.4506597222,2009-03-05,10:48:57
39.974541,116.303402,0,326,39877.4507175926,2009-03-05,10:49:02
39.974541,116.303402,0,326,39877.4507523148,2009-03-05,10:49:05
39.974542,116.303399,0,325,39877.450775463,2009-03-05,10:49:07
39.974538,116.303366,0,322,39877.4508333333,2009-03-05,10:49:12
39.974521,116.303295,0,319,39877.4508564815,2009-03-05,10:49:14
39.974507,116.303179,0,313,39877.4508912037,2009-03-05,10:49:17
39.974506,116.303068,0,308,39877.4509143519,2009-03-05,10:49:19
39.974503,116.303008,0,304,39877.4509259259,2009-03-05,10:49:20
39.974515,116.302947,0,298,39877.4509490741,2009-03-05,10:49:22
39.974535,116.302893,0,288,39877.4509953704,2009-03-05,10:49:26
39.974556,116.302853,0,276,39877.4510532407,2009-03-05,10:49:31
39.974568,116.302794,0,270,39877.4511111111,2009-03-05,10:49:36
39.974563,116.30278,0,270,39877.4511689815,2009-03-05,10:49:41
39.974564,116.302778,0,268,39877.4512268519,2009-03-05,10:49:46
39.974565,116.302775,0,267,39877.4512847222,2009-03-05,10:49:51
39.974565,116.302775,0,267,39877.4513194444,2009-03-05,10:49:54
39.974568,116.302771,0,267,39877.4513425926,2009-03-05,10:49:56
39.974584,116.302767,0,268,39877.451400463,2009-03-05,10:50:01
39.974604,116.30271,0,273,39877.4514467593,2009-03-05,10:50:05
39.974581,116.302656,0,271,39877.4514699074,2009-03-05,10:50:07
39.974588,116.302568,0,271,39877.4514930556,2009-03-05,10:50:09
39.97459,116.302496,0,272,39877.4515162037,2009-03-05,10:50:11
39.974591,116.302427,0,275,39877.4515393519,2009-03-05,10:50:13
39.974604,116.302356,0,280,39877.4515625,2009-03-05,10:50:15
39.974611,116.302271,0,281,39877.4515972222,2009-03-05,10:50:18
39.974604,116.302199,0,276,39877.4516203704,2009-03-05,10:50:20
39.974625,116.302124,0,271,39877.4516319444,2009-03-05,10:50:21
39.974648,116.302038,0,270,39877.4516550926,2009-03-05,10:50:23
39.974637,116.301961,0,267,39877.4516898148,2009-03-05,10:50:26
39.974603,116.301918,0,266,39877.4517361111,2009-03-05,10:50:30
39.974598,116.301877,0,267,39877.4517939815,2009-03-05,10:50:35
39.97454,116.301899,0,267,39877.4518171296,2009-03-05,10:50:37
39.974573,116.301858,0,268,39877.4518518519,2009-03-05,10:50:40
39.974549,116.30183,0,269,39877.4519097222,2009-03-05,10:50:45
39.974546,116.301768,0,269,39877.4519560185,2009-03-05,10:50:49
39.97451,116.301761,0,269,39877.4520138889,2009-03-05,10:50:54
39.974501,116.301758,0,269,39877.4520717593,2009-03-05,10:50:59
39.9745,116.301752,0,269,39877.4521296296,2009-03-05,10:51:04
39.9745,116.301752,0,269,39877.4521643519,2009-03-05,10:51:07
39.9745,116.301751,0,269,39877.4521875,2009-03-05,10:51:09
39.9745,116.301738,0,269,39877.4522453704,2009-03-05,10:51:14
39.974496,116.301725,0,269,39877.4523032407,2009-03-05,10:51:19
39.974496,116.301725,0,269,39877.452337963,2009-03-05,10:51:22
39.974492,116.301727,0,269,39877.4523611111,2009-03-05,10:51:24
39.97449,116.301738,0,270,39877.4524189815,2009-03-05,10:51:29
39.974489,116.301743,0,270,39877.4524768519,2009-03-05,10:51:34
39.974487,116.301746,0,270,39877.4525347222,2009-03-05,10:51:39
39.974487,116.301746,0,270,39877.4525694444,2009-03-05,10:51:42
39.974486,116.301753,0,271,39877.4525925926,2009-03-05,10:51:44
39.974484,116.301762,0,271,39877.452650463,2009-03-05,10:51:49
39.974483,116.301767,0,271,39877.4527083333,2009-03-05,10:51:54
39.974482,116.301768,0,271,39877.4527662037,2009-03-05,10:51:59
39.974482,116.301768,0,271,39877.4528009259,2009-03-05,10:52:02
39.97448,116.301771,0,271,39877.4528240741,2009-03-05,10:52:04
39.974479,116.301782,0,271,39877.4528819444,2009-03-05,10:52:09
39.974478,116.301792,0,271,39877.4529398148,2009-03-05,10:52:14
39.974476,116.30179,0,271,39877.4529976852,2009-03-05,10:52:19
39.974473,116.301786,0,271,39877.4530555556,2009-03-05,10:52:24
39.974472,116.301786,0,271,39877.4531134259,2009-03-05,10:52:29
39.974471,116.30179,0,271,39877.4531712963,2009-03-05,10:52:34
39.97447,116.301792,0,271,39877.4532291667,2009-03-05,10:52:39
39.974469,116.301799,0,271,39877.453287037,2009-03-05,10:52:44
39.974467,116.301803,0,271,39877.4533449074,2009-03-05,10:52:49
39.974463,116.301797,0,271,39877.4534027778,2009-03-05,10:52:54
39.974463,116.301792,0,271,39877.4534606481,2009-03-05,10:52:59
39.974463,116.301792,0,271,39877.4534953704,2009-03-05,10:53:02
39.974462,116.301785,0,271,39877.4535185185,2009-03-05,10:53:04
39.974445,116.301729,0,271,39877.4535763889,2009-03-05,10:53:09
39.974437,116.301669,0,270,39877.4536111111,2009-03-05,10:53:12
39.974444,116.301615,0,265,39877.4536689815,2009-03-05,10:53:17
39.974442,116.301592,0,258,39877.4537268518,2009-03-05,10:53:22
39.974476,116.301591,0,253,39877.4537847222,2009-03-05,10:53:27
39.974513,116.30154,0,251,39877.4538194444,2009-03-05,10:53:30
39.974536,116.301481,0,247,39877.4538773148,2009-03-05,10:53:35
39.974545,116.301405,0,244,39877.4539236111,2009-03-05,10:53:39
39.974552,116.301339,0,242,39877.4539583333,2009-03-05,10:53:42
39.974558,116.301269,0,239,39877.4539814815,2009-03-05,10:53:44
39.974539,116.301207,0,236,39877.4540046296,2009-03-05,10:53:46
39.9745,116.30115,0,229,39877.4540277778,2009-03-05,10:53:48
39.974468,116.301101,0,222,39877.4540740741,2009-03-05,10:53:52
39.974423,116.301072,0,220,39877.4541203704,2009-03-05,10:53:56
39.974403,116.301019,0,218,39877.4541666667,2009-03-05,10:54:00
39.974483,116.300699,0,229,39877.4567592593,2009-03-05,10:57:44
39.974499,116.30062,0,231,39877.4567824074,2009-03-05,10:57:46
39.974495,116.300528,0,234,39877.4568055556,2009-03-05,10:57:48
39.97449,116.300425,0,238,39877.4568287037,2009-03-05,10:57:50
39.974457,116.30038,0,241,39877.4568402778,2009-03-05,10:57:51
39.974422,116.300343,0,243,39877.4568518519,2009-03-05,10:57:52
39.974372,116.3003,0,245,39877.4568634259,2009-03-05,10:57:53
39.974289,116.300277,0,248,39877.4568865741,2009-03-05,10:57:55
39.974242,116.300279,0,250,39877.4568981482,2009-03-05,10:57:56
39.974158,116.300296,0,251,39877.4569097222,2009-03-05,10:57:57
39.974092,116.300258,0,251,39877.4569212963,2009-03-05,10:57:58
39.974013,116.300271,0,252,39877.4569328704,2009-03-05,10:57:59
39.973942,116.300272,0,254,39877.4569444444,2009-03-05,10:58:00
39.973856,116.300294,0,256,39877.4569560185,2009-03-05,10:58:01
39.973759,116.300289,0,260,39877.4569675926,2009-03-05,10:58:02
39.973673,116.300285,0,261,39877.4569791667,2009-03-05,10:58:03
39.973599,116.300292,0,264,39877.4569907407,2009-03-05,10:58:04
39.973521,116.300302,0,266,39877.4570023148,2009-03-05,10:58:05
39.973444,116.300315,0,268,39877.4570138889,2009-03-05,10:58:06
39.973367,116.300337,0,270,39877.457025463,2009-03-05,10:58:07
39.973284,116.300352,0,271,39877.457037037,2009-03-05,10:58:08
39.973196,116.300355,0,270,39877.4570486111,2009-03-05,10:58:09
39.973092,116.300367,0,269,39877.4570601852,2009-03-05,10:58:10
39.973007,116.300378,0,271,39877.4570717593,2009-03-05,10:58:11
39.97292,116.300382,0,272,39877.4570833333,2009-03-05,10:58:12
39.972834,116.300387,0,273,39877.4570949074,2009-03-05,10:58:13
39.972739,116.300392,0,274,39877.4571064815,2009-03-05,10:58:14
39.972637,116.3004,0,276,39877.4571180556,2009-03-05,10:58:15
39.972542,116.300412,0,277,39877.4571296296,2009-03-05,10:58:16
39.972449,116.300418,0,278,39877.4571412037,2009-03-05,10:58:17
39.972362,116.300434,0,279,39877.4571527778,2009-03-05,10:58:18
39.972275,116.300449,0,281,39877.4571643519,2009-03-05,10:58:19
39.972183,116.300467,0,282,39877.4571759259,2009-03-05,10:58:20
39.972097,116.300482,0,283,39877.4571875,2009-03-05,10:58:21
39.97201,116.300498,0,285,39877.4571990741,2009-03-05,10:58:22
39.971921,116.300518,0,286,39877.4572106482,2009-03-05,10:58:23
39.971836,116.300541,0,287,39877.4572222222,2009-03-05,10:58:24
39.97175,116.300558,0,289,39877.4572337963,2009-03-05,10:58:25
39.971665,116.300575,0,290,39877.4572453704,2009-03-05,10:58:26
39.971583,116.30059,0,291,39877.4572569444,2009-03-05,10:58:27
39.971504,116.300607,0,292,39877.4572685185,2009-03-05,10:58:28
39.971423,116.300623,0,293,39877.4572800926,2009-03-05,10:58:29
39.971341,116.30064,0,294,39877.4572916667,2009-03-05,10:58:30
39.971263,116.300654,0,296,39877.4573032407,2009-03-05,10:58:31
39.971181,116.300657,0,297,39877.4573148148,2009-03-05,10:58:32
39.971115,116.300666,0,298,39877.4573263889,2009-03-05,10:58:33
39.97106,116.300685,0,299,39877.457337963,2009-03-05,10:58:34
39.971006,116.300686,0,300,39877.457349537,2009-03-05,10:58:35
39.970916,116.300686,0,303,39877.4573726852,2009-03-05,10:58:37
39.970845,116.300688,0,306,39877.4573958333,2009-03-05,10:58:39
39.970787,116.300712,0,308,39877.4574189815,2009-03-05,10:58:41
39.97074,116.300724,0,311,39877.4574421296,2009-03-05,10:58:43
39.970676,116.300703,0,316,39877.4574884259,2009-03-05,10:58:47
39.970626,116.300656,0,317,39877.4575115741,2009-03-05,10:58:49
39.97058,116.30064,0,320,39877.4575462963,2009-03-05,10:58:52
39.970554,116.300649,0,325,39877.4576041667,2009-03-05,10:58:57
39.970525,116.300647,0,330,39877.457662037,2009-03-05,10:59:02
39.970472,116.300642,0,332,39877.4576851852,2009-03-05,10:59:04
39.970395,116.300665,0,335,39877.4577083333,2009-03-05,10:59:06
39.970328,116.300673,0,337,39877.4577199074,2009-03-05,10:59:07
39.970265,116.300683,0,337,39877.4577314815,2009-03-05,10:59:08
39.970213,116.300715,0,338,39877.4577430556,2009-03-05,10:59:09
39.970145,116.300728,0,340,39877.4577546296,2009-03-05,10:59:10
39.970058,116.300751,0,341,39877.4577662037,2009-03-05,10:59:11
39.969997,116.300752,0,342,39877.4577777778,2009-03-05,10:59:12
39.969931,116.300757,0,343,39877.4577893519,2009-03-05,10:59:13
39.969852,116.300746,0,344,39877.4578009259,2009-03-05,10:59:14
39.969778,116.300742,0,345,39877.4578125,2009-03-05,10:59:15
39.969715,116.300748,0,347,39877.4578240741,2009-03-05,10:59:16
39.969655,116.300758,0,348,39877.4578356481,2009-03-05,10:59:17
39.969601,116.300764,0,350,39877.4578472222,2009-03-05,10:59:18
39.969534,116.300761,0,351,39877.4578587963,2009-03-05,10:59:19
39.96947,116.300758,0,352,39877.4578703704,2009-03-05,10:59:20
39.969413,116.300769,0,353,39877.4578819444,2009-03-05,10:59:21
39.969354,116.300778,0,354,39877.4578935185,2009-03-05,10:59:22
39.969324,116.300835,0,358,39877.4579050926,2009-03-05,10:59:23
39.969246,116.300852,0,359,39877.4579166667,2009-03-05,10:59:24
39.969193,116.300866,0,360,39877.4579282407,2009-03-05,10:59:25
39.969132,116.300874,0,361,39877.4579398148,2009-03-05,10:59:26
39.969061,116.300868,0,361,39877.4579513889,2009-03-05,10:59:27
39.968985,116.300853,0,362,39877.457962963,2009-03-05,10:59:28
39.968914,116.300833,0,363,39877.457974537,2009-03-05,10:59:29
39.968845,116.300816,0,364,39877.4579861111,2009-03-05,10:59:30
39.968774,116.300796,0,365,39877.4579976852,2009-03-05,10:59:31
39.968699,116.300773,0,366,39877.4580092593,2009-03-05,10:59:32
39.96863,116.300775,0,367,39877.4580208333,2009-03-05,10:59:33
39.968558,116.300785,0,368,39877.4580324074,2009-03-05,10:59:34
39.968489,116.300812,0,369,39877.4580439815,2009-03-05,10:59:35
39.968422,116.300833,0,370,39877.4580555556,2009-03-05,10:59:36
39.968352,116.300853,0,371,39877.4580671296,2009-03-05,10:59:37
39.968269,116.300866,0,372,39877.4580787037,2009-03-05,10:59:38
39.968187,116.300874,0,372,39877.4580902778,2009-03-05,10:59:39
39.968073,116.300873,0,373,39877.4581018519,2009-03-05,10:59:40
39.967993,116.300868,0,374,39877.4581134259,2009-03-05,10:59:41
39.967917,116.300874,0,374,39877.458125,2009-03-05,10:59:42
39.967831,116.300875,0,375,39877.4581365741,2009-03-05,10:59:43
39.96774,116.300889,0,376,39877.4581481481,2009-03-05,10:59:44
39.967643,116.300916,0,377,39877.4581597222,2009-03-05,10:59:45
39.967558,116.300953,0,379,39877.4581712963,2009-03-05,10:59:46
39.967462,116.300967,0,381,39877.4581828704,2009-03-05,10:59:47
39.967366,116.300984,0,382,39877.4581944444,2009-03-05,10:59:48
39.967283,116.301013,0,383,39877.4582060185,2009-03-05,10:59:49
39.967201,116.30104,0,384,39877.4582175926,2009-03-05,10:59:50
39.967105,116.301064,0,384,39877.4582291667,2009-03-05,10:59:51
39.966996,116.301083,0,385,39877.4582407407,2009-03-05,10:59:52
39.966897,116.301116,0,386,39877.4582523148,2009-03-05,10:59:53
39.966782,116.301136,0,387,39877.4582638889,2009-03-05,10:59:54
39.966673,116.301148,0,388,39877.458275463,2009-03-05,10:59:55
39.966572,116.301173,0,388,39877.458287037,2009-03-05,10:59:56
39.966463,116.301188,0,388,39877.4582986111,2009-03-05,10:59:57
39.966367,116.301205,0,388,39877.4583101852,2009-03-05,10:59:58
39.966262,116.301226,0,389,39877.4583217593,2009-03-05,10:59:59
39.966168,116.301242,0,389,39877.4583333333,2009-03-05,11:00:00
39.966077,116.30125,0,390,39877.4583449074,2009-03-05,11:00:01
39.965992,116.301247,0,391,39877.4583564815,2009-03-05,11:00:02
39.965909,116.301244,0,392,39877.4583680556,2009-03-05,11:00:03
39.9658,116.30126,0,392,39877.4583796296,2009-03-05,11:00:04
39.965716,116.301266,0,393,39877.4583912037,2009-03-05,11:00:05
39.965643,116.301267,0,395,39877.4584027778,2009-03-05,11:00:06
39.965584,116.301267,0,396,39877.4584143519,2009-03-05,11:00:07
39.96553,116.301109,0,382,39877.4584259259,2009-03-05,11:00:08
39.965439,116.301125,0,383,39877.4584490741,2009-03-05,11:00:10
39.965349,116.301134,0,385,39877.4584722222,2009-03-05,11:00:12
39.965303,116.301155,0,387,39877.4584953704,2009-03-05,11:00:14
39.965271,116.30118,0,390,39877.4585532407,2009-03-05,11:00:19
39.965264,116.301181,0,391,39877.4586111111,2009-03-05,11:00:24
39.965266,116.301182,0,392,39877.4586689815,2009-03-05,11:00:29
39.965274,116.301185,0,393,39877.4587268519,2009-03-05,11:00:34
39.965274,116.301185,0,393,39877.4587615741,2009-03-05,11:00:37
39.965276,116.301185,0,394,39877.4587847222,2009-03-05,11:00:39
39.965294,116.301223,0,396,39877.4588425926,2009-03-05,11:00:44
39.965299,116.301202,0,395,39877.458900463,2009-03-05,11:00:49
39.96525,116.3012,0,395,39877.4589583333,2009-03-05,11:00:54
39.965174,116.301217,0,393,39877.4589699074,2009-03-05,11:00:55
39.965123,116.301247,0,394,39877.4589814815,2009-03-05,11:00:56
39.965039,116.301254,0,394,39877.4590046296,2009-03-05,11:00:58
39.964991,116.301248,0,392,39877.4590162037,2009-03-05,11:00:59
39.964944,116.30125,0,392,39877.4590277778,2009-03-05,11:01:00
39.964899,116.301238,0,390,39877.4590393519,2009-03-05,11:01:01
39.964842,116.301245,0,391,39877.4590509259,2009-03-05,11:01:02
39.964787,116.301254,0,390,39877.4590625,2009-03-05,11:01:03
39.964733,116.301269,0,389,39877.4590740741,2009-03-05,11:01:04
39.96468,116.301293,0,390,39877.4590856481,2009-03-05,11:01:05
39.964632,116.301325,0,391,39877.4590972222,2009-03-05,11:01:06
39.964557,116.301287,0,382,39877.4591087963,2009-03-05,11:01:07
39.964495,116.301303,0,381,39877.4591203704,2009-03-05,11:01:08
39.964429,116.30132,0,381,39877.4591319444,2009-03-05,11:01:09
39.964364,116.301345,0,380,39877.4591435185,2009-03-05,11:01:10
39.964297,116.301376,0,380,39877.4591550926,2009-03-05,11:01:11
39.964224,116.301408,0,380,39877.4591666667,2009-03-05,11:01:12
39.964148,116.301445,0,380,39877.4591782407,2009-03-05,11:01:13
39.964048,116.301444,0,377,39877.4591898148,2009-03-05,11:01:14
39.963967,116.30147,0,377,39877.4592013889,2009-03-05,11:01:15
39.963859,116.301488,0,376,39877.459212963,2009-03-05,11:01:16
39.963721,116.301524,0,379,39877.459224537,2009-03-05,11:01:17
39.96359,116.301558,0,378,39877.4592361111,2009-03-05,11:01:18
39.963487,116.301589,0,377,39877.4592476852,2009-03-05,11:01:19
39.963373,116.301616,0,378,39877.4592592593,2009-03-05,11:01:20
39.963261,116.301647,0,379,39877.4592708333,2009-03-05,11:01:21
39.963173,116.30167,0,375,39877.4592824074,2009-03-05,11:01:22
39.96308,116.301695,0,375,39877.4592939815,2009-03-05,11:01:23
39.96298,116.301711,0,376,39877.4593055556,2009-03-05,11:01:24
39.962892,116.301732,0,376,39877.4593171296,2009-03-05,11:01:25
39.962808,116.301762,0,378,39877.4593287037,2009-03-05,11:01:26
39.962719,116.301788,0,378,39877.4593402778,2009-03-05,11:01:27
39.962643,116.301792,0,377,39877.4593518519,2009-03-05,11:01:28
39.962559,116.30181,0,379,39877.4593634259,2009-03-05,11:01:29
39.962484,116.301836,0,381,39877.459375,2009-03-05,11:01:30
39.962403,116.301841,0,385,39877.4593865741,2009-03-05,11:01:31
39.962317,116.30186,0,386,39877.4593981481,2009-03-05,11:01:32
39.962214,116.301875,0,385,39877.4594097222,2009-03-05,11:01:33
39.962115,116.301885,0,384,39877.4594212963,2009-03-05,11:01:34
39.962022,116.301878,0,383,39877.4594328704,2009-03-05,11:01:35
39.96194,116.301895,0,384,39877.4594444444,2009-03-05,11:01:36
39.961865,116.301913,0,385,39877.4594560185,2009-03-05,11:01:37
39.961797,116.301929,0,386,39877.4594675926,2009-03-05,11:01:38
39.961742,116.301932,0,386,39877.4594791667,2009-03-05,11:01:39
39.961687,116.301927,0,384,39877.4594907407,2009-03-05,11:01:40
39.961636,116.301928,0,384,39877.4595023148,2009-03-05,11:01:41
39.961591,116.301929,0,385,39877.4595138889,2009-03-05,11:01:42
39.961539,116.301925,0,385,39877.459537037,2009-03-05,11:01:44
39.961503,116.301873,0,378,39877.4595717593,2009-03-05,11:01:47
39.961488,116.301834,0,375,39877.4596296296,2009-03-05,11:01:52
39.961491,116.301831,0,375,39877.4596875,2009-03-05,11:01:57
39.961491,116.301831,0,375,39877.4597222222,2009-03-05,11:02:00
39.961485,116.301828,0,374,39877.4597453704,2009-03-05,11:02:02
39.961475,116.301825,0,374,39877.4598032407,2009-03-05,11:02:07
39.961466,116.30182,0,374,39877.4598611111,2009-03-05,11:02:12
39.961462,116.301819,0,374,39877.4599189815,2009-03-05,11:02:17
39.961466,116.301817,0,374,39877.4599768519,2009-03-05,11:02:22
39.961467,116.301816,0,373,39877.4600347222,2009-03-05,11:02:27
39.961467,116.301815,0,372,39877.4600925926,2009-03-05,11:02:32
39.961464,116.301813,0,372,39877.460150463,2009-03-05,11:02:37
39.96146,116.301812,0,372,39877.4602083333,2009-03-05,11:02:42
39.961459,116.301811,0,371,39877.4602662037,2009-03-05,11:02:47
39.961459,116.301809,0,371,39877.4603240741,2009-03-05,11:02:52
39.961451,116.301809,0,371,39877.4603819444,2009-03-05,11:02:57
39.961446,116.301809,0,371,39877.4604398148,2009-03-05,11:03:02
39.961443,116.301809,0,371,39877.4604976852,2009-03-05,11:03:07
39.961442,116.301808,0,370,39877.4605555556,2009-03-05,11:03:12
39.96144,116.301807,0,370,39877.4606134259,2009-03-05,11:03:17
39.96144,116.301807,0,370,39877.4606481481,2009-03-05,11:03:20
39.961437,116.301805,0,369,39877.4606712963,2009-03-05,11:03:22
39.961431,116.301795,0,369,39877.4607291667,2009-03-05,11:03:27
39.961427,116.301784,0,368,39877.460787037,2009-03-05,11:03:32
39.961423,116.301771,0,367,39877.4608449074,2009-03-05,11:03:37
39.96142,116.301756,0,365,39877.4609027778,2009-03-05,11:03:42
39.961419,116.301742,0,363,39877.4609606481,2009-03-05,11:03:47
39.961419,116.301731,0,361,39877.4610185185,2009-03-05,11:03:52
39.961418,116.30172,0,359,39877.4610763889,2009-03-05,11:03:57
39.961391,116.30171,0,353,39877.4611342593,2009-03-05,11:04:02
39.961307,116.301707,0,346,39877.4611574074,2009-03-05,11:04:04
39.961254,116.301713,0,342,39877.4611689815,2009-03-05,11:04:05
39.961207,116.301718,0,339,39877.4611805556,2009-03-05,11:04:06
39.961141,116.30173,0,334,39877.4611921296,2009-03-05,11:04:07
39.961086,116.301737,0,331,39877.4612037037,2009-03-05,11:04:08
39.96103,116.301744,0,329,39877.4612152778,2009-03-05,11:04:09
39.960964,116.301753,0,326,39877.4612268518,2009-03-05,11:04:10
39.96089,116.301768,0,323,39877.4612384259,2009-03-05,11:04:11
39.960812,116.301783,0,319,39877.46125,2009-03-05,11:04:12
39.960741,116.301789,0,316,39877.4612615741,2009-03-05,11:04:13
39.960663,116.301792,0,312,39877.4612731481,2009-03-05,11:04:14
39.960584,116.301788,0,309,39877.4612847222,2009-03-05,11:04:15
39.960507,116.301786,0,305,39877.4612962963,2009-03-05,11:04:16
39.960427,116.301788,0,302,39877.4613078704,2009-03-05,11:04:17
39.960345,116.301785,0,299,39877.4613194444,2009-03-05,11:04:18
39.960263,116.301785,0,296,39877.4613310185,2009-03-05,11:04:19
39.960181,116.301784,0,294,39877.4613425926,2009-03-05,11:04:20
39.960104,116.301785,0,291,39877.4613541667,2009-03-05,11:04:21
39.96002,116.301786,0,286,39877.4613657407,2009-03-05,11:04:22
39.959939,116.301788,0,282,39877.4613773148,2009-03-05,11:04:23
39.959851,116.301794,0,278,39877.4613888889,2009-03-05,11:04:24
39.959762,116.301802,0,276,39877.461400463,2009-03-05,11:04:25
39.959675,116.301811,0,274,39877.461412037,2009-03-05,11:04:26
39.95957,116.301828,0,271,39877.4614236111,2009-03-05,11:04:27
39.959478,116.301844,0,268,39877.4614351852,2009-03-05,11:04:28
39.959378,116.301869,0,266,39877.4614467593,2009-03-05,11:04:29
39.959283,116.301901,0,264,39877.4614583333,2009-03-05,11:04:30
39.959196,116.301937,0,262,39877.4614699074,2009-03-05,11:04:31
39.959111,116.30198,0,261,39877.4614814815,2009-03-05,11:04:32
39.959018,116.302018,0,259,39877.4614930556,2009-03-05,11:04:33
39.95893,116.302045,0,258,39877.4615046296,2009-03-05,11:04:34
39.958835,116.302063,0,257,39877.4615162037,2009-03-05,11:04:35
39.958729,116.302062,0,257,39877.4615277778,2009-03-05,11:04:36
39.958632,116.30207,0,256,39877.4615393518,2009-03-05,11:04:37
39.95853,116.302082,0,256,39877.4615509259,2009-03-05,11:04:38
39.958434,116.302099,0,254,39877.4615625,2009-03-05,11:04:39
39.958334,116.302113,0,252,39877.4615740741,2009-03-05,11:04:40
39.958224,116.302103,0,248,39877.4615856481,2009-03-05,11:04:41
39.958114,116.302097,0,243,39877.4615972222,2009-03-05,11:04:42
39.958017,116.302099,0,241,39877.4616087963,2009-03-05,11:04:43
39.95792,116.302107,0,240,39877.4616203704,2009-03-05,11:04:44
39.957826,116.30211,0,238,39877.4616319444,2009-03-05,11:04:45
39.957733,116.30212,0,237,39877.4616435185,2009-03-05,11:04:46
39.957637,116.302131,0,237,39877.4616550926,2009-03-05,11:04:47
39.957542,116.302143,0,236,39877.4616666667,2009-03-05,11:04:48
39.957449,116.302158,0,235,39877.4616782407,2009-03-05,11:04:49
39.957361,116.302176,0,234,39877.4616898148,2009-03-05,11:04:50
39.957272,116.302194,0,233,39877.4617013889,2009-03-05,11:04:51
39.957183,116.302211,0,234,39877.461712963,2009-03-05,11:04:52
39.957093,116.302237,0,234,39877.461724537,2009-03-05,11:04:53
39.957003,116.302253,0,233,39877.4617361111,2009-03-05,11:04:54
39.956903,116.302257,0,235,39877.4617476852,2009-03-05,11:04:55
39.956816,116.302286,0,234,39877.4617592593,2009-03-05,11:04:56
39.95673,116.302313,0,234,39877.4617708333,2009-03-05,11:04:57
39.956648,116.302341,0,233,39877.4617824074,2009-03-05,11:04:58
39.95657,116.302367,0,233,39877.4617939815,2009-03-05,11:04:59
39.956503,116.302388,0,233,39877.4618055556,2009-03-05,11:05:00
39.956448,116.302416,0,235,39877.4618171296,2009-03-05,11:05:01
39.95639,116.302432,0,235,39877.4618287037,2009-03-05,11:05:02
39.956339,116.302446,0,234,39877.4618402778,2009-03-05,11:05:03
39.956294,116.302467,0,233,39877.4618518518,2009-03-05,11:05:04
39.95622,116.302501,0,233,39877.461875,2009-03-05,11:05:06
39.956179,116.302521,0,240,39877.4618865741,2009-03-05,11:05:07
39.956144,116.302582,0,245,39877.4619097222,2009-03-05,11:05:09
39.956075,116.302614,0,245,39877.4619328704,2009-03-05,11:05:11
39.956021,116.302637,0,247,39877.4619560185,2009-03-05,11:05:13
39.956006,116.302624,0,245,39877.4620138889,2009-03-05,11:05:18
39.956006,116.302624,0,245,39877.4620486111,2009-03-05,11:05:21
39.956001,116.302623,0,246,39877.4620717593,2009-03-05,11:05:23
39.955989,116.302624,0,247,39877.4621296296,2009-03-05,11:05:28
39.955989,116.302624,0,247,39877.4621643518,2009-03-05,11:05:31
39.955984,116.302624,0,247,39877.4621875,2009-03-05,11:05:33
39.955993,116.302624,0,247,39877.4622453704,2009-03-05,11:05:38
39.955999,116.302624,0,247,39877.4623032407,2009-03-05,11:05:43
39.955999,116.302624,0,247,39877.462337963,2009-03-05,11:05:46
39.956003,116.302625,0,247,39877.4623611111,2009-03-05,11:05:48
39.956015,116.302625,0,246,39877.4624189815,2009-03-05,11:05:53
39.95598,116.302631,0,246,39877.4624768518,2009-03-05,11:05:58
39.955891,116.302632,0,245,39877.4625,2009-03-05,11:06:00
39.955818,116.302618,0,240,39877.4625115741,2009-03-05,11:06:01
39.955732,116.302593,0,234,39877.4625231481,2009-03-05,11:06:02
39.955675,116.302607,0,235,39877.4625347222,2009-03-05,11:06:03
39.955614,116.302601,0,231,39877.4625462963,2009-03-05,11:06:04
39.955546,116.302621,0,230,39877.4625578704,2009-03-05,11:06:05
39.955483,116.302641,0,229,39877.4625694444,2009-03-05,11:06:06
39.955426,116.302657,0,229,39877.4625810185,2009-03-05,11:06:07
39.955364,116.302665,0,229,39877.4625925926,2009-03-05,11:06:08
39.955295,116.302678,0,229,39877.4626041667,2009-03-05,11:06:09
39.955221,116.302689,0,228,39877.4626157407,2009-03-05,11:06:10
39.955138,116.302694,0,225,39877.4626273148,2009-03-05,11:06:11
39.955062,116.302694,0,224,39877.4626388889,2009-03-05,11:06:12
39.954987,116.302697,0,223,39877.462650463,2009-03-05,11:06:13
39.954911,116.302705,0,223,39877.462662037,2009-03-05,11:06:14
39.954832,116.302715,0,223,39877.4626736111,2009-03-05,11:06:15
39.954754,116.302725,0,223,39877.4626851852,2009-03-05,11:06:16
39.954682,116.302735,0,221,39877.4626967593,2009-03-05,11:06:17
39.954615,116.302745,0,220,39877.4627083333,2009-03-05,11:06:18
39.95455,116.302754,0,221,39877.4627199074,2009-03-05,11:06:19
39.954488,116.302757,0,223,39877.4627314815,2009-03-05,11:06:20
39.954433,116.302757,0,224,39877.4627430556,2009-03-05,11:06:21
39.954379,116.302746,0,224,39877.4627546296,2009-03-05,11:06:22
39.954321,116.302744,0,227,39877.4627662037,2009-03-05,11:06:23
39.95426,116.302744,0,226,39877.4627777778,2009-03-05,11:06:24
39.954212,116.302747,0,226,39877.4627893518,2009-03-05,11:06:25
39.954166,116.302747,0,229,39877.4628009259,2009-03-05,11:06:26
39.954114,116.302767,0,232,39877.4628125,2009-03-05,11:06:27
39.954066,116.302762,0,229,39877.4628240741,2009-03-05,11:06:28
39.953996,116.302773,0,227,39877.4628356481,2009-03-05,11:06:29
39.953943,116.302768,0,225,39877.4628472222,2009-03-05,11:06:30
39.953856,116.30276,0,224,39877.4628703704,2009-03-05,11:06:32
39.953793,116.302795,0,219,39877.4628819444,2009-03-05,11:06:33
39.953719,116.302822,0,210,39877.4629050926,2009-03-05,11:06:35
39.953669,116.302851,0,207,39877.4629282407,2009-03-05,11:06:37
39.953636,116.302847,0,202,39877.4629861111,2009-03-05,11:06:42
39.953621,116.30285,0,196,39877.4630439815,2009-03-05,11:06:47
39.953621,116.30285,0,196,39877.4630787037,2009-03-05,11:06:50
39.953625,116.302849,0,193,39877.4631018518,2009-03-05,11:06:52
39.953587,116.302849,0,189,39877.4631597222,2009-03-05,11:06:57
39.953514,116.302868,0,188,39877.4631828704,2009-03-05,11:06:59
39.953464,116.302872,0,188,39877.4631944444,2009-03-05,11:07:00
39.953409,116.302884,0,188,39877.4632060185,2009-03-05,11:07:01
39.95336,116.302897,0,187,39877.4632175926,2009-03-05,11:07:02
39.953303,116.302916,0,185,39877.4632291667,2009-03-05,11:07:03
39.953219,116.302946,0,185,39877.4632407407,2009-03-05,11:07:04
39.95315,116.302965,0,185,39877.4632523148,2009-03-05,11:07:05
39.953076,116.302977,0,185,39877.4632638889,2009-03-05,11:07:06
39.952991,116.302996,0,185,39877.463275463,2009-03-05,11:07:07
39.952888,116.303005,0,187,39877.463287037,2009-03-05,11:07:08
39.952771,116.303031,0,192,39877.4632986111,2009-03-05,11:07:09
39.952678,116.303038,0,193,39877.4633101852,2009-03-05,11:07:10
39.9526,116.303057,0,196,39877.4633217593,2009-03-05,11:07:11
39.952509,116.303058,0,200,39877.4633333333,2009-03-05,11:07:12
39.952452,116.30305,0,202,39877.4633449074,2009-03-05,11:07:13
39.952405,116.303055,0,208,39877.4633564815,2009-03-05,11:07:14
39.95234,116.303067,0,214,39877.4633680556,2009-03-05,11:07:15
39.952296,116.303084,0,215,39877.4633796296,2009-03-05,11:07:16
39.952222,116.303105,0,225,39877.4634027778,2009-03-05,11:07:18
39.952169,116.303113,0,230,39877.4634143518,2009-03-05,11:07:19
39.95208,116.303128,0,237,39877.4634375,2009-03-05,11:07:21
39.952027,116.303144,0,241,39877.4634490741,2009-03-05,11:07:22
39.951979,116.303164,0,248,39877.4634606481,2009-03-05,11:07:23
39.951899,116.303172,0,258,39877.4634837963,2009-03-05,11:07:25
39.951847,116.303171,0,263,39877.4634953704,2009-03-05,11:07:26
39.951808,116.303145,0,267,39877.4635069444,2009-03-05,11:07:27
39.951727,116.303153,0,269,39877.4635185185,2009-03-05,11:07:28
39.951666,116.303156,0,275,39877.4635300926,2009-03-05,11:07:29
39.951599,116.30316,0,279,39877.4635416667,2009-03-05,11:07:30
39.95152,116.303169,0,278,39877.4635532407,2009-03-05,11:07:31
39.951437,116.303138,0,263,39877.4635648148,2009-03-05,11:07:32
39.95135,116.303122,0,251,39877.4635763889,2009-03-05,11:07:33
39.951269,116.303118,0,244,39877.463587963,2009-03-05,11:07:34
39.951188,116.303121,0,238,39877.463599537,2009-03-05,11:07:35
39.951108,116.303131,0,236,39877.4636111111,2009-03-05,11:07:36
39.95102,116.303128,0,229,39877.4636226852,2009-03-05,11:07:37
39.950933,116.303139,0,230,39877.4636342593,2009-03-05,11:07:38
39.95084,116.30315,0,230,39877.4636458333,2009-03-05,11:07:39
39.950747,116.303164,0,230,39877.4636574074,2009-03-05,11:07:40
39.95066,116.303178,0,231,39877.4636689815,2009-03-05,11:07:41
39.950573,116.303191,0,232,39877.4636805556,2009-03-05,11:07:42
39.950486,116.303205,0,232,39877.4636921296,2009-03-05,11:07:43
39.950403,116.303219,0,232,39877.4637037037,2009-03-05,11:07:44
39.950317,116.30323,0,232,39877.4637152778,2009-03-05,11:07:45
39.950229,116.303242,0,234,39877.4637268518,2009-03-05,11:07:46
39.950137,116.303252,0,234,39877.4637384259,2009-03-05,11:07:47
39.950045,116.303268,0,235,39877.46375,2009-03-05,11:07:48
39.949942,116.303264,0,234,39877.4637615741,2009-03-05,11:07:49
39.949855,116.303276,0,233,39877.4637731481,2009-03-05,11:07:50
39.949756,116.303281,0,233,39877.4637847222,2009-03-05,11:07:51
39.949661,116.303273,0,229,39877.4637962963,2009-03-05,11:07:52
39.94957,116.303276,0,228,39877.4638078704,2009-03-05,11:07:53
39.949473,116.303247,0,220,39877.4638194444,2009-03-05,11:07:54
39.949378,116.303248,0,220,39877.4638310185,2009-03-05,11:07:55
39.949285,116.303248,0,220,39877.4638425926,2009-03-05,11:07:56
39.949197,116.30325,0,220,39877.4638541667,2009-03-05,11:07:57
39.949114,116.303255,0,220,39877.4638657407,2009-03-05,11:07:58
39.949033,116.303262,0,220,39877.4638773148,2009-03-05,11:07:59
39.94895,116.303272,0,220,39877.4638888889,2009-03-05,11:08:00
39.94887,116.303281,0,220,39877.463900463,2009-03-05,11:08:01
39.948793,116.303285,0,220,39877.463912037,2009-03-05,11:08:02
39.948713,116.303292,0,221,39877.4639236111,2009-03-05,11:08:03
39.948639,116.303289,0,223,39877.4639351852,2009-03-05,11:08:04
39.948565,116.30329,0,224,39877.4639467593,2009-03-05,11:08:05
39.948489,116.303274,0,226,39877.4639583333,2009-03-05,11:08:06
39.948428,116.303255,0,227,39877.4639699074,2009-03-05,11:08:07
39.948358,116.303279,0,229,39877.4639930556,2009-03-05,11:08:09
39.94829,116.303261,0,222,39877.4640162037,2009-03-05,11:08:11
39.94823,116.303249,0,221,39877.4640393518,2009-03-05,11:08:13
39.948182,116.303257,0,225,39877.4640972222,2009-03-05,11:08:18
39.948182,116.303257,0,225,39877.4641319444,2009-03-05,11:08:21
39.948182,116.303256,0,224,39877.4641550926,2009-03-05,11:08:23
39.948204,116.303262,0,223,39877.464212963,2009-03-05,11:08:28
39.948265,116.303268,0,222,39877.4642708333,2009-03-05,11:08:33
39.948309,116.303249,0,220,39877.4643055556,2009-03-05,11:08:36
39.948351,116.303273,0,218,39877.4643518519,2009-03-05,11:08:40
39.9484,116.303279,0,213,39877.4644097222,2009-03-05,11:08:45
39.948448,116.303273,0,217,39877.4644675926,2009-03-05,11:08:50
39.948499,116.303275,0,215,39877.4645138889,2009-03-05,11:08:54
39.94854,116.303266,0,207,39877.4645601852,2009-03-05,11:08:58
39.948593,116.303255,0,208,39877.4646064815,2009-03-05,11:09:02
39.948643,116.303238,0,206,39877.4646527778,2009-03-05,11:09:06
39.948698,116.30324,0,199,39877.4646990741,2009-03-05,11:09:10
39.948754,116.303232,0,194,39877.4647569444,2009-03-05,11:09:15
39.948798,116.303218,0,190,39877.4648032407,2009-03-05,11:09:19
39.94883,116.303222,0,177,39877.464849537,2009-03-05,11:09:23
39.948877,116.303225,0,185,39877.4649074074,2009-03-05,11:09:28
39.948931,116.303194,0,180,39877.4649537037,2009-03-05,11:09:32
39.948985,116.303201,0,179,39877.465,2009-03-05,11:09:36
39.949032,116.303205,0,185,39877.4650578704,2009-03-05,11:09:41
39.949079,116.303178,0,189,39877.4651157407,2009-03-05,11:09:46
39.949115,116.303154,0,191,39877.4651736111,2009-03-05,11:09:51
39.949169,116.30314,0,193,39877.4652199074,2009-03-05,11:09:55
39.949208,116.303142,0,194,39877.4652777778,2009-03-05,11:10:00
39.949235,116.303142,0,203,39877.4653356481,2009-03-05,11:10:05
39.94925,116.303184,0,193,39877.4653935185,2009-03-05,11:10:10
39.949266,116.30324,0,192,39877.4654513889,2009-03-05,11:10:15
39.94927,116.303301,0,195,39877.4655092593,2009-03-05,11:10:20
39.949259,116.303363,0,199,39877.4655671296,2009-03-05,11:10:25
39.949244,116.303418,0,204,39877.4656134259,2009-03-05,11:10:29
39.949227,116.303475,0,210,39877.4656712963,2009-03-05,11:10:34
39.949245,116.303529,0,210,39877.4657060185,2009-03-05,11:10:37
39.949249,116.303596,0,212,39877.4657523148,2009-03-05,11:10:41
39.949269,116.30366,0,213,39877.465787037,2009-03-05,11:10:44
39.949293,116.303724,0,217,39877.4658333333,2009-03-05,11:10:48
39.949303,116.303789,0,219,39877.4658912037,2009-03-05,11:10:53
39.949298,116.303853,0,224,39877.4659490741,2009-03-05,11:10:58
39.949284,116.303914,0,226,39877.4660069444,2009-03-05,11:11:03
39.94931,116.30394,0,228,39877.4660648148,2009-03-05,11:11:08
39.949356,116.303936,0,229,39877.4661111111,2009-03-05,11:11:12
39.949413,116.303942,0,227,39877.4661574074,2009-03-05,11:11:16
39.949463,116.303941,0,223,39877.4661805556,2009-03-05,11:11:18
39.949511,116.303948,0,218,39877.4662268519,2009-03-05,11:11:22
39.949555,116.303943,0,211,39877.4662731481,2009-03-05,11:11:26
39.949579,116.303945,0,203,39877.4663310185,2009-03-05,11:11:31
39.949586,116.303982,0,195,39877.4663888889,2009-03-05,11:11:36
39.949613,116.304002,0,194,39877.4664467593,2009-03-05,11:11:41
39.949613,116.304002,0,194,39877.4664814815,2009-03-05,11:11:44
39.949616,116.304003,0,192,39877.4665046296,2009-03-05,11:11:46
39.94966,116.30407,0,192,39877.4665393519,2009-03-05,11:11:49
39.949691,116.304116,0,192,39877.4665509259,2009-03-05,11:11:50
39.949694,116.30416,0,193,39877.4666087963,2009-03-05,11:11:55
39.949718,116.304225,0,193,39877.4666435185,2009-03-05,11:11:58
39.94972,116.304283,0,193,39877.4667013889,2009-03-05,11:12:03
39.949752,116.304349,0,190,39877.4667361111,2009-03-05,11:12:06
39.949772,116.304415,0,190,39877.4667708333,2009-03-05,11:12:09
39.949806,116.304479,0,188,39877.4668055556,2009-03-05,11:12:12
39.949826,116.304538,0,188,39877.4668402778,2009-03-05,11:12:15
39.949805,116.304603,0,186,39877.4668634259,2009-03-05,11:12:17
39.949804,116.304676,0,186,39877.4669212963,2009-03-05,11:12:22
39.949791,116.30474,0,186,39877.4669675926,2009-03-05,11:12:26
39.949802,116.304806,0,186,39877.467025463,2009-03-05,11:12:31
39.9498,116.304869,0,186,39877.4670833333,2009-03-05,11:12:36
39.949763,116.304904,0,184,39877.4670949074,2009-03-05,11:12:37
39.949735,116.304954,0,185,39877.4671527778,2009-03-05,11:12:42
39.94974,116.304979,0,185,39877.4672106481,2009-03-05,11:12:47
39.949789,116.30501,0,185,39877.4672453704,2009-03-05,11:12:50
39.94982,116.305059,0,185,39877.4673032407,2009-03-05,11:12:55
39.949855,116.305107,0,185,39877.467349537,2009-03-05,11:12:59
39.949879,116.305157,0,186,39877.4673958333,2009-03-05,11:13:03
39.949901,116.305214,0,186,39877.4674421296,2009-03-05,11:13:07
39.949899,116.305285,0,186,39877.4674768519,2009-03-05,11:13:10
39.949833,116.305436,0,189,39877.4675115741,2009-03-05,11:13:13
39.949863,116.305492,0,189,39877.4675578704,2009-03-05,11:13:17
39.949893,116.305544,0,190,39877.4676157407,2009-03-05,11:13:22
39.949931,116.305577,0,189,39877.4676736111,2009-03-05,11:13:27
39.949964,116.305623,0,188,39877.4677314815,2009-03-05,11:13:32
39.949934,116.305705,0,187,39877.4677662037,2009-03-05,11:13:35
39.949908,116.305739,0,184,39877.4678240741,2009-03-05,11:13:40
39.949889,116.305791,0,189,39877.4678703704,2009-03-05,11:13:44
39.949874,116.305846,0,189,39877.4679282407,2009-03-05,11:13:49
39.949872,116.305915,0,188,39877.4679861111,2009-03-05,11:13:54
39.949895,116.305928,0,188,39877.4680439815,2009-03-05,11:13:59
39.949847,116.306008,0,192,39877.4681018519,2009-03-05,11:14:04
39.949808,116.30604,0,195,39877.4681134259,2009-03-05,11:14:05
39.94977,116.306082,0,198,39877.4681481481,2009-03-05,11:14:08
39.949743,116.306147,0,201,39877.4681828704,2009-03-05,11:14:11
39.949739,116.30621,0,204,39877.4682407407,2009-03-05,11:14:16
39.949705,116.306268,0,205,39877.4682986111,2009-03-05,11:14:21
39.949687,116.306321,0,206,39877.4683564815,2009-03-05,11:14:26
39.949714,116.306358,0,208,39877.4684143519,2009-03-05,11:14:31
39.949755,116.3064,0,211,39877.4684722222,2009-03-05,11:14:36
39.9498,116.306434,0,215,39877.4685300926,2009-03-05,11:14:41
39.949844,116.306458,0,218,39877.4685763889,2009-03-05,11:14:45
39.94987,116.306498,0,220,39877.4686342593,2009-03-05,11:14:50
39.949882,116.306513,0,224,39877.4686921296,2009-03-05,11:14:55
39.949906,116.306541,0,230,39877.46875,2009-03-05,11:15:00
39.949901,116.306603,0,233,39877.4687847222,2009-03-05,11:15:03
39.949892,116.306662,0,236,39877.4688194444,2009-03-05,11:15:06
39.949896,116.306741,0,238,39877.4688425926,2009-03-05,11:15:08
39.949889,116.306798,0,240,39877.4688657407,2009-03-05,11:15:10
39.949886,116.306863,0,242,39877.4688888889,2009-03-05,11:15:12
39.9499,116.306919,0,243,39877.468912037,2009-03-05,11:15:14
39.949917,116.306979,0,246,39877.4689467593,2009-03-05,11:15:17
39.949919,116.307053,0,248,39877.4689699074,2009-03-05,11:15:19
39.949899,116.307136,0,250,39877.4689930556,2009-03-05,11:15:21
39.949855,116.307182,0,251,39877.4690046296,2009-03-05,11:15:22
39.949805,116.307269,0,252,39877.4690277778,2009-03-05,11:15:24
39.949783,116.307353,0,253,39877.4690625,2009-03-05,11:15:27
39.949794,116.307391,0,256,39877.4691203704,2009-03-05,11:15:32
39.949846,116.307422,0,257,39877.4691666667,2009-03-05,11:15:36
39.949889,116.307448,0,257,39877.4692013889,2009-03-05,11:15:39
39.94994,116.30748,0,258,39877.4692476852,2009-03-05,11:15:43
39.949949,116.307553,0,259,39877.4692939815,2009-03-05,11:15:47
39.950037,116.307595,0,253,39877.4693402778,2009-03-05,11:15:51
39.950031,116.307678,0,247,39877.469375,2009-03-05,11:15:54
39.950013,116.307734,0,245,39877.4693981481,2009-03-05,11:15:56
39.950002,116.3078,0,242,39877.4694328704,2009-03-05,11:15:59
39.949994,116.307855,0,236,39877.4694675926,2009-03-05,11:16:02
39.950015,116.307912,0,231,39877.4695023148,2009-03-05,11:16:05
39.950015,116.30797,0,229,39877.469537037,2009-03-05,11:16:08
39.950029,116.308036,0,224,39877.4695949074,2009-03-05,11:16:13
39.950003,116.308098,0,227,39877.4696180556,2009-03-05,11:16:15
39.950023,116.308159,0,226,39877.4696759259,2009-03-05,11:16:20
39.950003,116.308218,0,227,39877.4696990741,2009-03-05,11:16:22
39.949973,116.308265,0,228,39877.4697337963,2009-03-05,11:16:25
39.949926,116.308295,0,234,39877.4697800926,2009-03-05,11:16:29
39.949936,116.308363,0,237,39877.4698263889,2009-03-05,11:16:33
39.949954,116.308424,0,238,39877.469849537,2009-03-05,11:16:35
39.949952,116.308509,0,244,39877.4698842593,2009-03-05,11:16:38
39.949975,116.308571,0,244,39877.4699305556,2009-03-05,11:16:42
39.949972,116.30862,0,247,39877.4699884259,2009-03-05,11:16:47
39.949967,116.308681,0,250,39877.4700347222,2009-03-05,11:16:51
39.949993,116.308742,0,247,39877.4700578704,2009-03-05,11:16:53
39.949986,116.308806,0,252,39877.4701041667,2009-03-05,11:16:57
39.949999,116.308873,0,252,39877.470150463,2009-03-05,11:17:01
39.949991,116.308933,0,258,39877.4701967593,2009-03-05,11:17:05
39.949981,116.308997,0,265,39877.4702430556,2009-03-05,11:17:09
39.950017,116.309042,0,264,39877.4702662037,2009-03-05,11:17:11
39.950067,116.309096,0,260,39877.4703009259,2009-03-05,11:17:14
39.950087,116.309152,0,259,39877.4703356481,2009-03-05,11:17:17
39.950104,116.309226,0,260,39877.4703819444,2009-03-05,11:17:21
39.950136,116.309281,0,258,39877.4704166667,2009-03-05,11:17:24
39.950131,116.309348,0,256,39877.470462963,2009-03-05,11:17:28
39.950151,116.309418,0,254,39877.4705092593,2009-03-05,11:17:32
39.95017,116.309482,0,250,39877.4705555556,2009-03-05,11:17:36
39.950198,116.309543,0,245,39877.4706134259,2009-03-05,11:17:41
39.950234,116.3096,0,243,39877.4706597222,2009-03-05,11:17:45
39.950264,116.30966,0,245,39877.4707060185,2009-03-05,11:17:49
39.950294,116.309716,0,245,39877.4707523148,2009-03-05,11:17:53
39.950301,116.309785,0,250,39877.4707986111,2009-03-05,11:17:57
39.950326,116.309839,0,254,39877.4708449074,2009-03-05,11:18:01
39.950357,116.309893,0,255,39877.4708796296,2009-03-05,11:18:04
39.950347,116.309949,0,260,39877.4709143518,2009-03-05,11:18:07
39.950336,116.310032,0,262,39877.4709490741,2009-03-05,11:18:10
39.950343,116.310095,0,264,39877.4709722222,2009-03-05,11:18:12
39.950349,116.31016,0,266,39877.4709953704,2009-03-05,11:18:14
39.950343,116.310237,0,270,39877.4710300926,2009-03-05,11:18:17
39.950365,116.310307,0,275,39877.4710763889,2009-03-05,11:18:21
39.950354,116.310374,0,277,39877.471099537,2009-03-05,11:18:23
39.950381,116.310444,0,280,39877.4711342593,2009-03-05,11:18:26
39.950383,116.310511,0,285,39877.4711689815,2009-03-05,11:18:29
39.950391,116.310578,0,293,39877.4712152778,2009-03-05,11:18:33
39.950415,116.310627,0,299,39877.47125,2009-03-05,11:18:36
39.950437,116.310679,0,303,39877.4712847222,2009-03-05,11:18:39
39.950434,116.310748,0,308,39877.4713194444,2009-03-05,11:18:42
39.950399,116.310794,0,308,39877.4713541667,2009-03-05,11:18:45
39.950342,116.310806,0,300,39877.4713657407,2009-03-05,11:18:46
39.950316,116.31086,0,290,39877.471412037,2009-03-05,11:18:50
39.950295,116.3109,0,289,39877.4714699074,2009-03-05,11:18:55
39.950292,116.310946,0,281,39877.4715277778,2009-03-05,11:19:00
39.950303,116.311007,0,280,39877.4715625,2009-03-05,11:19:03
39.950292,116.311087,0,281,39877.4716203704,2009-03-05,11:19:08
39.950283,116.311147,0,284,39877.4716550926,2009-03-05,11:19:11
39.950252,116.311199,0,288,39877.4717013889,2009-03-05,11:19:15
39.950236,116.31126,0,287,39877.4717476852,2009-03-05,11:19:19
39.950228,116.311321,0,286,39877.4717939815,2009-03-05,11:19:23
39.950219,116.311381,0,288,39877.4718287037,2009-03-05,11:19:26
39.950249,116.311373,0,291,39877.4718865741,2009-03-05,11:19:31
39.950287,116.311373,0,288,39877.4719444444,2009-03-05,11:19:36
39.950302,116.311436,0,285,39877.4720023148,2009-03-05,11:19:41
39.950276,116.311494,0,285,39877.472037037,2009-03-05,11:19:44
39.950259,116.311562,0,283,39877.4720833333,2009-03-05,11:19:48
39.950235,116.311625,0,282,39877.4721296296,2009-03-05,11:19:52
39.950234,116.311689,0,280,39877.4721759259,2009-03-05,11:19:56
39.950189,116.311735,0,283,39877.4722106481,2009-03-05,11:19:59
39.950171,116.311792,0,285,39877.4722569444,2009-03-05,11:20:03
39.950133,116.311853,0,286,39877.4723032407,2009-03-05,11:20:07
39.950082,116.311891,0,289,39877.472349537,2009-03-05,11:20:11
39.950032,116.311919,0,290,39877.4723842593,2009-03-05,11:20:14
39.949989,116.311951,0,292,39877.4724305556,2009-03-05,11:20:18
39.949957,116.312017,0,292,39877.4724768519,2009-03-05,11:20:22
39.949939,116.312067,0,298,39877.4725231482,2009-03-05,11:20:26
39.949895,116.312045,0,302,39877.4725694444,2009-03-05,11:20:30
39.949825,116.312047,0,305,39877.4726041667,2009-03-05,11:20:33
39.949783,116.312031,0,309,39877.472650463,2009-03-05,11:20:37
39.949735,116.312029,0,315,39877.4726967593,2009-03-05,11:20:41
39.949729,116.312065,0,320,39877.4727546296,2009-03-05,11:20:46
39.949779,116.312082,0,316,39877.4727893519,2009-03-05,11:20:49
39.949811,116.312144,0,314,39877.4728240741,2009-03-05,11:20:52
39.949835,116.312231,0,315,39877.4728703704,2009-03-05,11:20:56
39.949878,116.312268,0,314,39877.4729282407,2009-03-05,11:21:01
39.949845,116.31225,0,313,39877.4729861111,2009-03-05,11:21:06
39.949876,116.3123,0,312,39877.4729976852,2009-03-05,11:21:07
39.949915,116.31233,0,308,39877.4730439815,2009-03-05,11:21:11
39.949936,116.312362,0,303,39877.4731018519,2009-03-05,11:21:16
39.949944,116.312398,0,300,39877.4731597222,2009-03-05,11:21:21
39.949927,116.312424,0,297,39877.4732175926,2009-03-05,11:21:26
39.949927,116.312424,0,297,39877.4732523148,2009-03-05,11:21:29
39.949933,116.312424,0,296,39877.473275463,2009-03-05,11:21:31
39.94989,116.312464,0,296,39877.4733101852,2009-03-05,11:21:34
39.949833,116.312508,0,296,39877.4733217593,2009-03-05,11:21:35
39.949788,116.312556,0,296,39877.4733564815,2009-03-05,11:21:38
39.949753,116.3126,0,296,39877.4733796296,2009-03-05,11:21:40
39.94972,116.312662,0,297,39877.4734143519,2009-03-05,11:21:43
39.949688,116.312717,0,297,39877.4734606481,2009-03-05,11:21:47
39.949655,116.312769,0,296,39877.4734953704,2009-03-05,11:21:50
39.949641,116.312846,0,296,39877.4735416667,2009-03-05,11:21:54
39.949646,116.312914,0,296,39877.473587963,2009-03-05,11:21:58
39.949653,116.312972,0,296,39877.4736342593,2009-03-05,11:22:02
39.949637,116.313028,0,296,39877.4736805556,2009-03-05,11:22:06
39.949676,116.31306,0,295,39877.4737037037,2009-03-05,11:22:08
39.949735,116.313081,0,294,39877.47375,2009-03-05,11:22:12
39.949773,116.313082,0,294,39877.4738078704,2009-03-05,11:22:17
39.949836,116.313106,0,292,39877.4738310185,2009-03-05,11:22:19
39.949881,116.31313,0,292,39877.4738657407,2009-03-05,11:22:22
39.949943,116.313147,0,292,39877.473912037,2009-03-05,11:22:26
39.949994,116.313148,0,290,39877.4739699074,2009-03-05,11:22:31
39.949966,116.313213,0,291,39877.4739930556,2009-03-05,11:22:33
39.950008,116.313237,0,292,39877.4740277778,2009-03-05,11:22:36
39.950054,116.313223,0,293,39877.4740740741,2009-03-05,11:22:40
39.950052,116.313238,0,295,39877.4741319444,2009-03-05,11:22:45
39.95005,116.313227,0,296,39877.4741898148,2009-03-05,11:22:50
39.950083,116.313226,0,300,39877.4742476852,2009-03-05,11:22:55
39.950127,116.313217,0,301,39877.4743055556,2009-03-05,11:23:00
39.95017,116.313233,0,298,39877.4743634259,2009-03-05,11:23:05
39.950246,116.313231,0,296,39877.4743865741,2009-03-05,11:23:07
39.950295,116.313231,0,295,39877.4744097222,2009-03-05,11:23:09
39.950362,116.313232,0,294,39877.4744328704,2009-03-05,11:23:11
39.9504,116.313238,0,288,39877.4744907407,2009-03-05,11:23:16
39.950422,116.313253,0,281,39877.4745486111,2009-03-05,11:23:21
39.950443,116.313258,0,277,39877.4746064815,2009-03-05,11:23:26
39.95046,116.31326,0,275,39877.4746643519,2009-03-05,11:23:31
39.950471,116.313254,0,274,39877.4747222222,2009-03-05,11:23:36
39.950471,116.31326,0,273,39877.4747800926,2009-03-05,11:23:41
39.950471,116.31326,0,273,39877.4748148148,2009-03-05,11:23:44
39.95047,116.313266,0,274,39877.474837963,2009-03-05,11:23:46
39.950488,116.313173,0,274,39877.4748726852,2009-03-05,11:23:49
39.950489,116.313125,0,276,39877.4749305556,2009-03-05,11:23:54
39.950447,116.31308,0,281,39877.4749652778,2009-03-05,11:23:57
39.950454,116.31301,0,281,39877.4750115741,2009-03-05,11:24:01
39.950484,116.312967,0,283,39877.4750694444,2009-03-05,11:24:06
39.950544,116.313003,0,285,39877.4751041667,2009-03-05,11:24:09
39.950579,116.313018,0,286,39877.475162037,2009-03-05,11:24:14
39.950646,116.313052,0,287,39877.4751967593,2009-03-05,11:24:17
39.950705,116.313092,0,288,39877.4752199074,2009-03-05,11:24:19
39.950747,116.313118,0,289,39877.4752546296,2009-03-05,11:24:22
39.950797,116.313142,0,289,39877.4752777778,2009-03-05,11:24:24
39.950849,116.313176,0,289,39877.4753009259,2009-03-05,11:24:26
39.950892,116.313223,0,290,39877.4753240741,2009-03-05,11:24:28
39.950936,116.313237,0,292,39877.4753472222,2009-03-05,11:24:30
39.951005,116.313224,0,297,39877.4753935185,2009-03-05,11:24:34
39.951049,116.313239,0,300,39877.4754282407,2009-03-05,11:24:37
39.951092,116.313296,0,302,39877.4754513889,2009-03-05,11:24:39
39.95109,116.313348,0,302,39877.4755092593,2009-03-05,11:24:44
39.951053,116.313472,0,302,39877.4755208333,2009-03-05,11:24:45
39.951012,116.313518,0,307,39877.4755787037,2009-03-05,11:24:50
39.951065,116.313548,0,293,39877.4756134259,2009-03-05,11:24:53
39.951064,116.313581,0,291,39877.4756712963,2009-03-05,11:24:58
39.951065,116.313581,0,290,39877.4757291667,2009-03-05,11:25:03
39.951067,116.313581,0,290,39877.475787037,2009-03-05,11:25:08
39.951069,116.313581,0,289,39877.4758449074,2009-03-05,11:25:13
39.951071,116.313581,0,289,39877.4759027778,2009-03-05,11:25:18
39.951071,116.313581,0,289,39877.4759375,2009-03-05,11:25:21
39.951072,116.31358,0,289,39877.4759606481,2009-03-05,11:25:23
39.950211,116.312203,0,-437,39877.5143634259,2009-03-05,12:20:41
39.95082,116.313649,0,112,39877.5145138889,2009-03-05,12:20:54
39.950803,116.313612,0,62,39877.514525463,2009-03-05,12:20:55
39.950748,116.313626,0,65,39877.5145486111,2009-03-05,12:20:57
39.95081,116.313625,0,85,39877.5145717593,2009-03-05,12:20:59
39.950854,116.313603,0,79,39877.5145949074,2009-03-05,12:21:01
39.950921,116.313588,0,86,39877.5146180556,2009-03-05,12:21:03
39.950944,116.313596,0,101,39877.5146759259,2009-03-05,12:21:08
39.950959,116.313603,0,108,39877.5147337963,2009-03-05,12:21:13
39.950992,116.313597,0,121,39877.5147916667,2009-03-05,12:21:18
39.950992,116.313597,0,121,39877.5148263889,2009-03-05,12:21:21
39.950985,116.3136,0,130,39877.514849537,2009-03-05,12:21:23
39.951015,116.313604,0,147,39877.5148958333,2009-03-05,12:21:27
39.951015,116.313604,0,147,39877.5149305556,2009-03-05,12:21:30
39.951016,116.313612,0,156,39877.5149537037,2009-03-05,12:21:32
39.951042,116.313623,0,163,39877.5150115741,2009-03-05,12:21:37
39.951067,116.313631,0,166,39877.5150694444,2009-03-05,12:21:42
39.951076,116.313701,0,175,39877.5151157407,2009-03-05,12:21:46
39.95113,116.313732,0,181,39877.5151736111,2009-03-05,12:21:51
39.951178,116.31375,0,182,39877.5151967593,2009-03-05,12:21:53
39.951226,116.313774,0,182,39877.5152199074,2009-03-05,12:21:55
39.951245,116.313828,0,188,39877.5152662037,2009-03-05,12:21:59
39.9513,116.313852,0,193,39877.5153125,2009-03-05,12:22:03
39.951343,116.313883,0,202,39877.5153587963,2009-03-05,12:22:07
39.9514,116.313904,0,205,39877.5153935185,2009-03-05,12:22:10
39.951449,116.313953,0,208,39877.5154398148,2009-03-05,12:22:14
39.951491,116.314009,0,212,39877.5154861111,2009-03-05,12:22:18
39.951535,116.314047,0,217,39877.5155208333,2009-03-05,12:22:21
39.951531,116.314104,0,222,39877.5155671296,2009-03-05,12:22:25
39.951459,116.314185,0,228,39877.5156134259,2009-03-05,12:22:29
39.951405,116.314237,0,229,39877.5156365741,2009-03-05,12:22:31
39.951355,116.314279,0,233,39877.5156828704,2009-03-05,12:22:35
39.95131,116.314283,0,237,39877.5157291667,2009-03-05,12:22:39
39.951259,116.314277,0,241,39877.5157638889,2009-03-05,12:22:42
39.951204,116.31427,0,243,39877.5157986111,2009-03-05,12:22:45
39.951158,116.314278,0,248,39877.5158333333,2009-03-05,12:22:48
39.951157,116.314338,0,253,39877.5158912037,2009-03-05,12:22:53
39.951148,116.314363,0,250,39877.5159490741,2009-03-05,12:22:58
39.951148,116.314363,0,250,39877.5159837963,2009-03-05,12:23:01
39.951144,116.314363,0,252,39877.5160069444,2009-03-05,12:23:03
39.951097,116.314349,0,253,39877.5160416667,2009-03-05,12:23:06
39.951022,116.314324,0,252,39877.5160763889,2009-03-05,12:23:09
39.950958,116.314313,0,252,39877.516099537,2009-03-05,12:23:11
39.950899,116.314304,0,252,39877.5161342593,2009-03-05,12:23:14
39.950861,116.314272,0,250,39877.5161574074,2009-03-05,12:23:16
39.950842,116.314268,0,250,39877.5162152778,2009-03-05,12:23:21
39.95081,116.314241,0,253,39877.5162731481,2009-03-05,12:23:26
39.950804,116.314247,0,253,39877.5163310185,2009-03-05,12:23:31
39.950804,116.314247,0,253,39877.5163657407,2009-03-05,12:23:34
39.950799,116.314248,0,253,39877.5163888889,2009-03-05,12:23:36
39.950785,116.314301,0,254,39877.5164467593,2009-03-05,12:23:41
39.950791,116.314316,0,256,39877.5165046296,2009-03-05,12:23:46
39.95079,116.314319,0,256,39877.5165625,2009-03-05,12:23:51
39.95079,116.314321,0,256,39877.5166203704,2009-03-05,12:23:56
39.95079,116.314321,0,256,39877.5166550926,2009-03-05,12:23:59
39.950794,116.314324,0,257,39877.5166782407,2009-03-05,12:24:01
39.950788,116.314335,0,257,39877.5167361111,2009-03-05,12:24:06
39.950791,116.314345,0,258,39877.5167939815,2009-03-05,12:24:11
39.9508,116.314352,0,259,39877.5168518518,2009-03-05,12:24:16
39.9508,116.314358,0,259,39877.5169097222,2009-03-05,12:24:21
39.9508,116.314358,0,259,39877.5169444444,2009-03-05,12:24:24
39.9508,116.314364,0,260,39877.5169675926,2009-03-05,12:24:26
39.950808,116.314381,0,259,39877.517025463,2009-03-05,12:24:31
39.950852,116.314461,0,256,39877.517037037,2009-03-05,12:24:32
39.950866,116.314566,0,256,39877.5170601852,2009-03-05,12:24:34
39.950892,116.31465,0,257,39877.5170833333,2009-03-05,12:24:36
39.9509,116.314742,0,256,39877.5170949074,2009-03-05,12:24:37
39.950926,116.314803,0,257,39877.5171064815,2009-03-05,12:24:38
39.950947,116.314873,0,256,39877.5171180556,2009-03-05,12:24:39
39.951016,116.314994,0,265,39877.5171643518,2009-03-05,12:24:43
39.951052,116.315062,0,268,39877.5171759259,2009-03-05,12:24:44
39.951052,116.315062,0,268,39877.5172106481,2009-03-05,12:24:47
39.951059,116.315067,0,269,39877.5172337963,2009-03-05,12:24:49
39.951072,116.315149,0,267,39877.5172800926,2009-03-05,12:24:53
39.951016,116.31517,0,268,39877.5172916667,2009-03-05,12:24:54
39.950991,116.315229,0,264,39877.5173148148,2009-03-05,12:24:56
39.950944,116.315261,0,263,39877.5173263889,2009-03-05,12:24:57
39.9509,116.315297,0,258,39877.517337963,2009-03-05,12:24:58
39.950868,116.315353,0,253,39877.517349537,2009-03-05,12:24:59
39.950819,116.315437,0,251,39877.5173611111,2009-03-05,12:25:00
39.950789,116.315475,0,241,39877.5174189815,2009-03-05,12:25:05
39.950776,116.315517,0,234,39877.5174768518,2009-03-05,12:25:10
39.950799,116.315592,0,231,39877.5175347222,2009-03-05,12:25:15
39.950816,116.31567,0,226,39877.5175694444,2009-03-05,12:25:18
39.950823,116.315755,0,217,39877.5176041667,2009-03-05,12:25:21
39.950833,116.315818,0,216,39877.5176388889,2009-03-05,12:25:24
39.950846,116.315877,0,212,39877.5176736111,2009-03-05,12:25:27
39.950856,116.31594,0,214,39877.5177199074,2009-03-05,12:25:31
39.950873,116.315998,0,212,39877.5177662037,2009-03-05,12:25:35
39.950867,116.316067,0,214,39877.5178240741,2009-03-05,12:25:40
39.950881,116.316135,0,213,39877.5178819444,2009-03-05,12:25:45
39.950893,116.316206,0,218,39877.5179282407,2009-03-05,12:25:49
39.950892,116.316245,0,220,39877.5179861111,2009-03-05,12:25:54
39.950904,116.3163,0,217,39877.5180439815,2009-03-05,12:25:59
39.950918,116.316359,0,215,39877.5181018518,2009-03-05,12:26:04
39.950944,116.316409,0,219,39877.5181481481,2009-03-05,12:26:08
39.950928,116.316464,0,214,39877.5181944444,2009-03-05,12:26:12
39.950917,116.316503,0,210,39877.5182523148,2009-03-05,12:26:17
39.950921,116.31657,0,203,39877.5183101852,2009-03-05,12:26:22
39.950923,116.31663,0,201,39877.5183564815,2009-03-05,12:26:26
39.950919,116.316644,0,195,39877.5184143518,2009-03-05,12:26:31
39.950918,116.316675,0,196,39877.5184722222,2009-03-05,12:26:36
39.950923,116.316743,0,199,39877.5185069444,2009-03-05,12:26:39
39.950916,116.316803,0,201,39877.5185532407,2009-03-05,12:26:43
39.950914,116.316864,0,204,39877.5186111111,2009-03-05,12:26:48
39.950929,116.316927,0,207,39877.5186574074,2009-03-05,12:26:52
39.950946,116.316996,0,211,39877.5187037037,2009-03-05,12:26:56
39.950955,116.317056,0,216,39877.5187615741,2009-03-05,12:27:01
39.950918,116.317101,0,222,39877.5188194444,2009-03-05,12:27:06
39.950901,116.317149,0,219,39877.5188773148,2009-03-05,12:27:11
39.950903,116.317149,0,220,39877.5189351852,2009-03-05,12:27:16
39.950905,116.317152,0,221,39877.5189930556,2009-03-05,12:27:21
39.950905,116.317152,0,221,39877.5190277778,2009-03-05,12:27:24
39.950913,116.317153,0,222,39877.5190509259,2009-03-05,12:27:26
39.950923,116.317187,0,210,39877.5191087963,2009-03-05,12:27:31
39.950939,116.317224,0,202,39877.5191666667,2009-03-05,12:27:36
39.950955,116.317257,0,195,39877.519224537,2009-03-05,12:27:41
39.950979,116.317299,0,186,39877.5192824074,2009-03-05,12:27:46
39.951006,116.317317,0,186,39877.5193402778,2009-03-05,12:27:51
39.951026,116.317365,0,189,39877.5193981482,2009-03-05,12:27:56
39.951026,116.317366,0,189,39877.5194560185,2009-03-05,12:28:01
39.951031,116.317367,0,190,39877.5195138889,2009-03-05,12:28:06
39.951034,116.317368,0,191,39877.5195717593,2009-03-05,12:28:11
39.951034,116.317368,0,191,39877.5196296296,2009-03-05,12:28:16
39.951034,116.31737,0,191,39877.5196875,2009-03-05,12:28:21
39.951034,116.317373,0,191,39877.5197453704,2009-03-05,12:28:26
39.951033,116.317376,0,191,39877.5198032407,2009-03-05,12:28:31
39.951032,116.317381,0,191,39877.5198611111,2009-03-05,12:28:36
39.951033,116.317381,0,192,39877.5199189815,2009-03-05,12:28:41
39.951033,116.317383,0,192,39877.5199768519,2009-03-05,12:28:46
39.951033,116.317385,0,192,39877.5200347222,2009-03-05,12:28:51
39.951033,116.317386,0,192,39877.5200925926,2009-03-05,12:28:56
39.951032,116.317388,0,193,39877.520150463,2009-03-05,12:29:01
39.951029,116.317395,0,193,39877.5202083333,2009-03-05,12:29:06
39.951028,116.317396,0,193,39877.5202662037,2009-03-05,12:29:11
39.951028,116.317396,0,193,39877.5203240741,2009-03-05,12:29:16
39.951027,116.317397,0,193,39877.5203819444,2009-03-05,12:29:21
39.951027,116.317397,0,193,39877.5204398148,2009-03-05,12:29:26
39.951027,116.317398,0,193,39877.5204976852,2009-03-05,12:29:31
39.951027,116.3174,0,193,39877.5205555556,2009-03-05,12:29:36
39.951026,116.317401,0,194,39877.5206134259,2009-03-05,12:29:41
39.951026,116.317401,0,194,39877.5206712963,2009-03-05,12:29:46
39.951026,116.317402,0,194,39877.5207291667,2009-03-05,12:29:51
39.951026,116.317403,0,194,39877.520787037,2009-03-05,12:29:56
39.951026,116.317403,0,194,39877.5208217593,2009-03-05,12:29:59
39.951033,116.317403,0,194,39877.5208449074,2009-03-05,12:30:01
39.951043,116.317416,0,200,39877.5209027778,2009-03-05,12:30:06
39.951069,116.317399,0,206,39877.5209606481,2009-03-05,12:30:11
39.951088,116.3174,0,219,39877.5210185185,2009-03-05,12:30:16
39.951128,116.317377,0,225,39877.5210532407,2009-03-05,12:30:19
39.951152,116.317377,0,240,39877.521087963,2009-03-05,12:30:22
39.951186,116.317378,0,253,39877.5211458333,2009-03-05,12:30:27
39.951215,116.317377,0,268,39877.5211805556,2009-03-05,12:30:30
39.951255,116.317376,0,279,39877.5212268519,2009-03-05,12:30:34
39.951249,116.317366,0,301,39877.5212847222,2009-03-05,12:30:39
39.95128,116.317349,0,289,39877.5213425926,2009-03-05,12:30:44
39.951307,116.317317,0,270,39877.5213657407,2009-03-05,12:30:46
39.951331,116.317294,0,255,39877.5213888889,2009-03-05,12:30:48
39.951353,116.317257,0,243,39877.5214351852,2009-03-05,12:30:52
39.951364,116.317268,0,243,39877.5214930556,2009-03-05,12:30:57
39.951395,116.317232,0,232,39877.5215277778,2009-03-05,12:31:00
39.951432,116.317213,0,217,39877.5215740741,2009-03-05,12:31:04
39.951432,116.317213,0,217,39877.5216087963,2009-03-05,12:31:07
39.951436,116.317214,0,217,39877.5216319444,2009-03-05,12:31:09
39.951469,116.31722,0,209,39877.5216898148,2009-03-05,12:31:14
39.951494,116.317268,0,208,39877.5217476852,2009-03-05,12:31:19
39.951526,116.317342,0,210,39877.5217939815,2009-03-05,12:31:23
39.951539,116.317355,0,208,39877.5218518519,2009-03-05,12:31:28
39.951549,116.317405,0,207,39877.5219097222,2009-03-05,12:31:33
39.95155,116.317445,0,207,39877.5219675926,2009-03-05,12:31:38
39.951556,116.31746,0,207,39877.522025463,2009-03-05,12:31:43
39.951568,116.317464,0,207,39877.5220833333,2009-03-05,12:31:48
39.951555,116.31746,0,206,39877.5221412037,2009-03-05,12:31:53
39.951478,116.317509,0,207,39877.5221875,2009-03-05,12:31:57
39.951433,116.317453,0,209,39877.5222337963,2009-03-05,12:32:01
39.951404,116.317404,0,210,39877.5222800926,2009-03-05,12:32:05
39.951389,116.317434,0,214,39877.522337963,2009-03-05,12:32:10
39.951338,116.317442,0,218,39877.5223842593,2009-03-05,12:32:14
39.951343,116.317527,0,222,39877.5224189815,2009-03-05,12:32:17
39.951349,116.317529,0,222,39877.5224768519,2009-03-05,12:32:22
39.951349,116.317529,0,222,39877.5225115741,2009-03-05,12:32:25
39.95135,116.31753,0,223,39877.5225347222,2009-03-05,12:32:27
39.951359,116.31753,0,224,39877.5225925926,2009-03-05,12:32:32
39.95136,116.317542,0,225,39877.522650463,2009-03-05,12:32:37
39.95134,116.317578,0,236,39877.5227083333,2009-03-05,12:32:42
39.951544,116.317677,0,396,39877.525625,2009-03-05,12:36:54
39.951619,116.31769,0,396,39877.5256365741,2009-03-05,12:36:55
39.951702,116.317707,0,395,39877.5256481481,2009-03-05,12:36:56
39.951789,116.317722,0,395,39877.5256597222,2009-03-05,12:36:57
39.951904,116.317732,0,394,39877.5256712963,2009-03-05,12:36:58
39.952093,116.317789,0,394,39877.5256828704,2009-03-05,12:36:59
39.95222,116.317738,0,395,39877.5256944444,2009-03-05,12:37:00
39.952329,116.317724,0,396,39877.5257060185,2009-03-05,12:37:01
39.952444,116.317735,0,396,39877.5257175926,2009-03-05,12:37:02
39.952548,116.317737,0,397,39877.5257291667,2009-03-05,12:37:03
39.952649,116.317715,0,399,39877.5257407407,2009-03-05,12:37:04
39.952751,116.317694,0,401,39877.5257523148,2009-03-05,12:37:05
39.952857,116.317685,0,404,39877.5257638889,2009-03-05,12:37:06
39.952959,116.317679,0,407,39877.525775463,2009-03-05,12:37:07
39.953065,116.317683,0,409,39877.525787037,2009-03-05,12:37:08
39.953187,116.317692,0,410,39877.5257986111,2009-03-05,12:37:09
39.953296,116.317619,0,408,39877.5258101852,2009-03-05,12:37:10
39.953405,116.317562,0,404,39877.5258217593,2009-03-05,12:37:11
39.953488,116.317538,0,406,39877.5258333333,2009-03-05,12:37:12
39.953567,116.317527,0,404,39877.5258449074,2009-03-05,12:37:13
39.953648,116.317525,0,400,39877.5258564815,2009-03-05,12:37:14
39.953746,116.317568,0,395,39877.5258680556,2009-03-05,12:37:15
39.953827,116.317573,0,392,39877.5258796296,2009-03-05,12:37:16
39.953909,116.317602,0,387,39877.5258912037,2009-03-05,12:37:17
39.953988,116.317634,0,381,39877.5259027778,2009-03-05,12:37:18
39.954059,116.317642,0,376,39877.5259143518,2009-03-05,12:37:19
39.95413,116.31766,0,369,39877.5259259259,2009-03-05,12:37:20
39.954197,116.317665,0,364,39877.5259375,2009-03-05,12:37:21
39.954258,116.317672,0,358,39877.5259490741,2009-03-05,12:37:22
39.954312,116.317671,0,350,39877.5259606481,2009-03-05,12:37:23
39.954361,116.317668,0,345,39877.5259722222,2009-03-05,12:37:24
39.954413,116.317644,0,351,39877.5259837963,2009-03-05,12:37:25
39.954547,116.317389,0,370,39877.5259953704,2009-03-05,12:37:26
39.954636,116.317254,0,386,39877.5260069444,2009-03-05,12:37:27
39.95471,116.3172,0,384,39877.5260185185,2009-03-05,12:37:28
39.954778,116.317171,0,385,39877.5260300926,2009-03-05,12:37:29
39.954845,116.31715,0,396,39877.5260416667,2009-03-05,12:37:30
39.954915,116.317131,0,394,39877.5260532407,2009-03-05,12:37:31
39.954995,116.317151,0,391,39877.5260648148,2009-03-05,12:37:32
39.955071,116.317138,0,411,39877.5260763889,2009-03-05,12:37:33
39.955144,116.317138,0,417,39877.526087963,2009-03-05,12:37:34
39.955217,116.317146,0,413,39877.526099537,2009-03-05,12:37:35
39.955292,116.317159,0,409,39877.5261111111,2009-03-05,12:37:36
39.955363,116.317157,0,417,39877.5261226852,2009-03-05,12:37:37
39.955437,116.317159,0,422,39877.5261342593,2009-03-05,12:37:38
39.955507,116.317155,0,429,39877.5261458333,2009-03-05,12:37:39
39.955582,116.317161,0,425,39877.5261574074,2009-03-05,12:37:40
39.955661,116.317169,0,422,39877.5261689815,2009-03-05,12:37:41
39.955739,116.317174,0,412,39877.5261805556,2009-03-05,12:37:42
39.955833,116.317164,0,404,39877.5261921296,2009-03-05,12:37:43
39.955923,116.317153,0,397,39877.5262037037,2009-03-05,12:37:44
39.956012,116.317143,0,388,39877.5262152778,2009-03-05,12:37:45
39.956098,116.317127,0,380,39877.5262268518,2009-03-05,12:37:46
39.956182,116.317118,0,372,39877.5262384259,2009-03-05,12:37:47
39.95626,116.317117,0,367,39877.52625,2009-03-05,12:37:48
39.956337,116.317117,0,354,39877.5262615741,2009-03-05,12:37:49
39.956414,116.317115,0,345,39877.5262731481,2009-03-05,12:37:50
39.956494,116.317108,0,333,39877.5262847222,2009-03-05,12:37:51
39.956571,116.317106,0,320,39877.5262962963,2009-03-05,12:37:52
39.956646,116.317106,0,308,39877.5263078704,2009-03-05,12:37:53
39.956723,116.317106,0,291,39877.5263194444,2009-03-05,12:37:54
39.956799,116.317099,0,277,39877.5263310185,2009-03-05,12:37:55
39.956875,116.317095,0,270,39877.5263425926,2009-03-05,12:37:56
39.956951,116.317092,0,263,39877.5263541667,2009-03-05,12:37:57
39.957029,116.317081,0,255,39877.5263657407,2009-03-05,12:37:58
39.957102,116.317072,0,248,39877.5263773148,2009-03-05,12:37:59
39.957173,116.317066,0,243,39877.5263888889,2009-03-05,12:38:00
39.957236,116.317051,0,242,39877.526400463,2009-03-05,12:38:01
39.957302,116.317035,0,237,39877.526412037,2009-03-05,12:38:02
39.957366,116.31702,0,229,39877.5264236111,2009-03-05,12:38:03
39.957424,116.317012,0,224,39877.5264351852,2009-03-05,12:38:04
39.957481,116.317006,0,218,39877.5264467593,2009-03-05,12:38:05
39.957537,116.316995,0,214,39877.5264583333,2009-03-05,12:38:06
39.957593,116.316979,0,209,39877.5264699074,2009-03-05,12:38:07
39.957646,116.316963,0,206,39877.5264814815,2009-03-05,12:38:08
39.957702,116.316953,0,201,39877.5264930556,2009-03-05,12:38:09
39.957747,116.316907,0,198,39877.5265046296,2009-03-05,12:38:10
39.957817,116.316893,0,193,39877.5265162037,2009-03-05,12:38:11
39.957882,116.316891,0,190,39877.5265277778,2009-03-05,12:38:12
39.957935,116.316878,0,185,39877.5265393518,2009-03-05,12:38:13
39.957991,116.31687,0,185,39877.5265509259,2009-03-05,12:38:14
39.958043,116.31686,0,180,39877.5265625,2009-03-05,12:38:15
39.958094,116.316846,0,182,39877.5265740741,2009-03-05,12:38:16
39.958139,116.316836,0,184,39877.5265856481,2009-03-05,12:38:17
39.958229,116.316815,0,186,39877.5266087963,2009-03-05,12:38:19
39.958321,116.316811,0,180,39877.5266319444,2009-03-05,12:38:21
39.958365,116.316804,0,172,39877.5266435185,2009-03-05,12:38:22
39.95841,116.316803,0,166,39877.5266550926,2009-03-05,12:38:23
39.958457,116.316798,0,166,39877.5266666667,2009-03-05,12:38:24
39.958504,116.316796,0,162,39877.5266782407,2009-03-05,12:38:25
39.95859,116.316772,0,160,39877.5267013889,2009-03-05,12:38:27
39.958668,116.316746,0,152,39877.526724537,2009-03-05,12:38:29
39.958738,116.316752,0,161,39877.5267476852,2009-03-05,12:38:31
39.958801,116.316757,0,147,39877.5267708333,2009-03-05,12:38:33
39.958845,116.316739,0,136,39877.5267939815,2009-03-05,12:38:35
39.958887,116.316718,0,131,39877.5268518519,2009-03-05,12:38:40
39.95891,116.316706,0,117,39877.5269097222,2009-03-05,12:38:45
39.958933,116.316693,0,106,39877.5269675926,2009-03-05,12:38:50
39.958959,116.316642,0,102,39877.527025463,2009-03-05,12:38:55
39.95897,116.316582,0,98,39877.5270601852,2009-03-05,12:38:58
39.958966,116.316522,0,100,39877.5270717593,2009-03-05,12:38:59
39.958956,116.316517,0,97,39877.5271296296,2009-03-05,12:39:04
39.959004,116.316484,0,95,39877.5271527778,2009-03-05,12:39:06
39.959086,116.316462,0,91,39877.5271759259,2009-03-05,12:39:08
39.959147,116.316396,0,83,39877.5271990741,2009-03-05,12:39:10
39.959244,116.316371,0,86,39877.5272222222,2009-03-05,12:39:12
39.959311,116.316348,0,84,39877.5272337963,2009-03-05,12:39:13
39.959384,116.316348,0,87,39877.5272453704,2009-03-05,12:39:14
39.959489,116.316379,0,89,39877.5272569444,2009-03-05,12:39:15
39.959581,116.316374,0,89,39877.5272685185,2009-03-05,12:39:16
39.959684,116.316389,0,91,39877.5272800926,2009-03-05,12:39:17
39.959771,116.316371,0,91,39877.5272916667,2009-03-05,12:39:18
39.959864,116.316352,0,90,39877.5273032407,2009-03-05,12:39:19
39.959967,116.316329,0,88,39877.5273148148,2009-03-05,12:39:20
39.960073,116.31631,0,87,39877.5273263889,2009-03-05,12:39:21
39.960174,116.31631,0,89,39877.527337963,2009-03-05,12:39:22
39.960271,116.316296,0,90,39877.527349537,2009-03-05,12:39:23
39.960372,116.316273,0,96,39877.5273611111,2009-03-05,12:39:24
39.960478,116.316283,0,96,39877.5273726852,2009-03-05,12:39:25
39.960568,116.316283,0,99,39877.5273842593,2009-03-05,12:39:26
39.960696,116.31633,0,105,39877.5273958333,2009-03-05,12:39:27
39.96081,116.316365,0,113,39877.5274074074,2009-03-05,12:39:28
39.960923,116.316396,0,118,39877.5274189815,2009-03-05,12:39:29
39.961039,116.316406,0,122,39877.5274305556,2009-03-05,12:39:30
39.961146,116.316418,0,130,39877.5274421296,2009-03-05,12:39:31
39.96125,116.316419,0,136,39877.5274537037,2009-03-05,12:39:32
39.961357,116.316414,0,142,39877.5274652778,2009-03-05,12:39:33
39.961464,116.316418,0,148,39877.5274768519,2009-03-05,12:39:34
39.96157,116.31642,0,153,39877.5274884259,2009-03-05,12:39:35
39.961675,116.316414,0,158,39877.5275,2009-03-05,12:39:36
39.961778,116.316402,0,161,39877.5275115741,2009-03-05,12:39:37
39.961884,116.316397,0,163,39877.5275231482,2009-03-05,12:39:38
39.961984,116.316388,0,169,39877.5275347222,2009-03-05,12:39:39
39.962081,116.31637,0,174,39877.5275462963,2009-03-05,12:39:40
39.962177,116.316352,0,180,39877.5275578704,2009-03-05,12:39:41
39.962263,116.316339,0,185,39877.5275694444,2009-03-05,12:39:42
39.962344,116.316322,0,187,39877.5275810185,2009-03-05,12:39:43
39.962417,116.316312,0,184,39877.5275925926,2009-03-05,12:39:44
39.962494,116.316298,0,186,39877.5276041667,2009-03-05,12:39:45
39.962577,116.316274,0,188,39877.5276157407,2009-03-05,12:39:46
39.962656,116.316249,0,189,39877.5276273148,2009-03-05,12:39:47
39.962729,116.316228,0,190,39877.5276388889,2009-03-05,12:39:48
39.962804,116.316201,0,197,39877.527650463,2009-03-05,12:39:49
39.962881,116.316163,0,201,39877.527662037,2009-03-05,12:39:50
39.962956,116.316128,0,205,39877.5276736111,2009-03-05,12:39:51
39.963032,116.31609,0,207,39877.5276851852,2009-03-05,12:39:52
39.963108,116.316062,0,209,39877.5276967593,2009-03-05,12:39:53
39.963186,116.316036,0,208,39877.5277083333,2009-03-05,12:39:54
39.963269,116.316017,0,205,39877.5277199074,2009-03-05,12:39:55
39.963356,116.31599,0,208,39877.5277314815,2009-03-05,12:39:56
39.96344,116.315966,0,205,39877.5277430556,2009-03-05,12:39:57
39.963513,116.315947,0,207,39877.5277546296,2009-03-05,12:39:58
39.963595,116.315904,0,205,39877.5277662037,2009-03-05,12:39:59
39.96367,116.31588,0,203,39877.5277777778,2009-03-05,12:40:00
39.963744,116.315856,0,204,39877.5277893519,2009-03-05,12:40:01
39.96382,116.315839,0,208,39877.5278009259,2009-03-05,12:40:02
39.963883,116.315809,0,206,39877.5278125,2009-03-05,12:40:03
39.963939,116.315788,0,206,39877.5278240741,2009-03-05,12:40:04
39.963992,116.315774,0,206,39877.5278356481,2009-03-05,12:40:05
39.964042,116.315753,0,205,39877.5278472222,2009-03-05,12:40:06
39.964091,116.315741,0,202,39877.5278587963,2009-03-05,12:40:07
39.964133,116.315715,0,202,39877.5278703704,2009-03-05,12:40:08
39.964198,116.31569,0,203,39877.5278935185,2009-03-05,12:40:10
39.964253,116.315682,0,200,39877.5279166667,2009-03-05,12:40:12
39.9643,116.315662,0,199,39877.5279398148,2009-03-05,12:40:14
39.964339,116.315639,0,193,39877.527962963,2009-03-05,12:40:16
39.964377,116.315615,0,182,39877.5279861111,2009-03-05,12:40:18
39.964427,116.315602,0,176,39877.5280092593,2009-03-05,12:40:20
39.964463,116.315581,0,167,39877.5280324074,2009-03-05,12:40:22
39.96451,116.315567,0,162,39877.5280671296,2009-03-05,12:40:25
39.96454,116.315556,0,149,39877.5281018519,2009-03-05,12:40:28
39.964536,116.31553,0,126,39877.528125,2009-03-05,12:40:30
39.964542,116.315503,0,123,39877.5281828704,2009-03-05,12:40:35
39.964542,116.315499,0,122,39877.5282407407,2009-03-05,12:40:40
39.964542,116.315497,0,121,39877.5282986111,2009-03-05,12:40:45
39.964539,116.315498,0,121,39877.5283564815,2009-03-05,12:40:50
39.964535,116.315499,0,121,39877.5284143519,2009-03-05,12:40:55
39.964531,116.3155,0,122,39877.5284722222,2009-03-05,12:41:00
39.964526,116.315503,0,122,39877.5285300926,2009-03-05,12:41:05
39.964526,116.315503,0,122,39877.528587963,2009-03-05,12:41:10
39.964525,116.315503,0,121,39877.5286458333,2009-03-05,12:41:15
39.964526,116.3155,0,121,39877.5287037037,2009-03-05,12:41:20
39.964529,116.315501,0,121,39877.5287615741,2009-03-05,12:41:25
39.964529,116.315501,0,121,39877.5287962963,2009-03-05,12:41:28
39.96453,116.315501,0,122,39877.5288194444,2009-03-05,12:41:30
39.96454,116.315503,0,122,39877.5288773148,2009-03-05,12:41:35
39.964588,116.315533,0,121,39877.528900463,2009-03-05,12:41:37
39.964685,116.315511,0,118,39877.5289236111,2009-03-05,12:41:39
39.964732,116.315502,0,119,39877.5289351852,2009-03-05,12:41:40
39.96478,116.315484,0,118,39877.5289467593,2009-03-05,12:41:41
39.964838,116.315454,0,117,39877.5289583333,2009-03-05,12:41:42
39.964885,116.31545,0,117,39877.5289699074,2009-03-05,12:41:43
39.964934,116.315445,0,117,39877.5289814815,2009-03-05,12:41:44
39.964985,116.31544,0,117,39877.5289930556,2009-03-05,12:41:45
39.965039,116.315431,0,116,39877.5290046296,2009-03-05,12:41:46
39.965086,116.315423,0,115,39877.5290162037,2009-03-05,12:41:47
39.965135,116.315402,0,115,39877.5290277778,2009-03-05,12:41:48
39.965194,116.315373,0,115,39877.5290509259,2009-03-05,12:41:50
39.965208,116.315373,0,115,39877.5291087963,2009-03-05,12:41:55
39.965199,116.315378,0,115,39877.5291666667,2009-03-05,12:42:00
39.965199,116.315378,0,115,39877.5292013889,2009-03-05,12:42:03
39.965192,116.315379,0,115,39877.529224537,2009-03-05,12:42:05
39.965181,116.315383,0,115,39877.5292824074,2009-03-05,12:42:10
39.96517,116.315386,0,115,39877.5293402778,2009-03-05,12:42:15
39.965164,116.315389,0,116,39877.5293981481,2009-03-05,12:42:20
39.965168,116.315387,0,116,39877.5294560185,2009-03-05,12:42:25
39.965169,116.315386,0,116,39877.5295138889,2009-03-05,12:42:30
39.965168,116.315387,0,116,39877.5295717593,2009-03-05,12:42:35
39.965176,116.315387,0,116,39877.5296296296,2009-03-05,12:42:40
39.965178,116.315389,0,116,39877.5296875,2009-03-05,12:42:45
39.965179,116.31539,0,117,39877.5297453704,2009-03-05,12:42:50
39.965179,116.31539,0,117,39877.5297800926,2009-03-05,12:42:53
39.965183,116.315388,0,117,39877.5298032407,2009-03-05,12:42:55
39.965192,116.315386,0,117,39877.5298611111,2009-03-05,12:43:00
39.965195,116.315388,0,118,39877.5299189815,2009-03-05,12:43:05
39.965199,116.315388,0,119,39877.5299768519,2009-03-05,12:43:10
39.965199,116.315388,0,119,39877.5300115741,2009-03-05,12:43:13
39.965204,116.315386,0,120,39877.5300347222,2009-03-05,12:43:15
39.965214,116.315384,0,120,39877.5300925926,2009-03-05,12:43:20
39.965219,116.315385,0,121,39877.530150463,2009-03-05,12:43:25
39.965219,116.315385,0,121,39877.5301851852,2009-03-05,12:43:28
39.965214,116.315388,0,121,39877.5302083333,2009-03-05,12:43:30
39.965228,116.315378,0,121,39877.5302662037,2009-03-05,12:43:35
39.965259,116.315353,0,122,39877.5303240741,2009-03-05,12:43:40
39.965308,116.315325,0,123,39877.5303819444,2009-03-05,12:43:45
39.965361,116.31529,0,122,39877.5304166667,2009-03-05,12:43:48
39.96541,116.31526,0,124,39877.530474537,2009-03-05,12:43:53
39.965426,116.315216,0,128,39877.5305324074,2009-03-05,12:43:58
39.965411,116.315232,0,130,39877.5305902778,2009-03-05,12:44:03
39.965412,116.315232,0,130,39877.5306481481,2009-03-05,12:44:08
39.965406,116.315235,0,130,39877.5307060185,2009-03-05,12:44:13
39.965405,116.315236,0,130,39877.5307638889,2009-03-05,12:44:18
39.965404,116.315236,0,130,39877.5308217593,2009-03-05,12:44:23
39.965401,116.315238,0,130,39877.5308796296,2009-03-05,12:44:28
39.965397,116.31524,0,130,39877.5309375,2009-03-05,12:44:33
39.965393,116.315242,0,131,39877.5309953704,2009-03-05,12:44:38
39.965396,116.315241,0,131,39877.5310532407,2009-03-05,12:44:43
39.9654,116.315238,0,131,39877.5311111111,2009-03-05,12:44:48
39.9654,116.315238,0,131,39877.5311458333,2009-03-05,12:44:51
39.965403,116.315237,0,131,39877.5311689815,2009-03-05,12:44:53
39.965438,116.315223,0,133,39877.5312268519,2009-03-05,12:44:58
39.965488,116.315242,0,133,39877.5312731481,2009-03-05,12:45:02
39.965528,116.315177,0,132,39877.5313078704,2009-03-05,12:45:05
39.965555,116.315067,0,130,39877.5313310185,2009-03-05,12:45:07
39.965561,116.31498,0,130,39877.5313425926,2009-03-05,12:45:08
39.965571,116.314853,0,131,39877.5313541667,2009-03-05,12:45:09
39.965572,116.314715,0,132,39877.5313657407,2009-03-05,12:45:10
39.965565,116.3146,0,132,39877.5313773148,2009-03-05,12:45:11
39.96555,116.314472,0,131,39877.5313888889,2009-03-05,12:45:12
39.965533,116.314329,0,132,39877.531400463,2009-03-05,12:45:13
39.965514,116.314182,0,133,39877.531412037,2009-03-05,12:45:14
39.965478,116.314059,0,133,39877.5314236111,2009-03-05,12:45:15
39.96547,116.313858,0,134,39877.5314351852,2009-03-05,12:45:16
39.965441,116.313692,0,136,39877.5314467593,2009-03-05,12:45:17
39.965406,116.313563,0,137,39877.5314583333,2009-03-05,12:45:18
39.965374,116.31344,0,138,39877.5314699074,2009-03-05,12:45:19
39.965343,116.313324,0,139,39877.5314814815,2009-03-05,12:45:20
39.965311,116.31322,0,140,39877.5314930556,2009-03-05,12:45:21
39.965282,116.313113,0,140,39877.5315046296,2009-03-05,12:45:22
39.965281,116.312982,0,141,39877.5315162037,2009-03-05,12:45:23
39.965267,116.312897,0,141,39877.5315277778,2009-03-05,12:45:24
39.965247,116.312825,0,140,39877.5315393518,2009-03-05,12:45:25
39.965229,116.31277,0,139,39877.5315509259,2009-03-05,12:45:26
39.965222,116.312712,0,142,39877.5316087963,2009-03-05,12:45:31
39.965222,116.312712,0,142,39877.5316435185,2009-03-05,12:45:34
39.965227,116.31271,0,141,39877.5316666667,2009-03-05,12:45:36
39.965198,116.312623,0,141,39877.531712963,2009-03-05,12:45:40
39.965186,116.312544,0,141,39877.531724537,2009-03-05,12:45:41
39.965158,116.312481,0,140,39877.5317361111,2009-03-05,12:45:42
39.965127,116.312409,0,141,39877.5317476852,2009-03-05,12:45:43
39.965088,116.312329,0,142,39877.5317592593,2009-03-05,12:45:44
39.965048,116.312257,0,144,39877.5317708333,2009-03-05,12:45:45
39.965004,116.312168,0,145,39877.5317824074,2009-03-05,12:45:46
39.964962,116.312073,0,146,39877.5317939815,2009-03-05,12:45:47
39.964916,116.311971,0,148,39877.5318055556,2009-03-05,12:45:48
39.96487,116.311868,0,152,39877.5318171296,2009-03-05,12:45:49
39.964825,116.311763,0,156,39877.5318287037,2009-03-05,12:45:50
39.964782,116.311648,0,155,39877.5318402778,2009-03-05,12:45:51
39.96474,116.311524,0,157,39877.5318518518,2009-03-05,12:45:52
39.964683,116.311399,0,157,39877.5318634259,2009-03-05,12:45:53
39.964632,116.311268,0,156,39877.531875,2009-03-05,12:45:54
39.964579,116.31114,0,161,39877.5318865741,2009-03-05,12:45:55
39.964528,116.31101,0,162,39877.5318981481,2009-03-05,12:45:56
39.964477,116.310875,0,163,39877.5319097222,2009-03-05,12:45:57
39.964427,116.31074,0,166,39877.5319212963,2009-03-05,12:45:58
39.964375,116.310605,0,168,39877.5319328704,2009-03-05,12:45:59
39.964323,116.310472,0,170,39877.5319444444,2009-03-05,12:46:00
39.964268,116.310337,0,169,39877.5319560185,2009-03-05,12:46:01
39.964215,116.310203,0,167,39877.5319675926,2009-03-05,12:46:02
39.964157,116.310073,0,166,39877.5319791667,2009-03-05,12:46:03
39.964101,116.309937,0,165,39877.5319907407,2009-03-05,12:46:04
39.964043,116.309811,0,166,39877.5320023148,2009-03-05,12:46:05
39.963993,116.309664,0,165,39877.5320138889,2009-03-05,12:46:06
39.963943,116.309521,0,165,39877.532025463,2009-03-05,12:46:07
39.963891,116.309387,0,169,39877.532037037,2009-03-05,12:46:08
39.963842,116.309258,0,171,39877.5320486111,2009-03-05,12:46:09
39.963794,116.309126,0,172,39877.5320601852,2009-03-05,12:46:10
39.963745,116.308997,0,173,39877.5320717593,2009-03-05,12:46:11
39.963698,116.308881,0,175,39877.5320833333,2009-03-05,12:46:12
39.963655,116.30875,0,171,39877.5320949074,2009-03-05,12:46:13
39.963615,116.308635,0,173,39877.5321064815,2009-03-05,12:46:14
39.963579,116.308522,0,173,39877.5321180556,2009-03-05,12:46:15
39.963549,116.308416,0,174,39877.5321296296,2009-03-05,12:46:16
39.96352,116.308316,0,171,39877.5321412037,2009-03-05,12:46:17
39.963492,116.308224,0,170,39877.5321527778,2009-03-05,12:46:18
39.963471,116.308139,0,168,39877.5321643518,2009-03-05,12:46:19
39.963453,116.308061,0,166,39877.5321759259,2009-03-05,12:46:20
39.963433,116.308008,0,165,39877.5321875,2009-03-05,12:46:21
39.963426,116.30795,0,164,39877.5322106481,2009-03-05,12:46:23
39.963446,116.30795,0,167,39877.5322685185,2009-03-05,12:46:28
39.96345,116.307867,0,165,39877.5323032407,2009-03-05,12:46:31
39.963432,116.307804,0,163,39877.5323263889,2009-03-05,12:46:33
39.963406,116.307723,0,162,39877.532349537,2009-03-05,12:46:35
39.963371,116.307602,0,160,39877.5323726852,2009-03-05,12:46:37
39.963356,116.307521,0,159,39877.5323842593,2009-03-05,12:46:38
39.963328,116.307449,0,159,39877.5323958333,2009-03-05,12:46:39
39.9633,116.307365,0,160,39877.5324074074,2009-03-05,12:46:40
39.963275,116.307266,0,161,39877.5324189815,2009-03-05,12:46:41
39.963242,116.307179,0,164,39877.5324305556,2009-03-05,12:46:42
39.963196,116.307083,0,164,39877.5324421296,2009-03-05,12:46:43
39.96315,116.306979,0,163,39877.5324537037,2009-03-05,12:46:44
39.963114,116.306871,0,163,39877.5324652778,2009-03-05,12:46:45
39.963077,116.306786,0,162,39877.5324768518,2009-03-05,12:46:46
39.963038,116.306701,0,162,39877.5324884259,2009-03-05,12:46:47
39.963006,116.306617,0,162,39877.5325,2009-03-05,12:46:48
39.96297,116.306533,0,165,39877.5325115741,2009-03-05,12:46:49
39.96293,116.306453,0,166,39877.5325231481,2009-03-05,12:46:50
39.962893,116.306367,0,167,39877.5325347222,2009-03-05,12:46:51
39.962856,116.306282,0,170,39877.5325462963,2009-03-05,12:46:52
39.962815,116.306193,0,173,39877.5325578704,2009-03-05,12:46:53
39.962772,116.306099,0,176,39877.5325694444,2009-03-05,12:46:54
39.962733,116.305999,0,177,39877.5325810185,2009-03-05,12:46:55
39.962688,116.3059,0,181,39877.5325925926,2009-03-05,12:46:56
39.962649,116.305799,0,185,39877.5326041667,2009-03-05,12:46:57
39.962605,116.305688,0,185,39877.5326157407,2009-03-05,12:46:58
39.962561,116.305589,0,183,39877.5326273148,2009-03-05,12:46:59
39.962522,116.305484,0,187,39877.5326388889,2009-03-05,12:47:00
39.962486,116.305382,0,189,39877.532650463,2009-03-05,12:47:01
39.962456,116.305283,0,190,39877.532662037,2009-03-05,12:47:02
39.96243,116.30518,0,188,39877.5326736111,2009-03-05,12:47:03
39.962401,116.305088,0,186,39877.5326851852,2009-03-05,12:47:04
39.962367,116.305003,0,186,39877.5326967593,2009-03-05,12:47:05
39.962336,116.304906,0,185,39877.5327083333,2009-03-05,12:47:06
39.96231,116.304814,0,185,39877.5327199074,2009-03-05,12:47:07
39.962284,116.30473,0,185,39877.5327314815,2009-03-05,12:47:08
39.962261,116.304647,0,182,39877.5327430556,2009-03-05,12:47:09
39.962239,116.304573,0,179,39877.5327546296,2009-03-05,12:47:10
39.962215,116.304501,0,181,39877.5327662037,2009-03-05,12:47:11
39.962187,116.304416,0,184,39877.5327777778,2009-03-05,12:47:12
39.962167,116.304333,0,183,39877.5327893518,2009-03-05,12:47:13
39.962147,116.30426,0,182,39877.5328009259,2009-03-05,12:47:14
39.962122,116.304193,0,183,39877.5328125,2009-03-05,12:47:15
39.962098,116.304137,0,184,39877.5328240741,2009-03-05,12:47:16
39.962074,116.304059,0,188,39877.5328472222,2009-03-05,12:47:18
39.962067,116.303978,0,196,39877.5328819444,2009-03-05,12:47:21
39.962069,116.30391,0,201,39877.5329050926,2009-03-05,12:47:23
39.962067,116.303836,0,206,39877.5329282407,2009-03-05,12:47:25
39.962055,116.303774,0,208,39877.5329513889,2009-03-05,12:47:27
39.962031,116.303684,0,201,39877.532974537,2009-03-05,12:47:29
39.962002,116.30359,0,201,39877.5329976852,2009-03-05,12:47:31
39.961969,116.303508,0,203,39877.5330208333,2009-03-05,12:47:33
39.961951,116.303434,0,198,39877.5330439815,2009-03-05,12:47:35
39.96194,116.303398,0,196,39877.5331018518,2009-03-05,12:47:40
39.961937,116.30339,0,197,39877.5331597222,2009-03-05,12:47:45
39.961936,116.303385,0,197,39877.5332175926,2009-03-05,12:47:50
39.961935,116.303381,0,196,39877.533275463,2009-03-05,12:47:55
39.961935,116.303381,0,196,39877.5333101852,2009-03-05,12:47:58
39.961933,116.303376,0,196,39877.5333333333,2009-03-05,12:48:00
39.961929,116.303365,0,196,39877.5333912037,2009-03-05,12:48:05
39.961907,116.303283,0,197,39877.5334259259,2009-03-05,12:48:08
39.961884,116.303191,0,198,39877.5334490741,2009-03-05,12:48:10
39.961873,116.303133,0,197,39877.5334606481,2009-03-05,12:48:11
39.961873,116.303066,0,197,39877.5334722222,2009-03-05,12:48:12
39.961879,116.302994,0,197,39877.5334837963,2009-03-05,12:48:13
39.961895,116.302919,0,199,39877.5334953704,2009-03-05,12:48:14
39.961914,116.302836,0,200,39877.5335069444,2009-03-05,12:48:15
39.961931,116.302748,0,200,39877.5335185185,2009-03-05,12:48:16
39.961954,116.302651,0,199,39877.5335300926,2009-03-05,12:48:17
39.961976,116.302567,0,200,39877.5335416667,2009-03-05,12:48:18
39.962006,116.302496,0,200,39877.5335532407,2009-03-05,12:48:19
39.962041,116.302423,0,200,39877.5335648148,2009-03-05,12:48:20
39.962084,116.302364,0,201,39877.5335763889,2009-03-05,12:48:21
39.962136,116.302299,0,201,39877.533587963,2009-03-05,12:48:22
39.962198,116.302262,0,201,39877.533599537,2009-03-05,12:48:23
39.962278,116.302207,0,202,39877.5336111111,2009-03-05,12:48:24
39.96235,116.30218,0,203,39877.5336226852,2009-03-05,12:48:25
39.962432,116.302156,0,204,39877.5336342593,2009-03-05,12:48:26
39.962516,116.302134,0,205,39877.5336458333,2009-03-05,12:48:27
39.962599,116.302116,0,206,39877.5336574074,2009-03-05,12:48:28
39.962677,116.302099,0,207,39877.5336689815,2009-03-05,12:48:29
39.962753,116.302082,0,207,39877.5336805556,2009-03-05,12:48:30
39.96283,116.302069,0,207,39877.5336921296,2009-03-05,12:48:31
39.962908,116.302057,0,207,39877.5337037037,2009-03-05,12:48:32
39.962985,116.302053,0,208,39877.5337152778,2009-03-05,12:48:33
39.963069,116.302044,0,206,39877.5337268518,2009-03-05,12:48:34
39.963142,116.302035,0,204,39877.5337384259,2009-03-05,12:48:35
39.963223,116.302031,0,203,39877.53375,2009-03-05,12:48:36
39.963306,116.302022,0,202,39877.5337615741,2009-03-05,12:48:37
39.963389,116.302007,0,201,39877.5337731481,2009-03-05,12:48:38
39.963472,116.301983,0,202,39877.5337847222,2009-03-05,12:48:39
39.963557,116.301944,0,203,39877.5337962963,2009-03-05,12:48:40
39.963635,116.301922,0,203,39877.5338078704,2009-03-05,12:48:41
39.963708,116.301914,0,204,39877.5338194444,2009-03-05,12:48:42
39.963773,116.301911,0,204,39877.5338310185,2009-03-05,12:48:43
39.96383,116.301906,0,203,39877.5338425926,2009-03-05,12:48:44
39.963878,116.301873,0,203,39877.5338541667,2009-03-05,12:48:45
39.963934,116.301876,0,200,39877.5338773148,2009-03-05,12:48:47
39.96392,116.301982,0,204,39877.533900463,2009-03-05,12:48:49
39.963913,116.302018,0,202,39877.5339583333,2009-03-05,12:48:54
39.963922,116.302029,0,202,39877.5340162037,2009-03-05,12:48:59
39.963968,116.301992,0,201,39877.5340393518,2009-03-05,12:49:01
39.964019,116.301926,0,194,39877.5340509259,2009-03-05,12:49:02
39.964063,116.301871,0,195,39877.5340625,2009-03-05,12:49:03
39.964111,116.301819,0,197,39877.5340740741,2009-03-05,12:49:04
39.964154,116.301786,0,202,39877.5340856481,2009-03-05,12:49:05
39.964202,116.301763,0,202,39877.5340972222,2009-03-05,12:49:06
39.964257,116.301742,0,203,39877.5341087963,2009-03-05,12:49:07
39.964316,116.301726,0,202,39877.5341203704,2009-03-05,12:49:08
39.964377,116.301713,0,202,39877.5341319444,2009-03-05,12:49:09
39.964437,116.3017,0,202,39877.5341435185,2009-03-05,12:49:10
39.964508,116.301681,0,200,39877.5341550926,2009-03-05,12:49:11
39.964567,116.301651,0,198,39877.5341666667,2009-03-05,12:49:12
39.964625,116.301635,0,196,39877.5341782407,2009-03-05,12:49:13
39.964685,116.30162,0,197,39877.5341898148,2009-03-05,12:49:14
39.964757,116.301583,0,195,39877.5342013889,2009-03-05,12:49:15
39.964819,116.301561,0,196,39877.534212963,2009-03-05,12:49:16
39.964886,116.301543,0,197,39877.534224537,2009-03-05,12:49:17
39.964951,116.301534,0,196,39877.5342361111,2009-03-05,12:49:18
39.965014,116.301523,0,195,39877.5342476852,2009-03-05,12:49:19
39.965078,116.301505,0,195,39877.5342592593,2009-03-05,12:49:20
39.965147,116.301475,0,196,39877.5342708333,2009-03-05,12:49:21
39.965213,116.301438,0,197,39877.5342824074,2009-03-05,12:49:22
39.965275,116.301412,0,198,39877.5342939815,2009-03-05,12:49:23
39.96531,116.301324,0,215,39877.5343055556,2009-03-05,12:49:24
39.965392,116.301341,0,211,39877.5343171296,2009-03-05,12:49:25
39.965469,116.301352,0,208,39877.5343287037,2009-03-05,12:49:26
39.965548,116.301356,0,206,39877.5343402778,2009-03-05,12:49:27
39.965632,116.301343,0,204,39877.5343518518,2009-03-05,12:49:28
39.965723,116.301349,0,201,39877.5343634259,2009-03-05,12:49:29
39.965814,116.301359,0,200,39877.534375,2009-03-05,12:49:30
39.965905,116.301359,0,199,39877.5343865741,2009-03-05,12:49:31
39.965995,116.301354,0,201,39877.5343981481,2009-03-05,12:49:32
39.966083,116.301343,0,204,39877.5344097222,2009-03-05,12:49:33
39.966184,116.301305,0,202,39877.5344212963,2009-03-05,12:49:34
39.966281,116.301295,0,203,39877.5344328704,2009-03-05,12:49:35
39.966382,116.301285,0,201,39877.5344444444,2009-03-05,12:49:36
39.966484,116.301275,0,203,39877.5344560185,2009-03-05,12:49:37
39.96658,116.301266,0,199,39877.5344675926,2009-03-05,12:49:38
39.966682,116.301265,0,200,39877.5344791667,2009-03-05,12:49:39
39.966787,116.301286,0,202,39877.5344907407,2009-03-05,12:49:40
39.966883,116.301273,0,203,39877.5345023148,2009-03-05,12:49:41
39.966983,116.301273,0,205,39877.5345138889,2009-03-05,12:49:42
39.967082,116.301265,0,205,39877.534525463,2009-03-05,12:49:43
39.967178,116.301262,0,201,39877.534537037,2009-03-05,12:49:44
39.967271,116.301259,0,202,39877.5345486111,2009-03-05,12:49:45
39.967367,116.301248,0,202,39877.5345601852,2009-03-05,12:49:46
39.967464,116.301236,0,204,39877.5345717593,2009-03-05,12:49:47
39.967562,116.301226,0,207,39877.5345833333,2009-03-05,12:49:48
39.967649,116.301223,0,217,39877.5345949074,2009-03-05,12:49:49
39.967743,116.301215,0,218,39877.5346064815,2009-03-05,12:49:50
39.967833,116.301211,0,220,39877.5346180556,2009-03-05,12:49:51
39.967918,116.301215,0,222,39877.5346296296,2009-03-05,12:49:52
39.968003,116.301218,0,223,39877.5346412037,2009-03-05,12:49:53
39.968087,116.301209,0,225,39877.5346527778,2009-03-05,12:49:54
39.968171,116.301203,0,225,39877.5346643519,2009-03-05,12:49:55
39.968255,116.301193,0,226,39877.5346759259,2009-03-05,12:49:56
39.968335,116.301176,0,225,39877.5346875,2009-03-05,12:49:57
39.968414,116.301148,0,215,39877.5346990741,2009-03-05,12:49:58
39.968486,116.301124,0,215,39877.5347106481,2009-03-05,12:49:59
39.968544,116.301127,0,214,39877.5347222222,2009-03-05,12:50:00
39.968609,116.301127,0,212,39877.5347337963,2009-03-05,12:50:01
39.968665,116.301139,0,213,39877.5347453704,2009-03-05,12:50:02
39.968748,116.301083,0,213,39877.5347685185,2009-03-05,12:50:04
39.968801,116.301052,0,210,39877.5347800926,2009-03-05,12:50:05
39.968861,116.301021,0,206,39877.5347916667,2009-03-05,12:50:06
39.968929,116.300998,0,202,39877.5348032407,2009-03-05,12:50:07
39.969004,116.300974,0,200,39877.5348148148,2009-03-05,12:50:08
39.969078,116.300959,0,199,39877.5348263889,2009-03-05,12:50:09
39.969158,116.300938,0,195,39877.534837963,2009-03-05,12:50:10
39.969233,116.300919,0,191,39877.534849537,2009-03-05,12:50:11
39.96931,116.300901,0,186,39877.5348611111,2009-03-05,12:50:12
39.969386,116.300878,0,182,39877.5348726852,2009-03-05,12:50:13
39.969462,116.300874,0,179,39877.5348842593,2009-03-05,12:50:14
39.969532,116.300861,0,185,39877.5348958333,2009-03-05,12:50:15
39.969613,116.300858,0,179,39877.5349074074,2009-03-05,12:50:16
39.969692,116.300853,0,175,39877.5349189815,2009-03-05,12:50:17
39.969772,116.300848,0,169,39877.5349305556,2009-03-05,12:50:18
39.969844,116.30085,0,168,39877.5349421296,2009-03-05,12:50:19
39.96991,116.300848,0,166,39877.5349537037,2009-03-05,12:50:20
39.969973,116.300845,0,164,39877.5349652778,2009-03-05,12:50:21
39.970033,116.30084,0,162,39877.5349768519,2009-03-05,12:50:22
39.970087,116.300835,0,161,39877.5349884259,2009-03-05,12:50:23
39.970134,116.300828,0,158,39877.535,2009-03-05,12:50:24
39.970191,116.300828,0,156,39877.5350231482,2009-03-05,12:50:26
39.970162,116.300856,0,176,39877.5350694444,2009-03-05,12:50:30
39.970162,116.300856,0,176,39877.5351041667,2009-03-05,12:50:33
39.970155,116.300854,0,175,39877.5351273148,2009-03-05,12:50:35
39.970105,116.300831,0,175,39877.5351851852,2009-03-05,12:50:40
39.970075,116.300808,0,175,39877.5352430556,2009-03-05,12:50:45
39.970047,116.300797,0,176,39877.5353009259,2009-03-05,12:50:50
39.97003,116.300797,0,177,39877.5353587963,2009-03-05,12:50:55
39.970005,116.300784,0,178,39877.5354166667,2009-03-05,12:51:00
39.969981,116.300762,0,179,39877.535474537,2009-03-05,12:51:05
39.969964,116.300754,0,180,39877.5355324074,2009-03-05,12:51:10
39.969945,116.300745,0,182,39877.5355902778,2009-03-05,12:51:15
39.969925,116.300739,0,184,39877.5356481481,2009-03-05,12:51:20
39.969908,116.300736,0,186,39877.5357060185,2009-03-05,12:51:25
39.969892,116.300733,0,188,39877.5357638889,2009-03-05,12:51:30
39.969864,116.300727,0,190,39877.5358217593,2009-03-05,12:51:35
39.969808,116.300695,0,189,39877.5358680556,2009-03-05,12:51:39
39.969759,116.300728,0,189,39877.5359027778,2009-03-05,12:51:42
39.969703,116.300699,0,190,39877.5359259259,2009-03-05,12:51:44
39.969642,116.300706,0,189,39877.5359722222,2009-03-05,12:51:48
39.9696,116.300733,0,188,39877.5360185185,2009-03-05,12:51:52
39.969561,116.300764,0,186,39877.5360763889,2009-03-05,12:51:57
39.969541,116.300792,0,189,39877.5361342593,2009-03-05,12:52:02
39.969504,116.300805,0,189,39877.5361921296,2009-03-05,12:52:07
39.96947,116.300845,0,188,39877.53625,2009-03-05,12:52:12
39.969499,116.300931,0,189,39877.5363078704,2009-03-05,12:52:17
39.969519,116.301023,0,189,39877.5363657407,2009-03-05,12:52:22
39.969548,116.301107,0,188,39877.536400463,2009-03-05,12:52:25
39.96957,116.301167,0,188,39877.5364236111,2009-03-05,12:52:27
39.969565,116.301245,0,187,39877.5364583333,2009-03-05,12:52:30
39.969546,116.301312,0,186,39877.5364814815,2009-03-05,12:52:32
39.969512,116.301391,0,184,39877.5365046296,2009-03-05,12:52:34
39.969483,116.30146,0,182,39877.5365277778,2009-03-05,12:52:36
39.969457,116.301511,0,181,39877.5365509259,2009-03-05,12:52:38
39.969441,116.301583,0,181,39877.5365856481,2009-03-05,12:52:41
39.969476,116.301641,0,183,39877.5366087963,2009-03-05,12:52:43
39.96951,116.301685,0,184,39877.5366319444,2009-03-05,12:52:45
39.969546,116.301743,0,187,39877.5366666667,2009-03-05,12:52:48
39.969568,116.301811,0,190,39877.536712963,2009-03-05,12:52:52
39.969611,116.301873,0,192,39877.5367476852,2009-03-05,12:52:55
39.969644,116.301914,0,194,39877.5367708333,2009-03-05,12:52:57
39.969674,116.301958,0,197,39877.5367939815,2009-03-05,12:52:59
39.969698,116.302018,0,200,39877.5368402778,2009-03-05,12:53:03
39.969713,116.302072,0,204,39877.5368865741,2009-03-05,12:53:07
39.969709,116.302113,0,213,39877.5369444444,2009-03-05,12:53:12
39.969713,116.30217,0,220,39877.5369907407,2009-03-05,12:53:16
39.969711,116.302217,0,229,39877.5370486111,2009-03-05,12:53:21
39.969712,116.302247,0,238,39877.5371064815,2009-03-05,12:53:26
39.969718,116.302249,0,241,39877.5371643519,2009-03-05,12:53:31
39.969719,116.30225,0,243,39877.5372222222,2009-03-05,12:53:36
39.969719,116.30225,0,243,39877.5372569444,2009-03-05,12:53:39
39.969721,116.302248,0,245,39877.5372800926,2009-03-05,12:53:41
39.969693,116.302253,0,255,39877.537337963,2009-03-05,12:53:46
39.969691,116.302252,0,256,39877.5373958333,2009-03-05,12:53:51
39.96969,116.302249,0,257,39877.5374537037,2009-03-05,12:53:56
39.969684,116.302249,0,258,39877.5375115741,2009-03-05,12:54:01
39.969682,116.302247,0,258,39877.5375694444,2009-03-05,12:54:06
39.969682,116.302247,0,258,39877.5376041667,2009-03-05,12:54:09
39.969676,116.302248,0,259,39877.5376273148,2009-03-05,12:54:11
39.969629,116.302212,0,261,39877.5376851852,2009-03-05,12:54:16
39.969598,116.302152,0,261,39877.5377430556,2009-03-05,12:54:21
39.969582,116.302134,0,262,39877.5378009259,2009-03-05,12:54:26
39.969577,116.302134,0,262,39877.5378587963,2009-03-05,12:54:31
39.969574,116.302133,0,262,39877.5379166667,2009-03-05,12:54:36
39.969574,116.302133,0,262,39877.5379513889,2009-03-05,12:54:39
39.969574,116.302133,0,262,39877.537974537,2009-03-05,12:54:41
39.969557,116.302258,0,263,39877.5380092593,2009-03-05,12:54:44
39.969524,116.302317,0,265,39877.5380208333,2009-03-05,12:54:45
39.969501,116.302406,0,267,39877.5380439815,2009-03-05,12:54:47
39.969515,116.302463,0,269,39877.5380555556,2009-03-05,12:54:48
39.969564,116.302459,0,271,39877.5381018519,2009-03-05,12:54:52
39.969632,116.30256,0,291,39877.5381134259,2009-03-05,12:54:53
39.969716,116.302674,0,306,39877.538125,2009-03-05,12:54:54
39.969766,116.302781,0,323,39877.5381365741,2009-03-05,12:54:55
39.969807,116.302806,0,324,39877.5381712963,2009-03-05,12:54:58
39.96986,116.302838,0,321,39877.5381828704,2009-03-05,12:54:59
39.96992,116.302859,0,308,39877.5381944444,2009-03-05,12:55:00
39.969996,116.302853,0,323,39877.5382060185,2009-03-05,12:55:01
39.970053,116.302837,0,326,39877.5382175926,2009-03-05,12:55:02
39.970111,116.302845,0,327,39877.5382407407,2009-03-05,12:55:04
39.970159,116.302828,0,329,39877.538275463,2009-03-05,12:55:07
39.970188,116.302844,0,341,39877.5382986111,2009-03-05,12:55:09
39.970219,116.302889,0,340,39877.5383217593,2009-03-05,12:55:11
39.97027,116.302919,0,341,39877.5383680556,2009-03-05,12:55:15
39.970318,116.302929,0,344,39877.5384259259,2009-03-05,12:55:20
39.970368,116.302944,0,342,39877.5384722222,2009-03-05,12:55:24
39.970368,116.302944,0,342,39877.5385069444,2009-03-05,12:55:27
39.97037,116.302944,0,341,39877.5385300926,2009-03-05,12:55:29
39.970336,116.303039,0,340,39877.5385416667,2009-03-05,12:55:30
39.970358,116.302987,0,334,39877.5385763889,2009-03-05,12:55:33
39.970329,116.303033,0,333,39877.5386111111,2009-03-05,12:55:36
39.970295,116.303133,0,332,39877.5386342593,2009-03-05,12:55:38
39.970262,116.303225,0,332,39877.5386574074,2009-03-05,12:55:40
39.970243,116.3033,0,332,39877.5386805556,2009-03-05,12:55:42
39.970241,116.303372,0,328,39877.5387152778,2009-03-05,12:55:45
39.970233,116.303449,0,327,39877.5387731481,2009-03-05,12:55:50
39.970283,116.303525,0,329,39877.5388310185,2009-03-05,12:55:55
39.97034,116.303559,0,331,39877.5388657407,2009-03-05,12:55:58
39.970389,116.30359,0,334,39877.538900463,2009-03-05,12:56:01
39.970448,116.30359,0,336,39877.5389467593,2009-03-05,12:56:05
39.970504,116.303613,0,339,39877.5389814815,2009-03-05,12:56:08
39.970547,116.303618,0,343,39877.5390162037,2009-03-05,12:56:11
39.970574,116.30365,0,356,39877.5390277778,2009-03-05,12:56:12
39.970621,116.303669,0,359,39877.5390740741,2009-03-05,12:56:16
39.970647,116.303663,0,363,39877.5391319444,2009-03-05,12:56:21
39.970647,116.303663,0,363,39877.5391666667,2009-03-05,12:56:24
39.970654,116.303662,0,363,39877.5391898148,2009-03-05,12:56:26
39.970684,116.303675,0,363,39877.5392476852,2009-03-05,12:56:31
39.970725,116.303699,0,364,39877.5392824074,2009-03-05,12:56:34
39.970776,116.303718,0,364,39877.5393287037,2009-03-05,12:56:38
39.970823,116.303724,0,364,39877.5393634259,2009-03-05,12:56:41
39.970874,116.303733,0,363,39877.5393981481,2009-03-05,12:56:44
39.970918,116.303751,0,363,39877.5394328704,2009-03-05,12:56:47
39.970956,116.303787,0,363,39877.5394791667,2009-03-05,12:56:51
39.970988,116.303839,0,364,39877.539537037,2009-03-05,12:56:56
39.970987,116.30386,0,364,39877.5395949074,2009-03-05,12:57:01
39.970981,116.303863,0,364,39877.5396527778,2009-03-05,12:57:06
39.970981,116.303863,0,364,39877.5396875,2009-03-05,12:57:09
39.970985,116.303864,0,365,39877.5397106481,2009-03-05,12:57:11
39.971037,116.303933,0,359,39877.5397685185,2009-03-05,12:57:16
39.971074,116.303984,0,359,39877.5398032407,2009-03-05,12:57:19
39.97112,116.304033,0,358,39877.539849537,2009-03-05,12:57:23
39.971164,116.304084,0,353,39877.5398726852,2009-03-05,12:57:25
39.971216,116.304128,0,349,39877.5398958333,2009-03-05,12:57:27
39.971259,116.304177,0,346,39877.5399305556,2009-03-05,12:57:30
39.971304,116.304181,0,347,39877.5399768518,2009-03-05,12:57:34
39.971323,116.304236,0,353,39877.5400231481,2009-03-05,12:57:38
39.971391,116.304236,0,357,39877.5400694444,2009-03-05,12:57:42
39.971419,116.304303,0,359,39877.5400925926,2009-03-05,12:57:44
39.971449,116.304399,0,364,39877.5401157407,2009-03-05,12:57:46
39.971524,116.304448,0,364,39877.5401388889,2009-03-05,12:57:48
39.971603,116.304518,0,362,39877.540150463,2009-03-05,12:57:49
39.971624,116.304576,0,361,39877.5401967593,2009-03-05,12:57:53
39.971634,116.304596,0,360,39877.5402546296,2009-03-05,12:57:58
39.971634,116.304596,0,360,39877.5402893518,2009-03-05,12:58:01
39.971641,116.304594,0,360,39877.5403125,2009-03-05,12:58:03
39.971657,116.304587,0,360,39877.5403703704,2009-03-05,12:58:08
39.974176,116.30034,0,100,39877.6144907407,2009-03-05,14:44:52
39.974156,116.300328,0,122,39877.6145023148,2009-03-05,14:44:53
39.974096,116.300335,0,116,39877.6145138889,2009-03-05,14:44:54
39.974113,116.300359,0,94,39877.614537037,2009-03-05,14:44:56
39.974141,116.300339,0,98,39877.6145949074,2009-03-05,14:45:01
39.974143,116.300332,0,110,39877.6146527778,2009-03-05,14:45:06
39.974143,116.300332,0,110,39877.6146875,2009-03-05,14:45:09
39.97414,116.300324,0,120,39877.6147106481,2009-03-05,14:45:11
39.974125,116.300318,0,126,39877.6147685185,2009-03-05,14:45:16
39.974108,116.300316,0,130,39877.6148263889,2009-03-05,14:45:21
39.974123,116.30031,0,135,39877.6148842593,2009-03-05,14:45:26
39.974119,116.300306,0,138,39877.6149421296,2009-03-05,14:45:31
39.974118,116.300307,0,139,39877.615,2009-03-05,14:45:36
39.97412,116.300306,0,140,39877.6150578704,2009-03-05,14:45:41
39.974121,116.300305,0,140,39877.6151157407,2009-03-05,14:45:46
39.974121,116.300305,0,140,39877.6151736111,2009-03-05,14:45:51
39.974121,116.300305,0,140,39877.6152314815,2009-03-05,14:45:56
39.974121,116.300305,0,140,39877.6152893519,2009-03-05,14:46:01
39.974121,116.300305,0,140,39877.6153472222,2009-03-05,14:46:06
39.974122,116.300306,0,140,39877.6154050926,2009-03-05,14:46:11
39.974123,116.300306,0,140,39877.615462963,2009-03-05,14:46:16
39.974123,116.300306,0,140,39877.6154976852,2009-03-05,14:46:19
39.974123,116.300306,0,140,39877.6155208333,2009-03-05,14:46:21
39.974157,116.3003,0,140,39877.6155787037,2009-03-05,14:46:26
39.974258,116.300295,0,141,39877.6156018519,2009-03-05,14:46:28
39.974331,116.300286,0,141,39877.6156134259,2009-03-05,14:46:29
39.974418,116.300276,0,140,39877.615625,2009-03-05,14:46:30
39.97452,116.300263,0,140,39877.6156365741,2009-03-05,14:46:31
39.974625,116.300253,0,138,39877.6156481481,2009-03-05,14:46:32
39.974734,116.300247,0,138,39877.6156597222,2009-03-05,14:46:33
39.974864,116.300233,0,139,39877.6156712963,2009-03-05,14:46:34
39.974981,116.300225,0,140,39877.6156828704,2009-03-05,14:46:35
39.975102,116.300227,0,139,39877.6156944444,2009-03-05,14:46:36
39.975227,116.300225,0,138,39877.6157060185,2009-03-05,14:46:37
39.97536,116.30022,0,138,39877.6157175926,2009-03-05,14:46:38
39.975497,116.300217,0,138,39877.6157291667,2009-03-05,14:46:39
39.975658,116.300201,0,139,39877.6157407407,2009-03-05,14:46:40
39.975797,116.30019,0,138,39877.6157523148,2009-03-05,14:46:41
39.975941,116.300169,0,138,39877.6157638889,2009-03-05,14:46:42
39.976076,116.300148,0,139,39877.615775463,2009-03-05,14:46:43
39.976225,116.300138,0,147,39877.615787037,2009-03-05,14:46:44
39.976377,116.300138,0,150,39877.6157986111,2009-03-05,14:46:45
39.976536,116.300141,0,152,39877.6158101852,2009-03-05,14:46:46
39.97668,116.300134,0,153,39877.6158217593,2009-03-05,14:46:47
39.976848,116.300105,0,155,39877.6158333333,2009-03-05,14:46:48
39.977042,116.300088,0,156,39877.6158449074,2009-03-05,14:46:49
39.97722,116.300076,0,157,39877.6158564815,2009-03-05,14:46:50
39.977397,116.300076,0,158,39877.6158680556,2009-03-05,14:46:51
39.97758,116.30006,0,160,39877.6158796296,2009-03-05,14:46:52
39.97776,116.300045,0,160,39877.6158912037,2009-03-05,14:46:53
39.977941,116.300031,0,161,39877.6159027778,2009-03-05,14:46:54
39.978115,116.300024,0,161,39877.6159143519,2009-03-05,14:46:55
39.978296,116.300012,0,161,39877.6159259259,2009-03-05,14:46:56
39.978475,116.299996,0,161,39877.6159375,2009-03-05,14:46:57
39.978649,116.299977,0,160,39877.6159490741,2009-03-05,14:46:58
39.97882,116.299958,0,160,39877.6159606481,2009-03-05,14:46:59
39.97899,116.299944,0,160,39877.6159722222,2009-03-05,14:47:00
39.979159,116.299932,0,160,39877.6159837963,2009-03-05,14:47:01
39.979328,116.299911,0,160,39877.6159953704,2009-03-05,14:47:02
39.979491,116.299899,0,160,39877.6160069444,2009-03-05,14:47:03
39.979651,116.299875,0,160,39877.6160185185,2009-03-05,14:47:04
39.979808,116.299856,0,160,39877.6160300926,2009-03-05,14:47:05
39.979962,116.299849,0,161,39877.6160416667,2009-03-05,14:47:06
39.980115,116.299845,0,161,39877.6160532407,2009-03-05,14:47:07
39.980269,116.299842,0,163,39877.6160648148,2009-03-05,14:47:08
39.980423,116.299841,0,163,39877.6160763889,2009-03-05,14:47:09
39.980582,116.299841,0,164,39877.616087963,2009-03-05,14:47:10
39.980727,116.299789,0,168,39877.616099537,2009-03-05,14:47:11
39.980873,116.299782,0,171,39877.6161111111,2009-03-05,14:47:12
39.981057,116.299776,0,173,39877.6161226852,2009-03-05,14:47:13
39.981226,116.299781,0,172,39877.6161342593,2009-03-05,14:47:14
39.981372,116.299774,0,176,39877.6161458333,2009-03-05,14:47:15
39.981543,116.299759,0,177,39877.6161574074,2009-03-05,14:47:16
39.981714,116.299748,0,178,39877.6161689815,2009-03-05,14:47:17
39.981869,116.299743,0,178,39877.6161805556,2009-03-05,14:47:18
39.982019,116.299734,0,180,39877.6161921296,2009-03-05,14:47:19
39.982185,116.299716,0,181,39877.6162037037,2009-03-05,14:47:20
39.982339,116.299698,0,184,39877.6162152778,2009-03-05,14:47:21
39.982497,116.299685,0,184,39877.6162268519,2009-03-05,14:47:22
39.98265,116.299675,0,185,39877.6162384259,2009-03-05,14:47:23
39.9828,116.29966,0,186,39877.61625,2009-03-05,14:47:24
39.982933,116.299651,0,191,39877.6162615741,2009-03-05,14:47:25
39.98308,116.299632,0,194,39877.6162731481,2009-03-05,14:47:26
39.98323,116.299613,0,195,39877.6162847222,2009-03-05,14:47:27
39.983355,116.299598,0,196,39877.6162962963,2009-03-05,14:47:28
39.983461,116.299595,0,198,39877.6163078704,2009-03-05,14:47:29
39.983553,116.299598,0,199,39877.6163194444,2009-03-05,14:47:30
39.983629,116.29962,0,197,39877.6163310185,2009-03-05,14:47:31
39.983692,116.299663,0,195,39877.6163425926,2009-03-05,14:47:32
39.983757,116.299727,0,194,39877.6163541667,2009-03-05,14:47:33
39.983783,116.299822,0,194,39877.6163657407,2009-03-05,14:47:34
39.983816,116.299926,0,194,39877.6163773148,2009-03-05,14:47:35
39.983856,116.300052,0,191,39877.6163888889,2009-03-05,14:47:36
39.98389,116.300187,0,191,39877.616400463,2009-03-05,14:47:37
39.983914,116.300315,0,195,39877.616412037,2009-03-05,14:47:38
39.98393,116.30046,0,196,39877.6164236111,2009-03-05,14:47:39
39.983942,116.300608,0,198,39877.6164351852,2009-03-05,14:47:40
39.983952,116.300767,0,199,39877.6164467593,2009-03-05,14:47:41
39.98395,116.300939,0,200,39877.6164583333,2009-03-05,14:47:42
39.983957,116.301108,0,200,39877.6164699074,2009-03-05,14:47:43
39.983966,116.301276,0,202,39877.6164814815,2009-03-05,14:47:44
39.983974,116.301456,0,204,39877.6164930556,2009-03-05,14:47:45
39.983984,116.301636,0,205,39877.6165046296,2009-03-05,14:47:46
39.983987,116.301824,0,207,39877.6165162037,2009-03-05,14:47:47
39.983971,116.302018,0,208,39877.6165277778,2009-03-05,14:47:48
39.983969,116.302197,0,210,39877.6165393519,2009-03-05,14:47:49
39.983966,116.302388,0,211,39877.6165509259,2009-03-05,14:47:50
39.983964,116.302582,0,213,39877.6165625,2009-03-05,14:47:51
39.983964,116.302784,0,213,39877.6165740741,2009-03-05,14:47:52
39.983946,116.303004,0,215,39877.6165856481,2009-03-05,14:47:53
39.983927,116.303222,0,215,39877.6165972222,2009-03-05,14:47:54
39.983917,116.303444,0,215,39877.6166087963,2009-03-05,14:47:55
39.983915,116.303669,0,215,39877.6166203704,2009-03-05,14:47:56
39.983914,116.303896,0,215,39877.6166319444,2009-03-05,14:47:57
39.983899,116.304134,0,215,39877.6166435185,2009-03-05,14:47:58
39.983882,116.304367,0,215,39877.6166550926,2009-03-05,14:47:59
39.983877,116.304585,0,215,39877.6166666667,2009-03-05,14:48:00
39.983868,116.304812,0,215,39877.6166782407,2009-03-05,14:48:01
39.983864,116.305029,0,214,39877.6166898148,2009-03-05,14:48:02
39.983864,116.30524,0,215,39877.6167013889,2009-03-05,14:48:03
39.98387,116.305453,0,215,39877.616712963,2009-03-05,14:48:04
39.98388,116.30568,0,215,39877.616724537,2009-03-05,14:48:05
39.9839,116.305912,0,215,39877.6167361111,2009-03-05,14:48:06
39.983919,116.306158,0,215,39877.6167476852,2009-03-05,14:48:07
39.983935,116.306396,0,215,39877.6167592593,2009-03-05,14:48:08
39.983942,116.30663,0,215,39877.6167708333,2009-03-05,14:48:09
39.98393,116.306873,0,213,39877.6167824074,2009-03-05,14:48:10
39.983937,116.307105,0,211,39877.6167939815,2009-03-05,14:48:11
39.983944,116.307334,0,210,39877.6168055556,2009-03-05,14:48:12
39.983944,116.307558,0,209,39877.6168171296,2009-03-05,14:48:13
39.983942,116.307785,0,206,39877.6168287037,2009-03-05,14:48:14
39.983948,116.308004,0,205,39877.6168402778,2009-03-05,14:48:15
39.983952,116.308225,0,204,39877.6168518519,2009-03-05,14:48:16
39.983961,116.308444,0,202,39877.6168634259,2009-03-05,14:48:17
39.983969,116.308663,0,201,39877.616875,2009-03-05,14:48:18
39.983975,116.308885,0,199,39877.6168865741,2009-03-05,14:48:19
39.98398,116.309101,0,198,39877.6168981481,2009-03-05,14:48:20
39.983979,116.309302,0,197,39877.6169097222,2009-03-05,14:48:21
39.983978,116.309478,0,196,39877.6169212963,2009-03-05,14:48:22
39.983981,116.309627,0,196,39877.6169328704,2009-03-05,14:48:23
39.983997,116.309732,0,196,39877.6169444444,2009-03-05,14:48:24
39.98402,116.309799,0,195,39877.6169560185,2009-03-05,14:48:25
39.984029,116.309879,0,194,39877.6169675926,2009-03-05,14:48:26
39.984052,116.309955,0,192,39877.6169791667,2009-03-05,14:48:27
39.984102,116.310002,0,191,39877.6169907407,2009-03-05,14:48:28
39.984153,116.310041,0,190,39877.6170023148,2009-03-05,14:48:29
39.984193,116.310073,0,188,39877.6170138889,2009-03-05,14:48:30
39.984251,116.31009,0,181,39877.617037037,2009-03-05,14:48:32
39.984248,116.310089,0,171,39877.6170949074,2009-03-05,14:48:37
39.98424,116.310083,0,170,39877.6171527778,2009-03-05,14:48:42
39.98424,116.310083,0,170,39877.6171875,2009-03-05,14:48:45
39.984238,116.310083,0,169,39877.6172106481,2009-03-05,14:48:47
39.984262,116.310099,0,168,39877.6172685185,2009-03-05,14:48:52
39.984332,116.31014,0,167,39877.6172916667,2009-03-05,14:48:54
39.984376,116.310159,0,166,39877.6173032407,2009-03-05,14:48:55
39.984425,116.310182,0,164,39877.6173148148,2009-03-05,14:48:56
39.984478,116.310205,0,163,39877.6173263889,2009-03-05,14:48:57
39.984544,116.310224,0,163,39877.617337963,2009-03-05,14:48:58
39.984604,116.310239,0,163,39877.617349537,2009-03-05,14:48:59
39.984678,116.310246,0,163,39877.6173611111,2009-03-05,14:49:00
39.98476,116.31025,0,162,39877.6173726852,2009-03-05,14:49:01
39.984843,116.310249,0,161,39877.6173842593,2009-03-05,14:49:02
39.984929,116.310252,0,162,39877.6173958333,2009-03-05,14:49:03
39.98502,116.310261,0,162,39877.6174074074,2009-03-05,14:49:04
39.985113,116.310261,0,162,39877.6174189815,2009-03-05,14:49:05
39.98522,116.310252,0,161,39877.6174305556,2009-03-05,14:49:06
39.985338,116.310246,0,160,39877.6174421296,2009-03-05,14:49:07
39.985449,116.310245,0,160,39877.6174537037,2009-03-05,14:49:08
39.98557,116.310239,0,160,39877.6174652778,2009-03-05,14:49:09
39.985694,116.31023,0,160,39877.6174768518,2009-03-05,14:49:10
39.985819,116.310219,0,160,39877.6174884259,2009-03-05,14:49:11
39.98595,116.310207,0,160,39877.6175,2009-03-05,14:49:12
39.986091,116.310195,0,160,39877.6175115741,2009-03-05,14:49:13
39.986234,116.31018,0,161,39877.6175231481,2009-03-05,14:49:14
39.986372,116.310159,0,165,39877.6175347222,2009-03-05,14:49:15
39.986526,116.310136,0,168,39877.6175462963,2009-03-05,14:49:16
39.986684,116.310115,0,170,39877.6175578704,2009-03-05,14:49:17
39.986844,116.310097,0,171,39877.6175694444,2009-03-05,14:49:18
39.987005,116.310079,0,172,39877.6175810185,2009-03-05,14:49:19
39.987167,116.31006,0,172,39877.6175925926,2009-03-05,14:49:20
39.987335,116.310045,0,172,39877.6176041667,2009-03-05,14:49:21
39.987511,116.310033,0,172,39877.6176157407,2009-03-05,14:49:22
39.987686,116.310016,0,173,39877.6176273148,2009-03-05,14:49:23
39.987865,116.309998,0,172,39877.6176388889,2009-03-05,14:49:24
39.988043,116.309986,0,172,39877.617650463,2009-03-05,14:49:25
39.988214,116.30997,0,173,39877.617662037,2009-03-05,14:49:26
39.988386,116.309953,0,174,39877.6176736111,2009-03-05,14:49:27
39.988564,116.309935,0,175,39877.6176851852,2009-03-05,14:49:28
39.988752,116.309916,0,174,39877.6176967593,2009-03-05,14:49:29
39.988922,116.309905,0,174,39877.6177083333,2009-03-05,14:49:30
39.989105,116.309894,0,173,39877.6177199074,2009-03-05,14:49:31
39.98928,116.309893,0,173,39877.6177314815,2009-03-05,14:49:32
39.989448,116.309888,0,173,39877.6177430556,2009-03-05,14:49:33
39.989616,116.309886,0,173,39877.6177546296,2009-03-05,14:49:34
39.989787,116.309887,0,173,39877.6177662037,2009-03-05,14:49:35
39.989945,116.309886,0,173,39877.6177777778,2009-03-05,14:49:36
39.990099,116.309882,0,173,39877.6177893518,2009-03-05,14:49:37
39.990248,116.309873,0,173,39877.6178009259,2009-03-05,14:49:38
39.990375,116.30986,0,173,39877.6178125,2009-03-05,14:49:39
39.990503,116.309838,0,176,39877.6178240741,2009-03-05,14:49:40
39.990623,116.309827,0,176,39877.6178356481,2009-03-05,14:49:41
39.990722,116.309819,0,177,39877.6178472222,2009-03-05,14:49:42
39.990804,116.309817,0,177,39877.6178587963,2009-03-05,14:49:43
39.990877,116.309819,0,178,39877.6178703704,2009-03-05,14:49:44
39.990941,116.309885,0,179,39877.6178935185,2009-03-05,14:49:46
39.990975,116.309953,0,176,39877.6179050926,2009-03-05,14:49:47
39.990991,116.310043,0,175,39877.6179166667,2009-03-05,14:49:48
39.991,116.310151,0,175,39877.6179282407,2009-03-05,14:49:49
39.991012,116.310268,0,175,39877.6179398148,2009-03-05,14:49:50
39.99102,116.310402,0,175,39877.6179513889,2009-03-05,14:49:51
39.991033,116.310544,0,176,39877.617962963,2009-03-05,14:49:52
39.991041,116.310691,0,177,39877.617974537,2009-03-05,14:49:53
39.991047,116.310847,0,177,39877.6179861111,2009-03-05,14:49:54
39.991056,116.311013,0,177,39877.6179976852,2009-03-05,14:49:55
39.991064,116.311186,0,179,39877.6180092593,2009-03-05,14:49:56
39.991073,116.311368,0,180,39877.6180208333,2009-03-05,14:49:57
39.99108,116.311557,0,182,39877.6180324074,2009-03-05,14:49:58
39.991092,116.311757,0,184,39877.6180439815,2009-03-05,14:49:59
39.991088,116.311966,0,184,39877.6180555556,2009-03-05,14:50:00
39.991079,116.312173,0,182,39877.6180671296,2009-03-05,14:50:01
39.991084,116.312376,0,183,39877.6180787037,2009-03-05,14:50:02
39.991095,116.312585,0,182,39877.6180902778,2009-03-05,14:50:03
39.991104,116.312795,0,182,39877.6181018518,2009-03-05,14:50:04
39.991112,116.313003,0,181,39877.6181134259,2009-03-05,14:50:05
39.991116,116.313205,0,181,39877.618125,2009-03-05,14:50:06
39.991116,116.313408,0,179,39877.6181365741,2009-03-05,14:50:07
39.991111,116.313609,0,179,39877.6181481481,2009-03-05,14:50:08
39.991107,116.313805,0,179,39877.6181597222,2009-03-05,14:50:09
39.991088,116.314004,0,178,39877.6181712963,2009-03-05,14:50:10
39.991079,116.314195,0,177,39877.6181828704,2009-03-05,14:50:11
39.991079,116.314377,0,177,39877.6181944444,2009-03-05,14:50:12
39.991083,116.314543,0,177,39877.6182060185,2009-03-05,14:50:13
39.991082,116.314698,0,178,39877.6182175926,2009-03-05,14:50:14
39.991083,116.314834,0,179,39877.6182291667,2009-03-05,14:50:15
39.991077,116.314959,0,179,39877.6182407407,2009-03-05,14:50:16
39.991076,116.315059,0,179,39877.6182523148,2009-03-05,14:50:17
39.991074,116.315149,0,179,39877.6182638889,2009-03-05,14:50:18
39.991075,116.315217,0,179,39877.618275463,2009-03-05,14:50:19
39.99111,116.315294,0,177,39877.6182986111,2009-03-05,14:50:21
39.991123,116.315391,0,177,39877.6183217593,2009-03-05,14:50:23
39.991127,116.31545,0,176,39877.6183333333,2009-03-05,14:50:24
39.99113,116.315513,0,176,39877.6183449074,2009-03-05,14:50:25
39.991137,116.315594,0,175,39877.6183564815,2009-03-05,14:50:26
39.991144,116.315676,0,175,39877.6183680556,2009-03-05,14:50:27
39.991148,116.315773,0,175,39877.6183796296,2009-03-05,14:50:28
39.991154,116.315866,0,176,39877.6183912037,2009-03-05,14:50:29
39.991158,116.315968,0,176,39877.6184027778,2009-03-05,14:50:30
39.99118,116.316088,0,176,39877.6184143518,2009-03-05,14:50:31
39.9912,116.316218,0,177,39877.6184259259,2009-03-05,14:50:32
39.991216,116.316364,0,177,39877.6184375,2009-03-05,14:50:33
39.991225,116.316516,0,178,39877.6184490741,2009-03-05,14:50:34
39.991225,116.316672,0,178,39877.6184606481,2009-03-05,14:50:35
39.991232,116.316833,0,179,39877.6184722222,2009-03-05,14:50:36
39.991259,116.316998,0,181,39877.6184837963,2009-03-05,14:50:37
39.99127,116.317185,0,182,39877.6184953704,2009-03-05,14:50:38
39.991273,116.317376,0,181,39877.6185069444,2009-03-05,14:50:39
39.991251,116.317582,0,177,39877.6185185185,2009-03-05,14:50:40
39.991262,116.317786,0,177,39877.6185300926,2009-03-05,14:50:41
39.991244,116.317999,0,174,39877.6185416667,2009-03-05,14:50:42
39.991243,116.318214,0,173,39877.6185532407,2009-03-05,14:50:43
39.991252,116.318429,0,173,39877.6185648148,2009-03-05,14:50:44
39.991262,116.318648,0,173,39877.6185763889,2009-03-05,14:50:45
39.991268,116.318877,0,173,39877.618587963,2009-03-05,14:50:46
39.991274,116.319108,0,173,39877.618599537,2009-03-05,14:50:47
39.991282,116.319338,0,173,39877.6186111111,2009-03-05,14:50:48
39.991289,116.319583,0,173,39877.6186226852,2009-03-05,14:50:49
39.991298,116.319821,0,174,39877.6186342593,2009-03-05,14:50:50
39.9913,116.320059,0,173,39877.6186458333,2009-03-05,14:50:51
39.991302,116.320298,0,173,39877.6186574074,2009-03-05,14:50:52
39.991307,116.320534,0,172,39877.6186689815,2009-03-05,14:50:53
39.991299,116.320791,0,171,39877.6186805556,2009-03-05,14:50:54
39.991265,116.321068,0,170,39877.6186921296,2009-03-05,14:50:55
39.991267,116.321325,0,169,39877.6187037037,2009-03-05,14:50:56
39.99127,116.321571,0,168,39877.6187152778,2009-03-05,14:50:57
39.991274,116.321815,0,167,39877.6187268518,2009-03-05,14:50:58
39.991278,116.322046,0,167,39877.6187384259,2009-03-05,14:50:59
39.991283,116.322275,0,166,39877.61875,2009-03-05,14:51:00
39.991287,116.322507,0,166,39877.6187615741,2009-03-05,14:51:01
39.991292,116.322732,0,166,39877.6187731481,2009-03-05,14:51:02
39.991298,116.322951,0,165,39877.6187847222,2009-03-05,14:51:03
39.991316,116.323156,0,166,39877.6187962963,2009-03-05,14:51:04
39.991323,116.323365,0,166,39877.6188078704,2009-03-05,14:51:05
39.991328,116.323571,0,166,39877.6188194444,2009-03-05,14:51:06
39.991338,116.323758,0,166,39877.6188310185,2009-03-05,14:51:07
39.991371,116.323925,0,167,39877.6188425926,2009-03-05,14:51:08
39.991303,116.32413,0,166,39877.6188541667,2009-03-05,14:51:09
39.991307,116.324305,0,165,39877.6188657407,2009-03-05,14:51:10
39.991325,116.324475,0,165,39877.6188773148,2009-03-05,14:51:11
39.991334,116.324651,0,165,39877.6188888889,2009-03-05,14:51:12
39.991344,116.324817,0,165,39877.618900463,2009-03-05,14:51:13
39.99135,116.324975,0,165,39877.618912037,2009-03-05,14:51:14
39.99131,116.325154,0,162,39877.6189236111,2009-03-05,14:51:15
39.991304,116.325314,0,161,39877.6189351852,2009-03-05,14:51:16
39.991302,116.325458,0,160,39877.6189467593,2009-03-05,14:51:17
39.991304,116.325601,0,160,39877.6189583333,2009-03-05,14:51:18
39.991308,116.32574,0,160,39877.6189699074,2009-03-05,14:51:19
39.991301,116.32586,0,159,39877.6189814815,2009-03-05,14:51:20
39.991298,116.325962,0,158,39877.6189930556,2009-03-05,14:51:21
39.991294,116.326062,0,158,39877.6190046296,2009-03-05,14:51:22
39.991291,116.32615,0,157,39877.6190162037,2009-03-05,14:51:23
39.991295,116.326214,0,158,39877.6190277778,2009-03-05,14:51:24
39.991322,116.326266,0,163,39877.6190509259,2009-03-05,14:51:26
39.991305,116.326277,0,167,39877.6191087963,2009-03-05,14:51:31
39.991304,116.326288,0,168,39877.6191666667,2009-03-05,14:51:36
39.99132,116.326355,0,169,39877.619224537,2009-03-05,14:51:41
39.991319,116.326438,0,169,39877.6192476852,2009-03-05,14:51:43
39.991316,116.326499,0,169,39877.6192592593,2009-03-05,14:51:44
39.991316,116.326567,0,169,39877.6192708333,2009-03-05,14:51:45
39.991308,116.326635,0,169,39877.6192824074,2009-03-05,14:51:46
39.991322,116.326727,0,169,39877.6192939815,2009-03-05,14:51:47
39.991343,116.326828,0,168,39877.6193055556,2009-03-05,14:51:48
39.991364,116.32694,0,166,39877.6193171296,2009-03-05,14:51:49
39.991382,116.327075,0,166,39877.6193287037,2009-03-05,14:51:50
39.991399,116.327213,0,166,39877.6193402778,2009-03-05,14:51:51
39.991418,116.327351,0,166,39877.6193518518,2009-03-05,14:51:52
39.991442,116.327494,0,167,39877.6193634259,2009-03-05,14:51:53
39.991486,116.32762,0,167,39877.619375,2009-03-05,14:51:54
39.991512,116.327762,0,167,39877.6193865741,2009-03-05,14:51:55
39.991531,116.32791,0,167,39877.6193981481,2009-03-05,14:51:56
39.991534,116.32806,0,168,39877.6194097222,2009-03-05,14:51:57
39.991543,116.328206,0,169,39877.6194212963,2009-03-05,14:51:58
39.99155,116.32835,0,170,39877.6194328704,2009-03-05,14:51:59
39.991557,116.328495,0,170,39877.6194444444,2009-03-05,14:52:00
39.991561,116.328642,0,170,39877.6194560185,2009-03-05,14:52:01
39.991567,116.328788,0,172,39877.6194675926,2009-03-05,14:52:02
39.991569,116.328939,0,173,39877.6194791667,2009-03-05,14:52:03
39.991578,116.32908,0,175,39877.6194907407,2009-03-05,14:52:04
39.991581,116.329212,0,176,39877.6195023148,2009-03-05,14:52:05
39.991585,116.329338,0,177,39877.6195138889,2009-03-05,14:52:06
39.991616,116.329443,0,181,39877.619525463,2009-03-05,14:52:07
39.991627,116.329552,0,185,39877.619537037,2009-03-05,14:52:08
39.991632,116.329653,0,186,39877.6195486111,2009-03-05,14:52:09
39.991632,116.329738,0,186,39877.6195601852,2009-03-05,14:52:10
39.991636,116.329812,0,188,39877.6195717593,2009-03-05,14:52:11
39.991636,116.329872,0,188,39877.6195833333,2009-03-05,14:52:12
39.991643,116.329964,0,192,39877.6196064815,2009-03-05,14:52:14
39.991671,116.330031,0,198,39877.6196296296,2009-03-05,14:52:16
39.991672,116.330063,0,202,39877.6196875,2009-03-05,14:52:21
39.991672,116.330063,0,202,39877.6197222222,2009-03-05,14:52:24
39.991672,116.330065,0,204,39877.6197453704,2009-03-05,14:52:26
39.991672,116.330077,0,204,39877.6198032407,2009-03-05,14:52:31
39.991677,116.330149,0,205,39877.6198263889,2009-03-05,14:52:33
39.991688,116.330236,0,208,39877.619849537,2009-03-05,14:52:35
39.991648,116.330305,0,203,39877.6198611111,2009-03-05,14:52:36
39.991595,116.330381,0,194,39877.6198726852,2009-03-05,14:52:37
39.991574,116.330453,0,188,39877.6198842593,2009-03-05,14:52:38
39.991559,116.330524,0,185,39877.6198958333,2009-03-05,14:52:39
39.991538,116.330626,0,180,39877.6199189815,2009-03-05,14:52:41
39.991519,116.330704,0,179,39877.6199421296,2009-03-05,14:52:43
39.991477,116.330732,0,176,39877.6199537037,2009-03-05,14:52:44
39.991431,116.330759,0,172,39877.6199652778,2009-03-05,14:52:45
39.991362,116.330771,0,166,39877.6199884259,2009-03-05,14:52:47
39.991312,116.330783,0,162,39877.62,2009-03-05,14:52:48
39.991257,116.330792,0,162,39877.6200115741,2009-03-05,14:52:49
39.991196,116.330805,0,162,39877.6200231481,2009-03-05,14:52:50
39.991129,116.330816,0,161,39877.6200347222,2009-03-05,14:52:51
39.991057,116.330834,0,160,39877.6200462963,2009-03-05,14:52:52
39.990986,116.330848,0,160,39877.6200578704,2009-03-05,14:52:53
39.990914,116.330869,0,159,39877.6200694444,2009-03-05,14:52:54
39.990847,116.330887,0,158,39877.6200810185,2009-03-05,14:52:55
39.990787,116.330899,0,158,39877.6200925926,2009-03-05,14:52:56
39.990739,116.330909,0,158,39877.6201041667,2009-03-05,14:52:57
39.990692,116.33092,0,158,39877.6201157407,2009-03-05,14:52:58
39.990644,116.330936,0,159,39877.6201388889,2009-03-05,14:53:00
39.99062,116.33092,0,162,39877.6201967593,2009-03-05,14:53:05
39.99062,116.33092,0,162,39877.6202314815,2009-03-05,14:53:08
39.990615,116.330921,0,162,39877.6202546296,2009-03-05,14:53:10
39.990605,116.330924,0,163,39877.6203125,2009-03-05,14:53:15
39.990597,116.330925,0,163,39877.6203703704,2009-03-05,14:53:20
39.990594,116.330926,0,164,39877.6204282407,2009-03-05,14:53:25
39.990593,116.330925,0,164,39877.6204861111,2009-03-05,14:53:30
39.990596,116.330923,0,164,39877.6205439815,2009-03-05,14:53:35
39.990596,116.330923,0,164,39877.6205787037,2009-03-05,14:53:38
39.990603,116.330921,0,164,39877.6206018519,2009-03-05,14:53:40
39.990607,116.330911,0,164,39877.6206597222,2009-03-05,14:53:45
39.99056,116.330905,0,166,39877.6207175926,2009-03-05,14:53:50
39.990516,116.330932,0,168,39877.6207638889,2009-03-05,14:53:54
39.990469,116.330948,0,173,39877.6208101852,2009-03-05,14:53:58
39.990433,116.3309,0,182,39877.6208680556,2009-03-05,14:54:03
39.99039,116.330893,0,183,39877.6209259259,2009-03-05,14:54:08
39.990378,116.330895,0,185,39877.6209837963,2009-03-05,14:54:13
39.990367,116.330898,0,185,39877.6210416667,2009-03-05,14:54:18
39.990356,116.330902,0,186,39877.621099537,2009-03-05,14:54:23
39.99035,116.330904,0,186,39877.6211574074,2009-03-05,14:54:28
39.99035,116.330904,0,186,39877.6211921296,2009-03-05,14:54:31
39.990349,116.330905,0,186,39877.6212152778,2009-03-05,14:54:33
39.990298,116.330457,0,-129,39877.7492824074,2009-03-05,17:58:58
39.991336,116.33081,0,140,39877.7493518519,2009-03-05,17:59:04
39.991375,116.330837,0,85,39877.7493634259,2009-03-05,17:59:05
39.991366,116.330792,0,100,39877.7493865741,2009-03-05,17:59:07
39.991365,116.330825,0,108,39877.7494444444,2009-03-05,17:59:12
39.991374,116.330841,0,113,39877.7495023148,2009-03-05,17:59:17
39.991366,116.330828,0,105,39877.7495601852,2009-03-05,17:59:22
39.991406,116.330787,0,114,39877.7496180556,2009-03-05,17:59:27
39.991472,116.330737,0,116,39877.7496412037,2009-03-05,17:59:29
39.991522,116.330648,0,117,39877.7496643519,2009-03-05,17:59:31
39.991545,116.330589,0,118,39877.7496759259,2009-03-05,17:59:32
39.991549,116.330526,0,121,39877.7496875,2009-03-05,17:59:33
39.991553,116.330441,0,123,39877.7496990741,2009-03-05,17:59:34
39.991551,116.330348,0,125,39877.7497106481,2009-03-05,17:59:35
39.99155,116.33024,0,128,39877.7497222222,2009-03-05,17:59:36
39.991552,116.330128,0,130,39877.7497337963,2009-03-05,17:59:37
39.991555,116.330013,0,131,39877.7497453704,2009-03-05,17:59:38
39.991557,116.329895,0,134,39877.7497569444,2009-03-05,17:59:39
39.991553,116.32977,0,136,39877.7497685185,2009-03-05,17:59:40
39.991555,116.329633,0,138,39877.7497800926,2009-03-05,17:59:41
39.991547,116.32949,0,141,39877.7497916667,2009-03-05,17:59:42
39.991536,116.329339,0,145,39877.7498032407,2009-03-05,17:59:43
39.991526,116.329201,0,147,39877.7498148148,2009-03-05,17:59:44
39.991521,116.32906,0,147,39877.7498263889,2009-03-05,17:59:45
39.991514,116.328918,0,148,39877.749837963,2009-03-05,17:59:46
39.991508,116.328773,0,149,39877.749849537,2009-03-05,17:59:47
39.991505,116.328629,0,151,39877.7498611111,2009-03-05,17:59:48
39.991504,116.328487,0,153,39877.7498726852,2009-03-05,17:59:49
39.991507,116.328345,0,157,39877.7498842593,2009-03-05,17:59:50
39.991508,116.32821,0,158,39877.7498958333,2009-03-05,17:59:51
39.991502,116.328075,0,158,39877.7499074074,2009-03-05,17:59:52
39.991503,116.327948,0,158,39877.7499189815,2009-03-05,17:59:53
39.991502,116.327826,0,159,39877.7499305556,2009-03-05,17:59:54
39.991501,116.32771,0,160,39877.7499421296,2009-03-05,17:59:55
39.991501,116.327607,0,162,39877.7499537037,2009-03-05,17:59:56
39.991495,116.327505,0,164,39877.7499652778,2009-03-05,17:59:57
39.991489,116.327416,0,166,39877.7499768519,2009-03-05,17:59:58
39.991487,116.327335,0,168,39877.7499884259,2009-03-05,17:59:59
39.991489,116.327268,0,170,39877.75,2009-03-05,18:00:00
39.991488,116.327171,0,173,39877.7500231481,2009-03-05,18:00:02
39.99148,116.327114,0,172,39877.7500810185,2009-03-05,18:00:07
39.99148,116.327112,0,175,39877.7501388889,2009-03-05,18:00:12
39.99148,116.327112,0,175,39877.7501736111,2009-03-05,18:00:15
39.99148,116.327106,0,176,39877.7501967593,2009-03-05,18:00:17
39.991479,116.327026,0,175,39877.7502199074,2009-03-05,18:00:19
39.991478,116.326911,0,174,39877.7502430556,2009-03-05,18:00:21
39.991477,116.326833,0,173,39877.7502546296,2009-03-05,18:00:22
39.99147,116.326737,0,174,39877.7502662037,2009-03-05,18:00:23
39.991466,116.32665,0,174,39877.7502777778,2009-03-05,18:00:24
39.991461,116.326552,0,173,39877.7502893518,2009-03-05,18:00:25
39.991457,116.326439,0,173,39877.7503009259,2009-03-05,18:00:26
39.99145,116.326325,0,173,39877.7503125,2009-03-05,18:00:27
39.991444,116.326202,0,172,39877.7503240741,2009-03-05,18:00:28
39.99144,116.326076,0,172,39877.7503356481,2009-03-05,18:00:29
39.991434,116.32594,0,171,39877.7503472222,2009-03-05,18:00:30
39.991422,116.325797,0,168,39877.7503587963,2009-03-05,18:00:31
39.991415,116.325649,0,170,39877.7503703704,2009-03-05,18:00:32
39.99141,116.325497,0,173,39877.7503819444,2009-03-05,18:00:33
39.991402,116.325335,0,173,39877.7503935185,2009-03-05,18:00:34
39.991389,116.325168,0,168,39877.7504050926,2009-03-05,18:00:35
39.991375,116.324998,0,163,39877.7504166667,2009-03-05,18:00:36
39.991382,116.324845,0,171,39877.7504282407,2009-03-05,18:00:37
39.991389,116.324673,0,177,39877.7504398148,2009-03-05,18:00:38
39.991372,116.32451,0,176,39877.7504513889,2009-03-05,18:00:39
39.991364,116.324328,0,174,39877.750462963,2009-03-05,18:00:40
39.991356,116.324157,0,173,39877.750474537,2009-03-05,18:00:41
39.991351,116.323975,0,172,39877.7504861111,2009-03-05,18:00:42
39.991347,116.323796,0,170,39877.7504976852,2009-03-05,18:00:43
39.991342,116.323619,0,168,39877.7505092593,2009-03-05,18:00:44
39.991338,116.32344,0,166,39877.7505208333,2009-03-05,18:00:45
39.99133,116.323262,0,164,39877.7505324074,2009-03-05,18:00:46
39.991324,116.323084,0,163,39877.7505439815,2009-03-05,18:00:47
39.99132,116.322903,0,162,39877.7505555556,2009-03-05,18:00:48
39.991315,116.322722,0,160,39877.7505671296,2009-03-05,18:00:49
39.991312,116.322538,0,159,39877.7505787037,2009-03-05,18:00:50
39.991309,116.322359,0,158,39877.7505902778,2009-03-05,18:00:51
39.991309,116.322177,0,158,39877.7506018518,2009-03-05,18:00:52
39.991304,116.321993,0,157,39877.7506134259,2009-03-05,18:00:53
39.991299,116.321811,0,155,39877.750625,2009-03-05,18:00:54
[truncated: 29,478 more chars]
