# Supplementary material for: Research on differential privacy protection method based on user tendency
Source: PLoS One. 2023 Oct 26;18(10):e0288823. doi: 10.1371/journal.pone.0288823 (PMC10602288; doi:10.1371/journal.pone.0288823)
Supplement: S2 Data — (ZIP) [file pone.0288823.s002.zip › Data 5-2/022/Trajectory/20090307012251.plt]

Geolife trajectory
WGS 84
Altitude is in Feet
Reserved 3
0,2,255,My Track,0,0,2,8421376
0
39.970569,116.303696,0,492,39879.0575347222,2009-03-07,01:22:51
39.970361,116.303627,0,492,39879.0575578704,2009-03-07,01:22:53
39.970265,116.303517,0,492,39879.0575694444,2009-03-07,01:22:54
39.97012,116.303386,0,492,39879.0575810185,2009-03-07,01:22:55
39.970093,116.303324,0,492,39879.0575925926,2009-03-07,01:22:56
39.970031,116.30326,0,492,39879.0576041667,2009-03-07,01:22:57
39.970024,116.3032,0,492,39879.057650463,2009-03-07,01:23:01
39.970054,116.303147,0,490,39879.0577083333,2009-03-07,01:23:06
39.970114,116.303122,0,488,39879.0577430556,2009-03-07,01:23:09
39.970163,116.30314,0,488,39879.0577546296,2009-03-07,01:23:10
39.970214,116.303149,0,487,39879.0578009259,2009-03-07,01:23:14
39.970257,116.303198,0,487,39879.0578125,2009-03-07,01:23:15
39.970349,116.303221,0,487,39879.0578587963,2009-03-07,01:23:19
39.9704,116.303249,0,489,39879.0578935185,2009-03-07,01:23:22
39.970444,116.303279,0,489,39879.0579282407,2009-03-07,01:23:25
39.970509,116.303269,0,489,39879.0579398148,2009-03-07,01:23:26
39.970557,116.303241,0,490,39879.0579513889,2009-03-07,01:23:27
39.970516,116.303124,0,491,39879.0579861111,2009-03-07,01:23:30
39.970402,116.302982,0,492,39879.0579976852,2009-03-07,01:23:31
39.969589,116.302156,0,609,39879.0580324074,2009-03-07,01:23:34
39.968745,116.301661,0,747,39879.0582060185,2009-03-07,01:23:49
39.968808,116.301678,0,745,39879.0582175926,2009-03-07,01:23:50
39.96886,116.301679,0,746,39879.0582407407,2009-03-07,01:23:52
39.968933,116.301696,0,745,39879.0582638889,2009-03-07,01:23:54
39.968983,116.301702,0,744,39879.058275463,2009-03-07,01:23:55
39.969079,116.301713,0,743,39879.0582986111,2009-03-07,01:23:57
39.969212,116.301721,0,740,39879.0583101852,2009-03-07,01:23:58
39.969283,116.301733,0,739,39879.0583217593,2009-03-07,01:23:59
39.969412,116.301744,0,737,39879.0583333333,2009-03-07,01:24:00
39.969498,116.301729,0,736,39879.0583449074,2009-03-07,01:24:01
39.969582,116.301728,0,734,39879.0583680556,2009-03-07,01:24:03
39.969645,116.301736,0,733,39879.0583912037,2009-03-07,01:24:05
39.96962,116.301787,0,733,39879.0584143519,2009-03-07,01:24:07
39.969909,116.301725,0,730,39879.0584375,2009-03-07,01:24:09
39.970004,116.301715,0,729,39879.0584490741,2009-03-07,01:24:10
39.970061,116.301737,0,728,39879.0584722222,2009-03-07,01:24:12
39.970023,116.301776,0,728,39879.0584837963,2009-03-07,01:24:13
39.969988,116.301845,0,730,39879.0585069444,2009-03-07,01:24:15
39.969951,116.301905,0,730,39879.0585300926,2009-03-07,01:24:17
39.969923,116.301994,0,731,39879.0585648148,2009-03-07,01:24:20
39.969974,116.301967,0,727,39879.058599537,2009-03-07,01:24:23
39.970001,116.301867,0,722,39879.0586111111,2009-03-07,01:24:24
39.969927,116.301857,0,720,39879.0586574074,2009-03-07,01:24:28
39.969939,116.30186,0,721,39879.0587152778,2009-03-07,01:24:33
39.969968,116.301925,0,724,39879.05875,2009-03-07,01:24:36
39.97031,116.302192,0,731,39879.0587731482,2009-03-07,01:24:38
39.970343,116.302234,0,734,39879.0588078704,2009-03-07,01:24:41
39.970294,116.302335,0,738,39879.0588541667,2009-03-07,01:24:45
39.970299,116.302395,0,739,39879.0588657407,2009-03-07,01:24:46
39.970261,116.302491,0,742,39879.0588888889,2009-03-07,01:24:48
39.96987,116.302644,0,746,39879.058912037,2009-03-07,01:24:50
39.969908,116.302563,0,749,39879.0589351852,2009-03-07,01:24:52
39.969946,116.302635,0,752,39879.0589583333,2009-03-07,01:24:54
39.969954,116.302697,0,753,39879.0589699074,2009-03-07,01:24:55
39.969792,116.302975,0,755,39879.0589814815,2009-03-07,01:24:56
39.969908,116.303113,0,753,39879.0589930556,2009-03-07,01:24:57
39.96993,116.303131,0,754,39879.0590509259,2009-03-07,01:25:02
39.96995,116.303077,0,754,39879.0590740741,2009-03-07,01:25:04
39.969901,116.303039,0,756,39879.0591319444,2009-03-07,01:25:09
39.969901,116.303039,0,756,39879.0591666667,2009-03-07,01:25:12
39.969895,116.303035,0,755,39879.0591898148,2009-03-07,01:25:14
39.969888,116.303024,0,755,39879.0592476852,2009-03-07,01:25:19
39.969884,116.303,0,755,39879.0593055556,2009-03-07,01:25:24
39.969845,116.302986,0,757,39879.0593634259,2009-03-07,01:25:29
39.969843,116.302881,0,758,39879.0593865741,2009-03-07,01:25:31
39.969785,116.302868,0,764,39879.0594212963,2009-03-07,01:25:34
39.969753,116.302813,0,767,39879.0594791667,2009-03-07,01:25:39
39.969757,116.302741,0,766,39879.059525463,2009-03-07,01:25:43
39.969732,116.302679,0,769,39879.0595717593,2009-03-07,01:25:47
39.969728,116.302613,0,772,39879.0595949074,2009-03-07,01:25:49
39.969756,116.302564,0,773,39879.0596412037,2009-03-07,01:25:53
39.969741,116.302534,0,777,39879.0596990741,2009-03-07,01:25:58
39.969788,116.302516,0,778,39879.0597453704,2009-03-07,01:26:02
39.969425,116.300411,0,-51,39879.0598148148,2009-03-07,01:26:08
39.969423,116.300356,0,-73,39879.0598263889,2009-03-07,01:26:09
39.969436,116.300308,0,-97,39879.059849537,2009-03-07,01:26:11
39.969438,116.300273,0,-112,39879.0598611111,2009-03-07,01:26:12
39.969461,116.300309,0,-92,39879.0598958333,2009-03-07,01:26:15
39.969492,116.300346,0,-69,39879.0599305556,2009-03-07,01:26:18
39.969515,116.300358,0,-55,39879.0599537037,2009-03-07,01:26:20
39.969531,116.300378,0,-40,39879.0599768519,2009-03-07,01:26:22
39.969543,116.300396,0,-23,39879.0600115741,2009-03-07,01:26:25
39.96957,116.300382,0,-5,39879.0600578704,2009-03-07,01:26:29
39.969586,116.300327,0,3,39879.0600810185,2009-03-07,01:26:31
39.969601,116.300252,0,14,39879.0601157407,2009-03-07,01:26:34
39.969619,116.300169,0,24,39879.060150463,2009-03-07,01:26:37
39.969641,116.300122,0,33,39879.0601851852,2009-03-07,01:26:40
39.969666,116.300029,0,38,39879.0602199074,2009-03-07,01:26:43
39.96968,116.2998,0,38,39879.0602314815,2009-03-07,01:26:44
39.969749,116.299628,0,43,39879.0602430556,2009-03-07,01:26:45
39.969796,116.299517,0,47,39879.0602546296,2009-03-07,01:26:46
39.969776,116.299402,0,51,39879.0602662037,2009-03-07,01:26:47
39.96976,116.29931,0,59,39879.0603009259,2009-03-07,01:26:50
39.969854,116.299264,0,72,39879.0603356481,2009-03-07,01:26:53
39.969867,116.299309,0,84,39879.0603819444,2009-03-07,01:26:57
39.969851,116.299249,0,92,39879.0604282407,2009-03-07,01:27:01
39.969959,116.299351,0,98,39879.0604861111,2009-03-07,01:27:06
39.970008,116.299377,0,99,39879.0604976852,2009-03-07,01:27:07
39.970067,116.299374,0,102,39879.0605208333,2009-03-07,01:27:09
39.970078,116.299393,0,106,39879.0605787037,2009-03-07,01:27:14
39.970058,116.299384,0,111,39879.0606365741,2009-03-07,01:27:19
39.970031,116.299374,0,115,39879.0606944444,2009-03-07,01:27:24
39.970022,116.299385,0,118,39879.0607523148,2009-03-07,01:27:29
39.970051,116.2994,0,121,39879.0608101852,2009-03-07,01:27:34
39.970102,116.299425,0,123,39879.0608564815,2009-03-07,01:27:38
39.970157,116.299455,0,125,39879.0608912037,2009-03-07,01:27:41
39.970212,116.299461,0,126,39879.0609143519,2009-03-07,01:27:43
39.970263,116.299462,0,127,39879.0609375,2009-03-07,01:27:45
39.970311,116.299468,0,125,39879.0609606481,2009-03-07,01:27:47
39.970377,116.299504,0,126,39879.0609722222,2009-03-07,01:27:48
39.970477,116.299542,0,126,39879.0609837963,2009-03-07,01:27:49
39.97058,116.299601,0,125,39879.0609953704,2009-03-07,01:27:50
39.970652,116.29957,0,125,39879.0610069444,2009-03-07,01:27:51
39.970782,116.299661,0,123,39879.0610416667,2009-03-07,01:27:54
39.970832,116.299721,0,122,39879.0610532407,2009-03-07,01:27:55
39.970869,116.299616,0,119,39879.0610763889,2009-03-07,01:27:57
39.97083,116.299565,0,118,39879.061087963,2009-03-07,01:27:58
39.970786,116.299654,0,117,39879.061099537,2009-03-07,01:27:59
39.970748,116.299475,0,117,39879.0611111111,2009-03-07,01:28:00
39.970617,116.299563,0,116,39879.0611226852,2009-03-07,01:28:01
39.970698,116.299519,0,115,39879.0611342593,2009-03-07,01:28:02
39.972999,116.299471,0,122,39879.061712963,2009-03-07,01:28:52
39.973036,116.299407,0,123,39879.061724537,2009-03-07,01:28:53
39.973125,116.299425,0,124,39879.0617361111,2009-03-07,01:28:54
39.973205,116.299395,0,126,39879.0617592593,2009-03-07,01:28:56
39.973251,116.299309,0,127,39879.0617708333,2009-03-07,01:28:57
39.973329,116.299271,0,128,39879.0617824074,2009-03-07,01:28:58
39.973346,116.299251,0,129,39879.0618402778,2009-03-07,01:29:03
39.973384,116.299241,0,131,39879.0618981481,2009-03-07,01:29:08
39.973428,116.299208,0,133,39879.0619444444,2009-03-07,01:29:12
39.973587,116.299317,0,133,39879.0619675926,2009-03-07,01:29:14
39.973629,116.299294,0,134,39879.0619907407,2009-03-07,01:29:16
39.973719,116.299423,0,136,39879.0620486111,2009-03-07,01:29:21
39.973904,116.29998,0,135,39879.0620601852,2009-03-07,01:29:22
39.973977,116.300094,0,134,39879.0620717593,2009-03-07,01:29:23
39.974145,116.300146,0,133,39879.0620949074,2009-03-07,01:29:25
39.974154,116.300207,0,132,39879.0621064815,2009-03-07,01:29:26
39.974176,116.300271,0,130,39879.0621296296,2009-03-07,01:29:28
39.97419,116.300341,0,131,39879.0621527778,2009-03-07,01:29:30
39.974169,116.300438,0,131,39879.0621759259,2009-03-07,01:29:32
39.97417,116.3005,0,131,39879.0621875,2009-03-07,01:29:33
39.974169,116.300558,0,129,39879.0621990741,2009-03-07,01:29:34
39.974173,116.300623,0,129,39879.0622106481,2009-03-07,01:29:35
39.974171,116.300692,0,129,39879.0622222222,2009-03-07,01:29:36
39.97416,116.300785,0,129,39879.0622337963,2009-03-07,01:29:37
39.974131,116.300894,0,129,39879.0622453704,2009-03-07,01:29:38
39.974119,116.300991,0,128,39879.0622569444,2009-03-07,01:29:39
39.97411,116.301078,0,128,39879.0622685185,2009-03-07,01:29:40
39.974103,116.301159,0,128,39879.0622800926,2009-03-07,01:29:41
39.974109,116.301232,0,128,39879.0622916667,2009-03-07,01:29:42
39.974145,116.301324,0,128,39879.0623032407,2009-03-07,01:29:43
39.974178,116.301414,0,128,39879.0623148148,2009-03-07,01:29:44
39.974214,116.301503,0,128,39879.0623263889,2009-03-07,01:29:45
39.974227,116.301567,0,126,39879.062337963,2009-03-07,01:29:46
39.974301,116.301698,0,125,39879.062349537,2009-03-07,01:29:47
39.974342,116.301762,0,125,39879.0623611111,2009-03-07,01:29:48
39.974364,116.301824,0,125,39879.0623726852,2009-03-07,01:29:49
39.9744,116.301907,0,125,39879.0623958333,2009-03-07,01:29:51
39.974377,116.301956,0,124,39879.0624537037,2009-03-07,01:29:56
39.97434,116.301963,0,123,39879.0625115741,2009-03-07,01:30:01
39.974372,116.301935,0,124,39879.0625694444,2009-03-07,01:30:06
39.974388,116.301955,0,123,39879.0626273148,2009-03-07,01:30:11
39.974388,116.301955,0,123,39879.062662037,2009-03-07,01:30:14
39.97438,116.301952,0,127,39879.0626851852,2009-03-07,01:30:16
39.974404,116.302028,0,129,39879.0627430556,2009-03-07,01:30:21
39.974416,116.302087,0,129,39879.0627662037,2009-03-07,01:30:23
39.974407,116.302182,0,128,39879.0627893518,2009-03-07,01:30:25
39.974424,116.302263,0,128,39879.0628125,2009-03-07,01:30:27
39.974431,116.30232,0,134,39879.0628240741,2009-03-07,01:30:28
39.974422,116.302429,0,148,39879.0628356481,2009-03-07,01:30:29
39.974437,116.302488,0,148,39879.0628587963,2009-03-07,01:30:31
39.97439,116.302541,0,146,39879.0628935185,2009-03-07,01:30:34
39.974366,116.302556,0,140,39879.0629513889,2009-03-07,01:30:39
39.974386,116.302642,0,142,39879.062974537,2009-03-07,01:30:41
39.974384,116.302751,0,141,39879.0629976852,2009-03-07,01:30:43
39.974357,116.302808,0,136,39879.0630092593,2009-03-07,01:30:44
39.974365,116.30288,0,135,39879.0630208333,2009-03-07,01:30:45
39.974377,116.302958,0,133,39879.0630324074,2009-03-07,01:30:46
39.974372,116.303029,0,133,39879.0630439815,2009-03-07,01:30:47
39.974379,116.30311,0,132,39879.0630555556,2009-03-07,01:30:48
39.974389,116.303206,0,132,39879.0630671296,2009-03-07,01:30:49
39.974389,116.303295,0,132,39879.0630787037,2009-03-07,01:30:50
39.974396,116.303391,0,131,39879.0630902778,2009-03-07,01:30:51
39.974414,116.303503,0,131,39879.0631018518,2009-03-07,01:30:52
39.974421,116.3036,0,129,39879.0631134259,2009-03-07,01:30:53
39.974447,116.303709,0,131,39879.063125,2009-03-07,01:30:54
39.974449,116.303816,0,129,39879.0631365741,2009-03-07,01:30:55
39.974449,116.303922,0,130,39879.0631481481,2009-03-07,01:30:56
39.97444,116.304012,0,131,39879.0631597222,2009-03-07,01:30:57
39.974431,116.30411,0,131,39879.0631712963,2009-03-07,01:30:58
39.974423,116.3042,0,130,39879.0631828704,2009-03-07,01:30:59
39.974418,116.304288,0,129,39879.0631944444,2009-03-07,01:31:00
39.974409,116.304369,0,127,39879.0632060185,2009-03-07,01:31:01
39.974408,116.304455,0,126,39879.0632175926,2009-03-07,01:31:02
39.974407,116.304538,0,126,39879.0632291667,2009-03-07,01:31:03
39.974407,116.304613,0,125,39879.0632407407,2009-03-07,01:31:04
39.974416,116.304691,0,125,39879.0632523148,2009-03-07,01:31:05
39.974416,116.304754,0,124,39879.0632638889,2009-03-07,01:31:06
39.974427,116.304868,0,123,39879.063287037,2009-03-07,01:31:08
39.974448,116.304929,0,126,39879.0633101852,2009-03-07,01:31:10
39.974479,116.30497,0,131,39879.0633449074,2009-03-07,01:31:13
39.974488,116.304961,0,133,39879.0634027778,2009-03-07,01:31:18
39.974488,116.304959,0,133,39879.0634606481,2009-03-07,01:31:23
39.974488,116.304959,0,133,39879.0634953704,2009-03-07,01:31:26
39.974488,116.304961,0,133,39879.0635185185,2009-03-07,01:31:28
39.974455,116.30503,0,129,39879.0635648148,2009-03-07,01:31:32
39.974446,116.305137,0,130,39879.063587963,2009-03-07,01:31:34
39.974453,116.305199,0,129,39879.063599537,2009-03-07,01:31:35
39.974455,116.305313,0,126,39879.0636226852,2009-03-07,01:31:37
39.974469,116.305377,0,123,39879.0636342593,2009-03-07,01:31:38
39.974449,116.305447,0,124,39879.0636458333,2009-03-07,01:31:39
39.974443,116.305525,0,123,39879.0636574074,2009-03-07,01:31:40
39.974442,116.305598,0,122,39879.0636689815,2009-03-07,01:31:41
39.974443,116.305688,0,121,39879.0636805556,2009-03-07,01:31:42
39.974452,116.305784,0,120,39879.0636921296,2009-03-07,01:31:43
39.974464,116.305875,0,120,39879.0637037037,2009-03-07,01:31:44
39.974482,116.305974,0,121,39879.0637152778,2009-03-07,01:31:45
39.974497,116.306082,0,121,39879.0637268518,2009-03-07,01:31:46
39.974505,116.306185,0,122,39879.0637384259,2009-03-07,01:31:47
39.974502,116.306297,0,121,39879.06375,2009-03-07,01:31:48
39.974505,116.306402,0,119,39879.0637615741,2009-03-07,01:31:49
39.974509,116.30651,0,116,39879.0637731481,2009-03-07,01:31:50
39.974517,116.306626,0,114,39879.0637847222,2009-03-07,01:31:51
39.974523,116.306737,0,113,39879.0637962963,2009-03-07,01:31:52
39.974537,116.306854,0,113,39879.0638078704,2009-03-07,01:31:53
39.974554,116.30698,0,112,39879.0638194444,2009-03-07,01:31:54
39.974553,116.307087,0,111,39879.0638310185,2009-03-07,01:31:55
39.97455,116.307191,0,110,39879.0638425926,2009-03-07,01:31:56
39.974551,116.307295,0,110,39879.0638541667,2009-03-07,01:31:57
39.974542,116.307393,0,108,39879.0638657407,2009-03-07,01:31:58
39.97455,116.307499,0,108,39879.0638773148,2009-03-07,01:31:59
39.974605,116.307589,0,113,39879.0638888889,2009-03-07,01:32:00
39.974605,116.307672,0,112,39879.063900463,2009-03-07,01:32:01
39.974611,116.307751,0,111,39879.063912037,2009-03-07,01:32:02
39.974605,116.307828,0,110,39879.0639236111,2009-03-07,01:32:03
39.974615,116.307902,0,108,39879.0639351852,2009-03-07,01:32:04
39.974619,116.307975,0,108,39879.0639467593,2009-03-07,01:32:05
39.974618,116.308052,0,108,39879.0639583333,2009-03-07,01:32:06
39.974619,116.308129,0,108,39879.0639699074,2009-03-07,01:32:07
39.974601,116.308218,0,107,39879.0639814815,2009-03-07,01:32:08
39.974586,116.308299,0,106,39879.0639930556,2009-03-07,01:32:09
39.97457,116.308388,0,104,39879.0640046296,2009-03-07,01:32:10
39.974554,116.308492,0,102,39879.0640162037,2009-03-07,01:32:11
39.97454,116.308602,0,103,39879.0640277778,2009-03-07,01:32:12
39.974531,116.30872,0,105,39879.0640393518,2009-03-07,01:32:13
39.974564,116.30886,0,108,39879.0640509259,2009-03-07,01:32:14
39.974564,116.30899,0,106,39879.0640625,2009-03-07,01:32:15
39.974578,116.309127,0,104,39879.0640740741,2009-03-07,01:32:16
39.97457,116.30925,0,103,39879.0640856481,2009-03-07,01:32:17
39.974566,116.309374,0,102,39879.0640972222,2009-03-07,01:32:18
39.974575,116.309506,0,102,39879.0641087963,2009-03-07,01:32:19
39.974578,116.309626,0,101,39879.0641203704,2009-03-07,01:32:20
39.974586,116.309753,0,100,39879.0641319444,2009-03-07,01:32:21
39.97459,116.309874,0,99,39879.0641435185,2009-03-07,01:32:22
39.974603,116.310003,0,99,39879.0641550926,2009-03-07,01:32:23
39.974627,116.310115,0,104,39879.0641666667,2009-03-07,01:32:24
39.974626,116.310221,0,104,39879.0641782407,2009-03-07,01:32:25
39.974649,116.310336,0,103,39879.0641898148,2009-03-07,01:32:26
39.974631,116.310445,0,107,39879.0642013889,2009-03-07,01:32:27
39.974632,116.310543,0,105,39879.064212963,2009-03-07,01:32:28
39.974632,116.310628,0,106,39879.064224537,2009-03-07,01:32:29
39.97463,116.310707,0,105,39879.0642361111,2009-03-07,01:32:30
39.974618,116.31077,0,105,39879.0642476852,2009-03-07,01:32:31
39.974603,116.310859,0,101,39879.0642708333,2009-03-07,01:32:33
39.97457,116.310903,0,94,39879.0643055556,2009-03-07,01:32:36
39.974581,116.310894,0,88,39879.0643634259,2009-03-07,01:32:41
39.97458,116.310894,0,87,39879.0644212963,2009-03-07,01:32:46
39.97458,116.310898,0,87,39879.0644791667,2009-03-07,01:32:51
39.974583,116.310895,0,87,39879.064537037,2009-03-07,01:32:56
39.974583,116.310895,0,87,39879.0645717593,2009-03-07,01:32:59
39.974585,116.310889,0,87,39879.0645949074,2009-03-07,01:33:01
39.974586,116.310898,0,87,39879.0646527778,2009-03-07,01:33:06
39.974585,116.310899,0,87,39879.0647106481,2009-03-07,01:33:11
39.974585,116.310898,0,88,39879.0647685185,2009-03-07,01:33:16
39.974584,116.310895,0,87,39879.0648263889,2009-03-07,01:33:21
39.974583,116.310895,0,87,39879.0648842593,2009-03-07,01:33:26
39.974582,116.310887,0,87,39879.0649421296,2009-03-07,01:33:31
39.974582,116.310887,0,87,39879.0649768518,2009-03-07,01:33:34
39.974581,116.31088,0,87,39879.065,2009-03-07,01:33:36
39.974559,116.310962,0,87,39879.0650578704,2009-03-07,01:33:41
39.974541,116.311019,0,87,39879.0650810185,2009-03-07,01:33:43
39.974493,116.311065,0,91,39879.0651041667,2009-03-07,01:33:45
39.974431,116.311125,0,94,39879.0651273148,2009-03-07,01:33:47
39.974386,116.311211,0,96,39879.065150463,2009-03-07,01:33:49
39.974393,116.311337,0,100,39879.0651736111,2009-03-07,01:33:51
39.974423,116.311418,0,102,39879.0651851852,2009-03-07,01:33:52
39.974432,116.311485,0,105,39879.0651967593,2009-03-07,01:33:53
39.974447,116.311558,0,109,39879.0652083333,2009-03-07,01:33:54
39.974449,116.311635,0,107,39879.0652199074,2009-03-07,01:33:55
39.97446,116.311716,0,109,39879.0652314815,2009-03-07,01:33:56
39.974459,116.311795,0,112,39879.0652430556,2009-03-07,01:33:57
39.97446,116.311876,0,109,39879.0652546296,2009-03-07,01:33:58
39.974463,116.311956,0,107,39879.0652662037,2009-03-07,01:33:59
39.974467,116.312033,0,108,39879.0652777778,2009-03-07,01:34:00
39.974485,116.312118,0,108,39879.0652893518,2009-03-07,01:34:01
39.974494,116.312198,0,109,39879.0653009259,2009-03-07,01:34:02
39.974508,116.312288,0,111,39879.0653125,2009-03-07,01:34:03
39.97451,116.312369,0,112,39879.0653240741,2009-03-07,01:34:04
39.974514,116.31245,0,113,39879.0653356481,2009-03-07,01:34:05
39.974524,116.312534,0,115,39879.0653472222,2009-03-07,01:34:06
39.974527,116.312621,0,116,39879.0653587963,2009-03-07,01:34:07
39.974529,116.312705,0,116,39879.0653703704,2009-03-07,01:34:08
39.974527,116.312776,0,118,39879.0653819444,2009-03-07,01:34:09
39.974496,116.312853,0,115,39879.0653935185,2009-03-07,01:34:10
39.974474,116.312917,0,115,39879.0654050926,2009-03-07,01:34:11
39.974441,116.312974,0,115,39879.0654166667,2009-03-07,01:34:12
39.974485,116.313046,0,113,39879.0654282407,2009-03-07,01:34:13
39.974517,116.313119,0,112,39879.0654398148,2009-03-07,01:34:14
39.974524,116.313177,0,112,39879.065462963,2009-03-07,01:34:16
39.974518,116.3132,0,113,39879.0655208333,2009-03-07,01:34:21
39.974519,116.313203,0,114,39879.0655787037,2009-03-07,01:34:26
39.974519,116.313203,0,114,39879.0656134259,2009-03-07,01:34:29
39.974521,116.313201,0,114,39879.0656365741,2009-03-07,01:34:31
39.974497,116.313278,0,115,39879.0656828704,2009-03-07,01:34:35
39.974467,116.313374,0,114,39879.0657060185,2009-03-07,01:34:37
39.974503,116.313456,0,114,39879.0657175926,2009-03-07,01:34:38
39.974505,116.313518,0,114,39879.0657291667,2009-03-07,01:34:39
39.974502,116.313592,0,114,39879.0657407407,2009-03-07,01:34:40
39.974498,116.313669,0,114,39879.0657523148,2009-03-07,01:34:41
39.974496,116.313756,0,113,39879.0657638889,2009-03-07,01:34:42
39.974484,116.313837,0,114,39879.065775463,2009-03-07,01:34:43
39.974481,116.313958,0,110,39879.065787037,2009-03-07,01:34:44
39.974478,116.314065,0,110,39879.0657986111,2009-03-07,01:34:45
39.97449,116.314193,0,108,39879.0658101852,2009-03-07,01:34:46
39.974492,116.314306,0,108,39879.0658217593,2009-03-07,01:34:47
39.974491,116.314412,0,108,39879.0658333333,2009-03-07,01:34:48
39.974479,116.314535,0,107,39879.0658449074,2009-03-07,01:34:49
39.974474,116.314664,0,108,39879.0658564815,2009-03-07,01:34:50
39.974475,116.314814,0,112,39879.0658680556,2009-03-07,01:34:51
39.974488,116.314966,0,112,39879.0658796296,2009-03-07,01:34:52
39.974492,116.3151,0,112,39879.0658912037,2009-03-07,01:34:53
39.974489,116.315236,0,113,39879.0659027778,2009-03-07,01:34:54
39.974517,116.315388,0,115,39879.0659143519,2009-03-07,01:34:55
39.974518,116.315542,0,115,39879.0659259259,2009-03-07,01:34:56
39.974514,116.31569,0,114,39879.0659375,2009-03-07,01:34:57
39.974512,116.315841,0,114,39879.0659490741,2009-03-07,01:34:58
39.97451,116.315987,0,115,39879.0659606481,2009-03-07,01:34:59
39.974482,116.31613,0,116,39879.0659722222,2009-03-07,01:35:00
39.974473,116.316276,0,118,39879.0659837963,2009-03-07,01:35:01
39.974475,116.316436,0,119,39879.0659953704,2009-03-07,01:35:02
39.974508,116.316611,0,121,39879.0660069444,2009-03-07,01:35:03
39.974545,116.316799,0,118,39879.0660185185,2009-03-07,01:35:04
39.974543,116.316956,0,121,39879.0660300926,2009-03-07,01:35:05
39.974554,116.317092,0,121,39879.0660416667,2009-03-07,01:35:06
39.974616,116.317268,0,125,39879.0660532407,2009-03-07,01:35:07
39.974643,116.317421,0,126,39879.0660648148,2009-03-07,01:35:08
39.974668,116.317564,0,127,39879.0660763889,2009-03-07,01:35:09
39.974685,116.317698,0,128,39879.066087963,2009-03-07,01:35:10
39.974705,116.317826,0,129,39879.066099537,2009-03-07,01:35:11
39.974728,116.317948,0,129,39879.0661111111,2009-03-07,01:35:12
39.974735,116.318053,0,129,39879.0661226852,2009-03-07,01:35:13
39.974734,116.318143,0,131,39879.0661342593,2009-03-07,01:35:14
39.974745,116.318234,0,133,39879.0661458333,2009-03-07,01:35:15
39.974762,116.318318,0,130,39879.0661574074,2009-03-07,01:35:16
39.974773,116.3184,0,128,39879.0661689815,2009-03-07,01:35:17
39.974783,116.318478,0,128,39879.0661805556,2009-03-07,01:35:18
39.974787,116.318547,0,124,39879.0661921296,2009-03-07,01:35:19
39.974791,116.318659,0,121,39879.0662152778,2009-03-07,01:35:21
39.974776,116.318696,0,109,39879.0662268519,2009-03-07,01:35:22
39.974779,116.318756,0,101,39879.0662615741,2009-03-07,01:35:25
39.974767,116.318732,0,101,39879.0663194444,2009-03-07,01:35:30
39.974768,116.318739,0,101,39879.0663773148,2009-03-07,01:35:35
39.97477,116.318747,0,102,39879.0664351852,2009-03-07,01:35:40
39.97477,116.318747,0,102,39879.0664699074,2009-03-07,01:35:43
39.974771,116.318753,0,102,39879.0664930556,2009-03-07,01:35:45
39.974772,116.318767,0,103,39879.0665509259,2009-03-07,01:35:50
39.974772,116.318767,0,103,39879.0665856482,2009-03-07,01:35:53
39.974773,116.318775,0,104,39879.0666087963,2009-03-07,01:35:55
39.974778,116.318785,0,104,39879.0666666667,2009-03-07,01:36:00
39.974781,116.318789,0,104,39879.066724537,2009-03-07,01:36:05
39.974783,116.318789,0,104,39879.0667824074,2009-03-07,01:36:10
39.974784,116.318791,0,105,39879.0668402778,2009-03-07,01:36:15
39.974784,116.318798,0,105,39879.0668981481,2009-03-07,01:36:20
39.974785,116.318801,0,106,39879.0669560185,2009-03-07,01:36:25
39.974785,116.318801,0,106,39879.0669907407,2009-03-07,01:36:28
39.974785,116.318804,0,106,39879.0670138889,2009-03-07,01:36:30
39.974775,116.318834,0,106,39879.0670717593,2009-03-07,01:36:35
39.974782,116.318906,0,112,39879.0670949074,2009-03-07,01:36:37
39.974805,116.318995,0,119,39879.0671180556,2009-03-07,01:36:39
39.974796,116.319095,0,121,39879.0671412037,2009-03-07,01:36:41
39.974801,116.319153,0,120,39879.0671527778,2009-03-07,01:36:42
39.974818,116.31922,0,120,39879.0671643519,2009-03-07,01:36:43
39.974829,116.319285,0,119,39879.0671759259,2009-03-07,01:36:44
39.974844,116.319352,0,119,39879.0671875,2009-03-07,01:36:45
39.974855,116.319436,0,118,39879.0671990741,2009-03-07,01:36:46
39.974857,116.319506,0,119,39879.0672106481,2009-03-07,01:36:47
39.974863,116.319577,0,119,39879.0672222222,2009-03-07,01:36:48
39.974868,116.319658,0,120,39879.0672337963,2009-03-07,01:36:49
39.974875,116.319734,0,118,39879.0672453704,2009-03-07,01:36:50
39.974882,116.319817,0,117,39879.0672569444,2009-03-07,01:36:51
39.974893,116.319911,0,115,39879.0672685185,2009-03-07,01:36:52
39.974899,116.320004,0,116,39879.0672800926,2009-03-07,01:36:53
39.974902,116.32009,0,117,39879.0672916667,2009-03-07,01:36:54
39.974903,116.320174,0,117,39879.0673032407,2009-03-07,01:36:55
39.974903,116.320272,0,119,39879.0673148148,2009-03-07,01:36:56
39.974906,116.320356,0,121,39879.0673263889,2009-03-07,01:36:57
39.974918,116.320438,0,125,39879.067337963,2009-03-07,01:36:58
39.974932,116.320509,0,125,39879.067349537,2009-03-07,01:36:59
39.974933,116.320576,0,125,39879.0673611111,2009-03-07,01:37:00
39.974937,116.320638,0,123,39879.0673726852,2009-03-07,01:37:01
39.974955,116.320735,0,122,39879.0673958333,2009-03-07,01:37:03
39.974981,116.320785,0,125,39879.0674421296,2009-03-07,01:37:07
39.974991,116.320791,0,126,39879.0675,2009-03-07,01:37:12
39.975011,116.320852,0,124,39879.0675231481,2009-03-07,01:37:14
39.975025,116.32097,0,125,39879.0675462963,2009-03-07,01:37:16
39.975035,116.321035,0,124,39879.0675578704,2009-03-07,01:37:17
39.975039,116.321094,0,126,39879.0675694444,2009-03-07,01:37:18
39.975002,116.321207,0,132,39879.0675925926,2009-03-07,01:37:20
39.974988,116.321293,0,132,39879.0676041667,2009-03-07,01:37:21
39.974989,116.321379,0,134,39879.0676157407,2009-03-07,01:37:22
39.974981,116.321467,0,135,39879.0676273148,2009-03-07,01:37:23
39.974967,116.32156,0,134,39879.0676388889,2009-03-07,01:37:24
39.974969,116.321649,0,136,39879.067650463,2009-03-07,01:37:25
39.974974,116.321745,0,135,39879.067662037,2009-03-07,01:37:26
39.974972,116.321851,0,137,39879.0676736111,2009-03-07,01:37:27
39.974977,116.321965,0,138,39879.0676851852,2009-03-07,01:37:28
39.974976,116.322076,0,138,39879.0676967593,2009-03-07,01:37:29
39.974973,116.322191,0,140,39879.0677083333,2009-03-07,01:37:30
39.974972,116.322307,0,140,39879.0677199074,2009-03-07,01:37:31
39.974972,116.322425,0,141,39879.0677314815,2009-03-07,01:37:32
39.974972,116.322539,0,141,39879.0677430556,2009-03-07,01:37:33
39.974974,116.322651,0,141,39879.0677546296,2009-03-07,01:37:34
39.974971,116.322768,0,143,39879.0677662037,2009-03-07,01:37:35
39.974969,116.322884,0,145,39879.0677777778,2009-03-07,01:37:36
39.974965,116.323011,0,149,39879.0677893519,2009-03-07,01:37:37
39.97496,116.323133,0,152,39879.0678009259,2009-03-07,01:37:38
39.974952,116.323253,0,151,39879.0678125,2009-03-07,01:37:39
39.97497,116.323378,0,152,39879.0678240741,2009-03-07,01:37:40
39.974982,116.323505,0,152,39879.0678356481,2009-03-07,01:37:41
39.97499,116.323633,0,154,39879.0678472222,2009-03-07,01:37:42
39.974989,116.323768,0,155,39879.0678587963,2009-03-07,01:37:43
39.97499,116.323909,0,157,39879.0678703704,2009-03-07,01:37:44
39.974986,116.324042,0,157,39879.0678819444,2009-03-07,01:37:45
39.975001,116.324189,0,158,39879.0678935185,2009-03-07,01:37:46
39.975001,116.324325,0,160,39879.0679050926,2009-03-07,01:37:47
39.975001,116.324458,0,162,39879.0679166667,2009-03-07,01:37:48
39.974992,116.324589,0,161,39879.0679282407,2009-03-07,01:37:49
39.975033,116.324759,0,157,39879.0679398148,2009-03-07,01:37:50
39.975033,116.324895,0,158,39879.0679513889,2009-03-07,01:37:51
39.975034,116.325037,0,161,39879.067962963,2009-03-07,01:37:52
39.975037,116.325161,0,164,39879.067974537,2009-03-07,01:37:53
39.975058,116.325283,0,169,39879.0679861111,2009-03-07,01:37:54
39.975079,116.325419,0,169,39879.0679976852,2009-03-07,01:37:55
39.975078,116.325542,0,171,39879.0680092593,2009-03-07,01:37:56
39.975072,116.325672,0,174,39879.0680208333,2009-03-07,01:37:57
39.975078,116.325798,0,176,39879.0680324074,2009-03-07,01:37:58
39.975075,116.325921,0,175,39879.0680439815,2009-03-07,01:37:59
39.975071,116.326033,0,171,39879.0680555556,2009-03-07,01:38:00
39.975073,116.326151,0,168,39879.0680671296,2009-03-07,01:38:01
39.975063,116.326263,0,172,39879.0680787037,2009-03-07,01:38:02
39.975066,116.326385,0,167,39879.0680902778,2009-03-07,01:38:03
39.975075,116.326493,0,165,39879.0681018519,2009-03-07,01:38:04
39.975082,116.326592,0,163,39879.0681134259,2009-03-07,01:38:05
39.975088,116.326689,0,162,39879.068125,2009-03-07,01:38:06
39.975092,116.326785,0,160,39879.0681365741,2009-03-07,01:38:07
39.975108,116.326881,0,158,39879.0681481481,2009-03-07,01:38:08
39.975128,116.326986,0,155,39879.0681597222,2009-03-07,01:38:09
39.975142,116.327095,0,153,39879.0681712963,2009-03-07,01:38:10
39.975156,116.327193,0,151,39879.0681828704,2009-03-07,01:38:11
39.975167,116.327288,0,148,39879.0681944444,2009-03-07,01:38:12
39.975172,116.327389,0,149,39879.0682060185,2009-03-07,01:38:13
39.975176,116.327472,0,149,39879.0682175926,2009-03-07,01:38:14
39.975181,116.327558,0,149,39879.0682291667,2009-03-07,01:38:15
39.97519,116.327639,0,149,39879.0682407407,2009-03-07,01:38:16
39.975193,116.327721,0,147,39879.0682523148,2009-03-07,01:38:17
39.975193,116.327803,0,143,39879.0682638889,2009-03-07,01:38:18
39.975199,116.327875,0,141,39879.068275463,2009-03-07,01:38:19
39.975211,116.327951,0,141,39879.068287037,2009-03-07,01:38:20
39.975232,116.328032,0,137,39879.0682986111,2009-03-07,01:38:21
39.975241,116.328105,0,134,39879.0683101852,2009-03-07,01:38:22
39.975244,116.328187,0,131,39879.0683217593,2009-03-07,01:38:23
39.975251,116.328259,0,128,39879.0683333333,2009-03-07,01:38:24
39.975233,116.328328,0,127,39879.0683449074,2009-03-07,01:38:25
39.975226,116.328403,0,127,39879.0683564815,2009-03-07,01:38:26
39.975228,116.328488,0,126,39879.0683680556,2009-03-07,01:38:27
39.975239,116.32858,0,125,39879.0683796296,2009-03-07,01:38:28
39.975197,116.328668,0,122,39879.0683912037,2009-03-07,01:38:29
39.975205,116.328757,0,121,39879.0684027778,2009-03-07,01:38:30
39.975206,116.328851,0,119,39879.0684143519,2009-03-07,01:38:31
39.975185,116.328948,0,115,39879.0684259259,2009-03-07,01:38:32
39.97517,116.329039,0,113,39879.0684375,2009-03-07,01:38:33
39.97515,116.329129,0,111,39879.0684490741,2009-03-07,01:38:34
39.975166,116.329222,0,108,39879.0684606481,2009-03-07,01:38:35
39.975152,116.329306,0,105,39879.0684722222,2009-03-07,01:38:36
39.975131,116.329365,0,108,39879.0684837963,2009-03-07,01:38:37
39.975151,116.329436,0,105,39879.0684953704,2009-03-07,01:38:38
39.975148,116.329497,0,102,39879.0685069444,2009-03-07,01:38:39
39.975143,116.32958,0,98,39879.0685300926,2009-03-07,01:38:41
39.97513,116.329586,0,102,39879.068587963,2009-03-07,01:38:46
39.975121,116.329588,0,101,39879.0686458333,2009-03-07,01:38:51
39.975113,116.329621,0,101,39879.0687037037,2009-03-07,01:38:56
39.975071,116.329678,0,104,39879.06875,2009-03-07,01:39:00
39.975022,116.329711,0,107,39879.0687731481,2009-03-07,01:39:02
39.974976,116.329732,0,106,39879.0688078704,2009-03-07,01:39:05
39.974934,116.329769,0,111,39879.0688425926,2009-03-07,01:39:08
39.974885,116.329799,0,114,39879.0688657407,2009-03-07,01:39:10
39.974813,116.329833,0,115,39879.068900463,2009-03-07,01:39:13
39.974771,116.329861,0,117,39879.0689351852,2009-03-07,01:39:16
39.974737,116.329908,0,117,39879.0689930556,2009-03-07,01:39:21
39.974749,116.329984,0,117,39879.0690509259,2009-03-07,01:39:26
39.974775,116.330053,0,127,39879.0690856481,2009-03-07,01:39:29
39.974779,116.330117,0,134,39879.0691319444,2009-03-07,01:39:33
39.974803,116.330176,0,138,39879.0691666667,2009-03-07,01:39:36
39.974807,116.330239,0,139,39879.0692013889,2009-03-07,01:39:39
39.974809,116.330308,0,140,39879.0692476852,2009-03-07,01:39:43
39.974768,116.330361,0,143,39879.0692824074,2009-03-07,01:39:46
39.974728,116.330411,0,146,39879.0693287037,2009-03-07,01:39:50
39.974738,116.330486,0,151,39879.069375,2009-03-07,01:39:54
39.974779,116.330531,0,148,39879.0694212963,2009-03-07,01:39:58
39.974807,116.330586,0,151,39879.0694791667,2009-03-07,01:40:03
39.974839,116.330631,0,150,39879.069525463,2009-03-07,01:40:07
39.974804,116.330682,0,151,39879.0695717593,2009-03-07,01:40:11
39.974814,116.330743,0,155,39879.0696180556,2009-03-07,01:40:15
39.974809,116.330815,0,153,39879.0696527778,2009-03-07,01:40:18
39.97484,116.330878,0,154,39879.0696875,2009-03-07,01:40:21
39.97481,116.330935,0,153,39879.0697453704,2009-03-07,01:40:26
39.97479,116.330993,0,154,39879.0697916667,2009-03-07,01:40:30
39.974753,116.331043,0,155,39879.069837963,2009-03-07,01:40:34
39.974742,116.331103,0,150,39879.0698726852,2009-03-07,01:40:37
39.974731,116.331172,0,149,39879.0699074074,2009-03-07,01:40:40
39.97476,116.331246,0,151,39879.0699537037,2009-03-07,01:40:44
39.974785,116.331302,0,151,39879.0699884259,2009-03-07,01:40:47
39.974783,116.331344,0,158,39879.0700462963,2009-03-07,01:40:52
39.974857,116.331385,0,160,39879.0700810185,2009-03-07,01:40:55
39.974938,116.331416,0,164,39879.0701041667,2009-03-07,01:40:57
39.974923,116.331485,0,163,39879.070150463,2009-03-07,01:41:01
39.974925,116.331556,0,162,39879.0701851852,2009-03-07,01:41:04
39.974913,116.331616,0,160,39879.0702314815,2009-03-07,01:41:08
39.974909,116.331658,0,158,39879.0702893519,2009-03-07,01:41:13
39.974908,116.331686,0,158,39879.0703472222,2009-03-07,01:41:18
39.974874,116.331703,0,158,39879.0704050926,2009-03-07,01:41:23
39.974876,116.331746,0,161,39879.070462963,2009-03-07,01:41:28
39.974903,116.331765,0,165,39879.0705208333,2009-03-07,01:41:33
39.974893,116.331784,0,168,39879.0705787037,2009-03-07,01:41:38
39.974851,116.33176,0,169,39879.0706018518,2009-03-07,01:41:40
39.974807,116.331762,0,173,39879.0706597222,2009-03-07,01:41:45
39.974744,116.331736,0,177,39879.0706828704,2009-03-07,01:41:47
39.974696,116.331729,0,179,39879.0707060185,2009-03-07,01:41:49
39.974681,116.331791,0,182,39879.0707523148,2009-03-07,01:41:53
39.97463,116.331817,0,183,39879.0707986111,2009-03-07,01:41:57
39.974582,116.331821,0,184,39879.0708217593,2009-03-07,01:41:59
39.97455,116.331839,0,183,39879.0708796296,2009-03-07,01:42:04
39.974503,116.331846,0,186,39879.0708912037,2009-03-07,01:42:05
39.974458,116.331869,0,188,39879.0709259259,2009-03-07,01:42:08
39.974408,116.331892,0,189,39879.0709606481,2009-03-07,01:42:11
39.974433,116.33194,0,189,39879.0710185185,2009-03-07,01:42:16
39.974385,116.33196,0,187,39879.0710532407,2009-03-07,01:42:19
39.974292,116.331968,0,182,39879.0710763889,2009-03-07,01:42:21
39.974242,116.331975,0,182,39879.0711111111,2009-03-07,01:42:24
39.974188,116.331967,0,181,39879.0711574074,2009-03-07,01:42:28
39.974188,116.331967,0,181,39879.0711921296,2009-03-07,01:42:31
39.974184,116.331969,0,181,39879.0712152778,2009-03-07,01:42:33
39.974208,116.331986,0,182,39879.0712731481,2009-03-07,01:42:38
39.974201,116.331997,0,188,39879.0713310185,2009-03-07,01:42:43
39.974149,116.332027,0,193,39879.0713773148,2009-03-07,01:42:47
39.974119,116.332016,0,194,39879.0714351852,2009-03-07,01:42:52
39.974047,116.332028,0,197,39879.0714699074,2009-03-07,01:42:55
39.974026,116.332029,0,199,39879.0715277778,2009-03-07,01:43:00
39.974026,116.332029,0,199,39879.0715625,2009-03-07,01:43:03
39.974025,116.332022,0,199,39879.0715856481,2009-03-07,01:43:05
39.974016,116.332009,0,199,39879.0716435185,2009-03-07,01:43:10
39.973974,116.331976,0,200,39879.0717013889,2009-03-07,01:43:15
39.973974,116.331976,0,200,39879.0717361111,2009-03-07,01:43:18
39.973972,116.331976,0,200,39879.0717592593,2009-03-07,01:43:20
39.973921,116.331969,0,201,39879.0717939815,2009-03-07,01:43:23
39.973845,116.331962,0,202,39879.0718171296,2009-03-07,01:43:25
39.97377,116.331952,0,203,39879.0718287037,2009-03-07,01:43:26
39.97371,116.331944,0,204,39879.0718402778,2009-03-07,01:43:27
39.973656,116.331939,0,205,39879.0718518518,2009-03-07,01:43:28
39.973603,116.331934,0,207,39879.071875,2009-03-07,01:43:30
39.973556,116.331937,0,209,39879.0718981481,2009-03-07,01:43:32
39.973495,116.331937,0,210,39879.0719328704,2009-03-07,01:43:35
39.973464,116.331926,0,211,39879.0719907407,2009-03-07,01:43:40
39.973464,116.331926,0,211,39879.072025463,2009-03-07,01:43:43
39.973463,116.33192,0,211,39879.0720486111,2009-03-07,01:43:45
39.973463,116.331909,0,211,39879.0721064815,2009-03-07,01:43:50
39.973463,116.331892,0,211,39879.0721643518,2009-03-07,01:43:55
39.974532,116.333556,0,289,39879.1209606482,2009-03-07,02:54:11
39.974371,116.33354,0,270,39879.1210300926,2009-03-07,02:54:17
39.974316,116.33359,0,272,39879.1210763889,2009-03-07,02:54:21
39.974276,116.333621,0,272,39879.1211111111,2009-03-07,02:54:24
39.974231,116.333625,0,274,39879.1211689815,2009-03-07,02:54:29
39.974171,116.333622,0,268,39879.1211921296,2009-03-07,02:54:31
39.974173,116.333696,0,266,39879.1212384259,2009-03-07,02:54:35
39.974182,116.333644,0,250,39879.1212962963,2009-03-07,02:54:40
39.974174,116.333593,0,240,39879.1213194444,2009-03-07,02:54:42
39.974146,116.333595,0,242,39879.1213773148,2009-03-07,02:54:47
39.97414,116.333564,0,240,39879.1214351852,2009-03-07,02:54:52
39.974104,116.333512,0,240,39879.1214583333,2009-03-07,02:54:54
39.974089,116.33347,0,240,39879.1215162037,2009-03-07,02:54:59
39.974105,116.333446,0,240,39879.1215740741,2009-03-07,02:55:04
39.974059,116.33347,0,241,39879.1216087963,2009-03-07,02:55:07
39.974079,116.333427,0,243,39879.1216666667,2009-03-07,02:55:12
39.974128,116.333428,0,242,39879.1216898148,2009-03-07,02:55:14
39.974195,116.333429,0,241,39879.1217013889,2009-03-07,02:55:15
39.974243,116.333427,0,241,39879.1217592593,2009-03-07,02:55:20
39.974279,116.33339,0,240,39879.1217939815,2009-03-07,02:55:23
39.974309,116.333345,0,240,39879.1218171296,2009-03-07,02:55:25
39.974252,116.333378,0,239,39879.121875,2009-03-07,02:55:30
39.974227,116.333435,0,239,39879.1218981481,2009-03-07,02:55:32
39.974187,116.333471,0,238,39879.1219212963,2009-03-07,02:55:34
39.97419,116.333506,0,237,39879.1219791667,2009-03-07,02:55:39
39.974208,116.333541,0,237,39879.122037037,2009-03-07,02:55:44
39.974246,116.333595,0,237,39879.1220949074,2009-03-07,02:55:49
39.974284,116.333629,0,237,39879.1221527778,2009-03-07,02:55:54
39.974311,116.333603,0,237,39879.1222106481,2009-03-07,02:55:59
39.974296,116.333569,0,237,39879.1222685185,2009-03-07,02:56:04
39.974282,116.333512,0,238,39879.1223263889,2009-03-07,02:56:09
39.974276,116.333463,0,239,39879.1223842593,2009-03-07,02:56:14
39.974232,116.33342,0,240,39879.1224074074,2009-03-07,02:56:16
39.974186,116.33337,0,242,39879.1224421296,2009-03-07,02:56:19
39.974141,116.333325,0,245,39879.1224884259,2009-03-07,02:56:23
39.974094,116.333305,0,247,39879.1225231481,2009-03-07,02:56:26
39.974039,116.333285,0,250,39879.1225578704,2009-03-07,02:56:29
39.973999,116.333259,0,253,39879.1226041667,2009-03-07,02:56:33
39.973999,116.333259,0,253,39879.1226388889,2009-03-07,02:56:36
39.973994,116.333265,0,259,39879.122662037,2009-03-07,02:56:38
39.974123,116.333277,0,268,39879.1227199074,2009-03-07,02:56:43
39.97406,116.333257,0,271,39879.1227430556,2009-03-07,02:56:45
39.974116,116.333254,0,274,39879.1227662037,2009-03-07,02:56:47
39.974088,116.333203,0,281,39879.1228125,2009-03-07,02:56:51
39.974041,116.333193,0,287,39879.1228587963,2009-03-07,02:56:55
39.974018,116.333238,0,291,39879.1229166667,2009-03-07,02:57:00
39.974047,116.333314,0,295,39879.122962963,2009-03-07,02:57:04
39.974095,116.333356,0,297,39879.1229861111,2009-03-07,02:57:06
39.974138,116.333394,0,298,39879.1230092593,2009-03-07,02:57:08
39.974195,116.333416,0,300,39879.1230324074,2009-03-07,02:57:10
39.974271,116.333437,0,301,39879.1230555556,2009-03-07,02:57:12
39.974367,116.333363,0,307,39879.123287037,2009-03-07,02:57:32
39.974409,116.333391,0,308,39879.1233217593,2009-03-07,02:57:35
39.974549,116.333447,0,309,39879.1233449074,2009-03-07,02:57:37
39.974599,116.33347,0,308,39879.1233564815,2009-03-07,02:57:38
39.974658,116.333497,0,303,39879.1233680556,2009-03-07,02:57:39
39.974609,116.333518,0,303,39879.1233796296,2009-03-07,02:57:40
39.97467,116.333573,0,296,39879.1233912037,2009-03-07,02:57:41
39.974745,116.333584,0,291,39879.1234027778,2009-03-07,02:57:42
39.974734,116.333567,0,290,39879.1234606481,2009-03-07,02:57:47
39.974734,116.333513,0,286,39879.1235185185,2009-03-07,02:57:52
39.974716,116.333458,0,285,39879.1235648148,2009-03-07,02:57:56
39.974694,116.333403,0,285,39879.1236111111,2009-03-07,02:58:00
39.97467,116.333332,0,279,39879.1236574074,2009-03-07,02:58:04
39.974604,116.333342,0,277,39879.1236805556,2009-03-07,02:58:06
39.974606,116.333301,0,277,39879.1237384259,2009-03-07,02:58:11
39.974615,116.333229,0,274,39879.1237847222,2009-03-07,02:58:15
39.974616,116.333167,0,275,39879.1238194444,2009-03-07,02:58:18
39.974649,116.333105,0,271,39879.1238541667,2009-03-07,02:58:21
39.974693,116.33307,0,266,39879.123900463,2009-03-07,02:58:25
39.974717,116.333024,0,262,39879.1239583333,2009-03-07,02:58:30
39.974739,116.333,0,257,39879.1240162037,2009-03-07,02:58:35
39.974742,116.332944,0,254,39879.1240740741,2009-03-07,02:58:40
39.974755,116.332882,0,251,39879.1241203704,2009-03-07,02:58:44
39.974743,116.332815,0,248,39879.1241550926,2009-03-07,02:58:47
39.974705,116.332772,0,248,39879.124212963,2009-03-07,02:58:52
39.974644,116.332773,0,251,39879.124224537,2009-03-07,02:58:53
39.974655,116.332716,0,251,39879.1242708333,2009-03-07,02:58:57
39.974692,116.33266,0,247,39879.1243287037,2009-03-07,02:59:02
39.974735,116.332609,0,246,39879.1243634259,2009-03-07,02:59:05
39.974772,116.332558,0,244,39879.1244097222,2009-03-07,02:59:09
39.974806,116.332505,0,242,39879.1244560185,2009-03-07,02:59:13
39.974873,116.332429,0,242,39879.1244791667,2009-03-07,02:59:15
39.974882,116.332373,0,239,39879.124537037,2009-03-07,02:59:20
39.974893,116.332316,0,237,39879.1245949074,2009-03-07,02:59:25
39.974847,116.332278,0,237,39879.1246412037,2009-03-07,02:59:29
39.974815,116.332224,0,237,39879.1246990741,2009-03-07,02:59:34
39.974792,116.332173,0,238,39879.1247453704,2009-03-07,02:59:38
39.974796,116.332118,0,238,39879.1248032407,2009-03-07,02:59:43
39.974798,116.332058,0,237,39879.1248611111,2009-03-07,02:59:48
39.974823,116.332028,0,237,39879.1249189815,2009-03-07,02:59:53
39.974853,116.332029,0,236,39879.1249768519,2009-03-07,02:59:58
39.974827,116.332019,0,235,39879.1250347222,2009-03-07,03:00:03
39.974782,116.331986,0,233,39879.1250810185,2009-03-07,03:00:07
39.974738,116.331952,0,233,39879.1251041667,2009-03-07,03:00:09
39.974717,116.331955,0,232,39879.125162037,2009-03-07,03:00:14
39.974679,116.331914,0,231,39879.1251967593,2009-03-07,03:00:17
39.974659,116.331914,0,231,39879.1252546296,2009-03-07,03:00:22
39.974659,116.331914,0,231,39879.1252893518,2009-03-07,03:00:25
39.974652,116.331915,0,231,39879.1253125,2009-03-07,03:00:27
39.974599,116.331944,0,230,39879.1253472222,2009-03-07,03:00:30
39.974541,116.331963,0,230,39879.1253819444,2009-03-07,03:00:33
39.97449,116.33199,0,229,39879.1254398148,2009-03-07,03:00:38
39.974443,116.332013,0,226,39879.125474537,2009-03-07,03:00:41
39.974427,116.332005,0,228,39879.1255324074,2009-03-07,03:00:46
39.974381,116.332047,0,226,39879.1255787037,2009-03-07,03:00:50
39.974338,116.332065,0,227,39879.1256018518,2009-03-07,03:00:52
39.9743,116.332108,0,228,39879.1256481481,2009-03-07,03:00:56
39.974245,116.332107,0,224,39879.1256944444,2009-03-07,03:01:00
39.974211,116.332127,0,224,39879.1257523148,2009-03-07,03:01:05
39.974165,116.332162,0,225,39879.1258101852,2009-03-07,03:01:10
39.974122,116.332209,0,231,39879.1258564815,2009-03-07,03:01:14
39.974046,116.332229,0,238,39879.1258796296,2009-03-07,03:01:16
39.973987,116.332225,0,242,39879.1259027778,2009-03-07,03:01:18
39.973939,116.332207,0,246,39879.1259375,2009-03-07,03:01:21
39.973933,116.332196,0,246,39879.1259953704,2009-03-07,03:01:26
39.97392,116.332173,0,247,39879.1260532407,2009-03-07,03:01:31
39.973913,116.332103,0,247,39879.1261111111,2009-03-07,03:01:36
39.973922,116.332039,0,248,39879.1261689815,2009-03-07,03:01:41
39.973894,116.332003,0,249,39879.1262268518,2009-03-07,03:01:46
39.973885,116.331974,0,250,39879.1262847222,2009-03-07,03:01:51
39.973886,116.331903,0,251,39879.1263425926,2009-03-07,03:01:56
39.973888,116.331832,0,251,39879.1263888889,2009-03-07,03:02:00
39.973832,116.331828,0,253,39879.1264236111,2009-03-07,03:02:03
39.973782,116.331834,0,256,39879.1264814815,2009-03-07,03:02:08
39.973736,116.331853,0,257,39879.1265162037,2009-03-07,03:02:11
39.973714,116.331852,0,258,39879.1265740741,2009-03-07,03:02:16
39.973714,116.331852,0,258,39879.1266087963,2009-03-07,03:02:19
39.973707,116.331854,0,258,39879.1266319444,2009-03-07,03:02:21
39.973312,116.33275,0,240,39879.1283564815,2009-03-07,03:04:50
39.973331,116.333495,0,200,39879.1283680556,2009-03-07,03:04:51
39.97343,116.333997,0,122,39879.1288773148,2009-03-07,03:05:35
39.973428,116.334191,0,97,39879.1289351852,2009-03-07,03:05:40
39.973423,116.334263,0,91,39879.1289467593,2009-03-07,03:05:41
39.973423,116.334263,0,91,39879.1289814815,2009-03-07,03:05:44
39.973421,116.334271,0,86,39879.1290046296,2009-03-07,03:05:46
39.973416,116.334181,0,80,39879.1290393519,2009-03-07,03:05:49
39.973413,116.334107,0,78,39879.1290625,2009-03-07,03:05:51
39.973423,116.334028,0,76,39879.1290972222,2009-03-07,03:05:54
39.973436,116.333957,0,75,39879.1291203704,2009-03-07,03:05:56
39.97345,116.333896,0,75,39879.1291550926,2009-03-07,03:05:59
39.973456,116.333836,0,76,39879.129212963,2009-03-07,03:06:04
39.973487,116.33382,0,76,39879.1292708333,2009-03-07,03:06:09
39.973486,116.333784,0,76,39879.1293287037,2009-03-07,03:06:14
39.973475,116.333735,0,77,39879.1293865741,2009-03-07,03:06:19
39.973475,116.333735,0,77,39879.1294212963,2009-03-07,03:06:22
39.973482,116.333739,0,79,39879.1294444444,2009-03-07,03:06:24
39.973475,116.333802,0,81,39879.1294907407,2009-03-07,03:06:28
39.973475,116.33388,0,83,39879.129537037,2009-03-07,03:06:32
39.973468,116.333971,0,84,39879.1295601852,2009-03-07,03:06:34
39.973465,116.334064,0,85,39879.1295833333,2009-03-07,03:06:36
39.97347,116.334128,0,85,39879.1296064815,2009-03-07,03:06:38
39.97347,116.334189,0,85,39879.1296180556,2009-03-07,03:06:39
39.973472,116.33426,0,86,39879.1296296296,2009-03-07,03:06:40
39.973461,116.334278,0,84,39879.1296875,2009-03-07,03:06:45
39.973464,116.334216,0,83,39879.1297222222,2009-03-07,03:06:48
39.973465,116.334132,0,84,39879.1297453704,2009-03-07,03:06:50
39.973467,116.334069,0,84,39879.1297569444,2009-03-07,03:06:51
39.97347,116.333997,0,83,39879.1297685185,2009-03-07,03:06:52
39.973468,116.33394,0,78,39879.1297916667,2009-03-07,03:06:54
39.973461,116.333913,0,72,39879.129849537,2009-03-07,03:06:59
39.97346,116.333875,0,68,39879.1299074074,2009-03-07,03:07:04
39.973452,116.333906,0,65,39879.1299652778,2009-03-07,03:07:09
39.97345,116.333915,0,58,39879.1300231481,2009-03-07,03:07:14
39.973414,116.33391,0,58,39879.1300810185,2009-03-07,03:07:19
39.97338,116.333874,0,61,39879.1301388889,2009-03-07,03:07:24
39.973347,116.333886,0,68,39879.1301967593,2009-03-07,03:07:29
39.973328,116.333912,0,71,39879.1302546296,2009-03-07,03:07:34
39.973288,116.333873,0,70,39879.1303125,2009-03-07,03:07:39
39.973285,116.333891,0,72,39879.1303703704,2009-03-07,03:07:44
39.973285,116.333891,0,72,39879.1304050926,2009-03-07,03:07:47
39.973286,116.333891,0,73,39879.1304282407,2009-03-07,03:07:49
39.973271,116.333964,0,76,39879.130462963,2009-03-07,03:07:52
39.973254,116.334019,0,78,39879.1305208333,2009-03-07,03:07:57
39.973263,116.334036,0,77,39879.1305787037,2009-03-07,03:08:02
39.97326,116.334106,0,75,39879.130625,2009-03-07,03:08:06
39.973264,116.334165,0,74,39879.1306481481,2009-03-07,03:08:08
39.973275,116.33428,0,72,39879.1306712963,2009-03-07,03:08:10
39.973282,116.334352,0,71,39879.1306828704,2009-03-07,03:08:11
39.973291,116.334423,0,71,39879.1307060185,2009-03-07,03:08:13
39.973293,116.334505,0,72,39879.1307291667,2009-03-07,03:08:15
39.973301,116.334569,0,74,39879.1307523148,2009-03-07,03:08:17
39.973315,116.334647,0,76,39879.130787037,2009-03-07,03:08:20
39.973324,116.334712,0,78,39879.1308217593,2009-03-07,03:08:23
39.973364,116.334748,0,78,39879.1308796296,2009-03-07,03:08:28
39.97337,116.334793,0,77,39879.1309375,2009-03-07,03:08:33
39.97338,116.3348,0,74,39879.1309953704,2009-03-07,03:08:38
39.973353,116.334778,0,68,39879.1310532407,2009-03-07,03:08:43
39.973321,116.33475,0,63,39879.1311111111,2009-03-07,03:08:48
39.973316,116.334741,0,58,39879.1311689815,2009-03-07,03:08:53
39.973344,116.334786,0,52,39879.1312268519,2009-03-07,03:08:58
39.97338,116.334785,0,49,39879.1312847222,2009-03-07,03:09:03
39.973392,116.334844,0,52,39879.1313310185,2009-03-07,03:09:07
39.973379,116.334914,0,54,39879.1313773148,2009-03-07,03:09:11
39.973348,116.334957,0,55,39879.1314236111,2009-03-07,03:09:15
39.973382,116.334948,0,56,39879.1314814815,2009-03-07,03:09:20
39.97338,116.334896,0,56,39879.1315393519,2009-03-07,03:09:25
39.973377,116.334802,0,56,39879.1315740741,2009-03-07,03:09:28
39.973386,116.334683,0,58,39879.1315972222,2009-03-07,03:09:30
39.973412,116.334616,0,59,39879.1316203704,2009-03-07,03:09:32
39.973425,116.334555,0,63,39879.1316550926,2009-03-07,03:09:35
39.97346,116.334519,0,67,39879.1317013889,2009-03-07,03:09:39
39.97347,116.334506,0,73,39879.1317592593,2009-03-07,03:09:44
39.973482,116.334449,0,77,39879.1317939815,2009-03-07,03:09:47
39.973497,116.334363,0,80,39879.1318287037,2009-03-07,03:09:50
39.973512,116.334279,0,83,39879.1318518519,2009-03-07,03:09:52
39.97353,116.334198,0,86,39879.131875,2009-03-07,03:09:54
39.973524,116.334136,0,88,39879.1319097222,2009-03-07,03:09:57
39.973518,116.334059,0,88,39879.1319444444,2009-03-07,03:10:00
39.973524,116.333995,0,87,39879.1319675926,2009-03-07,03:10:02
39.973506,116.33392,0,90,39879.1319907407,2009-03-07,03:10:04
39.973508,116.333819,0,92,39879.132025463,2009-03-07,03:10:07
39.97351,116.333748,0,94,39879.1320486111,2009-03-07,03:10:09
39.973511,116.333688,0,94,39879.1321064815,2009-03-07,03:10:14
39.973487,116.333633,0,97,39879.1321527778,2009-03-07,03:10:18
39.973464,116.333565,0,99,39879.1321990741,2009-03-07,03:10:22
39.973436,116.333515,0,103,39879.1322453704,2009-03-07,03:10:26
39.9734,116.333482,0,106,39879.1322916667,2009-03-07,03:10:30
39.973377,116.333466,0,108,39879.132349537,2009-03-07,03:10:35
39.973335,116.333438,0,111,39879.1324074074,2009-03-07,03:10:40
39.973286,116.333436,0,113,39879.1324537037,2009-03-07,03:10:44
39.973239,116.333437,0,114,39879.1324884259,2009-03-07,03:10:47
39.973187,116.33343,0,119,39879.1325462963,2009-03-07,03:10:52
39.973171,116.333385,0,118,39879.1326041667,2009-03-07,03:10:57
39.973221,116.333401,0,121,39879.132662037,2009-03-07,03:11:02
39.973241,116.333469,0,125,39879.1327199074,2009-03-07,03:11:07
39.973282,116.33352,0,126,39879.1327430556,2009-03-07,03:11:09
39.973312,116.333563,0,129,39879.1327777778,2009-03-07,03:11:12
39.973339,116.33364,0,130,39879.1328009259,2009-03-07,03:11:14
39.973378,116.333697,0,133,39879.1328472222,2009-03-07,03:11:18
39.973381,116.333667,0,135,39879.1329050926,2009-03-07,03:11:23
39.973372,116.333685,0,136,39879.132962963,2009-03-07,03:11:28
39.973354,116.333625,0,136,39879.1330092593,2009-03-07,03:11:32
39.973342,116.333608,0,137,39879.1330671296,2009-03-07,03:11:37
39.973359,116.333629,0,138,39879.133125,2009-03-07,03:11:42
39.973332,116.33361,0,139,39879.1331828704,2009-03-07,03:11:47
39.973284,116.3336,0,133,39879.1332291667,2009-03-07,03:11:51
39.973278,116.333635,0,133,39879.133287037,2009-03-07,03:11:56
39.973327,116.333617,0,138,39879.1333449074,2009-03-07,03:12:01
39.973377,116.333637,0,139,39879.1333680556,2009-03-07,03:12:03
39.973331,116.333662,0,138,39879.1334259259,2009-03-07,03:12:08
39.973292,116.333626,0,138,39879.1334606481,2009-03-07,03:12:11
39.973251,116.333588,0,138,39879.1334837963,2009-03-07,03:12:13
39.973224,116.333609,0,137,39879.1335416667,2009-03-07,03:12:18
39.973259,116.333598,0,136,39879.133599537,2009-03-07,03:12:23
39.973285,116.333579,0,135,39879.1336574074,2009-03-07,03:12:28
39.973317,116.333519,0,135,39879.1336805556,2009-03-07,03:12:30
39.973368,116.33342,0,136,39879.1337037037,2009-03-07,03:12:32
39.973342,116.33337,0,136,39879.1337615741,2009-03-07,03:12:37
39.973299,116.333348,0,135,39879.1338078704,2009-03-07,03:12:41
39.973301,116.333364,0,133,39879.1338657407,2009-03-07,03:12:46
39.973357,116.333406,0,132,39879.1338773148,2009-03-07,03:12:47
39.973425,116.333489,0,134,39879.133912037,2009-03-07,03:12:50
39.973465,116.333441,0,133,39879.1339467593,2009-03-07,03:12:53
39.973506,116.333474,0,131,39879.1339814815,2009-03-07,03:12:56
39.973535,116.333473,0,128,39879.1340393518,2009-03-07,03:13:01
39.973532,116.333538,0,125,39879.1340856481,2009-03-07,03:13:05
39.973486,116.333606,0,125,39879.1341203704,2009-03-07,03:13:08
39.973486,116.333606,0,125,39879.1341550926,2009-03-07,03:13:11
39.973488,116.333608,0,127,39879.1341782407,2009-03-07,03:13:13
39.973484,116.333642,0,137,39879.1342361111,2009-03-07,03:13:18
39.973464,116.333612,0,145,39879.1342939815,2009-03-07,03:13:23
39.97342,116.333603,0,142,39879.1343518518,2009-03-07,03:13:28
39.973384,116.333624,0,137,39879.1344097222,2009-03-07,03:13:33
39.973343,116.333625,0,135,39879.1344675926,2009-03-07,03:13:38
39.973383,116.333595,0,136,39879.134525463,2009-03-07,03:13:43
39.973424,116.333579,0,136,39879.1345833333,2009-03-07,03:13:48
39.973375,116.333573,0,135,39879.1346412037,2009-03-07,03:13:53
39.973375,116.33364,0,132,39879.1346990741,2009-03-07,03:13:58
39.97334,116.333653,0,131,39879.1347569444,2009-03-07,03:14:03
39.973304,116.333631,0,130,39879.1348148148,2009-03-07,03:14:08
39.973349,116.333629,0,129,39879.134849537,2009-03-07,03:14:11
39.973393,116.33361,0,131,39879.1348726852,2009-03-07,03:14:13
39.97342,116.333597,0,130,39879.1349305556,2009-03-07,03:14:18
39.973435,116.333671,0,129,39879.1349884259,2009-03-07,03:14:23
39.973419,116.333727,0,127,39879.1350231481,2009-03-07,03:14:26
39.97338,116.333773,0,125,39879.1350694444,2009-03-07,03:14:30
39.973328,116.33375,0,124,39879.1351157407,2009-03-07,03:14:34
39.973345,116.333689,0,126,39879.1351388889,2009-03-07,03:14:36
39.973368,116.333642,0,131,39879.1351967593,2009-03-07,03:14:41
39.973327,116.333595,0,135,39879.1352430556,2009-03-07,03:14:45
39.973333,116.333653,0,138,39879.1352893518,2009-03-07,03:14:49
39.973378,116.333671,0,139,39879.1353240741,2009-03-07,03:14:52
39.973417,116.333725,0,145,39879.1353587963,2009-03-07,03:14:55
39.973387,116.333731,0,146,39879.1354166667,2009-03-07,03:15:00
39.973405,116.333795,0,144,39879.135462963,2009-03-07,03:15:04
39.973452,116.33383,0,145,39879.1354861111,2009-03-07,03:15:06
39.973505,116.333878,0,146,39879.1355092593,2009-03-07,03:15:08
39.973532,116.333941,0,150,39879.1355439815,2009-03-07,03:15:11
39.973579,116.333942,0,153,39879.1355787037,2009-03-07,03:15:14
39.973602,116.333959,0,156,39879.1356365741,2009-03-07,03:15:19
39.973547,116.333995,0,160,39879.1356828704,2009-03-07,03:15:23
39.973488,116.334008,0,158,39879.1357175926,2009-03-07,03:15:26
39.973461,116.333988,0,162,39879.135775463,2009-03-07,03:15:31
39.973468,116.334017,0,173,39879.1358333333,2009-03-07,03:15:36
39.973476,116.334075,0,180,39879.1358680556,2009-03-07,03:15:39
39.973514,116.334141,0,180,39879.1359259259,2009-03-07,03:15:44
39.973562,116.334157,0,177,39879.1359722222,2009-03-07,03:15:48
39.973565,116.334105,0,172,39879.1360300926,2009-03-07,03:15:53
39.973535,116.334058,0,172,39879.136087963,2009-03-07,03:15:58
39.973513,116.333998,0,172,39879.1361458333,2009-03-07,03:16:03
39.973546,116.333973,0,174,39879.1362037037,2009-03-07,03:16:08
39.973493,116.333974,0,178,39879.13625,2009-03-07,03:16:12
39.973457,116.333987,0,181,39879.1363078704,2009-03-07,03:16:17
39.973494,116.333954,0,183,39879.1363310185,2009-03-07,03:16:19
39.97348,116.333947,0,189,39879.1363888889,2009-03-07,03:16:24
39.97346,116.333959,0,194,39879.1364467593,2009-03-07,03:16:29
39.973515,116.33399,0,193,39879.1365046296,2009-03-07,03:16:34
39.973466,116.334013,0,188,39879.1365625,2009-03-07,03:16:39
39.973462,116.334029,0,189,39879.1366203704,2009-03-07,03:16:44
39.973407,116.33404,0,191,39879.1366550926,2009-03-07,03:16:47
39.973437,116.333987,0,195,39879.136712963,2009-03-07,03:16:52
39.973391,116.334021,0,189,39879.1367476852,2009-03-07,03:16:55
39.973386,116.334082,0,187,39879.1367708333,2009-03-07,03:16:57
39.973401,116.334154,0,185,39879.1367939815,2009-03-07,03:16:59
39.973403,116.334216,0,182,39879.1368287037,2009-03-07,03:17:02
39.973387,116.334257,0,179,39879.1368865741,2009-03-07,03:17:07
39.973399,116.334269,0,180,39879.1369444444,2009-03-07,03:17:12
39.973444,116.334253,0,181,39879.1369907407,2009-03-07,03:17:16
39.973484,116.334202,0,184,39879.1370486111,2009-03-07,03:17:21
39.973511,116.334146,0,187,39879.1370949074,2009-03-07,03:17:25
39.973463,116.334117,0,192,39879.1371296296,2009-03-07,03:17:28
39.973491,116.334053,0,193,39879.1371875,2009-03-07,03:17:33
39.973512,116.334001,0,191,39879.1372337963,2009-03-07,03:17:37
39.973518,116.333939,0,190,39879.1372800926,2009-03-07,03:17:41
39.973503,116.333897,0,193,39879.137337963,2009-03-07,03:17:46
39.973454,116.333878,0,193,39879.1373726852,2009-03-07,03:17:49
39.973434,116.333857,0,191,39879.1374305556,2009-03-07,03:17:54
39.973375,116.333839,0,187,39879.1374884259,2009-03-07,03:17:59
39.973564,116.333731,0,150,39879.1405671296,2009-03-07,03:22:25
39.973615,116.333652,0,153,39879.1406018519,2009-03-07,03:22:28
39.973609,116.333621,0,155,39879.1406597222,2009-03-07,03:22:33
39.973562,116.333644,0,155,39879.1406944444,2009-03-07,03:22:36
39.973521,116.333688,0,155,39879.1407175926,2009-03-07,03:22:38
39.973465,116.333712,0,156,39879.1407638889,2009-03-07,03:22:42
39.973425,116.333753,0,156,39879.1408101852,2009-03-07,03:22:46
39.973419,116.333739,0,156,39879.1408680556,2009-03-07,03:22:51
39.97341,116.333736,0,156,39879.1409259259,2009-03-07,03:22:56
39.973392,116.333682,0,156,39879.1409722222,2009-03-07,03:23:00
39.973343,116.333696,0,156,39879.1410185185,2009-03-07,03:23:04
39.973325,116.33368,0,157,39879.1410763889,2009-03-07,03:23:09
39.973343,116.333736,0,158,39879.1411342593,2009-03-07,03:23:14
39.973383,116.333752,0,160,39879.1411921296,2009-03-07,03:23:19
39.97341,116.333803,0,162,39879.1412152778,2009-03-07,03:23:21
39.97347,116.333839,0,165,39879.14125,2009-03-07,03:23:24
39.9735,116.333889,0,166,39879.1412731481,2009-03-07,03:23:26
39.973543,116.333862,0,168,39879.1412962963,2009-03-07,03:23:28
39.973593,116.333865,0,162,39879.1413541667,2009-03-07,03:23:33
39.973605,116.333827,0,161,39879.141412037,2009-03-07,03:23:38
39.973559,116.333835,0,161,39879.1414583333,2009-03-07,03:23:42
39.973546,116.333831,0,161,39879.1415162037,2009-03-07,03:23:47
39.973527,116.3338,0,159,39879.1415740741,2009-03-07,03:23:52
39.973502,116.333741,0,161,39879.1416319444,2009-03-07,03:23:57
39.973442,116.333757,0,160,39879.1416782407,2009-03-07,03:24:01
39.973391,116.333787,0,161,39879.141724537,2009-03-07,03:24:05
39.973349,116.333795,0,161,39879.1417824074,2009-03-07,03:24:10
39.97339,116.333742,0,161,39879.1418402778,2009-03-07,03:24:15
39.973436,116.333733,0,158,39879.1418981481,2009-03-07,03:24:20
39.97344,116.333715,0,158,39879.1419560185,2009-03-07,03:24:25
39.973444,116.333776,0,161,39879.1420138889,2009-03-07,03:24:30
39.973425,116.333839,0,162,39879.142037037,2009-03-07,03:24:32
39.973396,116.333861,0,160,39879.1420949074,2009-03-07,03:24:37
39.973355,116.333829,0,160,39879.1421296296,2009-03-07,03:24:40
39.973305,116.333834,0,160,39879.1421643518,2009-03-07,03:24:43
39.973276,116.333837,0,160,39879.1422222222,2009-03-07,03:24:48
39.973248,116.333817,0,161,39879.1422800926,2009-03-07,03:24:53
39.973222,116.333823,0,159,39879.142337963,2009-03-07,03:24:58
39.973199,116.333802,0,159,39879.1423958333,2009-03-07,03:25:03
39.973232,116.333817,0,155,39879.1424537037,2009-03-07,03:25:08
39.973239,116.333859,0,151,39879.1425115741,2009-03-07,03:25:13
39.973195,116.333905,0,148,39879.1425462963,2009-03-07,03:25:16
39.973211,116.333922,0,143,39879.1426041667,2009-03-07,03:25:21
39.973256,116.333914,0,140,39879.1426388889,2009-03-07,03:25:24
39.973266,116.333956,0,133,39879.1426967593,2009-03-07,03:25:29
39.973298,116.333946,0,131,39879.1427546296,2009-03-07,03:25:34
39.973312,116.333967,0,128,39879.1428125,2009-03-07,03:25:39
39.973333,116.333959,0,129,39879.1428703704,2009-03-07,03:25:44
39.973335,116.333905,0,144,39879.1429282407,2009-03-07,03:25:49
39.973319,116.333846,0,148,39879.142974537,2009-03-07,03:25:53
39.973323,116.333833,0,152,39879.1430324074,2009-03-07,03:25:58
39.973347,116.333914,0,156,39879.1430787037,2009-03-07,03:26:02
39.973371,116.333934,0,156,39879.1431365741,2009-03-07,03:26:07
39.973354,116.33397,0,156,39879.1431944444,2009-03-07,03:26:12
39.973359,116.334,0,153,39879.1432523148,2009-03-07,03:26:17
39.973358,116.333974,0,154,39879.1433101852,2009-03-07,03:26:22
39.973397,116.333964,0,156,39879.1433680556,2009-03-07,03:26:27
39.973396,116.33395,0,157,39879.1434259259,2009-03-07,03:26:32
39.97343,116.333991,0,152,39879.1434722222,2009-03-07,03:26:36
39.973418,116.334017,0,149,39879.1435300926,2009-03-07,03:26:41
39.973397,116.334002,0,148,39879.143587963,2009-03-07,03:26:46
39.97338,116.333974,0,147,39879.1436458333,2009-03-07,03:26:51
39.973392,116.333936,0,147,39879.1437037037,2009-03-07,03:26:56
39.973377,116.33388,0,147,39879.14375,2009-03-07,03:27:00
39.973377,116.33388,0,147,39879.1437847222,2009-03-07,03:27:03
39.97337,116.333873,0,147,39879.1438078704,2009-03-07,03:27:05
39.973381,116.333854,0,147,39879.1438657407,2009-03-07,03:27:10
39.973407,116.333904,0,151,39879.143912037,2009-03-07,03:27:14
39.973544,116.334156,0,171,39879.1481828704,2009-03-07,03:33:23
39.973542,116.334214,0,172,39879.1482175926,2009-03-07,03:33:26
39.973568,116.334225,0,173,39879.148275463,2009-03-07,03:33:31
39.973611,116.334209,0,173,39879.1483333333,2009-03-07,03:33:36
39.973651,116.334237,0,172,39879.1483912037,2009-03-07,03:33:41
39.973656,116.334276,0,170,39879.1484490741,2009-03-07,03:33:46
39.973622,116.334326,0,170,39879.1484953704,2009-03-07,03:33:50
39.973605,116.334374,0,169,39879.1485532407,2009-03-07,03:33:55
39.973594,116.33439,0,168,39879.1486111111,2009-03-07,03:34:00
39.973618,116.334433,0,168,39879.1486689815,2009-03-07,03:34:05
39.973638,116.334472,0,168,39879.1487268518,2009-03-07,03:34:10
39.973678,116.334474,0,168,39879.1487847222,2009-03-07,03:34:15
39.973657,116.334419,0,168,39879.1488310185,2009-03-07,03:34:19
39.973631,116.334358,0,169,39879.1488541667,2009-03-07,03:34:21
39.973631,116.334358,0,169,39879.1488888889,2009-03-07,03:34:24
39.973628,116.334357,0,169,39879.148912037,2009-03-07,03:34:26
39.973664,116.334352,0,169,39879.1489699074,2009-03-07,03:34:31
39.973628,116.334306,0,167,39879.1490162037,2009-03-07,03:34:35
39.973597,116.334326,0,167,39879.1490740741,2009-03-07,03:34:40
39.973546,116.334312,0,167,39879.1491203704,2009-03-07,03:34:44
39.973525,116.334381,0,168,39879.1491666667,2009-03-07,03:34:48
39.973501,116.334358,0,168,39879.149224537,2009-03-07,03:34:53
39.973501,116.334299,0,170,39879.1492708333,2009-03-07,03:34:57
39.973498,116.334223,0,170,39879.1493171296,2009-03-07,03:35:01
39.973522,116.334165,0,171,39879.1493634259,2009-03-07,03:35:05
39.973547,116.334099,0,172,39879.1494097222,2009-03-07,03:35:09
39.97356,116.334038,0,172,39879.1494444444,2009-03-07,03:35:12
39.973552,116.333977,0,173,39879.1494791667,2009-03-07,03:35:15
39.973525,116.333927,0,174,39879.1495138889,2009-03-07,03:35:18
39.973513,116.333902,0,176,39879.1495717593,2009-03-07,03:35:23
39.973472,116.333914,0,176,39879.1496296296,2009-03-07,03:35:28
39.973459,116.333982,0,178,39879.1496875,2009-03-07,03:35:33
39.973459,116.333982,0,178,39879.1497222222,2009-03-07,03:35:36
39.973457,116.333985,0,180,39879.1497453704,2009-03-07,03:35:38
39.97345,116.334041,0,183,39879.1498032407,2009-03-07,03:35:43
39.973436,116.334067,0,185,39879.1498611111,2009-03-07,03:35:48
39.973418,116.334042,0,186,39879.1499189815,2009-03-07,03:35:53
39.973403,116.334041,0,188,39879.1499768518,2009-03-07,03:35:58
39.97338,116.33403,0,189,39879.1500347222,2009-03-07,03:36:03
39.973368,116.334011,0,191,39879.1500925926,2009-03-07,03:36:08
39.973393,116.333953,0,194,39879.150150463,2009-03-07,03:36:13
39.973403,116.333951,0,194,39879.1502083333,2009-03-07,03:36:18
39.973374,116.333992,0,195,39879.1502662037,2009-03-07,03:36:23
39.973305,116.333961,0,-1,39879.3940740741,2009-03-07,09:27:28
39.973533,116.333509,0,162,39879.3940972222,2009-03-07,09:27:30
39.973478,116.333613,0,181,39879.3941087963,2009-03-07,09:27:31
39.973405,116.332997,0,16,39879.3958101852,2009-03-07,09:29:58
39.973472,116.332545,0,-88,39879.3958217593,2009-03-07,09:29:59
39.973514,116.332532,0,-80,39879.3958333333,2009-03-07,09:30:00
39.973563,116.332418,0,-103,39879.3958449074,2009-03-07,09:30:01
39.973602,116.332411,0,-85,39879.3958564815,2009-03-07,09:30:02
39.973627,116.332329,0,-93,39879.3958680556,2009-03-07,09:30:03
39.973608,116.332504,0,-53,39879.3958796296,2009-03-07,09:30:04
39.973593,116.332632,0,-24,39879.3958912037,2009-03-07,09:30:05
39.973579,116.332784,0,12,39879.3959027778,2009-03-07,09:30:06
39.973564,116.332926,0,45,39879.3959143519,2009-03-07,09:30:07
39.973558,116.333016,0,55,39879.3959375,2009-03-07,09:30:09
39.973571,116.333087,0,54,39879.3959606481,2009-03-07,09:30:11
39.973605,116.333101,0,42,39879.3960185185,2009-03-07,09:30:16
39.973639,116.33305,0,34,39879.3960532407,2009-03-07,09:30:19
39.973667,116.333009,0,31,39879.3961111111,2009-03-07,09:30:24
39.973654,116.332982,0,22,39879.3961689815,2009-03-07,09:30:29
39.973642,116.333049,0,31,39879.3962037037,2009-03-07,09:30:32
39.973635,116.333102,0,40,39879.3962152778,2009-03-07,09:30:33
39.973615,116.333155,0,44,39879.3962384259,2009-03-07,09:30:35
39.973585,116.3332,0,48,39879.3962615741,2009-03-07,09:30:37
39.973558,116.333249,0,60,39879.3962847222,2009-03-07,09:30:39
39.973537,116.333301,0,75,39879.3963078704,2009-03-07,09:30:41
39.973531,116.333347,0,90,39879.3963310185,2009-03-07,09:30:43
39.973513,116.333395,0,104,39879.3963657407,2009-03-07,09:30:46
39.973468,116.333432,0,114,39879.3964236111,2009-03-07,09:30:51
39.973426,116.33339,0,112,39879.3964814815,2009-03-07,09:30:56
39.973411,116.333319,0,96,39879.3965162037,2009-03-07,09:30:59
39.973387,116.333286,0,81,39879.3965393519,2009-03-07,09:31:01
39.973339,116.333277,0,73,39879.3965856481,2009-03-07,09:31:05
39.973322,116.333226,0,63,39879.3966203704,2009-03-07,09:31:08
39.973275,116.333224,0,65,39879.3966666667,2009-03-07,09:31:12
39.973243,116.33327,0,75,39879.396712963,2009-03-07,09:31:16
39.973219,116.333307,0,86,39879.3967361111,2009-03-07,09:31:18
39.973186,116.333359,0,95,39879.3967708333,2009-03-07,09:31:21
39.973186,116.333359,0,95,39879.3968055556,2009-03-07,09:31:24
39.973181,116.333357,0,100,39879.3968287037,2009-03-07,09:31:26
39.973219,116.33331,0,89,39879.396875,2009-03-07,09:31:30
39.973259,116.333337,0,87,39879.3969097222,2009-03-07,09:31:33
39.973296,116.333361,0,93,39879.3969675926,2009-03-07,09:31:38
39.973343,116.333347,0,93,39879.3970138889,2009-03-07,09:31:42
39.973369,116.333413,0,98,39879.3970601852,2009-03-07,09:31:46
39.973411,116.333411,0,102,39879.3971180556,2009-03-07,09:31:51
39.973458,116.333451,0,103,39879.3971759259,2009-03-07,09:31:56
39.973481,116.333418,0,98,39879.3972337963,2009-03-07,09:32:01
39.973496,116.333354,0,91,39879.3972685185,2009-03-07,09:32:04
39.97351,116.333292,0,85,39879.3972916667,2009-03-07,09:32:06
39.973524,116.333231,0,80,39879.3973148148,2009-03-07,09:32:08
39.973528,116.333199,0,76,39879.3973726852,2009-03-07,09:32:13
39.973528,116.333199,0,76,39879.3974074074,2009-03-07,09:32:16
39.973534,116.333203,0,79,39879.3974305556,2009-03-07,09:32:18
39.973572,116.333179,0,84,39879.3974768519,2009-03-07,09:32:22
39.973613,116.333126,0,87,39879.3975231481,2009-03-07,09:32:26
39.973634,116.333073,0,89,39879.3975578704,2009-03-07,09:32:29
39.973619,116.333124,0,95,39879.3976041667,2009-03-07,09:32:33
39.973596,116.333186,0,100,39879.3976273148,2009-03-07,09:32:35
39.973589,116.333237,0,108,39879.3976736111,2009-03-07,09:32:39
39.973582,116.333208,0,118,39879.3977314815,2009-03-07,09:32:44
39.973566,116.333241,0,130,39879.3977662037,2009-03-07,09:32:47
39.973555,116.333298,0,145,39879.3978009259,2009-03-07,09:32:50
39.973526,116.333346,0,155,39879.3978356481,2009-03-07,09:32:53
39.973333,116.334551,0,258,39879.3995717593,2009-03-07,09:35:23
39.973364,116.334422,0,258,39879.3995833333,2009-03-07,09:35:24
39.973463,116.334492,0,258,39879.3996064815,2009-03-07,09:35:26
39.973551,116.334715,0,258,39879.3996180556,2009-03-07,09:35:27
39.973614,116.334862,0,257,39879.3996296296,2009-03-07,09:35:28
39.973625,116.334775,0,257,39879.3996643518,2009-03-07,09:35:31
39.973608,116.334692,0,257,39879.3996759259,2009-03-07,09:35:32
39.973586,116.334617,0,257,39879.3996875,2009-03-07,09:35:33
39.973548,116.334497,0,258,39879.3996990741,2009-03-07,09:35:34
39.973519,116.334398,0,258,39879.3997106481,2009-03-07,09:35:35
39.973474,116.334244,0,258,39879.3997222222,2009-03-07,09:35:36
39.973431,116.334111,0,258,39879.3997337963,2009-03-07,09:35:37
39.973394,116.333985,0,258,39879.3997453704,2009-03-07,09:35:38
39.973353,116.333845,0,258,39879.3997569444,2009-03-07,09:35:39
39.973319,116.333726,0,258,39879.3997685185,2009-03-07,09:35:40
39.973294,116.333627,0,258,39879.3997800926,2009-03-07,09:35:41
39.973274,116.333544,0,258,39879.3997916667,2009-03-07,09:35:42
39.97326,116.333487,0,258,39879.3998032407,2009-03-07,09:35:43
39.973241,116.33342,0,258,39879.3998263889,2009-03-07,09:35:45
39.973223,116.333357,0,259,39879.399849537,2009-03-07,09:35:47
39.973179,116.333309,0,259,39879.3998726852,2009-03-07,09:35:49
39.973218,116.333531,0,258,39879.3998842593,2009-03-07,09:35:50
39.973267,116.333751,0,256,39879.3999074074,2009-03-07,09:35:52
39.973259,116.333727,0,257,39879.3999652778,2009-03-07,09:35:57
39.973281,116.333716,0,257,39879.4000231481,2009-03-07,09:36:02
39.97332,116.333705,0,257,39879.4000810185,2009-03-07,09:36:07
39.973353,116.333787,0,257,39879.4001041667,2009-03-07,09:36:09
39.973374,116.333925,0,256,39879.4001157407,2009-03-07,09:36:10
39.97339,116.334026,0,255,39879.4001388889,2009-03-07,09:36:12
39.973377,116.334043,0,255,39879.4001967593,2009-03-07,09:36:17
39.973392,116.334106,0,255,39879.4002199074,2009-03-07,09:36:19
39.973396,116.334189,0,255,39879.4002430556,2009-03-07,09:36:21
39.973394,116.33427,0,256,39879.4002777778,2009-03-07,09:36:24
39.973402,116.334334,0,258,39879.4003240741,2009-03-07,09:36:28
39.97341,116.334375,0,259,39879.4003819444,2009-03-07,09:36:33
39.973405,116.334327,0,258,39879.4004398148,2009-03-07,09:36:38
39.973419,116.33427,0,258,39879.400462963,2009-03-07,09:36:40
39.973416,116.33422,0,258,39879.4005208333,2009-03-07,09:36:45
39.97342,116.334135,0,260,39879.4005555556,2009-03-07,09:36:48
39.973404,116.334069,0,262,39879.4005787037,2009-03-07,09:36:50
39.973431,116.334026,0,261,39879.4006365741,2009-03-07,09:36:55
39.973439,116.333958,0,261,39879.4006944444,2009-03-07,09:37:00
39.973457,116.333917,0,263,39879.4007523148,2009-03-07,09:37:05
39.973462,116.333884,0,264,39879.4008101852,2009-03-07,09:37:10
39.973487,116.333884,0,263,39879.4008680556,2009-03-07,09:37:15
39.973475,116.333946,0,266,39879.4009027778,2009-03-07,09:37:18
39.973465,116.334018,0,268,39879.4009375,2009-03-07,09:37:21
39.973455,116.334047,0,264,39879.4009953704,2009-03-07,09:37:26
39.973454,116.334043,0,264,39879.4010532407,2009-03-07,09:37:31
39.973462,116.334044,0,264,39879.4011111111,2009-03-07,09:37:36
39.973462,116.334044,0,264,39879.4011458333,2009-03-07,09:37:39
39.973468,116.334039,0,264,39879.4011689815,2009-03-07,09:37:41
39.973468,116.334051,0,264,39879.4012268518,2009-03-07,09:37:46
39.973479,116.334073,0,264,39879.4012847222,2009-03-07,09:37:51
39.973481,116.334066,0,264,39879.4013425926,2009-03-07,09:37:56
39.973486,116.33406,0,264,39879.401400463,2009-03-07,09:38:01
39.973488,116.334065,0,264,39879.4014583333,2009-03-07,09:38:06
39.973488,116.334065,0,264,39879.4014930556,2009-03-07,09:38:09
39.973482,116.334065,0,264,39879.4015162037,2009-03-07,09:38:11
39.973488,116.334021,0,264,39879.4015740741,2009-03-07,09:38:16
39.973488,116.334021,0,264,39879.4016087963,2009-03-07,09:38:19
39.973489,116.334014,0,262,39879.4016319444,2009-03-07,09:38:21
39.973839,116.331892,0,366,39879.4041666667,2009-03-07,09:42:00
39.973487,116.331852,0,371,39879.4041782407,2009-03-07,09:42:01
39.973486,116.331924,0,345,39879.404212963,2009-03-07,09:42:04
39.973498,116.331676,0,325,39879.404224537,2009-03-07,09:42:05
39.973355,116.331747,0,334,39879.4042361111,2009-03-07,09:42:06
39.973333,116.331924,0,340,39879.4042476852,2009-03-07,09:42:07
39.973373,116.331991,0,338,39879.4042592593,2009-03-07,09:42:08
39.973445,116.331818,0,338,39879.4042708333,2009-03-07,09:42:09
39.973534,116.331876,0,320,39879.4042824074,2009-03-07,09:42:10
39.973538,116.331772,0,319,39879.4043055556,2009-03-07,09:42:12
39.973558,116.331696,0,315,39879.4043518519,2009-03-07,09:42:16
39.97358,116.331659,0,308,39879.4044097222,2009-03-07,09:42:21
39.973615,116.331519,0,300,39879.4044328704,2009-03-07,09:42:23
39.973582,116.331361,0,303,39879.4044560185,2009-03-07,09:42:25
39.973548,116.331321,0,302,39879.4044791667,2009-03-07,09:42:27
39.97353,116.33124,0,304,39879.404537037,2009-03-07,09:42:32
39.973576,116.331259,0,301,39879.4045949074,2009-03-07,09:42:37
39.973585,116.331331,0,297,39879.4046180556,2009-03-07,09:42:39
39.973601,116.331396,0,293,39879.4046527778,2009-03-07,09:42:42
39.973607,116.331563,0,292,39879.4046759259,2009-03-07,09:42:44
39.973629,116.331632,0,291,39879.4046990741,2009-03-07,09:42:46
39.973664,116.331598,0,284,39879.4047337963,2009-03-07,09:42:49
39.973654,116.331608,0,290,39879.4047916667,2009-03-07,09:42:54
39.97364,116.331666,0,298,39879.404849537,2009-03-07,09:42:59
39.973694,116.331638,0,299,39879.4049074074,2009-03-07,09:43:04
39.973748,116.331662,0,306,39879.4049421296,2009-03-07,09:43:07
39.973754,116.331756,0,312,39879.4049652778,2009-03-07,09:43:09
39.973894,116.332148,0,310,39879.4049768519,2009-03-07,09:43:10
39.974154,116.33249,0,300,39879.4050810185,2009-03-07,09:43:19
39.974172,116.332354,0,304,39879.4050925926,2009-03-07,09:43:20
39.974216,116.332448,0,305,39879.4051273148,2009-03-07,09:43:23
39.974239,116.332346,0,303,39879.4051388889,2009-03-07,09:43:24
39.97421,116.332222,0,307,39879.4051851852,2009-03-07,09:43:28
39.974241,116.332352,0,304,39879.4052314815,2009-03-07,09:43:32
39.974238,116.332593,0,301,39879.4052430556,2009-03-07,09:43:33
39.974268,116.332486,0,304,39879.4052777778,2009-03-07,09:43:36
39.974326,116.332407,0,299,39879.4053356481,2009-03-07,09:43:41
39.974334,116.332318,0,295,39879.4053472222,2009-03-07,09:43:42
39.974352,116.332262,0,296,39879.4053703704,2009-03-07,09:43:44
39.974372,116.332314,0,290,39879.4054050926,2009-03-07,09:43:47
39.974394,116.332241,0,286,39879.4054398148,2009-03-07,09:43:50
39.974429,116.332196,0,289,39879.4054861111,2009-03-07,09:43:54
39.974473,116.332188,0,294,39879.4055439815,2009-03-07,09:43:59
39.974505,116.332134,0,284,39879.4055787037,2009-03-07,09:44:02
39.974545,116.33211,0,280,39879.4056134259,2009-03-07,09:44:05
39.974573,116.332098,0,284,39879.4056712963,2009-03-07,09:44:10
39.974593,116.332036,0,293,39879.4057060185,2009-03-07,09:44:13
39.974541,116.332079,0,313,39879.4057291667,2009-03-07,09:44:15
39.974499,116.332103,0,325,39879.4057523148,2009-03-07,09:44:17
39.974508,116.332113,0,344,39879.4058101852,2009-03-07,09:44:22
39.974451,116.332214,0,392,39879.4058217593,2009-03-07,09:44:23
39.974376,116.332541,0,438,39879.4058333333,2009-03-07,09:44:24
39.974366,116.332631,0,457,39879.4058564815,2009-03-07,09:44:26
39.974351,116.332663,0,474,39879.4058796296,2009-03-07,09:44:28
39.974303,116.332678,0,506,39879.4058912037,2009-03-07,09:44:29
39.974299,116.332708,0,524,39879.4059143519,2009-03-07,09:44:31
39.974299,116.33275,0,552,39879.4059606481,2009-03-07,09:44:35
39.974315,116.332773,0,571,39879.4059953704,2009-03-07,09:44:38
39.974308,116.332796,0,592,39879.4060185185,2009-03-07,09:44:40
39.974325,116.332817,0,611,39879.4060532407,2009-03-07,09:44:43
39.974356,116.332853,0,621,39879.406099537,2009-03-07,09:44:47
39.974397,116.332872,0,611,39879.4061226852,2009-03-07,09:44:49
39.974434,116.333119,0,597,39879.4061342593,2009-03-07,09:44:50
39.974461,116.33304,0,593,39879.4061574074,2009-03-07,09:44:52
39.974459,116.332932,0,590,39879.4061805556,2009-03-07,09:44:54
39.974463,116.332942,0,593,39879.4062384259,2009-03-07,09:44:59
39.974504,116.333135,0,585,39879.4062731481,2009-03-07,09:45:02
39.974514,116.333197,0,582,39879.4062847222,2009-03-07,09:45:03
39.974537,116.333013,0,538,39879.4062962963,2009-03-07,09:45:04
39.974549,116.333073,0,537,39879.4063078704,2009-03-07,09:45:05
39.974863,116.332665,0,518,39879.4063425926,2009-03-07,09:45:08
39.974885,116.332626,0,498,39879.4063541667,2009-03-07,09:45:09
39.974856,116.332192,0,261,39879.4063773148,2009-03-07,09:45:11
39.974854,116.332166,0,233,39879.4063888889,2009-03-07,09:45:12
39.974867,116.332167,0,215,39879.406412037,2009-03-07,09:45:14
39.974873,116.332169,0,197,39879.4064351852,2009-03-07,09:45:16
39.97491,116.332202,0,196,39879.4064930556,2009-03-07,09:45:21
39.974921,116.332235,0,195,39879.4065509259,2009-03-07,09:45:26
39.974931,116.332273,0,193,39879.4066087963,2009-03-07,09:45:31
39.974941,116.332324,0,188,39879.4066666667,2009-03-07,09:45:36
39.97494,116.332384,0,191,39879.406724537,2009-03-07,09:45:41
39.974938,116.332411,0,194,39879.4067824074,2009-03-07,09:45:46
39.974936,116.33248,0,196,39879.4068287037,2009-03-07,09:45:50
39.974925,116.332539,0,197,39879.4068865741,2009-03-07,09:45:55
39.974939,116.332595,0,197,39879.4069328704,2009-03-07,09:45:59
39.974974,116.332659,0,189,39879.4069791667,2009-03-07,09:46:03
39.974988,116.332715,0,181,39879.407025463,2009-03-07,09:46:07
39.974993,116.332778,0,172,39879.4070717593,2009-03-07,09:46:11
39.975029,116.332832,0,171,39879.4071180556,2009-03-07,09:46:15
39.975033,116.332881,0,172,39879.4071759259,2009-03-07,09:46:20
39.975061,116.332945,0,166,39879.4072222222,2009-03-07,09:46:24
39.975089,116.332988,0,166,39879.4072800926,2009-03-07,09:46:29
39.975082,116.333026,0,166,39879.407337963,2009-03-07,09:46:34
39.97503,116.333044,0,167,39879.4073611111,2009-03-07,09:46:36
39.97498,116.333087,0,170,39879.4073958333,2009-03-07,09:46:39
39.974934,116.333122,0,172,39879.4074189815,2009-03-07,09:46:41
39.974911,116.333186,0,174,39879.4074652778,2009-03-07,09:46:45
39.974881,116.333233,0,178,39879.4075231481,2009-03-07,09:46:50
39.974886,116.33329,0,182,39879.4075810185,2009-03-07,09:46:55
39.974853,116.333329,0,185,39879.4076388889,2009-03-07,09:47:00
39.974807,116.333353,0,190,39879.4076851852,2009-03-07,09:47:04
39.974794,116.333426,0,195,39879.4077430556,2009-03-07,09:47:09
39.974811,116.333485,0,198,39879.4078009259,2009-03-07,09:47:14
39.974817,116.333524,0,202,39879.4078587963,2009-03-07,09:47:19
39.974819,116.333528,0,204,39879.4079166667,2009-03-07,09:47:24
39.974819,116.333528,0,204,39879.4079513889,2009-03-07,09:47:27
39.974815,116.333535,0,205,39879.407974537,2009-03-07,09:47:29
39.974838,116.333564,0,206,39879.4080324074,2009-03-07,09:47:34
39.974856,116.333584,0,206,39879.4080671296,2009-03-07,09:47:37
39.974872,116.3336,0,207,39879.4081134259,2009-03-07,09:47:41
39.974879,116.33359,0,207,39879.4081481481,2009-03-07,09:47:44
39.974951,116.333583,0,205,39879.4081944444,2009-03-07,09:47:48
39.974953,116.333551,0,207,39879.4082291667,2009-03-07,09:47:51
39.974987,116.333542,0,206,39879.408275463,2009-03-07,09:47:55
39.974984,116.333538,0,207,39879.4083101852,2009-03-07,09:47:58
39.97498,116.333533,0,207,39879.4083564815,2009-03-07,09:48:02
39.974985,116.333535,0,207,39879.4083912037,2009-03-07,09:48:05
39.974986,116.333536,0,207,39879.4084375,2009-03-07,09:48:09
39.974987,116.333534,0,207,39879.4084722222,2009-03-07,09:48:12
39.974992,116.333531,0,207,39879.4085185185,2009-03-07,09:48:16
39.974992,116.333531,0,207,39879.4085300926,2009-03-07,09:48:17
39.974994,116.333531,0,207,39879.4085532407,2009-03-07,09:48:19
39.975041,116.333529,0,207,39879.408599537,2009-03-07,09:48:23
39.975088,116.333531,0,207,39879.4086458333,2009-03-07,09:48:27
39.975113,116.33352,0,208,39879.4087037037,2009-03-07,09:48:32
39.975143,116.333504,0,209,39879.40875,2009-03-07,09:48:36
39.975168,116.333499,0,209,39879.4087847222,2009-03-07,09:48:39
39.975163,116.333497,0,210,39879.4088310185,2009-03-07,09:48:43
39.975161,116.333505,0,210,39879.4088657407,2009-03-07,09:48:46
39.975159,116.333511,0,211,39879.408900463,2009-03-07,09:48:49
39.975159,116.333511,0,211,39879.4089351852,2009-03-07,09:48:52
39.975164,116.333511,0,211,39879.4089583333,2009-03-07,09:48:54
39.975152,116.333494,0,210,39879.4090162037,2009-03-07,09:48:59
39.97515,116.333487,0,210,39879.4090740741,2009-03-07,09:49:04
39.975151,116.333486,0,210,39879.4090972222,2009-03-07,09:49:06
39.975151,116.333486,0,210,39879.4091319444,2009-03-07,09:49:09
39.975147,116.333485,0,210,39879.4091550926,2009-03-07,09:49:11
39.975127,116.333492,0,208,39879.409212963,2009-03-07,09:49:16
39.975127,116.333492,0,208,39879.4092476852,2009-03-07,09:49:19
39.975127,116.333487,0,208,39879.4092708333,2009-03-07,09:49:21
39.975078,116.33348,0,207,39879.4093171296,2009-03-07,09:49:25
39.975043,116.333506,0,203,39879.409375,2009-03-07,09:49:30
39.975043,116.333506,0,203,39879.4093865741,2009-03-07,09:49:31
39.97505,116.333507,0,201,39879.4094097222,2009-03-07,09:49:33
39.975088,116.333501,0,199,39879.4094675926,2009-03-07,09:49:38
39.975091,116.333495,0,199,39879.409525463,2009-03-07,09:49:43
39.975094,116.333501,0,199,39879.4095833333,2009-03-07,09:49:48
39.975094,116.333501,0,199,39879.4096180556,2009-03-07,09:49:51
39.975088,116.333509,0,199,39879.4096412037,2009-03-07,09:49:53
39.975137,116.333504,0,200,39879.4096759259,2009-03-07,09:49:56
39.975161,116.333503,0,203,39879.4097337963,2009-03-07,09:50:01
39.975209,116.333526,0,203,39879.4097916667,2009-03-07,09:50:06
39.975222,116.333562,0,203,39879.409849537,2009-03-07,09:50:11
39.975254,116.333603,0,201,39879.4098611111,2009-03-07,09:50:12
39.97527,116.333645,0,201,39879.4099189815,2009-03-07,09:50:17
39.975302,116.333691,0,199,39879.4099421296,2009-03-07,09:50:19
39.975268,116.333657,0,201,39879.41,2009-03-07,09:50:24
39.974673,116.299199,0,214,39879.4225347222,2009-03-07,10:08:27
39.97463,116.299383,0,95,39879.4225462963,2009-03-07,10:08:28
39.974594,116.299275,0,174,39879.4225578704,2009-03-07,10:08:29
39.974635,116.299237,0,158,39879.4225810185,2009-03-07,10:08:31
39.974684,116.299203,0,144,39879.4225925926,2009-03-07,10:08:32
39.974685,116.299228,0,125,39879.4226388889,2009-03-07,10:08:36
39.974677,116.299216,0,113,39879.4226967593,2009-03-07,10:08:41
39.974619,116.299227,0,116,39879.4227199074,2009-03-07,10:08:43
39.97458,116.299215,0,126,39879.4227314815,2009-03-07,10:08:44
39.974539,116.29919,0,129,39879.4227546296,2009-03-07,10:08:46
39.974546,116.299181,0,137,39879.4228125,2009-03-07,10:08:51
39.974518,116.299135,0,132,39879.4228703704,2009-03-07,10:08:56
39.974504,116.299109,0,129,39879.4229282407,2009-03-07,10:09:01
39.974502,116.299123,0,129,39879.4229861111,2009-03-07,10:09:06
39.974507,116.299158,0,130,39879.4230439815,2009-03-07,10:09:11
39.974503,116.299186,0,131,39879.4231018518,2009-03-07,10:09:16
39.974505,116.299229,0,132,39879.4231597222,2009-03-07,10:09:21
39.974467,116.299298,0,134,39879.4232175926,2009-03-07,10:09:26
39.974445,116.299338,0,136,39879.423275463,2009-03-07,10:09:31
39.974444,116.299379,0,138,39879.4233333333,2009-03-07,10:09:36
39.974443,116.299446,0,140,39879.4233912037,2009-03-07,10:09:41
39.974441,116.299513,0,143,39879.4234375,2009-03-07,10:09:45
39.974411,116.299559,0,147,39879.4234953704,2009-03-07,10:09:50
39.974424,116.299616,0,148,39879.4235300926,2009-03-07,10:09:53
39.974431,116.299684,0,151,39879.4235763889,2009-03-07,10:09:57
39.974385,116.299717,0,153,39879.423599537,2009-03-07,10:09:59
39.974355,116.299782,0,156,39879.4236574074,2009-03-07,10:10:04
39.974366,116.299846,0,163,39879.4237152778,2009-03-07,10:10:09
39.974381,116.299887,0,166,39879.4237731481,2009-03-07,10:10:14
39.974379,116.299918,0,168,39879.4238310185,2009-03-07,10:10:19
39.974393,116.29995,0,172,39879.4238888889,2009-03-07,10:10:24
39.974388,116.299956,0,174,39879.4239467593,2009-03-07,10:10:29
39.974384,116.299953,0,177,39879.4240046296,2009-03-07,10:10:34
39.974384,116.299953,0,177,39879.4240393518,2009-03-07,10:10:37
39.974378,116.299946,0,177,39879.4240625,2009-03-07,10:10:39
39.974327,116.299959,0,181,39879.4241203704,2009-03-07,10:10:44
39.974294,116.299967,0,183,39879.4241782407,2009-03-07,10:10:49
39.974248,116.299971,0,187,39879.4242361111,2009-03-07,10:10:54
39.974196,116.299999,0,189,39879.4242824074,2009-03-07,10:10:58
39.97413,116.299978,0,192,39879.4243171296,2009-03-07,10:11:01
39.974073,116.29997,0,194,39879.4243518518,2009-03-07,10:11:04
39.97403,116.299951,0,195,39879.4243634259,2009-03-07,10:11:05
39.973968,116.299927,0,197,39879.4243865741,2009-03-07,10:11:07
39.973923,116.29994,0,198,39879.4244097222,2009-03-07,10:11:09
39.973874,116.299939,0,200,39879.4244444444,2009-03-07,10:11:12
39.973818,116.299948,0,201,39879.4244675926,2009-03-07,10:11:14
39.97377,116.299936,0,205,39879.4245023148,2009-03-07,10:11:17
39.973734,116.299953,0,208,39879.4245601852,2009-03-07,10:11:22
39.973687,116.300004,0,208,39879.4246064815,2009-03-07,10:11:26
39.973638,116.300011,0,213,39879.4246527778,2009-03-07,10:11:30
39.973601,116.299992,0,219,39879.4247106481,2009-03-07,10:11:35
39.973559,116.300016,0,224,39879.4247569444,2009-03-07,10:11:39
39.973503,116.300057,0,229,39879.4248032407,2009-03-07,10:11:43
39.973472,116.3001,0,232,39879.424837963,2009-03-07,10:11:46
39.97344,116.300147,0,236,39879.4248842593,2009-03-07,10:11:50
39.973386,116.300147,0,242,39879.4249421296,2009-03-07,10:11:55
39.973343,116.300176,0,244,39879.4249652778,2009-03-07,10:11:57
39.973314,116.300169,0,247,39879.4250231481,2009-03-07,10:12:02
39.973266,116.300183,0,252,39879.4250694444,2009-03-07,10:12:06
39.973219,116.300159,0,253,39879.4250925926,2009-03-07,10:12:08
39.973186,116.30017,0,258,39879.425150463,2009-03-07,10:12:13
39.973118,116.300189,0,262,39879.4251967593,2009-03-07,10:12:17
39.97308,116.300224,0,265,39879.4252314815,2009-03-07,10:12:20
39.973042,116.300235,0,271,39879.4252893519,2009-03-07,10:12:25
39.972999,116.300213,0,274,39879.4253472222,2009-03-07,10:12:30
39.972956,116.300193,0,276,39879.4253819444,2009-03-07,10:12:33
39.972931,116.300186,0,284,39879.4254398148,2009-03-07,10:12:38
39.972892,116.300207,0,289,39879.4254976852,2009-03-07,10:12:43
39.972857,116.300267,0,287,39879.4255324074,2009-03-07,10:12:46
39.972816,116.300327,0,287,39879.4255787037,2009-03-07,10:12:50
39.972773,116.300367,0,289,39879.425625,2009-03-07,10:12:54
39.972779,116.300296,0,289,39879.4256481482,2009-03-07,10:12:56
39.972805,116.300233,0,282,39879.4256597222,2009-03-07,10:12:57
39.972776,116.300207,0,282,39879.4257175926,2009-03-07,10:13:02
39.97275,116.300216,0,286,39879.425775463,2009-03-07,10:13:07
39.972708,116.300229,0,291,39879.4258333333,2009-03-07,10:13:12
39.972602,116.300196,0,296,39879.4258912037,2009-03-07,10:13:17
39.97256,116.300223,0,302,39879.4259490741,2009-03-07,10:13:22
39.97251,116.300252,0,310,39879.4260069444,2009-03-07,10:13:27
39.972525,116.300168,0,308,39879.4260532407,2009-03-07,10:13:31
39.972493,116.300159,0,312,39879.4261111111,2009-03-07,10:13:36
39.972443,116.300177,0,316,39879.4261689815,2009-03-07,10:13:41
39.972381,116.300218,0,320,39879.4262152778,2009-03-07,10:13:45
39.972331,116.300258,0,324,39879.4262615741,2009-03-07,10:13:49
39.972286,116.300292,0,326,39879.4262847222,2009-03-07,10:13:51
39.972246,116.300337,0,326,39879.4262962963,2009-03-07,10:13:52
39.972183,116.3004,0,327,39879.4263078704,2009-03-07,10:13:53
39.972115,116.300485,0,328,39879.4263194444,2009-03-07,10:13:54
39.972065,116.300572,0,330,39879.4263425926,2009-03-07,10:13:56
39.972019,116.300579,0,333,39879.4263657407,2009-03-07,10:13:58
39.971937,116.300527,0,335,39879.4263888889,2009-03-07,10:14:00
39.971891,116.300536,0,338,39879.426412037,2009-03-07,10:14:02
39.971842,116.300541,0,341,39879.4264467593,2009-03-07,10:14:05
39.971814,116.30049,0,347,39879.4264699074,2009-03-07,10:14:07
39.971769,116.300485,0,353,39879.4265162037,2009-03-07,10:14:11
39.971722,116.30049,0,359,39879.4265740741,2009-03-07,10:14:16
39.97168,116.300468,0,363,39879.4266203704,2009-03-07,10:14:20
39.971703,116.300409,0,364,39879.4266435185,2009-03-07,10:14:22
39.971676,116.300387,0,349,39879.4267013889,2009-03-07,10:14:27
39.971676,116.300387,0,349,39879.4267361111,2009-03-07,10:14:30
39.971674,116.300393,0,332,39879.4267592593,2009-03-07,10:14:32
39.971662,116.300416,0,323,39879.4268171296,2009-03-07,10:14:37
39.971618,116.300425,0,319,39879.426875,2009-03-07,10:14:42
39.97158,116.30047,0,318,39879.4269328704,2009-03-07,10:14:47
39.971531,116.300445,0,319,39879.4269907407,2009-03-07,10:14:52
39.971484,116.300444,0,310,39879.427037037,2009-03-07,10:14:56
39.971399,116.300397,0,306,39879.4270949074,2009-03-07,10:15:01
39.971352,116.300382,0,304,39879.4271064815,2009-03-07,10:15:02
39.971306,116.300371,0,303,39879.4271412037,2009-03-07,10:15:05
39.971258,116.300379,0,298,39879.4271875,2009-03-07,10:15:09
39.971216,116.300382,0,298,39879.4272453704,2009-03-07,10:15:14
39.971162,116.300385,0,297,39879.4272800926,2009-03-07,10:15:17
39.971101,116.300387,0,299,39879.4273263889,2009-03-07,10:15:21
39.971045,116.30037,0,301,39879.4273611111,2009-03-07,10:15:24
39.97096,116.300387,0,304,39879.4274074074,2009-03-07,10:15:28
39.970922,116.300429,0,305,39879.4274652778,2009-03-07,10:15:33
39.970888,116.300409,0,304,39879.4275231481,2009-03-07,10:15:38
39.970864,116.300378,0,301,39879.4275810185,2009-03-07,10:15:43
39.970797,116.300364,0,305,39879.4276388889,2009-03-07,10:15:48
39.970738,116.300386,0,306,39879.4276851852,2009-03-07,10:15:52
39.970699,116.300391,0,308,39879.4277430556,2009-03-07,10:15:57
39.970649,116.30042,0,311,39879.4278009259,2009-03-07,10:16:02
39.970604,116.300433,0,312,39879.4278356481,2009-03-07,10:16:05
39.970569,116.300408,0,318,39879.4278935185,2009-03-07,10:16:10
39.970553,116.300417,0,322,39879.4279513889,2009-03-07,10:16:15
39.97053,116.300468,0,323,39879.4279861111,2009-03-07,10:16:18
39.970476,116.300552,0,325,39879.4280092593,2009-03-07,10:16:20
39.97045,116.3006,0,325,39879.4280324074,2009-03-07,10:16:22
39.970464,116.300637,0,327,39879.4280902778,2009-03-07,10:16:27
39.9705,116.300662,0,326,39879.4281481481,2009-03-07,10:16:32
39.970553,116.300679,0,325,39879.4282060185,2009-03-07,10:16:37
39.970608,116.300675,0,324,39879.4282638889,2009-03-07,10:16:42
39.970643,116.300698,0,317,39879.4282986111,2009-03-07,10:16:45
39.970688,116.300678,0,314,39879.4283564815,2009-03-07,10:16:50
39.970743,116.300663,0,307,39879.4284027778,2009-03-07,10:16:54
39.970793,116.300644,0,306,39879.4284490741,2009-03-07,10:16:58
39.970832,116.300656,0,299,39879.4285069444,2009-03-07,10:17:03
39.970886,116.300642,0,296,39879.4285532407,2009-03-07,10:17:07
39.970946,116.30065,0,291,39879.428599537,2009-03-07,10:17:11
39.971001,116.300641,0,287,39879.4286574074,2009-03-07,10:17:16
39.971044,116.300654,0,279,39879.4286921296,2009-03-07,10:17:19
39.971086,116.300654,0,270,39879.4287268519,2009-03-07,10:17:22
39.971138,116.300648,0,263,39879.4287731481,2009-03-07,10:17:26
39.971171,116.300611,0,255,39879.4288078704,2009-03-07,10:17:29
39.971185,116.300563,0,236,39879.4288194444,2009-03-07,10:17:30
39.971234,116.300545,0,230,39879.4288657407,2009-03-07,10:17:34
39.97128,116.300527,0,228,39879.428912037,2009-03-07,10:17:38
39.971325,116.300514,0,225,39879.4289583333,2009-03-07,10:17:42
39.971367,116.300508,0,220,39879.4290046296,2009-03-07,10:17:46
39.971413,116.300512,0,218,39879.4290509259,2009-03-07,10:17:50
39.971464,116.300497,0,215,39879.4291087963,2009-03-07,10:17:55
39.971501,116.300463,0,214,39879.4291666667,2009-03-07,10:18:00
39.971535,116.300423,0,214,39879.429224537,2009-03-07,10:18:05
39.971549,116.300371,0,212,39879.4292824074,2009-03-07,10:18:10
39.971569,116.300315,0,211,39879.4293171296,2009-03-07,10:18:13
39.971577,116.300246,0,210,39879.4293518519,2009-03-07,10:18:16
39.97158,116.30019,0,209,39879.4294097222,2009-03-07,10:18:21
39.97162,116.300135,0,208,39879.4294675926,2009-03-07,10:18:26
39.971604,116.30007,0,207,39879.429525463,2009-03-07,10:18:31
39.971602,116.300027,0,207,39879.4295833333,2009-03-07,10:18:36
39.971613,116.299981,0,207,39879.4296412037,2009-03-07,10:18:41
39.971618,116.299913,0,207,39879.4296875,2009-03-07,10:18:45
39.971629,116.299853,0,207,39879.4297222222,2009-03-07,10:18:48
39.971648,116.299779,0,207,39879.4297685185,2009-03-07,10:18:52
39.971657,116.299718,0,208,39879.4298032407,2009-03-07,10:18:55
39.971683,116.29964,0,207,39879.429837963,2009-03-07,10:18:58
39.971711,116.299566,0,206,39879.429849537,2009-03-07,10:18:59
39.971729,116.299472,0,206,39879.4298726852,2009-03-07,10:19:01
39.971706,116.299419,0,208,39879.4299074074,2009-03-07,10:19:04
39.971731,116.299332,0,208,39879.4299305556,2009-03-07,10:19:06
39.971743,116.299274,0,208,39879.4299884259,2009-03-07,10:19:11
39.971739,116.299258,0,209,39879.4300462963,2009-03-07,10:19:16
39.971682,116.299188,0,209,39879.4300694444,2009-03-07,10:19:18
39.971657,116.299168,0,209,39879.4301273148,2009-03-07,10:19:23
39.971676,116.299122,0,209,39879.4301851852,2009-03-07,10:19:28
39.971669,116.299112,0,210,39879.4302430556,2009-03-07,10:19:33
39.971663,116.299113,0,210,39879.4303009259,2009-03-07,10:19:38
39.971668,116.299121,0,210,39879.4303587963,2009-03-07,10:19:43
39.971675,116.299129,0,210,39879.4304166667,2009-03-07,10:19:48
39.971675,116.299129,0,210,39879.4304513889,2009-03-07,10:19:51
39.971675,116.299136,0,210,39879.430474537,2009-03-07,10:19:53
39.971674,116.299147,0,210,39879.4305324074,2009-03-07,10:19:58
39.971678,116.29916,0,210,39879.4305902778,2009-03-07,10:20:03
39.971678,116.29916,0,210,39879.430625,2009-03-07,10:20:06
39.971682,116.299167,0,210,39879.4306481481,2009-03-07,10:20:08
39.971666,116.299144,0,210,39879.4307060185,2009-03-07,10:20:13
39.971667,116.299134,0,210,39879.4307638889,2009-03-07,10:20:18
39.97167,116.29913,0,210,39879.4308217593,2009-03-07,10:20:23
39.97167,116.29913,0,210,39879.4308564815,2009-03-07,10:20:26
39.971675,116.29913,0,210,39879.4308796296,2009-03-07,10:20:28
39.971684,116.299134,0,210,39879.4309375,2009-03-07,10:20:33
39.971695,116.299133,0,209,39879.4309953704,2009-03-07,10:20:38
39.971694,116.299124,0,209,39879.4310532407,2009-03-07,10:20:43
39.9717,116.299125,0,209,39879.4311111111,2009-03-07,10:20:48
39.9717,116.299125,0,209,39879.4311458333,2009-03-07,10:20:51
39.971696,116.29913,0,209,39879.4311689815,2009-03-07,10:20:53
39.971654,116.299155,0,209,39879.4312268518,2009-03-07,10:20:58
39.971614,116.29919,0,208,39879.4312847222,2009-03-07,10:21:03
39.971617,116.299214,0,208,39879.4313425926,2009-03-07,10:21:08
39.971633,116.299251,0,208,39879.431400463,2009-03-07,10:21:13
39.971603,116.299242,0,208,39879.4314583333,2009-03-07,10:21:18
39.971594,116.29925,0,209,39879.4315162037,2009-03-07,10:21:23
39.971583,116.299277,0,209,39879.4315740741,2009-03-07,10:21:28
39.971569,116.299294,0,209,39879.4316319444,2009-03-07,10:21:33
39.971561,116.29932,0,209,39879.4316898148,2009-03-07,10:21:38
39.971101,116.299754,0,457,39879.4320138889,2009-03-07,10:22:06
39.971136,116.299772,0,474,39879.432025463,2009-03-07,10:22:07
39.971153,116.299794,0,491,39879.432037037,2009-03-07,10:22:08
39.971159,116.299817,0,508,39879.4320486111,2009-03-07,10:22:09
39.97113,116.299857,0,525,39879.4320601852,2009-03-07,10:22:10
39.971096,116.2999,0,542,39879.4320717593,2009-03-07,10:22:11
39.971073,116.299938,0,559,39879.4320833333,2009-03-07,10:22:12
39.971072,116.299967,0,576,39879.4320949074,2009-03-07,10:22:13
39.971052,116.3,0,593,39879.4321064815,2009-03-07,10:22:14
39.971032,116.300034,0,610,39879.4321180556,2009-03-07,10:22:15
39.970999,116.300071,0,627,39879.4321296296,2009-03-07,10:22:16
39.970983,116.300102,0,644,39879.4321412037,2009-03-07,10:22:17
39.970972,116.300124,0,661,39879.4321527778,2009-03-07,10:22:18
39.970964,116.300147,0,677,39879.4321643518,2009-03-07,10:22:19
39.970946,116.300175,0,693,39879.4321759259,2009-03-07,10:22:20
39.970927,116.300201,0,710,39879.4321875,2009-03-07,10:22:21
39.970931,116.300243,0,726,39879.4321990741,2009-03-07,10:22:22
39.970933,116.300285,0,742,39879.4322106481,2009-03-07,10:22:23
39.970927,116.300329,0,758,39879.4322222222,2009-03-07,10:22:24
39.970934,116.300364,0,774,39879.4322337963,2009-03-07,10:22:25
39.97094,116.300403,0,790,39879.4322453704,2009-03-07,10:22:26
39.970942,116.30044,0,806,39879.4322569444,2009-03-07,10:22:27
39.970614,116.299837,0,495,39879.4322685185,2009-03-07,10:22:28
39.970819,116.299579,0,356,39879.4322800926,2009-03-07,10:22:29
39.970962,116.299469,0,296,39879.4322916667,2009-03-07,10:22:30
39.971038,116.299413,0,263,39879.4323032407,2009-03-07,10:22:31
39.971077,116.299393,0,246,39879.4323148148,2009-03-07,10:22:32
39.971249,116.299179,0,213,39879.4345138889,2009-03-07,10:25:42
39.97128,116.299086,0,213,39879.434537037,2009-03-07,10:25:44
39.971301,116.299034,0,213,39879.4345833333,2009-03-07,10:25:48
39.971278,116.299001,0,213,39879.4346412037,2009-03-07,10:25:53
39.97132,116.298943,0,213,39879.4346990741,2009-03-07,10:25:58
39.971346,116.298912,0,213,39879.4347569444,2009-03-07,10:26:03
39.971363,116.298873,0,213,39879.4348148148,2009-03-07,10:26:08
39.971341,116.298877,0,213,39879.4348726852,2009-03-07,10:26:13
39.971344,116.298865,0,213,39879.4349305556,2009-03-07,10:26:18
39.971346,116.298863,0,213,39879.4349884259,2009-03-07,10:26:23
39.971346,116.298863,0,213,39879.4350231481,2009-03-07,10:26:26
39.971351,116.298871,0,213,39879.4350462963,2009-03-07,10:26:28
39.97133,116.298919,0,213,39879.4351041667,2009-03-07,10:26:33
39.971313,116.298994,0,213,39879.4351388889,2009-03-07,10:26:36
39.971301,116.299051,0,213,39879.4351967593,2009-03-07,10:26:41
39.971249,116.299059,0,213,39879.4352430556,2009-03-07,10:26:45
39.971249,116.299087,0,214,39879.4353009259,2009-03-07,10:26:50
39.971245,116.299107,0,214,39879.4353587963,2009-03-07,10:26:55
39.971231,116.299139,0,214,39879.4354166667,2009-03-07,10:27:00
39.971263,116.299187,0,213,39879.435462963,2009-03-07,10:27:04
39.971259,116.299246,0,213,39879.4354976852,2009-03-07,10:27:07
39.971228,116.299302,0,213,39879.4355555556,2009-03-07,10:27:12
39.971203,116.299373,0,213,39879.4355902778,2009-03-07,10:27:15
39.971185,116.299436,0,213,39879.4356365741,2009-03-07,10:27:19
39.971147,116.299492,0,213,39879.4356828704,2009-03-07,10:27:23
39.971122,116.299495,0,215,39879.4357407407,2009-03-07,10:27:28
39.97109,116.299473,0,216,39879.4357986111,2009-03-07,10:27:33
39.971076,116.299519,0,216,39879.4358564815,2009-03-07,10:27:38
39.971054,116.299563,0,216,39879.4359143519,2009-03-07,10:27:43
39.971043,116.29956,0,216,39879.4359722222,2009-03-07,10:27:48
39.971051,116.299574,0,216,39879.4360300926,2009-03-07,10:27:53
39.971033,116.29961,0,216,39879.436087963,2009-03-07,10:27:58
39.971029,116.299571,0,216,39879.4361458333,2009-03-07,10:28:03
39.971042,116.299584,0,216,39879.4362037037,2009-03-07,10:28:08
39.971042,116.299584,0,216,39879.4362384259,2009-03-07,10:28:11
39.971047,116.299591,0,216,39879.4362615741,2009-03-07,10:28:13
39.971086,116.299595,0,216,39879.4363194444,2009-03-07,10:28:18
39.97114,116.299623,0,216,39879.4363657407,2009-03-07,10:28:22
39.971176,116.299601,0,216,39879.4364236111,2009-03-07,10:28:27
39.971155,116.299579,0,216,39879.4364814815,2009-03-07,10:28:32
39.971121,116.299601,0,215,39879.4365393519,2009-03-07,10:28:37
39.971109,116.299599,0,215,39879.4365972222,2009-03-07,10:28:42
39.971112,116.299583,0,215,39879.4366550926,2009-03-07,10:28:47
39.971068,116.299556,0,215,39879.4367013889,2009-03-07,10:28:51
39.97102,116.299542,0,215,39879.436724537,2009-03-07,10:28:53
39.970977,116.29956,0,214,39879.4367708333,2009-03-07,10:28:57
39.970995,116.299578,0,214,39879.4368287037,2009-03-07,10:29:02
39.970973,116.299622,0,214,39879.4368865741,2009-03-07,10:29:07
39.971008,116.299619,0,214,39879.4369444444,2009-03-07,10:29:12
39.971042,116.299624,0,214,39879.4370023148,2009-03-07,10:29:17
39.97106,116.299628,0,214,39879.4370601852,2009-03-07,10:29:22
39.971087,116.299628,0,214,39879.4371180556,2009-03-07,10:29:27
39.971087,116.299684,0,215,39879.4371759259,2009-03-07,10:29:32
39.971077,116.299661,0,215,39879.4372337963,2009-03-07,10:29:37
39.971056,116.299683,0,215,39879.4372916667,2009-03-07,10:29:42
39.971103,116.299684,0,215,39879.437349537,2009-03-07,10:29:47
39.971143,116.299724,0,215,39879.4373842593,2009-03-07,10:29:50
39.97118,116.299722,0,215,39879.4374421296,2009-03-07,10:29:55
39.971212,116.299715,0,215,39879.4375,2009-03-07,10:30:00
39.971204,116.299695,0,215,39879.4375578704,2009-03-07,10:30:05
39.971193,116.299694,0,215,39879.4376157407,2009-03-07,10:30:10
39.971182,116.29968,0,215,39879.4376736111,2009-03-07,10:30:15
39.971141,116.299619,0,215,39879.4377314815,2009-03-07,10:30:20
39.971126,116.299567,0,216,39879.4377893518,2009-03-07,10:30:25
39.971144,116.299501,0,216,39879.4378356481,2009-03-07,10:30:29
39.971129,116.299428,0,215,39879.4378819444,2009-03-07,10:30:33
39.971097,116.299387,0,215,39879.4379050926,2009-03-07,10:30:35
39.971059,116.299358,0,214,39879.437962963,2009-03-07,10:30:40
39.97105,116.299343,0,214,39879.4380208333,2009-03-07,10:30:45
39.97105,116.299291,0,213,39879.4380787037,2009-03-07,10:30:50
39.971056,116.299231,0,213,39879.4381365741,2009-03-07,10:30:55
39.971095,116.299222,0,213,39879.4381944444,2009-03-07,10:31:00
39.97115,116.299223,0,213,39879.4382523148,2009-03-07,10:31:05
39.97119,116.299214,0,214,39879.4383101852,2009-03-07,10:31:10
39.971209,116.299182,0,214,39879.4383680556,2009-03-07,10:31:15
39.971246,116.299136,0,213,39879.4384259259,2009-03-07,10:31:20
39.971298,116.299093,0,213,39879.4384606481,2009-03-07,10:31:23
39.971341,116.299056,0,213,39879.4384953704,2009-03-07,10:31:26
39.971388,116.299043,0,213,39879.4385532407,2009-03-07,10:31:31
39.971412,116.299031,0,214,39879.4386111111,2009-03-07,10:31:36
39.971412,116.299031,0,214,39879.4386458333,2009-03-07,10:31:39
39.97141,116.299036,0,214,39879.4386689815,2009-03-07,10:31:41
39.971357,116.299025,0,212,39879.4387152778,2009-03-07,10:31:45
39.971312,116.299004,0,213,39879.43875,2009-03-07,10:31:48
39.971261,116.298967,0,212,39879.4387847222,2009-03-07,10:31:51
39.971215,116.298937,0,211,39879.4388194444,2009-03-07,10:31:54
39.971186,116.298905,0,211,39879.4388773148,2009-03-07,10:31:59
39.971193,116.298918,0,210,39879.4389351852,2009-03-07,10:32:04
39.971215,116.298919,0,210,39879.4389930556,2009-03-07,10:32:09
39.971215,116.298919,0,210,39879.4390277778,2009-03-07,10:32:12
39.971214,116.298921,0,210,39879.4390509259,2009-03-07,10:32:14
39.971225,116.298963,0,210,39879.4391087963,2009-03-07,10:32:19
39.971233,116.299024,0,210,39879.4391550926,2009-03-07,10:32:23
39.971265,116.299062,0,209,39879.439212963,2009-03-07,10:32:28
39.971249,116.299104,0,210,39879.4392708333,2009-03-07,10:32:33
39.971232,116.299109,0,212,39879.4393287037,2009-03-07,10:32:38
39.971188,116.299062,0,212,39879.4393865741,2009-03-07,10:32:43
39.971139,116.299078,0,213,39879.4394328704,2009-03-07,10:32:47
39.971104,116.29912,0,213,39879.4394675926,2009-03-07,10:32:50
39.971073,116.299164,0,215,39879.439525463,2009-03-07,10:32:55
39.971066,116.299223,0,216,39879.4395601852,2009-03-07,10:32:58
39.971087,116.299236,0,219,39879.4396180556,2009-03-07,10:33:03
39.971105,116.299228,0,222,39879.4396759259,2009-03-07,10:33:08
39.971107,116.299206,0,223,39879.4397337963,2009-03-07,10:33:13
39.971107,116.299206,0,223,39879.4397685185,2009-03-07,10:33:16
39.971104,116.299201,0,223,39879.4397916667,2009-03-07,10:33:18
39.971067,116.299156,0,225,39879.439849537,2009-03-07,10:33:23
39.97106,116.299101,0,227,39879.4399074074,2009-03-07,10:33:28
39.97106,116.299101,0,227,39879.4399421296,2009-03-07,10:33:31
39.971062,116.2991,0,228,39879.4399652778,2009-03-07,10:33:33
39.971058,116.299124,0,228,39879.4400231481,2009-03-07,10:33:38
39.97105,116.299171,0,228,39879.4400810185,2009-03-07,10:33:43
39.97105,116.299171,0,228,39879.4401157407,2009-03-07,10:33:46
39.971042,116.299179,0,228,39879.4401388889,2009-03-07,10:33:48
39.971029,116.299192,0,228,39879.4401967593,2009-03-07,10:33:53
39.971051,116.299191,0,228,39879.4402546296,2009-03-07,10:33:58
39.971061,116.299194,0,229,39879.4403125,2009-03-07,10:34:03
39.971088,116.299157,0,229,39879.4403703704,2009-03-07,10:34:08
39.971101,116.299114,0,229,39879.4404282407,2009-03-07,10:34:13
39.971085,116.299059,0,230,39879.4404861111,2009-03-07,10:34:18
39.971099,116.299022,0,231,39879.4405439815,2009-03-07,10:34:23
39.971111,116.299016,0,233,39879.4406018518,2009-03-07,10:34:28
39.971126,116.299008,0,236,39879.4406597222,2009-03-07,10:34:33
39.971126,116.299008,0,236,39879.4406944444,2009-03-07,10:34:36
39.971119,116.29901,0,239,39879.4407175926,2009-03-07,10:34:38
39.971142,116.299003,0,240,39879.440775463,2009-03-07,10:34:43
39.971167,116.299028,0,242,39879.4408333333,2009-03-07,10:34:48
39.971209,116.299057,0,244,39879.4408912037,2009-03-07,10:34:53
39.971255,116.299073,0,246,39879.4409490741,2009-03-07,10:34:58
39.971269,116.299051,0,249,39879.4410069444,2009-03-07,10:35:03
39.971296,116.299027,0,252,39879.4410648148,2009-03-07,10:35:08
39.971321,116.29898,0,255,39879.4411226852,2009-03-07,10:35:13
39.97133,116.29896,0,257,39879.4411805556,2009-03-07,10:35:18
39.971322,116.298929,0,259,39879.4412384259,2009-03-07,10:35:23
39.971321,116.298941,0,260,39879.4412962963,2009-03-07,10:35:28
39.971301,116.298944,0,261,39879.4413541667,2009-03-07,10:35:33
39.97132,116.299003,0,262,39879.441400463,2009-03-07,10:35:37
39.971331,116.299064,0,262,39879.4414467593,2009-03-07,10:35:41
39.971353,116.299116,0,262,39879.4414814815,2009-03-07,10:35:44
39.971371,116.299185,0,261,39879.4415277778,2009-03-07,10:35:48
39.971407,116.299249,0,262,39879.4415625,2009-03-07,10:35:51
39.971455,116.29929,0,262,39879.4415856482,2009-03-07,10:35:53
39.971498,116.299335,0,262,39879.4416087963,2009-03-07,10:35:55
39.971533,116.299387,0,263,39879.4416319444,2009-03-07,10:35:57
39.97155,116.299446,0,263,39879.4416666667,2009-03-07,10:36:00
39.97159,116.299491,0,264,39879.4417013889,2009-03-07,10:36:03
39.971624,116.299541,0,265,39879.4417592593,2009-03-07,10:36:08
39.971672,116.299571,0,266,39879.4417939815,2009-03-07,10:36:11
39.971678,116.299601,0,268,39879.4418518519,2009-03-07,10:36:16
39.971703,116.29965,0,270,39879.4418865741,2009-03-07,10:36:19
39.971742,116.299677,0,272,39879.4419097222,2009-03-07,10:36:21
39.971791,116.299681,0,277,39879.4419560185,2009-03-07,10:36:25
39.971835,116.299681,0,282,39879.4419907407,2009-03-07,10:36:28
39.971902,116.299709,0,287,39879.442025463,2009-03-07,10:36:31
39.971934,116.299775,0,292,39879.4420486111,2009-03-07,10:36:33
39.971958,116.299857,0,298,39879.4420717593,2009-03-07,10:36:35
39.971998,116.299882,0,309,39879.4421180556,2009-03-07,10:36:39
39.971997,116.299835,0,323,39879.4421759259,2009-03-07,10:36:44
39.971976,116.299792,0,335,39879.4422106481,2009-03-07,10:36:47
39.971914,116.299816,0,347,39879.4422453704,2009-03-07,10:36:50
39.971877,116.299843,0,353,39879.4422685185,2009-03-07,10:36:52
39.971836,116.299865,0,359,39879.4422916667,2009-03-07,10:36:54
39.971812,116.299917,0,365,39879.4423148148,2009-03-07,10:36:56
39.971769,116.299961,0,373,39879.442349537,2009-03-07,10:36:59
39.971738,116.300027,0,380,39879.4423842593,2009-03-07,10:37:02
39.971706,116.300078,0,386,39879.4424189815,2009-03-07,10:37:05
39.971681,116.300125,0,397,39879.4424768519,2009-03-07,10:37:10
39.9717,116.300175,0,407,39879.4425347222,2009-03-07,10:37:15
39.971738,116.300214,0,408,39879.4425578704,2009-03-07,10:37:17
39.971775,116.300266,0,411,39879.4425810185,2009-03-07,10:37:19
39.971811,116.300315,0,415,39879.4426041667,2009-03-07,10:37:21
39.971851,116.300343,0,421,39879.4426388889,2009-03-07,10:37:24
39.971853,116.300363,0,432,39879.4426967593,2009-03-07,10:37:29
39.971862,116.300361,0,440,39879.4427546296,2009-03-07,10:37:34
39.971896,116.300383,0,444,39879.4428125,2009-03-07,10:37:39
39.971939,116.300393,0,443,39879.4428703704,2009-03-07,10:37:44
39.972014,116.300438,0,439,39879.442974537,2009-03-07,10:37:53
39.971978,116.300476,0,437,39879.4430208333,2009-03-07,10:37:57
39.971923,116.300486,0,437,39879.4430439815,2009-03-07,10:37:59
39.971861,116.300467,0,442,39879.4430671296,2009-03-07,10:38:01
39.9718,116.300421,0,447,39879.4430902778,2009-03-07,10:38:03
39.971766,116.300383,0,449,39879.4431018519,2009-03-07,10:38:04
39.971725,116.300347,0,452,39879.4431134259,2009-03-07,10:38:05
39.971685,116.300307,0,454,39879.443125,2009-03-07,10:38:06
39.971639,116.300268,0,457,39879.4431365741,2009-03-07,10:38:07
39.97158,116.300215,0,459,39879.4431481481,2009-03-07,10:38:08
39.971528,116.300163,0,460,39879.4431597222,2009-03-07,10:38:09
39.971475,116.3001,0,462,39879.4431712963,2009-03-07,10:38:10
39.971429,116.300046,0,464,39879.4431828704,2009-03-07,10:38:11
39.971375,116.299977,0,465,39879.4431944444,2009-03-07,10:38:12
39.971337,116.299932,0,468,39879.4432060185,2009-03-07,10:38:13
39.971281,116.299872,0,472,39879.4432291667,2009-03-07,10:38:15
39.971239,116.29981,0,480,39879.443275463,2009-03-07,10:38:19
39.971198,116.299743,0,484,39879.4433101852,2009-03-07,10:38:22
39.971151,116.299716,0,490,39879.4433564815,2009-03-07,10:38:26
39.971165,116.299716,0,493,39879.4434143519,2009-03-07,10:38:31
39.971171,116.299666,0,490,39879.4434722222,2009-03-07,10:38:36
39.971198,116.299632,0,488,39879.4435300926,2009-03-07,10:38:41
39.97122,116.299644,0,485,39879.443587963,2009-03-07,10:38:46
39.971178,116.299602,0,485,39879.4436111111,2009-03-07,10:38:48
39.971121,116.299565,0,484,39879.4436574074,2009-03-07,10:38:52
39.971077,116.299542,0,484,39879.4436921296,2009-03-07,10:38:55
39.971074,116.299562,0,482,39879.44375,2009-03-07,10:39:00
39.971058,116.299571,0,481,39879.4438078704,2009-03-07,10:39:05
39.971024,116.29959,0,480,39879.4438657407,2009-03-07,10:39:10
39.971015,116.299617,0,480,39879.4439236111,2009-03-07,10:39:15
39.971036,116.299645,0,484,39879.4439814815,2009-03-07,10:39:20
39.971056,116.299661,0,488,39879.4440393519,2009-03-07,10:39:25
39.971045,116.299714,0,492,39879.4440972222,2009-03-07,10:39:30
39.971006,116.299755,0,499,39879.4441435185,2009-03-07,10:39:34
39.970979,116.299783,0,507,39879.4442013889,2009-03-07,10:39:39
39.970945,116.29982,0,516,39879.4442592593,2009-03-07,10:39:44
39.97093,116.299852,0,519,39879.4443171296,2009-03-07,10:39:49
39.970861,116.299841,0,526,39879.4443518519,2009-03-07,10:39:52
39.970807,116.299823,0,530,39879.444375,2009-03-07,10:39:54
39.970759,116.2998,0,533,39879.4443981481,2009-03-07,10:39:56
39.970712,116.299787,0,534,39879.4444212963,2009-03-07,10:39:58
39.970662,116.29978,0,536,39879.4444444444,2009-03-07,10:40:00
39.970594,116.299763,0,537,39879.4444791667,2009-03-07,10:40:03
39.970541,116.299749,0,538,39879.4445023148,2009-03-07,10:40:05
39.970485,116.299746,0,540,39879.444525463,2009-03-07,10:40:07
39.970426,116.299743,0,542,39879.4445486111,2009-03-07,10:40:09
39.970366,116.299754,0,547,39879.4445833333,2009-03-07,10:40:12
39.97032,116.299769,0,551,39879.4446064815,2009-03-07,10:40:14
39.970276,116.299788,0,557,39879.4446296296,2009-03-07,10:40:16
39.970232,116.299804,0,564,39879.4446527778,2009-03-07,10:40:18
39.970188,116.299818,0,570,39879.4446759259,2009-03-07,10:40:20
39.970143,116.299838,0,577,39879.4446990741,2009-03-07,10:40:22
39.970091,116.299862,0,588,39879.4447337963,2009-03-07,10:40:25
39.970055,116.299886,0,596,39879.4447569444,2009-03-07,10:40:27
39.970013,116.299901,0,603,39879.4448032407,2009-03-07,10:40:31
39.969992,116.299878,0,590,39879.444837963,2009-03-07,10:40:34
39.970028,116.299839,0,581,39879.4448842593,2009-03-07,10:40:38
39.970074,116.299823,0,579,39879.4448958333,2009-03-07,10:40:39
39.970169,116.29978,0,570,39879.4449537037,2009-03-07,10:40:44
39.970238,116.299746,0,565,39879.4449652778,2009-03-07,10:40:45
39.970301,116.299712,0,561,39879.4449768519,2009-03-07,10:40:46
39.970363,116.299684,0,557,39879.4449884259,2009-03-07,10:40:47
39.970415,116.29966,0,552,39879.4450115741,2009-03-07,10:40:49
39.970511,116.29962,0,552,39879.4450347222,2009-03-07,10:40:51
39.970579,116.299587,0,553,39879.4450578704,2009-03-07,10:40:53
39.970653,116.299549,0,554,39879.4450810185,2009-03-07,10:40:55
39.970736,116.299513,0,555,39879.4450925926,2009-03-07,10:40:56
39.970775,116.299484,0,556,39879.4451041667,2009-03-07,10:40:57
39.970821,116.29945,0,557,39879.4451157407,2009-03-07,10:40:58
39.970906,116.299406,0,559,39879.4451273148,2009-03-07,10:40:59
39.970982,116.29936,0,562,39879.4451388889,2009-03-07,10:41:00
39.971063,116.299313,0,565,39879.445150463,2009-03-07,10:41:01
39.971139,116.299265,0,568,39879.445162037,2009-03-07,10:41:02
39.97122,116.299221,0,571,39879.4451736111,2009-03-07,10:41:03
39.971295,116.299181,0,575,39879.4451851852,2009-03-07,10:41:04
39.971362,116.299132,0,579,39879.4451967593,2009-03-07,10:41:05
39.971434,116.299085,0,583,39879.4452083333,2009-03-07,10:41:06
39.971512,116.29904,0,587,39879.4452199074,2009-03-07,10:41:07
39.971572,116.299008,0,581,39879.4452314815,2009-03-07,10:41:08
39.971512,116.298976,0,597,39879.4452662037,2009-03-07,10:41:11
39.971455,116.298977,0,603,39879.4452777778,2009-03-07,10:41:12
39.971404,116.298977,0,609,39879.4452893519,2009-03-07,10:41:13
39.971355,116.298978,0,613,39879.4453009259,2009-03-07,10:41:14
39.971295,116.298981,0,616,39879.4453125,2009-03-07,10:41:15
39.971256,116.299003,0,622,39879.4453587963,2009-03-07,10:41:19
39.971256,116.299048,0,623,39879.4454166667,2009-03-07,10:41:24
39.971295,116.299125,0,620,39879.4454398148,2009-03-07,10:41:26
39.971335,116.299186,0,615,39879.445462963,2009-03-07,10:41:28
39.971369,116.299225,0,611,39879.4454861111,2009-03-07,10:41:30
39.971406,116.299262,0,609,39879.4455208333,2009-03-07,10:41:33
39.971446,116.299296,0,606,39879.4455555556,2009-03-07,10:41:36
39.97149,116.299323,0,602,39879.4456134259,2009-03-07,10:41:41
39.971536,116.299342,0,600,39879.4456481481,2009-03-07,10:41:44
39.971587,116.299363,0,598,39879.4456828704,2009-03-07,10:41:47
39.971634,116.299381,0,597,39879.4457291667,2009-03-07,10:41:51
39.971667,116.299391,0,596,39879.445787037,2009-03-07,10:41:56
39.97167,116.299404,0,596,39879.4458449074,2009-03-07,10:42:01
39.971688,116.299447,0,596,39879.4459027778,2009-03-07,10:42:06
39.971717,116.299482,0,585,39879.4459490741,2009-03-07,10:42:10
39.971752,116.299498,0,570,39879.4459837963,2009-03-07,10:42:13
39.97179,116.299514,0,555,39879.4460185185,2009-03-07,10:42:16
39.971818,116.299539,0,543,39879.4460532407,2009-03-07,10:42:19
39.971828,116.299568,0,528,39879.446099537,2009-03-07,10:42:23
39.971803,116.299675,0,500,39879.4461805556,2009-03-07,10:42:30
39.971794,116.299725,0,472,39879.4462847222,2009-03-07,10:42:39
39.97181,116.299736,0,457,39879.4463425926,2009-03-07,10:42:44
39.971814,116.299757,0,444,39879.446400463,2009-03-07,10:42:49
39.971806,116.299819,0,435,39879.4464467593,2009-03-07,10:42:53
39.97176,116.299892,0,427,39879.4464930556,2009-03-07,10:42:57
39.971711,116.299916,0,425,39879.4465046296,2009-03-07,10:42:58
39.971652,116.299941,0,421,39879.4465277778,2009-03-07,10:43:00
39.971669,116.299938,0,414,39879.4465856481,2009-03-07,10:43:05
39.97172,116.299928,0,412,39879.4466087963,2009-03-07,10:43:07
39.971811,116.299898,0,412,39879.4466319444,2009-03-07,10:43:09
39.971856,116.299888,0,409,39879.4466550926,2009-03-07,10:43:11
39.971929,116.299845,0,409,39879.4466666667,2009-03-07,10:43:12
39.971979,116.29981,0,404,39879.4466898148,2009-03-07,10:43:14
39.972026,116.299773,0,400,39879.446712963,2009-03-07,10:43:16
39.972072,116.29975,0,396,39879.4467361111,2009-03-07,10:43:18
39.972188,116.299695,0,391,39879.4467708333,2009-03-07,10:43:21
39.972368,116.299622,0,380,39879.4468402778,2009-03-07,10:43:27
39.972422,116.299604,0,376,39879.4468634259,2009-03-07,10:43:29
39.972531,116.299572,0,362,39879.4471180556,2009-03-07,10:43:51
39.972531,116.299572,0,362,39879.4471527778,2009-03-07,10:43:54
39.972535,116.29957,0,362,39879.4471759259,2009-03-07,10:43:56
39.972476,116.29956,0,360,39879.4473726852,2009-03-07,10:44:13
39.972421,116.299544,0,360,39879.4473842593,2009-03-07,10:44:14
39.97232,116.299576,0,357,39879.4473958333,2009-03-07,10:44:15
39.972117,116.299554,0,357,39879.4474074074,2009-03-07,10:44:16
39.971972,116.299544,0,356,39879.4474189815,2009-03-07,10:44:17
39.971834,116.299529,0,355,39879.4474305556,2009-03-07,10:44:18
39.97177,116.299549,0,353,39879.4474421296,2009-03-07,10:44:19
39.971578,116.299501,0,352,39879.4474537037,2009-03-07,10:44:20
39.971447,116.299477,0,351,39879.4474652778,2009-03-07,10:44:21
39.971366,116.299469,0,349,39879.4474768518,2009-03-07,10:44:22
39.971279,116.299466,0,348,39879.4474884259,2009-03-07,10:44:23
39.971197,116.299465,0,346,39879.4475,2009-03-07,10:44:24
39.971144,116.299473,0,344,39879.4475115741,2009-03-07,10:44:25
39.971095,116.299471,0,343,39879.4475231481,2009-03-07,10:44:26
39.970993,116.299473,0,340,39879.4475462963,2009-03-07,10:44:28
39.970947,116.299479,0,338,39879.4475578704,2009-03-07,10:44:29
39.970884,116.299496,0,335,39879.4475810185,2009-03-07,10:44:31
39.970822,116.299513,0,332,39879.4476041667,2009-03-07,10:44:33
39.970762,116.29952,0,330,39879.4476273148,2009-03-07,10:44:35
39.970727,116.29956,0,324,39879.4476851852,2009-03-07,10:44:40
39.970683,116.299566,0,319,39879.4477430556,2009-03-07,10:44:45
39.970683,116.299553,0,315,39879.4478009259,2009-03-07,10:44:50
39.970713,116.299502,0,314,39879.4478472222,2009-03-07,10:44:54
39.970694,116.299491,0,311,39879.4479050926,2009-03-07,10:44:59
39.970652,116.299522,0,309,39879.447962963,2009-03-07,10:45:04
39.970615,116.299554,0,306,39879.4480208333,2009-03-07,10:45:09
39.970623,116.29953,0,305,39879.4480787037,2009-03-07,10:45:14
39.970667,116.299527,0,303,39879.4481365741,2009-03-07,10:45:19
39.97069,116.29957,0,301,39879.4481944444,2009-03-07,10:45:24
39.970739,116.29959,0,299,39879.4482291667,2009-03-07,10:45:27
39.970786,116.299588,0,299,39879.4482523148,2009-03-07,10:45:29
39.970825,116.29954,0,299,39879.4483101852,2009-03-07,10:45:34
39.970939,116.299539,0,288,39879.4488773148,2009-03-07,10:46:23
39.970936,116.299529,0,288,39879.4489930556,2009-03-07,10:46:33
39.970644,116.300043,0,571,39879.546087963,2009-03-07,13:06:22
39.970403,116.300116,0,394,39879.5485763889,2009-03-07,13:09:57
39.970371,116.300152,0,388,39879.5486342593,2009-03-07,13:10:02
39.970395,116.300269,0,380,39879.5486458333,2009-03-07,13:10:03
39.970343,116.300284,0,377,39879.5486689815,2009-03-07,13:10:05
39.970313,116.300333,0,371,39879.5486921296,2009-03-07,13:10:07
39.97027,116.300359,0,366,39879.5487152778,2009-03-07,13:10:09
39.970216,116.300366,0,361,39879.54875,2009-03-07,13:10:12
39.97018,116.300397,0,355,39879.5487731481,2009-03-07,13:10:14
39.970136,116.300419,0,352,39879.5488078704,2009-03-07,13:10:17
39.970096,116.300443,0,347,39879.5488425926,2009-03-07,13:10:20
39.970078,116.300502,0,346,39879.5488657407,2009-03-07,13:10:22
39.970067,116.300562,0,346,39879.5488888889,2009-03-07,13:10:24
39.970029,116.300603,0,345,39879.5489236111,2009-03-07,13:10:27
39.969998,116.30065,0,340,39879.5489699074,2009-03-07,13:10:31
39.969966,116.30066,0,341,39879.5490277778,2009-03-07,13:10:36
39.969917,116.300662,0,343,39879.5490740741,2009-03-07,13:10:40
39.96988,116.300627,0,342,39879.5491203704,2009-03-07,13:10:44
39.969844,116.300599,0,352,39879.5491666667,2009-03-07,13:10:48
39.969815,116.30055,0,358,39879.5491898148,2009-03-07,13:10:50
39.969783,116.300507,0,362,39879.549212963,2009-03-07,13:10:52
39.969766,116.300466,0,357,39879.5492708333,2009-03-07,13:10:57
39.969729,116.300454,0,354,39879.5493287037,2009-03-07,13:11:02
39.969754,116.300449,0,342,39879.5493865741,2009-03-07,13:11:07
39.969766,116.300467,0,331,39879.5494444444,2009-03-07,13:11:12
39.969766,116.300467,0,331,39879.5494791667,2009-03-07,13:11:15
39.969771,116.300469,0,315,39879.5495023148,2009-03-07,13:11:17
39.969706,116.300465,0,306,39879.5495486111,2009-03-07,13:11:21
39.969648,116.300474,0,300,39879.5495833333,2009-03-07,13:11:24
39.969584,116.300474,0,294,39879.5496180556,2009-03-07,13:11:27
39.96954,116.300468,0,291,39879.5496412037,2009-03-07,13:11:29
39.969485,116.300466,0,282,39879.5496759259,2009-03-07,13:11:32
39.969454,116.300484,0,268,39879.5497222222,2009-03-07,13:11:36
39.969405,116.300503,0,260,39879.5497800926,2009-03-07,13:11:41
39.969372,116.300526,0,244,39879.549837963,2009-03-07,13:11:46
39.969358,116.30058,0,234,39879.5498842593,2009-03-07,13:11:50
39.969351,116.300589,0,233,39879.5499421296,2009-03-07,13:11:55
39.969343,116.300604,0,232,39879.55,2009-03-07,13:12:00
39.969326,116.300614,0,235,39879.5500578704,2009-03-07,13:12:05
39.969345,116.300636,0,233,39879.5501157407,2009-03-07,13:12:10
39.969382,116.300663,0,226,39879.5501736111,2009-03-07,13:12:15
39.969426,116.300681,0,220,39879.5502199074,2009-03-07,13:12:19
39.969418,116.300686,0,225,39879.5502777778,2009-03-07,13:12:24
39.969415,116.300681,0,225,39879.5503356481,2009-03-07,13:12:29
39.969417,116.300681,0,225,39879.5503935185,2009-03-07,13:12:34
39.969419,116.300681,0,225,39879.5504513889,2009-03-07,13:12:39
39.969421,116.300678,0,225,39879.5505092593,2009-03-07,13:12:44
39.969419,116.300676,0,225,39879.5505671296,2009-03-07,13:12:49
39.969414,116.300674,0,225,39879.550625,2009-03-07,13:12:54
39.969414,116.300674,0,225,39879.5506597222,2009-03-07,13:12:57
39.969411,116.30068,0,225,39879.5506828704,2009-03-07,13:12:59
39.969377,116.300757,0,223,39879.5507175926,2009-03-07,13:13:02
39.969364,116.300782,0,221,39879.550775463,2009-03-07,13:13:07
39.969368,116.30078,0,219,39879.5508333333,2009-03-07,13:13:12
39.969374,116.300786,0,220,39879.5508912037,2009-03-07,13:13:17
39.96938,116.300791,0,219,39879.5509490741,2009-03-07,13:13:22
39.96938,116.300791,0,219,39879.5509837963,2009-03-07,13:13:25
39.969376,116.300796,0,219,39879.5510069444,2009-03-07,13:13:27
39.969327,116.300815,0,219,39879.5510416667,2009-03-07,13:13:30
39.969268,116.300817,0,220,39879.551087963,2009-03-07,13:13:34
39.96922,116.300829,0,219,39879.5511111111,2009-03-07,13:13:36
39.96915,116.300837,0,218,39879.5511342593,2009-03-07,13:13:38
39.969072,116.300846,0,217,39879.5511574074,2009-03-07,13:13:40
39.968995,116.300818,0,213,39879.5511805556,2009-03-07,13:13:42
39.968902,116.300804,0,210,39879.5512037037,2009-03-07,13:13:44
39.968846,116.300772,0,209,39879.5512152778,2009-03-07,13:13:45
39.968797,116.300747,0,208,39879.5512268519,2009-03-07,13:13:46
39.968752,116.300727,0,207,39879.5512384259,2009-03-07,13:13:47
39.968697,116.300716,0,205,39879.55125,2009-03-07,13:13:48
39.968641,116.300708,0,204,39879.5512615741,2009-03-07,13:13:49
39.968594,116.300695,0,202,39879.5512731481,2009-03-07,13:13:50
39.968531,116.300688,0,200,39879.5512847222,2009-03-07,13:13:51
39.968447,116.300681,0,198,39879.5512962963,2009-03-07,13:13:52
39.968395,116.300672,0,197,39879.5513078704,2009-03-07,13:13:53
39.968336,116.300671,0,195,39879.5513194444,2009-03-07,13:13:54
39.96828,116.300667,0,194,39879.5513310185,2009-03-07,13:13:55
39.968228,116.300658,0,193,39879.5513425926,2009-03-07,13:13:56
39.968163,116.300651,0,192,39879.5513541667,2009-03-07,13:13:57
39.968102,116.300648,0,191,39879.5513657407,2009-03-07,13:13:58
39.968051,116.300647,0,190,39879.5513773148,2009-03-07,13:13:59
39.967982,116.300646,0,189,39879.5513888889,2009-03-07,13:14:00
39.967918,116.300646,0,188,39879.551400463,2009-03-07,13:14:01
39.967863,116.300643,0,187,39879.551412037,2009-03-07,13:14:02
39.967793,116.300632,0,186,39879.5514236111,2009-03-07,13:14:03
39.967722,116.300633,0,185,39879.5514351852,2009-03-07,13:14:04
39.967658,116.300627,0,183,39879.5514467593,2009-03-07,13:14:05
39.967596,116.300628,0,182,39879.5514583333,2009-03-07,13:14:06
39.967535,116.300629,0,181,39879.5514699074,2009-03-07,13:14:07
39.967475,116.300633,0,179,39879.5514814815,2009-03-07,13:14:08
39.967415,116.300636,0,178,39879.5514930556,2009-03-07,13:14:09
39.967356,116.300641,0,178,39879.5515046296,2009-03-07,13:14:10
39.967294,116.300645,0,177,39879.5515162037,2009-03-07,13:14:11
39.967213,116.300646,0,176,39879.5515277778,2009-03-07,13:14:12
39.967112,116.30069,0,175,39879.5515509259,2009-03-07,13:14:14
39.967047,116.300714,0,174,39879.5515625,2009-03-07,13:14:15
39.966973,116.30074,0,173,39879.5515740741,2009-03-07,13:14:16
39.96689,116.300752,0,172,39879.5515856481,2009-03-07,13:14:17
39.966811,116.300765,0,171,39879.5515972222,2009-03-07,13:14:18
39.96673,116.300775,0,170,39879.5516087963,2009-03-07,13:14:19
39.966648,116.30079,0,169,39879.5516203704,2009-03-07,13:14:20
39.966568,116.300881,0,169,39879.5516319444,2009-03-07,13:14:21
39.966478,116.300915,0,168,39879.5516435185,2009-03-07,13:14:22
39.966385,116.300927,0,166,39879.5516550926,2009-03-07,13:14:23
39.966277,116.30093,0,163,39879.5516666667,2009-03-07,13:14:24
39.966175,116.300939,0,160,39879.5516782407,2009-03-07,13:14:25
39.966075,116.300948,0,160,39879.5516898148,2009-03-07,13:14:26
39.965968,116.300962,0,160,39879.5517013889,2009-03-07,13:14:27
39.96589,116.300974,0,153,39879.551712963,2009-03-07,13:14:28
39.965793,116.300978,0,151,39879.551724537,2009-03-07,13:14:29
39.965697,116.300987,0,149,39879.5517361111,2009-03-07,13:14:30
39.965605,116.300993,0,147,39879.5517476852,2009-03-07,13:14:31
39.965519,116.300994,0,145,39879.5517592593,2009-03-07,13:14:32
39.965441,116.300988,0,144,39879.5517708333,2009-03-07,13:14:33
39.965391,116.300995,0,139,39879.5517824074,2009-03-07,13:14:34
39.965307,116.301,0,137,39879.5518055556,2009-03-07,13:14:36
39.965232,116.301004,0,135,39879.5518287037,2009-03-07,13:14:38
39.965163,116.301018,0,134,39879.5518518519,2009-03-07,13:14:40
39.965114,116.301023,0,133,39879.551875,2009-03-07,13:14:42
39.965068,116.301033,0,131,39879.5519328704,2009-03-07,13:14:47
39.965059,116.301034,0,129,39879.5519907407,2009-03-07,13:14:52
39.964992,116.301052,0,130,39879.552037037,2009-03-07,13:14:56
39.9649,116.301078,0,129,39879.5520601852,2009-03-07,13:14:58
39.964835,116.301092,0,128,39879.5520717593,2009-03-07,13:14:59
39.96474,116.301119,0,127,39879.5520833333,2009-03-07,13:15:00
39.964643,116.30114,0,127,39879.5520949074,2009-03-07,13:15:01
39.96456,116.301161,0,127,39879.5521064815,2009-03-07,13:15:02
39.964482,116.301182,0,127,39879.5521180556,2009-03-07,13:15:03
39.964363,116.301204,0,126,39879.5521296296,2009-03-07,13:15:04
39.964246,116.30123,0,125,39879.5521412037,2009-03-07,13:15:05
39.964143,116.30121,0,123,39879.5521527778,2009-03-07,13:15:06
39.964051,116.301223,0,123,39879.5521643519,2009-03-07,13:15:07
39.963961,116.301247,0,122,39879.5521759259,2009-03-07,13:15:08
39.963873,116.301273,0,122,39879.5521875,2009-03-07,13:15:09
39.963786,116.301289,0,122,39879.5521990741,2009-03-07,13:15:10
39.963703,116.301306,0,121,39879.5522106481,2009-03-07,13:15:11
39.96362,116.301327,0,121,39879.5522222222,2009-03-07,13:15:12
39.963537,116.301356,0,122,39879.5522337963,2009-03-07,13:15:13
39.963452,116.301379,0,121,39879.5522453704,2009-03-07,13:15:14
39.963363,116.301395,0,121,39879.5522569444,2009-03-07,13:15:15
39.963276,116.301417,0,120,39879.5522685185,2009-03-07,13:15:16
39.963186,116.301437,0,119,39879.5522800926,2009-03-07,13:15:17
39.963097,116.301458,0,119,39879.5522916667,2009-03-07,13:15:18
39.963007,116.301484,0,118,39879.5523032407,2009-03-07,13:15:19
39.962917,116.301506,0,117,39879.5523148148,2009-03-07,13:15:20
39.962825,116.301533,0,117,39879.5523263889,2009-03-07,13:15:21
39.962736,116.301567,0,116,39879.552337963,2009-03-07,13:15:22
39.962638,116.301563,0,116,39879.552349537,2009-03-07,13:15:23
39.962542,116.301573,0,116,39879.5523611111,2009-03-07,13:15:24
39.962445,116.301578,0,116,39879.5523726852,2009-03-07,13:15:25
39.962343,116.301587,0,116,39879.5523842593,2009-03-07,13:15:26
39.962212,116.301588,0,116,39879.5523958333,2009-03-07,13:15:27
39.962082,116.301604,0,116,39879.5524074074,2009-03-07,13:15:28
39.961951,116.301626,0,115,39879.5524189815,2009-03-07,13:15:29
39.96183,116.301643,0,114,39879.5524305556,2009-03-07,13:15:30
39.961731,116.301653,0,113,39879.5524421296,2009-03-07,13:15:31
39.961634,116.30166,0,112,39879.5524537037,2009-03-07,13:15:32
39.96155,116.301671,0,113,39879.5524652778,2009-03-07,13:15:33
39.961479,116.301684,0,114,39879.5524768519,2009-03-07,13:15:34
39.96142,116.301693,0,114,39879.5524884259,2009-03-07,13:15:35
39.961364,116.301708,0,115,39879.5525,2009-03-07,13:15:36
39.961289,116.301715,0,116,39879.5525231481,2009-03-07,13:15:38
39.961233,116.301705,0,121,39879.5525462963,2009-03-07,13:15:40
39.961211,116.301686,0,127,39879.5526041667,2009-03-07,13:15:45
39.961211,116.301686,0,127,39879.5526388889,2009-03-07,13:15:48
39.961208,116.301686,0,127,39879.552662037,2009-03-07,13:15:50
39.961205,116.301676,0,127,39879.5527199074,2009-03-07,13:15:55
39.961201,116.301663,0,127,39879.5527777778,2009-03-07,13:16:00
39.961199,116.301644,0,127,39879.5528356481,2009-03-07,13:16:05
39.961197,116.301625,0,127,39879.5528935185,2009-03-07,13:16:10
39.961193,116.30161,0,128,39879.5529513889,2009-03-07,13:16:15
39.96119,116.301605,0,128,39879.5530092593,2009-03-07,13:16:20
39.961188,116.301608,0,128,39879.5530671296,2009-03-07,13:16:25
39.961186,116.3016,0,129,39879.553125,2009-03-07,13:16:30
39.961187,116.301596,0,129,39879.5531828704,2009-03-07,13:16:35
39.961188,116.301603,0,129,39879.5532407407,2009-03-07,13:16:40
39.961186,116.301603,0,130,39879.5532986111,2009-03-07,13:16:45
39.961186,116.3016,0,130,39879.5533564815,2009-03-07,13:16:50
39.961186,116.3016,0,130,39879.5533912037,2009-03-07,13:16:53
39.961187,116.301598,0,130,39879.5534143519,2009-03-07,13:16:55
39.961184,116.301588,0,131,39879.5534722222,2009-03-07,13:17:00
39.96118,116.301576,0,131,39879.5535300926,2009-03-07,13:17:05
39.96118,116.301576,0,131,39879.5535648148,2009-03-07,13:17:08
39.96118,116.301577,0,131,39879.553587963,2009-03-07,13:17:10
39.961179,116.301589,0,131,39879.5536458333,2009-03-07,13:17:15
39.961179,116.301589,0,131,39879.5536805556,2009-03-07,13:17:18
39.961178,116.301593,0,131,39879.5537037037,2009-03-07,13:17:20
39.961176,116.301581,0,131,39879.5537615741,2009-03-07,13:17:25
39.961176,116.301581,0,131,39879.5537962963,2009-03-07,13:17:28
39.961174,116.301574,0,132,39879.5538194444,2009-03-07,13:17:30
39.961176,116.301565,0,132,39879.5538773148,2009-03-07,13:17:35
39.961176,116.301553,0,132,39879.5539351852,2009-03-07,13:17:40
39.961176,116.301553,0,132,39879.5539699074,2009-03-07,13:17:43
39.961177,116.301553,0,132,39879.5539930556,2009-03-07,13:17:45
39.961111,116.301582,0,134,39879.5540393519,2009-03-07,13:17:49
39.961066,116.301601,0,134,39879.5540509259,2009-03-07,13:17:50
39.961019,116.301644,0,135,39879.5540625,2009-03-07,13:17:51
39.960974,116.30168,0,133,39879.5540740741,2009-03-07,13:17:52
39.960928,116.301727,0,131,39879.5540856481,2009-03-07,13:17:53
39.960875,116.301757,0,130,39879.5540972222,2009-03-07,13:17:54
39.960815,116.301774,0,128,39879.5541087963,2009-03-07,13:17:55
39.960747,116.301782,0,127,39879.5541203704,2009-03-07,13:17:56
39.960674,116.301796,0,126,39879.5541319444,2009-03-07,13:17:57
39.960593,116.301812,0,126,39879.5541435185,2009-03-07,13:17:58
39.960501,116.301832,0,131,39879.5541550926,2009-03-07,13:17:59
39.960415,116.301848,0,129,39879.5541666667,2009-03-07,13:18:00
39.960328,116.301863,0,130,39879.5541782407,2009-03-07,13:18:01
39.96024,116.301872,0,129,39879.5541898148,2009-03-07,13:18:02
39.96014,116.301892,0,133,39879.5542013889,2009-03-07,13:18:03
39.960048,116.301902,0,132,39879.554212963,2009-03-07,13:18:04
39.959958,116.301919,0,133,39879.554224537,2009-03-07,13:18:05
39.959861,116.301933,0,132,39879.5542361111,2009-03-07,13:18:06
39.959747,116.301946,0,129,39879.5542476852,2009-03-07,13:18:07
39.959637,116.30196,0,127,39879.5542592593,2009-03-07,13:18:08
39.959515,116.301974,0,124,39879.5542708333,2009-03-07,13:18:09
39.959394,116.301988,0,121,39879.5542824074,2009-03-07,13:18:10
39.959271,116.302009,0,120,39879.5542939815,2009-03-07,13:18:11
39.959148,116.30203,0,119,39879.5543055556,2009-03-07,13:18:12
39.959024,116.302044,0,118,39879.5543171296,2009-03-07,13:18:13
39.958907,116.30206,0,116,39879.5543287037,2009-03-07,13:18:14
39.958789,116.302058,0,116,39879.5543402778,2009-03-07,13:18:15
39.95867,116.302054,0,114,39879.5543518519,2009-03-07,13:18:16
39.958551,116.302047,0,113,39879.5543634259,2009-03-07,13:18:17
39.958422,116.302017,0,111,39879.554375,2009-03-07,13:18:18
39.95828,116.301991,0,110,39879.5543865741,2009-03-07,13:18:19
39.958151,116.301965,0,109,39879.5543981481,2009-03-07,13:18:20
39.958014,116.301957,0,107,39879.5544097222,2009-03-07,13:18:21
39.957892,116.301954,0,106,39879.5544212963,2009-03-07,13:18:22
39.957767,116.301957,0,104,39879.5544328704,2009-03-07,13:18:23
39.957643,116.301972,0,104,39879.5544444444,2009-03-07,13:18:24
39.957516,116.301982,0,103,39879.5544560185,2009-03-07,13:18:25
39.957384,116.302001,0,102,39879.5544675926,2009-03-07,13:18:26
39.957252,116.302014,0,102,39879.5544791667,2009-03-07,13:18:27
39.957123,116.30203,0,101,39879.5544907407,2009-03-07,13:18:28
39.957003,116.302051,0,100,39879.5545023148,2009-03-07,13:18:29
39.956883,116.302073,0,99,39879.5545138889,2009-03-07,13:18:30
39.95676,116.302097,0,97,39879.554525463,2009-03-07,13:18:31
39.956628,116.302118,0,95,39879.554537037,2009-03-07,13:18:32
39.956502,116.30214,0,94,39879.5545486111,2009-03-07,13:18:33
39.956381,116.302172,0,93,39879.5545601852,2009-03-07,13:18:34
39.956268,116.302212,0,94,39879.5545717593,2009-03-07,13:18:35
39.956163,116.302243,0,95,39879.5545833333,2009-03-07,13:18:36
39.956069,116.302251,0,96,39879.5545949074,2009-03-07,13:18:37
39.955989,116.30229,0,96,39879.5546064815,2009-03-07,13:18:38
39.955914,116.302317,0,97,39879.5546180556,2009-03-07,13:18:39
39.955853,116.302337,0,98,39879.5546296296,2009-03-07,13:18:40
39.9558,116.302335,0,99,39879.5546412037,2009-03-07,13:18:41
39.955746,116.302374,0,99,39879.5546643519,2009-03-07,13:18:43
39.95578,116.302436,0,97,39879.5547106481,2009-03-07,13:18:47
39.955798,116.302515,0,91,39879.5547569444,2009-03-07,13:18:51
39.955764,116.302579,0,91,39879.5547800926,2009-03-07,13:18:53
39.955724,116.302647,0,92,39879.5548032407,2009-03-07,13:18:55
39.955697,116.302722,0,92,39879.5548263889,2009-03-07,13:18:57
39.955677,116.302877,0,91,39879.554849537,2009-03-07,13:18:59
39.955675,116.30294,0,91,39879.5548726852,2009-03-07,13:19:01
39.955677,116.303003,0,87,39879.5549305556,2009-03-07,13:19:06
39.955679,116.303021,0,86,39879.5549884259,2009-03-07,13:19:11
39.955688,116.303017,0,84,39879.5550462963,2009-03-07,13:19:16
39.955683,116.303039,0,84,39879.5551041667,2009-03-07,13:19:21
39.955687,116.303043,0,83,39879.555162037,2009-03-07,13:19:26
39.955687,116.303043,0,83,39879.5551967593,2009-03-07,13:19:29
39.955682,116.303037,0,83,39879.5552199074,2009-03-07,13:19:31
39.955655,116.303091,0,83,39879.5552430556,2009-03-07,13:19:33
39.95559,116.303169,0,90,39879.5552662037,2009-03-07,13:19:35
39.95557,116.303262,0,95,39879.5552893518,2009-03-07,13:19:37
39.955564,116.303348,0,99,39879.5553009259,2009-03-07,13:19:38
39.955559,116.30343,0,103,39879.5553125,2009-03-07,13:19:39
39.95555,116.303514,0,106,39879.5553240741,2009-03-07,13:19:40
39.955558,116.303613,0,109,39879.5553356481,2009-03-07,13:19:41
39.95556,116.303698,0,111,39879.5553472222,2009-03-07,13:19:42
39.955566,116.30378,0,110,39879.5553587963,2009-03-07,13:19:43
39.955566,116.303868,0,112,39879.5553703704,2009-03-07,13:19:44
39.955568,116.303954,0,112,39879.5553819444,2009-03-07,13:19:45
39.955569,116.304046,0,111,39879.5553935185,2009-03-07,13:19:46
39.955567,116.304146,0,109,39879.5554050926,2009-03-07,13:19:47
39.955562,116.304254,0,111,39879.5554166667,2009-03-07,13:19:48
39.955559,116.304357,0,114,39879.5554282407,2009-03-07,13:19:49
39.95555,116.304464,0,114,39879.5554398148,2009-03-07,13:19:50
39.955543,116.304568,0,116,39879.5554513889,2009-03-07,13:19:51
39.955532,116.304676,0,115,39879.555462963,2009-03-07,13:19:52
39.955525,116.30478,0,117,39879.555474537,2009-03-07,13:19:53
39.955498,116.304895,0,120,39879.5554861111,2009-03-07,13:19:54
39.955493,116.305005,0,123,39879.5554976852,2009-03-07,13:19:55
39.955472,116.305123,0,123,39879.5555092593,2009-03-07,13:19:56
39.955466,116.305264,0,120,39879.5555208333,2009-03-07,13:19:57
39.955464,116.305389,0,119,39879.5555324074,2009-03-07,13:19:58
39.95548,116.305512,0,113,39879.5555439815,2009-03-07,13:19:59
39.955469,116.305634,0,114,39879.5555555556,2009-03-07,13:20:00
39.95546,116.305755,0,116,39879.5555671296,2009-03-07,13:20:01
39.95545,116.305879,0,120,39879.5555787037,2009-03-07,13:20:02
39.955452,116.306012,0,119,39879.5555902778,2009-03-07,13:20:03
39.955441,116.306133,0,117,39879.5556018518,2009-03-07,13:20:04
39.955447,116.306256,0,115,39879.5556134259,2009-03-07,13:20:05
39.955435,116.30638,0,114,39879.555625,2009-03-07,13:20:06
39.955427,116.306499,0,114,39879.5556365741,2009-03-07,13:20:07
39.95542,116.306623,0,115,39879.5556481481,2009-03-07,13:20:08
39.955442,116.306751,0,114,39879.5556597222,2009-03-07,13:20:09
39.955449,116.306887,0,112,39879.5556712963,2009-03-07,13:20:10
39.955458,116.307014,0,112,39879.5556828704,2009-03-07,13:20:11
39.955473,116.307131,0,110,39879.5556944444,2009-03-07,13:20:12
39.955478,116.307265,0,107,39879.5557060185,2009-03-07,13:20:13
39.955477,116.307394,0,105,39879.5557175926,2009-03-07,13:20:14
39.955473,116.307517,0,107,39879.5557291667,2009-03-07,13:20:15
39.95547,116.307645,0,108,39879.5557407407,2009-03-07,13:20:16
39.955465,116.307774,0,109,39879.5557523148,2009-03-07,13:20:17
39.955455,116.307905,0,110,39879.5557638889,2009-03-07,13:20:18
39.955454,116.308044,0,110,39879.555775463,2009-03-07,13:20:19
39.955463,116.308191,0,109,39879.555787037,2009-03-07,13:20:20
39.955472,116.308336,0,108,39879.5557986111,2009-03-07,13:20:21
39.955458,116.308461,0,109,39879.5558101852,2009-03-07,13:20:22
39.955453,116.308607,0,109,39879.5558217593,2009-03-07,13:20:23
39.955443,116.308751,0,111,39879.5558333333,2009-03-07,13:20:24
39.955446,116.308893,0,110,39879.5558449074,2009-03-07,13:20:25
39.955431,116.309033,0,110,39879.5558564815,2009-03-07,13:20:26
39.955427,116.309178,0,111,39879.5558680556,2009-03-07,13:20:27
39.955413,116.309316,0,114,39879.5558796296,2009-03-07,13:20:28
39.955402,116.309443,0,115,39879.5558912037,2009-03-07,13:20:29
39.955395,116.309576,0,118,39879.5559027778,2009-03-07,13:20:30
39.955384,116.309692,0,118,39879.5559143518,2009-03-07,13:20:31
39.955387,116.309814,0,117,39879.5559259259,2009-03-07,13:20:32
39.9554,116.309956,0,118,39879.5559375,2009-03-07,13:20:33
39.955397,116.310101,0,114,39879.5559490741,2009-03-07,13:20:34
39.955399,116.310237,0,113,39879.5559606481,2009-03-07,13:20:35
39.955393,116.31037,0,114,39879.5559722222,2009-03-07,13:20:36
39.955406,116.310493,0,115,39879.5559837963,2009-03-07,13:20:37
39.955422,116.310626,0,118,39879.5559953704,2009-03-07,13:20:38
39.955434,116.310769,0,117,39879.5560069444,2009-03-07,13:20:39
39.955503,116.310891,0,125,39879.5560185185,2009-03-07,13:20:40
39.955528,116.310974,0,129,39879.5560300926,2009-03-07,13:20:41
39.955519,116.311022,0,141,39879.5560416667,2009-03-07,13:20:42
39.955469,116.31108,0,152,39879.5560648148,2009-03-07,13:20:44
39.955407,116.311134,0,143,39879.556087963,2009-03-07,13:20:46
39.955347,116.311183,0,134,39879.5561111111,2009-03-07,13:20:48
39.955257,116.311228,0,128,39879.5561342593,2009-03-07,13:20:50
39.955165,116.311233,0,135,39879.5561458333,2009-03-07,13:20:51
39.955077,116.311244,0,139,39879.5561574074,2009-03-07,13:20:52
39.95499,116.311263,0,142,39879.5561689815,2009-03-07,13:20:53
39.954812,116.311241,0,159,39879.5561805556,2009-03-07,13:20:54
39.9547,116.311249,0,166,39879.5561921296,2009-03-07,13:20:55
39.954617,116.31125,0,174,39879.5562037037,2009-03-07,13:20:56
39.954545,116.311252,0,180,39879.5562152778,2009-03-07,13:20:57
39.954461,116.311252,0,182,39879.5562268518,2009-03-07,13:20:58
39.954373,116.31124,0,177,39879.5562384259,2009-03-07,13:20:59
39.954301,116.311244,0,176,39879.55625,2009-03-07,13:21:00
39.954245,116.311257,0,180,39879.5562615741,2009-03-07,13:21:01
39.954178,116.311246,0,179,39879.5562731481,2009-03-07,13:21:02
39.954121,116.31124,0,177,39879.5562847222,2009-03-07,13:21:03
39.954069,116.311229,0,176,39879.5562962963,2009-03-07,13:21:04
39.954008,116.311216,0,174,39879.5563078704,2009-03-07,13:21:05
39.953947,116.311213,0,175,39879.5563194444,2009-03-07,13:21:06
39.953878,116.311207,0,173,39879.5563310185,2009-03-07,13:21:07
39.953808,116.311214,0,170,39879.5563425926,2009-03-07,13:21:08
39.953741,116.311198,0,169,39879.5563541667,2009-03-07,13:21:09
39.953673,116.311189,0,167,39879.5563657407,2009-03-07,13:21:10
39.953614,116.311186,0,168,39879.5563773148,2009-03-07,13:21:11
39.953555,116.311176,0,166,39879.5563888889,2009-03-07,13:21:12
39.95351,116.311169,0,167,39879.556400463,2009-03-07,13:21:13
39.953464,116.311157,0,166,39879.556412037,2009-03-07,13:21:14
39.953382,116.311144,0,167,39879.5564351852,2009-03-07,13:21:16
39.953329,116.311134,0,164,39879.5564583333,2009-03-07,13:21:18
39.95327,116.311114,0,164,39879.5564814815,2009-03-07,13:21:20
39.953218,116.311106,0,164,39879.5565046296,2009-03-07,13:21:22
39.953168,116.311117,0,171,39879.5565277778,2009-03-07,13:21:24
39.953115,116.311146,0,177,39879.5565509259,2009-03-07,13:21:26
39.953044,116.31116,0,172,39879.5565740741,2009-03-07,13:21:28
39.952985,116.311168,0,172,39879.5565972222,2009-03-07,13:21:30
39.952917,116.311177,0,170,39879.5566203704,2009-03-07,13:21:32
39.952868,116.311175,0,171,39879.5566435185,2009-03-07,13:21:34
39.952806,116.31117,0,168,39879.5566666667,2009-03-07,13:21:36
39.952751,116.311206,0,169,39879.5566782407,2009-03-07,13:21:37
39.95268,116.311205,0,171,39879.5567013889,2009-03-07,13:21:39
39.952617,116.311197,0,172,39879.556712963,2009-03-07,13:21:40
39.952536,116.311197,0,169,39879.5567361111,2009-03-07,13:21:42
39.95246,116.311201,0,168,39879.5567592593,2009-03-07,13:21:44
39.952391,116.311192,0,164,39879.5567824074,2009-03-07,13:21:46
39.952318,116.311192,0,166,39879.5568055556,2009-03-07,13:21:48
39.95224,116.31119,0,165,39879.5568287037,2009-03-07,13:21:50
39.952139,116.311195,0,160,39879.5568518518,2009-03-07,13:21:52
39.952081,116.311177,0,158,39879.5568634259,2009-03-07,13:21:53
39.952018,116.311167,0,152,39879.556875,2009-03-07,13:21:54
39.951981,116.31126,0,145,39879.5568981481,2009-03-07,13:21:56
39.951964,116.311318,0,147,39879.5569097222,2009-03-07,13:21:57
39.951958,116.311385,0,146,39879.5569212963,2009-03-07,13:21:58
39.951958,116.311456,0,144,39879.5569328704,2009-03-07,13:21:59
39.951952,116.311534,0,147,39879.5569444444,2009-03-07,13:22:00
39.951952,116.311614,0,145,39879.5569560185,2009-03-07,13:22:01
39.951952,116.311691,0,145,39879.5569675926,2009-03-07,13:22:02
39.951951,116.311772,0,143,39879.5569791667,2009-03-07,13:22:03
39.95196,116.311854,0,138,39879.5569907407,2009-03-07,13:22:04
39.951964,116.311933,0,135,39879.5570023148,2009-03-07,13:22:05
39.951962,116.312005,0,134,39879.5570138889,2009-03-07,13:22:06
39.951948,116.312079,0,141,39879.557025463,2009-03-07,13:22:07
39.951943,116.312149,0,143,39879.557037037,2009-03-07,13:22:08
39.951939,116.312231,0,143,39879.5570486111,2009-03-07,13:22:09
39.951951,116.31232,0,147,39879.5570601852,2009-03-07,13:22:10
39.951958,116.312411,0,142,39879.5570717593,2009-03-07,13:22:11
39.951953,116.312501,0,143,39879.5570833333,2009-03-07,13:22:12
39.951958,116.312584,0,143,39879.5570949074,2009-03-07,13:22:13
39.951958,116.312674,0,138,39879.5571064815,2009-03-07,13:22:14
39.951957,116.312751,0,139,39879.5571180556,2009-03-07,13:22:15
39.951957,116.312827,0,139,39879.5571296296,2009-03-07,13:22:16
39.951969,116.312917,0,139,39879.5571412037,2009-03-07,13:22:17
39.951977,116.313001,0,140,39879.5571527778,2009-03-07,13:22:18
39.951989,116.313083,0,143,39879.5571643518,2009-03-07,13:22:19
39.951997,116.313168,0,144,39879.5571759259,2009-03-07,13:22:20
39.952,116.313251,0,144,39879.5571875,2009-03-07,13:22:21
39.952003,116.313321,0,142,39879.5571990741,2009-03-07,13:22:22
39.952006,116.313383,0,139,39879.5572106481,2009-03-07,13:22:23
39.952007,116.313486,0,139,39879.5572337963,2009-03-07,13:22:25
39.952013,116.313544,0,137,39879.5572453704,2009-03-07,13:22:26
39.952017,116.313649,0,135,39879.5572685185,2009-03-07,13:22:28
39.952028,116.313764,0,144,39879.5572916667,2009-03-07,13:22:30
39.952031,116.313856,0,149,39879.5573148148,2009-03-07,13:22:32
39.952052,116.313922,0,147,39879.5573263889,2009-03-07,13:22:33
39.952058,116.313983,0,146,39879.557337963,2009-03-07,13:22:34
39.95206,116.31407,0,141,39879.5573611111,2009-03-07,13:22:36
39.95209,116.314169,0,145,39879.5573842593,2009-03-07,13:22:38
39.952103,116.314223,0,151,39879.5573958333,2009-03-07,13:22:39
39.952114,116.314308,0,168,39879.5574189815,2009-03-07,13:22:41
39.952131,116.314362,0,177,39879.5574537037,2009-03-07,13:22:44
39.952123,116.314409,0,191,39879.5574768518,2009-03-07,13:22:46
39.952078,116.31442,0,205,39879.5574884259,2009-03-07,13:22:47
39.952081,116.314505,0,210,39879.5575231481,2009-03-07,13:22:50
39.952074,116.314582,0,219,39879.5575462963,2009-03-07,13:22:52
39.952067,116.314674,0,234,39879.5575694444,2009-03-07,13:22:54
39.952068,116.314739,0,245,39879.5575925926,2009-03-07,13:22:56
39.952065,116.314813,0,259,39879.5576157407,2009-03-07,13:22:58
39.952012,116.314912,0,287,39879.5576388889,2009-03-07,13:23:00
39.951993,116.314956,0,296,39879.557650463,2009-03-07,13:23:01
39.951984,116.31503,0,310,39879.5576736111,2009-03-07,13:23:03
39.952039,116.315102,0,301,39879.5576851852,2009-03-07,13:23:04
39.952054,116.315169,0,305,39879.5577199074,2009-03-07,13:23:07
39.952134,116.315252,0,311,39879.5577662037,2009-03-07,13:23:11
39.952202,116.315301,0,314,39879.5577893518,2009-03-07,13:23:13
39.95225,116.315295,0,314,39879.5578009259,2009-03-07,13:23:14
39.952301,116.315267,0,314,39879.5578125,2009-03-07,13:23:15
39.952354,116.315259,0,316,39879.5578240741,2009-03-07,13:23:16
39.952439,116.315257,0,321,39879.5578472222,2009-03-07,13:23:18
39.952502,116.31525,0,326,39879.5578703704,2009-03-07,13:23:20
39.952577,116.315285,0,321,39879.5578819444,2009-03-07,13:23:21
39.952638,116.315294,0,315,39879.5578935185,2009-03-07,13:23:22
39.952718,116.315318,0,310,39879.5579166667,2009-03-07,13:23:24
39.952768,116.315347,0,305,39879.5579398148,2009-03-07,13:23:26
39.952801,116.315389,0,301,39879.557974537,2009-03-07,13:23:29
39.952825,116.315393,0,302,39879.5580324074,2009-03-07,13:23:34
39.952839,116.315394,0,304,39879.5580902778,2009-03-07,13:23:39
39.952872,116.315431,0,297,39879.5581134259,2009-03-07,13:23:41
39.952902,116.315466,0,290,39879.5581365741,2009-03-07,13:23:43
39.952922,116.315498,0,274,39879.5581597222,2009-03-07,13:23:45
39.952922,116.315548,0,274,39879.5582175926,2009-03-07,13:23:50
39.952927,116.315549,0,273,39879.558275463,2009-03-07,13:23:55
39.952929,116.315549,0,273,39879.5583333333,2009-03-07,13:24:00
39.952935,116.31555,0,274,39879.5583912037,2009-03-07,13:24:05
39.952935,116.315551,0,274,39879.5584490741,2009-03-07,13:24:10
39.952935,116.315552,0,275,39879.5585069444,2009-03-07,13:24:15
39.952939,116.315552,0,275,39879.5585648148,2009-03-07,13:24:20
39.952944,116.315551,0,275,39879.5586226852,2009-03-07,13:24:25
39.952944,116.315551,0,275,39879.5586574074,2009-03-07,13:24:28
39.952947,116.315555,0,273,39879.5586805556,2009-03-07,13:24:30
39.952902,116.315608,0,276,39879.5587268519,2009-03-07,13:24:34
39.952873,116.31566,0,279,39879.55875,2009-03-07,13:24:36
39.952859,116.315697,0,270,39879.5588078704,2009-03-07,13:24:41
39.952879,116.315632,0,268,39879.5588657407,2009-03-07,13:24:46
39.952871,116.315589,0,264,39879.5589236111,2009-03-07,13:24:51
39.952858,116.315572,0,253,39879.5589814815,2009-03-07,13:24:56
39.952836,116.315574,0,253,39879.5590393519,2009-03-07,13:25:01
39.952824,116.315578,0,252,39879.5590972222,2009-03-07,13:25:06
39.952818,116.31558,0,251,39879.5591550926,2009-03-07,13:25:11
39.952817,116.315579,0,251,39879.559212963,2009-03-07,13:25:16
39.952818,116.315578,0,251,39879.5592708333,2009-03-07,13:25:21
39.952818,116.315578,0,251,39879.5593055556,2009-03-07,13:25:24
39.952826,116.315576,0,251,39879.5593287037,2009-03-07,13:25:26
39.952155,116.316558,0,-642,39879.6465162037,2009-03-07,15:30:59
39.952306,116.316482,0,-598,39879.6465277778,2009-03-07,15:31:00
39.952783,116.315717,0,227,39879.6487384259,2009-03-07,15:34:11
39.952706,116.315727,0,227,39879.6487615741,2009-03-07,15:34:13
39.952632,116.315743,0,228,39879.6487847222,2009-03-07,15:34:15
39.95255,116.315756,0,228,39879.6488078704,2009-03-07,15:34:17
39.952465,116.315763,0,228,39879.6488310185,2009-03-07,15:34:19
39.952381,116.315782,0,228,39879.6488541667,2009-03-07,15:34:21
39.952311,116.315782,0,229,39879.6488773148,2009-03-07,15:34:23
39.952268,116.315713,0,226,39879.648900463,2009-03-07,15:34:25
39.952263,116.315625,0,225,39879.648912037,2009-03-07,15:34:26
39.952246,116.31556,0,223,39879.6489351852,2009-03-07,15:34:28
39.952226,116.315506,0,223,39879.6489814815,2009-03-07,15:34:32
39.952218,116.31542,0,221,39879.6490162037,2009-03-07,15:34:35
39.952207,116.315314,0,219,39879.6490393518,2009-03-07,15:34:37
39.9522,116.315246,0,218,39879.6490509259,2009-03-07,15:34:38
39.952202,116.315172,0,217,39879.6490625,2009-03-07,15:34:39
39.952197,116.315098,0,216,39879.6490740741,2009-03-07,15:34:40
39.952186,116.314999,0,215,39879.6490856481,2009-03-07,15:34:41
39.95217,116.314904,0,213,39879.6490972222,2009-03-07,15:34:42
39.952154,116.314809,0,212,39879.6491087963,2009-03-07,15:34:43
39.952147,116.314709,0,211,39879.6491203704,2009-03-07,15:34:44
39.952126,116.314612,0,209,39879.6491319444,2009-03-07,15:34:45
39.952111,116.31451,0,208,39879.6491435185,2009-03-07,15:34:46
39.952078,116.314412,0,207,39879.6491550926,2009-03-07,15:34:47
39.952045,116.314312,0,206,39879.6491666667,2009-03-07,15:34:48
39.952017,116.314213,0,204,39879.6491782407,2009-03-07,15:34:49
39.95201,116.314043,0,203,39879.6491898148,2009-03-07,15:34:50
39.951994,116.313912,0,202,39879.6492013889,2009-03-07,15:34:51
39.951964,116.313778,0,201,39879.649212963,2009-03-07,15:34:52
39.951951,116.313616,0,200,39879.649224537,2009-03-07,15:34:53
39.951936,116.31345,0,199,39879.6492361111,2009-03-07,15:34:54
39.951925,116.313257,0,198,39879.6492476852,2009-03-07,15:34:55
39.951913,116.313092,0,197,39879.6492592593,2009-03-07,15:34:56
39.951899,116.312914,0,196,39879.6492708333,2009-03-07,15:34:57
39.951903,116.31273,0,196,39879.6492824074,2009-03-07,15:34:58
39.951909,116.312548,0,195,39879.6492939815,2009-03-07,15:34:59
39.951951,116.312246,0,193,39879.6493055556,2009-03-07,15:35:00
39.951945,116.312108,0,193,39879.6493171296,2009-03-07,15:35:01
39.951864,116.311986,0,192,39879.6493287037,2009-03-07,15:35:02
39.95185,116.311864,0,192,39879.6493402778,2009-03-07,15:35:03
39.951841,116.311717,0,191,39879.6493518518,2009-03-07,15:35:04
39.951832,116.311609,0,190,39879.6493634259,2009-03-07,15:35:05
39.95183,116.311503,0,190,39879.649375,2009-03-07,15:35:06
39.95182,116.311411,0,189,39879.6493865741,2009-03-07,15:35:07
39.951753,116.311316,0,188,39879.6493981481,2009-03-07,15:35:08
39.951749,116.311243,0,186,39879.6494097222,2009-03-07,15:35:09
39.951764,116.311186,0,185,39879.6494212963,2009-03-07,15:35:10
39.951795,116.31113,0,183,39879.6494328704,2009-03-07,15:35:11
39.95183,116.311077,0,182,39879.6494444444,2009-03-07,15:35:12
39.951874,116.311026,0,180,39879.6494560185,2009-03-07,15:35:13
39.951919,116.310988,0,178,39879.6494675926,2009-03-07,15:35:14
39.951956,116.310954,0,177,39879.6494791667,2009-03-07,15:35:15
39.952022,116.310945,0,176,39879.6494907407,2009-03-07,15:35:16
39.952067,116.310926,0,174,39879.6495023148,2009-03-07,15:35:17
39.952128,116.310914,0,172,39879.6495138889,2009-03-07,15:35:18
39.952172,116.31089,0,170,39879.649525463,2009-03-07,15:35:19
39.952216,116.310871,0,169,39879.649537037,2009-03-07,15:35:20
39.952267,116.310846,0,167,39879.6495486111,2009-03-07,15:35:21
39.952347,116.310823,0,163,39879.6495717593,2009-03-07,15:35:23
39.952429,116.310827,0,160,39879.6495949074,2009-03-07,15:35:25
39.952482,116.310841,0,159,39879.6496064815,2009-03-07,15:35:26
39.952543,116.310875,0,158,39879.6496180556,2009-03-07,15:35:27
39.952604,116.310896,0,156,39879.6496296296,2009-03-07,15:35:28
39.952668,116.31094,0,155,39879.6496412037,2009-03-07,15:35:29
39.952723,116.310968,0,152,39879.6496527778,2009-03-07,15:35:30
39.952779,116.311003,0,149,39879.6496643518,2009-03-07,15:35:31
39.952831,116.311015,0,146,39879.6496759259,2009-03-07,15:35:32
39.952894,116.31103,0,144,39879.6496875,2009-03-07,15:35:33
39.952953,116.311039,0,139,39879.6496990741,2009-03-07,15:35:34
39.953001,116.311048,0,136,39879.6497106481,2009-03-07,15:35:35
39.953055,116.311076,0,134,39879.6497222222,2009-03-07,15:35:36
39.953114,116.31109,0,132,39879.6497337963,2009-03-07,15:35:37
39.953163,116.311102,0,130,39879.6497453704,2009-03-07,15:35:38
39.953221,116.311118,0,129,39879.6497569444,2009-03-07,15:35:39
39.95327,116.311126,0,129,39879.6497685185,2009-03-07,15:35:40
39.953322,116.311124,0,129,39879.6497800926,2009-03-07,15:35:41
39.953371,116.311121,0,130,39879.6497916667,2009-03-07,15:35:42
39.953434,116.311118,0,129,39879.6498032407,2009-03-07,15:35:43
39.953494,116.311117,0,128,39879.6498148148,2009-03-07,15:35:44
39.953553,116.311126,0,130,39879.6498263889,2009-03-07,15:35:45
39.953616,116.311131,0,133,39879.649837963,2009-03-07,15:35:46
39.953677,116.311128,0,137,39879.649849537,2009-03-07,15:35:47
39.953731,116.311115,0,142,39879.6498611111,2009-03-07,15:35:48
39.953788,116.311103,0,146,39879.6498726852,2009-03-07,15:35:49
39.953837,116.311096,0,149,39879.6498842593,2009-03-07,15:35:50
39.953896,116.311092,0,157,39879.6499074074,2009-03-07,15:35:52
39.953909,116.311097,0,168,39879.6499652778,2009-03-07,15:35:57
39.953963,116.311057,0,176,39879.6500115741,2009-03-07,15:36:01
39.954039,116.311047,0,183,39879.6500347222,2009-03-07,15:36:03
39.954091,116.311055,0,188,39879.6500462963,2009-03-07,15:36:04
39.954151,116.311047,0,192,39879.6500578704,2009-03-07,15:36:05
39.954218,116.311039,0,195,39879.6500694444,2009-03-07,15:36:06
39.954297,116.311036,0,200,39879.6500810185,2009-03-07,15:36:07
39.954369,116.311039,0,205,39879.6500925926,2009-03-07,15:36:08
39.954451,116.311042,0,208,39879.6501041667,2009-03-07,15:36:09
39.954535,116.311052,0,211,39879.6501157407,2009-03-07,15:36:10
39.954659,116.311098,0,206,39879.6501273148,2009-03-07,15:36:11
39.954783,116.311126,0,197,39879.6501388889,2009-03-07,15:36:12
39.95491,116.311134,0,183,39879.650150463,2009-03-07,15:36:13
39.955004,116.311111,0,180,39879.650162037,2009-03-07,15:36:14
39.955079,116.311112,0,184,39879.6501736111,2009-03-07,15:36:15
39.955149,116.311106,0,188,39879.6501851852,2009-03-07,15:36:16
39.955203,116.311095,0,187,39879.6501967593,2009-03-07,15:36:17
39.95525,116.311092,0,187,39879.6502083333,2009-03-07,15:36:18
39.955327,116.311073,0,179,39879.6502314815,2009-03-07,15:36:20
39.955385,116.31107,0,171,39879.6502662037,2009-03-07,15:36:23
39.955421,116.311073,0,170,39879.6503240741,2009-03-07,15:36:28
39.955422,116.311073,0,171,39879.6503819444,2009-03-07,15:36:33
39.955422,116.311073,0,171,39879.6504166667,2009-03-07,15:36:36
39.955418,116.311069,0,171,39879.6504398148,2009-03-07,15:36:38
39.955416,116.311058,0,169,39879.6504976852,2009-03-07,15:36:43
39.955413,116.311058,0,169,39879.6505555556,2009-03-07,15:36:48
39.955413,116.311058,0,169,39879.6505902778,2009-03-07,15:36:51
39.955411,116.311057,0,170,39879.6506134259,2009-03-07,15:36:53
39.955412,116.311072,0,170,39879.6506712963,2009-03-07,15:36:58
39.955416,116.311069,0,170,39879.6507291667,2009-03-07,15:37:03
39.955419,116.311067,0,170,39879.650787037,2009-03-07,15:37:08
39.955417,116.311066,0,170,39879.6508449074,2009-03-07,15:37:13
39.955416,116.311064,0,170,39879.6509027778,2009-03-07,15:37:18
39.955418,116.311064,0,170,39879.6509606481,2009-03-07,15:37:23
39.955418,116.311064,0,170,39879.6509953704,2009-03-07,15:37:26
39.95542,116.311063,0,170,39879.6510185185,2009-03-07,15:37:28
39.955459,116.311052,0,172,39879.6510763889,2009-03-07,15:37:33
39.955525,116.311026,0,172,39879.651099537,2009-03-07,15:37:35
39.955568,116.310987,0,172,39879.6511111111,2009-03-07,15:37:36
39.955607,116.310943,0,173,39879.6511226852,2009-03-07,15:37:37
39.955643,116.310896,0,173,39879.6511342593,2009-03-07,15:37:38
39.955687,116.310814,0,174,39879.6511458333,2009-03-07,15:37:39
39.955724,116.310739,0,174,39879.6511574074,2009-03-07,15:37:40
39.955762,116.310636,0,174,39879.6511689815,2009-03-07,15:37:41
39.955809,116.310528,0,175,39879.6511805556,2009-03-07,15:37:42
39.955853,116.310412,0,175,39879.6511921296,2009-03-07,15:37:43
39.955881,116.310286,0,175,39879.6512037037,2009-03-07,15:37:44
39.955908,116.31016,0,173,39879.6512152778,2009-03-07,15:37:45
39.95593,116.310014,0,173,39879.6512268518,2009-03-07,15:37:46
39.955944,116.309855,0,172,39879.6512384259,2009-03-07,15:37:47
39.955955,116.309685,0,172,39879.65125,2009-03-07,15:37:48
39.955971,116.309511,0,171,39879.6512615741,2009-03-07,15:37:49
39.955976,116.30933,0,171,39879.6512731481,2009-03-07,15:37:50
39.955971,116.309147,0,171,39879.6512847222,2009-03-07,15:37:51
39.955931,116.308936,0,171,39879.6512962963,2009-03-07,15:37:52
39.955923,116.308706,0,170,39879.6513078704,2009-03-07,15:37:53
39.955926,116.308507,0,170,39879.6513194444,2009-03-07,15:37:54
39.955929,116.308319,0,169,39879.6513310185,2009-03-07,15:37:55
39.955925,116.30812,0,168,39879.6513425926,2009-03-07,15:37:56
39.95593,116.307945,0,168,39879.6513541667,2009-03-07,15:37:57
39.955922,116.30778,0,169,39879.6513657407,2009-03-07,15:37:58
39.955909,116.30761,0,170,39879.6513773148,2009-03-07,15:37:59
39.955896,116.307442,0,171,39879.6513888889,2009-03-07,15:38:00
39.95589,116.307294,0,173,39879.651400463,2009-03-07,15:38:01
39.955887,116.307161,0,174,39879.651412037,2009-03-07,15:38:02
39.955876,116.307028,0,175,39879.6514236111,2009-03-07,15:38:03
39.955861,116.306893,0,176,39879.6514351852,2009-03-07,15:38:04
39.955847,116.306763,0,176,39879.6514467593,2009-03-07,15:38:05
39.955701,116.306593,0,177,39879.6514583333,2009-03-07,15:38:06
39.955696,116.306474,0,177,39879.6514699074,2009-03-07,15:38:07
39.955685,116.306351,0,177,39879.6514814815,2009-03-07,15:38:08
39.955677,116.306233,0,178,39879.6514930556,2009-03-07,15:38:09
39.955665,116.306116,0,177,39879.6515046296,2009-03-07,15:38:10
39.955656,116.306,0,177,39879.6515162037,2009-03-07,15:38:11
39.955648,116.305893,0,178,39879.6515277778,2009-03-07,15:38:12
39.955643,116.30578,0,179,39879.6515393518,2009-03-07,15:38:13
39.955636,116.305673,0,179,39879.6515509259,2009-03-07,15:38:14
39.955625,116.305577,0,180,39879.6515625,2009-03-07,15:38:15
39.955652,116.305497,0,180,39879.6515740741,2009-03-07,15:38:16
39.955651,116.305417,0,181,39879.6515856481,2009-03-07,15:38:17
39.955652,116.305345,0,182,39879.6515972222,2009-03-07,15:38:18
39.955654,116.30527,0,182,39879.6516087963,2009-03-07,15:38:19
39.955659,116.305187,0,182,39879.6516203704,2009-03-07,15:38:20
39.955666,116.305096,0,183,39879.6516319444,2009-03-07,15:38:21
39.955675,116.304996,0,184,39879.6516435185,2009-03-07,15:38:22
39.955685,116.304885,0,184,39879.6516550926,2009-03-07,15:38:23
39.955681,116.304779,0,187,39879.6516666667,2009-03-07,15:38:24
39.955673,116.304657,0,188,39879.6516782407,2009-03-07,15:38:25
39.95567,116.304533,0,188,39879.6516898148,2009-03-07,15:38:26
39.955673,116.304405,0,189,39879.6517013889,2009-03-07,15:38:27
39.955676,116.304268,0,190,39879.651712963,2009-03-07,15:38:28
39.955681,116.304147,0,190,39879.651724537,2009-03-07,15:38:29
39.955683,116.304019,0,189,39879.6517361111,2009-03-07,15:38:30
39.955679,116.303893,0,188,39879.6517476852,2009-03-07,15:38:31
39.955679,116.30377,0,188,39879.6517592593,2009-03-07,15:38:32
39.955662,116.303651,0,185,39879.6517708333,2009-03-07,15:38:33
39.955653,116.303559,0,186,39879.6517824074,2009-03-07,15:38:34
39.955662,116.303489,0,185,39879.6517939815,2009-03-07,15:38:35
39.955665,116.303426,0,185,39879.6518055556,2009-03-07,15:38:36
39.955667,116.303367,0,186,39879.6518171296,2009-03-07,15:38:37
39.955697,116.303269,0,187,39879.6518402778,2009-03-07,15:38:39
39.955731,116.303219,0,190,39879.6518518519,2009-03-07,15:38:40
39.955775,116.303176,0,190,39879.6518634259,2009-03-07,15:38:41
39.955834,116.303138,0,189,39879.651875,2009-03-07,15:38:42
39.955905,116.303113,0,189,39879.6518865741,2009-03-07,15:38:43
39.95598,116.303087,0,189,39879.6518981481,2009-03-07,15:38:44
39.956061,116.303054,0,189,39879.6519097222,2009-03-07,15:38:45
39.956157,116.303019,0,188,39879.6519212963,2009-03-07,15:38:46
39.956262,116.302992,0,189,39879.6519328704,2009-03-07,15:38:47
39.956377,116.302969,0,190,39879.6519444444,2009-03-07,15:38:48
39.956498,116.302958,0,191,39879.6519560185,2009-03-07,15:38:49
39.956633,116.302948,0,190,39879.6519675926,2009-03-07,15:38:50
39.95676,116.302944,0,190,39879.6519791667,2009-03-07,15:38:51
39.95689,116.302944,0,192,39879.6519907407,2009-03-07,15:38:52
39.957031,116.302945,0,196,39879.6520023148,2009-03-07,15:38:53
39.957172,116.302953,0,198,39879.6520138889,2009-03-07,15:38:54
39.957316,116.302969,0,200,39879.652025463,2009-03-07,15:38:55
39.957459,116.302985,0,201,39879.652037037,2009-03-07,15:38:56
39.957603,116.302995,0,203,39879.6520486111,2009-03-07,15:38:57
39.957759,116.303001,0,204,39879.6520601852,2009-03-07,15:38:58
39.95793,116.303014,0,202,39879.6520717593,2009-03-07,15:38:59
39.958102,116.303018,0,201,39879.6520833333,2009-03-07,15:39:00
39.958279,116.302967,0,198,39879.6520949074,2009-03-07,15:39:01
39.958455,116.302944,0,197,39879.6521064815,2009-03-07,15:39:02
39.95863,116.302922,0,198,39879.6521180556,2009-03-07,15:39:03
39.958802,116.302901,0,197,39879.6521296296,2009-03-07,15:39:04
39.958979,116.302889,0,193,39879.6521412037,2009-03-07,15:39:05
39.959144,116.302822,0,190,39879.6521527778,2009-03-07,15:39:06
39.959296,116.302803,0,192,39879.6521643519,2009-03-07,15:39:07
39.959445,116.302783,0,193,39879.6521759259,2009-03-07,15:39:08
39.959589,116.302761,0,194,39879.6521875,2009-03-07,15:39:09
39.95973,116.302727,0,197,39879.6521990741,2009-03-07,15:39:10
39.959875,116.302678,0,193,39879.6522106482,2009-03-07,15:39:11
39.960011,116.30265,0,192,39879.6522222222,2009-03-07,15:39:12
39.960142,116.302592,0,191,39879.6522337963,2009-03-07,15:39:13
39.96026,116.302562,0,189,39879.6522453704,2009-03-07,15:39:14
39.960369,116.302532,0,188,39879.6522569444,2009-03-07,15:39:15
39.960476,116.302499,0,189,39879.6522685185,2009-03-07,15:39:16
39.960583,116.302462,0,190,39879.6522800926,2009-03-07,15:39:17
39.960684,116.30243,0,191,39879.6522916667,2009-03-07,15:39:18
39.960776,116.3024,0,192,39879.6523032407,2009-03-07,15:39:19
39.96086,116.302369,0,193,39879.6523148148,2009-03-07,15:39:20
39.96094,116.30234,0,194,39879.6523263889,2009-03-07,15:39:21
39.961002,116.302309,0,195,39879.652337963,2009-03-07,15:39:22
39.961054,116.302278,0,197,39879.652349537,2009-03-07,15:39:23
39.961103,116.302257,0,199,39879.6523726852,2009-03-07,15:39:25
39.961116,116.302195,0,200,39879.6524189815,2009-03-07,15:39:29
39.961095,116.302244,0,200,39879.6524768519,2009-03-07,15:39:34
39.961105,116.302247,0,201,39879.6525347222,2009-03-07,15:39:39
39.961124,116.302248,0,201,39879.6525925926,2009-03-07,15:39:44
39.961146,116.302251,0,200,39879.652650463,2009-03-07,15:39:49
39.961155,116.302251,0,199,39879.6527083333,2009-03-07,15:39:54
39.961108,116.302231,0,200,39879.6527546296,2009-03-07,15:39:58
39.961063,116.302215,0,200,39879.6527893519,2009-03-07,15:40:01
39.96104,116.302212,0,202,39879.6528472222,2009-03-07,15:40:06
39.960987,116.302202,0,203,39879.6528819444,2009-03-07,15:40:09
39.960938,116.302182,0,204,39879.6528935185,2009-03-07,15:40:10
39.960883,116.302171,0,206,39879.6529398148,2009-03-07,15:40:14
39.960848,116.302141,0,205,39879.6529976852,2009-03-07,15:40:19
39.960813,116.302137,0,204,39879.6530555556,2009-03-07,15:40:24
39.960765,116.302134,0,204,39879.6531134259,2009-03-07,15:40:29
39.960756,116.302138,0,204,39879.6531712963,2009-03-07,15:40:34
39.960739,116.302146,0,206,39879.6532291667,2009-03-07,15:40:39
39.96072,116.302184,0,206,39879.653287037,2009-03-07,15:40:44
39.960741,116.302218,0,204,39879.6533449074,2009-03-07,15:40:49
39.960702,116.302247,0,201,39879.6533912037,2009-03-07,15:40:53
39.960667,116.302276,0,200,39879.6534490741,2009-03-07,15:40:58
39.960667,116.302276,0,200,39879.6534837963,2009-03-07,15:41:01
39.960666,116.302278,0,200,39879.6535069444,2009-03-07,15:41:03
39.960639,116.30229,0,200,39879.6535648148,2009-03-07,15:41:08
39.960579,116.302291,0,201,39879.653599537,2009-03-07,15:41:11
39.960557,116.302284,0,200,39879.6536574074,2009-03-07,15:41:16
39.960557,116.302298,0,199,39879.6537152778,2009-03-07,15:41:21
39.960557,116.302298,0,199,39879.65375,2009-03-07,15:41:24
39.960557,116.302302,0,199,39879.6537731481,2009-03-07,15:41:26
39.960569,116.30232,0,200,39879.6538310185,2009-03-07,15:41:31
39.960569,116.30232,0,200,39879.6538657407,2009-03-07,15:41:34
39.960563,116.302322,0,200,39879.6538888889,2009-03-07,15:41:36
39.960654,116.302378,0,200,39879.6539236111,2009-03-07,15:41:39
39.960754,116.30235,0,203,39879.6539351852,2009-03-07,15:41:40
39.960909,116.302223,0,201,39879.6539467593,2009-03-07,15:41:41
39.96102,116.30213,0,198,39879.6539583333,2009-03-07,15:41:42
39.961107,116.302081,0,196,39879.6539699074,2009-03-07,15:41:43
39.961155,116.302059,0,194,39879.6539814815,2009-03-07,15:41:44
39.961219,116.30202,0,195,39879.6539930556,2009-03-07,15:41:45
39.961281,116.301974,0,195,39879.6540046296,2009-03-07,15:41:46
39.961346,116.301935,0,196,39879.6540162037,2009-03-07,15:41:47
39.961448,116.301917,0,196,39879.6540277778,2009-03-07,15:41:48
39.961556,116.301892,0,197,39879.6540393519,2009-03-07,15:41:49
39.961702,116.301825,0,197,39879.6540509259,2009-03-07,15:41:50
39.961903,116.30181,0,205,39879.6540625,2009-03-07,15:41:51
39.962008,116.301777,0,207,39879.6540740741,2009-03-07,15:41:52
39.962112,116.301735,0,208,39879.6540856481,2009-03-07,15:41:53
39.962227,116.301691,0,210,39879.6540972222,2009-03-07,15:41:54
39.962337,116.30165,0,211,39879.6541087963,2009-03-07,15:41:55
39.962464,116.301617,0,214,39879.6541203704,2009-03-07,15:41:56
39.962656,116.301615,0,220,39879.6541319444,2009-03-07,15:41:57
39.962835,116.301583,0,225,39879.6541435185,2009-03-07,15:41:58
39.962964,116.301538,0,227,39879.6541550926,2009-03-07,15:41:59
39.963087,116.301527,0,229,39879.6541666667,2009-03-07,15:42:00
39.963215,116.301498,0,232,39879.6541782407,2009-03-07,15:42:01
39.963342,116.301475,0,235,39879.6541898148,2009-03-07,15:42:02
39.963476,116.301457,0,239,39879.6542013889,2009-03-07,15:42:03
39.963598,116.301429,0,240,39879.654212963,2009-03-07,15:42:04
39.963724,116.301419,0,242,39879.654224537,2009-03-07,15:42:05
39.963854,116.301409,0,245,39879.6542361111,2009-03-07,15:42:06
39.963981,116.301384,0,247,39879.6542476852,2009-03-07,15:42:07
39.964114,116.301362,0,249,39879.6542592593,2009-03-07,15:42:08
39.964233,116.301336,0,251,39879.6542708333,2009-03-07,15:42:09
39.964344,116.301313,0,252,39879.6542824074,2009-03-07,15:42:10
39.964451,116.301292,0,254,39879.6542939815,2009-03-07,15:42:11
39.964557,116.301278,0,254,39879.6543055556,2009-03-07,15:42:12
39.964665,116.301264,0,256,39879.6543171296,2009-03-07,15:42:13
39.964776,116.301256,0,256,39879.6543287037,2009-03-07,15:42:14
39.964887,116.301242,0,257,39879.6543402778,2009-03-07,15:42:15
39.964993,116.301219,0,259,39879.6543518519,2009-03-07,15:42:16
39.965097,116.301218,0,259,39879.6543634259,2009-03-07,15:42:17
39.965202,116.301209,0,260,39879.654375,2009-03-07,15:42:18
39.965301,116.301206,0,262,39879.6543865741,2009-03-07,15:42:19
39.965401,116.301205,0,265,39879.6543981481,2009-03-07,15:42:20
39.965488,116.301188,0,265,39879.6544097222,2009-03-07,15:42:21
39.965572,116.301173,0,266,39879.6544212963,2009-03-07,15:42:22
39.965657,116.301147,0,266,39879.6544328704,2009-03-07,15:42:23
39.965759,116.301168,0,262,39879.6544444444,2009-03-07,15:42:24
39.965866,116.301206,0,255,39879.6544560185,2009-03-07,15:42:25
39.965973,116.301224,0,260,39879.6544675926,2009-03-07,15:42:26
39.966065,116.30122,0,266,39879.6544791667,2009-03-07,15:42:27
39.966157,116.301202,0,271,39879.6544907407,2009-03-07,15:42:28
39.966261,116.301171,0,277,39879.6545023148,2009-03-07,15:42:29
39.966368,116.301146,0,282,39879.6545138889,2009-03-07,15:42:30
39.966475,116.301134,0,286,39879.654525463,2009-03-07,15:42:31
39.96659,116.301113,0,290,39879.654537037,2009-03-07,15:42:32
39.966708,116.301086,0,294,39879.6545486111,2009-03-07,15:42:33
39.966831,116.301074,0,293,39879.6545601852,2009-03-07,15:42:34
39.966946,116.301059,0,293,39879.6545717593,2009-03-07,15:42:35
39.967057,116.301045,0,294,39879.6545833333,2009-03-07,15:42:36
39.967178,116.301078,0,286,39879.6545949074,2009-03-07,15:42:37
39.967298,116.301089,0,275,39879.6546064815,2009-03-07,15:42:38
39.967402,116.301085,0,273,39879.6546180556,2009-03-07,15:42:39
39.967501,116.301074,0,273,39879.6546296296,2009-03-07,15:42:40
39.967606,116.30106,0,273,39879.6546412037,2009-03-07,15:42:41
39.967709,116.301046,0,270,39879.6546527778,2009-03-07,15:42:42
39.96781,116.301033,0,267,39879.6546643519,2009-03-07,15:42:43
39.967919,116.301014,0,265,39879.6546759259,2009-03-07,15:42:44
39.968022,116.300985,0,264,39879.6546875,2009-03-07,15:42:45
39.968122,116.300953,0,263,39879.6546990741,2009-03-07,15:42:46
39.968218,116.300948,0,258,39879.6547106481,2009-03-07,15:42:47
39.96831,116.300951,0,250,39879.6547222222,2009-03-07,15:42:48
39.968404,116.300961,0,237,39879.6547337963,2009-03-07,15:42:49
39.968494,116.301006,0,228,39879.6547453704,2009-03-07,15:42:50
39.968568,116.300992,0,210,39879.6547569444,2009-03-07,15:42:51
39.968625,116.300989,0,208,39879.6547685185,2009-03-07,15:42:52
39.968684,116.300986,0,203,39879.6547800926,2009-03-07,15:42:53
39.968741,116.300971,0,202,39879.6547916667,2009-03-07,15:42:54
39.968801,116.300958,0,202,39879.6548032407,2009-03-07,15:42:55
39.96887,116.300948,0,200,39879.6548148148,2009-03-07,15:42:56
39.968942,116.300928,0,194,39879.6548263889,2009-03-07,15:42:57
39.96901,116.300919,0,190,39879.654837963,2009-03-07,15:42:58
39.969072,116.300924,0,191,39879.654849537,2009-03-07,15:42:59
39.969132,116.300914,0,185,39879.6548611111,2009-03-07,15:43:00
39.969185,116.30091,0,177,39879.6548726852,2009-03-07,15:43:01
39.969236,116.300898,0,165,39879.6548842593,2009-03-07,15:43:02
39.969288,116.300896,0,160,39879.6548958333,2009-03-07,15:43:03
39.969326,116.300896,0,151,39879.6549074074,2009-03-07,15:43:04
39.969364,116.30088,0,139,39879.6549305556,2009-03-07,15:43:06
39.9694,116.300898,0,128,39879.6549537037,2009-03-07,15:43:08
39.969453,116.3009,0,121,39879.6549884259,2009-03-07,15:43:11
39.969486,116.300952,0,108,39879.6550115741,2009-03-07,15:43:13
39.969506,116.301039,0,109,39879.6550578704,2009-03-07,15:43:17
39.969521,116.301123,0,104,39879.6550810185,2009-03-07,15:43:19
39.969522,116.301214,0,99,39879.6551041667,2009-03-07,15:43:21
39.969523,116.301289,0,97,39879.6551273148,2009-03-07,15:43:23
39.969521,116.301355,0,95,39879.655150463,2009-03-07,15:43:25
39.969548,116.301411,0,92,39879.6551736111,2009-03-07,15:43:27
39.96958,116.301452,0,90,39879.6552199074,2009-03-07,15:43:31
39.969587,116.301505,0,81,39879.6552662037,2009-03-07,15:43:35
39.969597,116.301572,0,77,39879.6552893519,2009-03-07,15:43:37
39.969618,116.301662,0,74,39879.6553125,2009-03-07,15:43:39
39.969614,116.301729,0,70,39879.6553240741,2009-03-07,15:43:40
39.969626,116.301809,0,70,39879.6553356481,2009-03-07,15:43:41
39.969638,116.301895,0,68,39879.6553472222,2009-03-07,15:43:42
39.96965,116.301986,0,66,39879.6553587963,2009-03-07,15:43:43
39.969669,116.30209,0,65,39879.6553703704,2009-03-07,15:43:44
39.969686,116.302194,0,63,39879.6553819444,2009-03-07,15:43:45
39.969654,116.302293,0,74,39879.6553935185,2009-03-07,15:43:46
39.969684,116.302405,0,71,39879.6554050926,2009-03-07,15:43:47
39.96969,116.302517,0,72,39879.6554166667,2009-03-07,15:43:48
39.969681,116.302637,0,76,39879.6554282407,2009-03-07,15:43:49
39.969696,116.302756,0,76,39879.6554398148,2009-03-07,15:43:50
39.969697,116.302874,0,78,39879.6554513889,2009-03-07,15:43:51
39.969699,116.302985,0,79,39879.655462963,2009-03-07,15:43:52
39.969708,116.303105,0,79,39879.655474537,2009-03-07,15:43:53
39.969722,116.303242,0,79,39879.6554861111,2009-03-07,15:43:54
39.969739,116.303363,0,77,39879.6554976852,2009-03-07,15:43:55
39.969741,116.303487,0,77,39879.6555092593,2009-03-07,15:43:56
39.969743,116.303604,0,75,39879.6555208333,2009-03-07,15:43:57
39.969748,116.303717,0,74,39879.6555324074,2009-03-07,15:43:58
39.969758,116.303829,0,74,39879.6555439815,2009-03-07,15:43:59
39.969763,116.303922,0,75,39879.6555555556,2009-03-07,15:44:00
39.969768,116.304002,0,77,39879.6555671296,2009-03-07,15:44:01
39.969774,116.304067,0,78,39879.6555787037,2009-03-07,15:44:02
39.969737,116.304184,0,80,39879.6556018519,2009-03-07,15:44:04
39.969763,116.304265,0,79,39879.655625,2009-03-07,15:44:06
39.969791,116.30432,0,78,39879.6556481481,2009-03-07,15:44:08
39.969856,116.304339,0,80,39879.6556712963,2009-03-07,15:44:10
39.969933,116.304295,0,80,39879.6556944444,2009-03-07,15:44:12
39.970011,116.304258,0,85,39879.6557175926,2009-03-07,15:44:14
39.970058,116.304243,0,89,39879.6557291667,2009-03-07,15:44:15
39.970106,116.304239,0,91,39879.6557407407,2009-03-07,15:44:16
39.97016,116.30422,0,94,39879.6557523148,2009-03-07,15:44:17
39.970211,116.304204,0,99,39879.6557638889,2009-03-07,15:44:18
39.970271,116.304195,0,103,39879.655775463,2009-03-07,15:44:19
39.970321,116.304186,0,104,39879.655787037,2009-03-07,15:44:20
39.970371,116.304188,0,108,39879.6557986111,2009-03-07,15:44:21
39.970426,116.304191,0,119,39879.6558101852,2009-03-07,15:44:22
39.970475,116.304201,0,122,39879.6558217593,2009-03-07,15:44:23
39.970512,116.3042,0,133,39879.6558333333,2009-03-07,15:44:24
39.970568,116.304198,0,141,39879.6558564815,2009-03-07,15:44:26
39.970614,116.304171,0,149,39879.6558912037,2009-03-07,15:44:29
39.970617,116.304138,0,149,39879.6559490741,2009-03-07,15:44:34
39.970617,116.304138,0,149,39879.6559837963,2009-03-07,15:44:37
39.970622,116.304136,0,154,39879.6560069444,2009-03-07,15:44:39
39.97063,116.304125,0,157,39879.6560648148,2009-03-07,15:44:44
39.970672,116.304173,0,157,39879.6561226852,2009-03-07,15:44:49
39.970709,116.304207,0,158,39879.6561689815,2009-03-07,15:44:53
39.970743,116.304258,0,162,39879.6562268519,2009-03-07,15:44:58
39.970765,116.304281,0,165,39879.6562847222,2009-03-07,15:45:03
39.970765,116.304281,0,165,39879.6563194444,2009-03-07,15:45:06
39.970765,116.304284,0,168,39879.6563425926,2009-03-07,15:45:08
39.970786,116.304325,0,170,39879.656400463,2009-03-07,15:45:13
39.970827,116.304361,0,174,39879.6564467593,2009-03-07,15:45:17
39.970865,116.304398,0,174,39879.6564814815,2009-03-07,15:45:20
39.97091,116.304417,0,176,39879.6565393518,2009-03-07,15:45:25
39.970966,116.304393,0,177,39879.6565972222,2009-03-07,15:45:30
39.971012,116.30434,0,176,39879.6566203704,2009-03-07,15:45:32
39.971044,116.304292,0,174,39879.6566435185,2009-03-07,15:45:34
39.971092,116.304219,0,173,39879.6566666667,2009-03-07,15:45:36
39.971138,116.304155,0,173,39879.6566898148,2009-03-07,15:45:38
39.971168,116.304111,0,174,39879.656724537,2009-03-07,15:45:41
39.971188,116.304052,0,174,39879.6567824074,2009-03-07,15:45:46
39.971188,116.304038,0,175,39879.6568402778,2009-03-07,15:45:51
39.971241,116.304033,0,176,39879.6568981481,2009-03-07,15:45:56
39.971284,116.304059,0,174,39879.6569097222,2009-03-07,15:45:57
39.971337,116.304103,0,175,39879.6569444444,2009-03-07,15:46:00
39.971374,116.304151,0,175,39879.6569675926,2009-03-07,15:46:02
39.97137,116.304335,0,179,39879.6570023148,2009-03-07,15:46:05
39.9714,116.304402,0,182,39879.657037037,2009-03-07,15:46:08
39.971419,116.304453,0,185,39879.6570717593,2009-03-07,15:46:11
39.971402,116.304619,0,190,39879.6570949074,2009-03-07,15:46:13
39.971375,116.304682,0,195,39879.6571296296,2009-03-07,15:46:16
39.97139,116.304754,0,196,39879.6571527778,2009-03-07,15:46:18
39.971361,116.304811,0,201,39879.6571990741,2009-03-07,15:46:22
39.971352,116.304843,0,204,39879.6572569444,2009-03-07,15:46:27
39.971354,116.304865,0,205,39879.6573148148,2009-03-07,15:46:32
39.971354,116.304865,0,205,39879.657349537,2009-03-07,15:46:35
39.971357,116.304866,0,205,39879.6573726852,2009-03-07,15:46:37
39.971367,116.304866,0,205,39879.6574305556,2009-03-07,15:46:42
39.971372,116.304867,0,206,39879.6574884259,2009-03-07,15:46:47
39.971377,116.304867,0,206,39879.6575462963,2009-03-07,15:46:52
39.971377,116.304867,0,206,39879.6575810185,2009-03-07,15:46:55
39.971379,116.304868,0,207,39879.6576041667,2009-03-07,15:46:57
