# Supplementary material for: Research on differential privacy protection method based on user tendency
Source: PLoS One. 2023 Oct 26;18(10):e0288823. doi: 10.1371/journal.pone.0288823 (PMC10602288; doi:10.1371/journal.pone.0288823)
Supplement: S2 Data — (ZIP) [file pone.0288823.s002.zip › Data 5-2/022/Trajectory/20090308010157.plt]

Geolife trajectory
WGS 84
Altitude is in Feet
Reserved 3
0,2,255,My Track,0,0,2,8421376
0
39.971944,116.304675,0,492,39880.0430208333,2009-03-08,01:01:57
39.972397,116.304739,0,492,39880.0430439815,2009-03-08,01:01:59
39.972352,116.304733,0,492,39880.0430555556,2009-03-08,01:02:00
39.972277,116.304655,0,492,39880.0430787037,2009-03-08,01:02:02
39.972223,116.304623,0,492,39880.0431018519,2009-03-08,01:02:04
39.972212,116.304552,0,492,39880.0431481482,2009-03-08,01:02:08
39.972174,116.304519,0,493,39880.0431712963,2009-03-08,01:02:10
39.97216,116.304457,0,493,39880.0432291667,2009-03-08,01:02:15
39.972148,116.304412,0,493,39880.043287037,2009-03-08,01:02:20
39.97213,116.30437,0,494,39880.0433449074,2009-03-08,01:02:25
39.97209,116.30434,0,493,39880.0433796296,2009-03-08,01:02:28
39.972061,116.304277,0,493,39880.0434143519,2009-03-08,01:02:31
39.972007,116.304243,0,493,39880.0434375,2009-03-08,01:02:33
39.971938,116.304229,0,493,39880.0434490741,2009-03-08,01:02:34
39.971831,116.304205,0,493,39880.0434606481,2009-03-08,01:02:35
39.971618,116.304178,0,494,39880.0434722222,2009-03-08,01:02:36
39.97156,116.304155,0,494,39880.0434837963,2009-03-08,01:02:37
39.971363,116.304122,0,494,39880.0434953704,2009-03-08,01:02:38
39.971261,116.304095,0,494,39880.0435069444,2009-03-08,01:02:39
39.97121,116.304057,0,495,39880.0435300926,2009-03-08,01:02:41
39.971176,116.304015,0,495,39880.0435532407,2009-03-08,01:02:43
39.971137,116.303964,0,495,39880.0435648148,2009-03-08,01:02:44
39.971035,116.303845,0,495,39880.0435763889,2009-03-08,01:02:45
39.970637,116.303522,0,495,39880.043599537,2009-03-08,01:02:47
39.970681,116.303546,0,494,39880.0436111111,2009-03-08,01:02:48
39.970738,116.30357,0,494,39880.0436226852,2009-03-08,01:02:49
39.970385,116.303229,0,493,39880.0436458333,2009-03-08,01:02:51
39.970452,116.303273,0,491,39880.0436574074,2009-03-08,01:02:52
39.970501,116.303243,0,489,39880.0436805556,2009-03-08,01:02:54
39.97069,116.303434,0,488,39880.0436921296,2009-03-08,01:02:55
39.970532,116.302923,0,60,39880.0437268519,2009-03-08,01:02:58
39.970571,116.302965,0,61,39880.0437384259,2009-03-08,01:02:59
39.970534,116.302933,0,55,39880.0437962963,2009-03-08,01:03:04
39.970605,116.302947,0,58,39880.0438310185,2009-03-08,01:03:07
39.970652,116.302958,0,61,39880.0438541667,2009-03-08,01:03:09
39.970717,116.302977,0,62,39880.0438888889,2009-03-08,01:03:12
39.970757,116.302957,0,73,39880.0439236111,2009-03-08,01:03:15
39.970744,116.302901,0,77,39880.0439699074,2009-03-08,01:03:19
39.970753,116.302843,0,86,39880.0440046296,2009-03-08,01:03:22
39.970754,116.302787,0,90,39880.0440625,2009-03-08,01:03:27
39.970806,116.302768,0,105,39880.0440972222,2009-03-08,01:03:30
39.970821,116.302714,0,110,39880.0441203704,2009-03-08,01:03:32
39.970843,116.302688,0,119,39880.0441782407,2009-03-08,01:03:37
39.97089,116.302693,0,123,39880.0442361111,2009-03-08,01:03:42
39.970942,116.302665,0,126,39880.0442939815,2009-03-08,01:03:47
39.97096,116.302636,0,126,39880.0443518519,2009-03-08,01:03:52
39.970976,116.30255,0,125,39880.0444097222,2009-03-08,01:03:57
39.970999,116.302533,0,125,39880.0444675926,2009-03-08,01:04:02
39.971035,116.30253,0,123,39880.044525463,2009-03-08,01:04:07
39.971069,116.302518,0,123,39880.0445833333,2009-03-08,01:04:12
39.971093,116.302456,0,124,39880.0446412037,2009-03-08,01:04:17
39.97113,116.302403,0,124,39880.0446759259,2009-03-08,01:04:20
39.971173,116.302354,0,125,39880.0447106481,2009-03-08,01:04:23
39.971156,116.302348,0,124,39880.0447685185,2009-03-08,01:04:28
39.971075,116.302373,0,126,39880.0448148148,2009-03-08,01:04:32
39.970888,116.302449,0,132,39880.0448263889,2009-03-08,01:04:33
39.970836,116.302462,0,133,39880.044849537,2009-03-08,01:04:35
39.970788,116.302492,0,134,39880.0448958333,2009-03-08,01:04:39
39.970746,116.302509,0,134,39880.0449537037,2009-03-08,01:04:44
39.970655,116.302451,0,134,39880.045,2009-03-08,01:04:48
39.970636,116.302442,0,135,39880.0450578704,2009-03-08,01:04:53
39.970282,116.302084,0,138,39880.0451157407,2009-03-08,01:04:58
39.969201,116.300979,0,146,39880.0452083333,2009-03-08,01:05:06
39.969163,116.300901,0,152,39880.0452430556,2009-03-08,01:05:09
39.969167,116.300883,0,153,39880.0453009259,2009-03-08,01:05:14
39.969179,116.30093,0,144,39880.0453472222,2009-03-08,01:05:18
39.96915,116.300943,0,130,39880.0453703704,2009-03-08,01:05:20
39.969127,116.300963,0,113,39880.0454050926,2009-03-08,01:05:23
39.969158,116.301004,0,103,39880.0454513889,2009-03-08,01:05:27
39.969183,116.300999,0,95,39880.0455092593,2009-03-08,01:05:32
39.969197,116.300991,0,91,39880.0455671296,2009-03-08,01:05:37
39.969215,116.301002,0,89,39880.045625,2009-03-08,01:05:42
39.969304,116.301079,0,91,39880.0456828704,2009-03-08,01:05:47
39.969397,116.30117,0,96,39880.0456944444,2009-03-08,01:05:48
39.969465,116.301211,0,98,39880.0457175926,2009-03-08,01:05:50
39.969517,116.301229,0,102,39880.0457407407,2009-03-08,01:05:52
39.969572,116.301243,0,106,39880.0457638889,2009-03-08,01:05:54
39.969622,116.301255,0,110,39880.0458101852,2009-03-08,01:05:58
39.969603,116.301228,0,110,39880.0458680556,2009-03-08,01:06:03
39.969622,116.301186,0,119,39880.0459259259,2009-03-08,01:06:08
39.969652,116.301156,0,128,39880.0459606481,2009-03-08,01:06:11
39.969642,116.301129,0,137,39880.0460185185,2009-03-08,01:06:16
39.969626,116.301086,0,145,39880.0460763889,2009-03-08,01:06:21
39.969633,116.301044,0,155,39880.0461342593,2009-03-08,01:06:26
39.969638,116.301002,0,163,39880.0461921296,2009-03-08,01:06:31
39.969629,116.300954,0,146,39880.0462268519,2009-03-08,01:06:34
39.969651,116.300928,0,134,39880.0462847222,2009-03-08,01:06:39
39.969678,116.300944,0,138,39880.0463425926,2009-03-08,01:06:44
39.969692,116.300962,0,146,39880.046400463,2009-03-08,01:06:49
39.96972,116.300963,0,150,39880.0464583333,2009-03-08,01:06:54
39.969772,116.300954,0,158,39880.0465162037,2009-03-08,01:06:59
39.969825,116.300925,0,163,39880.0465509259,2009-03-08,01:07:02
39.969875,116.300897,0,168,39880.0465856481,2009-03-08,01:07:05
39.969909,116.300843,0,175,39880.0466319444,2009-03-08,01:07:09
39.969934,116.300774,0,182,39880.0466666667,2009-03-08,01:07:12
39.969961,116.300707,0,187,39880.0466898148,2009-03-08,01:07:14
39.969981,116.300658,0,195,39880.046724537,2009-03-08,01:07:17
39.970006,116.30064,0,209,39880.0467824074,2009-03-08,01:07:22
39.970062,116.300622,0,204,39880.0468055556,2009-03-08,01:07:24
39.970151,116.300534,0,211,39880.0468171296,2009-03-08,01:07:25
39.970205,116.300492,0,216,39880.0468518519,2009-03-08,01:07:28
39.97025,116.300456,0,216,39880.046875,2009-03-08,01:07:30
39.970281,116.300396,0,219,39880.0468981481,2009-03-08,01:07:32
39.970331,116.300333,0,223,39880.0469212963,2009-03-08,01:07:34
39.970413,116.300295,0,226,39880.0469444444,2009-03-08,01:07:36
39.970465,116.300275,0,229,39880.0469560185,2009-03-08,01:07:37
39.970527,116.300243,0,232,39880.0469675926,2009-03-08,01:07:38
39.970666,116.300133,0,243,39880.0469791667,2009-03-08,01:07:39
39.970712,116.300127,0,246,39880.0469907407,2009-03-08,01:07:40
39.970803,116.300098,0,252,39880.0470138889,2009-03-08,01:07:42
39.970994,116.3006,0,234,39880.047025463,2009-03-08,01:07:43
39.97104,116.300562,0,238,39880.047037037,2009-03-08,01:07:44
39.971151,116.300797,0,238,39880.0470486111,2009-03-08,01:07:45
39.97121,116.300833,0,239,39880.0470601852,2009-03-08,01:07:46
39.971289,116.300806,0,239,39880.0470717593,2009-03-08,01:07:47
39.971346,116.300801,0,241,39880.0470833333,2009-03-08,01:07:48
39.971404,116.300785,0,242,39880.0470949074,2009-03-08,01:07:49
39.971491,116.30076,0,245,39880.0471180556,2009-03-08,01:07:51
39.971534,116.300742,0,246,39880.0471296296,2009-03-08,01:07:52
39.971597,116.300691,0,250,39880.0471527778,2009-03-08,01:07:54
39.971654,116.300638,0,253,39880.0471759259,2009-03-08,01:07:56
39.971721,116.300593,0,257,39880.0471990741,2009-03-08,01:07:58
39.971801,116.300548,0,261,39880.0472222222,2009-03-08,01:08:00
39.971859,116.300531,0,265,39880.0472337963,2009-03-08,01:08:01
39.971912,116.300515,0,268,39880.0472453704,2009-03-08,01:08:02
39.971961,116.300499,0,271,39880.0472569444,2009-03-08,01:08:03
39.972011,116.300485,0,273,39880.0472685185,2009-03-08,01:08:04
39.972064,116.30047,0,276,39880.0472800926,2009-03-08,01:08:05
39.972128,116.300459,0,278,39880.0472916667,2009-03-08,01:08:06
39.972199,116.30045,0,280,39880.0473032407,2009-03-08,01:08:07
39.972288,116.300514,0,277,39880.0473148148,2009-03-08,01:08:08
39.972385,116.300589,0,271,39880.0473263889,2009-03-08,01:08:09
39.972469,116.300612,0,269,39880.047337963,2009-03-08,01:08:10
39.972555,116.300623,0,266,39880.047349537,2009-03-08,01:08:11
39.972628,116.300623,0,265,39880.0473611111,2009-03-08,01:08:12
39.972701,116.300619,0,264,39880.0473726852,2009-03-08,01:08:13
39.972763,116.300609,0,265,39880.0473842593,2009-03-08,01:08:14
39.972829,116.300602,0,266,39880.0473958333,2009-03-08,01:08:15
39.972888,116.300593,0,268,39880.0474074074,2009-03-08,01:08:16
39.972948,116.300585,0,270,39880.0474189815,2009-03-08,01:08:17
39.973022,116.300576,0,269,39880.0474305556,2009-03-08,01:08:18
39.973095,116.300569,0,270,39880.0474421296,2009-03-08,01:08:19
39.973163,116.300557,0,269,39880.0474537037,2009-03-08,01:08:20
39.973233,116.300543,0,268,39880.0474652778,2009-03-08,01:08:21
39.973295,116.300426,0,234,39880.0474768518,2009-03-08,01:08:22
39.973448,116.300396,0,216,39880.0474884259,2009-03-08,01:08:23
39.973583,116.300364,0,197,39880.0475,2009-03-08,01:08:24
39.973628,116.300369,0,192,39880.0475115741,2009-03-08,01:08:25
39.973683,116.300374,0,190,39880.0475694444,2009-03-08,01:08:30
39.973683,116.300374,0,190,39880.0476041667,2009-03-08,01:08:33
39.973689,116.300366,0,192,39880.0476273148,2009-03-08,01:08:35
39.973738,116.300376,0,195,39880.047650463,2009-03-08,01:08:37
39.973783,116.300387,0,197,39880.047662037,2009-03-08,01:08:38
39.973873,116.300377,0,194,39880.0476851852,2009-03-08,01:08:40
39.973966,116.300358,0,193,39880.0477083333,2009-03-08,01:08:42
39.974026,116.300336,0,184,39880.0477199074,2009-03-08,01:08:43
39.974091,116.300324,0,172,39880.0477314815,2009-03-08,01:08:44
39.974138,116.300322,0,166,39880.0477430556,2009-03-08,01:08:45
39.974213,116.300335,0,156,39880.0477662037,2009-03-08,01:08:47
39.974261,116.300376,0,152,39880.0477893518,2009-03-08,01:08:49
39.974294,116.300423,0,149,39880.0478009259,2009-03-08,01:08:50
39.974322,116.300484,0,146,39880.0478125,2009-03-08,01:08:51
39.974335,116.300552,0,145,39880.0478240741,2009-03-08,01:08:52
39.974342,116.300623,0,146,39880.0478356481,2009-03-08,01:08:53
39.974347,116.300695,0,145,39880.0478472222,2009-03-08,01:08:54
39.974363,116.300782,0,142,39880.0478587963,2009-03-08,01:08:55
39.974376,116.300863,0,141,39880.0478703704,2009-03-08,01:08:56
39.974388,116.300944,0,141,39880.0478819444,2009-03-08,01:08:57
39.974419,116.301044,0,139,39880.0478935185,2009-03-08,01:08:58
39.97441,116.301156,0,139,39880.0479050926,2009-03-08,01:08:59
39.974411,116.301258,0,139,39880.0479166667,2009-03-08,01:09:00
39.974417,116.301361,0,137,39880.0479282407,2009-03-08,01:09:01
39.974423,116.301459,0,136,39880.0479398148,2009-03-08,01:09:02
39.974433,116.301555,0,134,39880.0479513889,2009-03-08,01:09:03
39.974437,116.301648,0,133,39880.047962963,2009-03-08,01:09:04
39.97444,116.301736,0,133,39880.047974537,2009-03-08,01:09:05
39.974444,116.301815,0,133,39880.0479861111,2009-03-08,01:09:06
39.974448,116.301885,0,134,39880.0479976852,2009-03-08,01:09:07
39.974464,116.301963,0,133,39880.0480092593,2009-03-08,01:09:08
39.974476,116.302029,0,133,39880.0480208333,2009-03-08,01:09:09
39.974502,116.302101,0,127,39880.0480439815,2009-03-08,01:09:11
39.974535,116.302104,0,125,39880.0481018518,2009-03-08,01:09:16
39.974535,116.302104,0,125,39880.0481365741,2009-03-08,01:09:19
39.974535,116.30211,0,125,39880.0481597222,2009-03-08,01:09:21
39.974525,116.302169,0,123,39880.0482175926,2009-03-08,01:09:26
39.974524,116.302241,0,121,39880.0482407407,2009-03-08,01:09:28
39.974548,116.302339,0,120,39880.0482638889,2009-03-08,01:09:30
39.97456,116.302396,0,120,39880.048275463,2009-03-08,01:09:31
39.97458,116.302461,0,119,39880.048287037,2009-03-08,01:09:32
39.974589,116.30253,0,119,39880.0482986111,2009-03-08,01:09:33
39.9746,116.30261,0,120,39880.0483101852,2009-03-08,01:09:34
39.97459,116.302695,0,120,39880.0483217593,2009-03-08,01:09:35
39.974562,116.302782,0,122,39880.0483333333,2009-03-08,01:09:36
39.974582,116.302871,0,122,39880.0483449074,2009-03-08,01:09:37
39.974598,116.302959,0,124,39880.0483564815,2009-03-08,01:09:38
39.974621,116.303051,0,125,39880.0483680556,2009-03-08,01:09:39
39.974585,116.303151,0,127,39880.0483796296,2009-03-08,01:09:40
39.974581,116.303249,0,126,39880.0483912037,2009-03-08,01:09:41
39.974578,116.303347,0,126,39880.0484027778,2009-03-08,01:09:42
39.974567,116.30345,0,127,39880.0484143518,2009-03-08,01:09:43
39.974546,116.303558,0,130,39880.0484259259,2009-03-08,01:09:44
39.974543,116.303669,0,130,39880.0484375,2009-03-08,01:09:45
39.97456,116.303792,0,132,39880.0484490741,2009-03-08,01:09:46
39.974569,116.303919,0,131,39880.0484606481,2009-03-08,01:09:47
39.974568,116.304043,0,132,39880.0484722222,2009-03-08,01:09:48
39.974566,116.304166,0,131,39880.0484837963,2009-03-08,01:09:49
39.974603,116.304302,0,134,39880.0484953704,2009-03-08,01:09:50
39.974607,116.304428,0,135,39880.0485069444,2009-03-08,01:09:51
39.974618,116.304567,0,134,39880.0485185185,2009-03-08,01:09:52
39.974652,116.30471,0,135,39880.0485300926,2009-03-08,01:09:53
39.974664,116.304848,0,134,39880.0485416667,2009-03-08,01:09:54
39.974651,116.304977,0,135,39880.0485532407,2009-03-08,01:09:55
39.974657,116.305102,0,135,39880.0485648148,2009-03-08,01:09:56
39.97465,116.305244,0,135,39880.0485763889,2009-03-08,01:09:57
39.97465,116.305373,0,134,39880.048587963,2009-03-08,01:09:58
39.974657,116.305515,0,134,39880.048599537,2009-03-08,01:09:59
39.974665,116.305652,0,135,39880.0486111111,2009-03-08,01:10:00
39.974666,116.305796,0,136,39880.0486226852,2009-03-08,01:10:01
39.974631,116.30595,0,137,39880.0486342593,2009-03-08,01:10:02
39.97463,116.306099,0,138,39880.0486458333,2009-03-08,01:10:03
39.974626,116.306245,0,140,39880.0486574074,2009-03-08,01:10:04
39.974624,116.306394,0,140,39880.0486689815,2009-03-08,01:10:05
39.974641,116.306553,0,142,39880.0486805556,2009-03-08,01:10:06
39.974645,116.30671,0,142,39880.0486921296,2009-03-08,01:10:07
39.974645,116.306861,0,140,39880.0487037037,2009-03-08,01:10:08
39.974639,116.307002,0,140,39880.0487152778,2009-03-08,01:10:09
39.974646,116.307145,0,140,39880.0487268518,2009-03-08,01:10:10
39.974657,116.307288,0,139,39880.0487384259,2009-03-08,01:10:11
39.974668,116.307431,0,138,39880.04875,2009-03-08,01:10:12
39.974668,116.307571,0,137,39880.0487615741,2009-03-08,01:10:13
39.974671,116.307714,0,136,39880.0487731481,2009-03-08,01:10:14
39.974646,116.307858,0,139,39880.0487847222,2009-03-08,01:10:15
39.974643,116.307989,0,138,39880.0487962963,2009-03-08,01:10:16
39.974645,116.308115,0,139,39880.0488078704,2009-03-08,01:10:17
39.97465,116.308251,0,142,39880.0488194444,2009-03-08,01:10:18
39.974654,116.308385,0,140,39880.0488310185,2009-03-08,01:10:19
39.974659,116.308513,0,141,39880.0488425926,2009-03-08,01:10:20
39.974659,116.308637,0,141,39880.0488541667,2009-03-08,01:10:21
39.974654,116.30876,0,141,39880.0488657407,2009-03-08,01:10:22
39.974645,116.308879,0,142,39880.0488773148,2009-03-08,01:10:23
39.974652,116.308996,0,143,39880.0488888889,2009-03-08,01:10:24
39.974629,116.309116,0,145,39880.048900463,2009-03-08,01:10:25
39.974621,116.309235,0,146,39880.048912037,2009-03-08,01:10:26
39.974618,116.309351,0,147,39880.0489236111,2009-03-08,01:10:27
39.974628,116.309468,0,147,39880.0489351852,2009-03-08,01:10:28
39.974629,116.309582,0,147,39880.0489467593,2009-03-08,01:10:29
39.97464,116.309703,0,149,39880.0489583333,2009-03-08,01:10:30
39.974645,116.309821,0,152,39880.0489699074,2009-03-08,01:10:31
39.974652,116.309942,0,154,39880.0489814815,2009-03-08,01:10:32
39.974657,116.310045,0,157,39880.0489930556,2009-03-08,01:10:33
39.974666,116.310162,0,158,39880.0490046296,2009-03-08,01:10:34
39.974667,116.310266,0,161,39880.0490162037,2009-03-08,01:10:35
39.974669,116.310352,0,162,39880.0490277778,2009-03-08,01:10:36
39.974699,116.310456,0,152,39880.0490393518,2009-03-08,01:10:37
39.974703,116.310533,0,146,39880.0490509259,2009-03-08,01:10:38
39.974696,116.310625,0,143,39880.0490740741,2009-03-08,01:10:40
39.974689,116.310686,0,140,39880.0491087963,2009-03-08,01:10:43
39.974673,116.310699,0,144,39880.0491666667,2009-03-08,01:10:48
39.974673,116.3107,0,145,39880.049224537,2009-03-08,01:10:53
39.974672,116.310701,0,145,39880.0492824074,2009-03-08,01:10:58
39.974671,116.3107,0,145,39880.0493402778,2009-03-08,01:11:03
39.974672,116.3107,0,145,39880.0493981481,2009-03-08,01:11:08
39.974672,116.310702,0,145,39880.0494560185,2009-03-08,01:11:13
39.974672,116.310702,0,144,39880.0495138889,2009-03-08,01:11:18
39.974672,116.310703,0,144,39880.0495717593,2009-03-08,01:11:23
39.974673,116.310705,0,145,39880.0496296296,2009-03-08,01:11:28
39.974672,116.310706,0,145,39880.0496875,2009-03-08,01:11:33
39.974671,116.310707,0,146,39880.0497453704,2009-03-08,01:11:38
39.97467,116.310708,0,146,39880.0498032407,2009-03-08,01:11:43
39.974668,116.310709,0,146,39880.0498611111,2009-03-08,01:11:48
39.974667,116.310708,0,146,39880.0499189815,2009-03-08,01:11:53
39.974666,116.310707,0,146,39880.0499768518,2009-03-08,01:11:58
39.974665,116.31071,0,146,39880.0500347222,2009-03-08,01:12:03
39.974665,116.31071,0,146,39880.0500925926,2009-03-08,01:12:08
39.974665,116.310708,0,147,39880.050150463,2009-03-08,01:12:13
39.974664,116.310705,0,147,39880.0502083333,2009-03-08,01:12:18
39.974664,116.310705,0,147,39880.0502430556,2009-03-08,01:12:21
39.974663,116.310707,0,146,39880.0502662037,2009-03-08,01:12:23
39.974671,116.310782,0,147,39880.0503240741,2009-03-08,01:12:28
39.974676,116.310864,0,144,39880.0503472222,2009-03-08,01:12:30
39.974672,116.310934,0,145,39880.0503587963,2009-03-08,01:12:31
39.974675,116.310992,0,142,39880.0503703704,2009-03-08,01:12:32
39.974672,116.311056,0,139,39880.0503819444,2009-03-08,01:12:33
39.974664,116.311131,0,136,39880.0503935185,2009-03-08,01:12:34
39.974661,116.311215,0,134,39880.0504050926,2009-03-08,01:12:35
39.974657,116.311292,0,132,39880.0504166667,2009-03-08,01:12:36
39.974651,116.31139,0,132,39880.0504282407,2009-03-08,01:12:37
39.974645,116.311474,0,129,39880.0504398148,2009-03-08,01:12:38
39.974639,116.311558,0,126,39880.0504513889,2009-03-08,01:12:39
39.974639,116.311646,0,124,39880.050462963,2009-03-08,01:12:40
39.974636,116.311737,0,122,39880.050474537,2009-03-08,01:12:41
39.97464,116.311823,0,120,39880.0504861111,2009-03-08,01:12:42
39.974636,116.311907,0,117,39880.0504976852,2009-03-08,01:12:43
39.974627,116.311997,0,114,39880.0505092593,2009-03-08,01:12:44
39.974624,116.312083,0,113,39880.0505208333,2009-03-08,01:12:45
39.974612,116.312167,0,111,39880.0505324074,2009-03-08,01:12:46
39.974613,116.312254,0,111,39880.0505439815,2009-03-08,01:12:47
39.974612,116.312343,0,108,39880.0505555556,2009-03-08,01:12:48
39.974605,116.312434,0,106,39880.0505671296,2009-03-08,01:12:49
39.974614,116.312509,0,105,39880.0505787037,2009-03-08,01:12:50
39.974612,116.312593,0,104,39880.0505902778,2009-03-08,01:12:51
39.974598,116.312665,0,102,39880.0506018519,2009-03-08,01:12:52
39.974583,116.312733,0,101,39880.0506134259,2009-03-08,01:12:53
39.974574,116.312798,0,99,39880.050625,2009-03-08,01:12:54
39.974566,116.312874,0,98,39880.0506365741,2009-03-08,01:12:55
39.974564,116.312936,0,97,39880.0506481482,2009-03-08,01:12:56
39.97459,116.313027,0,94,39880.0506597222,2009-03-08,01:12:57
39.974601,116.313086,0,91,39880.0506712963,2009-03-08,01:12:58
39.974603,116.313142,0,93,39880.0507291667,2009-03-08,01:13:03
39.974605,116.313155,0,90,39880.050787037,2009-03-08,01:13:08
39.974683,116.313177,0,90,39880.0508101852,2009-03-08,01:13:10
39.974697,116.313237,0,94,39880.0508333333,2009-03-08,01:13:12
39.974749,116.313341,0,95,39880.0508564815,2009-03-08,01:13:14
39.974773,116.313432,0,94,39880.0508680556,2009-03-08,01:13:15
39.974768,116.313501,0,94,39880.0508796296,2009-03-08,01:13:16
39.97478,116.313598,0,94,39880.0508912037,2009-03-08,01:13:17
39.974815,116.313698,0,94,39880.0509027778,2009-03-08,01:13:18
39.974838,116.313792,0,94,39880.0509143519,2009-03-08,01:13:19
39.974854,116.313887,0,95,39880.0509259259,2009-03-08,01:13:20
39.974862,116.313989,0,95,39880.0509375,2009-03-08,01:13:21
39.974859,116.314102,0,95,39880.0509490741,2009-03-08,01:13:22
39.97486,116.314214,0,95,39880.0509606482,2009-03-08,01:13:23
39.974868,116.314325,0,97,39880.0509722222,2009-03-08,01:13:24
39.974898,116.31444,0,99,39880.0509837963,2009-03-08,01:13:25
39.974995,116.314567,0,103,39880.0509953704,2009-03-08,01:13:26
39.975009,116.314679,0,104,39880.0510069444,2009-03-08,01:13:27
39.975014,116.314794,0,106,39880.0510185185,2009-03-08,01:13:28
39.975012,116.314916,0,106,39880.0510300926,2009-03-08,01:13:29
39.974967,116.31503,0,111,39880.0510416667,2009-03-08,01:13:30
39.974933,116.315149,0,114,39880.0510532407,2009-03-08,01:13:31
39.974924,116.315275,0,116,39880.0510648148,2009-03-08,01:13:32
39.974937,116.315408,0,116,39880.0510763889,2009-03-08,01:13:33
39.974934,116.31554,0,117,39880.051087963,2009-03-08,01:13:34
39.974936,116.315675,0,117,39880.051099537,2009-03-08,01:13:35
39.974933,116.31582,0,117,39880.0511111111,2009-03-08,01:13:36
39.974929,116.315966,0,118,39880.0511226852,2009-03-08,01:13:37
39.974918,116.316105,0,119,39880.0511342593,2009-03-08,01:13:38
39.974915,116.316247,0,119,39880.0511458333,2009-03-08,01:13:39
39.974911,116.316406,0,120,39880.0511574074,2009-03-08,01:13:40
39.974927,116.316571,0,119,39880.0511689815,2009-03-08,01:13:41
39.974918,116.31672,0,118,39880.0511805556,2009-03-08,01:13:42
39.974922,116.316867,0,117,39880.0511921296,2009-03-08,01:13:43
39.974946,116.317019,0,115,39880.0512037037,2009-03-08,01:13:44
39.97491,116.317189,0,114,39880.0512152778,2009-03-08,01:13:45
39.974915,116.317331,0,114,39880.0512268519,2009-03-08,01:13:46
39.974916,116.31746,0,114,39880.0512384259,2009-03-08,01:13:47
39.97492,116.317586,0,114,39880.05125,2009-03-08,01:13:48
39.974922,116.317707,0,114,39880.0512615741,2009-03-08,01:13:49
39.97491,116.317826,0,113,39880.0512731481,2009-03-08,01:13:50
39.9749,116.317941,0,113,39880.0512847222,2009-03-08,01:13:51
39.974893,116.318034,0,113,39880.0512962963,2009-03-08,01:13:52
39.974893,116.318118,0,114,39880.0513078704,2009-03-08,01:13:53
39.974911,116.318177,0,116,39880.0513194444,2009-03-08,01:13:54
39.974904,116.318236,0,117,39880.0513310185,2009-03-08,01:13:55
39.974903,116.3183,0,121,39880.0513541667,2009-03-08,01:13:57
39.974899,116.31834,0,127,39880.051412037,2009-03-08,01:14:02
39.974899,116.31834,0,127,39880.0514467593,2009-03-08,01:14:05
39.974899,116.318347,0,128,39880.0514699074,2009-03-08,01:14:07
39.974946,116.31839,0,131,39880.0515277778,2009-03-08,01:14:12
39.974982,116.318472,0,134,39880.0515509259,2009-03-08,01:14:14
39.975011,116.31856,0,137,39880.0515740741,2009-03-08,01:14:16
39.975026,116.318618,0,137,39880.0515856481,2009-03-08,01:14:17
39.975012,116.318736,0,139,39880.0516087963,2009-03-08,01:14:19
39.975027,116.318792,0,142,39880.0516203704,2009-03-08,01:14:20
39.975073,116.318864,0,151,39880.0516319444,2009-03-08,01:14:21
39.975024,116.318923,0,147,39880.0516435185,2009-03-08,01:14:22
39.974991,116.31898,0,144,39880.0516550926,2009-03-08,01:14:23
39.974968,116.319036,0,141,39880.0516666667,2009-03-08,01:14:24
39.974956,116.319105,0,145,39880.0516782407,2009-03-08,01:14:25
39.974951,116.319164,0,146,39880.0516898148,2009-03-08,01:14:26
39.974953,116.319224,0,146,39880.0517013889,2009-03-08,01:14:27
39.974954,116.31929,0,146,39880.051712963,2009-03-08,01:14:28
39.974959,116.319349,0,146,39880.051724537,2009-03-08,01:14:29
39.974973,116.319458,0,145,39880.0517476852,2009-03-08,01:14:31
39.974974,116.319583,0,144,39880.0517708333,2009-03-08,01:14:33
39.974978,116.319652,0,144,39880.0517824074,2009-03-08,01:14:34
39.974987,116.319722,0,142,39880.0517939815,2009-03-08,01:14:35
39.974999,116.319795,0,142,39880.0518055556,2009-03-08,01:14:36
39.974999,116.319899,0,146,39880.0518171296,2009-03-08,01:14:37
39.974993,116.319998,0,149,39880.0518287037,2009-03-08,01:14:38
39.974987,116.320075,0,146,39880.0518402778,2009-03-08,01:14:39
39.97499,116.320148,0,145,39880.0518518519,2009-03-08,01:14:40
39.97498,116.320229,0,144,39880.0518634259,2009-03-08,01:14:41
39.974975,116.320304,0,144,39880.051875,2009-03-08,01:14:42
39.974957,116.320399,0,142,39880.0518981481,2009-03-08,01:14:44
39.974966,116.320458,0,146,39880.0519444444,2009-03-08,01:14:48
39.974967,116.320461,0,146,39880.0520023148,2009-03-08,01:14:53
39.974968,116.320464,0,146,39880.0520601852,2009-03-08,01:14:58
39.974968,116.320464,0,146,39880.0520949074,2009-03-08,01:15:01
39.974967,116.320469,0,147,39880.0521180556,2009-03-08,01:15:03
39.974963,116.320501,0,148,39880.0521759259,2009-03-08,01:15:08
39.97496,116.32058,0,149,39880.0521990741,2009-03-08,01:15:10
39.974976,116.320677,0,150,39880.0522222222,2009-03-08,01:15:12
39.974986,116.320796,0,149,39880.0522453704,2009-03-08,01:15:14
39.97498,116.320861,0,147,39880.0522569444,2009-03-08,01:15:15
39.974989,116.32093,0,147,39880.0522685185,2009-03-08,01:15:16
39.975001,116.321,0,147,39880.0522800926,2009-03-08,01:15:17
39.975015,116.32108,0,147,39880.0522916667,2009-03-08,01:15:18
39.975021,116.321162,0,145,39880.0523032407,2009-03-08,01:15:19
39.975021,116.321246,0,143,39880.0523148148,2009-03-08,01:15:20
39.975016,116.321332,0,141,39880.0523263889,2009-03-08,01:15:21
39.975021,116.321425,0,140,39880.052337963,2009-03-08,01:15:22
39.975035,116.321518,0,140,39880.052349537,2009-03-08,01:15:23
39.975039,116.321615,0,139,39880.0523611111,2009-03-08,01:15:24
39.975038,116.321719,0,138,39880.0523726852,2009-03-08,01:15:25
39.975034,116.321829,0,137,39880.0523842593,2009-03-08,01:15:26
39.975032,116.321939,0,135,39880.0523958333,2009-03-08,01:15:27
39.975029,116.322051,0,134,39880.0524074074,2009-03-08,01:15:28
39.975026,116.322175,0,132,39880.0524189815,2009-03-08,01:15:29
39.97502,116.322289,0,131,39880.0524305556,2009-03-08,01:15:30
39.975015,116.322401,0,129,39880.0524421296,2009-03-08,01:15:31
39.975019,116.322517,0,127,39880.0524537037,2009-03-08,01:15:32
39.975018,116.322638,0,126,39880.0524652778,2009-03-08,01:15:33
39.975021,116.322775,0,127,39880.0524768519,2009-03-08,01:15:34
39.975024,116.322906,0,126,39880.0524884259,2009-03-08,01:15:35
39.975009,116.323029,0,126,39880.0525,2009-03-08,01:15:36
39.974992,116.323222,0,135,39880.0525115741,2009-03-08,01:15:37
39.974985,116.323371,0,136,39880.0525231481,2009-03-08,01:15:38
39.974984,116.323517,0,134,39880.0525347222,2009-03-08,01:15:39
39.974978,116.323683,0,139,39880.0525462963,2009-03-08,01:15:40
39.974982,116.323835,0,141,39880.0525578704,2009-03-08,01:15:41
39.974989,116.323988,0,143,39880.0525694444,2009-03-08,01:15:42
39.974993,116.324139,0,142,39880.0525810185,2009-03-08,01:15:43
39.974993,116.324287,0,141,39880.0525925926,2009-03-08,01:15:44
39.974992,116.324432,0,141,39880.0526041667,2009-03-08,01:15:45
39.974989,116.324582,0,142,39880.0526157407,2009-03-08,01:15:46
39.974994,116.32472,0,142,39880.0526273148,2009-03-08,01:15:47
39.975013,116.324867,0,145,39880.0526388889,2009-03-08,01:15:48
39.975022,116.32501,0,148,39880.052650463,2009-03-08,01:15:49
39.97505,116.325166,0,153,39880.052662037,2009-03-08,01:15:50
39.975054,116.325293,0,154,39880.0526736111,2009-03-08,01:15:51
39.975054,116.325411,0,156,39880.0526851852,2009-03-08,01:15:52
39.975056,116.325524,0,156,39880.0526967593,2009-03-08,01:15:53
39.975059,116.325632,0,157,39880.0527083333,2009-03-08,01:15:54
39.975056,116.325742,0,161,39880.0527199074,2009-03-08,01:15:55
39.97505,116.325849,0,159,39880.0527314815,2009-03-08,01:15:56
39.975013,116.32591,0,165,39880.0527430556,2009-03-08,01:15:57
39.975015,116.326003,0,165,39880.0527546296,2009-03-08,01:15:58
39.975014,116.326083,0,164,39880.0527662037,2009-03-08,01:15:59
39.975022,116.326165,0,163,39880.0527777778,2009-03-08,01:16:00
39.975027,116.32624,0,161,39880.0527893519,2009-03-08,01:16:01
39.975039,116.326308,0,162,39880.0528009259,2009-03-08,01:16:02
39.975058,116.326376,0,166,39880.0528125,2009-03-08,01:16:03
39.97507,116.32643,0,172,39880.0528240741,2009-03-08,01:16:04
39.975062,116.326436,0,176,39880.0528819444,2009-03-08,01:16:09
39.975061,116.326431,0,176,39880.0529398148,2009-03-08,01:16:14
39.975061,116.326428,0,177,39880.0529976852,2009-03-08,01:16:19
39.975062,116.326431,0,178,39880.0530555556,2009-03-08,01:16:24
39.975061,116.326431,0,178,39880.0531134259,2009-03-08,01:16:29
39.975062,116.326434,0,178,39880.0531712963,2009-03-08,01:16:34
39.975063,116.326434,0,178,39880.0532291667,2009-03-08,01:16:39
39.975063,116.326435,0,178,39880.053287037,2009-03-08,01:16:44
39.975064,116.326437,0,179,39880.0533449074,2009-03-08,01:16:49
39.975064,116.326435,0,179,39880.0534027778,2009-03-08,01:16:54
39.975064,116.326433,0,179,39880.0534606481,2009-03-08,01:16:59
39.975064,116.326433,0,179,39880.0534953704,2009-03-08,01:17:02
39.975064,116.326438,0,179,39880.0535185185,2009-03-08,01:17:04
39.975075,116.326515,0,181,39880.0535648148,2009-03-08,01:17:08
39.975075,116.326594,0,182,39880.053587963,2009-03-08,01:17:10
39.975075,116.326702,0,184,39880.0536111111,2009-03-08,01:17:12
39.975081,116.326785,0,184,39880.0536226852,2009-03-08,01:17:13
39.975085,116.32687,0,184,39880.0536342593,2009-03-08,01:17:14
39.975092,116.326955,0,185,39880.0536458333,2009-03-08,01:17:15
39.975091,116.327037,0,185,39880.0536574074,2009-03-08,01:17:16
39.975095,116.327114,0,185,39880.0536689815,2009-03-08,01:17:17
39.975091,116.327184,0,186,39880.0536805556,2009-03-08,01:17:18
39.975095,116.327287,0,186,39880.0536921296,2009-03-08,01:17:19
39.97509,116.327387,0,185,39880.0537037037,2009-03-08,01:17:20
39.975087,116.327467,0,185,39880.0537152778,2009-03-08,01:17:21
39.975075,116.327544,0,185,39880.0537268519,2009-03-08,01:17:22
39.975071,116.327612,0,185,39880.0537384259,2009-03-08,01:17:23
39.975067,116.327673,0,184,39880.05375,2009-03-08,01:17:24
39.975057,116.327733,0,184,39880.0537615741,2009-03-08,01:17:25
39.975053,116.327829,0,182,39880.0537847222,2009-03-08,01:17:27
39.975061,116.327888,0,181,39880.0537962963,2009-03-08,01:17:28
39.975067,116.327948,0,180,39880.0538078704,2009-03-08,01:17:29
39.975078,116.328022,0,178,39880.0538194444,2009-03-08,01:17:30
39.975076,116.328084,0,177,39880.0538310185,2009-03-08,01:17:31
39.975086,116.328168,0,176,39880.0538425926,2009-03-08,01:17:32
39.975087,116.328248,0,175,39880.0538541667,2009-03-08,01:17:33
39.975088,116.328328,0,174,39880.0538657407,2009-03-08,01:17:34
39.975091,116.328417,0,172,39880.0538773148,2009-03-08,01:17:35
39.975098,116.328513,0,171,39880.0538888889,2009-03-08,01:17:36
39.975114,116.328613,0,170,39880.053900463,2009-03-08,01:17:37
39.975124,116.328692,0,167,39880.053912037,2009-03-08,01:17:38
39.975127,116.328775,0,165,39880.0539236111,2009-03-08,01:17:39
39.975143,116.328873,0,165,39880.0539351852,2009-03-08,01:17:40
39.975138,116.328964,0,163,39880.0539467593,2009-03-08,01:17:41
39.975138,116.329048,0,162,39880.0539583333,2009-03-08,01:17:42
39.975143,116.32912,0,160,39880.0539699074,2009-03-08,01:17:43
39.975146,116.329223,0,157,39880.0539930556,2009-03-08,01:17:45
39.975108,116.329266,0,157,39880.0540393519,2009-03-08,01:17:49
39.975086,116.32928,0,154,39880.0540972222,2009-03-08,01:17:54
39.975087,116.329289,0,152,39880.0541550926,2009-03-08,01:17:59
39.975068,116.329313,0,150,39880.054212963,2009-03-08,01:18:04
39.975026,116.329342,0,149,39880.0542476852,2009-03-08,01:18:07
39.974983,116.329374,0,149,39880.0542824074,2009-03-08,01:18:10
39.974948,116.329411,0,149,39880.0543171296,2009-03-08,01:18:13
39.974891,116.329425,0,151,39880.0543518519,2009-03-08,01:18:16
39.974854,116.329474,0,151,39880.0543981481,2009-03-08,01:18:20
39.974835,116.329533,0,155,39880.0544560185,2009-03-08,01:18:25
39.9748,116.329577,0,157,39880.0545138889,2009-03-08,01:18:30
39.974795,116.329655,0,159,39880.0545601852,2009-03-08,01:18:34
39.97479,116.329732,0,156,39880.0546064815,2009-03-08,01:18:38
39.974791,116.329796,0,155,39880.0546527778,2009-03-08,01:18:42
39.974782,116.329855,0,154,39880.0546990741,2009-03-08,01:18:46
39.974781,116.329915,0,153,39880.0547337963,2009-03-08,01:18:49
39.974768,116.329975,0,148,39880.0547569444,2009-03-08,01:18:51
39.974786,116.330048,0,142,39880.0547916667,2009-03-08,01:18:54
39.974775,116.330115,0,140,39880.054837963,2009-03-08,01:18:58
39.97478,116.330183,0,147,39880.0548842593,2009-03-08,01:19:02
39.974815,116.330231,0,147,39880.0549189815,2009-03-08,01:19:05
39.974848,116.330289,0,147,39880.0549537037,2009-03-08,01:19:08
39.974841,116.33036,0,152,39880.0549884259,2009-03-08,01:19:11
39.974849,116.330432,0,153,39880.0550347222,2009-03-08,01:19:15
39.97487,116.330492,0,151,39880.0550810185,2009-03-08,01:19:19
39.974874,116.330552,0,148,39880.0551388889,2009-03-08,01:19:24
39.974874,116.330625,0,149,39880.0551967593,2009-03-08,01:19:29
39.974901,116.33071,0,149,39880.0552430556,2009-03-08,01:19:33
39.974893,116.330771,0,150,39880.0552893518,2009-03-08,01:19:37
39.974904,116.330833,0,149,39880.0553356481,2009-03-08,01:19:41
39.974906,116.330893,0,148,39880.0553703704,2009-03-08,01:19:44
39.974933,116.330941,0,149,39880.0554050926,2009-03-08,01:19:47
39.974919,116.330999,0,149,39880.0554513889,2009-03-08,01:19:51
39.974893,116.331058,0,147,39880.0554976852,2009-03-08,01:19:55
39.97486,116.331111,0,144,39880.0555324074,2009-03-08,01:19:58
39.97484,116.331179,0,141,39880.0555787037,2009-03-08,01:20:02
39.974811,116.331243,0,138,39880.0556134259,2009-03-08,01:20:05
39.974828,116.331299,0,136,39880.0556597222,2009-03-08,01:20:09
39.974836,116.331367,0,135,39880.0557060185,2009-03-08,01:20:13
39.974863,116.331436,0,130,39880.0557523148,2009-03-08,01:20:17
39.974863,116.331485,0,129,39880.0558101852,2009-03-08,01:20:22
39.974863,116.331546,0,128,39880.0558564815,2009-03-08,01:20:26
39.974844,116.331588,0,127,39880.0559143518,2009-03-08,01:20:31
39.974852,116.331645,0,125,39880.0559606481,2009-03-08,01:20:35
39.974848,116.331687,0,122,39880.0560185185,2009-03-08,01:20:40
39.974843,116.331707,0,126,39880.0560763889,2009-03-08,01:20:45
39.974825,116.331749,0,131,39880.0561342593,2009-03-08,01:20:50
39.974794,116.331753,0,142,39880.0561921296,2009-03-08,01:20:55
39.974763,116.331803,0,147,39880.0562384259,2009-03-08,01:20:59
39.974713,116.33184,0,148,39880.0562731481,2009-03-08,01:21:02
39.974667,116.331843,0,147,39880.0563078704,2009-03-08,01:21:05
39.974617,116.331852,0,152,39880.0563657407,2009-03-08,01:21:10
39.97464,116.331849,0,152,39880.0564236111,2009-03-08,01:21:15
39.97464,116.331849,0,152,39880.0564583333,2009-03-08,01:21:18
39.974642,116.33185,0,152,39880.0564814815,2009-03-08,01:21:20
39.974604,116.331864,0,153,39880.0565393518,2009-03-08,01:21:25
39.974526,116.331906,0,151,39880.0565856481,2009-03-08,01:21:29
39.974455,116.331901,0,151,39880.0566203704,2009-03-08,01:21:32
39.974375,116.331928,0,149,39880.0566435185,2009-03-08,01:21:34
39.97431,116.331967,0,148,39880.0566782407,2009-03-08,01:21:37
39.974251,116.331984,0,147,39880.056712963,2009-03-08,01:21:40
39.974189,116.331971,0,148,39880.0567476852,2009-03-08,01:21:43
39.974142,116.331961,0,149,39880.0567939815,2009-03-08,01:21:47
39.974084,116.331946,0,150,39880.0568402778,2009-03-08,01:21:51
39.974043,116.331977,0,150,39880.0568981481,2009-03-08,01:21:56
39.974012,116.332006,0,149,39880.0569560185,2009-03-08,01:22:01
39.973974,116.332018,0,151,39880.0570138889,2009-03-08,01:22:06
39.97397,116.332083,0,153,39880.0570717593,2009-03-08,01:22:11
39.973976,116.3321,0,133,39880.0571296296,2009-03-08,01:22:16
39.973932,116.332132,0,130,39880.0571759259,2009-03-08,01:22:20
39.973888,116.332157,0,131,39880.0572222222,2009-03-08,01:22:24
39.973864,116.332093,0,125,39880.0572800926,2009-03-08,01:22:29
39.973834,116.332034,0,120,39880.0573148148,2009-03-08,01:22:32
39.973793,116.332003,0,122,39880.057349537,2009-03-08,01:22:35
39.973758,116.331941,0,119,39880.0573958333,2009-03-08,01:22:39
39.973752,116.33194,0,119,39880.0574537037,2009-03-08,01:22:44
39.973752,116.33194,0,119,39880.0574884259,2009-03-08,01:22:47
39.973747,116.331938,0,120,39880.0575115741,2009-03-08,01:22:49
39.973692,116.331938,0,122,39880.0575347222,2009-03-08,01:22:51
39.973634,116.331917,0,124,39880.0575578704,2009-03-08,01:22:53
39.973592,116.331894,0,126,39880.0575810185,2009-03-08,01:22:55
39.973545,116.331879,0,131,39880.0576273148,2009-03-08,01:22:59
39.973496,116.331861,0,134,39880.057662037,2009-03-08,01:23:02
39.973461,116.331837,0,137,39880.0577199074,2009-03-08,01:23:07
39.973452,116.331826,0,137,39880.0577777778,2009-03-08,01:23:12
39.973446,116.331826,0,137,39880.0578356481,2009-03-08,01:23:17
39.973446,116.331826,0,137,39880.0578703704,2009-03-08,01:23:20
39.973441,116.331826,0,137,39880.0578935185,2009-03-08,01:23:22
39.973718,116.334353,0,137,39880.0606134259,2009-03-08,01:27:17
39.973725,116.334298,0,134,39880.0606712963,2009-03-08,01:27:22
39.973682,116.334278,0,135,39880.0607175926,2009-03-08,01:27:26
39.973636,116.334281,0,140,39880.0607407407,2009-03-08,01:27:28
39.973574,116.334295,0,146,39880.060775463,2009-03-08,01:27:31
39.973466,116.334777,0,71,39880.0616203704,2009-03-08,01:28:44
39.972579,116.334373,0,31,39880.0616666667,2009-03-08,01:28:48
39.972611,116.334396,0,40,39880.0616782407,2009-03-08,01:28:49
39.972544,116.33442,0,42,39880.0617013889,2009-03-08,01:28:51
39.972645,116.334456,0,84,39880.061712963,2009-03-08,01:28:52
39.9727,116.334477,0,107,39880.061724537,2009-03-08,01:28:53
39.972713,116.334491,0,125,39880.0617476852,2009-03-08,01:28:55
39.972771,116.334499,0,129,39880.0617824074,2009-03-08,01:28:58
39.972917,116.334491,0,134,39880.0618171296,2009-03-08,01:29:01
39.973,116.334499,0,136,39880.0618518519,2009-03-08,01:29:04
39.973076,116.334493,0,138,39880.0618634259,2009-03-08,01:29:05
39.973138,116.334486,0,140,39880.061875,2009-03-08,01:29:06
39.9732,116.334487,0,142,39880.0618865741,2009-03-08,01:29:07
39.973296,116.33449,0,143,39880.0619097222,2009-03-08,01:29:09
39.973361,116.334492,0,142,39880.0619328704,2009-03-08,01:29:11
39.973421,116.334478,0,140,39880.0619675926,2009-03-08,01:29:14
39.973464,116.334443,0,139,39880.0620023148,2009-03-08,01:29:17
39.9735,116.334391,0,138,39880.0620486111,2009-03-08,01:29:21
39.973498,116.334353,0,138,39880.0621064815,2009-03-08,01:29:26
39.973231,116.334079,0,136,39880.0624189815,2009-03-08,01:29:53
39.97347,116.334187,0,130,39880.0624305556,2009-03-08,01:29:54
39.973486,116.333309,0,124,39880.0660185185,2009-03-08,01:35:04
39.973442,116.333473,0,110,39880.0660416667,2009-03-08,01:35:06
39.973425,116.333561,0,105,39880.0660532407,2009-03-08,01:35:07
39.973416,116.333619,0,105,39880.0660648148,2009-03-08,01:35:08
39.973399,116.333715,0,102,39880.066087963,2009-03-08,01:35:10
39.973372,116.333779,0,108,39880.0661226852,2009-03-08,01:35:13
39.973339,116.33378,0,110,39880.0661805556,2009-03-08,01:35:18
39.97332,116.333841,0,118,39880.0662384259,2009-03-08,01:35:23
39.973322,116.333921,0,122,39880.0662731482,2009-03-08,01:35:26
39.973327,116.333973,0,124,39880.0663310185,2009-03-08,01:35:31
39.973343,116.334034,0,124,39880.0663888889,2009-03-08,01:35:36
39.973372,116.33408,0,122,39880.0664467593,2009-03-08,01:35:41
39.973379,116.334063,0,119,39880.0665046296,2009-03-08,01:35:46
39.973397,116.334105,0,117,39880.0665625,2009-03-08,01:35:51
39.973427,116.334033,0,117,39880.0666203704,2009-03-08,01:35:56
39.973425,116.333959,0,119,39880.0666550926,2009-03-08,01:35:59
39.973426,116.333882,0,121,39880.0666782407,2009-03-08,01:36:01
39.97341,116.333818,0,123,39880.066712963,2009-03-08,01:36:04
39.973371,116.333743,0,125,39880.0667476852,2009-03-08,01:36:07
39.973333,116.333709,0,129,39880.0667824074,2009-03-08,01:36:10
39.973281,116.333708,0,133,39880.0668287037,2009-03-08,01:36:14
39.973241,116.333677,0,134,39880.0668634259,2009-03-08,01:36:17
39.973213,116.333625,0,136,39880.0669097222,2009-03-08,01:36:21
39.97321,116.333614,0,141,39880.0669675926,2009-03-08,01:36:26
39.973219,116.333603,0,139,39880.067025463,2009-03-08,01:36:31
39.973258,116.333622,0,136,39880.0670833333,2009-03-08,01:36:36
39.973258,116.333622,0,136,39880.0671180556,2009-03-08,01:36:39
39.973257,116.333625,0,136,39880.0671412037,2009-03-08,01:36:41
39.973302,116.333676,0,136,39880.0671759259,2009-03-08,01:36:44
39.97333,116.333732,0,136,39880.0672106481,2009-03-08,01:36:47
39.973359,116.333785,0,135,39880.0672569444,2009-03-08,01:36:51
39.973359,116.333785,0,135,39880.0672916667,2009-03-08,01:36:54
39.973366,116.333789,0,136,39880.0673148148,2009-03-08,01:36:56
39.973404,116.333815,0,136,39880.0673726852,2009-03-08,01:37:01
39.973436,116.333829,0,135,39880.0674305556,2009-03-08,01:37:06
39.973437,116.333829,0,136,39880.0674884259,2009-03-08,01:37:11
39.973437,116.333829,0,136,39880.0675231481,2009-03-08,01:37:14
39.97343,116.33383,0,136,39880.0675462963,2009-03-08,01:37:16
39.973426,116.3339,0,136,39880.0676041667,2009-03-08,01:37:21
39.973415,116.333955,0,137,39880.067662037,2009-03-08,01:37:26
39.973408,116.334014,0,137,39880.0676851852,2009-03-08,01:37:28
39.973391,116.334081,0,138,39880.0677083333,2009-03-08,01:37:30
39.973369,116.334146,0,139,39880.0677314815,2009-03-08,01:37:32
39.97337,116.33422,0,140,39880.0677662037,2009-03-08,01:37:35
39.973391,116.334276,0,141,39880.0678125,2009-03-08,01:37:39
39.973433,116.334299,0,141,39880.0678472222,2009-03-08,01:37:42
39.973481,116.334316,0,140,39880.0678935185,2009-03-08,01:37:46
39.973523,116.334344,0,139,39880.0679513889,2009-03-08,01:37:51
39.973544,116.334348,0,139,39880.0680092593,2009-03-08,01:37:56
39.973558,116.334362,0,139,39880.0680671296,2009-03-08,01:38:01
39.973526,116.334378,0,140,39880.068125,2009-03-08,01:38:06
39.973511,116.334401,0,139,39880.0681828704,2009-03-08,01:38:11
39.973488,116.334455,0,140,39880.0682291667,2009-03-08,01:38:15
39.973471,116.334511,0,140,39880.0682407407,2009-03-08,01:38:16
39.973436,116.334604,0,141,39880.0682638889,2009-03-08,01:38:18
39.973394,116.334668,0,141,39880.0682986111,2009-03-08,01:38:21
39.973357,116.334686,0,140,39880.0683564815,2009-03-08,01:38:26
39.973358,116.334675,0,139,39880.0684143519,2009-03-08,01:38:31
39.973358,116.334615,0,139,39880.0684722222,2009-03-08,01:38:36
39.973414,116.334665,0,139,39880.0685185185,2009-03-08,01:38:40
39.973452,116.334717,0,139,39880.0685416667,2009-03-08,01:38:42
39.973496,116.334745,0,139,39880.068587963,2009-03-08,01:38:46
39.973522,116.334699,0,138,39880.0686458333,2009-03-08,01:38:51
39.973538,116.334669,0,137,39880.0687037037,2009-03-08,01:38:56
39.973546,116.334697,0,137,39880.0687615741,2009-03-08,01:39:01
39.973549,116.334697,0,137,39880.0688194444,2009-03-08,01:39:06
39.973549,116.334697,0,137,39880.0688541667,2009-03-08,01:39:09
39.973547,116.334693,0,138,39880.0688773148,2009-03-08,01:39:11
39.973537,116.334693,0,138,39880.0689351852,2009-03-08,01:39:16
39.973476,116.33472,0,139,39880.0689583333,2009-03-08,01:39:18
39.973423,116.334737,0,141,39880.0689814815,2009-03-08,01:39:20
39.973372,116.334752,0,142,39880.0690046296,2009-03-08,01:39:22
39.973326,116.334736,0,142,39880.0690393519,2009-03-08,01:39:25
39.973281,116.334743,0,144,39880.0690856481,2009-03-08,01:39:29
39.973253,116.334763,0,143,39880.0691435185,2009-03-08,01:39:34
39.973219,116.334798,0,144,39880.0692013889,2009-03-08,01:39:39
39.973183,116.334848,0,145,39880.069224537,2009-03-08,01:39:41
39.973158,116.334909,0,146,39880.0692476852,2009-03-08,01:39:43
39.973123,116.33498,0,148,39880.0692708333,2009-03-08,01:39:45
39.973085,116.335056,0,149,39880.0692939815,2009-03-08,01:39:47
39.973037,116.335139,0,151,39880.0693171296,2009-03-08,01:39:49
39.972989,116.335233,0,152,39880.0693402778,2009-03-08,01:39:51
39.972937,116.335323,0,154,39880.0693634259,2009-03-08,01:39:53
39.972882,116.335402,0,156,39880.0693865741,2009-03-08,01:39:55
39.972828,116.335484,0,158,39880.0694097222,2009-03-08,01:39:57
39.972797,116.335549,0,159,39880.0694328704,2009-03-08,01:39:59
39.972782,116.335606,0,160,39880.0694444444,2009-03-08,01:40:00
39.97274,116.335683,0,161,39880.0694675926,2009-03-08,01:40:02
39.972696,116.335733,0,162,39880.0694907407,2009-03-08,01:40:04
39.97266,116.335781,0,164,39880.0695138889,2009-03-08,01:40:06
39.972614,116.335812,0,165,39880.069537037,2009-03-08,01:40:08
39.972579,116.335854,0,166,39880.0695717593,2009-03-08,01:40:11
39.972528,116.335893,0,168,39880.0696180556,2009-03-08,01:40:15
39.972483,116.335897,0,168,39880.0696527778,2009-03-08,01:40:18
39.972453,116.335985,0,169,39880.0696875,2009-03-08,01:40:21
39.97245,116.336066,0,170,39880.0697106481,2009-03-08,01:40:23
39.972443,116.336157,0,172,39880.0697569444,2009-03-08,01:40:27
39.972449,116.33622,0,172,39880.0697916667,2009-03-08,01:40:30
39.972449,116.33622,0,172,39880.0698263889,2009-03-08,01:40:33
39.972447,116.336224,0,172,39880.069849537,2009-03-08,01:40:35
39.972461,116.336306,0,173,39880.0698958333,2009-03-08,01:40:39
39.972467,116.336375,0,174,39880.0699074074,2009-03-08,01:40:40
39.972471,116.33644,0,175,39880.0699189815,2009-03-08,01:40:41
39.972472,116.336513,0,173,39880.0699421296,2009-03-08,01:40:43
39.972463,116.336547,0,169,39880.07,2009-03-08,01:40:48
39.972461,116.336571,0,169,39880.0700578704,2009-03-08,01:40:53
39.972468,116.336729,0,169,39880.0700810185,2009-03-08,01:40:55
39.972472,116.336846,0,170,39880.0700925926,2009-03-08,01:40:56
39.972481,116.336996,0,170,39880.0701041667,2009-03-08,01:40:57
39.972436,116.336961,0,170,39880.070150463,2009-03-08,01:41:01
39.972453,116.337132,0,170,39880.070162037,2009-03-08,01:41:02
39.972444,116.33717,0,171,39880.0709953704,2009-03-08,01:42:14
39.972556,116.337213,0,171,39880.0710069444,2009-03-08,01:42:15
39.972593,116.337203,0,169,39880.0711226852,2009-03-08,01:42:25
39.972644,116.337117,0,171,39880.0711574074,2009-03-08,01:42:28
39.972633,116.337047,0,172,39880.0711689815,2009-03-08,01:42:29
39.972671,116.336988,0,173,39880.0711805556,2009-03-08,01:42:30
39.972659,116.336918,0,174,39880.0711921296,2009-03-08,01:42:31
39.972685,116.336859,0,175,39880.0712037037,2009-03-08,01:42:32
39.972673,116.336792,0,176,39880.0712152778,2009-03-08,01:42:33
39.972696,116.336731,0,177,39880.0712268518,2009-03-08,01:42:34
39.972722,116.336658,0,178,39880.07125,2009-03-08,01:42:36
39.972744,116.336604,0,179,39880.0712615741,2009-03-08,01:42:37
39.97274,116.336545,0,180,39880.0712731481,2009-03-08,01:42:38
39.972739,116.336442,0,182,39880.0712962963,2009-03-08,01:42:40
39.972733,116.336346,0,183,39880.0713194444,2009-03-08,01:42:42
39.972702,116.336296,0,183,39880.0713657407,2009-03-08,01:42:46
39.973539,116.335882,0,168,39880.0778703704,2009-03-08,01:52:08
39.973516,116.335749,0,160,39880.0779861111,2009-03-08,01:52:18
39.97346,116.334756,0,128,39880.0780092593,2009-03-08,01:52:20
39.973501,116.334656,0,120,39880.0780208333,2009-03-08,01:52:21
39.973509,116.334622,0,106,39880.0780324074,2009-03-08,01:52:22
39.973496,116.334592,0,92,39880.0780439815,2009-03-08,01:52:23
39.97348,116.33456,0,78,39880.0780555556,2009-03-08,01:52:24
39.973455,116.334559,0,62,39880.0780671296,2009-03-08,01:52:25
39.973433,116.334573,0,47,39880.0780787037,2009-03-08,01:52:26
39.973409,116.334599,0,32,39880.0780902778,2009-03-08,01:52:27
39.973385,116.334622,0,17,39880.0781018519,2009-03-08,01:52:28
39.973367,116.334642,0,3,39880.0781134259,2009-03-08,01:52:29
39.973347,116.33467,0,-10,39880.078125,2009-03-08,01:52:30
39.973328,116.334691,0,-24,39880.0781365741,2009-03-08,01:52:31
39.973311,116.334735,0,-35,39880.0781712963,2009-03-08,01:52:34
39.973311,116.334735,0,-35,39880.0782060185,2009-03-08,01:52:37
39.97331,116.33474,0,-35,39880.0782291667,2009-03-08,01:52:39
39.973285,116.334826,0,-36,39880.078275463,2009-03-08,01:52:43
39.973272,116.334905,0,-33,39880.0782986111,2009-03-08,01:52:45
39.973276,116.334935,0,-21,39880.0783564815,2009-03-08,01:52:50
39.973276,116.334935,0,-21,39880.0783912037,2009-03-08,01:52:53
39.973272,116.334941,0,-18,39880.0784143518,2009-03-08,01:52:55
39.973261,116.334966,0,-10,39880.0784722222,2009-03-08,01:53:00
39.973251,116.335139,0,53,39880.0784837963,2009-03-08,01:53:01
39.973381,116.335243,0,85,39880.0784953704,2009-03-08,01:53:02
39.973393,116.335276,0,88,39880.0785532407,2009-03-08,01:53:07
39.973366,116.335322,0,99,39880.0785763889,2009-03-08,01:53:09
39.97332,116.335352,0,106,39880.078599537,2009-03-08,01:53:11
39.973265,116.335383,0,111,39880.0786226852,2009-03-08,01:53:13
39.973221,116.335411,0,114,39880.0786458333,2009-03-08,01:53:15
39.973237,116.335416,0,120,39880.0787037037,2009-03-08,01:53:20
39.97325,116.335403,0,122,39880.0787615741,2009-03-08,01:53:25
39.973237,116.335399,0,122,39880.0789351852,2009-03-08,01:53:40
39.970271,116.335024,0,-258,39880.0816435185,2009-03-08,01:57:34
39.970328,116.335021,0,-250,39880.0816550926,2009-03-08,01:57:35
