# Supplementary material for: Research on differential privacy protection method based on user tendency
Source: PLoS One. 2023 Oct 26;18(10):e0288823. doi: 10.1371/journal.pone.0288823 (PMC10602288; doi:10.1371/journal.pone.0288823)
Supplement: S2 Data — (ZIP) [file pone.0288823.s002.zip › Data 5-2/022/Trajectory/20090308015737.plt]

Geolife trajectory
WGS 84
Altitude is in Feet
Reserved 3
0,2,255,My Track,0,0,2,8421376
0
39.973377,116.334893,0,173,39880.0816782407,2009-03-08,01:57:37
39.973394,116.33487,0,195,39880.0816898148,2009-03-08,01:57:38
39.973403,116.33475,0,171,39880.0817013889,2009-03-08,01:57:39
39.973398,116.334669,0,156,39880.081712963,2009-03-08,01:57:40
39.973386,116.334607,0,148,39880.081724537,2009-03-08,01:57:41
39.973368,116.334556,0,143,39880.0817361111,2009-03-08,01:57:42
39.973345,116.334506,0,140,39880.0817476852,2009-03-08,01:57:43
39.973297,116.334489,0,135,39880.0817939815,2009-03-08,01:57:47
39.973278,116.334557,0,134,39880.0818518519,2009-03-08,01:57:52
39.972627,116.333208,0,15,39880.0835300926,2009-03-08,02:00:17
39.972639,116.333215,0,16,39880.083587963,2009-03-08,02:00:22
39.972712,116.333223,0,18,39880.0836342593,2009-03-08,02:00:26
39.972781,116.333256,0,19,39880.0836458333,2009-03-08,02:00:27
39.972854,116.333293,0,20,39880.0836574074,2009-03-08,02:00:28
39.972926,116.333335,0,28,39880.0836805556,2009-03-08,02:00:30
39.972997,116.333377,0,34,39880.0837037037,2009-03-08,02:00:32
39.973084,116.333431,0,39,39880.0837268519,2009-03-08,02:00:34
39.973136,116.333468,0,42,39880.0837384259,2009-03-08,02:00:35
39.973188,116.333506,0,45,39880.08375,2009-03-08,02:00:36
39.973241,116.333539,0,48,39880.0837615741,2009-03-08,02:00:37
39.973294,116.333575,0,50,39880.0837731481,2009-03-08,02:00:38
39.973346,116.333613,0,52,39880.0837847222,2009-03-08,02:00:39
39.973424,116.333636,0,56,39880.0838078704,2009-03-08,02:00:41
39.973485,116.333682,0,58,39880.0838310185,2009-03-08,02:00:43
39.973536,116.333732,0,61,39880.0838541667,2009-03-08,02:00:45
39.973585,116.333742,0,66,39880.083912037,2009-03-08,02:00:50
39.973447,116.33403,0,135,39880.0841666667,2009-03-08,02:01:12
39.973421,116.333935,0,135,39880.0841782407,2009-03-08,02:01:13
39.973429,116.33403,0,134,39880.0841898148,2009-03-08,02:01:14
39.973451,116.334117,0,133,39880.084212963,2009-03-08,02:01:16
39.973441,116.334179,0,132,39880.0842476852,2009-03-08,02:01:19
39.973576,116.334499,0,113,39880.0843171296,2009-03-08,02:01:25
39.973579,116.334547,0,126,39880.084375,2009-03-08,02:01:30
39.973592,116.334604,0,128,39880.0844097222,2009-03-08,02:01:33
39.97359,116.334379,0,104,39880.0844212963,2009-03-08,02:01:34
39.973584,116.334187,0,83,39880.0844328704,2009-03-08,02:01:35
39.973586,116.333983,0,58,39880.0844444444,2009-03-08,02:01:36
39.973592,116.333787,0,39,39880.0844560185,2009-03-08,02:01:37
39.973596,116.334033,0,78,39880.0844675926,2009-03-08,02:01:38
39.973602,116.334099,0,90,39880.0844791667,2009-03-08,02:01:39
39.973588,116.334119,0,105,39880.0845138889,2009-03-08,02:01:42
39.973546,116.334144,0,117,39880.0845601852,2009-03-08,02:01:46
39.973527,116.334173,0,138,39880.0845949074,2009-03-08,02:01:49
39.973497,116.334202,0,145,39880.0846527778,2009-03-08,02:01:54
39.973492,116.334213,0,130,39880.0847106481,2009-03-08,02:01:59
39.973498,116.334247,0,125,39880.0847685185,2009-03-08,02:02:04
39.973492,116.334246,0,123,39880.0848263889,2009-03-08,02:02:09
39.973492,116.334246,0,123,39880.0848611111,2009-03-08,02:02:12
39.973485,116.334244,0,123,39880.0848842593,2009-03-08,02:02:14
39.97348,116.334253,0,126,39880.0849421296,2009-03-08,02:02:19
39.973441,116.334264,0,140,39880.085,2009-03-08,02:02:24
39.973409,116.33423,0,150,39880.0850578704,2009-03-08,02:02:29
39.973389,116.334171,0,154,39880.0851041667,2009-03-08,02:02:33
39.973377,116.334109,0,156,39880.085150463,2009-03-08,02:02:37
39.973371,116.33404,0,160,39880.0851967593,2009-03-08,02:02:41
39.97338,116.333982,0,161,39880.0852430556,2009-03-08,02:02:45
39.973364,116.333916,0,161,39880.0853009259,2009-03-08,02:02:50
39.973346,116.333863,0,163,39880.0853356481,2009-03-08,02:02:53
39.973312,116.333808,0,167,39880.0853819444,2009-03-08,02:02:57
39.973267,116.333769,0,166,39880.0854282407,2009-03-08,02:03:01
39.973241,116.333752,0,164,39880.0854861111,2009-03-08,02:03:06
39.973182,116.333745,0,164,39880.0855324074,2009-03-08,02:03:10
