# Supplementary material for: Research on differential privacy protection method based on user tendency
Source: PLoS One. 2023 Oct 26;18(10):e0288823. doi: 10.1371/journal.pone.0288823 (PMC10602288; doi:10.1371/journal.pone.0288823)
Supplement: S2 Data — (ZIP) [file pone.0288823.s002.zip › Data 5-2/022/Trajectory/20090308083628.plt]

Geolife trajectory
WGS 84
Altitude is in Feet
Reserved 3
0,2,255,My Track,0,0,2,8421376
0
39.974529,116.331548,0,120,39880.3586574074,2009-03-08,08:36:28
39.974475,116.331461,0,36,39880.3586921296,2009-03-08,08:36:31
39.974591,116.331453,0,114,39880.3587037037,2009-03-08,08:36:32
39.974752,116.331479,0,167,39880.3587152778,2009-03-08,08:36:33
39.974735,116.331473,0,110,39880.3587268519,2009-03-08,08:36:34
39.974776,116.331476,0,123,39880.35875,2009-03-08,08:36:36
39.974773,116.331479,0,99,39880.3587731481,2009-03-08,08:36:38
39.974748,116.331463,0,80,39880.3587847222,2009-03-08,08:36:39
39.974727,116.331451,0,56,39880.3588078704,2009-03-08,08:36:41
39.974688,116.331442,0,45,39880.3588194444,2009-03-08,08:36:42
39.974656,116.331439,0,32,39880.3588541667,2009-03-08,08:36:45
39.974593,116.331442,0,16,39880.3588773148,2009-03-08,08:36:47
39.974543,116.331437,0,0,39880.358900463,2009-03-08,08:36:49
39.974609,116.331426,0,-1,39880.3589467593,2009-03-08,08:36:53
39.974565,116.331417,0,-9,39880.3589583333,2009-03-08,08:36:54
39.974604,116.331413,0,0,39880.3589699074,2009-03-08,08:36:55
39.97456,116.331399,0,-12,39880.3589814815,2009-03-08,08:36:56
39.974537,116.331389,0,-35,39880.3590046296,2009-03-08,08:36:58
39.974538,116.331386,0,-39,39880.3590625,2009-03-08,08:37:03
39.974541,116.331386,0,-39,39880.3591203704,2009-03-08,08:37:08
39.974541,116.331386,0,-39,39880.3591550926,2009-03-08,08:37:11
39.974542,116.331387,0,-39,39880.3591782407,2009-03-08,08:37:13
39.974595,116.331395,0,-25,39880.3592361111,2009-03-08,08:37:18
39.974565,116.331409,0,-14,39880.3592939815,2009-03-08,08:37:23
39.974554,116.331406,0,-14,39880.3593518519,2009-03-08,08:37:28
39.974497,116.331396,0,-20,39880.3593865741,2009-03-08,08:37:31
39.974434,116.331384,0,-32,39880.3594097222,2009-03-08,08:37:33
39.974388,116.331402,0,-23,39880.3594560185,2009-03-08,08:37:37
39.974337,116.331405,0,-32,39880.3594791667,2009-03-08,08:37:39
39.974296,116.331404,0,-39,39880.3594907407,2009-03-08,08:37:40
39.974254,116.331403,0,-45,39880.3595023148,2009-03-08,08:37:41
39.974228,116.331411,0,-53,39880.3595601852,2009-03-08,08:37:46
39.974258,116.331406,0,-42,39880.3596180556,2009-03-08,08:37:51
39.974295,116.331413,0,-38,39880.3596759259,2009-03-08,08:37:56
39.974295,116.331413,0,-38,39880.3597106481,2009-03-08,08:37:59
39.974297,116.331413,0,-39,39880.3597337963,2009-03-08,08:38:01
39.974369,116.331402,0,-33,39880.3597685185,2009-03-08,08:38:04
39.974419,116.331405,0,-31,39880.3597800926,2009-03-08,08:38:05
39.974466,116.331402,0,-30,39880.3597916667,2009-03-08,08:38:06
39.974519,116.331396,0,-30,39880.3598148148,2009-03-08,08:38:08
39.974564,116.331392,0,-31,39880.359849537,2009-03-08,08:38:11
39.974597,116.331389,0,-33,39880.3599074074,2009-03-08,08:38:16
39.974584,116.331398,0,-39,39880.3599652778,2009-03-08,08:38:21
39.974589,116.331399,0,-40,39880.3600231481,2009-03-08,08:38:26
39.974584,116.331398,0,-40,39880.3600810185,2009-03-08,08:38:31
39.974584,116.331398,0,-40,39880.3601157407,2009-03-08,08:38:34
39.974589,116.331398,0,-40,39880.3601388889,2009-03-08,08:38:36
39.974599,116.331398,0,-40,39880.3601967593,2009-03-08,08:38:41
39.974609,116.331398,0,-39,39880.3602546296,2009-03-08,08:38:46
39.974609,116.331398,0,-39,39880.3602893518,2009-03-08,08:38:49
39.974608,116.331398,0,-39,39880.3603125,2009-03-08,08:38:51
39.974598,116.331397,0,-39,39880.3603703704,2009-03-08,08:38:56
39.974589,116.331396,0,-39,39880.3604282407,2009-03-08,08:39:01
39.974589,116.331396,0,-39,39880.360462963,2009-03-08,08:39:04
39.974585,116.331396,0,-39,39880.3604861111,2009-03-08,08:39:06
39.974575,116.331395,0,-39,39880.3605439815,2009-03-08,08:39:11
39.974619,116.331378,0,-35,39880.3606018518,2009-03-08,08:39:16
39.974665,116.331365,0,-31,39880.3606365741,2009-03-08,08:39:19
39.974711,116.331358,0,-28,39880.3606597222,2009-03-08,08:39:21
39.974931,116.33149,0,112,39880.3640625,2009-03-08,08:44:15
39.974959,116.331506,0,124,39880.3641203704,2009-03-08,08:44:20
39.974976,116.331512,0,129,39880.3641782407,2009-03-08,08:44:25
39.974976,116.331512,0,129,39880.364212963,2009-03-08,08:44:28
39.974969,116.331516,0,129,39880.3642361111,2009-03-08,08:44:30
39.974969,116.331537,0,127,39880.3642939815,2009-03-08,08:44:35
39.974951,116.331552,0,130,39880.3643518519,2009-03-08,08:44:40
39.974974,116.331507,0,131,39880.3644097222,2009-03-08,08:44:45
39.975015,116.331484,0,132,39880.3644675926,2009-03-08,08:44:50
39.975028,116.331465,0,133,39880.364525463,2009-03-08,08:44:55
39.97499,116.331472,0,134,39880.3645833333,2009-03-08,08:45:00
39.974974,116.331471,0,136,39880.3646412037,2009-03-08,08:45:05
39.974947,116.331464,0,136,39880.3646990741,2009-03-08,08:45:10
39.974922,116.331471,0,134,39880.3647569444,2009-03-08,08:45:15
39.974918,116.331468,0,133,39880.3648148148,2009-03-08,08:45:20
39.974918,116.331468,0,133,39880.364849537,2009-03-08,08:45:23
39.97491,116.331467,0,132,39880.3648726852,2009-03-08,08:45:25
39.974897,116.331461,0,133,39880.3649305556,2009-03-08,08:45:30
39.974905,116.331466,0,134,39880.3649884259,2009-03-08,08:45:35
39.974901,116.331466,0,134,39880.3650462963,2009-03-08,08:45:40
39.974901,116.331466,0,134,39880.3650810185,2009-03-08,08:45:43
39.974895,116.331465,0,134,39880.3651041667,2009-03-08,08:45:45
39.974886,116.331464,0,134,39880.365162037,2009-03-08,08:45:50
39.974894,116.331444,0,136,39880.3652199074,2009-03-08,08:45:55
39.974911,116.33147,0,138,39880.3652777778,2009-03-08,08:46:00
39.974911,116.33147,0,138,39880.3653125,2009-03-08,08:46:03
39.974917,116.331467,0,139,39880.3653356481,2009-03-08,08:46:05
39.974908,116.331467,0,138,39880.3653935185,2009-03-08,08:46:10
39.97493,116.331483,0,140,39880.3654513889,2009-03-08,08:46:15
39.974927,116.331483,0,140,39880.3655092593,2009-03-08,08:46:20
39.974927,116.331483,0,140,39880.3655439815,2009-03-08,08:46:23
39.974935,116.331483,0,140,39880.3655671296,2009-03-08,08:46:25
39.974895,116.331505,0,143,39880.365625,2009-03-08,08:46:30
39.974891,116.331506,0,143,39880.3656828704,2009-03-08,08:46:35
39.974887,116.331506,0,143,39880.3657407407,2009-03-08,08:46:40
39.974885,116.331506,0,143,39880.3657986111,2009-03-08,08:46:45
39.974878,116.331506,0,143,39880.3658564815,2009-03-08,08:46:50
39.974881,116.331507,0,144,39880.3659143519,2009-03-08,08:46:55
39.974883,116.331508,0,144,39880.3659722222,2009-03-08,08:47:00
39.974884,116.331509,0,144,39880.3660300926,2009-03-08,08:47:05
39.974884,116.331509,0,144,39880.366087963,2009-03-08,08:47:10
39.97489,116.331509,0,143,39880.3661458333,2009-03-08,08:47:15
39.974893,116.33151,0,143,39880.3662037037,2009-03-08,08:47:20
39.9749,116.33151,0,143,39880.3662615741,2009-03-08,08:47:25
39.974902,116.331511,0,142,39880.3663194444,2009-03-08,08:47:30
39.974904,116.331511,0,142,39880.3663773148,2009-03-08,08:47:35
39.974912,116.331512,0,141,39880.3664351852,2009-03-08,08:47:40
39.97492,116.331513,0,141,39880.3664930556,2009-03-08,08:47:45
39.974922,116.331513,0,140,39880.3665509259,2009-03-08,08:47:50
39.974919,116.331512,0,140,39880.3666087963,2009-03-08,08:47:55
39.974913,116.331512,0,140,39880.3666666667,2009-03-08,08:48:00
39.974913,116.331511,0,140,39880.366724537,2009-03-08,08:48:05
39.974913,116.331511,0,140,39880.3667592593,2009-03-08,08:48:08
39.974918,116.331504,0,139,39880.3667824074,2009-03-08,08:48:10
39.974917,116.331484,0,136,39880.3668402778,2009-03-08,08:48:15
39.974912,116.331483,0,136,39880.3668981481,2009-03-08,08:48:20
39.974912,116.331483,0,136,39880.3669328704,2009-03-08,08:48:23
39.97492,116.331485,0,135,39880.3669560185,2009-03-08,08:48:25
39.974929,116.331485,0,135,39880.3670138889,2009-03-08,08:48:30
39.974949,116.331505,0,128,39880.3670717593,2009-03-08,08:48:35
39.974943,116.331526,0,121,39880.3671296296,2009-03-08,08:48:40
39.974948,116.331506,0,115,39880.3671875,2009-03-08,08:48:45
39.974935,116.331495,0,113,39880.3672453704,2009-03-08,08:48:50
39.974935,116.331495,0,113,39880.3672800926,2009-03-08,08:48:53
39.974936,116.331495,0,113,39880.3673032407,2009-03-08,08:48:55
39.974885,116.331479,0,113,39880.367349537,2009-03-08,08:48:59
39.974885,116.331456,0,112,39880.3674074074,2009-03-08,08:49:04
39.974901,116.331456,0,111,39880.3674652778,2009-03-08,08:49:09
39.974901,116.331456,0,111,39880.3675,2009-03-08,08:49:12
39.974901,116.331458,0,111,39880.3675231481,2009-03-08,08:49:14
39.974889,116.331471,0,110,39880.3675810185,2009-03-08,08:49:19
39.974889,116.331471,0,110,39880.3676157407,2009-03-08,08:49:22
39.974636,116.331444,0,81,39880.3753240741,2009-03-08,09:00:28
39.97462,116.331445,0,78,39880.3753819444,2009-03-08,09:00:33
39.974619,116.331445,0,78,39880.3754398148,2009-03-08,09:00:38
39.974619,116.331445,0,78,39880.375474537,2009-03-08,09:00:41
39.974614,116.331444,0,78,39880.3754976852,2009-03-08,09:00:43
39.974582,116.331411,0,70,39880.3755555556,2009-03-08,09:00:48
39.974556,116.331375,0,61,39880.3756018518,2009-03-08,09:00:52
39.974541,116.331353,0,54,39880.3756597222,2009-03-08,09:00:57
39.974523,116.331361,0,53,39880.3757175926,2009-03-08,09:01:02
39.974509,116.331363,0,55,39880.375775463,2009-03-08,09:01:07
39.974501,116.331399,0,58,39880.3758333333,2009-03-08,09:01:12
39.974498,116.331399,0,59,39880.3758912037,2009-03-08,09:01:17
39.974498,116.331399,0,59,39880.3759259259,2009-03-08,09:01:20
39.974505,116.3314,0,59,39880.3759490741,2009-03-08,09:01:22
39.974538,116.331403,0,60,39880.3760069444,2009-03-08,09:01:27
39.97456,116.331413,0,59,39880.3760648148,2009-03-08,09:01:32
39.974558,116.331417,0,58,39880.3761226852,2009-03-08,09:01:37
39.974551,116.331417,0,58,39880.3761805556,2009-03-08,09:01:42
39.974549,116.331417,0,58,39880.3762384259,2009-03-08,09:01:47
39.974548,116.331417,0,58,39880.3762962963,2009-03-08,09:01:52
39.97454,116.331416,0,58,39880.3763541667,2009-03-08,09:01:57
39.974532,116.331416,0,58,39880.376412037,2009-03-08,09:02:02
39.974526,116.331416,0,58,39880.3764699074,2009-03-08,09:02:07
39.974526,116.331416,0,58,39880.3765046296,2009-03-08,09:02:10
39.974523,116.331416,0,57,39880.3765277778,2009-03-08,09:02:12
39.974532,116.331416,0,57,39880.3765856481,2009-03-08,09:02:17
39.974583,116.331428,0,52,39880.3766435185,2009-03-08,09:02:22
39.974599,116.33144,0,47,39880.3767013889,2009-03-08,09:02:27
39.974574,116.331453,0,42,39880.3767592593,2009-03-08,09:02:32
39.974539,116.331455,0,40,39880.3768171296,2009-03-08,09:02:37
39.974534,116.331454,0,40,39880.376875,2009-03-08,09:02:42
39.974534,116.331454,0,40,39880.3769097222,2009-03-08,09:02:45
39.974526,116.331454,0,39,39880.3769328704,2009-03-08,09:02:47
39.974604,116.331477,0,54,39880.3769907407,2009-03-08,09:02:52
39.974638,116.331509,0,56,39880.3770486111,2009-03-08,09:02:57
39.974696,116.331517,0,68,39880.3771064815,2009-03-08,09:03:02
39.974738,116.331528,0,75,39880.3771643518,2009-03-08,09:03:07
39.974749,116.331529,0,77,39880.3772222222,2009-03-08,09:03:12
39.974749,116.331529,0,77,39880.3772569444,2009-03-08,09:03:15
39.974756,116.331529,0,78,39880.3772800926,2009-03-08,09:03:17
39.974768,116.331529,0,80,39880.377337963,2009-03-08,09:03:22
39.974775,116.331529,0,84,39880.3773958333,2009-03-08,09:03:27
39.974781,116.331529,0,88,39880.3774537037,2009-03-08,09:03:32
39.974788,116.331531,0,93,39880.3775115741,2009-03-08,09:03:37
39.974794,116.331532,0,97,39880.3775694444,2009-03-08,09:03:42
39.974796,116.331533,0,100,39880.3776273148,2009-03-08,09:03:47
39.974799,116.331534,0,102,39880.3776851852,2009-03-08,09:03:52
39.9748,116.331535,0,104,39880.3777430556,2009-03-08,09:03:57
39.974798,116.331535,0,104,39880.3778009259,2009-03-08,09:04:02
39.974802,116.331536,0,104,39880.3778587963,2009-03-08,09:04:07
39.974802,116.331536,0,104,39880.3778935185,2009-03-08,09:04:10
39.974808,116.331537,0,104,39880.3779166667,2009-03-08,09:04:12
39.974817,116.331538,0,105,39880.377974537,2009-03-08,09:04:17
39.974822,116.331539,0,105,39880.3780324074,2009-03-08,09:04:22
39.974823,116.33154,0,106,39880.3780902778,2009-03-08,09:04:27
39.974819,116.33154,0,106,39880.3781481481,2009-03-08,09:04:32
39.974821,116.331542,0,107,39880.3782060185,2009-03-08,09:04:37
39.974821,116.331542,0,107,39880.3782407407,2009-03-08,09:04:40
39.974827,116.331542,0,107,39880.3782638889,2009-03-08,09:04:42
39.974837,116.331543,0,107,39880.3783217593,2009-03-08,09:04:47
39.974843,116.331543,0,108,39880.3783796296,2009-03-08,09:04:52
39.974846,116.331544,0,110,39880.3784375,2009-03-08,09:04:57
39.97485,116.331545,0,112,39880.3784953704,2009-03-08,09:05:02
39.974854,116.331546,0,115,39880.3785532407,2009-03-08,09:05:07
39.974854,116.331546,0,115,39880.378587963,2009-03-08,09:05:10
39.974857,116.331546,0,117,39880.3786111111,2009-03-08,09:05:12
39.974873,116.331544,0,120,39880.3786689815,2009-03-08,09:05:17
39.974881,116.331532,0,121,39880.3787268519,2009-03-08,09:05:22
39.974928,116.331516,0,124,39880.3787731482,2009-03-08,09:05:26
39.974954,116.331511,0,123,39880.3788310185,2009-03-08,09:05:31
39.974936,116.331516,0,121,39880.3788888889,2009-03-08,09:05:36
39.974922,116.331519,0,122,39880.3789467593,2009-03-08,09:05:41
39.974885,116.33153,0,121,39880.3790046296,2009-03-08,09:05:46
39.974828,116.33155,0,120,39880.3790393519,2009-03-08,09:05:49
39.974791,116.331562,0,120,39880.3790972222,2009-03-08,09:05:54
39.97476,116.331567,0,119,39880.3791550926,2009-03-08,09:05:59
39.974776,116.331549,0,113,39880.379212963,2009-03-08,09:06:04
39.974791,116.331538,0,109,39880.3792708333,2009-03-08,09:06:09
39.97479,116.331538,0,109,39880.3793287037,2009-03-08,09:06:14
39.974795,116.331538,0,109,39880.3793865741,2009-03-08,09:06:19
39.974795,116.331538,0,109,39880.3794212963,2009-03-08,09:06:22
39.974795,116.331539,0,109,39880.3794444444,2009-03-08,09:06:24
39.974785,116.331538,0,108,39880.3795023148,2009-03-08,09:06:29
39.974774,116.331529,0,105,39880.3795601852,2009-03-08,09:06:34
39.974765,116.331504,0,100,39880.3796180556,2009-03-08,09:06:39
39.974788,116.331488,0,96,39880.3796759259,2009-03-08,09:06:44
39.974781,116.331487,0,95,39880.3797337963,2009-03-08,09:06:49
39.974779,116.331487,0,95,39880.3797916667,2009-03-08,09:06:54
39.974783,116.331487,0,94,39880.379849537,2009-03-08,09:06:59
39.974782,116.331488,0,94,39880.3799074074,2009-03-08,09:07:04
39.974776,116.331488,0,94,39880.3799652778,2009-03-08,09:07:09
39.974771,116.331489,0,94,39880.3800231481,2009-03-08,09:07:14
39.974771,116.331489,0,94,39880.3800578704,2009-03-08,09:07:17
39.974763,116.331488,0,94,39880.3800810185,2009-03-08,09:07:19
39.974751,116.331504,0,96,39880.3801388889,2009-03-08,09:07:24
39.97475,116.331537,0,99,39880.3801967593,2009-03-08,09:07:29
39.974797,116.331532,0,101,39880.3802546296,2009-03-08,09:07:34
39.974797,116.331532,0,101,39880.3802893519,2009-03-08,09:07:37
39.974792,116.331531,0,101,39880.3803125,2009-03-08,09:07:39
39.974824,116.331513,0,102,39880.3803703704,2009-03-08,09:07:44
39.974839,116.33151,0,101,39880.3804282407,2009-03-08,09:07:49
39.974883,116.331493,0,103,39880.380474537,2009-03-08,09:07:53
39.974845,116.331511,0,108,39880.3805324074,2009-03-08,09:07:58
39.974845,116.331511,0,108,39880.3805671296,2009-03-08,09:08:01
39.974837,116.331512,0,109,39880.3805902778,2009-03-08,09:08:03
39.974828,116.331512,0,109,39880.3806481481,2009-03-08,09:08:08
39.974828,116.331512,0,109,39880.3806828704,2009-03-08,09:08:11
39.97482,116.331512,0,109,39880.3807060185,2009-03-08,09:08:13
39.974775,116.331547,0,111,39880.3807523148,2009-03-08,09:08:17
39.974724,116.331562,0,111,39880.3808101852,2009-03-08,09:08:22
39.974741,116.331523,0,113,39880.3808680556,2009-03-08,09:08:27
39.974755,116.331509,0,112,39880.3809259259,2009-03-08,09:08:32
39.974762,116.331508,0,112,39880.3809837963,2009-03-08,09:08:37
39.974762,116.331508,0,112,39880.3810185185,2009-03-08,09:08:40
39.97476,116.331509,0,112,39880.3810416667,2009-03-08,09:08:42
39.97474,116.331514,0,113,39880.381099537,2009-03-08,09:08:47
39.974695,116.331531,0,112,39880.3811342593,2009-03-08,09:08:50
39.974643,116.331538,0,111,39880.3811689815,2009-03-08,09:08:53
39.974591,116.331546,0,112,39880.3812152778,2009-03-08,09:08:57
39.974548,116.331567,0,111,39880.3812615741,2009-03-08,09:09:01
39.974514,116.331574,0,112,39880.3813194444,2009-03-08,09:09:06
39.974513,116.331575,0,111,39880.3813773148,2009-03-08,09:09:11
39.974511,116.331575,0,111,39880.3814351852,2009-03-08,09:09:16
39.974511,116.331575,0,111,39880.3814699074,2009-03-08,09:09:19
39.974507,116.331575,0,111,39880.3814930556,2009-03-08,09:09:21
39.974496,116.331575,0,110,39880.3815509259,2009-03-08,09:09:26
39.974496,116.331575,0,110,39880.3815856481,2009-03-08,09:09:29
39.974488,116.331575,0,110,39880.3816087963,2009-03-08,09:09:31
39.974532,116.33156,0,108,39880.3816666667,2009-03-08,09:09:36
39.974584,116.331551,0,106,39880.3816898148,2009-03-08,09:09:38
39.974634,116.331544,0,103,39880.381712963,2009-03-08,09:09:40
39.974686,116.331538,0,99,39880.3817361111,2009-03-08,09:09:42
39.97475,116.331527,0,96,39880.3817592593,2009-03-08,09:09:44
39.974805,116.33152,0,93,39880.3817824074,2009-03-08,09:09:46
39.974856,116.331515,0,89,39880.3818055556,2009-03-08,09:09:48
39.974881,116.331527,0,84,39880.3818634259,2009-03-08,09:09:53
39.974872,116.331526,0,83,39880.3819212963,2009-03-08,09:09:58
39.974871,116.331525,0,82,39880.3819791667,2009-03-08,09:10:03
39.974871,116.331525,0,82,39880.3820138889,2009-03-08,09:10:06
39.974876,116.331524,0,82,39880.382037037,2009-03-08,09:10:08
39.974922,116.331483,0,81,39880.3820833333,2009-03-08,09:10:12
39.974966,116.331474,0,82,39880.3821412037,2009-03-08,09:10:17
39.974961,116.331458,0,83,39880.3821990741,2009-03-08,09:10:22
39.974933,116.331472,0,87,39880.3822569444,2009-03-08,09:10:27
39.97492,116.331484,0,88,39880.3823148148,2009-03-08,09:10:32
39.974948,116.331529,0,90,39880.3823726852,2009-03-08,09:10:37
39.974973,116.331537,0,90,39880.3824305556,2009-03-08,09:10:42
39.975022,116.331547,0,90,39880.3824652778,2009-03-08,09:10:45
39.975031,116.33154,0,93,39880.3825231481,2009-03-08,09:10:50
39.975029,116.331541,0,93,39880.3825810185,2009-03-08,09:10:55
39.975029,116.331541,0,93,39880.3826157407,2009-03-08,09:10:58
39.975036,116.331542,0,93,39880.3826388889,2009-03-08,09:11:00
39.975091,116.331522,0,92,39880.3826967593,2009-03-08,09:11:05
39.975153,116.331518,0,92,39880.3827430556,2009-03-08,09:11:09
39.97519,116.331529,0,93,39880.3828009259,2009-03-08,09:11:14
39.975191,116.331546,0,94,39880.3828587963,2009-03-08,09:11:19
39.975191,116.331546,0,94,39880.3828935185,2009-03-08,09:11:22
39.975186,116.331547,0,95,39880.3829166667,2009-03-08,09:11:24
39.975145,116.331543,0,95,39880.382974537,2009-03-08,09:11:29
39.975122,116.331555,0,95,39880.3830324074,2009-03-08,09:11:34
39.975051,116.331583,0,95,39880.3830787037,2009-03-08,09:11:38
39.975079,116.331578,0,99,39880.3831365741,2009-03-08,09:11:43
39.975131,116.33156,0,103,39880.3831828704,2009-03-08,09:11:47
39.974863,116.331533,0,98,39880.3871180556,2009-03-08,09:17:27
39.974823,116.331512,0,102,39880.3871759259,2009-03-08,09:17:32
39.974821,116.331535,0,104,39880.3872337963,2009-03-08,09:17:37
39.97487,116.331531,0,104,39880.3872800926,2009-03-08,09:17:41
39.974921,116.331525,0,103,39880.3873263889,2009-03-08,09:17:45
39.974928,116.331518,0,105,39880.3873842593,2009-03-08,09:17:50
39.974926,116.331511,0,106,39880.3874421296,2009-03-08,09:17:55
39.974925,116.33151,0,107,39880.3875,2009-03-08,09:18:00
39.974925,116.33151,0,107,39880.3875347222,2009-03-08,09:18:03
39.974926,116.331509,0,107,39880.3875578704,2009-03-08,09:18:05
39.975001,116.331485,0,105,39880.3875925926,2009-03-08,09:18:08
39.975055,116.331476,0,105,39880.3876041667,2009-03-08,09:18:09
39.975046,116.331476,0,102,39880.387662037,2009-03-08,09:18:14
39.9751,116.33146,0,100,39880.3877083333,2009-03-08,09:18:18
39.975086,116.331468,0,96,39880.3877662037,2009-03-08,09:18:23
39.975079,116.331438,0,94,39880.3878240741,2009-03-08,09:18:28
39.975125,116.331431,0,94,39880.3878819444,2009-03-08,09:18:33
39.975125,116.331431,0,94,39880.3879166667,2009-03-08,09:18:36
39.975133,116.331432,0,94,39880.3879398148,2009-03-08,09:18:38
39.975214,116.331416,0,94,39880.3879976852,2009-03-08,09:18:43
39.975273,116.331427,0,93,39880.3880324074,2009-03-08,09:18:46
39.975318,116.331421,0,92,39880.3880555556,2009-03-08,09:18:48
39.975363,116.331405,0,91,39880.3881018519,2009-03-08,09:18:52
39.975335,116.331415,0,92,39880.3881597222,2009-03-08,09:18:57
39.975333,116.331432,0,91,39880.3882175926,2009-03-08,09:19:02
39.975333,116.331432,0,91,39880.3882523148,2009-03-08,09:19:05
39.975329,116.331431,0,91,39880.388275463,2009-03-08,09:19:07
39.97532,116.331431,0,91,39880.3883333333,2009-03-08,09:19:12
39.975344,116.331432,0,92,39880.3883912037,2009-03-08,09:19:17
39.975398,116.331431,0,92,39880.3884143519,2009-03-08,09:19:19
39.975448,116.331444,0,93,39880.3884490741,2009-03-08,09:19:22
39.975404,116.331483,0,97,39880.3884953704,2009-03-08,09:19:26
39.97539,116.331479,0,98,39880.3885532407,2009-03-08,09:19:31
39.97539,116.331479,0,98,39880.388587963,2009-03-08,09:19:34
39.975382,116.331479,0,99,39880.3886111111,2009-03-08,09:19:36
39.975391,116.331471,0,100,39880.3886689815,2009-03-08,09:19:41
39.975391,116.331471,0,100,39880.3887037037,2009-03-08,09:19:44
39.975393,116.331471,0,101,39880.3887268519,2009-03-08,09:19:46
39.975332,116.331467,0,99,39880.3887847222,2009-03-08,09:19:51
39.975266,116.331451,0,97,39880.3888194444,2009-03-08,09:19:54
39.975219,116.331449,0,93,39880.3888425926,2009-03-08,09:19:56
39.975175,116.331445,0,85,39880.3888657407,2009-03-08,09:19:58
39.975173,116.331419,0,70,39880.3889236111,2009-03-08,09:20:03
39.975172,116.331403,0,69,39880.3889814815,2009-03-08,09:20:08
39.975175,116.331391,0,68,39880.3890393519,2009-03-08,09:20:13
39.97517,116.331382,0,68,39880.3890972222,2009-03-08,09:20:18
39.975161,116.331381,0,68,39880.3891550926,2009-03-08,09:20:23
39.97512,116.331392,0,71,39880.389212963,2009-03-08,09:20:28
39.975085,116.331387,0,70,39880.3892708333,2009-03-08,09:20:33
39.975037,116.331388,0,69,39880.3893287037,2009-03-08,09:20:38
39.974999,116.331416,0,68,39880.3893865741,2009-03-08,09:20:43
39.974977,116.331441,0,70,39880.3894444444,2009-03-08,09:20:48
39.974926,116.331464,0,73,39880.3894907407,2009-03-08,09:20:52
39.974947,116.331481,0,77,39880.3895486111,2009-03-08,09:20:57
39.974976,116.331479,0,77,39880.3896064815,2009-03-08,09:21:02
39.974975,116.331494,0,77,39880.3896643519,2009-03-08,09:21:07
39.974964,116.331485,0,76,39880.3897222222,2009-03-08,09:21:12
39.974954,116.331461,0,78,39880.3897800926,2009-03-08,09:21:17
39.974942,116.331462,0,80,39880.389837963,2009-03-08,09:21:22
39.974942,116.331462,0,80,39880.3898726852,2009-03-08,09:21:25
39.974944,116.331461,0,81,39880.3898958333,2009-03-08,09:21:27
39.974949,116.331448,0,82,39880.3899537037,2009-03-08,09:21:32
39.974986,116.331417,0,86,39880.3900115741,2009-03-08,09:21:37
39.975004,116.331423,0,87,39880.3900694444,2009-03-08,09:21:42
39.975002,116.331424,0,90,39880.3901273148,2009-03-08,09:21:47
39.975001,116.33143,0,93,39880.3901851852,2009-03-08,09:21:52
39.975001,116.33143,0,93,39880.3902199074,2009-03-08,09:21:55
39.974999,116.33143,0,96,39880.3902430556,2009-03-08,09:21:57
39.975002,116.331439,0,97,39880.3903009259,2009-03-08,09:22:02
39.974995,116.331439,0,97,39880.3903587963,2009-03-08,09:22:07
39.974995,116.331439,0,97,39880.3903935185,2009-03-08,09:22:10
39.974988,116.331447,0,97,39880.3904166667,2009-03-08,09:22:12
39.974978,116.33146,0,98,39880.390474537,2009-03-08,09:22:17
39.974963,116.331458,0,98,39880.3905324074,2009-03-08,09:22:22
39.975008,116.331451,0,98,39880.3905787037,2009-03-08,09:22:26
39.975008,116.331451,0,98,39880.3906134259,2009-03-08,09:22:29
39.975001,116.33145,0,98,39880.3906365741,2009-03-08,09:22:31
39.974986,116.331467,0,98,39880.3906944444,2009-03-08,09:22:36
39.974952,116.331462,0,98,39880.3907523148,2009-03-08,09:22:41
39.974998,116.331491,0,98,39880.3907986111,2009-03-08,09:22:45
39.974997,116.331491,0,98,39880.3908564815,2009-03-08,09:22:50
39.974997,116.331491,0,98,39880.3908912037,2009-03-08,09:22:53
39.975004,116.331492,0,98,39880.3909143518,2009-03-08,09:22:55
39.975031,116.33149,0,98,39880.3909722222,2009-03-08,09:23:00
39.975053,116.331494,0,98,39880.3910300926,2009-03-08,09:23:05
39.975055,116.331495,0,98,39880.391087963,2009-03-08,09:23:10
39.975055,116.331495,0,98,39880.3911226852,2009-03-08,09:23:13
39.975062,116.331496,0,98,39880.3911458333,2009-03-08,09:23:15
39.975053,116.331496,0,97,39880.3912037037,2009-03-08,09:23:20
39.975055,116.331523,0,96,39880.3912615741,2009-03-08,09:23:25
39.975031,116.331531,0,96,39880.3913194444,2009-03-08,09:23:30
39.974991,116.331529,0,96,39880.3913773148,2009-03-08,09:23:35
39.974938,116.331505,0,95,39880.3914351852,2009-03-08,09:23:40
39.974938,116.331505,0,95,39880.3914699074,2009-03-08,09:23:43
39.974933,116.331498,0,95,39880.3914930556,2009-03-08,09:23:45
39.974941,116.331489,0,94,39880.3915509259,2009-03-08,09:23:50
39.974934,116.331489,0,94,39880.3916087963,2009-03-08,09:23:55
39.974934,116.331489,0,94,39880.3916435185,2009-03-08,09:23:58
39.974931,116.331489,0,94,39880.3916666667,2009-03-08,09:24:00
39.974898,116.33151,0,94,39880.391724537,2009-03-08,09:24:05
39.974894,116.331525,0,94,39880.3917824074,2009-03-08,09:24:10
39.974894,116.331525,0,94,39880.3918171296,2009-03-08,09:24:13
39.974893,116.331529,0,94,39880.3918402778,2009-03-08,09:24:15
39.974842,116.331536,0,94,39880.391875,2009-03-08,09:24:18
39.974814,116.331536,0,92,39880.3919328704,2009-03-08,09:24:23
39.974814,116.331563,0,88,39880.3919907407,2009-03-08,09:24:28
39.974815,116.331571,0,87,39880.3920486111,2009-03-08,09:24:33
39.974809,116.331568,0,87,39880.3921064815,2009-03-08,09:24:38
39.974809,116.331568,0,87,39880.3921412037,2009-03-08,09:24:41
39.974806,116.331568,0,87,39880.3921643518,2009-03-08,09:24:43
39.97481,116.331557,0,87,39880.3922222222,2009-03-08,09:24:48
39.974816,116.331557,0,87,39880.3922800926,2009-03-08,09:24:53
39.974823,116.331556,0,88,39880.392337963,2009-03-08,09:24:58
39.97482,116.331556,0,88,39880.3923958333,2009-03-08,09:25:03
39.974813,116.331555,0,88,39880.3924537037,2009-03-08,09:25:08
39.974808,116.331555,0,88,39880.3925115741,2009-03-08,09:25:13
39.974804,116.331555,0,88,39880.3925694444,2009-03-08,09:25:18
39.974804,116.331555,0,88,39880.3926041667,2009-03-08,09:25:21
39.974796,116.331554,0,88,39880.3926273148,2009-03-08,09:25:23
39.974783,116.331531,0,90,39880.3926851852,2009-03-08,09:25:28
39.97504,116.331451,0,67,39880.4003356481,2009-03-08,09:36:29
39.975045,116.331446,0,67,39880.4003935185,2009-03-08,09:36:34
39.975045,116.331446,0,67,39880.4004282407,2009-03-08,09:36:37
39.975052,116.33145,0,67,39880.4004513889,2009-03-08,09:36:39
39.975062,116.331489,0,63,39880.4005092593,2009-03-08,09:36:44
39.975063,116.331488,0,63,39880.4005671296,2009-03-08,09:36:49
39.975063,116.331488,0,63,39880.4006018518,2009-03-08,09:36:52
39.975058,116.331487,0,63,39880.400625,2009-03-08,09:36:54
39.975054,116.331476,0,64,39880.4006828704,2009-03-08,09:36:59
39.975055,116.331475,0,64,39880.4007407407,2009-03-08,09:37:04
39.975055,116.331475,0,64,39880.400775463,2009-03-08,09:37:07
39.975063,116.331467,0,65,39880.4007986111,2009-03-08,09:37:09
39.975087,116.331457,0,71,39880.4008564815,2009-03-08,09:37:14
39.97509,116.331441,0,73,39880.4009143518,2009-03-08,09:37:19
39.975118,116.331443,0,73,39880.4009722222,2009-03-08,09:37:24
39.97514,116.331452,0,75,39880.4010300926,2009-03-08,09:37:29
39.97514,116.331452,0,75,39880.4010648148,2009-03-08,09:37:32
39.975135,116.331452,0,75,39880.401087963,2009-03-08,09:37:34
39.975126,116.331451,0,75,39880.4011458333,2009-03-08,09:37:39
39.975109,116.331441,0,76,39880.4012037037,2009-03-08,09:37:44
39.975101,116.331454,0,78,39880.4012615741,2009-03-08,09:37:49
39.975121,116.33146,0,79,39880.4013194444,2009-03-08,09:37:54
39.975127,116.331442,0,82,39880.4013773148,2009-03-08,09:37:59
39.975125,116.331438,0,83,39880.4014351852,2009-03-08,09:38:04
39.975125,116.331438,0,83,39880.4014699074,2009-03-08,09:38:07
39.975122,116.331438,0,84,39880.4014930556,2009-03-08,09:38:09
39.975102,116.33144,0,84,39880.4015509259,2009-03-08,09:38:14
39.975099,116.331472,0,83,39880.4016087963,2009-03-08,09:38:19
39.975099,116.331472,0,83,39880.4016435185,2009-03-08,09:38:22
39.975101,116.331476,0,84,39880.4016666667,2009-03-08,09:38:24
39.975131,116.331506,0,87,39880.401724537,2009-03-08,09:38:29
39.975143,116.331521,0,89,39880.4017824074,2009-03-08,09:38:34
39.975148,116.331521,0,90,39880.4018402778,2009-03-08,09:38:39
39.975148,116.331521,0,90,39880.401875,2009-03-08,09:38:42
39.975144,116.33152,0,91,39880.4018981481,2009-03-08,09:38:44
39.975116,116.331507,0,93,39880.4019560185,2009-03-08,09:38:49
39.975086,116.331523,0,98,39880.4020138889,2009-03-08,09:38:54
39.975084,116.331524,0,98,39880.4020717593,2009-03-08,09:38:59
39.975089,116.331528,0,99,39880.4021296296,2009-03-08,09:39:04
39.975089,116.331531,0,102,39880.4021875,2009-03-08,09:39:09
39.975086,116.331527,0,107,39880.4022453704,2009-03-08,09:39:14
39.975086,116.331527,0,107,39880.4022800926,2009-03-08,09:39:17
39.975083,116.331519,0,110,39880.4023032407,2009-03-08,09:39:19
39.975114,116.331566,0,115,39880.402349537,2009-03-08,09:39:23
39.975095,116.331611,0,123,39880.4024074074,2009-03-08,09:39:28
39.975075,116.331622,0,124,39880.4024652778,2009-03-08,09:39:33
39.975079,116.331622,0,126,39880.4025231482,2009-03-08,09:39:38
39.975086,116.331622,0,127,39880.4025810185,2009-03-08,09:39:43
39.975086,116.331622,0,128,39880.4026388889,2009-03-08,09:39:48
39.975088,116.331622,0,129,39880.4026967593,2009-03-08,09:39:53
39.975088,116.331622,0,129,39880.4027314815,2009-03-08,09:39:56
39.975088,116.331622,0,129,39880.4027546296,2009-03-08,09:39:58
39.975079,116.331621,0,128,39880.4028125,2009-03-08,09:40:03
39.975057,116.331623,0,128,39880.4028703704,2009-03-08,09:40:08
39.975023,116.331611,0,123,39880.4029282407,2009-03-08,09:40:13
39.975014,116.331602,0,123,39880.4029861111,2009-03-08,09:40:18
39.975009,116.331601,0,123,39880.4030439815,2009-03-08,09:40:23
39.975006,116.3316,0,123,39880.4031018519,2009-03-08,09:40:28
39.975003,116.331599,0,123,39880.4031597222,2009-03-08,09:40:33
39.975,116.331598,0,124,39880.4032175926,2009-03-08,09:40:38
39.974998,116.331598,0,124,39880.403275463,2009-03-08,09:40:43
39.974998,116.331598,0,124,39880.4033101852,2009-03-08,09:40:46
39.974992,116.331591,0,124,39880.4033333333,2009-03-08,09:40:48
39.974958,116.331565,0,124,39880.4033912037,2009-03-08,09:40:53
39.974958,116.331544,0,125,39880.4034490741,2009-03-08,09:40:58
39.974955,116.33154,0,126,39880.4035069444,2009-03-08,09:41:03
39.974955,116.331539,0,126,39880.4035648148,2009-03-08,09:41:08
39.974953,116.331537,0,126,39880.4036226852,2009-03-08,09:41:13
39.974953,116.331537,0,126,39880.4036805556,2009-03-08,09:41:18
39.97496,116.331538,0,126,39880.4037384259,2009-03-08,09:41:23
39.97496,116.331538,0,126,39880.4037731481,2009-03-08,09:41:26
39.974966,116.331537,0,126,39880.4037962963,2009-03-08,09:41:28
39.974941,116.33151,0,125,39880.4038541667,2009-03-08,09:41:33
39.97493,116.33149,0,126,39880.403912037,2009-03-08,09:41:38
39.974931,116.331442,0,130,39880.4039699074,2009-03-08,09:41:43
39.974966,116.331432,0,132,39880.4040277778,2009-03-08,09:41:48
39.974967,116.331433,0,132,39880.4040856481,2009-03-08,09:41:53
39.974967,116.331433,0,132,39880.4041203704,2009-03-08,09:41:56
39.974967,116.331433,0,132,39880.4041435185,2009-03-08,09:41:58
39.974954,116.331439,0,134,39880.4042013889,2009-03-08,09:42:03
39.974984,116.331453,0,137,39880.4042592593,2009-03-08,09:42:08
39.974987,116.331453,0,137,39880.4043171296,2009-03-08,09:42:13
39.974987,116.331453,0,137,39880.4043518519,2009-03-08,09:42:16
39.974981,116.331452,0,137,39880.404375,2009-03-08,09:42:18
39.975001,116.331437,0,140,39880.4044328704,2009-03-08,09:42:23
39.975044,116.331418,0,143,39880.4044907407,2009-03-08,09:42:28
39.975059,116.331417,0,145,39880.4045486111,2009-03-08,09:42:33
39.975059,116.331418,0,146,39880.4046064815,2009-03-08,09:42:38
39.97506,116.331419,0,146,39880.4046643519,2009-03-08,09:42:43
39.97506,116.331419,0,146,39880.4046990741,2009-03-08,09:42:46
39.975056,116.33142,0,146,39880.4047222222,2009-03-08,09:42:48
39.975039,116.33143,0,146,39880.4047800926,2009-03-08,09:42:53
39.975027,116.331452,0,145,39880.404837963,2009-03-08,09:42:58
39.975028,116.331452,0,145,39880.4048958333,2009-03-08,09:43:03
39.975028,116.331452,0,145,39880.4049305556,2009-03-08,09:43:06
39.975026,116.331452,0,146,39880.4049537037,2009-03-08,09:43:08
39.975025,116.331438,0,146,39880.4050115741,2009-03-08,09:43:13
39.975031,116.331434,0,147,39880.4050694444,2009-03-08,09:43:18
39.975031,116.331434,0,147,39880.4051041667,2009-03-08,09:43:21
39.975028,116.331433,0,148,39880.4051273148,2009-03-08,09:43:23
39.975019,116.331431,0,149,39880.4051851852,2009-03-08,09:43:28
39.97501,116.33143,0,149,39880.4052430556,2009-03-08,09:43:33
39.975012,116.331429,0,149,39880.4053009259,2009-03-08,09:43:38
39.975015,116.331429,0,149,39880.4053587963,2009-03-08,09:43:43
39.975015,116.331429,0,149,39880.4053935185,2009-03-08,09:43:46
39.975012,116.331428,0,150,39880.4054166667,2009-03-08,09:43:48
39.975,116.331426,0,150,39880.405474537,2009-03-08,09:43:53
39.974985,116.331467,0,145,39880.4055324074,2009-03-08,09:43:58
39.974977,116.331467,0,144,39880.4055902778,2009-03-08,09:44:03
39.974977,116.331467,0,144,39880.405625,2009-03-08,09:44:06
39.974975,116.331467,0,144,39880.4056481481,2009-03-08,09:44:08
39.974966,116.331467,0,144,39880.4057060185,2009-03-08,09:44:13
39.974959,116.331466,0,143,39880.4057638889,2009-03-08,09:44:18
39.974954,116.331466,0,143,39880.4058217593,2009-03-08,09:44:23
39.974954,116.331466,0,143,39880.4058564815,2009-03-08,09:44:26
39.974951,116.331467,0,143,39880.4058796296,2009-03-08,09:44:28
39.974942,116.331466,0,142,39880.4059375,2009-03-08,09:44:33
39.974936,116.331464,0,142,39880.4059953704,2009-03-08,09:44:38
39.974934,116.331462,0,142,39880.4060532407,2009-03-08,09:44:43
39.974933,116.331462,0,142,39880.4061111111,2009-03-08,09:44:48
39.974939,116.331467,0,143,39880.4061689815,2009-03-08,09:44:53
39.974944,116.331468,0,143,39880.4062268519,2009-03-08,09:44:58
39.974948,116.331468,0,143,39880.4062847222,2009-03-08,09:45:03
39.97495,116.331469,0,142,39880.4063425926,2009-03-08,09:45:08
39.974946,116.331475,0,142,39880.406400463,2009-03-08,09:45:13
39.974945,116.331482,0,141,39880.4064583333,2009-03-08,09:45:18
39.974937,116.33148,0,141,39880.4065162037,2009-03-08,09:45:23
39.974937,116.33148,0,141,39880.4065509259,2009-03-08,09:45:26
39.974932,116.331479,0,141,39880.4065740741,2009-03-08,09:45:28
39.974942,116.331477,0,143,39880.4066319444,2009-03-08,09:45:33
39.974974,116.331505,0,153,39880.4066666667,2009-03-08,09:45:36
39.975009,116.331492,0,162,39880.406724537,2009-03-08,09:45:41
39.975017,116.331488,0,165,39880.4067824074,2009-03-08,09:45:46
39.975015,116.331488,0,166,39880.4068402778,2009-03-08,09:45:51
39.975023,116.331489,0,166,39880.4068981481,2009-03-08,09:45:56
39.975023,116.331489,0,166,39880.4069328704,2009-03-08,09:45:59
39.975024,116.33149,0,166,39880.4069560185,2009-03-08,09:46:01
39.975026,116.331507,0,164,39880.4070138889,2009-03-08,09:46:06
39.975026,116.331513,0,164,39880.4070717593,2009-03-08,09:46:11
39.975028,116.331514,0,164,39880.4071296296,2009-03-08,09:46:16
39.975028,116.331514,0,164,39880.4071643518,2009-03-08,09:46:19
39.975031,116.331515,0,164,39880.4071875,2009-03-08,09:46:21
39.975034,116.331533,0,164,39880.4072453704,2009-03-08,09:46:26
39.975037,116.331545,0,162,39880.4073032407,2009-03-08,09:46:31
39.975034,116.331545,0,162,39880.4073611111,2009-03-08,09:46:36
39.975034,116.331545,0,162,39880.4073958333,2009-03-08,09:46:39
39.975027,116.331548,0,161,39880.4074189815,2009-03-08,09:46:41
39.97503,116.331569,0,160,39880.4074768518,2009-03-08,09:46:46
39.975027,116.331594,0,159,39880.4075347222,2009-03-08,09:46:51
39.975023,116.331593,0,159,39880.4075925926,2009-03-08,09:46:56
39.975021,116.331593,0,159,39880.407650463,2009-03-08,09:47:01
39.975015,116.331595,0,158,39880.4077083333,2009-03-08,09:47:06
39.975009,116.331593,0,157,39880.4077662037,2009-03-08,09:47:11
39.975002,116.331592,0,158,39880.4078240741,2009-03-08,09:47:16
39.975001,116.331591,0,158,39880.4078819444,2009-03-08,09:47:21
39.975001,116.331591,0,158,39880.4079166667,2009-03-08,09:47:24
39.975004,116.331589,0,158,39880.4079398148,2009-03-08,09:47:26
39.975249,116.331521,0,112,39880.417337963,2009-03-08,10:00:58
39.975315,116.33153,0,112,39880.4173611111,2009-03-08,10:01:00
39.975379,116.331536,0,109,39880.4173842593,2009-03-08,10:01:02
39.975448,116.331536,0,109,39880.4174074074,2009-03-08,10:01:04
39.9755,116.331533,0,110,39880.4174305556,2009-03-08,10:01:06
39.975545,116.331511,0,107,39880.4174768519,2009-03-08,10:01:10
39.975593,116.331493,0,103,39880.4175347222,2009-03-08,10:01:15
39.975608,116.331475,0,100,39880.4175925926,2009-03-08,10:01:20
39.975608,116.331475,0,100,39880.4176273148,2009-03-08,10:01:23
39.975611,116.331475,0,99,39880.417650463,2009-03-08,10:01:25
39.975621,116.331476,0,97,39880.4177083333,2009-03-08,10:01:30
39.975623,116.331461,0,88,39880.4177662037,2009-03-08,10:01:35
39.975621,116.33145,0,84,39880.4178240741,2009-03-08,10:01:40
39.975624,116.33145,0,84,39880.4178819444,2009-03-08,10:01:45
39.975624,116.33145,0,84,39880.4179166667,2009-03-08,10:01:48
39.975626,116.331449,0,84,39880.4179398148,2009-03-08,10:01:50
39.975635,116.331449,0,83,39880.4179976852,2009-03-08,10:01:55
39.975643,116.331449,0,83,39880.4180555556,2009-03-08,10:02:00
39.97565,116.331449,0,83,39880.4181134259,2009-03-08,10:02:05
39.975657,116.331449,0,82,39880.4181712963,2009-03-08,10:02:10
39.975657,116.331449,0,82,39880.4182060185,2009-03-08,10:02:13
39.975664,116.331449,0,80,39880.4182291667,2009-03-08,10:02:15
39.975674,116.331449,0,78,39880.418287037,2009-03-08,10:02:20
39.975683,116.33145,0,75,39880.4183449074,2009-03-08,10:02:25
39.975681,116.331449,0,72,39880.4184027778,2009-03-08,10:02:30
39.975681,116.331448,0,71,39880.4184606481,2009-03-08,10:02:35
39.975686,116.331448,0,70,39880.4185185185,2009-03-08,10:02:40
39.975686,116.331448,0,70,39880.4185532407,2009-03-08,10:02:43
39.975692,116.331447,0,69,39880.4185763889,2009-03-08,10:02:45
39.975701,116.331447,0,68,39880.4186342593,2009-03-08,10:02:50
39.975724,116.331435,0,64,39880.4186921296,2009-03-08,10:02:55
39.975772,116.331408,0,60,39880.4187384259,2009-03-08,10:02:59
39.975786,116.331393,0,59,39880.4187962963,2009-03-08,10:03:04
39.975793,116.331393,0,57,39880.4188541667,2009-03-08,10:03:09
39.975795,116.331392,0,54,39880.418912037,2009-03-08,10:03:14
39.975793,116.331392,0,53,39880.4189699074,2009-03-08,10:03:19
39.975789,116.331391,0,52,39880.4190277778,2009-03-08,10:03:24
39.975782,116.33139,0,52,39880.4190856481,2009-03-08,10:03:29
39.975782,116.33139,0,52,39880.4191203704,2009-03-08,10:03:32
39.975784,116.331391,0,52,39880.4191435185,2009-03-08,10:03:34
39.975762,116.331384,0,53,39880.4192013889,2009-03-08,10:03:39
39.97571,116.331375,0,60,39880.4192361111,2009-03-08,10:03:42
39.97566,116.331367,0,64,39880.4192708333,2009-03-08,10:03:45
39.975641,116.331353,0,72,39880.4193287037,2009-03-08,10:03:50
39.975641,116.331353,0,72,39880.4193634259,2009-03-08,10:03:53
39.975639,116.33135,0,75,39880.4193865741,2009-03-08,10:03:55
39.975662,116.33135,0,81,39880.4194444444,2009-03-08,10:04:00
39.97568,116.33135,0,84,39880.4195023148,2009-03-08,10:04:05
39.97568,116.33135,0,84,39880.419537037,2009-03-08,10:04:08
39.975681,116.33135,0,85,39880.4195601852,2009-03-08,10:04:10
39.975676,116.331338,0,91,39880.4196180556,2009-03-08,10:04:15
39.975646,116.331308,0,104,39880.4196643519,2009-03-08,10:04:19
39.975616,116.331312,0,109,39880.4197222222,2009-03-08,10:04:24
39.975629,116.331317,0,110,39880.4197800926,2009-03-08,10:04:29
39.975643,116.331326,0,109,39880.419837963,2009-03-08,10:04:34
39.975643,116.331326,0,109,39880.4198726852,2009-03-08,10:04:37
39.975642,116.331325,0,109,39880.4198958333,2009-03-08,10:04:39
39.97566,116.331318,0,110,39880.4199537037,2009-03-08,10:04:44
39.975701,116.331322,0,118,39880.4200115741,2009-03-08,10:04:49
39.975741,116.331332,0,125,39880.4200694444,2009-03-08,10:04:54
39.975781,116.331348,0,134,39880.4201273148,2009-03-08,10:04:59
39.975822,116.331392,0,144,39880.4201736111,2009-03-08,10:05:03
39.975832,116.331395,0,149,39880.4202314815,2009-03-08,10:05:08
39.975873,116.331422,0,152,39880.4202893519,2009-03-08,10:05:13
39.975873,116.331422,0,152,39880.4203240741,2009-03-08,10:05:16
39.975876,116.331424,0,155,39880.4203472222,2009-03-08,10:05:18
39.975902,116.331453,0,159,39880.4204050926,2009-03-08,10:05:23
39.975986,116.331502,0,163,39880.4204282407,2009-03-08,10:05:25
39.976054,116.331538,0,167,39880.4204513889,2009-03-08,10:05:27
39.9761,116.331575,0,170,39880.420474537,2009-03-08,10:05:29
39.976139,116.331606,0,173,39880.4205092593,2009-03-08,10:05:32
39.97617,116.331635,0,175,39880.4205671296,2009-03-08,10:05:37
39.97616,116.331635,0,182,39880.420625,2009-03-08,10:05:42
39.976152,116.331634,0,183,39880.4206828704,2009-03-08,10:05:47
39.976144,116.331632,0,184,39880.4207407407,2009-03-08,10:05:52
39.976148,116.331632,0,184,39880.4207986111,2009-03-08,10:05:57
39.976155,116.331633,0,185,39880.4208564815,2009-03-08,10:06:02
39.976156,116.331633,0,187,39880.4209143519,2009-03-08,10:06:07
39.976157,116.331635,0,187,39880.4209722222,2009-03-08,10:06:12
39.976162,116.331636,0,188,39880.4210300926,2009-03-08,10:06:17
39.976164,116.331637,0,189,39880.421087963,2009-03-08,10:06:22
39.976164,116.331637,0,189,39880.4211226852,2009-03-08,10:06:25
39.976165,116.331638,0,191,39880.4211458333,2009-03-08,10:06:27
39.97614,116.331655,0,193,39880.4212037037,2009-03-08,10:06:32
39.97609,116.331686,0,194,39880.4212384259,2009-03-08,10:06:35
39.976046,116.331723,0,194,39880.4212615741,2009-03-08,10:06:37
39.97599,116.331748,0,196,39880.4212962963,2009-03-08,10:06:40
39.975931,116.33177,0,197,39880.4213194444,2009-03-08,10:06:42
39.975876,116.331762,0,199,39880.4213541667,2009-03-08,10:06:45
39.975832,116.331737,0,199,39880.4213773148,2009-03-08,10:06:47
39.975784,116.331725,0,202,39880.4214236111,2009-03-08,10:06:51
39.975745,116.331703,0,205,39880.4214814815,2009-03-08,10:06:56
39.97576,116.331709,0,209,39880.4215393519,2009-03-08,10:07:01
39.975763,116.331708,0,210,39880.4215972222,2009-03-08,10:07:06
39.975758,116.331708,0,210,39880.4216550926,2009-03-08,10:07:11
39.97576,116.331708,0,210,39880.421712963,2009-03-08,10:07:16
39.97576,116.331708,0,210,39880.4217476852,2009-03-08,10:07:19
39.975754,116.331709,0,210,39880.4217708333,2009-03-08,10:07:21
39.975814,116.331744,0,212,39880.4218171296,2009-03-08,10:07:25
39.975863,116.331778,0,213,39880.4218402778,2009-03-08,10:07:27
39.975912,116.331794,0,215,39880.4218634259,2009-03-08,10:07:29
39.975962,116.331806,0,217,39880.4218865741,2009-03-08,10:07:31
39.975985,116.331822,0,220,39880.4219444444,2009-03-08,10:07:36
39.975982,116.33183,0,221,39880.4220023148,2009-03-08,10:07:41
39.975985,116.331831,0,221,39880.4220601852,2009-03-08,10:07:46
39.97599,116.33183,0,221,39880.4221180556,2009-03-08,10:07:51
39.975985,116.331829,0,221,39880.4221759259,2009-03-08,10:07:56
39.975985,116.331829,0,221,39880.4222106481,2009-03-08,10:07:59
39.975979,116.331828,0,221,39880.4222337963,2009-03-08,10:08:01
39.975989,116.331824,0,223,39880.4222916667,2009-03-08,10:08:06
39.975995,116.331788,0,226,39880.422349537,2009-03-08,10:08:11
39.976021,116.331785,0,230,39880.4224074074,2009-03-08,10:08:16
39.976075,116.331781,0,235,39880.4224537037,2009-03-08,10:08:20
39.976118,116.331771,0,242,39880.4224884259,2009-03-08,10:08:23
39.976139,116.331743,0,251,39880.4225462963,2009-03-08,10:08:28
39.976136,116.33174,0,250,39880.4226041667,2009-03-08,10:08:33
39.976132,116.331739,0,250,39880.422662037,2009-03-08,10:08:38
39.976132,116.331739,0,250,39880.4226967593,2009-03-08,10:08:41
39.976135,116.331738,0,251,39880.4227199074,2009-03-08,10:08:43
39.976108,116.331675,0,250,39880.4227546296,2009-03-08,10:08:46
39.976116,116.331627,0,256,39880.4228125,2009-03-08,10:08:51
39.976141,116.331608,0,260,39880.4228703704,2009-03-08,10:08:56
39.976139,116.331623,0,261,39880.4229282407,2009-03-08,10:09:01
39.976084,116.331615,0,260,39880.4229861111,2009-03-08,10:09:06
39.976032,116.331607,0,255,39880.4230092593,2009-03-08,10:09:08
39.97599,116.331587,0,254,39880.4230671296,2009-03-08,10:09:13
39.975967,116.331587,0,255,39880.423125,2009-03-08,10:09:18
39.975981,116.331599,0,254,39880.4231828704,2009-03-08,10:09:23
39.975986,116.331599,0,254,39880.4232407407,2009-03-08,10:09:28
39.975983,116.331599,0,254,39880.4232986111,2009-03-08,10:09:33
39.975983,116.331599,0,254,39880.4233333333,2009-03-08,10:09:36
39.975984,116.331599,0,254,39880.4233564815,2009-03-08,10:09:38
39.975952,116.331592,0,253,39880.4234143518,2009-03-08,10:09:43
39.975906,116.331593,0,249,39880.4234490741,2009-03-08,10:09:46
39.975875,116.331627,0,245,39880.4235069444,2009-03-08,10:09:51
39.975863,116.331628,0,245,39880.4235648148,2009-03-08,10:09:56
39.97585,116.331627,0,245,39880.4236226852,2009-03-08,10:10:01
39.975843,116.331628,0,245,39880.4236805556,2009-03-08,10:10:06
39.975843,116.331629,0,245,39880.4237384259,2009-03-08,10:10:11
39.975843,116.331629,0,245,39880.4237731481,2009-03-08,10:10:14
39.975846,116.331622,0,243,39880.4237962963,2009-03-08,10:10:16
39.975864,116.331644,0,245,39880.4238541667,2009-03-08,10:10:21
39.975874,116.331675,0,247,39880.423912037,2009-03-08,10:10:26
39.975887,116.331693,0,246,39880.4239699074,2009-03-08,10:10:31
39.975887,116.331693,0,246,39880.4240277778,2009-03-08,10:10:36
39.975887,116.331693,0,246,39880.4240625,2009-03-08,10:10:39
39.97588,116.331693,0,246,39880.4240856481,2009-03-08,10:10:41
39.97587,116.331692,0,246,39880.4241435185,2009-03-08,10:10:46
39.975859,116.331712,0,250,39880.4242013889,2009-03-08,10:10:51
39.975838,116.331702,0,250,39880.4242592593,2009-03-08,10:10:56
39.975838,116.331702,0,250,39880.4242939815,2009-03-08,10:10:59
39.975831,116.331701,0,251,39880.4243171296,2009-03-08,10:11:01
39.975789,116.331675,0,250,39880.424375,2009-03-08,10:11:06
39.97578,116.331663,0,248,39880.4244328704,2009-03-08,10:11:11
39.97578,116.331663,0,248,39880.4244675926,2009-03-08,10:11:14
39.975783,116.331665,0,247,39880.4244907407,2009-03-08,10:11:16
39.975859,116.331693,0,247,39880.4245138889,2009-03-08,10:11:18
39.975913,116.331727,0,244,39880.424537037,2009-03-08,10:11:20
39.97593,116.331782,0,242,39880.4245717593,2009-03-08,10:11:23
39.975907,116.331876,0,250,39880.4246064815,2009-03-08,10:11:26
39.975852,116.331902,0,252,39880.4246527778,2009-03-08,10:11:30
39.975807,116.331922,0,262,39880.4246875,2009-03-08,10:11:33
39.975756,116.331942,0,272,39880.4247106481,2009-03-08,10:11:35
39.975707,116.331956,0,283,39880.4247337963,2009-03-08,10:11:37
39.975657,116.331945,0,284,39880.4247569444,2009-03-08,10:11:39
39.975599,116.331926,0,279,39880.4247916667,2009-03-08,10:11:42
39.97556,116.331887,0,279,39880.424837963,2009-03-08,10:11:46
39.975518,116.331857,0,277,39880.4248842593,2009-03-08,10:11:50
39.975478,116.331821,0,275,39880.4249305556,2009-03-08,10:11:54
39.975466,116.33176,0,277,39880.4249884259,2009-03-08,10:11:59
39.975479,116.331711,0,279,39880.4250462963,2009-03-08,10:12:04
39.975477,116.331656,0,285,39880.4250925926,2009-03-08,10:12:08
39.97548,116.331592,0,288,39880.425150463,2009-03-08,10:12:13
39.975492,116.33153,0,288,39880.4251967593,2009-03-08,10:12:17
39.975459,116.331499,0,291,39880.4252546296,2009-03-08,10:12:22
39.975452,116.331476,0,295,39880.4253125,2009-03-08,10:12:27
39.975432,116.331452,0,297,39880.4253703704,2009-03-08,10:12:32
39.975412,116.331427,0,297,39880.4254282407,2009-03-08,10:12:37
39.97538,116.331361,0,295,39880.425474537,2009-03-08,10:12:41
39.975355,116.331302,0,295,39880.4255208333,2009-03-08,10:12:45
39.975328,116.331227,0,294,39880.4255671296,2009-03-08,10:12:49
39.975303,116.331159,0,297,39880.4256134259,2009-03-08,10:12:53
39.975283,116.331088,0,296,39880.4256712963,2009-03-08,10:12:58
39.975261,116.331034,0,295,39880.4257060185,2009-03-08,10:13:01
39.975238,116.330972,0,298,39880.4257523148,2009-03-08,10:13:05
39.975231,116.330912,0,298,39880.4257986111,2009-03-08,10:13:09
39.975213,116.330839,0,300,39880.4258333333,2009-03-08,10:13:12
39.975187,116.330773,0,303,39880.4258796296,2009-03-08,10:13:16
39.975151,116.330709,0,304,39880.4259259259,2009-03-08,10:13:20
39.97514,116.330649,0,304,39880.4259606482,2009-03-08,10:13:23
39.975135,116.330583,0,305,39880.4260185185,2009-03-08,10:13:28
39.975128,116.330521,0,303,39880.4260763889,2009-03-08,10:13:33
39.975112,116.330465,0,300,39880.4261111111,2009-03-08,10:13:36
39.975095,116.330404,0,299,39880.4261458333,2009-03-08,10:13:39
39.975076,116.330334,0,299,39880.4262037037,2009-03-08,10:13:44
39.975065,116.330268,0,297,39880.4262384259,2009-03-08,10:13:47
39.975053,116.330198,0,299,39880.4262962963,2009-03-08,10:13:52
39.975028,116.33015,0,296,39880.4263194444,2009-03-08,10:13:54
39.974992,116.330062,0,292,39880.4263425926,2009-03-08,10:13:56
39.974963,116.329999,0,289,39880.4263657407,2009-03-08,10:13:58
39.974956,116.329936,0,286,39880.4263888889,2009-03-08,10:14:00
39.974977,116.32986,0,286,39880.4264236111,2009-03-08,10:14:03
39.97497,116.329797,0,284,39880.4264467593,2009-03-08,10:14:05
39.974969,116.329732,0,281,39880.4264699074,2009-03-08,10:14:07
39.974964,116.329661,0,278,39880.4264930556,2009-03-08,10:14:09
39.97496,116.329577,0,276,39880.4265277778,2009-03-08,10:14:12
39.974968,116.329509,0,274,39880.4265509259,2009-03-08,10:14:14
39.974985,116.329442,0,276,39880.4265972222,2009-03-08,10:14:18
39.975009,116.329386,0,280,39880.4266550926,2009-03-08,10:14:23
39.975038,116.329337,0,285,39880.426712963,2009-03-08,10:14:28
39.97508,116.329308,0,292,39880.4267708333,2009-03-08,10:14:33
39.975095,116.329292,0,296,39880.4268287037,2009-03-08,10:14:38
39.975103,116.329247,0,299,39880.4268865741,2009-03-08,10:14:43
39.975136,116.329225,0,306,39880.4269444444,2009-03-08,10:14:48
39.975164,116.329253,0,313,39880.4270023148,2009-03-08,10:14:53
39.975167,116.329252,0,314,39880.4270601852,2009-03-08,10:14:58
39.975165,116.329248,0,315,39880.4271180556,2009-03-08,10:15:03
39.975165,116.329248,0,315,39880.4271527778,2009-03-08,10:15:06
39.975165,116.329246,0,315,39880.4271759259,2009-03-08,10:15:08
39.975176,116.329194,0,320,39880.4272337963,2009-03-08,10:15:13
39.975193,116.329149,0,328,39880.4272916667,2009-03-08,10:15:18
39.975208,116.32909,0,331,39880.4273263889,2009-03-08,10:15:21
39.975226,116.329018,0,334,39880.4273611111,2009-03-08,10:15:24
39.97524,116.328925,0,344,39880.4273958333,2009-03-08,10:15:27
39.975245,116.328815,0,357,39880.4274074074,2009-03-08,10:15:28
39.975239,116.328743,0,360,39880.4274189815,2009-03-08,10:15:29
39.975221,116.328686,0,366,39880.4274768519,2009-03-08,10:15:34
39.975193,116.328633,0,368,39880.4275231481,2009-03-08,10:15:38
39.975195,116.328568,0,371,39880.4275578704,2009-03-08,10:15:41
39.97521,116.328529,0,376,39880.4276157407,2009-03-08,10:15:46
39.975203,116.328494,0,375,39880.4276736111,2009-03-08,10:15:51
39.97519,116.328425,0,374,39880.4277199074,2009-03-08,10:15:55
39.97516,116.328396,0,376,39880.4277777778,2009-03-08,10:16:00
39.975144,116.328353,0,379,39880.4278356481,2009-03-08,10:16:05
39.975139,116.328223,0,383,39880.4278935185,2009-03-08,10:16:10
39.975176,116.328091,0,383,39880.4279282407,2009-03-08,10:16:13
39.97521,116.328051,0,382,39880.4279513889,2009-03-08,10:16:15
39.975257,116.328019,0,381,39880.4279861111,2009-03-08,10:16:18
39.975288,116.327972,0,381,39880.4280092593,2009-03-08,10:16:20
39.975317,116.327922,0,380,39880.4280324074,2009-03-08,10:16:22
39.975345,116.327859,0,380,39880.4280671296,2009-03-08,10:16:25
39.975386,116.327806,0,379,39880.4281018519,2009-03-08,10:16:28
39.975377,116.327734,0,377,39880.428125,2009-03-08,10:16:30
39.975332,116.327678,0,374,39880.4281365741,2009-03-08,10:16:31
39.975284,116.327578,0,366,39880.4281597222,2009-03-08,10:16:33
39.975333,116.327552,0,364,39880.4281944444,2009-03-08,10:16:36
39.975328,116.327488,0,359,39880.4282291667,2009-03-08,10:16:39
39.975341,116.327418,0,353,39880.428287037,2009-03-08,10:16:44
39.97535,116.327355,0,350,39880.4283449074,2009-03-08,10:16:49
39.975358,116.327315,0,341,39880.4284027778,2009-03-08,10:16:54
39.975368,116.327261,0,339,39880.4284606481,2009-03-08,10:16:59
39.975385,116.327224,0,338,39880.4285185185,2009-03-08,10:17:04
39.975384,116.327208,0,337,39880.4285763889,2009-03-08,10:17:09
39.9754,116.327149,0,336,39880.4286226852,2009-03-08,10:17:13
39.975394,116.32709,0,337,39880.4286805556,2009-03-08,10:17:18
39.975401,116.327032,0,337,39880.4287384259,2009-03-08,10:17:23
39.975413,116.326995,0,339,39880.4287962963,2009-03-08,10:17:28
39.975418,116.326965,0,341,39880.4288541667,2009-03-08,10:17:33
39.975418,116.326965,0,341,39880.4288888889,2009-03-08,10:17:36
39.975411,116.326962,0,340,39880.428912037,2009-03-08,10:17:38
39.97541,116.326903,0,340,39880.4289583333,2009-03-08,10:17:42
39.975406,116.326828,0,340,39880.4290162037,2009-03-08,10:17:47
39.975399,116.326793,0,343,39880.4290740741,2009-03-08,10:17:52
39.975419,116.326729,0,348,39880.4291203704,2009-03-08,10:17:56
39.975423,116.326696,0,355,39880.4291782407,2009-03-08,10:18:01
39.97541,116.326699,0,359,39880.4292361111,2009-03-08,10:18:06
39.975407,116.326629,0,365,39880.4292939815,2009-03-08,10:18:11
39.975407,116.326576,0,371,39880.4293518519,2009-03-08,10:18:16
39.97541,116.326586,0,376,39880.4294097222,2009-03-08,10:18:21
39.97541,116.326586,0,376,39880.4294444444,2009-03-08,10:18:24
39.975404,116.326585,0,376,39880.4294675926,2009-03-08,10:18:26
39.975394,116.326518,0,380,39880.429525463,2009-03-08,10:18:31
39.975401,116.326451,0,381,39880.4295486111,2009-03-08,10:18:33
39.975393,116.326431,0,382,39880.4296064815,2009-03-08,10:18:38
39.975388,116.326099,0,412,39880.4314467593,2009-03-08,10:21:17
39.975383,116.326079,0,412,39880.4315046296,2009-03-08,10:21:22
39.975368,116.326035,0,410,39880.4315625,2009-03-08,10:21:27
39.975345,116.326004,0,403,39880.4316203704,2009-03-08,10:21:32
39.975345,116.326004,0,403,39880.4316550926,2009-03-08,10:21:35
39.975343,116.326004,0,402,39880.4316782407,2009-03-08,10:21:37
39.975329,116.32599,0,389,39880.4317361111,2009-03-08,10:21:42
39.975329,116.325991,0,388,39880.4317939815,2009-03-08,10:21:47
39.975324,116.325991,0,389,39880.4318518518,2009-03-08,10:21:52
39.975327,116.32599,0,388,39880.4319097222,2009-03-08,10:21:57
39.97533,116.32599,0,389,39880.4319675926,2009-03-08,10:22:02
39.97533,116.325991,0,389,39880.432025463,2009-03-08,10:22:07
39.975326,116.32599,0,388,39880.4320833333,2009-03-08,10:22:12
39.975326,116.32599,0,388,39880.4321412037,2009-03-08,10:22:17
39.975322,116.325989,0,388,39880.4321990741,2009-03-08,10:22:22
39.975318,116.325986,0,387,39880.4322569444,2009-03-08,10:22:27
39.975315,116.325983,0,387,39880.4323148148,2009-03-08,10:22:32
39.975315,116.325983,0,387,39880.432349537,2009-03-08,10:22:35
39.975314,116.325982,0,387,39880.4323726852,2009-03-08,10:22:37
39.975298,116.325957,0,385,39880.4324305556,2009-03-08,10:22:42
39.975291,116.325942,0,384,39880.4324884259,2009-03-08,10:22:47
39.975301,116.325942,0,378,39880.4325462963,2009-03-08,10:22:52
39.975283,116.325889,0,373,39880.4326041667,2009-03-08,10:22:57
39.975279,116.325886,0,373,39880.432662037,2009-03-08,10:23:02
39.975279,116.325886,0,373,39880.4326967593,2009-03-08,10:23:05
39.975281,116.325888,0,372,39880.4327199074,2009-03-08,10:23:07
39.97527,116.325872,0,364,39880.4327777778,2009-03-08,10:23:12
39.975278,116.325842,0,360,39880.4328356481,2009-03-08,10:23:17
39.975278,116.32584,0,360,39880.4328935185,2009-03-08,10:23:22
39.975282,116.32584,0,359,39880.4329513889,2009-03-08,10:23:27
39.975282,116.32584,0,359,39880.4329861111,2009-03-08,10:23:30
39.975287,116.325842,0,358,39880.4330092593,2009-03-08,10:23:32
39.975297,116.325853,0,358,39880.4330671296,2009-03-08,10:23:37
39.975295,116.325851,0,357,39880.433125,2009-03-08,10:23:42
39.975294,116.325851,0,356,39880.4331828704,2009-03-08,10:23:47
39.975291,116.325851,0,356,39880.4332407407,2009-03-08,10:23:52
39.975288,116.325851,0,356,39880.4332986111,2009-03-08,10:23:57
39.975286,116.325851,0,356,39880.4333564815,2009-03-08,10:24:02
39.975286,116.325851,0,356,39880.4333912037,2009-03-08,10:24:05
39.97528,116.325849,0,356,39880.4334143519,2009-03-08,10:24:07
39.975271,116.32581,0,351,39880.4334722222,2009-03-08,10:24:12
39.975498,116.325817,0,198,39880.4368055556,2009-03-08,10:29:00
39.975548,116.325804,0,200,39880.4368402778,2009-03-08,10:29:03
39.975594,116.325799,0,201,39880.436875,2009-03-08,10:29:06
39.975605,116.325821,0,204,39880.4369328704,2009-03-08,10:29:11
39.975631,116.325823,0,207,39880.4369907407,2009-03-08,10:29:16
39.975643,116.325864,0,211,39880.4370486111,2009-03-08,10:29:21
39.975634,116.325865,0,212,39880.4371064815,2009-03-08,10:29:26
39.975624,116.325864,0,212,39880.4371643519,2009-03-08,10:29:31
39.975624,116.325864,0,212,39880.4371990741,2009-03-08,10:29:34
39.975619,116.325865,0,213,39880.4372222222,2009-03-08,10:29:36
39.975598,116.325852,0,211,39880.4372800926,2009-03-08,10:29:41
39.975558,116.325821,0,211,39880.437337963,2009-03-08,10:29:46
39.975544,116.325808,0,210,39880.4373958333,2009-03-08,10:29:51
39.975502,116.325788,0,204,39880.4374537037,2009-03-08,10:29:56
39.975529,116.325765,0,197,39880.4375115741,2009-03-08,10:30:01
39.975518,116.325762,0,194,39880.4375694444,2009-03-08,10:30:06
39.975533,116.325776,0,196,39880.4376273148,2009-03-08,10:30:11
39.975547,116.325772,0,200,39880.4376851852,2009-03-08,10:30:16
39.975587,116.325781,0,202,39880.4377430556,2009-03-08,10:30:21
39.975587,116.325781,0,202,39880.4377777778,2009-03-08,10:30:24
39.975586,116.325786,0,203,39880.4378009259,2009-03-08,10:30:26
39.975604,116.32581,0,207,39880.4378587963,2009-03-08,10:30:31
39.975604,116.32581,0,207,39880.4378935185,2009-03-08,10:30:34
39.975605,116.325811,0,207,39880.4379166667,2009-03-08,10:30:36
39.97559,116.325805,0,206,39880.437974537,2009-03-08,10:30:41
39.975575,116.325791,0,205,39880.4380324074,2009-03-08,10:30:46
39.975592,116.32584,0,204,39880.4380902778,2009-03-08,10:30:51
39.975615,116.325849,0,203,39880.4381481481,2009-03-08,10:30:56
39.97562,116.325849,0,202,39880.4382060185,2009-03-08,10:31:01
39.975615,116.325844,0,203,39880.4382638889,2009-03-08,10:31:06
39.975615,116.325844,0,203,39880.4382986111,2009-03-08,10:31:09
39.975611,116.325844,0,204,39880.4383217593,2009-03-08,10:31:11
39.975569,116.325779,0,200,39880.4383796296,2009-03-08,10:31:16
39.975543,116.325742,0,199,39880.4384375,2009-03-08,10:31:21
39.975498,116.325691,0,197,39880.4384837963,2009-03-08,10:31:25
39.975482,116.325683,0,197,39880.4385416667,2009-03-08,10:31:30
39.975491,116.325698,0,196,39880.438599537,2009-03-08,10:31:35
39.975516,116.325707,0,189,39880.4386574074,2009-03-08,10:31:40
39.975487,116.325715,0,188,39880.4387152778,2009-03-08,10:31:45
39.975487,116.325715,0,188,39880.43875,2009-03-08,10:31:48
39.97548,116.325716,0,188,39880.4387731481,2009-03-08,10:31:50
39.975461,116.325757,0,184,39880.4388310185,2009-03-08,10:31:55
39.975476,116.325742,0,182,39880.4388888889,2009-03-08,10:32:00
39.975471,116.325742,0,182,39880.4389467593,2009-03-08,10:32:05
39.975471,116.325742,0,182,39880.4389814815,2009-03-08,10:32:08
39.97547,116.325748,0,182,39880.4390046296,2009-03-08,10:32:10
39.975459,116.325754,0,183,39880.4390625,2009-03-08,10:32:15
39.97545,116.32575,0,183,39880.4391203704,2009-03-08,10:32:20
39.97545,116.32575,0,183,39880.4391550926,2009-03-08,10:32:23
39.975444,116.32575,0,184,39880.4391782407,2009-03-08,10:32:25
39.975346,116.325807,0,184,39880.4391898148,2009-03-08,10:32:26
39.975391,116.325786,0,184,39880.4392013889,2009-03-08,10:32:27
39.975416,116.325768,0,186,39880.4392592593,2009-03-08,10:32:32
39.975412,116.325768,0,186,39880.4393171296,2009-03-08,10:32:37
39.975412,116.325768,0,186,39880.4393518518,2009-03-08,10:32:40
39.975419,116.325772,0,186,39880.439375,2009-03-08,10:32:42
39.975466,116.325773,0,181,39880.4394097222,2009-03-08,10:32:45
39.975466,116.325773,0,181,39880.4394444444,2009-03-08,10:32:48
39.97546,116.325775,0,184,39880.4394675926,2009-03-08,10:32:50
39.975471,116.325771,0,184,39880.439525463,2009-03-08,10:32:55
39.975472,116.32577,0,184,39880.4395833333,2009-03-08,10:33:00
39.975469,116.325771,0,184,39880.4396412037,2009-03-08,10:33:05
39.975469,116.325771,0,184,39880.4396759259,2009-03-08,10:33:08
39.975476,116.325775,0,185,39880.4396990741,2009-03-08,10:33:10
39.975506,116.325785,0,188,39880.4397569444,2009-03-08,10:33:15
39.97551,116.325777,0,187,39880.4398148148,2009-03-08,10:33:20
39.975514,116.325776,0,187,39880.4398726852,2009-03-08,10:33:25
39.975514,116.325776,0,187,39880.4399074074,2009-03-08,10:33:28
39.975517,116.325775,0,188,39880.4399305556,2009-03-08,10:33:30
39.975506,116.325768,0,189,39880.4399884259,2009-03-08,10:33:35
39.975501,116.325766,0,189,39880.4400462963,2009-03-08,10:33:40
39.975496,116.325768,0,189,39880.4401041667,2009-03-08,10:33:45
39.975496,116.325768,0,189,39880.4401388889,2009-03-08,10:33:48
39.975501,116.32577,0,190,39880.440162037,2009-03-08,10:33:50
39.975496,116.32576,0,196,39880.4402199074,2009-03-08,10:33:55
39.975496,116.32576,0,196,39880.4402546296,2009-03-08,10:33:58
39.975497,116.325759,0,196,39880.4402777778,2009-03-08,10:34:00
39.97548,116.325705,0,192,39880.4403240741,2009-03-08,10:34:04
39.975472,116.325611,0,192,39880.4403587963,2009-03-08,10:34:07
39.975467,116.325519,0,191,39880.4403819444,2009-03-08,10:34:09
39.975473,116.325411,0,190,39880.4404050926,2009-03-08,10:34:11
39.975477,116.325343,0,192,39880.4404166667,2009-03-08,10:34:12
39.97548,116.325282,0,192,39880.4404282407,2009-03-08,10:34:13
39.975485,116.325219,0,192,39880.4404398148,2009-03-08,10:34:14
39.975459,116.325165,0,196,39880.4404513889,2009-03-08,10:34:15
39.975442,116.325106,0,197,39880.440462963,2009-03-08,10:34:16
39.97544,116.325025,0,197,39880.440474537,2009-03-08,10:34:17
39.975435,116.324945,0,197,39880.4404861111,2009-03-08,10:34:18
39.975365,116.324855,0,197,39880.4404976852,2009-03-08,10:34:19
39.975321,116.32477,0,197,39880.4405092593,2009-03-08,10:34:20
39.975279,116.324667,0,197,39880.4405208333,2009-03-08,10:34:21
39.975253,116.324555,0,198,39880.4405324074,2009-03-08,10:34:22
39.975237,116.324442,0,198,39880.4405439815,2009-03-08,10:34:23
39.97522,116.324332,0,198,39880.4405555556,2009-03-08,10:34:24
39.975211,116.324219,0,198,39880.4405671296,2009-03-08,10:34:25
39.975199,116.324104,0,198,39880.4405787037,2009-03-08,10:34:26
39.975189,116.323981,0,198,39880.4405902778,2009-03-08,10:34:27
39.975183,116.323863,0,198,39880.4406018518,2009-03-08,10:34:28
39.975177,116.323741,0,198,39880.4406134259,2009-03-08,10:34:29
39.97516,116.323609,0,197,39880.440625,2009-03-08,10:34:30
39.975154,116.323484,0,197,39880.4406365741,2009-03-08,10:34:31
39.975145,116.323356,0,197,39880.4406481481,2009-03-08,10:34:32
39.975141,116.323226,0,197,39880.4406597222,2009-03-08,10:34:33
39.975132,116.323094,0,197,39880.4406712963,2009-03-08,10:34:34
39.97512,116.322961,0,197,39880.4406828704,2009-03-08,10:34:35
39.975112,116.322824,0,197,39880.4406944444,2009-03-08,10:34:36
39.975108,116.322682,0,196,39880.4407060185,2009-03-08,10:34:37
39.975102,116.322545,0,196,39880.4407175926,2009-03-08,10:34:38
39.975099,116.322415,0,195,39880.4407291667,2009-03-08,10:34:39
39.975098,116.322283,0,195,39880.4407407407,2009-03-08,10:34:40
39.975102,116.322156,0,194,39880.4407523148,2009-03-08,10:34:41
39.9751,116.322026,0,193,39880.4407638889,2009-03-08,10:34:42
39.975099,116.321902,0,193,39880.440775463,2009-03-08,10:34:43
39.975094,116.321777,0,192,39880.440787037,2009-03-08,10:34:44
39.97509,116.321659,0,191,39880.4407986111,2009-03-08,10:34:45
39.975089,116.32154,0,190,39880.4408101852,2009-03-08,10:34:46
39.975059,116.321414,0,187,39880.4408217593,2009-03-08,10:34:47
39.975065,116.321311,0,187,39880.4408333333,2009-03-08,10:34:48
39.975063,116.321201,0,186,39880.4408449074,2009-03-08,10:34:49
39.97506,116.321102,0,185,39880.4408564815,2009-03-08,10:34:50
39.975071,116.321005,0,184,39880.4408680556,2009-03-08,10:34:51
39.97507,116.320917,0,183,39880.4408796296,2009-03-08,10:34:52
39.975064,116.320799,0,179,39880.4408912037,2009-03-08,10:34:53
39.97508,116.320671,0,174,39880.4409027778,2009-03-08,10:34:54
39.975076,116.320598,0,172,39880.4409143519,2009-03-08,10:34:55
39.975072,116.32053,0,170,39880.4409259259,2009-03-08,10:34:56
39.975063,116.320424,0,166,39880.4409490741,2009-03-08,10:34:58
39.975052,116.320353,0,165,39880.4409722222,2009-03-08,10:35:00
39.975047,116.320293,0,166,39880.4410069444,2009-03-08,10:35:03
39.975024,116.320311,0,177,39880.4410648148,2009-03-08,10:35:08
39.975009,116.320312,0,177,39880.4411226852,2009-03-08,10:35:13
39.975009,116.320312,0,177,39880.4411574074,2009-03-08,10:35:16
39.975004,116.32031,0,178,39880.4411805556,2009-03-08,10:35:18
39.975028,116.320236,0,181,39880.4412152778,2009-03-08,10:35:21
39.975047,116.320141,0,185,39880.4412384259,2009-03-08,10:35:23
39.975055,116.320081,0,186,39880.44125,2009-03-08,10:35:24
39.975075,116.319993,0,187,39880.4412615741,2009-03-08,10:35:25
39.975074,116.319926,0,188,39880.4412731482,2009-03-08,10:35:26
39.975032,116.319833,0,183,39880.4412847222,2009-03-08,10:35:27
39.975009,116.319729,0,177,39880.4412962963,2009-03-08,10:35:28
39.974996,116.319612,0,174,39880.4413078704,2009-03-08,10:35:29
39.974992,116.319514,0,171,39880.4413194444,2009-03-08,10:35:30
39.974974,116.319414,0,163,39880.4413310185,2009-03-08,10:35:31
39.974981,116.319309,0,164,39880.4413425926,2009-03-08,10:35:32
39.974977,116.319207,0,160,39880.4413541667,2009-03-08,10:35:33
39.97497,116.319121,0,158,39880.4413657407,2009-03-08,10:35:34
39.974962,116.31903,0,158,39880.4413773148,2009-03-08,10:35:35
39.974955,116.318938,0,158,39880.4413888889,2009-03-08,10:35:36
39.974947,116.318842,0,159,39880.441400463,2009-03-08,10:35:37
39.974947,116.318753,0,156,39880.441412037,2009-03-08,10:35:38
39.974949,116.318659,0,156,39880.4414236111,2009-03-08,10:35:39
39.974948,116.318567,0,156,39880.4414351852,2009-03-08,10:35:40
39.97494,116.318474,0,157,39880.4414467593,2009-03-08,10:35:41
39.97494,116.318382,0,158,39880.4414583333,2009-03-08,10:35:42
39.974935,116.3183,0,157,39880.4414699074,2009-03-08,10:35:43
39.974952,116.318207,0,161,39880.4414814815,2009-03-08,10:35:44
39.974938,116.318132,0,157,39880.4414930556,2009-03-08,10:35:45
39.974933,116.318054,0,157,39880.4415046296,2009-03-08,10:35:46
39.974934,116.31798,0,154,39880.4415162037,2009-03-08,10:35:47
39.974932,116.317911,0,154,39880.4415277778,2009-03-08,10:35:48
39.974928,116.317839,0,150,39880.4415509259,2009-03-08,10:35:50
39.974968,116.317818,0,149,39880.4416087963,2009-03-08,10:35:55
39.974968,116.317818,0,149,39880.4416435185,2009-03-08,10:35:58
39.974966,116.317815,0,149,39880.4416666667,2009-03-08,10:36:00
39.974965,116.317803,0,149,39880.441724537,2009-03-08,10:36:05
39.974973,116.317736,0,151,39880.4417592593,2009-03-08,10:36:08
39.97498,116.317679,0,156,39880.4418055556,2009-03-08,10:36:12
39.974978,116.317615,0,154,39880.4418287037,2009-03-08,10:36:14
39.974963,116.317503,0,149,39880.4418518519,2009-03-08,10:36:16
39.974944,116.317381,0,150,39880.441875,2009-03-08,10:36:18
39.974937,116.317245,0,149,39880.4418981481,2009-03-08,10:36:20
39.974938,116.317156,0,150,39880.4419097222,2009-03-08,10:36:21
39.974939,116.317077,0,151,39880.4419212963,2009-03-08,10:36:22
39.974944,116.316992,0,155,39880.4419328704,2009-03-08,10:36:23
39.974951,116.316907,0,155,39880.4419444444,2009-03-08,10:36:24
39.974953,116.31681,0,159,39880.4419560185,2009-03-08,10:36:25
39.974951,116.316716,0,161,39880.4419675926,2009-03-08,10:36:26
39.97495,116.316622,0,161,39880.4419791667,2009-03-08,10:36:27
39.974947,116.316522,0,163,39880.4419907407,2009-03-08,10:36:28
39.97493,116.316414,0,165,39880.4420023148,2009-03-08,10:36:29
39.974911,116.316319,0,169,39880.4420138889,2009-03-08,10:36:30
39.974906,116.316217,0,169,39880.442025463,2009-03-08,10:36:31
39.974891,116.316105,0,170,39880.442037037,2009-03-08,10:36:32
39.974869,116.315985,0,172,39880.4420486111,2009-03-08,10:36:33
39.974858,116.315864,0,172,39880.4420601852,2009-03-08,10:36:34
39.974849,116.315736,0,170,39880.4420717593,2009-03-08,10:36:35
39.974844,116.315597,0,169,39880.4420833333,2009-03-08,10:36:36
39.974836,116.315452,0,166,39880.4420949074,2009-03-08,10:36:37
39.974837,116.315322,0,167,39880.4421064815,2009-03-08,10:36:38
39.974839,116.315191,0,171,39880.4421180556,2009-03-08,10:36:39
39.974837,116.315053,0,175,39880.4421296296,2009-03-08,10:36:40
39.974841,116.314924,0,182,39880.4421412037,2009-03-08,10:36:41
39.974829,116.314798,0,187,39880.4421527778,2009-03-08,10:36:42
39.974825,116.314673,0,193,39880.4421643519,2009-03-08,10:36:43
39.974818,116.314548,0,197,39880.4421759259,2009-03-08,10:36:44
39.974839,116.314453,0,219,39880.4421875,2009-03-08,10:36:45
39.97489,116.314331,0,233,39880.4421990741,2009-03-08,10:36:46
39.974928,116.314195,0,240,39880.4422106481,2009-03-08,10:36:47
39.974941,116.314066,0,247,39880.4422222222,2009-03-08,10:36:48
39.974956,116.313941,0,252,39880.4422337963,2009-03-08,10:36:49
39.974964,116.313818,0,260,39880.4422453704,2009-03-08,10:36:50
39.974971,116.313691,0,262,39880.4422569444,2009-03-08,10:36:51
39.974961,116.313571,0,265,39880.4422685185,2009-03-08,10:36:52
39.974971,116.313457,0,271,39880.4422800926,2009-03-08,10:36:53
39.974938,116.313351,0,273,39880.4422916667,2009-03-08,10:36:54
39.974937,116.313251,0,282,39880.4423032407,2009-03-08,10:36:55
39.974896,116.313103,0,266,39880.4423148148,2009-03-08,10:36:56
39.974873,116.31296,0,246,39880.4423263889,2009-03-08,10:36:57
39.974869,116.312851,0,242,39880.442337963,2009-03-08,10:36:58
39.974856,116.312739,0,234,39880.442349537,2009-03-08,10:36:59
39.974852,116.312663,0,231,39880.4423611111,2009-03-08,10:37:00
39.974843,116.312594,0,234,39880.4423726852,2009-03-08,10:37:01
39.974845,116.312531,0,232,39880.4423842593,2009-03-08,10:37:02
39.97483,116.312432,0,231,39880.4424074074,2009-03-08,10:37:04
39.974792,116.312436,0,219,39880.4424537037,2009-03-08,10:37:08
39.974781,116.312444,0,222,39880.4425115741,2009-03-08,10:37:13
39.974763,116.312441,0,223,39880.4425694444,2009-03-08,10:37:18
39.974749,116.312441,0,224,39880.4426273148,2009-03-08,10:37:23
39.974749,116.312441,0,224,39880.442662037,2009-03-08,10:37:26
39.974754,116.312435,0,225,39880.4426851852,2009-03-08,10:37:28
39.974798,116.312354,0,227,39880.4427199074,2009-03-08,10:37:31
39.974783,116.312287,0,224,39880.4427314815,2009-03-08,10:37:32
39.974766,116.312192,0,219,39880.4427430556,2009-03-08,10:37:33
39.974765,116.312104,0,214,39880.4427546296,2009-03-08,10:37:34
39.974759,116.312032,0,214,39880.4427662037,2009-03-08,10:37:35
39.974767,116.311949,0,213,39880.4427777778,2009-03-08,10:37:36
39.974759,116.311868,0,212,39880.4427893519,2009-03-08,10:37:37
39.974753,116.311785,0,212,39880.4428009259,2009-03-08,10:37:38
39.974755,116.311699,0,212,39880.4428125,2009-03-08,10:37:39
39.974763,116.311611,0,213,39880.4428240741,2009-03-08,10:37:40
39.974756,116.311533,0,212,39880.4428356481,2009-03-08,10:37:41
39.974753,116.311455,0,212,39880.4428472222,2009-03-08,10:37:42
39.974752,116.311382,0,212,39880.4428587963,2009-03-08,10:37:43
39.974776,116.31128,0,209,39880.4428819444,2009-03-08,10:37:45
39.974771,116.311216,0,211,39880.4428935185,2009-03-08,10:37:46
39.974766,116.311143,0,212,39880.4429050926,2009-03-08,10:37:47
39.974747,116.311063,0,215,39880.4429166667,2009-03-08,10:37:48
39.974727,116.310972,0,217,39880.4429282407,2009-03-08,10:37:49
39.974731,116.310903,0,218,39880.4429398148,2009-03-08,10:37:50
39.974728,116.310829,0,218,39880.4429513889,2009-03-08,10:37:51
39.974723,116.310736,0,219,39880.442962963,2009-03-08,10:37:52
39.974721,116.31064,0,217,39880.442974537,2009-03-08,10:37:53
39.974709,116.310541,0,218,39880.4429861111,2009-03-08,10:37:54
39.974703,116.310451,0,218,39880.4429976852,2009-03-08,10:37:55
39.974702,116.31034,0,216,39880.4430092593,2009-03-08,10:37:56
39.974696,116.310242,0,217,39880.4430208333,2009-03-08,10:37:57
39.97469,116.310133,0,218,39880.4430324074,2009-03-08,10:37:58
39.974686,116.310037,0,217,39880.4430439815,2009-03-08,10:37:59
39.974687,116.309927,0,217,39880.4430555556,2009-03-08,10:38:00
39.974692,116.309814,0,218,39880.4430671296,2009-03-08,10:38:01
39.974701,116.309686,0,218,39880.4430787037,2009-03-08,10:38:02
39.974707,116.309567,0,217,39880.4430902778,2009-03-08,10:38:03
39.974714,116.309444,0,218,39880.4431018519,2009-03-08,10:38:04
39.974721,116.309331,0,218,39880.4431134259,2009-03-08,10:38:05
39.974727,116.309223,0,219,39880.443125,2009-03-08,10:38:06
39.974732,116.309122,0,219,39880.4431365741,2009-03-08,10:38:07
39.974732,116.30902,0,220,39880.4431481481,2009-03-08,10:38:08
39.974729,116.308922,0,220,39880.4431597222,2009-03-08,10:38:09
39.974699,116.308838,0,218,39880.4431712963,2009-03-08,10:38:10
39.974678,116.308758,0,216,39880.4431828704,2009-03-08,10:38:11
39.974674,116.308692,0,214,39880.4431944444,2009-03-08,10:38:12
39.974657,116.308613,0,209,39880.4432175926,2009-03-08,10:38:14
39.974611,116.308576,0,203,39880.4432638889,2009-03-08,10:38:18
39.974601,116.308563,0,201,39880.4433217593,2009-03-08,10:38:23
39.974604,116.30857,0,201,39880.4433796296,2009-03-08,10:38:28
39.974604,116.30857,0,201,39880.4434143519,2009-03-08,10:38:31
39.974605,116.308576,0,202,39880.4434375,2009-03-08,10:38:33
39.974607,116.308558,0,202,39880.4434953704,2009-03-08,10:38:38
39.974609,116.308499,0,203,39880.4435185185,2009-03-08,10:38:40
39.97463,116.308415,0,207,39880.4435416667,2009-03-08,10:38:42
39.974651,116.308299,0,210,39880.4435648148,2009-03-08,10:38:44
39.974667,116.308234,0,212,39880.4435763889,2009-03-08,10:38:45
39.974676,116.308176,0,214,39880.443587963,2009-03-08,10:38:46
39.974686,116.308101,0,217,39880.443599537,2009-03-08,10:38:47
39.974681,116.308021,0,219,39880.4436111111,2009-03-08,10:38:48
39.974673,116.307931,0,222,39880.4436226852,2009-03-08,10:38:49
39.974675,116.307838,0,225,39880.4436342593,2009-03-08,10:38:50
39.974659,116.307734,0,228,39880.4436458333,2009-03-08,10:38:51
39.974655,116.307636,0,230,39880.4436574074,2009-03-08,10:38:52
39.974652,116.307534,0,233,39880.4436689815,2009-03-08,10:38:53
39.974648,116.307434,0,235,39880.4436805556,2009-03-08,10:38:54
39.974642,116.307329,0,237,39880.4436921296,2009-03-08,10:38:55
39.974641,116.307231,0,239,39880.4437037037,2009-03-08,10:38:56
39.974644,116.307127,0,241,39880.4437152778,2009-03-08,10:38:57
39.974626,116.307024,0,241,39880.4437268519,2009-03-08,10:38:58
39.974618,116.306907,0,242,39880.4437384259,2009-03-08,10:38:59
39.974614,116.306792,0,242,39880.44375,2009-03-08,10:39:00
39.974617,116.306679,0,243,39880.4437615741,2009-03-08,10:39:01
39.974621,116.306555,0,244,39880.4437731481,2009-03-08,10:39:02
39.974622,116.306441,0,245,39880.4437847222,2009-03-08,10:39:03
39.974618,116.306336,0,245,39880.4437962963,2009-03-08,10:39:04
39.974603,116.306229,0,246,39880.4438078704,2009-03-08,10:39:05
39.974584,116.306124,0,247,39880.4438194444,2009-03-08,10:39:06
39.97455,116.306029,0,246,39880.4438310185,2009-03-08,10:39:07
39.974551,116.305916,0,248,39880.4438425926,2009-03-08,10:39:08
39.974551,116.305807,0,250,39880.4438541667,2009-03-08,10:39:09
39.974556,116.305706,0,251,39880.4438657407,2009-03-08,10:39:10
39.974565,116.305602,0,253,39880.4438773148,2009-03-08,10:39:11
39.974575,116.305491,0,255,39880.4438888889,2009-03-08,10:39:12
39.97458,116.305381,0,256,39880.443900463,2009-03-08,10:39:13
39.974583,116.30527,0,258,39880.443912037,2009-03-08,10:39:14
39.974585,116.305159,0,261,39880.4439236111,2009-03-08,10:39:15
39.974593,116.305061,0,264,39880.4439351852,2009-03-08,10:39:16
39.974621,116.30498,0,271,39880.4439467593,2009-03-08,10:39:17
39.974589,116.304847,0,263,39880.4439583333,2009-03-08,10:39:18
39.974586,116.304744,0,264,39880.4439699074,2009-03-08,10:39:19
39.974552,116.304595,0,254,39880.4439814815,2009-03-08,10:39:20
39.974555,116.304486,0,255,39880.4439930556,2009-03-08,10:39:21
39.974549,116.304377,0,255,39880.4440046296,2009-03-08,10:39:22
39.974553,116.304265,0,256,39880.4440162037,2009-03-08,10:39:23
39.974549,116.304166,0,257,39880.4440277778,2009-03-08,10:39:24
39.974547,116.304078,0,257,39880.4440393519,2009-03-08,10:39:25
39.974551,116.303978,0,258,39880.4440509259,2009-03-08,10:39:26
39.974551,116.303891,0,259,39880.4440625,2009-03-08,10:39:27
39.974526,116.303818,0,258,39880.4440740741,2009-03-08,10:39:28
39.974488,116.303758,0,256,39880.4440856481,2009-03-08,10:39:29
39.974464,116.303645,0,252,39880.4441087963,2009-03-08,10:39:31
39.974444,116.303576,0,242,39880.4441319444,2009-03-08,10:39:33
39.974437,116.303533,0,238,39880.4441898148,2009-03-08,10:39:38
39.974436,116.303509,0,238,39880.4442476852,2009-03-08,10:39:43
39.974435,116.303486,0,239,39880.4443055556,2009-03-08,10:39:48
39.974441,116.30339,0,238,39880.4443518519,2009-03-08,10:39:52
39.97445,116.303285,0,238,39880.444375,2009-03-08,10:39:54
39.974441,116.303216,0,236,39880.4443865741,2009-03-08,10:39:55
39.974438,116.303131,0,234,39880.4443981481,2009-03-08,10:39:56
39.974435,116.303059,0,234,39880.4444097222,2009-03-08,10:39:57
39.974419,116.302965,0,231,39880.4444212963,2009-03-08,10:39:58
39.974408,116.302876,0,228,39880.4444328704,2009-03-08,10:39:59
39.974403,116.302815,0,226,39880.4444444444,2009-03-08,10:40:00
39.974401,116.302752,0,226,39880.4444560185,2009-03-08,10:40:01
39.974414,116.302677,0,224,39880.4444675926,2009-03-08,10:40:02
39.974427,116.302547,0,221,39880.4444907407,2009-03-08,10:40:04
39.974426,116.302475,0,221,39880.4445023148,2009-03-08,10:40:05
39.974428,116.302398,0,222,39880.4445138889,2009-03-08,10:40:06
39.974468,116.302299,0,223,39880.444525463,2009-03-08,10:40:07
39.974468,116.302224,0,223,39880.444537037,2009-03-08,10:40:08
39.974454,116.302158,0,222,39880.4445486111,2009-03-08,10:40:09
39.974441,116.302091,0,223,39880.4445601852,2009-03-08,10:40:10
39.974438,116.302017,0,225,39880.4445717593,2009-03-08,10:40:11
39.974435,116.301939,0,226,39880.4445833333,2009-03-08,10:40:12
39.974424,116.301852,0,227,39880.4445949074,2009-03-08,10:40:13
39.974416,116.301759,0,226,39880.4446064815,2009-03-08,10:40:14
39.974414,116.301666,0,226,39880.4446180556,2009-03-08,10:40:15
39.974396,116.30153,0,219,39880.4446296296,2009-03-08,10:40:16
39.974389,116.301425,0,216,39880.4446412037,2009-03-08,10:40:17
39.97439,116.301337,0,216,39880.4446527778,2009-03-08,10:40:18
39.974389,116.301251,0,216,39880.4446643519,2009-03-08,10:40:19
39.974388,116.301167,0,216,39880.4446759259,2009-03-08,10:40:20
39.97438,116.301092,0,213,39880.4446875,2009-03-08,10:40:21
39.974382,116.301019,0,212,39880.4446990741,2009-03-08,10:40:22
39.974385,116.300933,0,207,39880.4447222222,2009-03-08,10:40:24
39.974378,116.300921,0,190,39880.4447685185,2009-03-08,10:40:28
39.974381,116.300919,0,186,39880.4448263889,2009-03-08,10:40:33
39.974382,116.300919,0,186,39880.4448842593,2009-03-08,10:40:38
39.974383,116.30092,0,186,39880.4449421296,2009-03-08,10:40:43
39.974383,116.30092,0,186,39880.4449768519,2009-03-08,10:40:46
39.974385,116.300926,0,187,39880.445,2009-03-08,10:40:48
39.974385,116.300936,0,187,39880.4450578704,2009-03-08,10:40:53
39.974384,116.300949,0,187,39880.4451157407,2009-03-08,10:40:58
39.974384,116.300961,0,187,39880.4451736111,2009-03-08,10:41:03
39.974385,116.300963,0,187,39880.4452314815,2009-03-08,10:41:08
39.974385,116.300971,0,187,39880.4452893519,2009-03-08,10:41:13
39.974385,116.300971,0,187,39880.4453240741,2009-03-08,10:41:16
39.974384,116.300978,0,187,39880.4453472222,2009-03-08,10:41:18
39.974384,116.300965,0,187,39880.4454050926,2009-03-08,10:41:23
39.974416,116.300905,0,187,39880.4454282407,2009-03-08,10:41:25
39.974436,116.300828,0,188,39880.4454513889,2009-03-08,10:41:27
39.974446,116.300737,0,189,39880.445474537,2009-03-08,10:41:29
39.974439,116.300678,0,188,39880.4454861111,2009-03-08,10:41:30
39.974445,116.300611,0,188,39880.4454976852,2009-03-08,10:41:31
39.974435,116.300493,0,189,39880.4455208333,2009-03-08,10:41:33
39.97442,116.300406,0,191,39880.4455439815,2009-03-08,10:41:35
39.974371,116.300327,0,193,39880.4455671296,2009-03-08,10:41:37
39.974316,116.300285,0,198,39880.4455787037,2009-03-08,10:41:38
39.974256,116.300264,0,200,39880.4455902778,2009-03-08,10:41:39
39.97418,116.300254,0,204,39880.4456018518,2009-03-08,10:41:40
39.974118,116.300263,0,206,39880.4456134259,2009-03-08,10:41:41
39.974056,116.300279,0,208,39880.445625,2009-03-08,10:41:42
39.973992,116.300296,0,210,39880.4456365741,2009-03-08,10:41:43
39.973917,116.300266,0,211,39880.4456481481,2009-03-08,10:41:44
39.973836,116.300272,0,214,39880.4456597222,2009-03-08,10:41:45
39.973759,116.300271,0,217,39880.4456712963,2009-03-08,10:41:46
39.973691,116.300261,0,221,39880.4456828704,2009-03-08,10:41:47
39.9736,116.300283,0,223,39880.4456944444,2009-03-08,10:41:48
39.9735,116.300294,0,222,39880.4457060185,2009-03-08,10:41:49
39.973403,116.300313,0,224,39880.4457175926,2009-03-08,10:41:50
39.973309,116.300339,0,223,39880.4457291667,2009-03-08,10:41:51
39.973231,116.300353,0,226,39880.4457407407,2009-03-08,10:41:52
39.973157,116.300382,0,226,39880.4457523148,2009-03-08,10:41:53
39.973077,116.300385,0,220,39880.4457638889,2009-03-08,10:41:54
39.972986,116.300391,0,222,39880.445775463,2009-03-08,10:41:55
39.972902,116.300403,0,223,39880.445787037,2009-03-08,10:41:56
39.972824,116.300408,0,224,39880.4457986111,2009-03-08,10:41:57
39.972747,116.300421,0,221,39880.4458101852,2009-03-08,10:41:58
39.972671,116.300431,0,222,39880.4458217593,2009-03-08,10:41:59
39.972602,116.300447,0,227,39880.4458333333,2009-03-08,10:42:00
39.972532,116.300465,0,231,39880.4458449074,2009-03-08,10:42:01
39.972482,116.30047,0,233,39880.4458564815,2009-03-08,10:42:02
39.97243,116.300484,0,236,39880.4458680556,2009-03-08,10:42:03
39.972361,116.300465,0,232,39880.4458912037,2009-03-08,10:42:05
39.972297,116.300486,0,235,39880.4459143518,2009-03-08,10:42:07
39.972254,116.300515,0,238,39880.4459606481,2009-03-08,10:42:11
39.972236,116.300522,0,240,39880.4460185185,2009-03-08,10:42:16
39.97219,116.300569,0,246,39880.4460532407,2009-03-08,10:42:19
39.972132,116.300593,0,247,39880.4460763889,2009-03-08,10:42:21
39.972087,116.300624,0,248,39880.446087963,2009-03-08,10:42:22
39.972042,116.300645,0,250,39880.446099537,2009-03-08,10:42:23
39.971994,116.300666,0,253,39880.4461111111,2009-03-08,10:42:24
39.97195,116.300685,0,250,39880.4461226852,2009-03-08,10:42:25
39.971896,116.300703,0,255,39880.4461342593,2009-03-08,10:42:26
39.971837,116.300723,0,256,39880.4461458333,2009-03-08,10:42:27
39.971773,116.300729,0,260,39880.4461574074,2009-03-08,10:42:28
39.971705,116.300741,0,263,39880.4461689815,2009-03-08,10:42:29
39.971634,116.30076,0,263,39880.4461805556,2009-03-08,10:42:30
39.971555,116.300778,0,262,39880.4461921296,2009-03-08,10:42:31
39.971473,116.300793,0,259,39880.4462037037,2009-03-08,10:42:32
39.971364,116.30075,0,263,39880.4462152778,2009-03-08,10:42:33
39.971257,116.300709,0,270,39880.4462268518,2009-03-08,10:42:34
39.971154,116.30069,0,273,39880.4462384259,2009-03-08,10:42:35
39.971085,116.300686,0,276,39880.44625,2009-03-08,10:42:36
39.970989,116.300662,0,287,39880.4462615741,2009-03-08,10:42:37
39.970904,116.300677,0,286,39880.4462731481,2009-03-08,10:42:38
39.970822,116.300691,0,286,39880.4462847222,2009-03-08,10:42:39
39.970745,116.300706,0,288,39880.4462962963,2009-03-08,10:42:40
39.970676,116.300722,0,292,39880.4463078704,2009-03-08,10:42:41
39.970627,116.30076,0,304,39880.4463194444,2009-03-08,10:42:42
39.970573,116.30076,0,302,39880.4463310185,2009-03-08,10:42:43
39.970519,116.300763,0,303,39880.4463425926,2009-03-08,10:42:44
39.970484,116.300725,0,291,39880.4463541667,2009-03-08,10:42:45
39.970487,116.30074,0,293,39880.446412037,2009-03-08,10:42:50
39.970472,116.300752,0,296,39880.4464699074,2009-03-08,10:42:55
39.970455,116.300768,0,298,39880.4465277778,2009-03-08,10:43:00
39.970444,116.300768,0,301,39880.4465856481,2009-03-08,10:43:05
39.97043,116.300768,0,303,39880.4466435185,2009-03-08,10:43:10
39.97043,116.300768,0,303,39880.4466782407,2009-03-08,10:43:13
39.970422,116.30077,0,304,39880.4467013889,2009-03-08,10:43:15
39.970406,116.300773,0,304,39880.4467592593,2009-03-08,10:43:20
39.970372,116.300786,0,305,39880.4468171296,2009-03-08,10:43:25
39.970345,116.300797,0,306,39880.446875,2009-03-08,10:43:30
39.970318,116.300807,0,306,39880.4469328704,2009-03-08,10:43:35
39.970291,116.300803,0,311,39880.4469907407,2009-03-08,10:43:40
39.970359,116.300751,0,318,39880.4470023148,2009-03-08,10:43:41
39.97034,116.300746,0,329,39880.4470601852,2009-03-08,10:43:46
39.970349,116.300794,0,334,39880.4471180556,2009-03-08,10:43:51
39.970328,116.300783,0,336,39880.4471759259,2009-03-08,10:43:56
39.970269,116.300759,0,336,39880.4471990741,2009-03-08,10:43:58
39.970233,116.300745,0,339,39880.4472569444,2009-03-08,10:44:03
39.970189,116.300725,0,340,39880.4472916667,2009-03-08,10:44:06
39.970135,116.300712,0,342,39880.4473263889,2009-03-08,10:44:09
39.97009,116.300704,0,347,39880.4473611111,2009-03-08,10:44:12
39.970038,116.300677,0,349,39880.4473958333,2009-03-08,10:44:15
39.969993,116.300669,0,350,39880.4474305556,2009-03-08,10:44:18
39.969927,116.300643,0,350,39880.4474652778,2009-03-08,10:44:21
39.969876,116.300625,0,350,39880.4475,2009-03-08,10:44:24
39.969825,116.300616,0,349,39880.4475231481,2009-03-08,10:44:26
39.96978,116.3006,0,348,39880.4475462963,2009-03-08,10:44:28
39.969707,116.300558,0,345,39880.4475810185,2009-03-08,10:44:31
39.969659,116.300558,0,343,39880.4476273148,2009-03-08,10:44:35
39.969566,116.300544,0,338,39880.447662037,2009-03-08,10:44:38
39.969483,116.300533,0,335,39880.4477083333,2009-03-08,10:44:42
39.969438,116.300511,0,326,39880.4477430556,2009-03-08,10:44:45
39.969409,116.300508,0,323,39880.4478009259,2009-03-08,10:44:50
39.969374,116.300531,0,317,39880.4478587963,2009-03-08,10:44:55
39.969356,116.300586,0,315,39880.4479050926,2009-03-08,10:44:59
39.969337,116.30063,0,306,39880.447962963,2009-03-08,10:45:04
39.969349,116.300691,0,298,39880.4479861111,2009-03-08,10:45:06
39.969365,116.300747,0,291,39880.4480324074,2009-03-08,10:45:10
39.969385,116.300805,0,285,39880.4480902778,2009-03-08,10:45:15
39.969392,116.30084,0,281,39880.4481481481,2009-03-08,10:45:20
39.969412,116.300881,0,270,39880.4481944444,2009-03-08,10:45:24
39.969417,116.300952,0,257,39880.4482407407,2009-03-08,10:45:28
39.969438,116.301013,0,250,39880.4482986111,2009-03-08,10:45:33
39.969462,116.301066,0,241,39880.4483217593,2009-03-08,10:45:35
39.96948,116.301128,0,232,39880.4483564815,2009-03-08,10:45:38
39.969476,116.301194,0,224,39880.4483912037,2009-03-08,10:45:41
39.969487,116.301253,0,218,39880.4484490741,2009-03-08,10:45:46
39.969526,116.301301,0,211,39880.4484837963,2009-03-08,10:45:49
39.969548,116.30135,0,207,39880.4485416667,2009-03-08,10:45:54
39.969565,116.301405,0,205,39880.4485763889,2009-03-08,10:45:57
39.969579,116.301457,0,200,39880.4486342593,2009-03-08,10:46:02
39.969628,116.301457,0,194,39880.4486574074,2009-03-08,10:46:04
39.969646,116.30152,0,193,39880.4487037037,2009-03-08,10:46:08
39.969708,116.301534,0,188,39880.4487615741,2009-03-08,10:46:13
39.969728,116.301589,0,183,39880.4488078704,2009-03-08,10:46:17
39.969742,116.301646,0,177,39880.4488425926,2009-03-08,10:46:20
39.969742,116.301646,0,177,39880.4488773148,2009-03-08,10:46:23
39.969735,116.301651,0,181,39880.448900463,2009-03-08,10:46:25
39.969735,116.301681,0,187,39880.4489583333,2009-03-08,10:46:30
39.96974,116.301738,0,194,39880.4490046296,2009-03-08,10:46:34
39.969737,116.301764,0,207,39880.4490625,2009-03-08,10:46:39
39.969764,116.301757,0,215,39880.4491203704,2009-03-08,10:46:44
39.969811,116.301818,0,221,39880.4491782407,2009-03-08,10:46:49
39.969857,116.301842,0,224,39880.4492361111,2009-03-08,10:46:54
39.969913,116.301854,0,222,39880.4492708333,2009-03-08,10:46:57
39.969963,116.301868,0,219,39880.4493171296,2009-03-08,10:47:01
39.970016,116.301847,0,219,39880.449375,2009-03-08,10:47:06
39.970086,116.301864,0,215,39880.4494328704,2009-03-08,10:47:11
39.97013,116.301856,0,214,39880.4494907407,2009-03-08,10:47:16
39.970159,116.301863,0,214,39880.4495486111,2009-03-08,10:47:21
39.970173,116.301861,0,214,39880.4496064815,2009-03-08,10:47:26
39.970227,116.301868,0,212,39880.4496643519,2009-03-08,10:47:31
39.970227,116.301868,0,212,39880.4496990741,2009-03-08,10:47:34
39.970233,116.301869,0,211,39880.4497222222,2009-03-08,10:47:36
39.970294,116.301866,0,207,39880.4497685185,2009-03-08,10:47:40
39.970327,116.301841,0,206,39880.4498263889,2009-03-08,10:47:45
39.970367,116.301794,0,206,39880.4498842593,2009-03-08,10:47:50
39.970367,116.301794,0,206,39880.4499189815,2009-03-08,10:47:53
39.970371,116.301794,0,205,39880.4499421296,2009-03-08,10:47:55
39.970412,116.301753,0,207,39880.4499768519,2009-03-08,10:47:58
39.970453,116.301696,0,209,39880.4500115741,2009-03-08,10:48:01
39.970497,116.301661,0,211,39880.4500462963,2009-03-08,10:48:04
39.970545,116.301645,0,214,39880.4500925926,2009-03-08,10:48:08
39.970598,116.301649,0,214,39880.4501388889,2009-03-08,10:48:12
39.970651,116.301681,0,215,39880.4501736111,2009-03-08,10:48:15
39.970687,116.301717,0,217,39880.4501967593,2009-03-08,10:48:17
39.970732,116.301764,0,221,39880.4502314815,2009-03-08,10:48:20
39.97077,116.301806,0,223,39880.4502546296,2009-03-08,10:48:22
39.970827,116.301871,0,225,39880.4502777778,2009-03-08,10:48:24
39.97086,116.301943,0,227,39880.4503009259,2009-03-08,10:48:26
39.970896,116.302013,0,229,39880.4503240741,2009-03-08,10:48:28
39.970925,116.302082,0,231,39880.4503472222,2009-03-08,10:48:30
39.970956,116.302164,0,232,39880.4503703704,2009-03-08,10:48:32
39.970978,116.302226,0,232,39880.4503819444,2009-03-08,10:48:33
39.970963,116.3023,0,234,39880.4503935185,2009-03-08,10:48:34
39.970926,116.302344,0,235,39880.4504050926,2009-03-08,10:48:35
39.970935,116.302409,0,236,39880.4504166667,2009-03-08,10:48:36
39.970922,116.302471,0,237,39880.4504282407,2009-03-08,10:48:37
39.970919,116.302533,0,239,39880.4504398148,2009-03-08,10:48:38
39.970937,116.30264,0,242,39880.450462963,2009-03-08,10:48:40
39.970931,116.302708,0,243,39880.450474537,2009-03-08,10:48:41
39.970907,116.302789,0,243,39880.4505092593,2009-03-08,10:48:44
39.97085,116.30282,0,245,39880.4505324074,2009-03-08,10:48:46
39.97083,116.302909,0,246,39880.4505671296,2009-03-08,10:48:49
39.970745,116.302963,0,247,39880.4505787037,2009-03-08,10:48:50
39.970726,116.303055,0,252,39880.4506134259,2009-03-08,10:48:53
39.97075,116.302928,0,262,39880.4506481481,2009-03-08,10:48:56
39.970731,116.302887,0,273,39880.4506944444,2009-03-08,10:49:00
39.970688,116.302871,0,274,39880.4507523148,2009-03-08,10:49:05
39.97065,116.302865,0,275,39880.4508101852,2009-03-08,10:49:10
39.970589,116.302868,0,278,39880.4508680556,2009-03-08,10:49:15
39.970583,116.302913,0,275,39880.4509259259,2009-03-08,10:49:20
39.970556,116.302977,0,276,39880.4509722222,2009-03-08,10:49:24
39.970536,116.303033,0,276,39880.4510185185,2009-03-08,10:49:28
39.97054,116.303101,0,277,39880.4510648148,2009-03-08,10:49:32
39.970583,116.303152,0,279,39880.451087963,2009-03-08,10:49:34
39.970572,116.303221,0,281,39880.4511342593,2009-03-08,10:49:38
39.970597,116.303305,0,283,39880.4511689815,2009-03-08,10:49:41
39.970638,116.303337,0,283,39880.4511921296,2009-03-08,10:49:43
39.97067,116.303387,0,287,39880.4512268519,2009-03-08,10:49:46
39.970729,116.30342,0,287,39880.4512615741,2009-03-08,10:49:49
39.970773,116.303452,0,287,39880.4512731481,2009-03-08,10:49:50
39.97082,116.303478,0,287,39880.4512962963,2009-03-08,10:49:52
39.970858,116.303519,0,288,39880.4513425926,2009-03-08,10:49:56
39.97089,116.303571,0,290,39880.4513657407,2009-03-08,10:49:58
39.97094,116.303588,0,290,39880.451412037,2009-03-08,10:50:02
39.971074,116.303567,0,297,39880.4514467593,2009-03-08,10:50:05
39.971121,116.303563,0,297,39880.4514699074,2009-03-08,10:50:07
39.971166,116.303602,0,298,39880.4515046296,2009-03-08,10:50:10
39.971201,116.303644,0,295,39880.4515509259,2009-03-08,10:50:14
39.971222,116.303677,0,297,39880.4516087963,2009-03-08,10:50:19
39.971226,116.30368,0,297,39880.4516666667,2009-03-08,10:50:24
39.971226,116.30368,0,297,39880.4517013889,2009-03-08,10:50:27
39.971234,116.30368,0,298,39880.451724537,2009-03-08,10:50:29
39.971253,116.303729,0,301,39880.4517824074,2009-03-08,10:50:34
39.971227,116.30375,0,302,39880.4518402778,2009-03-08,10:50:39
39.971231,116.303776,0,303,39880.4518981481,2009-03-08,10:50:44
39.971244,116.303833,0,302,39880.4519328704,2009-03-08,10:50:47
39.971284,116.30389,0,300,39880.4519675926,2009-03-08,10:50:50
39.971308,116.303948,0,301,39880.4520023148,2009-03-08,10:50:53
39.971318,116.304012,0,298,39880.4520486111,2009-03-08,10:50:57
39.971335,116.304081,0,295,39880.4520833333,2009-03-08,10:51:00
39.971356,116.304145,0,293,39880.4521180556,2009-03-08,10:51:03
39.971354,116.304224,0,287,39880.4521759259,2009-03-08,10:51:08
39.971376,116.304282,0,286,39880.4522222222,2009-03-08,10:51:12
39.97138,116.30435,0,284,39880.4522685185,2009-03-08,10:51:16
39.971399,116.304417,0,284,39880.4523148148,2009-03-08,10:51:20
39.971405,116.304482,0,286,39880.4523726852,2009-03-08,10:51:25
39.971403,116.304589,0,286,39880.4524074074,2009-03-08,10:51:28
39.971408,116.304663,0,285,39880.4524421296,2009-03-08,10:51:31
39.97142,116.304737,0,283,39880.4524768519,2009-03-08,10:51:34
39.971412,116.304801,0,284,39880.4525115741,2009-03-08,10:51:37
39.971392,116.30481,0,284,39880.4525694444,2009-03-08,10:51:42
39.971356,116.304819,0,284,39880.4526273148,2009-03-08,10:51:47
39.971321,116.304825,0,284,39880.4526851852,2009-03-08,10:51:52
