# Supplementary material for: Research on differential privacy protection method based on user tendency
Source: PLoS One. 2023 Oct 26;18(10):e0288823. doi: 10.1371/journal.pone.0288823 (PMC10602288; doi:10.1371/journal.pone.0288823)
Supplement: S2 Data — (ZIP) [file pone.0288823.s002.zip › Data 5-2/022/Trajectory/20090309042903.plt]

Geolife trajectory
WGS 84
Altitude is in Feet
Reserved 3
0,2,255,My Track,0,0,2,8421376
0
39.971747,116.303892,0,15,39881.1868402778,2009-03-09,04:29:03
39.971903,116.304336,0,28,39881.1868634259,2009-03-09,04:29:05
39.971861,116.304295,0,38,39881.1868865741,2009-03-09,04:29:07
39.971806,116.304185,0,49,39881.1869097222,2009-03-09,04:29:09
39.971757,116.304105,0,57,39881.1869560185,2009-03-09,04:29:13
39.971782,116.304167,0,62,39881.1869791667,2009-03-09,04:29:15
39.971812,116.304227,0,61,39881.1869907407,2009-03-09,04:29:16
39.971782,116.30423,0,63,39881.1870486111,2009-03-09,04:29:21
39.971733,116.304095,0,66,39881.1870833333,2009-03-09,04:29:24
39.97172,116.304029,0,66,39881.1871296296,2009-03-09,04:29:28
39.971614,116.303828,0,71,39881.1871643519,2009-03-09,04:29:31
39.971576,116.303676,0,74,39881.1871759259,2009-03-09,04:29:32
39.971528,116.303607,0,77,39881.1871875,2009-03-09,04:29:33
39.971479,116.303538,0,78,39881.1871990741,2009-03-09,04:29:34
39.97142,116.303441,0,79,39881.1872222222,2009-03-09,04:29:36
39.971364,116.30336,0,85,39881.1872453704,2009-03-09,04:29:38
39.971305,116.303311,0,93,39881.1872685185,2009-03-09,04:29:40
39.97128,116.303245,0,96,39881.1872916667,2009-03-09,04:29:42
39.971244,116.303209,0,97,39881.1873032407,2009-03-09,04:29:43
39.971231,116.303152,0,100,39881.1873263889,2009-03-09,04:29:45
39.971218,116.303107,0,111,39881.187349537,2009-03-09,04:29:47
39.971222,116.303035,0,114,39881.1873842593,2009-03-09,04:29:50
39.971227,116.30297,0,115,39881.1874189815,2009-03-09,04:29:53
39.971256,116.302895,0,114,39881.1874537037,2009-03-09,04:29:56
39.971294,116.302849,0,114,39881.1874884259,2009-03-09,04:29:59
39.971334,116.302816,0,116,39881.1875231481,2009-03-09,04:30:02
39.971373,116.302778,0,119,39881.1875578704,2009-03-09,04:30:05
39.971421,116.302758,0,123,39881.1875925926,2009-03-09,04:30:08
39.971464,116.302732,0,128,39881.1876273148,2009-03-09,04:30:11
39.971512,116.302704,0,134,39881.1876736111,2009-03-09,04:30:15
39.971587,116.302683,0,138,39881.1877083333,2009-03-09,04:30:18
39.971586,116.302659,0,143,39881.1877662037,2009-03-09,04:30:23
39.971551,116.302608,0,143,39881.1878009259,2009-03-09,04:30:26
39.971547,116.30251,0,144,39881.1878356481,2009-03-09,04:30:29
39.971513,116.302441,0,148,39881.1878703704,2009-03-09,04:30:32
39.971447,116.302401,0,150,39881.1878819444,2009-03-09,04:30:33
39.971277,116.302505,0,176,39881.1878935185,2009-03-09,04:30:34
39.971167,116.302466,0,180,39881.1879050926,2009-03-09,04:30:35
39.970952,116.302375,0,183,39881.1879282407,2009-03-09,04:30:37
39.970869,116.302351,0,187,39881.1879513889,2009-03-09,04:30:39
39.970705,116.302281,0,191,39881.187974537,2009-03-09,04:30:41
39.970606,116.302175,0,192,39881.1879861111,2009-03-09,04:30:42
39.970488,116.302081,0,194,39881.1879976852,2009-03-09,04:30:43
39.970433,116.302036,0,196,39881.1880092593,2009-03-09,04:30:44
39.970389,116.302069,0,192,39881.1880208333,2009-03-09,04:30:45
39.970334,116.30209,0,191,39881.1880324074,2009-03-09,04:30:46
39.970288,116.302103,0,188,39881.1880555556,2009-03-09,04:30:48
39.970249,116.302071,0,184,39881.1880787037,2009-03-09,04:30:50
39.970206,116.302055,0,179,39881.1881134259,2009-03-09,04:30:53
39.970175,116.302031,0,168,39881.1881597222,2009-03-09,04:30:57
39.970138,116.301985,0,165,39881.1882060185,2009-03-09,04:31:01
39.970097,116.301953,0,171,39881.1882407407,2009-03-09,04:31:04
39.970061,116.30191,0,170,39881.188275463,2009-03-09,04:31:07
39.970018,116.301885,0,173,39881.1883101852,2009-03-09,04:31:10
39.969975,116.301861,0,183,39881.1883449074,2009-03-09,04:31:13
39.969926,116.301818,0,185,39881.1883796296,2009-03-09,04:31:16
39.969884,116.301783,0,189,39881.1884143518,2009-03-09,04:31:19
39.969839,116.301743,0,195,39881.1884606481,2009-03-09,04:31:23
39.9698,116.301705,0,190,39881.1885069444,2009-03-09,04:31:27
39.969759,116.301673,0,188,39881.1885532407,2009-03-09,04:31:31
39.969733,116.301625,0,183,39881.188599537,2009-03-09,04:31:35
39.969705,116.301562,0,177,39881.1886574074,2009-03-09,04:31:40
39.969682,116.301509,0,173,39881.1886921296,2009-03-09,04:31:43
39.969675,116.301449,0,172,39881.1887268518,2009-03-09,04:31:46
39.969682,116.301372,0,165,39881.1887731481,2009-03-09,04:31:50
39.969641,116.301334,0,164,39881.1888078704,2009-03-09,04:31:53
39.969592,116.301325,0,165,39881.1888310185,2009-03-09,04:31:55
39.969578,116.301258,0,159,39881.1888657407,2009-03-09,04:31:58
39.969552,116.301211,0,153,39881.188912037,2009-03-09,04:32:02
39.969527,116.301152,0,148,39881.1889583333,2009-03-09,04:32:06
39.969506,116.301095,0,146,39881.1890046296,2009-03-09,04:32:10
39.969509,116.30103,0,143,39881.1890393518,2009-03-09,04:32:13
39.969531,116.300973,0,142,39881.1890625,2009-03-09,04:32:15
39.969583,116.300944,0,140,39881.1890856481,2009-03-09,04:32:17
39.969645,116.300926,0,138,39881.1891087963,2009-03-09,04:32:19
39.969711,116.300913,0,138,39881.1891319444,2009-03-09,04:32:21
39.969776,116.300894,0,138,39881.1891550926,2009-03-09,04:32:23
39.969843,116.300864,0,135,39881.1891782407,2009-03-09,04:32:25
39.969905,116.300836,0,139,39881.1892013889,2009-03-09,04:32:27
39.969968,116.300806,0,140,39881.189224537,2009-03-09,04:32:29
39.970022,116.300781,0,142,39881.1892476852,2009-03-09,04:32:31
39.970083,116.300763,0,142,39881.1892708333,2009-03-09,04:32:33
39.970133,116.300742,0,142,39881.1892939815,2009-03-09,04:32:35
39.97018,116.300711,0,143,39881.1893171296,2009-03-09,04:32:37
39.97024,116.300692,0,146,39881.1893518518,2009-03-09,04:32:40
39.970275,116.300707,0,150,39881.1894097222,2009-03-09,04:32:45
39.970275,116.300707,0,150,39881.1894444444,2009-03-09,04:32:48
39.970278,116.300705,0,154,39881.1894675926,2009-03-09,04:32:50
39.970307,116.300684,0,157,39881.189525463,2009-03-09,04:32:55
39.970352,116.300636,0,160,39881.1895486111,2009-03-09,04:32:57
39.97044,116.300611,0,164,39881.1895717593,2009-03-09,04:32:59
39.970494,116.300579,0,165,39881.1895833333,2009-03-09,04:33:00
39.970556,116.300555,0,166,39881.1895949074,2009-03-09,04:33:01
39.970609,116.300537,0,168,39881.1896064815,2009-03-09,04:33:02
39.970654,116.300519,0,171,39881.1896180556,2009-03-09,04:33:03
39.970713,116.300511,0,173,39881.1896296296,2009-03-09,04:33:04
39.970768,116.30052,0,175,39881.1896412037,2009-03-09,04:33:05
39.970824,116.300518,0,177,39881.1896527778,2009-03-09,04:33:06
39.970885,116.300519,0,179,39881.1896643518,2009-03-09,04:33:07
39.970951,116.300525,0,180,39881.1896759259,2009-03-09,04:33:08
39.97102,116.300516,0,182,39881.1896875,2009-03-09,04:33:09
39.97109,116.300515,0,183,39881.1896990741,2009-03-09,04:33:10
39.97117,116.300522,0,185,39881.1897106481,2009-03-09,04:33:11
39.971252,116.30051,0,187,39881.1897222222,2009-03-09,04:33:12
39.971337,116.300506,0,190,39881.1897337963,2009-03-09,04:33:13
39.97143,116.300516,0,190,39881.1897453704,2009-03-09,04:33:14
39.971518,116.300517,0,192,39881.1897569444,2009-03-09,04:33:15
39.971603,116.300497,0,197,39881.1897685185,2009-03-09,04:33:16
39.971697,116.300471,0,199,39881.1897800926,2009-03-09,04:33:17
39.971782,116.300466,0,201,39881.1897916667,2009-03-09,04:33:18
39.971869,116.300461,0,205,39881.1898032407,2009-03-09,04:33:19
39.971959,116.300451,0,207,39881.1898148148,2009-03-09,04:33:20
39.972048,116.300441,0,208,39881.1898263889,2009-03-09,04:33:21
39.972132,116.300438,0,208,39881.189837963,2009-03-09,04:33:22
39.972218,116.300439,0,208,39881.189849537,2009-03-09,04:33:23
39.972304,116.300448,0,208,39881.1898611111,2009-03-09,04:33:24
39.97239,116.300446,0,206,39881.1898726852,2009-03-09,04:33:25
39.972477,116.300445,0,204,39881.1898842593,2009-03-09,04:33:26
39.972564,116.300449,0,201,39881.1898958333,2009-03-09,04:33:27
39.972647,116.300444,0,199,39881.1899074074,2009-03-09,04:33:28
39.972728,116.300443,0,200,39881.1899189815,2009-03-09,04:33:29
39.9728,116.300438,0,199,39881.1899305556,2009-03-09,04:33:30
39.972848,116.300384,0,208,39881.1899421296,2009-03-09,04:33:31
39.972887,116.300338,0,215,39881.1899537037,2009-03-09,04:33:32
39.972931,116.300332,0,220,39881.1899652778,2009-03-09,04:33:33
39.972982,116.300295,0,230,39881.1899884259,2009-03-09,04:33:35
39.973016,116.300257,0,241,39881.1900347222,2009-03-09,04:33:39
39.973041,116.300232,0,247,39881.1900925926,2009-03-09,04:33:44
39.973043,116.300229,0,248,39881.190150463,2009-03-09,04:33:49
39.973043,116.300229,0,248,39881.1901851852,2009-03-09,04:33:52
39.973047,116.300227,0,249,39881.1902083333,2009-03-09,04:33:54
39.973113,116.300208,0,255,39881.1902662037,2009-03-09,04:33:59
39.97317,116.300203,0,268,39881.1902893518,2009-03-09,04:34:01
39.973241,116.300166,0,281,39881.1903125,2009-03-09,04:34:03
39.973286,116.300153,0,286,39881.1903240741,2009-03-09,04:34:04
39.973333,116.300144,0,291,39881.1903356481,2009-03-09,04:34:05
39.973389,116.300138,0,295,39881.1903472222,2009-03-09,04:34:06
39.973452,116.300151,0,296,39881.1903587963,2009-03-09,04:34:07
39.973507,116.300149,0,303,39881.1903703704,2009-03-09,04:34:08
39.973563,116.300137,0,308,39881.1903819444,2009-03-09,04:34:09
39.973608,116.300102,0,318,39881.1903935185,2009-03-09,04:34:10
39.97367,116.300091,0,324,39881.1904050926,2009-03-09,04:34:11
39.973733,116.300082,0,330,39881.1904166667,2009-03-09,04:34:12
39.973786,116.30009,0,338,39881.1904282407,2009-03-09,04:34:13
39.973851,116.30009,0,340,39881.1904398148,2009-03-09,04:34:14
39.973924,116.300094,0,342,39881.1904513889,2009-03-09,04:34:15
39.973959,116.300115,0,355,39881.190462963,2009-03-09,04:34:16
39.974088,116.300184,0,360,39881.1904861111,2009-03-09,04:34:18
39.974126,116.300225,0,364,39881.1905092593,2009-03-09,04:34:20
39.974149,116.30028,0,371,39881.1905324074,2009-03-09,04:34:22
39.974157,116.300346,0,373,39881.1905555556,2009-03-09,04:34:24
39.974179,116.300396,0,387,39881.1905902778,2009-03-09,04:34:27
39.97419,116.300469,0,393,39881.1906134259,2009-03-09,04:34:29
39.974186,116.300574,0,400,39881.1906365741,2009-03-09,04:34:31
39.97419,116.300682,0,409,39881.1906597222,2009-03-09,04:34:33
39.974179,116.300776,0,418,39881.1906828704,2009-03-09,04:34:35
39.974171,116.300873,0,429,39881.1907060185,2009-03-09,04:34:37
39.97417,116.300956,0,439,39881.1907291667,2009-03-09,04:34:39
39.974182,116.301028,0,451,39881.1907523148,2009-03-09,04:34:41
39.974192,116.30109,0,461,39881.190775463,2009-03-09,04:34:43
39.974221,116.301188,0,471,39881.1907986111,2009-03-09,04:34:45
39.974248,116.301267,0,473,39881.1908217593,2009-03-09,04:34:47
39.974274,116.301347,0,476,39881.1908449074,2009-03-09,04:34:49
39.9743,116.301398,0,479,39881.1908680556,2009-03-09,04:34:51
39.974311,116.301438,0,490,39881.1909259259,2009-03-09,04:34:56
39.974326,116.301438,0,499,39881.1909837963,2009-03-09,04:35:01
39.974345,116.30146,0,511,39881.1910416667,2009-03-09,04:35:06
39.974354,116.301564,0,511,39881.1910648148,2009-03-09,04:35:08
39.97432,116.301657,0,514,39881.191087963,2009-03-09,04:35:10
39.974303,116.301715,0,515,39881.191099537,2009-03-09,04:35:11
39.974264,116.301801,0,510,39881.1911226852,2009-03-09,04:35:13
39.974265,116.301915,0,506,39881.1911458333,2009-03-09,04:35:15
39.974268,116.302034,0,503,39881.1911689815,2009-03-09,04:35:17
39.974268,116.302149,0,495,39881.1911921296,2009-03-09,04:35:19
39.974257,116.302227,0,498,39881.1912037037,2009-03-09,04:35:20
39.97424,116.302299,0,500,39881.1912152778,2009-03-09,04:35:21
39.974246,116.302378,0,500,39881.1912268519,2009-03-09,04:35:22
39.974244,116.302455,0,501,39881.1912384259,2009-03-09,04:35:23
39.974236,116.302534,0,501,39881.19125,2009-03-09,04:35:24
39.974233,116.302618,0,502,39881.1912615741,2009-03-09,04:35:25
39.974237,116.302714,0,501,39881.1912731482,2009-03-09,04:35:26
39.974238,116.302819,0,502,39881.1912847222,2009-03-09,04:35:27
39.974234,116.302946,0,505,39881.1912962963,2009-03-09,04:35:28
39.974227,116.303025,0,504,39881.1913078704,2009-03-09,04:35:29
39.974216,116.303099,0,504,39881.1913194444,2009-03-09,04:35:30
39.974205,116.30317,0,502,39881.1913310185,2009-03-09,04:35:31
39.974197,116.303248,0,501,39881.1913425926,2009-03-09,04:35:32
39.97421,116.303327,0,500,39881.1913541667,2009-03-09,04:35:33
39.974231,116.30342,0,499,39881.1913657407,2009-03-09,04:35:34
39.97423,116.303501,0,498,39881.1913773148,2009-03-09,04:35:35
39.974232,116.303573,0,495,39881.1913888889,2009-03-09,04:35:36
39.974235,116.303643,0,492,39881.191400463,2009-03-09,04:35:37
39.97424,116.303705,0,486,39881.191412037,2009-03-09,04:35:38
39.974244,116.30376,0,478,39881.1914236111,2009-03-09,04:35:39
39.974263,116.303851,0,471,39881.1914467593,2009-03-09,04:35:41
39.974265,116.303896,0,449,39881.1914814815,2009-03-09,04:35:44
39.974285,116.303953,0,445,39881.1915162037,2009-03-09,04:35:47
39.974301,116.304009,0,441,39881.1915625,2009-03-09,04:35:51
39.974304,116.304081,0,435,39881.1915856482,2009-03-09,04:35:53
39.974311,116.304166,0,429,39881.1916087963,2009-03-09,04:35:55
39.974319,116.304269,0,424,39881.1916319444,2009-03-09,04:35:57
39.974328,116.304376,0,422,39881.1916550926,2009-03-09,04:35:59
39.974341,116.304435,0,421,39881.1916666667,2009-03-09,04:36:00
39.974357,116.304493,0,422,39881.1916782407,2009-03-09,04:36:01
39.97437,116.304552,0,422,39881.1916898148,2009-03-09,04:36:02
39.974388,116.304614,0,423,39881.1917013889,2009-03-09,04:36:03
39.974401,116.30468,0,425,39881.191712963,2009-03-09,04:36:04
39.974411,116.304753,0,425,39881.191724537,2009-03-09,04:36:05
39.974414,116.304863,0,429,39881.1917476852,2009-03-09,04:36:07
39.974421,116.304956,0,432,39881.1917708333,2009-03-09,04:36:09
39.974439,116.305044,0,432,39881.1917939815,2009-03-09,04:36:11
39.974448,116.30513,0,429,39881.1918171296,2009-03-09,04:36:13
39.974443,116.305223,0,426,39881.1918402778,2009-03-09,04:36:15
39.974433,116.30533,0,424,39881.1918634259,2009-03-09,04:36:17
39.974438,116.305452,0,419,39881.1918865741,2009-03-09,04:36:19
39.974445,116.305528,0,414,39881.1918981481,2009-03-09,04:36:20
39.974445,116.305604,0,413,39881.1919097222,2009-03-09,04:36:21
39.974465,116.305686,0,411,39881.1919212963,2009-03-09,04:36:22
39.974478,116.305763,0,409,39881.1919328704,2009-03-09,04:36:23
39.974482,116.305845,0,410,39881.1919444444,2009-03-09,04:36:24
39.974492,116.305932,0,412,39881.1919560185,2009-03-09,04:36:25
39.974428,116.305991,0,415,39881.1919675926,2009-03-09,04:36:26
39.974419,116.306076,0,416,39881.1919791667,2009-03-09,04:36:27
39.974403,116.306158,0,416,39881.1919907407,2009-03-09,04:36:28
39.974394,116.306254,0,415,39881.1920023148,2009-03-09,04:36:29
39.974401,116.30636,0,411,39881.1920138889,2009-03-09,04:36:30
39.974402,116.306461,0,408,39881.192025463,2009-03-09,04:36:31
39.974406,116.306562,0,407,39881.192037037,2009-03-09,04:36:32
39.974411,116.30666,0,405,39881.1920486111,2009-03-09,04:36:33
39.974416,116.306758,0,403,39881.1920601852,2009-03-09,04:36:34
39.974423,116.30685,0,399,39881.1920717593,2009-03-09,04:36:35
39.974426,116.306945,0,397,39881.1920833333,2009-03-09,04:36:36
39.974435,116.307047,0,394,39881.1920949074,2009-03-09,04:36:37
39.974425,116.307129,0,393,39881.1921064815,2009-03-09,04:36:38
39.974431,116.307218,0,393,39881.1921180556,2009-03-09,04:36:39
39.974437,116.307306,0,389,39881.1921296296,2009-03-09,04:36:40
39.97444,116.307389,0,387,39881.1921412037,2009-03-09,04:36:41
39.974445,116.307472,0,388,39881.1921527778,2009-03-09,04:36:42
39.974447,116.307552,0,386,39881.1921643519,2009-03-09,04:36:43
39.974452,116.307641,0,386,39881.1921759259,2009-03-09,04:36:44
39.974462,116.307733,0,385,39881.1921875,2009-03-09,04:36:45
39.974454,116.307825,0,385,39881.1921990741,2009-03-09,04:36:46
39.974458,116.307922,0,387,39881.1922106481,2009-03-09,04:36:47
39.974464,116.308022,0,387,39881.1922222222,2009-03-09,04:36:48
39.974469,116.30813,0,387,39881.1922337963,2009-03-09,04:36:49
39.974481,116.308245,0,385,39881.1922453704,2009-03-09,04:36:50
39.974494,116.308339,0,382,39881.1922569444,2009-03-09,04:36:51
39.974501,116.308443,0,384,39881.1922685185,2009-03-09,04:36:52
39.974481,116.308529,0,391,39881.1922800926,2009-03-09,04:36:53
39.974479,116.308626,0,395,39881.1922916667,2009-03-09,04:36:54
39.974483,116.30873,0,398,39881.1923032407,2009-03-09,04:36:55
39.974493,116.308827,0,405,39881.1923148148,2009-03-09,04:36:56
39.974496,116.308926,0,408,39881.1923263889,2009-03-09,04:36:57
39.974502,116.309029,0,409,39881.192337963,2009-03-09,04:36:58
39.97451,116.309139,0,414,39881.192349537,2009-03-09,04:36:59
39.974521,116.309246,0,418,39881.1923611111,2009-03-09,04:37:00
39.97453,116.309353,0,421,39881.1923726852,2009-03-09,04:37:01
39.974539,116.309459,0,423,39881.1923842593,2009-03-09,04:37:02
39.97455,116.309573,0,427,39881.1923958333,2009-03-09,04:37:03
39.974567,116.309683,0,428,39881.1924074074,2009-03-09,04:37:04
39.974581,116.309784,0,428,39881.1924189815,2009-03-09,04:37:05
39.974599,116.309875,0,430,39881.1924305556,2009-03-09,04:37:06
39.974618,116.309968,0,431,39881.1924421296,2009-03-09,04:37:07
39.974649,116.310055,0,432,39881.1924537037,2009-03-09,04:37:08
39.974676,116.310138,0,433,39881.1924652778,2009-03-09,04:37:09
39.974703,116.310226,0,433,39881.1924768519,2009-03-09,04:37:10
39.974735,116.310324,0,431,39881.1924884259,2009-03-09,04:37:11
39.974769,116.310425,0,419,39881.1925,2009-03-09,04:37:12
39.974788,116.310486,0,415,39881.1925115741,2009-03-09,04:37:13
39.974816,116.310548,0,412,39881.1925231481,2009-03-09,04:37:14
39.974867,116.310649,0,405,39881.1925462963,2009-03-09,04:37:16
39.974846,116.310688,0,404,39881.1926041667,2009-03-09,04:37:21
39.974846,116.310688,0,404,39881.1926388889,2009-03-09,04:37:24
39.974843,116.310689,0,411,39881.192662037,2009-03-09,04:37:26
39.97483,116.310694,0,412,39881.1927199074,2009-03-09,04:37:31
39.97483,116.310695,0,412,39881.1927777778,2009-03-09,04:37:36
39.974826,116.310698,0,411,39881.1928356481,2009-03-09,04:37:41
39.974823,116.3107,0,410,39881.1928935185,2009-03-09,04:37:46
39.974818,116.310702,0,409,39881.1929513889,2009-03-09,04:37:51
39.974818,116.310703,0,409,39881.1930092593,2009-03-09,04:37:56
39.974821,116.310702,0,408,39881.1930671296,2009-03-09,04:38:01
39.974823,116.310701,0,408,39881.193125,2009-03-09,04:38:06
39.974824,116.310702,0,407,39881.1931828704,2009-03-09,04:38:11
39.974819,116.310704,0,407,39881.1932407407,2009-03-09,04:38:16
39.974815,116.310707,0,406,39881.1932986111,2009-03-09,04:38:21
39.974813,116.310708,0,406,39881.1933564815,2009-03-09,04:38:26
39.974812,116.310709,0,406,39881.1934143519,2009-03-09,04:38:31
39.974815,116.310709,0,405,39881.1934722222,2009-03-09,04:38:36
39.974815,116.310709,0,405,39881.1935069444,2009-03-09,04:38:39
39.97481,116.310711,0,405,39881.1935300926,2009-03-09,04:38:41
39.97482,116.310708,0,405,39881.193587963,2009-03-09,04:38:46
39.974823,116.310707,0,405,39881.1936458333,2009-03-09,04:38:51
39.974823,116.310707,0,405,39881.1936805556,2009-03-09,04:38:54
39.97482,116.310709,0,405,39881.1937037037,2009-03-09,04:38:56
39.974829,116.310706,0,405,39881.1937615741,2009-03-09,04:39:01
39.974834,116.310706,0,405,39881.1938194444,2009-03-09,04:39:06
39.974834,116.310706,0,405,39881.1938541667,2009-03-09,04:39:09
39.974836,116.310706,0,405,39881.1938773148,2009-03-09,04:39:11
39.974846,116.310704,0,404,39881.1939351852,2009-03-09,04:39:16
39.974856,116.310702,0,404,39881.1939930556,2009-03-09,04:39:21
39.974867,116.310699,0,404,39881.1940509259,2009-03-09,04:39:26
39.974878,116.310696,0,404,39881.1941087963,2009-03-09,04:39:31
39.974878,116.310696,0,404,39881.1941435185,2009-03-09,04:39:34
39.974879,116.310698,0,403,39881.1941666667,2009-03-09,04:39:36
39.97487,116.310795,0,399,39881.194212963,2009-03-09,04:39:40
39.974843,116.310903,0,397,39881.1942361111,2009-03-09,04:39:42
39.974834,116.31096,0,396,39881.1942476852,2009-03-09,04:39:43
39.974824,116.311021,0,395,39881.1942592593,2009-03-09,04:39:44
39.974805,116.311081,0,395,39881.1942708333,2009-03-09,04:39:45
39.974785,116.311139,0,395,39881.1942824074,2009-03-09,04:39:46
39.974764,116.311195,0,396,39881.1942939815,2009-03-09,04:39:47
39.974731,116.3113,0,398,39881.1943171296,2009-03-09,04:39:49
39.974717,116.311358,0,400,39881.1943287037,2009-03-09,04:39:50
39.974702,116.311417,0,404,39881.1943402778,2009-03-09,04:39:51
39.97468,116.311478,0,409,39881.1943518519,2009-03-09,04:39:52
39.974666,116.311544,0,414,39881.1943634259,2009-03-09,04:39:53
39.97465,116.311602,0,423,39881.194375,2009-03-09,04:39:54
39.974632,116.311656,0,432,39881.1943865741,2009-03-09,04:39:55
39.974606,116.311717,0,442,39881.1943981481,2009-03-09,04:39:56
39.974581,116.311786,0,452,39881.1944097222,2009-03-09,04:39:57
39.974555,116.311867,0,463,39881.1944212963,2009-03-09,04:39:58
39.974527,116.311982,0,471,39881.1944328704,2009-03-09,04:39:59
39.974511,116.312087,0,476,39881.1944444444,2009-03-09,04:40:00
39.974518,116.312183,0,484,39881.1944560185,2009-03-09,04:40:01
39.974514,116.312268,0,487,39881.1944675926,2009-03-09,04:40:02
39.974514,116.312364,0,490,39881.1944791667,2009-03-09,04:40:03
39.974516,116.312432,0,493,39881.1944907407,2009-03-09,04:40:04
39.974526,116.31251,0,478,39881.1945023148,2009-03-09,04:40:05
39.974538,116.312574,0,477,39881.1945138889,2009-03-09,04:40:06
39.974529,116.312689,0,482,39881.194537037,2009-03-09,04:40:08
39.97452,116.312699,0,474,39881.1945949074,2009-03-09,04:40:13
39.974519,116.312698,0,475,39881.1946527778,2009-03-09,04:40:18
39.974519,116.312698,0,475,39881.1946875,2009-03-09,04:40:21
39.974513,116.312705,0,476,39881.1947106481,2009-03-09,04:40:23
39.974504,116.312782,0,475,39881.1947337963,2009-03-09,04:40:25
39.9745,116.31286,0,467,39881.1947569444,2009-03-09,04:40:27
39.974508,116.312931,0,462,39881.1947800926,2009-03-09,04:40:29
39.974514,116.313002,0,462,39881.1948032407,2009-03-09,04:40:31
39.97452,116.313081,0,459,39881.1948263889,2009-03-09,04:40:33
39.974548,116.313183,0,454,39881.194849537,2009-03-09,04:40:35
39.974564,116.313244,0,452,39881.1948611111,2009-03-09,04:40:36
39.974584,116.313318,0,450,39881.1948726852,2009-03-09,04:40:37
39.974653,116.313436,0,446,39881.1948842593,2009-03-09,04:40:38
39.974675,116.313528,0,446,39881.1948958333,2009-03-09,04:40:39
39.974699,116.313628,0,443,39881.1949074074,2009-03-09,04:40:40
39.974719,116.313745,0,437,39881.1949189815,2009-03-09,04:40:41
39.974738,116.313857,0,431,39881.1949305556,2009-03-09,04:40:42
39.974753,116.313972,0,427,39881.1949421296,2009-03-09,04:40:43
39.974763,116.314068,0,425,39881.1949537037,2009-03-09,04:40:44
39.974776,116.314168,0,424,39881.1949652778,2009-03-09,04:40:45
39.97479,116.314276,0,422,39881.1949768519,2009-03-09,04:40:46
39.974794,116.314373,0,420,39881.1949884259,2009-03-09,04:40:47
39.97481,116.314486,0,419,39881.195,2009-03-09,04:40:48
39.974858,116.314632,0,411,39881.1950115741,2009-03-09,04:40:49
39.974893,116.31477,0,404,39881.1950231481,2009-03-09,04:40:50
39.974891,116.314881,0,402,39881.1950347222,2009-03-09,04:40:51
39.974874,116.314981,0,401,39881.1950462963,2009-03-09,04:40:52
39.974874,116.315085,0,400,39881.1950578704,2009-03-09,04:40:53
39.974879,116.315198,0,401,39881.1950694444,2009-03-09,04:40:54
39.974852,116.31529,0,396,39881.1950810185,2009-03-09,04:40:55
39.974857,116.315404,0,391,39881.1950925926,2009-03-09,04:40:56
39.974859,116.31551,0,386,39881.1951041667,2009-03-09,04:40:57
39.974862,116.315625,0,386,39881.1951157407,2009-03-09,04:40:58
39.974869,116.315733,0,383,39881.1951273148,2009-03-09,04:40:59
39.974873,116.315846,0,381,39881.1951388889,2009-03-09,04:41:00
39.974885,116.315963,0,372,39881.195150463,2009-03-09,04:41:01
39.974898,116.316093,0,359,39881.195162037,2009-03-09,04:41:02
39.974895,116.316202,0,354,39881.1951736111,2009-03-09,04:41:03
39.974889,116.31631,0,352,39881.1951851852,2009-03-09,04:41:04
39.974882,116.316421,0,352,39881.1951967593,2009-03-09,04:41:05
39.974883,116.316533,0,344,39881.1952083333,2009-03-09,04:41:06
39.97488,116.316645,0,343,39881.1952199074,2009-03-09,04:41:07
39.974875,116.316745,0,341,39881.1952314815,2009-03-09,04:41:08
39.974872,116.316837,0,338,39881.1952430556,2009-03-09,04:41:09
39.974869,116.316935,0,334,39881.1952546296,2009-03-09,04:41:10
39.974871,116.317027,0,329,39881.1952662037,2009-03-09,04:41:11
39.974878,116.317116,0,324,39881.1952777778,2009-03-09,04:41:12
39.974882,116.317201,0,318,39881.1952893519,2009-03-09,04:41:13
39.97489,116.317276,0,315,39881.1953009259,2009-03-09,04:41:14
39.974895,116.317356,0,310,39881.1953125,2009-03-09,04:41:15
39.974888,116.317423,0,304,39881.1953240741,2009-03-09,04:41:16
39.974865,116.31748,0,295,39881.1953356481,2009-03-09,04:41:17
39.974895,116.317555,0,303,39881.1953472222,2009-03-09,04:41:18
39.974881,116.317657,0,301,39881.1953703704,2009-03-09,04:41:20
39.97486,116.3177,0,290,39881.1953819444,2009-03-09,04:41:21
39.97485,116.317761,0,269,39881.1954050926,2009-03-09,04:41:23
39.974848,116.3178,0,254,39881.1954166667,2009-03-09,04:41:24
39.974848,116.317838,0,241,39881.1954282407,2009-03-09,04:41:25
39.974845,116.317891,0,230,39881.1954513889,2009-03-09,04:41:27
39.974835,116.317956,0,221,39881.1954861111,2009-03-09,04:41:30
39.974828,116.318007,0,210,39881.1955208333,2009-03-09,04:41:33
39.974838,116.318067,0,202,39881.1955671296,2009-03-09,04:41:37
39.974849,116.318126,0,193,39881.195625,2009-03-09,04:41:42
39.974855,116.318213,0,191,39881.1956597222,2009-03-09,04:41:45
39.974871,116.318304,0,189,39881.1956828704,2009-03-09,04:41:47
39.974888,116.318367,0,187,39881.1956944444,2009-03-09,04:41:48
39.974898,116.318427,0,186,39881.1957060185,2009-03-09,04:41:49
39.974908,116.318488,0,185,39881.1957175926,2009-03-09,04:41:50
39.974926,116.318551,0,183,39881.1957291667,2009-03-09,04:41:51
39.97493,116.318625,0,186,39881.1957407407,2009-03-09,04:41:52
39.974929,116.31871,0,187,39881.1957523148,2009-03-09,04:41:53
39.974933,116.31879,0,186,39881.1957638889,2009-03-09,04:41:54
39.974915,116.318872,0,184,39881.195775463,2009-03-09,04:41:55
39.974917,116.318942,0,185,39881.195787037,2009-03-09,04:41:56
39.974909,116.319017,0,183,39881.1957986111,2009-03-09,04:41:57
39.974907,116.31909,0,183,39881.1958101852,2009-03-09,04:41:58
39.974909,116.319162,0,183,39881.1958217593,2009-03-09,04:41:59
39.974909,116.319229,0,183,39881.1958333333,2009-03-09,04:42:00
39.97491,116.3193,0,186,39881.1958449074,2009-03-09,04:42:01
39.974903,116.319374,0,188,39881.1958564815,2009-03-09,04:42:02
39.974897,116.319443,0,191,39881.1958680556,2009-03-09,04:42:03
39.974892,116.319514,0,193,39881.1958796296,2009-03-09,04:42:04
39.974891,116.319596,0,198,39881.1958912037,2009-03-09,04:42:05
39.974893,116.319677,0,202,39881.1959027778,2009-03-09,04:42:06
39.974901,116.319759,0,205,39881.1959143518,2009-03-09,04:42:07
39.974903,116.319839,0,203,39881.1959259259,2009-03-09,04:42:08
39.974908,116.319928,0,204,39881.1959375,2009-03-09,04:42:09
39.974908,116.320006,0,207,39881.1959490741,2009-03-09,04:42:10
39.974913,116.320084,0,208,39881.1959606481,2009-03-09,04:42:11
39.974903,116.320156,0,207,39881.1959722222,2009-03-09,04:42:12
39.974903,116.320232,0,209,39881.1959837963,2009-03-09,04:42:13
39.974906,116.320307,0,211,39881.1959953704,2009-03-09,04:42:14
39.974911,116.32038,0,215,39881.1960069444,2009-03-09,04:42:15
39.974934,116.320472,0,214,39881.1960300926,2009-03-09,04:42:17
39.974953,116.320509,0,207,39881.196087963,2009-03-09,04:42:22
39.974953,116.320509,0,207,39881.1961226852,2009-03-09,04:42:25
39.974951,116.320507,0,208,39881.1961458333,2009-03-09,04:42:27
39.974942,116.320523,0,208,39881.1962037037,2009-03-09,04:42:32
39.974948,116.320588,0,207,39881.1962268518,2009-03-09,04:42:34
39.974976,116.320639,0,204,39881.1962384259,2009-03-09,04:42:35
39.975017,116.320709,0,198,39881.19625,2009-03-09,04:42:36
39.975054,116.320778,0,194,39881.1962615741,2009-03-09,04:42:37
39.975073,116.320835,0,192,39881.1962731481,2009-03-09,04:42:38
39.97509,116.320893,0,192,39881.1962847222,2009-03-09,04:42:39
39.975019,116.320947,0,187,39881.1962962963,2009-03-09,04:42:40
39.975013,116.321027,0,189,39881.1963078704,2009-03-09,04:42:41
39.975009,116.321108,0,190,39881.1963194444,2009-03-09,04:42:42
39.975014,116.321193,0,190,39881.1963310185,2009-03-09,04:42:43
39.975017,116.321275,0,191,39881.1963425926,2009-03-09,04:42:44
39.975013,116.321356,0,192,39881.1963541667,2009-03-09,04:42:45
39.97501,116.321432,0,192,39881.1963657407,2009-03-09,04:42:46
39.975013,116.321505,0,192,39881.1963773148,2009-03-09,04:42:47
39.975012,116.321593,0,192,39881.1963888889,2009-03-09,04:42:48
39.975013,116.321694,0,198,39881.196400463,2009-03-09,04:42:49
39.975018,116.321793,0,197,39881.196412037,2009-03-09,04:42:50
39.975018,116.321889,0,197,39881.1964236111,2009-03-09,04:42:51
39.975023,116.321987,0,200,39881.1964351852,2009-03-09,04:42:52
39.975021,116.322094,0,204,39881.1964467593,2009-03-09,04:42:53
39.975022,116.3222,0,207,39881.1964583333,2009-03-09,04:42:54
39.975032,116.322314,0,206,39881.1964699074,2009-03-09,04:42:55
39.975031,116.322421,0,207,39881.1964814815,2009-03-09,04:42:56
39.975028,116.322524,0,209,39881.1964930556,2009-03-09,04:42:57
39.975029,116.322626,0,210,39881.1965046296,2009-03-09,04:42:58
39.975025,116.322725,0,209,39881.1965162037,2009-03-09,04:42:59
39.975023,116.322824,0,209,39881.1965277778,2009-03-09,04:43:00
39.975019,116.322924,0,212,39881.1965393518,2009-03-09,04:43:01
39.975019,116.323025,0,212,39881.1965509259,2009-03-09,04:43:02
39.97502,116.323132,0,215,39881.1965625,2009-03-09,04:43:03
39.975021,116.323233,0,214,39881.1965740741,2009-03-09,04:43:04
39.975018,116.323347,0,217,39881.1965856481,2009-03-09,04:43:05
39.975016,116.323456,0,215,39881.1965972222,2009-03-09,04:43:06
39.975018,116.323574,0,217,39881.1966087963,2009-03-09,04:43:07
39.975012,116.323695,0,218,39881.1966203704,2009-03-09,04:43:08
39.975017,116.323813,0,219,39881.1966319444,2009-03-09,04:43:09
39.975024,116.323932,0,218,39881.1966435185,2009-03-09,04:43:10
39.975041,116.324048,0,216,39881.1966550926,2009-03-09,04:43:11
39.975074,116.32417,0,216,39881.1966666667,2009-03-09,04:43:12
39.975082,116.324286,0,216,39881.1966782407,2009-03-09,04:43:13
39.975086,116.324399,0,217,39881.1966898148,2009-03-09,04:43:14
39.975089,116.32451,0,218,39881.1967013889,2009-03-09,04:43:15
39.9751,116.324621,0,221,39881.196712963,2009-03-09,04:43:16
39.975113,116.324746,0,227,39881.196724537,2009-03-09,04:43:17
39.975116,116.324861,0,229,39881.1967361111,2009-03-09,04:43:18
39.975115,116.324969,0,229,39881.1967476852,2009-03-09,04:43:19
39.975095,116.325071,0,231,39881.1967592593,2009-03-09,04:43:20
39.975088,116.325178,0,235,39881.1967708333,2009-03-09,04:43:21
39.975097,116.325272,0,236,39881.1967824074,2009-03-09,04:43:22
39.975093,116.325355,0,238,39881.1967939815,2009-03-09,04:43:23
39.975099,116.325447,0,241,39881.1968055556,2009-03-09,04:43:24
39.975101,116.325525,0,243,39881.1968171296,2009-03-09,04:43:25
39.975103,116.325604,0,247,39881.1968287037,2009-03-09,04:43:26
39.975103,116.32568,0,251,39881.1968402778,2009-03-09,04:43:27
39.975095,116.325801,0,252,39881.1968634259,2009-03-09,04:43:29
39.975115,116.325917,0,246,39881.1968865741,2009-03-09,04:43:31
39.975134,116.325981,0,239,39881.1968981481,2009-03-09,04:43:32
39.975154,116.326043,0,232,39881.1969097222,2009-03-09,04:43:33
39.975191,116.326107,0,229,39881.1969212963,2009-03-09,04:43:34
39.975218,116.326151,0,219,39881.1969328704,2009-03-09,04:43:35
39.975259,116.326225,0,226,39881.1969560185,2009-03-09,04:43:37
39.975241,116.326236,0,237,39881.1970138889,2009-03-09,04:43:42
39.975243,116.326231,0,239,39881.1970717593,2009-03-09,04:43:47
39.975248,116.32623,0,239,39881.1971296296,2009-03-09,04:43:52
39.975255,116.326225,0,240,39881.1971875,2009-03-09,04:43:57
39.975261,116.326222,0,240,39881.1972453704,2009-03-09,04:44:02
39.975266,116.326222,0,241,39881.1973032407,2009-03-09,04:44:07
39.975269,116.32622,0,241,39881.1973611111,2009-03-09,04:44:12
39.975273,116.326218,0,241,39881.1974189815,2009-03-09,04:44:17
39.975276,116.326216,0,241,39881.1974768518,2009-03-09,04:44:22
39.975278,116.326213,0,242,39881.1975347222,2009-03-09,04:44:27
39.97528,116.326207,0,242,39881.1975925926,2009-03-09,04:44:32
39.975282,116.326207,0,242,39881.197650463,2009-03-09,04:44:37
39.975282,116.326207,0,242,39881.1976851852,2009-03-09,04:44:40
39.975285,116.32621,0,242,39881.1977083333,2009-03-09,04:44:42
39.975285,116.326224,0,242,39881.1977662037,2009-03-09,04:44:47
39.975301,116.326285,0,246,39881.1978009259,2009-03-09,04:44:50
39.975303,116.326346,0,247,39881.1978240741,2009-03-09,04:44:52
39.975324,116.326438,0,249,39881.1978472222,2009-03-09,04:44:54
39.975318,116.326518,0,250,39881.1978703704,2009-03-09,04:44:56
39.975325,116.326585,0,252,39881.1978819444,2009-03-09,04:44:57
39.97534,116.326651,0,254,39881.1978935185,2009-03-09,04:44:58
39.975335,116.32674,0,257,39881.1979050926,2009-03-09,04:44:59
39.975336,116.326805,0,259,39881.1979166667,2009-03-09,04:45:00
39.975332,116.326869,0,261,39881.1979282407,2009-03-09,04:45:01
39.975325,116.326942,0,264,39881.1979398148,2009-03-09,04:45:02
39.975315,116.327014,0,267,39881.1979513889,2009-03-09,04:45:03
39.975237,116.327065,0,274,39881.197962963,2009-03-09,04:45:04
39.975196,116.327132,0,279,39881.197974537,2009-03-09,04:45:05
39.975168,116.327203,0,281,39881.1979861111,2009-03-09,04:45:06
39.975148,116.327276,0,284,39881.1979976852,2009-03-09,04:45:07
39.975131,116.327357,0,287,39881.1980092593,2009-03-09,04:45:08
39.97512,116.327441,0,289,39881.1980208333,2009-03-09,04:45:09
39.975106,116.327522,0,291,39881.1980324074,2009-03-09,04:45:10
39.975105,116.327605,0,294,39881.1980439815,2009-03-09,04:45:11
39.975105,116.327682,0,296,39881.1980555556,2009-03-09,04:45:12
39.975094,116.327748,0,298,39881.1980671296,2009-03-09,04:45:13
39.975085,116.327807,0,297,39881.1980787037,2009-03-09,04:45:14
39.975082,116.327927,0,301,39881.1981018518,2009-03-09,04:45:16
39.975083,116.328,0,300,39881.1981134259,2009-03-09,04:45:17
39.975085,116.328075,0,305,39881.198125,2009-03-09,04:45:18
39.975087,116.328147,0,310,39881.1981365741,2009-03-09,04:45:19
39.975078,116.328218,0,311,39881.1981481481,2009-03-09,04:45:20
39.975077,116.328297,0,313,39881.1981597222,2009-03-09,04:45:21
39.97508,116.328385,0,316,39881.1981712963,2009-03-09,04:45:22
39.975076,116.328482,0,316,39881.1981828704,2009-03-09,04:45:23
39.975074,116.328588,0,323,39881.1981944444,2009-03-09,04:45:24
39.975066,116.328675,0,323,39881.1982060185,2009-03-09,04:45:25
39.975057,116.328764,0,323,39881.1982175926,2009-03-09,04:45:26
39.975047,116.328849,0,322,39881.1982291667,2009-03-09,04:45:27
39.975042,116.328929,0,322,39881.1982407407,2009-03-09,04:45:28
39.97504,116.329004,0,323,39881.1982523148,2009-03-09,04:45:29
39.975036,116.329121,0,325,39881.198275463,2009-03-09,04:45:31
39.975032,116.329202,0,327,39881.1982986111,2009-03-09,04:45:33
39.975021,116.329258,0,318,39881.1983449074,2009-03-09,04:45:37
39.974999,116.329263,0,322,39881.1984027778,2009-03-09,04:45:42
39.974997,116.329282,0,324,39881.1984606481,2009-03-09,04:45:47
39.974988,116.329324,0,325,39881.1985185185,2009-03-09,04:45:52
39.974987,116.329359,0,326,39881.1985763889,2009-03-09,04:45:57
39.974985,116.329376,0,326,39881.1986342593,2009-03-09,04:46:02
39.974989,116.329415,0,326,39881.1986921296,2009-03-09,04:46:07
39.97499,116.329458,0,325,39881.19875,2009-03-09,04:46:12
39.974986,116.329504,0,327,39881.1988078704,2009-03-09,04:46:17
39.974968,116.329559,0,324,39881.1988657407,2009-03-09,04:46:22
39.974951,116.329631,0,324,39881.198912037,2009-03-09,04:46:26
39.974929,116.329703,0,318,39881.1989583333,2009-03-09,04:46:30
39.974926,116.329766,0,319,39881.1989930556,2009-03-09,04:46:33
39.974927,116.329842,0,313,39881.1990393519,2009-03-09,04:46:37
39.974957,116.329914,0,312,39881.1990740741,2009-03-09,04:46:40
39.974977,116.329981,0,311,39881.1991087963,2009-03-09,04:46:43
39.974937,116.330028,0,309,39881.1991550926,2009-03-09,04:46:47
39.974928,116.330088,0,298,39881.1992013889,2009-03-09,04:46:51
39.97495,116.330126,0,297,39881.1992592593,2009-03-09,04:46:56
39.974991,116.33018,0,294,39881.1993171296,2009-03-09,04:47:01
39.975028,116.330255,0,291,39881.1993518519,2009-03-09,04:47:04
39.97504,116.33032,0,285,39881.1993865741,2009-03-09,04:47:07
39.975029,116.330375,0,278,39881.1994212963,2009-03-09,04:47:10
39.975018,116.33043,0,272,39881.1994675926,2009-03-09,04:47:14
39.974987,116.330471,0,268,39881.1995023148,2009-03-09,04:47:17
39.974962,116.330523,0,263,39881.1995486111,2009-03-09,04:47:21
39.974964,116.330579,0,256,39881.1995833333,2009-03-09,04:47:24
39.974963,116.330642,0,252,39881.1996296296,2009-03-09,04:47:28
39.974954,116.330711,0,250,39881.1996875,2009-03-09,04:47:33
39.974974,116.330769,0,243,39881.1997222222,2009-03-09,04:47:36
39.974993,116.330824,0,237,39881.1997569444,2009-03-09,04:47:39
39.975017,116.330878,0,232,39881.1998032407,2009-03-09,04:47:43
39.974988,116.33093,0,225,39881.199849537,2009-03-09,04:47:47
39.974998,116.330985,0,219,39881.1999074074,2009-03-09,04:47:52
39.975021,116.331035,0,213,39881.1999537037,2009-03-09,04:47:56
39.975041,116.331092,0,208,39881.2,2009-03-09,04:48:00
39.975006,116.331133,0,205,39881.2000347222,2009-03-09,04:48:03
39.974984,116.331198,0,202,39881.2000810185,2009-03-09,04:48:07
39.97499,116.331256,0,199,39881.2001157407,2009-03-09,04:48:10
39.974986,116.331318,0,192,39881.200150463,2009-03-09,04:48:13
39.974967,116.331379,0,187,39881.2001851852,2009-03-09,04:48:16
39.974969,116.331439,0,180,39881.2002314815,2009-03-09,04:48:20
39.974954,116.331509,0,180,39881.2002893519,2009-03-09,04:48:25
39.974956,116.331572,0,176,39881.2003356481,2009-03-09,04:48:29
39.974938,116.331632,0,176,39881.2003819444,2009-03-09,04:48:33
39.974959,116.331698,0,176,39881.2004398148,2009-03-09,04:48:38
39.974946,116.331726,0,174,39881.2004976852,2009-03-09,04:48:43
39.974921,116.331764,0,172,39881.2005555556,2009-03-09,04:48:48
39.974892,116.331802,0,180,39881.2006134259,2009-03-09,04:48:53
39.974871,116.331846,0,188,39881.2006481481,2009-03-09,04:48:56
39.974876,116.331905,0,193,39881.2006828704,2009-03-09,04:48:59
39.974885,116.331956,0,197,39881.2007407407,2009-03-09,04:49:04
39.974885,116.332039,0,201,39881.2007986111,2009-03-09,04:49:09
39.974875,116.332098,0,206,39881.2008449074,2009-03-09,04:49:13
39.974873,116.332165,0,209,39881.2008912037,2009-03-09,04:49:17
39.974865,116.332247,0,211,39881.2009375,2009-03-09,04:49:21
39.974857,116.332302,0,219,39881.2009837963,2009-03-09,04:49:25
39.974855,116.332365,0,224,39881.2010185185,2009-03-09,04:49:28
39.97485,116.332434,0,225,39881.2010648148,2009-03-09,04:49:32
39.974851,116.332487,0,217,39881.201099537,2009-03-09,04:49:35
39.974859,116.332544,0,212,39881.2011342593,2009-03-09,04:49:38
39.974868,116.332626,0,206,39881.2011805556,2009-03-09,04:49:42
39.974867,116.332695,0,202,39881.2012268519,2009-03-09,04:49:46
39.974876,116.332756,0,200,39881.2012731481,2009-03-09,04:49:50
39.974865,116.332813,0,202,39881.2013194444,2009-03-09,04:49:54
39.974853,116.33288,0,205,39881.2013773148,2009-03-09,04:49:59
39.974852,116.33295,0,203,39881.2014351852,2009-03-09,04:50:04
39.974847,116.333007,0,205,39881.2014930556,2009-03-09,04:50:09
39.974828,116.333069,0,206,39881.2015393519,2009-03-09,04:50:13
39.974813,116.333127,0,206,39881.2015740741,2009-03-09,04:50:16
39.97481,116.333195,0,200,39881.2016087963,2009-03-09,04:50:19
39.974798,116.333266,0,199,39881.2016550926,2009-03-09,04:50:23
39.974782,116.333322,0,206,39881.2017013889,2009-03-09,04:50:27
39.974781,116.33338,0,204,39881.2017476852,2009-03-09,04:50:31
39.974802,116.33344,0,198,39881.2017939815,2009-03-09,04:50:35
39.974817,116.333504,0,196,39881.2018287037,2009-03-09,04:50:38
39.974924,116.33377,0,283,39881.2038773148,2009-03-09,04:53:35
39.974952,116.333849,0,284,39881.2039351852,2009-03-09,04:53:40
39.974917,116.333839,0,285,39881.2039930556,2009-03-09,04:53:45
39.974898,116.333831,0,286,39881.2040509259,2009-03-09,04:53:50
39.974894,116.333843,0,288,39881.2041087963,2009-03-09,04:53:55
39.974948,116.333855,0,289,39881.2041550926,2009-03-09,04:53:59
39.975002,116.333865,0,289,39881.2041782407,2009-03-09,04:54:01
39.975046,116.33389,0,290,39881.2042013889,2009-03-09,04:54:03
39.975053,116.333943,0,291,39881.2042592593,2009-03-09,04:54:08
39.975062,116.334011,0,291,39881.2043171296,2009-03-09,04:54:13
39.975072,116.334072,0,292,39881.204375,2009-03-09,04:54:18
39.975073,116.334123,0,293,39881.2044328704,2009-03-09,04:54:23
39.975049,116.334182,0,294,39881.2044907407,2009-03-09,04:54:28
39.975017,116.334239,0,295,39881.204537037,2009-03-09,04:54:32
39.974996,116.334293,0,296,39881.2045833333,2009-03-09,04:54:36
39.97496,116.334331,0,297,39881.2046412037,2009-03-09,04:54:41
39.974928,116.334379,0,299,39881.2046875,2009-03-09,04:54:45
39.974903,116.334432,0,300,39881.2047337963,2009-03-09,04:54:49
39.974942,116.334434,0,301,39881.2047916667,2009-03-09,04:54:54
39.97501,116.334387,0,301,39881.2048148148,2009-03-09,04:54:56
39.975062,116.334336,0,302,39881.204837963,2009-03-09,04:54:58
39.975114,116.334292,0,302,39881.2048611111,2009-03-09,04:55:00
39.975162,116.334226,0,302,39881.2048842593,2009-03-09,04:55:02
39.975219,116.334166,0,303,39881.2049074074,2009-03-09,04:55:04
39.97526,116.334113,0,303,39881.2049305556,2009-03-09,04:55:06
39.975276,116.333945,0,304,39881.2049652778,2009-03-09,04:55:09
39.975214,116.333947,0,304,39881.2049884259,2009-03-09,04:55:11
39.975151,116.333964,0,304,39881.205,2009-03-09,04:55:12
39.97506,116.333946,0,302,39881.2050231481,2009-03-09,04:55:14
39.975016,116.333879,0,300,39881.2050462963,2009-03-09,04:55:16
39.974966,116.333768,0,300,39881.2050694444,2009-03-09,04:55:18
39.974935,116.333691,0,301,39881.2050925926,2009-03-09,04:55:20
39.974896,116.33364,0,299,39881.205150463,2009-03-09,04:55:25
39.97487,116.333581,0,288,39881.2051967593,2009-03-09,04:55:29
39.974851,116.333535,0,276,39881.2052314815,2009-03-09,04:55:32
39.974832,116.33351,0,257,39881.2052662037,2009-03-09,04:55:35
39.974828,116.333476,0,241,39881.2053125,2009-03-09,04:55:39
39.97483,116.333419,0,230,39881.2053703704,2009-03-09,04:55:44
39.974824,116.333351,0,216,39881.2054166667,2009-03-09,04:55:48
39.974833,116.333285,0,202,39881.205462963,2009-03-09,04:55:52
39.974837,116.333233,0,192,39881.2054976852,2009-03-09,04:55:55
39.974819,116.333159,0,184,39881.2055439815,2009-03-09,04:55:59
39.974817,116.333094,0,174,39881.2055902778,2009-03-09,04:56:03
39.974819,116.333031,0,169,39881.2056365741,2009-03-09,04:56:07
39.974814,116.332967,0,159,39881.2056712963,2009-03-09,04:56:10
39.974818,116.332911,0,149,39881.2057175926,2009-03-09,04:56:14
39.974825,116.332857,0,137,39881.2057638889,2009-03-09,04:56:18
39.974827,116.332797,0,131,39881.2058101852,2009-03-09,04:56:22
39.974826,116.332725,0,129,39881.2058564815,2009-03-09,04:56:26
39.974828,116.332654,0,128,39881.2059027778,2009-03-09,04:56:30
39.974824,116.332581,0,122,39881.2059490741,2009-03-09,04:56:34
39.974824,116.332511,0,120,39881.2059953704,2009-03-09,04:56:38
39.974815,116.332438,0,118,39881.2060532407,2009-03-09,04:56:43
39.974816,116.332375,0,121,39881.206099537,2009-03-09,04:56:47
39.974815,116.332303,0,121,39881.2061458333,2009-03-09,04:56:51
39.974816,116.332233,0,121,39881.2061921296,2009-03-09,04:56:55
39.974806,116.332161,0,123,39881.2062384259,2009-03-09,04:56:59
39.974797,116.332085,0,131,39881.2062962963,2009-03-09,04:57:04
39.97481,116.332017,0,130,39881.2063425926,2009-03-09,04:57:08
39.974793,116.331969,0,127,39881.206400463,2009-03-09,04:57:13
39.974733,116.331948,0,129,39881.2064583333,2009-03-09,04:57:18
39.974682,116.331943,0,132,39881.2065162037,2009-03-09,04:57:23
39.974633,116.331953,0,137,39881.2065625,2009-03-09,04:57:27
39.974586,116.331952,0,141,39881.2065972222,2009-03-09,04:57:30
39.974533,116.331945,0,143,39881.2066319444,2009-03-09,04:57:33
39.97449,116.331963,0,149,39881.2066666667,2009-03-09,04:57:36
39.974437,116.331979,0,153,39881.206712963,2009-03-09,04:57:40
39.974378,116.331979,0,158,39881.2067708333,2009-03-09,04:57:45
39.974331,116.331974,0,166,39881.2068171296,2009-03-09,04:57:49
39.974294,116.33197,0,177,39881.2068634259,2009-03-09,04:57:53
39.974256,116.331958,0,188,39881.2069097222,2009-03-09,04:57:57
39.974215,116.332007,0,184,39881.2069444444,2009-03-09,04:58:00
39.974172,116.332031,0,179,39881.2069907407,2009-03-09,04:58:04
39.974125,116.332042,0,170,39881.2070486111,2009-03-09,04:58:09
39.97408,116.332054,0,171,39881.2070833333,2009-03-09,04:58:12
39.974031,116.332084,0,171,39881.2071296296,2009-03-09,04:58:16
39.97402,116.332098,0,172,39881.2071875,2009-03-09,04:58:21
39.974,116.332138,0,170,39881.2072453704,2009-03-09,04:58:26
39.973986,116.332193,0,174,39881.2072800926,2009-03-09,04:58:29
39.97396,116.332254,0,174,39881.2073263889,2009-03-09,04:58:33
39.973932,116.332269,0,172,39881.2073842593,2009-03-09,04:58:38
39.973897,116.332226,0,171,39881.2074189815,2009-03-09,04:58:41
39.973848,116.332201,0,169,39881.2074768519,2009-03-09,04:58:46
39.973818,116.332137,0,166,39881.2075347222,2009-03-09,04:58:51
39.973777,116.332161,0,164,39881.2075810185,2009-03-09,04:58:55
39.973733,116.332135,0,164,39881.2076157407,2009-03-09,04:58:58
39.973659,116.332072,0,164,39881.207650463,2009-03-09,04:59:01
39.973591,116.332043,0,165,39881.207662037,2009-03-09,04:59:02
39.973444,116.331962,0,165,39881.2076736111,2009-03-09,04:59:03
39.973369,116.331852,0,167,39881.2076851852,2009-03-09,04:59:04
39.973331,116.331804,0,168,39881.2077083333,2009-03-09,04:59:06
39.97332,116.331804,0,180,39881.2077662037,2009-03-09,04:59:11
39.973284,116.331737,0,178,39881.2077893519,2009-03-09,04:59:13
39.973284,116.331737,0,178,39881.2078240741,2009-03-09,04:59:16
39.973281,116.331745,0,180,39881.2078472222,2009-03-09,04:59:18
39.973287,116.331773,0,183,39881.2079050926,2009-03-09,04:59:23
39.97328,116.331777,0,185,39881.207962963,2009-03-09,04:59:28
39.973277,116.331769,0,186,39881.2080208333,2009-03-09,04:59:33
39.973277,116.331769,0,186,39881.2080555556,2009-03-09,04:59:36
39.973276,116.331775,0,186,39881.2080787037,2009-03-09,04:59:38
39.97345,116.334135,0,207,39881.2116666667,2009-03-09,05:04:48
39.97345,116.33408,0,192,39881.211724537,2009-03-09,05:04:53
39.97345,116.33408,0,192,39881.2117592593,2009-03-09,05:04:56
39.973449,116.334077,0,199,39881.2117824074,2009-03-09,05:04:58
39.973422,116.33401,0,193,39881.2118171296,2009-03-09,05:05:01
39.973394,116.333957,0,190,39881.2118518518,2009-03-09,05:05:04
39.973394,116.333948,0,190,39881.2119097222,2009-03-09,05:05:09
39.973394,116.333945,0,190,39881.2119675926,2009-03-09,05:05:14
39.973394,116.333938,0,190,39881.212025463,2009-03-09,05:05:19
39.973396,116.333932,0,190,39881.2120833333,2009-03-09,05:05:24
39.973396,116.333932,0,190,39881.2121180556,2009-03-09,05:05:27
39.973397,116.333938,0,190,39881.2121412037,2009-03-09,05:05:29
39.973433,116.33391,0,192,39881.2121990741,2009-03-09,05:05:34
39.973433,116.333913,0,192,39881.2122569444,2009-03-09,05:05:39
39.973434,116.333912,0,192,39881.2123148148,2009-03-09,05:05:44
39.973434,116.333912,0,192,39881.212349537,2009-03-09,05:05:47
39.973434,116.333912,0,192,39881.2123726852,2009-03-09,05:05:49
39.973437,116.333984,0,194,39881.2124305556,2009-03-09,05:05:54
39.973471,116.333963,0,193,39881.2124884259,2009-03-09,05:05:59
39.973492,116.33394,0,189,39881.2125462963,2009-03-09,05:06:04
39.973482,116.333874,0,185,39881.2125578704,2009-03-09,05:06:05
39.973471,116.333894,0,181,39881.2126157407,2009-03-09,05:06:10
39.973485,116.333854,0,179,39881.2126736111,2009-03-09,05:06:15
39.973517,116.333835,0,181,39881.2127314815,2009-03-09,05:06:20
39.973528,116.333878,0,181,39881.2129050926,2009-03-09,05:06:35
39.973523,116.333723,0,181,39881.2129166667,2009-03-09,05:06:36
39.973518,116.333484,0,181,39881.2129282407,2009-03-09,05:06:37
39.973513,116.333396,0,181,39881.2129398148,2009-03-09,05:06:38
39.973484,116.333374,0,181,39881.2129976852,2009-03-09,05:06:43
39.973602,116.333558,0,180,39881.213287037,2009-03-09,05:07:08
39.973571,116.333457,0,174,39881.2133449074,2009-03-09,05:07:13
39.973546,116.333395,0,170,39881.2133680556,2009-03-09,05:07:15
39.973515,116.333332,0,164,39881.2133912037,2009-03-09,05:07:17
39.973489,116.333286,0,160,39881.2134143518,2009-03-09,05:07:19
39.97384,116.334172,0,177,39881.2153935185,2009-03-09,05:10:10
39.973843,116.334086,0,177,39881.2154050926,2009-03-09,05:10:11
39.973839,116.33405,0,174,39881.215462963,2009-03-09,05:10:16
39.973803,116.334057,0,155,39881.2155092593,2009-03-09,05:10:20
39.973765,116.334067,0,144,39881.2155324074,2009-03-09,05:10:22
39.973744,116.334068,0,151,39881.2155902778,2009-03-09,05:10:27
39.973738,116.334111,0,156,39881.2156481481,2009-03-09,05:10:32
39.973238,116.33383,0,240,39881.2160763889,2009-03-09,05:11:09
39.973243,116.333753,0,222,39881.2161111111,2009-03-09,05:11:12
39.973243,116.333709,0,211,39881.2161226852,2009-03-09,05:11:13
39.973254,116.333567,0,167,39881.2161458333,2009-03-09,05:11:15
39.97326,116.33353,0,153,39881.2161574074,2009-03-09,05:11:16
39.973272,116.333476,0,130,39881.2161689815,2009-03-09,05:11:17
39.973292,116.333505,0,126,39881.2162268519,2009-03-09,05:11:22
39.973299,116.333505,0,131,39881.2162847222,2009-03-09,05:11:27
39.973299,116.333505,0,131,39881.2163425926,2009-03-09,05:11:32
39.973299,116.333505,0,131,39881.2163773148,2009-03-09,05:11:35
39.9733,116.333513,0,131,39881.216400463,2009-03-09,05:11:37
39.973299,116.333529,0,131,39881.2164583333,2009-03-09,05:11:42
39.973308,116.333612,0,135,39881.2164814815,2009-03-09,05:11:44
39.973317,116.333679,0,146,39881.2164930556,2009-03-09,05:11:45
39.973327,116.333756,0,154,39881.2165162037,2009-03-09,05:11:47
39.973339,116.333818,0,157,39881.2165393519,2009-03-09,05:11:49
39.973364,116.333886,0,162,39881.2165740741,2009-03-09,05:11:52
39.973394,116.333927,0,167,39881.2166087963,2009-03-09,05:11:55
39.973435,116.33397,0,170,39881.2166435185,2009-03-09,05:11:58
39.973487,116.334005,0,173,39881.2166898148,2009-03-09,05:12:02
39.973534,116.334007,0,175,39881.2167361111,2009-03-09,05:12:06
39.973567,116.334011,0,176,39881.2167939815,2009-03-09,05:12:11
39.973567,116.333999,0,177,39881.2168518519,2009-03-09,05:12:16
39.973573,116.333961,0,178,39881.2169675926,2009-03-09,05:12:26
39.973573,116.333961,0,178,39881.2170023148,2009-03-09,05:12:29
39.973575,116.33396,0,178,39881.217025463,2009-03-09,05:12:31
39.973607,116.333854,0,188,39881.2171296296,2009-03-09,05:12:40
39.973651,116.333836,0,184,39881.2171643519,2009-03-09,05:12:43
39.973655,116.333838,0,184,39881.2172222222,2009-03-09,05:12:48
39.97366,116.333834,0,184,39881.2172800926,2009-03-09,05:12:53
39.97366,116.333834,0,184,39881.2173148148,2009-03-09,05:12:56
39.973663,116.333829,0,184,39881.217337963,2009-03-09,05:12:58
39.973329,116.33356,0,4,39881.2189467593,2009-03-09,05:15:17
39.973305,116.333644,0,4,39881.2189583333,2009-03-09,05:15:18
39.973269,116.333742,0,3,39881.2189699074,2009-03-09,05:15:19
39.973251,116.333809,0,4,39881.2190046296,2009-03-09,05:15:22
39.973186,116.33437,0,79,39881.2194675926,2009-03-09,05:16:02
39.973198,116.334323,0,89,39881.2195023148,2009-03-09,05:16:05
39.972914,116.334504,0,-253,39881.219537037,2009-03-09,05:16:08
39.972898,116.334376,0,-274,39881.2195486111,2009-03-09,05:16:09
39.972899,116.334267,0,-277,39881.2195601852,2009-03-09,05:16:10
39.972887,116.334102,0,-293,39881.2195717593,2009-03-09,05:16:11
39.972883,116.333993,0,-302,39881.2195833333,2009-03-09,05:16:12
39.972881,116.333876,0,-314,39881.2195949074,2009-03-09,05:16:13
39.972878,116.333767,0,-325,39881.2196064815,2009-03-09,05:16:14
39.97288,116.333705,0,-332,39881.2196180556,2009-03-09,05:16:15
39.972885,116.333646,0,-339,39881.2196412037,2009-03-09,05:16:17
39.972902,116.333663,0,-324,39881.2196990741,2009-03-09,05:16:22
39.972936,116.333718,0,-308,39881.2197453704,2009-03-09,05:16:26
39.972968,116.333774,0,-291,39881.2197569444,2009-03-09,05:16:27
39.973003,116.33383,0,-275,39881.2197685185,2009-03-09,05:16:28
39.973038,116.333891,0,-257,39881.2197800926,2009-03-09,05:16:29
39.973069,116.333944,0,-240,39881.2197916667,2009-03-09,05:16:30
39.973091,116.33399,0,-222,39881.2198032407,2009-03-09,05:16:31
39.97312,116.33401,0,-208,39881.2198148148,2009-03-09,05:16:32
39.973148,116.334021,0,-195,39881.2198263889,2009-03-09,05:16:33
39.973197,116.334027,0,-168,39881.219849537,2009-03-09,05:16:35
39.973227,116.334047,0,-154,39881.2198611111,2009-03-09,05:16:36
39.973271,116.334071,0,-129,39881.2198842593,2009-03-09,05:16:38
39.973305,116.334088,0,-108,39881.2199074074,2009-03-09,05:16:40
39.97267,116.336783,0,32,39881.222650463,2009-03-09,05:20:37
39.97288,116.336116,0,110,39881.222662037,2009-03-09,05:20:38
