# Supplementary material for: Research on differential privacy protection method based on user tendency
Source: PLoS One. 2023 Oct 26;18(10):e0288823. doi: 10.1371/journal.pone.0288823 (PMC10602288; doi:10.1371/journal.pone.0288823)
Supplement: S2 Data — (ZIP) [file pone.0288823.s002.zip › Data 5-2/022/Trajectory/20090309124533.plt]

Geolife trajectory
WGS 84
Altitude is in Feet
Reserved 3
0,2,255,My Track,0,0,2,8421376
0
39.974864,116.336254,0,492,39881.5316319444,2009-03-09,12:45:33
39.974919,116.335845,0,492,39881.5316550926,2009-03-09,12:45:35
39.974731,116.335183,0,486,39881.5316666667,2009-03-09,12:45:36
39.974684,116.335083,0,483,39881.5317013889,2009-03-09,12:45:39
39.974635,116.334972,0,482,39881.5317361111,2009-03-09,12:45:42
39.974562,116.334639,0,474,39881.5317708333,2009-03-09,12:45:45
39.974571,116.334527,0,473,39881.5317824074,2009-03-09,12:45:46
39.974496,116.334477,0,468,39881.5317939815,2009-03-09,12:45:47
39.974371,116.334544,0,425,39881.5318287037,2009-03-09,12:45:50
39.974399,116.334675,0,423,39881.5318402778,2009-03-09,12:45:51
39.974459,116.334612,0,420,39881.5318634259,2009-03-09,12:45:53
39.974462,116.334647,0,411,39881.5319212963,2009-03-09,12:45:58
39.974458,116.334677,0,409,39881.5319791667,2009-03-09,12:46:03
39.974473,116.33469,0,408,39881.532037037,2009-03-09,12:46:08
39.974486,116.334699,0,407,39881.5320949074,2009-03-09,12:46:13
39.974486,116.334699,0,407,39881.5321296296,2009-03-09,12:46:16
39.974486,116.334699,0,407,39881.5321527778,2009-03-09,12:46:18
39.975426,116.334422,0,882,39881.5322106481,2009-03-09,12:46:23
39.975426,116.334422,0,882,39881.5322453704,2009-03-09,12:46:26
39.975427,116.334419,0,882,39881.5322685185,2009-03-09,12:46:28
39.975499,116.334461,0,872,39881.5323263889,2009-03-09,12:46:33
39.97556,116.334563,0,868,39881.532337963,2009-03-09,12:46:34
39.975592,116.334587,0,863,39881.5323958333,2009-03-09,12:46:39
39.975631,116.334562,0,852,39881.5324305556,2009-03-09,12:46:42
39.975697,116.334583,0,842,39881.5324537037,2009-03-09,12:46:44
39.975764,116.334604,0,833,39881.5324768518,2009-03-09,12:46:46
39.975818,116.334616,0,825,39881.5325,2009-03-09,12:46:48
39.975857,116.334623,0,820,39881.5325578704,2009-03-09,12:46:53
39.975881,116.334618,0,818,39881.5326157407,2009-03-09,12:46:58
39.975815,116.334676,0,813,39881.532662037,2009-03-09,12:47:02
39.975906,116.334783,0,812,39881.5326736111,2009-03-09,12:47:03
39.975906,116.334783,0,812,39881.5327083333,2009-03-09,12:47:06
39.975914,116.334776,0,812,39881.5327314815,2009-03-09,12:47:08
39.975849,116.33469,0,811,39881.5327662037,2009-03-09,12:47:11
39.975776,116.334817,0,809,39881.5328009259,2009-03-09,12:47:14
39.975715,116.334742,0,809,39881.5328587963,2009-03-09,12:47:19
39.975773,116.334837,0,809,39881.5328703704,2009-03-09,12:47:20
39.975754,116.334914,0,807,39881.5328819444,2009-03-09,12:47:21
39.97571,116.334894,0,807,39881.5328935185,2009-03-09,12:47:22
39.975705,116.334962,0,806,39881.5329050926,2009-03-09,12:47:23
39.975656,116.335066,0,804,39881.5329166667,2009-03-09,12:47:24
39.975603,116.335134,0,803,39881.5329282407,2009-03-09,12:47:25
39.975549,116.335176,0,796,39881.5329398148,2009-03-09,12:47:26
39.975469,116.335248,0,790,39881.5329513889,2009-03-09,12:47:27
39.975405,116.335325,0,784,39881.532962963,2009-03-09,12:47:28
39.975359,116.335378,0,780,39881.532974537,2009-03-09,12:47:29
39.975306,116.335437,0,775,39881.5329861111,2009-03-09,12:47:30
39.975272,116.335479,0,771,39881.5329976852,2009-03-09,12:47:31
39.975224,116.335549,0,763,39881.5330208333,2009-03-09,12:47:33
39.975183,116.335578,0,759,39881.5330439815,2009-03-09,12:47:35
39.975228,116.335597,0,753,39881.5330902778,2009-03-09,12:47:39
39.975215,116.335665,0,743,39881.5331481481,2009-03-09,12:47:44
39.975205,116.335703,0,736,39881.5332060185,2009-03-09,12:47:49
39.975167,116.335744,0,731,39881.5332291667,2009-03-09,12:47:51
39.975141,116.335784,0,722,39881.5332638889,2009-03-09,12:47:54
39.975105,116.335815,0,712,39881.5333217593,2009-03-09,12:47:59
39.975043,116.335832,0,703,39881.5333564815,2009-03-09,12:48:02
39.975068,116.335875,0,690,39881.5333796296,2009-03-09,12:48:04
39.975057,116.3358,0,678,39881.5334259259,2009-03-09,12:48:08
39.975044,116.33572,0,671,39881.5334837963,2009-03-09,12:48:13
39.975039,116.335696,0,656,39881.5335300926,2009-03-09,12:48:17
39.975022,116.335644,0,647,39881.5335532407,2009-03-09,12:48:19
39.975013,116.335597,0,632,39881.5336111111,2009-03-09,12:48:24
39.975013,116.335587,0,632,39881.5336689815,2009-03-09,12:48:29
39.974998,116.335469,0,625,39881.5337037037,2009-03-09,12:48:32
39.974976,116.335444,0,624,39881.5337615741,2009-03-09,12:48:37
39.974976,116.335444,0,624,39881.5337962963,2009-03-09,12:48:40
39.974974,116.335437,0,623,39881.5338194444,2009-03-09,12:48:42
39.974799,116.334926,0,617,39881.5338425926,2009-03-09,12:48:44
39.974703,116.33482,0,575,39881.5338657407,2009-03-09,12:48:46
39.974715,116.334761,0,541,39881.5338773148,2009-03-09,12:48:47
39.974692,116.334719,0,532,39881.533912037,2009-03-09,12:48:50
39.974699,116.334684,0,518,39881.5339236111,2009-03-09,12:48:51
39.974691,116.334546,0,508,39881.5339467593,2009-03-09,12:48:53
39.974688,116.33443,0,482,39881.5339699074,2009-03-09,12:48:55
39.974688,116.33442,0,481,39881.5340277778,2009-03-09,12:49:00
39.974686,116.334403,0,477,39881.5340856481,2009-03-09,12:49:05
39.974698,116.334362,0,474,39881.5341435185,2009-03-09,12:49:10
39.974695,116.334349,0,471,39881.5342013889,2009-03-09,12:49:15
39.974693,116.33434,0,470,39881.5342592593,2009-03-09,12:49:20
39.974694,116.334337,0,470,39881.5343171296,2009-03-09,12:49:25
39.974694,116.334337,0,470,39881.5343518518,2009-03-09,12:49:28
39.9747,116.334336,0,470,39881.534375,2009-03-09,12:49:30
39.97476,116.334327,0,466,39881.5344212963,2009-03-09,12:49:34
39.974817,116.334318,0,461,39881.5344444444,2009-03-09,12:49:36
39.974877,116.334281,0,459,39881.5344675926,2009-03-09,12:49:38
39.974975,116.334293,0,457,39881.5344791667,2009-03-09,12:49:39
39.975087,116.334291,0,456,39881.5344907407,2009-03-09,12:49:40
39.975206,116.334293,0,454,39881.5345023148,2009-03-09,12:49:41
39.975327,116.334285,0,454,39881.5345138889,2009-03-09,12:49:42
39.975469,116.334268,0,453,39881.534525463,2009-03-09,12:49:43
39.97565,116.334274,0,449,39881.534537037,2009-03-09,12:49:44
39.975829,116.334276,0,445,39881.5345486111,2009-03-09,12:49:45
39.975984,116.334246,0,444,39881.5345601852,2009-03-09,12:49:46
39.976146,116.334205,0,442,39881.5345717593,2009-03-09,12:49:47
39.976331,116.334179,0,439,39881.5345833333,2009-03-09,12:49:48
39.976508,116.334148,0,436,39881.5345949074,2009-03-09,12:49:49
39.976683,116.334114,0,434,39881.5346064815,2009-03-09,12:49:50
39.976859,116.334075,0,432,39881.5346180556,2009-03-09,12:49:51
39.977049,116.334032,0,430,39881.5346296296,2009-03-09,12:49:52
39.977241,116.333992,0,426,39881.5346412037,2009-03-09,12:49:53
39.977421,116.33395,0,424,39881.5346527778,2009-03-09,12:49:54
39.977611,116.333912,0,420,39881.5346643519,2009-03-09,12:49:55
39.977786,116.33387,0,419,39881.5346759259,2009-03-09,12:49:56
39.977961,116.333832,0,418,39881.5346875,2009-03-09,12:49:57
39.978137,116.33379,0,417,39881.5346990741,2009-03-09,12:49:58
39.978312,116.333751,0,415,39881.5347106481,2009-03-09,12:49:59
39.978496,116.333702,0,413,39881.5347222222,2009-03-09,12:50:00
39.97868,116.333672,0,410,39881.5347337963,2009-03-09,12:50:01
39.978869,116.33363,0,406,39881.5347453704,2009-03-09,12:50:02
39.979055,116.333591,0,403,39881.5347569444,2009-03-09,12:50:03
39.979239,116.333544,0,399,39881.5347685185,2009-03-09,12:50:04
39.979419,116.33351,0,394,39881.5347800926,2009-03-09,12:50:05
39.979598,116.333467,0,391,39881.5347916667,2009-03-09,12:50:06
39.979768,116.333426,0,389,39881.5348032407,2009-03-09,12:50:07
39.97994,116.333388,0,385,39881.5348148148,2009-03-09,12:50:08
39.980117,116.333352,0,380,39881.5348263889,2009-03-09,12:50:09
39.980287,116.333313,0,377,39881.534837963,2009-03-09,12:50:10
39.980457,116.333272,0,373,39881.534849537,2009-03-09,12:50:11
39.980623,116.333243,0,370,39881.5348611111,2009-03-09,12:50:12
39.980783,116.333211,0,367,39881.5348726852,2009-03-09,12:50:13
39.980941,116.333184,0,365,39881.5348842593,2009-03-09,12:50:14
39.981119,116.333123,0,363,39881.5348958333,2009-03-09,12:50:15
39.981283,116.33307,0,361,39881.5349074074,2009-03-09,12:50:16
39.981439,116.333037,0,358,39881.5349189815,2009-03-09,12:50:17
39.981599,116.333009,0,355,39881.5349305556,2009-03-09,12:50:18
39.981761,116.332981,0,352,39881.5349421296,2009-03-09,12:50:19
39.981926,116.332945,0,349,39881.5349537037,2009-03-09,12:50:20
39.982093,116.332911,0,347,39881.5349652778,2009-03-09,12:50:21
39.982277,116.33286,0,345,39881.5349768519,2009-03-09,12:50:22
39.982453,116.332817,0,343,39881.5349884259,2009-03-09,12:50:23
39.982629,116.332776,0,340,39881.535,2009-03-09,12:50:24
39.982811,116.332739,0,335,39881.5350115741,2009-03-09,12:50:25
39.982982,116.332701,0,333,39881.5350231482,2009-03-09,12:50:26
39.983155,116.332663,0,332,39881.5350347222,2009-03-09,12:50:27
39.983316,116.332631,0,328,39881.5350462963,2009-03-09,12:50:28
39.983481,116.332597,0,326,39881.5350578704,2009-03-09,12:50:29
39.983649,116.332556,0,323,39881.5350694444,2009-03-09,12:50:30
39.983806,116.33252,0,320,39881.5350810185,2009-03-09,12:50:31
39.983972,116.332487,0,317,39881.5350925926,2009-03-09,12:50:32
39.984146,116.332446,0,314,39881.5351041667,2009-03-09,12:50:33
39.984313,116.332406,0,312,39881.5351157407,2009-03-09,12:50:34
39.984477,116.332372,0,309,39881.5351273148,2009-03-09,12:50:35
39.984635,116.332336,0,306,39881.5351388889,2009-03-09,12:50:36
39.984794,116.332303,0,304,39881.535150463,2009-03-09,12:50:37
39.98495,116.332264,0,301,39881.535162037,2009-03-09,12:50:38
39.98511,116.332224,0,298,39881.5351736111,2009-03-09,12:50:39
39.985272,116.33219,0,295,39881.5351851852,2009-03-09,12:50:40
39.985435,116.33216,0,293,39881.5351967593,2009-03-09,12:50:41
39.985588,116.332126,0,289,39881.5352083333,2009-03-09,12:50:42
39.985753,116.33208,0,285,39881.5352199074,2009-03-09,12:50:43
39.985904,116.33204,0,280,39881.5352314815,2009-03-09,12:50:44
39.986063,116.332015,0,274,39881.5352430556,2009-03-09,12:50:45
39.986223,116.331999,0,271,39881.5352546296,2009-03-09,12:50:46
39.986386,116.331987,0,267,39881.5352662037,2009-03-09,12:50:47
39.986546,116.331978,0,263,39881.5352777778,2009-03-09,12:50:48
39.986703,116.331969,0,261,39881.5352893519,2009-03-09,12:50:49
39.986859,116.331955,0,258,39881.5353009259,2009-03-09,12:50:50
39.987017,116.331939,0,256,39881.5353125,2009-03-09,12:50:51
39.987169,116.331922,0,253,39881.5353240741,2009-03-09,12:50:52
39.987315,116.331912,0,251,39881.5353356482,2009-03-09,12:50:53
39.98747,116.331889,0,247,39881.5353472222,2009-03-09,12:50:54
39.98761,116.331871,0,243,39881.5353587963,2009-03-09,12:50:55
39.987749,116.331865,0,242,39881.5353703704,2009-03-09,12:50:56
39.987878,116.331865,0,240,39881.5353819444,2009-03-09,12:50:57
39.988016,116.331854,0,238,39881.5353935185,2009-03-09,12:50:58
39.988148,116.331847,0,237,39881.5354050926,2009-03-09,12:50:59
39.988276,116.331834,0,236,39881.5354166667,2009-03-09,12:51:00
39.988403,116.331829,0,235,39881.5354282407,2009-03-09,12:51:01
39.988523,116.331823,0,234,39881.5354398148,2009-03-09,12:51:02
39.988646,116.331809,0,231,39881.5354513889,2009-03-09,12:51:03
39.988757,116.331816,0,230,39881.535462963,2009-03-09,12:51:04
39.988871,116.331799,0,229,39881.535474537,2009-03-09,12:51:05
39.988983,116.331785,0,227,39881.5354861111,2009-03-09,12:51:06
39.989088,116.331769,0,225,39881.5354976852,2009-03-09,12:51:07
39.989197,116.331759,0,221,39881.5355092593,2009-03-09,12:51:08
39.989305,116.331753,0,221,39881.5355208333,2009-03-09,12:51:09
39.989406,116.331744,0,218,39881.5355324074,2009-03-09,12:51:10
39.989501,116.331736,0,217,39881.5355439815,2009-03-09,12:51:11
39.989598,116.331732,0,216,39881.5355555556,2009-03-09,12:51:12
39.989687,116.331729,0,214,39881.5355671296,2009-03-09,12:51:13
39.989778,116.331731,0,214,39881.5355787037,2009-03-09,12:51:14
39.989866,116.331731,0,212,39881.5355902778,2009-03-09,12:51:15
39.989952,116.331731,0,210,39881.5356018519,2009-03-09,12:51:16
39.990037,116.331712,0,207,39881.5356134259,2009-03-09,12:51:17
39.990117,116.331711,0,204,39881.535625,2009-03-09,12:51:18
39.990193,116.331713,0,203,39881.5356365741,2009-03-09,12:51:19
39.990266,116.331712,0,201,39881.5356481481,2009-03-09,12:51:20
39.99034,116.331687,0,200,39881.5356597222,2009-03-09,12:51:21
39.990406,116.331683,0,197,39881.5356712963,2009-03-09,12:51:22
39.990468,116.331678,0,195,39881.5356828704,2009-03-09,12:51:23
39.99053,116.331675,0,193,39881.5356944444,2009-03-09,12:51:24
39.990585,116.331674,0,191,39881.5357060185,2009-03-09,12:51:25
39.990634,116.331675,0,190,39881.5357175926,2009-03-09,12:51:26
39.99068,116.331673,0,189,39881.5357291667,2009-03-09,12:51:27
39.990765,116.331647,0,189,39881.5357523148,2009-03-09,12:51:29
39.990849,116.33163,0,189,39881.535775463,2009-03-09,12:51:31
39.990926,116.331626,0,189,39881.5357986111,2009-03-09,12:51:33
39.990987,116.331614,0,186,39881.5358217593,2009-03-09,12:51:35
39.99104,116.331601,0,178,39881.5358564815,2009-03-09,12:51:38
39.991081,116.331619,0,165,39881.5359027778,2009-03-09,12:51:42
39.991093,116.331624,0,157,39881.5359606481,2009-03-09,12:51:47
39.991102,116.33161,0,154,39881.5360185185,2009-03-09,12:51:52
39.991112,116.331603,0,152,39881.5360763889,2009-03-09,12:51:57
39.99112,116.331616,0,149,39881.5361342593,2009-03-09,12:52:02
39.991126,116.331629,0,146,39881.5361921296,2009-03-09,12:52:07
39.991134,116.331638,0,143,39881.53625,2009-03-09,12:52:12
39.991147,116.331648,0,140,39881.5363078704,2009-03-09,12:52:17
39.991166,116.331648,0,137,39881.5363657407,2009-03-09,12:52:22
39.991226,116.331669,0,134,39881.5364236111,2009-03-09,12:52:27
39.991309,116.331648,0,133,39881.5364467593,2009-03-09,12:52:29
39.991365,116.331639,0,133,39881.5364583333,2009-03-09,12:52:30
39.991428,116.331627,0,134,39881.5364699074,2009-03-09,12:52:31
39.991517,116.331587,0,133,39881.5364814815,2009-03-09,12:52:32
39.991612,116.331582,0,132,39881.5364930556,2009-03-09,12:52:33
39.991701,116.331575,0,132,39881.5365046296,2009-03-09,12:52:34
39.991789,116.331562,0,131,39881.5365162037,2009-03-09,12:52:35
39.991919,116.331535,0,129,39881.5365277778,2009-03-09,12:52:36
39.992053,116.331559,0,125,39881.5365393519,2009-03-09,12:52:37
39.99217,116.331559,0,120,39881.5365509259,2009-03-09,12:52:38
39.992287,116.331557,0,114,39881.5365625,2009-03-09,12:52:39
39.9924,116.331543,0,109,39881.5365740741,2009-03-09,12:52:40
39.992513,116.331537,0,106,39881.5365856481,2009-03-09,12:52:41
39.992628,116.331515,0,103,39881.5365972222,2009-03-09,12:52:42
39.992751,116.331525,0,103,39881.5366087963,2009-03-09,12:52:43
39.992887,116.331524,0,103,39881.5366203704,2009-03-09,12:52:44
39.993015,116.331513,0,101,39881.5366319444,2009-03-09,12:52:45
39.993146,116.331512,0,99,39881.5366435185,2009-03-09,12:52:46
39.99328,116.331506,0,96,39881.5366550926,2009-03-09,12:52:47
39.993425,116.331504,0,94,39881.5366666667,2009-03-09,12:52:48
39.993576,116.331493,0,93,39881.5366782407,2009-03-09,12:52:49
39.993743,116.331487,0,94,39881.5366898148,2009-03-09,12:52:50
39.993909,116.331483,0,90,39881.5367013889,2009-03-09,12:52:51
39.994077,116.33148,0,88,39881.536712963,2009-03-09,12:52:52
39.994244,116.331479,0,85,39881.536724537,2009-03-09,12:52:53
39.994413,116.331476,0,85,39881.5367361111,2009-03-09,12:52:54
39.994586,116.331472,0,84,39881.5367476852,2009-03-09,12:52:55
39.994757,116.331465,0,83,39881.5367592593,2009-03-09,12:52:56
39.994929,116.33147,0,82,39881.5367708333,2009-03-09,12:52:57
39.995103,116.331466,0,79,39881.5367824074,2009-03-09,12:52:58
39.995274,116.331467,0,79,39881.5367939815,2009-03-09,12:52:59
39.995455,116.331458,0,80,39881.5368055556,2009-03-09,12:53:00
39.995625,116.331449,0,80,39881.5368171296,2009-03-09,12:53:01
39.995797,116.331445,0,80,39881.5368287037,2009-03-09,12:53:02
39.995977,116.331435,0,78,39881.5368402778,2009-03-09,12:53:03
39.996149,116.331424,0,77,39881.5368518519,2009-03-09,12:53:04
39.996321,116.33142,0,78,39881.5368634259,2009-03-09,12:53:05
39.99649,116.331416,0,77,39881.536875,2009-03-09,12:53:06
39.996655,116.331409,0,78,39881.5368865741,2009-03-09,12:53:07
39.996825,116.331398,0,79,39881.5368981481,2009-03-09,12:53:08
39.996996,116.331387,0,79,39881.5369097222,2009-03-09,12:53:09
39.997168,116.331377,0,81,39881.5369212963,2009-03-09,12:53:10
39.99734,116.331371,0,83,39881.5369328704,2009-03-09,12:53:11
39.997507,116.331363,0,84,39881.5369444444,2009-03-09,12:53:12
39.997671,116.331353,0,84,39881.5369560185,2009-03-09,12:53:13
39.997838,116.331341,0,85,39881.5369675926,2009-03-09,12:53:14
39.998007,116.331332,0,85,39881.5369791667,2009-03-09,12:53:15
39.998185,116.331319,0,87,39881.5369907407,2009-03-09,12:53:16
39.998356,116.33131,0,89,39881.5370023148,2009-03-09,12:53:17
39.99853,116.331294,0,91,39881.5370138889,2009-03-09,12:53:18
39.998698,116.33129,0,92,39881.537025463,2009-03-09,12:53:19
39.998865,116.331288,0,94,39881.537037037,2009-03-09,12:53:20
39.999028,116.331288,0,95,39881.5370486111,2009-03-09,12:53:21
39.999198,116.331279,0,95,39881.5370601852,2009-03-09,12:53:22
39.999363,116.331283,0,99,39881.5370717593,2009-03-09,12:53:23
39.999543,116.331273,0,109,39881.5370833333,2009-03-09,12:53:24
39.999704,116.33127,0,110,39881.5370949074,2009-03-09,12:53:25
39.99986,116.33127,0,109,39881.5371064815,2009-03-09,12:53:26
40.000012,116.331267,0,108,39881.5371180556,2009-03-09,12:53:27
40.000164,116.331264,0,109,39881.5371296296,2009-03-09,12:53:28
40.000315,116.331269,0,107,39881.5371412037,2009-03-09,12:53:29
40.000467,116.331267,0,107,39881.5371527778,2009-03-09,12:53:30
40.000614,116.331263,0,108,39881.5371643519,2009-03-09,12:53:31
40.000766,116.331264,0,108,39881.5371759259,2009-03-09,12:53:32
40.000923,116.331256,0,109,39881.5371875,2009-03-09,12:53:33
40.001066,116.33124,0,112,39881.5371990741,2009-03-09,12:53:34
40.001224,116.331253,0,110,39881.5372106481,2009-03-09,12:53:35
40.001376,116.331257,0,110,39881.5372222222,2009-03-09,12:53:36
40.00153,116.331263,0,113,39881.5372337963,2009-03-09,12:53:37
40.001689,116.331258,0,114,39881.5372453704,2009-03-09,12:53:38
40.001848,116.331249,0,116,39881.5372569444,2009-03-09,12:53:39
40.002008,116.331243,0,118,39881.5372685185,2009-03-09,12:53:40
40.002171,116.331239,0,118,39881.5372800926,2009-03-09,12:53:41
40.002333,116.331231,0,118,39881.5372916667,2009-03-09,12:53:42
40.002495,116.331223,0,119,39881.5373032407,2009-03-09,12:53:43
40.002658,116.331211,0,119,39881.5373148148,2009-03-09,12:53:44
40.00282,116.331201,0,119,39881.5373263889,2009-03-09,12:53:45
40.002987,116.331199,0,117,39881.537337963,2009-03-09,12:53:46
40.003157,116.331192,0,116,39881.537349537,2009-03-09,12:53:47
40.003324,116.331187,0,116,39881.5373611111,2009-03-09,12:53:48
40.003492,116.331179,0,115,39881.5373726852,2009-03-09,12:53:49
40.003657,116.331165,0,113,39881.5373842593,2009-03-09,12:53:50
40.003823,116.331152,0,111,39881.5373958333,2009-03-09,12:53:51
40.003986,116.331139,0,111,39881.5374074074,2009-03-09,12:53:52
40.004149,116.331131,0,112,39881.5374189815,2009-03-09,12:53:53
40.004312,116.331124,0,111,39881.5374305556,2009-03-09,12:53:54
40.004474,116.331115,0,111,39881.5374421296,2009-03-09,12:53:55
40.004635,116.331111,0,111,39881.5374537037,2009-03-09,12:53:56
40.004801,116.331099,0,113,39881.5374652778,2009-03-09,12:53:57
40.00496,116.33109,0,114,39881.5374768519,2009-03-09,12:53:58
40.00512,116.331088,0,117,39881.5374884259,2009-03-09,12:53:59
40.005279,116.331083,0,119,39881.5375,2009-03-09,12:54:00
40.005438,116.331077,0,117,39881.5375115741,2009-03-09,12:54:01
40.005599,116.331063,0,116,39881.5375231481,2009-03-09,12:54:02
40.005757,116.331042,0,116,39881.5375347222,2009-03-09,12:54:03
40.005919,116.331019,0,117,39881.5375462963,2009-03-09,12:54:04
40.006077,116.330995,0,119,39881.5375578704,2009-03-09,12:54:05
40.006232,116.330962,0,119,39881.5375694444,2009-03-09,12:54:06
40.006388,116.330926,0,119,39881.5375810185,2009-03-09,12:54:07
40.006546,116.330888,0,122,39881.5375925926,2009-03-09,12:54:08
40.0067,116.330838,0,123,39881.5376041667,2009-03-09,12:54:09
40.006853,116.330781,0,124,39881.5376157407,2009-03-09,12:54:10
40.007012,116.330717,0,125,39881.5376273148,2009-03-09,12:54:11
40.007164,116.330654,0,126,39881.5376388889,2009-03-09,12:54:12
40.007325,116.330579,0,126,39881.537650463,2009-03-09,12:54:13
40.007471,116.330504,0,127,39881.537662037,2009-03-09,12:54:14
40.007617,116.330423,0,127,39881.5376736111,2009-03-09,12:54:15
40.00776,116.330339,0,127,39881.5376851852,2009-03-09,12:54:16
40.007907,116.330251,0,127,39881.5376967593,2009-03-09,12:54:17
40.008047,116.330145,0,126,39881.5377083333,2009-03-09,12:54:18
40.008189,116.330041,0,126,39881.5377199074,2009-03-09,12:54:19
40.00834,116.329923,0,126,39881.5377314815,2009-03-09,12:54:20
40.008476,116.329804,0,125,39881.5377430556,2009-03-09,12:54:21
40.008607,116.32968,0,124,39881.5377546296,2009-03-09,12:54:22
40.008739,116.329556,0,124,39881.5377662037,2009-03-09,12:54:23
40.008871,116.32942,0,124,39881.5377777778,2009-03-09,12:54:24
40.008995,116.329284,0,124,39881.5377893519,2009-03-09,12:54:25
40.009128,116.329141,0,122,39881.5378009259,2009-03-09,12:54:26
40.009251,116.329005,0,121,39881.5378125,2009-03-09,12:54:27
40.009372,116.328864,0,121,39881.5378240741,2009-03-09,12:54:28
40.009494,116.328725,0,121,39881.5378356481,2009-03-09,12:54:29
40.009615,116.328589,0,120,39881.5378472222,2009-03-09,12:54:30
40.009741,116.328446,0,119,39881.5378587963,2009-03-09,12:54:31
40.009866,116.328303,0,118,39881.5378703704,2009-03-09,12:54:32
40.009994,116.328158,0,118,39881.5378819444,2009-03-09,12:54:33
40.010121,116.328016,0,116,39881.5378935185,2009-03-09,12:54:34
40.01025,116.327862,0,117,39881.5379050926,2009-03-09,12:54:35
40.010372,116.327724,0,117,39881.5379166667,2009-03-09,12:54:36
40.010496,116.327589,0,117,39881.5379282407,2009-03-09,12:54:37
40.010618,116.327456,0,117,39881.5379398148,2009-03-09,12:54:38
40.010744,116.327325,0,120,39881.5379513889,2009-03-09,12:54:39
40.010867,116.327191,0,119,39881.537962963,2009-03-09,12:54:40
40.010988,116.327056,0,118,39881.537974537,2009-03-09,12:54:41
40.011107,116.326923,0,118,39881.5379861111,2009-03-09,12:54:42
40.011229,116.326789,0,118,39881.5379976852,2009-03-09,12:54:43
40.011343,116.326652,0,119,39881.5380092593,2009-03-09,12:54:44
40.011462,116.326517,0,118,39881.5380208333,2009-03-09,12:54:45
40.011582,116.326376,0,117,39881.5380324074,2009-03-09,12:54:46
40.0117,116.326235,0,117,39881.5380439815,2009-03-09,12:54:47
40.011816,116.326097,0,116,39881.5380555556,2009-03-09,12:54:48
40.01194,116.325964,0,116,39881.5380671296,2009-03-09,12:54:49
40.012059,116.32583,0,115,39881.5380787037,2009-03-09,12:54:50
40.012181,116.325698,0,115,39881.5380902778,2009-03-09,12:54:51
40.012304,116.325568,0,116,39881.5381018519,2009-03-09,12:54:52
40.012422,116.325438,0,114,39881.5381134259,2009-03-09,12:54:53
40.01254,116.325307,0,112,39881.538125,2009-03-09,12:54:54
40.01265,116.325182,0,111,39881.5381365741,2009-03-09,12:54:55
40.012764,116.325048,0,110,39881.5381481481,2009-03-09,12:54:56
40.012885,116.324908,0,110,39881.5381597222,2009-03-09,12:54:57
40.013002,116.324773,0,109,39881.5381712963,2009-03-09,12:54:58
40.013125,116.324641,0,109,39881.5381828704,2009-03-09,12:54:59
40.013245,116.324504,0,109,39881.5381944444,2009-03-09,12:55:00
40.013364,116.324365,0,108,39881.5382060185,2009-03-09,12:55:01
40.013482,116.324218,0,107,39881.5382175926,2009-03-09,12:55:02
40.013602,116.324079,0,105,39881.5382291667,2009-03-09,12:55:03
40.013722,116.323942,0,105,39881.5382407407,2009-03-09,12:55:04
40.013838,116.323804,0,101,39881.5382523148,2009-03-09,12:55:05
40.013952,116.323679,0,99,39881.5382638889,2009-03-09,12:55:06
40.014071,116.323542,0,98,39881.538275463,2009-03-09,12:55:07
40.014192,116.323404,0,96,39881.538287037,2009-03-09,12:55:08
40.01431,116.323263,0,95,39881.5382986111,2009-03-09,12:55:09
40.014425,116.323127,0,96,39881.5383101852,2009-03-09,12:55:10
40.014543,116.322989,0,95,39881.5383217593,2009-03-09,12:55:11
40.014665,116.322835,0,98,39881.5383333333,2009-03-09,12:55:12
40.014788,116.3227,0,98,39881.5383449074,2009-03-09,12:55:13
40.014903,116.322567,0,99,39881.5383564815,2009-03-09,12:55:14
40.015017,116.322427,0,101,39881.5383680556,2009-03-09,12:55:15
40.015131,116.32229,0,102,39881.5383796296,2009-03-09,12:55:16
40.015246,116.322157,0,102,39881.5383912037,2009-03-09,12:55:17
40.015359,116.322023,0,102,39881.5384027778,2009-03-09,12:55:18
40.015474,116.321888,0,103,39881.5384143519,2009-03-09,12:55:19
40.015593,116.321762,0,103,39881.5384259259,2009-03-09,12:55:20
40.015711,116.321632,0,101,39881.5384375,2009-03-09,12:55:21
40.015823,116.321506,0,102,39881.5384490741,2009-03-09,12:55:22
40.015938,116.321379,0,103,39881.5384606481,2009-03-09,12:55:23
40.016051,116.321253,0,106,39881.5384722222,2009-03-09,12:55:24
40.016166,116.321129,0,106,39881.5384837963,2009-03-09,12:55:25
40.01628,116.321,0,104,39881.5384953704,2009-03-09,12:55:26
40.01639,116.32088,0,104,39881.5385069444,2009-03-09,12:55:27
40.016499,116.320758,0,104,39881.5385185185,2009-03-09,12:55:28
40.016614,116.320634,0,103,39881.5385300926,2009-03-09,12:55:29
40.016728,116.320513,0,101,39881.5385416667,2009-03-09,12:55:30
40.016843,116.320392,0,101,39881.5385532407,2009-03-09,12:55:31
40.016959,116.320278,0,101,39881.5385648148,2009-03-09,12:55:32
40.017076,116.320173,0,102,39881.5385763889,2009-03-09,12:55:33
40.017196,116.320079,0,100,39881.538587963,2009-03-09,12:55:34
40.017315,116.319985,0,99,39881.538599537,2009-03-09,12:55:35
40.017438,116.319886,0,101,39881.5386111111,2009-03-09,12:55:36
40.01756,116.319795,0,101,39881.5386226852,2009-03-09,12:55:37
40.017684,116.319711,0,103,39881.5386342593,2009-03-09,12:55:38
40.017818,116.319629,0,103,39881.5386458333,2009-03-09,12:55:39
40.01795,116.319552,0,103,39881.5386574074,2009-03-09,12:55:40
40.018089,116.319486,0,101,39881.5386689815,2009-03-09,12:55:41
40.018232,116.319422,0,99,39881.5386805556,2009-03-09,12:55:42
40.018379,116.319358,0,97,39881.5386921296,2009-03-09,12:55:43
40.018523,116.319293,0,98,39881.5387037037,2009-03-09,12:55:44
40.018666,116.319233,0,97,39881.5387152778,2009-03-09,12:55:45
40.018808,116.319174,0,97,39881.5387268519,2009-03-09,12:55:46
40.018953,116.319112,0,98,39881.5387384259,2009-03-09,12:55:47
40.019099,116.319048,0,97,39881.53875,2009-03-09,12:55:48
40.019243,116.318993,0,97,39881.5387615741,2009-03-09,12:55:49
40.019392,116.31893,0,95,39881.5387731481,2009-03-09,12:55:50
40.019542,116.318877,0,95,39881.5387847222,2009-03-09,12:55:51
40.01969,116.318821,0,95,39881.5387962963,2009-03-09,12:55:52
40.019835,116.318768,0,98,39881.5388078704,2009-03-09,12:55:53
40.019983,116.318704,0,99,39881.5388194444,2009-03-09,12:55:54
40.020131,116.31864,0,99,39881.5388310185,2009-03-09,12:55:55
40.020284,116.318578,0,101,39881.5388425926,2009-03-09,12:55:56
40.020442,116.318524,0,102,39881.5388541667,2009-03-09,12:55:57
40.02061,116.318458,0,101,39881.5388657407,2009-03-09,12:55:58
40.020772,116.318395,0,101,39881.5388773148,2009-03-09,12:55:59
40.020938,116.318331,0,101,39881.5388888889,2009-03-09,12:56:00
40.021108,116.318261,0,100,39881.538900463,2009-03-09,12:56:01
40.021275,116.318199,0,98,39881.538912037,2009-03-09,12:56:02
40.021436,116.318142,0,96,39881.5389236111,2009-03-09,12:56:03
40.021594,116.31808,0,97,39881.5389351852,2009-03-09,12:56:04
40.021753,116.318014,0,95,39881.5389467593,2009-03-09,12:56:05
40.021911,116.317951,0,95,39881.5389583333,2009-03-09,12:56:06
40.022072,116.317887,0,91,39881.5389699074,2009-03-09,12:56:07
40.02223,116.317823,0,90,39881.5389814815,2009-03-09,12:56:08
40.022385,116.317764,0,88,39881.5389930556,2009-03-09,12:56:09
40.022541,116.317698,0,88,39881.5390046296,2009-03-09,12:56:10
40.022697,116.317643,0,85,39881.5390162037,2009-03-09,12:56:11
40.022853,116.317573,0,89,39881.5390277778,2009-03-09,12:56:12
40.02301,116.317512,0,88,39881.5390393519,2009-03-09,12:56:13
40.023169,116.317454,0,88,39881.5390509259,2009-03-09,12:56:14
40.023323,116.3174,0,87,39881.5390625,2009-03-09,12:56:15
40.023477,116.317339,0,86,39881.5390740741,2009-03-09,12:56:16
40.023629,116.317279,0,89,39881.5390856481,2009-03-09,12:56:17
40.023779,116.317214,0,88,39881.5390972222,2009-03-09,12:56:18
40.023927,116.317151,0,88,39881.5391087963,2009-03-09,12:56:19
40.024072,116.317092,0,88,39881.5391203704,2009-03-09,12:56:20
40.024221,116.317034,0,86,39881.5391319444,2009-03-09,12:56:21
40.024376,116.316976,0,90,39881.5391435185,2009-03-09,12:56:22
40.024526,116.316918,0,91,39881.5391550926,2009-03-09,12:56:23
40.024676,116.316857,0,92,39881.5391666667,2009-03-09,12:56:24
40.024824,116.316798,0,93,39881.5391782407,2009-03-09,12:56:25
40.024975,116.316736,0,93,39881.5391898148,2009-03-09,12:56:26
40.025126,116.316679,0,93,39881.5392013889,2009-03-09,12:56:27
40.025284,116.316616,0,93,39881.539212963,2009-03-09,12:56:28
40.025442,116.316552,0,94,39881.539224537,2009-03-09,12:56:29
40.025604,116.316489,0,91,39881.5392361111,2009-03-09,12:56:30
40.025762,116.316433,0,92,39881.5392476852,2009-03-09,12:56:31
40.025925,116.31637,0,95,39881.5392592593,2009-03-09,12:56:32
40.026082,116.316305,0,98,39881.5392708333,2009-03-09,12:56:33
40.026239,116.316242,0,101,39881.5392824074,2009-03-09,12:56:34
40.026391,116.316185,0,103,39881.5392939815,2009-03-09,12:56:35
40.026543,116.316124,0,106,39881.5393055556,2009-03-09,12:56:36
40.026694,116.316061,0,107,39881.5393171296,2009-03-09,12:56:37
40.026845,116.316002,0,108,39881.5393287037,2009-03-09,12:56:38
40.026997,116.315943,0,109,39881.5393402778,2009-03-09,12:56:39
40.027145,116.315889,0,110,39881.5393518518,2009-03-09,12:56:40
40.027288,116.315837,0,111,39881.5393634259,2009-03-09,12:56:41
40.027425,116.315785,0,112,39881.539375,2009-03-09,12:56:42
40.027558,116.315731,0,114,39881.5393865741,2009-03-09,12:56:43
40.027687,116.315679,0,115,39881.5393981481,2009-03-09,12:56:44
40.027814,116.315628,0,117,39881.5394097222,2009-03-09,12:56:45
40.027939,116.315575,0,119,39881.5394212963,2009-03-09,12:56:46
40.028057,116.315538,0,120,39881.5394328704,2009-03-09,12:56:47
40.028179,116.315496,0,116,39881.5394444444,2009-03-09,12:56:48
40.028299,116.315444,0,117,39881.5394560185,2009-03-09,12:56:49
40.028414,116.315401,0,117,39881.5394675926,2009-03-09,12:56:50
40.028525,116.315353,0,117,39881.5394791667,2009-03-09,12:56:51
40.028641,116.315306,0,117,39881.5394907407,2009-03-09,12:56:52
40.028756,116.315251,0,115,39881.5395023148,2009-03-09,12:56:53
40.028867,116.315207,0,112,39881.5395138889,2009-03-09,12:56:54
40.028979,116.315161,0,111,39881.539525463,2009-03-09,12:56:55
40.02909,116.315119,0,111,39881.539537037,2009-03-09,12:56:56
40.029197,116.315077,0,111,39881.5395486111,2009-03-09,12:56:57
40.029303,116.31504,0,108,39881.5395601852,2009-03-09,12:56:58
40.029409,116.315,0,110,39881.5395717593,2009-03-09,12:56:59
40.029514,116.314959,0,110,39881.5395833333,2009-03-09,12:57:00
40.029611,116.314916,0,109,39881.5395949074,2009-03-09,12:57:01
40.029708,116.314873,0,108,39881.5396064815,2009-03-09,12:57:02
40.029801,116.314824,0,110,39881.5396180556,2009-03-09,12:57:03
40.029888,116.31479,0,111,39881.5396296296,2009-03-09,12:57:04
40.029978,116.314752,0,117,39881.5396412037,2009-03-09,12:57:05
40.030061,116.314717,0,117,39881.5396527778,2009-03-09,12:57:06
40.030139,116.314689,0,117,39881.5396643518,2009-03-09,12:57:07
40.030212,116.314649,0,120,39881.5396759259,2009-03-09,12:57:08
40.030284,116.314617,0,120,39881.5396875,2009-03-09,12:57:09
40.030355,116.314584,0,120,39881.5396990741,2009-03-09,12:57:10
40.030419,116.314564,0,120,39881.5397106481,2009-03-09,12:57:11
40.030482,116.314541,0,122,39881.5397222222,2009-03-09,12:57:12
40.030545,116.314517,0,123,39881.5397337963,2009-03-09,12:57:13
40.030607,116.314489,0,123,39881.5397453704,2009-03-09,12:57:14
40.03066,116.31447,0,124,39881.5397569444,2009-03-09,12:57:15
40.030718,116.314446,0,127,39881.5397685185,2009-03-09,12:57:16
40.030769,116.31443,0,126,39881.5397800926,2009-03-09,12:57:17
40.030818,116.314407,0,126,39881.5397916667,2009-03-09,12:57:18
40.030864,116.314388,0,126,39881.5398032407,2009-03-09,12:57:19
40.030908,116.314373,0,125,39881.5398148148,2009-03-09,12:57:20
40.030955,116.314352,0,124,39881.5398263889,2009-03-09,12:57:21
40.03103,116.314314,0,121,39881.539849537,2009-03-09,12:57:23
40.031094,116.314283,0,124,39881.5398726852,2009-03-09,12:57:25
40.031149,116.314268,0,126,39881.5398958333,2009-03-09,12:57:27
40.031201,116.314244,0,124,39881.5399305556,2009-03-09,12:57:30
40.031236,116.31423,0,124,39881.5399884259,2009-03-09,12:57:35
40.031247,116.314223,0,123,39881.5400462963,2009-03-09,12:57:40
40.031262,116.314215,0,122,39881.5401041667,2009-03-09,12:57:45
40.031271,116.314214,0,122,39881.540162037,2009-03-09,12:57:50
40.031276,116.314223,0,121,39881.5402199074,2009-03-09,12:57:55
40.031281,116.314239,0,121,39881.5402777778,2009-03-09,12:58:00
40.031284,116.314247,0,120,39881.5403356481,2009-03-09,12:58:05
40.031284,116.314247,0,120,39881.5403703704,2009-03-09,12:58:08
40.031285,116.314244,0,119,39881.5403935185,2009-03-09,12:58:10
40.031327,116.314224,0,120,39881.5404513889,2009-03-09,12:58:15
40.031403,116.314204,0,122,39881.540474537,2009-03-09,12:58:17
40.031455,116.31419,0,123,39881.5404861111,2009-03-09,12:58:18
40.031512,116.314175,0,124,39881.5404976852,2009-03-09,12:58:19
40.031582,116.314144,0,127,39881.5405092593,2009-03-09,12:58:20
40.031663,116.314123,0,129,39881.5405208333,2009-03-09,12:58:21
40.031773,116.314067,0,132,39881.5405324074,2009-03-09,12:58:22
40.031885,116.31402,0,133,39881.5405439815,2009-03-09,12:58:23
40.032025,116.313952,0,133,39881.5405555556,2009-03-09,12:58:24
40.032158,116.31388,0,135,39881.5405671296,2009-03-09,12:58:25
40.032299,116.313798,0,136,39881.5405787037,2009-03-09,12:58:26
40.032462,116.313711,0,136,39881.5405902778,2009-03-09,12:58:27
40.032599,116.313651,0,139,39881.5406018518,2009-03-09,12:58:28
40.032774,116.313543,0,139,39881.5406134259,2009-03-09,12:58:29
40.032947,116.313477,0,141,39881.540625,2009-03-09,12:58:30
40.033142,116.313447,0,138,39881.5406365741,2009-03-09,12:58:31
40.033319,116.313419,0,136,39881.5406481481,2009-03-09,12:58:32
40.033512,116.313349,0,133,39881.5406597222,2009-03-09,12:58:33
40.033692,116.313276,0,133,39881.5406712963,2009-03-09,12:58:34
40.033883,116.313187,0,137,39881.5406828704,2009-03-09,12:58:35
40.034069,116.313073,0,137,39881.5406944444,2009-03-09,12:58:36
40.034221,116.312977,0,136,39881.5407060185,2009-03-09,12:58:37
40.03437,116.312885,0,136,39881.5407175926,2009-03-09,12:58:38
40.034509,116.312787,0,129,39881.5407291667,2009-03-09,12:58:39
40.034648,116.312694,0,131,39881.5407407407,2009-03-09,12:58:40
40.034789,116.312613,0,126,39881.5407523148,2009-03-09,12:58:41
40.034923,116.312525,0,122,39881.5407638889,2009-03-09,12:58:42
40.035054,116.312434,0,120,39881.540775463,2009-03-09,12:58:43
40.035181,116.312344,0,117,39881.540787037,2009-03-09,12:58:44
40.035309,116.312252,0,114,39881.5407986111,2009-03-09,12:58:45
40.035439,116.312166,0,113,39881.5408101852,2009-03-09,12:58:46
40.035571,116.312085,0,112,39881.5408217593,2009-03-09,12:58:47
40.035697,116.311999,0,110,39881.5408333333,2009-03-09,12:58:48
40.035821,116.311913,0,109,39881.5408449074,2009-03-09,12:58:49
40.03594,116.311825,0,106,39881.5408564815,2009-03-09,12:58:50
40.036057,116.311736,0,103,39881.5408680556,2009-03-09,12:58:51
40.036169,116.311648,0,102,39881.5408796296,2009-03-09,12:58:52
40.036281,116.311558,0,104,39881.5408912037,2009-03-09,12:58:53
40.036394,116.311468,0,103,39881.5409027778,2009-03-09,12:58:54
40.036507,116.311372,0,103,39881.5409143518,2009-03-09,12:58:55
40.036623,116.311281,0,103,39881.5409259259,2009-03-09,12:58:56
40.036734,116.311189,0,103,39881.5409375,2009-03-09,12:58:57
40.036842,116.311097,0,102,39881.5409490741,2009-03-09,12:58:58
40.036957,116.311002,0,103,39881.5409606481,2009-03-09,12:58:59
40.037076,116.310902,0,104,39881.5409722222,2009-03-09,12:59:00
40.037194,116.310798,0,103,39881.5409837963,2009-03-09,12:59:01
40.037315,116.310683,0,102,39881.5409953704,2009-03-09,12:59:02
40.037439,116.310558,0,100,39881.5410069444,2009-03-09,12:59:03
40.037563,116.310428,0,99,39881.5410185185,2009-03-09,12:59:04
40.037686,116.310293,0,96,39881.5410300926,2009-03-09,12:59:05
40.037808,116.310155,0,94,39881.5410416667,2009-03-09,12:59:06
40.037936,116.310016,0,96,39881.5410532407,2009-03-09,12:59:07
40.038061,116.309864,0,96,39881.5410648148,2009-03-09,12:59:08
40.038187,116.309705,0,94,39881.5410763889,2009-03-09,12:59:09
40.038315,116.309548,0,95,39881.541087963,2009-03-09,12:59:10
40.038443,116.309396,0,95,39881.541099537,2009-03-09,12:59:11
40.038563,116.309249,0,95,39881.5411111111,2009-03-09,12:59:12
40.038683,116.309104,0,96,39881.5411226852,2009-03-09,12:59:13
40.038806,116.308956,0,100,39881.5411342593,2009-03-09,12:59:14
40.038925,116.308814,0,102,39881.5411458333,2009-03-09,12:59:15
40.039044,116.308677,0,106,39881.5411574074,2009-03-09,12:59:16
40.039168,116.308543,0,108,39881.5411689815,2009-03-09,12:59:17
40.039294,116.308417,0,110,39881.5411805556,2009-03-09,12:59:18
40.03942,116.308296,0,111,39881.5411921296,2009-03-09,12:59:19
40.039545,116.308183,0,112,39881.5412037037,2009-03-09,12:59:20
40.039682,116.308075,0,114,39881.5412152778,2009-03-09,12:59:21
40.039821,116.307983,0,114,39881.5412268518,2009-03-09,12:59:22
40.039959,116.307898,0,115,39881.5412384259,2009-03-09,12:59:23
40.0401,116.307817,0,117,39881.54125,2009-03-09,12:59:24
40.040244,116.30774,0,118,39881.5412615741,2009-03-09,12:59:25
40.040387,116.307675,0,117,39881.5412731481,2009-03-09,12:59:26
40.040529,116.30761,0,116,39881.5412847222,2009-03-09,12:59:27
40.040669,116.307527,0,118,39881.5412962963,2009-03-09,12:59:28
40.040814,116.307446,0,119,39881.5413078704,2009-03-09,12:59:29
40.040957,116.307365,0,120,39881.5413194444,2009-03-09,12:59:30
40.041101,116.307287,0,121,39881.5413310185,2009-03-09,12:59:31
40.041249,116.30721,0,122,39881.5413425926,2009-03-09,12:59:32
40.041391,116.307132,0,124,39881.5413541667,2009-03-09,12:59:33
40.041531,116.307061,0,123,39881.5413657407,2009-03-09,12:59:34
40.041675,116.306983,0,122,39881.5413773148,2009-03-09,12:59:35
40.041821,116.306904,0,121,39881.5413888889,2009-03-09,12:59:36
40.041964,116.306826,0,120,39881.541400463,2009-03-09,12:59:37
40.042109,116.306755,0,122,39881.541412037,2009-03-09,12:59:38
40.042253,116.306675,0,121,39881.5414236111,2009-03-09,12:59:39
40.042395,116.306593,0,121,39881.5414351852,2009-03-09,12:59:40
40.042542,116.30651,0,120,39881.5414467593,2009-03-09,12:59:41
40.042683,116.306421,0,118,39881.5414583333,2009-03-09,12:59:42
40.042822,116.306326,0,117,39881.5414699074,2009-03-09,12:59:43
40.042958,116.306224,0,115,39881.5414814815,2009-03-09,12:59:44
40.043099,116.306121,0,115,39881.5414930556,2009-03-09,12:59:45
40.043239,116.306008,0,115,39881.5415046296,2009-03-09,12:59:46
40.04338,116.305899,0,114,39881.5415162037,2009-03-09,12:59:47
40.043521,116.305793,0,113,39881.5415277778,2009-03-09,12:59:48
40.043661,116.305681,0,110,39881.5415393518,2009-03-09,12:59:49
40.043805,116.305569,0,108,39881.5415509259,2009-03-09,12:59:50
40.043947,116.305461,0,107,39881.5415625,2009-03-09,12:59:51
40.044091,116.305349,0,104,39881.5415740741,2009-03-09,12:59:52
40.044235,116.305235,0,102,39881.5415856481,2009-03-09,12:59:53
40.044378,116.305118,0,102,39881.5415972222,2009-03-09,12:59:54
40.044519,116.305003,0,101,39881.5416087963,2009-03-09,12:59:55
40.044663,116.304893,0,99,39881.5416203704,2009-03-09,12:59:56
40.044802,116.304784,0,95,39881.5416319444,2009-03-09,12:59:57
40.044937,116.304674,0,94,39881.5416435185,2009-03-09,12:59:58
40.045074,116.304568,0,92,39881.5416550926,2009-03-09,12:59:59
40.045207,116.304465,0,92,39881.5416666667,2009-03-09,13:00:00
40.045333,116.304361,0,92,39881.5416782407,2009-03-09,13:00:01
40.045463,116.304255,0,92,39881.5416898148,2009-03-09,13:00:02
40.045599,116.304143,0,90,39881.5417013889,2009-03-09,13:00:03
40.045734,116.304034,0,89,39881.541712963,2009-03-09,13:00:04
40.045874,116.303923,0,88,39881.541724537,2009-03-09,13:00:05
40.046012,116.303807,0,86,39881.5417361111,2009-03-09,13:00:06
40.04615,116.303691,0,85,39881.5417476852,2009-03-09,13:00:07
40.046289,116.303582,0,84,39881.5417592593,2009-03-09,13:00:08
40.046425,116.303475,0,83,39881.5417708333,2009-03-09,13:00:09
40.046564,116.303365,0,83,39881.5417824074,2009-03-09,13:00:10
40.046699,116.303264,0,84,39881.5417939815,2009-03-09,13:00:11
40.046835,116.303157,0,83,39881.5418055556,2009-03-09,13:00:12
40.046972,116.303053,0,82,39881.5418171296,2009-03-09,13:00:13
40.047107,116.302947,0,82,39881.5418287037,2009-03-09,13:00:14
40.047247,116.302838,0,80,39881.5418402778,2009-03-09,13:00:15
40.047382,116.302729,0,81,39881.5418518518,2009-03-09,13:00:16
40.047515,116.302625,0,81,39881.5418634259,2009-03-09,13:00:17
40.047643,116.30253,0,80,39881.541875,2009-03-09,13:00:18
40.047766,116.302449,0,80,39881.5418865741,2009-03-09,13:00:19
40.047889,116.302369,0,80,39881.5418981481,2009-03-09,13:00:20
40.048001,116.302299,0,79,39881.5419097222,2009-03-09,13:00:21
40.048109,116.302225,0,78,39881.5419212963,2009-03-09,13:00:22
40.048216,116.302155,0,77,39881.5419328704,2009-03-09,13:00:23
40.048319,116.30209,0,78,39881.5419444444,2009-03-09,13:00:24
40.048419,116.302029,0,78,39881.5419560185,2009-03-09,13:00:25
40.048514,116.30197,0,78,39881.5419675926,2009-03-09,13:00:26
40.048605,116.301919,0,77,39881.5419791667,2009-03-09,13:00:27
40.048692,116.301862,0,76,39881.5419907407,2009-03-09,13:00:28
40.048776,116.30181,0,75,39881.5420023148,2009-03-09,13:00:29
40.048857,116.301759,0,75,39881.5420138889,2009-03-09,13:00:30
40.048932,116.301711,0,73,39881.542025463,2009-03-09,13:00:31
40.049006,116.301661,0,73,39881.542037037,2009-03-09,13:00:32
40.049073,116.301614,0,73,39881.5420486111,2009-03-09,13:00:33
40.049136,116.301582,0,72,39881.5420601852,2009-03-09,13:00:34
40.049195,116.301543,0,71,39881.5420717593,2009-03-09,13:00:35
40.049251,116.301508,0,69,39881.5420833333,2009-03-09,13:00:36
40.049293,116.301474,0,69,39881.5420949074,2009-03-09,13:00:37
40.049342,116.301445,0,67,39881.5421064815,2009-03-09,13:00:38
40.049393,116.301421,0,63,39881.5421180556,2009-03-09,13:00:39
40.049478,116.301384,0,62,39881.5421412037,2009-03-09,13:00:41
40.049525,116.301361,0,60,39881.5421527778,2009-03-09,13:00:42
40.049569,116.301339,0,58,39881.5421643518,2009-03-09,13:00:43
40.049614,116.301314,0,55,39881.5421759259,2009-03-09,13:00:44
40.049654,116.301287,0,54,39881.5421875,2009-03-09,13:00:45
40.049728,116.301239,0,56,39881.5422106481,2009-03-09,13:00:47
40.049787,116.301197,0,55,39881.5422337963,2009-03-09,13:00:49
40.049839,116.30116,0,58,39881.5422569444,2009-03-09,13:00:51
40.049881,116.301128,0,58,39881.5422916667,2009-03-09,13:00:54
40.049886,116.301132,0,59,39881.542349537,2009-03-09,13:00:59
40.04989,116.30113,0,58,39881.5424074074,2009-03-09,13:01:04
40.049889,116.301129,0,58,39881.5424652778,2009-03-09,13:01:09
40.049886,116.30113,0,58,39881.5425231481,2009-03-09,13:01:14
40.049884,116.301132,0,58,39881.5425810185,2009-03-09,13:01:19
40.049888,116.30113,0,59,39881.5426388889,2009-03-09,13:01:24
40.049894,116.301126,0,59,39881.5426967593,2009-03-09,13:01:29
40.049894,116.301126,0,59,39881.5427314815,2009-03-09,13:01:32
40.049893,116.301128,0,59,39881.5427546296,2009-03-09,13:01:34
40.049939,116.301103,0,60,39881.5428125,2009-03-09,13:01:39
40.050005,116.301062,0,61,39881.5428356482,2009-03-09,13:01:41
40.05005,116.301028,0,62,39881.5428472222,2009-03-09,13:01:42
40.050099,116.300995,0,63,39881.5428587963,2009-03-09,13:01:43
40.050179,116.300931,0,65,39881.5428703704,2009-03-09,13:01:44
40.05028,116.300866,0,66,39881.5428819444,2009-03-09,13:01:45
40.050391,116.300795,0,68,39881.5428935185,2009-03-09,13:01:46
40.050508,116.300734,0,71,39881.5429050926,2009-03-09,13:01:47
40.050703,116.300586,0,69,39881.5429166667,2009-03-09,13:01:48
40.05089,116.300437,0,68,39881.5429282407,2009-03-09,13:01:49
40.051114,116.300351,0,69,39881.5429398148,2009-03-09,13:01:50
40.051309,116.300272,0,68,39881.5429513889,2009-03-09,13:01:51
40.051503,116.300172,0,68,39881.542962963,2009-03-09,13:01:52
40.05168,116.300089,0,69,39881.542974537,2009-03-09,13:01:53
40.051858,116.300013,0,69,39881.5429861111,2009-03-09,13:01:54
40.052023,116.299921,0,71,39881.5429976852,2009-03-09,13:01:55
40.052197,116.299839,0,72,39881.5430092593,2009-03-09,13:01:56
40.052359,116.299761,0,72,39881.5430208333,2009-03-09,13:01:57
40.052527,116.299689,0,73,39881.5430324074,2009-03-09,13:01:58
40.052696,116.299615,0,74,39881.5430439815,2009-03-09,13:01:59
40.052857,116.299543,0,76,39881.5430555556,2009-03-09,13:02:00
40.053022,116.29946,0,77,39881.5430671296,2009-03-09,13:02:01
40.053181,116.299379,0,80,39881.5430787037,2009-03-09,13:02:02
40.053334,116.299303,0,81,39881.5430902778,2009-03-09,13:02:03
40.053496,116.299233,0,85,39881.5431018519,2009-03-09,13:02:04
40.053648,116.299157,0,86,39881.5431134259,2009-03-09,13:02:05
40.053799,116.299081,0,88,39881.543125,2009-03-09,13:02:06
40.053951,116.298999,0,89,39881.5431365741,2009-03-09,13:02:07
40.054101,116.298912,0,88,39881.5431481482,2009-03-09,13:02:08
40.054254,116.298834,0,90,39881.5431597222,2009-03-09,13:02:09
40.054403,116.298763,0,91,39881.5431712963,2009-03-09,13:02:10
40.054549,116.298688,0,89,39881.5431828704,2009-03-09,13:02:11
40.0547,116.298608,0,90,39881.5431944444,2009-03-09,13:02:12
40.054848,116.29853,0,89,39881.5432060185,2009-03-09,13:02:13
40.054996,116.298456,0,89,39881.5432175926,2009-03-09,13:02:14
40.055148,116.298374,0,88,39881.5432291667,2009-03-09,13:02:15
40.055303,116.298293,0,88,39881.5432407407,2009-03-09,13:02:16
40.05545,116.298209,0,88,39881.5432523148,2009-03-09,13:02:17
40.0556,116.298124,0,88,39881.5432638889,2009-03-09,13:02:18
40.055748,116.298048,0,88,39881.543275463,2009-03-09,13:02:19
40.055898,116.297971,0,88,39881.543287037,2009-03-09,13:02:20
40.05604,116.297896,0,90,39881.5432986111,2009-03-09,13:02:21
40.056185,116.297823,0,90,39881.5433101852,2009-03-09,13:02:22
40.056334,116.297743,0,90,39881.5433217593,2009-03-09,13:02:23
40.056482,116.297659,0,91,39881.5433333333,2009-03-09,13:02:24
40.056633,116.297581,0,90,39881.5433449074,2009-03-09,13:02:25
40.056781,116.297506,0,89,39881.5433564815,2009-03-09,13:02:26
40.056925,116.29743,0,88,39881.5433680556,2009-03-09,13:02:27
40.057069,116.29735,0,88,39881.5433796296,2009-03-09,13:02:28
40.057213,116.297273,0,88,39881.5433912037,2009-03-09,13:02:29
40.057359,116.297192,0,88,39881.5434027778,2009-03-09,13:02:30
40.057502,116.297119,0,87,39881.5434143519,2009-03-09,13:02:31
40.057647,116.297043,0,86,39881.5434259259,2009-03-09,13:02:32
40.057789,116.296965,0,86,39881.5434375,2009-03-09,13:02:33
40.057932,116.296891,0,87,39881.5434490741,2009-03-09,13:02:34
40.058073,116.29681,0,86,39881.5434606481,2009-03-09,13:02:35
40.058216,116.296732,0,86,39881.5434722222,2009-03-09,13:02:36
40.058361,116.296656,0,86,39881.5434837963,2009-03-09,13:02:37
40.058504,116.296581,0,87,39881.5434953704,2009-03-09,13:02:38
40.058648,116.296505,0,87,39881.5435069444,2009-03-09,13:02:39
40.058793,116.296426,0,87,39881.5435185185,2009-03-09,13:02:40
40.058934,116.296347,0,87,39881.5435300926,2009-03-09,13:02:41
40.059073,116.296274,0,86,39881.5435416667,2009-03-09,13:02:42
40.059217,116.296191,0,85,39881.5435532407,2009-03-09,13:02:43
40.059358,116.296114,0,84,39881.5435648148,2009-03-09,13:02:44
40.059502,116.296041,0,83,39881.5435763889,2009-03-09,13:02:45
40.059642,116.295965,0,84,39881.543587963,2009-03-09,13:02:46
40.059785,116.295896,0,89,39881.543599537,2009-03-09,13:02:47
40.059928,116.295826,0,92,39881.5436111111,2009-03-09,13:02:48
40.060064,116.295751,0,91,39881.5436226852,2009-03-09,13:02:49
40.060207,116.295679,0,93,39881.5436342593,2009-03-09,13:02:50
40.060349,116.295595,0,93,39881.5436458333,2009-03-09,13:02:51
40.060491,116.295506,0,94,39881.5436574074,2009-03-09,13:02:52
40.06063,116.295415,0,94,39881.5436689815,2009-03-09,13:02:53
40.060764,116.295317,0,95,39881.5436805556,2009-03-09,13:02:54
40.060898,116.29521,0,96,39881.5436921296,2009-03-09,13:02:55
40.061032,116.295095,0,97,39881.5437037037,2009-03-09,13:02:56
40.061161,116.294979,0,100,39881.5437152778,2009-03-09,13:02:57
40.061289,116.294859,0,100,39881.5437268519,2009-03-09,13:02:58
40.061415,116.294734,0,100,39881.5437384259,2009-03-09,13:02:59
40.061541,116.294608,0,100,39881.54375,2009-03-09,13:03:00
40.061668,116.294482,0,100,39881.5437615741,2009-03-09,13:03:01
40.061795,116.294357,0,101,39881.5437731481,2009-03-09,13:03:02
40.061923,116.29423,0,101,39881.5437847222,2009-03-09,13:03:03
40.062055,116.294106,0,102,39881.5437962963,2009-03-09,13:03:04
40.062188,116.293991,0,103,39881.5438078704,2009-03-09,13:03:05
40.062324,116.293883,0,103,39881.5438194444,2009-03-09,13:03:06
40.062462,116.293781,0,104,39881.5438310185,2009-03-09,13:03:07
40.062604,116.293692,0,104,39881.5438425926,2009-03-09,13:03:08
40.062748,116.293614,0,103,39881.5438541667,2009-03-09,13:03:09
40.062889,116.293545,0,103,39881.5438657407,2009-03-09,13:03:10
40.06304,116.293477,0,101,39881.5438773148,2009-03-09,13:03:11
40.063193,116.293415,0,99,39881.5438888889,2009-03-09,13:03:12
40.063349,116.293361,0,97,39881.543900463,2009-03-09,13:03:13
40.063505,116.293311,0,95,39881.543912037,2009-03-09,13:03:14
40.063663,116.293267,0,93,39881.5439236111,2009-03-09,13:03:15
40.063824,116.29323,0,91,39881.5439351852,2009-03-09,13:03:16
40.063986,116.293202,0,89,39881.5439467593,2009-03-09,13:03:17
40.06415,116.293174,0,87,39881.5439583333,2009-03-09,13:03:18
40.064314,116.293155,0,84,39881.5439699074,2009-03-09,13:03:19
40.064481,116.29314,0,83,39881.5439814815,2009-03-09,13:03:20
40.06465,116.293125,0,81,39881.5439930556,2009-03-09,13:03:21
40.06482,116.29311,0,80,39881.5440046296,2009-03-09,13:03:22
40.064989,116.293095,0,78,39881.5440162037,2009-03-09,13:03:23
40.065158,116.293081,0,76,39881.5440277778,2009-03-09,13:03:24
40.069926,116.302608,0,-15,39881.5446296296,2009-03-09,13:04:16
40.07086,116.301359,0,12,39881.5446643519,2009-03-09,13:04:19
40.07086,116.301539,0,26,39881.5446759259,2009-03-09,13:04:20
40.070951,116.301613,0,141,39881.5446875,2009-03-09,13:04:21
40.070909,116.301808,0,145,39881.5446990741,2009-03-09,13:04:22
40.070827,116.302082,0,136,39881.5447106481,2009-03-09,13:04:23
40.07079,116.302303,0,139,39881.5447222222,2009-03-09,13:04:24
40.070757,116.302508,0,144,39881.5447337963,2009-03-09,13:04:25
40.070708,116.302713,0,143,39881.5447453704,2009-03-09,13:04:26
40.070627,116.302931,0,142,39881.5447569444,2009-03-09,13:04:27
40.070562,116.303135,0,140,39881.5447685185,2009-03-09,13:04:28
40.070491,116.303341,0,139,39881.5447800926,2009-03-09,13:04:29
40.070399,116.303553,0,134,39881.5447916667,2009-03-09,13:04:30
40.070301,116.303752,0,133,39881.5448032407,2009-03-09,13:04:31
40.070223,116.303926,0,134,39881.5448148148,2009-03-09,13:04:32
40.070144,116.304101,0,133,39881.5448263889,2009-03-09,13:04:33
40.070064,116.304287,0,131,39881.544837963,2009-03-09,13:04:34
40.069989,116.304472,0,131,39881.544849537,2009-03-09,13:04:35
40.069918,116.304659,0,131,39881.5448611111,2009-03-09,13:04:36
40.069845,116.304855,0,131,39881.5448726852,2009-03-09,13:04:37
40.069785,116.305049,0,132,39881.5448842593,2009-03-09,13:04:38
40.069731,116.305248,0,133,39881.5448958333,2009-03-09,13:04:39
40.069688,116.305444,0,134,39881.5449074074,2009-03-09,13:04:40
40.06965,116.305651,0,135,39881.5449189815,2009-03-09,13:04:41
40.069621,116.305844,0,137,39881.5449305556,2009-03-09,13:04:42
40.069602,116.306045,0,138,39881.5449421296,2009-03-09,13:04:43
40.069586,116.30624,0,138,39881.5449537037,2009-03-09,13:04:44
40.069576,116.306434,0,139,39881.5449652778,2009-03-09,13:04:45
40.069573,116.30663,0,139,39881.5449768519,2009-03-09,13:04:46
40.069572,116.306824,0,139,39881.5449884259,2009-03-09,13:04:47
40.069574,116.307009,0,139,39881.545,2009-03-09,13:04:48
40.069573,116.307202,0,139,39881.5450115741,2009-03-09,13:04:49
40.069571,116.307391,0,139,39881.5450231481,2009-03-09,13:04:50
40.069574,116.307578,0,139,39881.5450347222,2009-03-09,13:04:51
40.069574,116.307767,0,139,39881.5450462963,2009-03-09,13:04:52
40.069571,116.307958,0,139,39881.5450578704,2009-03-09,13:04:53
40.069568,116.308152,0,138,39881.5450694444,2009-03-09,13:04:54
40.069564,116.308345,0,136,39881.5450810185,2009-03-09,13:04:55
40.069566,116.308532,0,132,39881.5450925926,2009-03-09,13:04:56
40.069563,116.308721,0,134,39881.5451041667,2009-03-09,13:04:57
40.069559,116.308912,0,134,39881.5451157407,2009-03-09,13:04:58
40.069559,116.309099,0,133,39881.5451273148,2009-03-09,13:04:59
40.069557,116.309281,0,132,39881.5451388889,2009-03-09,13:05:00
40.069554,116.30946,0,132,39881.545150463,2009-03-09,13:05:01
40.069552,116.309631,0,132,39881.545162037,2009-03-09,13:05:02
40.069546,116.309787,0,133,39881.5451736111,2009-03-09,13:05:03
40.069543,116.309936,0,134,39881.5451851852,2009-03-09,13:05:04
40.06954,116.310075,0,134,39881.5451967593,2009-03-09,13:05:05
40.069537,116.31021,0,134,39881.5452083333,2009-03-09,13:05:06
40.069537,116.310331,0,135,39881.5452199074,2009-03-09,13:05:07
40.069541,116.310439,0,138,39881.5452314815,2009-03-09,13:05:08
40.06954,116.310553,0,140,39881.5452430556,2009-03-09,13:05:09
40.069542,116.310664,0,140,39881.5452546296,2009-03-09,13:05:10
40.069541,116.310773,0,140,39881.5452662037,2009-03-09,13:05:11
40.069541,116.310884,0,139,39881.5452777778,2009-03-09,13:05:12
40.06954,116.310992,0,138,39881.5452893519,2009-03-09,13:05:13
40.069537,116.311098,0,143,39881.5453009259,2009-03-09,13:05:14
40.069537,116.311196,0,143,39881.5453125,2009-03-09,13:05:15
40.069533,116.3113,0,145,39881.5453240741,2009-03-09,13:05:16
40.069535,116.311384,0,146,39881.5453356481,2009-03-09,13:05:17
40.069533,116.311476,0,146,39881.5453472222,2009-03-09,13:05:18
40.069533,116.311565,0,147,39881.5453587963,2009-03-09,13:05:19
40.069534,116.311649,0,147,39881.5453703704,2009-03-09,13:05:20
40.069532,116.311732,0,146,39881.5453819444,2009-03-09,13:05:21
40.069534,116.311812,0,147,39881.5453935185,2009-03-09,13:05:22
40.069533,116.311883,0,141,39881.5454050926,2009-03-09,13:05:23
40.069534,116.311952,0,139,39881.5454166667,2009-03-09,13:05:24
40.069537,116.312019,0,139,39881.5454282407,2009-03-09,13:05:25
40.069537,116.312082,0,137,39881.5454398148,2009-03-09,13:05:26
40.069538,116.312143,0,134,39881.5454513889,2009-03-09,13:05:27
40.069537,116.312207,0,137,39881.545462963,2009-03-09,13:05:28
40.069542,116.312313,0,135,39881.5454861111,2009-03-09,13:05:30
40.069551,116.312389,0,132,39881.5455092593,2009-03-09,13:05:32
40.069563,116.31246,0,133,39881.5455439815,2009-03-09,13:05:35
40.069569,116.312532,0,132,39881.5455902778,2009-03-09,13:05:39
40.069577,116.312594,0,134,39881.5456481481,2009-03-09,13:05:44
40.069576,116.312607,0,135,39881.5457060185,2009-03-09,13:05:49
40.069576,116.312606,0,135,39881.5457638889,2009-03-09,13:05:54
40.069576,116.312606,0,135,39881.5457986111,2009-03-09,13:05:57
40.069575,116.312608,0,135,39881.5458217593,2009-03-09,13:05:59
40.069575,116.312618,0,135,39881.5458796296,2009-03-09,13:06:04
40.069575,116.312618,0,135,39881.5459143519,2009-03-09,13:06:07
40.069575,116.312621,0,135,39881.5459375,2009-03-09,13:06:09
40.069575,116.312611,0,135,39881.5459953704,2009-03-09,13:06:14
40.069575,116.312583,0,135,39881.5460532407,2009-03-09,13:06:19
40.069575,116.312567,0,135,39881.5461111111,2009-03-09,13:06:24
40.06956,116.312654,0,134,39881.5461689815,2009-03-09,13:06:29
40.069547,116.312743,0,133,39881.5461921296,2009-03-09,13:06:31
40.06954,116.312801,0,133,39881.5462037037,2009-03-09,13:06:32
40.069534,116.312869,0,133,39881.5462152778,2009-03-09,13:06:33
40.069532,116.312963,0,132,39881.5462268519,2009-03-09,13:06:34
40.069538,116.313066,0,131,39881.5462384259,2009-03-09,13:06:35
40.069538,116.313199,0,131,39881.54625,2009-03-09,13:06:36
40.069535,116.313354,0,130,39881.5462615741,2009-03-09,13:06:37
40.069525,116.313554,0,129,39881.5462731481,2009-03-09,13:06:38
40.069501,116.313741,0,129,39881.5462847222,2009-03-09,13:06:39
40.069486,116.313929,0,129,39881.5462962963,2009-03-09,13:06:40
40.069478,116.314218,0,129,39881.5463078704,2009-03-09,13:06:41
40.069562,116.314617,0,129,39881.5463194444,2009-03-09,13:06:42
40.069733,116.31562,0,129,39881.5463425926,2009-03-09,13:06:44
40.069713,116.315932,0,129,39881.5463541667,2009-03-09,13:06:45
40.069692,116.316196,0,129,39881.5463657407,2009-03-09,13:06:46
40.06967,116.316449,0,129,39881.5463773148,2009-03-09,13:06:47
40.069652,116.31671,0,129,39881.5463888889,2009-03-09,13:06:48
40.069648,116.316949,0,129,39881.546400463,2009-03-09,13:06:49
40.069639,116.317179,0,130,39881.546412037,2009-03-09,13:06:50
40.069635,116.31741,0,130,39881.5464236111,2009-03-09,13:06:51
40.069627,116.317636,0,130,39881.5464351852,2009-03-09,13:06:52
40.069618,116.317855,0,130,39881.5464467593,2009-03-09,13:06:53
40.069602,116.318074,0,131,39881.5464583333,2009-03-09,13:06:54
40.069588,116.318293,0,131,39881.5464699074,2009-03-09,13:06:55
40.06957,116.31852,0,131,39881.5464814815,2009-03-09,13:06:56
40.069546,116.318754,0,132,39881.5464930556,2009-03-09,13:06:57
40.069537,116.318968,0,132,39881.5465046296,2009-03-09,13:06:58
40.069528,116.319179,0,133,39881.5465162037,2009-03-09,13:06:59
40.069517,116.319391,0,133,39881.5465277778,2009-03-09,13:07:00
40.069509,116.319602,0,134,39881.5465393519,2009-03-09,13:07:01
40.069504,116.319812,0,134,39881.5465509259,2009-03-09,13:07:02
40.069494,116.320013,0,135,39881.5465625,2009-03-09,13:07:03
40.069486,116.320216,0,136,39881.5465740741,2009-03-09,13:07:04
40.069479,116.320416,0,136,39881.5465856481,2009-03-09,13:07:05
40.069472,116.320616,0,137,39881.5465972222,2009-03-09,13:07:06
40.069469,116.32082,0,137,39881.5466087963,2009-03-09,13:07:07
40.069461,116.321028,0,137,39881.5466203704,2009-03-09,13:07:08
40.069455,116.321228,0,138,39881.5466319444,2009-03-09,13:07:09
40.06945,116.321428,0,138,39881.5466435185,2009-03-09,13:07:10
40.069442,116.321631,0,138,39881.5466550926,2009-03-09,13:07:11
40.069444,116.321836,0,138,39881.5466666667,2009-03-09,13:07:12
40.069444,116.322039,0,138,39881.5466782407,2009-03-09,13:07:13
40.069451,116.322247,0,138,39881.5466898148,2009-03-09,13:07:14
40.069452,116.32245,0,138,39881.5467013889,2009-03-09,13:07:15
40.069456,116.322655,0,138,39881.546712963,2009-03-09,13:07:16
40.069454,116.32286,0,138,39881.546724537,2009-03-09,13:07:17
40.069452,116.323072,0,138,39881.5467361111,2009-03-09,13:07:18
40.069451,116.323283,0,138,39881.5467476852,2009-03-09,13:07:19
40.069433,116.323489,0,137,39881.5467592593,2009-03-09,13:07:20
40.069391,116.323697,0,134,39881.5467708333,2009-03-09,13:07:21
40.069379,116.323901,0,133,39881.5467824074,2009-03-09,13:07:22
40.069377,116.324106,0,133,39881.5467939815,2009-03-09,13:07:23
40.069377,116.32431,0,132,39881.5468055556,2009-03-09,13:07:24
40.069376,116.324518,0,131,39881.5468171296,2009-03-09,13:07:25
40.069373,116.324723,0,130,39881.5468287037,2009-03-09,13:07:26
40.069372,116.324928,0,129,39881.5468402778,2009-03-09,13:07:27
40.069371,116.325133,0,129,39881.5468518519,2009-03-09,13:07:28
40.069367,116.325333,0,129,39881.5468634259,2009-03-09,13:07:29
40.069368,116.325537,0,128,39881.546875,2009-03-09,13:07:30
40.069372,116.325736,0,127,39881.5468865741,2009-03-09,13:07:31
40.069376,116.325933,0,127,39881.5468981481,2009-03-09,13:07:32
40.069381,116.326122,0,127,39881.5469097222,2009-03-09,13:07:33
40.069383,116.326312,0,127,39881.5469212963,2009-03-09,13:07:34
40.069373,116.326488,0,127,39881.5469328704,2009-03-09,13:07:35
40.069368,116.326669,0,128,39881.5469444444,2009-03-09,13:07:36
40.069362,116.326846,0,129,39881.5469560185,2009-03-09,13:07:37
40.069358,116.327011,0,130,39881.5469675926,2009-03-09,13:07:38
40.069356,116.327171,0,131,39881.5469791667,2009-03-09,13:07:39
40.069357,116.327324,0,133,39881.5469907407,2009-03-09,13:07:40
40.069355,116.327464,0,134,39881.5470023148,2009-03-09,13:07:41
40.069357,116.3276,0,135,39881.5470138889,2009-03-09,13:07:42
40.069359,116.327725,0,136,39881.547025463,2009-03-09,13:07:43
40.069365,116.327845,0,137,39881.547037037,2009-03-09,13:07:44
40.069363,116.327957,0,137,39881.5470486111,2009-03-09,13:07:45
40.06936,116.328061,0,137,39881.5470601852,2009-03-09,13:07:46
40.06936,116.328165,0,138,39881.5470717593,2009-03-09,13:07:47
40.069358,116.328264,0,138,39881.5470833333,2009-03-09,13:07:48
40.069364,116.328356,0,138,39881.5470949074,2009-03-09,13:07:49
40.069368,116.32844,0,138,39881.5471064815,2009-03-09,13:07:50
40.069376,116.328522,0,138,39881.5471180556,2009-03-09,13:07:51
40.069383,116.328597,0,137,39881.5471296296,2009-03-09,13:07:52
40.069384,116.328673,0,137,39881.5471412037,2009-03-09,13:07:53
40.069371,116.328745,0,135,39881.5471527778,2009-03-09,13:07:54
40.069354,116.328808,0,134,39881.5471643518,2009-03-09,13:07:55
40.069356,116.328867,0,133,39881.5471759259,2009-03-09,13:07:56
40.069355,116.328931,0,133,39881.5471875,2009-03-09,13:07:57
40.069351,116.328993,0,133,39881.5471990741,2009-03-09,13:07:58
40.069352,116.329105,0,132,39881.5472222222,2009-03-09,13:08:00
40.069343,116.329206,0,128,39881.5472453704,2009-03-09,13:08:02
40.069341,116.329305,0,125,39881.5472685185,2009-03-09,13:08:04
40.069354,116.329389,0,122,39881.5472916667,2009-03-09,13:08:06
40.069363,116.329466,0,119,39881.5473148148,2009-03-09,13:08:08
40.069367,116.329524,0,116,39881.547337963,2009-03-09,13:08:10
40.069384,116.32955,0,109,39881.5473958333,2009-03-09,13:08:15
40.069385,116.329532,0,108,39881.5474537037,2009-03-09,13:08:20
40.069386,116.329523,0,107,39881.5475115741,2009-03-09,13:08:25
40.069386,116.329519,0,107,39881.5475694444,2009-03-09,13:08:30
40.069386,116.329512,0,107,39881.5476273148,2009-03-09,13:08:35
40.069386,116.329512,0,107,39881.547662037,2009-03-09,13:08:38
40.069385,116.329506,0,107,39881.5476851852,2009-03-09,13:08:40
40.069386,116.329531,0,108,39881.5477430556,2009-03-09,13:08:45
40.069429,116.329595,0,108,39881.5477893518,2009-03-09,13:08:49
40.06946,116.329644,0,109,39881.5478125,2009-03-09,13:08:51
40.06948,116.32976,0,107,39881.5478356481,2009-03-09,13:08:53
40.069473,116.329846,0,106,39881.5478472222,2009-03-09,13:08:54
40.069462,116.329948,0,104,39881.5478587963,2009-03-09,13:08:55
40.069447,116.330072,0,103,39881.5478703704,2009-03-09,13:08:56
40.069436,116.33027,0,98,39881.5478819444,2009-03-09,13:08:57
40.069404,116.330509,0,94,39881.5478935185,2009-03-09,13:08:58
40.069386,116.33078,0,91,39881.5479050926,2009-03-09,13:08:59
40.069383,116.331033,0,87,39881.5479166667,2009-03-09,13:09:00
40.069387,116.331341,0,84,39881.5479282407,2009-03-09,13:09:01
40.069385,116.33163,0,80,39881.5479398148,2009-03-09,13:09:02
40.069385,116.331933,0,76,39881.5479513889,2009-03-09,13:09:03
40.06938,116.332223,0,74,39881.547962963,2009-03-09,13:09:04
40.069373,116.332507,0,72,39881.547974537,2009-03-09,13:09:05
40.069366,116.332776,0,70,39881.5479861111,2009-03-09,13:09:06
40.069348,116.333072,0,69,39881.5479976852,2009-03-09,13:09:07
40.06933,116.333365,0,68,39881.5480092593,2009-03-09,13:09:08
40.069325,116.333629,0,66,39881.5480208333,2009-03-09,13:09:09
40.069324,116.333868,0,65,39881.5480324074,2009-03-09,13:09:10
40.069326,116.334105,0,66,39881.5480439815,2009-03-09,13:09:11
40.06933,116.334347,0,66,39881.5480555556,2009-03-09,13:09:12
40.069329,116.334576,0,66,39881.5480671296,2009-03-09,13:09:13
40.069326,116.334802,0,67,39881.5480787037,2009-03-09,13:09:14
40.069323,116.335025,0,68,39881.5480902778,2009-03-09,13:09:15
40.069318,116.335246,0,69,39881.5481018518,2009-03-09,13:09:16
40.069316,116.335463,0,70,39881.5481134259,2009-03-09,13:09:17
40.069314,116.335683,0,72,39881.548125,2009-03-09,13:09:18
40.069301,116.335929,0,73,39881.5481365741,2009-03-09,13:09:19
40.069295,116.33616,0,74,39881.5481481481,2009-03-09,13:09:20
40.069291,116.336381,0,75,39881.5481597222,2009-03-09,13:09:21
40.069286,116.3366,0,76,39881.5481712963,2009-03-09,13:09:22
40.069281,116.336821,0,77,39881.5481828704,2009-03-09,13:09:23
40.069279,116.337041,0,77,39881.5481944444,2009-03-09,13:09:24
40.069277,116.337258,0,78,39881.5482060185,2009-03-09,13:09:25
40.069276,116.337476,0,78,39881.5482175926,2009-03-09,13:09:26
40.069276,116.337697,0,79,39881.5482291667,2009-03-09,13:09:27
40.069275,116.337916,0,79,39881.5482407407,2009-03-09,13:09:28
40.069273,116.338132,0,80,39881.5482523148,2009-03-09,13:09:29
40.06927,116.338347,0,81,39881.5482638889,2009-03-09,13:09:30
40.069268,116.338558,0,83,39881.548275463,2009-03-09,13:09:31
40.069268,116.338765,0,83,39881.548287037,2009-03-09,13:09:32
40.069265,116.338967,0,84,39881.5482986111,2009-03-09,13:09:33
40.069264,116.33917,0,83,39881.5483101852,2009-03-09,13:09:34
40.069261,116.339375,0,83,39881.5483217593,2009-03-09,13:09:35
40.069258,116.339578,0,84,39881.5483333333,2009-03-09,13:09:36
40.069252,116.3398,0,87,39881.5483449074,2009-03-09,13:09:37
40.069256,116.340012,0,89,39881.5483564815,2009-03-09,13:09:38
40.06927,116.340225,0,93,39881.5483680556,2009-03-09,13:09:39
40.069283,116.340442,0,95,39881.5483796296,2009-03-09,13:09:40
40.069303,116.340651,0,100,39881.5483912037,2009-03-09,13:09:41
40.069326,116.34086,0,107,39881.5484027778,2009-03-09,13:09:42
40.069351,116.341075,0,112,39881.5484143518,2009-03-09,13:09:43
40.069381,116.341287,0,117,39881.5484259259,2009-03-09,13:09:44
40.069413,116.341497,0,121,39881.5484375,2009-03-09,13:09:45
40.069443,116.341705,0,125,39881.5484490741,2009-03-09,13:09:46
40.06947,116.341921,0,128,39881.5484606481,2009-03-09,13:09:47
40.069497,116.342132,0,132,39881.5484722222,2009-03-09,13:09:48
40.069516,116.34234,0,133,39881.5484837963,2009-03-09,13:09:49
40.069529,116.342549,0,135,39881.5484953704,2009-03-09,13:09:50
40.069532,116.342758,0,138,39881.5485069444,2009-03-09,13:09:51
40.069532,116.342967,0,141,39881.5485185185,2009-03-09,13:09:52
40.069531,116.343174,0,144,39881.5485300926,2009-03-09,13:09:53
40.069528,116.343382,0,146,39881.5485416667,2009-03-09,13:09:54
40.069522,116.343591,0,146,39881.5485532407,2009-03-09,13:09:55
40.069515,116.343802,0,147,39881.5485648148,2009-03-09,13:09:56
40.069506,116.344015,0,147,39881.5485763889,2009-03-09,13:09:57
40.069501,116.344233,0,146,39881.548587963,2009-03-09,13:09:58
40.069497,116.344451,0,146,39881.548599537,2009-03-09,13:09:59
40.069496,116.344673,0,146,39881.5486111111,2009-03-09,13:10:00
40.069497,116.344894,0,145,39881.5486226852,2009-03-09,13:10:01
40.069498,116.345116,0,144,39881.5486342593,2009-03-09,13:10:02
40.069492,116.345338,0,142,39881.5486458333,2009-03-09,13:10:03
40.069472,116.345553,0,137,39881.5486574074,2009-03-09,13:10:04
40.069454,116.345765,0,134,39881.5486689815,2009-03-09,13:10:05
40.069439,116.34598,0,133,39881.5486805556,2009-03-09,13:10:06
40.069427,116.346197,0,132,39881.5486921296,2009-03-09,13:10:07
40.069402,116.346413,0,129,39881.5487037037,2009-03-09,13:10:08
40.069379,116.346628,0,128,39881.5487152778,2009-03-09,13:10:09
40.069354,116.346846,0,125,39881.5487268518,2009-03-09,13:10:10
40.069331,116.347064,0,123,39881.5487384259,2009-03-09,13:10:11
40.069307,116.347276,0,121,39881.54875,2009-03-09,13:10:12
40.069284,116.347488,0,119,39881.5487615741,2009-03-09,13:10:13
40.06926,116.347697,0,118,39881.5487731481,2009-03-09,13:10:14
40.069234,116.347912,0,116,39881.5487847222,2009-03-09,13:10:15
40.069215,116.34813,0,114,39881.5487962963,2009-03-09,13:10:16
40.069197,116.348348,0,113,39881.5488078704,2009-03-09,13:10:17
40.069182,116.348567,0,112,39881.5488194444,2009-03-09,13:10:18
40.069171,116.348787,0,112,39881.5488310185,2009-03-09,13:10:19
40.069165,116.349006,0,112,39881.5488425926,2009-03-09,13:10:20
40.06916,116.349225,0,112,39881.5488541667,2009-03-09,13:10:21
40.069158,116.34944,0,113,39881.5488657407,2009-03-09,13:10:22
40.069156,116.349653,0,113,39881.5488773148,2009-03-09,13:10:23
40.069152,116.349865,0,114,39881.5488888889,2009-03-09,13:10:24
40.069147,116.350077,0,115,39881.548900463,2009-03-09,13:10:25
40.069141,116.350292,0,116,39881.548912037,2009-03-09,13:10:26
40.069136,116.350505,0,116,39881.5489236111,2009-03-09,13:10:27
40.06913,116.350719,0,117,39881.5489351852,2009-03-09,13:10:28
40.069125,116.350926,0,118,39881.5489467593,2009-03-09,13:10:29
40.069121,116.351127,0,120,39881.5489583333,2009-03-09,13:10:30
40.069122,116.351311,0,120,39881.5489699074,2009-03-09,13:10:31
40.069122,116.351485,0,121,39881.5489814815,2009-03-09,13:10:32
40.069122,116.351652,0,121,39881.5489930556,2009-03-09,13:10:33
40.069126,116.351808,0,121,39881.5490046296,2009-03-09,13:10:34
40.069126,116.351956,0,122,39881.5490162037,2009-03-09,13:10:35
40.069123,116.352094,0,123,39881.5490277778,2009-03-09,13:10:36
40.069124,116.352226,0,124,39881.5490393518,2009-03-09,13:10:37
40.069126,116.352352,0,125,39881.5490509259,2009-03-09,13:10:38
40.069129,116.352471,0,126,39881.5490625,2009-03-09,13:10:39
40.069132,116.352584,0,127,39881.5490740741,2009-03-09,13:10:40
40.069133,116.352693,0,128,39881.5490856481,2009-03-09,13:10:41
40.069132,116.352797,0,130,39881.5490972222,2009-03-09,13:10:42
40.069132,116.352902,0,132,39881.5491087963,2009-03-09,13:10:43
40.069131,116.353005,0,134,39881.5491203704,2009-03-09,13:10:44
40.069125,116.353098,0,136,39881.5491319444,2009-03-09,13:10:45
40.069123,116.353189,0,137,39881.5491435185,2009-03-09,13:10:46
40.069122,116.353271,0,138,39881.5491550926,2009-03-09,13:10:47
40.069128,116.353351,0,139,39881.5491666667,2009-03-09,13:10:48
40.069133,116.353428,0,139,39881.5491782407,2009-03-09,13:10:49
40.069138,116.353501,0,140,39881.5491898148,2009-03-09,13:10:50
40.06914,116.35357,0,140,39881.5492013889,2009-03-09,13:10:51
40.069142,116.353634,0,141,39881.549212963,2009-03-09,13:10:52
40.069144,116.353692,0,141,39881.549224537,2009-03-09,13:10:53
40.069151,116.3538,0,142,39881.5492476852,2009-03-09,13:10:55
40.069163,116.353911,0,153,39881.5492708333,2009-03-09,13:10:57
40.069176,116.353965,0,147,39881.5492939815,2009-03-09,13:10:59
40.069194,116.354011,0,141,39881.5493518518,2009-03-09,13:11:04
40.069181,116.354024,0,124,39881.549375,2009-03-09,13:11:06
40.069179,116.354039,0,125,39881.5494328704,2009-03-09,13:11:11
40.069177,116.35405,0,125,39881.5494907407,2009-03-09,13:11:16
40.069177,116.35405,0,125,39881.549525463,2009-03-09,13:11:19
40.069176,116.354047,0,125,39881.5495486111,2009-03-09,13:11:21
40.069172,116.354062,0,126,39881.5496064815,2009-03-09,13:11:26
40.069163,116.354083,0,126,39881.5496643518,2009-03-09,13:11:31
40.069155,116.354106,0,126,39881.5497222222,2009-03-09,13:11:36
40.069154,116.354134,0,126,39881.5497800926,2009-03-09,13:11:41
40.069154,116.354157,0,126,39881.549837963,2009-03-09,13:11:46
40.069153,116.354173,0,126,39881.5498958333,2009-03-09,13:11:51
40.069153,116.354173,0,126,39881.5499305556,2009-03-09,13:11:54
40.069153,116.354173,0,125,39881.5499537037,2009-03-09,13:11:56
40.069907,116.354565,0,136,39881.5504513889,2009-03-09,13:12:39
40.070011,116.354541,0,159,39881.550462963,2009-03-09,13:12:40
40.069939,116.354617,0,155,39881.550474537,2009-03-09,13:12:41
40.069888,116.354606,0,145,39881.5504861111,2009-03-09,13:12:42
40.069833,116.354604,0,139,39881.5504976852,2009-03-09,13:12:43
40.0698,116.354545,0,137,39881.5505092593,2009-03-09,13:12:44
40.06984,116.35456,0,134,39881.5505671296,2009-03-09,13:12:49
40.069744,116.354582,0,124,39881.5505787037,2009-03-09,13:12:50
40.069703,116.354581,0,114,39881.5506134259,2009-03-09,13:12:53
40.069653,116.354581,0,116,39881.5506365741,2009-03-09,13:12:55
40.069602,116.354571,0,128,39881.5506944444,2009-03-09,13:13:00
40.069619,116.354559,0,143,39881.5507407407,2009-03-09,13:13:04
40.069638,116.354548,0,150,39881.5507986111,2009-03-09,13:13:09
40.069666,116.354547,0,169,39881.5508449074,2009-03-09,13:13:13
40.069713,116.354545,0,181,39881.5509027778,2009-03-09,13:13:18
40.069751,116.354575,0,185,39881.5509490741,2009-03-09,13:13:22
40.069793,116.354587,0,188,39881.5510069444,2009-03-09,13:13:27
40.069847,116.354573,0,190,39881.5510532407,2009-03-09,13:13:31
40.069884,116.354566,0,201,39881.551087963,2009-03-09,13:13:34
40.069931,116.354549,0,199,39881.5511226852,2009-03-09,13:13:37
40.069982,116.354551,0,192,39881.5511574074,2009-03-09,13:13:40
40.070037,116.354559,0,179,39881.5511921296,2009-03-09,13:13:43
40.070092,116.354552,0,172,39881.5512384259,2009-03-09,13:13:47
40.070147,116.35454,0,170,39881.5512847222,2009-03-09,13:13:51
40.070196,116.354536,0,165,39881.5513194444,2009-03-09,13:13:54
40.070246,116.35452,0,163,39881.5513657407,2009-03-09,13:13:58
40.070293,116.354496,0,163,39881.551412037,2009-03-09,13:14:02
40.070338,116.354463,0,160,39881.5514583333,2009-03-09,13:14:06
40.070385,116.354428,0,160,39881.5515046296,2009-03-09,13:14:10
40.070433,116.354391,0,155,39881.5515509259,2009-03-09,13:14:14
40.07048,116.354355,0,151,39881.5515972222,2009-03-09,13:14:18
40.070529,116.354321,0,149,39881.5516435185,2009-03-09,13:14:22
40.070566,116.354292,0,143,39881.5516782407,2009-03-09,13:14:25
40.070604,116.354259,0,140,39881.551712963,2009-03-09,13:14:28
40.070644,116.354229,0,139,39881.5517592593,2009-03-09,13:14:32
40.070691,116.3542,0,137,39881.5518055556,2009-03-09,13:14:36
40.070727,116.354188,0,140,39881.5518634259,2009-03-09,13:14:41
40.070773,116.354174,0,141,39881.5519212963,2009-03-09,13:14:46
40.070819,116.354162,0,143,39881.5519675926,2009-03-09,13:14:50
40.07086,116.354123,0,148,39881.552025463,2009-03-09,13:14:55
40.070909,116.354081,0,146,39881.5520833333,2009-03-09,13:15:00
40.070949,116.354037,0,142,39881.5521412037,2009-03-09,13:15:05
40.070966,116.353982,0,139,39881.5521875,2009-03-09,13:15:09
40.070975,116.353921,0,132,39881.5522337963,2009-03-09,13:15:13
40.070944,116.353865,0,127,39881.5522916667,2009-03-09,13:15:18
40.070921,116.353814,0,120,39881.552337963,2009-03-09,13:15:22
40.070888,116.353755,0,117,39881.5523958333,2009-03-09,13:15:27
40.07085,116.353745,0,117,39881.5524537037,2009-03-09,13:15:32
40.070821,116.35371,0,115,39881.5525115741,2009-03-09,13:15:37
40.07081,116.353678,0,110,39881.5525694444,2009-03-09,13:15:42
40.070813,116.353656,0,110,39881.5526273148,2009-03-09,13:15:47
40.070813,116.353656,0,110,39881.5526851852,2009-03-09,13:15:52
40.070814,116.353658,0,110,39881.5527430556,2009-03-09,13:15:57
40.070815,116.353658,0,110,39881.5528009259,2009-03-09,13:16:02
40.070815,116.353659,0,110,39881.5528587963,2009-03-09,13:16:07
40.070816,116.353659,0,111,39881.5529166667,2009-03-09,13:16:12
40.070816,116.353658,0,110,39881.552974537,2009-03-09,13:16:17
40.070813,116.353655,0,110,39881.5530324074,2009-03-09,13:16:22
40.070813,116.353655,0,110,39881.5530671296,2009-03-09,13:16:25
40.070818,116.353648,0,109,39881.5530902778,2009-03-09,13:16:27
40.070816,116.353666,0,109,39881.5531481481,2009-03-09,13:16:32
40.070809,116.353701,0,115,39881.5532060185,2009-03-09,13:16:37
40.070847,116.353734,0,122,39881.5532523148,2009-03-09,13:16:41
40.07088,116.353784,0,125,39881.5532986111,2009-03-09,13:16:45
40.070901,116.35385,0,131,39881.5533449074,2009-03-09,13:16:49
40.070919,116.353912,0,136,39881.5533912037,2009-03-09,13:16:53
40.070929,116.353982,0,133,39881.5534375,2009-03-09,13:16:57
40.070917,116.35404,0,130,39881.5534837963,2009-03-09,13:17:01
40.070877,116.354082,0,131,39881.5535300926,2009-03-09,13:17:05
40.070828,116.354102,0,131,39881.5535763889,2009-03-09,13:17:09
40.07078,116.354124,0,135,39881.5536342593,2009-03-09,13:17:14
40.070742,116.354152,0,146,39881.5536921296,2009-03-09,13:17:19
40.070734,116.354188,0,160,39881.5537384259,2009-03-09,13:17:23
40.070689,116.354207,0,166,39881.5537962963,2009-03-09,13:17:28
40.070648,116.354214,0,159,39881.5538541667,2009-03-09,13:17:33
40.070607,116.354233,0,156,39881.553912037,2009-03-09,13:17:38
40.070601,116.354243,0,155,39881.5539699074,2009-03-09,13:17:43
40.070576,116.354244,0,152,39881.5540277778,2009-03-09,13:17:48
40.070561,116.354256,0,147,39881.5540856481,2009-03-09,13:17:53
40.070552,116.354279,0,144,39881.5541435185,2009-03-09,13:17:58
40.070552,116.354279,0,144,39881.5541782407,2009-03-09,13:18:01
40.070549,116.354281,0,140,39881.5542013889,2009-03-09,13:18:03
40.070541,116.354253,0,135,39881.5542592593,2009-03-09,13:18:08
40.070572,116.354176,0,133,39881.5543055556,2009-03-09,13:18:12
40.070634,116.354147,0,132,39881.5543287037,2009-03-09,13:18:14
40.070699,116.354113,0,132,39881.5543518519,2009-03-09,13:18:16
40.070754,116.35409,0,131,39881.554375,2009-03-09,13:18:18
40.070819,116.354078,0,131,39881.5543981481,2009-03-09,13:18:20
40.07089,116.354057,0,128,39881.5544212963,2009-03-09,13:18:22
40.070942,116.35402,0,127,39881.5544444444,2009-03-09,13:18:24
40.071005,116.353998,0,123,39881.5544675926,2009-03-09,13:18:26
40.071079,116.354014,0,124,39881.5544907407,2009-03-09,13:18:28
40.071146,116.354095,0,124,39881.5545138889,2009-03-09,13:18:30
40.071176,116.354153,0,123,39881.554525463,2009-03-09,13:18:31
40.071212,116.354214,0,123,39881.554537037,2009-03-09,13:18:32
40.071249,116.35428,0,123,39881.5545486111,2009-03-09,13:18:33
40.071288,116.354346,0,124,39881.5545601852,2009-03-09,13:18:34
40.071328,116.354415,0,124,39881.5545717593,2009-03-09,13:18:35
40.071366,116.354482,0,123,39881.5545833333,2009-03-09,13:18:36
40.071406,116.354553,0,123,39881.5545949074,2009-03-09,13:18:37
40.071446,116.354626,0,123,39881.5546064815,2009-03-09,13:18:38
40.071487,116.354701,0,125,39881.5546180556,2009-03-09,13:18:39
40.071528,116.35478,0,126,39881.5546296296,2009-03-09,13:18:40
40.071568,116.354857,0,127,39881.5546412037,2009-03-09,13:18:41
40.071611,116.354938,0,128,39881.5546527778,2009-03-09,13:18:42
40.071654,116.355018,0,128,39881.5546643519,2009-03-09,13:18:43
40.071699,116.355096,0,127,39881.5546759259,2009-03-09,13:18:44
40.071742,116.355181,0,129,39881.5546875,2009-03-09,13:18:45
40.071787,116.355263,0,129,39881.5546990741,2009-03-09,13:18:46
40.071834,116.355346,0,128,39881.5547106481,2009-03-09,13:18:47
40.071882,116.355427,0,128,39881.5547222222,2009-03-09,13:18:48
40.07193,116.355507,0,126,39881.5547337963,2009-03-09,13:18:49
40.071977,116.35559,0,128,39881.5547453704,2009-03-09,13:18:50
40.072028,116.355672,0,128,39881.5547569444,2009-03-09,13:18:51
40.072075,116.355757,0,129,39881.5547685185,2009-03-09,13:18:52
40.072124,116.355841,0,130,39881.5547800926,2009-03-09,13:18:53
40.072174,116.355927,0,131,39881.5547916667,2009-03-09,13:18:54
40.072226,116.356015,0,130,39881.5548032407,2009-03-09,13:18:55
40.07228,116.356099,0,129,39881.5548148148,2009-03-09,13:18:56
40.072331,116.35619,0,127,39881.5548263889,2009-03-09,13:18:57
40.072384,116.356282,0,127,39881.554837963,2009-03-09,13:18:58
40.072435,116.356373,0,126,39881.554849537,2009-03-09,13:18:59
40.072487,116.356461,0,125,39881.5548611111,2009-03-09,13:19:00
40.072542,116.356546,0,123,39881.5548726852,2009-03-09,13:19:01
40.072593,116.356634,0,123,39881.5548842593,2009-03-09,13:19:02
40.072646,116.356723,0,122,39881.5548958333,2009-03-09,13:19:03
40.072697,116.356812,0,122,39881.5549074074,2009-03-09,13:19:04
40.072746,116.356899,0,122,39881.5549189815,2009-03-09,13:19:05
40.072795,116.356987,0,122,39881.5549305556,2009-03-09,13:19:06
40.072845,116.357074,0,122,39881.5549421296,2009-03-09,13:19:07
40.072896,116.35716,0,123,39881.5549537037,2009-03-09,13:19:08
40.072943,116.357248,0,123,39881.5549652778,2009-03-09,13:19:09
40.07299,116.357336,0,123,39881.5549768518,2009-03-09,13:19:10
40.073035,116.35743,0,124,39881.5549884259,2009-03-09,13:19:11
40.07308,116.357524,0,124,39881.555,2009-03-09,13:19:12
40.073124,116.357621,0,124,39881.5550115741,2009-03-09,13:19:13
40.073165,116.357724,0,122,39881.5550231481,2009-03-09,13:19:14
40.073202,116.357828,0,121,39881.5550347222,2009-03-09,13:19:15
40.073236,116.357936,0,122,39881.5550462963,2009-03-09,13:19:16
40.07327,116.358044,0,121,39881.5550578704,2009-03-09,13:19:17
40.073303,116.358152,0,120,39881.5550694444,2009-03-09,13:19:18
40.073332,116.358262,0,119,39881.5550810185,2009-03-09,13:19:19
40.073362,116.358371,0,119,39881.5550925926,2009-03-09,13:19:20
40.073391,116.358481,0,120,39881.5551041667,2009-03-09,13:19:21
40.073419,116.358589,0,121,39881.5551157407,2009-03-09,13:19:22
40.073445,116.358698,0,123,39881.5551273148,2009-03-09,13:19:23
40.073472,116.358807,0,125,39881.5551388889,2009-03-09,13:19:24
40.073496,116.358917,0,126,39881.555150463,2009-03-09,13:19:25
40.073519,116.359025,0,126,39881.555162037,2009-03-09,13:19:26
40.073548,116.359134,0,127,39881.5551736111,2009-03-09,13:19:27
40.073574,116.359243,0,130,39881.5551851852,2009-03-09,13:19:28
40.073601,116.359351,0,130,39881.5551967593,2009-03-09,13:19:29
40.07363,116.359456,0,130,39881.5552083333,2009-03-09,13:19:30
40.073657,116.359563,0,130,39881.5552199074,2009-03-09,13:19:31
40.073683,116.359669,0,133,39881.5552314815,2009-03-09,13:19:32
40.07371,116.359774,0,135,39881.5552430556,2009-03-09,13:19:33
40.073732,116.359878,0,135,39881.5552546296,2009-03-09,13:19:34
40.073757,116.359985,0,136,39881.5552662037,2009-03-09,13:19:35
40.073783,116.360095,0,135,39881.5552777778,2009-03-09,13:19:36
40.07381,116.360201,0,138,39881.5552893518,2009-03-09,13:19:37
40.073837,116.36031,0,140,39881.5553009259,2009-03-09,13:19:38
40.073866,116.360421,0,142,39881.5553125,2009-03-09,13:19:39
40.073894,116.36053,0,142,39881.5553240741,2009-03-09,13:19:40
40.073916,116.360642,0,144,39881.5553356481,2009-03-09,13:19:41
40.073945,116.360754,0,145,39881.5553472222,2009-03-09,13:19:42
40.073972,116.360867,0,146,39881.5553587963,2009-03-09,13:19:43
40.073996,116.360977,0,148,39881.5553703704,2009-03-09,13:19:44
40.074023,116.361087,0,150,39881.5553819444,2009-03-09,13:19:45
40.074048,116.361199,0,149,39881.5553935185,2009-03-09,13:19:46
40.07407,116.361306,0,150,39881.5554050926,2009-03-09,13:19:47
40.074094,116.361407,0,150,39881.5554166667,2009-03-09,13:19:48
40.07412,116.361503,0,151,39881.5554282407,2009-03-09,13:19:49
40.074143,116.361596,0,153,39881.5554398148,2009-03-09,13:19:50
40.074164,116.361673,0,152,39881.5554513889,2009-03-09,13:19:51
40.074186,116.36175,0,152,39881.555462963,2009-03-09,13:19:52
40.074207,116.361823,0,152,39881.555474537,2009-03-09,13:19:53
40.074227,116.361883,0,151,39881.5554861111,2009-03-09,13:19:54
40.074255,116.361944,0,149,39881.5554976852,2009-03-09,13:19:55
40.074285,116.361997,0,146,39881.5555092593,2009-03-09,13:19:56
40.07432,116.36205,0,145,39881.5555208333,2009-03-09,13:19:57
40.074361,116.362098,0,145,39881.5555324074,2009-03-09,13:19:58
40.074414,116.362122,0,140,39881.5555439815,2009-03-09,13:19:59
40.074468,116.362152,0,137,39881.5555555556,2009-03-09,13:20:00
40.074524,116.362173,0,135,39881.5555671296,2009-03-09,13:20:01
40.074587,116.362185,0,134,39881.5555787037,2009-03-09,13:20:02
40.074657,116.362178,0,129,39881.5555902778,2009-03-09,13:20:03
40.074729,116.362172,0,126,39881.5556018518,2009-03-09,13:20:04
40.074795,116.36216,0,129,39881.5556134259,2009-03-09,13:20:05
40.074865,116.362147,0,130,39881.555625,2009-03-09,13:20:06
40.074936,116.362128,0,129,39881.5556365741,2009-03-09,13:20:07
40.075008,116.36211,0,128,39881.5556481481,2009-03-09,13:20:08
40.07508,116.362087,0,129,39881.5556597222,2009-03-09,13:20:09
40.075145,116.362064,0,132,39881.5556712963,2009-03-09,13:20:10
40.075212,116.362048,0,132,39881.5556828704,2009-03-09,13:20:11
40.075284,116.362029,0,132,39881.5556944444,2009-03-09,13:20:12
40.075359,116.362009,0,129,39881.5557060185,2009-03-09,13:20:13
40.075433,116.361992,0,130,39881.5557175926,2009-03-09,13:20:14
40.075508,116.361978,0,130,39881.5557291667,2009-03-09,13:20:15
40.075579,116.36196,0,131,39881.5557407407,2009-03-09,13:20:16
40.075655,116.361939,0,130,39881.5557523148,2009-03-09,13:20:17
40.07573,116.361916,0,129,39881.5557638889,2009-03-09,13:20:18
40.075806,116.361894,0,128,39881.555775463,2009-03-09,13:20:19
40.075881,116.361876,0,127,39881.555787037,2009-03-09,13:20:20
40.075956,116.36186,0,127,39881.5557986111,2009-03-09,13:20:21
40.076031,116.361842,0,127,39881.5558101852,2009-03-09,13:20:22
40.076103,116.361819,0,129,39881.5558217593,2009-03-09,13:20:23
40.07618,116.361801,0,129,39881.5558333333,2009-03-09,13:20:24
40.076251,116.361777,0,132,39881.5558449074,2009-03-09,13:20:25
40.076325,116.361756,0,134,39881.5558564815,2009-03-09,13:20:26
40.076398,116.361736,0,136,39881.5558680556,2009-03-09,13:20:27
40.076474,116.36171,0,136,39881.5558796296,2009-03-09,13:20:28
40.076549,116.361686,0,138,39881.5558912037,2009-03-09,13:20:29
40.076626,116.361664,0,139,39881.5559027778,2009-03-09,13:20:30
40.076704,116.361641,0,139,39881.5559143518,2009-03-09,13:20:31
40.076784,116.361622,0,138,39881.5559259259,2009-03-09,13:20:32
40.076862,116.3616,0,138,39881.5559375,2009-03-09,13:20:33
40.076941,116.361577,0,138,39881.5559490741,2009-03-09,13:20:34
40.077015,116.361556,0,137,39881.5559606481,2009-03-09,13:20:35
40.077082,116.361534,0,138,39881.5559722222,2009-03-09,13:20:36
40.07715,116.361517,0,138,39881.5559837963,2009-03-09,13:20:37
40.077222,116.361502,0,136,39881.5559953704,2009-03-09,13:20:38
40.077293,116.361492,0,135,39881.5560069444,2009-03-09,13:20:39
40.077365,116.36148,0,133,39881.5560185185,2009-03-09,13:20:40
40.077439,116.361468,0,132,39881.5560300926,2009-03-09,13:20:41
40.077513,116.361455,0,132,39881.5560416667,2009-03-09,13:20:42
40.077589,116.36144,0,131,39881.5560532407,2009-03-09,13:20:43
40.077665,116.361428,0,130,39881.5560648148,2009-03-09,13:20:44
40.07774,116.361414,0,129,39881.5560763889,2009-03-09,13:20:45
40.077816,116.3614,0,129,39881.556087963,2009-03-09,13:20:46
40.077892,116.361385,0,129,39881.556099537,2009-03-09,13:20:47
40.077968,116.361369,0,129,39881.5561111111,2009-03-09,13:20:48
40.078044,116.361349,0,131,39881.5561226852,2009-03-09,13:20:49
40.078119,116.361329,0,133,39881.5561342593,2009-03-09,13:20:50
40.078197,116.361312,0,133,39881.5561458333,2009-03-09,13:20:51
40.078278,116.361296,0,132,39881.5561574074,2009-03-09,13:20:52
40.078357,116.361281,0,131,39881.5561689815,2009-03-09,13:20:53
40.078437,116.361265,0,132,39881.5561805556,2009-03-09,13:20:54
40.078513,116.361245,0,135,39881.5561921296,2009-03-09,13:20:55
40.078593,116.361227,0,135,39881.5562037037,2009-03-09,13:20:56
40.078673,116.36121,0,135,39881.5562152778,2009-03-09,13:20:57
40.078755,116.361194,0,134,39881.5562268518,2009-03-09,13:20:58
40.078836,116.361176,0,134,39881.5562384259,2009-03-09,13:20:59
40.078914,116.361155,0,133,39881.55625,2009-03-09,13:21:00
40.078985,116.361133,0,132,39881.5562615741,2009-03-09,13:21:01
40.079048,116.361118,0,132,39881.5562731481,2009-03-09,13:21:02
40.07911,116.361103,0,128,39881.5562847222,2009-03-09,13:21:03
40.079166,116.361078,0,129,39881.5562962963,2009-03-09,13:21:04
40.079222,116.361051,0,130,39881.5563078704,2009-03-09,13:21:05
40.079284,116.361042,0,128,39881.5563194444,2009-03-09,13:21:06
40.079347,116.36104,0,127,39881.5563310185,2009-03-09,13:21:07
40.079412,116.361037,0,126,39881.5563425926,2009-03-09,13:21:08
40.079481,116.36103,0,124,39881.5563541667,2009-03-09,13:21:09
40.079554,116.36102,0,122,39881.5563657407,2009-03-09,13:21:10
40.079619,116.361006,0,120,39881.5563773148,2009-03-09,13:21:11
40.079678,116.360989,0,118,39881.5563888889,2009-03-09,13:21:12
40.079728,116.360984,0,117,39881.556400463,2009-03-09,13:21:13
40.079789,116.360986,0,116,39881.5564236111,2009-03-09,13:21:15
40.079832,116.361012,0,116,39881.5564467593,2009-03-09,13:21:17
40.079864,116.361085,0,117,39881.5564699074,2009-03-09,13:21:19
40.079877,116.361147,0,117,39881.5564814815,2009-03-09,13:21:20
40.079885,116.361216,0,118,39881.5564930556,2009-03-09,13:21:21
40.079894,116.361291,0,116,39881.5565046296,2009-03-09,13:21:22
40.079897,116.361368,0,115,39881.5565162037,2009-03-09,13:21:23
40.079898,116.361449,0,115,39881.5565277778,2009-03-09,13:21:24
40.079901,116.361536,0,114,39881.5565393518,2009-03-09,13:21:25
40.079904,116.361627,0,115,39881.5565509259,2009-03-09,13:21:26
40.079907,116.361715,0,114,39881.5565625,2009-03-09,13:21:27
40.079912,116.361804,0,114,39881.5565740741,2009-03-09,13:21:28
40.079916,116.36189,0,112,39881.5565856481,2009-03-09,13:21:29
40.079922,116.361976,0,112,39881.5565972222,2009-03-09,13:21:30
40.079926,116.362061,0,111,39881.5566087963,2009-03-09,13:21:31
40.079933,116.362143,0,111,39881.5566203704,2009-03-09,13:21:32
40.079941,116.362226,0,111,39881.5566319444,2009-03-09,13:21:33
40.079944,116.362312,0,110,39881.5566435185,2009-03-09,13:21:34
40.079949,116.362402,0,109,39881.5566550926,2009-03-09,13:21:35
40.079955,116.362494,0,109,39881.5566666667,2009-03-09,13:21:36
40.079964,116.362586,0,108,39881.5566782407,2009-03-09,13:21:37
40.079973,116.362679,0,107,39881.5566898148,2009-03-09,13:21:38
40.079978,116.362771,0,107,39881.5567013889,2009-03-09,13:21:39
40.079985,116.362867,0,106,39881.556712963,2009-03-09,13:21:40
40.079989,116.362974,0,109,39881.556724537,2009-03-09,13:21:41
40.079996,116.36307,0,109,39881.5567361111,2009-03-09,13:21:42
40.08,116.363166,0,111,39881.5567476852,2009-03-09,13:21:43
40.080006,116.363257,0,111,39881.5567592593,2009-03-09,13:21:44
40.080012,116.363351,0,109,39881.5567708333,2009-03-09,13:21:45
40.080021,116.363448,0,112,39881.5567824074,2009-03-09,13:21:46
40.08003,116.363537,0,111,39881.5567939815,2009-03-09,13:21:47
40.080037,116.363625,0,113,39881.5568055556,2009-03-09,13:21:48
40.080041,116.363719,0,113,39881.5568171296,2009-03-09,13:21:49
40.080049,116.363811,0,114,39881.5568287037,2009-03-09,13:21:50
40.080056,116.363903,0,115,39881.5568402778,2009-03-09,13:21:51
40.08006,116.364,0,114,39881.5568518518,2009-03-09,13:21:52
40.080067,116.364093,0,114,39881.5568634259,2009-03-09,13:21:53
40.080072,116.364189,0,112,39881.556875,2009-03-09,13:21:54
40.080077,116.364287,0,112,39881.5568865741,2009-03-09,13:21:55
40.080086,116.364383,0,113,39881.5568981481,2009-03-09,13:21:56
40.080092,116.364482,0,112,39881.5569097222,2009-03-09,13:21:57
40.0801,116.364577,0,110,39881.5569212963,2009-03-09,13:21:58
40.080106,116.364675,0,108,39881.5569328704,2009-03-09,13:21:59
40.080111,116.364767,0,105,39881.5569444444,2009-03-09,13:22:00
40.08012,116.364867,0,106,39881.5569560185,2009-03-09,13:22:01
40.080128,116.364964,0,105,39881.5569675926,2009-03-09,13:22:02
40.080134,116.365061,0,106,39881.5569791667,2009-03-09,13:22:03
40.080142,116.365156,0,107,39881.5569907407,2009-03-09,13:22:04
40.080158,116.365251,0,106,39881.5570023148,2009-03-09,13:22:05
40.080169,116.365339,0,105,39881.5570138889,2009-03-09,13:22:06
40.08017,116.365425,0,105,39881.557025463,2009-03-09,13:22:07
40.080174,116.36552,0,110,39881.557037037,2009-03-09,13:22:08
40.080181,116.365596,0,111,39881.5570486111,2009-03-09,13:22:09
40.080185,116.365674,0,115,39881.5570601852,2009-03-09,13:22:10
40.080191,116.365758,0,115,39881.5570717593,2009-03-09,13:22:11
40.080198,116.365851,0,112,39881.5570833333,2009-03-09,13:22:12
40.080205,116.365945,0,111,39881.5570949074,2009-03-09,13:22:13
40.080213,116.366041,0,110,39881.5571064815,2009-03-09,13:22:14
40.08022,116.36614,0,108,39881.5571180556,2009-03-09,13:22:15
40.080227,116.366237,0,108,39881.5571296296,2009-03-09,13:22:16
40.080233,116.366333,0,108,39881.5571412037,2009-03-09,13:22:17
40.080243,116.366435,0,111,39881.5571527778,2009-03-09,13:22:18
40.08025,116.366534,0,110,39881.5571643518,2009-03-09,13:22:19
40.080256,116.366635,0,111,39881.5571759259,2009-03-09,13:22:20
40.080262,116.36674,0,113,39881.5571875,2009-03-09,13:22:21
40.080272,116.366842,0,115,39881.5571990741,2009-03-09,13:22:22
40.080278,116.366942,0,117,39881.5572106481,2009-03-09,13:22:23
40.080285,116.367049,0,116,39881.5572222222,2009-03-09,13:22:24
40.08029,116.367151,0,116,39881.5572337963,2009-03-09,13:22:25
40.080297,116.367259,0,117,39881.5572453704,2009-03-09,13:22:26
40.080308,116.367372,0,120,39881.5572569444,2009-03-09,13:22:27
40.080313,116.367485,0,123,39881.5572685185,2009-03-09,13:22:28
40.080321,116.367589,0,124,39881.5572800926,2009-03-09,13:22:29
40.080331,116.367696,0,124,39881.5572916667,2009-03-09,13:22:30
40.080337,116.367805,0,125,39881.5573032407,2009-03-09,13:22:31
40.08034,116.36791,0,123,39881.5573148148,2009-03-09,13:22:32
40.08035,116.368018,0,123,39881.5573263889,2009-03-09,13:22:33
40.08036,116.368125,0,122,39881.557337963,2009-03-09,13:22:34
40.080369,116.368235,0,121,39881.557349537,2009-03-09,13:22:35
40.080379,116.368347,0,120,39881.5573611111,2009-03-09,13:22:36
40.080387,116.368457,0,119,39881.5573726852,2009-03-09,13:22:37
40.080395,116.368567,0,119,39881.5573842593,2009-03-09,13:22:38
40.080406,116.36867,0,119,39881.5573958333,2009-03-09,13:22:39
40.080412,116.368767,0,120,39881.5574074074,2009-03-09,13:22:40
40.080412,116.368845,0,118,39881.5574189815,2009-03-09,13:22:41
40.080412,116.368911,0,116,39881.5574305556,2009-03-09,13:22:42
40.080412,116.368999,0,112,39881.5574537037,2009-03-09,13:22:44
40.080416,116.369075,0,112,39881.5574884259,2009-03-09,13:22:47
40.080398,116.369115,0,115,39881.5575462963,2009-03-09,13:22:52
40.08039,116.369131,0,114,39881.5576041667,2009-03-09,13:22:57
40.08039,116.369129,0,114,39881.557662037,2009-03-09,13:23:02
40.08039,116.369131,0,114,39881.5577199074,2009-03-09,13:23:07
40.08039,116.369131,0,114,39881.5577546296,2009-03-09,13:23:10
40.08039,116.36913,0,114,39881.5577777778,2009-03-09,13:23:12
40.08039,116.36914,0,114,39881.5578356481,2009-03-09,13:23:17
40.080389,116.369136,0,114,39881.5578935185,2009-03-09,13:23:22
40.080389,116.369134,0,114,39881.5579513889,2009-03-09,13:23:27
40.080389,116.369134,0,114,39881.5580092593,2009-03-09,13:23:32
40.080389,116.369135,0,114,39881.5580671296,2009-03-09,13:23:37
40.080388,116.369134,0,114,39881.558125,2009-03-09,13:23:42
40.080387,116.369133,0,114,39881.5581828704,2009-03-09,13:23:47
40.080386,116.369133,0,114,39881.5582407407,2009-03-09,13:23:52
40.080386,116.369132,0,114,39881.5582986111,2009-03-09,13:23:57
40.080387,116.369132,0,114,39881.5583564815,2009-03-09,13:24:02
40.080384,116.369131,0,114,39881.5584143519,2009-03-09,13:24:07
40.080384,116.369131,0,114,39881.5584490741,2009-03-09,13:24:10
40.080382,116.369133,0,114,39881.5584722222,2009-03-09,13:24:12
40.080361,116.369149,0,113,39881.5585300926,2009-03-09,13:24:17
40.080333,116.369179,0,114,39881.558587963,2009-03-09,13:24:22
40.080294,116.369183,0,117,39881.5586458333,2009-03-09,13:24:27
40.080253,116.369136,0,127,39881.5587037037,2009-03-09,13:24:32
40.080211,116.369154,0,132,39881.5587268519,2009-03-09,13:24:34
40.080171,116.36918,0,136,39881.5587615741,2009-03-09,13:24:37
40.080125,116.369211,0,140,39881.5588078704,2009-03-09,13:24:41
40.080117,116.369252,0,147,39881.5588657407,2009-03-09,13:24:46
40.0801,116.369265,0,147,39881.5589236111,2009-03-09,13:24:51
40.08008,116.369267,0,149,39881.5589814815,2009-03-09,13:24:56
40.080035,116.369268,0,152,39881.5590162037,2009-03-09,13:24:59
40.079985,116.369256,0,153,39881.5590277778,2009-03-09,13:25:00
40.079917,116.369251,0,154,39881.5590509259,2009-03-09,13:25:02
40.07986,116.369262,0,153,39881.5590740741,2009-03-09,13:25:04
40.079805,116.36927,0,155,39881.5591319444,2009-03-09,13:25:09
40.079743,116.369276,0,156,39881.5591782407,2009-03-09,13:25:13
40.079679,116.369301,0,157,39881.559212963,2009-03-09,13:25:16
40.079659,116.369309,0,157,39881.5592708333,2009-03-09,13:25:21
40.07964,116.369299,0,157,39881.5593287037,2009-03-09,13:25:26
40.079661,116.369241,0,154,39881.5593634259,2009-03-09,13:25:29
40.079662,116.369181,0,154,39881.5593865741,2009-03-09,13:25:31
40.079672,116.369118,0,154,39881.5594097222,2009-03-09,13:25:33
40.079669,116.369044,0,153,39881.5594328704,2009-03-09,13:25:35
40.079643,116.368989,0,149,39881.5594560185,2009-03-09,13:25:37
40.079603,116.368934,0,148,39881.5594907407,2009-03-09,13:25:40
40.079629,116.368929,0,153,39881.5595486111,2009-03-09,13:25:45
40.07967,116.368927,0,159,39881.5596064815,2009-03-09,13:25:50
40.079703,116.368909,0,166,39881.5596643519,2009-03-09,13:25:55
40.079713,116.368903,0,167,39881.5597222222,2009-03-09,13:26:00
40.079716,116.368902,0,168,39881.5597800926,2009-03-09,13:26:05
40.079711,116.368904,0,169,39881.559837963,2009-03-09,13:26:10
40.079703,116.368907,0,169,39881.5598958333,2009-03-09,13:26:15
40.079699,116.368908,0,169,39881.5599537037,2009-03-09,13:26:20
40.079699,116.368908,0,169,39881.5599884259,2009-03-09,13:26:23
40.079691,116.368911,0,169,39881.5600115741,2009-03-09,13:26:25
40.079656,116.368921,0,169,39881.5600694444,2009-03-09,13:26:30
40.07961,116.368934,0,169,39881.5601157407,2009-03-09,13:26:34
