# Supplementary material for: Research on differential privacy protection method based on user tendency
Source: PLoS One. 2023 Oct 26;18(10):e0288823. doi: 10.1371/journal.pone.0288823 (PMC10602288; doi:10.1371/journal.pone.0288823)
Supplement: S2 Data — (ZIP) [file pone.0288823.s002.zip › Data 5-2/022/Trajectory/20090310002934.plt]

Geolife trajectory
WGS 84
Altitude is in Feet
Reserved 3
0,2,255,My Track,0,0,2,8421376
0
40.079959,116.361956,0,95,39882.0205324074,2009-03-10,00:29:34
40.079914,116.36187,0,63,39882.0205439815,2009-03-10,00:29:35
40.079946,116.361902,0,73,39882.0205902778,2009-03-10,00:29:39
40.079965,116.361933,0,86,39882.0206365741,2009-03-10,00:29:43
40.079965,116.361933,0,86,39882.0206712963,2009-03-10,00:29:46
40.079966,116.361935,0,89,39882.0206944444,2009-03-10,00:29:48
40.079959,116.361887,0,94,39882.0207523148,2009-03-10,00:29:53
40.079954,116.361799,0,97,39882.020787037,2009-03-10,00:29:56
40.079949,116.361711,0,90,39882.0208101852,2009-03-10,00:29:58
40.079942,116.3616,0,98,39882.0208333333,2009-03-10,00:30:00
40.079937,116.361534,0,100,39882.0208449074,2009-03-10,00:30:01
40.079937,116.361473,0,101,39882.0208564815,2009-03-10,00:30:02
40.079933,116.361406,0,104,39882.0208680556,2009-03-10,00:30:03
40.079926,116.361338,0,105,39882.0208796296,2009-03-10,00:30:04
40.079923,116.361263,0,106,39882.0208912037,2009-03-10,00:30:05
40.079919,116.361192,0,107,39882.0209027778,2009-03-10,00:30:06
40.079913,116.361121,0,108,39882.0209143519,2009-03-10,00:30:07
40.07991,116.361062,0,108,39882.0209259259,2009-03-10,00:30:08
40.079907,116.360956,0,107,39882.0209490741,2009-03-10,00:30:10
40.079901,116.360843,0,108,39882.0209722222,2009-03-10,00:30:12
40.079891,116.360732,0,109,39882.0209953704,2009-03-10,00:30:14
40.079889,116.360666,0,107,39882.0210069444,2009-03-10,00:30:15
40.079887,116.360598,0,108,39882.0210185185,2009-03-10,00:30:16
40.07988,116.36051,0,108,39882.0210300926,2009-03-10,00:30:17
40.079877,116.360449,0,109,39882.0210416667,2009-03-10,00:30:18
40.079873,116.360369,0,112,39882.0210532407,2009-03-10,00:30:19
40.07987,116.360284,0,113,39882.0210648148,2009-03-10,00:30:20
40.079878,116.360201,0,116,39882.0210763889,2009-03-10,00:30:21
40.079874,116.360104,0,116,39882.021087963,2009-03-10,00:30:22
40.079868,116.360014,0,118,39882.021099537,2009-03-10,00:30:23
40.079861,116.35991,0,119,39882.0211111111,2009-03-10,00:30:24
40.079855,116.359812,0,122,39882.0211226852,2009-03-10,00:30:25
40.079856,116.359702,0,123,39882.0211342593,2009-03-10,00:30:26
40.079848,116.359597,0,124,39882.0211458333,2009-03-10,00:30:27
40.079826,116.359479,0,124,39882.0211574074,2009-03-10,00:30:28
40.079809,116.359374,0,124,39882.0211689815,2009-03-10,00:30:29
40.079808,116.359279,0,125,39882.0211805556,2009-03-10,00:30:30
40.079804,116.359183,0,126,39882.0211921296,2009-03-10,00:30:31
40.079803,116.359087,0,127,39882.0212037037,2009-03-10,00:30:32
40.079791,116.358991,0,127,39882.0212152778,2009-03-10,00:30:33
40.079788,116.358898,0,126,39882.0212268519,2009-03-10,00:30:34
40.079788,116.35881,0,126,39882.0212384259,2009-03-10,00:30:35
40.079783,116.358723,0,126,39882.02125,2009-03-10,00:30:36
40.079785,116.358653,0,128,39882.0212615741,2009-03-10,00:30:37
40.07978,116.358582,0,128,39882.0212847222,2009-03-10,00:30:39
40.079787,116.358523,0,122,39882.0213425926,2009-03-10,00:30:44
40.079792,116.358435,0,121,39882.0213773148,2009-03-10,00:30:47
40.07979,116.358354,0,122,39882.021400463,2009-03-10,00:30:49
40.079793,116.358264,0,123,39882.0214236111,2009-03-10,00:30:51
40.079782,116.358179,0,126,39882.0214467593,2009-03-10,00:30:53
40.079776,116.358112,0,127,39882.0214930556,2009-03-10,00:30:57
40.079775,116.358036,0,128,39882.0215277778,2009-03-10,00:31:00
40.079771,116.357969,0,129,39882.0215509259,2009-03-10,00:31:02
40.079765,116.357875,0,131,39882.0215740741,2009-03-10,00:31:04
40.07976,116.35778,0,131,39882.0215972222,2009-03-10,00:31:06
40.079751,116.35768,0,131,39882.0216203704,2009-03-10,00:31:08
40.079748,116.357619,0,132,39882.0216319444,2009-03-10,00:31:09
40.079748,116.357505,0,133,39882.0216550926,2009-03-10,00:31:11
40.079749,116.357442,0,132,39882.0216666667,2009-03-10,00:31:12
40.07975,116.357373,0,129,39882.0216782407,2009-03-10,00:31:13
40.079753,116.3573,0,127,39882.0216898148,2009-03-10,00:31:14
40.079752,116.357218,0,125,39882.0217013889,2009-03-10,00:31:15
40.079755,116.357131,0,123,39882.021712963,2009-03-10,00:31:16
40.079762,116.357048,0,119,39882.021724537,2009-03-10,00:31:17
40.079765,116.356965,0,117,39882.0217361111,2009-03-10,00:31:18
40.079765,116.356876,0,117,39882.0217476852,2009-03-10,00:31:19
40.079768,116.356788,0,116,39882.0217592593,2009-03-10,00:31:20
40.079772,116.3567,0,117,39882.0217708333,2009-03-10,00:31:21
40.079773,116.356606,0,116,39882.0217824074,2009-03-10,00:31:22
40.079772,116.356508,0,115,39882.0217939815,2009-03-10,00:31:23
40.079768,116.356407,0,113,39882.0218055556,2009-03-10,00:31:24
40.079768,116.35632,0,111,39882.0218171296,2009-03-10,00:31:25
40.079768,116.356225,0,112,39882.0218287037,2009-03-10,00:31:26
40.079765,116.356123,0,104,39882.0218402778,2009-03-10,00:31:27
40.079766,116.356021,0,104,39882.0218518519,2009-03-10,00:31:28
40.07977,116.355908,0,104,39882.0218634259,2009-03-10,00:31:29
40.079772,116.355796,0,103,39882.021875,2009-03-10,00:31:30
40.079773,116.355682,0,104,39882.0218865741,2009-03-10,00:31:31
40.079772,116.355568,0,104,39882.0218981481,2009-03-10,00:31:32
40.079776,116.35546,0,104,39882.0219097222,2009-03-10,00:31:33
40.079779,116.355357,0,105,39882.0219212963,2009-03-10,00:31:34
40.07978,116.355251,0,106,39882.0219328704,2009-03-10,00:31:35
40.07978,116.355143,0,106,39882.0219444444,2009-03-10,00:31:36
40.079774,116.355038,0,105,39882.0219560185,2009-03-10,00:31:37
40.079772,116.354922,0,104,39882.0219675926,2009-03-10,00:31:38
40.079762,116.354821,0,107,39882.0219791667,2009-03-10,00:31:39
40.079761,116.354725,0,107,39882.0219907407,2009-03-10,00:31:40
40.079761,116.354637,0,107,39882.0220023148,2009-03-10,00:31:41
40.079756,116.354556,0,107,39882.0220138889,2009-03-10,00:31:42
40.079748,116.354491,0,107,39882.022025463,2009-03-10,00:31:43
40.079743,116.354425,0,108,39882.0220486111,2009-03-10,00:31:45
40.079741,116.354388,0,110,39882.0221064815,2009-03-10,00:31:50
40.079735,116.354361,0,110,39882.0221643519,2009-03-10,00:31:55
40.079729,116.35429,0,111,39882.0222106481,2009-03-10,00:31:59
40.079723,116.354233,0,115,39882.0222337963,2009-03-10,00:32:01
40.07973,116.35412,0,111,39882.0222569444,2009-03-10,00:32:03
40.079729,116.354022,0,110,39882.0222800926,2009-03-10,00:32:05
40.079732,116.353919,0,110,39882.0223032407,2009-03-10,00:32:07
40.079723,116.353852,0,110,39882.0223148148,2009-03-10,00:32:08
40.079717,116.353773,0,110,39882.0223263889,2009-03-10,00:32:09
40.079711,116.353696,0,111,39882.022337963,2009-03-10,00:32:10
40.079705,116.353619,0,111,39882.022349537,2009-03-10,00:32:11
40.079703,116.353535,0,113,39882.0223611111,2009-03-10,00:32:12
40.079704,116.35346,0,113,39882.0223726852,2009-03-10,00:32:13
40.0797,116.353377,0,114,39882.0223842593,2009-03-10,00:32:14
40.079696,116.353292,0,114,39882.0223958333,2009-03-10,00:32:15
40.079689,116.353204,0,114,39882.0224074074,2009-03-10,00:32:16
40.079687,116.35311,0,116,39882.0224189815,2009-03-10,00:32:17
40.07968,116.353022,0,116,39882.0224305556,2009-03-10,00:32:18
40.07967,116.352923,0,116,39882.0224421296,2009-03-10,00:32:19
40.079664,116.352823,0,114,39882.0224537037,2009-03-10,00:32:20
40.07966,116.35272,0,110,39882.0224652778,2009-03-10,00:32:21
40.079664,116.352613,0,109,39882.0224768519,2009-03-10,00:32:22
40.079669,116.352519,0,111,39882.0224884259,2009-03-10,00:32:23
40.07967,116.352421,0,109,39882.0225,2009-03-10,00:32:24
40.079671,116.352326,0,108,39882.0225115741,2009-03-10,00:32:25
40.079662,116.352214,0,110,39882.0225231481,2009-03-10,00:32:26
40.079655,116.352103,0,110,39882.0225347222,2009-03-10,00:32:27
40.079647,116.351999,0,106,39882.0225462963,2009-03-10,00:32:28
40.079638,116.351886,0,106,39882.0225578704,2009-03-10,00:32:29
40.079629,116.351764,0,106,39882.0225694444,2009-03-10,00:32:30
40.07963,116.351654,0,105,39882.0225810185,2009-03-10,00:32:31
40.079618,116.351527,0,105,39882.0225925926,2009-03-10,00:32:32
40.079606,116.351396,0,105,39882.0226041667,2009-03-10,00:32:33
40.079606,116.351261,0,106,39882.0226157407,2009-03-10,00:32:34
40.079573,116.351127,0,110,39882.0226273148,2009-03-10,00:32:35
40.079565,116.350996,0,111,39882.0226388889,2009-03-10,00:32:36
40.079548,116.350866,0,112,39882.022650463,2009-03-10,00:32:37
40.07954,116.350734,0,116,39882.022662037,2009-03-10,00:32:38
40.079536,116.350611,0,119,39882.0226736111,2009-03-10,00:32:39
40.079525,116.350487,0,121,39882.0226851852,2009-03-10,00:32:40
40.079521,116.350373,0,124,39882.0226967593,2009-03-10,00:32:41
40.079498,116.350257,0,126,39882.0227083333,2009-03-10,00:32:42
40.079494,116.350146,0,128,39882.0227199074,2009-03-10,00:32:43
40.079482,116.350032,0,129,39882.0227314815,2009-03-10,00:32:44
40.079478,116.349921,0,128,39882.0227430556,2009-03-10,00:32:45
40.079474,116.349809,0,128,39882.0227546296,2009-03-10,00:32:46
40.07949,116.3497,0,120,39882.0227662037,2009-03-10,00:32:47
40.079509,116.3496,0,114,39882.0227777778,2009-03-10,00:32:48
40.079517,116.349511,0,116,39882.0227893519,2009-03-10,00:32:49
40.079523,116.349413,0,115,39882.0228009259,2009-03-10,00:32:50
40.079527,116.34931,0,115,39882.0228125,2009-03-10,00:32:51
40.079527,116.34921,0,116,39882.0228240741,2009-03-10,00:32:52
40.079522,116.349119,0,115,39882.0228356481,2009-03-10,00:32:53
40.079519,116.349049,0,114,39882.0228472222,2009-03-10,00:32:54
40.079517,116.348984,0,113,39882.0228703704,2009-03-10,00:32:56
40.079532,116.349012,0,108,39882.0229282407,2009-03-10,00:33:01
40.079532,116.349012,0,108,39882.022962963,2009-03-10,00:33:04
40.079531,116.349014,0,107,39882.0229861111,2009-03-10,00:33:06
40.079529,116.348972,0,106,39882.0230439815,2009-03-10,00:33:11
40.07952,116.348886,0,107,39882.0230787037,2009-03-10,00:33:14
40.07953,116.348809,0,106,39882.0231018519,2009-03-10,00:33:16
40.079534,116.348703,0,105,39882.023125,2009-03-10,00:33:18
40.079532,116.348592,0,105,39882.0231481481,2009-03-10,00:33:20
40.079529,116.348523,0,104,39882.0231597222,2009-03-10,00:33:21
40.079536,116.348453,0,103,39882.0231712963,2009-03-10,00:33:22
40.079548,116.348385,0,102,39882.0231828704,2009-03-10,00:33:23
40.079548,116.348296,0,101,39882.0231944444,2009-03-10,00:33:24
40.079532,116.348202,0,102,39882.0232060185,2009-03-10,00:33:25
40.079524,116.348117,0,103,39882.0232175926,2009-03-10,00:33:26
40.079521,116.348024,0,103,39882.0232291667,2009-03-10,00:33:27
40.079519,116.34793,0,103,39882.0232407407,2009-03-10,00:33:28
40.079517,116.347846,0,104,39882.0232523148,2009-03-10,00:33:29
40.079514,116.347758,0,105,39882.0232638889,2009-03-10,00:33:30
40.079507,116.347642,0,106,39882.023275463,2009-03-10,00:33:31
40.0795,116.347535,0,107,39882.023287037,2009-03-10,00:33:32
40.079492,116.347424,0,107,39882.0232986111,2009-03-10,00:33:33
40.079479,116.347314,0,107,39882.0233101852,2009-03-10,00:33:34
40.07947,116.347207,0,107,39882.0233217593,2009-03-10,00:33:35
40.079466,116.347103,0,105,39882.0233333333,2009-03-10,00:33:36
40.079459,116.346992,0,104,39882.0233449074,2009-03-10,00:33:37
40.079454,116.346873,0,103,39882.0233564815,2009-03-10,00:33:38
40.079443,116.346751,0,102,39882.0233680556,2009-03-10,00:33:39
40.07944,116.346629,0,102,39882.0233796296,2009-03-10,00:33:40
40.079437,116.346516,0,102,39882.0233912037,2009-03-10,00:33:41
40.079433,116.346408,0,102,39882.0234027778,2009-03-10,00:33:42
40.079433,116.346296,0,100,39882.0234143519,2009-03-10,00:33:43
40.079425,116.34619,0,101,39882.0234259259,2009-03-10,00:33:44
40.079416,116.346092,0,102,39882.0234375,2009-03-10,00:33:45
40.079411,116.345983,0,103,39882.0234490741,2009-03-10,00:33:46
40.079404,116.345878,0,103,39882.0234606481,2009-03-10,00:33:47
40.079416,116.345784,0,103,39882.0234722222,2009-03-10,00:33:48
40.079362,116.345702,0,122,39882.0234837963,2009-03-10,00:33:49
40.07936,116.345614,0,123,39882.0234953704,2009-03-10,00:33:50
40.079358,116.345531,0,124,39882.0235069444,2009-03-10,00:33:51
40.079355,116.345455,0,124,39882.0235185185,2009-03-10,00:33:52
40.079347,116.345383,0,126,39882.0235300926,2009-03-10,00:33:53
40.079345,116.345322,0,128,39882.0235648148,2009-03-10,00:33:56
40.079356,116.345323,0,126,39882.0236226852,2009-03-10,00:34:01
40.079362,116.345241,0,128,39882.0236805556,2009-03-10,00:34:06
40.079342,116.345179,0,133,39882.0237037037,2009-03-10,00:34:08
40.079329,116.345103,0,136,39882.0237268518,2009-03-10,00:34:10
40.079331,116.345013,0,140,39882.02375,2009-03-10,00:34:12
40.079315,116.344912,0,146,39882.0237731481,2009-03-10,00:34:14
40.079303,116.34481,0,152,39882.0237962963,2009-03-10,00:34:16
40.079336,116.344707,0,137,39882.0238078704,2009-03-10,00:34:17
40.079341,116.344623,0,127,39882.0238194444,2009-03-10,00:34:18
40.079349,116.344545,0,125,39882.0238310185,2009-03-10,00:34:19
40.079352,116.344476,0,125,39882.0238425926,2009-03-10,00:34:20
40.079339,116.344371,0,126,39882.0238541667,2009-03-10,00:34:21
40.079336,116.344284,0,125,39882.0238657407,2009-03-10,00:34:22
40.079334,116.344199,0,124,39882.0238773148,2009-03-10,00:34:23
40.079331,116.344111,0,122,39882.0238888889,2009-03-10,00:34:24
40.079333,116.344044,0,119,39882.023900463,2009-03-10,00:34:25
40.079329,116.343964,0,117,39882.023912037,2009-03-10,00:34:26
40.079321,116.34389,0,116,39882.0239236111,2009-03-10,00:34:27
40.079314,116.343829,0,114,39882.0239351852,2009-03-10,00:34:28
40.079299,116.343733,0,108,39882.0239583333,2009-03-10,00:34:30
40.079283,116.343651,0,105,39882.0239814815,2009-03-10,00:34:32
40.079292,116.343593,0,105,39882.0240162037,2009-03-10,00:34:35
40.079296,116.343517,0,105,39882.0240509259,2009-03-10,00:34:38
40.079287,116.343433,0,104,39882.0240740741,2009-03-10,00:34:40
40.079282,116.343329,0,103,39882.0240972222,2009-03-10,00:34:42
40.079282,116.343269,0,104,39882.0241087963,2009-03-10,00:34:43
40.079281,116.343206,0,104,39882.0241203704,2009-03-10,00:34:44
40.079276,116.34314,0,103,39882.0241319444,2009-03-10,00:34:45
40.079272,116.343075,0,102,39882.0241435185,2009-03-10,00:34:46
40.07927,116.343,0,102,39882.0241550926,2009-03-10,00:34:47
40.079268,116.342926,0,102,39882.0241666667,2009-03-10,00:34:48
40.079269,116.342844,0,101,39882.0241782407,2009-03-10,00:34:49
40.079267,116.342753,0,102,39882.0241898148,2009-03-10,00:34:50
40.079262,116.342659,0,101,39882.0242013889,2009-03-10,00:34:51
40.079258,116.342569,0,100,39882.024212963,2009-03-10,00:34:52
40.079252,116.342473,0,101,39882.024224537,2009-03-10,00:34:53
40.079244,116.342379,0,99,39882.0242361111,2009-03-10,00:34:54
40.079241,116.342275,0,100,39882.0242476852,2009-03-10,00:34:55
40.079233,116.342171,0,99,39882.0242592593,2009-03-10,00:34:56
40.079233,116.342079,0,99,39882.0242708333,2009-03-10,00:34:57
40.079231,116.341976,0,99,39882.0242824074,2009-03-10,00:34:58
40.079224,116.341863,0,99,39882.0242939815,2009-03-10,00:34:59
40.079219,116.341751,0,98,39882.0243055556,2009-03-10,00:35:00
40.079215,116.341641,0,98,39882.0243171296,2009-03-10,00:35:01
40.07921,116.341527,0,98,39882.0243287037,2009-03-10,00:35:02
40.079203,116.34141,0,97,39882.0243402778,2009-03-10,00:35:03
40.079205,116.341299,0,97,39882.0243518518,2009-03-10,00:35:04
40.079222,116.341188,0,96,39882.0243634259,2009-03-10,00:35:05
40.07922,116.341077,0,97,39882.024375,2009-03-10,00:35:06
40.079237,116.340979,0,100,39882.0243865741,2009-03-10,00:35:07
40.079219,116.340868,0,99,39882.0243981481,2009-03-10,00:35:08
40.079209,116.340757,0,98,39882.0244097222,2009-03-10,00:35:09
40.079201,116.340651,0,94,39882.0244212963,2009-03-10,00:35:10
40.079197,116.340549,0,94,39882.0244328704,2009-03-10,00:35:11
40.079196,116.340453,0,93,39882.0244444444,2009-03-10,00:35:12
40.079195,116.340357,0,95,39882.0244560185,2009-03-10,00:35:13
40.079189,116.340256,0,95,39882.0244675926,2009-03-10,00:35:14
40.079183,116.34016,0,95,39882.0244791667,2009-03-10,00:35:15
40.079171,116.340066,0,95,39882.0244907407,2009-03-10,00:35:16
40.079181,116.339977,0,97,39882.0245023148,2009-03-10,00:35:17
40.079175,116.339881,0,98,39882.0245138889,2009-03-10,00:35:18
40.079195,116.33979,0,100,39882.024525463,2009-03-10,00:35:19
40.079204,116.339687,0,102,39882.024537037,2009-03-10,00:35:20
40.079211,116.339591,0,104,39882.0245486111,2009-03-10,00:35:21
40.079217,116.339492,0,106,39882.0245601852,2009-03-10,00:35:22
40.079203,116.339381,0,107,39882.0245717593,2009-03-10,00:35:23
40.079197,116.339267,0,108,39882.0245833333,2009-03-10,00:35:24
40.07919,116.339152,0,106,39882.0245949074,2009-03-10,00:35:25
40.079181,116.33903,0,104,39882.0246064815,2009-03-10,00:35:26
40.079169,116.338908,0,105,39882.0246180556,2009-03-10,00:35:27
40.079161,116.338787,0,104,39882.0246296296,2009-03-10,00:35:28
40.079154,116.338666,0,105,39882.0246412037,2009-03-10,00:35:29
40.079144,116.338534,0,105,39882.0246527778,2009-03-10,00:35:30
40.079133,116.338403,0,105,39882.0246643518,2009-03-10,00:35:31
40.079122,116.338276,0,107,39882.0246759259,2009-03-10,00:35:32
40.079113,116.338158,0,110,39882.0246875,2009-03-10,00:35:33
40.07911,116.338039,0,110,39882.0246990741,2009-03-10,00:35:34
40.079105,116.337913,0,109,39882.0247106481,2009-03-10,00:35:35
40.0791,116.337796,0,109,39882.0247222222,2009-03-10,00:35:36
40.079093,116.337676,0,109,39882.0247337963,2009-03-10,00:35:37
40.079079,116.337561,0,108,39882.0247453704,2009-03-10,00:35:38
40.079071,116.337449,0,108,39882.0247569444,2009-03-10,00:35:39
40.079047,116.33733,0,106,39882.0247685185,2009-03-10,00:35:40
40.079049,116.33722,0,106,39882.0247800926,2009-03-10,00:35:41
40.07904,116.337107,0,106,39882.0247916667,2009-03-10,00:35:42
40.07903,116.336995,0,107,39882.0248032407,2009-03-10,00:35:43
40.079018,116.336877,0,106,39882.0248148148,2009-03-10,00:35:44
40.079001,116.336771,0,106,39882.0248263889,2009-03-10,00:35:45
40.078993,116.336668,0,107,39882.024837963,2009-03-10,00:35:46
40.079006,116.336554,0,101,39882.024849537,2009-03-10,00:35:47
40.079009,116.336447,0,98,39882.0248611111,2009-03-10,00:35:48
40.079016,116.33634,0,93,39882.0248726852,2009-03-10,00:35:49
40.079016,116.336236,0,88,39882.0248842593,2009-03-10,00:35:50
40.079013,116.336134,0,87,39882.0248958333,2009-03-10,00:35:51
40.079009,116.336036,0,86,39882.0249074074,2009-03-10,00:35:52
40.079011,116.335948,0,87,39882.0249189815,2009-03-10,00:35:53
40.079006,116.335866,0,87,39882.0249305556,2009-03-10,00:35:54
40.079007,116.335798,0,87,39882.0249421296,2009-03-10,00:35:55
40.079024,116.335716,0,91,39882.0249652778,2009-03-10,00:35:57
40.079037,116.335645,0,93,39882.0249884259,2009-03-10,00:35:59
40.079033,116.335573,0,95,39882.0250115741,2009-03-10,00:36:01
40.07904,116.335494,0,99,39882.0250347222,2009-03-10,00:36:03
40.079046,116.335415,0,114,39882.0250578704,2009-03-10,00:36:05
40.079034,116.335361,0,121,39882.0250694444,2009-03-10,00:36:06
40.079018,116.335298,0,126,39882.0250810185,2009-03-10,00:36:07
40.079005,116.335224,0,126,39882.0250925926,2009-03-10,00:36:08
40.079006,116.335149,0,126,39882.0251041667,2009-03-10,00:36:09
40.079001,116.335073,0,128,39882.0251157407,2009-03-10,00:36:10
40.078976,116.33498,0,128,39882.0251273148,2009-03-10,00:36:11
40.078963,116.3349,0,134,39882.0251388889,2009-03-10,00:36:12
40.078957,116.334806,0,132,39882.025150463,2009-03-10,00:36:13
40.078955,116.334704,0,129,39882.025162037,2009-03-10,00:36:14
40.078969,116.334611,0,124,39882.0251736111,2009-03-10,00:36:15
40.078972,116.334518,0,119,39882.0251851852,2009-03-10,00:36:16
40.078968,116.334426,0,114,39882.0251967593,2009-03-10,00:36:17
40.078974,116.334352,0,117,39882.0252083333,2009-03-10,00:36:18
40.07897,116.334269,0,113,39882.0252199074,2009-03-10,00:36:19
40.078966,116.334195,0,111,39882.0252314815,2009-03-10,00:36:20
40.078967,116.33411,0,107,39882.0252430556,2009-03-10,00:36:21
40.078968,116.334031,0,107,39882.0252546296,2009-03-10,00:36:22
40.07897,116.33395,0,103,39882.0252662037,2009-03-10,00:36:23
40.078968,116.33387,0,105,39882.0252777778,2009-03-10,00:36:24
40.078972,116.333779,0,104,39882.0252893518,2009-03-10,00:36:25
40.078971,116.333711,0,107,39882.0253009259,2009-03-10,00:36:26
40.07897,116.333635,0,106,39882.0253125,2009-03-10,00:36:27
40.07896,116.333553,0,107,39882.0253240741,2009-03-10,00:36:28
40.07895,116.333469,0,108,39882.0253356481,2009-03-10,00:36:29
40.07894,116.333382,0,106,39882.0253472222,2009-03-10,00:36:30
40.078926,116.333295,0,105,39882.0253587963,2009-03-10,00:36:31
40.078914,116.333215,0,106,39882.0253703704,2009-03-10,00:36:32
40.0789,116.333131,0,107,39882.0253819444,2009-03-10,00:36:33
40.078889,116.333043,0,108,39882.0253935185,2009-03-10,00:36:34
40.078875,116.332954,0,107,39882.0254050926,2009-03-10,00:36:35
40.078859,116.332866,0,106,39882.0254166667,2009-03-10,00:36:36
40.078849,116.332772,0,105,39882.0254282407,2009-03-10,00:36:37
40.078837,116.332678,0,106,39882.0254398148,2009-03-10,00:36:38
40.078826,116.332579,0,107,39882.0254513889,2009-03-10,00:36:39
40.078814,116.332474,0,107,39882.025462963,2009-03-10,00:36:40
40.0788,116.332371,0,106,39882.025474537,2009-03-10,00:36:41
40.078798,116.33227,0,107,39882.0254861111,2009-03-10,00:36:42
40.078791,116.332167,0,108,39882.0254976852,2009-03-10,00:36:43
40.078774,116.332059,0,108,39882.0255092593,2009-03-10,00:36:44
40.078752,116.331942,0,109,39882.0255208333,2009-03-10,00:36:45
40.078758,116.33184,0,111,39882.0255324074,2009-03-10,00:36:46
40.078756,116.331727,0,113,39882.0255439815,2009-03-10,00:36:47
40.078741,116.331609,0,116,39882.0255555556,2009-03-10,00:36:48
40.078745,116.331499,0,120,39882.0255671296,2009-03-10,00:36:49
40.078727,116.331373,0,121,39882.0255787037,2009-03-10,00:36:50
40.078714,116.331251,0,122,39882.0255902778,2009-03-10,00:36:51
40.078715,116.331126,0,127,39882.0256018518,2009-03-10,00:36:52
40.078705,116.330992,0,131,39882.0256134259,2009-03-10,00:36:53
40.078689,116.330865,0,136,39882.025625,2009-03-10,00:36:54
40.078681,116.330731,0,143,39882.0256365741,2009-03-10,00:36:55
40.078665,116.330611,0,148,39882.0256481481,2009-03-10,00:36:56
40.078643,116.330491,0,152,39882.0256597222,2009-03-10,00:36:57
40.078623,116.330367,0,154,39882.0256712963,2009-03-10,00:36:58
40.07861,116.330241,0,158,39882.0256828704,2009-03-10,00:36:59
40.078597,116.330125,0,160,39882.0256944444,2009-03-10,00:37:00
40.078588,116.330007,0,163,39882.0257060185,2009-03-10,00:37:01
40.078582,116.329895,0,167,39882.0257175926,2009-03-10,00:37:02
40.078578,116.329788,0,170,39882.0257291667,2009-03-10,00:37:03
40.078558,116.329681,0,173,39882.0257407407,2009-03-10,00:37:04
40.078542,116.329573,0,177,39882.0257523148,2009-03-10,00:37:05
40.078539,116.329474,0,180,39882.0257638889,2009-03-10,00:37:06
40.078525,116.329368,0,185,39882.025775463,2009-03-10,00:37:07
40.078499,116.329277,0,187,39882.025787037,2009-03-10,00:37:08
40.078484,116.329183,0,192,39882.0257986111,2009-03-10,00:37:09
40.078452,116.329084,0,191,39882.0258101852,2009-03-10,00:37:10
40.078423,116.328985,0,189,39882.0258217593,2009-03-10,00:37:11
40.078414,116.328883,0,187,39882.0258333333,2009-03-10,00:37:12
40.078407,116.328793,0,183,39882.0258449074,2009-03-10,00:37:13
40.078395,116.328697,0,173,39882.0258564815,2009-03-10,00:37:14
40.07839,116.328629,0,168,39882.0258680556,2009-03-10,00:37:15
40.078407,116.328588,0,163,39882.0259259259,2009-03-10,00:37:20
40.078403,116.328562,0,162,39882.0259837963,2009-03-10,00:37:25
40.078411,116.328445,0,155,39882.0260185185,2009-03-10,00:37:28
40.078432,116.328387,0,153,39882.0260300926,2009-03-10,00:37:29
40.07845,116.328325,0,147,39882.0260416667,2009-03-10,00:37:30
40.078448,116.328264,0,143,39882.0260532407,2009-03-10,00:37:31
40.078444,116.328189,0,139,39882.0260648148,2009-03-10,00:37:32
40.078438,116.328121,0,137,39882.0260763889,2009-03-10,00:37:33
40.078442,116.328056,0,138,39882.026087963,2009-03-10,00:37:34
40.078445,116.327986,0,139,39882.026099537,2009-03-10,00:37:35
40.078419,116.327906,0,140,39882.0261111111,2009-03-10,00:37:36
40.078409,116.327822,0,139,39882.0261226852,2009-03-10,00:37:37
40.078391,116.327722,0,135,39882.0261342593,2009-03-10,00:37:38
40.078364,116.327621,0,134,39882.0261458333,2009-03-10,00:37:39
40.078349,116.327519,0,134,39882.0261574074,2009-03-10,00:37:40
40.078342,116.327414,0,137,39882.0261689815,2009-03-10,00:37:41
40.078326,116.327313,0,141,39882.0261805556,2009-03-10,00:37:42
40.078309,116.327217,0,141,39882.0261921296,2009-03-10,00:37:43
40.078292,116.327124,0,142,39882.0262037037,2009-03-10,00:37:44
40.078271,116.32703,0,141,39882.0262152778,2009-03-10,00:37:45
40.078236,116.326932,0,141,39882.0262268518,2009-03-10,00:37:46
40.078192,116.326825,0,143,39882.0262384259,2009-03-10,00:37:47
40.07815,116.326714,0,143,39882.02625,2009-03-10,00:37:48
40.078116,116.326615,0,142,39882.0262615741,2009-03-10,00:37:49
40.078082,116.326508,0,139,39882.0262731481,2009-03-10,00:37:50
40.078041,116.326402,0,137,39882.0262847222,2009-03-10,00:37:51
40.077995,116.326298,0,138,39882.0262962963,2009-03-10,00:37:52
40.077951,116.326196,0,137,39882.0263078704,2009-03-10,00:37:53
40.077912,116.326083,0,136,39882.0263194444,2009-03-10,00:37:54
40.077873,116.325968,0,136,39882.0263310185,2009-03-10,00:37:55
40.077835,116.325854,0,134,39882.0263425926,2009-03-10,00:37:56
40.077791,116.325731,0,134,39882.0263541667,2009-03-10,00:37:57
40.07774,116.325608,0,132,39882.0263657407,2009-03-10,00:37:58
40.077696,116.325484,0,130,39882.0263773148,2009-03-10,00:37:59
40.077644,116.325355,0,130,39882.0263888889,2009-03-10,00:38:00
40.0776,116.325237,0,132,39882.026400463,2009-03-10,00:38:01
40.077562,116.325116,0,131,39882.026412037,2009-03-10,00:38:02
40.077517,116.324998,0,130,39882.0264236111,2009-03-10,00:38:03
40.077471,116.32488,0,129,39882.0264351852,2009-03-10,00:38:04
40.077428,116.324771,0,131,39882.0264467593,2009-03-10,00:38:05
40.077391,116.324654,0,128,39882.0264583333,2009-03-10,00:38:06
40.077354,116.324542,0,125,39882.0264699074,2009-03-10,00:38:07
40.07732,116.324428,0,122,39882.0264814815,2009-03-10,00:38:08
40.077284,116.324315,0,116,39882.0264930556,2009-03-10,00:38:09
40.077243,116.324212,0,120,39882.0265046296,2009-03-10,00:38:10
40.077209,116.324109,0,120,39882.0265162037,2009-03-10,00:38:11
40.077183,116.324006,0,114,39882.0265277778,2009-03-10,00:38:12
40.077147,116.323905,0,115,39882.0265393518,2009-03-10,00:38:13
40.077117,116.323806,0,113,39882.0265509259,2009-03-10,00:38:14
40.077084,116.323708,0,112,39882.0265625,2009-03-10,00:38:15
40.077055,116.323623,0,113,39882.0265740741,2009-03-10,00:38:16
40.077025,116.323543,0,113,39882.0265856481,2009-03-10,00:38:17
40.077,116.323473,0,113,39882.0265972222,2009-03-10,00:38:18
40.076972,116.323377,0,113,39882.0266203704,2009-03-10,00:38:20
40.076959,116.323325,0,102,39882.0266435185,2009-03-10,00:38:22
40.076959,116.323325,0,102,39882.0266782407,2009-03-10,00:38:25
40.076963,116.323332,0,102,39882.0267013889,2009-03-10,00:38:27
40.076948,116.323273,0,100,39882.0267476852,2009-03-10,00:38:31
40.076926,116.323204,0,101,39882.0267708333,2009-03-10,00:38:33
40.0769,116.323126,0,101,39882.0267939815,2009-03-10,00:38:35
40.076869,116.323024,0,102,39882.0268171296,2009-03-10,00:38:37
40.07684,116.322909,0,103,39882.0268402778,2009-03-10,00:38:39
40.076823,116.322854,0,104,39882.0268518519,2009-03-10,00:38:40
40.076804,116.322785,0,103,39882.0268634259,2009-03-10,00:38:41
40.076782,116.322715,0,102,39882.026875,2009-03-10,00:38:42
40.076764,116.322641,0,103,39882.0268865741,2009-03-10,00:38:43
40.07674,116.322562,0,101,39882.0268981481,2009-03-10,00:38:44
40.076717,116.322473,0,100,39882.0269097222,2009-03-10,00:38:45
40.076695,116.322384,0,100,39882.0269212963,2009-03-10,00:38:46
40.076664,116.322292,0,101,39882.0269328704,2009-03-10,00:38:47
40.076638,116.322205,0,101,39882.0269444444,2009-03-10,00:38:48
40.076609,116.322125,0,99,39882.0269560185,2009-03-10,00:38:49
40.076585,116.322042,0,100,39882.0269675926,2009-03-10,00:38:50
40.076572,116.321959,0,103,39882.0269791667,2009-03-10,00:38:51
40.076562,116.321888,0,106,39882.0269907407,2009-03-10,00:38:52
40.076543,116.321821,0,108,39882.0270023148,2009-03-10,00:38:53
40.076528,116.321765,0,110,39882.0270138889,2009-03-10,00:38:54
40.076545,116.321722,0,105,39882.0270717593,2009-03-10,00:38:59
40.076545,116.321722,0,105,39882.0271064815,2009-03-10,00:39:02
40.076545,116.321723,0,105,39882.0271296296,2009-03-10,00:39:04
40.076544,116.321639,0,103,39882.0271875,2009-03-10,00:39:09
40.076533,116.321569,0,98,39882.0272106482,2009-03-10,00:39:11
40.076533,116.321492,0,92,39882.0272337963,2009-03-10,00:39:13
40.076512,116.321387,0,90,39882.0272569444,2009-03-10,00:39:15
40.076476,116.321326,0,90,39882.0272685185,2009-03-10,00:39:16
40.076423,116.321271,0,95,39882.0272800926,2009-03-10,00:39:17
40.076373,116.321204,0,99,39882.0272916667,2009-03-10,00:39:18
40.076333,116.321128,0,100,39882.0273032407,2009-03-10,00:39:19
40.076296,116.321042,0,99,39882.0273148148,2009-03-10,00:39:20
40.076259,116.320962,0,100,39882.0273263889,2009-03-10,00:39:21
40.076231,116.32088,0,101,39882.027337963,2009-03-10,00:39:22
40.076217,116.320792,0,101,39882.027349537,2009-03-10,00:39:23
40.076204,116.320705,0,100,39882.0273611111,2009-03-10,00:39:24
40.076177,116.320611,0,98,39882.0273726852,2009-03-10,00:39:25
40.076165,116.320509,0,95,39882.0273842593,2009-03-10,00:39:26
40.076133,116.320414,0,99,39882.0273958333,2009-03-10,00:39:27
40.076109,116.320323,0,103,39882.0274074074,2009-03-10,00:39:28
40.076069,116.32023,0,102,39882.0274189815,2009-03-10,00:39:29
40.076033,116.320136,0,103,39882.0274305556,2009-03-10,00:39:30
40.076012,116.320046,0,104,39882.0274421296,2009-03-10,00:39:31
40.075985,116.319951,0,102,39882.0274537037,2009-03-10,00:39:32
40.075955,116.319859,0,104,39882.0274652778,2009-03-10,00:39:33
40.075927,116.319771,0,106,39882.0274768519,2009-03-10,00:39:34
40.075894,116.319695,0,108,39882.0274884259,2009-03-10,00:39:35
40.075866,116.319632,0,110,39882.0275,2009-03-10,00:39:36
40.07584,116.319573,0,109,39882.0275115741,2009-03-10,00:39:37
40.075809,116.319494,0,99,39882.0275347222,2009-03-10,00:39:39
40.075783,116.319442,0,100,39882.0275578704,2009-03-10,00:39:41
40.075754,116.319376,0,98,39882.0275810185,2009-03-10,00:39:43
40.075716,116.31929,0,104,39882.0276041667,2009-03-10,00:39:45
40.07568,116.319194,0,104,39882.0276273148,2009-03-10,00:39:47
40.075673,116.319138,0,99,39882.027650463,2009-03-10,00:39:49
40.075661,116.319116,0,98,39882.0277083333,2009-03-10,00:39:54
40.075642,116.31906,0,94,39882.0277662037,2009-03-10,00:39:59
40.075622,116.318995,0,95,39882.0277893519,2009-03-10,00:40:01
40.075602,116.318902,0,93,39882.0278125,2009-03-10,00:40:03
40.075568,116.31879,0,93,39882.0278356481,2009-03-10,00:40:05
40.075552,116.318734,0,91,39882.0278472222,2009-03-10,00:40:06
40.07552,116.318641,0,90,39882.0278703704,2009-03-10,00:40:08
40.075494,116.31856,0,92,39882.0278935185,2009-03-10,00:40:10
40.075458,116.318471,0,92,39882.0279166667,2009-03-10,00:40:12
40.075431,116.318386,0,94,39882.0279398148,2009-03-10,00:40:14
40.075402,116.31829,0,95,39882.027962963,2009-03-10,00:40:16
40.075358,116.318192,0,97,39882.0279861111,2009-03-10,00:40:18
40.075305,116.318121,0,98,39882.0280092593,2009-03-10,00:40:20
40.07526,116.318045,0,98,39882.0280324074,2009-03-10,00:40:22
40.075234,116.31798,0,96,39882.0280555556,2009-03-10,00:40:24
40.075213,116.317916,0,96,39882.0280787037,2009-03-10,00:40:26
40.075191,116.317849,0,92,39882.0281018519,2009-03-10,00:40:28
40.07519,116.317793,0,90,39882.0281597222,2009-03-10,00:40:33
40.075173,116.317751,0,87,39882.0282175926,2009-03-10,00:40:38
40.07517,116.317713,0,100,39882.028275463,2009-03-10,00:40:43
40.075135,116.317682,0,98,39882.0283333333,2009-03-10,00:40:48
40.075087,116.317649,0,98,39882.0283912037,2009-03-10,00:40:53
40.07503,116.317611,0,97,39882.0284259259,2009-03-10,00:40:56
40.07499,116.31757,0,99,39882.0284490741,2009-03-10,00:40:58
40.074936,116.317563,0,98,39882.0284722222,2009-03-10,00:41:00
40.074875,116.317562,0,99,39882.0284953704,2009-03-10,00:41:02
40.074818,116.317559,0,97,39882.0285185185,2009-03-10,00:41:04
40.074757,116.317593,0,94,39882.0285416667,2009-03-10,00:41:06
40.07468,116.317641,0,94,39882.0285648148,2009-03-10,00:41:08
40.074621,116.31765,0,92,39882.0285763889,2009-03-10,00:41:09
40.074563,116.317666,0,92,39882.028587963,2009-03-10,00:41:10
40.074511,116.317685,0,93,39882.028599537,2009-03-10,00:41:11
40.074455,116.317712,0,94,39882.0286111111,2009-03-10,00:41:12
40.074405,116.317733,0,94,39882.0286226852,2009-03-10,00:41:13
40.074357,116.317755,0,92,39882.0286342593,2009-03-10,00:41:14
40.074313,116.317781,0,93,39882.0286458333,2009-03-10,00:41:15
40.074228,116.317835,0,93,39882.0286689815,2009-03-10,00:41:17
40.074168,116.317892,0,95,39882.0286805556,2009-03-10,00:41:18
40.074092,116.31795,0,93,39882.0286921296,2009-03-10,00:41:19
40.074024,116.318002,0,92,39882.0287037037,2009-03-10,00:41:20
40.073969,116.318056,0,92,39882.0287152778,2009-03-10,00:41:21
40.073913,116.318102,0,91,39882.0287268519,2009-03-10,00:41:22
40.07385,116.318149,0,91,39882.0287384259,2009-03-10,00:41:23
40.073765,116.318172,0,91,39882.02875,2009-03-10,00:41:24
40.073699,116.318198,0,91,39882.0287615741,2009-03-10,00:41:25
40.073637,116.318226,0,92,39882.0287731481,2009-03-10,00:41:26
40.073571,116.318257,0,91,39882.0287847222,2009-03-10,00:41:27
40.073511,116.318287,0,91,39882.0287962963,2009-03-10,00:41:28
40.073448,116.318323,0,89,39882.0288078704,2009-03-10,00:41:29
40.073386,116.318385,0,89,39882.0288194444,2009-03-10,00:41:30
40.073277,116.318455,0,88,39882.0288310185,2009-03-10,00:41:31
40.073157,116.318498,0,88,39882.0288425926,2009-03-10,00:41:32
40.073062,116.318519,0,86,39882.0288541667,2009-03-10,00:41:33
40.072988,116.318568,0,86,39882.0288657407,2009-03-10,00:41:34
40.0729,116.318598,0,87,39882.0288773148,2009-03-10,00:41:35
40.072807,116.318628,0,89,39882.0288888889,2009-03-10,00:41:36
40.072719,116.318653,0,90,39882.028900463,2009-03-10,00:41:37
40.072619,116.318681,0,93,39882.028912037,2009-03-10,00:41:38
40.07254,116.318704,0,94,39882.0289236111,2009-03-10,00:41:39
40.072454,116.318735,0,92,39882.0289351852,2009-03-10,00:41:40
40.072376,116.318766,0,92,39882.0289467593,2009-03-10,00:41:41
40.07231,116.318798,0,91,39882.0289583333,2009-03-10,00:41:42
40.072241,116.318821,0,91,39882.0289699074,2009-03-10,00:41:43
40.072177,116.318834,0,91,39882.0289814815,2009-03-10,00:41:44
40.072089,116.31887,0,89,39882.0289930556,2009-03-10,00:41:45
40.072006,116.318895,0,88,39882.0290046296,2009-03-10,00:41:46
40.071927,116.31889,0,90,39882.0290162037,2009-03-10,00:41:47
40.071855,116.31891,0,91,39882.0290277778,2009-03-10,00:41:48
40.071783,116.318922,0,92,39882.0290393519,2009-03-10,00:41:49
40.071716,116.318948,0,92,39882.0290509259,2009-03-10,00:41:50
40.071644,116.318986,0,93,39882.0290625,2009-03-10,00:41:51
40.071585,116.319011,0,93,39882.0290740741,2009-03-10,00:41:52
40.071544,116.319038,0,94,39882.0290856481,2009-03-10,00:41:53
40.071482,116.319066,0,100,39882.0291087963,2009-03-10,00:41:55
40.071491,116.319093,0,101,39882.0291666667,2009-03-10,00:42:00
40.071478,116.319105,0,101,39882.029224537,2009-03-10,00:42:05
40.071422,116.319129,0,102,39882.0292592593,2009-03-10,00:42:08
40.071376,116.319157,0,103,39882.0292824074,2009-03-10,00:42:10
40.071332,116.319168,0,103,39882.0292939815,2009-03-10,00:42:11
40.071285,116.319181,0,103,39882.0293055556,2009-03-10,00:42:12
40.07124,116.319196,0,105,39882.0293171296,2009-03-10,00:42:13
40.071195,116.319216,0,108,39882.0293287037,2009-03-10,00:42:14
40.071148,116.31923,0,107,39882.0293402778,2009-03-10,00:42:15
40.0711,116.319253,0,106,39882.0293518519,2009-03-10,00:42:16
40.071055,116.319263,0,104,39882.0293634259,2009-03-10,00:42:17
40.070967,116.319273,0,101,39882.0293865741,2009-03-10,00:42:19
40.07092,116.319265,0,99,39882.0293981481,2009-03-10,00:42:20
40.070865,116.319257,0,97,39882.0294097222,2009-03-10,00:42:21
40.070803,116.319255,0,96,39882.0294212963,2009-03-10,00:42:22
40.070745,116.319281,0,94,39882.0294328704,2009-03-10,00:42:23
40.070685,116.319313,0,94,39882.0294444444,2009-03-10,00:42:24
40.070635,116.31934,0,93,39882.0294560185,2009-03-10,00:42:25
40.070587,116.319366,0,93,39882.0294675926,2009-03-10,00:42:26
40.070534,116.319396,0,92,39882.0294791667,2009-03-10,00:42:27
40.070467,116.319426,0,93,39882.0294907407,2009-03-10,00:42:28
40.07041,116.319455,0,93,39882.0295023148,2009-03-10,00:42:29
40.070356,116.319474,0,93,39882.0295138889,2009-03-10,00:42:30
40.07031,116.319487,0,94,39882.029525463,2009-03-10,00:42:31
40.070251,116.319486,0,95,39882.029537037,2009-03-10,00:42:32
40.070206,116.319478,0,95,39882.0295486111,2009-03-10,00:42:33
40.070145,116.319432,0,97,39882.0295717593,2009-03-10,00:42:35
40.070109,116.319372,0,97,39882.0295833333,2009-03-10,00:42:36
40.070086,116.319303,0,100,39882.0295949074,2009-03-10,00:42:37
40.070087,116.319227,0,99,39882.0296064815,2009-03-10,00:42:38
40.07008,116.319145,0,100,39882.0296180556,2009-03-10,00:42:39
40.070074,116.319067,0,100,39882.0296296296,2009-03-10,00:42:40
40.07007,116.318989,0,101,39882.0296412037,2009-03-10,00:42:41
40.070066,116.318909,0,102,39882.0296527778,2009-03-10,00:42:42
40.070055,116.318822,0,103,39882.0296643519,2009-03-10,00:42:43
40.070051,116.318735,0,103,39882.0296759259,2009-03-10,00:42:44
40.070053,116.318651,0,103,39882.0296875,2009-03-10,00:42:45
40.070053,116.318567,0,105,39882.0296990741,2009-03-10,00:42:46
40.070056,116.318478,0,106,39882.0297106481,2009-03-10,00:42:47
40.070061,116.318388,0,111,39882.0297222222,2009-03-10,00:42:48
40.070061,116.318292,0,109,39882.0297337963,2009-03-10,00:42:49
40.070062,116.318201,0,111,39882.0297453704,2009-03-10,00:42:50
40.070058,116.318099,0,110,39882.0297569444,2009-03-10,00:42:51
40.070056,116.317998,0,109,39882.0297685185,2009-03-10,00:42:52
40.070059,116.317905,0,111,39882.0297800926,2009-03-10,00:42:53
40.070066,116.31781,0,112,39882.0297916667,2009-03-10,00:42:54
40.070074,116.317717,0,113,39882.0298032407,2009-03-10,00:42:55
40.070079,116.317624,0,115,39882.0298148148,2009-03-10,00:42:56
40.07008,116.317522,0,116,39882.0298263889,2009-03-10,00:42:57
40.070085,116.317425,0,116,39882.029837963,2009-03-10,00:42:58
40.07008,116.317317,0,116,39882.029849537,2009-03-10,00:42:59
40.070077,116.31721,0,116,39882.0298611111,2009-03-10,00:43:00
40.070076,116.317101,0,117,39882.0298726852,2009-03-10,00:43:01
40.070077,116.316995,0,117,39882.0298842593,2009-03-10,00:43:02
40.070078,116.316888,0,118,39882.0298958333,2009-03-10,00:43:03
40.070083,116.316788,0,118,39882.0299074074,2009-03-10,00:43:04
40.070105,116.316702,0,123,39882.0299189815,2009-03-10,00:43:05
40.0701,116.316591,0,122,39882.0299305556,2009-03-10,00:43:06
40.070103,116.316491,0,122,39882.0299421296,2009-03-10,00:43:07
40.07009,116.316384,0,123,39882.0299537037,2009-03-10,00:43:08
40.070083,116.316288,0,122,39882.0299652778,2009-03-10,00:43:09
40.070084,116.316205,0,122,39882.0299768519,2009-03-10,00:43:10
40.070082,116.316127,0,120,39882.0299884259,2009-03-10,00:43:11
40.070077,116.316049,0,119,39882.03,2009-03-10,00:43:12
40.070081,116.315986,0,118,39882.0300115741,2009-03-10,00:43:13
40.07008,116.31592,0,119,39882.0300231481,2009-03-10,00:43:14
40.070078,116.31582,0,117,39882.0300462963,2009-03-10,00:43:16
40.070032,116.315778,0,117,39882.0300810185,2009-03-10,00:43:19
40.069987,116.315757,0,117,39882.0301157407,2009-03-10,00:43:22
40.069987,116.315757,0,117,39882.030150463,2009-03-10,00:43:25
40.069982,116.315763,0,120,39882.0301736111,2009-03-10,00:43:27
40.06998,116.315739,0,119,39882.0302314815,2009-03-10,00:43:32
40.069963,116.315665,0,119,39882.0302777778,2009-03-10,00:43:36
40.069947,116.315602,0,113,39882.0303240741,2009-03-10,00:43:40
40.069945,116.315536,0,116,39882.0303819444,2009-03-10,00:43:45
40.069935,116.315476,0,113,39882.0304166667,2009-03-10,00:43:48
40.069918,116.31541,0,110,39882.030462963,2009-03-10,00:43:52
40.069922,116.315349,0,110,39882.0305092593,2009-03-10,00:43:56
40.069923,116.315292,0,111,39882.0305671296,2009-03-10,00:44:01
40.06992,116.315231,0,122,39882.030625,2009-03-10,00:44:06
40.069939,116.315177,0,125,39882.0306712963,2009-03-10,00:44:10
40.069951,116.315121,0,131,39882.0307175926,2009-03-10,00:44:14
40.06995,116.315059,0,135,39882.0307638889,2009-03-10,00:44:18
40.06995,116.314996,0,135,39882.0307986111,2009-03-10,00:44:21
40.06994,116.314923,0,133,39882.0308449074,2009-03-10,00:44:25
40.069945,116.314851,0,135,39882.0309027778,2009-03-10,00:44:30
40.069938,116.314783,0,133,39882.0309490741,2009-03-10,00:44:34
40.069927,116.314721,0,130,39882.0309837963,2009-03-10,00:44:37
40.069923,116.314659,0,131,39882.0310300926,2009-03-10,00:44:41
40.069933,116.31459,0,130,39882.0310763889,2009-03-10,00:44:45
40.069938,116.314523,0,130,39882.0311226852,2009-03-10,00:44:49
40.069912,116.314458,0,129,39882.0311805556,2009-03-10,00:44:54
40.06992,116.31438,0,131,39882.0312384259,2009-03-10,00:44:59
40.069929,116.314332,0,137,39882.0312962963,2009-03-10,00:45:04
40.069939,116.314275,0,139,39882.0313310185,2009-03-10,00:45:07
40.069937,116.314198,0,142,39882.0313773148,2009-03-10,00:45:11
40.069937,116.314129,0,137,39882.0314236111,2009-03-10,00:45:15
40.069942,116.314062,0,133,39882.0314583333,2009-03-10,00:45:18
40.069945,116.314002,0,135,39882.0315046296,2009-03-10,00:45:22
40.069921,116.31393,0,130,39882.0315509259,2009-03-10,00:45:26
40.069892,116.313885,0,128,39882.0315856481,2009-03-10,00:45:29
40.069866,116.313832,0,128,39882.0316203704,2009-03-10,00:45:32
40.069855,116.313773,0,126,39882.0316666667,2009-03-10,00:45:36
40.069855,116.313713,0,125,39882.031712963,2009-03-10,00:45:40
40.069853,116.313644,0,130,39882.0317708333,2009-03-10,00:45:45
40.069861,116.313574,0,130,39882.0318287037,2009-03-10,00:45:50
40.06986,116.313511,0,127,39882.031875,2009-03-10,00:45:54
40.069833,116.31345,0,122,39882.0319097222,2009-03-10,00:45:57
40.069791,116.313419,0,116,39882.0319560185,2009-03-10,00:46:01
40.069747,116.313402,0,113,39882.0320138889,2009-03-10,00:46:06
40.069728,116.313344,0,111,39882.0320717593,2009-03-10,00:46:11
40.069628,116.313669,0,163,39882.0345833333,2009-03-10,00:49:48
40.069615,116.313673,0,163,39882.0346412037,2009-03-10,00:49:53
40.069563,116.313617,0,163,39882.0346875,2009-03-10,00:49:57
40.069469,116.313235,0,190,39882.0347222222,2009-03-10,00:50:00
40.069434,116.31302,0,205,39882.0347337963,2009-03-10,00:50:01
40.069359,116.312897,0,204,39882.0347569444,2009-03-10,00:50:03
40.069305,116.312777,0,204,39882.0347685185,2009-03-10,00:50:04
40.069267,116.312659,0,206,39882.0347800926,2009-03-10,00:50:05
40.069213,116.312526,0,210,39882.0347916667,2009-03-10,00:50:06
40.069151,116.312364,0,214,39882.0348032407,2009-03-10,00:50:07
40.0691,116.312237,0,218,39882.0348148148,2009-03-10,00:50:08
40.069064,116.312163,0,221,39882.0348263889,2009-03-10,00:50:09
40.06903,116.312111,0,221,39882.034837963,2009-03-10,00:50:10
40.068993,116.312007,0,218,39882.034849537,2009-03-10,00:50:11
40.068945,116.311784,0,226,39882.0348611111,2009-03-10,00:50:12
40.068901,116.311558,0,229,39882.0348726852,2009-03-10,00:50:13
40.068867,116.311441,0,229,39882.0348842593,2009-03-10,00:50:14
40.068844,116.311239,0,234,39882.0348958333,2009-03-10,00:50:15
40.068811,116.31109,0,235,39882.0349074074,2009-03-10,00:50:16
40.068789,116.310916,0,241,39882.0349189815,2009-03-10,00:50:17
40.068787,116.310738,0,244,39882.0349305556,2009-03-10,00:50:18
40.068776,116.31053,0,250,39882.0349421296,2009-03-10,00:50:19
40.068792,116.310337,0,254,39882.0349537037,2009-03-10,00:50:20
40.068805,116.31015,0,256,39882.0349652778,2009-03-10,00:50:21
40.068809,116.31,0,254,39882.0349768519,2009-03-10,00:50:22
40.068836,116.309803,0,254,39882.0349884259,2009-03-10,00:50:23
40.068841,116.309575,0,256,39882.035,2009-03-10,00:50:24
40.068845,116.309352,0,260,39882.0350115741,2009-03-10,00:50:25
40.068851,116.309148,0,260,39882.0350231482,2009-03-10,00:50:26
40.068892,116.308913,0,260,39882.0350347222,2009-03-10,00:50:27
40.068916,116.308701,0,259,39882.0350462963,2009-03-10,00:50:28
40.068923,116.308501,0,261,39882.0350578704,2009-03-10,00:50:29
40.068939,116.308273,0,262,39882.0350694444,2009-03-10,00:50:30
40.068956,116.308078,0,265,39882.0350810185,2009-03-10,00:50:31
40.068975,116.307891,0,266,39882.0350925926,2009-03-10,00:50:32
40.069051,116.307537,0,269,39882.0351041667,2009-03-10,00:50:33
40.069108,116.307183,0,271,39882.0351157407,2009-03-10,00:50:34
40.069197,116.306827,0,265,39882.0351273148,2009-03-10,00:50:35
40.069285,116.306529,0,257,39882.0351388889,2009-03-10,00:50:36
40.069325,116.3063,0,258,39882.035150463,2009-03-10,00:50:37
40.069396,116.306058,0,254,39882.035162037,2009-03-10,00:50:38
40.069455,116.305833,0,252,39882.0351736111,2009-03-10,00:50:39
40.069488,116.305638,0,257,39882.0351851852,2009-03-10,00:50:40
40.069523,116.305452,0,260,39882.0351967593,2009-03-10,00:50:41
40.069565,116.305264,0,263,39882.0352083333,2009-03-10,00:50:42
40.06964,116.305073,0,258,39882.0352199074,2009-03-10,00:50:43
40.06971,116.304886,0,257,39882.0352314815,2009-03-10,00:50:44
40.069778,116.3047,0,257,39882.0352430556,2009-03-10,00:50:45
40.069853,116.304505,0,259,39882.0352546296,2009-03-10,00:50:46
40.069924,116.304329,0,256,39882.0352662037,2009-03-10,00:50:47
40.069996,116.304161,0,257,39882.0352777778,2009-03-10,00:50:48
40.070073,116.303996,0,256,39882.0352893519,2009-03-10,00:50:49
40.070152,116.303817,0,256,39882.0353009259,2009-03-10,00:50:50
40.070232,116.303638,0,254,39882.0353125,2009-03-10,00:50:51
40.070322,116.303464,0,250,39882.0353240741,2009-03-10,00:50:52
40.070402,116.303267,0,249,39882.0353356482,2009-03-10,00:50:53
40.070468,116.303082,0,249,39882.0353472222,2009-03-10,00:50:54
40.070546,116.302871,0,242,39882.0353587963,2009-03-10,00:50:55
40.070606,116.302662,0,239,39882.0353703704,2009-03-10,00:50:56
40.070661,116.302456,0,236,39882.0353819444,2009-03-10,00:50:57
40.070706,116.302257,0,236,39882.0353935185,2009-03-10,00:50:58
40.070745,116.302058,0,236,39882.0354050926,2009-03-10,00:50:59
40.070776,116.301838,0,234,39882.0354166667,2009-03-10,00:51:00
40.070795,116.30159,0,230,39882.0354282407,2009-03-10,00:51:01
40.070811,116.301378,0,230,39882.0354398148,2009-03-10,00:51:02
40.070826,116.301174,0,229,39882.0354513889,2009-03-10,00:51:03
40.070837,116.300978,0,230,39882.035462963,2009-03-10,00:51:04
40.070843,116.300788,0,231,39882.035474537,2009-03-10,00:51:05
40.070843,116.300599,0,232,39882.0354861111,2009-03-10,00:51:06
40.070836,116.300411,0,234,39882.0354976852,2009-03-10,00:51:07
40.070825,116.300226,0,235,39882.0355092593,2009-03-10,00:51:08
40.070811,116.300046,0,236,39882.0355208333,2009-03-10,00:51:09
40.070794,116.299864,0,237,39882.0355324074,2009-03-10,00:51:10
40.070777,116.299678,0,239,39882.0355439815,2009-03-10,00:51:11
40.070759,116.299498,0,240,39882.0355555556,2009-03-10,00:51:12
40.070736,116.299321,0,242,39882.0355671296,2009-03-10,00:51:13
40.070711,116.299144,0,244,39882.0355787037,2009-03-10,00:51:14
40.070682,116.298968,0,245,39882.0355902778,2009-03-10,00:51:15
40.070649,116.298801,0,248,39882.0356018519,2009-03-10,00:51:16
40.070624,116.298638,0,250,39882.0356134259,2009-03-10,00:51:17
40.070593,116.298474,0,251,39882.035625,2009-03-10,00:51:18
40.070561,116.298307,0,253,39882.0356365741,2009-03-10,00:51:19
40.07054,116.298141,0,255,39882.0356481481,2009-03-10,00:51:20
40.070531,116.297979,0,257,39882.0356597222,2009-03-10,00:51:21
40.070523,116.29781,0,258,39882.0356712963,2009-03-10,00:51:22
40.070515,116.297639,0,260,39882.0356828704,2009-03-10,00:51:23
40.070508,116.29747,0,262,39882.0356944444,2009-03-10,00:51:24
40.070507,116.297301,0,264,39882.0357060185,2009-03-10,00:51:25
40.07051,116.297131,0,266,39882.0357175926,2009-03-10,00:51:26
40.07052,116.296969,0,268,39882.0357291667,2009-03-10,00:51:27
40.070525,116.296801,0,270,39882.0357407407,2009-03-10,00:51:28
40.070522,116.296628,0,273,39882.0357523148,2009-03-10,00:51:29
40.06081,116.295128,0,141,39882.0363773148,2009-03-10,00:52:23
40.060722,116.295297,0,106,39882.0363888889,2009-03-10,00:52:24
40.060505,116.295333,0,147,39882.036400463,2009-03-10,00:52:25
40.060418,116.295505,0,192,39882.036412037,2009-03-10,00:52:26
40.060325,116.29563,0,184,39882.0364236111,2009-03-10,00:52:27
40.060285,116.295726,0,185,39882.0364351852,2009-03-10,00:52:28
40.060154,116.295821,0,181,39882.0364467593,2009-03-10,00:52:29
40.059994,116.295878,0,175,39882.0364583333,2009-03-10,00:52:30
40.059826,116.295946,0,170,39882.0364699074,2009-03-10,00:52:31
40.059671,116.296007,0,166,39882.0364814815,2009-03-10,00:52:32
40.05954,116.296065,0,159,39882.0364930556,2009-03-10,00:52:33
40.059384,116.296134,0,152,39882.0365046296,2009-03-10,00:52:34
40.059225,116.296199,0,144,39882.0365162037,2009-03-10,00:52:35
40.059073,116.296273,0,137,39882.0365277778,2009-03-10,00:52:36
40.058912,116.296356,0,131,39882.0365393519,2009-03-10,00:52:37
40.058766,116.296433,0,126,39882.0365509259,2009-03-10,00:52:38
40.058613,116.296515,0,120,39882.0365625,2009-03-10,00:52:39
40.058496,116.296595,0,116,39882.0365740741,2009-03-10,00:52:40
40.058346,116.296679,0,113,39882.0365856481,2009-03-10,00:52:41
40.058195,116.296762,0,109,39882.0365972222,2009-03-10,00:52:42
40.05804,116.29684,0,106,39882.0366087963,2009-03-10,00:52:43
40.05789,116.296916,0,102,39882.0366203704,2009-03-10,00:52:44
40.057752,116.296992,0,98,39882.0366319444,2009-03-10,00:52:45
40.057618,116.297065,0,95,39882.0366435185,2009-03-10,00:52:46
40.057488,116.297145,0,91,39882.0366550926,2009-03-10,00:52:47
40.05734,116.297221,0,87,39882.0366666667,2009-03-10,00:52:48
40.057205,116.297303,0,84,39882.0366782407,2009-03-10,00:52:49
40.057068,116.297377,0,82,39882.0366898148,2009-03-10,00:52:50
40.056918,116.297448,0,79,39882.0367013889,2009-03-10,00:52:51
40.056772,116.297524,0,77,39882.036712963,2009-03-10,00:52:52
40.056629,116.297603,0,75,39882.036724537,2009-03-10,00:52:53
40.056488,116.297679,0,74,39882.0367361111,2009-03-10,00:52:54
40.05634,116.297757,0,74,39882.0367476852,2009-03-10,00:52:55
40.056199,116.297831,0,75,39882.0367592593,2009-03-10,00:52:56
40.056054,116.297907,0,76,39882.0367708333,2009-03-10,00:52:57
40.055912,116.297983,0,77,39882.0367824074,2009-03-10,00:52:58
40.055766,116.298055,0,77,39882.0367939815,2009-03-10,00:52:59
40.055624,116.298123,0,77,39882.0368055556,2009-03-10,00:53:00
40.05548,116.298191,0,77,39882.0368171296,2009-03-10,00:53:01
40.055335,116.298257,0,77,39882.0368287037,2009-03-10,00:53:02
40.055179,116.298321,0,78,39882.0368402778,2009-03-10,00:53:03
40.055043,116.298391,0,77,39882.0368518519,2009-03-10,00:53:04
40.054908,116.298463,0,75,39882.0368634259,2009-03-10,00:53:05
40.054776,116.298538,0,75,39882.036875,2009-03-10,00:53:06
40.054638,116.298614,0,74,39882.0368865741,2009-03-10,00:53:07
40.054494,116.298694,0,72,39882.0368981481,2009-03-10,00:53:08
40.054357,116.298772,0,71,39882.0369097222,2009-03-10,00:53:09
40.054218,116.298845,0,69,39882.0369212963,2009-03-10,00:53:10
40.054079,116.298925,0,68,39882.0369328704,2009-03-10,00:53:11
40.053934,116.299008,0,69,39882.0369444444,2009-03-10,00:53:12
40.053792,116.299094,0,68,39882.0369560185,2009-03-10,00:53:13
40.053645,116.299172,0,68,39882.0369675926,2009-03-10,00:53:14
40.053509,116.299261,0,69,39882.0369791667,2009-03-10,00:53:15
40.053371,116.299335,0,68,39882.0369907407,2009-03-10,00:53:16
40.053233,116.299407,0,67,39882.0370023148,2009-03-10,00:53:17
40.053097,116.299477,0,66,39882.0370138889,2009-03-10,00:53:18
40.052961,116.299542,0,65,39882.037025463,2009-03-10,00:53:19
40.052826,116.299607,0,65,39882.037037037,2009-03-10,00:53:20
40.052692,116.299674,0,65,39882.0370486111,2009-03-10,00:53:21
40.052555,116.29974,0,65,39882.0370601852,2009-03-10,00:53:22
40.052421,116.299805,0,64,39882.0370717593,2009-03-10,00:53:23
40.052304,116.299869,0,64,39882.0370833333,2009-03-10,00:53:24
40.052182,116.299927,0,63,39882.0370949074,2009-03-10,00:53:25
40.052064,116.299987,0,63,39882.0371064815,2009-03-10,00:53:26
40.051947,116.300046,0,62,39882.0371180556,2009-03-10,00:53:27
40.051848,116.300107,0,61,39882.0371296296,2009-03-10,00:53:28
40.051759,116.300165,0,61,39882.0371412037,2009-03-10,00:53:29
40.05166,116.300219,0,59,39882.0371527778,2009-03-10,00:53:30
40.051565,116.300272,0,58,39882.0371643519,2009-03-10,00:53:31
40.051482,116.300318,0,57,39882.0371759259,2009-03-10,00:53:32
40.051402,116.30037,0,56,39882.0371875,2009-03-10,00:53:33
40.051317,116.300422,0,56,39882.0371990741,2009-03-10,00:53:34
40.051244,116.300469,0,55,39882.0372106481,2009-03-10,00:53:35
40.051178,116.300507,0,55,39882.0372222222,2009-03-10,00:53:36
40.051109,116.300541,0,54,39882.0372337963,2009-03-10,00:53:37
40.051043,116.300574,0,54,39882.0372453704,2009-03-10,00:53:38
40.050977,116.300612,0,52,39882.0372569444,2009-03-10,00:53:39
40.050917,116.300628,0,49,39882.0372685185,2009-03-10,00:53:40
40.050862,116.300644,0,48,39882.0372800926,2009-03-10,00:53:41
40.050803,116.300668,0,48,39882.0372916667,2009-03-10,00:53:42
40.050744,116.300687,0,47,39882.0373032407,2009-03-10,00:53:43
40.050689,116.300705,0,45,39882.0373148148,2009-03-10,00:53:44
40.050643,116.300722,0,43,39882.0373263889,2009-03-10,00:53:45
40.05058,116.300745,0,40,39882.037349537,2009-03-10,00:53:47
40.050538,116.300764,0,33,39882.0373842593,2009-03-10,00:53:50
40.050571,116.300813,0,27,39882.0374305556,2009-03-10,00:53:54
40.050584,116.300817,0,22,39882.0374884259,2009-03-10,00:53:59
40.050582,116.30081,0,19,39882.0375462963,2009-03-10,00:54:04
40.050582,116.30081,0,19,39882.0375810185,2009-03-10,00:54:07
40.050587,116.300807,0,19,39882.0376041667,2009-03-10,00:54:09
40.050599,116.300787,0,19,39882.037662037,2009-03-10,00:54:14
40.050578,116.300771,0,18,39882.0377199074,2009-03-10,00:54:19
40.050566,116.300767,0,16,39882.0377777778,2009-03-10,00:54:24
40.050543,116.300762,0,14,39882.0378356481,2009-03-10,00:54:29
40.050508,116.300778,0,15,39882.0378935185,2009-03-10,00:54:34
40.050516,116.300768,0,18,39882.0379513889,2009-03-10,00:54:39
40.050476,116.300761,0,21,39882.0380092593,2009-03-10,00:54:44
40.050491,116.300736,0,25,39882.0380671296,2009-03-10,00:54:49
40.050466,116.300753,0,29,39882.038125,2009-03-10,00:54:54
40.050406,116.300778,0,32,39882.0381481481,2009-03-10,00:54:56
40.050314,116.300817,0,33,39882.0381712963,2009-03-10,00:54:58
40.050238,116.300844,0,34,39882.0381828704,2009-03-10,00:54:59
40.050162,116.300867,0,35,39882.0381944444,2009-03-10,00:55:00
40.050002,116.300974,0,35,39882.0382060185,2009-03-10,00:55:01
40.04983,116.301025,0,35,39882.0382175926,2009-03-10,00:55:02
40.049703,116.301108,0,34,39882.0382291667,2009-03-10,00:55:03
40.049568,116.30121,0,36,39882.0382407407,2009-03-10,00:55:04
40.049402,116.301278,0,33,39882.0382523148,2009-03-10,00:55:05
40.049235,116.301371,0,36,39882.0382638889,2009-03-10,00:55:06
40.049065,116.301459,0,36,39882.038275463,2009-03-10,00:55:07
40.048895,116.301564,0,39,39882.038287037,2009-03-10,00:55:08
40.048725,116.301643,0,38,39882.0382986111,2009-03-10,00:55:09
40.048556,116.30175,0,40,39882.0383101852,2009-03-10,00:55:10
40.048379,116.301873,0,47,39882.0383217593,2009-03-10,00:55:11
40.048199,116.301999,0,52,39882.0383333333,2009-03-10,00:55:12
40.048035,116.302119,0,51,39882.0383449074,2009-03-10,00:55:13
40.047862,116.302255,0,58,39882.0383564815,2009-03-10,00:55:14
40.047689,116.302381,0,62,39882.0383680556,2009-03-10,00:55:15
40.047527,116.302505,0,63,39882.0383796296,2009-03-10,00:55:16
40.047371,116.302624,0,67,39882.0383912037,2009-03-10,00:55:17
40.047208,116.302749,0,75,39882.0384027778,2009-03-10,00:55:18
40.047062,116.302878,0,76,39882.0384143519,2009-03-10,00:55:19
40.046909,116.302987,0,84,39882.0384259259,2009-03-10,00:55:20
40.046766,116.303117,0,86,39882.0384375,2009-03-10,00:55:21
40.046609,116.303246,0,94,39882.0384490741,2009-03-10,00:55:22
40.046464,116.30337,0,100,39882.0384606481,2009-03-10,00:55:23
40.046318,116.303497,0,103,39882.0384722222,2009-03-10,00:55:24
40.046169,116.303615,0,106,39882.0384837963,2009-03-10,00:55:25
40.046013,116.303732,0,108,39882.0384953704,2009-03-10,00:55:26
40.045868,116.303855,0,111,39882.0385069444,2009-03-10,00:55:27
40.045719,116.303969,0,118,39882.0385185185,2009-03-10,00:55:28
40.045576,116.304091,0,126,39882.0385300926,2009-03-10,00:55:29
40.045424,116.304213,0,130,39882.0385416667,2009-03-10,00:55:30
40.045278,116.304336,0,133,39882.0385532407,2009-03-10,00:55:31
40.045134,116.304461,0,132,39882.0385648148,2009-03-10,00:55:32
40.044981,116.304576,0,134,39882.0385763889,2009-03-10,00:55:33
40.044833,116.304691,0,135,39882.038587963,2009-03-10,00:55:34
40.044694,116.3048,0,138,39882.038599537,2009-03-10,00:55:35
40.044547,116.304912,0,138,39882.0386111111,2009-03-10,00:55:36
40.044403,116.305025,0,142,39882.0386226852,2009-03-10,00:55:37
40.044266,116.305135,0,143,39882.0386342593,2009-03-10,00:55:38
40.044125,116.305238,0,145,39882.0386458333,2009-03-10,00:55:39
40.043993,116.305344,0,146,39882.0386574074,2009-03-10,00:55:40
40.043858,116.305449,0,139,39882.0386689815,2009-03-10,00:55:41
40.043726,116.305551,0,141,39882.0386805556,2009-03-10,00:55:42
40.043596,116.305663,0,144,39882.0386921296,2009-03-10,00:55:43
40.04346,116.305774,0,146,39882.0387037037,2009-03-10,00:55:44
40.043326,116.305882,0,148,39882.0387152778,2009-03-10,00:55:45
40.043189,116.305992,0,150,39882.0387268519,2009-03-10,00:55:46
40.043047,116.306093,0,144,39882.0387384259,2009-03-10,00:55:47
40.042918,116.306193,0,145,39882.03875,2009-03-10,00:55:48
40.04279,116.306291,0,148,39882.0387615741,2009-03-10,00:55:49
40.042661,116.306382,0,147,39882.0387731481,2009-03-10,00:55:50
40.042522,116.30647,0,144,39882.0387847222,2009-03-10,00:55:51
40.042382,116.306557,0,145,39882.0387962963,2009-03-10,00:55:52
40.042249,116.306643,0,147,39882.0388078704,2009-03-10,00:55:53
40.042117,116.306719,0,147,39882.0388194444,2009-03-10,00:55:54
40.041979,116.306801,0,149,39882.0388310185,2009-03-10,00:55:55
40.041844,116.30688,0,150,39882.0388425926,2009-03-10,00:55:56
40.041715,116.306954,0,153,39882.0388541667,2009-03-10,00:55:57
40.041581,116.307022,0,153,39882.0388657407,2009-03-10,00:55:58
40.041451,116.307101,0,154,39882.0388773148,2009-03-10,00:55:59
40.041325,116.307178,0,152,39882.0388888889,2009-03-10,00:56:00
40.04119,116.307251,0,155,39882.038900463,2009-03-10,00:56:01
40.041046,116.307323,0,153,39882.038912037,2009-03-10,00:56:02
40.04091,116.307405,0,155,39882.0389236111,2009-03-10,00:56:03
40.040767,116.307479,0,154,39882.0389351852,2009-03-10,00:56:04
40.04062,116.307555,0,150,39882.0389467593,2009-03-10,00:56:05
40.040482,116.307626,0,151,39882.0389583333,2009-03-10,00:56:06
40.040344,116.307698,0,147,39882.0389699074,2009-03-10,00:56:07
40.04021,116.307769,0,143,39882.0389814815,2009-03-10,00:56:08
40.040074,116.307848,0,144,39882.0389930556,2009-03-10,00:56:09
40.039936,116.30793,0,147,39882.0390046296,2009-03-10,00:56:10
40.039795,116.308018,0,145,39882.0390162037,2009-03-10,00:56:11
40.039662,116.308108,0,142,39882.0390277778,2009-03-10,00:56:12
40.039527,116.308203,0,142,39882.0390393519,2009-03-10,00:56:13
40.039381,116.308294,0,146,39882.0390509259,2009-03-10,00:56:14
40.039246,116.308397,0,142,39882.0390625,2009-03-10,00:56:15
40.039127,116.308502,0,136,39882.0390740741,2009-03-10,00:56:16
40.039006,116.308628,0,134,39882.0390856481,2009-03-10,00:56:17
40.038888,116.308754,0,133,39882.0390972222,2009-03-10,00:56:18
40.038777,116.308886,0,133,39882.0391087963,2009-03-10,00:56:19
40.038666,116.309018,0,133,39882.0391203704,2009-03-10,00:56:20
40.038548,116.309146,0,132,39882.0391319444,2009-03-10,00:56:21
40.038442,116.30928,0,132,39882.0391435185,2009-03-10,00:56:22
40.038323,116.309418,0,129,39882.0391550926,2009-03-10,00:56:23
40.038224,116.309557,0,132,39882.0391666667,2009-03-10,00:56:24
40.038118,116.309699,0,134,39882.0391782407,2009-03-10,00:56:25
40.037998,116.309839,0,134,39882.0391898148,2009-03-10,00:56:26
40.037883,116.309971,0,133,39882.0392013889,2009-03-10,00:56:27
40.037771,116.310107,0,135,39882.039212963,2009-03-10,00:56:28
40.037663,116.310231,0,134,39882.039224537,2009-03-10,00:56:29
40.037555,116.31034,0,133,39882.0392361111,2009-03-10,00:56:30
40.03745,116.310459,0,132,39882.0392476852,2009-03-10,00:56:31
40.037351,116.31057,0,130,39882.0392592593,2009-03-10,00:56:32
40.037253,116.310683,0,129,39882.0392708333,2009-03-10,00:56:33
40.03715,116.310796,0,128,39882.0392824074,2009-03-10,00:56:34
40.037038,116.310906,0,128,39882.0392939815,2009-03-10,00:56:35
40.036924,116.311013,0,129,39882.0393055556,2009-03-10,00:56:36
40.036819,116.31112,0,128,39882.0393171296,2009-03-10,00:56:37
40.036705,116.311218,0,128,39882.0393287037,2009-03-10,00:56:38
40.036597,116.311317,0,129,39882.0393402778,2009-03-10,00:56:39
40.036491,116.311408,0,131,39882.0393518518,2009-03-10,00:56:40
40.036382,116.311515,0,131,39882.0393634259,2009-03-10,00:56:41
40.036265,116.311612,0,133,39882.039375,2009-03-10,00:56:42
40.036147,116.311707,0,136,39882.0393865741,2009-03-10,00:56:43
40.036033,116.311799,0,139,39882.0393981481,2009-03-10,00:56:44
40.035918,116.31189,0,139,39882.0394097222,2009-03-10,00:56:45
40.035796,116.311982,0,139,39882.0394212963,2009-03-10,00:56:46
40.035677,116.312068,0,139,39882.0394328704,2009-03-10,00:56:47
40.035562,116.312156,0,140,39882.0394444444,2009-03-10,00:56:48
40.035447,116.312242,0,141,39882.0394560185,2009-03-10,00:56:49
40.035339,116.312329,0,142,39882.0394675926,2009-03-10,00:56:50
40.035234,116.312412,0,141,39882.0394791667,2009-03-10,00:56:51
40.035114,116.312496,0,141,39882.0394907407,2009-03-10,00:56:52
40.034994,116.312578,0,142,39882.0395023148,2009-03-10,00:56:53
40.034873,116.312644,0,143,39882.0395138889,2009-03-10,00:56:54
40.034749,116.312724,0,145,39882.039525463,2009-03-10,00:56:55
40.03463,116.3128,0,146,39882.039537037,2009-03-10,00:56:56
40.034507,116.312861,0,149,39882.0395486111,2009-03-10,00:56:57
40.034391,116.312923,0,152,39882.0395601852,2009-03-10,00:56:58
40.034275,116.31299,0,151,39882.0395717593,2009-03-10,00:56:59
40.034158,116.313054,0,153,39882.0395833333,2009-03-10,00:57:00
40.034042,116.313115,0,155,39882.0395949074,2009-03-10,00:57:01
40.033924,116.31317,0,160,39882.0396064815,2009-03-10,00:57:02
40.033803,116.313232,0,162,39882.0396180556,2009-03-10,00:57:03
40.03368,116.313289,0,165,39882.0396296296,2009-03-10,00:57:04
40.033566,116.313334,0,162,39882.0396412037,2009-03-10,00:57:05
40.033457,116.313378,0,158,39882.0396527778,2009-03-10,00:57:06
40.033349,116.313406,0,159,39882.0396643518,2009-03-10,00:57:07
40.033251,116.313442,0,158,39882.0396759259,2009-03-10,00:57:08
40.033151,116.313482,0,152,39882.0396875,2009-03-10,00:57:09
40.033054,116.313517,0,152,39882.0396990741,2009-03-10,00:57:10
40.032957,116.313556,0,149,39882.0397106481,2009-03-10,00:57:11
40.03287,116.313596,0,149,39882.0397222222,2009-03-10,00:57:12
40.032787,116.313633,0,147,39882.0397337963,2009-03-10,00:57:13
40.032707,116.31366,0,146,39882.0397453704,2009-03-10,00:57:14
40.032628,116.313692,0,145,39882.0397569444,2009-03-10,00:57:15
40.03256,116.313722,0,142,39882.0397685185,2009-03-10,00:57:16
40.032494,116.313744,0,141,39882.0397800926,2009-03-10,00:57:17
40.03243,116.313767,0,140,39882.0397916667,2009-03-10,00:57:18
40.032376,116.313787,0,134,39882.0398032407,2009-03-10,00:57:19
40.032321,116.313807,0,133,39882.0398148148,2009-03-10,00:57:20
40.032277,116.313829,0,131,39882.0398263889,2009-03-10,00:57:21
40.032227,116.31384,0,131,39882.039837963,2009-03-10,00:57:22
40.032149,116.313877,0,131,39882.0398611111,2009-03-10,00:57:24
40.032098,116.313896,0,131,39882.0398842593,2009-03-10,00:57:26
40.032046,116.313917,0,130,39882.0399305556,2009-03-10,00:57:30
40.032018,116.31393,0,130,39882.0399884259,2009-03-10,00:57:35
40.032011,116.313932,0,128,39882.0400462963,2009-03-10,00:57:40
40.032011,116.313932,0,128,39882.0400810185,2009-03-10,00:57:43
40.032018,116.313928,0,127,39882.0401041667,2009-03-10,00:57:45
40.032036,116.313924,0,127,39882.040162037,2009-03-10,00:57:50
40.032068,116.313931,0,127,39882.0402199074,2009-03-10,00:57:55
40.032117,116.313967,0,128,39882.0402546296,2009-03-10,00:57:58
40.032117,116.313967,0,128,39882.0402893518,2009-03-10,00:58:01
40.03211,116.313969,0,135,39882.0403125,2009-03-10,00:58:03
40.03207,116.313936,0,138,39882.0403356481,2009-03-10,00:58:05
40.03202,116.31391,0,144,39882.0403703704,2009-03-10,00:58:08
40.03202,116.31391,0,144,39882.0404050926,2009-03-10,00:58:11
40.032015,116.313911,0,144,39882.0404282407,2009-03-10,00:58:13
40.031983,116.313919,0,144,39882.0404861111,2009-03-10,00:58:18
40.031921,116.313939,0,145,39882.0405208333,2009-03-10,00:58:21
40.031848,116.313955,0,146,39882.0405439815,2009-03-10,00:58:23
40.031799,116.313965,0,146,39882.0405555556,2009-03-10,00:58:24
40.031737,116.313979,0,146,39882.0405671296,2009-03-10,00:58:25
40.031596,116.314041,0,140,39882.0405787037,2009-03-10,00:58:26
40.031444,116.314109,0,140,39882.0405902778,2009-03-10,00:58:27
40.031235,116.314193,0,136,39882.0406018518,2009-03-10,00:58:28
40.031058,116.31425,0,136,39882.0406134259,2009-03-10,00:58:29
40.030871,116.314318,0,134,39882.040625,2009-03-10,00:58:30
40.03068,116.314393,0,134,39882.0406365741,2009-03-10,00:58:31
40.0305,116.314469,0,132,39882.0406481481,2009-03-10,00:58:32
40.030266,116.314557,0,136,39882.0406597222,2009-03-10,00:58:33
40.029997,116.314656,0,137,39882.0406712963,2009-03-10,00:58:34
40.029791,116.314729,0,133,39882.0406828704,2009-03-10,00:58:35
40.029602,116.31481,0,132,39882.0406944444,2009-03-10,00:58:36
40.029419,116.314867,0,128,39882.0407060185,2009-03-10,00:58:37
40.029241,116.314936,0,123,39882.0407175926,2009-03-10,00:58:38
40.029084,116.315006,0,121,39882.0407291667,2009-03-10,00:58:39
40.028931,116.315082,0,122,39882.0407407407,2009-03-10,00:58:40
40.028774,116.315151,0,123,39882.0407523148,2009-03-10,00:58:41
40.028614,116.315213,0,119,39882.0407638889,2009-03-10,00:58:42
40.028458,116.315278,0,118,39882.040775463,2009-03-10,00:58:43
40.028299,116.315348,0,118,39882.040787037,2009-03-10,00:58:44
40.02814,116.315407,0,117,39882.0407986111,2009-03-10,00:58:45
40.027995,116.315474,0,122,39882.0408101852,2009-03-10,00:58:46
40.027828,116.31553,0,119,39882.0408217593,2009-03-10,00:58:47
40.027669,116.31559,0,122,39882.0408333333,2009-03-10,00:58:48
40.027511,116.315656,0,124,39882.0408449074,2009-03-10,00:58:49
40.027356,116.315721,0,124,39882.0408564815,2009-03-10,00:58:50
40.027198,116.315787,0,126,39882.0408680556,2009-03-10,00:58:51
40.027035,116.315859,0,129,39882.0408796296,2009-03-10,00:58:52
40.026884,116.31592,0,128,39882.0408912037,2009-03-10,00:58:53
40.02673,116.315992,0,128,39882.0409027778,2009-03-10,00:58:54
40.026573,116.316064,0,127,39882.0409143518,2009-03-10,00:58:55
40.026411,116.316126,0,127,39882.0409259259,2009-03-10,00:58:56
40.026244,116.316199,0,128,39882.0409375,2009-03-10,00:58:57
40.026078,116.316262,0,126,39882.0409490741,2009-03-10,00:58:58
40.025909,116.316328,0,126,39882.0409606481,2009-03-10,00:58:59
40.025744,116.316395,0,126,39882.0409722222,2009-03-10,00:59:00
40.025574,116.316458,0,124,39882.0409837963,2009-03-10,00:59:01
40.025408,116.31653,0,123,39882.0409953704,2009-03-10,00:59:02
40.025244,116.316597,0,121,39882.0410069444,2009-03-10,00:59:03
40.025083,116.316649,0,118,39882.0410185185,2009-03-10,00:59:04
40.024917,116.316713,0,117,39882.0410300926,2009-03-10,00:59:05
40.024748,116.316784,0,116,39882.0410416667,2009-03-10,00:59:06
40.024586,116.316858,0,113,39882.0410532407,2009-03-10,00:59:07
40.024424,116.316913,0,111,39882.0410648148,2009-03-10,00:59:08
40.024256,116.316981,0,111,39882.0410763889,2009-03-10,00:59:09
40.024081,116.31705,0,127,39882.041087963,2009-03-10,00:59:10
40.023906,116.317109,0,124,39882.041099537,2009-03-10,00:59:11
40.023737,116.317175,0,122,39882.0411111111,2009-03-10,00:59:12
40.023573,116.317242,0,125,39882.0411226852,2009-03-10,00:59:13
40.023411,116.317315,0,125,39882.0411342593,2009-03-10,00:59:14
40.023247,116.317382,0,124,39882.0411458333,2009-03-10,00:59:15
40.023084,116.317448,0,120,39882.0411574074,2009-03-10,00:59:16
40.02292,116.317521,0,118,39882.0411689815,2009-03-10,00:59:17
40.022754,116.317596,0,117,39882.0411805556,2009-03-10,00:59:18
40.02259,116.317654,0,114,39882.0411921296,2009-03-10,00:59:19
40.022423,116.317723,0,113,39882.0412037037,2009-03-10,00:59:20
40.022257,116.317791,0,112,39882.0412152778,2009-03-10,00:59:21
40.022091,116.317863,0,110,39882.0412268518,2009-03-10,00:59:22
40.021927,116.317928,0,107,39882.0412384259,2009-03-10,00:59:23
40.021755,116.31799,0,109,39882.04125,2009-03-10,00:59:24
40.021591,116.318051,0,110,39882.0412615741,2009-03-10,00:59:25
40.021422,116.318111,0,112,39882.0412731481,2009-03-10,00:59:26
40.021253,116.318172,0,114,39882.0412847222,2009-03-10,00:59:27
40.021089,116.318238,0,115,39882.0412962963,2009-03-10,00:59:28
40.020925,116.318294,0,118,39882.0413078704,2009-03-10,00:59:29
40.02077,116.318362,0,121,39882.0413194444,2009-03-10,00:59:30
40.020613,116.318434,0,126,39882.0413310185,2009-03-10,00:59:31
40.020457,116.318495,0,128,39882.0413425926,2009-03-10,00:59:32
40.020301,116.318558,0,130,39882.0413541667,2009-03-10,00:59:33
40.020144,116.318619,0,127,39882.0413657407,2009-03-10,00:59:34
40.019984,116.318675,0,125,39882.0413773148,2009-03-10,00:59:35
40.019821,116.318732,0,128,39882.0413888889,2009-03-10,00:59:36
40.019661,116.318793,0,131,39882.041400463,2009-03-10,00:59:37
40.019499,116.318859,0,130,39882.041412037,2009-03-10,00:59:38
40.019336,116.318926,0,131,39882.0414236111,2009-03-10,00:59:39
40.019171,116.318985,0,134,39882.0414351852,2009-03-10,00:59:40
40.019012,116.319055,0,132,39882.0414467593,2009-03-10,00:59:41
40.01885,116.319125,0,130,39882.0414583333,2009-03-10,00:59:42
40.018685,116.319193,0,130,39882.0414699074,2009-03-10,00:59:43
40.01852,116.319259,0,131,39882.0414814815,2009-03-10,00:59:44
40.01836,116.31933,0,131,39882.0414930556,2009-03-10,00:59:45
40.018198,116.319401,0,138,39882.0415046296,2009-03-10,00:59:46
40.018041,116.319471,0,140,39882.0415162037,2009-03-10,00:59:47
40.017881,116.319556,0,138,39882.0415277778,2009-03-10,00:59:48
40.017728,116.319651,0,138,39882.0415393518,2009-03-10,00:59:49
40.017578,116.31975,0,137,39882.0415509259,2009-03-10,00:59:50
40.017426,116.319848,0,137,39882.0415625,2009-03-10,00:59:51
40.017271,116.319955,0,137,39882.0415740741,2009-03-10,00:59:52
40.017124,116.320074,0,136,39882.0415856481,2009-03-10,00:59:53
40.016984,116.320189,0,137,39882.0415972222,2009-03-10,00:59:54
40.016855,116.320317,0,132,39882.0416087963,2009-03-10,00:59:55
40.016731,116.320455,0,130,39882.0416203704,2009-03-10,00:59:56
40.016604,116.320602,0,131,39882.0416319444,2009-03-10,00:59:57
40.016474,116.320744,0,130,39882.0416435185,2009-03-10,00:59:58
40.016349,116.320885,0,131,39882.0416550926,2009-03-10,00:59:59
40.016223,116.321029,0,131,39882.0416666667,2009-03-10,01:00:00
40.01609,116.321182,0,136,39882.0416782407,2009-03-10,01:00:01
40.015967,116.321321,0,133,39882.0416898148,2009-03-10,01:00:02
40.015833,116.321457,0,126,39882.0417013889,2009-03-10,01:00:03
40.015703,116.321598,0,122,39882.041712963,2009-03-10,01:00:04
40.015581,116.321746,0,121,39882.041724537,2009-03-10,01:00:05
40.015458,116.321898,0,112,39882.0417361111,2009-03-10,01:00:06
40.015331,116.32205,0,110,39882.0417476852,2009-03-10,01:00:07
40.015195,116.322204,0,110,39882.0417592593,2009-03-10,01:00:08
40.015064,116.322351,0,107,39882.0417708333,2009-03-10,01:00:09
40.014937,116.322497,0,106,39882.0417824074,2009-03-10,01:00:10
40.014811,116.322641,0,105,39882.0417939815,2009-03-10,01:00:11
40.014686,116.322787,0,105,39882.0418055556,2009-03-10,01:00:12
40.014557,116.322928,0,104,39882.0418171296,2009-03-10,01:00:13
40.014429,116.323073,0,104,39882.0418287037,2009-03-10,01:00:14
40.014294,116.323219,0,106,39882.0418402778,2009-03-10,01:00:15
40.014167,116.323366,0,105,39882.0418518518,2009-03-10,01:00:16
40.014038,116.323512,0,105,39882.0418634259,2009-03-10,01:00:17
40.013909,116.323663,0,103,39882.041875,2009-03-10,01:00:18
40.013782,116.32381,0,102,39882.0418865741,2009-03-10,01:00:19
40.013654,116.323965,0,100,39882.0418981481,2009-03-10,01:00:20
40.013524,116.324109,0,100,39882.0419097222,2009-03-10,01:00:21
40.013398,116.324255,0,99,39882.0419212963,2009-03-10,01:00:22
40.01327,116.324388,0,100,39882.0419328704,2009-03-10,01:00:23
40.013151,116.324532,0,99,39882.0419444444,2009-03-10,01:00:24
40.013029,116.32467,0,99,39882.0419560185,2009-03-10,01:00:25
40.012908,116.324808,0,100,39882.0419675926,2009-03-10,01:00:26
40.012791,116.32494,0,102,39882.0419791667,2009-03-10,01:00:27
40.012664,116.325087,0,102,39882.0419907407,2009-03-10,01:00:28
40.012532,116.325232,0,102,39882.0420023148,2009-03-10,01:00:29
40.012398,116.325383,0,103,39882.0420138889,2009-03-10,01:00:30
40.012267,116.325533,0,103,39882.042025463,2009-03-10,01:00:31
40.012141,116.325697,0,101,39882.042037037,2009-03-10,01:00:32
40.012012,116.325843,0,100,39882.0420486111,2009-03-10,01:00:33
40.011881,116.32599,0,100,39882.0420601852,2009-03-10,01:00:34
40.011757,116.326142,0,101,39882.0420717593,2009-03-10,01:00:35
40.011638,116.326283,0,100,39882.0420833333,2009-03-10,01:00:36
40.011506,116.326427,0,102,39882.0420949074,2009-03-10,01:00:37
40.011375,116.326582,0,102,39882.0421064815,2009-03-10,01:00:38
40.011245,116.326727,0,102,39882.0421180556,2009-03-10,01:00:39
40.011114,116.326865,0,101,39882.0421296296,2009-03-10,01:00:40
40.01098,116.327014,0,103,39882.0421412037,2009-03-10,01:00:41
40.010853,116.327158,0,104,39882.0421527778,2009-03-10,01:00:42
40.01073,116.3273,0,104,39882.0421643518,2009-03-10,01:00:43
40.010605,116.327443,0,105,39882.0421759259,2009-03-10,01:00:44
40.010481,116.327588,0,110,39882.0421875,2009-03-10,01:00:45
40.010353,116.327722,0,113,39882.0421990741,2009-03-10,01:00:46
40.010237,116.32787,0,116,39882.0422106481,2009-03-10,01:00:47
40.010111,116.328003,0,119,39882.0422222222,2009-03-10,01:00:48
40.009981,116.328141,0,121,39882.0422337963,2009-03-10,01:00:49
40.009854,116.328277,0,122,39882.0422453704,2009-03-10,01:00:50
40.009728,116.328417,0,123,39882.0422569444,2009-03-10,01:00:51
40.009599,116.328557,0,122,39882.0422685185,2009-03-10,01:00:52
40.009469,116.328706,0,124,39882.0422800926,2009-03-10,01:00:53
40.009354,116.328856,0,126,39882.0422916667,2009-03-10,01:00:54
40.009216,116.329004,0,131,39882.0423032407,2009-03-10,01:00:55
40.009069,116.32914,0,134,39882.0423148148,2009-03-10,01:00:56
40.008933,116.329285,0,134,39882.0423263889,2009-03-10,01:00:57
40.008789,116.329424,0,136,39882.042337963,2009-03-10,01:00:58
40.008649,116.329551,0,135,39882.042349537,2009-03-10,01:00:59
40.008508,116.329675,0,135,39882.0423611111,2009-03-10,01:01:00
40.008368,116.329802,0,137,39882.0423726852,2009-03-10,01:01:01
40.008219,116.329923,0,133,39882.0423842593,2009-03-10,01:01:02
40.008068,116.330037,0,133,39882.0423958333,2009-03-10,01:01:03
40.00792,116.330146,0,130,39882.0424074074,2009-03-10,01:01:04
40.007766,116.330251,0,130,39882.0424189815,2009-03-10,01:01:05
40.00761,116.330349,0,128,39882.0424305556,2009-03-10,01:01:06
40.007462,116.330442,0,128,39882.0424421296,2009-03-10,01:01:07
40.007317,116.330523,0,129,39882.0424537037,2009-03-10,01:01:08
40.007175,116.330604,0,129,39882.0424652778,2009-03-10,01:01:09
40.00703,116.330674,0,132,39882.0424768519,2009-03-10,01:01:10
40.006872,116.330737,0,127,39882.0424884259,2009-03-10,01:01:11
40.006722,116.3308,0,127,39882.0425,2009-03-10,01:01:12
40.006573,116.330857,0,125,39882.0425115741,2009-03-10,01:01:13
40.006418,116.330906,0,122,39882.0425231481,2009-03-10,01:01:14
40.006257,116.330947,0,122,39882.0425347222,2009-03-10,01:01:15
40.006098,116.330989,0,122,39882.0425462963,2009-03-10,01:01:16
40.005939,116.331023,0,121,39882.0425578704,2009-03-10,01:01:17
40.005779,116.331049,0,124,39882.0425694444,2009-03-10,01:01:18
40.005633,116.331068,0,122,39882.0425810185,2009-03-10,01:01:19
40.00547,116.331088,0,122,39882.0425925926,2009-03-10,01:01:20
40.005308,116.331104,0,123,39882.0426041667,2009-03-10,01:01:21
40.005136,116.331121,0,123,39882.0426157407,2009-03-10,01:01:22
40.00496,116.33113,0,129,39882.0426273148,2009-03-10,01:01:23
40.004772,116.331121,0,131,39882.0426388889,2009-03-10,01:01:24
40.004589,116.331116,0,134,39882.042650463,2009-03-10,01:01:25
40.004409,116.331111,0,135,39882.042662037,2009-03-10,01:01:26
40.004228,116.331111,0,139,39882.0426736111,2009-03-10,01:01:27
40.004062,116.331111,0,141,39882.0426851852,2009-03-10,01:01:28
40.003882,116.331105,0,142,39882.0426967593,2009-03-10,01:01:29
40.003714,116.33111,0,145,39882.0427083333,2009-03-10,01:01:30
40.003551,116.331114,0,147,39882.0427199074,2009-03-10,01:01:31
40.003389,116.331122,0,148,39882.0427314815,2009-03-10,01:01:32
40.003227,116.331126,0,155,39882.0427430556,2009-03-10,01:01:33
40.003078,116.331136,0,156,39882.0427546296,2009-03-10,01:01:34
40.002925,116.331147,0,155,39882.0427662037,2009-03-10,01:01:35
40.002767,116.331157,0,154,39882.0427777778,2009-03-10,01:01:36
40.002613,116.331163,0,155,39882.0427893519,2009-03-10,01:01:37
40.00246,116.33117,0,157,39882.0428009259,2009-03-10,01:01:38
40.002306,116.331175,0,157,39882.0428125,2009-03-10,01:01:39
40.002147,116.331185,0,159,39882.0428240741,2009-03-10,01:01:40
40.001998,116.331191,0,159,39882.0428356482,2009-03-10,01:01:41
40.001842,116.331203,0,161,39882.0428472222,2009-03-10,01:01:42
40.001681,116.33121,0,163,39882.0428587963,2009-03-10,01:01:43
40.00152,116.331219,0,163,39882.0428703704,2009-03-10,01:01:44
40.001353,116.331233,0,164,39882.0428819444,2009-03-10,01:01:45
40.001193,116.331232,0,168,39882.0428935185,2009-03-10,01:01:46
40.001024,116.331232,0,167,39882.0429050926,2009-03-10,01:01:47
40.000853,116.331233,0,164,39882.0429166667,2009-03-10,01:01:48
40.00069,116.331241,0,166,39882.0429282407,2009-03-10,01:01:49
40.000523,116.331245,0,169,39882.0429398148,2009-03-10,01:01:50
40.000353,116.331245,0,167,39882.0429513889,2009-03-10,01:01:51
40.000191,116.331252,0,167,39882.042962963,2009-03-10,01:01:52
40.000022,116.331254,0,165,39882.042974537,2009-03-10,01:01:53
39.999862,116.331266,0,164,39882.0429861111,2009-03-10,01:01:54
39.999694,116.331267,0,165,39882.0429976852,2009-03-10,01:01:55
39.999533,116.33127,0,165,39882.0430092593,2009-03-10,01:01:56
39.999374,116.331277,0,167,39882.0430208333,2009-03-10,01:01:57
39.999216,116.33128,0,168,39882.0430324074,2009-03-10,01:01:58
39.999054,116.331282,0,167,39882.0430439815,2009-03-10,01:01:59
39.998891,116.331284,0,168,39882.0430555556,2009-03-10,01:02:00
39.998729,116.33129,0,172,39882.0430671296,2009-03-10,01:02:01
39.99857,116.331298,0,171,39882.0430787037,2009-03-10,01:02:02
39.998406,116.331304,0,170,39882.0430902778,2009-03-10,01:02:03
39.998247,116.331316,0,171,39882.0431018519,2009-03-10,01:02:04
39.998085,116.331321,0,169,39882.0431134259,2009-03-10,01:02:05
39.99792,116.33133,0,170,39882.043125,2009-03-10,01:02:06
39.997752,116.331337,0,173,39882.0431365741,2009-03-10,01:02:07
39.997592,116.331347,0,177,39882.0431481482,2009-03-10,01:02:08
39.997435,116.331362,0,177,39882.0431597222,2009-03-10,01:02:09
39.997278,116.331367,0,182,39882.0431712963,2009-03-10,01:02:10
39.997107,116.331378,0,186,39882.0431828704,2009-03-10,01:02:11
39.996946,116.331385,0,189,39882.0431944444,2009-03-10,01:02:12
39.996784,116.331391,0,190,39882.0432060185,2009-03-10,01:02:13
39.996627,116.331394,0,189,39882.0432175926,2009-03-10,01:02:14
39.99647,116.331407,0,188,39882.0432291667,2009-03-10,01:02:15
39.996315,116.331415,0,191,39882.0432407407,2009-03-10,01:02:16
39.996143,116.331418,0,194,39882.0432523148,2009-03-10,01:02:17
39.995978,116.331424,0,194,39882.0432638889,2009-03-10,01:02:18
39.995814,116.331432,0,191,39882.043275463,2009-03-10,01:02:19
39.995643,116.331438,0,192,39882.043287037,2009-03-10,01:02:20
39.995478,116.331443,0,191,39882.0432986111,2009-03-10,01:02:21
39.995306,116.331446,0,193,39882.0433101852,2009-03-10,01:02:22
39.995138,116.331448,0,191,39882.0433217593,2009-03-10,01:02:23
39.994976,116.331451,0,190,39882.0433333333,2009-03-10,01:02:24
39.994812,116.331459,0,187,39882.0433449074,2009-03-10,01:02:25
39.994655,116.331466,0,191,39882.0433564815,2009-03-10,01:02:26
39.994515,116.33148,0,199,39882.0433680556,2009-03-10,01:02:27
39.994362,116.331477,0,197,39882.0433796296,2009-03-10,01:02:28
39.994216,116.331479,0,193,39882.0433912037,2009-03-10,01:02:29
39.994069,116.33148,0,193,39882.0434027778,2009-03-10,01:02:30
39.993927,116.331486,0,192,39882.0434143519,2009-03-10,01:02:31
39.993792,116.331486,0,188,39882.0434259259,2009-03-10,01:02:32
39.993665,116.331486,0,186,39882.0434375,2009-03-10,01:02:33
39.993539,116.331492,0,183,39882.0434490741,2009-03-10,01:02:34
39.993414,116.331494,0,183,39882.0434606481,2009-03-10,01:02:35
39.993294,116.3315,0,186,39882.0434722222,2009-03-10,01:02:36
39.993176,116.331506,0,186,39882.0434837963,2009-03-10,01:02:37
39.993071,116.331513,0,184,39882.0434953704,2009-03-10,01:02:38
39.992967,116.331517,0,182,39882.0435069444,2009-03-10,01:02:39
39.992866,116.331515,0,180,39882.0435185185,2009-03-10,01:02:40
39.992772,116.331518,0,178,39882.0435300926,2009-03-10,01:02:41
39.992685,116.331521,0,179,39882.0435416667,2009-03-10,01:02:42
39.992597,116.331523,0,178,39882.0435532407,2009-03-10,01:02:43
39.992522,116.331528,0,170,39882.0435648148,2009-03-10,01:02:44
39.992454,116.331533,0,169,39882.0435763889,2009-03-10,01:02:45
39.992386,116.331543,0,170,39882.043587963,2009-03-10,01:02:46
39.992323,116.33154,0,173,39882.043599537,2009-03-10,01:02:47
39.992261,116.331544,0,173,39882.0436111111,2009-03-10,01:02:48
39.992195,116.331551,0,175,39882.0436226852,2009-03-10,01:02:49
39.992132,116.331557,0,176,39882.0436342593,2009-03-10,01:02:50
39.992071,116.331559,0,177,39882.0436458333,2009-03-10,01:02:51
39.992021,116.331562,0,174,39882.0436574074,2009-03-10,01:02:52
39.991963,116.331559,0,172,39882.0436689815,2009-03-10,01:02:53
39.991901,116.331553,0,169,39882.0436805556,2009-03-10,01:02:54
39.991845,116.331545,0,168,39882.0436921296,2009-03-10,01:02:55
39.991798,116.331526,0,170,39882.04375,2009-03-10,01:03:00
39.991772,116.331523,0,165,39882.0438078704,2009-03-10,01:03:05
39.991759,116.331526,0,159,39882.0438657407,2009-03-10,01:03:10
39.991755,116.331529,0,157,39882.0439236111,2009-03-10,01:03:15
39.991755,116.331529,0,157,39882.0439583333,2009-03-10,01:03:18
39.991762,116.331531,0,156,39882.0439814815,2009-03-10,01:03:20
39.991777,116.33153,0,154,39882.0440393519,2009-03-10,01:03:25
39.991812,116.331529,0,153,39882.0440972222,2009-03-10,01:03:30
39.991837,116.331531,0,150,39882.0441550926,2009-03-10,01:03:35
39.991856,116.33153,0,147,39882.044212963,2009-03-10,01:03:40
39.991869,116.331531,0,145,39882.0442708333,2009-03-10,01:03:45
39.991878,116.331529,0,142,39882.0443287037,2009-03-10,01:03:50
39.991889,116.331529,0,138,39882.0443865741,2009-03-10,01:03:55
39.991785,116.331533,0,146,39882.0444328704,2009-03-10,01:03:59
39.991732,116.331534,0,148,39882.0444444444,2009-03-10,01:04:00
39.991684,116.331539,0,148,39882.0444560185,2009-03-10,01:04:01
39.991627,116.33155,0,149,39882.0444675926,2009-03-10,01:04:02
39.99156,116.331561,0,152,39882.0444791667,2009-03-10,01:04:03
39.991484,116.331576,0,155,39882.0444907407,2009-03-10,01:04:04
39.991409,116.33159,0,156,39882.0445023148,2009-03-10,01:04:05
39.991335,116.331603,0,157,39882.0445138889,2009-03-10,01:04:06
39.99125,116.331621,0,159,39882.044525463,2009-03-10,01:04:07
39.991164,116.331637,0,161,39882.044537037,2009-03-10,01:04:08
39.991048,116.331646,0,163,39882.0445486111,2009-03-10,01:04:09
39.990926,116.33167,0,168,39882.0445601852,2009-03-10,01:04:10
39.990794,116.331672,0,168,39882.0445717593,2009-03-10,01:04:11
39.990672,116.331669,0,169,39882.0445833333,2009-03-10,01:04:12
39.990553,116.331664,0,171,39882.0445949074,2009-03-10,01:04:13
39.990422,116.331662,0,176,39882.0446064815,2009-03-10,01:04:14
39.990301,116.331655,0,180,39882.0446180556,2009-03-10,01:04:15
39.990166,116.331654,0,183,39882.0446296296,2009-03-10,01:04:16
39.990025,116.33168,0,178,39882.0446412037,2009-03-10,01:04:17
39.989881,116.331695,0,181,39882.0446527778,2009-03-10,01:04:18
39.989718,116.331714,0,188,39882.0446643519,2009-03-10,01:04:19
39.989563,116.331735,0,196,39882.0446759259,2009-03-10,01:04:20
39.989402,116.331749,0,199,39882.0446875,2009-03-10,01:04:21
39.989239,116.33176,0,200,39882.0446990741,2009-03-10,01:04:22
39.989069,116.331767,0,204,39882.0447106481,2009-03-10,01:04:23
39.988884,116.331762,0,206,39882.0447222222,2009-03-10,01:04:24
39.988696,116.331751,0,207,39882.0447337963,2009-03-10,01:04:25
39.988484,116.331726,0,210,39882.0447453704,2009-03-10,01:04:26
39.988304,116.331714,0,213,39882.0447569444,2009-03-10,01:04:27
39.988139,116.331719,0,212,39882.0447685185,2009-03-10,01:04:28
39.987977,116.331721,0,210,39882.0447800926,2009-03-10,01:04:29
39.987817,116.331723,0,208,39882.0447916667,2009-03-10,01:04:30
39.987654,116.331725,0,213,39882.0448032407,2009-03-10,01:04:31
39.987507,116.331737,0,207,39882.0448148148,2009-03-10,01:04:32
39.987353,116.331752,0,204,39882.0448263889,2009-03-10,01:04:33
39.987196,116.331769,0,204,39882.044837963,2009-03-10,01:04:34
39.987064,116.331801,0,198,39882.044849537,2009-03-10,01:04:35
39.986909,116.331806,0,198,39882.0448611111,2009-03-10,01:04:36
39.986759,116.331823,0,196,39882.0448726852,2009-03-10,01:04:37
39.986607,116.33183,0,202,39882.0448842593,2009-03-10,01:04:38
39.986445,116.33182,0,203,39882.0448958333,2009-03-10,01:04:39
39.986294,116.331814,0,200,39882.0449074074,2009-03-10,01:04:40
39.986138,116.331831,0,202,39882.0449189815,2009-03-10,01:04:41
39.985988,116.331842,0,199,39882.0449305556,2009-03-10,01:04:42
39.985841,116.331852,0,198,39882.0449421296,2009-03-10,01:04:43
39.985692,116.331875,0,197,39882.0449537037,2009-03-10,01:04:44
39.985545,116.331899,0,198,39882.0449652778,2009-03-10,01:04:45
39.985403,116.33193,0,196,39882.0449768519,2009-03-10,01:04:46
39.985263,116.331962,0,193,39882.0449884259,2009-03-10,01:04:47
39.985111,116.331985,0,195,39882.045,2009-03-10,01:04:48
39.984963,116.332012,0,195,39882.0450115741,2009-03-10,01:04:49
39.98481,116.33204,0,196,39882.0450231481,2009-03-10,01:04:50
39.984658,116.332068,0,196,39882.0450347222,2009-03-10,01:04:51
39.984503,116.332089,0,195,39882.0450462963,2009-03-10,01:04:52
39.984356,116.332115,0,194,39882.0450578704,2009-03-10,01:04:53
39.98421,116.332143,0,195,39882.0450694444,2009-03-10,01:04:54
39.984069,116.332175,0,195,39882.0450810185,2009-03-10,01:04:55
39.983918,116.332197,0,196,39882.0450925926,2009-03-10,01:04:56
39.98377,116.332221,0,197,39882.0451041667,2009-03-10,01:04:57
39.98362,116.332238,0,198,39882.0451157407,2009-03-10,01:04:58
39.983467,116.332259,0,199,39882.0451273148,2009-03-10,01:04:59
39.98332,116.332282,0,200,39882.0451388889,2009-03-10,01:05:00
39.983167,116.332305,0,200,39882.045150463,2009-03-10,01:05:01
39.983017,116.332328,0,200,39882.045162037,2009-03-10,01:05:02
39.982864,116.332353,0,201,39882.0451736111,2009-03-10,01:05:03
39.982715,116.332381,0,202,39882.0451851852,2009-03-10,01:05:04
39.982559,116.33241,0,202,39882.0451967593,2009-03-10,01:05:05
39.98241,116.332435,0,203,39882.0452083333,2009-03-10,01:05:06
39.982255,116.332467,0,204,39882.0452199074,2009-03-10,01:05:07
39.982088,116.332489,0,204,39882.0452314815,2009-03-10,01:05:08
39.981923,116.332519,0,202,39882.0452430556,2009-03-10,01:05:09
39.981757,116.332542,0,199,39882.0452546296,2009-03-10,01:05:10
39.981591,116.332571,0,198,39882.0452662037,2009-03-10,01:05:11
39.981428,116.332608,0,197,39882.0452777778,2009-03-10,01:05:12
39.981264,116.332647,0,193,39882.0452893519,2009-03-10,01:05:13
39.981101,116.332679,0,186,39882.0453009259,2009-03-10,01:05:14
39.980931,116.332709,0,181,39882.0453125,2009-03-10,01:05:15
39.980758,116.33274,0,182,39882.0453240741,2009-03-10,01:05:16
39.98059,116.332766,0,178,39882.0453356481,2009-03-10,01:05:17
39.980419,116.332788,0,179,39882.0453472222,2009-03-10,01:05:18
39.980251,116.332817,0,179,39882.0453587963,2009-03-10,01:05:19
39.980081,116.332845,0,178,39882.0453703704,2009-03-10,01:05:20
39.97991,116.332872,0,179,39882.0453819444,2009-03-10,01:05:21
39.979738,116.332904,0,178,39882.0453935185,2009-03-10,01:05:22
39.979565,116.332937,0,177,39882.0454050926,2009-03-10,01:05:23
39.97939,116.332967,0,176,39882.0454166667,2009-03-10,01:05:24
39.979214,116.333003,0,174,39882.0454282407,2009-03-10,01:05:25
39.979039,116.333021,0,173,39882.0454398148,2009-03-10,01:05:26
39.978862,116.333033,0,175,39882.0454513889,2009-03-10,01:05:27
39.978681,116.333045,0,175,39882.045462963,2009-03-10,01:05:28
39.978492,116.333066,0,174,39882.045474537,2009-03-10,01:05:29
39.978304,116.333086,0,166,39882.0454861111,2009-03-10,01:05:30
39.978131,116.33311,0,166,39882.0454976852,2009-03-10,01:05:31
39.977963,116.333137,0,167,39882.0455092593,2009-03-10,01:05:32
39.977804,116.333168,0,167,39882.0455208333,2009-03-10,01:05:33
39.977656,116.333199,0,167,39882.0455324074,2009-03-10,01:05:34
39.977525,116.333238,0,166,39882.0455439815,2009-03-10,01:05:35
39.977399,116.333276,0,167,39882.0455555556,2009-03-10,01:05:36
39.977273,116.33331,0,164,39882.0455671296,2009-03-10,01:05:37
39.977144,116.333327,0,162,39882.0455787037,2009-03-10,01:05:38
39.977027,116.333356,0,162,39882.0455902778,2009-03-10,01:05:39
39.976921,116.333383,0,161,39882.0456018519,2009-03-10,01:05:40
39.976823,116.333404,0,158,39882.0456134259,2009-03-10,01:05:41
39.976721,116.33342,0,159,39882.045625,2009-03-10,01:05:42
39.976623,116.333445,0,161,39882.0456365741,2009-03-10,01:05:43
39.976552,116.333469,0,157,39882.0456481481,2009-03-10,01:05:44
39.976467,116.33348,0,154,39882.0456597222,2009-03-10,01:05:45
39.976391,116.333492,0,154,39882.0456712963,2009-03-10,01:05:46
39.976317,116.333501,0,156,39882.0456828704,2009-03-10,01:05:47
39.976254,116.333522,0,155,39882.0456944444,2009-03-10,01:05:48
39.976191,116.333535,0,152,39882.0457060185,2009-03-10,01:05:49
39.976126,116.33355,0,150,39882.0457175926,2009-03-10,01:05:50
39.976067,116.333566,0,149,39882.0457291667,2009-03-10,01:05:51
39.976014,116.333585,0,147,39882.0457407407,2009-03-10,01:05:52
39.975953,116.333593,0,145,39882.0457523148,2009-03-10,01:05:53
39.975896,116.333604,0,144,39882.0457638889,2009-03-10,01:05:54
39.975839,116.333617,0,143,39882.045775463,2009-03-10,01:05:55
39.975787,116.333635,0,144,39882.045787037,2009-03-10,01:05:56
39.97574,116.333648,0,144,39882.0457986111,2009-03-10,01:05:57
39.975663,116.333657,0,140,39882.0458217593,2009-03-10,01:05:59
39.975612,116.333684,0,141,39882.0458449074,2009-03-10,01:06:01
39.97558,116.333683,0,139,39882.0459027778,2009-03-10,01:06:06
39.975592,116.333681,0,135,39882.0459606481,2009-03-10,01:06:11
39.975599,116.333678,0,133,39882.0460185185,2009-03-10,01:06:16
39.975599,116.333678,0,133,39882.0460532407,2009-03-10,01:06:19
39.975594,116.333675,0,132,39882.0460763889,2009-03-10,01:06:21
39.97558,116.333675,0,132,39882.0461342593,2009-03-10,01:06:26
39.975525,116.333646,0,132,39882.0461805556,2009-03-10,01:06:30
39.975468,116.333624,0,135,39882.0462037037,2009-03-10,01:06:32
39.975427,116.333626,0,135,39882.0462615741,2009-03-10,01:06:37
39.975355,116.333604,0,137,39882.0462847222,2009-03-10,01:06:39
39.975295,116.333604,0,140,39882.0463078704,2009-03-10,01:06:41
39.975229,116.333596,0,144,39882.0463541667,2009-03-10,01:06:45
39.975169,116.333599,0,144,39882.0463888889,2009-03-10,01:06:48
39.975106,116.333613,0,146,39882.0464351852,2009-03-10,01:06:52
39.975056,116.333621,0,148,39882.0464930556,2009-03-10,01:06:57
39.975011,116.333626,0,152,39882.0465393519,2009-03-10,01:07:01
39.974973,116.333655,0,156,39882.0465972222,2009-03-10,01:07:06
39.974947,116.333684,0,157,39882.0466550926,2009-03-10,01:07:11
39.97495,116.333677,0,161,39882.046712963,2009-03-10,01:07:16
39.97495,116.333677,0,161,39882.0467476852,2009-03-10,01:07:19
39.97495,116.33368,0,160,39882.0467708333,2009-03-10,01:07:21
39.974954,116.333696,0,159,39882.0468287037,2009-03-10,01:07:26
39.974954,116.333696,0,159,39882.0468634259,2009-03-10,01:07:29
39.974952,116.333697,0,159,39882.0468865741,2009-03-10,01:07:31
39.974933,116.333707,0,162,39882.0469444444,2009-03-10,01:07:36
39.974957,116.333723,0,164,39882.0470023148,2009-03-10,01:07:41
39.974963,116.333721,0,164,39882.0470601852,2009-03-10,01:07:46
39.974963,116.333721,0,164,39882.0470949074,2009-03-10,01:07:49
39.974962,116.333726,0,164,39882.0471180556,2009-03-10,01:07:51
39.974914,116.333732,0,165,39882.0471527778,2009-03-10,01:07:54
39.974905,116.333733,0,165,39882.0472106481,2009-03-10,01:07:59
39.974906,116.333732,0,165,39882.0472685185,2009-03-10,01:08:04
39.974906,116.333732,0,165,39882.0473032407,2009-03-10,01:08:07
39.9749,116.333734,0,165,39882.0473263889,2009-03-10,01:08:09
39.974891,116.333738,0,165,39882.0473842593,2009-03-10,01:08:14
39.974858,116.333739,0,165,39882.0474421296,2009-03-10,01:08:19
39.974811,116.333731,0,164,39882.0475,2009-03-10,01:08:24
39.974767,116.333708,0,164,39882.0475462963,2009-03-10,01:08:28
39.974853,116.333764,0,163,39882.0475925926,2009-03-10,01:08:32
39.974978,116.333736,0,163,39882.0476273148,2009-03-10,01:08:35
39.975037,116.333701,0,162,39882.0476388889,2009-03-10,01:08:36
39.975064,116.333637,0,163,39882.047662037,2009-03-10,01:08:38
39.975024,116.333606,0,164,39882.0476851852,2009-03-10,01:08:40
39.974987,116.333538,0,168,39882.0477199074,2009-03-10,01:08:43
39.974931,116.333377,0,174,39882.0477430556,2009-03-10,01:08:45
39.97488,116.333405,0,179,39882.0477662037,2009-03-10,01:08:47
39.974924,116.333466,0,184,39882.0477777778,2009-03-10,01:08:48
39.974921,116.333566,0,183,39882.0478009259,2009-03-10,01:08:50
39.974879,116.333584,0,187,39882.0478240741,2009-03-10,01:08:52
39.974842,116.333541,0,178,39882.0478819444,2009-03-10,01:08:57
39.974832,116.333497,0,173,39882.0479398148,2009-03-10,01:09:02
39.974826,116.333431,0,172,39882.0479976852,2009-03-10,01:09:07
39.974827,116.33336,0,167,39882.0480439815,2009-03-10,01:09:11
39.97483,116.333285,0,170,39882.0481018518,2009-03-10,01:09:16
39.974843,116.333218,0,175,39882.0481597222,2009-03-10,01:09:21
39.974843,116.333158,0,181,39882.0482060185,2009-03-10,01:09:25
39.974843,116.333085,0,181,39882.0482523148,2009-03-10,01:09:29
39.974838,116.333022,0,175,39882.048287037,2009-03-10,01:09:32
39.974839,116.332953,0,181,39882.0483449074,2009-03-10,01:09:37
39.974847,116.332883,0,186,39882.0484027778,2009-03-10,01:09:42
39.974846,116.332822,0,193,39882.0484606481,2009-03-10,01:09:47
39.97486,116.332761,0,196,39882.0485069444,2009-03-10,01:09:51
39.97488,116.332707,0,201,39882.0485648148,2009-03-10,01:09:56
39.974884,116.332643,0,198,39882.048599537,2009-03-10,01:09:59
39.974881,116.33258,0,197,39882.0486342593,2009-03-10,01:10:02
39.974879,116.332509,0,195,39882.0486805556,2009-03-10,01:10:06
39.974877,116.332439,0,193,39882.0487268518,2009-03-10,01:10:10
39.974876,116.332373,0,187,39882.0487731481,2009-03-10,01:10:14
39.974853,116.332299,0,179,39882.0488078704,2009-03-10,01:10:17
39.974844,116.332235,0,180,39882.0488425926,2009-03-10,01:10:20
39.974825,116.332178,0,174,39882.0488773148,2009-03-10,01:10:23
39.974802,116.332113,0,175,39882.0489351852,2009-03-10,01:10:28
39.974762,116.332082,0,173,39882.0489699074,2009-03-10,01:10:31
39.974716,116.33206,0,173,39882.0490277778,2009-03-10,01:10:36
39.974688,116.332044,0,174,39882.0490856481,2009-03-10,01:10:41
39.974638,116.332043,0,175,39882.0491435185,2009-03-10,01:10:46
39.974584,116.332021,0,178,39882.0491666667,2009-03-10,01:10:48
39.974524,116.332007,0,178,39882.0492013889,2009-03-10,01:10:51
39.974477,116.331994,0,176,39882.049224537,2009-03-10,01:10:53
39.974436,116.331969,0,179,39882.0492708333,2009-03-10,01:10:57
39.974401,116.331985,0,182,39882.0493287037,2009-03-10,01:11:02
39.974355,116.331981,0,180,39882.0493634259,2009-03-10,01:11:05
39.974308,116.331978,0,179,39882.0494097222,2009-03-10,01:11:09
39.974281,116.331967,0,180,39882.0494675926,2009-03-10,01:11:14
39.974226,116.331965,0,183,39882.0495138889,2009-03-10,01:11:18
39.974189,116.331996,0,186,39882.0495717593,2009-03-10,01:11:23
39.974174,116.332034,0,187,39882.0496296296,2009-03-10,01:11:28
39.974141,116.332051,0,191,39882.0496875,2009-03-10,01:11:33
39.974096,116.332054,0,196,39882.0497106481,2009-03-10,01:11:35
39.974036,116.332052,0,208,39882.0497569444,2009-03-10,01:11:39
39.974036,116.332052,0,208,39882.0497916667,2009-03-10,01:11:42
39.974034,116.33206,0,218,39882.0498148148,2009-03-10,01:11:44
39.974008,116.332071,0,224,39882.0498726852,2009-03-10,01:11:49
39.97398,116.332051,0,225,39882.0499305556,2009-03-10,01:11:54
39.97398,116.332051,0,225,39882.0499652778,2009-03-10,01:11:57
39.973976,116.332051,0,227,39882.0499884259,2009-03-10,01:11:59
39.973884,116.332037,0,228,39882.0500231481,2009-03-10,01:12:02
39.973704,116.33195,0,229,39882.0500462963,2009-03-10,01:12:04
39.973656,116.331907,0,230,39882.0500578704,2009-03-10,01:12:05
39.973595,116.331838,0,230,39882.0500810185,2009-03-10,01:12:07
39.973542,116.33181,0,231,39882.0501273148,2009-03-10,01:12:11
39.973512,116.331754,0,233,39882.0501851852,2009-03-10,01:12:16
39.973526,116.331735,0,235,39882.0502430556,2009-03-10,01:12:21
39.973506,116.331732,0,239,39882.0503009259,2009-03-10,01:12:26
39.973506,116.331732,0,239,39882.0503356481,2009-03-10,01:12:29
39.973503,116.331732,0,241,39882.0503587963,2009-03-10,01:12:31
39.973485,116.331743,0,244,39882.0504166667,2009-03-10,01:12:36
39.973472,116.33175,0,246,39882.050474537,2009-03-10,01:12:41
39.973458,116.331755,0,247,39882.0505324074,2009-03-10,01:12:46
39.973448,116.33176,0,249,39882.0505902778,2009-03-10,01:12:51
39.973448,116.33176,0,249,39882.050625,2009-03-10,01:12:54
39.973446,116.331752,0,251,39882.0506481482,2009-03-10,01:12:56
39.973443,116.331743,0,253,39882.0507060185,2009-03-10,01:13:01
39.973118,116.328891,0,782,39882.0543287037,2009-03-10,01:18:14
