# Supplementary material for: Research on differential privacy protection method based on user tendency
Source: PLoS One. 2023 Oct 26;18(10):e0288823. doi: 10.1371/journal.pone.0288823 (PMC10602288; doi:10.1371/journal.pone.0288823)
Supplement: S2 Data — (ZIP) [file pone.0288823.s002.zip › Data 5-2/022/Trajectory/20090310124822.plt]

Geolife trajectory
WGS 84
Altitude is in Feet
Reserved 3
0,2,255,My Track,0,0,2,8421376
0
39.973654,116.335324,0,269,39882.533587963,2009-03-10,12:48:22
39.973603,116.335084,0,237,39882.533599537,2009-03-10,12:48:23
39.973677,116.335293,0,228,39882.5336111111,2009-03-10,12:48:24
39.973594,116.335206,0,117,39882.5339814815,2009-03-10,12:48:56
39.973572,116.335043,0,96,39882.5339930556,2009-03-10,12:48:57
39.973565,116.334983,0,94,39882.5340046296,2009-03-10,12:48:58
39.973548,116.334779,0,82,39882.5340277778,2009-03-10,12:49:00
39.973548,116.33472,0,79,39882.5340393518,2009-03-10,12:49:01
39.973541,116.334653,0,81,39882.5340509259,2009-03-10,12:49:02
39.973531,116.334588,0,86,39882.5340740741,2009-03-10,12:49:04
39.973517,116.334502,0,89,39882.5340972222,2009-03-10,12:49:06
39.97349,116.334391,0,91,39882.5341203704,2009-03-10,12:49:08
39.973471,116.33431,0,90,39882.5341319444,2009-03-10,12:49:09
39.973451,116.334224,0,89,39882.5341435185,2009-03-10,12:49:10
39.973432,116.334145,0,89,39882.5341550926,2009-03-10,12:49:11
39.973411,116.334055,0,88,39882.5341666667,2009-03-10,12:49:12
39.97339,116.333963,0,88,39882.5341782407,2009-03-10,12:49:13
39.97337,116.333887,0,89,39882.5341898148,2009-03-10,12:49:14
39.973347,116.333797,0,89,39882.5342013889,2009-03-10,12:49:15
39.973323,116.3337,0,90,39882.534212963,2009-03-10,12:49:16
39.973327,116.333771,0,93,39882.5342708333,2009-03-10,12:49:21
39.97439,116.335286,0,364,39882.5364930556,2009-03-10,12:52:33
39.97438,116.335201,0,321,39882.5365046296,2009-03-10,12:52:34
39.974387,116.335225,0,302,39882.5365162037,2009-03-10,12:52:35
39.974339,116.335079,0,304,39882.5365277778,2009-03-10,12:52:36
39.974302,116.334854,0,285,39882.5365393519,2009-03-10,12:52:37
39.974257,116.334657,0,285,39882.5365509259,2009-03-10,12:52:38
39.974228,116.334414,0,284,39882.5365625,2009-03-10,12:52:39
39.974185,116.334202,0,283,39882.5365740741,2009-03-10,12:52:40
39.974149,116.334107,0,288,39882.5365856481,2009-03-10,12:52:41
39.974123,116.333979,0,291,39882.5365972222,2009-03-10,12:52:42
39.974065,116.334013,0,292,39882.5366203704,2009-03-10,12:52:44
39.974019,116.333992,0,293,39882.5366319444,2009-03-10,12:52:45
39.973995,116.333942,0,295,39882.5366550926,2009-03-10,12:52:47
39.973983,116.333883,0,297,39882.5366666667,2009-03-10,12:52:48
39.973952,116.333725,0,301,39882.5366782407,2009-03-10,12:52:49
39.973937,116.333568,0,304,39882.5366898148,2009-03-10,12:52:50
39.973937,116.333425,0,306,39882.5367013889,2009-03-10,12:52:51
39.973929,116.333355,0,305,39882.536712963,2009-03-10,12:52:52
39.973902,116.333192,0,308,39882.5367361111,2009-03-10,12:52:54
39.973899,116.333116,0,307,39882.5367592593,2009-03-10,12:52:56
39.97389,116.333049,0,306,39882.5367708333,2009-03-10,12:52:57
39.973987,116.333478,0,295,39882.5368287037,2009-03-10,12:53:02
39.973999,116.333386,0,292,39882.5368402778,2009-03-10,12:53:03
39.974049,116.333343,0,276,39882.5368634259,2009-03-10,12:53:05
39.974103,116.333328,0,274,39882.5368865741,2009-03-10,12:53:07
39.974105,116.333267,0,275,39882.5369097222,2009-03-10,12:53:09
39.974054,116.333181,0,280,39882.5369212963,2009-03-10,12:53:10
39.974048,116.333093,0,278,39882.5369560185,2009-03-10,12:53:13
39.974005,116.332803,0,278,39882.5369675926,2009-03-10,12:53:14
39.97399,116.332883,0,278,39882.5369791667,2009-03-10,12:53:15
39.973999,116.332961,0,279,39882.5370023148,2009-03-10,12:53:17
39.974039,116.33303,0,280,39882.537025463,2009-03-10,12:53:19
39.974067,116.333088,0,283,39882.5370717593,2009-03-10,12:53:23
39.974047,116.33308,0,285,39882.5371296296,2009-03-10,12:53:28
39.974046,116.332826,0,286,39882.5371527778,2009-03-10,12:53:30
39.974068,116.332728,0,286,39882.5371643519,2009-03-10,12:53:31
39.974056,116.332697,0,285,39882.5372222222,2009-03-10,12:53:36
39.974042,116.331871,0,268,39882.5372800926,2009-03-10,12:53:41
39.974091,116.331634,0,254,39882.5372916667,2009-03-10,12:53:42
39.974123,116.331494,0,243,39882.5373032407,2009-03-10,12:53:43
39.974271,116.331075,0,227,39882.5373263889,2009-03-10,12:53:45
39.974336,116.330927,0,219,39882.537337963,2009-03-10,12:53:46
39.974357,116.330859,0,203,39882.5373726852,2009-03-10,12:53:49
39.974352,116.330888,0,195,39882.5374305556,2009-03-10,12:53:54
39.974375,116.330841,0,188,39882.5374537037,2009-03-10,12:53:56
39.974377,116.33089,0,178,39882.5375,2009-03-10,12:54:00
39.974398,116.330886,0,171,39882.5375578704,2009-03-10,12:54:05
39.974417,116.330892,0,162,39882.5376157407,2009-03-10,12:54:10
39.974405,116.330943,0,154,39882.537662037,2009-03-10,12:54:14
39.974402,116.330971,0,152,39882.5377199074,2009-03-10,12:54:19
39.974416,116.330979,0,148,39882.5377777778,2009-03-10,12:54:24
39.97443,116.331017,0,144,39882.5378356481,2009-03-10,12:54:29
39.974428,116.331104,0,141,39882.5378935185,2009-03-10,12:54:34
39.974426,116.33118,0,141,39882.5379166667,2009-03-10,12:54:36
39.974384,116.331318,0,141,39882.5379398148,2009-03-10,12:54:38
39.974364,116.331423,0,142,39882.5379513889,2009-03-10,12:54:39
39.974329,116.331553,0,141,39882.537962963,2009-03-10,12:54:40
39.974305,116.331627,0,141,39882.537974537,2009-03-10,12:54:41
39.974335,116.331681,0,140,39882.5379976852,2009-03-10,12:54:43
39.974353,116.331706,0,140,39882.5380555556,2009-03-10,12:54:48
39.974379,116.331754,0,131,39882.5381134259,2009-03-10,12:54:53
39.974414,116.331777,0,134,39882.5381712963,2009-03-10,12:54:58
39.974453,116.33181,0,142,39882.5382175926,2009-03-10,12:55:02
39.974492,116.331839,0,145,39882.5382638889,2009-03-10,12:55:06
39.974533,116.331831,0,147,39882.5383217593,2009-03-10,12:55:11
39.974546,116.331795,0,146,39882.5383796296,2009-03-10,12:55:16
39.974593,116.331796,0,142,39882.5384259259,2009-03-10,12:55:20
39.97464,116.331796,0,149,39882.5384837963,2009-03-10,12:55:25
39.974663,116.331786,0,157,39882.5385416667,2009-03-10,12:55:30
39.974694,116.331818,0,162,39882.538599537,2009-03-10,12:55:35
39.974747,116.331815,0,161,39882.5386574074,2009-03-10,12:55:40
39.974799,116.331825,0,160,39882.5387152778,2009-03-10,12:55:45
39.974859,116.331817,0,163,39882.5387731481,2009-03-10,12:55:50
39.974899,116.33179,0,167,39882.5388194444,2009-03-10,12:55:54
39.974915,116.331738,0,168,39882.5388773148,2009-03-10,12:55:59
39.974935,116.331689,0,164,39882.5389351852,2009-03-10,12:56:04
39.974949,116.331624,0,165,39882.5389930556,2009-03-10,12:56:09
39.974945,116.331589,0,164,39882.5390509259,2009-03-10,12:56:14
39.974944,116.331536,0,162,39882.5391087963,2009-03-10,12:56:19
39.974962,116.3315,0,163,39882.5391666667,2009-03-10,12:56:24
39.974974,116.331441,0,159,39882.539224537,2009-03-10,12:56:29
39.974979,116.331389,0,159,39882.5392824074,2009-03-10,12:56:34
39.974979,116.33133,0,156,39882.5393402778,2009-03-10,12:56:39
39.974979,116.331277,0,152,39882.5393981481,2009-03-10,12:56:44
39.974988,116.33123,0,151,39882.5394560185,2009-03-10,12:56:49
39.975003,116.331178,0,154,39882.5395138889,2009-03-10,12:56:54
39.975002,116.331107,0,154,39882.5395717593,2009-03-10,12:56:59
39.974993,116.331056,0,151,39882.5396296296,2009-03-10,12:57:04
39.97499,116.330997,0,150,39882.5396759259,2009-03-10,12:57:08
39.975005,116.330922,0,150,39882.5397337963,2009-03-10,12:57:13
39.975004,116.330851,0,147,39882.5397916667,2009-03-10,12:57:18
39.975021,116.330795,0,147,39882.539849537,2009-03-10,12:57:23
39.975029,116.330729,0,145,39882.5399074074,2009-03-10,12:57:28
39.975024,116.330666,0,145,39882.5399537037,2009-03-10,12:57:32
39.975012,116.330602,0,146,39882.54,2009-03-10,12:57:36
39.974997,116.330543,0,145,39882.5400347222,2009-03-10,12:57:39
39.974991,116.330479,0,142,39882.5400925926,2009-03-10,12:57:44
39.974964,116.330422,0,141,39882.5401388889,2009-03-10,12:57:48
39.974946,116.330347,0,143,39882.5401851852,2009-03-10,12:57:52
39.97495,116.330288,0,144,39882.5402199074,2009-03-10,12:57:55
39.974948,116.330227,0,150,39882.5402777778,2009-03-10,12:58:00
39.974948,116.33018,0,158,39882.5403356481,2009-03-10,12:58:05
39.974934,116.330128,0,163,39882.5403935185,2009-03-10,12:58:10
39.974932,116.330076,0,172,39882.5404513889,2009-03-10,12:58:15
39.974914,116.330013,0,174,39882.5405092593,2009-03-10,12:58:20
39.974917,116.329946,0,177,39882.5405671296,2009-03-10,12:58:25
39.974937,116.329889,0,183,39882.540625,2009-03-10,12:58:30
39.974944,116.32985,0,179,39882.5406828704,2009-03-10,12:58:35
39.97492,116.329806,0,183,39882.5407407407,2009-03-10,12:58:40
39.974941,116.329747,0,192,39882.5407986111,2009-03-10,12:58:45
39.974948,116.329694,0,193,39882.5408564815,2009-03-10,12:58:50
39.974957,116.329638,0,189,39882.5409027778,2009-03-10,12:58:54
39.974958,116.329576,0,187,39882.5409606481,2009-03-10,12:58:59
39.974947,116.329515,0,181,39882.5410185185,2009-03-10,12:59:04
39.974961,116.329464,0,174,39882.5410763889,2009-03-10,12:59:09
39.974959,116.329403,0,170,39882.5411226852,2009-03-10,12:59:13
39.974958,116.329351,0,173,39882.5411805556,2009-03-10,12:59:18
39.974955,116.329287,0,174,39882.5412037037,2009-03-10,12:59:20
39.974951,116.32922,0,176,39882.54125,2009-03-10,12:59:24
39.974943,116.329184,0,177,39882.5413078704,2009-03-10,12:59:29
39.974943,116.329146,0,179,39882.5413657407,2009-03-10,12:59:34
39.974943,116.329101,0,180,39882.5414236111,2009-03-10,12:59:39
39.974936,116.329041,0,178,39882.5414699074,2009-03-10,12:59:43
39.974955,116.32898,0,176,39882.5415162037,2009-03-10,12:59:47
39.974973,116.328916,0,173,39882.5415740741,2009-03-10,12:59:52
39.974991,116.328853,0,176,39882.5416319444,2009-03-10,12:59:57
39.975001,116.328811,0,175,39882.5416898148,2009-03-10,13:00:02
39.975009,116.328756,0,172,39882.5417476852,2009-03-10,13:00:07
39.975005,116.328706,0,173,39882.5418055556,2009-03-10,13:00:12
39.975022,116.328675,0,175,39882.5418634259,2009-03-10,13:00:17
39.975016,116.328608,0,176,39882.5419097222,2009-03-10,13:00:21
39.975016,116.328538,0,176,39882.5419560185,2009-03-10,13:00:25
39.975018,116.328492,0,178,39882.5420138889,2009-03-10,13:00:30
39.975024,116.328427,0,178,39882.5420717593,2009-03-10,13:00:35
39.97504,116.328364,0,180,39882.5421296296,2009-03-10,13:00:40
39.975047,116.328318,0,184,39882.5421875,2009-03-10,13:00:45
39.975038,116.328251,0,185,39882.5422453704,2009-03-10,13:00:50
39.97503,116.328187,0,186,39882.5423032407,2009-03-10,13:00:55
39.97504,116.328145,0,185,39882.5423611111,2009-03-10,13:01:00
39.975074,116.328103,0,185,39882.5424189815,2009-03-10,13:01:05
39.975073,116.328028,0,177,39882.5424421296,2009-03-10,13:01:07
39.975073,116.32798,0,167,39882.5424652778,2009-03-10,13:01:09
39.975091,116.327922,0,161,39882.5425,2009-03-10,13:01:12
39.975124,116.327876,0,157,39882.5425347222,2009-03-10,13:01:15
39.975178,116.327848,0,152,39882.5425810185,2009-03-10,13:01:19
39.975222,116.327842,0,148,39882.5426388889,2009-03-10,13:01:24
39.975256,116.327833,0,149,39882.5426967593,2009-03-10,13:01:29
39.975303,116.327828,0,149,39882.5427546296,2009-03-10,13:01:34
39.975329,116.327796,0,152,39882.5428125,2009-03-10,13:01:39
39.97534,116.327758,0,156,39882.5428703704,2009-03-10,13:01:44
39.975351,116.327751,0,155,39882.5429282407,2009-03-10,13:01:49
39.97536,116.327744,0,157,39882.5429861111,2009-03-10,13:01:54
39.975353,116.327726,0,158,39882.5430439815,2009-03-10,13:01:59
39.975349,116.327665,0,161,39882.5431018519,2009-03-10,13:02:04
39.97533,116.327609,0,164,39882.5431597222,2009-03-10,13:02:09
39.97532,116.327553,0,168,39882.5432060185,2009-03-10,13:02:13
39.975321,116.32748,0,168,39882.5432638889,2009-03-10,13:02:18
39.975348,116.327431,0,156,39882.5432986111,2009-03-10,13:02:21
39.975369,116.327377,0,149,39882.5433333333,2009-03-10,13:02:24
39.975366,116.327316,0,146,39882.5433796296,2009-03-10,13:02:28
39.975355,116.327262,0,142,39882.5434375,2009-03-10,13:02:33
39.975346,116.327204,0,140,39882.5434837963,2009-03-10,13:02:37
39.975349,116.327145,0,139,39882.5435416667,2009-03-10,13:02:42
39.975353,116.327087,0,137,39882.543587963,2009-03-10,13:02:46
39.975351,116.327026,0,136,39882.5436458333,2009-03-10,13:02:51
39.97535,116.32696,0,141,39882.5437037037,2009-03-10,13:02:56
39.975354,116.326886,0,142,39882.5437615741,2009-03-10,13:03:01
39.975346,116.326871,0,142,39882.5438194444,2009-03-10,13:03:06
39.975346,116.326871,0,142,39882.5438541667,2009-03-10,13:03:09
39.975345,116.326874,0,140,39882.5438773148,2009-03-10,13:03:11
39.975424,116.326645,0,142,39882.5439351852,2009-03-10,13:03:16
39.9755,116.3266,0,143,39882.5439467593,2009-03-10,13:03:17
39.975587,116.326631,0,144,39882.5439583333,2009-03-10,13:03:18
39.975671,116.326594,0,145,39882.5439699074,2009-03-10,13:03:19
39.975681,116.326599,0,145,39882.5440277778,2009-03-10,13:03:24
39.975725,116.326727,0,149,39882.5440393519,2009-03-10,13:03:25
39.97578,116.326711,0,152,39882.5440740741,2009-03-10,13:03:28
39.975785,116.326678,0,160,39882.5441319444,2009-03-10,13:03:33
39.975758,116.326644,0,168,39882.5441898148,2009-03-10,13:03:38
39.975732,116.326606,0,177,39882.5442361111,2009-03-10,13:03:42
39.975726,116.32657,0,185,39882.5442939815,2009-03-10,13:03:47
39.975746,116.32652,0,190,39882.5443402778,2009-03-10,13:03:51
39.97566,116.326615,0,193,39882.5443518519,2009-03-10,13:03:52
39.975604,116.326661,0,198,39882.544375,2009-03-10,13:03:54
39.975551,116.32671,0,202,39882.5443981481,2009-03-10,13:03:56
39.975509,116.326708,0,211,39882.5444560185,2009-03-10,13:04:01
39.975498,116.32667,0,218,39882.5445138889,2009-03-10,13:04:06
39.975492,116.326653,0,226,39882.5445717593,2009-03-10,13:04:11
39.975476,116.326594,0,233,39882.5446180556,2009-03-10,13:04:15
39.975451,116.326543,0,237,39882.5446643519,2009-03-10,13:04:19
39.975439,116.326485,0,244,39882.5447222222,2009-03-10,13:04:24
39.975433,116.326435,0,251,39882.5447800926,2009-03-10,13:04:29
39.975431,116.326415,0,257,39882.544837963,2009-03-10,13:04:34
39.975413,116.326356,0,261,39882.5448842593,2009-03-10,13:04:38
39.975387,116.326306,0,266,39882.5449421296,2009-03-10,13:04:43
39.975374,116.326243,0,272,39882.5449768519,2009-03-10,13:04:46
39.975364,116.326198,0,274,39882.5450347222,2009-03-10,13:04:51
39.975362,116.326196,0,274,39882.5450925926,2009-03-10,13:04:56
39.975364,116.326192,0,275,39882.545150463,2009-03-10,13:05:01
39.975366,116.32619,0,275,39882.5452083333,2009-03-10,13:05:06
39.975365,116.326186,0,275,39882.5452662037,2009-03-10,13:05:11
39.97537,116.326183,0,275,39882.5453240741,2009-03-10,13:05:16
39.975367,116.326178,0,276,39882.5453819444,2009-03-10,13:05:21
39.975367,116.326178,0,276,39882.5454166667,2009-03-10,13:05:24
39.975361,116.326172,0,276,39882.5454398148,2009-03-10,13:05:26
39.975362,116.326161,0,276,39882.5454976852,2009-03-10,13:05:31
39.975332,116.326141,0,274,39882.5455555556,2009-03-10,13:05:36
39.975305,116.326101,0,273,39882.5456134259,2009-03-10,13:05:41
39.975298,116.326043,0,272,39882.5456712963,2009-03-10,13:05:46
39.975251,116.325994,0,281,39882.5457060185,2009-03-10,13:05:49
39.975191,116.325959,0,286,39882.5457291667,2009-03-10,13:05:51
39.975145,116.325906,0,286,39882.5457638889,2009-03-10,13:05:54
39.975127,116.325866,0,288,39882.5458217593,2009-03-10,13:05:59
39.975117,116.325837,0,287,39882.5458796296,2009-03-10,13:06:04
39.975114,116.325787,0,294,39882.5459375,2009-03-10,13:06:09
39.97511,116.325783,0,295,39882.5459953704,2009-03-10,13:06:14
39.975113,116.325784,0,296,39882.5460532407,2009-03-10,13:06:19
39.975115,116.325778,0,297,39882.5461111111,2009-03-10,13:06:24
39.975114,116.325776,0,297,39882.5461689815,2009-03-10,13:06:29
39.975109,116.325776,0,297,39882.5462268519,2009-03-10,13:06:34
39.975109,116.325776,0,297,39882.5462615741,2009-03-10,13:06:37
39.975108,116.325776,0,298,39882.5462847222,2009-03-10,13:06:39
39.975118,116.325769,0,298,39882.5463425926,2009-03-10,13:06:44
39.975142,116.325728,0,297,39882.546400463,2009-03-10,13:06:49
39.975118,116.325666,0,296,39882.5464467593,2009-03-10,13:06:53
39.974941,116.325495,0,432,39882.5498842593,2009-03-10,13:11:50
39.974912,116.325403,0,433,39882.5499074074,2009-03-10,13:11:52
39.974897,116.325335,0,434,39882.5499189815,2009-03-10,13:11:53
39.974884,116.325258,0,434,39882.5499305556,2009-03-10,13:11:54
39.974875,116.325164,0,435,39882.5499421296,2009-03-10,13:11:55
39.974866,116.325067,0,435,39882.5499537037,2009-03-10,13:11:56
39.974859,116.324957,0,436,39882.5499652778,2009-03-10,13:11:57
39.97485,116.324834,0,436,39882.5499768518,2009-03-10,13:11:58
39.974851,116.324694,0,437,39882.5499884259,2009-03-10,13:11:59
39.974852,116.324536,0,437,39882.55,2009-03-10,13:12:00
39.974848,116.324374,0,438,39882.5500115741,2009-03-10,13:12:01
39.974876,116.324173,0,437,39882.5500231481,2009-03-10,13:12:02
39.974893,116.323996,0,438,39882.5500347222,2009-03-10,13:12:03
39.974939,116.323776,0,437,39882.5500462963,2009-03-10,13:12:04
39.974974,116.323563,0,436,39882.5500578704,2009-03-10,13:12:05
39.974977,116.323386,0,436,39882.5500694444,2009-03-10,13:12:06
39.974976,116.323214,0,437,39882.5500810185,2009-03-10,13:12:07
39.974962,116.323035,0,437,39882.5500925926,2009-03-10,13:12:08
39.974972,116.322839,0,436,39882.5501041667,2009-03-10,13:12:09
39.974995,116.322666,0,435,39882.5501157407,2009-03-10,13:12:10
39.975003,116.322503,0,434,39882.5501273148,2009-03-10,13:12:11
39.97502,116.322368,0,430,39882.5501388889,2009-03-10,13:12:12
39.975008,116.322197,0,430,39882.550150463,2009-03-10,13:12:13
39.975007,116.322022,0,429,39882.550162037,2009-03-10,13:12:14
39.975095,116.321856,0,423,39882.5501736111,2009-03-10,13:12:15
39.975123,116.321733,0,419,39882.5501851852,2009-03-10,13:12:16
39.97511,116.321579,0,417,39882.5501967593,2009-03-10,13:12:17
39.975102,116.321425,0,416,39882.5502083333,2009-03-10,13:12:18
39.975092,116.321269,0,415,39882.5502199074,2009-03-10,13:12:19
39.975089,116.321112,0,413,39882.5502314815,2009-03-10,13:12:20
39.975086,116.32097,0,412,39882.5502430556,2009-03-10,13:12:21
39.975079,116.32083,0,410,39882.5502546296,2009-03-10,13:12:22
39.975073,116.320695,0,409,39882.5502662037,2009-03-10,13:12:23
39.975069,116.32056,0,408,39882.5502777778,2009-03-10,13:12:24
39.975065,116.320429,0,406,39882.5502893519,2009-03-10,13:12:25
39.975055,116.320307,0,405,39882.5503009259,2009-03-10,13:12:26
39.975039,116.320203,0,404,39882.5503125,2009-03-10,13:12:27
39.975029,116.320089,0,402,39882.5503240741,2009-03-10,13:12:28
39.974985,116.32002,0,400,39882.5503356481,2009-03-10,13:12:29
39.974975,116.319924,0,399,39882.5503472222,2009-03-10,13:12:30
39.974967,116.319832,0,398,39882.5503587963,2009-03-10,13:12:31
39.97496,116.319773,0,396,39882.5503703704,2009-03-10,13:12:32
39.974961,116.319667,0,394,39882.5503935185,2009-03-10,13:12:34
39.974964,116.319597,0,391,39882.5504166667,2009-03-10,13:12:36
39.974967,116.319552,0,388,39882.550474537,2009-03-10,13:12:41
39.974955,116.31955,0,386,39882.5505324074,2009-03-10,13:12:46
39.974955,116.31955,0,386,39882.5505671296,2009-03-10,13:12:49
39.974955,116.319557,0,385,39882.5505902778,2009-03-10,13:12:51
39.974962,116.319566,0,385,39882.5506481482,2009-03-10,13:12:56
39.974953,116.319564,0,385,39882.5507060185,2009-03-10,13:13:01
39.974939,116.319567,0,385,39882.5507638889,2009-03-10,13:13:06
39.975001,116.319503,0,385,39882.5508217593,2009-03-10,13:13:11
39.975075,116.319374,0,384,39882.5508449074,2009-03-10,13:13:13
39.975116,116.31931,0,387,39882.5508564815,2009-03-10,13:13:14
39.975123,116.319105,0,381,39882.5508680556,2009-03-10,13:13:15
39.975089,116.31899,0,379,39882.5508796296,2009-03-10,13:13:16
39.975061,116.31885,0,376,39882.5508912037,2009-03-10,13:13:17
39.975032,116.318731,0,373,39882.5509027778,2009-03-10,13:13:18
39.975017,116.318601,0,372,39882.5509143519,2009-03-10,13:13:19
39.974986,116.318461,0,371,39882.5509259259,2009-03-10,13:13:20
39.974977,116.318333,0,369,39882.5509375,2009-03-10,13:13:21
39.974947,116.318184,0,369,39882.5509490741,2009-03-10,13:13:22
39.974935,116.318051,0,368,39882.5509606482,2009-03-10,13:13:23
39.974928,116.317924,0,367,39882.5509722222,2009-03-10,13:13:24
39.974923,116.3178,0,366,39882.5509837963,2009-03-10,13:13:25
39.974908,116.317694,0,366,39882.5509953704,2009-03-10,13:13:26
39.974897,116.317582,0,366,39882.5510069444,2009-03-10,13:13:27
39.974884,116.317488,0,365,39882.5510185185,2009-03-10,13:13:28
39.974872,116.317397,0,365,39882.5510300926,2009-03-10,13:13:29
39.97486,116.317308,0,364,39882.5510416667,2009-03-10,13:13:30
39.974849,116.317239,0,364,39882.5510532407,2009-03-10,13:13:31
39.974869,116.317256,0,364,39882.5511111111,2009-03-10,13:13:36
39.974909,116.317309,0,365,39882.5511226852,2009-03-10,13:13:37
39.974923,116.317326,0,364,39882.5511805556,2009-03-10,13:13:42
39.974933,116.317338,0,364,39882.5512384259,2009-03-10,13:13:47
39.974938,116.317351,0,364,39882.5512962963,2009-03-10,13:13:52
39.974869,116.317484,0,368,39882.5513310185,2009-03-10,13:13:55
39.97493,116.317427,0,369,39882.5513773148,2009-03-10,13:13:59
39.974947,116.317351,0,368,39882.5513888889,2009-03-10,13:14:00
39.974963,116.317266,0,367,39882.551400463,2009-03-10,13:14:01
39.974956,116.317168,0,366,39882.551412037,2009-03-10,13:14:02
39.974964,116.317074,0,365,39882.5514236111,2009-03-10,13:14:03
39.97494,116.316949,0,364,39882.5514351852,2009-03-10,13:14:04
39.974934,116.316826,0,363,39882.5514467593,2009-03-10,13:14:05
39.974921,116.316693,0,363,39882.5514583333,2009-03-10,13:14:06
39.974843,116.316525,0,366,39882.5514699074,2009-03-10,13:14:07
39.97483,116.316385,0,365,39882.5514814815,2009-03-10,13:14:08
39.974818,116.316247,0,365,39882.5514930556,2009-03-10,13:14:09
39.974811,116.316113,0,365,39882.5515046296,2009-03-10,13:14:10
39.974812,116.315979,0,364,39882.5515162037,2009-03-10,13:14:11
39.974817,116.315848,0,364,39882.5515277778,2009-03-10,13:14:12
39.974777,116.315685,0,364,39882.5515393519,2009-03-10,13:14:13
39.97469,116.315474,0,360,39882.5515509259,2009-03-10,13:14:14
39.974658,116.315307,0,357,39882.5515625,2009-03-10,13:14:15
39.974646,116.315155,0,357,39882.5515740741,2009-03-10,13:14:16
39.974672,116.314984,0,361,39882.5515856481,2009-03-10,13:14:17
39.974684,116.31483,0,363,39882.5515972222,2009-03-10,13:14:18
39.974698,116.314675,0,365,39882.5516087963,2009-03-10,13:14:19
39.974695,116.314534,0,364,39882.5516203704,2009-03-10,13:14:20
39.974678,116.314381,0,364,39882.5516319444,2009-03-10,13:14:21
39.97466,116.314239,0,363,39882.5516435185,2009-03-10,13:14:22
39.974648,116.314107,0,363,39882.5516550926,2009-03-10,13:14:23
39.974638,116.313978,0,363,39882.5516666667,2009-03-10,13:14:24
39.974636,116.313848,0,364,39882.5516782407,2009-03-10,13:14:25
39.974642,116.313704,0,364,39882.5516898148,2009-03-10,13:14:26
39.974631,116.313546,0,364,39882.5517013889,2009-03-10,13:14:27
39.974647,116.313394,0,364,39882.551712963,2009-03-10,13:14:28
39.974643,116.313266,0,364,39882.551724537,2009-03-10,13:14:29
39.974638,116.313136,0,364,39882.5517361111,2009-03-10,13:14:30
39.97467,116.312958,0,363,39882.5517476852,2009-03-10,13:14:31
39.974671,116.312849,0,363,39882.5517592593,2009-03-10,13:14:32
39.974658,116.312743,0,362,39882.5517708333,2009-03-10,13:14:33
39.974651,116.31266,0,362,39882.5517824074,2009-03-10,13:14:34
39.974645,116.312593,0,362,39882.5517939815,2009-03-10,13:14:35
39.974629,116.312506,0,361,39882.5518171296,2009-03-10,13:14:37
39.974638,116.312436,0,360,39882.5518518519,2009-03-10,13:14:40
39.974661,116.312412,0,357,39882.5519097222,2009-03-10,13:14:45
39.974668,116.312416,0,357,39882.5519675926,2009-03-10,13:14:50
39.974668,116.312416,0,357,39882.5520023148,2009-03-10,13:14:53
39.974664,116.312417,0,356,39882.552025463,2009-03-10,13:14:55
39.974634,116.312349,0,355,39882.5520601852,2009-03-10,13:14:58
39.974639,116.312237,0,350,39882.5520833333,2009-03-10,13:15:00
39.974624,116.312164,0,349,39882.5520949074,2009-03-10,13:15:01
39.974628,116.312089,0,347,39882.5521064815,2009-03-10,13:15:02
39.974617,116.312005,0,343,39882.5521180556,2009-03-10,13:15:03
39.974643,116.311888,0,337,39882.5521296296,2009-03-10,13:15:04
39.974652,116.311799,0,333,39882.5521412037,2009-03-10,13:15:05
39.974648,116.311717,0,330,39882.5521527778,2009-03-10,13:15:06
39.974612,116.31163,0,325,39882.5521759259,2009-03-10,13:15:08
39.97455,116.311582,0,321,39882.5521990741,2009-03-10,13:15:10
39.97449,116.311568,0,319,39882.5522106481,2009-03-10,13:15:11
39.974426,116.311568,0,318,39882.5522222222,2009-03-10,13:15:12
39.974346,116.311587,0,317,39882.5522337963,2009-03-10,13:15:13
39.974205,116.311617,0,311,39882.5522453704,2009-03-10,13:15:14
39.97411,116.311645,0,308,39882.5522569444,2009-03-10,13:15:15
39.974023,116.311684,0,307,39882.5522685185,2009-03-10,13:15:16
39.973939,116.311723,0,305,39882.5522800926,2009-03-10,13:15:17
39.973848,116.311759,0,303,39882.5522916667,2009-03-10,13:15:18
39.973763,116.311794,0,301,39882.5523032407,2009-03-10,13:15:19
39.973679,116.31182,0,300,39882.5523148148,2009-03-10,13:15:20
39.973552,116.311879,0,297,39882.5523263889,2009-03-10,13:15:21
39.973443,116.311933,0,295,39882.552337963,2009-03-10,13:15:22
39.973354,116.311963,0,293,39882.552349537,2009-03-10,13:15:23
39.973278,116.311973,0,293,39882.5523611111,2009-03-10,13:15:24
39.973202,116.311987,0,292,39882.5523726852,2009-03-10,13:15:25
39.973127,116.312013,0,291,39882.5523842593,2009-03-10,13:15:26
39.97303,116.312085,0,289,39882.5523958333,2009-03-10,13:15:27
39.97293,116.312126,0,288,39882.5524074074,2009-03-10,13:15:28
39.972815,116.312193,0,286,39882.5524189815,2009-03-10,13:15:29
39.972723,116.312229,0,286,39882.5524305556,2009-03-10,13:15:30
39.972636,116.312263,0,285,39882.5524421296,2009-03-10,13:15:31
39.972546,116.312301,0,285,39882.5524537037,2009-03-10,13:15:32
39.972448,116.312327,0,284,39882.5524652778,2009-03-10,13:15:33
39.972375,116.312351,0,283,39882.5524768519,2009-03-10,13:15:34
39.972317,116.312365,0,282,39882.5524884259,2009-03-10,13:15:35
39.97227,116.31238,0,282,39882.5525,2009-03-10,13:15:36
39.972217,116.31239,0,280,39882.5525231481,2009-03-10,13:15:38
39.972194,116.312425,0,274,39882.5525810185,2009-03-10,13:15:43
39.972189,116.312423,0,273,39882.5526388889,2009-03-10,13:15:48
39.972189,116.312423,0,273,39882.5526736111,2009-03-10,13:15:51
39.972189,116.312418,0,272,39882.5526967593,2009-03-10,13:15:53
39.972155,116.312439,0,261,39882.5527314815,2009-03-10,13:15:56
39.972125,116.312475,0,251,39882.5527430556,2009-03-10,13:15:57
39.972079,116.312501,0,247,39882.5527546296,2009-03-10,13:15:58
39.972029,116.312529,0,245,39882.5527662037,2009-03-10,13:15:59
39.971977,116.31254,0,242,39882.5527777778,2009-03-10,13:16:00
39.971926,116.312555,0,241,39882.5527893519,2009-03-10,13:16:01
39.971859,116.312592,0,241,39882.5528009259,2009-03-10,13:16:02
39.971783,116.312646,0,242,39882.5528125,2009-03-10,13:16:03
39.971715,116.312661,0,241,39882.5528240741,2009-03-10,13:16:04
39.97161,116.312721,0,240,39882.5528356481,2009-03-10,13:16:05
39.971505,116.312778,0,238,39882.5528472222,2009-03-10,13:16:06
39.971404,116.312831,0,229,39882.5528587963,2009-03-10,13:16:07
39.971301,116.312877,0,228,39882.5528703704,2009-03-10,13:16:08
39.971194,116.312922,0,227,39882.5528819444,2009-03-10,13:16:09
39.97107,116.312976,0,225,39882.5528935185,2009-03-10,13:16:10
39.970949,116.313029,0,226,39882.5529050926,2009-03-10,13:16:11
39.970832,116.313077,0,223,39882.5529166667,2009-03-10,13:16:12
39.970716,116.313126,0,218,39882.5529282407,2009-03-10,13:16:13
39.9706,116.313174,0,217,39882.5529398148,2009-03-10,13:16:14
39.970484,116.313221,0,217,39882.5529513889,2009-03-10,13:16:15
39.970354,116.313285,0,217,39882.552962963,2009-03-10,13:16:16
39.97024,116.31333,0,217,39882.552974537,2009-03-10,13:16:17
39.970125,116.313368,0,215,39882.5529861111,2009-03-10,13:16:18
39.970016,116.313401,0,214,39882.5529976852,2009-03-10,13:16:19
39.969879,116.313444,0,213,39882.5530092593,2009-03-10,13:16:20
39.969752,116.313486,0,212,39882.5530208333,2009-03-10,13:16:21
39.96964,116.313519,0,211,39882.5530324074,2009-03-10,13:16:22
39.969534,116.313559,0,211,39882.5530439815,2009-03-10,13:16:23
39.969434,116.313598,0,211,39882.5530555556,2009-03-10,13:16:24
39.969329,116.313638,0,211,39882.5530671296,2009-03-10,13:16:25
39.96923,116.313674,0,210,39882.5530787037,2009-03-10,13:16:26
39.969138,116.31371,0,207,39882.5530902778,2009-03-10,13:16:27
39.969057,116.313746,0,203,39882.5531018519,2009-03-10,13:16:28
39.968982,116.313768,0,203,39882.5531134259,2009-03-10,13:16:29
39.968912,116.313766,0,202,39882.5531365741,2009-03-10,13:16:31
39.968864,116.313754,0,202,39882.5531712963,2009-03-10,13:16:34
39.968867,116.313723,0,201,39882.5532291667,2009-03-10,13:16:39
39.968878,116.313717,0,200,39882.553287037,2009-03-10,13:16:44
39.968868,116.31371,0,200,39882.5533449074,2009-03-10,13:16:49
39.968862,116.31365,0,203,39882.5533912037,2009-03-10,13:16:53
39.968831,116.313624,0,203,39882.5534490741,2009-03-10,13:16:58
39.968815,116.313599,0,200,39882.5535069444,2009-03-10,13:17:03
39.968767,116.313595,0,198,39882.5535648148,2009-03-10,13:17:08
39.968705,116.313588,0,199,39882.5536226852,2009-03-10,13:17:13
39.968657,116.313593,0,200,39882.5536689815,2009-03-10,13:17:17
39.96861,116.313614,0,200,39882.5537152778,2009-03-10,13:17:21
39.968569,116.313622,0,201,39882.5537731481,2009-03-10,13:17:26
39.968541,116.313631,0,188,39882.5538310185,2009-03-10,13:17:31
39.968506,116.313647,0,182,39882.5538888889,2009-03-10,13:17:36
39.968482,116.313635,0,177,39882.5539467593,2009-03-10,13:17:41
39.968471,116.313612,0,170,39882.5540046296,2009-03-10,13:17:46
39.968467,116.313558,0,162,39882.5540625,2009-03-10,13:17:51
39.968461,116.313504,0,159,39882.5541203704,2009-03-10,13:17:56
39.968456,116.313455,0,151,39882.5541782407,2009-03-10,13:18:01
39.968463,116.313406,0,145,39882.5542361111,2009-03-10,13:18:06
39.96848,116.313367,0,140,39882.5542939815,2009-03-10,13:18:11
39.968474,116.313321,0,135,39882.5543518519,2009-03-10,13:18:16
39.968474,116.313264,0,133,39882.5544097222,2009-03-10,13:18:21
39.968475,116.313204,0,132,39882.5544675926,2009-03-10,13:18:26
39.968444,116.313157,0,134,39882.5544907407,2009-03-10,13:18:28
39.968474,116.313103,0,136,39882.5545486111,2009-03-10,13:18:33
39.968519,116.313073,0,131,39882.5546064815,2009-03-10,13:18:38
39.968544,116.313033,0,131,39882.5546643519,2009-03-10,13:18:43
39.968572,116.312991,0,134,39882.5547222222,2009-03-10,13:18:48
39.9686,116.312939,0,136,39882.5547800926,2009-03-10,13:18:53
39.968638,116.312906,0,137,39882.5548263889,2009-03-10,13:18:57
39.968659,116.312862,0,141,39882.5548842593,2009-03-10,13:19:02
39.96871,116.312829,0,143,39882.5549305556,2009-03-10,13:19:06
39.968731,116.31277,0,148,39882.5549768518,2009-03-10,13:19:10
39.968767,116.312737,0,153,39882.5550231481,2009-03-10,13:19:14
39.968779,116.312698,0,156,39882.5550810185,2009-03-10,13:19:19
39.96879,116.312641,0,155,39882.5551157407,2009-03-10,13:19:22
39.968804,116.312575,0,155,39882.5551736111,2009-03-10,13:19:27
39.968813,116.312518,0,154,39882.5552314815,2009-03-10,13:19:32
39.968796,116.31245,0,159,39882.5552777778,2009-03-10,13:19:36
39.968784,116.312419,0,161,39882.5553356481,2009-03-10,13:19:41
39.968792,116.312374,0,164,39882.5553935185,2009-03-10,13:19:46
39.968808,116.31231,0,166,39882.5554398148,2009-03-10,13:19:50
39.968823,116.312258,0,165,39882.5554976852,2009-03-10,13:19:55
39.968793,116.312208,0,165,39882.5555324074,2009-03-10,13:19:58
39.968804,116.312146,0,166,39882.5555787037,2009-03-10,13:20:02
39.968813,116.312105,0,168,39882.5556365741,2009-03-10,13:20:07
39.968812,116.312037,0,168,39882.5556944444,2009-03-10,13:20:12
39.968826,116.311967,0,166,39882.5557523148,2009-03-10,13:20:17
39.968811,116.311922,0,167,39882.5558101852,2009-03-10,13:20:22
39.968806,116.311867,0,168,39882.5558680556,2009-03-10,13:20:27
39.968813,116.31181,0,166,39882.5559259259,2009-03-10,13:20:32
39.968813,116.311749,0,166,39882.5559722222,2009-03-10,13:20:36
39.968785,116.311688,0,168,39882.5560300926,2009-03-10,13:20:41
39.96879,116.311638,0,171,39882.556087963,2009-03-10,13:20:46
39.968778,116.311588,0,174,39882.5561458333,2009-03-10,13:20:51
39.968767,116.311533,0,177,39882.5562037037,2009-03-10,13:20:56
39.968779,116.311475,0,178,39882.5562615741,2009-03-10,13:21:01
39.968778,116.311416,0,177,39882.5563194444,2009-03-10,13:21:06
39.96878,116.311354,0,178,39882.5563657407,2009-03-10,13:21:10
39.968762,116.311297,0,177,39882.556412037,2009-03-10,13:21:14
39.968757,116.311235,0,178,39882.5564699074,2009-03-10,13:21:19
39.968778,116.311185,0,179,39882.5565277778,2009-03-10,13:21:24
39.968752,116.311156,0,178,39882.5565856481,2009-03-10,13:21:29
39.968768,116.311138,0,174,39882.5566435185,2009-03-10,13:21:34
39.968817,116.311134,0,173,39882.5567013889,2009-03-10,13:21:39
39.968855,116.311113,0,170,39882.5567592593,2009-03-10,13:21:44
39.968902,116.311112,0,168,39882.5568171296,2009-03-10,13:21:49
39.968943,116.311107,0,165,39882.556875,2009-03-10,13:21:54
39.968988,116.31111,0,162,39882.5569328704,2009-03-10,13:21:59
39.969036,116.311091,0,157,39882.5569907407,2009-03-10,13:22:04
39.969076,116.311064,0,153,39882.5570486111,2009-03-10,13:22:09
39.969114,116.311026,0,151,39882.5570717593,2009-03-10,13:22:11
39.969152,116.310994,0,151,39882.5571180556,2009-03-10,13:22:15
39.96918,116.310991,0,153,39882.5571759259,2009-03-10,13:22:20
39.969208,116.310995,0,159,39882.5572337963,2009-03-10,13:22:25
39.969251,116.310981,0,163,39882.5572916667,2009-03-10,13:22:30
39.969297,116.310961,0,164,39882.557349537,2009-03-10,13:22:35
39.969343,116.31094,0,163,39882.5573958333,2009-03-10,13:22:39
39.96937,116.310901,0,166,39882.5574537037,2009-03-10,13:22:44
39.969392,116.310842,0,167,39882.5575115741,2009-03-10,13:22:49
39.969412,116.310777,0,166,39882.5575694444,2009-03-10,13:22:54
39.96943,116.310736,0,166,39882.5576273148,2009-03-10,13:22:59
39.969425,116.310667,0,163,39882.5576851852,2009-03-10,13:23:04
39.969436,116.310604,0,161,39882.5577430556,2009-03-10,13:23:09
39.969433,116.310543,0,161,39882.5578009259,2009-03-10,13:23:14
39.969429,116.310468,0,155,39882.5578587963,2009-03-10,13:23:19
39.969421,116.310423,0,153,39882.5579166667,2009-03-10,13:23:24
39.969415,116.310352,0,151,39882.557974537,2009-03-10,13:23:29
39.969406,116.310291,0,152,39882.5580324074,2009-03-10,13:23:34
39.96941,116.310261,0,155,39882.5580902778,2009-03-10,13:23:39
39.969411,116.31022,0,159,39882.5581481481,2009-03-10,13:23:44
39.969384,116.310165,0,161,39882.5581944444,2009-03-10,13:23:48
39.969329,116.310114,0,164,39882.5582291667,2009-03-10,13:23:51
39.969312,116.310059,0,167,39882.558275463,2009-03-10,13:23:55
39.969286,116.310037,0,171,39882.5583333333,2009-03-10,13:24:00
39.969239,116.309982,0,176,39882.5583796296,2009-03-10,13:24:04
39.969242,116.309946,0,177,39882.5584375,2009-03-10,13:24:09
39.969249,116.309914,0,177,39882.5584953704,2009-03-10,13:24:14
39.969273,116.309836,0,177,39882.5585416667,2009-03-10,13:24:18
39.969287,116.309771,0,183,39882.558599537,2009-03-10,13:24:23
39.969306,116.309731,0,191,39882.5586574074,2009-03-10,13:24:28
39.969315,116.309694,0,191,39882.5587152778,2009-03-10,13:24:33
39.969333,116.309694,0,191,39882.5587731482,2009-03-10,13:24:38
39.969365,116.309702,0,195,39882.5588310185,2009-03-10,13:24:43
39.969365,116.309702,0,195,39882.5588657407,2009-03-10,13:24:46
39.969366,116.309706,0,198,39882.5588888889,2009-03-10,13:24:48
39.969376,116.309708,0,201,39882.5589467593,2009-03-10,13:24:53
39.969414,116.309679,0,202,39882.5590046296,2009-03-10,13:24:58
39.969439,116.309662,0,206,39882.5590625,2009-03-10,13:25:03
39.969504,116.309653,0,205,39882.5590856481,2009-03-10,13:25:05
39.969545,116.309624,0,204,39882.5591203704,2009-03-10,13:25:08
39.969558,116.309575,0,202,39882.5591782407,2009-03-10,13:25:13
39.969571,116.309548,0,204,39882.5592361111,2009-03-10,13:25:18
39.969614,116.309515,0,208,39882.5592939815,2009-03-10,13:25:23
39.969605,116.309505,0,213,39882.5593518519,2009-03-10,13:25:28
39.969609,116.309518,0,218,39882.5594097222,2009-03-10,13:25:33
39.969598,116.309505,0,224,39882.5594675926,2009-03-10,13:25:38
39.969597,116.309507,0,225,39882.559525463,2009-03-10,13:25:43
39.969597,116.309507,0,225,39882.5595601852,2009-03-10,13:25:46
39.969601,116.309507,0,226,39882.5595833333,2009-03-10,13:25:48
39.969648,116.309539,0,223,39882.5596180556,2009-03-10,13:25:51
39.969704,116.309574,0,221,39882.5596412037,2009-03-10,13:25:53
39.969751,116.309587,0,220,39882.5596527778,2009-03-10,13:25:54
39.969798,116.30957,0,217,39882.5596990741,2009-03-10,13:25:58
39.969824,116.309581,0,217,39882.5597569444,2009-03-10,13:26:03
39.969841,116.309574,0,221,39882.5598148148,2009-03-10,13:26:08
39.969886,116.309551,0,230,39882.5598611111,2009-03-10,13:26:12
39.969927,116.309528,0,234,39882.5598958333,2009-03-10,13:26:15
39.969962,116.309465,0,240,39882.5599074074,2009-03-10,13:26:16
39.970024,116.309407,0,243,39882.5599305556,2009-03-10,13:26:18
39.97007,116.309369,0,246,39882.5599652778,2009-03-10,13:26:21
39.970115,116.309328,0,241,39882.56,2009-03-10,13:26:24
39.970145,116.309303,0,238,39882.5600578704,2009-03-10,13:26:29
39.97016,116.309269,0,237,39882.5601157407,2009-03-10,13:26:34
39.970169,116.30922,0,234,39882.5601736111,2009-03-10,13:26:39
39.970156,116.309183,0,232,39882.5602314815,2009-03-10,13:26:44
39.970156,116.309144,0,229,39882.5602893519,2009-03-10,13:26:49
39.970169,116.309109,0,228,39882.5603472222,2009-03-10,13:26:54
39.970176,116.309058,0,226,39882.5604050926,2009-03-10,13:26:59
39.970181,116.309008,0,222,39882.560462963,2009-03-10,13:27:04
39.970116,116.308953,0,218,39882.5605092593,2009-03-10,13:27:08
39.970115,116.308872,0,216,39882.5605555556,2009-03-10,13:27:12
39.970122,116.308812,0,220,39882.5606018519,2009-03-10,13:27:16
39.970114,116.308799,0,218,39882.5606597222,2009-03-10,13:27:21
39.970139,116.30874,0,216,39882.5607060185,2009-03-10,13:27:25
39.970147,116.30869,0,217,39882.5607638889,2009-03-10,13:27:30
39.970175,116.308638,0,213,39882.5608217593,2009-03-10,13:27:35
39.970169,116.308586,0,204,39882.5608796296,2009-03-10,13:27:40
39.970158,116.308527,0,199,39882.5609375,2009-03-10,13:27:45
39.970149,116.308473,0,196,39882.5609953704,2009-03-10,13:27:50
39.970151,116.308412,0,193,39882.5610532407,2009-03-10,13:27:55
39.970135,116.308346,0,187,39882.5611111111,2009-03-10,13:28:00
39.970133,116.308293,0,181,39882.5611689815,2009-03-10,13:28:05
39.970135,116.308234,0,176,39882.5612268519,2009-03-10,13:28:10
39.970138,116.308166,0,171,39882.5612847222,2009-03-10,13:28:15
39.970136,116.308104,0,170,39882.5613425926,2009-03-10,13:28:20
39.970148,116.308043,0,163,39882.561400463,2009-03-10,13:28:25
39.970184,116.307983,0,162,39882.5614583333,2009-03-10,13:28:30
39.970229,116.307956,0,165,39882.5615162037,2009-03-10,13:28:35
39.970269,116.307926,0,163,39882.5615740741,2009-03-10,13:28:40
39.970253,116.30789,0,164,39882.5616319444,2009-03-10,13:28:45
39.970274,116.307859,0,173,39882.5616898148,2009-03-10,13:28:50
39.970316,116.30787,0,178,39882.561724537,2009-03-10,13:28:53
39.970351,116.307878,0,182,39882.5617824074,2009-03-10,13:28:58
39.970386,116.307897,0,186,39882.5618402778,2009-03-10,13:29:03
39.970415,116.307907,0,190,39882.5618981481,2009-03-10,13:29:08
39.970474,116.307885,0,190,39882.5619328704,2009-03-10,13:29:11
39.970517,116.307863,0,192,39882.5619675926,2009-03-10,13:29:14
39.970551,116.307842,0,196,39882.562025463,2009-03-10,13:29:19
39.970588,116.307837,0,192,39882.5620833333,2009-03-10,13:29:24
39.970602,116.30781,0,193,39882.5621412037,2009-03-10,13:29:29
39.970623,116.307781,0,194,39882.5621990741,2009-03-10,13:29:34
39.970624,116.307735,0,195,39882.5622569444,2009-03-10,13:29:39
39.970632,116.307683,0,194,39882.5623148148,2009-03-10,13:29:44
39.970624,116.307623,0,196,39882.5623726852,2009-03-10,13:29:49
39.970632,116.307569,0,197,39882.5624305556,2009-03-10,13:29:54
39.970641,116.307518,0,197,39882.5624884259,2009-03-10,13:29:59
39.970626,116.307474,0,198,39882.5625462963,2009-03-10,13:30:04
39.970627,116.307408,0,197,39882.5626041667,2009-03-10,13:30:09
39.970634,116.307361,0,197,39882.562662037,2009-03-10,13:30:14
39.97065,116.307306,0,194,39882.5627199074,2009-03-10,13:30:19
39.970573,116.307239,0,193,39882.5627546296,2009-03-10,13:30:22
39.970539,116.307195,0,192,39882.5627777778,2009-03-10,13:30:24
39.970534,116.307136,0,193,39882.5628240741,2009-03-10,13:30:28
39.970546,116.307069,0,193,39882.5628703704,2009-03-10,13:30:32
39.97056,116.307027,0,197,39882.5629282407,2009-03-10,13:30:37
39.970551,116.307021,0,198,39882.5629861111,2009-03-10,13:30:42
39.970587,116.307009,0,206,39882.5630439815,2009-03-10,13:30:47
39.970637,116.306995,0,211,39882.5630787037,2009-03-10,13:30:50
39.970683,116.306982,0,217,39882.5631365741,2009-03-10,13:30:55
39.970724,116.306972,0,222,39882.5631944444,2009-03-10,13:31:00
39.97078,116.306975,0,227,39882.5632523148,2009-03-10,13:31:05
39.970846,116.306935,0,225,39882.563275463,2009-03-10,13:31:07
39.970884,116.306905,0,225,39882.5633333333,2009-03-10,13:31:12
39.970929,116.306913,0,220,39882.5633912037,2009-03-10,13:31:17
39.970944,116.306905,0,216,39882.5634490741,2009-03-10,13:31:22
39.970955,116.306901,0,215,39882.5635069444,2009-03-10,13:31:27
39.971017,116.306929,0,214,39882.5635532407,2009-03-10,13:31:31
39.971049,116.306928,0,215,39882.5636111111,2009-03-10,13:31:36
39.971096,116.306924,0,215,39882.5636574074,2009-03-10,13:31:40
39.971133,116.306889,0,216,39882.5637152778,2009-03-10,13:31:45
39.971186,116.30692,0,216,39882.5637731481,2009-03-10,13:31:50
39.971218,116.306929,0,216,39882.5638310185,2009-03-10,13:31:55
39.971246,116.30691,0,217,39882.5638888889,2009-03-10,13:32:00
39.971275,116.306901,0,217,39882.5639467593,2009-03-10,13:32:05
39.971287,116.306906,0,219,39882.5640046296,2009-03-10,13:32:10
39.971329,116.306904,0,221,39882.5640625,2009-03-10,13:32:15
39.971378,116.306864,0,218,39882.5641087963,2009-03-10,13:32:19
39.971422,116.306843,0,214,39882.5641435185,2009-03-10,13:32:22
39.971456,116.306874,0,203,39882.5641782407,2009-03-10,13:32:25
39.971499,116.306861,0,199,39882.5642361111,2009-03-10,13:32:30
39.971498,116.306825,0,195,39882.5642939815,2009-03-10,13:32:35
39.971506,116.306798,0,195,39882.5643518518,2009-03-10,13:32:40
39.971501,116.306777,0,196,39882.5644097222,2009-03-10,13:32:45
39.971491,116.30675,0,195,39882.5644675926,2009-03-10,13:32:50
39.971507,116.306704,0,195,39882.564525463,2009-03-10,13:32:55
39.971507,116.306641,0,190,39882.5645833333,2009-03-10,13:33:00
39.971523,116.306596,0,191,39882.5646412037,2009-03-10,13:33:05
39.971499,116.306538,0,192,39882.5646990741,2009-03-10,13:33:10
39.971494,116.306498,0,191,39882.5647569444,2009-03-10,13:33:15
39.971496,116.306453,0,189,39882.5648148148,2009-03-10,13:33:20
39.971496,116.306404,0,188,39882.5648726852,2009-03-10,13:33:25
39.971484,116.306349,0,189,39882.5649305556,2009-03-10,13:33:30
39.971484,116.306307,0,191,39882.5649884259,2009-03-10,13:33:35
39.971453,116.306232,0,191,39882.5650347222,2009-03-10,13:33:39
39.971421,116.306186,0,193,39882.5650694444,2009-03-10,13:33:42
39.971407,116.306127,0,194,39882.5651157407,2009-03-10,13:33:46
39.971368,116.306101,0,197,39882.5651736111,2009-03-10,13:33:51
39.971378,116.306055,0,193,39882.5652314815,2009-03-10,13:33:56
39.971392,116.306011,0,188,39882.5652893518,2009-03-10,13:34:01
39.971418,116.305952,0,188,39882.5653472222,2009-03-10,13:34:06
39.971438,116.305915,0,191,39882.5654050926,2009-03-10,13:34:11
39.97145,116.305857,0,192,39882.565462963,2009-03-10,13:34:16
39.971455,116.305813,0,194,39882.5655208333,2009-03-10,13:34:21
39.971462,116.3058,0,194,39882.5655787037,2009-03-10,13:34:26
39.971446,116.30575,0,195,39882.5656365741,2009-03-10,13:34:31
39.971452,116.305709,0,196,39882.5656944444,2009-03-10,13:34:36
39.971464,116.305661,0,198,39882.5657523148,2009-03-10,13:34:41
39.971456,116.305597,0,199,39882.5658101852,2009-03-10,13:34:46
39.971454,116.30555,0,200,39882.5658680556,2009-03-10,13:34:51
39.971425,116.30547,0,199,39882.5658796296,2009-03-10,13:34:52
39.971425,116.305405,0,199,39882.5659259259,2009-03-10,13:34:56
39.971401,116.305363,0,199,39882.5659837963,2009-03-10,13:35:01
39.971415,116.305317,0,199,39882.5660416667,2009-03-10,13:35:06
39.97142,116.305265,0,199,39882.566099537,2009-03-10,13:35:11
39.971386,116.30521,0,198,39882.5661458333,2009-03-10,13:35:15
39.971367,116.305171,0,198,39882.5662037037,2009-03-10,13:35:20
39.971371,116.305135,0,197,39882.5662615741,2009-03-10,13:35:25
39.971388,116.30507,0,191,39882.5663194444,2009-03-10,13:35:30
39.971394,116.305013,0,187,39882.5663657407,2009-03-10,13:35:34
39.971402,116.304955,0,184,39882.566412037,2009-03-10,13:35:38
39.97142,116.304912,0,185,39882.5664699074,2009-03-10,13:35:43
39.97141,116.304866,0,188,39882.5665277778,2009-03-10,13:35:48
39.971374,116.304846,0,190,39882.5665856482,2009-03-10,13:35:53
39.971325,116.304847,0,193,39882.5666319444,2009-03-10,13:35:57
39.971287,116.304863,0,193,39882.5666898148,2009-03-10,13:36:02
39.971271,116.304872,0,193,39882.5667476852,2009-03-10,13:36:07
39.971265,116.304875,0,193,39882.5668055556,2009-03-10,13:36:12
39.971265,116.304875,0,193,39882.5668402778,2009-03-10,13:36:15
39.971265,116.304874,0,193,39882.5668634259,2009-03-10,13:36:17
39.97122,116.304892,0,193,39882.5668981481,2009-03-10,13:36:20
39.971207,116.304892,0,193,39882.5669560185,2009-03-10,13:36:25
39.971191,116.304892,0,192,39882.5670138889,2009-03-10,13:36:30
39.9712,116.304909,0,192,39882.5670717593,2009-03-10,13:36:35
39.971216,116.304924,0,191,39882.5671296296,2009-03-10,13:36:40
39.971212,116.304927,0,191,39882.5671875,2009-03-10,13:36:45
39.971207,116.304928,0,191,39882.5672453704,2009-03-10,13:36:50
39.9712,116.304929,0,191,39882.5673032407,2009-03-10,13:36:55
39.971197,116.30493,0,191,39882.5673611111,2009-03-10,13:37:00
39.971197,116.30493,0,191,39882.5673958333,2009-03-10,13:37:03
39.971197,116.30493,0,191,39882.5674189815,2009-03-10,13:37:05
39.971187,116.304938,0,191,39882.5674768519,2009-03-10,13:37:10
