# Supplementary material for: Research on differential privacy protection method based on user tendency
Source: PLoS One. 2023 Oct 26;18(10):e0288823. doi: 10.1371/journal.pone.0288823 (PMC10602288; doi:10.1371/journal.pone.0288823)
Supplement: S2 Data — (ZIP) [file pone.0288823.s002.zip › Data 5-2/022/Trajectory/20090311012103.plt]

Geolife trajectory
WGS 84
Altitude is in Feet
Reserved 3
0,2,255,My Track,0,0,2,8421376
0
39.970078,116.300334,0,491,39883.0562847222,2009-03-11,01:21:03
39.969634,116.300473,0,653,39883.0566898148,2009-03-11,01:21:38
39.969736,116.300399,0,651,39883.0567013889,2009-03-11,01:21:39
39.969816,116.300408,0,629,39883.056712963,2009-03-11,01:21:40
39.969854,116.300381,0,624,39883.056724537,2009-03-11,01:21:41
39.969912,116.300356,0,603,39883.0567476852,2009-03-11,01:21:43
39.969968,116.300337,0,578,39883.0567592593,2009-03-11,01:21:44
39.969999,116.300422,0,544,39883.0567824074,2009-03-11,01:21:46
39.970005,116.300469,0,517,39883.0567939815,2009-03-11,01:21:47
39.970032,116.300483,0,489,39883.0568055556,2009-03-11,01:21:48
39.97005,116.300521,0,468,39883.0568171296,2009-03-11,01:21:49
39.97009,116.30055,0,445,39883.0568287037,2009-03-11,01:21:50
39.970237,116.300613,0,346,39883.0568402778,2009-03-11,01:21:51
39.970172,116.300562,0,397,39883.0568518518,2009-03-11,01:21:52
39.970207,116.30057,0,377,39883.0568634259,2009-03-11,01:21:53
39.970213,116.300579,0,384,39883.0569212963,2009-03-11,01:21:58
39.970213,116.300579,0,384,39883.0569560185,2009-03-11,01:22:01
39.970213,116.300586,0,384,39883.0569791667,2009-03-11,01:22:03
39.970223,116.300669,0,364,39883.057037037,2009-03-11,01:22:08
39.970331,116.300795,0,355,39883.0570486111,2009-03-11,01:22:09
39.970337,116.300823,0,347,39883.0571064815,2009-03-11,01:22:14
39.970333,116.300823,0,346,39883.0571643518,2009-03-11,01:22:19
39.970333,116.300823,0,346,39883.0571990741,2009-03-11,01:22:22
39.970328,116.300824,0,346,39883.0572222222,2009-03-11,01:22:24
39.970318,116.30082,0,346,39883.0572800926,2009-03-11,01:22:29
39.970267,116.300785,0,345,39883.0573263889,2009-03-11,01:22:33
39.970261,116.300768,0,345,39883.0573842593,2009-03-11,01:22:38
39.970308,116.300782,0,344,39883.0574421296,2009-03-11,01:22:43
39.970367,116.300776,0,344,39883.0574652778,2009-03-11,01:22:45
39.970445,116.300758,0,346,39883.0574884259,2009-03-11,01:22:47
39.970557,116.300705,0,343,39883.0575115741,2009-03-11,01:22:49
39.970646,116.300644,0,335,39883.0575231481,2009-03-11,01:22:50
39.970688,116.300622,0,336,39883.0575347222,2009-03-11,01:22:51
39.970767,116.3006,0,337,39883.0575578704,2009-03-11,01:22:53
39.97081,116.300579,0,340,39883.0575694444,2009-03-11,01:22:54
39.970864,116.300565,0,342,39883.0575810185,2009-03-11,01:22:55
39.97092,116.300551,0,344,39883.0575925926,2009-03-11,01:22:56
39.970986,116.300533,0,345,39883.0576041667,2009-03-11,01:22:57
39.971053,116.300517,0,347,39883.0576157407,2009-03-11,01:22:58
39.971117,116.300503,0,347,39883.0576273148,2009-03-11,01:22:59
39.971182,116.30049,0,347,39883.0576388889,2009-03-11,01:23:00
39.971253,116.300482,0,348,39883.057650463,2009-03-11,01:23:01
39.971325,116.300476,0,348,39883.057662037,2009-03-11,01:23:02
39.971388,116.300462,0,347,39883.0576736111,2009-03-11,01:23:03
39.971448,116.300451,0,347,39883.0576851852,2009-03-11,01:23:04
39.971507,116.300447,0,345,39883.0576967593,2009-03-11,01:23:05
39.971574,116.300433,0,344,39883.0577199074,2009-03-11,01:23:07
39.971599,116.300409,0,343,39883.0577777778,2009-03-11,01:23:12
39.971664,116.300411,0,342,39883.0578356481,2009-03-11,01:23:17
39.971669,116.300346,0,345,39883.0578472222,2009-03-11,01:23:18
39.971731,116.300321,0,342,39883.0578587963,2009-03-11,01:23:19
39.971775,116.300297,0,340,39883.0578703704,2009-03-11,01:23:20
39.97182,116.300286,0,339,39883.0578819444,2009-03-11,01:23:21
39.971867,116.300277,0,338,39883.0578935185,2009-03-11,01:23:22
39.971936,116.300289,0,337,39883.0579050926,2009-03-11,01:23:23
39.972002,116.300299,0,335,39883.0579166667,2009-03-11,01:23:24
39.972092,116.300306,0,330,39883.0579282407,2009-03-11,01:23:25
39.972163,116.300311,0,327,39883.0579398148,2009-03-11,01:23:26
39.972233,116.300318,0,326,39883.0579513889,2009-03-11,01:23:27
39.972308,116.300317,0,325,39883.057962963,2009-03-11,01:23:28
39.972371,116.300305,0,324,39883.057974537,2009-03-11,01:23:29
39.972422,116.300289,0,324,39883.0579861111,2009-03-11,01:23:30
39.97247,116.30028,0,324,39883.0579976852,2009-03-11,01:23:31
39.972516,116.300271,0,325,39883.0580092593,2009-03-11,01:23:32
39.972562,116.300264,0,325,39883.0580208333,2009-03-11,01:23:33
39.972607,116.300256,0,326,39883.0580324074,2009-03-11,01:23:34
39.972728,116.300257,0,327,39883.0580555556,2009-03-11,01:23:36
39.972862,116.300272,0,324,39883.0580671296,2009-03-11,01:23:37
39.973037,116.300284,0,321,39883.0580787037,2009-03-11,01:23:38
39.973165,116.300317,0,314,39883.0580902778,2009-03-11,01:23:39
39.973244,116.300308,0,311,39883.0581018519,2009-03-11,01:23:40
39.973291,116.300281,0,310,39883.0581134259,2009-03-11,01:23:41
39.973344,116.300257,0,309,39883.058125,2009-03-11,01:23:42
39.973395,116.300239,0,305,39883.0581481481,2009-03-11,01:23:44
39.973412,116.300223,0,301,39883.0582060185,2009-03-11,01:23:49
39.973419,116.30023,0,298,39883.0582638889,2009-03-11,01:23:54
39.973419,116.30023,0,298,39883.0582986111,2009-03-11,01:23:57
39.973426,116.300238,0,297,39883.0583217593,2009-03-11,01:23:59
39.973435,116.300243,0,297,39883.0583796296,2009-03-11,01:24:04
39.973435,116.300243,0,297,39883.0584143519,2009-03-11,01:24:07
39.973431,116.300244,0,296,39883.0584375,2009-03-11,01:24:09
39.97343,116.300234,0,294,39883.0584953704,2009-03-11,01:24:14
39.973403,116.300227,0,294,39883.0585532407,2009-03-11,01:24:19
39.973404,116.300211,0,294,39883.0586111111,2009-03-11,01:24:24
39.973473,116.300189,0,285,39883.0586342593,2009-03-11,01:24:26
39.973557,116.300201,0,285,39883.0586574074,2009-03-11,01:24:28
39.973652,116.300195,0,277,39883.0586805556,2009-03-11,01:24:30
39.973704,116.300184,0,275,39883.0586921296,2009-03-11,01:24:31
39.973749,116.300169,0,273,39883.0587037037,2009-03-11,01:24:32
39.973803,116.300168,0,272,39883.0587152778,2009-03-11,01:24:33
39.973887,116.30016,0,271,39883.0587384259,2009-03-11,01:24:35
39.973952,116.300183,0,266,39883.0587615741,2009-03-11,01:24:37
39.974011,116.300202,0,267,39883.0587847222,2009-03-11,01:24:39
39.974074,116.300199,0,278,39883.0588194444,2009-03-11,01:24:42
39.974144,116.300226,0,287,39883.0588425926,2009-03-11,01:24:44
39.974189,116.300242,0,291,39883.0588657407,2009-03-11,01:24:46
39.974233,116.300266,0,294,39883.058900463,2009-03-11,01:24:49
39.974259,116.30026,0,283,39883.0589583333,2009-03-11,01:24:54
39.974318,116.300299,0,267,39883.0590046296,2009-03-11,01:24:58
39.974369,116.300353,0,256,39883.0590277778,2009-03-11,01:25:00
39.97441,116.300425,0,254,39883.0590509259,2009-03-11,01:25:02
39.974488,116.300553,0,260,39883.0590740741,2009-03-11,01:25:04
39.974526,116.300627,0,262,39883.0590856481,2009-03-11,01:25:05
39.974595,116.30072,0,266,39883.0590972222,2009-03-11,01:25:06
39.974618,116.30079,0,268,39883.0591087963,2009-03-11,01:25:07
39.974641,116.300862,0,269,39883.0591203704,2009-03-11,01:25:08
39.974663,116.300931,0,270,39883.0591319444,2009-03-11,01:25:09
39.974686,116.300999,0,270,39883.0591435185,2009-03-11,01:25:10
39.974708,116.301068,0,271,39883.0591550926,2009-03-11,01:25:11
39.974732,116.301139,0,272,39883.0591666667,2009-03-11,01:25:12
39.974752,116.301219,0,273,39883.0591782407,2009-03-11,01:25:13
39.974756,116.301311,0,275,39883.0591898148,2009-03-11,01:25:14
39.974767,116.301397,0,275,39883.0592013889,2009-03-11,01:25:15
39.97478,116.301481,0,276,39883.059212963,2009-03-11,01:25:16
39.974792,116.30156,0,276,39883.059224537,2009-03-11,01:25:17
39.974806,116.30164,0,276,39883.0592361111,2009-03-11,01:25:18
39.97481,116.301717,0,277,39883.0592476852,2009-03-11,01:25:19
39.974811,116.301789,0,277,39883.0592592593,2009-03-11,01:25:20
39.974808,116.30185,0,276,39883.0592708333,2009-03-11,01:25:21
39.974807,116.301944,0,276,39883.0592939815,2009-03-11,01:25:23
39.97481,116.302024,0,277,39883.0593171296,2009-03-11,01:25:25
39.974822,116.302109,0,276,39883.0593518519,2009-03-11,01:25:28
39.974878,116.302142,0,276,39883.0593981481,2009-03-11,01:25:32
39.97493,116.302153,0,275,39883.0594444444,2009-03-11,01:25:36
39.974937,116.302149,0,277,39883.0595023148,2009-03-11,01:25:41
39.974937,116.302149,0,277,39883.059537037,2009-03-11,01:25:44
39.974929,116.302143,0,278,39883.0595601852,2009-03-11,01:25:46
39.974904,116.302133,0,279,39883.0596180556,2009-03-11,01:25:51
39.97487,116.302123,0,279,39883.0596759259,2009-03-11,01:25:56
39.974834,116.302201,0,278,39883.0597106481,2009-03-11,01:25:59
39.974814,116.302278,0,277,39883.0597337963,2009-03-11,01:26:01
39.974782,116.302393,0,276,39883.0597569444,2009-03-11,01:26:03
39.974762,116.302459,0,276,39883.0597685185,2009-03-11,01:26:04
39.974746,116.302529,0,276,39883.0597800926,2009-03-11,01:26:05
39.974727,116.302601,0,275,39883.0597916667,2009-03-11,01:26:06
39.974714,116.302667,0,275,39883.0598032407,2009-03-11,01:26:07
39.974698,116.302745,0,275,39883.0598148148,2009-03-11,01:26:08
39.974677,116.302829,0,275,39883.0598263889,2009-03-11,01:26:09
39.974665,116.302915,0,275,39883.059837963,2009-03-11,01:26:10
39.97466,116.303008,0,274,39883.059849537,2009-03-11,01:26:11
39.974659,116.303118,0,274,39883.0598611111,2009-03-11,01:26:12
39.97467,116.303254,0,272,39883.0598726852,2009-03-11,01:26:13
39.974663,116.30338,0,271,39883.0598842593,2009-03-11,01:26:14
39.974648,116.303532,0,270,39883.0598958333,2009-03-11,01:26:15
39.974649,116.30367,0,269,39883.0599074074,2009-03-11,01:26:16
39.974657,116.303814,0,268,39883.0599189815,2009-03-11,01:26:17
39.974658,116.303942,0,265,39883.0599305556,2009-03-11,01:26:18
39.974668,116.304077,0,264,39883.0599421296,2009-03-11,01:26:19
39.974679,116.304216,0,262,39883.0599537037,2009-03-11,01:26:20
39.974685,116.304358,0,261,39883.0599652778,2009-03-11,01:26:21
39.974691,116.304504,0,260,39883.0599768519,2009-03-11,01:26:22
39.974692,116.304658,0,259,39883.0599884259,2009-03-11,01:26:23
39.974694,116.304815,0,258,39883.06,2009-03-11,01:26:24
39.974696,116.304978,0,257,39883.0600115741,2009-03-11,01:26:25
39.974693,116.305157,0,249,39883.0600231481,2009-03-11,01:26:26
39.974707,116.305325,0,248,39883.0600347222,2009-03-11,01:26:27
39.974727,116.305489,0,248,39883.0600462963,2009-03-11,01:26:28
39.974742,116.30565,0,247,39883.0600578704,2009-03-11,01:26:29
39.974761,116.30581,0,246,39883.0600694444,2009-03-11,01:26:30
39.974779,116.305972,0,245,39883.0600810185,2009-03-11,01:26:31
39.974796,116.306135,0,244,39883.0600925926,2009-03-11,01:26:32
39.974818,116.3063,0,243,39883.0601041667,2009-03-11,01:26:33
39.974848,116.306464,0,243,39883.0601157407,2009-03-11,01:26:34
39.974869,116.306627,0,242,39883.0601273148,2009-03-11,01:26:35
39.974878,116.306779,0,242,39883.0601388889,2009-03-11,01:26:36
39.974886,116.306924,0,241,39883.060150463,2009-03-11,01:26:37
39.974889,116.307064,0,241,39883.060162037,2009-03-11,01:26:38
39.97489,116.307208,0,241,39883.0601736111,2009-03-11,01:26:39
39.974892,116.307355,0,240,39883.0601851852,2009-03-11,01:26:40
39.974894,116.307493,0,240,39883.0601967593,2009-03-11,01:26:41
39.974886,116.307629,0,239,39883.0602083333,2009-03-11,01:26:42
39.974876,116.30776,0,239,39883.0602199074,2009-03-11,01:26:43
39.974868,116.307895,0,240,39883.0602314815,2009-03-11,01:26:44
39.974868,116.308027,0,239,39883.0602430556,2009-03-11,01:26:45
39.974867,116.308157,0,239,39883.0602546296,2009-03-11,01:26:46
39.974866,116.308284,0,239,39883.0602662037,2009-03-11,01:26:47
39.97486,116.308411,0,238,39883.0602777778,2009-03-11,01:26:48
39.974846,116.308539,0,235,39883.0602893519,2009-03-11,01:26:49
39.974833,116.308675,0,233,39883.0603009259,2009-03-11,01:26:50
39.974832,116.308807,0,232,39883.0603125,2009-03-11,01:26:51
39.974832,116.308921,0,238,39883.0603240741,2009-03-11,01:26:52
39.974836,116.309061,0,228,39883.0603356481,2009-03-11,01:26:53
39.974823,116.30918,0,228,39883.0603472222,2009-03-11,01:26:54
39.974816,116.309299,0,228,39883.0603587963,2009-03-11,01:26:55
39.974811,116.30942,0,228,39883.0603703704,2009-03-11,01:26:56
39.974802,116.309542,0,230,39883.0603819444,2009-03-11,01:26:57
39.974801,116.309661,0,231,39883.0603935185,2009-03-11,01:26:58
39.974798,116.309773,0,233,39883.0604050926,2009-03-11,01:26:59
39.974791,116.309869,0,233,39883.0604166667,2009-03-11,01:27:00
39.974794,116.309959,0,233,39883.0604282407,2009-03-11,01:27:01
39.974794,116.310047,0,233,39883.0604398148,2009-03-11,01:27:02
39.974784,116.310133,0,234,39883.0604513889,2009-03-11,01:27:03
39.974788,116.310286,0,218,39883.060462963,2009-03-11,01:27:04
39.974787,116.310396,0,211,39883.060474537,2009-03-11,01:27:05
39.974785,116.310489,0,207,39883.0604861111,2009-03-11,01:27:06
39.974776,116.31061,0,208,39883.0605092593,2009-03-11,01:27:08
39.974775,116.31068,0,204,39883.0605208333,2009-03-11,01:27:09
39.974759,116.310737,0,203,39883.0605324074,2009-03-11,01:27:10
39.974738,116.310784,0,192,39883.0605555556,2009-03-11,01:27:12
39.97469,116.310783,0,178,39883.0605671296,2009-03-11,01:27:13
39.974677,116.310784,0,173,39883.060625,2009-03-11,01:27:18
39.974673,116.310778,0,172,39883.0606828704,2009-03-11,01:27:23
39.974672,116.310778,0,171,39883.0607407407,2009-03-11,01:27:28
39.974666,116.310779,0,170,39883.0607986111,2009-03-11,01:27:33
39.974664,116.31078,0,170,39883.0608564815,2009-03-11,01:27:38
39.974664,116.31078,0,170,39883.0609143519,2009-03-11,01:27:43
39.974667,116.310781,0,170,39883.0609722222,2009-03-11,01:27:48
39.974667,116.310781,0,170,39883.0610069444,2009-03-11,01:27:51
39.974666,116.310785,0,170,39883.0610300926,2009-03-11,01:27:53
39.974665,116.310797,0,169,39883.061087963,2009-03-11,01:27:58
39.97468,116.310807,0,169,39883.0611458333,2009-03-11,01:28:03
39.974689,116.310805,0,169,39883.0612037037,2009-03-11,01:28:08
39.974692,116.310802,0,169,39883.0612615741,2009-03-11,01:28:13
39.974694,116.310801,0,169,39883.0613194444,2009-03-11,01:28:18
39.974697,116.310797,0,168,39883.0613773148,2009-03-11,01:28:23
39.974698,116.310797,0,168,39883.0614351852,2009-03-11,01:28:28
39.974703,116.310797,0,168,39883.0614930556,2009-03-11,01:28:33
39.974703,116.310797,0,168,39883.0615509259,2009-03-11,01:28:38
39.974703,116.310797,0,168,39883.0615856481,2009-03-11,01:28:41
39.974704,116.310805,0,168,39883.0616087963,2009-03-11,01:28:43
39.974701,116.31082,0,168,39883.0616666667,2009-03-11,01:28:48
39.974671,116.310895,0,168,39883.0617013889,2009-03-11,01:28:51
39.974661,116.31098,0,166,39883.061724537,2009-03-11,01:28:53
39.974664,116.311093,0,164,39883.0617476852,2009-03-11,01:28:55
39.974666,116.311152,0,163,39883.0617592593,2009-03-11,01:28:56
39.974667,116.311211,0,163,39883.0617708333,2009-03-11,01:28:57
39.974674,116.31128,0,162,39883.0617824074,2009-03-11,01:28:58
39.974687,116.311351,0,160,39883.0617939815,2009-03-11,01:28:59
39.9747,116.311414,0,159,39883.0618055556,2009-03-11,01:29:00
39.974703,116.311475,0,158,39883.0618171296,2009-03-11,01:29:01
39.974697,116.311538,0,158,39883.0618287037,2009-03-11,01:29:02
39.974706,116.311607,0,159,39883.0618402778,2009-03-11,01:29:03
39.97471,116.311677,0,160,39883.0618518519,2009-03-11,01:29:04
39.974735,116.31175,0,161,39883.0618634259,2009-03-11,01:29:05
39.974744,116.311817,0,161,39883.061875,2009-03-11,01:29:06
39.974755,116.311887,0,162,39883.0618865741,2009-03-11,01:29:07
39.974753,116.311948,0,163,39883.0618981481,2009-03-11,01:29:08
39.974758,116.312011,0,165,39883.0619097222,2009-03-11,01:29:09
39.974761,116.312076,0,167,39883.0619212963,2009-03-11,01:29:10
39.974745,116.312181,0,169,39883.0619444444,2009-03-11,01:29:12
39.974734,116.312274,0,171,39883.0619675926,2009-03-11,01:29:14
39.974734,116.312364,0,172,39883.0619907407,2009-03-11,01:29:16
39.974756,116.312436,0,173,39883.0620023148,2009-03-11,01:29:17
39.974778,116.312494,0,174,39883.0620138889,2009-03-11,01:29:18
39.974778,116.312591,0,173,39883.062037037,2009-03-11,01:29:20
39.97473,116.312671,0,167,39883.0620601852,2009-03-11,01:29:22
39.974729,116.312751,0,167,39883.0620833333,2009-03-11,01:29:24
39.974725,116.31282,0,166,39883.0621064815,2009-03-11,01:29:26
39.974705,116.312898,0,155,39883.0621412037,2009-03-11,01:29:29
39.974681,116.312946,0,142,39883.0621643519,2009-03-11,01:29:31
39.974654,116.312995,0,140,39883.0621875,2009-03-11,01:29:33
39.97466,116.313015,0,139,39883.0622453704,2009-03-11,01:29:38
39.97468,116.313033,0,140,39883.0623032407,2009-03-11,01:29:43
39.974684,116.313118,0,145,39883.062337963,2009-03-11,01:29:46
39.974694,116.313197,0,148,39883.0623611111,2009-03-11,01:29:48
39.974718,116.313266,0,152,39883.0623842593,2009-03-11,01:29:50
39.97468,116.313303,0,164,39883.0624189815,2009-03-11,01:29:53
39.974688,116.313332,0,168,39883.0624768519,2009-03-11,01:29:58
39.974702,116.313331,0,168,39883.0625347222,2009-03-11,01:30:03
39.974702,116.313331,0,168,39883.0625694444,2009-03-11,01:30:06
39.974705,116.313335,0,168,39883.0625925926,2009-03-11,01:30:08
39.974726,116.313364,0,169,39883.062650463,2009-03-11,01:30:13
39.974784,116.313426,0,171,39883.0626736111,2009-03-11,01:30:15
39.974842,116.313518,0,172,39883.0626967593,2009-03-11,01:30:17
39.974866,116.313578,0,171,39883.0627083333,2009-03-11,01:30:18
39.974881,116.313633,0,172,39883.0627199074,2009-03-11,01:30:19
39.974901,116.313739,0,172,39883.0627430556,2009-03-11,01:30:21
39.974916,116.313799,0,171,39883.0627546296,2009-03-11,01:30:22
39.974924,116.313861,0,169,39883.0627662037,2009-03-11,01:30:23
39.974937,116.313925,0,168,39883.0627777778,2009-03-11,01:30:24
39.974934,116.314001,0,168,39883.0627893518,2009-03-11,01:30:25
39.974947,116.314093,0,170,39883.0628009259,2009-03-11,01:30:26
39.97499,116.314193,0,171,39883.0628125,2009-03-11,01:30:27
39.974971,116.314298,0,176,39883.0628240741,2009-03-11,01:30:28
39.974972,116.314401,0,178,39883.0628356481,2009-03-11,01:30:29
39.974973,116.314497,0,180,39883.0628472222,2009-03-11,01:30:30
39.974993,116.314585,0,182,39883.0628587963,2009-03-11,01:30:31
39.975013,116.314684,0,185,39883.0628703704,2009-03-11,01:30:32
39.97504,116.314781,0,185,39883.0628819444,2009-03-11,01:30:33
39.975068,116.314872,0,185,39883.0628935185,2009-03-11,01:30:34
39.975085,116.314959,0,185,39883.0629050926,2009-03-11,01:30:35
39.975099,116.315046,0,183,39883.0629166667,2009-03-11,01:30:36
39.975107,116.315128,0,184,39883.0629282407,2009-03-11,01:30:37
39.97511,116.315208,0,185,39883.0629398148,2009-03-11,01:30:38
39.975112,116.315291,0,184,39883.0629513889,2009-03-11,01:30:39
39.97512,116.315374,0,184,39883.062962963,2009-03-11,01:30:40
39.975131,116.315458,0,182,39883.062974537,2009-03-11,01:30:41
39.975147,116.315548,0,182,39883.0629861111,2009-03-11,01:30:42
39.975143,116.315641,0,181,39883.0629976852,2009-03-11,01:30:43
39.975145,116.31574,0,180,39883.0630092593,2009-03-11,01:30:44
39.975151,116.315865,0,176,39883.0630208333,2009-03-11,01:30:45
39.97516,116.315987,0,173,39883.0630324074,2009-03-11,01:30:46
39.975173,116.3161,0,171,39883.0630439815,2009-03-11,01:30:47
39.975181,116.316226,0,167,39883.0630555556,2009-03-11,01:30:48
39.975189,116.316332,0,167,39883.0630671296,2009-03-11,01:30:49
39.975197,116.316434,0,169,39883.0630787037,2009-03-11,01:30:50
39.975212,116.316529,0,171,39883.0630902778,2009-03-11,01:30:51
39.97523,116.316625,0,171,39883.0631018518,2009-03-11,01:30:52
39.975242,116.316711,0,174,39883.0631134259,2009-03-11,01:30:53
39.975254,116.316795,0,176,39883.063125,2009-03-11,01:30:54
39.975238,116.316891,0,181,39883.0631365741,2009-03-11,01:30:55
39.975209,116.316992,0,184,39883.0631481481,2009-03-11,01:30:56
39.975188,116.317088,0,188,39883.0631597222,2009-03-11,01:30:57
39.975171,116.317179,0,189,39883.0631712963,2009-03-11,01:30:58
39.975142,116.317275,0,192,39883.0631828704,2009-03-11,01:30:59
39.97513,116.317371,0,189,39883.0631944444,2009-03-11,01:31:00
39.975112,116.317451,0,191,39883.0632060185,2009-03-11,01:31:01
39.975107,116.317523,0,192,39883.0632175926,2009-03-11,01:31:02
39.975089,116.317599,0,193,39883.0632291667,2009-03-11,01:31:03
39.975067,116.317669,0,196,39883.0632407407,2009-03-11,01:31:04
39.975028,116.317739,0,197,39883.0632523148,2009-03-11,01:31:05
39.975,116.317807,0,198,39883.0632638889,2009-03-11,01:31:06
39.974971,116.317864,0,198,39883.063275463,2009-03-11,01:31:07
39.974957,116.317952,0,199,39883.0632986111,2009-03-11,01:31:09
39.974945,116.318031,0,199,39883.0633217593,2009-03-11,01:31:11
39.974924,116.318116,0,198,39883.0633449074,2009-03-11,01:31:13
39.974907,116.318199,0,197,39883.0633680556,2009-03-11,01:31:15
39.974911,116.318283,0,195,39883.0633912037,2009-03-11,01:31:17
39.974877,116.31833,0,193,39883.0634490741,2009-03-11,01:31:22
39.974877,116.31833,0,193,39883.0634837963,2009-03-11,01:31:25
39.974878,116.318333,0,190,39883.0635069444,2009-03-11,01:31:27
39.97489,116.318335,0,189,39883.0635648148,2009-03-11,01:31:32
39.97489,116.318335,0,189,39883.063599537,2009-03-11,01:31:35
39.974892,116.318334,0,190,39883.0636226852,2009-03-11,01:31:37
39.974881,116.318326,0,190,39883.0636805556,2009-03-11,01:31:42
39.974866,116.318318,0,190,39883.0637384259,2009-03-11,01:31:47
39.974849,116.318311,0,190,39883.0637962963,2009-03-11,01:31:52
39.974836,116.318311,0,190,39883.0638541667,2009-03-11,01:31:57
39.974827,116.318311,0,189,39883.063912037,2009-03-11,01:32:02
39.974824,116.318317,0,189,39883.0639699074,2009-03-11,01:32:07
39.974822,116.318319,0,189,39883.0640277778,2009-03-11,01:32:12
39.974822,116.318319,0,189,39883.0640625,2009-03-11,01:32:15
39.974829,116.31832,0,189,39883.0640856481,2009-03-11,01:32:17
39.974842,116.318329,0,188,39883.0641435185,2009-03-11,01:32:22
39.974858,116.318335,0,188,39883.0642013889,2009-03-11,01:32:27
39.97487,116.318341,0,187,39883.0642592593,2009-03-11,01:32:32
39.974885,116.318408,0,186,39883.0643055556,2009-03-11,01:32:36
39.974902,116.318481,0,187,39883.0643402778,2009-03-11,01:32:39
39.974921,116.318571,0,186,39883.064375,2009-03-11,01:32:42
39.974934,116.318657,0,185,39883.0643981481,2009-03-11,01:32:44
39.974948,116.318736,0,184,39883.0644212963,2009-03-11,01:32:46
39.974935,116.318795,0,182,39883.0644444444,2009-03-11,01:32:48
39.974919,116.31885,0,180,39883.0644560185,2009-03-11,01:32:49
39.974942,116.318902,0,185,39883.0644675926,2009-03-11,01:32:50
39.974902,116.318997,0,186,39883.0644907407,2009-03-11,01:32:52
39.974883,116.319055,0,181,39883.0645023148,2009-03-11,01:32:53
39.974869,116.319122,0,178,39883.0645138889,2009-03-11,01:32:54
39.974857,116.31919,0,175,39883.064525463,2009-03-11,01:32:55
39.974852,116.319266,0,173,39883.064537037,2009-03-11,01:32:56
39.974866,116.319346,0,171,39883.0645486111,2009-03-11,01:32:57
39.974876,116.319432,0,167,39883.0645601852,2009-03-11,01:32:58
39.974892,116.319515,0,162,39883.0645717593,2009-03-11,01:32:59
39.974906,116.3196,0,158,39883.0645833333,2009-03-11,01:33:00
39.974917,116.31969,0,154,39883.0645949074,2009-03-11,01:33:01
39.974923,116.31978,0,150,39883.0646064815,2009-03-11,01:33:02
39.97492,116.319873,0,147,39883.0646180556,2009-03-11,01:33:03
39.974913,116.319959,0,145,39883.0646296296,2009-03-11,01:33:04
39.974904,116.320033,0,142,39883.0646412037,2009-03-11,01:33:05
39.974898,116.3201,0,140,39883.0646527778,2009-03-11,01:33:06
39.974896,116.320162,0,135,39883.0646643518,2009-03-11,01:33:07
39.974894,116.320223,0,132,39883.0646759259,2009-03-11,01:33:08
39.974891,116.320281,0,131,39883.0646875,2009-03-11,01:33:09
39.97489,116.32036,0,126,39883.0647106481,2009-03-11,01:33:11
39.974894,116.320417,0,122,39883.0647337963,2009-03-11,01:33:13
39.974862,116.32043,0,119,39883.0647916667,2009-03-11,01:33:18
39.974851,116.320425,0,113,39883.064849537,2009-03-11,01:33:23
39.974867,116.320462,0,111,39883.0649074074,2009-03-11,01:33:28
39.974894,116.320534,0,110,39883.0649305556,2009-03-11,01:33:30
39.974914,116.320588,0,110,39883.0649537037,2009-03-11,01:33:32
39.97492,116.320605,0,114,39883.0650115741,2009-03-11,01:33:37
39.974924,116.320633,0,116,39883.0650694444,2009-03-11,01:33:42
39.974963,116.320671,0,121,39883.0651157407,2009-03-11,01:33:46
39.974983,116.320733,0,123,39883.065150463,2009-03-11,01:33:49
39.975,116.3208,0,124,39883.0651736111,2009-03-11,01:33:51
39.975018,116.320888,0,125,39883.0651967593,2009-03-11,01:33:53
39.975035,116.320943,0,126,39883.0652083333,2009-03-11,01:33:54
39.975056,116.321003,0,126,39883.0652199074,2009-03-11,01:33:55
39.975075,116.321068,0,124,39883.0652314815,2009-03-11,01:33:56
39.975101,116.321133,0,123,39883.0652430556,2009-03-11,01:33:57
39.975131,116.321205,0,121,39883.0652546296,2009-03-11,01:33:58
39.975158,116.321283,0,120,39883.0652662037,2009-03-11,01:33:59
39.975184,116.321362,0,118,39883.0652777778,2009-03-11,01:34:00
39.975221,116.321451,0,116,39883.0652893518,2009-03-11,01:34:01
39.975229,116.321527,0,115,39883.0653009259,2009-03-11,01:34:02
39.975245,116.321618,0,114,39883.0653125,2009-03-11,01:34:03
39.975244,116.32171,0,117,39883.0653240741,2009-03-11,01:34:04
39.975252,116.321811,0,117,39883.0653356481,2009-03-11,01:34:05
39.975259,116.321913,0,118,39883.0653472222,2009-03-11,01:34:06
39.975263,116.322015,0,117,39883.0653587963,2009-03-11,01:34:07
39.975269,116.322116,0,117,39883.0653703704,2009-03-11,01:34:08
39.975274,116.322219,0,118,39883.0653819444,2009-03-11,01:34:09
39.975262,116.322318,0,119,39883.0653935185,2009-03-11,01:34:10
39.975252,116.32242,0,118,39883.0654050926,2009-03-11,01:34:11
39.975244,116.322525,0,118,39883.0654166667,2009-03-11,01:34:12
39.975231,116.322632,0,118,39883.0654282407,2009-03-11,01:34:13
39.975227,116.322744,0,116,39883.0654398148,2009-03-11,01:34:14
39.975223,116.32286,0,115,39883.0654513889,2009-03-11,01:34:15
39.97522,116.322962,0,115,39883.065462963,2009-03-11,01:34:16
39.975221,116.323069,0,113,39883.065474537,2009-03-11,01:34:17
39.975216,116.323173,0,113,39883.0654861111,2009-03-11,01:34:18
39.975215,116.323277,0,112,39883.0654976852,2009-03-11,01:34:19
39.97522,116.323379,0,112,39883.0655092593,2009-03-11,01:34:20
39.975225,116.32348,0,113,39883.0655208333,2009-03-11,01:34:21
39.975233,116.323586,0,114,39883.0655324074,2009-03-11,01:34:22
39.975239,116.323689,0,115,39883.0655439815,2009-03-11,01:34:23
39.975228,116.32378,0,118,39883.0655555556,2009-03-11,01:34:24
39.975209,116.323874,0,120,39883.0655671296,2009-03-11,01:34:25
39.9752,116.323971,0,119,39883.0655787037,2009-03-11,01:34:26
39.975185,116.32407,0,121,39883.0655902778,2009-03-11,01:34:27
39.975177,116.324177,0,121,39883.0656018518,2009-03-11,01:34:28
39.975172,116.324276,0,121,39883.0656134259,2009-03-11,01:34:29
39.975167,116.324374,0,122,39883.065625,2009-03-11,01:34:30
39.975162,116.324469,0,121,39883.0656365741,2009-03-11,01:34:31
39.975156,116.324562,0,121,39883.0656481481,2009-03-11,01:34:32
39.975149,116.324652,0,121,39883.0656597222,2009-03-11,01:34:33
39.975146,116.324742,0,120,39883.0656712963,2009-03-11,01:34:34
39.975139,116.324834,0,121,39883.0656828704,2009-03-11,01:34:35
39.975135,116.324923,0,120,39883.0656944444,2009-03-11,01:34:36
39.975151,116.325016,0,121,39883.0657060185,2009-03-11,01:34:37
39.975179,116.325116,0,121,39883.0657175926,2009-03-11,01:34:38
39.975167,116.325193,0,122,39883.0657291667,2009-03-11,01:34:39
39.97518,116.325279,0,124,39883.0657407407,2009-03-11,01:34:40
39.975223,116.325377,0,124,39883.0657523148,2009-03-11,01:34:41
39.975244,116.325459,0,125,39883.0657638889,2009-03-11,01:34:42
39.975265,116.32554,0,126,39883.065775463,2009-03-11,01:34:43
39.975284,116.325625,0,127,39883.065787037,2009-03-11,01:34:44
39.975283,116.325703,0,128,39883.0657986111,2009-03-11,01:34:45
39.975288,116.325786,0,130,39883.0658101852,2009-03-11,01:34:46
39.975297,116.325861,0,133,39883.0658217593,2009-03-11,01:34:47
39.975285,116.325923,0,137,39883.0658333333,2009-03-11,01:34:48
39.975288,116.325995,0,138,39883.0658449074,2009-03-11,01:34:49
39.975293,116.326065,0,137,39883.0658564815,2009-03-11,01:34:50
39.975303,116.326129,0,137,39883.0658680556,2009-03-11,01:34:51
39.97531,116.326192,0,137,39883.0658796296,2009-03-11,01:34:52
39.975314,116.326251,0,137,39883.0658912037,2009-03-11,01:34:53
39.975314,116.326312,0,137,39883.0659027778,2009-03-11,01:34:54
39.975313,116.326403,0,138,39883.0659259259,2009-03-11,01:34:56
39.975341,116.326446,0,142,39883.0659606481,2009-03-11,01:34:59
39.975351,116.326452,0,144,39883.0660185185,2009-03-11,01:35:04
39.975378,116.326444,0,145,39883.0660763889,2009-03-11,01:35:09
39.97542,116.326433,0,145,39883.0661342593,2009-03-11,01:35:14
39.975459,116.326424,0,146,39883.0661921296,2009-03-11,01:35:19
39.975489,116.326418,0,147,39883.06625,2009-03-11,01:35:24
39.975518,116.326415,0,149,39883.0663078704,2009-03-11,01:35:29
39.97554,116.326408,0,151,39883.0663657407,2009-03-11,01:35:34
39.975562,116.326406,0,154,39883.0664236111,2009-03-11,01:35:39
39.975573,116.326403,0,157,39883.0664814815,2009-03-11,01:35:44
39.975588,116.326398,0,160,39883.0665393519,2009-03-11,01:35:49
39.9756,116.326398,0,162,39883.0665972222,2009-03-11,01:35:54
39.975618,116.326472,0,169,39883.0666435185,2009-03-11,01:35:58
39.975637,116.326562,0,172,39883.0666666667,2009-03-11,01:36:00
39.975644,116.326664,0,179,39883.0666898148,2009-03-11,01:36:02
39.975642,116.32673,0,183,39883.0667013889,2009-03-11,01:36:03
39.975635,116.326791,0,185,39883.066712963,2009-03-11,01:36:04
39.975623,116.326856,0,187,39883.066724537,2009-03-11,01:36:05
39.975612,116.326924,0,190,39883.0667361111,2009-03-11,01:36:06
39.975604,116.326993,0,190,39883.0667476852,2009-03-11,01:36:07
39.975582,116.327071,0,191,39883.0667592593,2009-03-11,01:36:08
39.975564,116.327159,0,194,39883.0667708333,2009-03-11,01:36:09
39.975547,116.32725,0,196,39883.0667824074,2009-03-11,01:36:10
39.975521,116.327339,0,197,39883.0667939815,2009-03-11,01:36:11
39.975523,116.327427,0,197,39883.0668055556,2009-03-11,01:36:12
39.975531,116.32751,0,196,39883.0668171296,2009-03-11,01:36:13
39.975533,116.327604,0,194,39883.0668287037,2009-03-11,01:36:14
39.975544,116.327708,0,190,39883.0668402778,2009-03-11,01:36:15
39.975546,116.327806,0,186,39883.0668518519,2009-03-11,01:36:16
39.975543,116.327898,0,185,39883.0668634259,2009-03-11,01:36:17
39.97554,116.327992,0,183,39883.066875,2009-03-11,01:36:18
39.975546,116.32809,0,178,39883.0668865741,2009-03-11,01:36:19
39.975541,116.328191,0,176,39883.0668981481,2009-03-11,01:36:20
39.975521,116.328299,0,174,39883.0669097222,2009-03-11,01:36:21
39.975511,116.328399,0,172,39883.0669212963,2009-03-11,01:36:22
39.975493,116.328499,0,170,39883.0669328704,2009-03-11,01:36:23
39.975481,116.328597,0,170,39883.0669444444,2009-03-11,01:36:24
39.975468,116.328691,0,167,39883.0669560185,2009-03-11,01:36:25
39.97544,116.32878,0,164,39883.0669675926,2009-03-11,01:36:26
39.975414,116.328869,0,160,39883.0669791667,2009-03-11,01:36:27
39.975404,116.328953,0,159,39883.0669907407,2009-03-11,01:36:28
39.975415,116.329047,0,156,39883.0670023148,2009-03-11,01:36:29
39.975406,116.329121,0,155,39883.0670138889,2009-03-11,01:36:30
39.975351,116.329216,0,154,39883.067037037,2009-03-11,01:36:32
39.975331,116.32927,0,148,39883.0670833333,2009-03-11,01:36:36
39.975326,116.329279,0,132,39883.0671412037,2009-03-11,01:36:41
39.97529,116.329349,0,130,39883.0671759259,2009-03-11,01:36:44
39.975268,116.329435,0,128,39883.0671990741,2009-03-11,01:36:46
39.975246,116.329535,0,125,39883.0672222222,2009-03-11,01:36:48
39.975245,116.329594,0,122,39883.0672337963,2009-03-11,01:36:49
39.975236,116.329698,0,118,39883.0672569444,2009-03-11,01:36:51
39.975209,116.329752,0,117,39883.0672800926,2009-03-11,01:36:53
39.975217,116.329768,0,113,39883.067337963,2009-03-11,01:36:58
39.975212,116.329758,0,112,39883.0673958333,2009-03-11,01:37:03
39.975188,116.329744,0,111,39883.0674537037,2009-03-11,01:37:08
39.975161,116.329772,0,111,39883.0675115741,2009-03-11,01:37:13
39.975117,116.329778,0,118,39883.0675347222,2009-03-11,01:37:15
39.97507,116.329791,0,123,39883.0675694444,2009-03-11,01:37:18
39.975049,116.329845,0,127,39883.0676157407,2009-03-11,01:37:22
39.975015,116.329892,0,130,39883.0676736111,2009-03-11,01:37:27
39.974969,116.329909,0,135,39883.0677083333,2009-03-11,01:37:30
39.974926,116.329948,0,136,39883.0677430556,2009-03-11,01:37:33
39.974944,116.330028,0,136,39883.0677777778,2009-03-11,01:37:36
39.974954,116.33009,0,140,39883.0678125,2009-03-11,01:37:39
39.974964,116.330145,0,139,39883.0678703704,2009-03-11,01:37:44
39.975005,116.330197,0,138,39883.0678935185,2009-03-11,01:37:46
39.974969,116.330251,0,142,39883.0679513889,2009-03-11,01:37:51
39.974987,116.330325,0,146,39883.0679976852,2009-03-11,01:37:55
39.975025,116.330391,0,147,39883.0680439815,2009-03-11,01:37:59
39.975042,116.330446,0,150,39883.0680787037,2009-03-11,01:38:02
39.975091,116.330489,0,151,39883.0681018519,2009-03-11,01:38:04
39.975117,116.330541,0,152,39883.0681597222,2009-03-11,01:38:09
39.975089,116.330595,0,155,39883.0682060185,2009-03-11,01:38:13
39.975017,116.330581,0,159,39883.0682291667,2009-03-11,01:38:15
39.975015,116.330652,0,163,39883.068275463,2009-03-11,01:38:19
39.975051,116.330706,0,164,39883.0683101852,2009-03-11,01:38:22
39.975062,116.330768,0,166,39883.0683564815,2009-03-11,01:38:26
39.975078,116.33083,0,166,39883.0683912037,2009-03-11,01:38:29
39.975119,116.330862,0,167,39883.0684143519,2009-03-11,01:38:31
39.975117,116.330924,0,167,39883.0684606481,2009-03-11,01:38:35
39.975153,116.330982,0,169,39883.0684953704,2009-03-11,01:38:38
39.975123,116.33103,0,169,39883.0685532407,2009-03-11,01:38:43
39.975106,116.331098,0,172,39883.068599537,2009-03-11,01:38:47
39.975134,116.331153,0,176,39883.0686342593,2009-03-11,01:38:50
39.975117,116.331214,0,177,39883.0686689815,2009-03-11,01:38:53
39.975075,116.331258,0,181,39883.0687152778,2009-03-11,01:38:57
39.975008,116.331303,0,177,39883.0687615741,2009-03-11,01:39:01
39.975018,116.331358,0,172,39883.0688078704,2009-03-11,01:39:05
39.975043,116.331424,0,169,39883.0688425926,2009-03-11,01:39:08
39.975046,116.331483,0,169,39883.0688773148,2009-03-11,01:39:11
39.975019,116.331546,0,170,39883.068912037,2009-03-11,01:39:14
39.975012,116.33161,0,169,39883.0689467593,2009-03-11,01:39:17
39.97503,116.331673,0,167,39883.0689814815,2009-03-11,01:39:20
39.975005,116.331721,0,167,39883.0690162037,2009-03-11,01:39:23
39.974967,116.331753,0,167,39883.0690393519,2009-03-11,01:39:25
39.974979,116.331802,0,163,39883.0690972222,2009-03-11,01:39:30
39.974903,116.331809,0,156,39883.0691319444,2009-03-11,01:39:33
39.974847,116.331836,0,150,39883.0691666667,2009-03-11,01:39:36
39.974797,116.331865,0,151,39883.0691898148,2009-03-11,01:39:38
39.974735,116.331905,0,155,39883.0692361111,2009-03-11,01:39:42
39.974686,116.331928,0,153,39883.0692939815,2009-03-11,01:39:47
39.974636,116.331937,0,154,39883.0693171296,2009-03-11,01:39:49
39.974574,116.331947,0,156,39883.0693518519,2009-03-11,01:39:52
39.974534,116.331965,0,156,39883.0694097222,2009-03-11,01:39:57
39.974535,116.332004,0,156,39883.0694675926,2009-03-11,01:40:02
39.974587,116.332028,0,154,39883.069525463,2009-03-11,01:40:07
39.974624,116.332057,0,157,39883.0695833333,2009-03-11,01:40:12
39.974576,116.33206,0,161,39883.0696296296,2009-03-11,01:40:16
39.97451,116.332064,0,164,39883.0696643519,2009-03-11,01:40:19
39.974461,116.332069,0,161,39883.0696875,2009-03-11,01:40:21
39.974414,116.332073,0,159,39883.0697106481,2009-03-11,01:40:23
39.974375,116.332076,0,158,39883.0697685185,2009-03-11,01:40:28
39.974321,116.332082,0,158,39883.0698032407,2009-03-11,01:40:31
39.97428,116.332098,0,160,39883.0698611111,2009-03-11,01:40:36
39.974292,116.332136,0,161,39883.0699189815,2009-03-11,01:40:41
39.974284,116.33215,0,162,39883.0699768519,2009-03-11,01:40:46
39.974276,116.33214,0,165,39883.0700347222,2009-03-11,01:40:51
39.974256,116.332149,0,169,39883.0700925926,2009-03-11,01:40:56
39.97422,116.332115,0,172,39883.070150463,2009-03-11,01:41:01
39.974171,116.3321,0,172,39883.0701736111,2009-03-11,01:41:03
39.974085,116.332084,0,172,39883.0702083333,2009-03-11,01:41:06
39.974012,116.332079,0,172,39883.0702199074,2009-03-11,01:41:07
39.973962,116.332057,0,173,39883.0702546296,2009-03-11,01:41:10
39.973912,116.332043,0,174,39883.0702777778,2009-03-11,01:41:12
39.973875,116.332004,0,176,39883.0703356481,2009-03-11,01:41:17
39.973836,116.331975,0,178,39883.0703935185,2009-03-11,01:41:22
39.973831,116.331975,0,178,39883.0704513889,2009-03-11,01:41:27
39.973831,116.331975,0,178,39883.0704861111,2009-03-11,01:41:30
39.97383,116.331982,0,179,39883.0705092593,2009-03-11,01:41:32
39.973781,116.332005,0,189,39883.0705671296,2009-03-11,01:41:37
39.973778,116.332003,0,190,39883.070625,2009-03-11,01:41:42
39.973778,116.332003,0,190,39883.0706597222,2009-03-11,01:41:45
39.973772,116.33201,0,191,39883.0706828704,2009-03-11,01:41:47
39.973763,116.332021,0,191,39883.0707407407,2009-03-11,01:41:52
39.973752,116.332061,0,191,39883.0707986111,2009-03-11,01:41:57
39.97379,116.334587,0,64,39883.0738194444,2009-03-11,01:46:18
39.97377,116.334565,0,69,39883.0738773148,2009-03-11,01:46:23
39.973732,116.334595,0,119,39883.0738888889,2009-03-11,01:46:24
39.973702,116.334627,0,145,39883.073900463,2009-03-11,01:46:25
39.973666,116.334602,0,159,39883.073912037,2009-03-11,01:46:26
39.973606,116.33454,0,173,39883.0739351852,2009-03-11,01:46:28
39.973572,116.33448,0,169,39883.0739699074,2009-03-11,01:46:31
39.973553,116.334459,0,165,39883.0740277778,2009-03-11,01:46:36
39.973553,116.334459,0,165,39883.0740625,2009-03-11,01:46:39
39.973545,116.334452,0,162,39883.0740856482,2009-03-11,01:46:41
39.973517,116.334541,0,162,39883.0741203704,2009-03-11,01:46:44
39.9735,116.33461,0,162,39883.0741435185,2009-03-11,01:46:46
39.973474,116.334624,0,161,39883.0742013889,2009-03-11,01:46:51
39.973474,116.334624,0,161,39883.0742361111,2009-03-11,01:46:54
39.973469,116.334631,0,161,39883.0742592593,2009-03-11,01:46:56
39.973488,116.334558,0,160,39883.0742939815,2009-03-11,01:46:59
39.973478,116.33454,0,160,39883.0743518519,2009-03-11,01:47:04
39.973469,116.334525,0,159,39883.0744097222,2009-03-11,01:47:09
39.973493,116.334499,0,156,39883.0744675926,2009-03-11,01:47:14
39.973496,116.334508,0,156,39883.074525463,2009-03-11,01:47:19
39.97353,116.334531,0,154,39883.0745833333,2009-03-11,01:47:24
39.973581,116.334574,0,152,39883.0746180556,2009-03-11,01:47:27
39.973632,116.334583,0,151,39883.0746412037,2009-03-11,01:47:29
39.973704,116.334579,0,150,39883.0746643519,2009-03-11,01:47:31
39.973766,116.334601,0,149,39883.0746875,2009-03-11,01:47:33
39.973827,116.334599,0,148,39883.0747106481,2009-03-11,01:47:35
39.973886,116.334611,0,148,39883.0747337963,2009-03-11,01:47:37
39.973836,116.334565,0,144,39883.0747685185,2009-03-11,01:47:40
39.973775,116.334504,0,142,39883.0747916667,2009-03-11,01:47:42
39.973735,116.334452,0,140,39883.0748263889,2009-03-11,01:47:45
39.973697,116.334404,0,140,39883.074849537,2009-03-11,01:47:47
39.973658,116.334373,0,140,39883.0748726852,2009-03-11,01:47:49
39.973617,116.334411,0,139,39883.0748958333,2009-03-11,01:47:51
39.973582,116.334451,0,138,39883.0749189815,2009-03-11,01:47:53
39.97356,116.33452,0,137,39883.0749537037,2009-03-11,01:47:56
39.973578,116.334566,0,136,39883.0750115741,2009-03-11,01:48:01
39.973544,116.332333,0,-250,39883.0804166667,2009-03-11,01:55:48
39.973537,116.333601,0,-86,39883.0804398148,2009-03-11,01:55:50
39.973255,116.333751,0,18,39883.0833564815,2009-03-11,02:00:02
39.973399,116.334013,0,88,39883.0833680556,2009-03-11,02:00:03
39.973467,116.334161,0,123,39883.0833796296,2009-03-11,02:00:04
39.973519,116.334246,0,141,39883.0833912037,2009-03-11,02:00:05
39.973513,116.334322,0,149,39883.0834027778,2009-03-11,02:00:06
39.973517,116.334398,0,154,39883.0834143519,2009-03-11,02:00:07
39.973526,116.334459,0,157,39883.0834259259,2009-03-11,02:00:08
39.973515,116.334535,0,158,39883.0834375,2009-03-11,02:00:09
39.973495,116.334603,0,159,39883.0834490741,2009-03-11,02:00:10
39.973497,116.334677,0,161,39883.0834722222,2009-03-11,02:00:12
39.973515,116.334751,0,161,39883.0835185185,2009-03-11,02:00:16
39.973569,116.334738,0,160,39883.0835763889,2009-03-11,02:00:21
39.973615,116.334718,0,160,39883.083599537,2009-03-11,02:00:23
39.973655,116.334772,0,161,39883.0836574074,2009-03-11,02:00:28
39.97366,116.33485,0,160,39883.0836805556,2009-03-11,02:00:30
39.973657,116.334916,0,160,39883.0837037037,2009-03-11,02:00:32
39.973682,116.334984,0,159,39883.0837384259,2009-03-11,02:00:35
39.97372,116.334914,0,159,39883.0837962963,2009-03-11,02:00:40
39.973674,116.334903,0,159,39883.0838425926,2009-03-11,02:00:44
39.973623,116.334909,0,159,39883.0838773148,2009-03-11,02:00:47
39.973575,116.334926,0,159,39883.083912037,2009-03-11,02:00:50
39.973522,116.334946,0,160,39883.0839699074,2009-03-11,02:00:55
39.973482,116.334965,0,160,39883.0840277778,2009-03-11,02:01:00
39.973488,116.334895,0,162,39883.0840740741,2009-03-11,02:01:04
39.973488,116.334836,0,162,39883.0841319444,2009-03-11,02:01:09
39.973469,116.334089,0,169,39883.0843171296,2009-03-11,02:01:25
39.973524,116.333826,0,169,39883.0843287037,2009-03-11,02:01:26
39.973537,116.333716,0,169,39883.0843402778,2009-03-11,02:01:27
39.973545,116.33402,0,136,39883.0843634259,2009-03-11,02:01:29
39.973534,116.334179,0,114,39883.084375,2009-03-11,02:01:30
39.973529,116.33412,0,112,39883.0843865741,2009-03-11,02:01:31
39.973523,116.334056,0,111,39883.0844328704,2009-03-11,02:01:35
39.973525,116.333995,0,110,39883.0844560185,2009-03-11,02:01:37
39.97352,116.33416,0,92,39883.0844791667,2009-03-11,02:01:39
39.973519,116.334237,0,81,39883.0844907407,2009-03-11,02:01:40
39.973531,116.334288,0,71,39883.084525463,2009-03-11,02:01:43
39.973572,116.334281,0,75,39883.0845833333,2009-03-11,02:01:48
39.973602,116.334246,0,85,39883.0846180556,2009-03-11,02:01:51
39.973621,116.334188,0,98,39883.0846527778,2009-03-11,02:01:54
39.973594,116.334175,0,114,39883.0847106481,2009-03-11,02:01:59
39.973562,116.334221,0,122,39883.0847569444,2009-03-11,02:02:03
39.973545,116.334252,0,134,39883.0847916667,2009-03-11,02:02:06
39.973525,116.334211,0,138,39883.084849537,2009-03-11,02:02:11
39.973516,116.334179,0,135,39883.0849074074,2009-03-11,02:02:16
39.973513,116.33426,0,137,39883.0849537037,2009-03-11,02:02:20
39.973493,116.334339,0,141,39883.0849884259,2009-03-11,02:02:23
39.973473,116.334401,0,143,39883.0850231481,2009-03-11,02:02:26
39.973459,116.334465,0,145,39883.0850694444,2009-03-11,02:02:30
39.973454,116.3345,0,148,39883.0851273148,2009-03-11,02:02:35
39.973443,116.334528,0,151,39883.0851851852,2009-03-11,02:02:40
39.973378,116.334545,0,153,39883.0852199074,2009-03-11,02:02:43
39.973343,116.334503,0,155,39883.0852546296,2009-03-11,02:02:46
39.973297,116.334509,0,157,39883.0852893519,2009-03-11,02:02:49
39.97333,116.33457,0,158,39883.0853356481,2009-03-11,02:02:53
39.97336,116.334623,0,157,39883.0853703704,2009-03-11,02:02:56
39.973354,116.334683,0,157,39883.0853935185,2009-03-11,02:02:58
39.973369,116.33476,0,158,39883.0854398148,2009-03-11,02:03:02
39.973308,116.334792,0,159,39883.085462963,2009-03-11,02:03:04
39.973261,116.334849,0,160,39883.0854861111,2009-03-11,02:03:06
39.973217,116.334893,0,161,39883.0854976852,2009-03-11,02:03:07
39.973177,116.334933,0,161,39883.0855092593,2009-03-11,02:03:08
39.973147,116.334977,0,162,39883.0855208333,2009-03-11,02:03:09
39.973088,116.33505,0,163,39883.0855439815,2009-03-11,02:03:11
39.973055,116.335096,0,163,39883.0855555556,2009-03-11,02:03:12
39.973014,116.335189,0,164,39883.0855787037,2009-03-11,02:03:14
39.972976,116.335279,0,165,39883.0856018519,2009-03-11,02:03:16
39.972962,116.335346,0,165,39883.085625,2009-03-11,02:03:18
39.972986,116.335374,0,166,39883.0856828704,2009-03-11,02:03:23
39.973586,116.333857,0,167,39883.0889351852,2009-03-11,02:08:04
39.97357,116.333745,0,167,39883.0889467593,2009-03-11,02:08:05
39.973546,116.333804,0,168,39883.0889583333,2009-03-11,02:08:06
39.97353,116.333727,0,168,39883.0889699074,2009-03-11,02:08:07
39.973533,116.333663,0,168,39883.0889814815,2009-03-11,02:08:08
39.97354,116.333575,0,169,39883.0890046296,2009-03-11,02:08:10
39.97352,116.333493,0,169,39883.0890393518,2009-03-11,02:08:13
39.973491,116.333605,0,169,39883.0890972222,2009-03-11,02:08:18
39.973483,116.333672,0,169,39883.0891087963,2009-03-11,02:08:19
39.973479,116.333765,0,170,39883.0891203704,2009-03-11,02:08:20
39.973503,116.333808,0,170,39883.0891782407,2009-03-11,02:08:25
39.973532,116.333753,0,170,39883.0892013889,2009-03-11,02:08:27
39.973563,116.333696,0,170,39883.089224537,2009-03-11,02:08:29
39.973606,116.333662,0,171,39883.0892476852,2009-03-11,02:08:31
39.973597,116.333763,0,171,39883.0892939815,2009-03-11,02:08:35
39.973575,116.333854,0,171,39883.0893171296,2009-03-11,02:08:37
39.973539,116.333953,0,172,39883.0893402778,2009-03-11,02:08:39
39.973509,116.334081,0,172,39883.0893634259,2009-03-11,02:08:41
39.973504,116.334166,0,172,39883.089375,2009-03-11,02:08:42
39.97349,116.334269,0,172,39883.0893865741,2009-03-11,02:08:43
39.97348,116.334345,0,173,39883.0894097222,2009-03-11,02:08:45
39.973492,116.334308,0,173,39883.0894675926,2009-03-11,02:08:50
39.973481,116.334323,0,174,39883.089525463,2009-03-11,02:08:55
39.97347,116.334395,0,174,39883.0895601852,2009-03-11,02:08:58
39.973489,116.334454,0,174,39883.0895833333,2009-03-11,02:09:00
39.973534,116.334495,0,174,39883.0896064815,2009-03-11,02:09:02
39.973584,116.334545,0,175,39883.0896296296,2009-03-11,02:09:04
39.973623,116.334586,0,175,39883.0896643519,2009-03-11,02:09:07
39.973637,116.334678,0,185,39883.0896875,2009-03-11,02:09:09
39.973709,116.334628,0,171,39883.0896990741,2009-03-11,02:09:10
39.973781,116.334574,0,166,39883.0897222222,2009-03-11,02:09:12
39.973853,116.334968,0,248,39883.0981944444,2009-03-11,02:21:24
39.97376,116.334906,0,213,39883.0982060185,2009-03-11,02:21:25
39.973719,116.334844,0,195,39883.0982175926,2009-03-11,02:21:26
39.973671,116.334786,0,185,39883.0982291667,2009-03-11,02:21:27
39.973635,116.334697,0,180,39883.0982407407,2009-03-11,02:21:28
39.973588,116.334689,0,174,39883.098275463,2009-03-11,02:21:31
39.973532,116.334638,0,172,39883.0983101852,2009-03-11,02:21:34
39.973519,116.334573,0,172,39883.0983217593,2009-03-11,02:21:35
39.973498,116.334469,0,171,39883.0983333333,2009-03-11,02:21:36
39.973487,116.334401,0,171,39883.0983564815,2009-03-11,02:21:38
39.973489,116.334338,0,170,39883.0983680556,2009-03-11,02:21:39
39.973486,116.334267,0,170,39883.0983796296,2009-03-11,02:21:40
39.973472,116.334174,0,169,39883.0984375,2009-03-11,02:21:45
39.973453,116.334231,0,170,39883.0984837963,2009-03-11,02:21:49
39.973443,116.334168,0,169,39883.0985416667,2009-03-11,02:21:54
39.973469,116.334022,0,169,39883.0985648148,2009-03-11,02:21:56
39.973474,116.333958,0,169,39883.0985763889,2009-03-11,02:21:57
39.973481,116.333926,0,169,39883.0986342593,2009-03-11,02:22:02
39.973508,116.333924,0,167,39883.0986921296,2009-03-11,02:22:07
39.973482,116.333866,0,167,39883.0987268519,2009-03-11,02:22:10
39.973452,116.333791,0,166,39883.0987615741,2009-03-11,02:22:13
39.973454,116.333716,0,166,39883.0987962963,2009-03-11,02:22:16
39.973421,116.333766,0,166,39883.0988310185,2009-03-11,02:22:19
39.973401,116.333693,0,167,39883.0988888889,2009-03-11,02:22:24
39.9734,116.333628,0,167,39883.0989467593,2009-03-11,02:22:29
39.973429,116.333581,0,167,39883.0989699074,2009-03-11,02:22:31
39.97345,116.333523,0,168,39883.0990046296,2009-03-11,02:22:34
39.973445,116.333511,0,168,39883.0990625,2009-03-11,02:22:39
39.973426,116.33356,0,166,39883.0991203704,2009-03-11,02:22:44
39.973406,116.333599,0,166,39883.0991782407,2009-03-11,02:22:49
39.973368,116.333533,0,165,39883.099224537,2009-03-11,02:22:53
39.973369,116.333474,0,165,39883.0992361111,2009-03-11,02:22:54
39.973377,116.333385,0,165,39883.0992592593,2009-03-11,02:22:56
39.973372,116.333306,0,165,39883.0992939815,2009-03-11,02:22:59
39.973375,116.333242,0,165,39883.0993055556,2009-03-11,02:23:00
39.973386,116.333177,0,165,39883.0993171296,2009-03-11,02:23:01
39.973362,116.333113,0,165,39883.0993402778,2009-03-11,02:23:03
39.973333,116.333051,0,165,39883.0993634259,2009-03-11,02:23:05
39.973288,116.333018,0,165,39883.0993865741,2009-03-11,02:23:07
39.973263,116.332958,0,165,39883.0994097222,2009-03-11,02:23:09
39.973218,116.332949,0,165,39883.0994328704,2009-03-11,02:23:11
39.973267,116.332831,0,164,39883.0994907407,2009-03-11,02:23:16
39.973304,116.332794,0,163,39883.099525463,2009-03-11,02:23:19
39.973342,116.332848,0,162,39883.0995833333,2009-03-11,02:23:24
39.973364,116.332908,0,161,39883.0996296296,2009-03-11,02:23:28
39.973391,116.332954,0,160,39883.0996875,2009-03-11,02:23:33
39.973426,116.332998,0,160,39883.0997106481,2009-03-11,02:23:35
39.973461,116.333006,0,158,39883.0997685185,2009-03-11,02:23:40
39.9735,116.333038,0,157,39883.0998263889,2009-03-11,02:23:45
39.973551,116.333062,0,157,39883.0998611111,2009-03-11,02:23:48
39.973572,116.33309,0,157,39883.0999189815,2009-03-11,02:23:53
39.973496,116.33315,0,158,39883.0999537037,2009-03-11,02:23:56
39.973454,116.333126,0,158,39883.0999768519,2009-03-11,02:23:58
39.973425,116.33308,0,158,39883.1,2009-03-11,02:24:00
39.973416,116.333013,0,160,39883.1000462963,2009-03-11,02:24:04
39.973438,116.332978,0,160,39883.1001041667,2009-03-11,02:24:09
39.973465,116.332928,0,163,39883.1001388889,2009-03-11,02:24:12
39.97351,116.332903,0,161,39883.1001736111,2009-03-11,02:24:15
39.973549,116.332856,0,161,39883.1002314815,2009-03-11,02:24:20
39.973588,116.332856,0,162,39883.1002893519,2009-03-11,02:24:25
39.97363,116.332916,0,162,39883.1003240741,2009-03-11,02:24:28
39.973634,116.332984,0,160,39883.1003819444,2009-03-11,02:24:33
39.973613,116.333036,0,156,39883.1004166667,2009-03-11,02:24:36
39.973571,116.333092,0,152,39883.1004513889,2009-03-11,02:24:39
39.973558,116.33303,0,144,39883.1004976852,2009-03-11,02:24:43
39.973577,116.332925,0,139,39883.1005208333,2009-03-11,02:24:45
39.97359,116.332868,0,137,39883.1005324074,2009-03-11,02:24:46
39.973615,116.33277,0,134,39883.1005555556,2009-03-11,02:24:48
39.973642,116.332694,0,133,39883.1005787037,2009-03-11,02:24:50
39.973673,116.332625,0,133,39883.1006018519,2009-03-11,02:24:52
39.97371,116.33266,0,138,39883.1006365741,2009-03-11,02:24:55
39.973714,116.332743,0,143,39883.1006712963,2009-03-11,02:24:58
39.973718,116.332822,0,145,39883.1007060185,2009-03-11,02:25:01
39.97369,116.332776,0,153,39883.1007638889,2009-03-11,02:25:06
39.973649,116.332784,0,155,39883.1008217593,2009-03-11,02:25:11
39.973631,116.332846,0,155,39883.1008680556,2009-03-11,02:25:15
39.973621,116.332912,0,156,39883.1008912037,2009-03-11,02:25:17
39.973608,116.332972,0,158,39883.1009143519,2009-03-11,02:25:19
39.973602,116.333033,0,158,39883.1009375,2009-03-11,02:25:21
39.973598,116.333126,0,158,39883.1009606481,2009-03-11,02:25:23
39.973596,116.333193,0,157,39883.1009837963,2009-03-11,02:25:25
39.973595,116.333241,0,155,39883.1010416667,2009-03-11,02:25:30
39.973593,116.3333,0,155,39883.1010648148,2009-03-11,02:25:32
39.973591,116.333369,0,154,39883.101087963,2009-03-11,02:25:34
39.973578,116.333473,0,155,39883.1011111111,2009-03-11,02:25:36
39.973571,116.333538,0,155,39883.1011226852,2009-03-11,02:25:37
39.973564,116.333634,0,155,39883.1011458333,2009-03-11,02:25:39
39.973569,116.333718,0,154,39883.1011689815,2009-03-11,02:25:41
39.973569,116.333826,0,154,39883.1011921296,2009-03-11,02:25:43
39.973566,116.333887,0,152,39883.1012152778,2009-03-11,02:25:45
39.973563,116.333926,0,146,39883.1012731481,2009-03-11,02:25:50
39.973562,116.333988,0,145,39883.1013310185,2009-03-11,02:25:55
39.973568,116.33407,0,145,39883.1013657407,2009-03-11,02:25:58
39.973561,116.33417,0,146,39883.1013888889,2009-03-11,02:26:00
39.973557,116.334231,0,146,39883.101400463,2009-03-11,02:26:01
39.973551,116.334316,0,147,39883.1014236111,2009-03-11,02:26:03
39.973578,116.334394,0,148,39883.1014814815,2009-03-11,02:26:08
39.973589,116.334383,0,148,39883.1015393519,2009-03-11,02:26:13
39.973607,116.33434,0,148,39883.1015972222,2009-03-11,02:26:18
39.973623,116.334283,0,147,39883.1016203704,2009-03-11,02:26:20
39.973666,116.334256,0,147,39883.1016550926,2009-03-11,02:26:23
39.97371,116.33422,0,148,39883.1016898148,2009-03-11,02:26:26
39.973754,116.334186,0,149,39883.101724537,2009-03-11,02:26:29
39.9738,116.334186,0,150,39883.1017592593,2009-03-11,02:26:32
39.973829,116.33425,0,151,39883.1017939815,2009-03-11,02:26:35
39.973834,116.334315,0,153,39883.1018287037,2009-03-11,02:26:38
39.973856,116.334379,0,156,39883.1018865741,2009-03-11,02:26:43
39.973846,116.334445,0,157,39883.1019097222,2009-03-11,02:26:45
39.973832,116.334503,0,159,39883.1019328704,2009-03-11,02:26:47
39.973831,116.334545,0,161,39883.1019907407,2009-03-11,02:26:52
39.973834,116.334559,0,164,39883.1020486111,2009-03-11,02:26:57
39.973814,116.334568,0,169,39883.1021064815,2009-03-11,02:27:02
39.973768,116.334569,0,171,39883.1021412037,2009-03-11,02:27:05
39.973721,116.334562,0,175,39883.1021990741,2009-03-11,02:27:10
39.97366,116.334581,0,178,39883.1022569444,2009-03-11,02:27:15
39.973667,116.334523,0,181,39883.1023032407,2009-03-11,02:27:19
39.97362,116.334543,0,183,39883.102349537,2009-03-11,02:27:23
39.973575,116.334608,0,185,39883.1023842593,2009-03-11,02:27:26
39.973568,116.334696,0,186,39883.1024189815,2009-03-11,02:27:29
39.973556,116.334757,0,186,39883.1024305556,2009-03-11,02:27:30
39.973548,116.334864,0,186,39883.1024537037,2009-03-11,02:27:32
39.973564,116.334935,0,187,39883.1024768518,2009-03-11,02:27:34
39.973609,116.334957,0,187,39883.1025,2009-03-11,02:27:36
39.973615,116.335027,0,188,39883.1025347222,2009-03-11,02:27:39
39.973596,116.335104,0,188,39883.1025578704,2009-03-11,02:27:41
39.973632,116.335144,0,188,39883.1025810185,2009-03-11,02:27:43
39.973634,116.335229,0,188,39883.1026041667,2009-03-11,02:27:45
39.973618,116.335312,0,188,39883.1026273148,2009-03-11,02:27:47
39.973594,116.335417,0,188,39883.102650463,2009-03-11,02:27:49
39.973585,116.335474,0,189,39883.102662037,2009-03-11,02:27:50
39.973585,116.335544,0,189,39883.1026851852,2009-03-11,02:27:52
39.973634,116.335976,0,190,39883.1026967593,2009-03-11,02:27:53
39.973667,116.336089,0,190,39883.1027430556,2009-03-11,02:27:57
39.97467,116.332962,0,577,39883.1034722222,2009-03-11,02:29:00
39.974045,116.333396,0,363,39883.1034953704,2009-03-11,02:29:02
39.973908,116.333416,0,314,39883.1035069444,2009-03-11,02:29:03
39.973836,116.333459,0,282,39883.1035185185,2009-03-11,02:29:04
39.973824,116.333491,0,275,39883.1035763889,2009-03-11,02:29:09
39.973834,116.333487,0,276,39883.1036342593,2009-03-11,02:29:14
39.973861,116.333499,0,276,39883.1036921296,2009-03-11,02:29:19
39.973847,116.333553,0,279,39883.10375,2009-03-11,02:29:24
39.97384,116.333521,0,275,39883.1038078704,2009-03-11,02:29:29
39.97379,116.333565,0,274,39883.1038541667,2009-03-11,02:29:33
39.973753,116.333671,0,268,39883.1038773148,2009-03-11,02:29:35
39.973735,116.333762,0,263,39883.1038888889,2009-03-11,02:29:36
39.97372,116.333825,0,257,39883.103912037,2009-03-11,02:29:38
39.973696,116.333899,0,244,39883.1039467593,2009-03-11,02:29:41
39.973655,116.334032,0,237,39883.1039814815,2009-03-11,02:29:44
39.973642,116.33409,0,234,39883.1039930556,2009-03-11,02:29:45
39.97363,116.334159,0,231,39883.1040046296,2009-03-11,02:29:46
39.973623,116.334241,0,229,39883.1040162037,2009-03-11,02:29:47
39.973624,116.334313,0,227,39883.1040509259,2009-03-11,02:29:50
39.973606,116.3344,0,224,39883.1040856481,2009-03-11,02:29:53
39.973599,116.3345,0,221,39883.1041203704,2009-03-11,02:29:56
39.97359,116.334587,0,221,39883.1041666667,2009-03-11,02:30:00
39.973612,116.334598,0,221,39883.104224537,2009-03-11,02:30:05
39.973645,116.33468,0,221,39883.1042708333,2009-03-11,02:30:09
39.973651,116.334761,0,221,39883.1042939815,2009-03-11,02:30:11
39.973661,116.334829,0,221,39883.1043171296,2009-03-11,02:30:13
39.973675,116.334907,0,221,39883.1043402778,2009-03-11,02:30:15
39.973709,116.334966,0,221,39883.104375,2009-03-11,02:30:18
39.973716,116.335055,0,221,39883.1043981481,2009-03-11,02:30:20
39.973728,116.335113,0,221,39883.1044212963,2009-03-11,02:30:22
39.973789,116.33505,0,222,39883.1044444444,2009-03-11,02:30:24
39.973844,116.334998,0,224,39883.1044791667,2009-03-11,02:30:27
39.973867,116.335003,0,226,39883.104537037,2009-03-11,02:30:32
39.973927,116.335025,0,228,39883.1045717593,2009-03-11,02:30:35
39.973971,116.335047,0,229,39883.1046064815,2009-03-11,02:30:38
39.973954,116.335154,0,230,39883.1046296296,2009-03-11,02:30:40
39.973963,116.335232,0,231,39883.1046527778,2009-03-11,02:30:42
39.973951,116.33529,0,232,39883.1046875,2009-03-11,02:30:45
39.973963,116.335178,0,233,39883.1047222222,2009-03-11,02:30:48
39.973974,116.335113,0,234,39883.1047337963,2009-03-11,02:30:49
39.973975,116.335026,0,235,39883.1047453704,2009-03-11,02:30:50
39.973984,116.334927,0,236,39883.1047685185,2009-03-11,02:30:52
39.974004,116.334808,0,237,39883.1047916667,2009-03-11,02:30:54
39.974007,116.334727,0,238,39883.1048148148,2009-03-11,02:30:56
39.974005,116.334653,0,239,39883.104849537,2009-03-11,02:30:59
39.974038,116.334611,0,240,39883.1048726852,2009-03-11,02:31:01
39.974063,116.334553,0,240,39883.1048958333,2009-03-11,02:31:03
39.974066,116.334619,0,241,39883.1049421296,2009-03-11,02:31:07
39.974083,116.334576,0,243,39883.105,2009-03-11,02:31:12
39.974097,116.334649,0,244,39883.1050347222,2009-03-11,02:31:15
39.974137,116.334683,0,246,39883.1050810185,2009-03-11,02:31:19
39.974178,116.334649,0,247,39883.1051157407,2009-03-11,02:31:22
39.974194,116.334705,0,249,39883.1051736111,2009-03-11,02:31:27
39.974185,116.3348,0,250,39883.1051967593,2009-03-11,02:31:29
39.97417,116.334862,0,250,39883.1052083333,2009-03-11,02:31:30
39.974187,116.334933,0,251,39883.1052314815,2009-03-11,02:31:32
39.974186,116.335042,0,252,39883.1052546296,2009-03-11,02:31:34
39.97419,116.335127,0,252,39883.1052777778,2009-03-11,02:31:36
39.974192,116.335195,0,253,39883.1052893519,2009-03-11,02:31:37
39.974205,116.335286,0,253,39883.1053125,2009-03-11,02:31:39
39.974213,116.335362,0,254,39883.1053356482,2009-03-11,02:31:41
39.974204,116.33542,0,254,39883.1053472222,2009-03-11,02:31:42
39.974199,116.335481,0,255,39883.1053587963,2009-03-11,02:31:43
39.9742,116.335544,0,255,39883.1053703704,2009-03-11,02:31:44
39.974204,116.335623,0,255,39883.1053819444,2009-03-11,02:31:45
39.974224,116.335683,0,255,39883.1053935185,2009-03-11,02:31:46
39.974216,116.33577,0,256,39883.1054050926,2009-03-11,02:31:47
39.974205,116.33588,0,256,39883.1054166667,2009-03-11,02:31:48
39.974197,116.335949,0,256,39883.1054282407,2009-03-11,02:31:49
39.97418,116.336017,0,256,39883.1054398148,2009-03-11,02:31:50
39.974169,116.336086,0,256,39883.1054513889,2009-03-11,02:31:51
39.974165,116.336183,0,257,39883.105474537,2009-03-11,02:31:53
39.974156,116.336241,0,257,39883.1054976852,2009-03-11,02:31:55
39.97421,116.336233,0,258,39883.1055324074,2009-03-11,02:31:58
39.974238,116.336156,0,258,39883.1055555556,2009-03-11,02:32:00
39.974256,116.336082,0,258,39883.1055787037,2009-03-11,02:32:02
39.974276,116.336177,0,259,39883.105625,2009-03-11,02:32:06
39.974266,116.336299,0,259,39883.1056481482,2009-03-11,02:32:08
39.974274,116.336363,0,259,39883.1056712963,2009-03-11,02:32:10
39.974293,116.336431,0,260,39883.1056944444,2009-03-11,02:32:12
39.974331,116.336484,0,260,39883.1057291667,2009-03-11,02:32:15
39.974363,116.336536,0,260,39883.1057523148,2009-03-11,02:32:17
39.974424,116.336573,0,260,39883.105775463,2009-03-11,02:32:19
39.974458,116.336614,0,261,39883.105787037,2009-03-11,02:32:20
39.97452,116.336635,0,261,39883.1058101852,2009-03-11,02:32:22
39.974573,116.336576,0,261,39883.1058333333,2009-03-11,02:32:24
39.974617,116.336522,0,261,39883.1058680556,2009-03-11,02:32:27
39.974624,116.336586,0,261,39883.1059027778,2009-03-11,02:32:30
39.974624,116.336668,0,261,39883.1059259259,2009-03-11,02:32:32
39.974602,116.336773,0,262,39883.1059490741,2009-03-11,02:32:34
39.974586,116.336838,0,262,39883.1059606481,2009-03-11,02:32:35
39.974572,116.336894,0,262,39883.1059722222,2009-03-11,02:32:36
39.974545,116.336812,0,262,39883.1059837963,2009-03-11,02:32:37
39.974529,116.336893,0,263,39883.1060069444,2009-03-11,02:32:39
39.974532,116.336964,0,263,39883.1060300926,2009-03-11,02:32:41
39.974538,116.337023,0,264,39883.1060532407,2009-03-11,02:32:43
39.974529,116.337095,0,264,39883.1060763889,2009-03-11,02:32:45
39.974511,116.33716,0,265,39883.106099537,2009-03-11,02:32:47
39.974513,116.337226,0,265,39883.1061226852,2009-03-11,02:32:49
39.974558,116.337172,0,266,39883.1061805556,2009-03-11,02:32:54
39.97457,116.337101,0,266,39883.1061921296,2009-03-11,02:32:55
39.974578,116.337042,0,266,39883.1062037037,2009-03-11,02:32:56
39.97459,116.336949,0,266,39883.1062268519,2009-03-11,02:32:58
39.974602,116.336888,0,266,39883.1062384259,2009-03-11,02:32:59
39.974622,116.336823,0,265,39883.1062615741,2009-03-11,02:33:01
39.974639,116.336772,0,264,39883.1063194444,2009-03-11,02:33:06
39.974661,116.336765,0,264,39883.1063773148,2009-03-11,02:33:11
39.97464,116.33683,0,263,39883.1064236111,2009-03-11,02:33:15
39.974612,116.336801,0,262,39883.1064814815,2009-03-11,02:33:20
39.974595,116.336743,0,261,39883.1065162037,2009-03-11,02:33:23
39.974568,116.33668,0,260,39883.1065625,2009-03-11,02:33:27
39.974532,116.336634,0,259,39883.1066203704,2009-03-11,02:33:32
39.974539,116.336587,0,258,39883.1066782407,2009-03-11,02:33:37
39.974519,116.336588,0,257,39883.1067361111,2009-03-11,02:33:42
39.974535,116.336598,0,257,39883.1067939815,2009-03-11,02:33:47
39.974573,116.33663,0,256,39883.1068287037,2009-03-11,02:33:50
39.974629,116.336642,0,256,39883.1068518519,2009-03-11,02:33:52
39.97469,116.336634,0,255,39883.106875,2009-03-11,02:33:54
39.974735,116.336625,0,255,39883.1068981481,2009-03-11,02:33:56
39.974736,116.336579,0,253,39883.1069560185,2009-03-11,02:34:01
39.974736,116.336513,0,253,39883.1069791667,2009-03-11,02:34:03
39.974735,116.336432,0,252,39883.1070023148,2009-03-11,02:34:05
39.974687,116.336393,0,251,39883.107037037,2009-03-11,02:34:08
39.974643,116.336412,0,250,39883.1070717593,2009-03-11,02:34:11
39.974613,116.336465,0,248,39883.1071064815,2009-03-11,02:34:14
39.974587,116.336527,0,246,39883.1071412037,2009-03-11,02:34:17
39.97457,116.336613,0,244,39883.1071759259,2009-03-11,02:34:20
39.97422,116.335809,0,232,39883.1071990741,2009-03-11,02:34:22
39.973981,116.335574,0,224,39883.1072106481,2009-03-11,02:34:23
39.973847,116.33548,0,219,39883.1072222222,2009-03-11,02:34:24
39.973755,116.335376,0,216,39883.1072337963,2009-03-11,02:34:25
39.973693,116.335282,0,214,39883.1072453704,2009-03-11,02:34:26
39.97364,116.335154,0,209,39883.1072569444,2009-03-11,02:34:27
39.973603,116.335033,0,204,39883.1072685185,2009-03-11,02:34:28
39.973609,116.334929,0,201,39883.1072800926,2009-03-11,02:34:29
39.973616,116.334848,0,198,39883.1072916667,2009-03-11,02:34:30
39.973626,116.334743,0,195,39883.1073032407,2009-03-11,02:34:31
39.97364,116.334636,0,192,39883.1073148148,2009-03-11,02:34:32
39.973603,116.334509,0,187,39883.1073263889,2009-03-11,02:34:33
39.973612,116.334418,0,183,39883.107337963,2009-03-11,02:34:34
39.973623,116.334333,0,180,39883.107349537,2009-03-11,02:34:35
39.973601,116.33422,0,176,39883.1073611111,2009-03-11,02:34:36
39.973577,116.334063,0,169,39883.1073842593,2009-03-11,02:34:38
39.973556,116.333979,0,164,39883.1073958333,2009-03-11,02:34:39
39.973537,116.333904,0,159,39883.1074074074,2009-03-11,02:34:40
39.973544,116.333834,0,152,39883.1074305556,2009-03-11,02:34:42
39.973532,116.333888,0,143,39883.1074652778,2009-03-11,02:34:45
39.973526,116.333941,0,136,39883.1074884259,2009-03-11,02:34:47
39.973502,116.333992,0,128,39883.1075347222,2009-03-11,02:34:51
39.97345,116.333943,0,131,39883.1075810185,2009-03-11,02:34:55
39.973442,116.333853,0,131,39883.1075925926,2009-03-11,02:34:56
39.973433,116.333768,0,132,39883.1076041667,2009-03-11,02:34:57
39.973415,116.333532,0,132,39883.1076273148,2009-03-11,02:34:59
39.973375,116.333346,0,133,39883.107650463,2009-03-11,02:35:01
39.973363,116.333242,0,134,39883.107662037,2009-03-11,02:35:02
39.973358,116.333145,0,135,39883.1076736111,2009-03-11,02:35:03
39.97335,116.333078,0,136,39883.1076851852,2009-03-11,02:35:04
39.973332,116.333009,0,138,39883.1076967593,2009-03-11,02:35:05
39.973328,116.332905,0,139,39883.1077083333,2009-03-11,02:35:06
39.973337,116.33278,0,140,39883.1077199074,2009-03-11,02:35:07
39.973338,116.332682,0,141,39883.1077314815,2009-03-11,02:35:08
39.973368,116.332617,0,141,39883.1077430556,2009-03-11,02:35:09
39.973368,116.332538,0,142,39883.1077546296,2009-03-11,02:35:10
39.973362,116.332462,0,143,39883.1077662037,2009-03-11,02:35:11
39.973388,116.33235,0,143,39883.1077777778,2009-03-11,02:35:12
39.973382,116.332236,0,145,39883.1078009259,2009-03-11,02:35:14
39.973397,116.332152,0,147,39883.1078356481,2009-03-11,02:35:17
39.973352,116.332205,0,149,39883.1078819444,2009-03-11,02:35:21
39.973312,116.332241,0,152,39883.1079282407,2009-03-11,02:35:25
39.97331,116.332314,0,152,39883.1079513889,2009-03-11,02:35:27
39.973306,116.332379,0,152,39883.107962963,2009-03-11,02:35:28
39.973311,116.332453,0,153,39883.1079861111,2009-03-11,02:35:30
39.97332,116.332536,0,153,39883.1080092593,2009-03-11,02:35:32
39.97336,116.332609,0,154,39883.1080439815,2009-03-11,02:35:35
39.97337,116.332668,0,154,39883.1080671296,2009-03-11,02:35:37
39.973401,116.332724,0,154,39883.1081018519,2009-03-11,02:35:40
39.973455,116.332782,0,155,39883.1081481481,2009-03-11,02:35:44
39.973491,116.332842,0,156,39883.1081712963,2009-03-11,02:35:46
39.973525,116.332908,0,157,39883.1081944444,2009-03-11,02:35:48
39.973567,116.332993,0,159,39883.1082175926,2009-03-11,02:35:50
39.973613,116.333094,0,160,39883.1082407407,2009-03-11,02:35:52
39.97364,116.333163,0,161,39883.1082638889,2009-03-11,02:35:54
39.973669,116.333238,0,163,39883.108287037,2009-03-11,02:35:56
39.973703,116.333278,0,165,39883.1083101852,2009-03-11,02:35:58
39.97371,116.333336,0,167,39883.1083217593,2009-03-11,02:35:59
39.973739,116.333409,0,171,39883.1083449074,2009-03-11,02:36:01
39.973749,116.333475,0,173,39883.1083564815,2009-03-11,02:36:02
39.973756,116.333548,0,176,39883.1083796296,2009-03-11,02:36:04
39.97377,116.333681,0,179,39883.1084027778,2009-03-11,02:36:06
39.973777,116.333776,0,180,39883.1084143519,2009-03-11,02:36:07
39.973796,116.333844,0,181,39883.1084259259,2009-03-11,02:36:08
39.97381,116.333938,0,182,39883.1084375,2009-03-11,02:36:09
39.973841,116.333996,0,184,39883.1084490741,2009-03-11,02:36:10
39.973861,116.334048,0,185,39883.1084606481,2009-03-11,02:36:11
39.973888,116.3341,0,186,39883.1084722222,2009-03-11,02:36:12
39.973905,116.334163,0,187,39883.1084837963,2009-03-11,02:36:13
39.973916,116.334252,0,190,39883.1085069444,2009-03-11,02:36:15
39.973918,116.334318,0,191,39883.1085185185,2009-03-11,02:36:16
39.973923,116.334391,0,194,39883.1085416667,2009-03-11,02:36:18
39.973936,116.334482,0,197,39883.1085648148,2009-03-11,02:36:20
39.973947,116.334555,0,199,39883.108587963,2009-03-11,02:36:22
39.973979,116.334627,0,205,39883.1086458333,2009-03-11,02:36:27
39.974013,116.334663,0,211,39883.1086921296,2009-03-11,02:36:31
39.974051,116.334589,0,213,39883.10875,2009-03-11,02:36:36
39.974107,116.334587,0,214,39883.1087962963,2009-03-11,02:36:40
39.974157,116.334638,0,215,39883.1088425926,2009-03-11,02:36:44
39.974179,116.334708,0,216,39883.1088657407,2009-03-11,02:36:46
39.974207,116.33478,0,216,39883.1088888889,2009-03-11,02:36:48
39.974215,116.334879,0,217,39883.108912037,2009-03-11,02:36:50
39.974207,116.334958,0,217,39883.1089236111,2009-03-11,02:36:51
39.974203,116.33503,0,218,39883.1089467593,2009-03-11,02:36:53
39.973987,116.334551,0,207,39883.1089699074,2009-03-11,02:36:55
39.973832,116.33435,0,200,39883.1089814815,2009-03-11,02:36:56
39.973742,116.334162,0,195,39883.1089930556,2009-03-11,02:36:57
39.973688,116.334001,0,191,39883.1090046296,2009-03-11,02:36:58
39.973645,116.333879,0,188,39883.1090162037,2009-03-11,02:36:59
39.973614,116.333813,0,185,39883.1090393519,2009-03-11,02:37:01
39.973611,116.333879,0,184,39883.1090625,2009-03-11,02:37:03
39.973621,116.333951,0,183,39883.1090856481,2009-03-11,02:37:05
39.973647,116.333901,0,177,39883.1091435185,2009-03-11,02:37:10
39.973678,116.333832,0,172,39883.1092013889,2009-03-11,02:37:15
39.973664,116.333735,0,167,39883.109224537,2009-03-11,02:37:17
39.97365,116.333647,0,163,39883.1092361111,2009-03-11,02:37:18
39.973637,116.333585,0,160,39883.1092476852,2009-03-11,02:37:19
39.973616,116.333519,0,156,39883.1092708333,2009-03-11,02:37:21
39.973587,116.333434,0,151,39883.1093055556,2009-03-11,02:37:24
39.973563,116.333361,0,150,39883.1093287037,2009-03-11,02:37:26
39.973543,116.333277,0,148,39883.1093518519,2009-03-11,02:37:28
39.973532,116.333206,0,148,39883.1093634259,2009-03-11,02:37:29
39.973506,116.333149,0,149,39883.1093865741,2009-03-11,02:37:31
39.973502,116.333001,0,149,39883.1094097222,2009-03-11,02:37:33
39.973499,116.332919,0,149,39883.1094328704,2009-03-11,02:37:35
39.973496,116.332798,0,149,39883.1094560185,2009-03-11,02:37:37
39.97351,116.332645,0,147,39883.1094791667,2009-03-11,02:37:39
39.973515,116.332583,0,146,39883.1094907407,2009-03-11,02:37:40
39.973528,116.332507,0,146,39883.1095023148,2009-03-11,02:37:41
39.973537,116.332437,0,145,39883.109525463,2009-03-11,02:37:43
39.973546,116.332378,0,146,39883.1095486111,2009-03-11,02:37:45
39.973566,116.332326,0,147,39883.1096064815,2009-03-11,02:37:50
39.973562,116.332422,0,149,39883.1096527778,2009-03-11,02:37:54
39.973557,116.332466,0,153,39883.1097106481,2009-03-11,02:37:59
39.973564,116.332529,0,156,39883.1097569444,2009-03-11,02:38:03
39.973561,116.332597,0,155,39883.1098032407,2009-03-11,02:38:07
39.973557,116.332675,0,155,39883.1098263889,2009-03-11,02:38:09
39.973549,116.332766,0,152,39883.1098611111,2009-03-11,02:38:12
39.973545,116.332838,0,152,39883.1098958333,2009-03-11,02:38:15
39.973542,116.332916,0,152,39883.1099189815,2009-03-11,02:38:17
39.973539,116.333012,0,152,39883.1099421296,2009-03-11,02:38:19
39.97354,116.33311,0,153,39883.1099652778,2009-03-11,02:38:21
39.973548,116.333209,0,154,39883.1099884259,2009-03-11,02:38:23
39.973545,116.333287,0,154,39883.11,2009-03-11,02:38:24
39.973541,116.333357,0,155,39883.1100115741,2009-03-11,02:38:25
39.973541,116.333418,0,155,39883.1100231481,2009-03-11,02:38:26
39.973541,116.333488,0,156,39883.1100347222,2009-03-11,02:38:27
39.973535,116.333577,0,156,39883.1100462963,2009-03-11,02:38:28
39.973535,116.333643,0,157,39883.1100578704,2009-03-11,02:38:29
39.973533,116.333721,0,157,39883.1100694444,2009-03-11,02:38:30
39.973528,116.333811,0,158,39883.1100810185,2009-03-11,02:38:31
39.973523,116.333913,0,158,39883.1100925926,2009-03-11,02:38:32
39.973519,116.33402,0,159,39883.1101041667,2009-03-11,02:38:33
39.973517,116.334126,0,160,39883.1101157407,2009-03-11,02:38:34
39.973516,116.334236,0,160,39883.1101273148,2009-03-11,02:38:35
39.973513,116.334308,0,162,39883.1101388889,2009-03-11,02:38:36
39.973512,116.334368,0,163,39883.110150463,2009-03-11,02:38:37
39.973503,116.334455,0,165,39883.110162037,2009-03-11,02:38:38
39.973497,116.334531,0,167,39883.1101736111,2009-03-11,02:38:39
39.973494,116.334601,0,168,39883.1101851852,2009-03-11,02:38:40
39.973491,116.334669,0,169,39883.1101967593,2009-03-11,02:38:41
39.973492,116.334729,0,171,39883.1102083333,2009-03-11,02:38:42
39.973491,116.334846,0,174,39883.1102314815,2009-03-11,02:38:44
39.973492,116.334909,0,176,39883.1102430556,2009-03-11,02:38:45
39.973494,116.334975,0,177,39883.1102546296,2009-03-11,02:38:46
39.973495,116.335156,0,178,39883.1102662037,2009-03-11,02:38:47
39.973489,116.335362,0,179,39883.1102777778,2009-03-11,02:38:48
39.973487,116.335552,0,180,39883.1102893518,2009-03-11,02:38:49
39.973486,116.335741,0,180,39883.1103009259,2009-03-11,02:38:50
39.973486,116.335924,0,181,39883.1103125,2009-03-11,02:38:51
39.973487,116.336105,0,181,39883.1103240741,2009-03-11,02:38:52
39.973485,116.336298,0,181,39883.1103356481,2009-03-11,02:38:53
39.973484,116.336365,0,182,39883.1103472222,2009-03-11,02:38:54
39.973485,116.336459,0,184,39883.1103703704,2009-03-11,02:38:56
39.973498,116.336517,0,183,39883.1104050926,2009-03-11,02:38:59
39.97353,116.336646,0,177,39883.110462963,2009-03-11,02:39:04
39.973533,116.336759,0,174,39883.110474537,2009-03-11,02:39:05
39.973537,116.336842,0,171,39883.1104861111,2009-03-11,02:39:06
39.973531,116.336983,0,169,39883.1104976852,2009-03-11,02:39:07
39.973534,116.337083,0,166,39883.1105092593,2009-03-11,02:39:08
39.973538,116.337156,0,163,39883.1105208333,2009-03-11,02:39:09
39.973541,116.337235,0,161,39883.1105324074,2009-03-11,02:39:10
39.973541,116.337349,0,159,39883.1105439815,2009-03-11,02:39:11
39.973557,116.337381,0,165,39883.1106018518,2009-03-11,02:39:16
39.973586,116.337433,0,172,39883.1106597222,2009-03-11,02:39:21
39.973596,116.337488,0,178,39883.1107060185,2009-03-11,02:39:25
39.973582,116.337527,0,183,39883.1107638889,2009-03-11,02:39:30
39.973539,116.337496,0,188,39883.1108217593,2009-03-11,02:39:35
39.973528,116.33743,0,189,39883.1108333333,2009-03-11,02:39:36
39.973517,116.337361,0,191,39883.1108449074,2009-03-11,02:39:37
39.973506,116.337302,0,192,39883.1108564815,2009-03-11,02:39:38
39.973498,116.33724,0,193,39883.1108680556,2009-03-11,02:39:39
39.973489,116.337178,0,194,39883.1108796296,2009-03-11,02:39:40
39.973475,116.337056,0,197,39883.1109027778,2009-03-11,02:39:42
39.973467,116.336959,0,200,39883.1109259259,2009-03-11,02:39:44
39.973458,116.336892,0,203,39883.1109606481,2009-03-11,02:39:47
39.973449,116.336784,0,206,39883.1110069444,2009-03-11,02:39:51
39.973439,116.336714,0,208,39883.1110300926,2009-03-11,02:39:53
39.973422,116.33665,0,211,39883.1110532407,2009-03-11,02:39:55
39.973416,116.33655,0,212,39883.1110763889,2009-03-11,02:39:57
39.973417,116.336491,0,212,39883.111087963,2009-03-11,02:39:58
39.973416,116.336363,0,212,39883.1111111111,2009-03-11,02:40:00
39.973418,116.336276,0,212,39883.1111226852,2009-03-11,02:40:01
39.973415,116.33615,0,211,39883.1111458333,2009-03-11,02:40:03
39.973419,116.336089,0,211,39883.1111574074,2009-03-11,02:40:04
39.973423,116.33607,0,218,39883.1112152778,2009-03-11,02:40:09
39.973426,116.336058,0,222,39883.1112731481,2009-03-11,02:40:14
39.973416,116.335972,0,223,39883.1113078704,2009-03-11,02:40:17
39.973401,116.335881,0,225,39883.1113657407,2009-03-11,02:40:22
39.973505,116.334371,0,222,39883.1113888889,2009-03-11,02:40:24
39.973533,116.334246,0,221,39883.111400463,2009-03-11,02:40:25
39.973554,116.334136,0,219,39883.111412037,2009-03-11,02:40:26
39.973575,116.334081,0,216,39883.1114236111,2009-03-11,02:40:27
39.973583,116.334003,0,211,39883.1114467593,2009-03-11,02:40:29
39.973574,116.333948,0,206,39883.1114814815,2009-03-11,02:40:32
39.973549,116.333908,0,201,39883.1115393518,2009-03-11,02:40:37
39.973529,116.333878,0,202,39883.1115972222,2009-03-11,02:40:42
39.973525,116.333918,0,205,39883.1116550926,2009-03-11,02:40:47
39.973525,116.333918,0,205,39883.1116898148,2009-03-11,02:40:50
39.973518,116.333926,0,208,39883.111712963,2009-03-11,02:40:52
39.973492,116.333882,0,210,39883.1117708333,2009-03-11,02:40:57
39.973464,116.333848,0,207,39883.1118287037,2009-03-11,02:41:02
39.973435,116.333843,0,205,39883.1118865741,2009-03-11,02:41:07
39.973425,116.333787,0,202,39883.1119444444,2009-03-11,02:41:12
39.973423,116.333808,0,197,39883.1120023148,2009-03-11,02:41:17
39.973437,116.333869,0,196,39883.112037037,2009-03-11,02:41:20
39.97344,116.333932,0,195,39883.1120717593,2009-03-11,02:41:23
39.973447,116.333995,0,192,39883.1120949074,2009-03-11,02:41:25
39.973446,116.334073,0,189,39883.1121180556,2009-03-11,02:41:27
39.97346,116.334098,0,184,39883.1121759259,2009-03-11,02:41:32
39.973486,116.334116,0,181,39883.1122337963,2009-03-11,02:41:37
39.973503,116.334169,0,177,39883.1122800926,2009-03-11,02:41:41
39.973492,116.334232,0,177,39883.1123148148,2009-03-11,02:41:44
39.973484,116.334295,0,175,39883.1123611111,2009-03-11,02:41:48
39.973483,116.334366,0,172,39883.1124189815,2009-03-11,02:41:53
39.973496,116.334433,0,171,39883.1124537037,2009-03-11,02:41:56
39.973511,116.33451,0,169,39883.1124884259,2009-03-11,02:41:59
39.973536,116.334521,0,165,39883.1125462963,2009-03-11,02:42:04
39.973549,116.334469,0,162,39883.1126041667,2009-03-11,02:42:09
39.973546,116.334494,0,160,39883.112662037,2009-03-11,02:42:14
39.973533,116.334595,0,161,39883.1126967593,2009-03-11,02:42:17
39.97352,116.33463,0,160,39883.1127546296,2009-03-11,02:42:22
39.973492,116.334623,0,157,39883.1128125,2009-03-11,02:42:27
39.973471,116.334677,0,155,39883.1128472222,2009-03-11,02:42:30
39.973459,116.334665,0,152,39883.1129050926,2009-03-11,02:42:35
39.973446,116.334628,0,151,39883.112962963,2009-03-11,02:42:40
39.973442,116.334564,0,151,39883.1129976852,2009-03-11,02:42:43
39.973454,116.334484,0,151,39883.1130439815,2009-03-11,02:42:47
39.973475,116.33441,0,151,39883.1130787037,2009-03-11,02:42:50
39.973476,116.334302,0,152,39883.1131018519,2009-03-11,02:42:52
39.973471,116.334238,0,153,39883.1131134259,2009-03-11,02:42:53
39.973484,116.334082,0,153,39883.113125,2009-03-11,02:42:54
39.973489,116.333991,0,154,39883.1131481482,2009-03-11,02:42:56
39.973492,116.333949,0,154,39883.1132060185,2009-03-11,02:43:01
39.973475,116.333913,0,153,39883.1132638889,2009-03-11,02:43:06
39.973486,116.333832,0,154,39883.1133217593,2009-03-11,02:43:11
39.973489,116.333749,0,155,39883.1133796296,2009-03-11,02:43:16
39.973485,116.333706,0,156,39883.1134375,2009-03-11,02:43:21
39.973449,116.333761,0,156,39883.1134953704,2009-03-11,02:43:26
39.973427,116.333836,0,156,39883.1135185185,2009-03-11,02:43:28
39.973406,116.333915,0,156,39883.1135416667,2009-03-11,02:43:30
39.973375,116.333964,0,156,39883.113599537,2009-03-11,02:43:35
39.973367,116.334053,0,158,39883.1136226852,2009-03-11,02:43:37
39.973381,116.334012,0,161,39883.1136805556,2009-03-11,02:43:42
39.973389,116.333953,0,161,39883.1137037037,2009-03-11,02:43:44
39.973379,116.333888,0,163,39883.1137384259,2009-03-11,02:43:47
39.973355,116.333835,0,165,39883.1137731481,2009-03-11,02:43:50
39.973335,116.333807,0,166,39883.1138310185,2009-03-11,02:43:55
39.97333,116.333784,0,166,39883.1138888889,2009-03-11,02:44:00
39.973338,116.333775,0,165,39883.1139467593,2009-03-11,02:44:05
39.97333,116.333756,0,166,39883.1140046296,2009-03-11,02:44:10
39.973339,116.333699,0,167,39883.1140625,2009-03-11,02:44:15
39.973341,116.333615,0,168,39883.1140972222,2009-03-11,02:44:18
39.973339,116.333575,0,169,39883.1141550926,2009-03-11,02:44:23
39.973342,116.333649,0,170,39883.1141898148,2009-03-11,02:44:26
39.973348,116.333777,0,171,39883.114212963,2009-03-11,02:44:28
39.973353,116.333839,0,171,39883.114224537,2009-03-11,02:44:29
39.97337,116.333904,0,172,39883.1142592593,2009-03-11,02:44:32
39.973372,116.333919,0,171,39883.1143171296,2009-03-11,02:44:37
39.973372,116.333919,0,171,39883.1143518519,2009-03-11,02:44:40
39.973364,116.333919,0,169,39883.114375,2009-03-11,02:44:42
39.973366,116.33391,0,168,39883.1144328704,2009-03-11,02:44:47
39.97339,116.333922,0,167,39883.1144907407,2009-03-11,02:44:52
39.973424,116.333962,0,167,39883.1145138889,2009-03-11,02:44:54
39.973456,116.33402,0,166,39883.114537037,2009-03-11,02:44:56
39.973479,116.334082,0,163,39883.1145833333,2009-03-11,02:45:00
39.97348,116.334171,0,162,39883.1146064815,2009-03-11,02:45:02
39.973486,116.334236,0,161,39883.1146296296,2009-03-11,02:45:04
39.973488,116.334309,0,160,39883.1146527778,2009-03-11,02:45:06
39.973474,116.334369,0,158,39883.1146875,2009-03-11,02:45:09
39.973444,116.334421,0,156,39883.1147337963,2009-03-11,02:45:13
39.973417,116.334347,0,155,39883.1147685185,2009-03-11,02:45:16
39.973407,116.334288,0,155,39883.1147800926,2009-03-11,02:45:17
39.973397,116.33417,0,155,39883.1148032407,2009-03-11,02:45:19
39.973394,116.334107,0,155,39883.1148148148,2009-03-11,02:45:20
39.973392,116.334009,0,154,39883.114837963,2009-03-11,02:45:22
39.973387,116.333915,0,153,39883.1148611111,2009-03-11,02:45:24
39.973379,116.333818,0,153,39883.1148842593,2009-03-11,02:45:26
39.973378,116.333713,0,152,39883.1149074074,2009-03-11,02:45:28
39.973383,116.333632,0,150,39883.1149305556,2009-03-11,02:45:30
39.973388,116.333535,0,149,39883.1149537037,2009-03-11,02:45:32
39.973386,116.333457,0,148,39883.1149768519,2009-03-11,02:45:34
39.973387,116.333389,0,148,39883.1149884259,2009-03-11,02:45:35
39.973395,116.333314,0,148,39883.115,2009-03-11,02:45:36
39.973404,116.333252,0,148,39883.1150115741,2009-03-11,02:45:37
39.973413,116.333166,0,148,39883.1150231481,2009-03-11,02:45:38
39.973427,116.333075,0,148,39883.1150462963,2009-03-11,02:45:40
39.973432,116.332992,0,148,39883.1150694444,2009-03-11,02:45:42
39.973417,116.332976,0,145,39883.1151273148,2009-03-11,02:45:47
39.973406,116.332904,0,145,39883.1151851852,2009-03-11,02:45:52
39.9734,116.33282,0,145,39883.1152083333,2009-03-11,02:45:54
39.973407,116.332722,0,145,39883.1152314815,2009-03-11,02:45:56
39.973414,116.332619,0,145,39883.1152546296,2009-03-11,02:45:58
39.97342,116.33254,0,144,39883.1152777778,2009-03-11,02:46:00
39.973421,116.332468,0,144,39883.1153009259,2009-03-11,02:46:02
39.973428,116.332388,0,144,39883.1153240741,2009-03-11,02:46:04
39.973428,116.332305,0,142,39883.1153587963,2009-03-11,02:46:07
39.97342,116.332238,0,141,39883.1153935185,2009-03-11,02:46:10
39.973399,116.332171,0,140,39883.1154398148,2009-03-11,02:46:14
39.973383,116.332101,0,138,39883.115474537,2009-03-11,02:46:17
39.973359,116.332027,0,138,39883.1155092593,2009-03-11,02:46:20
39.973335,116.331977,0,137,39883.1155439815,2009-03-11,02:46:23
39.973329,116.331897,0,136,39883.1155671296,2009-03-11,02:46:25
39.973332,116.331814,0,135,39883.1155902778,2009-03-11,02:46:27
39.973332,116.331749,0,134,39883.1156134259,2009-03-11,02:46:29
39.973348,116.331677,0,131,39883.1156597222,2009-03-11,02:46:33
39.973357,116.331707,0,127,39883.1157175926,2009-03-11,02:46:38
39.973357,116.33177,0,125,39883.1157407407,2009-03-11,02:46:40
39.973358,116.331829,0,122,39883.1157638889,2009-03-11,02:46:42
39.973359,116.331893,0,120,39883.115787037,2009-03-11,02:46:44
39.973375,116.331958,0,114,39883.1158449074,2009-03-11,02:46:49
39.973373,116.331969,0,110,39883.1159027778,2009-03-11,02:46:54
39.973386,116.332013,0,105,39883.1159606481,2009-03-11,02:46:59
39.973401,116.331958,0,103,39883.1159953704,2009-03-11,02:47:02
39.973403,116.331891,0,99,39883.1160416667,2009-03-11,02:47:06
39.973409,116.331848,0,93,39883.116099537,2009-03-11,02:47:11
39.973429,116.331903,0,88,39883.1161458333,2009-03-11,02:47:15
39.973448,116.331982,0,85,39883.1161805556,2009-03-11,02:47:18
39.97346,116.332048,0,83,39883.1162037037,2009-03-11,02:47:20
39.973474,116.332106,0,82,39883.1162268519,2009-03-11,02:47:22
39.97349,116.332175,0,80,39883.11625,2009-03-11,02:47:24
39.973506,116.332249,0,79,39883.1162731481,2009-03-11,02:47:26
39.973512,116.332307,0,78,39883.1162847222,2009-03-11,02:47:27
39.973517,116.332374,0,78,39883.1162962963,2009-03-11,02:47:28
39.973523,116.332447,0,78,39883.1163194444,2009-03-11,02:47:30
39.97352,116.332531,0,82,39883.1163773148,2009-03-11,02:47:35
39.973513,116.332808,0,71,39883.1163888889,2009-03-11,02:47:36
39.973501,116.332982,0,68,39883.116412037,2009-03-11,02:47:38
39.973493,116.333087,0,68,39883.1164351852,2009-03-11,02:47:40
39.973477,116.333176,0,74,39883.1164699074,2009-03-11,02:47:43
39.97347,116.333263,0,74,39883.1164814815,2009-03-11,02:47:44
39.973466,116.333327,0,75,39883.1164930556,2009-03-11,02:47:45
39.973462,116.33342,0,79,39883.1165162037,2009-03-11,02:47:47
39.973464,116.33349,0,83,39883.1165393519,2009-03-11,02:47:49
39.973464,116.333556,0,91,39883.1165740741,2009-03-11,02:47:52
39.973443,116.333597,0,106,39883.1166203704,2009-03-11,02:47:56
39.973422,116.333616,0,122,39883.1166666667,2009-03-11,02:48:00
39.973401,116.333616,0,138,39883.116712963,2009-03-11,02:48:04
39.973388,116.333592,0,157,39883.1167708333,2009-03-11,02:48:09
39.973375,116.333539,0,163,39883.1168287037,2009-03-11,02:48:14
39.973368,116.333467,0,169,39883.116875,2009-03-11,02:48:18
39.973365,116.333404,0,174,39883.1168981481,2009-03-11,02:48:20
39.973374,116.333346,0,179,39883.1169212963,2009-03-11,02:48:22
39.973379,116.333267,0,185,39883.1169560185,2009-03-11,02:48:25
39.97341,116.333224,0,194,39883.1170138889,2009-03-11,02:48:30
39.973446,116.333263,0,201,39883.1170601852,2009-03-11,02:48:34
39.973465,116.333283,0,206,39883.1171180556,2009-03-11,02:48:39
39.973508,116.333298,0,210,39883.1171759259,2009-03-11,02:48:44
39.973526,116.333371,0,214,39883.1172222222,2009-03-11,02:48:48
39.973524,116.333436,0,216,39883.1172453704,2009-03-11,02:48:50
39.973513,116.333506,0,218,39883.1172685185,2009-03-11,02:48:52
39.973505,116.333576,0,220,39883.1172916667,2009-03-11,02:48:54
39.973502,116.333659,0,221,39883.1173032407,2009-03-11,02:48:55
39.9735,116.33373,0,221,39883.1173148148,2009-03-11,02:48:56
39.973495,116.333863,0,222,39883.117337963,2009-03-11,02:48:58
39.973494,116.333925,0,221,39883.117349537,2009-03-11,02:48:59
39.973491,116.334013,0,220,39883.1173726852,2009-03-11,02:49:01
39.973503,116.333941,0,220,39883.1174189815,2009-03-11,02:49:05
39.973513,116.333997,0,215,39883.1174537037,2009-03-11,02:49:08
39.973512,116.334065,0,209,39883.1174884259,2009-03-11,02:49:11
39.973488,116.334088,0,205,39883.1175462963,2009-03-11,02:49:16
39.973452,116.334124,0,208,39883.1176041667,2009-03-11,02:49:21
39.973418,116.3341,0,208,39883.117662037,2009-03-11,02:49:26
39.973397,116.334055,0,208,39883.1177199074,2009-03-11,02:49:31
39.973404,116.334003,0,208,39883.1177777778,2009-03-11,02:49:36
39.973409,116.333965,0,210,39883.1178356481,2009-03-11,02:49:41
39.973405,116.333976,0,211,39883.1178935185,2009-03-11,02:49:46
39.973429,116.334053,0,216,39883.1179398148,2009-03-11,02:49:50
39.973437,116.334118,0,219,39883.117974537,2009-03-11,02:49:53
39.973437,116.334184,0,223,39883.1180208333,2009-03-11,02:49:57
39.973434,116.334247,0,226,39883.1180555556,2009-03-11,02:50:00
39.973433,116.334287,0,231,39883.1181134259,2009-03-11,02:50:05
39.973434,116.334217,0,234,39883.1181481481,2009-03-11,02:50:08
39.973438,116.334123,0,235,39883.1181712963,2009-03-11,02:50:10
39.973412,116.334087,0,240,39883.1182291667,2009-03-11,02:50:15
39.973407,116.334014,0,240,39883.118287037,2009-03-11,02:50:20
39.973423,116.333959,0,242,39883.1183217593,2009-03-11,02:50:23
39.973435,116.333871,0,241,39883.1183333333,2009-03-11,02:50:24
39.973447,116.333794,0,240,39883.1183449074,2009-03-11,02:50:25
39.973459,116.333707,0,239,39883.1183564815,2009-03-11,02:50:26
39.973471,116.333621,0,238,39883.1183680556,2009-03-11,02:50:27
39.973485,116.333514,0,236,39883.1183912037,2009-03-11,02:50:29
39.973488,116.333473,0,234,39883.1184490741,2009-03-11,02:50:34
39.973487,116.333371,0,236,39883.1184837963,2009-03-11,02:50:37
39.973488,116.333309,0,235,39883.1184953704,2009-03-11,02:50:38
39.973485,116.333216,0,235,39883.1185300926,2009-03-11,02:50:41
39.973485,116.333244,0,229,39883.118587963,2009-03-11,02:50:46
39.973485,116.333244,0,229,39883.1186226852,2009-03-11,02:50:49
39.973493,116.333239,0,230,39883.1186458333,2009-03-11,02:50:51
39.973495,116.333175,0,230,39883.1186921296,2009-03-11,02:50:55
39.973472,116.333151,0,229,39883.11875,2009-03-11,02:51:00
39.973462,116.333089,0,229,39883.1187847222,2009-03-11,02:51:03
39.973463,116.33302,0,229,39883.1188078704,2009-03-11,02:51:05
39.973459,116.332924,0,229,39883.1188310185,2009-03-11,02:51:07
39.97345,116.332818,0,229,39883.1188541667,2009-03-11,02:51:09
39.973447,116.332743,0,228,39883.1188657407,2009-03-11,02:51:10
39.973443,116.332675,0,228,39883.1188773148,2009-03-11,02:51:11
39.973433,116.332586,0,227,39883.118912037,2009-03-11,02:51:14
39.973433,116.332522,0,227,39883.1189351852,2009-03-11,02:51:16
39.973433,116.332458,0,226,39883.1189583333,2009-03-11,02:51:18
39.973445,116.332396,0,226,39883.1189930556,2009-03-11,02:51:21
39.973478,116.332457,0,225,39883.1190509259,2009-03-11,02:51:26
39.973488,116.332552,0,225,39883.1190856481,2009-03-11,02:51:29
39.973487,116.332662,0,226,39883.1191087963,2009-03-11,02:51:31
39.973494,116.332712,0,223,39883.1191666667,2009-03-11,02:51:36
39.973498,116.332773,0,223,39883.1191782407,2009-03-11,02:51:37
39.973503,116.332846,0,223,39883.1191898148,2009-03-11,02:51:38
39.97351,116.332916,0,223,39883.1192013889,2009-03-11,02:51:39
39.973517,116.332989,0,223,39883.119212963,2009-03-11,02:51:40
39.973524,116.333057,0,224,39883.119224537,2009-03-11,02:51:41
39.973536,116.333142,0,224,39883.1192476852,2009-03-11,02:51:43
39.973558,116.333209,0,225,39883.1192939815,2009-03-11,02:51:47
39.97357,116.333293,0,224,39883.1193287037,2009-03-11,02:51:50
39.973571,116.333386,0,220,39883.1193402778,2009-03-11,02:51:51
39.973573,116.333446,0,218,39883.1193518518,2009-03-11,02:51:52
39.973577,116.333536,0,214,39883.119375,2009-03-11,02:51:54
39.973593,116.33361,0,204,39883.1194097222,2009-03-11,02:51:57
39.973631,116.333656,0,195,39883.1194560185,2009-03-11,02:52:01
39.973674,116.333644,0,185,39883.1195138889,2009-03-11,02:52:06
39.973696,116.333615,0,176,39883.1195717593,2009-03-11,02:52:11
39.973674,116.333565,0,172,39883.1196296296,2009-03-11,02:52:16
39.97366,116.333523,0,171,39883.1196875,2009-03-11,02:52:21
39.973632,116.333533,0,174,39883.1197453704,2009-03-11,02:52:26
39.973615,116.333536,0,177,39883.1198032407,2009-03-11,02:52:31
39.973615,116.333648,0,175,39883.119837963,2009-03-11,02:52:34
39.973614,116.333737,0,172,39883.1198726852,2009-03-11,02:52:37
39.973616,116.333675,0,174,39883.1199305556,2009-03-11,02:52:42
39.97362,116.333768,0,171,39883.1199884259,2009-03-11,02:52:47
39.973611,116.33376,0,173,39883.1200462963,2009-03-11,02:52:52
39.973606,116.333763,0,174,39883.1201041667,2009-03-11,02:52:57
39.973606,116.333763,0,174,39883.1201388889,2009-03-11,02:53:00
39.973606,116.333763,0,174,39883.120162037,2009-03-11,02:53:02
39.973566,116.333753,0,173,39883.1202199074,2009-03-11,02:53:07
39.97355,116.333827,0,173,39883.1202777778,2009-03-11,02:53:12
39.973537,116.333884,0,175,39883.1203009259,2009-03-11,02:53:14
39.973527,116.333999,0,171,39883.1203125,2009-03-11,02:53:15
39.973518,116.334074,0,170,39883.1203240741,2009-03-11,02:53:16
39.973509,116.334182,0,168,39883.1203472222,2009-03-11,02:53:18
39.97351,116.334252,0,165,39883.1203703704,2009-03-11,02:53:20
39.973519,116.334322,0,163,39883.1203935185,2009-03-11,02:53:22
39.973528,116.334398,0,163,39883.1204166667,2009-03-11,02:53:24
39.973539,116.334456,0,163,39883.1204398148,2009-03-11,02:53:26
39.973557,116.334517,0,164,39883.120474537,2009-03-11,02:53:29
39.973569,116.334593,0,165,39883.1205092593,2009-03-11,02:53:32
39.973576,116.334652,0,165,39883.1205324074,2009-03-11,02:53:34
39.973582,116.334711,0,165,39883.1205555556,2009-03-11,02:53:36
39.973576,116.334778,0,163,39883.1206018519,2009-03-11,02:53:40
39.973566,116.334817,0,162,39883.1206597222,2009-03-11,02:53:45
39.973573,116.334828,0,161,39883.1207175926,2009-03-11,02:53:50
39.973566,116.334847,0,161,39883.120775463,2009-03-11,02:53:55
39.9736,116.334887,0,162,39883.1208217593,2009-03-11,02:53:59
39.973589,116.334931,0,164,39883.1209375,2009-03-11,02:54:09
39.973464,116.334997,0,167,39883.1210300926,2009-03-11,02:54:17
39.973434,116.334933,0,169,39883.1210763889,2009-03-11,02:54:21
39.973438,116.334853,0,171,39883.1211111111,2009-03-11,02:54:24
39.973491,116.334856,0,172,39883.1211574074,2009-03-11,02:54:28
39.9736,116.334875,0,172,39883.1212731482,2009-03-11,02:54:38
39.973543,116.334734,0,172,39883.122974537,2009-03-11,02:57:05
39.973516,116.334673,0,172,39883.1229976852,2009-03-11,02:57:07
39.97352,116.334736,0,172,39883.1230092593,2009-03-11,02:57:08
39.973573,116.334768,0,172,39883.1230555556,2009-03-11,02:57:12
39.973628,116.334774,0,172,39883.1230787037,2009-03-11,02:57:14
39.973693,116.334753,0,171,39883.1231018519,2009-03-11,02:57:16
39.973738,116.334759,0,170,39883.123125,2009-03-11,02:57:18
39.973788,116.334764,0,168,39883.1231712963,2009-03-11,02:57:22
39.973764,116.334703,0,167,39883.1232175926,2009-03-11,02:57:26
39.973718,116.334661,0,166,39883.1232407407,2009-03-11,02:57:28
39.973677,116.33461,0,165,39883.123287037,2009-03-11,02:57:32
39.973634,116.334552,0,164,39883.1233333333,2009-03-11,02:57:36
39.973582,116.334516,0,165,39883.1233564815,2009-03-11,02:57:38
39.973567,116.334454,0,166,39883.1233912037,2009-03-11,02:57:41
39.973557,116.334384,0,168,39883.1234375,2009-03-11,02:57:45
39.973607,116.334336,0,169,39883.1234722222,2009-03-11,02:57:48
39.973672,116.334302,0,169,39883.1234953704,2009-03-11,02:57:50
39.973728,116.334266,0,170,39883.1235185185,2009-03-11,02:57:52
39.973753,116.334213,0,170,39883.1235532407,2009-03-11,02:57:55
39.973742,116.334164,0,170,39883.1236111111,2009-03-11,02:58:00
39.973722,116.334187,0,169,39883.1236689815,2009-03-11,02:58:05
39.973769,116.334185,0,168,39883.1237037037,2009-03-11,02:58:08
39.973825,116.334201,0,167,39883.1237384259,2009-03-11,02:58:11
39.973849,116.334256,0,165,39883.1237731481,2009-03-11,02:58:14
39.973818,116.334311,0,164,39883.1237962963,2009-03-11,02:58:16
39.973776,116.334337,0,163,39883.1238194444,2009-03-11,02:58:18
39.973726,116.334349,0,162,39883.1238425926,2009-03-11,02:58:20
39.973669,116.334326,0,162,39883.1238888889,2009-03-11,02:58:24
39.973632,116.33426,0,163,39883.1239236111,2009-03-11,02:58:27
39.973587,116.334233,0,163,39883.1239467593,2009-03-11,02:58:29
39.973533,116.334229,0,163,39883.1239814815,2009-03-11,02:58:32
39.973484,116.334212,0,164,39883.1240162037,2009-03-11,02:58:35
39.97343,116.334219,0,164,39883.1240393519,2009-03-11,02:58:37
39.973375,116.334233,0,164,39883.1240625,2009-03-11,02:58:39
39.973298,116.334247,0,164,39883.1240856481,2009-03-11,02:58:41
39.97322,116.334262,0,164,39883.1241087963,2009-03-11,02:58:43
39.973169,116.334265,0,163,39883.1241319444,2009-03-11,02:58:45
39.973108,116.334275,0,162,39883.1241666667,2009-03-11,02:58:48
39.973058,116.334273,0,160,39883.124224537,2009-03-11,02:58:53
39.973054,116.334252,0,159,39883.1242824074,2009-03-11,02:58:58
39.97322,116.334207,0,156,39883.1244560185,2009-03-11,02:59:13
39.973282,116.334261,0,157,39883.1245486111,2009-03-11,02:59:21
39.973327,116.334278,0,156,39883.1246064815,2009-03-11,02:59:26
39.973354,116.334277,0,155,39883.1246643519,2009-03-11,02:59:31
39.973377,116.334289,0,155,39883.124837963,2009-03-11,02:59:46
39.973394,116.334292,0,155,39883.1249537037,2009-03-11,02:59:56
39.973394,116.334292,0,155,39883.1249884259,2009-03-11,02:59:59
39.973402,116.334294,0,155,39883.1250115741,2009-03-11,03:00:01
39.973801,116.334976,0,388,39883.1278125,2009-03-11,03:04:03
39.973801,116.334848,0,366,39883.1278240741,2009-03-11,03:04:04
39.973803,116.334916,0,352,39883.1278356481,2009-03-11,03:04:05
39.97384,116.334974,0,362,39883.1278587963,2009-03-11,03:04:07
39.973853,116.335039,0,371,39883.1278703704,2009-03-11,03:04:08
39.973863,116.335097,0,378,39883.1278819444,2009-03-11,03:04:09
39.973903,116.335174,0,394,39883.1279050926,2009-03-11,03:04:11
39.973932,116.335214,0,409,39883.1279166667,2009-03-11,03:04:12
39.97396,116.335266,0,424,39883.1279398148,2009-03-11,03:04:14
39.973939,116.335242,0,422,39883.1279976852,2009-03-11,03:04:19
39.973903,116.335169,0,414,39883.1280439815,2009-03-11,03:04:23
39.973878,116.335089,0,407,39883.1280902778,2009-03-11,03:04:27
39.973848,116.335032,0,402,39883.1281365741,2009-03-11,03:04:31
39.973849,116.334999,0,409,39883.1281944444,2009-03-11,03:04:36
39.973844,116.335034,0,398,39883.1282523148,2009-03-11,03:04:41
39.973817,116.335076,0,398,39883.1283101852,2009-03-11,03:04:46
39.9738,116.335092,0,398,39883.1283680556,2009-03-11,03:04:51
39.973803,116.335049,0,397,39883.1284259259,2009-03-11,03:04:56
39.97379,116.335005,0,386,39883.1284837963,2009-03-11,03:05:01
39.9738,116.334986,0,376,39883.1285416667,2009-03-11,03:05:06
39.973821,116.334963,0,366,39883.128599537,2009-03-11,03:05:11
39.973818,116.334699,0,435,39883.1316319444,2009-03-11,03:09:33
39.97389,116.334604,0,437,39883.1316782407,2009-03-11,03:09:37
39.973844,116.334533,0,437,39883.1317013889,2009-03-11,03:09:39
39.973881,116.334574,0,440,39883.1317361111,2009-03-11,03:09:42
39.973846,116.334579,0,443,39883.1317939815,2009-03-11,03:09:47
39.973866,116.334526,0,445,39883.1318402778,2009-03-11,03:09:51
39.973862,116.334508,0,449,39883.1318981481,2009-03-11,03:09:56
39.973865,116.334438,0,452,39883.1319212963,2009-03-11,03:09:58
39.973882,116.334382,0,455,39883.1319444444,2009-03-11,03:10:00
39.973913,116.334332,0,458,39883.1319675926,2009-03-11,03:10:02
39.973898,116.334263,0,459,39883.1320023148,2009-03-11,03:10:05
39.973907,116.334189,0,466,39883.132037037,2009-03-11,03:10:08
39.973894,116.334114,0,469,39883.1320601852,2009-03-11,03:10:10
39.973923,116.334066,0,468,39883.1321064815,2009-03-11,03:10:14
39.973904,116.33403,0,468,39883.1321643519,2009-03-11,03:10:19
39.973916,116.334042,0,466,39883.1322222222,2009-03-11,03:10:24
39.973916,116.334042,0,466,39883.1322569444,2009-03-11,03:10:27
39.973922,116.334043,0,464,39883.1322800926,2009-03-11,03:10:29
39.973914,116.334123,0,463,39883.1323148148,2009-03-11,03:10:32
39.973927,116.334179,0,462,39883.132349537,2009-03-11,03:10:35
39.973927,116.334179,0,462,39883.1323842593,2009-03-11,03:10:38
39.973919,116.334178,0,461,39883.1324074074,2009-03-11,03:10:40
39.973896,116.334206,0,461,39883.1324652778,2009-03-11,03:10:45
39.973858,116.334251,0,460,39883.1325231481,2009-03-11,03:10:50
39.973852,116.334356,0,459,39883.1325694444,2009-03-11,03:10:54
39.973863,116.334436,0,459,39883.1325810185,2009-03-11,03:10:55
39.973866,116.334522,0,458,39883.1326041667,2009-03-11,03:10:57
39.973903,116.334635,0,459,39883.1326388889,2009-03-11,03:11:00
39.973925,116.334719,0,459,39883.132662037,2009-03-11,03:11:02
39.973933,116.334679,0,460,39883.1327199074,2009-03-11,03:11:07
39.973912,116.334612,0,462,39883.1327662037,2009-03-11,03:11:11
39.973911,116.334554,0,464,39883.1328009259,2009-03-11,03:11:14
39.973922,116.334597,0,459,39883.1328587963,2009-03-11,03:11:19
39.973947,116.334654,0,457,39883.1328819444,2009-03-11,03:11:21
39.973962,116.334723,0,455,39883.1329166667,2009-03-11,03:11:24
39.973981,116.334779,0,452,39883.132962963,2009-03-11,03:11:28
39.97401,116.33473,0,451,39883.1330092593,2009-03-11,03:11:32
39.974064,116.334698,0,449,39883.1330555556,2009-03-11,03:11:36
39.974045,116.334778,0,447,39883.1330902778,2009-03-11,03:11:39
39.974067,116.334835,0,446,39883.133125,2009-03-11,03:11:42
39.974042,116.334818,0,444,39883.1331828704,2009-03-11,03:11:47
39.97403,116.334753,0,445,39883.1331944444,2009-03-11,03:11:48
39.974004,116.334688,0,445,39883.1332060185,2009-03-11,03:11:49
39.973963,116.334642,0,444,39883.1332407407,2009-03-11,03:11:52
39.973933,116.334608,0,443,39883.1332986111,2009-03-11,03:11:57
39.973891,116.334655,0,442,39883.1333333333,2009-03-11,03:12:00
39.973858,116.334709,0,442,39883.1333796296,2009-03-11,03:12:04
39.973875,116.334647,0,442,39883.1334259259,2009-03-11,03:12:08
39.973857,116.334593,0,442,39883.1334490741,2009-03-11,03:12:10
39.973847,116.334502,0,442,39883.1334722222,2009-03-11,03:12:12
39.973839,116.334397,0,442,39883.1334953704,2009-03-11,03:12:14
39.973821,116.334342,0,442,39883.1335185185,2009-03-11,03:12:16
39.973779,116.334339,0,443,39883.1335763889,2009-03-11,03:12:21
39.973774,116.334406,0,443,39883.133599537,2009-03-11,03:12:23
39.973794,116.334514,0,443,39883.1336342593,2009-03-11,03:12:26
39.973798,116.334505,0,443,39883.1336921296,2009-03-11,03:12:31
39.973855,116.334495,0,443,39883.1337152778,2009-03-11,03:12:33
39.973903,116.334501,0,442,39883.1337615741,2009-03-11,03:12:37
39.97394,116.334563,0,441,39883.1338078704,2009-03-11,03:12:41
39.973984,116.334622,0,441,39883.1338425926,2009-03-11,03:12:44
39.974012,116.334687,0,440,39883.1338773148,2009-03-11,03:12:47
39.97405,116.334746,0,440,39883.133912037,2009-03-11,03:12:50
39.974047,116.334811,0,438,39883.1339699074,2009-03-11,03:12:55
39.974037,116.334806,0,437,39883.1340277778,2009-03-11,03:13:00
39.974023,116.33487,0,436,39883.1340740741,2009-03-11,03:13:04
39.973992,116.334925,0,434,39883.1341203704,2009-03-11,03:13:08
39.97395,116.334959,0,433,39883.1341550926,2009-03-11,03:13:11
39.973916,116.334936,0,432,39883.134212963,2009-03-11,03:13:16
39.973879,116.334908,0,431,39883.1342708333,2009-03-11,03:13:21
39.97384,116.334885,0,428,39883.1343287037,2009-03-11,03:13:26
39.973805,116.334925,0,425,39883.1343865741,2009-03-11,03:13:31
39.973795,116.334907,0,423,39883.1344444444,2009-03-11,03:13:36
39.973784,116.334891,0,420,39883.1345023148,2009-03-11,03:13:41
39.973756,116.334851,0,420,39883.1345601852,2009-03-11,03:13:46
39.973681,116.334855,0,420,39883.1345949074,2009-03-11,03:13:49
39.973624,116.334865,0,420,39883.1346180556,2009-03-11,03:13:51
39.973581,116.334884,0,419,39883.1346296296,2009-03-11,03:13:52
39.973529,116.334914,0,419,39883.1346412037,2009-03-11,03:13:53
39.973481,116.334947,0,419,39883.1346527778,2009-03-11,03:13:54
39.973442,116.334978,0,419,39883.1346643518,2009-03-11,03:13:55
39.973473,116.335068,0,419,39883.1346990741,2009-03-11,03:13:58
39.973518,116.335096,0,419,39883.1347106481,2009-03-11,03:13:59
39.973524,116.335079,0,418,39883.1347685185,2009-03-11,03:14:04
39.973551,116.33513,0,417,39883.1348148148,2009-03-11,03:14:08
39.973584,116.335188,0,416,39883.1348611111,2009-03-11,03:14:12
39.973631,116.33521,0,415,39883.1348958333,2009-03-11,03:14:15
39.973672,116.335236,0,414,39883.1349189815,2009-03-11,03:14:17
39.973727,116.335257,0,413,39883.1349421296,2009-03-11,03:14:19
39.973774,116.335251,0,411,39883.1349652778,2009-03-11,03:14:21
39.973801,116.335247,0,409,39883.1350231481,2009-03-11,03:14:26
39.97378,116.335303,0,408,39883.1350462963,2009-03-11,03:14:28
39.973802,116.335355,0,406,39883.1350925926,2009-03-11,03:14:32
39.973802,116.335355,0,406,39883.1351273148,2009-03-11,03:14:35
39.973801,116.335354,0,405,39883.135150463,2009-03-11,03:14:37
39.973806,116.335402,0,402,39883.1352083333,2009-03-11,03:14:42
39.973823,116.335465,0,400,39883.1352546296,2009-03-11,03:14:46
39.973819,116.335526,0,398,39883.1352777778,2009-03-11,03:14:48
39.973834,116.335613,0,396,39883.1353125,2009-03-11,03:14:51
39.973856,116.335679,0,395,39883.1353356481,2009-03-11,03:14:53
39.973849,116.335553,0,393,39883.1353935185,2009-03-11,03:14:58
39.973852,116.335512,0,392,39883.1354513889,2009-03-11,03:15:03
39.97382,116.335481,0,391,39883.1355092593,2009-03-11,03:15:08
39.97381,116.335421,0,390,39883.1355555556,2009-03-11,03:15:12
39.973826,116.33535,0,389,39883.1355902778,2009-03-11,03:15:15
39.973876,116.335354,0,389,39883.135625,2009-03-11,03:15:18
39.973872,116.335264,0,389,39883.1356481481,2009-03-11,03:15:20
39.973911,116.335198,0,391,39883.1356944444,2009-03-11,03:15:24
39.973875,116.335145,0,392,39883.1357523148,2009-03-11,03:15:29
39.973857,116.335049,0,394,39883.135787037,2009-03-11,03:15:32
39.973826,116.335007,0,395,39883.1358449074,2009-03-11,03:15:37
39.973822,116.334897,0,396,39883.1358796296,2009-03-11,03:15:40
39.973817,116.334828,0,398,39883.1359143518,2009-03-11,03:15:43
39.9738,116.334788,0,400,39883.1359722222,2009-03-11,03:15:48
39.973766,116.334845,0,399,39883.1360300926,2009-03-11,03:15:53
39.973776,116.334919,0,398,39883.1360648148,2009-03-11,03:15:56
39.973772,116.334994,0,397,39883.136087963,2009-03-11,03:15:58
39.973786,116.335057,0,397,39883.1361226852,2009-03-11,03:16:01
39.973836,116.335081,0,398,39883.1361689815,2009-03-11,03:16:05
39.973856,116.33516,0,397,39883.1362152778,2009-03-11,03:16:09
39.973881,116.335257,0,397,39883.1362384259,2009-03-11,03:16:11
39.973902,116.335362,0,396,39883.1362615741,2009-03-11,03:16:13
39.973921,116.335437,0,396,39883.1362847222,2009-03-11,03:16:15
39.973912,116.335518,0,394,39883.1363194444,2009-03-11,03:16:18
39.973905,116.335587,0,393,39883.1363541667,2009-03-11,03:16:21
39.973923,116.335643,0,392,39883.136412037,2009-03-11,03:16:26
39.973943,116.335656,0,393,39883.1364699074,2009-03-11,03:16:31
39.973914,116.335705,0,395,39883.1365162037,2009-03-11,03:16:35
39.97388,116.335752,0,397,39883.1365625,2009-03-11,03:16:39
39.973845,116.335782,0,399,39883.1366203704,2009-03-11,03:16:44
39.973849,116.33575,0,401,39883.1366782407,2009-03-11,03:16:49
39.973875,116.335694,0,401,39883.136712963,2009-03-11,03:16:52
39.973892,116.335692,0,402,39883.1367708333,2009-03-11,03:16:57
39.973912,116.335638,0,403,39883.1368287037,2009-03-11,03:17:02
39.973919,116.335611,0,404,39883.1368865741,2009-03-11,03:17:07
39.973912,116.335619,0,405,39883.1369444444,2009-03-11,03:17:12
39.973912,116.335619,0,405,39883.1369791667,2009-03-11,03:17:15
39.973914,116.335617,0,406,39883.1370023148,2009-03-11,03:17:17
39.973962,116.335624,0,407,39883.1370601852,2009-03-11,03:17:22
39.973982,116.335578,0,407,39883.1371180556,2009-03-11,03:17:27
39.973984,116.335565,0,407,39883.1371759259,2009-03-11,03:17:32
39.973979,116.335524,0,408,39883.1372337963,2009-03-11,03:17:37
39.973939,116.33557,0,408,39883.1372916667,2009-03-11,03:17:42
39.973911,116.335626,0,409,39883.137337963,2009-03-11,03:17:46
39.973877,116.335674,0,409,39883.1373726852,2009-03-11,03:17:49
39.973906,116.335682,0,409,39883.1374305556,2009-03-11,03:17:54
39.973907,116.335628,0,410,39883.1374884259,2009-03-11,03:17:59
39.97391,116.335569,0,411,39883.1375231481,2009-03-11,03:18:02
39.973902,116.335548,0,412,39883.1375810185,2009-03-11,03:18:07
39.973896,116.335534,0,412,39883.1376388889,2009-03-11,03:18:12
39.973927,116.335472,0,413,39883.137662037,2009-03-11,03:18:14
39.973937,116.335393,0,414,39883.1377083333,2009-03-11,03:18:18
39.973912,116.335322,0,415,39883.1377314815,2009-03-11,03:18:20
39.973899,116.33526,0,417,39883.1377662037,2009-03-11,03:18:23
39.973906,116.335299,0,418,39883.1378240741,2009-03-11,03:18:28
39.97389,116.335246,0,419,39883.1378819444,2009-03-11,03:18:33
39.973866,116.33519,0,420,39883.1379282407,2009-03-11,03:18:37
39.973872,116.335156,0,423,39883.1379861111,2009-03-11,03:18:42
39.973842,116.33515,0,425,39883.1380439815,2009-03-11,03:18:47
39.973843,116.335088,0,427,39883.1381018519,2009-03-11,03:18:52
39.973862,116.335003,0,427,39883.1381481481,2009-03-11,03:18:56
39.973884,116.33495,0,427,39883.1381944444,2009-03-11,03:19:00
39.973881,116.33498,0,426,39883.1382523148,2009-03-11,03:19:05
39.973916,116.334929,0,425,39883.1383101852,2009-03-11,03:19:10
39.973922,116.33487,0,426,39883.1383564815,2009-03-11,03:19:14
39.973895,116.334846,0,427,39883.1384143519,2009-03-11,03:19:19
39.973873,116.334898,0,427,39883.1384490741,2009-03-11,03:19:22
39.973907,116.334935,0,427,39883.1385069444,2009-03-11,03:19:27
39.973892,116.33485,0,428,39883.1385648148,2009-03-11,03:19:32
39.973883,116.334827,0,428,39883.1386226852,2009-03-11,03:19:37
39.973878,116.334806,0,428,39883.1386805556,2009-03-11,03:19:42
39.973859,116.334789,0,428,39883.1387384259,2009-03-11,03:19:47
39.973859,116.334789,0,428,39883.1387731481,2009-03-11,03:19:50
39.973867,116.334797,0,428,39883.1387962963,2009-03-11,03:19:52
39.973844,116.334829,0,428,39883.1388541667,2009-03-11,03:19:57
39.973825,116.334879,0,428,39883.138912037,2009-03-11,03:20:02
39.973788,116.33491,0,428,39883.1389699074,2009-03-11,03:20:07
39.973788,116.33491,0,428,39883.1390046296,2009-03-11,03:20:10
39.973781,116.334909,0,428,39883.1390277778,2009-03-11,03:20:12
39.973824,116.334932,0,427,39883.1390856481,2009-03-11,03:20:17
39.973862,116.334966,0,428,39883.1391435185,2009-03-11,03:20:22
39.973887,116.33499,0,428,39883.1392013889,2009-03-11,03:20:27
39.973929,116.33504,0,428,39883.139224537,2009-03-11,03:20:29
39.973976,116.335068,0,428,39883.1392592593,2009-03-11,03:20:32
39.974023,116.33507,0,429,39883.1393055556,2009-03-11,03:20:36
39.974025,116.335042,0,428,39883.1393634259,2009-03-11,03:20:41
39.973976,116.335051,0,427,39883.1393981481,2009-03-11,03:20:44
39.973978,116.33499,0,426,39883.1394212963,2009-03-11,03:20:46
39.973945,116.334946,0,424,39883.1394444444,2009-03-11,03:20:48
39.973909,116.334884,0,423,39883.1395023148,2009-03-11,03:20:53
39.973898,116.334823,0,423,39883.1395601852,2009-03-11,03:20:58
39.973895,116.334805,0,423,39883.1396180556,2009-03-11,03:21:03
39.973868,116.334819,0,422,39883.1396759259,2009-03-11,03:21:08
39.973852,116.33483,0,422,39883.1397337963,2009-03-11,03:21:13
39.973852,116.33483,0,422,39883.1397685185,2009-03-11,03:21:16
39.97385,116.334837,0,422,39883.1397916667,2009-03-11,03:21:18
39.973862,116.334843,0,422,39883.139849537,2009-03-11,03:21:23
39.974279,116.335196,0,426,39883.1398958333,2009-03-11,03:21:27
39.974222,116.335192,0,434,39883.1399189815,2009-03-11,03:21:29
39.974173,116.335286,0,450,39883.1399652778,2009-03-11,03:21:33
39.974155,116.335292,0,454,39883.1400231481,2009-03-11,03:21:38
39.974136,116.335307,0,460,39883.1400810185,2009-03-11,03:21:43
39.974154,116.335332,0,465,39883.1401388889,2009-03-11,03:21:48
39.974181,116.335403,0,472,39883.1401967593,2009-03-11,03:21:53
39.974168,116.335456,0,479,39883.1402430556,2009-03-11,03:21:57
39.974134,116.335499,0,482,39883.1403009259,2009-03-11,03:22:02
39.974164,116.335501,0,485,39883.1403587963,2009-03-11,03:22:07
39.974182,116.33549,0,488,39883.1404166667,2009-03-11,03:22:12
39.97418,116.335474,0,493,39883.140474537,2009-03-11,03:22:17
39.97418,116.335474,0,493,39883.1405092593,2009-03-11,03:22:20
39.974184,116.335466,0,491,39883.1405324074,2009-03-11,03:22:22
39.974203,116.335422,0,493,39883.1405902778,2009-03-11,03:22:27
39.974201,116.335403,0,495,39883.1406481481,2009-03-11,03:22:32
39.974163,116.335437,0,495,39883.1407060185,2009-03-11,03:22:37
39.974123,116.335474,0,496,39883.1407291667,2009-03-11,03:22:39
39.974081,116.335507,0,495,39883.1407638889,2009-03-11,03:22:42
39.974085,116.33545,0,495,39883.1408217593,2009-03-11,03:22:47
39.974128,116.335424,0,496,39883.1408796296,2009-03-11,03:22:52
39.97413,116.335475,0,495,39883.1409375,2009-03-11,03:22:57
39.974113,116.335538,0,494,39883.1409953704,2009-03-11,03:23:02
39.974168,116.335531,0,493,39883.1410300926,2009-03-11,03:23:05
39.974238,116.335505,0,493,39883.1410648148,2009-03-11,03:23:08
39.974283,116.335475,0,493,39883.1411111111,2009-03-11,03:23:12
39.9743,116.33553,0,494,39883.1411689815,2009-03-11,03:23:17
39.97432,116.335561,0,493,39883.1412268518,2009-03-11,03:23:22
39.974309,116.335574,0,492,39883.1412847222,2009-03-11,03:23:27
39.974298,116.336647,0,472,39883.1449305556,2009-03-11,03:28:42
39.974231,116.336456,0,470,39883.1449421296,2009-03-11,03:28:43
39.974185,116.336378,0,469,39883.1449537037,2009-03-11,03:28:44
39.974083,116.336106,0,467,39883.1449652778,2009-03-11,03:28:45
39.974011,116.335946,0,466,39883.1449768519,2009-03-11,03:28:46
39.97397,116.335824,0,465,39883.1449884259,2009-03-11,03:28:47
39.973941,116.335757,0,464,39883.145,2009-03-11,03:28:48
39.973913,116.335686,0,463,39883.1450115741,2009-03-11,03:28:49
39.973878,116.335618,0,461,39883.1450347222,2009-03-11,03:28:51
39.973873,116.335502,0,458,39883.1450578704,2009-03-11,03:28:53
39.973874,116.335386,0,457,39883.1450810185,2009-03-11,03:28:55
39.973905,116.335375,0,453,39883.1451388889,2009-03-11,03:29:00
39.973893,116.335402,0,450,39883.1451967593,2009-03-11,03:29:05
39.973868,116.335363,0,447,39883.1452546296,2009-03-11,03:29:10
39.973847,116.335286,0,446,39883.1452777778,2009-03-11,03:29:12
39.973837,116.335222,0,446,39883.1452893519,2009-03-11,03:29:13
39.973829,116.335145,0,445,39883.1453009259,2009-03-11,03:29:14
39.973819,116.335086,0,445,39883.1453125,2009-03-11,03:29:15
39.97381,116.335013,0,444,39883.1453356481,2009-03-11,03:29:17
39.973798,116.334923,0,442,39883.1453703704,2009-03-11,03:29:20
39.973781,116.334849,0,441,39883.1454050926,2009-03-11,03:29:23
39.973782,116.334811,0,440,39883.145462963,2009-03-11,03:29:28
39.973806,116.334754,0,440,39883.1455208333,2009-03-11,03:29:33
39.973791,116.334639,0,441,39883.1455671296,2009-03-11,03:29:37
39.973786,116.334574,0,441,39883.1455787037,2009-03-11,03:29:38
39.973778,116.334515,0,442,39883.1456134259,2009-03-11,03:29:41
39.973755,116.334459,0,441,39883.1456481481,2009-03-11,03:29:44
39.973724,116.334545,0,440,39883.1456828704,2009-03-11,03:29:47
39.973722,116.334619,0,440,39883.1457060185,2009-03-11,03:29:49
39.973731,116.334684,0,439,39883.1457175926,2009-03-11,03:29:50
39.973753,116.334752,0,439,39883.145775463,2009-03-11,03:29:55
39.97378,116.334818,0,439,39883.1458101852,2009-03-11,03:29:58
39.973798,116.334892,0,439,39883.1458333333,2009-03-11,03:30:00
39.97379,116.334875,0,438,39883.1458912037,2009-03-11,03:30:05
39.973787,116.334789,0,437,39883.1459259259,2009-03-11,03:30:08
39.973764,116.334718,0,437,39883.1459490741,2009-03-11,03:30:10
39.973723,116.334674,0,437,39883.1459722222,2009-03-11,03:30:12
39.973701,116.334629,0,437,39883.1460300926,2009-03-11,03:30:17
39.973721,116.334613,0,438,39883.146087963,2009-03-11,03:30:22
39.973758,116.334624,0,438,39883.1461458333,2009-03-11,03:30:27
39.973795,116.334662,0,438,39883.1461805556,2009-03-11,03:30:30
39.973833,116.334704,0,439,39883.1462152778,2009-03-11,03:30:33
39.973861,116.334757,0,439,39883.14625,2009-03-11,03:30:36
39.973875,116.334774,0,439,39883.1463078704,2009-03-11,03:30:41
39.973835,116.334842,0,439,39883.1463657407,2009-03-11,03:30:46
39.973839,116.334915,0,438,39883.146412037,2009-03-11,03:30:50
39.973854,116.33499,0,437,39883.1464583333,2009-03-11,03:30:54
39.973869,116.335074,0,437,39883.1464930556,2009-03-11,03:30:57
39.973875,116.335148,0,437,39883.1465162037,2009-03-11,03:30:59
39.973888,116.33523,0,437,39883.1465393519,2009-03-11,03:31:01
39.973914,116.33531,0,436,39883.1465625,2009-03-11,03:31:03
39.973911,116.335297,0,437,39883.1466203704,2009-03-11,03:31:08
39.973914,116.335322,0,437,39883.1466782407,2009-03-11,03:31:13
39.973925,116.335398,0,437,39883.146712963,2009-03-11,03:31:16
39.97392,116.335462,0,437,39883.1467476852,2009-03-11,03:31:19
39.973941,116.335518,0,438,39883.1467824074,2009-03-11,03:31:22
39.973919,116.335544,0,439,39883.1468402778,2009-03-11,03:31:27
39.973879,116.335575,0,441,39883.1468981481,2009-03-11,03:31:32
39.973884,116.335555,0,444,39883.1469560185,2009-03-11,03:31:37
39.973912,116.335533,0,447,39883.1470138889,2009-03-11,03:31:42
39.973914,116.335466,0,449,39883.1470717593,2009-03-11,03:31:47
39.973907,116.335406,0,449,39883.1471296296,2009-03-11,03:31:52
39.97389,116.335379,0,449,39883.1471875,2009-03-11,03:31:57
39.973877,116.335289,0,449,39883.1472453704,2009-03-11,03:32:02
39.973883,116.335226,0,448,39883.1472685185,2009-03-11,03:32:04
39.973871,116.335161,0,448,39883.1472916667,2009-03-11,03:32:06
39.973837,116.335114,0,446,39883.1473263889,2009-03-11,03:32:09
39.973818,116.335142,0,446,39883.1473842593,2009-03-11,03:32:14
39.973853,116.335115,0,445,39883.1474421296,2009-03-11,03:32:19
39.973833,116.335052,0,444,39883.1474768519,2009-03-11,03:32:22
39.973813,116.334993,0,443,39883.1475115741,2009-03-11,03:32:25
39.973802,116.33493,0,443,39883.1475462963,2009-03-11,03:32:28
39.973819,116.334921,0,442,39883.1476041667,2009-03-11,03:32:33
39.973806,116.334858,0,441,39883.147650463,2009-03-11,03:32:37
39.973816,116.334942,0,441,39883.1476967593,2009-03-11,03:32:41
39.973829,116.335032,0,441,39883.1477199074,2009-03-11,03:32:43
39.973836,116.335096,0,440,39883.1477662037,2009-03-11,03:32:47
39.97382,116.335092,0,439,39883.1478240741,2009-03-11,03:32:52
39.973831,116.335069,0,439,39883.1478819444,2009-03-11,03:32:57
39.973825,116.335058,0,439,39883.1479398148,2009-03-11,03:33:02
39.973839,116.335076,0,437,39883.1479976852,2009-03-11,03:33:07
39.973839,116.335064,0,437,39883.1480555556,2009-03-11,03:33:12
39.973822,116.33501,0,439,39883.1481134259,2009-03-11,03:33:17
39.973805,116.334981,0,440,39883.1481712963,2009-03-11,03:33:22
39.97377,116.335033,0,438,39883.1482060185,2009-03-11,03:33:25
39.973767,116.335102,0,435,39883.1482638889,2009-03-11,03:33:30
39.973753,116.335027,0,436,39883.1483217593,2009-03-11,03:33:35
39.973744,116.33497,0,437,39883.1483680556,2009-03-11,03:33:39
39.973755,116.334902,0,438,39883.1484259259,2009-03-11,03:33:44
39.973754,116.334834,0,438,39883.1484606481,2009-03-11,03:33:47
39.973749,116.334751,0,439,39883.1484953704,2009-03-11,03:33:50
39.973732,116.334675,0,440,39883.1485185185,2009-03-11,03:33:52
39.973712,116.33433,0,419,39883.1545486111,2009-03-11,03:42:33
39.973715,116.334293,0,419,39883.1546064815,2009-03-11,03:42:38
39.973719,116.334274,0,419,39883.1546643519,2009-03-11,03:42:43
39.973723,116.334214,0,419,39883.1547106481,2009-03-11,03:42:47
39.973722,116.334162,0,419,39883.1547685185,2009-03-11,03:42:52
39.973691,116.334159,0,419,39883.1548263889,2009-03-11,03:42:57
39.973699,116.334308,0,419,39883.1548611111,2009-03-11,03:43:00
39.973699,116.334308,0,419,39883.1548958333,2009-03-11,03:43:03
39.973694,116.334308,0,420,39883.1549189815,2009-03-11,03:43:05
39.973699,116.334299,0,420,39883.1549768519,2009-03-11,03:43:10
39.973701,116.3343,0,420,39883.1550347222,2009-03-11,03:43:15
39.973701,116.3343,0,420,39883.1550694444,2009-03-11,03:43:18
39.973696,116.334293,0,420,39883.1550925926,2009-03-11,03:43:20
39.973691,116.334231,0,420,39883.155150463,2009-03-11,03:43:25
39.973692,116.334173,0,420,39883.1551967593,2009-03-11,03:43:29
39.973692,116.334173,0,420,39883.1552314815,2009-03-11,03:43:32
39.973698,116.334179,0,420,39883.1552546296,2009-03-11,03:43:34
39.973692,116.334192,0,419,39883.1553125,2009-03-11,03:43:39
39.973693,116.334133,0,419,39883.1553703704,2009-03-11,03:43:44
39.973729,116.334133,0,419,39883.1554282407,2009-03-11,03:43:49
39.973721,116.334084,0,419,39883.1554861111,2009-03-11,03:43:54
39.973697,116.334031,0,419,39883.1555439815,2009-03-11,03:43:59
39.973696,116.334044,0,419,39883.1556018519,2009-03-11,03:44:04
39.973698,116.334137,0,419,39883.1556365741,2009-03-11,03:44:07
39.973725,116.334238,0,419,39883.1556944444,2009-03-11,03:44:12
39.973772,116.334316,0,418,39883.1557291667,2009-03-11,03:44:15
39.973807,116.334404,0,417,39883.1557523148,2009-03-11,03:44:17
39.973824,116.334459,0,417,39883.1557638889,2009-03-11,03:44:18
39.973845,116.334514,0,417,39883.155775463,2009-03-11,03:44:19
39.97388,116.334559,0,417,39883.1557986111,2009-03-11,03:44:21
39.973902,116.334515,0,417,39883.1558564815,2009-03-11,03:44:26
39.973928,116.334499,0,417,39883.1559143519,2009-03-11,03:44:31
39.973993,116.334461,0,417,39883.1559606481,2009-03-11,03:44:35
39.974036,116.334467,0,417,39883.1560185185,2009-03-11,03:44:40
39.97402,116.334458,0,417,39883.1560763889,2009-03-11,03:44:45
39.97399,116.334507,0,417,39883.1561226852,2009-03-11,03:44:49
39.973989,116.334524,0,417,39883.1561805556,2009-03-11,03:44:54
39.973926,116.334547,0,417,39883.1562384259,2009-03-11,03:44:59
39.973865,116.334527,0,417,39883.1562731481,2009-03-11,03:45:02
39.973857,116.334563,0,417,39883.1563310185,2009-03-11,03:45:07
39.973882,116.334608,0,416,39883.1563888889,2009-03-11,03:45:12
39.973882,116.334608,0,416,39883.1564236111,2009-03-11,03:45:15
39.973877,116.334613,0,416,39883.1564467593,2009-03-11,03:45:17
39.97384,116.334556,0,416,39883.1564814815,2009-03-11,03:45:20
39.973801,116.334486,0,416,39883.1564930556,2009-03-11,03:45:21
39.973762,116.334394,0,416,39883.1565162037,2009-03-11,03:45:23
39.973754,116.334329,0,416,39883.1565393518,2009-03-11,03:45:25
39.973757,116.334244,0,416,39883.1565625,2009-03-11,03:45:27
39.973773,116.334166,0,416,39883.1565856481,2009-03-11,03:45:29
39.973753,116.334101,0,416,39883.1566203704,2009-03-11,03:45:32
39.973706,116.334054,0,416,39883.1566666667,2009-03-11,03:45:36
39.973672,116.334019,0,416,39883.156724537,2009-03-11,03:45:41
39.973651,116.334073,0,417,39883.1567824074,2009-03-11,03:45:46
39.973617,116.334021,0,417,39883.1568402778,2009-03-11,03:45:51
39.973588,116.333983,0,417,39883.1568981481,2009-03-11,03:45:56
39.973623,116.333905,0,417,39883.1569328704,2009-03-11,03:45:59
39.973612,116.333837,0,417,39883.1569675926,2009-03-11,03:46:02
39.973591,116.333763,0,417,39883.1570023148,2009-03-11,03:46:05
39.973586,116.333679,0,417,39883.157037037,2009-03-11,03:46:08
39.9736,116.333691,0,417,39883.1570949074,2009-03-11,03:46:13
39.973644,116.33373,0,417,39883.1571296296,2009-03-11,03:46:16
39.973617,116.333794,0,417,39883.1571875,2009-03-11,03:46:21
39.97364,116.333857,0,417,39883.1572222222,2009-03-11,03:46:24
39.9737,116.33386,0,417,39883.1572800926,2009-03-11,03:46:29
39.973731,116.333871,0,417,39883.157337963,2009-03-11,03:46:34
39.973694,116.333824,0,417,39883.1573958333,2009-03-11,03:46:39
39.973686,116.333846,0,418,39883.1574537037,2009-03-11,03:46:44
39.973702,116.333914,0,417,39883.1575,2009-03-11,03:46:48
39.973726,116.333989,0,416,39883.1575231481,2009-03-11,03:46:50
39.973745,116.334051,0,415,39883.1575578704,2009-03-11,03:46:53
39.973771,116.334079,0,414,39883.1576157407,2009-03-11,03:46:58
39.973795,116.334146,0,414,39883.157650463,2009-03-11,03:47:01
39.973822,116.334207,0,414,39883.1576851852,2009-03-11,03:47:04
39.973813,116.334262,0,414,39883.1577430556,2009-03-11,03:47:09
39.973816,116.334304,0,414,39883.1578009259,2009-03-11,03:47:14
39.9738,116.334282,0,414,39883.1578587963,2009-03-11,03:47:19
39.973781,116.33422,0,413,39883.1579050926,2009-03-11,03:47:23
39.973774,116.334195,0,413,39883.157962963,2009-03-11,03:47:28
39.973776,116.334204,0,413,39883.1580208333,2009-03-11,03:47:33
39.973791,116.33426,0,413,39883.1580324074,2009-03-11,03:47:34
39.973806,116.33434,0,411,39883.1580555556,2009-03-11,03:47:36
39.973822,116.334396,0,410,39883.1580787037,2009-03-11,03:47:38
39.973822,116.334443,0,409,39883.1581365741,2009-03-11,03:47:43
39.973815,116.334383,0,408,39883.1581828704,2009-03-11,03:47:47
39.973806,116.334355,0,409,39883.1582407407,2009-03-11,03:47:52
39.973806,116.334355,0,409,39883.158275463,2009-03-11,03:47:55
39.973805,116.334355,0,409,39883.1582986111,2009-03-11,03:47:57
39.973782,116.33433,0,410,39883.1583564815,2009-03-11,03:48:02
39.973765,116.334336,0,410,39883.1584143518,2009-03-11,03:48:07
39.973743,116.334266,0,410,39883.1584722222,2009-03-11,03:48:12
39.973725,116.334188,0,410,39883.1585069444,2009-03-11,03:48:15
39.973721,116.334123,0,410,39883.1585416667,2009-03-11,03:48:18
39.973722,116.33407,0,410,39883.158599537,2009-03-11,03:48:23
39.973718,116.334035,0,410,39883.1586574074,2009-03-11,03:48:28
39.973703,116.334032,0,410,39883.1587152778,2009-03-11,03:48:33
39.973673,116.333969,0,410,39883.1587731481,2009-03-11,03:48:38
39.97365,116.333934,0,410,39883.1588310185,2009-03-11,03:48:43
39.973611,116.333892,0,410,39883.1588657407,2009-03-11,03:48:46
39.973635,116.3339,0,410,39883.1589236111,2009-03-11,03:48:51
39.973673,116.333968,0,410,39883.1589583333,2009-03-11,03:48:54
39.973689,116.33402,0,410,39883.1590162037,2009-03-11,03:48:59
39.973699,116.334049,0,409,39883.1590740741,2009-03-11,03:49:04
39.973699,116.334049,0,409,39883.1591087963,2009-03-11,03:49:07
39.973696,116.334046,0,409,39883.1591319444,2009-03-11,03:49:09
39.97369,116.33408,0,409,39883.1591898148,2009-03-11,03:49:14
39.973671,116.334092,0,409,39883.1592476852,2009-03-11,03:49:19
39.97367,116.334081,0,410,39883.1593055556,2009-03-11,03:49:24
39.97367,116.334071,0,410,39883.1593634259,2009-03-11,03:49:29
39.973669,116.334109,0,410,39883.1594212963,2009-03-11,03:49:34
39.973669,116.334108,0,410,39883.1594791667,2009-03-11,03:49:39
39.973666,116.3341,0,410,39883.159537037,2009-03-11,03:49:44
39.973664,116.334094,0,410,39883.1595949074,2009-03-11,03:49:49
39.973662,116.334093,0,410,39883.1596527778,2009-03-11,03:49:54
39.973662,116.334093,0,410,39883.1596875,2009-03-11,03:49:57
39.973665,116.334092,0,409,39883.1597106481,2009-03-11,03:49:59
39.973675,116.334093,0,409,39883.1597685185,2009-03-11,03:50:04
39.973681,116.334154,0,410,39883.1598148148,2009-03-11,03:50:08
39.973665,116.33414,0,408,39883.1598726852,2009-03-11,03:50:13
39.973662,116.334128,0,408,39883.1599305556,2009-03-11,03:50:18
39.973662,116.334128,0,408,39883.1599652778,2009-03-11,03:50:21
39.973663,116.334123,0,408,39883.1599884259,2009-03-11,03:50:23
39.973664,116.334113,0,408,39883.1600462963,2009-03-11,03:50:28
39.973678,116.334132,0,405,39883.1601041667,2009-03-11,03:50:33
39.973673,116.334101,0,405,39883.160162037,2009-03-11,03:50:38
39.973667,116.334138,0,405,39883.1602199074,2009-03-11,03:50:43
39.973667,116.334207,0,401,39883.1602546296,2009-03-11,03:50:46
39.973685,116.334245,0,395,39883.1603125,2009-03-11,03:50:51
39.973677,116.334207,0,393,39883.1603703704,2009-03-11,03:50:56
39.973666,116.334204,0,393,39883.1604282407,2009-03-11,03:51:01
39.973668,116.334177,0,393,39883.1604861111,2009-03-11,03:51:06
39.973671,116.334187,0,391,39883.1605439815,2009-03-11,03:51:11
39.973664,116.334222,0,386,39883.1606018519,2009-03-11,03:51:16
39.973632,116.334161,0,383,39883.1606365741,2009-03-11,03:51:19
39.973625,116.334094,0,383,39883.1606944444,2009-03-11,03:51:24
39.973597,116.334024,0,383,39883.1607291667,2009-03-11,03:51:27
39.973583,116.333968,0,382,39883.160775463,2009-03-11,03:51:31
39.973564,116.333892,0,382,39883.1608101852,2009-03-11,03:51:34
39.973528,116.333819,0,382,39883.1608333333,2009-03-11,03:51:36
39.973518,116.333738,0,382,39883.1608564815,2009-03-11,03:51:38
39.973521,116.333679,0,381,39883.1609143519,2009-03-11,03:51:43
39.973504,116.33362,0,382,39883.1609375,2009-03-11,03:51:45
39.973495,116.333571,0,382,39883.1609953704,2009-03-11,03:51:50
39.973516,116.333511,0,382,39883.1610416667,2009-03-11,03:51:54
39.973528,116.333601,0,382,39883.161087963,2009-03-11,03:51:58
39.973544,116.333614,0,383,39883.1611458333,2009-03-11,03:52:03
39.97354,116.333547,0,384,39883.1612037037,2009-03-11,03:52:08
39.973554,116.333531,0,384,39883.1612615741,2009-03-11,03:52:13
39.973554,116.333531,0,384,39883.1612962963,2009-03-11,03:52:16
39.973556,116.333524,0,384,39883.1613194444,2009-03-11,03:52:18
39.973552,116.333556,0,384,39883.1613773148,2009-03-11,03:52:23
39.973568,116.333602,0,385,39883.1614351852,2009-03-11,03:52:28
39.973577,116.333635,0,383,39883.1614930556,2009-03-11,03:52:33
39.973605,116.333573,0,384,39883.1615509259,2009-03-11,03:52:38
39.973608,116.333508,0,385,39883.1615972222,2009-03-11,03:52:42
39.973614,116.333449,0,385,39883.1616435185,2009-03-11,03:52:46
39.973639,116.333591,0,384,39883.1617013889,2009-03-11,03:52:51
39.973659,116.333709,0,382,39883.161712963,2009-03-11,03:52:52
39.973664,116.333828,0,380,39883.161724537,2009-03-11,03:52:53
39.973651,116.334033,0,375,39883.1617476852,2009-03-11,03:52:55
39.97362,116.333985,0,375,39883.1617708333,2009-03-11,03:52:57
39.973611,116.333967,0,375,39883.1618287037,2009-03-11,03:53:02
39.973627,116.333893,0,375,39883.161875,2009-03-11,03:53:06
39.97366,116.333911,0,375,39883.1619328704,2009-03-11,03:53:11
39.973688,116.333922,0,375,39883.1619907407,2009-03-11,03:53:16
39.973662,116.33386,0,376,39883.1620138889,2009-03-11,03:53:18
39.973625,116.333776,0,375,39883.1620486111,2009-03-11,03:53:21
39.973602,116.333713,0,374,39883.1620833333,2009-03-11,03:53:24
39.973568,116.333651,0,376,39883.1621296296,2009-03-11,03:53:28
39.973673,116.33402,0,450,39883.1656365741,2009-03-11,03:58:31
39.973631,116.333767,0,452,39883.1656481481,2009-03-11,03:58:32
39.973587,116.333624,0,378,39883.1656597222,2009-03-11,03:58:33
39.973576,116.333559,0,387,39883.1656712963,2009-03-11,03:58:34
39.973584,116.333542,0,413,39883.1656828704,2009-03-11,03:58:35
39.973594,116.333499,0,429,39883.1657060185,2009-03-11,03:58:37
39.973571,116.333331,0,431,39883.1657407407,2009-03-11,03:58:40
39.973566,116.33326,0,432,39883.1657523148,2009-03-11,03:58:41
39.97356,116.333344,0,425,39883.165775463,2009-03-11,03:58:43
39.973554,116.333403,0,417,39883.1657986111,2009-03-11,03:58:45
39.973535,116.333443,0,411,39883.1658564815,2009-03-11,03:58:50
39.973535,116.333443,0,411,39883.1658912037,2009-03-11,03:58:53
39.973535,116.333438,0,413,39883.1659143518,2009-03-11,03:58:55
39.973525,116.33344,0,414,39883.1659722222,2009-03-11,03:59:00
39.973513,116.333474,0,413,39883.1660300926,2009-03-11,03:59:05
39.973503,116.333487,0,413,39883.166087963,2009-03-11,03:59:10
39.973499,116.333481,0,413,39883.1661458333,2009-03-11,03:59:15
39.9735,116.333479,0,413,39883.1662037037,2009-03-11,03:59:20
39.9735,116.333479,0,413,39883.1662384259,2009-03-11,03:59:23
39.973494,116.333486,0,413,39883.1662615741,2009-03-11,03:59:25
39.973487,116.333509,0,413,39883.1663194444,2009-03-11,03:59:30
39.973486,116.333544,0,407,39883.1663773148,2009-03-11,03:59:35
39.97348,116.333558,0,401,39883.1664351852,2009-03-11,03:59:40
39.973476,116.333582,0,397,39883.1664930556,2009-03-11,03:59:45
39.973479,116.333607,0,394,39883.1665509259,2009-03-11,03:59:50
39.973474,116.333642,0,393,39883.1666087963,2009-03-11,03:59:55
39.973471,116.333688,0,391,39883.1666666667,2009-03-11,04:00:00
39.973473,116.333732,0,390,39883.166724537,2009-03-11,04:00:05
39.973474,116.333775,0,389,39883.1667824074,2009-03-11,04:00:10
39.973477,116.333819,0,388,39883.1668402778,2009-03-11,04:00:15
39.973476,116.333865,0,388,39883.1668981481,2009-03-11,04:00:20
39.973477,116.33392,0,387,39883.1669560185,2009-03-11,04:00:25
39.973477,116.33392,0,387,39883.1669907407,2009-03-11,04:00:28
39.973483,116.333923,0,375,39883.1670138889,2009-03-11,04:00:30
39.973473,116.333856,0,370,39883.1670601852,2009-03-11,04:00:34
39.973446,116.333787,0,363,39883.1670949074,2009-03-11,04:00:37
39.973468,116.333792,0,353,39883.1671527778,2009-03-11,04:00:42
39.973489,116.333868,0,334,39883.1671990741,2009-03-11,04:00:46
39.973499,116.333897,0,328,39883.1672569444,2009-03-11,04:00:51
39.973509,116.333991,0,318,39883.1673032407,2009-03-11,04:00:55
39.973486,116.334206,0,311,39883.1673148148,2009-03-11,04:00:56
39.973493,116.334346,0,294,39883.167337963,2009-03-11,04:00:58
39.973498,116.334436,0,277,39883.1673611111,2009-03-11,04:01:00
39.973498,116.334528,0,263,39883.1673842593,2009-03-11,04:01:02
39.973525,116.334622,0,256,39883.1674074074,2009-03-11,04:01:04
39.973528,116.334663,0,244,39883.1674652778,2009-03-11,04:01:09
39.973537,116.334743,0,237,39883.1675,2009-03-11,04:01:12
39.973547,116.334735,0,235,39883.1675578704,2009-03-11,04:01:17
39.97355,116.334663,0,236,39883.1676041667,2009-03-11,04:01:21
39.973535,116.334602,0,237,39883.1676388889,2009-03-11,04:01:24
39.973511,116.334509,0,232,39883.167662037,2009-03-11,04:01:26
39.9735,116.334453,0,228,39883.1676736111,2009-03-11,04:01:27
39.973484,116.334387,0,229,39883.1677083333,2009-03-11,04:01:30
39.973476,116.334366,0,231,39883.1677662037,2009-03-11,04:01:35
39.97346,116.334283,0,227,39883.1677893519,2009-03-11,04:01:37
39.973472,116.334226,0,232,39883.1678472222,2009-03-11,04:01:42
39.973442,116.334146,0,231,39883.1678819444,2009-03-11,04:01:45
39.973438,116.334073,0,232,39883.1679166667,2009-03-11,04:01:48
39.973432,116.333983,0,233,39883.1679513889,2009-03-11,04:01:51
39.97342,116.333925,0,231,39883.167962963,2009-03-11,04:01:52
39.97341,116.333839,0,228,39883.1679861111,2009-03-11,04:01:54
39.973398,116.333767,0,225,39883.1680092593,2009-03-11,04:01:56
39.973387,116.333699,0,222,39883.1680439815,2009-03-11,04:01:59
39.973377,116.333661,0,217,39883.1681018519,2009-03-11,04:02:04
39.97338,116.333677,0,214,39883.1681597222,2009-03-11,04:02:09
39.973373,116.333694,0,214,39883.1682175926,2009-03-11,04:02:14
39.973358,116.333632,0,212,39883.1682523148,2009-03-11,04:02:17
39.973377,116.333647,0,213,39883.1683101852,2009-03-11,04:02:22
39.973381,116.333595,0,214,39883.1683680556,2009-03-11,04:02:27
39.973383,116.333548,0,214,39883.1684259259,2009-03-11,04:02:32
39.973396,116.333577,0,216,39883.1684837963,2009-03-11,04:02:37
39.973406,116.333627,0,217,39883.1685416667,2009-03-11,04:02:42
39.973396,116.333612,0,217,39883.168599537,2009-03-11,04:02:47
39.973362,116.333574,0,218,39883.1686574074,2009-03-11,04:02:52
39.973357,116.333585,0,211,39883.1687152778,2009-03-11,04:02:57
39.973368,116.333549,0,212,39883.1687731481,2009-03-11,04:03:02
39.973387,116.333545,0,213,39883.1688310185,2009-03-11,04:03:07
39.973391,116.333546,0,213,39883.1688888889,2009-03-11,04:03:12
39.973387,116.333546,0,213,39883.1689467593,2009-03-11,04:03:17
39.973382,116.333539,0,213,39883.1690046296,2009-03-11,04:03:22
39.973376,116.333532,0,213,39883.1690625,2009-03-11,04:03:27
39.973376,116.333532,0,213,39883.1690972222,2009-03-11,04:03:30
39.973374,116.333536,0,212,39883.1691203704,2009-03-11,04:03:32
39.97337,116.333547,0,212,39883.1691782407,2009-03-11,04:03:37
39.973369,116.333611,0,203,39883.169212963,2009-03-11,04:03:40
39.973358,116.33363,0,189,39883.1692708333,2009-03-11,04:03:45
39.973351,116.333607,0,188,39883.1693287037,2009-03-11,04:03:50
39.973348,116.333569,0,188,39883.1693865741,2009-03-11,04:03:55
39.973337,116.333522,0,188,39883.1694444444,2009-03-11,04:04:00
39.973328,116.333448,0,188,39883.1694907407,2009-03-11,04:04:04
39.973339,116.333436,0,189,39883.1695486111,2009-03-11,04:04:09
39.973342,116.333404,0,190,39883.1696064815,2009-03-11,04:04:14
39.973346,116.333422,0,191,39883.1696643519,2009-03-11,04:04:19
39.97333,116.333393,0,191,39883.1697222222,2009-03-11,04:04:24
39.973324,116.333365,0,193,39883.1697800926,2009-03-11,04:04:29
39.973307,116.333314,0,194,39883.169837963,2009-03-11,04:04:34
39.973319,116.333288,0,194,39883.1698958333,2009-03-11,04:04:39
39.97332,116.333319,0,195,39883.1699537037,2009-03-11,04:04:44
39.973323,116.333365,0,196,39883.1700115741,2009-03-11,04:04:49
39.97331,116.333336,0,197,39883.1700694444,2009-03-11,04:04:54
39.973311,116.333315,0,198,39883.1701273148,2009-03-11,04:04:59
39.973322,116.333303,0,199,39883.1701851852,2009-03-11,04:05:04
39.973318,116.333302,0,199,39883.1702430556,2009-03-11,04:05:09
39.973318,116.333302,0,199,39883.1702777778,2009-03-11,04:05:12
39.973313,116.333297,0,199,39883.1703009259,2009-03-11,04:05:14
39.973308,116.333288,0,199,39883.1703587963,2009-03-11,04:05:19
39.973308,116.333278,0,199,39883.1704166667,2009-03-11,04:05:24
39.973312,116.333274,0,199,39883.170474537,2009-03-11,04:05:29
39.973312,116.333274,0,199,39883.1705092593,2009-03-11,04:05:32
39.973312,116.333281,0,199,39883.1705324074,2009-03-11,04:05:34
39.973306,116.333292,0,199,39883.1705902778,2009-03-11,04:05:39
39.973304,116.333363,0,197,39883.170625,2009-03-11,04:05:42
39.973313,116.333429,0,196,39883.1706365741,2009-03-11,04:05:43
39.97332,116.33349,0,195,39883.1706481481,2009-03-11,04:05:44
39.973324,116.333607,0,193,39883.1706712963,2009-03-11,04:05:46
39.973352,116.333711,0,191,39883.1706944444,2009-03-11,04:05:48
39.973359,116.333786,0,190,39883.1707175926,2009-03-11,04:05:50
39.973378,116.333864,0,189,39883.1707407407,2009-03-11,04:05:52
39.973393,116.333885,0,188,39883.1707986111,2009-03-11,04:05:57
39.973419,116.333889,0,188,39883.1708564815,2009-03-11,04:06:02
39.973438,116.333946,0,188,39883.1708796296,2009-03-11,04:06:04
39.973434,116.334008,0,188,39883.1709259259,2009-03-11,04:06:08
39.973434,116.334008,0,188,39883.1709606481,2009-03-11,04:06:11
39.973432,116.334002,0,187,39883.1709837963,2009-03-11,04:06:13
39.973424,116.333932,0,187,39883.1710300926,2009-03-11,04:06:17
39.97342,116.333909,0,188,39883.171087963,2009-03-11,04:06:22
39.973411,116.333874,0,189,39883.1711458333,2009-03-11,04:06:27
39.973393,116.333816,0,189,39883.1711921296,2009-03-11,04:06:31
39.973371,116.333714,0,188,39883.1712152778,2009-03-11,04:06:33
39.973351,116.33359,0,188,39883.1712384259,2009-03-11,04:06:35
39.973344,116.333528,0,188,39883.17125,2009-03-11,04:06:36
39.973367,116.333458,0,188,39883.1712962963,2009-03-11,04:06:40
39.973389,116.333515,0,186,39883.1713194444,2009-03-11,04:06:42
39.973405,116.333536,0,183,39883.1713773148,2009-03-11,04:06:47
39.973412,116.333477,0,181,39883.1714236111,2009-03-11,04:06:51
39.973395,116.333462,0,178,39883.1714814815,2009-03-11,04:06:56
39.973393,116.333403,0,178,39883.1715277778,2009-03-11,04:07:00
39.973393,116.333403,0,178,39883.1715625,2009-03-11,04:07:03
39.973396,116.333405,0,179,39883.1715856481,2009-03-11,04:07:05
39.973391,116.333333,0,177,39883.1716319444,2009-03-11,04:07:09
39.973413,116.333345,0,179,39883.1716898148,2009-03-11,04:07:14
39.973419,116.333408,0,176,39883.1717476852,2009-03-11,04:07:19
39.973423,116.333423,0,177,39883.1718055556,2009-03-11,04:07:24
39.973413,116.333428,0,176,39883.1718634259,2009-03-11,04:07:29
39.973413,116.333428,0,176,39883.1718981481,2009-03-11,04:07:32
39.973407,116.333428,0,176,39883.1719212963,2009-03-11,04:07:34
39.973396,116.333432,0,176,39883.1719791667,2009-03-11,04:07:39
39.973403,116.333491,0,177,39883.172025463,2009-03-11,04:07:43
39.973419,116.333515,0,175,39883.1720833333,2009-03-11,04:07:48
39.97343,116.333581,0,179,39883.1721180556,2009-03-11,04:07:51
39.973416,116.3336,0,180,39883.1721759259,2009-03-11,04:07:56
39.973394,116.333632,0,180,39883.1722337963,2009-03-11,04:08:01
39.973399,116.333674,0,180,39883.1722916667,2009-03-11,04:08:06
39.973417,116.333651,0,183,39883.172349537,2009-03-11,04:08:11
39.973412,116.33373,0,185,39883.1724074074,2009-03-11,04:08:16
39.97343,116.333787,0,191,39883.1724537037,2009-03-11,04:08:20
39.973449,116.333836,0,194,39883.1725115741,2009-03-11,04:08:25
39.973432,116.333773,0,196,39883.1725462963,2009-03-11,04:08:28
39.973438,116.333727,0,200,39883.1726041667,2009-03-11,04:08:33
39.973444,116.333726,0,201,39883.172662037,2009-03-11,04:08:38
39.973447,116.333728,0,201,39883.1727199074,2009-03-11,04:08:43
39.973447,116.333728,0,201,39883.1727546296,2009-03-11,04:08:46
39.973454,116.333728,0,201,39883.1727777778,2009-03-11,04:08:48
39.973453,116.333648,0,204,39883.1728125,2009-03-11,04:08:51
39.973452,116.33359,0,206,39883.1728356481,2009-03-11,04:08:53
39.973451,116.33354,0,213,39883.1728935185,2009-03-11,04:08:58
39.973443,116.333466,0,215,39883.1729166667,2009-03-11,04:09:00
39.973438,116.333407,0,219,39883.1729513889,2009-03-11,04:09:03
39.973477,116.333373,0,222,39883.1729861111,2009-03-11,04:09:06
39.973464,116.333317,0,226,39883.1730208333,2009-03-11,04:09:09
39.973446,116.333232,0,229,39883.1730555556,2009-03-11,04:09:12
39.973451,116.333161,0,232,39883.1730902778,2009-03-11,04:09:15
39.973451,116.333106,0,233,39883.1731481481,2009-03-11,04:09:20
39.97345,116.33304,0,232,39883.1731944444,2009-03-11,04:09:24
39.973467,116.333099,0,229,39883.1732407407,2009-03-11,04:09:28
39.973495,116.33304,0,228,39883.173287037,2009-03-11,04:09:32
39.973489,116.332967,0,228,39883.1733101852,2009-03-11,04:09:34
39.973504,116.332904,0,229,39883.1733449074,2009-03-11,04:09:37
39.973491,116.332845,0,229,39883.1733912037,2009-03-11,04:09:41
39.973491,116.332845,0,229,39883.1734259259,2009-03-11,04:09:44
39.973493,116.332849,0,232,39883.1734490741,2009-03-11,04:09:46
39.97347,116.332783,0,233,39883.1734722222,2009-03-11,04:09:48
39.973443,116.332709,0,235,39883.1735069444,2009-03-11,04:09:51
39.973421,116.332647,0,237,39883.1735416667,2009-03-11,04:09:54
39.973409,116.33263,0,242,39883.173599537,2009-03-11,04:09:59
39.973416,116.332621,0,246,39883.1736574074,2009-03-11,04:10:04
39.973444,116.332587,0,249,39883.1737152778,2009-03-11,04:10:09
39.973432,116.332726,0,245,39883.1737384259,2009-03-11,04:10:11
39.973441,116.332823,0,243,39883.17375,2009-03-11,04:10:12
39.97345,116.332989,0,239,39883.1737615741,2009-03-11,04:10:13
39.973456,116.333118,0,236,39883.1737731481,2009-03-11,04:10:14
39.973445,116.333091,0,237,39883.1738310185,2009-03-11,04:10:19
39.97345,116.333195,0,235,39883.1738425926,2009-03-11,04:10:20
39.973451,116.333382,0,233,39883.1738541667,2009-03-11,04:10:21
39.973476,116.333451,0,231,39883.1738657407,2009-03-11,04:10:22
39.973457,116.333519,0,228,39883.1738888889,2009-03-11,04:10:24
39.973463,116.333586,0,226,39883.173912037,2009-03-11,04:10:26
39.973471,116.333597,0,220,39883.1739699074,2009-03-11,04:10:31
39.973452,116.333541,0,218,39883.1740162037,2009-03-11,04:10:35
39.973446,116.3336,0,218,39883.1740509259,2009-03-11,04:10:38
39.973439,116.333671,0,219,39883.1741087963,2009-03-11,04:10:43
39.97344,116.333606,0,219,39883.1741666667,2009-03-11,04:10:48
39.973434,116.333589,0,219,39883.174224537,2009-03-11,04:10:53
39.973451,116.333554,0,219,39883.1742824074,2009-03-11,04:10:58
39.973461,116.333468,0,219,39883.1743171296,2009-03-11,04:11:01
39.973454,116.333406,0,218,39883.1743402778,2009-03-11,04:11:03
39.973449,116.333426,0,219,39883.1743981481,2009-03-11,04:11:08
39.97344,116.333485,0,219,39883.1744212963,2009-03-11,04:11:10
39.973438,116.333542,0,218,39883.1744791667,2009-03-11,04:11:15
39.973438,116.333542,0,218,39883.1745138889,2009-03-11,04:11:18
39.973434,116.333547,0,218,39883.174537037,2009-03-11,04:11:20
39.973442,116.333614,0,218,39883.1745833333,2009-03-11,04:11:24
39.973438,116.333682,0,218,39883.1746180556,2009-03-11,04:11:27
39.973433,116.333734,0,215,39883.1746759259,2009-03-11,04:11:32
39.973406,116.333674,0,213,39883.1747106481,2009-03-11,04:11:35
39.973421,116.333714,0,212,39883.1747685185,2009-03-11,04:11:40
39.97341,116.33376,0,215,39883.1748263889,2009-03-11,04:11:45
39.973409,116.333796,0,219,39883.1748842593,2009-03-11,04:11:50
39.973424,116.333844,0,224,39883.1749421296,2009-03-11,04:11:55
39.973436,116.333902,0,228,39883.1749884259,2009-03-11,04:11:59
39.973433,116.333947,0,231,39883.1750462963,2009-03-11,04:12:04
39.973418,116.333983,0,231,39883.1751041667,2009-03-11,04:12:09
39.973406,116.33392,0,231,39883.175150463,2009-03-11,04:12:13
39.973404,116.333926,0,231,39883.1752083333,2009-03-11,04:12:18
39.973404,116.333926,0,231,39883.1752430556,2009-03-11,04:12:21
39.973405,116.333934,0,231,39883.1752662037,2009-03-11,04:12:23
39.973407,116.333948,0,231,39883.1753240741,2009-03-11,04:12:28
39.973428,116.334011,0,231,39883.1753587963,2009-03-11,04:12:31
39.973417,116.334047,0,231,39883.1754166667,2009-03-11,04:12:36
39.973423,116.334003,0,233,39883.175474537,2009-03-11,04:12:41
39.973434,116.334003,0,231,39883.1755324074,2009-03-11,04:12:46
39.973443,116.334061,0,229,39883.1755671296,2009-03-11,04:12:49
39.973433,116.334035,0,226,39883.175625,2009-03-11,04:12:54
39.973428,116.334035,0,225,39883.1756828704,2009-03-11,04:12:59
39.973428,116.334035,0,225,39883.1757175926,2009-03-11,04:13:02
39.973427,116.33404,0,224,39883.1757407407,2009-03-11,04:13:04
39.973437,116.334026,0,227,39883.1757986111,2009-03-11,04:13:09
39.973446,116.334012,0,229,39883.1758564815,2009-03-11,04:13:14
39.973448,116.333989,0,234,39883.1759143519,2009-03-11,04:13:19
39.973446,116.33398,0,234,39883.1759722222,2009-03-11,04:13:24
39.973446,116.33398,0,234,39883.1760069444,2009-03-11,04:13:27
39.973441,116.333976,0,234,39883.1760300926,2009-03-11,04:13:29
39.973441,116.333987,0,234,39883.176087963,2009-03-11,04:13:34
39.973435,116.33395,0,240,39883.1761458333,2009-03-11,04:13:39
39.973435,116.33395,0,240,39883.1761805556,2009-03-11,04:13:42
39.973443,116.333948,0,241,39883.1762037037,2009-03-11,04:13:44
39.973439,116.333875,0,243,39883.1762384259,2009-03-11,04:13:47
39.973441,116.333814,0,245,39883.1762731481,2009-03-11,04:13:50
39.973456,116.333859,0,249,39883.1763310185,2009-03-11,04:13:55
39.973452,116.333779,0,252,39883.1763657407,2009-03-11,04:13:58
39.973441,116.33372,0,256,39883.1764236111,2009-03-11,04:14:03
39.973445,116.333656,0,260,39883.1764814815,2009-03-11,04:14:08
39.973434,116.333646,0,263,39883.1765393519,2009-03-11,04:14:13
39.973444,116.333718,0,265,39883.1765625,2009-03-11,04:14:15
39.973447,116.333709,0,268,39883.1766203704,2009-03-11,04:14:20
39.973437,116.333649,0,272,39883.1766666667,2009-03-11,04:14:24
39.973437,116.333649,0,272,39883.1767013889,2009-03-11,04:14:27
39.973438,116.33365,0,275,39883.176724537,2009-03-11,04:14:29
39.97343,116.333575,0,277,39883.1767592593,2009-03-11,04:14:32
39.973428,116.333501,0,279,39883.1767824074,2009-03-11,04:14:34
39.973426,116.33346,0,282,39883.1768402778,2009-03-11,04:14:39
39.973422,116.333491,0,286,39883.1768981481,2009-03-11,04:14:44
39.973431,116.333544,0,289,39883.1769560185,2009-03-11,04:14:49
39.973434,116.333561,0,289,39883.1770138889,2009-03-11,04:14:54
39.973427,116.333559,0,289,39883.1770717593,2009-03-11,04:14:59
39.973427,116.333559,0,289,39883.1771064815,2009-03-11,04:15:02
39.973427,116.333563,0,289,39883.1771296296,2009-03-11,04:15:04
39.973435,116.33362,0,288,39883.1771875,2009-03-11,04:15:09
39.973459,116.333675,0,286,39883.1772337963,2009-03-11,04:15:13
39.973458,116.33369,0,286,39883.1772916667,2009-03-11,04:15:18
39.973461,116.333781,0,286,39883.1773148148,2009-03-11,04:15:20
39.973464,116.33382,0,285,39883.1773726852,2009-03-11,04:15:25
39.973478,116.333851,0,284,39883.1774305556,2009-03-11,04:15:30
39.973488,116.33392,0,283,39883.1774884259,2009-03-11,04:15:35
39.973495,116.333988,0,284,39883.1775347222,2009-03-11,04:15:39
39.973503,116.334046,0,285,39883.1775810185,2009-03-11,04:15:43
39.97352,116.334123,0,287,39883.1776273148,2009-03-11,04:15:47
39.97353,116.334227,0,286,39883.177650463,2009-03-11,04:15:49
39.973532,116.334293,0,286,39883.177662037,2009-03-11,04:15:50
39.973555,116.334395,0,284,39883.1776851852,2009-03-11,04:15:52
39.973554,116.33449,0,282,39883.1777083333,2009-03-11,04:15:54
39.973569,116.33458,0,280,39883.1777314815,2009-03-11,04:15:56
39.973586,116.334699,0,278,39883.1777662037,2009-03-11,04:15:59
39.973592,116.334757,0,278,39883.1777777778,2009-03-11,04:16:00
39.973618,116.334838,0,276,39883.1778009259,2009-03-11,04:16:02
39.973636,116.334949,0,274,39883.1778240741,2009-03-11,04:16:04
39.973656,116.335038,0,272,39883.1778472222,2009-03-11,04:16:06
39.973665,116.335141,0,271,39883.1778703704,2009-03-11,04:16:08
39.973675,116.33522,0,268,39883.1779050926,2009-03-11,04:16:11
39.97366,116.335199,0,267,39883.177962963,2009-03-11,04:16:16
39.973647,116.335142,0,266,39883.1779861111,2009-03-11,04:16:18
39.973639,116.335079,0,266,39883.1779976852,2009-03-11,04:16:19
39.973631,116.335016,0,265,39883.1780092593,2009-03-11,04:16:20
39.973623,116.334941,0,264,39883.1780208333,2009-03-11,04:16:21
39.97363,116.334874,0,261,39883.1780671296,2009-03-11,04:16:25
39.973623,116.3348,0,264,39883.178125,2009-03-11,04:16:30
39.973602,116.334698,0,264,39883.1781481481,2009-03-11,04:16:32
39.97359,116.334637,0,264,39883.1781597222,2009-03-11,04:16:33
39.973573,116.334562,0,265,39883.1781828704,2009-03-11,04:16:35
39.973555,116.334521,0,266,39883.1782407407,2009-03-11,04:16:40
39.973556,116.334512,0,266,39883.1782986111,2009-03-11,04:16:45
39.97356,116.334504,0,267,39883.1783564815,2009-03-11,04:16:50
39.97356,116.334504,0,267,39883.1783912037,2009-03-11,04:16:53
39.973563,116.334503,0,267,39883.1784143519,2009-03-11,04:16:55
39.973562,116.334481,0,267,39883.1784722222,2009-03-11,04:17:00
39.973526,116.334295,0,267,39883.1785185185,2009-03-11,04:17:04
39.973524,116.334195,0,268,39883.1785300926,2009-03-11,04:17:05
39.973515,116.334055,0,268,39883.1785416667,2009-03-11,04:17:06
39.973517,116.333994,0,270,39883.1785648148,2009-03-11,04:17:08
39.973512,116.333909,0,272,39883.1786111111,2009-03-11,04:17:12
39.973503,116.333847,0,273,39883.1786226852,2009-03-11,04:17:13
39.973492,116.33379,0,273,39883.1786342593,2009-03-11,04:17:14
39.973448,116.334105,0,253,39883.1802314815,2009-03-11,04:19:32
39.973456,116.334194,0,250,39883.1802546296,2009-03-11,04:19:34
39.973472,116.334265,0,249,39883.1802777778,2009-03-11,04:19:36
39.973482,116.334341,0,247,39883.1803125,2009-03-11,04:19:39
39.973481,116.334389,0,245,39883.1803703704,2009-03-11,04:19:44
39.973481,116.334389,0,245,39883.1804050926,2009-03-11,04:19:47
39.97348,116.334386,0,244,39883.1804282407,2009-03-11,04:19:49
39.9735,116.334411,0,245,39883.1804861111,2009-03-11,04:19:54
39.973504,116.3344,0,246,39883.1805439815,2009-03-11,04:19:59
39.973467,116.334355,0,247,39883.1806018518,2009-03-11,04:20:04
39.973463,116.334338,0,247,39883.1806597222,2009-03-11,04:20:09
39.97348,116.334349,0,248,39883.1807175926,2009-03-11,04:20:14
39.973485,116.334308,0,248,39883.180775463,2009-03-11,04:20:19
39.973467,116.334267,0,248,39883.1808333333,2009-03-11,04:20:24
39.973449,116.334212,0,250,39883.1808912037,2009-03-11,04:20:29
39.973438,116.334162,0,252,39883.1809490741,2009-03-11,04:20:34
39.973443,116.334096,0,251,39883.1810069444,2009-03-11,04:20:39
39.973443,116.334096,0,251,39883.1810416667,2009-03-11,04:20:42
39.973443,116.334104,0,253,39883.1810648148,2009-03-11,04:20:44
39.973434,116.334088,0,255,39883.1811226852,2009-03-11,04:20:49
39.973408,116.334039,0,255,39883.1811805556,2009-03-11,04:20:54
39.973423,116.334059,0,255,39883.1812384259,2009-03-11,04:20:59
39.973435,116.334018,0,255,39883.1812962963,2009-03-11,04:21:04
39.973455,116.334017,0,255,39883.1813541667,2009-03-11,04:21:09
39.973476,116.334082,0,254,39883.181412037,2009-03-11,04:21:14
39.973506,116.334127,0,254,39883.1814583333,2009-03-11,04:21:18
39.973526,116.334186,0,252,39883.1815162037,2009-03-11,04:21:23
39.973515,116.334201,0,252,39883.1815740741,2009-03-11,04:21:28
39.973508,116.334177,0,253,39883.1816319444,2009-03-11,04:21:33
39.973508,116.334177,0,253,39883.1816666667,2009-03-11,04:21:36
39.973511,116.334177,0,254,39883.1816898148,2009-03-11,04:21:38
39.973515,116.334194,0,255,39883.1817476852,2009-03-11,04:21:43
39.97351,116.33425,0,253,39883.1818055556,2009-03-11,04:21:48
39.97351,116.33425,0,253,39883.1818402778,2009-03-11,04:21:51
39.973504,116.334253,0,253,39883.1818634259,2009-03-11,04:21:53
39.973512,116.334344,0,253,39883.1819097222,2009-03-11,04:21:57
39.973495,116.334366,0,251,39883.1819675926,2009-03-11,04:22:02
39.973515,116.33435,0,251,39883.182025463,2009-03-11,04:22:07
39.973547,116.334397,0,250,39883.1820833333,2009-03-11,04:22:12
39.973563,116.334438,0,249,39883.1821412037,2009-03-11,04:22:17
39.97354,116.33436,0,248,39883.1821875,2009-03-11,04:22:21
39.973527,116.334297,0,249,39883.1822337963,2009-03-11,04:22:25
39.973527,116.334297,0,249,39883.1822685185,2009-03-11,04:22:28
39.973528,116.334294,0,249,39883.1822916667,2009-03-11,04:22:30
39.97352,116.334221,0,248,39883.1823263889,2009-03-11,04:22:33
39.973501,116.334142,0,247,39883.182337963,2009-03-11,04:22:34
39.973486,116.334079,0,246,39883.182349537,2009-03-11,04:22:35
39.973453,116.333979,0,243,39883.1823726852,2009-03-11,04:22:37
39.973431,116.33392,0,241,39883.1823958333,2009-03-11,04:22:39
39.973445,116.33387,0,242,39883.1824537037,2009-03-11,04:22:44
39.973425,116.333817,0,241,39883.1824768518,2009-03-11,04:22:46
39.973411,116.333754,0,241,39883.1825231481,2009-03-11,04:22:50
39.973395,116.333763,0,242,39883.1825810185,2009-03-11,04:22:55
39.973395,116.333806,0,245,39883.1826388889,2009-03-11,04:23:00
39.973429,116.3338,0,246,39883.1826967593,2009-03-11,04:23:05
39.973447,116.333817,0,248,39883.1827546296,2009-03-11,04:23:10
39.973459,116.333865,0,245,39883.1828125,2009-03-11,04:23:15
39.973454,116.333932,0,244,39883.1828240741,2009-03-11,04:23:16
39.973462,116.334039,0,243,39883.1828472222,2009-03-11,04:23:18
39.973463,116.334119,0,242,39883.1828703704,2009-03-11,04:23:20
39.973475,116.334183,0,241,39883.1828935185,2009-03-11,04:23:22
39.973486,116.334259,0,239,39883.1829398148,2009-03-11,04:23:26
39.973488,116.334326,0,238,39883.1829861111,2009-03-11,04:23:30
39.973487,116.334366,0,234,39883.1830439815,2009-03-11,04:23:35
39.973516,116.334374,0,231,39883.1831018519,2009-03-11,04:23:40
39.973515,116.334391,0,229,39883.1831597222,2009-03-11,04:23:45
39.973515,116.334391,0,229,39883.1831944444,2009-03-11,04:23:48
39.973522,116.334393,0,229,39883.1832175926,2009-03-11,04:23:50
39.973512,116.33437,0,228,39883.183275463,2009-03-11,04:23:55
39.973488,116.334312,0,226,39883.1833217593,2009-03-11,04:23:59
39.97348,116.334257,0,225,39883.1833796296,2009-03-11,04:24:04
39.97346,116.334233,0,225,39883.1834375,2009-03-11,04:24:09
39.973467,116.334222,0,225,39883.1834953704,2009-03-11,04:24:14
39.973467,116.334222,0,225,39883.1835300926,2009-03-11,04:24:17
39.97347,116.334219,0,225,39883.1835532407,2009-03-11,04:24:19
39.973472,116.334152,0,224,39883.183599537,2009-03-11,04:24:23
39.973468,116.33408,0,223,39883.1836458333,2009-03-11,04:24:27
39.973473,116.334065,0,222,39883.1837037037,2009-03-11,04:24:32
39.973452,116.334007,0,221,39883.18375,2009-03-11,04:24:36
39.973454,116.33391,0,221,39883.1837847222,2009-03-11,04:24:39
39.973447,116.333839,0,221,39883.1838078704,2009-03-11,04:24:41
39.973443,116.333778,0,222,39883.1838541667,2009-03-11,04:24:45
39.973441,116.333709,0,224,39883.183912037,2009-03-11,04:24:50
39.973418,116.333638,0,226,39883.1839583333,2009-03-11,04:24:54
39.973413,116.333555,0,226,39883.1839814815,2009-03-11,04:24:56
39.973415,116.333493,0,227,39883.1840046296,2009-03-11,04:24:58
39.973416,116.333448,0,223,39883.1840625,2009-03-11,04:25:03
39.973425,116.333396,0,219,39883.1841203704,2009-03-11,04:25:08
39.973421,116.333319,0,215,39883.1841782407,2009-03-11,04:25:13
39.973417,116.333242,0,212,39883.184212963,2009-03-11,04:25:16
39.973417,116.333242,0,212,39883.1842476852,2009-03-11,04:25:19
39.973424,116.333243,0,210,39883.1842708333,2009-03-11,04:25:21
39.973425,116.33317,0,212,39883.1843171296,2009-03-11,04:25:25
39.973418,116.333105,0,213,39883.1843634259,2009-03-11,04:25:29
39.9734,116.333133,0,208,39883.1844212963,2009-03-11,04:25:34
39.973386,116.333207,0,205,39883.1844560185,2009-03-11,04:25:37
39.973385,116.333246,0,203,39883.1845138889,2009-03-11,04:25:42
39.973385,116.333246,0,203,39883.1845486111,2009-03-11,04:25:45
39.973384,116.333252,0,206,39883.1845717593,2009-03-11,04:25:47
39.973388,116.333218,0,209,39883.1846296296,2009-03-11,04:25:52
39.973394,116.333246,0,211,39883.1846875,2009-03-11,04:25:57
39.973381,116.333289,0,211,39883.1847453704,2009-03-11,04:26:02
39.973381,116.333289,0,211,39883.1847800926,2009-03-11,04:26:05
39.973377,116.333281,0,211,39883.1848032407,2009-03-11,04:26:07
39.973376,116.333272,0,211,39883.1848611111,2009-03-11,04:26:12
39.973389,116.333279,0,213,39883.1849189815,2009-03-11,04:26:17
39.973396,116.333301,0,214,39883.1849768519,2009-03-11,04:26:22
39.973403,116.333325,0,213,39883.1850347222,2009-03-11,04:26:27
39.973408,116.333392,0,213,39883.1850462963,2009-03-11,04:26:28
39.973412,116.333452,0,214,39883.1850578704,2009-03-11,04:26:29
39.97342,116.333517,0,214,39883.1850694444,2009-03-11,04:26:30
39.973428,116.33377,0,215,39883.1850810185,2009-03-11,04:26:31
39.973434,116.33383,0,215,39883.1850925926,2009-03-11,04:26:32
39.973463,116.333889,0,216,39883.1851273148,2009-03-11,04:26:35
39.973471,116.333956,0,216,39883.185150463,2009-03-11,04:26:37
39.973474,116.334024,0,217,39883.1851736111,2009-03-11,04:26:39
39.973485,116.334129,0,218,39883.1851967593,2009-03-11,04:26:41
39.973484,116.334239,0,219,39883.1852199074,2009-03-11,04:26:43
39.973497,116.334351,0,221,39883.1852546296,2009-03-11,04:26:46
39.973509,116.334448,0,221,39883.1852777778,2009-03-11,04:26:48
39.973525,116.334542,0,223,39883.1853009259,2009-03-11,04:26:50
39.973526,116.334636,0,224,39883.1853240741,2009-03-11,04:26:52
39.97353,116.334717,0,225,39883.1853472222,2009-03-11,04:26:54
39.97354,116.334784,0,225,39883.1853703704,2009-03-11,04:26:56
39.973539,116.334854,0,227,39883.1853935185,2009-03-11,04:26:58
39.973547,116.334912,0,229,39883.1854282407,2009-03-11,04:27:01
39.973532,116.334978,0,230,39883.185462963,2009-03-11,04:27:04
39.973513,116.335033,0,233,39883.1855092593,2009-03-11,04:27:08
39.97349,116.334981,0,237,39883.1855671296,2009-03-11,04:27:13
39.973467,116.334913,0,239,39883.1856018519,2009-03-11,04:27:16
39.973457,116.334816,0,237,39883.1856597222,2009-03-11,04:27:21
39.973454,116.334707,0,235,39883.1856828704,2009-03-11,04:27:23
39.973474,116.334667,0,234,39883.1857407407,2009-03-11,04:27:28
39.973482,116.334585,0,232,39883.185775463,2009-03-11,04:27:31
39.973494,116.334512,0,231,39883.185787037,2009-03-11,04:27:32
39.973503,116.334454,0,230,39883.1858217593,2009-03-11,04:27:35
39.973492,116.334411,0,229,39883.1858796296,2009-03-11,04:27:40
39.973492,116.334411,0,229,39883.1859143519,2009-03-11,04:27:43
39.97349,116.334416,0,229,39883.1859375,2009-03-11,04:27:45
39.973487,116.334428,0,229,39883.1859953704,2009-03-11,04:27:50
39.973487,116.334428,0,229,39883.1860300926,2009-03-11,04:27:53
39.973481,116.334427,0,229,39883.1860532407,2009-03-11,04:27:55
39.973486,116.334401,0,228,39883.1861111111,2009-03-11,04:28:00
39.973488,116.334367,0,226,39883.1861689815,2009-03-11,04:28:05
39.973488,116.334339,0,225,39883.1862268519,2009-03-11,04:28:10
39.973496,116.334364,0,224,39883.1862847222,2009-03-11,04:28:15
39.973505,116.334363,0,222,39883.1863425926,2009-03-11,04:28:20
39.973509,116.334377,0,222,39883.186400463,2009-03-11,04:28:25
39.973509,116.334388,0,222,39883.1864583333,2009-03-11,04:28:30
39.9735,116.3344,0,224,39883.1865162037,2009-03-11,04:28:35
39.973494,116.334372,0,225,39883.1865740741,2009-03-11,04:28:40
39.973492,116.334371,0,225,39883.1866319444,2009-03-11,04:28:45
39.973492,116.334371,0,225,39883.1866666667,2009-03-11,04:28:48
39.973492,116.334371,0,225,39883.1866898148,2009-03-11,04:28:50
39.973477,116.334288,0,226,39883.186724537,2009-03-11,04:28:53
39.97346,116.334211,0,226,39883.1867476852,2009-03-11,04:28:55
39.973456,116.334151,0,226,39883.1867708333,2009-03-11,04:28:57
39.973486,116.333825,0,167,39883.1934259259,2009-03-11,04:38:32
39.973463,116.333797,0,164,39883.1934837963,2009-03-11,04:38:37
39.97346,116.333785,0,160,39883.1935416667,2009-03-11,04:38:42
39.973418,116.333801,0,159,39883.193599537,2009-03-11,04:38:47
39.973421,116.333748,0,158,39883.1936574074,2009-03-11,04:38:52
39.97343,116.333746,0,158,39883.1937152778,2009-03-11,04:38:57
39.973435,116.333741,0,157,39883.1937731481,2009-03-11,04:39:02
39.973432,116.333733,0,157,39883.1938310185,2009-03-11,04:39:07
39.973438,116.333736,0,157,39883.1938888889,2009-03-11,04:39:12
39.973438,116.333736,0,157,39883.1939236111,2009-03-11,04:39:15
39.973444,116.333739,0,158,39883.1939467593,2009-03-11,04:39:17
39.973471,116.333788,0,157,39883.1940046296,2009-03-11,04:39:22
39.973498,116.333817,0,157,39883.1940625,2009-03-11,04:39:27
39.973485,116.333867,0,159,39883.1941203704,2009-03-11,04:39:32
39.97348,116.333894,0,158,39883.1941782407,2009-03-11,04:39:37
39.973477,116.333896,0,158,39883.1942361111,2009-03-11,04:39:42
39.973477,116.3339,0,158,39883.1942939815,2009-03-11,04:39:47
39.973477,116.3339,0,158,39883.1943287037,2009-03-11,04:39:50
39.973484,116.333908,0,158,39883.1943518519,2009-03-11,04:39:52
39.973493,116.333911,0,158,39883.1944097222,2009-03-11,04:39:57
39.973484,116.333948,0,159,39883.1944675926,2009-03-11,04:40:02
39.973489,116.333946,0,160,39883.194525463,2009-03-11,04:40:07
39.97349,116.333938,0,160,39883.1945833333,2009-03-11,04:40:12
39.973491,116.333931,0,160,39883.1946412037,2009-03-11,04:40:17
39.973496,116.333925,0,160,39883.1946990741,2009-03-11,04:40:22
39.973496,116.333925,0,160,39883.1947337963,2009-03-11,04:40:25
39.973501,116.333919,0,160,39883.1947569444,2009-03-11,04:40:27
39.973499,116.333849,0,162,39883.1948148148,2009-03-11,04:40:32
39.973501,116.333809,0,165,39883.1948726852,2009-03-11,04:40:37
39.973489,116.333784,0,168,39883.1949305556,2009-03-11,04:40:42
39.973482,116.333773,0,168,39883.1949884259,2009-03-11,04:40:47
39.973482,116.333773,0,168,39883.1950231481,2009-03-11,04:40:50
39.97349,116.333768,0,171,39883.1950462963,2009-03-11,04:40:52
39.973484,116.333735,0,171,39883.1951041667,2009-03-11,04:40:57
39.973471,116.333721,0,169,39883.195162037,2009-03-11,04:41:02
39.973472,116.333664,0,169,39883.1952199074,2009-03-11,04:41:07
39.973472,116.333664,0,169,39883.1952546296,2009-03-11,04:41:10
39.973465,116.33366,0,174,39883.1952777778,2009-03-11,04:41:12
39.973477,116.33367,0,176,39883.1953356481,2009-03-11,04:41:17
39.97348,116.333656,0,175,39883.1953935185,2009-03-11,04:41:22
39.973482,116.333616,0,179,39883.1954513889,2009-03-11,04:41:27
39.973496,116.333599,0,179,39883.1955092593,2009-03-11,04:41:32
39.973515,116.333572,0,178,39883.1955671296,2009-03-11,04:41:37
39.973502,116.333608,0,180,39883.195625,2009-03-11,04:41:42
39.97351,116.333616,0,181,39883.1956828704,2009-03-11,04:41:47
39.97351,116.333616,0,181,39883.1957175926,2009-03-11,04:41:50
39.973503,116.333612,0,184,39883.1957407407,2009-03-11,04:41:52
39.973504,116.333647,0,183,39883.1957986111,2009-03-11,04:41:57
39.973519,116.333675,0,185,39883.1958564815,2009-03-11,04:42:02
39.973521,116.333687,0,186,39883.1959143518,2009-03-11,04:42:07
39.97352,116.333662,0,186,39883.1959722222,2009-03-11,04:42:12
39.973526,116.33363,0,189,39883.1960300926,2009-03-11,04:42:17
39.973553,116.333625,0,190,39883.196087963,2009-03-11,04:42:22
39.973539,116.333648,0,190,39883.1961458333,2009-03-11,04:42:27
39.973535,116.333655,0,192,39883.1962037037,2009-03-11,04:42:32
39.973535,116.333655,0,192,39883.1962384259,2009-03-11,04:42:35
39.973531,116.333654,0,192,39883.1962615741,2009-03-11,04:42:37
39.973507,116.333714,0,194,39883.1963078704,2009-03-11,04:42:41
39.973517,116.333764,0,194,39883.1963657407,2009-03-11,04:42:46
39.973517,116.333764,0,194,39883.196400463,2009-03-11,04:42:49
39.973512,116.333764,0,194,39883.1964236111,2009-03-11,04:42:51
39.973518,116.333793,0,197,39883.1964814815,2009-03-11,04:42:56
39.973523,116.333813,0,198,39883.1965393518,2009-03-11,04:43:01
39.97352,116.333773,0,199,39883.1965972222,2009-03-11,04:43:06
39.973489,116.333786,0,201,39883.1966550926,2009-03-11,04:43:11
39.973459,116.333807,0,204,39883.196712963,2009-03-11,04:43:16
39.973459,116.33382,0,206,39883.1967708333,2009-03-11,04:43:21
39.973453,116.333846,0,208,39883.1968287037,2009-03-11,04:43:26
39.973457,116.333841,0,208,39883.1968865741,2009-03-11,04:43:31
39.973457,116.333841,0,208,39883.1969212963,2009-03-11,04:43:34
39.973458,116.333833,0,208,39883.1969444444,2009-03-11,04:43:36
39.973459,116.333823,0,208,39883.1970023148,2009-03-11,04:43:41
39.973459,116.333823,0,208,39883.197037037,2009-03-11,04:43:44
39.973464,116.333825,0,208,39883.1970601852,2009-03-11,04:43:46
39.973482,116.333823,0,206,39883.1971180556,2009-03-11,04:43:51
39.973475,116.333782,0,206,39883.1971759259,2009-03-11,04:43:56
39.973477,116.333768,0,206,39883.1972337963,2009-03-11,04:44:01
39.973479,116.333753,0,206,39883.1972916667,2009-03-11,04:44:06
39.973473,116.333735,0,206,39883.197349537,2009-03-11,04:44:11
39.973473,116.333735,0,206,39883.1973842593,2009-03-11,04:44:14
39.973476,116.333737,0,207,39883.1974074074,2009-03-11,04:44:16
39.973487,116.333673,0,207,39883.1974652778,2009-03-11,04:44:21
39.973509,116.333666,0,207,39883.1975231481,2009-03-11,04:44:26
39.973508,116.333739,0,206,39883.1975694444,2009-03-11,04:44:30
39.973519,116.333773,0,205,39883.1976273148,2009-03-11,04:44:35
39.973511,116.333799,0,205,39883.1976851852,2009-03-11,04:44:40
39.973493,116.333782,0,205,39883.1977430556,2009-03-11,04:44:45
39.973489,116.333771,0,205,39883.1978009259,2009-03-11,04:44:50
39.973496,116.333822,0,203,39883.1978587963,2009-03-11,04:44:55
39.973496,116.333822,0,203,39883.1978935185,2009-03-11,04:44:58
39.973491,116.333826,0,203,39883.1979166667,2009-03-11,04:45:00
39.973489,116.333817,0,203,39883.197974537,2009-03-11,04:45:05
39.973488,116.333803,0,202,39883.1980324074,2009-03-11,04:45:10
39.973506,116.333765,0,202,39883.1980902778,2009-03-11,04:45:15
39.973506,116.333765,0,202,39883.198125,2009-03-11,04:45:18
39.973505,116.333773,0,202,39883.1981481481,2009-03-11,04:45:20
39.973496,116.333792,0,202,39883.1982060185,2009-03-11,04:45:25
39.973505,116.333803,0,200,39883.1982638889,2009-03-11,04:45:30
39.973496,116.333791,0,199,39883.1983217593,2009-03-11,04:45:35
39.973491,116.333806,0,198,39883.1983796296,2009-03-11,04:45:40
39.973494,116.33382,0,198,39883.1984375,2009-03-11,04:45:45
39.973494,116.33381,0,199,39883.1984953704,2009-03-11,04:45:50
39.973504,116.333779,0,199,39883.1985532407,2009-03-11,04:45:55
39.973474,116.333781,0,199,39883.1986111111,2009-03-11,04:46:00
39.973454,116.333709,0,199,39883.1986689815,2009-03-11,04:46:05
39.973466,116.333672,0,198,39883.1987268519,2009-03-11,04:46:10
39.97344,116.33365,0,198,39883.1987847222,2009-03-11,04:46:15
39.973417,116.333672,0,200,39883.1988425926,2009-03-11,04:46:20
39.973442,116.333697,0,201,39883.198900463,2009-03-11,04:46:25
39.973451,116.333661,0,204,39883.1989583333,2009-03-11,04:46:30
39.973463,116.33363,0,206,39883.1990162037,2009-03-11,04:46:35
39.973462,116.333562,0,207,39883.1990625,2009-03-11,04:46:39
39.973455,116.333498,0,208,39883.1990856482,2009-03-11,04:46:41
39.973448,116.333438,0,210,39883.1991319444,2009-03-11,04:46:45
39.973459,116.333421,0,212,39883.1991898148,2009-03-11,04:46:50
39.973487,116.333416,0,210,39883.1992476852,2009-03-11,04:46:55
39.973468,116.333473,0,211,39883.1993055556,2009-03-11,04:47:00
39.973469,116.333546,0,212,39883.1993634259,2009-03-11,04:47:05
39.973476,116.333606,0,210,39883.1993865741,2009-03-11,04:47:07
39.973471,116.333665,0,208,39883.1994328704,2009-03-11,04:47:11
39.973466,116.333739,0,208,39883.1994560185,2009-03-11,04:47:13
39.973471,116.33382,0,208,39883.1994907407,2009-03-11,04:47:16
39.973504,116.333794,0,210,39883.1995486111,2009-03-11,04:47:21
39.973518,116.333793,0,210,39883.1996064815,2009-03-11,04:47:26
39.973518,116.333793,0,210,39883.1996412037,2009-03-11,04:47:29
39.973514,116.333801,0,211,39883.1996643519,2009-03-11,04:47:31
39.973501,116.333819,0,212,39883.1997222222,2009-03-11,04:47:36
39.973495,116.333751,0,211,39883.1997685185,2009-03-11,04:47:40
39.973486,116.333753,0,211,39883.1998263889,2009-03-11,04:47:45
39.973496,116.33372,0,210,39883.1998842593,2009-03-11,04:47:50
39.973498,116.3337,0,208,39883.1999421296,2009-03-11,04:47:55
39.973496,116.333724,0,207,39883.2,2009-03-11,04:48:00
39.973507,116.333769,0,207,39883.2000578704,2009-03-11,04:48:05
39.973514,116.333808,0,206,39883.2001157407,2009-03-11,04:48:10
39.973516,116.333843,0,205,39883.2001736111,2009-03-11,04:48:15
39.9735,116.333857,0,204,39883.2002314815,2009-03-11,04:48:20
39.973496,116.333883,0,203,39883.2002893519,2009-03-11,04:48:25
39.973497,116.333902,0,203,39883.2003472222,2009-03-11,04:48:30
39.973443,116.33422,0,177,39883.2023842593,2009-03-11,04:51:26
39.973448,116.334305,0,176,39883.2024189815,2009-03-11,04:51:29
39.97345,116.334367,0,177,39883.2024537037,2009-03-11,04:51:32
39.973444,116.334421,0,179,39883.2025115741,2009-03-11,04:51:37
39.97346,116.334407,0,178,39883.2025694444,2009-03-11,04:51:42
39.973458,116.334344,0,176,39883.2025925926,2009-03-11,04:51:44
39.973447,116.334286,0,177,39883.2026273148,2009-03-11,04:51:47
39.973437,116.334259,0,178,39883.2026851852,2009-03-11,04:51:52
39.973424,116.334201,0,175,39883.2027199074,2009-03-11,04:51:55
39.973428,116.334131,0,173,39883.2027662037,2009-03-11,04:51:59
39.973417,116.334066,0,172,39883.2027893519,2009-03-11,04:52:01
39.973427,116.334042,0,167,39883.2028472222,2009-03-11,04:52:06
39.97344,116.334096,0,159,39883.2029050926,2009-03-11,04:52:11
39.973434,116.334116,0,157,39883.202962963,2009-03-11,04:52:16
39.973429,116.334134,0,156,39883.2030208333,2009-03-11,04:52:21
39.973433,116.334153,0,155,39883.2030787037,2009-03-11,04:52:26
39.973422,116.334145,0,154,39883.2031365741,2009-03-11,04:52:31
39.973412,116.33411,0,153,39883.2031944444,2009-03-11,04:52:36
39.973412,116.33411,0,153,39883.2032291667,2009-03-11,04:52:39
39.973414,116.334104,0,152,39883.2032523148,2009-03-11,04:52:41
39.973407,116.334114,0,152,39883.2033101852,2009-03-11,04:52:46
39.973407,116.334119,0,152,39883.2033680556,2009-03-11,04:52:51
39.973407,116.334119,0,152,39883.2034027778,2009-03-11,04:52:54
39.973414,116.334117,0,152,39883.2034259259,2009-03-11,04:52:56
39.973417,116.334108,0,152,39883.2034837963,2009-03-11,04:53:01
39.973408,116.334102,0,152,39883.2035416667,2009-03-11,04:53:06
39.973392,116.334198,0,150,39883.2035648148,2009-03-11,04:53:08
39.973389,116.334257,0,149,39883.2035763889,2009-03-11,04:53:09
39.973407,116.33433,0,149,39883.2036111111,2009-03-11,04:53:12
39.973434,116.33439,0,149,39883.2036342593,2009-03-11,04:53:14
39.973469,116.334445,0,147,39883.2036805556,2009-03-11,04:53:18
39.973435,116.334471,0,145,39883.2037384259,2009-03-11,04:53:23
39.973424,116.334487,0,143,39883.2037962963,2009-03-11,04:53:28
39.973433,116.334495,0,141,39883.2038541667,2009-03-11,04:53:33
39.973435,116.334563,0,138,39883.203912037,2009-03-11,04:53:38
39.973399,116.334578,0,137,39883.2039699074,2009-03-11,04:53:43
39.973407,116.334543,0,136,39883.2040277778,2009-03-11,04:53:48
39.973404,116.334514,0,136,39883.2040856481,2009-03-11,04:53:53
39.973401,116.334457,0,136,39883.2041435185,2009-03-11,04:53:58
39.973412,116.334396,0,136,39883.2041898148,2009-03-11,04:54:02
39.973409,116.334327,0,135,39883.204224537,2009-03-11,04:54:05
39.973392,116.33426,0,133,39883.2042592593,2009-03-11,04:54:08
39.973375,116.334199,0,132,39883.2042939815,2009-03-11,04:54:11
39.973374,116.33414,0,131,39883.2043518518,2009-03-11,04:54:16
39.973382,116.334076,0,130,39883.2043981481,2009-03-11,04:54:20
39.973377,116.334032,0,129,39883.2044560185,2009-03-11,04:54:25
39.973367,116.334056,0,129,39883.2045138889,2009-03-11,04:54:30
39.973326,116.334053,0,128,39883.2045717593,2009-03-11,04:54:35
39.973311,116.334062,0,129,39883.2046296296,2009-03-11,04:54:40
39.973328,116.334024,0,129,39883.2046875,2009-03-11,04:54:45
39.973361,116.333959,0,129,39883.2047337963,2009-03-11,04:54:49
39.97338,116.333896,0,127,39883.2047685185,2009-03-11,04:54:52
39.97338,116.333856,0,127,39883.2048263889,2009-03-11,04:54:57
39.973359,116.333921,0,128,39883.2048726852,2009-03-11,04:55:01
39.973345,116.333905,0,128,39883.2049305556,2009-03-11,04:55:06
39.973322,116.333878,0,127,39883.2049884259,2009-03-11,04:55:11
39.97331,116.333812,0,126,39883.2050231481,2009-03-11,04:55:14
39.973299,116.333746,0,125,39883.2050462963,2009-03-11,04:55:16
39.9733,116.333659,0,124,39883.2050694444,2009-03-11,04:55:18
39.973303,116.333604,0,124,39883.2051273148,2009-03-11,04:55:23
39.973314,116.333523,0,124,39883.205162037,2009-03-11,04:55:26
39.973311,116.333451,0,123,39883.2051967593,2009-03-11,04:55:29
39.973331,116.333404,0,123,39883.2052546296,2009-03-11,04:55:34
39.973352,116.333344,0,122,39883.2053009259,2009-03-11,04:55:38
39.97332,116.333363,0,121,39883.2053587963,2009-03-11,04:55:43
39.97332,116.333363,0,121,39883.2053935185,2009-03-11,04:55:46
39.973312,116.333363,0,120,39883.2054166667,2009-03-11,04:55:48
39.973322,116.333351,0,119,39883.205474537,2009-03-11,04:55:53
39.973349,116.333374,0,115,39883.2055324074,2009-03-11,04:55:58
39.973364,116.333389,0,112,39883.2055902778,2009-03-11,04:56:03
39.973378,116.333456,0,111,39883.2056365741,2009-03-11,04:56:07
39.973384,116.333512,0,112,39883.2056944444,2009-03-11,04:56:12
39.973384,116.333512,0,112,39883.2057291667,2009-03-11,04:56:15
39.973384,116.333512,0,112,39883.2057523148,2009-03-11,04:56:17
39.973412,116.333568,0,112,39883.2058101852,2009-03-11,04:56:22
39.973434,116.333586,0,113,39883.2058680556,2009-03-11,04:56:27
39.97342,116.333584,0,115,39883.2059259259,2009-03-11,04:56:32
39.973416,116.33363,0,116,39883.2059837963,2009-03-11,04:56:37
39.973416,116.33363,0,116,39883.2060185185,2009-03-11,04:56:40
39.973415,116.333623,0,116,39883.2060416667,2009-03-11,04:56:42
39.973441,116.333695,0,121,39883.206087963,2009-03-11,04:56:46
39.973446,116.333735,0,126,39883.2061458333,2009-03-11,04:56:51
39.973474,116.333777,0,130,39883.2062037037,2009-03-11,04:56:56
39.973455,116.33382,0,130,39883.2062615741,2009-03-11,04:57:01
39.97344,116.333835,0,130,39883.2063194444,2009-03-11,04:57:06
39.973447,116.333836,0,131,39883.2063773148,2009-03-11,04:57:11
39.973442,116.333836,0,131,39883.2064351852,2009-03-11,04:57:16
39.97344,116.333841,0,131,39883.2064930556,2009-03-11,04:57:21
39.97344,116.333844,0,131,39883.2065509259,2009-03-11,04:57:26
39.973444,116.333848,0,131,39883.2066087963,2009-03-11,04:57:31
39.973444,116.333848,0,131,39883.2066435185,2009-03-11,04:57:34
39.973443,116.33384,0,131,39883.2066666667,2009-03-11,04:57:36
39.973439,116.333901,0,130,39883.206724537,2009-03-11,04:57:41
39.973426,116.333944,0,128,39883.2067824074,2009-03-11,04:57:46
39.973406,116.333969,0,128,39883.2068402778,2009-03-11,04:57:51
39.973406,116.333973,0,127,39883.2068981482,2009-03-11,04:57:56
39.973406,116.333973,0,127,39883.2069328704,2009-03-11,04:57:59
39.973414,116.333978,0,127,39883.2069560185,2009-03-11,04:58:01
39.973413,116.334,0,124,39883.2070138889,2009-03-11,04:58:06
39.97341,116.334003,0,124,39883.2070717593,2009-03-11,04:58:11
39.97341,116.334003,0,124,39883.2071064815,2009-03-11,04:58:14
39.973412,116.333998,0,124,39883.2071296296,2009-03-11,04:58:16
39.97342,116.333985,0,124,39883.2071875,2009-03-11,04:58:21
39.97344,116.333927,0,125,39883.2072453704,2009-03-11,04:58:26
39.973439,116.333858,0,125,39883.2072800926,2009-03-11,04:58:29
39.973426,116.333809,0,126,39883.207337963,2009-03-11,04:58:34
39.97342,116.333771,0,128,39883.2073958333,2009-03-11,04:58:39
39.973419,116.333759,0,126,39883.2074537037,2009-03-11,04:58:44
39.973419,116.333759,0,126,39883.2074884259,2009-03-11,04:58:47
39.973424,116.333758,0,125,39883.2075115741,2009-03-11,04:58:49
39.973425,116.333741,0,125,39883.2075694444,2009-03-11,04:58:54
39.973439,116.333665,0,125,39883.2076041667,2009-03-11,04:58:57
39.973454,116.333606,0,124,39883.207650463,2009-03-11,04:59:01
39.973448,116.333553,0,125,39883.2077083333,2009-03-11,04:59:06
39.973479,116.333569,0,126,39883.2077662037,2009-03-11,04:59:11
39.973485,116.333571,0,126,39883.2078240741,2009-03-11,04:59:16
39.973487,116.33357,0,126,39883.2078819444,2009-03-11,04:59:21
39.973491,116.333571,0,126,39883.2079398148,2009-03-11,04:59:26
39.973491,116.333571,0,126,39883.207974537,2009-03-11,04:59:29
39.973492,116.333577,0,126,39883.2079976852,2009-03-11,04:59:31
39.973486,116.333636,0,124,39883.2080439815,2009-03-11,04:59:35
39.973486,116.333718,0,122,39883.2081018519,2009-03-11,04:59:40
39.973481,116.333777,0,120,39883.2081597222,2009-03-11,04:59:45
39.973473,116.333835,0,117,39883.2081944444,2009-03-11,04:59:48
39.973482,116.333902,0,114,39883.2082407407,2009-03-11,04:59:52
39.973491,116.333865,0,115,39883.2082986111,2009-03-11,04:59:57
39.973464,116.333919,0,115,39883.2083449074,2009-03-11,05:00:01
39.973438,116.333981,0,114,39883.2084027778,2009-03-11,05:00:06
39.97344,116.334022,0,113,39883.2084606481,2009-03-11,05:00:11
39.97344,116.334022,0,113,39883.2084953704,2009-03-11,05:00:14
39.973443,116.334017,0,113,39883.2085185185,2009-03-11,05:00:16
39.973449,116.334007,0,113,39883.2085763889,2009-03-11,05:00:21
39.973455,116.333984,0,114,39883.2086342593,2009-03-11,05:00:26
39.973465,116.333984,0,117,39883.2086921296,2009-03-11,05:00:31
39.973485,116.333988,0,119,39883.20875,2009-03-11,05:00:36
39.973474,116.333961,0,122,39883.2088078704,2009-03-11,05:00:41
39.973463,116.333938,0,116,39883.2088657407,2009-03-11,05:00:46
39.973453,116.333884,0,112,39883.2089236111,2009-03-11,05:00:51
39.973461,116.33382,0,110,39883.2089467593,2009-03-11,05:00:53
39.973447,116.333812,0,103,39883.2090046296,2009-03-11,05:00:58
39.973436,116.33387,0,102,39883.2090277778,2009-03-11,05:01:00
39.973421,116.333918,0,97,39883.2090856481,2009-03-11,05:01:05
39.973415,116.333925,0,97,39883.2091435185,2009-03-11,05:01:10
39.973415,116.333925,0,97,39883.2091782407,2009-03-11,05:01:13
39.973409,116.333932,0,97,39883.2092013889,2009-03-11,05:01:15
39.973413,116.333898,0,96,39883.2092592593,2009-03-11,05:01:20
39.973434,116.333887,0,94,39883.2093171296,2009-03-11,05:01:25
39.973436,116.333913,0,93,39883.209375,2009-03-11,05:01:30
39.973436,116.333913,0,93,39883.2094097222,2009-03-11,05:01:33
39.97343,116.333915,0,91,39883.2094328704,2009-03-11,05:01:35
39.973431,116.3339,0,90,39883.2094907407,2009-03-11,05:01:40
39.973431,116.3339,0,90,39883.209525463,2009-03-11,05:01:43
39.973429,116.333902,0,90,39883.2095486111,2009-03-11,05:01:45
39.973424,116.333877,0,91,39883.2096064815,2009-03-11,05:01:50
39.973425,116.333811,0,92,39883.2096643519,2009-03-11,05:01:55
39.973435,116.333751,0,95,39883.2097222222,2009-03-11,05:02:00
39.973459,116.333718,0,97,39883.2097800926,2009-03-11,05:02:05
39.973451,116.33367,0,100,39883.209837963,2009-03-11,05:02:10
39.973449,116.333625,0,101,39883.2098958333,2009-03-11,05:02:15
39.973492,116.333955,0,99,39883.2128935185,2009-03-11,05:06:34
39.973502,116.333996,0,100,39883.2129513889,2009-03-11,05:06:39
39.973528,116.334112,0,101,39883.2129976852,2009-03-11,05:06:43
39.97354,116.334189,0,102,39883.2130324074,2009-03-11,05:06:46
39.973554,116.334269,0,104,39883.2130555556,2009-03-11,05:06:48
39.97357,116.334327,0,105,39883.2130787037,2009-03-11,05:06:50
39.973606,116.334345,0,106,39883.2131365741,2009-03-11,05:06:55
39.973618,116.334274,0,107,39883.2131944444,2009-03-11,05:07:00
39.973612,116.334254,0,108,39883.2132523148,2009-03-11,05:07:05
39.973623,116.334197,0,106,39883.2133101852,2009-03-11,05:07:10
39.973609,116.334107,0,106,39883.2133449074,2009-03-11,05:07:13
39.973576,116.334016,0,106,39883.2133680556,2009-03-11,05:07:15
39.973553,116.333965,0,106,39883.2133796296,2009-03-11,05:07:16
39.973526,116.333905,0,106,39883.2133912037,2009-03-11,05:07:17
39.973504,116.333854,0,107,39883.2134027778,2009-03-11,05:07:18
39.973473,116.33377,0,108,39883.2134259259,2009-03-11,05:07:20
39.973462,116.333686,0,110,39883.2134606481,2009-03-11,05:07:23
39.973451,116.333611,0,110,39883.2134837963,2009-03-11,05:07:25
39.973431,116.333532,0,112,39883.2135069444,2009-03-11,05:07:27
39.973412,116.333463,0,113,39883.2135300926,2009-03-11,05:07:29
39.973422,116.333384,0,115,39883.2135648148,2009-03-11,05:07:32
39.973455,116.333325,0,118,39883.213599537,2009-03-11,05:07:35
39.973484,116.333344,0,121,39883.2136574074,2009-03-11,05:07:40
39.973519,116.333387,0,122,39883.2136805556,2009-03-11,05:07:42
39.973557,116.333444,0,124,39883.2137037037,2009-03-11,05:07:44
39.973601,116.333486,0,125,39883.2137268518,2009-03-11,05:07:46
39.973627,116.333597,0,123,39883.2137615741,2009-03-11,05:07:49
39.973607,116.333625,0,121,39883.2138194444,2009-03-11,05:07:54
39.973594,116.333562,0,122,39883.2138425926,2009-03-11,05:07:56
39.973552,116.333601,0,122,39883.2138773148,2009-03-11,05:07:59
39.973508,116.33367,0,122,39883.2138888889,2009-03-11,05:08:00
39.973496,116.333608,0,123,39883.2139236111,2009-03-11,05:08:03
39.973485,116.333543,0,123,39883.2139699074,2009-03-11,05:08:07
39.973463,116.333596,0,120,39883.2140046296,2009-03-11,05:08:10
39.973445,116.333692,0,116,39883.2140162037,2009-03-11,05:08:11
39.973423,116.333769,0,111,39883.2140393518,2009-03-11,05:08:13
39.973424,116.333846,0,108,39883.2140740741,2009-03-11,05:08:16
39.973437,116.33392,0,104,39883.2141087963,2009-03-11,05:08:19
39.973436,116.33399,0,100,39883.2141435185,2009-03-11,05:08:22
39.97343,116.334041,0,93,39883.2142013889,2009-03-11,05:08:27
39.973433,116.334052,0,89,39883.2142592593,2009-03-11,05:08:32
39.973417,116.334047,0,88,39883.2143171296,2009-03-11,05:08:37
39.973408,116.334033,0,85,39883.214375,2009-03-11,05:08:42
39.973417,116.334006,0,84,39883.2144328704,2009-03-11,05:08:47
39.973417,116.334006,0,84,39883.2144675926,2009-03-11,05:08:50
39.973422,116.334,0,84,39883.2144907407,2009-03-11,05:08:52
39.973415,116.333969,0,80,39883.2145486111,2009-03-11,05:08:57
39.973415,116.333969,0,80,39883.2145833333,2009-03-11,05:09:00
39.97342,116.333977,0,80,39883.2146064815,2009-03-11,05:09:02
39.973399,116.333944,0,73,39883.2146643519,2009-03-11,05:09:07
39.973389,116.333902,0,71,39883.2147222222,2009-03-11,05:09:12
39.973392,116.333863,0,70,39883.2147800926,2009-03-11,05:09:17
39.973392,116.333863,0,70,39883.2148148148,2009-03-11,05:09:20
39.973399,116.33387,0,73,39883.214837963,2009-03-11,05:09:22
39.973401,116.33386,0,71,39883.2148958333,2009-03-11,05:09:27
39.973439,116.333843,0,67,39883.2149537037,2009-03-11,05:09:32
39.97346,116.333832,0,61,39883.2150115741,2009-03-11,05:09:37
39.973455,116.333836,0,57,39883.2150694444,2009-03-11,05:09:42
39.973455,116.333836,0,57,39883.2151041667,2009-03-11,05:09:45
39.973447,116.333842,0,56,39883.2151273148,2009-03-11,05:09:47
39.97347,116.333497,0,114,39883.2295486111,2009-03-11,05:30:33
39.973463,116.33341,0,114,39883.2295833333,2009-03-11,05:30:36
39.973412,116.333407,0,114,39883.2296412037,2009-03-11,05:30:41
39.973374,116.333459,0,114,39883.2296875,2009-03-11,05:30:45
39.973374,116.333488,0,114,39883.2297453704,2009-03-11,05:30:50
39.973374,116.333488,0,114,39883.2297800926,2009-03-11,05:30:53
39.973375,116.333487,0,114,39883.2298032407,2009-03-11,05:30:55
39.973364,116.33357,0,114,39883.2298611111,2009-03-11,05:31:00
39.973359,116.333636,0,114,39883.2298958333,2009-03-11,05:31:03
39.973353,116.33361,0,112,39883.2299537037,2009-03-11,05:31:08
39.973375,116.333616,0,111,39883.2300115741,2009-03-11,05:31:13
39.973375,116.333616,0,111,39883.2300462963,2009-03-11,05:31:16
39.973378,116.333622,0,111,39883.2300694444,2009-03-11,05:31:18
39.973364,116.333616,0,110,39883.2301273148,2009-03-11,05:31:23
39.973371,116.333598,0,110,39883.2301851852,2009-03-11,05:31:28
39.973409,116.333609,0,110,39883.2302430556,2009-03-11,05:31:33
39.97344,116.333637,0,109,39883.2303009259,2009-03-11,05:31:38
39.97346,116.333643,0,110,39883.2303587963,2009-03-11,05:31:43
39.97346,116.333643,0,110,39883.2303935185,2009-03-11,05:31:46
39.973453,116.333643,0,110,39883.2304166667,2009-03-11,05:31:48
39.973436,116.333577,0,109,39883.2304513889,2009-03-11,05:31:51
39.973434,116.333553,0,107,39883.2305092593,2009-03-11,05:31:56
39.973434,116.333553,0,107,39883.2305439815,2009-03-11,05:31:59
39.973435,116.333553,0,107,39883.2305671296,2009-03-11,05:32:01
39.973393,116.333548,0,108,39883.230625,2009-03-11,05:32:06
39.973377,116.333531,0,107,39883.2306828704,2009-03-11,05:32:11
39.973373,116.333467,0,109,39883.2307175926,2009-03-11,05:32:14
39.973416,116.333395,0,108,39883.2307407407,2009-03-11,05:32:16
39.973428,116.333337,0,107,39883.2307638889,2009-03-11,05:32:18
39.973443,116.333276,0,107,39883.2307986111,2009-03-11,05:32:21
39.973432,116.333318,0,110,39883.2308564815,2009-03-11,05:32:26
39.973427,116.333398,0,111,39883.2308912037,2009-03-11,05:32:29
39.973422,116.333471,0,111,39883.2309143519,2009-03-11,05:32:31
39.973441,116.333494,0,110,39883.2309722222,2009-03-11,05:32:36
39.973452,116.333541,0,107,39883.2310300926,2009-03-11,05:32:41
39.973447,116.333619,0,107,39883.2310763889,2009-03-11,05:32:45
39.973448,116.333702,0,106,39883.2311111111,2009-03-11,05:32:48
39.973469,116.333761,0,105,39883.2311458333,2009-03-11,05:32:51
39.973465,116.33382,0,104,39883.2312037037,2009-03-11,05:32:56
39.97351,116.333816,0,106,39883.2312268519,2009-03-11,05:32:58
39.973556,116.333859,0,107,39883.2312615741,2009-03-11,05:33:01
39.973571,116.33393,0,108,39883.2313078704,2009-03-11,05:33:05
39.973527,116.333884,0,108,39883.2313657407,2009-03-11,05:33:10
39.973474,116.333805,0,106,39883.231400463,2009-03-11,05:33:13
39.973504,116.333773,0,109,39883.2314583333,2009-03-11,05:33:18
39.973503,116.333711,0,109,39883.2314814815,2009-03-11,05:33:20
39.973519,116.333652,0,111,39883.2315393519,2009-03-11,05:33:25
39.973496,116.333598,0,111,39883.2315625,2009-03-11,05:33:27
39.97345,116.33357,0,113,39883.2316203704,2009-03-11,05:33:32
39.973402,116.333609,0,115,39883.2316666667,2009-03-11,05:33:36
39.97342,116.333665,0,117,39883.231712963,2009-03-11,05:33:40
39.973462,116.333698,0,118,39883.2317708333,2009-03-11,05:33:45
39.973474,116.333682,0,121,39883.2318287037,2009-03-11,05:33:50
39.973442,116.333688,0,123,39883.2318865741,2009-03-11,05:33:55
39.973473,116.333669,0,124,39883.2319444444,2009-03-11,05:34:00
39.973528,116.333675,0,126,39883.2319791667,2009-03-11,05:34:03
39.973573,116.333682,0,129,39883.2320138889,2009-03-11,05:34:06
39.973573,116.333755,0,132,39883.2320717593,2009-03-11,05:34:11
39.973573,116.333755,0,132,39883.2321064815,2009-03-11,05:34:14
39.973578,116.333751,0,134,39883.2321296296,2009-03-11,05:34:16
39.973527,116.333739,0,135,39883.2321759259,2009-03-11,05:34:20
39.973522,116.333699,0,136,39883.2322337963,2009-03-11,05:34:25
39.9735,116.333711,0,137,39883.2322916667,2009-03-11,05:34:30
39.973471,116.333769,0,136,39883.232337963,2009-03-11,05:34:34
39.973438,116.333791,0,136,39883.2323958333,2009-03-11,05:34:39
39.973452,116.333771,0,136,39883.2324537037,2009-03-11,05:34:44
39.97351,116.333761,0,136,39883.2324884259,2009-03-11,05:34:47
39.973532,116.333754,0,138,39883.2325462963,2009-03-11,05:34:52
39.973546,116.333722,0,138,39883.2326041667,2009-03-11,05:34:57
39.973512,116.333735,0,139,39883.232662037,2009-03-11,05:35:02
39.973563,116.333713,0,139,39883.2326967593,2009-03-11,05:35:05
39.973564,116.33365,0,139,39883.2327314815,2009-03-11,05:35:08
39.973563,116.333707,0,139,39883.2327893519,2009-03-11,05:35:13
39.973558,116.33377,0,135,39883.2328356481,2009-03-11,05:35:17
39.973536,116.333842,0,136,39883.2328935185,2009-03-11,05:35:22
39.973523,116.333918,0,137,39883.2329282407,2009-03-11,05:35:25
39.973578,116.333907,0,137,39883.232974537,2009-03-11,05:35:29
39.97358,116.333859,0,139,39883.2330324074,2009-03-11,05:35:34
39.973577,116.333845,0,139,39883.2330902778,2009-03-11,05:35:39
39.973539,116.333913,0,140,39883.2331365741,2009-03-11,05:35:43
39.973548,116.333906,0,139,39883.2331944444,2009-03-11,05:35:48
39.973545,116.333994,0,140,39883.2332407407,2009-03-11,05:35:52
39.973517,116.334083,0,141,39883.2332638889,2009-03-11,05:35:54
39.973495,116.334141,0,140,39883.233287037,2009-03-11,05:35:56
39.973453,116.334184,0,139,39883.2333217593,2009-03-11,05:35:59
39.973409,116.33424,0,138,39883.2333564815,2009-03-11,05:36:02
39.973414,116.334203,0,134,39883.2334143519,2009-03-11,05:36:07
39.973417,116.334167,0,129,39883.2334722222,2009-03-11,05:36:12
39.973396,116.334119,0,127,39883.2335300926,2009-03-11,05:36:17
39.973394,116.334036,0,127,39883.2335763889,2009-03-11,05:36:21
39.973398,116.333966,0,129,39883.2336111111,2009-03-11,05:36:24
39.973414,116.333941,0,127,39883.2336689815,2009-03-11,05:36:29
39.973437,116.333881,0,123,39883.2337152778,2009-03-11,05:36:33
39.97342,116.333813,0,123,39883.2337615741,2009-03-11,05:36:37
39.973402,116.333743,0,124,39883.2337847222,2009-03-11,05:36:39
39.973396,116.333668,0,124,39883.2338194444,2009-03-11,05:36:42
39.973395,116.333593,0,124,39883.2338541667,2009-03-11,05:36:45
39.973406,116.333518,0,123,39883.2338773148,2009-03-11,05:36:47
39.973419,116.33344,0,122,39883.233912037,2009-03-11,05:36:50
39.973439,116.333423,0,125,39883.2339699074,2009-03-11,05:36:55
39.97345,116.333467,0,128,39883.2340277778,2009-03-11,05:37:00
39.973457,116.333527,0,131,39883.2340740741,2009-03-11,05:37:04
39.973459,116.333481,0,131,39883.2341319444,2009-03-11,05:37:09
39.973462,116.333555,0,130,39883.2341666667,2009-03-11,05:37:12
39.97345,116.333612,0,131,39883.2341898148,2009-03-11,05:37:14
39.973436,116.333653,0,132,39883.2342476852,2009-03-11,05:37:19
39.97343,116.333685,0,128,39883.2343055556,2009-03-11,05:37:24
39.97342,116.333757,0,127,39883.2343287037,2009-03-11,05:37:26
39.973412,116.333859,0,127,39883.2343518519,2009-03-11,05:37:28
39.9734,116.333927,0,127,39883.234375,2009-03-11,05:37:30
39.973385,116.33402,0,127,39883.2343981481,2009-03-11,05:37:32
39.973374,116.334097,0,127,39883.2344212963,2009-03-11,05:37:34
39.973361,116.334154,0,126,39883.2344444444,2009-03-11,05:37:36
39.973333,116.334212,0,123,39883.2344907407,2009-03-11,05:37:40
39.973323,116.33426,0,124,39883.2345486111,2009-03-11,05:37:45
39.973323,116.33426,0,124,39883.2345833333,2009-03-11,05:37:48
39.973325,116.334266,0,124,39883.2346064815,2009-03-11,05:37:50
39.973307,116.334314,0,126,39883.2346643518,2009-03-11,05:37:55
39.973319,116.334364,0,126,39883.2347222222,2009-03-11,05:38:00
39.973338,116.334427,0,128,39883.2347685185,2009-03-11,05:38:04
39.973357,116.334424,0,128,39883.2348263889,2009-03-11,05:38:09
39.973362,116.334397,0,130,39883.2348842593,2009-03-11,05:38:14
39.973373,116.334366,0,131,39883.2349421296,2009-03-11,05:38:19
39.973366,116.334346,0,131,39883.235,2009-03-11,05:38:24
39.973366,116.334346,0,131,39883.2350347222,2009-03-11,05:38:27
39.973363,116.334341,0,132,39883.2350578704,2009-03-11,05:38:29
39.973371,116.334305,0,131,39883.2351157407,2009-03-11,05:38:34
39.973368,116.334326,0,132,39883.2351736111,2009-03-11,05:38:39
39.973355,116.334294,0,132,39883.2352314815,2009-03-11,05:38:44
39.973368,116.334282,0,134,39883.2352893518,2009-03-11,05:38:49
39.973384,116.334256,0,133,39883.2353472222,2009-03-11,05:38:54
39.97339,116.33427,0,133,39883.2354050926,2009-03-11,05:38:59
39.973426,116.334333,0,134,39883.235462963,2009-03-11,05:39:04
39.973456,116.334412,0,135,39883.2354976852,2009-03-11,05:39:07
39.973477,116.334468,0,135,39883.2355208333,2009-03-11,05:39:09
39.97351,116.334534,0,134,39883.2355787037,2009-03-11,05:39:14
39.973496,116.334552,0,135,39883.2356365741,2009-03-11,05:39:19
39.97346,116.334562,0,137,39883.2356944444,2009-03-11,05:39:24
39.973438,116.334542,0,137,39883.2357523148,2009-03-11,05:39:29
39.973396,116.334495,0,138,39883.235775463,2009-03-11,05:39:31
39.973371,116.334427,0,138,39883.2358333333,2009-03-11,05:39:36
39.973375,116.334384,0,137,39883.2358912037,2009-03-11,05:39:41
39.97337,116.33436,0,138,39883.2359490741,2009-03-11,05:39:46
39.973361,116.334309,0,137,39883.2360069444,2009-03-11,05:39:51
39.973397,116.33429,0,136,39883.2360648148,2009-03-11,05:39:56
39.973368,116.334243,0,137,39883.2361226852,2009-03-11,05:40:01
39.973364,116.334303,0,139,39883.2361689815,2009-03-11,05:40:05
39.973393,116.334274,0,139,39883.2362268518,2009-03-11,05:40:10
39.973374,116.334213,0,139,39883.23625,2009-03-11,05:40:12
39.973356,116.334152,0,139,39883.2362847222,2009-03-11,05:40:15
39.973325,116.334087,0,139,39883.2363078704,2009-03-11,05:40:17
39.973297,116.33402,0,140,39883.2363425926,2009-03-11,05:40:20
39.973251,116.334042,0,140,39883.236400463,2009-03-11,05:40:25
39.97324,116.334102,0,139,39883.236412037,2009-03-11,05:40:26
39.973227,116.334179,0,139,39883.2364351852,2009-03-11,05:40:28
39.973235,116.334208,0,138,39883.2364930556,2009-03-11,05:40:33
39.973253,116.334186,0,138,39883.2365509259,2009-03-11,05:40:38
39.973266,116.334233,0,138,39883.2366087963,2009-03-11,05:40:43
39.973294,116.334296,0,140,39883.2366435185,2009-03-11,05:40:46
39.973326,116.334355,0,139,39883.2366666667,2009-03-11,05:40:48
39.973346,116.334415,0,139,39883.2367013889,2009-03-11,05:40:51
39.973368,116.334449,0,138,39883.2367592593,2009-03-11,05:40:56
39.973384,116.334507,0,138,39883.2367939815,2009-03-11,05:40:59
39.973414,116.334608,0,138,39883.2368171296,2009-03-11,05:41:01
39.973432,116.334731,0,138,39883.2368402778,2009-03-11,05:41:03
39.973444,116.334806,0,138,39883.2368518518,2009-03-11,05:41:04
39.97345,116.334898,0,138,39883.2368634259,2009-03-11,05:41:05
39.973459,116.334987,0,138,39883.236875,2009-03-11,05:41:06
39.973456,116.335053,0,138,39883.2368865741,2009-03-11,05:41:07
39.97345,116.33515,0,138,39883.2369097222,2009-03-11,05:41:09
39.973455,116.335229,0,137,39883.2369328704,2009-03-11,05:41:11
39.973461,116.335278,0,137,39883.2369907407,2009-03-11,05:41:16
39.973475,116.335299,0,137,39883.2370486111,2009-03-11,05:41:21
39.97351,116.335347,0,137,39883.2370949074,2009-03-11,05:41:25
39.973539,116.33528,0,137,39883.2371412037,2009-03-11,05:41:29
39.973527,116.335193,0,136,39883.2371643518,2009-03-11,05:41:31
39.973525,116.335126,0,136,39883.2371875,2009-03-11,05:41:33
39.973482,116.335058,0,136,39883.2372222222,2009-03-11,05:41:36
39.973473,116.33514,0,136,39883.2372453704,2009-03-11,05:41:38
39.97347,116.335201,0,135,39883.2372800926,2009-03-11,05:41:41
39.973435,116.335096,0,135,39883.2372916667,2009-03-11,05:41:42
39.973412,116.335012,0,135,39883.2373032407,2009-03-11,05:41:43
39.97339,116.334939,0,135,39883.2373148148,2009-03-11,05:41:44
39.973374,116.334884,0,134,39883.237337963,2009-03-11,05:41:46
39.973362,116.334786,0,136,39883.237349537,2009-03-11,05:41:47
39.973393,116.334708,0,137,39883.2373726852,2009-03-11,05:41:49
39.973423,116.334632,0,135,39883.2373842593,2009-03-11,05:41:50
39.973411,116.334515,0,136,39883.2373958333,2009-03-11,05:41:51
39.973398,116.334381,0,137,39883.2374074074,2009-03-11,05:41:52
39.973405,116.334317,0,137,39883.2374189815,2009-03-11,05:41:53
39.97342,116.33424,0,138,39883.2374537037,2009-03-11,05:41:56
39.973405,116.334172,0,138,39883.2374884259,2009-03-11,05:41:59
39.973392,116.334105,0,138,39883.2375115741,2009-03-11,05:42:01
39.983552,116.335032,0,2121,39883.2378587963,2009-03-11,05:42:31
39.983748,116.335078,0,2119,39883.2378703704,2009-03-11,05:42:32
39.98394,116.335056,0,2117,39883.2378819444,2009-03-11,05:42:33
39.983613,116.335144,0,2117,39883.2378935185,2009-03-11,05:42:34
39.983769,116.33505,0,2118,39883.2379050926,2009-03-11,05:42:35
39.983572,116.335159,0,2117,39883.2379166667,2009-03-11,05:42:36
39.973008,116.337298,0,708,39883.2421875,2009-03-11,05:48:45
39.973026,116.337268,0,664,39883.2421990741,2009-03-11,05:48:46
39.973055,116.337269,0,602,39883.2422106481,2009-03-11,05:48:47
39.973048,116.337242,0,552,39883.2422222222,2009-03-11,05:48:48
39.973056,116.337233,0,535,39883.2422800926,2009-03-11,05:48:53
39.973078,116.337199,0,465,39883.2422916667,2009-03-11,05:48:54
39.973134,116.336754,0,387,39883.2423148148,2009-03-11,05:48:56
39.973175,116.33679,0,355,39883.2423263889,2009-03-11,05:48:57
39.973217,116.3367,0,331,39883.242337963,2009-03-11,05:48:58
39.973243,116.336704,0,312,39883.242349537,2009-03-11,05:48:59
39.973261,116.336707,0,295,39883.2423611111,2009-03-11,05:49:00
39.97329,116.336707,0,267,39883.2423842593,2009-03-11,05:49:02
39.973315,116.336684,0,245,39883.2424074074,2009-03-11,05:49:04
39.973337,116.336664,0,228,39883.2424305556,2009-03-11,05:49:06
39.973353,116.336635,0,214,39883.2424537037,2009-03-11,05:49:08
39.973378,116.336615,0,202,39883.2424884259,2009-03-11,05:49:11
39.973403,116.336608,0,186,39883.2425462963,2009-03-11,05:49:16
39.973439,116.336614,0,177,39883.2426041667,2009-03-11,05:49:21
39.973489,116.33659,0,167,39883.242650463,2009-03-11,05:49:25
39.973538,116.336596,0,160,39883.2426967593,2009-03-11,05:49:29
39.973655,116.3368,0,155,39883.2427546296,2009-03-11,05:49:34
39.973646,116.336729,0,146,39883.2427777778,2009-03-11,05:49:36
39.973671,116.336634,0,147,39883.2427893518,2009-03-11,05:49:37
39.973707,116.336846,0,144,39883.2428009259,2009-03-11,05:49:38
39.973737,116.336905,0,140,39883.2428240741,2009-03-11,05:49:40
39.973763,116.336961,0,138,39883.2428356481,2009-03-11,05:49:41
39.973807,116.337038,0,135,39883.2428587963,2009-03-11,05:49:43
39.973821,116.337167,0,134,39883.2428703704,2009-03-11,05:49:44
39.973882,116.337214,0,132,39883.2428935185,2009-03-11,05:49:46
39.973924,116.337281,0,132,39883.2429282407,2009-03-11,05:49:49
39.973916,116.337341,0,132,39883.242962963,2009-03-11,05:49:52
39.973911,116.337405,0,133,39883.2429976852,2009-03-11,05:49:55
39.973917,116.337826,0,133,39883.2430439815,2009-03-11,05:49:59
39.973885,116.337899,0,133,39883.2430787037,2009-03-11,05:50:02
39.973768,116.338425,0,141,39883.2430902778,2009-03-11,05:50:03
39.973741,116.338509,0,143,39883.2431018518,2009-03-11,05:50:04
39.973715,116.338572,0,143,39883.2431134259,2009-03-11,05:50:05
39.973688,116.338675,0,144,39883.243125,2009-03-11,05:50:06
39.973657,116.338797,0,146,39883.2431481481,2009-03-11,05:50:08
39.97364,116.338832,0,144,39883.2432060185,2009-03-11,05:50:13
39.973642,116.338872,0,146,39883.2432638889,2009-03-11,05:50:18
39.973647,116.338858,0,146,39883.2433217593,2009-03-11,05:50:23
39.973695,116.338859,0,146,39883.2433796296,2009-03-11,05:50:28
39.973736,116.338842,0,146,39883.2434375,2009-03-11,05:50:33
39.973736,116.338842,0,146,39883.2434722222,2009-03-11,05:50:36
39.97374,116.338836,0,146,39883.2434953704,2009-03-11,05:50:38
39.973743,116.338824,0,147,39883.2435532407,2009-03-11,05:50:43
39.973739,116.338745,0,147,39883.2435763889,2009-03-11,05:50:45
39.973766,116.338687,0,152,39883.243599537,2009-03-11,05:50:47
39.973778,116.338648,0,159,39883.2436574074,2009-03-11,05:50:52
39.973778,116.338648,0,159,39883.2436921296,2009-03-11,05:50:55
39.973774,116.338644,0,160,39883.2437152778,2009-03-11,05:50:57
39.973762,116.338583,0,160,39883.2437615741,2009-03-11,05:51:01
39.973726,116.338253,0,157,39883.2437962963,2009-03-11,05:51:04
39.973685,116.338181,0,149,39883.2438425926,2009-03-11,05:51:08
39.973681,116.338149,0,148,39883.243900463,2009-03-11,05:51:13
39.97365,116.338102,0,148,39883.2439351852,2009-03-11,05:51:16
39.973674,116.338044,0,149,39883.2439814815,2009-03-11,05:51:20
39.973701,116.337993,0,149,39883.2440277778,2009-03-11,05:51:24
39.973697,116.33795,0,149,39883.2440856481,2009-03-11,05:51:29
39.973809,116.3368,0,149,39883.2441203704,2009-03-11,05:51:32
39.973862,116.336897,0,148,39883.2441319444,2009-03-11,05:51:33
39.974018,116.337414,0,147,39883.2441550926,2009-03-11,05:51:35
39.974052,116.337474,0,147,39883.2441666667,2009-03-11,05:51:36
39.974088,116.337454,0,148,39883.244224537,2009-03-11,05:51:41
39.973871,116.33767,0,146,39883.2442708333,2009-03-11,05:51:45
39.973743,116.337875,0,143,39883.2443518518,2009-03-11,05:51:52
39.973771,116.337925,0,143,39883.244375,2009-03-11,05:51:54
39.973793,116.337943,0,144,39883.2444328704,2009-03-11,05:51:59
39.973805,116.33789,0,144,39883.2444907407,2009-03-11,05:52:04
39.973828,116.337829,0,144,39883.244537037,2009-03-11,05:52:08
39.973843,116.337767,0,144,39883.2445717593,2009-03-11,05:52:11
39.973804,116.337719,0,144,39883.2445833333,2009-03-11,05:52:12
39.973821,116.33768,0,145,39883.2446412037,2009-03-11,05:52:17
39.973852,116.33765,0,144,39883.2446990741,2009-03-11,05:52:22
39.973882,116.337597,0,143,39883.2447337963,2009-03-11,05:52:25
39.973874,116.337523,0,140,39883.2447916667,2009-03-11,05:52:30
39.973846,116.337425,0,139,39883.2448263889,2009-03-11,05:52:33
39.973855,116.337359,0,139,39883.244849537,2009-03-11,05:52:35
39.973882,116.337301,0,138,39883.2448842593,2009-03-11,05:52:38
39.97389,116.337288,0,138,39883.2449421296,2009-03-11,05:52:43
39.973897,116.337279,0,139,39883.245,2009-03-11,05:52:48
39.973905,116.337266,0,139,39883.2450578704,2009-03-11,05:52:53
39.973986,116.33725,0,140,39883.2450810185,2009-03-11,05:52:55
39.97404,116.337235,0,141,39883.2451157407,2009-03-11,05:52:58
39.974077,116.337222,0,142,39883.2451736111,2009-03-11,05:53:03
39.974101,116.33723,0,143,39883.2452314815,2009-03-11,05:53:08
39.974143,116.337263,0,143,39883.2452893518,2009-03-11,05:53:13
39.974197,116.337274,0,143,39883.2453472222,2009-03-11,05:53:18
39.974242,116.337288,0,143,39883.2454050926,2009-03-11,05:53:23
39.974294,116.337306,0,143,39883.245462963,2009-03-11,05:53:28
39.974349,116.337339,0,143,39883.2454976852,2009-03-11,05:53:31
39.974394,116.33737,0,143,39883.2455208333,2009-03-11,05:53:33
39.974445,116.337401,0,143,39883.2455439815,2009-03-11,05:53:35
39.974499,116.337434,0,143,39883.2455671296,2009-03-11,05:53:37
39.974554,116.33748,0,143,39883.2455902778,2009-03-11,05:53:39
39.974611,116.337527,0,143,39883.2456134259,2009-03-11,05:53:41
39.974666,116.337576,0,143,39883.2456365741,2009-03-11,05:53:43
39.974816,116.33799,0,139,39883.2459259259,2009-03-11,05:54:08
39.974712,116.337992,0,139,39883.2459375,2009-03-11,05:54:09
39.97469,116.337938,0,140,39883.2459490741,2009-03-11,05:54:10
39.974655,116.337888,0,139,39883.2459606482,2009-03-11,05:54:11
39.974649,116.337857,0,137,39883.2460185185,2009-03-11,05:54:16
39.97466,116.336685,0,132,39883.2460416667,2009-03-11,05:54:18
39.974707,116.336197,0,134,39883.2460648148,2009-03-11,05:54:20
39.974706,116.336103,0,134,39883.246087963,2009-03-11,05:54:22
39.974766,116.335713,0,139,39883.246099537,2009-03-11,05:54:23
39.974766,116.335606,0,137,39883.2461111111,2009-03-11,05:54:24
39.974774,116.335542,0,134,39883.2461226852,2009-03-11,05:54:25
39.974764,116.335471,0,140,39883.2461458333,2009-03-11,05:54:27
39.974755,116.335314,0,144,39883.2461574074,2009-03-11,05:54:28
39.97476,116.335215,0,142,39883.2461921296,2009-03-11,05:54:31
39.974743,116.335117,0,138,39883.2462152778,2009-03-11,05:54:33
39.974741,116.335078,0,143,39883.2462731482,2009-03-11,05:54:38
39.974742,116.335013,0,140,39883.2463078704,2009-03-11,05:54:41
39.974758,116.334952,0,149,39883.2463657407,2009-03-11,05:54:46
39.974783,116.334969,0,148,39883.2464236111,2009-03-11,05:54:51
39.974784,116.334963,0,147,39883.2464814815,2009-03-11,05:54:56
39.974789,116.334963,0,148,39883.2465393519,2009-03-11,05:55:01
39.97479,116.334963,0,148,39883.2465972222,2009-03-11,05:55:06
39.974782,116.334967,0,149,39883.2466550926,2009-03-11,05:55:11
39.974784,116.334969,0,149,39883.246712963,2009-03-11,05:55:16
39.974784,116.334969,0,149,39883.2467476852,2009-03-11,05:55:19
39.974784,116.334971,0,149,39883.2467708333,2009-03-11,05:55:21
39.974781,116.334983,0,149,39883.2468287037,2009-03-11,05:55:26
39.974762,116.334968,0,149,39883.2468865741,2009-03-11,05:55:31
39.974743,116.334929,0,154,39883.2469444444,2009-03-11,05:55:36
39.974726,116.334845,0,156,39883.2469791667,2009-03-11,05:55:39
39.974718,116.33482,0,157,39883.247037037,2009-03-11,05:55:44
39.974734,116.334735,0,160,39883.2470717593,2009-03-11,05:55:47
39.974725,116.334707,0,164,39883.2471296296,2009-03-11,05:55:52
39.974725,116.334707,0,164,39883.2471643519,2009-03-11,05:55:55
39.974726,116.334708,0,164,39883.2471875,2009-03-11,05:55:57
39.974728,116.334674,0,167,39883.2472453704,2009-03-11,05:56:02
39.974709,116.334638,0,171,39883.2473032407,2009-03-11,05:56:07
39.974709,116.334638,0,171,39883.247337963,2009-03-11,05:56:10
39.97471,116.334636,0,171,39883.2473611111,2009-03-11,05:56:12
39.974709,116.334612,0,168,39883.2474189815,2009-03-11,05:56:17
39.974705,116.334582,0,168,39883.2474768519,2009-03-11,05:56:22
39.97469,116.334562,0,165,39883.2475347222,2009-03-11,05:56:27
39.97468,116.334528,0,166,39883.2475925926,2009-03-11,05:56:32
39.974682,116.33452,0,166,39883.247650463,2009-03-11,05:56:37
39.974684,116.334514,0,166,39883.2477083333,2009-03-11,05:56:42
39.974691,116.334507,0,166,39883.2477662037,2009-03-11,05:56:47
39.974691,116.334507,0,166,39883.2478009259,2009-03-11,05:56:50
39.974694,116.334506,0,166,39883.2478240741,2009-03-11,05:56:52
39.974703,116.334508,0,166,39883.2478819444,2009-03-11,05:56:57
39.974756,116.33452,0,166,39883.2479282407,2009-03-11,05:57:01
39.974831,116.334529,0,166,39883.247962963,2009-03-11,05:57:04
39.974919,116.334548,0,166,39883.2479861111,2009-03-11,05:57:06
39.97497,116.334553,0,166,39883.2479976852,2009-03-11,05:57:07
39.975045,116.334565,0,166,39883.2480092593,2009-03-11,05:57:08
39.975132,116.334575,0,167,39883.2480208333,2009-03-11,05:57:09
39.975226,116.334554,0,167,39883.2480324074,2009-03-11,05:57:10
39.975331,116.334537,0,167,39883.2480439815,2009-03-11,05:57:11
39.975464,116.334535,0,167,39883.2480555556,2009-03-11,05:57:12
39.975622,116.334519,0,163,39883.2480671296,2009-03-11,05:57:13
39.975784,116.334502,0,161,39883.2480787037,2009-03-11,05:57:14
39.975951,116.334474,0,157,39883.2480902778,2009-03-11,05:57:15
39.976116,116.334449,0,154,39883.2481018519,2009-03-11,05:57:16
39.97631,116.334406,0,152,39883.2481134259,2009-03-11,05:57:17
39.976487,116.334367,0,150,39883.248125,2009-03-11,05:57:18
39.976666,116.334326,0,149,39883.2481365741,2009-03-11,05:57:19
39.976862,116.334277,0,147,39883.2481481481,2009-03-11,05:57:20
39.977069,116.33425,0,145,39883.2481597222,2009-03-11,05:57:21
39.977253,116.334207,0,143,39883.2481712963,2009-03-11,05:57:22
39.977436,116.334164,0,142,39883.2481828704,2009-03-11,05:57:23
39.97761,116.334122,0,141,39883.2481944444,2009-03-11,05:57:24
39.97778,116.334081,0,141,39883.2482060185,2009-03-11,05:57:25
39.977921,116.334011,0,141,39883.2482175926,2009-03-11,05:57:26
39.978079,116.333941,0,142,39883.2482291667,2009-03-11,05:57:27
39.978219,116.33386,0,142,39883.2482407407,2009-03-11,05:57:28
39.978404,116.333796,0,141,39883.2482523148,2009-03-11,05:57:29
39.978577,116.333751,0,139,39883.2482638889,2009-03-11,05:57:30
39.978793,116.33378,0,137,39883.248275463,2009-03-11,05:57:31
39.978985,116.333732,0,137,39883.248287037,2009-03-11,05:57:32
39.979166,116.333693,0,137,39883.2482986111,2009-03-11,05:57:33
39.979386,116.33372,0,135,39883.2483101852,2009-03-11,05:57:34
39.979544,116.333659,0,136,39883.2483217593,2009-03-11,05:57:35
39.979708,116.333606,0,136,39883.2483333333,2009-03-11,05:57:36
39.979884,116.333571,0,137,39883.2483449074,2009-03-11,05:57:37
39.98002,116.333488,0,139,39883.2483564815,2009-03-11,05:57:38
39.980195,116.33338,0,140,39883.2483680556,2009-03-11,05:57:39
39.980387,116.333425,0,140,39883.2483796296,2009-03-11,05:57:40
39.980565,116.33343,0,139,39883.2483912037,2009-03-11,05:57:41
39.980728,116.333407,0,138,39883.2484027778,2009-03-11,05:57:42
39.980897,116.333393,0,136,39883.2484143519,2009-03-11,05:57:43
39.981065,116.333372,0,135,39883.2484259259,2009-03-11,05:57:44
39.981231,116.333348,0,134,39883.2484375,2009-03-11,05:57:45
39.981399,116.333323,0,134,39883.2484490741,2009-03-11,05:57:46
39.981576,116.33329,0,134,39883.2484606481,2009-03-11,05:57:47
39.981749,116.333263,0,134,39883.2484722222,2009-03-11,05:57:48
39.981922,116.333232,0,134,39883.2484837963,2009-03-11,05:57:49
39.982099,116.333209,0,134,39883.2484953704,2009-03-11,05:57:50
39.982269,116.333177,0,133,39883.2485069444,2009-03-11,05:57:51
39.982441,116.333154,0,131,39883.2485185185,2009-03-11,05:57:52
39.98261,116.333132,0,132,39883.2485300926,2009-03-11,05:57:53
39.982778,116.333115,0,131,39883.2485416667,2009-03-11,05:57:54
39.982942,116.333085,0,132,39883.2485532407,2009-03-11,05:57:55
39.983116,116.333042,0,136,39883.2485648148,2009-03-11,05:57:56
39.983291,116.333011,0,137,39883.2485763889,2009-03-11,05:57:57
39.983657,116.332262,0,131,39883.248599537,2009-03-11,05:57:59
39.983838,116.332204,0,130,39883.2486111111,2009-03-11,05:58:00
39.984008,116.332177,0,130,39883.2486226852,2009-03-11,05:58:01
39.984185,116.332146,0,130,39883.2486342593,2009-03-11,05:58:02
39.98436,116.332116,0,129,39883.2486458333,2009-03-11,05:58:03
39.984554,116.332063,0,131,39883.2486574074,2009-03-11,05:58:04
39.984727,116.332042,0,130,39883.2486689815,2009-03-11,05:58:05
39.984893,116.33202,0,128,39883.2486805556,2009-03-11,05:58:06
39.985061,116.331991,0,127,39883.2486921296,2009-03-11,05:58:07
39.985227,116.331963,0,126,39883.2487037037,2009-03-11,05:58:08
39.98539,116.331929,0,125,39883.2487152778,2009-03-11,05:58:09
39.985557,116.331903,0,124,39883.2487268519,2009-03-11,05:58:10
39.985726,116.331879,0,123,39883.2487384259,2009-03-11,05:58:11
39.985893,116.331856,0,122,39883.24875,2009-03-11,05:58:12
39.98606,116.331836,0,121,39883.2487615741,2009-03-11,05:58:13
39.986231,116.33182,0,120,39883.2487731481,2009-03-11,05:58:14
39.986401,116.331804,0,119,39883.2487847222,2009-03-11,05:58:15
39.986573,116.331789,0,119,39883.2487962963,2009-03-11,05:58:16
39.98674,116.331773,0,118,39883.2488078704,2009-03-11,05:58:17
39.986907,116.33176,0,117,39883.2488194444,2009-03-11,05:58:18
39.987077,116.331749,0,117,39883.2488310185,2009-03-11,05:58:19
39.987245,116.331741,0,115,39883.2488425926,2009-03-11,05:58:20
39.987411,116.331733,0,114,39883.2488541667,2009-03-11,05:58:21
39.987579,116.331727,0,115,39883.2488657407,2009-03-11,05:58:22
39.987746,116.331721,0,115,39883.2488773148,2009-03-11,05:58:23
39.987908,116.331724,0,115,39883.2488888889,2009-03-11,05:58:24
39.98806,116.331722,0,114,39883.248900463,2009-03-11,05:58:25
39.988203,116.331722,0,111,39883.248912037,2009-03-11,05:58:26
39.988347,116.331721,0,110,39883.2489236111,2009-03-11,05:58:27
39.988482,116.331718,0,110,39883.2489351852,2009-03-11,05:58:28
39.988616,116.331712,0,110,39883.2489467593,2009-03-11,05:58:29
39.988751,116.331705,0,109,39883.2489583333,2009-03-11,05:58:30
39.988888,116.331698,0,108,39883.2489699074,2009-03-11,05:58:31
39.989015,116.33169,0,108,39883.2489814815,2009-03-11,05:58:32
39.989151,116.331696,0,107,39883.2489930556,2009-03-11,05:58:33
39.989275,116.331694,0,107,39883.2490046296,2009-03-11,05:58:34
39.989394,116.331691,0,106,39883.2490162037,2009-03-11,05:58:35
39.989508,116.331692,0,105,39883.2490277778,2009-03-11,05:58:36
39.989618,116.331691,0,104,39883.2490393519,2009-03-11,05:58:37
39.989725,116.33169,0,103,39883.2490509259,2009-03-11,05:58:38
39.989828,116.331689,0,102,39883.2490625,2009-03-11,05:58:39
39.989925,116.331687,0,101,39883.2490740741,2009-03-11,05:58:40
39.990026,116.331687,0,100,39883.2490856481,2009-03-11,05:58:41
39.990121,116.331683,0,100,39883.2490972222,2009-03-11,05:58:42
39.990215,116.331683,0,99,39883.2491087963,2009-03-11,05:58:43
39.990302,116.331684,0,99,39883.2491203704,2009-03-11,05:58:44
39.990383,116.331684,0,98,39883.2491319444,2009-03-11,05:58:45
39.990456,116.331679,0,98,39883.2491435185,2009-03-11,05:58:46
39.990529,116.331671,0,98,39883.2491550926,2009-03-11,05:58:47
39.990594,116.33166,0,99,39883.2491666667,2009-03-11,05:58:48
39.990655,116.331654,0,100,39883.2491782407,2009-03-11,05:58:49
39.990711,116.331655,0,100,39883.2491898148,2009-03-11,05:58:50
39.990759,116.331653,0,100,39883.2492013889,2009-03-11,05:58:51
39.990844,116.331634,0,100,39883.249224537,2009-03-11,05:58:53
39.990921,116.33163,0,100,39883.2492476852,2009-03-11,05:58:55
39.990984,116.331643,0,99,39883.2492708333,2009-03-11,05:58:57
39.991051,116.331627,0,103,39883.2493055556,2009-03-11,05:59:00
39.991109,116.33162,0,105,39883.2493402778,2009-03-11,05:59:03
39.991151,116.331617,0,106,39883.2493981481,2009-03-11,05:59:08
39.991151,116.331617,0,106,39883.2494328704,2009-03-11,05:59:11
39.991158,116.331616,0,107,39883.2494560185,2009-03-11,05:59:13
39.991161,116.331596,0,111,39883.2495138889,2009-03-11,05:59:18
39.991204,116.331605,0,117,39883.2495717593,2009-03-11,05:59:23
39.991232,116.331612,0,120,39883.2496296296,2009-03-11,05:59:28
39.991261,116.331614,0,122,39883.2496875,2009-03-11,05:59:33
39.991296,116.331613,0,125,39883.2497453704,2009-03-11,05:59:38
39.99132,116.331609,0,128,39883.2498032407,2009-03-11,05:59:43
39.991326,116.331588,0,131,39883.2498611111,2009-03-11,05:59:48
39.991331,116.331579,0,134,39883.2499189815,2009-03-11,05:59:53
39.991331,116.331579,0,134,39883.2499537037,2009-03-11,05:59:56
39.991339,116.331576,0,136,39883.2499768519,2009-03-11,05:59:58
39.99136,116.331574,0,137,39883.2500347222,2009-03-11,06:00:03
39.991381,116.331573,0,138,39883.2500925926,2009-03-11,06:00:08
39.991398,116.331564,0,138,39883.250150463,2009-03-11,06:00:13
39.991416,116.331556,0,138,39883.2502083333,2009-03-11,06:00:18
39.991434,116.331547,0,138,39883.2502662037,2009-03-11,06:00:23
39.991437,116.331533,0,139,39883.2503240741,2009-03-11,06:00:28
39.991436,116.331514,0,139,39883.2503819444,2009-03-11,06:00:33
39.991443,116.331483,0,139,39883.2504398148,2009-03-11,06:00:38
39.991434,116.331447,0,139,39883.2504976852,2009-03-11,06:00:43
39.991418,116.331422,0,140,39883.2505555556,2009-03-11,06:00:48
39.991427,116.331421,0,140,39883.2506134259,2009-03-11,06:00:53
39.99145,116.331444,0,140,39883.2506712963,2009-03-11,06:00:58
39.99146,116.331429,0,141,39883.2507291667,2009-03-11,06:01:03
39.991473,116.33142,0,140,39883.250787037,2009-03-11,06:01:08
39.991472,116.331406,0,140,39883.2508449074,2009-03-11,06:01:13
39.991474,116.331393,0,140,39883.2509027778,2009-03-11,06:01:18
39.99147,116.331384,0,141,39883.2509606481,2009-03-11,06:01:23
39.991459,116.331371,0,142,39883.2510185185,2009-03-11,06:01:28
39.991449,116.331351,0,142,39883.2510763889,2009-03-11,06:01:33
39.99144,116.331326,0,145,39883.2511342593,2009-03-11,06:01:38
39.991414,116.331316,0,146,39883.2511921296,2009-03-11,06:01:43
39.991392,116.331301,0,148,39883.25125,2009-03-11,06:01:48
39.991378,116.331293,0,148,39883.2513078704,2009-03-11,06:01:53
39.991355,116.331279,0,149,39883.2513657407,2009-03-11,06:01:58
39.991316,116.33127,0,150,39883.2514236111,2009-03-11,06:02:03
39.991284,116.331268,0,150,39883.2514814815,2009-03-11,06:02:08
39.991213,116.331245,0,153,39883.2515393518,2009-03-11,06:02:13
39.991164,116.331194,0,158,39883.2515740741,2009-03-11,06:02:16
39.991109,116.331164,0,157,39883.2516087963,2009-03-11,06:02:19
39.991058,116.331132,0,159,39883.2516435185,2009-03-11,06:02:22
39.991016,116.331109,0,161,39883.2516782407,2009-03-11,06:02:25
39.991005,116.331037,0,164,39883.251724537,2009-03-11,06:02:29
39.990968,116.331002,0,166,39883.2517708333,2009-03-11,06:02:33
39.990927,116.330963,0,169,39883.2518055556,2009-03-11,06:02:36
39.990882,116.33097,0,168,39883.2518518518,2009-03-11,06:02:40
39.990824,116.330964,0,167,39883.2518981481,2009-03-11,06:02:44
39.990785,116.330916,0,165,39883.2519328704,2009-03-11,06:02:47
39.990733,116.330917,0,165,39883.2519791667,2009-03-11,06:02:51
39.990677,116.330935,0,167,39883.2520138889,2009-03-11,06:02:54
39.990622,116.330953,0,165,39883.2520601852,2009-03-11,06:02:58
39.990578,116.330925,0,159,39883.2520949074,2009-03-11,06:03:01
39.990535,116.330924,0,150,39883.2521180556,2009-03-11,06:03:03
39.990491,116.330889,0,143,39883.2521643518,2009-03-11,06:03:07
39.990437,116.33089,0,141,39883.2522222222,2009-03-11,06:03:12
39.99039,116.330892,0,133,39883.2522569444,2009-03-11,06:03:15
39.99034,116.330897,0,134,39883.2523032407,2009-03-11,06:03:19
39.990298,116.330904,0,126,39883.2523611111,2009-03-11,06:03:24
39.990246,116.330901,0,117,39883.2524189815,2009-03-11,06:03:29
39.990195,116.330897,0,112,39883.2524652778,2009-03-11,06:03:33
39.99016,116.330892,0,108,39883.2525231481,2009-03-11,06:03:38
39.990129,116.330879,0,109,39883.2525810185,2009-03-11,06:03:43
39.990074,116.330887,0,106,39883.2526273148,2009-03-11,06:03:47
39.990046,116.330881,0,106,39883.2526851852,2009-03-11,06:03:52
39.990002,116.330905,0,110,39883.2527430556,2009-03-11,06:03:57
39.989951,116.330968,0,108,39883.2527893518,2009-03-11,06:04:01
39.989898,116.331011,0,113,39883.2528472222,2009-03-11,06:04:06
39.989855,116.331041,0,119,39883.2529050926,2009-03-11,06:04:11
39.989809,116.331045,0,122,39883.2529513889,2009-03-11,06:04:15
39.98976,116.33103,0,126,39883.2530092593,2009-03-11,06:04:20
39.989706,116.331034,0,133,39883.2530555556,2009-03-11,06:04:24
39.989668,116.331047,0,132,39883.2531134259,2009-03-11,06:04:29
39.98962,116.331058,0,132,39883.2531712963,2009-03-11,06:04:34
39.989575,116.331078,0,134,39883.2532175926,2009-03-11,06:04:38
39.989529,116.331083,0,140,39883.2532638889,2009-03-11,06:04:42
39.989476,116.331077,0,141,39883.2533217593,2009-03-11,06:04:47
39.989428,116.331086,0,138,39883.2533796296,2009-03-11,06:04:52
39.989375,116.331075,0,131,39883.2534375,2009-03-11,06:04:57
39.989322,116.33105,0,131,39883.2534837963,2009-03-11,06:05:01
39.989294,116.33104,0,129,39883.2535416667,2009-03-11,06:05:06
39.989285,116.331025,0,130,39883.253599537,2009-03-11,06:05:11
39.989252,116.331043,0,133,39883.2536574074,2009-03-11,06:05:16
39.989194,116.33106,0,134,39883.2537152778,2009-03-11,06:05:21
39.989152,116.331093,0,133,39883.2537384259,2009-03-11,06:05:23
39.989097,116.331133,0,133,39883.2537731482,2009-03-11,06:05:26
39.989051,116.33114,0,130,39883.2538078704,2009-03-11,06:05:29
39.989,116.33115,0,128,39883.2538541667,2009-03-11,06:05:33
39.988952,116.331176,0,128,39883.253900463,2009-03-11,06:05:37
39.988898,116.331199,0,127,39883.2539351852,2009-03-11,06:05:40
39.988853,116.331211,0,126,39883.2539699074,2009-03-11,06:05:43
39.988806,116.331178,0,124,39883.2540277778,2009-03-11,06:05:48
39.988761,116.331177,0,124,39883.2540856482,2009-03-11,06:05:53
39.988716,116.331187,0,128,39883.2541203704,2009-03-11,06:05:56
39.988678,116.331197,0,131,39883.2541782407,2009-03-11,06:06:01
39.988634,116.331216,0,137,39883.254224537,2009-03-11,06:06:05
39.988587,116.331217,0,145,39883.2542824074,2009-03-11,06:06:10
39.988545,116.331245,0,150,39883.2543171296,2009-03-11,06:06:13
39.988503,116.331279,0,154,39883.2543518519,2009-03-11,06:06:16
39.988461,116.331293,0,157,39883.2544097222,2009-03-11,06:06:21
39.988412,116.33131,0,164,39883.2544675926,2009-03-11,06:06:26
39.988368,116.331295,0,164,39883.2545023148,2009-03-11,06:06:29
39.988326,116.331282,0,168,39883.254537037,2009-03-11,06:06:32
39.988286,116.331292,0,173,39883.2545949074,2009-03-11,06:06:37
39.988255,116.331324,0,176,39883.2546527778,2009-03-11,06:06:42
39.988212,116.331349,0,179,39883.2547106481,2009-03-11,06:06:47
39.988145,116.331337,0,184,39883.2547569444,2009-03-11,06:06:51
39.988099,116.331331,0,187,39883.2548148148,2009-03-11,06:06:56
39.988052,116.331333,0,190,39883.254849537,2009-03-11,06:06:59
39.988007,116.331336,0,194,39883.2549074074,2009-03-11,06:07:04
39.98795,116.331349,0,197,39883.2549421296,2009-03-11,06:07:07
39.987899,116.331359,0,200,39883.2549884259,2009-03-11,06:07:11
39.987837,116.331365,0,202,39883.2550347222,2009-03-11,06:07:15
39.987792,116.331379,0,205,39883.2550578704,2009-03-11,06:07:17
39.987755,116.331412,0,211,39883.2551157407,2009-03-11,06:07:22
39.987737,116.331447,0,219,39883.2551736111,2009-03-11,06:07:27
39.987706,116.33145,0,226,39883.2552314815,2009-03-11,06:07:32
39.987657,116.331435,0,232,39883.2552777778,2009-03-11,06:07:36
39.987585,116.331375,0,232,39883.2553240741,2009-03-11,06:07:40
39.98752,116.331319,0,225,39883.2553356481,2009-03-11,06:07:41
39.987467,116.331313,0,228,39883.2553703704,2009-03-11,06:07:44
39.987402,116.331347,0,228,39883.2554050926,2009-03-11,06:07:47
39.987335,116.331362,0,224,39883.2554398148,2009-03-11,06:07:50
39.987298,116.331374,0,210,39883.2554861111,2009-03-11,06:07:54
39.98725,116.331395,0,204,39883.2555092593,2009-03-11,06:07:56
39.987207,116.331384,0,199,39883.2555555556,2009-03-11,06:08:00
39.987171,116.331348,0,193,39883.2556134259,2009-03-11,06:08:05
39.987171,116.331348,0,193,39883.2556481481,2009-03-11,06:08:08
39.987167,116.331347,0,192,39883.2556712963,2009-03-11,06:08:10
39.987157,116.33135,0,193,39883.2557291667,2009-03-11,06:08:15
39.987137,116.331335,0,193,39883.255787037,2009-03-11,06:08:20
39.987119,116.331336,0,198,39883.2558449074,2009-03-11,06:08:25
39.987066,116.331372,0,196,39883.2558680556,2009-03-11,06:08:27
39.987019,116.331395,0,198,39883.2559143519,2009-03-11,06:08:31
39.986961,116.331396,0,202,39883.2559606481,2009-03-11,06:08:35
39.986914,116.331412,0,198,39883.2559953704,2009-03-11,06:08:38
39.986854,116.331408,0,195,39883.2560185185,2009-03-11,06:08:40
39.986804,116.331409,0,193,39883.2560416667,2009-03-11,06:08:42
39.986749,116.331388,0,190,39883.256087963,2009-03-11,06:08:46
39.986718,116.331331,0,186,39883.2561458333,2009-03-11,06:08:51
39.986703,116.331308,0,180,39883.2562037037,2009-03-11,06:08:56
39.986666,116.331265,0,173,39883.25625,2009-03-11,06:09:00
39.986635,116.331222,0,173,39883.2562962963,2009-03-11,06:09:04
39.986625,116.331172,0,176,39883.2563541667,2009-03-11,06:09:09
39.986647,116.331106,0,177,39883.256412037,2009-03-11,06:09:14
39.986625,116.331048,0,179,39883.2564699074,2009-03-11,06:09:19
39.986631,116.330985,0,183,39883.2565277778,2009-03-11,06:09:24
39.986619,116.330926,0,182,39883.2565625,2009-03-11,06:09:27
39.986584,116.330876,0,175,39883.2565856481,2009-03-11,06:09:29
39.986573,116.330854,0,166,39883.2566435185,2009-03-11,06:09:34
39.986558,116.330877,0,165,39883.2567013889,2009-03-11,06:09:39
39.98655,116.330911,0,163,39883.2567592593,2009-03-11,06:09:44
39.986549,116.330962,0,165,39883.2568171296,2009-03-11,06:09:49
39.986553,116.331025,0,163,39883.256875,2009-03-11,06:09:54
39.986584,116.331077,0,163,39883.2569328704,2009-03-11,06:09:59
39.98661,116.331152,0,160,39883.2569907407,2009-03-11,06:10:04
39.98664,116.33121,0,159,39883.257037037,2009-03-11,06:10:08
39.986679,116.33125,0,160,39883.2570833333,2009-03-11,06:10:12
39.986726,116.331294,0,157,39883.2571296296,2009-03-11,06:10:16
39.986746,116.33132,0,158,39883.2571875,2009-03-11,06:10:21
39.986792,116.331342,0,158,39883.2572453704,2009-03-11,06:10:26
39.986809,116.331374,0,162,39883.2573032407,2009-03-11,06:10:31
39.986862,116.331389,0,165,39883.257349537,2009-03-11,06:10:35
39.986909,116.331386,0,163,39883.2573842593,2009-03-11,06:10:38
39.986958,116.33139,0,159,39883.2574189815,2009-03-11,06:10:41
39.987003,116.33139,0,156,39883.2574768519,2009-03-11,06:10:46
39.987057,116.331404,0,156,39883.2575347222,2009-03-11,06:10:51
39.987109,116.331401,0,148,39883.2575694444,2009-03-11,06:10:54
39.98716,116.331385,0,143,39883.2576157407,2009-03-11,06:10:58
39.987217,116.331376,0,138,39883.257662037,2009-03-11,06:11:02
39.987263,116.33137,0,140,39883.2577083333,2009-03-11,06:11:06
39.987306,116.331374,0,147,39883.2577662037,2009-03-11,06:11:11
39.987352,116.33136,0,151,39883.2578240741,2009-03-11,06:11:16
39.987402,116.331372,0,155,39883.2578703704,2009-03-11,06:11:20
39.987451,116.331367,0,162,39883.2579282407,2009-03-11,06:11:25
39.987488,116.331363,0,167,39883.2579861111,2009-03-11,06:11:30
39.987527,116.33138,0,175,39883.2580439815,2009-03-11,06:11:35
39.987562,116.331394,0,184,39883.2581018518,2009-03-11,06:11:40
39.987617,116.331403,0,184,39883.2581597222,2009-03-11,06:11:45
39.987662,116.331382,0,171,39883.2581712963,2009-03-11,06:11:46
39.987706,116.331362,0,166,39883.2582060185,2009-03-11,06:11:49
39.987755,116.331348,0,155,39883.2582291667,2009-03-11,06:11:51
39.987802,116.33134,0,145,39883.2582523148,2009-03-11,06:11:53
39.987857,116.331324,0,133,39883.258287037,2009-03-11,06:11:56
39.987911,116.331324,0,124,39883.2583333333,2009-03-11,06:12:00
39.98796,116.331323,0,120,39883.2583796296,2009-03-11,06:12:04
39.988009,116.331311,0,115,39883.2584143518,2009-03-11,06:12:07
39.988052,116.331296,0,124,39883.2584722222,2009-03-11,06:12:12
39.988061,116.331345,0,132,39883.2585069444,2009-03-11,06:12:15
39.988087,116.331358,0,132,39883.2585648148,2009-03-11,06:12:20
39.988125,116.331388,0,134,39883.2586226852,2009-03-11,06:12:25
39.988147,116.331384,0,140,39883.2586805556,2009-03-11,06:12:30
39.9882,116.331389,0,141,39883.2587268518,2009-03-11,06:12:34
39.988248,116.331385,0,143,39883.2587731481,2009-03-11,06:12:38
39.988296,116.331384,0,144,39883.2588078704,2009-03-11,06:12:41
39.988351,116.331386,0,141,39883.2588541667,2009-03-11,06:12:45
39.988408,116.331406,0,142,39883.258912037,2009-03-11,06:12:50
39.988468,116.331404,0,133,39883.2589583333,2009-03-11,06:12:54
39.988513,116.331401,0,135,39883.2590162037,2009-03-11,06:12:59
39.988557,116.331368,0,139,39883.2590625,2009-03-11,06:13:03
39.988618,116.331348,0,134,39883.2591087963,2009-03-11,06:13:07
39.988666,116.331329,0,130,39883.2591435185,2009-03-11,06:13:10
39.988708,116.331316,0,124,39883.2591782407,2009-03-11,06:13:13
39.988754,116.33131,0,120,39883.259224537,2009-03-11,06:13:17
39.988792,116.331271,0,127,39883.2592824074,2009-03-11,06:13:22
39.988824,116.331267,0,139,39883.2593402778,2009-03-11,06:13:27
39.988839,116.331286,0,155,39883.2593865741,2009-03-11,06:13:31
39.988882,116.331296,0,162,39883.2594444444,2009-03-11,06:13:36
39.988932,116.331289,0,154,39883.2594791667,2009-03-11,06:13:39
39.98899,116.331265,0,144,39883.2595138889,2009-03-11,06:13:42
39.989045,116.331245,0,139,39883.2595601852,2009-03-11,06:13:46
39.989099,116.33119,0,134,39883.2595949074,2009-03-11,06:13:49
39.989143,116.331157,0,133,39883.2596412037,2009-03-11,06:13:53
39.989187,116.331153,0,140,39883.2596990741,2009-03-11,06:13:58
39.989233,116.331132,0,139,39883.2597453704,2009-03-11,06:14:02
39.989286,116.331114,0,131,39883.2597800926,2009-03-11,06:14:05
39.989344,116.331097,0,127,39883.2598263889,2009-03-11,06:14:09
39.989397,116.331096,0,124,39883.2598842593,2009-03-11,06:14:14
39.989444,116.33109,0,121,39883.2599305556,2009-03-11,06:14:18
39.989498,116.331084,0,125,39883.2599884259,2009-03-11,06:14:23
39.989547,116.331073,0,127,39883.2600462963,2009-03-11,06:14:28
39.989552,116.331085,0,143,39883.2601041667,2009-03-11,06:14:33
39.989609,116.331085,0,141,39883.260162037,2009-03-11,06:14:38
39.989664,116.331095,0,139,39883.2602083333,2009-03-11,06:14:42
39.989726,116.331089,0,133,39883.2602546296,2009-03-11,06:14:46
39.989785,116.33107,0,137,39883.2603009259,2009-03-11,06:14:50
39.989818,116.33105,0,142,39883.2603587963,2009-03-11,06:14:55
39.989875,116.331021,0,139,39883.2604166667,2009-03-11,06:15:00
39.98993,116.331007,0,136,39883.260462963,2009-03-11,06:15:04
39.989971,116.330986,0,133,39883.2604976852,2009-03-11,06:15:07
39.990012,116.330968,0,128,39883.2605208333,2009-03-11,06:15:09
39.99006,116.33095,0,127,39883.2605671296,2009-03-11,06:15:13
39.99011,116.33094,0,134,39883.260625,2009-03-11,06:15:18
39.990153,116.330936,0,129,39883.2606828704,2009-03-11,06:15:23
39.990185,116.330927,0,135,39883.2607407407,2009-03-11,06:15:28
39.990225,116.330904,0,131,39883.260775463,2009-03-11,06:15:31
39.990268,116.330875,0,132,39883.2608333333,2009-03-11,06:15:36
39.990309,116.330867,0,124,39883.2608796296,2009-03-11,06:15:40
39.990326,116.330896,0,131,39883.2609375,2009-03-11,06:15:45
39.990378,116.330861,0,134,39883.2609953704,2009-03-11,06:15:50
39.990426,116.330874,0,136,39883.2610532407,2009-03-11,06:15:55
39.990471,116.330869,0,144,39883.261099537,2009-03-11,06:15:59
39.990513,116.330877,0,149,39883.2611458333,2009-03-11,06:16:03
39.990563,116.330886,0,151,39883.2611805556,2009-03-11,06:16:06
39.990613,116.330893,0,152,39883.2612268519,2009-03-11,06:16:10
39.99067,116.330862,0,155,39883.2612847222,2009-03-11,06:16:15
39.990724,116.330832,0,158,39883.2613310185,2009-03-11,06:16:19
39.990767,116.330812,0,156,39883.2613657407,2009-03-11,06:16:22
39.990799,116.330798,0,156,39883.2614236111,2009-03-11,06:16:27
39.990863,116.330804,0,159,39883.2614814815,2009-03-11,06:16:32
39.990909,116.330785,0,158,39883.2615162037,2009-03-11,06:16:35
39.990966,116.330786,0,158,39883.2615509259,2009-03-11,06:16:38
39.991014,116.330793,0,158,39883.2615856482,2009-03-11,06:16:41
39.991058,116.330787,0,161,39883.2616319444,2009-03-11,06:16:45
39.9911,116.330765,0,161,39883.2616898148,2009-03-11,06:16:50
39.991132,116.330739,0,158,39883.2617476852,2009-03-11,06:16:55
39.991177,116.330715,0,154,39883.2617824074,2009-03-11,06:16:58
39.991219,116.330683,0,147,39883.2618171296,2009-03-11,06:17:01
39.991262,116.330644,0,138,39883.2618634259,2009-03-11,06:17:05
39.991319,116.330647,0,136,39883.2619097222,2009-03-11,06:17:09
39.991357,116.330643,0,130,39883.2619675926,2009-03-11,06:17:14
39.991399,116.330665,0,126,39883.2620023148,2009-03-11,06:17:17
39.991438,116.330664,0,135,39883.262037037,2009-03-11,06:17:20
39.991477,116.330655,0,136,39883.2620949074,2009-03-11,06:17:25
39.991518,116.330648,0,143,39883.2621527778,2009-03-11,06:17:30
39.991521,116.330638,0,149,39883.2622106481,2009-03-11,06:17:35
39.991525,116.330638,0,150,39883.2622685185,2009-03-11,06:17:40
39.99153,116.330639,0,152,39883.2623263889,2009-03-11,06:17:45
39.991531,116.330641,0,154,39883.2623842593,2009-03-11,06:17:50
39.991533,116.330641,0,155,39883.2624421296,2009-03-11,06:17:55
39.991538,116.330638,0,157,39883.2625,2009-03-11,06:18:00
39.991539,116.330635,0,159,39883.2625578704,2009-03-11,06:18:05
39.991539,116.330635,0,159,39883.2625925926,2009-03-11,06:18:08
39.991533,116.330637,0,161,39883.2626157407,2009-03-11,06:18:10
39.991524,116.330638,0,163,39883.2626736111,2009-03-11,06:18:15
39.991255,116.330619,0,165,39883.2627083333,2009-03-11,06:18:18
39.991305,116.330613,0,168,39883.2627430556,2009-03-11,06:18:21
39.991281,116.330605,0,171,39883.2628009259,2009-03-11,06:18:26
39.991281,116.330605,0,171,39883.2628356481,2009-03-11,06:18:29
39.991288,116.330608,0,174,39883.2628587963,2009-03-11,06:18:31
39.991301,116.33061,0,176,39883.2629166667,2009-03-11,06:18:36
39.991316,116.33061,0,179,39883.262974537,2009-03-11,06:18:41
39.991329,116.330611,0,181,39883.2630324074,2009-03-11,06:18:46
39.991382,116.330605,0,183,39883.2630671296,2009-03-11,06:18:49
39.991452,116.330611,0,183,39883.2631018519,2009-03-11,06:18:52
39.991523,116.330627,0,180,39883.263125,2009-03-11,06:18:54
39.991567,116.33065,0,183,39883.2631481481,2009-03-11,06:18:56
39.991611,116.33064,0,177,39883.2631712963,2009-03-11,06:18:58
39.991651,116.330618,0,171,39883.2632060185,2009-03-11,06:19:01
39.991686,116.330583,0,164,39883.2632638889,2009-03-11,06:19:06
39.991694,116.330533,0,164,39883.2633217593,2009-03-11,06:19:11
39.991705,116.330477,0,165,39883.2633796296,2009-03-11,06:19:16
39.991705,116.330419,0,160,39883.2634375,2009-03-11,06:19:21
39.991721,116.330408,0,158,39883.2634953704,2009-03-11,06:19:26
39.991762,116.330366,0,155,39883.2635532407,2009-03-11,06:19:31
39.991774,116.330321,0,153,39883.2636111111,2009-03-11,06:19:36
39.991766,116.330244,0,149,39883.2636689815,2009-03-11,06:19:41
39.991766,116.330244,0,149,39883.2637037037,2009-03-11,06:19:44
39.991761,116.330238,0,149,39883.2637268519,2009-03-11,06:19:46
39.99177,116.33024,0,149,39883.2637847222,2009-03-11,06:19:51
39.991772,116.330239,0,149,39883.2638425926,2009-03-11,06:19:56
39.991773,116.330237,0,149,39883.263900463,2009-03-11,06:20:01
39.991774,116.330235,0,149,39883.2639583333,2009-03-11,06:20:06
39.991771,116.330232,0,149,39883.2640162037,2009-03-11,06:20:11
39.991771,116.330232,0,149,39883.2640509259,2009-03-11,06:20:14
39.991763,116.330229,0,149,39883.2640740741,2009-03-11,06:20:16
39.991752,116.330227,0,150,39883.2641319444,2009-03-11,06:20:21
39.991746,116.330224,0,150,39883.2641898148,2009-03-11,06:20:26
39.991746,116.330224,0,150,39883.264224537,2009-03-11,06:20:29
39.991749,116.330221,0,150,39883.2642476852,2009-03-11,06:20:31
39.991759,116.330218,0,150,39883.2643055556,2009-03-11,06:20:36
39.991768,116.330214,0,150,39883.2643634259,2009-03-11,06:20:41
39.991768,116.330214,0,150,39883.2643981481,2009-03-11,06:20:44
39.991771,116.33021,0,151,39883.2644212963,2009-03-11,06:20:46
39.99179,116.330167,0,151,39883.2644791667,2009-03-11,06:20:51
39.991814,116.330118,0,152,39883.2645023148,2009-03-11,06:20:53
39.991827,116.330034,0,154,39883.264537037,2009-03-11,06:20:56
39.991799,116.329952,0,157,39883.2645717593,2009-03-11,06:20:59
39.991628,116.329723,0,198,39883.2719907407,2009-03-11,06:31:40
39.991583,116.329715,0,200,39883.2720486111,2009-03-11,06:31:45
39.991565,116.32971,0,210,39883.2721064815,2009-03-11,06:31:50
39.991618,116.329725,0,214,39883.2721412037,2009-03-11,06:31:53
39.991621,116.329726,0,214,39883.2721990741,2009-03-11,06:31:58
39.991625,116.329727,0,214,39883.2722569444,2009-03-11,06:32:03
39.99162,116.329729,0,214,39883.2723148148,2009-03-11,06:32:08
39.991621,116.32973,0,214,39883.2723726852,2009-03-11,06:32:13
39.991621,116.32973,0,214,39883.2724074074,2009-03-11,06:32:16
39.991618,116.32973,0,215,39883.2724305556,2009-03-11,06:32:18
39.991627,116.32973,0,215,39883.2724884259,2009-03-11,06:32:23
39.991639,116.32973,0,216,39883.2725462963,2009-03-11,06:32:28
39.991639,116.32973,0,216,39883.2725810185,2009-03-11,06:32:31
39.991647,116.329731,0,218,39883.2726041667,2009-03-11,06:32:33
39.991672,116.329762,0,227,39883.272662037,2009-03-11,06:32:38
39.991705,116.329775,0,234,39883.2727199074,2009-03-11,06:32:43
39.991758,116.329808,0,234,39883.2727546296,2009-03-11,06:32:46
39.991799,116.329834,0,231,39883.2727777778,2009-03-11,06:32:48
39.99182,116.329849,0,228,39883.2728356481,2009-03-11,06:32:53
39.99182,116.329849,0,228,39883.2728703704,2009-03-11,06:32:56
39.991812,116.329848,0,229,39883.2728935185,2009-03-11,06:32:58
39.991862,116.329826,0,233,39883.2729513889,2009-03-11,06:33:03
39.991864,116.329831,0,240,39883.2730092593,2009-03-11,06:33:08
39.991868,116.329831,0,241,39883.2730671296,2009-03-11,06:33:13
39.991871,116.329832,0,243,39883.273125,2009-03-11,06:33:18
39.991871,116.329832,0,243,39883.2731597222,2009-03-11,06:33:21
39.991865,116.32983,0,245,39883.2731828704,2009-03-11,06:33:23
39.991887,116.329814,0,247,39883.2732407407,2009-03-11,06:33:28
39.991883,116.329814,0,248,39883.2732986111,2009-03-11,06:33:33
39.991883,116.329814,0,248,39883.2733333333,2009-03-11,06:33:36
39.991878,116.329815,0,248,39883.2733564815,2009-03-11,06:33:38
39.991926,116.329842,0,246,39883.2734143519,2009-03-11,06:33:43
39.991976,116.329845,0,247,39883.2734606481,2009-03-11,06:33:47
39.991973,116.329818,0,246,39883.2735185185,2009-03-11,06:33:52
39.991963,116.329813,0,247,39883.2735763889,2009-03-11,06:33:57
39.991963,116.329813,0,247,39883.2736111111,2009-03-11,06:34:00
39.991964,116.329814,0,247,39883.2736342593,2009-03-11,06:34:02
39.991975,116.329814,0,247,39883.2736921296,2009-03-11,06:34:07
39.991983,116.329815,0,247,39883.27375,2009-03-11,06:34:12
39.991983,116.329815,0,247,39883.2737847222,2009-03-11,06:34:15
39.99198,116.329807,0,248,39883.2738078704,2009-03-11,06:34:17
39.99198,116.329746,0,241,39883.2738657407,2009-03-11,06:34:22
39.991984,116.329723,0,235,39883.2739236111,2009-03-11,06:34:27
39.991959,116.329722,0,235,39883.2739814815,2009-03-11,06:34:32
39.991939,116.329725,0,224,39883.2740393518,2009-03-11,06:34:37
39.991943,116.329726,0,219,39883.2740972222,2009-03-11,06:34:42
39.99195,116.329727,0,213,39883.2741550926,2009-03-11,06:34:47
39.99195,116.329727,0,213,39883.2741898148,2009-03-11,06:34:50
39.991957,116.329729,0,207,39883.274212963,2009-03-11,06:34:52
39.991968,116.329729,0,199,39883.2742708333,2009-03-11,06:34:57
39.991968,116.329729,0,199,39883.2743055556,2009-03-11,06:35:00
39.991965,116.32973,0,193,39883.2743287037,2009-03-11,06:35:02
39.991907,116.329757,0,193,39883.2743634259,2009-03-11,06:35:05
39.991862,116.329778,0,195,39883.2744097222,2009-03-11,06:35:09
39.991859,116.329783,0,199,39883.2744675926,2009-03-11,06:35:14
39.991866,116.329783,0,198,39883.274525463,2009-03-11,06:35:19
39.991865,116.329788,0,205,39883.2745833333,2009-03-11,06:35:24
39.991865,116.329788,0,205,39883.2746180556,2009-03-11,06:35:27
39.99187,116.32979,0,205,39883.2746412037,2009-03-11,06:35:29
39.991898,116.329802,0,212,39883.2746990741,2009-03-11,06:35:34
39.991912,116.329799,0,215,39883.2747569444,2009-03-11,06:35:39
39.99196,116.329832,0,224,39883.2747916667,2009-03-11,06:35:42
39.991991,116.329874,0,232,39883.274837963,2009-03-11,06:35:46
39.991941,116.32991,0,234,39883.2748842593,2009-03-11,06:35:50
39.991893,116.329912,0,235,39883.2749305556,2009-03-11,06:35:54
39.991893,116.329912,0,235,39883.2749652778,2009-03-11,06:35:57
39.991889,116.329912,0,237,39883.2749884259,2009-03-11,06:35:59
39.991879,116.329911,0,237,39883.2750462963,2009-03-11,06:36:04
39.991879,116.329911,0,237,39883.2750810185,2009-03-11,06:36:07
39.991873,116.329909,0,237,39883.2751041667,2009-03-11,06:36:09
39.991847,116.329877,0,241,39883.275162037,2009-03-11,06:36:14
39.991843,116.329876,0,241,39883.2752199074,2009-03-11,06:36:19
39.99184,116.329874,0,241,39883.2752777778,2009-03-11,06:36:24
39.991845,116.329872,0,242,39883.2753356481,2009-03-11,06:36:29
39.991851,116.329872,0,242,39883.2753935185,2009-03-11,06:36:34
39.991851,116.329872,0,242,39883.2754282407,2009-03-11,06:36:37
39.991855,116.329874,0,242,39883.2754513889,2009-03-11,06:36:39
39.991878,116.329869,0,242,39883.2755092593,2009-03-11,06:36:44
39.991912,116.329848,0,236,39883.2755671296,2009-03-11,06:36:49
39.991927,116.32985,0,231,39883.275625,2009-03-11,06:36:54
39.991949,116.329861,0,228,39883.2756828704,2009-03-11,06:36:59
39.991943,116.32987,0,226,39883.2757407407,2009-03-11,06:37:04
39.991896,116.329871,0,225,39883.2757986111,2009-03-11,06:37:09
39.991905,116.329875,0,224,39883.2758564815,2009-03-11,06:37:14
39.991926,116.329889,0,226,39883.2759143518,2009-03-11,06:37:19
39.991981,116.329907,0,223,39883.2759722222,2009-03-11,06:37:24
39.992008,116.329925,0,220,39883.2760300926,2009-03-11,06:37:29
39.992008,116.329925,0,220,39883.2760648148,2009-03-11,06:37:32
39.992016,116.329925,0,220,39883.276087963,2009-03-11,06:37:34
39.992067,116.329957,0,224,39883.2761458333,2009-03-11,06:37:39
39.992112,116.329969,0,229,39883.2761921296,2009-03-11,06:37:43
39.992105,116.32999,0,241,39883.27625,2009-03-11,06:37:48
39.992067,116.330003,0,245,39883.2763078704,2009-03-11,06:37:53
39.992025,116.330008,0,252,39883.2763657407,2009-03-11,06:37:58
39.991972,116.330011,0,256,39883.276400463,2009-03-11,06:38:01
39.991928,116.330017,0,261,39883.2764467593,2009-03-11,06:38:05
39.991876,116.330011,0,263,39883.2765046296,2009-03-11,06:38:10
39.991858,116.329957,0,269,39883.2765393518,2009-03-11,06:38:13
39.991851,116.32992,0,269,39883.2765972222,2009-03-11,06:38:18
39.991844,116.329918,0,269,39883.2766550926,2009-03-11,06:38:23
39.991844,116.329918,0,269,39883.2766898148,2009-03-11,06:38:26
39.991845,116.329917,0,269,39883.276712963,2009-03-11,06:38:28
39.991853,116.329903,0,268,39883.2767708333,2009-03-11,06:38:33
39.991855,116.329904,0,268,39883.2768287037,2009-03-11,06:38:38
39.991863,116.329904,0,267,39883.2768865741,2009-03-11,06:38:43
39.991863,116.329904,0,267,39883.2769212963,2009-03-11,06:38:46
39.991861,116.329905,0,265,39883.2769444444,2009-03-11,06:38:48
39.991824,116.329919,0,268,39883.2770023148,2009-03-11,06:38:53
39.991769,116.329948,0,274,39883.277037037,2009-03-11,06:38:56
39.991721,116.329952,0,281,39883.2770717593,2009-03-11,06:38:59
39.991698,116.329949,0,282,39883.2771296296,2009-03-11,06:39:04
39.991712,116.329927,0,279,39883.2771875,2009-03-11,06:39:09
39.991734,116.329883,0,280,39883.2772453704,2009-03-11,06:39:14
39.991709,116.329847,0,284,39883.2773032407,2009-03-11,06:39:19
39.991668,116.329805,0,291,39883.277337963,2009-03-11,06:39:22
39.991635,116.32976,0,301,39883.2773726852,2009-03-11,06:39:25
39.991633,116.329727,0,309,39883.2774305556,2009-03-11,06:39:30
39.991629,116.329727,0,310,39883.2774884259,2009-03-11,06:39:35
39.991629,116.329727,0,310,39883.2775231482,2009-03-11,06:39:38
39.99163,116.329727,0,310,39883.2775462963,2009-03-11,06:39:40
39.991605,116.329728,0,310,39883.2776041667,2009-03-11,06:39:45
39.991569,116.329678,0,317,39883.277650463,2009-03-11,06:39:49
39.991569,116.329678,0,317,39883.2776851852,2009-03-11,06:39:52
39.991562,116.329683,0,322,39883.2777083333,2009-03-11,06:39:54
39.991587,116.329701,0,325,39883.2777662037,2009-03-11,06:39:59
39.991625,116.329692,0,327,39883.2778240741,2009-03-11,06:40:04
39.991684,116.329668,0,330,39883.2778587963,2009-03-11,06:40:07
39.991718,116.329654,0,331,39883.2779166667,2009-03-11,06:40:12
39.991709,116.329653,0,332,39883.277974537,2009-03-11,06:40:17
39.991719,116.329656,0,333,39883.2780324074,2009-03-11,06:40:22
39.991747,116.329694,0,336,39883.2780902778,2009-03-11,06:40:27
39.991785,116.329701,0,336,39883.2781481481,2009-03-11,06:40:32
39.991796,116.329709,0,336,39883.2782060185,2009-03-11,06:40:37
39.991807,116.32971,0,335,39883.2782638889,2009-03-11,06:40:42
39.991812,116.32971,0,334,39883.2783217593,2009-03-11,06:40:47
39.991806,116.329709,0,332,39883.2783796296,2009-03-11,06:40:52
39.991806,116.329709,0,332,39883.2784143519,2009-03-11,06:40:55
39.991813,116.329708,0,331,39883.2784375,2009-03-11,06:40:57
39.991829,116.32969,0,331,39883.2784953704,2009-03-11,06:41:02
39.991842,116.329679,0,330,39883.2785532407,2009-03-11,06:41:07
39.991849,116.329644,0,321,39883.2786111111,2009-03-11,06:41:12
39.991862,116.329605,0,311,39883.2786689815,2009-03-11,06:41:17
39.991855,116.329604,0,309,39883.2787268519,2009-03-11,06:41:22
39.991855,116.329604,0,309,39883.2787615741,2009-03-11,06:41:25
39.99185,116.329604,0,308,39883.2787847222,2009-03-11,06:41:27
39.991842,116.329593,0,310,39883.2788425926,2009-03-11,06:41:32
39.991825,116.329582,0,311,39883.278900463,2009-03-11,06:41:37
39.991831,116.329582,0,310,39883.2789583333,2009-03-11,06:41:42
39.991834,116.329584,0,310,39883.2790162037,2009-03-11,06:41:47
39.991834,116.329584,0,310,39883.2790509259,2009-03-11,06:41:50
39.991834,116.329588,0,310,39883.2790740741,2009-03-11,06:41:52
39.991807,116.329652,0,307,39883.2791319444,2009-03-11,06:41:57
39.9918,116.329714,0,303,39883.2791782407,2009-03-11,06:42:01
39.991818,116.329762,0,300,39883.2792361111,2009-03-11,06:42:06
39.991788,116.330089,0,222,39883.2850115741,2009-03-11,06:50:25
39.991749,116.330132,0,222,39883.2850462963,2009-03-11,06:50:28
39.991769,116.330196,0,221,39883.2851041667,2009-03-11,06:50:33
39.991775,116.33022,0,221,39883.285162037,2009-03-11,06:50:38
39.991794,116.330251,0,225,39883.2852199074,2009-03-11,06:50:43
39.991752,116.330301,0,229,39883.2852777778,2009-03-11,06:50:48
39.991717,116.330358,0,230,39883.2853356482,2009-03-11,06:50:53
39.99167,116.33037,0,225,39883.2853587963,2009-03-11,06:50:55
39.991625,116.330379,0,219,39883.2853819444,2009-03-11,06:50:57
39.991585,116.330411,0,214,39883.2854166667,2009-03-11,06:51:00
39.991552,116.330449,0,209,39883.285474537,2009-03-11,06:51:05
39.991502,116.330466,0,204,39883.2855092593,2009-03-11,06:51:08
39.99146,116.330493,0,201,39883.2855555556,2009-03-11,06:51:12
39.991413,116.330508,0,196,39883.2855902778,2009-03-11,06:51:15
39.991369,116.330499,0,194,39883.285625,2009-03-11,06:51:18
39.991313,116.330511,0,191,39883.2856712963,2009-03-11,06:51:22
39.991261,116.330533,0,188,39883.2857175926,2009-03-11,06:51:26
39.991208,116.330547,0,184,39883.285775463,2009-03-11,06:51:31
39.991172,116.330559,0,183,39883.2858333333,2009-03-11,06:51:36
39.991129,116.330568,0,177,39883.2858680556,2009-03-11,06:51:39
39.991098,116.330575,0,173,39883.2859259259,2009-03-11,06:51:44
39.991055,116.330565,0,169,39883.2859606481,2009-03-11,06:51:47
39.991007,116.330542,0,165,39883.2859953704,2009-03-11,06:51:50
39.990967,116.330533,0,158,39883.2860300926,2009-03-11,06:51:53
39.990922,116.330534,0,152,39883.2860763889,2009-03-11,06:51:57
39.990875,116.330518,0,147,39883.2861226852,2009-03-11,06:52:01
39.990828,116.330526,0,145,39883.2861805556,2009-03-11,06:52:06
39.990784,116.330525,0,138,39883.2862152778,2009-03-11,06:52:09
39.990737,116.330535,0,137,39883.2862731481,2009-03-11,06:52:14
39.990698,116.330594,0,138,39883.2863078704,2009-03-11,06:52:17
39.990655,116.330626,0,139,39883.2863541667,2009-03-11,06:52:21
39.990604,116.330645,0,136,39883.286400463,2009-03-11,06:52:25
39.990554,116.330631,0,136,39883.2864351852,2009-03-11,06:52:28
39.990502,116.33066,0,136,39883.2864814815,2009-03-11,06:52:32
39.990457,116.330696,0,134,39883.2865277778,2009-03-11,06:52:36
39.99041,116.330688,0,131,39883.2865856481,2009-03-11,06:52:41
39.990368,116.330708,0,130,39883.2866319444,2009-03-11,06:52:45
39.990318,116.330707,0,127,39883.2866782407,2009-03-11,06:52:49
39.990272,116.330708,0,126,39883.286724537,2009-03-11,06:52:53
39.990227,116.330699,0,126,39883.2867708333,2009-03-11,06:52:57
39.990168,116.330682,0,126,39883.2868287037,2009-03-11,06:53:02
39.990113,116.330658,0,127,39883.2868865741,2009-03-11,06:53:07
39.990061,116.330652,0,127,39883.2869328704,2009-03-11,06:53:11
39.990015,116.330635,0,127,39883.2869791667,2009-03-11,06:53:15
39.989964,116.330622,0,126,39883.287037037,2009-03-11,06:53:20
39.989935,116.330667,0,124,39883.2870717593,2009-03-11,06:53:23
39.989882,116.330744,0,127,39883.2871064815,2009-03-11,06:53:26
39.989856,116.330831,0,132,39883.2871296296,2009-03-11,06:53:28
39.98982,116.330884,0,139,39883.2871643519,2009-03-11,06:53:31
39.98977,116.330897,0,141,39883.2872222222,2009-03-11,06:53:36
39.989723,116.330912,0,140,39883.2872685185,2009-03-11,06:53:40
39.989666,116.330911,0,140,39883.2873263889,2009-03-11,06:53:45
39.989613,116.330926,0,144,39883.2873726852,2009-03-11,06:53:49
39.98956,116.330947,0,148,39883.2874189815,2009-03-11,06:53:53
39.989511,116.33097,0,150,39883.2874652778,2009-03-11,06:53:57
39.98946,116.330985,0,152,39883.2875115741,2009-03-11,06:54:01
39.989399,116.330978,0,153,39883.2875578704,2009-03-11,06:54:05
39.989351,116.330961,0,153,39883.2875925926,2009-03-11,06:54:08
39.989305,116.330904,0,149,39883.287650463,2009-03-11,06:54:13
39.989259,116.330881,0,148,39883.2877083333,2009-03-11,06:54:18
39.989215,116.33089,0,150,39883.2877662037,2009-03-11,06:54:23
39.989175,116.330945,0,150,39883.2878009259,2009-03-11,06:54:26
39.989128,116.331002,0,154,39883.2878240741,2009-03-11,06:54:28
39.989086,116.331037,0,160,39883.2878703704,2009-03-11,06:54:32
39.989043,116.331062,0,165,39883.2879050926,2009-03-11,06:54:35
39.988991,116.331069,0,171,39883.2879398148,2009-03-11,06:54:38
39.988939,116.331066,0,173,39883.2879861111,2009-03-11,06:54:42
39.988895,116.331072,0,176,39883.2880324074,2009-03-11,06:54:46
39.988845,116.331077,0,180,39883.2880787037,2009-03-11,06:54:50
39.988793,116.331082,0,184,39883.2881134259,2009-03-11,06:54:53
39.988741,116.331089,0,190,39883.2881597222,2009-03-11,06:54:57
39.988695,116.331095,0,192,39883.2882060185,2009-03-11,06:55:01
39.988638,116.331093,0,198,39883.2882523148,2009-03-11,06:55:05
39.988594,116.331105,0,205,39883.288287037,2009-03-11,06:55:08
39.988537,116.331092,0,210,39883.2883333333,2009-03-11,06:55:12
39.988491,116.331124,0,213,39883.2883912037,2009-03-11,06:55:17
39.988452,116.331131,0,224,39883.2884375,2009-03-11,06:55:21
39.988405,116.331142,0,234,39883.2884722222,2009-03-11,06:55:24
39.988364,116.33115,0,242,39883.2885069444,2009-03-11,06:55:27
39.98833,116.331184,0,254,39883.2885416667,2009-03-11,06:55:30
39.988289,116.331225,0,263,39883.288587963,2009-03-11,06:55:34
39.988251,116.331247,0,274,39883.2886226852,2009-03-11,06:55:37
39.988195,116.331228,0,279,39883.2886574074,2009-03-11,06:55:40
39.988153,116.331259,0,284,39883.2887152778,2009-03-11,06:55:45
39.988107,116.331284,0,290,39883.2887731481,2009-03-11,06:55:50
39.988059,116.331252,0,283,39883.2888194444,2009-03-11,06:55:54
39.988022,116.331219,0,278,39883.2888657407,2009-03-11,06:55:58
39.987992,116.331232,0,275,39883.2889236111,2009-03-11,06:56:03
39.987942,116.331268,0,279,39883.2889814815,2009-03-11,06:56:08
39.987884,116.33129,0,281,39883.2890277778,2009-03-11,06:56:12
39.987846,116.331323,0,284,39883.2890625,2009-03-11,06:56:15
39.987794,116.331349,0,286,39883.2890972222,2009-03-11,06:56:18
39.987748,116.33138,0,288,39883.2891435185,2009-03-11,06:56:22
39.987697,116.3314,0,294,39883.2892013889,2009-03-11,06:56:27
39.987629,116.331415,0,296,39883.2892476852,2009-03-11,06:56:31
39.987577,116.331429,0,305,39883.2893055556,2009-03-11,06:56:36
39.987538,116.331453,0,311,39883.2893518518,2009-03-11,06:56:40
39.987479,116.331462,0,317,39883.2893981481,2009-03-11,06:56:44
39.987428,116.331438,0,318,39883.2894444444,2009-03-11,06:56:48
39.987387,116.331424,0,312,39883.2895023148,2009-03-11,06:56:53
39.987343,116.331399,0,304,39883.2895486111,2009-03-11,06:56:57
39.987312,116.331402,0,303,39883.2896064815,2009-03-11,06:57:02
39.987252,116.331437,0,298,39883.2896643518,2009-03-11,06:57:07
39.987222,116.331391,0,289,39883.2897106481,2009-03-11,06:57:11
39.987176,116.331388,0,292,39883.2897569444,2009-03-11,06:57:15
39.987121,116.331401,0,295,39883.2898032407,2009-03-11,06:57:19
39.987075,116.331424,0,288,39883.289849537,2009-03-11,06:57:23
39.987063,116.331394,0,279,39883.2899074074,2009-03-11,06:57:28
39.987057,116.331345,0,271,39883.2899652778,2009-03-11,06:57:33
39.987024,116.331356,0,275,39883.2900231481,2009-03-11,06:57:38
39.986979,116.331367,0,278,39883.2900810185,2009-03-11,06:57:43
39.986929,116.331372,0,275,39883.2901273148,2009-03-11,06:57:47
39.986875,116.331374,0,278,39883.2901736111,2009-03-11,06:57:51
39.986824,116.331366,0,279,39883.2902083333,2009-03-11,06:57:54
39.986772,116.331358,0,278,39883.2902546296,2009-03-11,06:57:58
39.98675,116.331297,0,273,39883.2903125,2009-03-11,06:58:03
39.986744,116.331243,0,270,39883.2903703704,2009-03-11,06:58:08
39.986728,116.331203,0,263,39883.2904282407,2009-03-11,06:58:13
39.986717,116.331169,0,259,39883.2904861111,2009-03-11,06:58:18
39.98672,116.331099,0,254,39883.2905439815,2009-03-11,06:58:23
39.986687,116.331049,0,255,39883.2905902778,2009-03-11,06:58:27
39.986674,116.330988,0,253,39883.2906365741,2009-03-11,06:58:31
39.986703,116.330939,0,255,39883.2906828704,2009-03-11,06:58:35
39.98672,116.330886,0,255,39883.2907407407,2009-03-11,06:58:40
39.986696,116.330835,0,254,39883.290775463,2009-03-11,06:58:43
39.986683,116.330767,0,253,39883.2908217593,2009-03-11,06:58:47
39.986671,116.33071,0,243,39883.2908564815,2009-03-11,06:58:50
39.986658,116.33064,0,233,39883.2909027778,2009-03-11,06:58:54
39.986622,116.330585,0,225,39883.2909375,2009-03-11,06:58:57
39.986587,116.330539,0,222,39883.2909722222,2009-03-11,06:59:00
39.986538,116.330485,0,216,39883.2910069444,2009-03-11,06:59:03
39.986523,116.330422,0,206,39883.2910416667,2009-03-11,06:59:06
39.986514,116.330368,0,200,39883.2910763889,2009-03-11,06:59:09
39.986496,116.330301,0,193,39883.2911226852,2009-03-11,06:59:13
39.986476,116.330242,0,187,39883.2911689815,2009-03-11,06:59:17
39.986465,116.330184,0,183,39883.2912152778,2009-03-11,06:59:21
39.986456,116.330117,0,177,39883.2912731481,2009-03-11,06:59:26
39.986455,116.330055,0,175,39883.2913194444,2009-03-11,06:59:30
39.986448,116.329996,0,173,39883.2913773148,2009-03-11,06:59:35
39.986447,116.329932,0,176,39883.2914236111,2009-03-11,06:59:39
39.986434,116.329868,0,172,39883.2914699074,2009-03-11,06:59:43
39.986413,116.329823,0,164,39883.2915046296,2009-03-11,06:59:46
39.986392,116.329767,0,162,39883.2915509259,2009-03-11,06:59:50
39.986385,116.329698,0,157,39883.2916087963,2009-03-11,06:59:55
39.986361,116.329644,0,156,39883.2916435185,2009-03-11,06:59:58
39.986345,116.329578,0,155,39883.2916898148,2009-03-11,07:00:02
39.986349,116.32952,0,150,39883.2917361111,2009-03-11,07:00:06
39.98633,116.329455,0,147,39883.2917939815,2009-03-11,07:00:11
39.986314,116.329381,0,142,39883.2918518518,2009-03-11,07:00:16
39.986314,116.32932,0,146,39883.2918981481,2009-03-11,07:00:20
39.986298,116.329256,0,149,39883.2919444444,2009-03-11,07:00:24
39.986285,116.329202,0,157,39883.2919907407,2009-03-11,07:00:28
39.986266,116.329145,0,158,39883.292037037,2009-03-11,07:00:32
39.98626,116.329078,0,158,39883.2920833333,2009-03-11,07:00:36
39.98625,116.329016,0,160,39883.2921296296,2009-03-11,07:00:40
39.986245,116.328955,0,158,39883.2921759259,2009-03-11,07:00:44
39.986242,116.328897,0,156,39883.2922222222,2009-03-11,07:00:48
39.98625,116.328832,0,159,39883.2922800926,2009-03-11,07:00:53
39.98625,116.328758,0,163,39883.2923263889,2009-03-11,07:00:57
39.986218,116.328712,0,167,39883.2923611111,2009-03-11,07:01:00
39.986193,116.328649,0,169,39883.2924189815,2009-03-11,07:01:05
39.986189,116.328586,0,177,39883.2924768519,2009-03-11,07:01:10
39.986145,116.328548,0,182,39883.2925,2009-03-11,07:01:12
39.986128,116.328499,0,189,39883.2925347222,2009-03-11,07:01:15
39.986114,116.328446,0,197,39883.2925810185,2009-03-11,07:01:19
39.986095,116.328378,0,200,39883.2926273148,2009-03-11,07:01:23
39.986101,116.328324,0,206,39883.2926851852,2009-03-11,07:01:28
39.986092,116.328259,0,202,39883.2927430556,2009-03-11,07:01:33
39.986107,116.328201,0,204,39883.2927893519,2009-03-11,07:01:37
39.986142,116.328174,0,212,39883.2928240741,2009-03-11,07:01:40
39.986187,116.328146,0,223,39883.2928703704,2009-03-11,07:01:44
39.986211,116.328123,0,229,39883.2929282407,2009-03-11,07:01:49
39.986199,116.328095,0,233,39883.2929861111,2009-03-11,07:01:54
39.986165,116.328047,0,229,39883.2930324074,2009-03-11,07:01:58
39.986157,116.327994,0,217,39883.2930902778,2009-03-11,07:02:03
39.986155,116.327946,0,207,39883.2931365741,2009-03-11,07:02:07
39.986124,116.327909,0,207,39883.2931944444,2009-03-11,07:02:12
39.986078,116.327862,0,207,39883.2932291667,2009-03-11,07:02:15
39.98604,116.327819,0,207,39883.2932638889,2009-03-11,07:02:18
39.985998,116.327794,0,210,39883.2932986111,2009-03-11,07:02:21
39.985965,116.327745,0,215,39883.2933564815,2009-03-11,07:02:26
39.985938,116.327705,0,219,39883.2934143519,2009-03-11,07:02:31
39.986053,116.327593,0,236,39883.2934490741,2009-03-11,07:02:34
39.986117,116.327522,0,245,39883.2934953704,2009-03-11,07:02:38
39.986158,116.327502,0,251,39883.2935185185,2009-03-11,07:02:40
39.986205,116.327467,0,256,39883.2935648148,2009-03-11,07:02:44
39.986263,116.327409,0,256,39883.293587963,2009-03-11,07:02:46
39.986307,116.327363,0,253,39883.293599537,2009-03-11,07:02:47
39.986347,116.327324,0,250,39883.2936111111,2009-03-11,07:02:48
39.986381,116.327277,0,249,39883.2936342593,2009-03-11,07:02:50
39.986426,116.327223,0,247,39883.2936574074,2009-03-11,07:02:52
39.986472,116.327172,0,248,39883.2936921296,2009-03-11,07:02:55
39.986507,116.327126,0,249,39883.2937268519,2009-03-11,07:02:58
39.986536,116.32708,0,252,39883.2937731481,2009-03-11,07:03:02
39.986537,116.32705,0,254,39883.2938310185,2009-03-11,07:03:07
39.986542,116.327049,0,258,39883.2938888889,2009-03-11,07:03:12
39.986545,116.327048,0,261,39883.2939467593,2009-03-11,07:03:17
39.98655,116.327049,0,264,39883.2940046296,2009-03-11,07:03:22
39.986555,116.327052,0,267,39883.2940625,2009-03-11,07:03:27
39.98656,116.327055,0,269,39883.2941203704,2009-03-11,07:03:32
39.986558,116.327056,0,269,39883.2941782407,2009-03-11,07:03:37
39.986551,116.32706,0,270,39883.2942361111,2009-03-11,07:03:42
39.986546,116.327062,0,270,39883.2942939815,2009-03-11,07:03:47
39.986545,116.327065,0,270,39883.2943518519,2009-03-11,07:03:52
39.986545,116.327065,0,270,39883.2943865741,2009-03-11,07:03:55
39.986547,116.327068,0,270,39883.2944097222,2009-03-11,07:03:57
39.992207,116.326762,0,218,39883.2957175926,2009-03-11,07:05:50
39.989654,116.326974,0,127,39883.2957523148,2009-03-11,07:05:53
39.989398,116.32697,0,142,39883.2957638889,2009-03-11,07:05:54
39.989224,116.326936,0,204,39883.295775463,2009-03-11,07:05:55
39.988995,116.326918,0,234,39883.295787037,2009-03-11,07:05:56
39.988806,116.32691,0,250,39883.2957986111,2009-03-11,07:05:57
39.988639,116.326905,0,257,39883.2958101852,2009-03-11,07:05:58
39.988457,116.326899,0,261,39883.2958217593,2009-03-11,07:05:59
39.988309,116.326897,0,264,39883.2958333333,2009-03-11,07:06:00
39.988197,116.326898,0,265,39883.2958449074,2009-03-11,07:06:01
39.988079,116.3269,0,266,39883.2958564815,2009-03-11,07:06:02
39.987955,116.326899,0,267,39883.2958796296,2009-03-11,07:06:04
39.987879,116.326905,0,267,39883.2959027778,2009-03-11,07:06:06
39.987795,116.32691,0,268,39883.2959259259,2009-03-11,07:06:08
39.987715,116.326918,0,268,39883.2959490741,2009-03-11,07:06:10
39.987656,116.32693,0,268,39883.2959722222,2009-03-11,07:06:12
39.987604,116.326936,0,268,39883.2959953704,2009-03-11,07:06:14
39.987538,116.326945,0,268,39883.2960300926,2009-03-11,07:06:17
39.988603,116.328284,0,-96,39883.2996296296,2009-03-11,07:11:28
39.988549,116.328827,0,-221,39883.2996412037,2009-03-11,07:11:29
39.988512,116.329172,0,-308,39883.2996527778,2009-03-11,07:11:30
39.988491,116.329341,0,-358,39883.2996643518,2009-03-11,07:11:31
39.988474,116.329435,0,-391,39883.2996759259,2009-03-11,07:11:32
39.988424,116.329255,0,-114,39883.2996875,2009-03-11,07:11:33
39.988393,116.32913,0,49,39883.2996990741,2009-03-11,07:11:34
39.988704,116.327449,0,133,39883.2997337963,2009-03-11,07:11:37
39.988677,116.327434,0,165,39883.2997569444,2009-03-11,07:11:39
39.988666,116.327399,0,186,39883.2997685185,2009-03-11,07:11:40
39.988662,116.327373,0,205,39883.2997800926,2009-03-11,07:11:41
39.988669,116.327344,0,222,39883.2998263889,2009-03-11,07:11:45
39.988692,116.327515,0,184,39883.299837963,2009-03-11,07:11:46
39.988629,116.327518,0,214,39883.2998611111,2009-03-11,07:11:48
39.988575,116.327515,0,228,39883.2998842593,2009-03-11,07:11:50
39.988534,116.327513,0,240,39883.2998958333,2009-03-11,07:11:51
39.988458,116.327499,0,243,39883.2999189815,2009-03-11,07:11:53
39.988324,116.327514,0,245,39883.2999421296,2009-03-11,07:11:55
39.988251,116.327513,0,246,39883.2999537037,2009-03-11,07:11:56
39.988166,116.32751,0,257,39883.2999768518,2009-03-11,07:11:58
39.988102,116.327509,0,259,39883.3,2009-03-11,07:12:00
39.988027,116.327505,0,260,39883.3000115741,2009-03-11,07:12:01
39.98796,116.327504,0,265,39883.3000347222,2009-03-11,07:12:03
39.987865,116.327511,0,266,39883.3000578704,2009-03-11,07:12:05
39.987798,116.32752,0,264,39883.3000694444,2009-03-11,07:12:06
39.987752,116.327526,0,259,39883.3000810185,2009-03-11,07:12:07
39.987687,116.327537,0,248,39883.3001041667,2009-03-11,07:12:09
39.987641,116.327537,0,242,39883.3001273148,2009-03-11,07:12:11
39.987577,116.32754,0,233,39883.300150463,2009-03-11,07:12:13
39.987529,116.327545,0,228,39883.300162037,2009-03-11,07:12:14
39.98749,116.327557,0,214,39883.3001967593,2009-03-11,07:12:17
39.987434,116.327564,0,212,39883.3002314815,2009-03-11,07:12:20
39.98735,116.327515,0,171,39883.3002546296,2009-03-11,07:12:22
39.987309,116.327503,0,159,39883.3002662037,2009-03-11,07:12:23
39.987256,116.327486,0,137,39883.3002893519,2009-03-11,07:12:25
39.987196,116.32748,0,125,39883.3003125,2009-03-11,07:12:27
39.987131,116.327486,0,123,39883.3003356481,2009-03-11,07:12:29
39.987047,116.327488,0,118,39883.3003587963,2009-03-11,07:12:31
39.986989,116.327501,0,115,39883.3003819444,2009-03-11,07:12:33
39.986921,116.327506,0,112,39883.3004050926,2009-03-11,07:12:35
39.986876,116.327511,0,109,39883.3004398148,2009-03-11,07:12:38
39.986828,116.327513,0,104,39883.300462963,2009-03-11,07:12:40
39.98709,116.32749,0,136,39883.3035300926,2009-03-11,07:17:05
39.98715,116.32749,0,135,39883.3035648148,2009-03-11,07:17:08
39.987198,116.327487,0,137,39883.303599537,2009-03-11,07:17:11
39.98726,116.327488,0,139,39883.3036342593,2009-03-11,07:17:14
39.987311,116.327489,0,145,39883.3036689815,2009-03-11,07:17:17
39.98736,116.327498,0,147,39883.3037037037,2009-03-11,07:17:20
39.987423,116.327498,0,141,39883.3037384259,2009-03-11,07:17:23
39.987511,116.327501,0,140,39883.3037731481,2009-03-11,07:17:26
39.987566,116.327504,0,135,39883.3037847222,2009-03-11,07:17:27
39.987611,116.327513,0,127,39883.3038078704,2009-03-11,07:17:29
39.987701,116.327507,0,112,39883.3038541667,2009-03-11,07:17:33
39.987745,116.327507,0,104,39883.3038888889,2009-03-11,07:17:36
39.987788,116.327502,0,110,39883.3039351852,2009-03-11,07:17:40
39.987734,116.327506,0,115,39883.3039814815,2009-03-11,07:17:44
39.987669,116.327509,0,119,39883.3040277778,2009-03-11,07:17:48
39.987623,116.327514,0,113,39883.3040509259,2009-03-11,07:17:50
39.987549,116.32751,0,112,39883.3040856481,2009-03-11,07:17:53
39.987483,116.327511,0,112,39883.3040972222,2009-03-11,07:17:54
39.987422,116.327507,0,112,39883.3041203704,2009-03-11,07:17:56
39.987375,116.327497,0,114,39883.3041435185,2009-03-11,07:17:58
39.987329,116.327498,0,110,39883.3041782407,2009-03-11,07:18:01
39.987276,116.327498,0,108,39883.3041898148,2009-03-11,07:18:02
39.987218,116.327493,0,106,39883.3042361111,2009-03-11,07:18:06
39.987149,116.327483,0,106,39883.3042939815,2009-03-11,07:18:11
39.987099,116.327495,0,103,39883.3043402778,2009-03-11,07:18:15
39.987056,116.327493,0,105,39883.3043981481,2009-03-11,07:18:20
39.987007,116.327494,0,103,39883.3044444444,2009-03-11,07:18:24
39.986957,116.327497,0,103,39883.3044675926,2009-03-11,07:18:26
39.986947,116.327504,0,106,39883.304525463,2009-03-11,07:18:31
39.986974,116.327502,0,110,39883.3045833333,2009-03-11,07:18:36
39.98695,116.327511,0,111,39883.3046412037,2009-03-11,07:18:41
39.986959,116.32751,0,112,39883.3046990741,2009-03-11,07:18:46
39.98699,116.327506,0,111,39883.3047569444,2009-03-11,07:18:51
39.987019,116.327494,0,113,39883.3048148148,2009-03-11,07:18:56
39.987031,116.327494,0,112,39883.3048726852,2009-03-11,07:19:01
39.987088,116.327467,0,110,39883.3049305556,2009-03-11,07:19:06
39.987162,116.327453,0,109,39883.3049537037,2009-03-11,07:19:08
39.98722,116.327456,0,109,39883.3049768518,2009-03-11,07:19:10
39.987269,116.327452,0,114,39883.3050115741,2009-03-11,07:19:13
39.987272,116.327446,0,124,39883.3050694444,2009-03-11,07:19:18
39.987272,116.327446,0,124,39883.3051041667,2009-03-11,07:19:21
39.987277,116.327438,0,130,39883.3051273148,2009-03-11,07:19:23
39.987275,116.32745,0,128,39883.3051851852,2009-03-11,07:19:28
39.98724,116.32745,0,131,39883.3052430556,2009-03-11,07:19:33
39.987244,116.327454,0,132,39883.3053009259,2009-03-11,07:19:38
39.987244,116.327454,0,132,39883.3053356481,2009-03-11,07:19:41
39.987238,116.327453,0,133,39883.3053587963,2009-03-11,07:19:43
39.987188,116.327468,0,137,39883.3053819444,2009-03-11,07:19:45
39.987108,116.32748,0,141,39883.3054050926,2009-03-11,07:19:47
39.987055,116.32749,0,141,39883.3054282407,2009-03-11,07:19:49
39.986992,116.327496,0,140,39883.305462963,2009-03-11,07:19:52
39.986944,116.327496,0,137,39883.305474537,2009-03-11,07:19:53
39.986884,116.327496,0,135,39883.3054976852,2009-03-11,07:19:55
39.986825,116.327498,0,132,39883.3055208333,2009-03-11,07:19:57
39.986804,116.327497,0,125,39883.3055787037,2009-03-11,07:20:02
39.986749,116.327488,0,122,39883.305625,2009-03-11,07:20:06
39.98678,116.327488,0,117,39883.3056828704,2009-03-11,07:20:11
39.986719,116.327494,0,116,39883.3057175926,2009-03-11,07:20:14
39.986744,116.327484,0,119,39883.305775463,2009-03-11,07:20:19
39.986765,116.32748,0,121,39883.3058333333,2009-03-11,07:20:24
39.986772,116.327464,0,128,39883.3058912037,2009-03-11,07:20:29
39.986814,116.327461,0,132,39883.3059490741,2009-03-11,07:20:34
39.986837,116.327452,0,133,39883.3060069444,2009-03-11,07:20:39
39.986845,116.327443,0,135,39883.3060648148,2009-03-11,07:20:44
39.986845,116.327443,0,135,39883.306099537,2009-03-11,07:20:47
39.986842,116.327443,0,135,39883.3061226852,2009-03-11,07:20:49
39.986868,116.327447,0,135,39883.3061805556,2009-03-11,07:20:54
39.986877,116.327472,0,139,39883.3062384259,2009-03-11,07:20:59
39.98712,116.327488,0,153,39883.3121759259,2009-03-11,07:29:32
39.987178,116.327493,0,160,39883.3122337963,2009-03-11,07:29:37
39.987188,116.327494,0,160,39883.3122916667,2009-03-11,07:29:42
39.987235,116.327499,0,168,39883.3123148148,2009-03-11,07:29:44
39.98725,116.32749,0,179,39883.3123726852,2009-03-11,07:29:49
39.987234,116.327496,0,173,39883.3124305556,2009-03-11,07:29:54
39.987203,116.327481,0,177,39883.3124884259,2009-03-11,07:29:59
39.987123,116.327475,0,179,39883.3125231481,2009-03-11,07:30:02
39.987061,116.327474,0,182,39883.3125462963,2009-03-11,07:30:04
39.987015,116.327465,0,182,39883.3125694444,2009-03-11,07:30:06
39.986939,116.327464,0,176,39883.3126273148,2009-03-11,07:30:11
39.986892,116.327467,0,171,39883.3126388889,2009-03-11,07:30:12
39.986846,116.327481,0,163,39883.312662037,2009-03-11,07:30:14
39.986829,116.327494,0,161,39883.3127199074,2009-03-11,07:30:19
39.986777,116.327489,0,161,39883.3127546296,2009-03-11,07:30:22
39.986818,116.327483,0,158,39883.3128125,2009-03-11,07:30:27
39.986762,116.327495,0,157,39883.3128472222,2009-03-11,07:30:30
39.986808,116.327488,0,150,39883.3129050926,2009-03-11,07:30:35
39.986731,116.327483,0,143,39883.312962963,2009-03-11,07:30:40
39.986786,116.327464,0,143,39883.3130092593,2009-03-11,07:30:44
39.986753,116.327468,0,142,39883.3130671296,2009-03-11,07:30:49
39.986799,116.327461,0,139,39883.3131018518,2009-03-11,07:30:52
39.986859,116.327448,0,139,39883.313125,2009-03-11,07:30:54
39.986812,116.327433,0,139,39883.3131712963,2009-03-11,07:30:58
39.986812,116.327433,0,139,39883.3132060185,2009-03-11,07:31:01
39.986805,116.327435,0,140,39883.3132291667,2009-03-11,07:31:03
39.986752,116.327445,0,139,39883.313287037,2009-03-11,07:31:08
39.986753,116.327457,0,143,39883.3133449074,2009-03-11,07:31:13
39.986701,116.327468,0,150,39883.3133912037,2009-03-11,07:31:17
39.986718,116.32746,0,155,39883.3134490741,2009-03-11,07:31:22
39.98672,116.327455,0,156,39883.3135069444,2009-03-11,07:31:27
39.98672,116.327455,0,156,39883.3135416667,2009-03-11,07:31:30
39.986713,116.327454,0,156,39883.3135648148,2009-03-11,07:31:32
39.98666,116.327455,0,157,39883.3136111111,2009-03-11,07:31:36
39.986616,116.327471,0,159,39883.3136458333,2009-03-11,07:31:39
39.986566,116.327474,0,163,39883.3137037037,2009-03-11,07:31:44
39.986503,116.327458,0,167,39883.3137384259,2009-03-11,07:31:47
39.986544,116.327477,0,165,39883.3137962963,2009-03-11,07:31:52
39.986498,116.327469,0,164,39883.3138194444,2009-03-11,07:31:54
39.986453,116.327462,0,163,39883.3138425926,2009-03-11,07:31:56
39.986504,116.327439,0,162,39883.3138773148,2009-03-11,07:31:59
39.986504,116.327439,0,162,39883.313912037,2009-03-11,07:32:02
39.986497,116.32744,0,159,39883.3139351852,2009-03-11,07:32:04
39.986523,116.327439,0,159,39883.3139930556,2009-03-11,07:32:09
39.986549,116.32744,0,162,39883.3140509259,2009-03-11,07:32:14
39.986522,116.327442,0,164,39883.3141087963,2009-03-11,07:32:19
39.986463,116.327445,0,165,39883.3141550926,2009-03-11,07:32:23
39.986518,116.327446,0,169,39883.3142013889,2009-03-11,07:32:27
39.986537,116.327447,0,172,39883.3142592593,2009-03-11,07:32:32
39.986596,116.327431,0,177,39883.3143055556,2009-03-11,07:32:36
39.986645,116.327424,0,177,39883.3143287037,2009-03-11,07:32:38
39.986696,116.327419,0,179,39883.3143865741,2009-03-11,07:32:43
39.98676,116.327397,0,182,39883.3144328704,2009-03-11,07:32:47
39.986728,116.327386,0,192,39883.3144907407,2009-03-11,07:32:52
39.986723,116.327386,0,193,39883.3145486111,2009-03-11,07:32:57
39.986723,116.327386,0,193,39883.3145833333,2009-03-11,07:33:00
39.986728,116.327386,0,194,39883.3146064815,2009-03-11,07:33:02
39.986715,116.327391,0,191,39883.3146643518,2009-03-11,07:33:07
39.98668,116.327394,0,190,39883.3147222222,2009-03-11,07:33:12
39.986648,116.327403,0,188,39883.3147800926,2009-03-11,07:33:17
39.986615,116.327409,0,186,39883.314837963,2009-03-11,07:33:22
39.9866,116.327419,0,183,39883.3148958333,2009-03-11,07:33:27
39.986584,116.327439,0,179,39883.3149537037,2009-03-11,07:33:32
39.986519,116.327453,0,174,39883.315,2009-03-11,07:33:36
39.986492,116.327452,0,168,39883.3150578704,2009-03-11,07:33:41
39.986439,116.327463,0,167,39883.3150925926,2009-03-11,07:33:44
39.986462,116.32748,0,168,39883.315150463,2009-03-11,07:33:49
39.986508,116.327487,0,169,39883.3151851852,2009-03-11,07:33:52
39.986423,116.327484,0,168,39883.3152083333,2009-03-11,07:33:54
39.986369,116.327494,0,167,39883.3152199074,2009-03-11,07:33:55
39.986306,116.327499,0,167,39883.3152430556,2009-03-11,07:33:57
39.986324,116.327507,0,164,39883.3153009259,2009-03-11,07:34:02
39.986253,116.327508,0,165,39883.3153240741,2009-03-11,07:34:04
39.986253,116.327508,0,165,39883.3153587963,2009-03-11,07:34:07
39.986253,116.327501,0,167,39883.3153819444,2009-03-11,07:34:09
39.98629,116.32752,0,167,39883.3154398148,2009-03-11,07:34:14
39.986237,116.327531,0,166,39883.3154513889,2009-03-11,07:34:15
39.98629,116.32755,0,165,39883.3155092593,2009-03-11,07:34:20
39.986227,116.327552,0,165,39883.3155671296,2009-03-11,07:34:25
39.986284,116.327547,0,165,39883.3155902778,2009-03-11,07:34:27
39.986351,116.327541,0,165,39883.3156018518,2009-03-11,07:34:28
39.986412,116.327534,0,164,39883.315625,2009-03-11,07:34:30
39.986398,116.327534,0,164,39883.3156828704,2009-03-11,07:34:35
39.986455,116.327528,0,164,39883.3157175926,2009-03-11,07:34:38
39.986418,116.32754,0,162,39883.315775463,2009-03-11,07:34:43
39.986494,116.32754,0,162,39883.3158101852,2009-03-11,07:34:46
39.986542,116.327539,0,162,39883.3158449074,2009-03-11,07:34:49
39.986542,116.327539,0,162,39883.3158796296,2009-03-11,07:34:52
39.98654,116.327539,0,162,39883.3159027778,2009-03-11,07:34:54
39.986531,116.327537,0,162,39883.3159606481,2009-03-11,07:34:59
39.986471,116.327545,0,161,39883.3159722222,2009-03-11,07:35:00
39.986415,116.32755,0,161,39883.3159837963,2009-03-11,07:35:01
39.986428,116.32754,0,158,39883.3160416667,2009-03-11,07:35:06
39.986457,116.327542,0,161,39883.316099537,2009-03-11,07:35:11
39.986457,116.327542,0,161,39883.3161342593,2009-03-11,07:35:14
39.986458,116.327541,0,161,39883.3161574074,2009-03-11,07:35:16
39.986518,116.327537,0,160,39883.3161689815,2009-03-11,07:35:17
39.986455,116.32753,0,160,39883.3162268519,2009-03-11,07:35:22
39.986499,116.327525,0,162,39883.31625,2009-03-11,07:35:24
39.986564,116.32752,0,162,39883.3162615741,2009-03-11,07:35:25
39.986555,116.327515,0,162,39883.3163194444,2009-03-11,07:35:30
39.986608,116.327508,0,163,39883.3163657407,2009-03-11,07:35:34
39.986545,116.327511,0,161,39883.316412037,2009-03-11,07:35:38
39.986479,116.327511,0,160,39883.3164351852,2009-03-11,07:35:40
39.986479,116.327511,0,160,39883.3164699074,2009-03-11,07:35:43
39.986483,116.327511,0,160,39883.3164930556,2009-03-11,07:35:45
39.986493,116.327513,0,159,39883.3165509259,2009-03-11,07:35:50
39.986541,116.327502,0,160,39883.3166087963,2009-03-11,07:35:55
39.986532,116.327495,0,160,39883.3166666667,2009-03-11,07:36:00
39.986542,116.327475,0,166,39883.316724537,2009-03-11,07:36:05
39.986497,116.327471,0,167,39883.3167592593,2009-03-11,07:36:08
39.986485,116.327468,0,169,39883.3168171296,2009-03-11,07:36:13
39.986539,116.327463,0,168,39883.3168287037,2009-03-11,07:36:14
39.986585,116.327463,0,168,39883.3168518519,2009-03-11,07:36:16
39.986573,116.327485,0,169,39883.3169097222,2009-03-11,07:36:21
39.98665,116.327481,0,171,39883.3169444444,2009-03-11,07:36:24
39.986697,116.32748,0,172,39883.3169675926,2009-03-11,07:36:26
39.986717,116.327486,0,173,39883.317025463,2009-03-11,07:36:31
39.986726,116.327486,0,175,39883.3170833333,2009-03-11,07:36:36
39.986726,116.327486,0,175,39883.3171180556,2009-03-11,07:36:39
39.986722,116.327488,0,175,39883.3171412037,2009-03-11,07:36:41
39.986765,116.327474,0,177,39883.3171990741,2009-03-11,07:36:46
39.98673,116.327466,0,174,39883.3172569444,2009-03-11,07:36:51
39.986658,116.327471,0,168,39883.3173148148,2009-03-11,07:36:56
39.98661,116.32748,0,166,39883.3173263889,2009-03-11,07:36:57
39.986563,116.327488,0,164,39883.317337963,2009-03-11,07:36:58
39.986514,116.327497,0,159,39883.3173611111,2009-03-11,07:37:00
39.986468,116.327503,0,152,39883.3174189815,2009-03-11,07:37:05
39.986391,116.327505,0,148,39883.3174421296,2009-03-11,07:37:07
39.986391,116.327505,0,148,39883.3174768519,2009-03-11,07:37:10
39.986389,116.327503,0,140,39883.3175,2009-03-11,07:37:12
39.986315,116.327503,0,134,39883.3175462963,2009-03-11,07:37:16
39.986431,116.327492,0,133,39883.3175810185,2009-03-11,07:37:19
39.98649,116.327484,0,133,39883.3175925926,2009-03-11,07:37:20
39.986571,116.327469,0,135,39883.3176041667,2009-03-11,07:37:21
39.986644,116.327458,0,136,39883.3176157407,2009-03-11,07:37:22
39.986703,116.32745,0,137,39883.3176273148,2009-03-11,07:37:23
39.986732,116.327445,0,134,39883.3176851852,2009-03-11,07:37:28
39.986779,116.327453,0,133,39883.3177199074,2009-03-11,07:37:31
39.986717,116.327462,0,135,39883.3177546296,2009-03-11,07:37:34
39.986661,116.32746,0,135,39883.3177777778,2009-03-11,07:37:36
39.986621,116.327456,0,135,39883.3178356481,2009-03-11,07:37:41
39.986595,116.327457,0,135,39883.3178935185,2009-03-11,07:37:46
39.986661,116.327451,0,136,39883.3179166667,2009-03-11,07:37:48
39.986716,116.327452,0,136,39883.3179398148,2009-03-11,07:37:50
39.986716,116.327452,0,136,39883.317974537,2009-03-11,07:37:53
39.986713,116.327454,0,137,39883.3179976852,2009-03-11,07:37:55
39.986692,116.327475,0,137,39883.3180555556,2009-03-11,07:38:00
39.986685,116.327474,0,137,39883.3181134259,2009-03-11,07:38:05
39.986685,116.327474,0,137,39883.3181481481,2009-03-11,07:38:08
39.986677,116.327477,0,139,39883.3181712963,2009-03-11,07:38:10
39.986727,116.327477,0,138,39883.3181944444,2009-03-11,07:38:12
39.986738,116.327475,0,136,39883.3182523148,2009-03-11,07:38:17
39.986797,116.327466,0,136,39883.318287037,2009-03-11,07:38:20
39.986843,116.327457,0,135,39883.3183333333,2009-03-11,07:38:24
39.986874,116.327457,0,136,39883.3183912037,2009-03-11,07:38:29
39.986924,116.327451,0,137,39883.3184375,2009-03-11,07:38:33
39.986978,116.327452,0,137,39883.3184606481,2009-03-11,07:38:35
39.987039,116.327473,0,136,39883.3185185185,2009-03-11,07:38:40
39.987063,116.327479,0,136,39883.3185763889,2009-03-11,07:38:45
39.987114,116.327473,0,136,39883.318587963,2009-03-11,07:38:46
39.987114,116.327473,0,136,39883.3186226852,2009-03-11,07:38:49
39.987119,116.327472,0,124,39883.3186458333,2009-03-11,07:38:51
39.987073,116.327468,0,122,39883.3186805556,2009-03-11,07:38:54
39.98711,116.327475,0,110,39883.3187268519,2009-03-11,07:38:58
39.987058,116.327501,0,90,39883.3187731481,2009-03-11,07:39:02
39.986992,116.327515,0,86,39883.3187962963,2009-03-11,07:39:04
39.986945,116.327522,0,82,39883.3188078704,2009-03-11,07:39:05
39.986891,116.327531,0,80,39883.3188194444,2009-03-11,07:39:06
39.986828,116.327533,0,77,39883.3188425926,2009-03-11,07:39:08
39.986828,116.327533,0,77,39883.3188773148,2009-03-11,07:39:11
39.986825,116.327533,0,74,39883.318900463,2009-03-11,07:39:13
39.98678,116.327535,0,75,39883.3189583333,2009-03-11,07:39:18
39.986733,116.327537,0,75,39883.3190046296,2009-03-11,07:39:22
39.986684,116.327537,0,79,39883.3190509259,2009-03-11,07:39:26
39.986623,116.327532,0,80,39883.3190856481,2009-03-11,07:39:29
39.986682,116.327531,0,84,39883.3191435185,2009-03-11,07:39:34
39.986733,116.327534,0,85,39883.3191666667,2009-03-11,07:39:36
39.986789,116.327542,0,86,39883.3192013889,2009-03-11,07:39:39
39.986785,116.327551,0,87,39883.3192592593,2009-03-11,07:39:44
39.986742,116.32755,0,90,39883.3193171296,2009-03-11,07:39:49
39.986704,116.32756,0,90,39883.319375,2009-03-11,07:39:54
39.986691,116.327555,0,87,39883.3194328704,2009-03-11,07:39:59
39.986648,116.327562,0,85,39883.3194907407,2009-03-11,07:40:04
39.986602,116.32756,0,84,39883.3195138889,2009-03-11,07:40:06
39.986525,116.327557,0,83,39883.3195486111,2009-03-11,07:40:09
39.986443,116.327567,0,80,39883.3195833333,2009-03-11,07:40:12
39.986425,116.327568,0,78,39883.3196412037,2009-03-11,07:40:17
39.986425,116.327568,0,78,39883.3196759259,2009-03-11,07:40:20
39.986427,116.327568,0,78,39883.3196990741,2009-03-11,07:40:22
39.986418,116.327565,0,76,39883.3197569444,2009-03-11,07:40:27
39.986364,116.327574,0,75,39883.3197800926,2009-03-11,07:40:29
39.986301,116.327588,0,74,39883.3198263889,2009-03-11,07:40:33
39.986268,116.327585,0,72,39883.3198842593,2009-03-11,07:40:38
39.986319,116.327587,0,74,39883.3199421296,2009-03-11,07:40:43
39.986384,116.327593,0,76,39883.3199652778,2009-03-11,07:40:45
39.986446,116.327589,0,77,39883.3199884259,2009-03-11,07:40:47
39.986541,116.327584,0,77,39883.3200231481,2009-03-11,07:40:50
39.986579,116.327587,0,76,39883.3200810185,2009-03-11,07:40:55
39.986635,116.327593,0,75,39883.3201157407,2009-03-11,07:40:58
39.986686,116.32759,0,75,39883.3201388889,2009-03-11,07:41:00
39.986748,116.327585,0,75,39883.3201736111,2009-03-11,07:41:03
39.986741,116.327572,0,76,39883.3202314815,2009-03-11,07:41:08
39.986791,116.327561,0,79,39883.3202662037,2009-03-11,07:41:11
39.986999,116.327552,0,100,39883.3202893519,2009-03-11,07:41:13
39.987274,116.327525,0,116,39883.3203125,2009-03-11,07:41:15
39.987413,116.327509,0,128,39883.3203472222,2009-03-11,07:41:18
39.987484,116.327497,0,136,39883.3203587963,2009-03-11,07:41:19
39.987539,116.327488,0,141,39883.3203703704,2009-03-11,07:41:20
39.987597,116.327492,0,137,39883.3203819444,2009-03-11,07:41:21
39.987653,116.327486,0,138,39883.3204050926,2009-03-11,07:41:23
39.987696,116.327477,0,146,39883.3204282407,2009-03-11,07:41:25
39.987717,116.327459,0,162,39883.320474537,2009-03-11,07:41:29
39.987757,116.327443,0,172,39883.3204976852,2009-03-11,07:41:31
39.987789,116.327427,0,187,39883.3205324074,2009-03-11,07:41:34
39.987834,116.327407,0,201,39883.3205671296,2009-03-11,07:41:37
39.987877,116.327396,0,208,39883.3205902778,2009-03-11,07:41:39
39.987919,116.327385,0,222,39883.320625,2009-03-11,07:41:42
39.98796,116.327366,0,227,39883.3206712963,2009-03-11,07:41:46
39.987969,116.327343,0,240,39883.3207291667,2009-03-11,07:41:51
39.987994,116.327333,0,255,39883.320787037,2009-03-11,07:41:56
39.988033,116.327319,0,268,39883.3208449074,2009-03-11,07:42:01
39.988063,116.327311,0,281,39883.3208796296,2009-03-11,07:42:04
39.988091,116.327299,0,289,39883.3209375,2009-03-11,07:42:09
39.988028,116.327295,0,295,39883.3209837963,2009-03-11,07:42:13
39.987995,116.32729,0,297,39883.3210416667,2009-03-11,07:42:18
39.987959,116.327296,0,296,39883.321099537,2009-03-11,07:42:23
39.987949,116.327293,0,298,39883.3211574074,2009-03-11,07:42:28
39.987959,116.327301,0,293,39883.3212152778,2009-03-11,07:42:33
39.987947,116.327304,0,287,39883.3212731481,2009-03-11,07:42:38
39.987947,116.327304,0,287,39883.3213078704,2009-03-11,07:42:41
39.987945,116.327305,0,287,39883.3213310185,2009-03-11,07:42:43
39.987984,116.327323,0,282,39883.3213888889,2009-03-11,07:42:48
39.987999,116.327337,0,281,39883.3214467593,2009-03-11,07:42:53
39.988004,116.327368,0,282,39883.3215046296,2009-03-11,07:42:58
39.98804,116.32737,0,279,39883.3215625,2009-03-11,07:43:03
39.988055,116.327364,0,277,39883.3216203704,2009-03-11,07:43:08
39.988075,116.327357,0,279,39883.3216782407,2009-03-11,07:43:13
39.988104,116.327353,0,278,39883.3217361111,2009-03-11,07:43:18
39.988172,116.327345,0,282,39883.3217708333,2009-03-11,07:43:21
39.988232,116.327343,0,285,39883.3217824074,2009-03-11,07:43:22
39.98828,116.327341,0,288,39883.3217939815,2009-03-11,07:43:23
39.988328,116.327337,0,291,39883.3218055556,2009-03-11,07:43:24
39.988395,116.327334,0,292,39883.3218287037,2009-03-11,07:43:26
39.988439,116.327317,0,296,39883.3218865741,2009-03-11,07:43:31
39.988474,116.327308,0,299,39883.3219444444,2009-03-11,07:43:36
39.988491,116.327338,0,291,39883.3220023148,2009-03-11,07:43:41
39.988456,116.327325,0,292,39883.3220601852,2009-03-11,07:43:46
39.988381,116.327309,0,295,39883.3220833333,2009-03-11,07:43:48
39.988336,116.327306,0,298,39883.3221296296,2009-03-11,07:43:52
39.988289,116.327312,0,285,39883.3221875,2009-03-11,07:43:57
39.988248,116.327314,0,279,39883.3222337963,2009-03-11,07:44:01
39.988187,116.327311,0,281,39883.3222569444,2009-03-11,07:44:03
39.988138,116.327303,0,280,39883.3222800926,2009-03-11,07:44:05
39.988092,116.327306,0,274,39883.3223263889,2009-03-11,07:44:09
39.988064,116.327301,0,268,39883.3223842593,2009-03-11,07:44:14
39.988081,116.3273,0,266,39883.3224421296,2009-03-11,07:44:19
39.988132,116.327296,0,263,39883.3224768518,2009-03-11,07:44:22
39.988184,116.327306,0,257,39883.3225231481,2009-03-11,07:44:26
39.988184,116.327306,0,257,39883.3225578704,2009-03-11,07:44:29
39.988187,116.327309,0,251,39883.3225810185,2009-03-11,07:44:31
39.988136,116.327326,0,244,39883.3226388889,2009-03-11,07:44:36
39.988089,116.327338,0,239,39883.3226851852,2009-03-11,07:44:40
39.988035,116.327354,0,232,39883.3227314815,2009-03-11,07:44:44
39.987986,116.327357,0,228,39883.3227777778,2009-03-11,07:44:48
39.987973,116.327366,0,221,39883.3228356481,2009-03-11,07:44:53
39.987973,116.327366,0,221,39883.3228703704,2009-03-11,07:44:56
39.987968,116.327373,0,217,39883.3228935185,2009-03-11,07:44:58
39.987984,116.327367,0,216,39883.3229513889,2009-03-11,07:45:03
39.987969,116.327376,0,215,39883.3230092593,2009-03-11,07:45:08
39.987977,116.327386,0,212,39883.3230671296,2009-03-11,07:45:13
39.987977,116.327386,0,212,39883.3231018518,2009-03-11,07:45:16
39.987969,116.32739,0,212,39883.323125,2009-03-11,07:45:18
39.987958,116.327388,0,211,39883.3231828704,2009-03-11,07:45:23
39.987948,116.327386,0,211,39883.3232407407,2009-03-11,07:45:28
39.98791,116.327373,0,212,39883.3232986111,2009-03-11,07:45:33
39.987976,116.327362,0,215,39883.3233449074,2009-03-11,07:45:37
39.988036,116.327351,0,215,39883.3233680556,2009-03-11,07:45:39
39.988092,116.327346,0,216,39883.3234143518,2009-03-11,07:45:43
39.988144,116.32734,0,217,39883.3234490741,2009-03-11,07:45:46
39.988158,116.327332,0,217,39883.3235069444,2009-03-11,07:45:51
39.988158,116.327332,0,217,39883.3235416667,2009-03-11,07:45:54
39.988162,116.327329,0,218,39883.3235648148,2009-03-11,07:45:56
39.988113,116.327334,0,218,39883.323599537,2009-03-11,07:45:59
39.988133,116.327328,0,215,39883.3236574074,2009-03-11,07:46:04
39.988175,116.327308,0,216,39883.3237037037,2009-03-11,07:46:08
39.988175,116.327298,0,216,39883.3237615741,2009-03-11,07:46:13
39.988175,116.327298,0,216,39883.3237962963,2009-03-11,07:46:16
39.988174,116.327297,0,216,39883.3238194444,2009-03-11,07:46:18
39.988166,116.327306,0,215,39883.3238773148,2009-03-11,07:46:23
39.988117,116.3273,0,213,39883.3239351852,2009-03-11,07:46:28
39.988053,116.327311,0,211,39883.3239699074,2009-03-11,07:46:31
39.987996,116.327314,0,213,39883.3239930556,2009-03-11,07:46:33
39.987936,116.327321,0,211,39883.3240162037,2009-03-11,07:46:35
39.987881,116.327325,0,210,39883.3240393519,2009-03-11,07:46:37
39.987832,116.327332,0,207,39883.3240740741,2009-03-11,07:46:40
39.987769,116.327332,0,207,39883.3241203704,2009-03-11,07:46:44
39.987735,116.327338,0,205,39883.3241782407,2009-03-11,07:46:49
39.987689,116.327337,0,201,39883.3242361111,2009-03-11,07:46:54
39.987663,116.327345,0,197,39883.3242939815,2009-03-11,07:46:59
39.98768,116.327341,0,196,39883.3243518519,2009-03-11,07:47:04
39.987714,116.32735,0,195,39883.3244097222,2009-03-11,07:47:09
39.987744,116.327363,0,194,39883.3244675926,2009-03-11,07:47:14
39.987759,116.327363,0,192,39883.324525463,2009-03-11,07:47:19
39.987759,116.327363,0,192,39883.3245601852,2009-03-11,07:47:22
39.987755,116.327362,0,191,39883.3245833333,2009-03-11,07:47:24
39.987773,116.327355,0,191,39883.3246412037,2009-03-11,07:47:29
39.987807,116.327359,0,193,39883.3246990741,2009-03-11,07:47:34
39.987798,116.327356,0,192,39883.3247569444,2009-03-11,07:47:39
39.987798,116.327356,0,192,39883.3247916667,2009-03-11,07:47:42
39.987797,116.327355,0,192,39883.3248148148,2009-03-11,07:47:44
39.987825,116.327348,0,191,39883.3248726852,2009-03-11,07:47:49
39.987834,116.327343,0,191,39883.3249305556,2009-03-11,07:47:54
39.987838,116.327344,0,190,39883.3249884259,2009-03-11,07:47:59
39.987838,116.327344,0,190,39883.3250231481,2009-03-11,07:48:02
39.987846,116.327344,0,190,39883.3250462963,2009-03-11,07:48:04
39.987875,116.327345,0,190,39883.3251041667,2009-03-11,07:48:09
39.987922,116.327342,0,193,39883.3251388889,2009-03-11,07:48:12
39.987951,116.327334,0,199,39883.3251967593,2009-03-11,07:48:17
39.987951,116.327334,0,199,39883.3252314815,2009-03-11,07:48:20
39.987957,116.327334,0,200,39883.3252546296,2009-03-11,07:48:22
39.987976,116.327334,0,204,39883.3253125,2009-03-11,07:48:27
39.988015,116.327318,0,210,39883.3253703704,2009-03-11,07:48:32
39.988038,116.327321,0,212,39883.3254282407,2009-03-11,07:48:37
39.988092,116.327331,0,212,39883.325474537,2009-03-11,07:48:41
39.988139,116.327333,0,214,39883.3255324074,2009-03-11,07:48:46
39.988144,116.327337,0,220,39883.3255902778,2009-03-11,07:48:51
39.988144,116.327337,0,220,39883.325625,2009-03-11,07:48:54
39.988138,116.327336,0,220,39883.3256481481,2009-03-11,07:48:56
39.988156,116.327326,0,220,39883.3257060185,2009-03-11,07:49:01
39.988177,116.327324,0,222,39883.3257638889,2009-03-11,07:49:06
39.988167,116.327328,0,227,39883.3258217593,2009-03-11,07:49:11
39.988173,116.327319,0,227,39883.3258796296,2009-03-11,07:49:16
39.988142,116.327313,0,226,39883.3259375,2009-03-11,07:49:21
39.988122,116.327318,0,222,39883.3259953704,2009-03-11,07:49:26
39.988084,116.327329,0,218,39883.3260532407,2009-03-11,07:49:31
39.988084,116.327329,0,218,39883.326087963,2009-03-11,07:49:34
39.988083,116.327332,0,218,39883.3261111111,2009-03-11,07:49:36
39.988163,116.32732,0,221,39883.3261342593,2009-03-11,07:49:38
39.988119,116.327305,0,221,39883.3261689815,2009-03-11,07:49:41
39.988095,116.327321,0,214,39883.3262268519,2009-03-11,07:49:46
39.988081,116.327335,0,208,39883.3262847222,2009-03-11,07:49:51
39.988038,116.327337,0,201,39883.3263425926,2009-03-11,07:49:56
39.987979,116.327328,0,198,39883.3263773148,2009-03-11,07:49:59
39.987921,116.327311,0,195,39883.3264236111,2009-03-11,07:50:03
39.987868,116.327305,0,194,39883.3264583333,2009-03-11,07:50:06
39.987799,116.327289,0,197,39883.3264930556,2009-03-11,07:50:09
39.987745,116.327294,0,197,39883.3265393519,2009-03-11,07:50:13
39.987729,116.327295,0,197,39883.3265972222,2009-03-11,07:50:18
39.987742,116.327278,0,197,39883.3266550926,2009-03-11,07:50:23
39.987768,116.327286,0,199,39883.326712963,2009-03-11,07:50:28
39.987789,116.327295,0,201,39883.3267708333,2009-03-11,07:50:33
39.987821,116.3273,0,206,39883.3268287037,2009-03-11,07:50:38
39.987811,116.327311,0,208,39883.3268865741,2009-03-11,07:50:43
39.987826,116.327308,0,209,39883.3269444444,2009-03-11,07:50:48
39.987864,116.327326,0,206,39883.3270023148,2009-03-11,07:50:53
39.987834,116.327331,0,206,39883.3270601852,2009-03-11,07:50:58
39.987848,116.327338,0,206,39883.3271180556,2009-03-11,07:51:03
39.987791,116.327341,0,207,39883.3271759259,2009-03-11,07:51:08
39.987744,116.327346,0,206,39883.3272337963,2009-03-11,07:51:13
39.987699,116.327363,0,207,39883.3272800926,2009-03-11,07:51:17
39.98772,116.327374,0,207,39883.327337963,2009-03-11,07:51:22
39.987697,116.32737,0,206,39883.3273958333,2009-03-11,07:51:27
39.987664,116.32737,0,204,39883.3274537037,2009-03-11,07:51:32
39.987615,116.327368,0,204,39883.3275115741,2009-03-11,07:51:37
39.987563,116.327375,0,205,39883.3275578704,2009-03-11,07:51:41
39.987511,116.327377,0,205,39883.3276157407,2009-03-11,07:51:46
39.987464,116.327377,0,205,39883.327662037,2009-03-11,07:51:50
39.987428,116.32738,0,204,39883.3277199074,2009-03-11,07:51:55
39.987413,116.32739,0,203,39883.3277777778,2009-03-11,07:52:00
39.9874,116.327417,0,200,39883.3278356481,2009-03-11,07:52:05
39.987368,116.327435,0,196,39883.3278935185,2009-03-11,07:52:10
39.987332,116.327439,0,193,39883.3279513889,2009-03-11,07:52:15
39.987291,116.327423,0,191,39883.3280092593,2009-03-11,07:52:20
39.987298,116.327414,0,193,39883.3280671296,2009-03-11,07:52:25
39.98727,116.327404,0,195,39883.328125,2009-03-11,07:52:30
39.98727,116.327404,0,195,39883.3281597222,2009-03-11,07:52:33
39.987269,116.327402,0,198,39883.3281828704,2009-03-11,07:52:35
39.987317,116.327396,0,201,39883.3282291667,2009-03-11,07:52:39
39.98733,116.327394,0,202,39883.328287037,2009-03-11,07:52:44
39.987331,116.327394,0,202,39883.3283449074,2009-03-11,07:52:49
39.987331,116.327394,0,202,39883.3283796296,2009-03-11,07:52:52
39.987325,116.327393,0,202,39883.3284027778,2009-03-11,07:52:54
39.987316,116.327391,0,202,39883.3284606481,2009-03-11,07:52:59
39.987367,116.327388,0,202,39883.3285069444,2009-03-11,07:53:03
39.987416,116.327387,0,202,39883.3285300926,2009-03-11,07:53:05
39.987482,116.327389,0,203,39883.3285648148,2009-03-11,07:53:08
39.987545,116.327386,0,203,39883.328599537,2009-03-11,07:53:11
39.987605,116.327379,0,202,39883.3286342593,2009-03-11,07:53:14
39.987653,116.32738,0,205,39883.3286921296,2009-03-11,07:53:19
39.98771,116.327381,0,204,39883.3287384259,2009-03-11,07:53:23
39.987693,116.327375,0,209,39883.3287962963,2009-03-11,07:53:28
39.987664,116.327373,0,212,39883.3288541667,2009-03-11,07:53:33
39.987643,116.327368,0,214,39883.328912037,2009-03-11,07:53:38
39.987615,116.327375,0,214,39883.3289699074,2009-03-11,07:53:43
39.987615,116.327375,0,214,39883.3290046296,2009-03-11,07:53:46
39.987614,116.327376,0,215,39883.3290277778,2009-03-11,07:53:48
39.987568,116.327376,0,217,39883.3290509259,2009-03-11,07:53:50
39.987516,116.327382,0,220,39883.3291087963,2009-03-11,07:53:55
39.987475,116.327373,0,225,39883.3291666667,2009-03-11,07:54:00
39.98747,116.327359,0,232,39883.329224537,2009-03-11,07:54:05
39.98747,116.327359,0,232,39883.3292592593,2009-03-11,07:54:08
39.987465,116.327353,0,237,39883.3292824074,2009-03-11,07:54:10
39.987499,116.327351,0,241,39883.3293402778,2009-03-11,07:54:15
39.987502,116.327352,0,242,39883.3293981481,2009-03-11,07:54:20
39.987502,116.327352,0,242,39883.3294328704,2009-03-11,07:54:23
39.987503,116.327351,0,242,39883.3294560185,2009-03-11,07:54:25
39.987531,116.327356,0,243,39883.3295138889,2009-03-11,07:54:30
39.98759,116.327367,0,245,39883.3295717593,2009-03-11,07:54:35
39.987644,116.327377,0,246,39883.3296296296,2009-03-11,07:54:40
39.98766,116.327384,0,247,39883.3296875,2009-03-11,07:54:45
39.98763,116.327391,0,252,39883.3297453704,2009-03-11,07:54:50
39.987586,116.327387,0,257,39883.3297800926,2009-03-11,07:54:53
39.987586,116.327387,0,257,39883.3298148148,2009-03-11,07:54:56
39.987578,116.327385,0,258,39883.329837963,2009-03-11,07:54:58
39.987509,116.327395,0,257,39883.3298842593,2009-03-11,07:55:02
39.987443,116.327397,0,256,39883.3299305556,2009-03-11,07:55:06
39.987371,116.327391,0,253,39883.3299652778,2009-03-11,07:55:09
39.987318,116.327397,0,252,39883.3300231481,2009-03-11,07:55:14
39.9873,116.327415,0,248,39883.3300810185,2009-03-11,07:55:19
39.987237,116.327421,0,245,39883.3301273148,2009-03-11,07:55:23
39.987225,116.327441,0,242,39883.3301851852,2009-03-11,07:55:28
39.987178,116.327463,0,240,39883.3302430556,2009-03-11,07:55:33
39.987178,116.327463,0,240,39883.3302777778,2009-03-11,07:55:36
39.987175,116.327467,0,239,39883.3303009259,2009-03-11,07:55:38
39.987198,116.327461,0,237,39883.3303587963,2009-03-11,07:55:43
39.987271,116.327453,0,237,39883.3303819444,2009-03-11,07:55:45
39.987315,116.327444,0,236,39883.3304398148,2009-03-11,07:55:50
39.987254,116.327442,0,235,39883.3304976852,2009-03-11,07:55:55
39.987291,116.327456,0,234,39883.3305555556,2009-03-11,07:56:00
39.987379,116.327455,0,234,39883.3305787037,2009-03-11,07:56:02
39.987445,116.327449,0,233,39883.3306134259,2009-03-11,07:56:05
39.987502,116.327442,0,233,39883.3306365741,2009-03-11,07:56:07
39.987583,116.327423,0,230,39883.3306828704,2009-03-11,07:56:11
39.98768,116.327411,0,231,39883.3306944444,2009-03-11,07:56:12
39.987734,116.327404,0,231,39883.3307060185,2009-03-11,07:56:13
39.98779,116.327397,0,232,39883.3307175926,2009-03-11,07:56:14
39.987845,116.327384,0,233,39883.3307291667,2009-03-11,07:56:15
39.987916,116.327363,0,233,39883.330775463,2009-03-11,07:56:19
39.987969,116.32736,0,234,39883.330787037,2009-03-11,07:56:20
39.988015,116.327349,0,234,39883.3308101852,2009-03-11,07:56:22
39.988061,116.327358,0,231,39883.3308680556,2009-03-11,07:56:27
39.988071,116.327362,0,233,39883.3309259259,2009-03-11,07:56:32
39.988007,116.327374,0,232,39883.3309490741,2009-03-11,07:56:34
39.988013,116.327387,0,230,39883.3310069444,2009-03-11,07:56:39
39.987953,116.327392,0,228,39883.3310648148,2009-03-11,07:56:44
39.987953,116.327392,0,228,39883.331099537,2009-03-11,07:56:47
39.987961,116.327393,0,229,39883.3311226852,2009-03-11,07:56:49
39.98795,116.327393,0,228,39883.3311805556,2009-03-11,07:56:54
39.987876,116.327403,0,227,39883.3312268518,2009-03-11,07:56:58
39.987876,116.327403,0,227,39883.3312615741,2009-03-11,07:57:01
39.987873,116.327405,0,223,39883.3312847222,2009-03-11,07:57:03
39.987859,116.327421,0,217,39883.3313425926,2009-03-11,07:57:08
39.987899,116.327423,0,212,39883.331400463,2009-03-11,07:57:13
39.987906,116.327399,0,201,39883.3314583333,2009-03-11,07:57:18
39.987906,116.327399,0,201,39883.3315162037,2009-03-11,07:57:23
39.987912,116.3274,0,201,39883.3315740741,2009-03-11,07:57:28
39.987909,116.327399,0,200,39883.3316319444,2009-03-11,07:57:33
39.987909,116.327399,0,200,39883.3316666667,2009-03-11,07:57:36
39.987905,116.327399,0,200,39883.3316898148,2009-03-11,07:57:38
39.987911,116.327388,0,200,39883.3317476852,2009-03-11,07:57:43
39.987963,116.327372,0,202,39883.3317824074,2009-03-11,07:57:46
39.987991,116.327366,0,203,39883.3318402778,2009-03-11,07:57:51
39.98797,116.32736,0,203,39883.3318981482,2009-03-11,07:57:56
39.987992,116.327353,0,205,39883.3319560185,2009-03-11,07:58:01
39.987992,116.327353,0,205,39883.3319907407,2009-03-11,07:58:04
39.987987,116.327352,0,205,39883.3320138889,2009-03-11,07:58:06
39.987909,116.327356,0,205,39883.3320717593,2009-03-11,07:58:11
39.987862,116.327368,0,205,39883.3320949074,2009-03-11,07:58:13
39.987805,116.327372,0,205,39883.3321180556,2009-03-11,07:58:15
39.98772,116.327375,0,206,39883.3321412037,2009-03-11,07:58:17
39.987603,116.327381,0,205,39883.3321643519,2009-03-11,07:58:19
39.987541,116.327384,0,205,39883.3321759259,2009-03-11,07:58:20
39.98747,116.327388,0,205,39883.3321990741,2009-03-11,07:58:22
39.987421,116.327391,0,206,39883.3322222222,2009-03-11,07:58:24
39.987372,116.327402,0,205,39883.3322453704,2009-03-11,07:58:26
39.987311,116.327424,0,205,39883.3322800926,2009-03-11,07:58:29
39.98728,116.327443,0,204,39883.332337963,2009-03-11,07:58:34
39.9873,116.327456,0,201,39883.3323958333,2009-03-11,07:58:39
39.987256,116.327471,0,197,39883.3324305556,2009-03-11,07:58:42
39.987196,116.327474,0,195,39883.3324537037,2009-03-11,07:58:44
39.98713,116.327482,0,190,39883.3325115741,2009-03-11,07:58:49
39.98706,116.327483,0,190,39883.3325231481,2009-03-11,07:58:50
39.987015,116.327487,0,186,39883.3325578704,2009-03-11,07:58:53
39.986954,116.327486,0,185,39883.3325694444,2009-03-11,07:58:54
39.986891,116.327489,0,183,39883.3325810185,2009-03-11,07:58:55
39.986809,116.32749,0,181,39883.3325925926,2009-03-11,07:58:56
39.986763,116.327486,0,177,39883.3326157407,2009-03-11,07:58:58
39.986709,116.327484,0,171,39883.332650463,2009-03-11,07:59:01
39.986817,116.327475,0,166,39883.3326967593,2009-03-11,07:59:05
39.986909,116.327476,0,166,39883.3327083333,2009-03-11,07:59:06
39.986957,116.327471,0,165,39883.3327199074,2009-03-11,07:59:07
39.987012,116.327475,0,163,39883.3327430556,2009-03-11,07:59:09
39.987059,116.327472,0,162,39883.3327777778,2009-03-11,07:59:12
39.987107,116.327471,0,163,39883.3328009259,2009-03-11,07:59:14
39.987195,116.327455,0,154,39883.3328472222,2009-03-11,07:59:18
39.987241,116.327451,0,153,39883.3328587963,2009-03-11,07:59:19
39.9873,116.327444,0,146,39883.3328935185,2009-03-11,07:59:22
39.9873,116.327444,0,146,39883.3329282407,2009-03-11,07:59:25
39.987298,116.327444,0,135,39883.3329513889,2009-03-11,07:59:27
39.987313,116.327445,0,138,39883.3330092593,2009-03-11,07:59:32
39.987363,116.32745,0,138,39883.3330439815,2009-03-11,07:59:35
39.987403,116.327452,0,140,39883.3331018519,2009-03-11,07:59:40
39.987412,116.327465,0,143,39883.3331597222,2009-03-11,07:59:45
39.987412,116.327465,0,143,39883.3331944444,2009-03-11,07:59:48
39.987418,116.327466,0,143,39883.3332175926,2009-03-11,07:59:50
39.987374,116.327467,0,143,39883.333275463,2009-03-11,07:59:55
39.987366,116.327472,0,143,39883.3333333333,2009-03-11,08:00:00
39.987366,116.327472,0,143,39883.3333680556,2009-03-11,08:00:03
39.987368,116.327473,0,143,39883.3333912037,2009-03-11,08:00:05
39.98736,116.327489,0,141,39883.3334490741,2009-03-11,08:00:10
39.987335,116.327476,0,142,39883.3335069444,2009-03-11,08:00:15
39.987348,116.32747,0,145,39883.3335648148,2009-03-11,08:00:20
39.987376,116.327468,0,146,39883.3336226852,2009-03-11,08:00:25
39.987402,116.327468,0,146,39883.3336805556,2009-03-11,08:00:30
39.987416,116.327468,0,143,39883.3337384259,2009-03-11,08:00:35
39.987452,116.327459,0,143,39883.3337962963,2009-03-11,08:00:40
39.98748,116.32746,0,141,39883.3338541667,2009-03-11,08:00:45
39.987544,116.327452,0,135,39883.333900463,2009-03-11,08:00:49
39.987553,116.327446,0,134,39883.3339583333,2009-03-11,08:00:54
39.987562,116.327447,0,135,39883.3340162037,2009-03-11,08:00:59
39.987562,116.327447,0,135,39883.3340509259,2009-03-11,08:01:02
39.987566,116.327447,0,135,39883.3340740741,2009-03-11,08:01:04
39.987578,116.327448,0,135,39883.3341319444,2009-03-11,08:01:09
39.987643,116.327441,0,135,39883.3341898148,2009-03-11,08:01:14
39.987665,116.327449,0,138,39883.3342476852,2009-03-11,08:01:19
39.987662,116.327436,0,139,39883.3343055556,2009-03-11,08:01:24
39.987656,116.327449,0,142,39883.3343634259,2009-03-11,08:01:29
39.987671,116.327446,0,144,39883.3344212963,2009-03-11,08:01:34
39.987707,116.327453,0,144,39883.3344791667,2009-03-11,08:01:39
39.987718,116.327454,0,145,39883.334537037,2009-03-11,08:01:44
39.987718,116.327454,0,145,39883.3345717593,2009-03-11,08:01:47
39.987717,116.327453,0,145,39883.3345949074,2009-03-11,08:01:49
39.987712,116.327427,0,147,39883.3346527778,2009-03-11,08:01:54
39.987711,116.327418,0,148,39883.3347106481,2009-03-11,08:01:59
39.987656,116.327417,0,148,39883.3347569444,2009-03-11,08:02:03
39.987588,116.327412,0,148,39883.3347800926,2009-03-11,08:02:05
39.987516,116.327405,0,146,39883.3348032407,2009-03-11,08:02:07
39.987467,116.327423,0,146,39883.334837963,2009-03-11,08:02:10
39.987418,116.327427,0,146,39883.3348958333,2009-03-11,08:02:15
39.987361,116.327423,0,147,39883.3349537037,2009-03-11,08:02:20
39.987391,116.327431,0,150,39883.3350115741,2009-03-11,08:02:25
39.987393,116.327451,0,154,39883.3350694444,2009-03-11,08:02:30
39.987422,116.327467,0,157,39883.3351273148,2009-03-11,08:02:35
39.987469,116.32747,0,158,39883.335162037,2009-03-11,08:02:38
39.987489,116.327449,0,162,39883.3352199074,2009-03-11,08:02:43
39.987471,116.327401,0,162,39883.3352777778,2009-03-11,08:02:48
39.987439,116.327393,0,160,39883.3353356481,2009-03-11,08:02:53
39.987427,116.327389,0,156,39883.3353935185,2009-03-11,08:02:58
39.987392,116.327373,0,155,39883.3354513889,2009-03-11,08:03:03
39.987403,116.327365,0,152,39883.3355092593,2009-03-11,08:03:08
39.987421,116.327347,0,153,39883.3355671296,2009-03-11,08:03:13
39.987466,116.327335,0,154,39883.3356018519,2009-03-11,08:03:16
39.987521,116.327333,0,156,39883.3356597222,2009-03-11,08:03:21
39.98757,116.327337,0,156,39883.3356828704,2009-03-11,08:03:23
39.987624,116.327343,0,157,39883.3357060185,2009-03-11,08:03:25
39.987672,116.327345,0,157,39883.3357291667,2009-03-11,08:03:27
39.987735,116.327355,0,157,39883.3357638889,2009-03-11,08:03:30
39.987784,116.327364,0,157,39883.3357986111,2009-03-11,08:03:33
39.987826,116.327385,0,158,39883.3358333333,2009-03-11,08:03:36
39.987884,116.32738,0,160,39883.3358796296,2009-03-11,08:03:40
39.987938,116.327382,0,163,39883.3359259259,2009-03-11,08:03:44
39.987957,116.327353,0,169,39883.3359837963,2009-03-11,08:03:49
39.987952,116.327343,0,174,39883.3360416667,2009-03-11,08:03:54
39.987952,116.327343,0,174,39883.3360763889,2009-03-11,08:03:57
39.98795,116.327349,0,181,39883.336099537,2009-03-11,08:03:59
39.987971,116.327351,0,188,39883.3361574074,2009-03-11,08:04:04
39.988009,116.327362,0,194,39883.3362152778,2009-03-11,08:04:09
39.988051,116.327367,0,200,39883.3362615741,2009-03-11,08:04:13
39.988092,116.327373,0,208,39883.3363194444,2009-03-11,08:04:18
39.988137,116.327375,0,213,39883.3363657407,2009-03-11,08:04:22
39.988137,116.327375,0,213,39883.336400463,2009-03-11,08:04:25
39.988137,116.327378,0,220,39883.3364236111,2009-03-11,08:04:27
39.988161,116.327395,0,225,39883.3364814815,2009-03-11,08:04:32
39.988161,116.32738,0,230,39883.3365393518,2009-03-11,08:04:37
39.988127,116.327365,0,235,39883.3365972222,2009-03-11,08:04:42
39.988072,116.32735,0,238,39883.3366203704,2009-03-11,08:04:44
39.988024,116.32734,0,242,39883.3366435185,2009-03-11,08:04:46
39.987975,116.327332,0,248,39883.3366782407,2009-03-11,08:04:49
39.987926,116.327321,0,252,39883.336712963,2009-03-11,08:04:52
39.987914,116.327346,0,257,39883.3367708333,2009-03-11,08:04:57
39.987914,116.327346,0,257,39883.3368055556,2009-03-11,08:05:00
39.987912,116.327345,0,261,39883.3368287037,2009-03-11,08:05:02
39.987906,116.327356,0,266,39883.3368865741,2009-03-11,08:05:07
39.987886,116.327353,0,271,39883.3369444444,2009-03-11,08:05:12
39.987906,116.327363,0,274,39883.3370023148,2009-03-11,08:05:17
39.987965,116.32737,0,276,39883.337037037,2009-03-11,08:05:20
39.988025,116.327384,0,279,39883.3370717593,2009-03-11,08:05:23
39.988047,116.327375,0,288,39883.3371296296,2009-03-11,08:05:28
39.988026,116.327367,0,294,39883.3371875,2009-03-11,08:05:33
39.987999,116.327378,0,293,39883.3372453704,2009-03-11,08:05:38
39.987938,116.327377,0,292,39883.3372916667,2009-03-11,08:05:42
39.987862,116.327372,0,294,39883.3373148148,2009-03-11,08:05:44
39.987787,116.32737,0,295,39883.337337963,2009-03-11,08:05:46
39.987733,116.327372,0,297,39883.3373611111,2009-03-11,08:05:48
39.987678,116.327371,0,298,39883.3373842593,2009-03-11,08:05:50
39.987621,116.327377,0,299,39883.3374074074,2009-03-11,08:05:52
39.987555,116.327377,0,300,39883.3374652778,2009-03-11,08:05:57
39.987531,116.327374,0,299,39883.3375231481,2009-03-11,08:06:02
39.987486,116.327371,0,300,39883.3375694444,2009-03-11,08:06:06
39.987462,116.327358,0,303,39883.3376273148,2009-03-11,08:06:11
39.98748,116.327381,0,300,39883.3376851852,2009-03-11,08:06:16
39.987476,116.327405,0,299,39883.3377430556,2009-03-11,08:06:21
39.987394,116.327424,0,296,39883.3378009259,2009-03-11,08:06:26
39.987321,116.327423,0,295,39883.3378240741,2009-03-11,08:06:28
39.987244,116.32742,0,293,39883.3378472222,2009-03-11,08:06:30
39.98719,116.327423,0,292,39883.3378703704,2009-03-11,08:06:32
39.987142,116.327423,0,292,39883.3378819444,2009-03-11,08:06:33
39.987077,116.327425,0,290,39883.3378935185,2009-03-11,08:06:34
39.987014,116.327421,0,288,39883.3379282407,2009-03-11,08:06:37
39.986959,116.32742,0,287,39883.3379398148,2009-03-11,08:06:38
39.986894,116.327425,0,287,39883.337962963,2009-03-11,08:06:40
39.986832,116.327419,0,285,39883.3379861111,2009-03-11,08:06:42
39.986783,116.327425,0,284,39883.3379976852,2009-03-11,08:06:43
39.986714,116.327425,0,282,39883.3380324074,2009-03-11,08:06:46
39.986671,116.327414,0,279,39883.3380902778,2009-03-11,08:06:51
39.986738,116.327412,0,277,39883.3381134259,2009-03-11,08:06:53
39.986792,116.327413,0,275,39883.338125,2009-03-11,08:06:54
39.986874,116.327407,0,274,39883.3381365741,2009-03-11,08:06:55
39.98692,116.327397,0,275,39883.3381481481,2009-03-11,08:06:56
39.986985,116.327385,0,276,39883.3381828704,2009-03-11,08:06:59
39.987012,116.327372,0,276,39883.3382407407,2009-03-11,08:07:04
39.986975,116.327364,0,272,39883.3382986111,2009-03-11,08:07:09
39.986991,116.327369,0,271,39883.3383564815,2009-03-11,08:07:14
39.986994,116.327374,0,272,39883.3384143518,2009-03-11,08:07:19
39.986994,116.327374,0,272,39883.3384490741,2009-03-11,08:07:22
39.986988,116.327374,0,271,39883.3384722222,2009-03-11,08:07:24
39.987004,116.327377,0,271,39883.3385300926,2009-03-11,08:07:29
39.987003,116.327388,0,271,39883.338587963,2009-03-11,08:07:34
39.98701,116.327404,0,269,39883.3386458333,2009-03-11,08:07:39
39.987077,116.327415,0,266,39883.3387037037,2009-03-11,08:07:44
39.98709,116.327417,0,265,39883.3387615741,2009-03-11,08:07:49
39.987088,116.327416,0,265,39883.3388194444,2009-03-11,08:07:54
39.987088,116.327416,0,265,39883.3388541667,2009-03-11,08:07:57
39.987085,116.327416,0,265,39883.3388773148,2009-03-11,08:07:59
39.987034,116.327415,0,264,39883.3389351852,2009-03-11,08:08:04
39.987081,116.327415,0,262,39883.3389814815,2009-03-11,08:08:08
39.987143,116.327418,0,261,39883.3390162037,2009-03-11,08:08:11
39.987219,116.327421,0,261,39883.3390393518,2009-03-11,08:08:13
39.987279,116.327424,0,261,39883.3390625,2009-03-11,08:08:15
39.98729,116.327432,0,261,39883.3391203704,2009-03-11,08:08:20
39.98729,116.327421,0,269,39883.3391782407,2009-03-11,08:08:25
39.987233,116.327416,0,275,39883.339212963,2009-03-11,08:08:28
39.987155,116.327419,0,280,39883.3392592593,2009-03-11,08:08:32
39.987093,116.327421,0,281,39883.3392824074,2009-03-11,08:08:34
39.987034,116.327428,0,279,39883.3393055556,2009-03-11,08:08:36
39.986969,116.327423,0,278,39883.3393518519,2009-03-11,08:08:40
39.986918,116.327421,0,278,39883.339375,2009-03-11,08:08:42
39.986918,116.327421,0,278,39883.3394097222,2009-03-11,08:08:45
39.986915,116.327418,0,281,39883.3394328704,2009-03-11,08:08:47
39.986862,116.327411,0,281,39883.3394675926,2009-03-11,08:08:50
39.986817,116.32741,0,282,39883.3395138889,2009-03-11,08:08:54
39.986785,116.327405,0,283,39883.3395717593,2009-03-11,08:08:59
39.986799,116.32741,0,285,39883.3396296296,2009-03-11,08:09:04
39.986847,116.327418,0,286,39883.3396759259,2009-03-11,08:09:08
39.986872,116.327417,0,284,39883.3397337963,2009-03-11,08:09:13
39.986822,116.327419,0,284,39883.3397685185,2009-03-11,08:09:16
39.986822,116.327419,0,284,39883.3398032407,2009-03-11,08:09:19
39.986829,116.327423,0,283,39883.3398263889,2009-03-11,08:09:21
39.986869,116.327424,0,284,39883.3398842593,2009-03-11,08:09:26
39.986922,116.327427,0,284,39883.3399074074,2009-03-11,08:09:28
39.986971,116.327431,0,284,39883.3399421296,2009-03-11,08:09:31
39.987046,116.327432,0,283,39883.3399884259,2009-03-11,08:09:35
39.987103,116.327436,0,282,39883.3400231482,2009-03-11,08:09:38
39.987158,116.327434,0,280,39883.3400462963,2009-03-11,08:09:40
39.987217,116.327434,0,278,39883.3400810185,2009-03-11,08:09:43
39.987281,116.327431,0,275,39883.3401273148,2009-03-11,08:09:47
39.987233,116.327426,0,275,39883.3401851852,2009-03-11,08:09:52
39.987186,116.327424,0,275,39883.3402199074,2009-03-11,08:09:55
39.987127,116.327422,0,272,39883.3402662037,2009-03-11,08:09:59
39.987096,116.327419,0,272,39883.3403240741,2009-03-11,08:10:04
39.987114,116.327415,0,270,39883.3403819444,2009-03-11,08:10:09
39.987166,116.327402,0,269,39883.3404282407,2009-03-11,08:10:13
39.987192,116.327391,0,267,39883.3404861111,2009-03-11,08:10:18
39.987252,116.327388,0,267,39883.3405439815,2009-03-11,08:10:23
39.987207,116.327382,0,265,39883.3405787037,2009-03-11,08:10:26
39.987207,116.327383,0,266,39883.3406365741,2009-03-11,08:10:31
39.987207,116.327383,0,266,39883.3406712963,2009-03-11,08:10:34
39.987206,116.327383,0,266,39883.3406944444,2009-03-11,08:10:36
39.987211,116.327396,0,266,39883.3407523148,2009-03-11,08:10:41
39.987219,116.327417,0,266,39883.3408101852,2009-03-11,08:10:46
39.987225,116.327419,0,266,39883.3408680556,2009-03-11,08:10:51
39.987225,116.327419,0,266,39883.3409027778,2009-03-11,08:10:54
39.987228,116.32742,0,266,39883.3409259259,2009-03-11,08:10:56
39.9872,116.327428,0,265,39883.3409837963,2009-03-11,08:11:01
39.987201,116.32744,0,265,39883.3410416667,2009-03-11,08:11:06
39.987219,116.327444,0,266,39883.341099537,2009-03-11,08:11:11
39.987166,116.32744,0,266,39883.3411574074,2009-03-11,08:11:16
39.987157,116.327433,0,268,39883.3412152778,2009-03-11,08:11:21
39.987145,116.327431,0,268,39883.3412731481,2009-03-11,08:11:26
39.987126,116.327426,0,267,39883.3413310185,2009-03-11,08:11:31
39.987078,116.327421,0,268,39883.3413888889,2009-03-11,08:11:36
39.98703,116.327424,0,268,39883.3414467593,2009-03-11,08:11:41
39.987076,116.327436,0,268,39883.3415046296,2009-03-11,08:11:46
39.987132,116.327436,0,269,39883.3415509259,2009-03-11,08:11:50
39.987108,116.327433,0,269,39883.3416087963,2009-03-11,08:11:55
39.987084,116.32743,0,269,39883.3416666667,2009-03-11,08:12:00
39.987048,116.327431,0,266,39883.341724537,2009-03-11,08:12:05
39.987004,116.32743,0,264,39883.3417824074,2009-03-11,08:12:10
39.986748,116.327449,0,86,39883.3449652778,2009-03-11,08:16:45
39.986701,116.327454,0,81,39883.3450231481,2009-03-11,08:16:50
39.986716,116.32744,0,85,39883.3450810185,2009-03-11,08:16:55
39.986768,116.327435,0,88,39883.3451388889,2009-03-11,08:17:00
39.986831,116.327435,0,91,39883.345162037,2009-03-11,08:17:02
39.986886,116.327436,0,95,39883.3451967593,2009-03-11,08:17:05
39.986945,116.327447,0,97,39883.3452430556,2009-03-11,08:17:09
39.987001,116.327447,0,98,39883.3452662037,2009-03-11,08:17:11
39.987041,116.327448,0,102,39883.3453240741,2009-03-11,08:17:16
39.987009,116.327446,0,103,39883.3453819444,2009-03-11,08:17:21
39.986984,116.327446,0,104,39883.3454398148,2009-03-11,08:17:26
39.986958,116.327448,0,103,39883.3454976852,2009-03-11,08:17:31
39.986936,116.32745,0,101,39883.3455555556,2009-03-11,08:17:36
39.986909,116.327463,0,103,39883.3456134259,2009-03-11,08:17:41
39.986882,116.327478,0,103,39883.3456712963,2009-03-11,08:17:46
39.986839,116.32747,0,102,39883.3457291667,2009-03-11,08:17:51
39.986824,116.327465,0,104,39883.345787037,2009-03-11,08:17:56
39.986842,116.327466,0,104,39883.3458449074,2009-03-11,08:18:01
39.986894,116.327469,0,105,39883.3458796296,2009-03-11,08:18:04
39.986945,116.327474,0,105,39883.3459259259,2009-03-11,08:18:08
39.987007,116.327473,0,107,39883.3459606481,2009-03-11,08:18:11
39.987056,116.327467,0,108,39883.3460069444,2009-03-11,08:18:15
39.987101,116.327462,0,108,39883.3460648148,2009-03-11,08:18:20
39.987156,116.327469,0,110,39883.3461226852,2009-03-11,08:18:25
39.987208,116.327461,0,112,39883.3461574074,2009-03-11,08:18:28
39.987257,116.327463,0,117,39883.3462152778,2009-03-11,08:18:33
39.987242,116.327455,0,121,39883.3462731481,2009-03-11,08:18:38
39.987235,116.32744,0,124,39883.3463310185,2009-03-11,08:18:43
39.987233,116.32744,0,126,39883.3463888889,2009-03-11,08:18:48
39.987227,116.327438,0,127,39883.3464467593,2009-03-11,08:18:53
39.987226,116.327438,0,127,39883.3465046296,2009-03-11,08:18:58
39.98723,116.327439,0,127,39883.3465625,2009-03-11,08:19:03
39.987232,116.327439,0,128,39883.3466203704,2009-03-11,08:19:08
39.987228,116.327439,0,128,39883.3466782407,2009-03-11,08:19:13
39.987228,116.327439,0,128,39883.346712963,2009-03-11,08:19:16
39.987223,116.327438,0,128,39883.3467361111,2009-03-11,08:19:18
39.987201,116.327437,0,127,39883.3467939815,2009-03-11,08:19:23
39.987154,116.327435,0,124,39883.3468518518,2009-03-11,08:19:28
39.987111,116.327426,0,123,39883.3469097222,2009-03-11,08:19:33
39.987079,116.327432,0,123,39883.3469675926,2009-03-11,08:19:38
39.987079,116.327432,0,123,39883.3470023148,2009-03-11,08:19:41
39.987072,116.327431,0,123,39883.347025463,2009-03-11,08:19:43
39.987042,116.327439,0,122,39883.3470833333,2009-03-11,08:19:48
39.987059,116.327445,0,125,39883.3471412037,2009-03-11,08:19:53
39.987097,116.327446,0,128,39883.3471990741,2009-03-11,08:19:58
39.987084,116.327445,0,130,39883.3472569444,2009-03-11,08:20:03
39.987056,116.327455,0,128,39883.3473148148,2009-03-11,08:20:08
39.987066,116.327453,0,130,39883.3473726852,2009-03-11,08:20:13
39.987066,116.327453,0,130,39883.3474074074,2009-03-11,08:20:16
39.987069,116.327453,0,130,39883.3474305556,2009-03-11,08:20:18
39.987081,116.327455,0,129,39883.3474884259,2009-03-11,08:20:23
39.987081,116.327455,0,129,39883.3475231482,2009-03-11,08:20:26
39.987088,116.327455,0,128,39883.3475462963,2009-03-11,08:20:28
39.987105,116.327448,0,123,39883.3476041667,2009-03-11,08:20:33
39.987105,116.327448,0,123,39883.3476388889,2009-03-11,08:20:36
39.987109,116.327448,0,116,39883.347662037,2009-03-11,08:20:38
39.987136,116.327442,0,117,39883.3477199074,2009-03-11,08:20:43
39.987137,116.327442,0,115,39883.3477777778,2009-03-11,08:20:48
39.987133,116.327441,0,115,39883.3478356482,2009-03-11,08:20:53
39.987133,116.327441,0,115,39883.3478703704,2009-03-11,08:20:56
39.987138,116.327445,0,118,39883.3478935185,2009-03-11,08:20:58
39.987172,116.327437,0,118,39883.3479513889,2009-03-11,08:21:03
39.987159,116.327446,0,117,39883.3480092593,2009-03-11,08:21:08
39.987157,116.327435,0,117,39883.3480671296,2009-03-11,08:21:13
39.987157,116.327435,0,117,39883.3481018519,2009-03-11,08:21:16
39.987151,116.327442,0,117,39883.348125,2009-03-11,08:21:18
39.987146,116.327457,0,117,39883.3481828704,2009-03-11,08:21:23
39.987146,116.327457,0,117,39883.3482175926,2009-03-11,08:21:26
39.987146,116.327457,0,117,39883.3482407407,2009-03-11,08:21:28
39.987136,116.327458,0,115,39883.3482986111,2009-03-11,08:21:33
39.987122,116.32745,0,112,39883.3483564815,2009-03-11,08:21:38
39.987098,116.327452,0,107,39883.3484143519,2009-03-11,08:21:43
39.987098,116.327452,0,107,39883.3484490741,2009-03-11,08:21:46
39.987099,116.327451,0,106,39883.3484722222,2009-03-11,08:21:48
39.987059,116.327442,0,105,39883.3485300926,2009-03-11,08:21:53
39.987043,116.327425,0,101,39883.348587963,2009-03-11,08:21:58
39.987041,116.327425,0,100,39883.3486458333,2009-03-11,08:22:03
39.98704,116.327425,0,100,39883.3487037037,2009-03-11,08:22:08
39.987035,116.327423,0,101,39883.3487615741,2009-03-11,08:22:13
39.987032,116.327424,0,100,39883.3488194444,2009-03-11,08:22:18
39.987031,116.327423,0,100,39883.3488773148,2009-03-11,08:22:23
39.987031,116.327423,0,100,39883.3489351852,2009-03-11,08:22:28
39.987036,116.327423,0,100,39883.3489930556,2009-03-11,08:22:33
39.987036,116.327423,0,100,39883.3490277778,2009-03-11,08:22:36
39.98704,116.327422,0,100,39883.3490509259,2009-03-11,08:22:38
39.98708,116.327415,0,100,39883.3491087963,2009-03-11,08:22:43
39.987091,116.327421,0,100,39883.3491666667,2009-03-11,08:22:48
39.987091,116.327421,0,100,39883.3492013889,2009-03-11,08:22:51
39.987097,116.327425,0,101,39883.349224537,2009-03-11,08:22:53
39.987117,116.327417,0,101,39883.3492824074,2009-03-11,08:22:58
39.987147,116.327389,0,101,39883.3493402778,2009-03-11,08:23:03
39.987151,116.327382,0,101,39883.3493518519,2009-03-11,08:23:04
39.987174,116.327368,0,101,39883.3493865741,2009-03-11,08:23:07
39.987218,116.327341,0,102,39883.3494328704,2009-03-11,08:23:11
39.987259,116.327311,0,102,39883.3494675926,2009-03-11,08:23:14
39.987278,116.327298,0,102,39883.3494791667,2009-03-11,08:23:15
39.98734,116.32725,0,103,39883.3495138889,2009-03-11,08:23:18
39.987364,116.327228,0,103,39883.349525463,2009-03-11,08:23:19
39.987411,116.327182,0,104,39883.3495486111,2009-03-11,08:23:21
39.987434,116.327159,0,104,39883.3495601852,2009-03-11,08:23:22
39.987479,116.327117,0,104,39883.3495833333,2009-03-11,08:23:24
39.987524,116.327071,0,104,39883.3496064815,2009-03-11,08:23:26
39.987547,116.327057,0,104,39883.3496180556,2009-03-11,08:23:27
39.987589,116.327023,0,105,39883.3496412037,2009-03-11,08:23:29
39.987636,116.326993,0,105,39883.3496759259,2009-03-11,08:23:32
39.987697,116.326941,0,105,39883.3497106481,2009-03-11,08:23:35
39.987767,116.32688,0,105,39883.3497337963,2009-03-11,08:23:37
39.987806,116.326847,0,105,39883.3497453704,2009-03-11,08:23:38
39.987849,116.326812,0,105,39883.3497569444,2009-03-11,08:23:39
39.987887,116.326774,0,105,39883.3497685185,2009-03-11,08:23:40
39.987926,116.326736,0,105,39883.3497800926,2009-03-11,08:23:41
39.987964,116.326696,0,105,39883.3498032407,2009-03-11,08:23:43
39.988026,116.326656,0,105,39883.349837963,2009-03-11,08:23:46
39.988068,116.326623,0,105,39883.349849537,2009-03-11,08:23:47
39.988123,116.326626,0,105,39883.3498726852,2009-03-11,08:23:49
39.988185,116.326635,0,105,39883.3498958333,2009-03-11,08:23:51
39.988263,116.32663,0,106,39883.3499189815,2009-03-11,08:23:53
39.988281,116.32664,0,106,39883.3499305556,2009-03-11,08:23:54
39.988366,116.326634,0,106,39883.3499537037,2009-03-11,08:23:56
39.988395,116.32666,0,107,39883.3499768519,2009-03-11,08:23:58
39.988442,116.32664,0,107,39883.3499884259,2009-03-11,08:23:59
39.988498,116.326628,0,109,39883.3500231481,2009-03-11,08:24:02
39.988464,116.326688,0,111,39883.3500578704,2009-03-11,08:24:05
39.988426,116.326732,0,112,39883.3500925926,2009-03-11,08:24:08
39.988389,116.326767,0,113,39883.3501041667,2009-03-11,08:24:09
39.98835,116.326804,0,114,39883.3501157407,2009-03-11,08:24:10
39.988294,116.326849,0,115,39883.3501388889,2009-03-11,08:24:12
39.988253,116.326882,0,116,39883.350162037,2009-03-11,08:24:14
39.988207,116.326919,0,117,39883.3501851852,2009-03-11,08:24:16
39.988169,116.326938,0,120,39883.3502430556,2009-03-11,08:24:21
39.988229,116.326895,0,121,39883.3502662037,2009-03-11,08:24:23
39.988304,116.326854,0,122,39883.3502893519,2009-03-11,08:24:25
39.98838,116.326827,0,123,39883.3503125,2009-03-11,08:24:27
39.988419,116.326814,0,123,39883.3503240741,2009-03-11,08:24:28
39.988495,116.326784,0,124,39883.3503472222,2009-03-11,08:24:30
39.988568,116.326748,0,125,39883.3503703704,2009-03-11,08:24:32
39.988631,116.32672,0,126,39883.3503935185,2009-03-11,08:24:34
39.988658,116.32671,0,126,39883.3504050926,2009-03-11,08:24:35
39.988601,116.326751,0,127,39883.3504166667,2009-03-11,08:24:36
39.988553,116.326785,0,127,39883.3504282407,2009-03-11,08:24:37
39.988512,116.326814,0,128,39883.3504398148,2009-03-11,08:24:38
39.988466,116.326839,0,129,39883.3504513889,2009-03-11,08:24:39
39.988422,116.326859,0,129,39883.350462963,2009-03-11,08:24:40
39.988354,116.32688,0,130,39883.3504861111,2009-03-11,08:24:42
39.988291,116.326884,0,131,39883.3505092593,2009-03-11,08:24:44
39.98824,116.326872,0,132,39883.3505324074,2009-03-11,08:24:46
39.988167,116.32685,0,133,39883.3505555556,2009-03-11,08:24:48
39.988088,116.326829,0,134,39883.3505787037,2009-03-11,08:24:50
39.988043,116.32682,0,134,39883.3505902778,2009-03-11,08:24:51
39.987995,116.32681,0,134,39883.3506018519,2009-03-11,08:24:52
39.987953,116.326799,0,135,39883.3506134259,2009-03-11,08:24:53
39.987887,116.326771,0,135,39883.3506365741,2009-03-11,08:24:55
39.987839,116.326723,0,136,39883.3506597222,2009-03-11,08:24:57
39.987827,116.326646,0,138,39883.3506828704,2009-03-11,08:24:59
39.987812,116.326567,0,139,39883.3507060185,2009-03-11,08:25:01
39.986626,116.326983,0,-159,39883.3530208333,2009-03-11,08:28:21
39.986548,116.326521,0,0,39883.3530324074,2009-03-11,08:28:22
39.986565,116.326654,0,66,39883.3530439815,2009-03-11,08:28:23
39.986626,116.326963,0,109,39883.3530555556,2009-03-11,08:28:24
39.986689,116.327029,0,150,39883.3530671296,2009-03-11,08:28:25
39.986722,116.32713,0,155,39883.3530902778,2009-03-11,08:28:27
39.986754,116.32719,0,158,39883.3531018518,2009-03-11,08:28:28
39.986756,116.327238,0,159,39883.3531597222,2009-03-11,08:28:33
39.986803,116.327292,0,146,39883.3532175926,2009-03-11,08:28:38
39.986782,116.327267,0,159,39883.3532523148,2009-03-11,08:28:41
39.986838,116.327264,0,156,39883.3532986111,2009-03-11,08:28:45
39.986886,116.327262,0,156,39883.3533333333,2009-03-11,08:28:48
39.98693,116.327311,0,155,39883.3533796296,2009-03-11,08:28:52
39.986974,116.327293,0,160,39883.3534143518,2009-03-11,08:28:55
39.987031,116.327269,0,161,39883.3534606481,2009-03-11,08:28:59
39.987083,116.327261,0,163,39883.3535069444,2009-03-11,08:29:03
39.987128,116.327232,0,164,39883.3535416667,2009-03-11,08:29:06
39.987178,116.327206,0,162,39883.353587963,2009-03-11,08:29:10
39.987209,116.327151,0,163,39883.3536226852,2009-03-11,08:29:13
39.987243,116.327121,0,156,39883.3536689815,2009-03-11,08:29:17
39.987276,116.327087,0,145,39883.3537037037,2009-03-11,08:29:20
39.987307,116.327035,0,145,39883.35375,2009-03-11,08:29:24
39.98733,116.32698,0,146,39883.3537847222,2009-03-11,08:29:27
39.987361,116.326954,0,155,39883.3538194444,2009-03-11,08:29:30
39.987392,116.326953,0,160,39883.3538773148,2009-03-11,08:29:35
39.987425,116.326927,0,158,39883.3539351852,2009-03-11,08:29:40
39.987471,116.326909,0,163,39883.3539699074,2009-03-11,08:29:43
39.987522,116.326892,0,174,39883.3540046296,2009-03-11,08:29:46
39.987563,116.326864,0,181,39883.3540393518,2009-03-11,08:29:49
39.987599,116.326831,0,189,39883.3540740741,2009-03-11,08:29:52
39.987631,116.326796,0,196,39883.3541203704,2009-03-11,08:29:56
39.987662,116.326799,0,200,39883.3541782407,2009-03-11,08:30:01
39.987701,116.326824,0,198,39883.3542361111,2009-03-11,08:30:06
39.987743,116.326843,0,192,39883.3542708333,2009-03-11,08:30:09
39.987786,116.32684,0,190,39883.3543287037,2009-03-11,08:30:14
39.987836,116.326833,0,185,39883.354375,2009-03-11,08:30:18
39.98788,116.326793,0,183,39883.3544328704,2009-03-11,08:30:23
39.987919,116.326776,0,182,39883.3544907407,2009-03-11,08:30:28
39.987958,116.326758,0,190,39883.3545486111,2009-03-11,08:30:33
39.987997,116.326753,0,201,39883.3545833333,2009-03-11,08:30:36
39.988052,116.326749,0,204,39883.3546412037,2009-03-11,08:30:41
39.988106,116.326758,0,205,39883.3546875,2009-03-11,08:30:45
39.988164,116.326799,0,207,39883.3547222222,2009-03-11,08:30:48
39.988203,116.32685,0,196,39883.3547337963,2009-03-11,08:30:49
39.988264,116.326925,0,187,39883.3547569444,2009-03-11,08:30:51
39.988295,116.326984,0,184,39883.3547685185,2009-03-11,08:30:52
39.988345,116.327026,0,185,39883.3548148148,2009-03-11,08:30:56
39.98839,116.327046,0,179,39883.354849537,2009-03-11,08:30:59
39.988444,116.327041,0,171,39883.3548958333,2009-03-11,08:31:03
39.988489,116.327056,0,170,39883.3549305556,2009-03-11,08:31:06
39.988544,116.327049,0,170,39883.3549768519,2009-03-11,08:31:10
39.988592,116.32703,0,167,39883.3550231481,2009-03-11,08:31:14
39.988622,116.327018,0,154,39883.3550578704,2009-03-11,08:31:17
39.988662,116.327012,0,150,39883.3551157407,2009-03-11,08:31:22
39.988693,116.32697,0,150,39883.355162037,2009-03-11,08:31:26
39.988746,116.326973,0,153,39883.3552199074,2009-03-11,08:31:31
39.988789,116.326956,0,155,39883.3552662037,2009-03-11,08:31:35
39.98884,116.326961,0,154,39883.3553125,2009-03-11,08:31:39
39.988881,116.326982,0,159,39883.3553472222,2009-03-11,08:31:42
39.988929,116.326985,0,159,39883.3553935185,2009-03-11,08:31:46
39.988972,116.326955,0,159,39883.3554282407,2009-03-11,08:31:49
39.989018,116.326964,0,162,39883.355474537,2009-03-11,08:31:53
39.989048,116.32696,0,148,39883.3555092593,2009-03-11,08:31:56
39.989094,116.32694,0,145,39883.3555555556,2009-03-11,08:32:00
39.989143,116.326922,0,141,39883.3556018519,2009-03-11,08:32:04
39.989185,116.32691,0,136,39883.3556481482,2009-03-11,08:32:08
39.98923,116.326916,0,131,39883.3556944444,2009-03-11,08:32:12
39.98928,116.326899,0,126,39883.3557291667,2009-03-11,08:32:15
39.989326,116.326898,0,127,39883.355775463,2009-03-11,08:32:19
39.989383,116.326902,0,124,39883.3558217593,2009-03-11,08:32:23
39.989435,116.326918,0,121,39883.3558680556,2009-03-11,08:32:27
39.989487,116.326909,0,123,39883.3559143519,2009-03-11,08:32:31
39.989538,116.326947,0,121,39883.3559722222,2009-03-11,08:32:36
39.989585,116.326907,0,111,39883.3560185185,2009-03-11,08:32:40
39.989615,116.326936,0,108,39883.3560763889,2009-03-11,08:32:45
39.989664,116.326945,0,107,39883.3561226852,2009-03-11,08:32:49
39.98971,116.326949,0,115,39883.3561689815,2009-03-11,08:32:53
39.989755,116.326945,0,117,39883.3562152778,2009-03-11,08:32:57
39.9898,116.326929,0,116,39883.3562615741,2009-03-11,08:33:01
39.989843,116.326935,0,117,39883.3563194444,2009-03-11,08:33:06
39.989889,116.326933,0,119,39883.3563657407,2009-03-11,08:33:10
39.989938,116.326923,0,115,39883.356412037,2009-03-11,08:33:14
39.989987,116.326933,0,114,39883.3564583333,2009-03-11,08:33:18
39.990039,116.326918,0,106,39883.3564930556,2009-03-11,08:33:21
39.99008,116.326929,0,97,39883.3565393519,2009-03-11,08:33:25
39.990125,116.326907,0,105,39883.3565856481,2009-03-11,08:33:29
39.990184,116.326909,0,103,39883.3566435185,2009-03-11,08:33:34
39.990224,116.326952,0,113,39883.3566898148,2009-03-11,08:33:38
39.990274,116.326982,0,119,39883.3567361111,2009-03-11,08:33:42
39.990322,116.326994,0,120,39883.3567824074,2009-03-11,08:33:46
39.990374,116.326993,0,122,39883.3568287037,2009-03-11,08:33:50
39.990425,116.327014,0,126,39883.3568865741,2009-03-11,08:33:55
39.990471,116.327011,0,121,39883.3569328704,2009-03-11,08:33:59
39.990527,116.327003,0,126,39883.3569791667,2009-03-11,08:34:03
39.990557,116.326967,0,128,39883.357037037,2009-03-11,08:34:08
39.990604,116.326983,0,128,39883.3570717593,2009-03-11,08:34:11
39.990644,116.326964,0,120,39883.3571180556,2009-03-11,08:34:15
39.990674,116.326917,0,120,39883.3571527778,2009-03-11,08:34:18
39.990716,116.326886,0,119,39883.3572106481,2009-03-11,08:34:23
39.990761,116.326858,0,120,39883.3572685185,2009-03-11,08:34:28
39.990815,116.326831,0,123,39883.3573263889,2009-03-11,08:34:33
39.990859,116.32681,0,122,39883.3573726852,2009-03-11,08:34:37
39.990884,116.326761,0,119,39883.3573958333,2009-03-11,08:34:39
39.990964,116.326825,0,119,39883.3574305556,2009-03-11,08:34:42
39.991009,116.326882,0,120,39883.3574537037,2009-03-11,08:34:44
39.991052,116.326912,0,121,39883.3574768519,2009-03-11,08:34:46
39.991096,116.326946,0,122,39883.3575115741,2009-03-11,08:34:49
39.991123,116.326964,0,135,39883.3575578704,2009-03-11,08:34:53
39.991123,116.327013,0,144,39883.3575810185,2009-03-11,08:34:55
39.991155,116.327068,0,148,39883.3576388889,2009-03-11,08:35:00
39.991199,116.32705,0,143,39883.3576967593,2009-03-11,08:35:05
39.991221,116.327091,0,150,39883.3577546296,2009-03-11,08:35:10
39.991257,116.32713,0,155,39883.3578125,2009-03-11,08:35:15
39.991269,116.327183,0,159,39883.3578703704,2009-03-11,08:35:20
39.991272,116.327238,0,163,39883.3579282407,2009-03-11,08:35:25
39.991284,116.327299,0,166,39883.3579861111,2009-03-11,08:35:30
39.991302,116.327354,0,166,39883.3580092593,2009-03-11,08:35:32
39.991304,116.327417,0,166,39883.3580439815,2009-03-11,08:35:35
39.991317,116.327474,0,170,39883.3581018519,2009-03-11,08:35:40
39.991335,116.327553,0,172,39883.3581365741,2009-03-11,08:35:43
39.991357,116.327604,0,175,39883.3581828704,2009-03-11,08:35:47
39.991343,116.327641,0,176,39883.3582407407,2009-03-11,08:35:52
39.991345,116.327693,0,176,39883.3582986111,2009-03-11,08:35:57
39.991368,116.32775,0,179,39883.3583333333,2009-03-11,08:36:00
39.991366,116.327818,0,176,39883.3583680556,2009-03-11,08:36:03
39.991363,116.327874,0,177,39883.3584259259,2009-03-11,08:36:08
39.991326,116.327896,0,182,39883.3584837963,2009-03-11,08:36:13
39.991321,116.327918,0,182,39883.3585416667,2009-03-11,08:36:18
39.991301,116.327971,0,185,39883.358599537,2009-03-11,08:36:23
39.991285,116.328027,0,189,39883.3586458333,2009-03-11,08:36:27
39.991294,116.328092,0,190,39883.3586921296,2009-03-11,08:36:31
39.991318,116.328151,0,191,39883.3587384259,2009-03-11,08:36:35
39.991336,116.328209,0,193,39883.3587847222,2009-03-11,08:36:39
39.991334,116.328272,0,190,39883.3588194444,2009-03-11,08:36:42
39.991335,116.328342,0,191,39883.3588773148,2009-03-11,08:36:47
39.991327,116.3284,0,191,39883.358912037,2009-03-11,08:36:50
39.991312,116.328461,0,192,39883.3589583333,2009-03-11,08:36:54
39.991306,116.328527,0,186,39883.3590046296,2009-03-11,08:36:58
39.991298,116.328544,0,184,39883.3590625,2009-03-11,08:37:03
39.991303,116.328555,0,183,39883.3591203704,2009-03-11,08:37:08
39.991313,116.328558,0,187,39883.3591782407,2009-03-11,08:37:13
39.991317,116.328559,0,188,39883.3592361111,2009-03-11,08:37:18
39.991323,116.32856,0,189,39883.3592939815,2009-03-11,08:37:23
39.991323,116.32856,0,189,39883.3593287037,2009-03-11,08:37:26
39.991316,116.32856,0,189,39883.3593518519,2009-03-11,08:37:28
39.991345,116.328561,0,191,39883.3594097222,2009-03-11,08:37:33
39.991359,116.328612,0,189,39883.3594675926,2009-03-11,08:37:38
39.9914,116.328609,0,186,39883.359525463,2009-03-11,08:37:43
39.991428,116.328607,0,186,39883.3595833333,2009-03-11,08:37:48
39.991614,116.328779,0,264,39883.3623611111,2009-03-11,08:41:48
39.991654,116.328859,0,269,39883.3624189815,2009-03-11,08:41:53
39.991677,116.328974,0,274,39883.3624421296,2009-03-11,08:41:55
39.991692,116.329042,0,277,39883.3624537037,2009-03-11,08:41:56
39.991704,116.329104,0,280,39883.3624652778,2009-03-11,08:41:57
39.991705,116.329162,0,283,39883.3624768518,2009-03-11,08:41:58
39.99171,116.329241,0,285,39883.3625,2009-03-11,08:42:00
39.991707,116.329314,0,288,39883.3625231481,2009-03-11,08:42:02
39.991687,116.329367,0,288,39883.3625462963,2009-03-11,08:42:04
39.991647,116.329408,0,288,39883.3625694444,2009-03-11,08:42:06
39.991585,116.329422,0,279,39883.3626041667,2009-03-11,08:42:09
39.991554,116.329451,0,270,39883.362650463,2009-03-11,08:42:13
39.991531,116.329463,0,263,39883.3627083333,2009-03-11,08:42:18
39.991532,116.329468,0,263,39883.3627662037,2009-03-11,08:42:23
39.991534,116.329472,0,263,39883.3628240741,2009-03-11,08:42:28
39.991536,116.329474,0,263,39883.3628819444,2009-03-11,08:42:33
39.991536,116.329475,0,263,39883.3629398148,2009-03-11,08:42:38
39.991541,116.329478,0,263,39883.3629976852,2009-03-11,08:42:43
39.991537,116.329478,0,263,39883.3630555556,2009-03-11,08:42:48
39.991537,116.329478,0,263,39883.3630902778,2009-03-11,08:42:51
39.991532,116.329478,0,263,39883.3631134259,2009-03-11,08:42:53
39.991521,116.329478,0,263,39883.3631712963,2009-03-11,08:42:58
39.991518,116.329479,0,263,39883.3632291667,2009-03-11,08:43:03
39.991513,116.32948,0,264,39883.363287037,2009-03-11,08:43:08
39.991506,116.329481,0,264,39883.3633449074,2009-03-11,08:43:13
39.991506,116.329481,0,264,39883.3633796296,2009-03-11,08:43:16
39.9915,116.329483,0,264,39883.3634027778,2009-03-11,08:43:18
39.991495,116.329562,0,263,39883.3634259259,2009-03-11,08:43:20
39.991482,116.329655,0,262,39883.3634490741,2009-03-11,08:43:22
39.991474,116.32972,0,261,39883.3634606482,2009-03-11,08:43:23
39.991466,116.329783,0,261,39883.3634722222,2009-03-11,08:43:24
39.991452,116.329853,0,261,39883.3634837963,2009-03-11,08:43:25
39.991438,116.329931,0,262,39883.3634953704,2009-03-11,08:43:26
39.991437,116.330051,0,262,39883.3635185185,2009-03-11,08:43:28
39.991442,116.33014,0,260,39883.3635300926,2009-03-11,08:43:29
39.991446,116.330231,0,260,39883.3635416667,2009-03-11,08:43:30
39.991453,116.330318,0,260,39883.3635532407,2009-03-11,08:43:31
39.991461,116.330384,0,259,39883.3635648148,2009-03-11,08:43:32
39.991469,116.330452,0,260,39883.3635763889,2009-03-11,08:43:33
39.991468,116.330515,0,260,39883.363587963,2009-03-11,08:43:34
39.991464,116.330582,0,260,39883.363599537,2009-03-11,08:43:35
39.991455,116.330683,0,257,39883.3636226852,2009-03-11,08:43:37
39.991461,116.330777,0,257,39883.3636458333,2009-03-11,08:43:39
39.991508,116.330842,0,263,39883.3636689815,2009-03-11,08:43:41
39.991567,116.330911,0,268,39883.3636921296,2009-03-11,08:43:43
39.991604,116.330949,0,270,39883.3637037037,2009-03-11,08:43:44
39.991643,116.330982,0,273,39883.3637152778,2009-03-11,08:43:45
39.991686,116.331009,0,275,39883.3637268519,2009-03-11,08:43:46
39.991705,116.331075,0,277,39883.3637615741,2009-03-11,08:43:49
39.99175,116.33117,0,285,39883.3637962963,2009-03-11,08:43:52
39.991748,116.331286,0,287,39883.3638194444,2009-03-11,08:43:54
39.99174,116.331372,0,288,39883.3638310185,2009-03-11,08:43:55
39.991715,116.331492,0,292,39883.3638425926,2009-03-11,08:43:56
39.991694,116.331588,0,296,39883.3638541667,2009-03-11,08:43:57
39.991682,116.331728,0,306,39883.3638657407,2009-03-11,08:43:58
39.991679,116.33182,0,306,39883.3638773148,2009-03-11,08:43:59
39.991642,116.331963,0,310,39883.3638888889,2009-03-11,08:44:00
39.991617,116.332067,0,313,39883.363900463,2009-03-11,08:44:01
39.991609,116.332159,0,314,39883.363912037,2009-03-11,08:44:02
39.991603,116.332252,0,316,39883.3639236111,2009-03-11,08:44:03
39.991595,116.332355,0,318,39883.3639351852,2009-03-11,08:44:04
39.991583,116.332457,0,320,39883.3639467593,2009-03-11,08:44:05
39.991579,116.332543,0,322,39883.3639583333,2009-03-11,08:44:06
39.991576,116.332627,0,324,39883.3639699074,2009-03-11,08:44:07
39.991572,116.332709,0,326,39883.3639814815,2009-03-11,08:44:08
39.991562,116.332794,0,327,39883.3639930556,2009-03-11,08:44:09
39.991554,116.332869,0,329,39883.3640046296,2009-03-11,08:44:10
39.99155,116.332943,0,330,39883.3640162037,2009-03-11,08:44:11
39.991552,116.333016,0,331,39883.3640277778,2009-03-11,08:44:12
39.991563,116.333079,0,331,39883.3640393519,2009-03-11,08:44:13
39.99157,116.333171,0,329,39883.3640625,2009-03-11,08:44:15
39.99155,116.333257,0,328,39883.3640740741,2009-03-11,08:44:16
39.99155,116.33333,0,317,39883.3640972222,2009-03-11,08:44:18
39.99156,116.333357,0,311,39883.3641550926,2009-03-11,08:44:23
39.99156,116.333357,0,311,39883.3641898148,2009-03-11,08:44:26
39.991568,116.333361,0,313,39883.364212963,2009-03-11,08:44:28
39.991576,116.33337,0,314,39883.3642708333,2009-03-11,08:44:33
39.991585,116.333377,0,314,39883.3643287037,2009-03-11,08:44:38
39.991593,116.333399,0,314,39883.3643865741,2009-03-11,08:44:43
39.991585,116.333461,0,313,39883.3644097222,2009-03-11,08:44:45
39.991564,116.333564,0,306,39883.3644328704,2009-03-11,08:44:47
39.991531,116.333638,0,300,39883.3644444444,2009-03-11,08:44:48
39.991523,116.333742,0,292,39883.3644560185,2009-03-11,08:44:49
39.9915,116.333833,0,287,39883.3644675926,2009-03-11,08:44:50
39.991483,116.333919,0,283,39883.3644791667,2009-03-11,08:44:51
39.991476,116.333983,0,282,39883.3644907407,2009-03-11,08:44:52
39.991515,116.334087,0,285,39883.3645138889,2009-03-11,08:44:54
39.991557,116.334158,0,288,39883.364525463,2009-03-11,08:44:55
39.991614,116.334238,0,290,39883.364537037,2009-03-11,08:44:56
39.99166,116.334291,0,291,39883.3645486111,2009-03-11,08:44:57
39.99171,116.334381,0,294,39883.3645601852,2009-03-11,08:44:58
39.991762,116.334474,0,295,39883.3645717593,2009-03-11,08:44:59
39.991813,116.334569,0,297,39883.3645833333,2009-03-11,08:45:00
39.991858,116.334659,0,301,39883.3645949074,2009-03-11,08:45:01
39.991902,116.334759,0,305,39883.3646064815,2009-03-11,08:45:02
39.991907,116.334856,0,310,39883.3646180556,2009-03-11,08:45:03
39.991919,116.334943,0,317,39883.3646296296,2009-03-11,08:45:04
39.991926,116.335059,0,320,39883.3646412037,2009-03-11,08:45:05
39.991911,116.335166,0,321,39883.3646527778,2009-03-11,08:45:06
39.991906,116.335288,0,324,39883.3646643519,2009-03-11,08:45:07
39.991903,116.335396,0,327,39883.3646759259,2009-03-11,08:45:08
39.991893,116.335499,0,330,39883.3646875,2009-03-11,08:45:09
39.991888,116.335602,0,332,39883.3646990741,2009-03-11,08:45:10
39.991878,116.335716,0,338,39883.3647106481,2009-03-11,08:45:11
39.991857,116.335814,0,340,39883.3647222222,2009-03-11,08:45:12
39.991847,116.335929,0,340,39883.3647337963,2009-03-11,08:45:13
39.991837,116.336026,0,344,39883.3647453704,2009-03-11,08:45:14
39.991822,116.336115,0,347,39883.3647569444,2009-03-11,08:45:15
39.991818,116.336232,0,348,39883.3647685185,2009-03-11,08:45:16
39.991808,116.336318,0,350,39883.3647800926,2009-03-11,08:45:17
39.991801,116.336397,0,354,39883.3647916667,2009-03-11,08:45:18
39.991802,116.336488,0,354,39883.3648032407,2009-03-11,08:45:19
39.991774,116.3366,0,359,39883.3648263889,2009-03-11,08:45:21
39.991762,116.336726,0,349,39883.364849537,2009-03-11,08:45:23
39.991754,116.336798,0,331,39883.3648611111,2009-03-11,08:45:24
39.991742,116.336898,0,317,39883.3648842593,2009-03-11,08:45:26
39.991745,116.336959,0,310,39883.3648958333,2009-03-11,08:45:27
39.991748,116.337032,0,312,39883.3649189815,2009-03-11,08:45:29
39.991748,116.337158,0,312,39883.3649421296,2009-03-11,08:45:31
39.991745,116.337218,0,311,39883.3649537037,2009-03-11,08:45:32
39.991741,116.337302,0,303,39883.3649652778,2009-03-11,08:45:33
39.991745,116.337418,0,300,39883.3649768519,2009-03-11,08:45:34
39.991751,116.3375,0,299,39883.3649884259,2009-03-11,08:45:35
39.991738,116.337615,0,291,39883.365,2009-03-11,08:45:36
39.99173,116.337744,0,288,39883.3650115741,2009-03-11,08:45:37
39.991727,116.337856,0,283,39883.3650231481,2009-03-11,08:45:38
39.991722,116.337975,0,281,39883.3650347222,2009-03-11,08:45:39
39.991726,116.338105,0,278,39883.3650462963,2009-03-11,08:45:40
39.991729,116.338213,0,276,39883.3650578704,2009-03-11,08:45:41
39.991735,116.338329,0,271,39883.3650694444,2009-03-11,08:45:42
39.99174,116.338438,0,270,39883.3650810185,2009-03-11,08:45:43
39.991746,116.33854,0,270,39883.3650925926,2009-03-11,08:45:44
39.991722,116.338627,0,267,39883.3651041667,2009-03-11,08:45:45
39.991698,116.338706,0,264,39883.3651157407,2009-03-11,08:45:46
39.991679,116.338796,0,258,39883.3651273148,2009-03-11,08:45:47
39.991671,116.338877,0,255,39883.3651388889,2009-03-11,08:45:48
39.991664,116.338958,0,250,39883.365150463,2009-03-11,08:45:49
39.991649,116.33903,0,243,39883.365162037,2009-03-11,08:45:50
39.991642,116.339088,0,238,39883.3651736111,2009-03-11,08:45:51
39.991628,116.339146,0,233,39883.3651967593,2009-03-11,08:45:53
39.991607,116.339182,0,225,39883.3652546296,2009-03-11,08:45:58
39.991602,116.339182,0,223,39883.3653125,2009-03-11,08:46:03
39.991602,116.339182,0,223,39883.3653472222,2009-03-11,08:46:06
39.991603,116.339182,0,222,39883.3653703704,2009-03-11,08:46:08
39.991605,116.339235,0,222,39883.3654282407,2009-03-11,08:46:13
39.991621,116.339322,0,221,39883.3654513889,2009-03-11,08:46:15
39.991657,116.339417,0,220,39883.365474537,2009-03-11,08:46:17
39.991679,116.339471,0,219,39883.3654861111,2009-03-11,08:46:18
39.991704,116.339528,0,218,39883.3654976852,2009-03-11,08:46:19
39.99173,116.339593,0,218,39883.3655092593,2009-03-11,08:46:20
39.991754,116.339676,0,217,39883.3655208333,2009-03-11,08:46:21
39.991784,116.339768,0,216,39883.3655324074,2009-03-11,08:46:22
39.991816,116.339865,0,216,39883.3655439815,2009-03-11,08:46:23
39.991839,116.339985,0,217,39883.3655555556,2009-03-11,08:46:24
39.991845,116.340104,0,220,39883.3655671296,2009-03-11,08:46:25
39.991861,116.340214,0,222,39883.3655787037,2009-03-11,08:46:26
39.991863,116.340329,0,226,39883.3655902778,2009-03-11,08:46:27
39.991864,116.340446,0,228,39883.3656018519,2009-03-11,08:46:28
39.991885,116.340565,0,226,39883.3656134259,2009-03-11,08:46:29
39.991899,116.340683,0,227,39883.365625,2009-03-11,08:46:30
39.991908,116.340805,0,229,39883.3656365741,2009-03-11,08:46:31
39.991906,116.340929,0,230,39883.3656481481,2009-03-11,08:46:32
39.991917,116.341025,0,230,39883.3656597222,2009-03-11,08:46:33
39.991928,116.341118,0,230,39883.3656712963,2009-03-11,08:46:34
39.991915,116.341189,0,223,39883.3656828704,2009-03-11,08:46:35
39.991902,116.341246,0,219,39883.3656944444,2009-03-11,08:46:36
39.991868,116.341275,0,210,39883.3657060185,2009-03-11,08:46:37
39.991827,116.341294,0,201,39883.3657175926,2009-03-11,08:46:38
39.991795,116.341309,0,189,39883.3657407407,2009-03-11,08:46:40
39.991796,116.34129,0,172,39883.365787037,2009-03-11,08:46:44
39.991803,116.34129,0,161,39883.3658449074,2009-03-11,08:46:49
39.991803,116.341289,0,153,39883.3659027778,2009-03-11,08:46:54
39.991803,116.341289,0,153,39883.3659375,2009-03-11,08:46:57
39.991807,116.341288,0,151,39883.3659606481,2009-03-11,08:46:59
39.991816,116.341288,0,151,39883.3660185185,2009-03-11,08:47:04
39.991816,116.341288,0,151,39883.3660532407,2009-03-11,08:47:07
39.99182,116.341287,0,153,39883.3660763889,2009-03-11,08:47:09
39.991823,116.341374,0,160,39883.3661226852,2009-03-11,08:47:13
39.991832,116.341467,0,165,39883.3661458333,2009-03-11,08:47:15
39.991826,116.341564,0,169,39883.3661689815,2009-03-11,08:47:17
39.991824,116.341666,0,177,39883.3661921296,2009-03-11,08:47:19
39.991823,116.341754,0,180,39883.3662152778,2009-03-11,08:47:21
39.991823,116.341839,0,181,39883.3662384259,2009-03-11,08:47:23
39.991822,116.341931,0,183,39883.3662615741,2009-03-11,08:47:25
39.991831,116.342052,0,185,39883.3662847222,2009-03-11,08:47:27
39.99183,116.342126,0,186,39883.3662962963,2009-03-11,08:47:28
39.991827,116.342218,0,188,39883.3663078704,2009-03-11,08:47:29
39.991825,116.342318,0,189,39883.3663194444,2009-03-11,08:47:30
39.991826,116.342416,0,190,39883.3663310185,2009-03-11,08:47:31
39.99182,116.342516,0,192,39883.3663425926,2009-03-11,08:47:32
39.991815,116.342618,0,193,39883.3663541667,2009-03-11,08:47:33
39.991814,116.342717,0,194,39883.3663657407,2009-03-11,08:47:34
39.991815,116.342817,0,197,39883.3663773148,2009-03-11,08:47:35
39.991819,116.342922,0,198,39883.3663888889,2009-03-11,08:47:36
39.991802,116.343055,0,198,39883.366400463,2009-03-11,08:47:37
39.991807,116.343178,0,199,39883.366412037,2009-03-11,08:47:38
39.991808,116.343285,0,200,39883.3664236111,2009-03-11,08:47:39
39.991811,116.34339,0,203,39883.3664351852,2009-03-11,08:47:40
39.991817,116.343502,0,204,39883.3664467593,2009-03-11,08:47:41
39.991845,116.343628,0,202,39883.3664583333,2009-03-11,08:47:42
39.99185,116.343734,0,203,39883.3664699074,2009-03-11,08:47:43
39.991854,116.343842,0,203,39883.3664814815,2009-03-11,08:47:44
39.991865,116.343934,0,202,39883.3664930556,2009-03-11,08:47:45
39.991882,116.344013,0,203,39883.3665046296,2009-03-11,08:47:46
39.991904,116.34408,0,203,39883.3665162037,2009-03-11,08:47:47
39.991937,116.344174,0,204,39883.3665393519,2009-03-11,08:47:49
39.99192,116.344248,0,202,39883.3665625,2009-03-11,08:47:51
39.991929,116.344237,0,201,39883.3666203704,2009-03-11,08:47:56
39.991915,116.344219,0,203,39883.3666782407,2009-03-11,08:48:01
39.991862,116.344249,0,209,39883.3667361111,2009-03-11,08:48:06
39.991847,116.34426,0,193,39883.3667824074,2009-03-11,08:48:10
39.991847,116.34426,0,193,39883.3667939815,2009-03-11,08:48:11
39.991854,116.344256,0,172,39883.3668171296,2009-03-11,08:48:13
39.991855,116.344268,0,168,39883.366875,2009-03-11,08:48:18
39.991855,116.344268,0,168,39883.3669097222,2009-03-11,08:48:21
39.991859,116.344271,0,169,39883.3669328704,2009-03-11,08:48:23
39.991814,116.344333,0,172,39883.3669675926,2009-03-11,08:48:26
39.991793,116.344443,0,172,39883.3669907407,2009-03-11,08:48:28
39.991793,116.344541,0,173,39883.3670138889,2009-03-11,08:48:30
39.991773,116.344578,0,173,39883.3670717593,2009-03-11,08:48:35
39.991764,116.344586,0,177,39883.3671296296,2009-03-11,08:48:40
39.991759,116.344585,0,177,39883.3671875,2009-03-11,08:48:45
39.991755,116.344585,0,178,39883.3672453704,2009-03-11,08:48:50
39.991749,116.344585,0,178,39883.3673032407,2009-03-11,08:48:55
39.991749,116.344585,0,178,39883.367337963,2009-03-11,08:48:58
39.991744,116.344584,0,178,39883.3673611111,2009-03-11,08:49:00
39.991718,116.34467,0,174,39883.3674074074,2009-03-11,08:49:04
39.991711,116.344769,0,172,39883.3674305556,2009-03-11,08:49:06
39.991699,116.344851,0,169,39883.3674537037,2009-03-11,08:49:08
39.991702,116.344944,0,169,39883.3674884259,2009-03-11,08:49:11
39.991717,116.345017,0,169,39883.3675115741,2009-03-11,08:49:13
39.991739,116.345083,0,170,39883.3675347222,2009-03-11,08:49:15
39.991778,116.345116,0,177,39883.3675578704,2009-03-11,08:49:17
39.991796,116.345164,0,185,39883.3675810185,2009-03-11,08:49:19
39.991837,116.345233,0,191,39883.3676041667,2009-03-11,08:49:21
39.991861,116.345299,0,200,39883.3676273148,2009-03-11,08:49:23
39.991885,116.345366,0,204,39883.367650463,2009-03-11,08:49:25
39.991915,116.345437,0,207,39883.3676736111,2009-03-11,08:49:27
39.991936,116.345514,0,209,39883.3676967593,2009-03-11,08:49:29
39.991943,116.345578,0,211,39883.3677199074,2009-03-11,08:49:31
39.991931,116.345664,0,213,39883.3677430556,2009-03-11,08:49:33
39.991908,116.345727,0,213,39883.3677546296,2009-03-11,08:49:34
39.99189,116.345794,0,211,39883.3677662037,2009-03-11,08:49:35
39.991878,116.345856,0,210,39883.3677777778,2009-03-11,08:49:36
39.991859,116.345933,0,208,39883.3677893518,2009-03-11,08:49:37
39.99184,116.346015,0,202,39883.3678009259,2009-03-11,08:49:38
39.991807,116.346152,0,193,39883.3678240741,2009-03-11,08:49:40
39.991787,116.346204,0,188,39883.3678356481,2009-03-11,08:49:41
39.991768,116.346284,0,192,39883.3678472222,2009-03-11,08:49:42
39.991744,116.346344,0,201,39883.3678587963,2009-03-11,08:49:43
39.991711,116.346409,0,217,39883.3678703704,2009-03-11,08:49:44
39.991678,116.346456,0,223,39883.3678819444,2009-03-11,08:49:45
39.991614,116.346528,0,228,39883.3679050926,2009-03-11,08:49:47
39.991553,116.346545,0,232,39883.3679166667,2009-03-11,08:49:48
39.991492,116.346582,0,241,39883.3679282407,2009-03-11,08:49:49
39.991431,116.346618,0,250,39883.3679398148,2009-03-11,08:49:50
39.991359,116.346633,0,253,39883.3679513889,2009-03-11,08:49:51
39.991284,116.346647,0,258,39883.367962963,2009-03-11,08:49:52
39.991194,116.346661,0,260,39883.367974537,2009-03-11,08:49:53
39.991097,116.346678,0,256,39883.3679861111,2009-03-11,08:49:54
39.991007,116.346682,0,254,39883.3679976852,2009-03-11,08:49:55
39.990914,116.346692,0,253,39883.3680092593,2009-03-11,08:49:56
39.990828,116.346698,0,252,39883.3680208333,2009-03-11,08:49:57
39.990743,116.346707,0,252,39883.3680324074,2009-03-11,08:49:58
39.990675,116.346723,0,251,39883.3680439815,2009-03-11,08:49:59
39.990602,116.346741,0,246,39883.3680555556,2009-03-11,08:50:00
39.99054,116.346757,0,250,39883.3680671296,2009-03-11,08:50:01
39.990474,116.346767,0,249,39883.3680787037,2009-03-11,08:50:02
39.990417,116.346778,0,248,39883.3680902778,2009-03-11,08:50:03
39.990359,116.346786,0,249,39883.3681018518,2009-03-11,08:50:04
39.990311,116.346779,0,243,39883.3681134259,2009-03-11,08:50:05
39.990265,116.346773,0,242,39883.368125,2009-03-11,08:50:06
39.990192,116.346781,0,247,39883.3681481481,2009-03-11,08:50:08
39.990122,116.346788,0,249,39883.3681712963,2009-03-11,08:50:10
39.990075,116.346789,0,253,39883.3681828704,2009-03-11,08:50:11
39.990031,116.346795,0,255,39883.3681944444,2009-03-11,08:50:12
39.989958,116.346794,0,262,39883.3682175926,2009-03-11,08:50:14
39.989909,116.346804,0,261,39883.3682291667,2009-03-11,08:50:15
39.989857,116.346807,0,257,39883.3682407407,2009-03-11,08:50:16
39.989812,116.346816,0,254,39883.3682523148,2009-03-11,08:50:17
39.989742,116.346819,0,247,39883.368275463,2009-03-11,08:50:19
39.98966,116.346791,0,244,39883.3682986111,2009-03-11,08:50:21
39.989601,116.346789,0,249,39883.3683217593,2009-03-11,08:50:23
39.989548,116.346796,0,245,39883.3683564815,2009-03-11,08:50:26
39.989503,116.346776,0,246,39883.3683796296,2009-03-11,08:50:28
39.989451,116.346746,0,246,39883.3684027778,2009-03-11,08:50:30
39.989425,116.346757,0,251,39883.3684606481,2009-03-11,08:50:35
39.989411,116.346753,0,252,39883.3685185185,2009-03-11,08:50:40
39.989411,116.346753,0,252,39883.3685532407,2009-03-11,08:50:43
39.989412,116.346753,0,252,39883.3685763889,2009-03-11,08:50:45
39.989436,116.346749,0,250,39883.3686342593,2009-03-11,08:50:50
39.989434,116.346808,0,245,39883.3686805556,2009-03-11,08:50:54
39.989482,116.346811,0,244,39883.3687384259,2009-03-11,08:50:59
39.989532,116.346818,0,237,39883.3687962963,2009-03-11,08:51:04
39.989583,116.346807,0,233,39883.3688310185,2009-03-11,08:51:07
39.989635,116.346822,0,233,39883.3688773148,2009-03-11,08:51:11
39.98968,116.346826,0,225,39883.368912037,2009-03-11,08:51:14
39.989727,116.346827,0,216,39883.3689467593,2009-03-11,08:51:17
39.989779,116.346846,0,214,39883.3690046296,2009-03-11,08:51:22
39.989824,116.346846,0,211,39883.3690393518,2009-03-11,08:51:25
39.989857,116.346803,0,204,39883.3690625,2009-03-11,08:51:27
39.989902,116.346783,0,205,39883.3691087963,2009-03-11,08:51:31
39.989947,116.346785,0,198,39883.3691550926,2009-03-11,08:51:35
39.989973,116.346749,0,188,39883.3691898148,2009-03-11,08:51:38
39.989997,116.34672,0,188,39883.3692476852,2009-03-11,08:51:43
39.990036,116.346721,0,191,39883.3693055556,2009-03-11,08:51:48
39.99005,116.346702,0,196,39883.3693634259,2009-03-11,08:51:53
39.990062,116.346693,0,200,39883.3694212963,2009-03-11,08:51:58
39.990054,116.346707,0,203,39883.3694791667,2009-03-11,08:52:03
39.990056,116.346767,0,204,39883.369537037,2009-03-11,08:52:08
39.990073,116.34682,0,209,39883.3695949074,2009-03-11,08:52:13
39.990065,116.346886,0,213,39883.3696412037,2009-03-11,08:52:17
39.990072,116.346932,0,221,39883.3696990741,2009-03-11,08:52:22
39.990068,116.346995,0,223,39883.3697453704,2009-03-11,08:52:26
39.990065,116.347058,0,224,39883.3697800926,2009-03-11,08:52:29
39.990072,116.347131,0,228,39883.3698263889,2009-03-11,08:52:33
39.990094,116.347182,0,227,39883.369849537,2009-03-11,08:52:35
39.990096,116.34723,0,217,39883.3699074074,2009-03-11,08:52:40
39.990079,116.347255,0,212,39883.3699652778,2009-03-11,08:52:45
39.990048,116.347252,0,207,39883.3700231481,2009-03-11,08:52:50
39.990039,116.347261,0,203,39883.3700810185,2009-03-11,08:52:55
39.990006,116.347277,0,202,39883.3701388889,2009-03-11,08:53:00
39.989948,116.347295,0,201,39883.3701736111,2009-03-11,08:53:03
39.989917,116.347307,0,199,39883.3702314815,2009-03-11,08:53:08
39.989883,116.347329,0,196,39883.3702893518,2009-03-11,08:53:13
39.989867,116.347331,0,193,39883.3703472222,2009-03-11,08:53:18
39.989834,116.347347,0,195,39883.3704050926,2009-03-11,08:53:23
39.9898,116.34738,0,198,39883.370462963,2009-03-11,08:53:28
39.989779,116.347389,0,201,39883.3705208333,2009-03-11,08:53:33
39.98974,116.347394,0,202,39883.3705787037,2009-03-11,08:53:38
39.989696,116.347384,0,202,39883.370625,2009-03-11,08:53:42
39.989636,116.347373,0,199,39883.3706597222,2009-03-11,08:53:45
39.989572,116.347367,0,198,39883.3706828704,2009-03-11,08:53:47
39.989507,116.347364,0,198,39883.3707175926,2009-03-11,08:53:50
39.989451,116.347358,0,198,39883.3707638889,2009-03-11,08:53:54
39.989391,116.347346,0,200,39883.370787037,2009-03-11,08:53:56
39.989334,116.34734,0,203,39883.3708101852,2009-03-11,08:53:58
39.98929,116.347349,0,202,39883.3708449074,2009-03-11,08:54:01
39.98924,116.347365,0,195,39883.3708796296,2009-03-11,08:54:04
39.989195,116.347381,0,187,39883.3709143519,2009-03-11,08:54:07
39.989138,116.347393,0,183,39883.3709606482,2009-03-11,08:54:11
39.989098,116.347396,0,178,39883.3710185185,2009-03-11,08:54:16
39.989045,116.34739,0,171,39883.3710648148,2009-03-11,08:54:20
39.988995,116.347387,0,168,39883.371087963,2009-03-11,08:54:22
39.988936,116.347374,0,166,39883.3711226852,2009-03-11,08:54:25
39.988891,116.347374,0,162,39883.3711574074,2009-03-11,08:54:28
39.988834,116.347373,0,160,39883.3712037037,2009-03-11,08:54:32
39.98878,116.347376,0,161,39883.3712384259,2009-03-11,08:54:35
39.988735,116.34737,0,163,39883.3712731482,2009-03-11,08:54:38
39.988689,116.347373,0,160,39883.3713078704,2009-03-11,08:54:41
39.988635,116.347384,0,158,39883.3713425926,2009-03-11,08:54:44
39.988598,116.347389,0,158,39883.371400463,2009-03-11,08:54:49
39.988555,116.347382,0,158,39883.3714583333,2009-03-11,08:54:54
39.988509,116.34738,0,158,39883.3714930556,2009-03-11,08:54:57
39.988458,116.347372,0,161,39883.3715393519,2009-03-11,08:55:01
39.988399,116.347379,0,161,39883.3715972222,2009-03-11,08:55:06
39.988349,116.34739,0,161,39883.3716435185,2009-03-11,08:55:10
39.988292,116.347384,0,163,39883.3716898148,2009-03-11,08:55:14
39.988238,116.34739,0,161,39883.371724537,2009-03-11,08:55:17
39.988188,116.347399,0,160,39883.3717708333,2009-03-11,08:55:21
39.988141,116.347409,0,157,39883.3718287037,2009-03-11,08:55:26
39.988083,116.347423,0,156,39883.371875,2009-03-11,08:55:30
39.988029,116.347424,0,155,39883.3719212963,2009-03-11,08:55:34
39.98798,116.347446,0,154,39883.3719675926,2009-03-11,08:55:38
39.987933,116.347447,0,153,39883.3720023148,2009-03-11,08:55:41
39.987886,116.347453,0,153,39883.3720486111,2009-03-11,08:55:45
39.987834,116.34745,0,154,39883.3720949074,2009-03-11,08:55:49
39.987789,116.347456,0,157,39883.3721296296,2009-03-11,08:55:52
39.987733,116.347434,0,159,39883.3721759259,2009-03-11,08:55:56
39.987681,116.347431,0,162,39883.3722106481,2009-03-11,08:55:59
39.987635,116.347428,0,163,39883.3722569444,2009-03-11,08:56:03
39.987587,116.347416,0,165,39883.3722916667,2009-03-11,08:56:06
39.987538,116.347421,0,166,39883.3723263889,2009-03-11,08:56:09
39.987525,116.347444,0,164,39883.3723842593,2009-03-11,08:56:14
39.98751,116.347456,0,165,39883.3724421296,2009-03-11,08:56:19
39.987464,116.347468,0,167,39883.3725,2009-03-11,08:56:24
39.987413,116.347457,0,170,39883.3725347222,2009-03-11,08:56:27
39.987356,116.34746,0,177,39883.3725694444,2009-03-11,08:56:30
39.987311,116.347453,0,183,39883.3726157407,2009-03-11,08:56:34
39.987268,116.347487,0,190,39883.372662037,2009-03-11,08:56:38
39.987246,116.347505,0,193,39883.3727199074,2009-03-11,08:56:43
39.987236,116.347495,0,195,39883.3727777778,2009-03-11,08:56:48
39.987234,116.347496,0,196,39883.3728356481,2009-03-11,08:56:53
39.987235,116.347496,0,196,39883.3728935185,2009-03-11,08:56:58
39.987235,116.347496,0,196,39883.3729282407,2009-03-11,08:57:01
39.987228,116.347497,0,197,39883.3729513889,2009-03-11,08:57:03
39.987219,116.347499,0,197,39883.3730092593,2009-03-11,08:57:08
39.987189,116.347498,0,197,39883.3730671296,2009-03-11,08:57:13
39.987185,116.347499,0,197,39883.373125,2009-03-11,08:57:18
39.987185,116.347499,0,197,39883.3731597222,2009-03-11,08:57:21
39.987185,116.347499,0,197,39883.3731828704,2009-03-11,08:57:23
39.987176,116.3475,0,197,39883.3732407407,2009-03-11,08:57:28
39.987158,116.347497,0,199,39883.3732986111,2009-03-11,08:57:33
39.987155,116.347497,0,199,39883.3733564815,2009-03-11,08:57:38
39.987155,116.347497,0,199,39883.3733912037,2009-03-11,08:57:41
39.987155,116.347496,0,199,39883.3734143519,2009-03-11,08:57:43
39.987139,116.347501,0,200,39883.3734722222,2009-03-11,08:57:48
39.987139,116.347501,0,200,39883.3735069444,2009-03-11,08:57:51
39.987133,116.347499,0,200,39883.3735300926,2009-03-11,08:57:53
39.987108,116.347495,0,201,39883.373587963,2009-03-11,08:57:58
39.98706,116.347476,0,203,39883.3736458333,2009-03-11,08:58:03
39.987039,116.347498,0,205,39883.3737037037,2009-03-11,08:58:08
39.987017,116.347487,0,208,39883.3737615741,2009-03-11,08:58:13
39.987013,116.347487,0,209,39883.3738194444,2009-03-11,08:58:18
39.987011,116.347488,0,209,39883.3738773148,2009-03-11,08:58:23
39.987009,116.347489,0,209,39883.3739351852,2009-03-11,08:58:28
39.987013,116.347488,0,208,39883.3739930556,2009-03-11,08:58:33
39.987011,116.347488,0,208,39883.3740509259,2009-03-11,08:58:38
39.987015,116.347488,0,208,39883.3741087963,2009-03-11,08:58:43
39.987015,116.347488,0,208,39883.3741435185,2009-03-11,08:58:46
39.987014,116.347488,0,209,39883.3741666667,2009-03-11,08:58:48
39.986989,116.347491,0,209,39883.374224537,2009-03-11,08:58:53
39.986947,116.347478,0,209,39883.3742824074,2009-03-11,08:58:58
39.986906,116.347508,0,212,39883.3743287037,2009-03-11,08:59:02
39.986842,116.347513,0,215,39883.3743865741,2009-03-11,08:59:07
39.986814,116.347522,0,217,39883.3744444444,2009-03-11,08:59:12
39.986814,116.347522,0,217,39883.3744791667,2009-03-11,08:59:15
39.986813,116.347522,0,217,39883.3745023148,2009-03-11,08:59:17
39.986832,116.347519,0,217,39883.3745601852,2009-03-11,08:59:22
39.986857,116.347476,0,217,39883.3746180556,2009-03-11,08:59:27
39.986865,116.347435,0,217,39883.3746759259,2009-03-11,08:59:32
39.986851,116.347394,0,217,39883.3747337963,2009-03-11,08:59:37
39.986824,116.347393,0,217,39883.3747916667,2009-03-11,08:59:42
39.986814,116.347395,0,217,39883.374849537,2009-03-11,08:59:47
39.986809,116.347396,0,217,39883.3749074074,2009-03-11,08:59:52
39.986801,116.347396,0,217,39883.3749652778,2009-03-11,08:59:57
39.986798,116.347396,0,217,39883.3750231481,2009-03-11,09:00:02
39.986802,116.347395,0,217,39883.3750810185,2009-03-11,09:00:07
39.986801,116.347395,0,217,39883.3751388889,2009-03-11,09:00:12
39.986801,116.347395,0,217,39883.3751736111,2009-03-11,09:00:15
39.986798,116.347395,0,217,39883.3751967593,2009-03-11,09:00:17
39.986788,116.347396,0,217,39883.3752546296,2009-03-11,09:00:22
39.986286,116.349258,0,175,39883.3790046296,2009-03-11,09:05:46
39.9863,116.349188,0,207,39883.3790277778,2009-03-11,09:05:48
39.986322,116.349045,0,336,39883.3790393519,2009-03-11,09:05:49
39.986342,116.348904,0,313,39883.3790509259,2009-03-11,09:05:50
39.986384,116.348738,0,292,39883.3790625,2009-03-11,09:05:51
39.986414,116.348614,0,281,39883.3790740741,2009-03-11,09:05:52
39.986419,116.348528,0,273,39883.3790856482,2009-03-11,09:05:53
39.986405,116.348473,0,281,39883.3791435185,2009-03-11,09:05:58
39.9864,116.348523,0,292,39883.3791782407,2009-03-11,09:06:01
39.986423,116.348507,0,287,39883.3792361111,2009-03-11,09:06:06
39.986447,116.348453,0,272,39883.3792824074,2009-03-11,09:06:10
39.986424,116.348553,0,282,39883.3793402778,2009-03-11,09:06:15
39.986434,116.348581,0,280,39883.3793981481,2009-03-11,09:06:20
39.986434,116.348581,0,280,39883.3794328704,2009-03-11,09:06:23
39.986436,116.348582,0,280,39883.3794560185,2009-03-11,09:06:25
39.986401,116.348663,0,287,39883.3795023148,2009-03-11,09:06:29
39.986382,116.348715,0,290,39883.379537037,2009-03-11,09:06:32
39.986431,116.348739,0,279,39883.3795833333,2009-03-11,09:06:36
39.986437,116.348759,0,280,39883.3796412037,2009-03-11,09:06:41
39.986437,116.348759,0,280,39883.3796759259,2009-03-11,09:06:44
39.986437,116.348758,0,279,39883.3796990741,2009-03-11,09:06:46
39.986448,116.348757,0,280,39883.3797569444,2009-03-11,09:06:51
39.986477,116.348794,0,291,39883.3798032407,2009-03-11,09:06:55
39.986491,116.348844,0,304,39883.379837963,2009-03-11,09:06:58
39.9865,116.348858,0,320,39883.3798958333,2009-03-11,09:07:03
39.986512,116.348896,0,337,39883.3799537037,2009-03-11,09:07:08
39.986538,116.348905,0,349,39883.3800115741,2009-03-11,09:07:13
39.986546,116.348938,0,357,39883.3800694444,2009-03-11,09:07:18
39.986583,116.348906,0,351,39883.3801273148,2009-03-11,09:07:23
39.986625,116.348922,0,342,39883.380162037,2009-03-11,09:07:26
39.986681,116.348852,0,326,39883.3801736111,2009-03-11,09:07:27
39.986719,116.348888,0,322,39883.3801967593,2009-03-11,09:07:29
39.986744,116.348951,0,323,39883.3802314815,2009-03-11,09:07:32
39.986783,116.349008,0,327,39883.3802662037,2009-03-11,09:07:35
39.986831,116.349059,0,330,39883.3803009259,2009-03-11,09:07:38
39.986882,116.349038,0,318,39883.3803240741,2009-03-11,09:07:40
39.986934,116.349019,0,307,39883.3803472222,2009-03-11,09:07:42
39.98698,116.348996,0,297,39883.3803703704,2009-03-11,09:07:44
39.98702,116.348984,0,288,39883.3803935185,2009-03-11,09:07:46
39.986874,116.347583,0,160,39883.3815625,2009-03-11,09:09:27
39.986775,116.347368,0,184,39883.3815740741,2009-03-11,09:09:28
39.986752,116.347346,0,200,39883.3815856481,2009-03-11,09:09:29
39.986762,116.347405,0,212,39883.3816087963,2009-03-11,09:09:31
39.986777,116.347469,0,216,39883.3816550926,2009-03-11,09:09:35
39.986808,116.347522,0,216,39883.3817013889,2009-03-11,09:09:39
39.986855,116.347566,0,216,39883.3817361111,2009-03-11,09:09:42
39.98686,116.347498,0,215,39883.3817939815,2009-03-11,09:09:47
39.986877,116.347462,0,215,39883.3818518519,2009-03-11,09:09:52
39.986864,116.347357,0,214,39883.3818981481,2009-03-11,09:09:56
39.986857,116.347429,0,213,39883.3819444444,2009-03-11,09:10:00
39.986854,116.347477,0,213,39883.3820023148,2009-03-11,09:10:05
39.986821,116.347475,0,213,39883.3820601852,2009-03-11,09:10:10
39.986805,116.347517,0,214,39883.3821180556,2009-03-11,09:10:15
39.986832,116.347506,0,215,39883.3821759259,2009-03-11,09:10:20
39.986851,116.347472,0,216,39883.3822337963,2009-03-11,09:10:25
39.986826,116.347463,0,216,39883.3822916667,2009-03-11,09:10:30
39.986776,116.347466,0,217,39883.3823263889,2009-03-11,09:10:33
39.986757,116.347523,0,218,39883.3823842593,2009-03-11,09:10:38
39.98679,116.347474,0,218,39883.3823958333,2009-03-11,09:10:39
39.986796,116.347485,0,219,39883.3824537037,2009-03-11,09:10:44
39.986762,116.347527,0,220,39883.3824884259,2009-03-11,09:10:47
39.986761,116.347504,0,221,39883.3825462963,2009-03-11,09:10:52
39.986758,116.347433,0,221,39883.3825810185,2009-03-11,09:10:55
39.986744,116.347367,0,221,39883.3825925926,2009-03-11,09:10:56
39.986714,116.347316,0,222,39883.3826273148,2009-03-11,09:10:59
39.98668,116.347363,0,222,39883.382662037,2009-03-11,09:11:02
39.986674,116.347396,0,223,39883.3827199074,2009-03-11,09:11:07
39.986681,116.347437,0,223,39883.3827777778,2009-03-11,09:11:12
39.986667,116.347485,0,223,39883.3828356481,2009-03-11,09:11:17
39.986625,116.347461,0,221,39883.3828935185,2009-03-11,09:11:22
39.986587,116.347454,0,221,39883.3829513889,2009-03-11,09:11:27
39.986617,116.347477,0,221,39883.3830092593,2009-03-11,09:11:32
39.986631,116.347472,0,221,39883.3830671296,2009-03-11,09:11:37
39.986653,116.34751,0,221,39883.383125,2009-03-11,09:11:42
39.986654,116.347467,0,221,39883.3831828704,2009-03-11,09:11:47
39.986644,116.347459,0,220,39883.3832407407,2009-03-11,09:11:52
39.98662,116.347468,0,220,39883.3832986111,2009-03-11,09:11:57
39.986604,116.347505,0,220,39883.3833564815,2009-03-11,09:12:02
39.986604,116.347505,0,220,39883.3833912037,2009-03-11,09:12:05
39.986599,116.347509,0,220,39883.3834143518,2009-03-11,09:12:07
39.986596,116.347528,0,220,39883.3834722222,2009-03-11,09:12:12
39.986604,116.347565,0,218,39883.3835300926,2009-03-11,09:12:17
39.98662,116.347566,0,219,39883.3836458333,2009-03-11,09:12:27
39.98662,116.347566,0,219,39883.3836805556,2009-03-11,09:12:30
39.986615,116.347569,0,219,39883.3837037037,2009-03-11,09:12:32
39.986606,116.34757,0,219,39883.3837615741,2009-03-11,09:12:37
39.986603,116.347572,0,219,39883.3838194444,2009-03-11,09:12:42
39.986607,116.347571,0,218,39883.3838773148,2009-03-11,09:12:47
39.986609,116.347565,0,218,39883.3839351852,2009-03-11,09:12:52
39.986608,116.347564,0,218,39883.3839930556,2009-03-11,09:12:57
39.986602,116.347565,0,218,39883.3840509259,2009-03-11,09:13:02
39.986602,116.347565,0,218,39883.3840856481,2009-03-11,09:13:05
39.986594,116.34757,0,218,39883.3841087963,2009-03-11,09:13:07
39.986581,116.347536,0,219,39883.3841666667,2009-03-11,09:13:12
39.986579,116.347537,0,219,39883.384224537,2009-03-11,09:13:17
39.986572,116.347538,0,219,39883.3842824074,2009-03-11,09:13:22
39.986572,116.347538,0,219,39883.3843171296,2009-03-11,09:13:25
39.986574,116.347537,0,219,39883.3843402778,2009-03-11,09:13:27
39.986561,116.347545,0,219,39883.3843981481,2009-03-11,09:13:32
39.986521,116.347581,0,219,39883.3844328704,2009-03-11,09:13:35
39.986475,116.3475,0,219,39883.3844560185,2009-03-11,09:13:37
39.986427,116.347468,0,219,39883.3845138889,2009-03-11,09:13:42
39.986387,116.347427,0,218,39883.3845601852,2009-03-11,09:13:46
39.986335,116.347428,0,218,39883.3846180556,2009-03-11,09:13:51
39.986293,116.347386,0,218,39883.3846759259,2009-03-11,09:13:56
39.986258,116.347326,0,218,39883.3847222222,2009-03-11,09:14:00
39.986216,116.34729,0,218,39883.3847569444,2009-03-11,09:14:03
39.986174,116.347239,0,218,39883.3847916667,2009-03-11,09:14:06
39.986141,116.347198,0,218,39883.3848148148,2009-03-11,09:14:08
39.986095,116.347164,0,217,39883.384837963,2009-03-11,09:14:10
39.986031,116.34715,0,217,39883.3848611111,2009-03-11,09:14:12
39.986344,116.348494,0,319,39883.3852199074,2009-03-11,09:14:43
39.986322,116.348397,0,308,39883.3852314815,2009-03-11,09:14:44
39.986311,116.348341,0,299,39883.3852430556,2009-03-11,09:14:45
39.986343,116.348487,0,299,39883.3852546296,2009-03-11,09:14:46
39.986344,116.348463,0,249,39883.3852662037,2009-03-11,09:14:47
39.986344,116.348399,0,231,39883.3852893518,2009-03-11,09:14:49
39.986372,116.348265,0,184,39883.3853125,2009-03-11,09:14:51
39.986362,116.348221,0,159,39883.3853587963,2009-03-11,09:14:55
39.986364,116.348165,0,142,39883.3853703704,2009-03-11,09:14:56
39.986358,116.348129,0,128,39883.3853819444,2009-03-11,09:14:57
39.986352,116.34807,0,103,39883.3854050926,2009-03-11,09:14:59
39.98635,116.348031,0,90,39883.3854166667,2009-03-11,09:15:00
39.986343,116.347995,0,77,39883.3854398148,2009-03-11,09:15:02
39.986328,116.348002,0,72,39883.3854976852,2009-03-11,09:15:07
39.98618,116.349344,0,129,39883.3855555556,2009-03-11,09:15:12
39.98615,116.349448,0,156,39883.3855671296,2009-03-11,09:15:13
39.986124,116.349496,0,172,39883.3855787037,2009-03-11,09:15:14
39.986126,116.349547,0,182,39883.3855902778,2009-03-11,09:15:15
39.98612,116.34961,0,193,39883.3856134259,2009-03-11,09:15:17
39.98614,116.349649,0,206,39883.3856712963,2009-03-11,09:15:22
39.986171,116.349544,0,208,39883.3856828704,2009-03-11,09:15:23
39.9862,116.349448,0,209,39883.3856944444,2009-03-11,09:15:24
39.986225,116.349355,0,210,39883.3857060185,2009-03-11,09:15:25
39.986248,116.349257,0,211,39883.3857175926,2009-03-11,09:15:26
39.986297,116.349131,0,213,39883.3857523148,2009-03-11,09:15:29
39.987247,116.347393,0,183,39883.414224537,2009-03-11,09:56:29
39.987311,116.347365,0,287,39883.4142361111,2009-03-11,09:56:30
39.987306,116.347403,0,178,39883.4142476852,2009-03-11,09:56:31
39.987248,116.347418,0,188,39883.4142592593,2009-03-11,09:56:32
39.987206,116.347419,0,175,39883.4142939815,2009-03-11,09:56:35
39.987191,116.347426,0,170,39883.4143518518,2009-03-11,09:56:40
39.987205,116.347394,0,175,39883.4144097222,2009-03-11,09:56:45
39.987266,116.347354,0,180,39883.4144444444,2009-03-11,09:56:48
39.987332,116.347326,0,184,39883.4144675926,2009-03-11,09:56:50
39.987374,116.347305,0,186,39883.4144791667,2009-03-11,09:56:51
39.987426,116.347287,0,188,39883.4144907407,2009-03-11,09:56:52
39.98748,116.347265,0,191,39883.4145023148,2009-03-11,09:56:53
39.987532,116.347241,0,194,39883.4145138889,2009-03-11,09:56:54
39.987587,116.347213,0,197,39883.414525463,2009-03-11,09:56:55
39.987651,116.347195,0,198,39883.414537037,2009-03-11,09:56:56
39.987724,116.347181,0,199,39883.4145486111,2009-03-11,09:56:57
39.98781,116.347174,0,201,39883.4145601852,2009-03-11,09:56:58
39.987901,116.347162,0,202,39883.4145717593,2009-03-11,09:56:59
39.987993,116.347142,0,205,39883.4145833333,2009-03-11,09:57:00
39.988088,116.347122,0,208,39883.4145949074,2009-03-11,09:57:01
39.988185,116.347105,0,211,39883.4146064815,2009-03-11,09:57:02
39.988286,116.347092,0,214,39883.4146180556,2009-03-11,09:57:03
39.988398,116.347071,0,216,39883.4146296296,2009-03-11,09:57:04
39.988504,116.347053,0,218,39883.4146412037,2009-03-11,09:57:05
39.988618,116.347037,0,220,39883.4146527778,2009-03-11,09:57:06
39.988727,116.347015,0,224,39883.4146643518,2009-03-11,09:57:07
39.988834,116.346996,0,227,39883.4146759259,2009-03-11,09:57:08
39.988942,116.346977,0,231,39883.4146875,2009-03-11,09:57:09
39.989064,116.34697,0,231,39883.4146990741,2009-03-11,09:57:10
39.989169,116.346966,0,235,39883.4147106481,2009-03-11,09:57:11
39.989276,116.346961,0,238,39883.4147222222,2009-03-11,09:57:12
39.989387,116.346953,0,241,39883.4147337963,2009-03-11,09:57:13
39.989495,116.346938,0,243,39883.4147453704,2009-03-11,09:57:14
39.989601,116.346923,0,248,39883.4147569444,2009-03-11,09:57:15
39.989715,116.346921,0,250,39883.4147685185,2009-03-11,09:57:16
39.989817,116.346917,0,251,39883.4147800926,2009-03-11,09:57:17
39.989927,116.346912,0,251,39883.4147916667,2009-03-11,09:57:18
39.990039,116.346903,0,252,39883.4148032407,2009-03-11,09:57:19
39.99015,116.346897,0,253,39883.4148148148,2009-03-11,09:57:20
39.990261,116.346894,0,255,39883.4148263889,2009-03-11,09:57:21
39.990376,116.346901,0,255,39883.414837963,2009-03-11,09:57:22
39.990486,116.346897,0,255,39883.414849537,2009-03-11,09:57:23
39.990595,116.346897,0,254,39883.4148611111,2009-03-11,09:57:24
39.990698,116.346891,0,254,39883.4148726852,2009-03-11,09:57:25
39.990806,116.346883,0,254,39883.4148842593,2009-03-11,09:57:26
39.990904,116.346867,0,253,39883.4148958333,2009-03-11,09:57:27
39.991004,116.346859,0,253,39883.4149074074,2009-03-11,09:57:28
39.991102,116.346854,0,254,39883.4149189815,2009-03-11,09:57:29
39.9912,116.346854,0,254,39883.4149305556,2009-03-11,09:57:30
39.991293,116.346855,0,255,39883.4149421296,2009-03-11,09:57:31
39.991384,116.346857,0,255,39883.4149537037,2009-03-11,09:57:32
39.991472,116.346862,0,256,39883.4149652778,2009-03-11,09:57:33
39.991544,116.346871,0,257,39883.4149768518,2009-03-11,09:57:34
39.991596,116.346875,0,258,39883.4149884259,2009-03-11,09:57:35
39.991643,116.346869,0,259,39883.4150115741,2009-03-11,09:57:37
39.991688,116.346864,0,255,39883.4150462963,2009-03-11,09:57:40
39.991711,116.346891,0,251,39883.4151041667,2009-03-11,09:57:45
39.991654,116.346873,0,246,39883.4151388889,2009-03-11,09:57:48
39.991553,116.346876,0,245,39883.415162037,2009-03-11,09:57:50
39.991485,116.346879,0,244,39883.4151736111,2009-03-11,09:57:51
39.991425,116.346886,0,243,39883.4151851852,2009-03-11,09:57:52
39.991368,116.3469,0,243,39883.4151967593,2009-03-11,09:57:53
39.99131,116.346917,0,243,39883.4152083333,2009-03-11,09:57:54
39.991241,116.346929,0,243,39883.4152199074,2009-03-11,09:57:55
39.991174,116.346952,0,243,39883.4152314815,2009-03-11,09:57:56
39.991095,116.346965,0,243,39883.4152430556,2009-03-11,09:57:57
39.991021,116.346979,0,243,39883.4152546296,2009-03-11,09:57:58
39.990944,116.346997,0,244,39883.4152662037,2009-03-11,09:57:59
39.990855,116.347012,0,244,39883.4152777778,2009-03-11,09:58:00
39.990761,116.347029,0,244,39883.4152893518,2009-03-11,09:58:01
39.990666,116.347049,0,244,39883.4153009259,2009-03-11,09:58:02
39.990562,116.347074,0,244,39883.4153125,2009-03-11,09:58:03
39.990435,116.347086,0,244,39883.4153240741,2009-03-11,09:58:04
39.990304,116.347091,0,244,39883.4153356481,2009-03-11,09:58:05
39.990177,116.347104,0,244,39883.4153472222,2009-03-11,09:58:06
39.990042,116.347093,0,243,39883.4153587963,2009-03-11,09:58:07
39.9899,116.347065,0,242,39883.4153703704,2009-03-11,09:58:08
39.989749,116.34705,0,241,39883.4153819444,2009-03-11,09:58:09
39.989609,116.347041,0,242,39883.4153935185,2009-03-11,09:58:10
39.98945,116.347024,0,242,39883.4154050926,2009-03-11,09:58:11
39.989296,116.347018,0,242,39883.4154166667,2009-03-11,09:58:12
39.989163,116.347025,0,243,39883.4154282407,2009-03-11,09:58:13
39.989038,116.347051,0,244,39883.4154398148,2009-03-11,09:58:14
39.988914,116.347057,0,244,39883.4154513889,2009-03-11,09:58:15
39.988796,116.347064,0,245,39883.415462963,2009-03-11,09:58:16
39.988681,116.347071,0,246,39883.415474537,2009-03-11,09:58:17
39.988573,116.347082,0,246,39883.4154861111,2009-03-11,09:58:18
39.988467,116.347071,0,246,39883.4154976852,2009-03-11,09:58:19
39.988379,116.347066,0,246,39883.4155092593,2009-03-11,09:58:20
39.988309,116.347048,0,245,39883.4155208333,2009-03-11,09:58:21
39.988248,116.347042,0,245,39883.4155324074,2009-03-11,09:58:22
39.9882,116.347039,0,244,39883.4155439815,2009-03-11,09:58:23
39.98815,116.347034,0,244,39883.4155555556,2009-03-11,09:58:24
39.988097,116.347018,0,241,39883.4155787037,2009-03-11,09:58:26
39.98802,116.347008,0,239,39883.4156018518,2009-03-11,09:58:28
39.987957,116.346989,0,239,39883.4156134259,2009-03-11,09:58:29
39.987902,116.346984,0,238,39883.415625,2009-03-11,09:58:30
39.987849,116.346983,0,238,39883.4156365741,2009-03-11,09:58:31
39.987791,116.346973,0,238,39883.4156481481,2009-03-11,09:58:32
39.987738,116.346969,0,238,39883.4156597222,2009-03-11,09:58:33
39.987687,116.34696,0,238,39883.4156712963,2009-03-11,09:58:34
39.987631,116.346949,0,238,39883.4156828704,2009-03-11,09:58:35
39.987586,116.346945,0,237,39883.4156944444,2009-03-11,09:58:36
39.987534,116.346946,0,236,39883.4157060185,2009-03-11,09:58:37
39.987477,116.346945,0,235,39883.4157175926,2009-03-11,09:58:38
39.987416,116.346941,0,234,39883.4157291667,2009-03-11,09:58:39
39.987344,116.346935,0,233,39883.4157407407,2009-03-11,09:58:40
39.987274,116.346939,0,231,39883.4157523148,2009-03-11,09:58:41
39.987205,116.346948,0,231,39883.4157638889,2009-03-11,09:58:42
39.987142,116.346954,0,227,39883.415775463,2009-03-11,09:58:43
39.98708,116.346955,0,226,39883.415787037,2009-03-11,09:58:44
39.987017,116.346964,0,226,39883.4157986111,2009-03-11,09:58:45
39.986956,116.346982,0,227,39883.4158101852,2009-03-11,09:58:46
39.986892,116.346989,0,225,39883.4158217593,2009-03-11,09:58:47
39.986833,116.346989,0,223,39883.4158333333,2009-03-11,09:58:48
39.986776,116.346987,0,221,39883.4158449074,2009-03-11,09:58:49
39.986726,116.346985,0,220,39883.4158564815,2009-03-11,09:58:50
39.986638,116.347,0,220,39883.4158796296,2009-03-11,09:58:52
39.98659,116.347012,0,220,39883.4158912037,2009-03-11,09:58:53
39.986488,116.34703,0,219,39883.4159143518,2009-03-11,09:58:55
39.986431,116.347029,0,218,39883.4159259259,2009-03-11,09:58:56
39.986371,116.347021,0,215,39883.4159375,2009-03-11,09:58:57
39.986313,116.347017,0,212,39883.4159490741,2009-03-11,09:58:58
39.986258,116.347012,0,210,39883.4159606481,2009-03-11,09:58:59
39.986178,116.347,0,202,39883.4159837963,2009-03-11,09:59:01
39.986103,116.346998,0,198,39883.4160069444,2009-03-11,09:59:03
39.986051,116.347007,0,195,39883.4160300926,2009-03-11,09:59:05
39.986,116.346993,0,192,39883.4160648148,2009-03-11,09:59:08
39.985952,116.346975,0,192,39883.416087963,2009-03-11,09:59:10
39.985901,116.346966,0,192,39883.4161226852,2009-03-11,09:59:13
39.98587,116.346921,0,190,39883.4161458333,2009-03-11,09:59:15
39.985809,116.346851,0,187,39883.4161689815,2009-03-11,09:59:17
39.985776,116.346757,0,188,39883.4161921296,2009-03-11,09:59:19
39.985767,116.346647,0,190,39883.4162152778,2009-03-11,09:59:21
39.985769,116.346573,0,191,39883.4162268518,2009-03-11,09:59:22
39.985768,116.34649,0,191,39883.4162384259,2009-03-11,09:59:23
39.985762,116.346387,0,193,39883.41625,2009-03-11,09:59:24
39.985768,116.346276,0,193,39883.4162615741,2009-03-11,09:59:25
39.985783,116.346144,0,192,39883.4162731481,2009-03-11,09:59:26
39.985782,116.346014,0,193,39883.4162847222,2009-03-11,09:59:27
39.985786,116.345896,0,196,39883.4162962963,2009-03-11,09:59:28
39.985786,116.345778,0,200,39883.4163078704,2009-03-11,09:59:29
39.985792,116.345663,0,203,39883.4163194444,2009-03-11,09:59:30
39.985791,116.345548,0,208,39883.4163310185,2009-03-11,09:59:31
39.9858,116.345438,0,211,39883.4163425926,2009-03-11,09:59:32
39.985795,116.345331,0,212,39883.4163541667,2009-03-11,09:59:33
39.985795,116.345232,0,212,39883.4163657407,2009-03-11,09:59:34
39.985798,116.345141,0,214,39883.4163773148,2009-03-11,09:59:35
39.985799,116.345047,0,217,39883.4163888889,2009-03-11,09:59:36
39.985799,116.344962,0,219,39883.416400463,2009-03-11,09:59:37
39.985797,116.344879,0,221,39883.416412037,2009-03-11,09:59:38
39.985792,116.344788,0,222,39883.4164236111,2009-03-11,09:59:39
39.985788,116.34469,0,222,39883.4164351852,2009-03-11,09:59:40
39.985783,116.344615,0,224,39883.4164467593,2009-03-11,09:59:41
39.98578,116.34454,0,226,39883.4164583333,2009-03-11,09:59:42
39.985772,116.344449,0,224,39883.4164699074,2009-03-11,09:59:43
39.985754,116.344364,0,222,39883.4164814815,2009-03-11,09:59:44
39.985748,116.344291,0,224,39883.4164930556,2009-03-11,09:59:45
39.985717,116.34421,0,216,39883.4165046296,2009-03-11,09:59:46
39.985708,116.344142,0,215,39883.4165162037,2009-03-11,09:59:47
39.985705,116.344031,0,219,39883.4165393518,2009-03-11,09:59:49
39.985699,116.343972,0,222,39883.4165509259,2009-03-11,09:59:50
39.98569,116.343911,0,226,39883.4165625,2009-03-11,09:59:51
39.985687,116.343851,0,229,39883.4165740741,2009-03-11,09:59:52
39.985686,116.343781,0,229,39883.4165856481,2009-03-11,09:59:53
39.985685,116.343708,0,229,39883.4165972222,2009-03-11,09:59:54
39.985691,116.343627,0,224,39883.4166087963,2009-03-11,09:59:55
39.985678,116.343547,0,225,39883.4166203704,2009-03-11,09:59:56
39.985668,116.343452,0,222,39883.4166319444,2009-03-11,09:59:57
39.98566,116.343346,0,222,39883.4166435185,2009-03-11,09:59:58
39.985653,116.343231,0,221,39883.4166550926,2009-03-11,09:59:59
39.985648,116.343119,0,218,39883.4166666667,2009-03-11,10:00:00
39.985649,116.343005,0,211,39883.4166782407,2009-03-11,10:00:01
39.985647,116.342885,0,209,39883.4166898148,2009-03-11,10:00:02
39.985656,116.34277,0,207,39883.4167013889,2009-03-11,10:00:03
39.985655,116.342642,0,201,39883.416712963,2009-03-11,10:00:04
39.985645,116.342511,0,199,39883.416724537,2009-03-11,10:00:05
39.985641,116.342369,0,189,39883.4167361111,2009-03-11,10:00:06
39.985641,116.342231,0,182,39883.4167476852,2009-03-11,10:00:07
39.985644,116.342086,0,180,39883.4167592593,2009-03-11,10:00:08
39.985646,116.341939,0,174,39883.4167708333,2009-03-11,10:00:09
39.985643,116.341778,0,165,39883.4167824074,2009-03-11,10:00:10
39.985616,116.341608,0,160,39883.4167939815,2009-03-11,10:00:11
39.98561,116.341435,0,156,39883.4168055556,2009-03-11,10:00:12
39.985613,116.341261,0,151,39883.4168171296,2009-03-11,10:00:13
39.985611,116.341091,0,149,39883.4168287037,2009-03-11,10:00:14
39.985602,116.340923,0,149,39883.4168402778,2009-03-11,10:00:15
39.985588,116.340748,0,143,39883.4168518518,2009-03-11,10:00:16
39.985568,116.340572,0,143,39883.4168634259,2009-03-11,10:00:17
39.98556,116.340403,0,144,39883.416875,2009-03-11,10:00:18
39.985549,116.340233,0,145,39883.4168865741,2009-03-11,10:00:19
39.985546,116.340072,0,146,39883.4168981481,2009-03-11,10:00:20
39.985541,116.339918,0,148,39883.4169097222,2009-03-11,10:00:21
39.985547,116.339756,0,149,39883.4169212963,2009-03-11,10:00:22
39.985544,116.339603,0,150,39883.4169328704,2009-03-11,10:00:23
39.985543,116.339455,0,148,39883.4169444444,2009-03-11,10:00:24
39.985542,116.339309,0,149,39883.4169560185,2009-03-11,10:00:25
39.985545,116.339156,0,148,39883.4169675926,2009-03-11,10:00:26
39.985548,116.339018,0,148,39883.4169791667,2009-03-11,10:00:27
39.985552,116.338885,0,149,39883.4169907407,2009-03-11,10:00:28
39.985553,116.338767,0,151,39883.4170023148,2009-03-11,10:00:29
39.985546,116.338646,0,151,39883.4170138889,2009-03-11,10:00:30
39.985547,116.338531,0,151,39883.417025463,2009-03-11,10:00:31
39.985547,116.338419,0,150,39883.417037037,2009-03-11,10:00:32
39.985556,116.338314,0,150,39883.4170486111,2009-03-11,10:00:33
39.98556,116.338206,0,149,39883.4170601852,2009-03-11,10:00:34
39.985559,116.338097,0,148,39883.4170717593,2009-03-11,10:00:35
39.985562,116.337988,0,148,39883.4170833333,2009-03-11,10:00:36
39.985561,116.337877,0,146,39883.4170949074,2009-03-11,10:00:37
39.985557,116.337766,0,144,39883.4171064815,2009-03-11,10:00:38
39.985556,116.337655,0,143,39883.4171180556,2009-03-11,10:00:39
39.985555,116.337529,0,144,39883.4171296296,2009-03-11,10:00:40
39.985553,116.337414,0,145,39883.4171412037,2009-03-11,10:00:41
39.985548,116.337307,0,141,39883.4171527778,2009-03-11,10:00:42
39.985535,116.337202,0,147,39883.4171643518,2009-03-11,10:00:43
39.985528,116.3371,0,145,39883.4171759259,2009-03-11,10:00:44
39.985523,116.337009,0,147,39883.4171875,2009-03-11,10:00:45
39.985529,116.336923,0,150,39883.4171990741,2009-03-11,10:00:46
39.985532,116.336835,0,154,39883.4172106481,2009-03-11,10:00:47
39.985527,116.336753,0,160,39883.4172222222,2009-03-11,10:00:48
39.985522,116.336654,0,159,39883.4172337963,2009-03-11,10:00:49
39.985522,116.336551,0,158,39883.4172453704,2009-03-11,10:00:50
39.985519,116.336444,0,157,39883.4172569444,2009-03-11,10:00:51
39.985512,116.336338,0,160,39883.4172685185,2009-03-11,10:00:52
39.985505,116.336225,0,160,39883.4172800926,2009-03-11,10:00:53
39.985504,116.336113,0,162,39883.4172916667,2009-03-11,10:00:54
39.985502,116.336004,0,166,39883.4173032407,2009-03-11,10:00:55
39.985497,116.335906,0,169,39883.4173148148,2009-03-11,10:00:56
39.985496,116.335804,0,169,39883.4173263889,2009-03-11,10:00:57
39.9855,116.335706,0,171,39883.417337963,2009-03-11,10:00:58
39.985501,116.335608,0,173,39883.417349537,2009-03-11,10:00:59
39.985484,116.335512,0,175,39883.4173611111,2009-03-11,10:01:00
39.985469,116.335408,0,175,39883.4173726852,2009-03-11,10:01:01
39.985466,116.335306,0,176,39883.4173842593,2009-03-11,10:01:02
39.98546,116.33521,0,178,39883.4173958333,2009-03-11,10:01:03
39.985456,116.335112,0,175,39883.4174074074,2009-03-11,10:01:04
39.98545,116.335019,0,171,39883.4174189815,2009-03-11,10:01:05
39.985446,116.334946,0,168,39883.4174305556,2009-03-11,10:01:06
39.98544,116.334885,0,165,39883.4174421296,2009-03-11,10:01:07
39.985437,116.334781,0,165,39883.4174652778,2009-03-11,10:01:09
39.985434,116.3347,0,167,39883.4174884259,2009-03-11,10:01:11
39.985423,116.334643,0,174,39883.4175115741,2009-03-11,10:01:13
39.985404,116.334613,0,167,39883.4175694444,2009-03-11,10:01:18
39.985422,116.334601,0,161,39883.4176273148,2009-03-11,10:01:23
39.985378,116.334569,0,158,39883.4176736111,2009-03-11,10:01:27
39.985309,116.334523,0,157,39883.4176967593,2009-03-11,10:01:29
39.985257,116.334501,0,156,39883.4177083333,2009-03-11,10:01:30
39.985189,116.334484,0,155,39883.4177199074,2009-03-11,10:01:31
39.985117,116.334482,0,154,39883.4177314815,2009-03-11,10:01:32
39.985047,116.334491,0,151,39883.4177430556,2009-03-11,10:01:33
39.98497,116.334499,0,150,39883.4177546296,2009-03-11,10:01:34
39.984888,116.334506,0,149,39883.4177662037,2009-03-11,10:01:35
39.984803,116.334508,0,149,39883.4177777778,2009-03-11,10:01:36
39.984713,116.334517,0,146,39883.4177893519,2009-03-11,10:01:37
39.984618,116.334519,0,147,39883.4178009259,2009-03-11,10:01:38
39.984519,116.334521,0,147,39883.4178125,2009-03-11,10:01:39
39.98441,116.334528,0,148,39883.4178240741,2009-03-11,10:01:40
39.984299,116.334529,0,146,39883.4178356482,2009-03-11,10:01:41
39.984191,116.334527,0,145,39883.4178472222,2009-03-11,10:01:42
39.984081,116.334533,0,144,39883.4178587963,2009-03-11,10:01:43
39.983967,116.33454,0,142,39883.4178703704,2009-03-11,10:01:44
39.983851,116.334548,0,142,39883.4178819444,2009-03-11,10:01:45
39.983734,116.334558,0,140,39883.4178935185,2009-03-11,10:01:46
39.983619,116.334565,0,138,39883.4179050926,2009-03-11,10:01:47
39.983499,116.334562,0,138,39883.4179166667,2009-03-11,10:01:48
39.983376,116.334559,0,138,39883.4179282407,2009-03-11,10:01:49
39.983256,116.33456,0,137,39883.4179398148,2009-03-11,10:01:50
39.983133,116.334558,0,139,39883.4179513889,2009-03-11,10:01:51
39.983019,116.33456,0,139,39883.417962963,2009-03-11,10:01:52
39.982905,116.334568,0,137,39883.417974537,2009-03-11,10:01:53
39.982795,116.33458,0,135,39883.4179861111,2009-03-11,10:01:54
39.982684,116.334585,0,136,39883.4179976852,2009-03-11,10:01:55
39.982575,116.334591,0,136,39883.4180092593,2009-03-11,10:01:56
39.982461,116.334595,0,138,39883.4180208333,2009-03-11,10:01:57
39.982353,116.334604,0,138,39883.4180324074,2009-03-11,10:01:58
39.982248,116.334605,0,138,39883.4180439815,2009-03-11,10:01:59
39.982162,116.334609,0,134,39883.4180555556,2009-03-11,10:02:00
39.982075,116.334608,0,132,39883.4180671296,2009-03-11,10:02:01
39.982006,116.334612,0,133,39883.4180787037,2009-03-11,10:02:02
39.981944,116.334617,0,130,39883.4180902778,2009-03-11,10:02:03
39.981891,116.334613,0,132,39883.4181018519,2009-03-11,10:02:04
39.98184,116.334602,0,132,39883.4181134259,2009-03-11,10:02:05
39.981782,116.334596,0,133,39883.418125,2009-03-11,10:02:06
39.981698,116.334589,0,137,39883.4181481482,2009-03-11,10:02:08
39.981615,116.334578,0,144,39883.4181712963,2009-03-11,10:02:10
39.981568,116.334583,0,141,39883.4181828704,2009-03-11,10:02:11
39.981514,116.33459,0,142,39883.4181944444,2009-03-11,10:02:12
39.981451,116.334598,0,145,39883.4182060185,2009-03-11,10:02:13
39.981371,116.334613,0,148,39883.4182175926,2009-03-11,10:02:14
39.981288,116.334627,0,149,39883.4182291667,2009-03-11,10:02:15
39.981197,116.33463,0,151,39883.4182407407,2009-03-11,10:02:16
39.981101,116.334648,0,153,39883.4182523148,2009-03-11,10:02:17
39.981008,116.334665,0,156,39883.4182638889,2009-03-11,10:02:18
39.980915,116.334687,0,157,39883.418275463,2009-03-11,10:02:19
39.980819,116.334709,0,159,39883.418287037,2009-03-11,10:02:20
39.980715,116.334715,0,161,39883.4182986111,2009-03-11,10:02:21
39.98061,116.334725,0,163,39883.4183101852,2009-03-11,10:02:22
39.980505,116.334736,0,163,39883.4183217593,2009-03-11,10:02:23
39.980395,116.334748,0,166,39883.4183333333,2009-03-11,10:02:24
39.980284,116.334761,0,168,39883.4183449074,2009-03-11,10:02:25
39.980181,116.334769,0,164,39883.4183564815,2009-03-11,10:02:26
39.980072,116.334789,0,165,39883.4183680556,2009-03-11,10:02:27
39.979972,116.334805,0,162,39883.4183796296,2009-03-11,10:02:28
39.979874,116.334815,0,160,39883.4183912037,2009-03-11,10:02:29
39.979774,116.334815,0,159,39883.4184027778,2009-03-11,10:02:30
39.979683,116.334821,0,154,39883.4184143519,2009-03-11,10:02:31
39.979601,116.334831,0,147,39883.4184259259,2009-03-11,10:02:32
39.979512,116.334845,0,148,39883.4184375,2009-03-11,10:02:33
39.979423,116.334862,0,149,39883.4184490741,2009-03-11,10:02:34
39.979332,116.334874,0,150,39883.4184606481,2009-03-11,10:02:35
39.979246,116.334892,0,150,39883.4184722222,2009-03-11,10:02:36
39.979163,116.334903,0,152,39883.4184837963,2009-03-11,10:02:37
39.979083,116.334908,0,148,39883.4184953704,2009-03-11,10:02:38
39.979006,116.334909,0,145,39883.4185069444,2009-03-11,10:02:39
39.978935,116.334915,0,143,39883.4185185185,2009-03-11,10:02:40
39.978863,116.334931,0,141,39883.4185300926,2009-03-11,10:02:41
39.978791,116.334938,0,142,39883.4185416667,2009-03-11,10:02:42
39.978721,116.334951,0,142,39883.4185532407,2009-03-11,10:02:43
39.978645,116.334963,0,144,39883.4185648148,2009-03-11,10:02:44
39.978573,116.334975,0,142,39883.4185763889,2009-03-11,10:02:45
39.978504,116.334978,0,142,39883.418587963,2009-03-11,10:02:46
39.978429,116.334988,0,143,39883.418599537,2009-03-11,10:02:47
39.978363,116.334992,0,143,39883.4186111111,2009-03-11,10:02:48
39.978291,116.335,0,145,39883.4186226852,2009-03-11,10:02:49
39.978215,116.335016,0,144,39883.4186342593,2009-03-11,10:02:50
39.978138,116.335035,0,143,39883.4186458333,2009-03-11,10:02:51
39.978057,116.335045,0,141,39883.4186574074,2009-03-11,10:02:52
39.977976,116.335057,0,142,39883.4186689815,2009-03-11,10:02:53
39.977889,116.335071,0,142,39883.4186805556,2009-03-11,10:02:54
39.977803,116.335087,0,144,39883.4186921296,2009-03-11,10:02:55
39.977721,116.335116,0,144,39883.4187037037,2009-03-11,10:02:56
39.977639,116.335156,0,145,39883.4187152778,2009-03-11,10:02:57
39.977564,116.335184,0,143,39883.4187268519,2009-03-11,10:02:58
39.977494,116.33521,0,141,39883.4187384259,2009-03-11,10:02:59
39.977425,116.33524,0,140,39883.41875,2009-03-11,10:03:00
39.977366,116.335273,0,140,39883.4187615741,2009-03-11,10:03:01
39.97731,116.335294,0,143,39883.4187731481,2009-03-11,10:03:02
39.97726,116.335304,0,144,39883.4187847222,2009-03-11,10:03:03
39.977215,116.335315,0,145,39883.4187962963,2009-03-11,10:03:04
39.977167,116.335336,0,149,39883.4188078704,2009-03-11,10:03:05
39.977115,116.335348,0,153,39883.4188194444,2009-03-11,10:03:06
39.977058,116.335369,0,155,39883.4188310185,2009-03-11,10:03:07
39.976995,116.335395,0,156,39883.4188425926,2009-03-11,10:03:08
39.97692,116.335422,0,159,39883.4188541667,2009-03-11,10:03:09
39.976845,116.335446,0,161,39883.4188657407,2009-03-11,10:03:10
39.976767,116.335467,0,161,39883.4188773148,2009-03-11,10:03:11
39.976688,116.335484,0,161,39883.4188888889,2009-03-11,10:03:12
39.976617,116.335516,0,157,39883.418900463,2009-03-11,10:03:13
39.976528,116.335569,0,160,39883.418912037,2009-03-11,10:03:14
39.976445,116.335622,0,157,39883.4189236111,2009-03-11,10:03:15
39.976362,116.335678,0,159,39883.4189351852,2009-03-11,10:03:16
39.976289,116.335756,0,158,39883.4189467593,2009-03-11,10:03:17
39.976226,116.335824,0,156,39883.4189583333,2009-03-11,10:03:18
39.976172,116.335892,0,156,39883.4189699074,2009-03-11,10:03:19
39.976128,116.335956,0,159,39883.4189814815,2009-03-11,10:03:20
39.97609,116.336008,0,159,39883.4189930556,2009-03-11,10:03:21
39.97606,116.336072,0,159,39883.4190046296,2009-03-11,10:03:22
39.976028,116.336123,0,161,39883.4190162037,2009-03-11,10:03:23
39.975999,116.336179,0,160,39883.4190277778,2009-03-11,10:03:24
39.975967,116.336244,0,160,39883.4190393519,2009-03-11,10:03:25
39.975935,116.336307,0,159,39883.4190509259,2009-03-11,10:03:26
39.975899,116.336391,0,160,39883.4190625,2009-03-11,10:03:27
39.975855,116.336468,0,159,39883.4190740741,2009-03-11,10:03:28
39.97581,116.33655,0,158,39883.4190856481,2009-03-11,10:03:29
39.97576,116.336635,0,156,39883.4190972222,2009-03-11,10:03:30
39.97571,116.336707,0,156,39883.4191087963,2009-03-11,10:03:31
39.975665,116.336786,0,155,39883.4191203704,2009-03-11,10:03:32
39.975635,116.336857,0,151,39883.4191319444,2009-03-11,10:03:33
39.975601,116.336911,0,152,39883.4191435185,2009-03-11,10:03:34
39.975569,116.336966,0,149,39883.4191666667,2009-03-11,10:03:36
39.975557,116.33703,0,141,39883.419224537,2009-03-11,10:03:41
39.975537,116.337117,0,143,39883.4192708333,2009-03-11,10:03:45
39.975546,116.337188,0,143,39883.4192939815,2009-03-11,10:03:47
39.975485,116.337219,0,146,39883.4193171296,2009-03-11,10:03:49
39.975407,116.337163,0,150,39883.4193402778,2009-03-11,10:03:51
39.975404,116.337061,0,152,39883.4193634259,2009-03-11,10:03:53
39.975402,116.337,0,153,39883.419375,2009-03-11,10:03:54
39.97541,116.336936,0,152,39883.4193865741,2009-03-11,10:03:55
39.975417,116.336864,0,153,39883.4193981481,2009-03-11,10:03:56
39.975426,116.336788,0,154,39883.4194097222,2009-03-11,10:03:57
39.975426,116.336694,0,154,39883.4194212963,2009-03-11,10:03:58
39.975415,116.336589,0,157,39883.4194328704,2009-03-11,10:03:59
39.975431,116.336503,0,160,39883.4194444444,2009-03-11,10:04:00
39.975431,116.336397,0,162,39883.4194560185,2009-03-11,10:04:01
39.975409,116.336282,0,164,39883.4194675926,2009-03-11,10:04:02
39.975405,116.336172,0,165,39883.4194791667,2009-03-11,10:04:03
39.9754,116.336046,0,165,39883.4194907407,2009-03-11,10:04:04
39.975396,116.335923,0,165,39883.4195023148,2009-03-11,10:04:05
39.975389,116.335796,0,165,39883.4195138889,2009-03-11,10:04:06
39.975375,116.335648,0,166,39883.419525463,2009-03-11,10:04:07
39.975378,116.335483,0,163,39883.419537037,2009-03-11,10:04:08
39.975376,116.335331,0,163,39883.4195486111,2009-03-11,10:04:09
39.975367,116.335177,0,164,39883.4195601852,2009-03-11,10:04:10
39.97536,116.335028,0,165,39883.4195717593,2009-03-11,10:04:11
39.97536,116.334883,0,165,39883.4195833333,2009-03-11,10:04:12
39.975347,116.334753,0,166,39883.4195949074,2009-03-11,10:04:13
39.975317,116.334632,0,167,39883.4196064815,2009-03-11,10:04:14
39.975301,116.334528,0,168,39883.4196180556,2009-03-11,10:04:15
39.975284,116.334428,0,170,39883.4196296296,2009-03-11,10:04:16
39.975279,116.334359,0,171,39883.4196412037,2009-03-11,10:04:17
39.975285,116.334248,0,173,39883.4196643519,2009-03-11,10:04:19
39.97529,116.334156,0,175,39883.4196875,2009-03-11,10:04:21
39.975301,116.334091,0,178,39883.4197222222,2009-03-11,10:04:24
39.975354,116.334122,0,182,39883.4197685185,2009-03-11,10:04:28
39.975355,116.334149,0,185,39883.4198263889,2009-03-11,10:04:33
39.975307,116.334156,0,188,39883.4198842593,2009-03-11,10:04:38
39.9753,116.334222,0,192,39883.4199421296,2009-03-11,10:04:43
39.975286,116.334227,0,196,39883.42,2009-03-11,10:04:48
39.97532,116.334188,0,197,39883.4200347222,2009-03-11,10:04:51
39.975372,116.334206,0,199,39883.4200810185,2009-03-11,10:04:55
39.975361,116.334157,0,201,39883.4201388889,2009-03-11,10:05:00
39.975305,116.334117,0,202,39883.420162037,2009-03-11,10:05:02
39.975239,116.334132,0,203,39883.4201851852,2009-03-11,10:05:04
39.975184,116.334149,0,203,39883.4201967593,2009-03-11,10:05:05
39.975138,116.334155,0,203,39883.4202083333,2009-03-11,10:05:06
39.975094,116.33412,0,202,39883.4202314815,2009-03-11,10:05:08
39.975071,116.334147,0,205,39883.4202893519,2009-03-11,10:05:13
39.975071,116.334147,0,205,39883.4203240741,2009-03-11,10:05:16
39.975064,116.334153,0,208,39883.4203472222,2009-03-11,10:05:18
39.975064,116.334167,0,209,39883.4204050926,2009-03-11,10:05:23
39.975133,116.334135,0,208,39883.4204513889,2009-03-11,10:05:27
39.975119,116.334161,0,209,39883.4205092593,2009-03-11,10:05:32
39.975108,116.334171,0,209,39883.4205671296,2009-03-11,10:05:37
39.975071,116.334166,0,208,39883.420625,2009-03-11,10:05:42
39.975021,116.334148,0,207,39883.4206828704,2009-03-11,10:05:47
39.974973,116.334137,0,204,39883.4207407407,2009-03-11,10:05:52
39.97493,116.334124,0,205,39883.4207986111,2009-03-11,10:05:57
39.974897,116.334169,0,206,39883.4208564815,2009-03-11,10:06:02
39.974873,116.334176,0,204,39883.4209143519,2009-03-11,10:06:07
39.974877,116.334183,0,204,39883.4209722222,2009-03-11,10:06:12
39.974877,116.334183,0,204,39883.4210069444,2009-03-11,10:06:15
39.97488,116.334178,0,204,39883.4210300926,2009-03-11,10:06:17
39.974886,116.334168,0,204,39883.421087963,2009-03-11,10:06:22
39.974911,116.334075,0,204,39883.4211458333,2009-03-11,10:06:27
39.974922,116.334004,0,204,39883.4211574074,2009-03-11,10:06:28
39.974934,116.333923,0,204,39883.4211805556,2009-03-11,10:06:30
39.974918,116.333855,0,205,39883.4212037037,2009-03-11,10:06:32
39.974878,116.3338,0,206,39883.4212384259,2009-03-11,10:06:35
39.974878,116.333711,0,206,39883.4212847222,2009-03-11,10:06:39
39.974867,116.333636,0,206,39883.4213194444,2009-03-11,10:06:42
39.974855,116.333557,0,203,39883.4213657407,2009-03-11,10:06:46
39.974847,116.333483,0,201,39883.421412037,2009-03-11,10:06:50
39.974835,116.333421,0,199,39883.4214583333,2009-03-11,10:06:54
39.974814,116.33336,0,197,39883.4214930556,2009-03-11,10:06:57
39.974815,116.333289,0,198,39883.4215509259,2009-03-11,10:07:02
39.974824,116.333222,0,200,39883.4216087963,2009-03-11,10:07:07
39.974812,116.333159,0,201,39883.4216550926,2009-03-11,10:07:11
39.974818,116.333069,0,202,39883.4216782407,2009-03-11,10:07:13
39.974814,116.332997,0,202,39883.421724537,2009-03-11,10:07:17
39.974813,116.332929,0,200,39883.4217708333,2009-03-11,10:07:21
39.974809,116.332864,0,199,39883.4218171296,2009-03-11,10:07:25
39.974828,116.332805,0,198,39883.4218634259,2009-03-11,10:07:29
39.97482,116.332746,0,198,39883.4218981481,2009-03-11,10:07:32
39.974823,116.332681,0,197,39883.4219444444,2009-03-11,10:07:36
39.974825,116.332614,0,196,39883.4219791667,2009-03-11,10:07:39
39.974819,116.332545,0,196,39883.422025463,2009-03-11,10:07:43
39.974819,116.332473,0,195,39883.4220717593,2009-03-11,10:07:47
39.974828,116.332403,0,195,39883.4221180556,2009-03-11,10:07:51
39.974827,116.332341,0,195,39883.4221643518,2009-03-11,10:07:55
39.974803,116.332283,0,197,39883.4222222222,2009-03-11,10:08:00
39.974797,116.332215,0,197,39883.4222685185,2009-03-11,10:08:04
39.974804,116.332155,0,196,39883.4223148148,2009-03-11,10:08:08
39.97478,116.332105,0,196,39883.4223726852,2009-03-11,10:08:13
39.974725,116.332129,0,196,39883.4224189815,2009-03-11,10:08:17
39.974676,116.332159,0,197,39883.4224421296,2009-03-11,10:08:19
39.974618,116.33216,0,198,39883.4224652778,2009-03-11,10:08:21
39.974566,116.332182,0,199,39883.4225,2009-03-11,10:08:24
39.974522,116.332203,0,201,39883.4225231481,2009-03-11,10:08:26
39.97448,116.332176,0,203,39883.4225810185,2009-03-11,10:08:31
39.974463,116.332129,0,203,39883.4226388889,2009-03-11,10:08:36
39.974436,116.332132,0,205,39883.4226967593,2009-03-11,10:08:41
39.974378,116.332131,0,206,39883.4227546296,2009-03-11,10:08:46
39.974353,116.332096,0,206,39883.4228125,2009-03-11,10:08:51
39.974315,116.33206,0,207,39883.4228703704,2009-03-11,10:08:56
39.974257,116.33202,0,208,39883.4229050926,2009-03-11,10:08:59
39.974264,116.331994,0,209,39883.422962963,2009-03-11,10:09:04
39.974279,116.332012,0,210,39883.4230208333,2009-03-11,10:09:09
39.974299,116.332075,0,210,39883.4230555556,2009-03-11,10:09:12
39.974312,116.332131,0,211,39883.4231134259,2009-03-11,10:09:17
39.974334,116.332183,0,211,39883.4231712963,2009-03-11,10:09:22
39.974298,116.332128,0,211,39883.4232291667,2009-03-11,10:09:27
39.97426,116.332086,0,211,39883.4232638889,2009-03-11,10:09:30
39.974221,116.332024,0,211,39883.4233101852,2009-03-11,10:09:34
39.974188,116.331975,0,211,39883.4233449074,2009-03-11,10:09:37
39.974133,116.331945,0,211,39883.4233796296,2009-03-11,10:09:40
39.974089,116.331929,0,211,39883.4234259259,2009-03-11,10:09:44
39.974033,116.331916,0,211,39883.4234490741,2009-03-11,10:09:46
39.973989,116.33193,0,212,39883.4234837963,2009-03-11,10:09:49
39.973915,116.331904,0,212,39883.4235185185,2009-03-11,10:09:52
39.973849,116.331904,0,211,39883.4235416667,2009-03-11,10:09:54
39.973803,116.331925,0,213,39883.4235648148,2009-03-11,10:09:56
39.973755,116.331941,0,214,39883.4236111111,2009-03-11,10:10:00
39.97374,116.331932,0,215,39883.4236689815,2009-03-11,10:10:05
39.973738,116.331935,0,215,39883.4237268518,2009-03-11,10:10:10
39.973738,116.331935,0,215,39883.4237615741,2009-03-11,10:10:13
39.973732,116.331943,0,215,39883.4237847222,2009-03-11,10:10:15
39.973334,116.335225,0,197,39883.4268055556,2009-03-11,10:14:36
39.973272,116.334913,0,113,39883.4268171296,2009-03-11,10:14:37
39.973261,116.334908,0,79,39883.4268287037,2009-03-11,10:14:38
39.973263,116.334978,0,59,39883.4268518519,2009-03-11,10:14:40
39.973275,116.334951,0,127,39883.4268634259,2009-03-11,10:14:41
39.973277,116.334945,0,153,39883.426875,2009-03-11,10:14:42
39.973277,116.334977,0,168,39883.4268865741,2009-03-11,10:14:43
39.973271,116.335057,0,184,39883.4269097222,2009-03-11,10:14:45
39.973313,116.33499,0,195,39883.4269444444,2009-03-11,10:14:48
39.973341,116.33495,0,202,39883.4269907407,2009-03-11,10:14:52
39.97351,116.333346,0,16,39883.4275578704,2009-03-11,10:15:41
39.973501,116.333599,0,12,39883.4275694444,2009-03-11,10:15:42
39.973483,116.33383,0,5,39883.4275810185,2009-03-11,10:15:43
39.973472,116.333985,0,1,39883.4275925926,2009-03-11,10:15:44
39.973471,116.33411,0,0,39883.4276041667,2009-03-11,10:15:45
39.973482,116.334032,0,99,39883.4276157407,2009-03-11,10:15:46
39.973493,116.333993,0,149,39883.4276273148,2009-03-11,10:15:47
39.973503,116.333946,0,176,39883.4276388889,2009-03-11,10:15:48
39.973517,116.333919,0,198,39883.427662037,2009-03-11,10:15:50
39.97351,116.333968,0,207,39883.4276967593,2009-03-11,10:15:53
39.973521,116.334032,0,211,39883.4277430556,2009-03-11,10:15:57
39.973521,116.334529,0,215,39883.4279513889,2009-03-11,10:16:15
39.973523,116.334468,0,215,39883.427962963,2009-03-11,10:16:16
39.973513,116.334357,0,154,39883.4280092593,2009-03-11,10:16:20
39.973532,116.334161,0,181,39883.4280208333,2009-03-11,10:16:21
39.973547,116.334042,0,179,39883.4280324074,2009-03-11,10:16:22
39.973563,116.333941,0,194,39883.4280439815,2009-03-11,10:16:23
39.973572,116.333886,0,206,39883.4280555556,2009-03-11,10:16:24
39.973571,116.333852,0,216,39883.4281134259,2009-03-11,10:16:29
39.973516,116.333828,0,217,39883.4281597222,2009-03-11,10:16:33
39.973468,116.3339,0,216,39883.4281828704,2009-03-11,10:16:35
39.973448,116.333962,0,214,39883.4282175926,2009-03-11,10:16:38
39.973449,116.33405,0,214,39883.4282523148,2009-03-11,10:16:41
39.973445,116.334114,0,213,39883.428275463,2009-03-11,10:16:43
39.973441,116.334199,0,213,39883.4282986111,2009-03-11,10:16:45
39.973438,116.334285,0,212,39883.4283217593,2009-03-11,10:16:47
39.973435,116.334268,0,213,39883.4283796296,2009-03-11,10:16:52
39.973428,116.334198,0,213,39883.4283912037,2009-03-11,10:16:53
39.973418,116.33409,0,212,39883.4284143519,2009-03-11,10:16:55
39.973408,116.33399,0,212,39883.4284375,2009-03-11,10:16:57
39.973395,116.333905,0,212,39883.4284606481,2009-03-11,10:16:59
39.973381,116.333826,0,212,39883.4284837963,2009-03-11,10:17:01
39.973371,116.333753,0,212,39883.4285069444,2009-03-11,10:17:03
39.973363,116.333684,0,212,39883.4285416667,2009-03-11,10:17:06
39.973307,116.333736,0,213,39883.428599537,2009-03-11,10:17:11
39.97326,116.333767,0,214,39883.4286226852,2009-03-11,10:17:13
39.973255,116.333709,0,214,39883.4286574074,2009-03-11,10:17:16
39.97324,116.33362,0,215,39883.4287152778,2009-03-11,10:17:21
39.973249,116.333568,0,215,39883.4287731481,2009-03-11,10:17:26
39.973277,116.333594,0,215,39883.4288310185,2009-03-11,10:17:31
39.973287,116.33373,0,215,39883.4288541667,2009-03-11,10:17:33
39.973289,116.333793,0,215,39883.4288773148,2009-03-11,10:17:35
39.9733,116.333856,0,215,39883.4288888889,2009-03-11,10:17:36
39.973308,116.33395,0,215,39883.428900463,2009-03-11,10:17:37
39.973317,116.334027,0,215,39883.428912037,2009-03-11,10:17:38
39.973319,116.334086,0,215,39883.4289236111,2009-03-11,10:17:39
39.973308,116.334194,0,215,39883.4289467593,2009-03-11,10:17:41
39.973288,116.334254,0,215,39883.4289814815,2009-03-11,10:17:44
39.973245,116.334269,0,215,39883.4290393519,2009-03-11,10:17:49
39.97321,116.334333,0,215,39883.4290856481,2009-03-11,10:17:53
39.973189,116.334477,0,213,39883.4291203704,2009-03-11,10:17:56
39.973169,116.334584,0,212,39883.4291319444,2009-03-11,10:17:57
39.97316,116.334646,0,211,39883.4291435185,2009-03-11,10:17:58
39.973153,116.33471,0,209,39883.4291666667,2009-03-11,10:18:00
39.973121,116.334775,0,206,39883.429212963,2009-03-11,10:18:04
39.973141,116.334835,0,204,39883.4292361111,2009-03-11,10:18:06
39.973165,116.334897,0,204,39883.4292592593,2009-03-11,10:18:08
39.973215,116.334956,0,204,39883.4292824074,2009-03-11,10:18:10
39.973261,116.334995,0,204,39883.4293055556,2009-03-11,10:18:12
39.9733,116.335029,0,204,39883.4293518519,2009-03-11,10:18:16
39.973339,116.334988,0,203,39883.4294097222,2009-03-11,10:18:21
39.973344,116.335004,0,204,39883.4294675926,2009-03-11,10:18:26
39.973366,116.334945,0,202,39883.429525463,2009-03-11,10:18:31
39.973385,116.334852,0,201,39883.4295486111,2009-03-11,10:18:33
39.973393,116.334784,0,200,39883.4295717593,2009-03-11,10:18:35
39.973385,116.334722,0,198,39883.4295949074,2009-03-11,10:18:37
39.97339,116.334652,0,197,39883.4296180556,2009-03-11,10:18:39
39.973397,116.334567,0,197,39883.4296412037,2009-03-11,10:18:41
39.973403,116.334484,0,196,39883.4296643519,2009-03-11,10:18:43
39.973403,116.334408,0,195,39883.4296875,2009-03-11,10:18:45
39.973392,116.334332,0,194,39883.4297106481,2009-03-11,10:18:47
39.973374,116.334274,0,194,39883.4297337963,2009-03-11,10:18:49
39.973337,116.33421,0,194,39883.4297569444,2009-03-11,10:18:51
39.973305,116.334164,0,193,39883.4297800926,2009-03-11,10:18:53
39.9733,116.334082,0,193,39883.4298032407,2009-03-11,10:18:55
39.973309,116.334015,0,192,39883.4298263889,2009-03-11,10:18:57
39.973302,116.333951,0,192,39883.4298611111,2009-03-11,10:19:00
39.97333,116.333904,0,192,39883.4299074074,2009-03-11,10:19:04
39.973365,116.333851,0,192,39883.4299421296,2009-03-11,10:19:07
39.973389,116.333789,0,192,39883.4299652778,2009-03-11,10:19:09
39.973393,116.333726,0,193,39883.43,2009-03-11,10:19:12
39.973391,116.333667,0,197,39883.4300462963,2009-03-11,10:19:16
39.973429,116.333685,0,198,39883.4301041667,2009-03-11,10:19:21
39.973461,116.333732,0,199,39883.430162037,2009-03-11,10:19:26
39.973455,116.333829,0,199,39883.4301967593,2009-03-11,10:19:29
39.973436,116.333907,0,199,39883.4302199074,2009-03-11,10:19:31
39.973419,116.333967,0,200,39883.4302777778,2009-03-11,10:19:36
39.9734,116.334057,0,201,39883.4303240741,2009-03-11,10:19:40
39.973388,116.334148,0,202,39883.4303472222,2009-03-11,10:19:42
39.973371,116.334223,0,203,39883.4303703704,2009-03-11,10:19:44
39.97335,116.334295,0,204,39883.4303935185,2009-03-11,10:19:46
39.973321,116.334347,0,205,39883.4304282407,2009-03-11,10:19:49
39.973329,116.334267,0,206,39883.430474537,2009-03-11,10:19:53
39.97334,116.334176,0,206,39883.4304976852,2009-03-11,10:19:55
39.973352,116.334063,0,206,39883.4305208333,2009-03-11,10:19:57
39.973369,116.333955,0,207,39883.4305439815,2009-03-11,10:19:59
39.973381,116.333895,0,207,39883.4305555556,2009-03-11,10:20:00
39.973403,116.33384,0,207,39883.4305671296,2009-03-11,10:20:01
39.973419,116.333779,0,208,39883.4305787037,2009-03-11,10:20:02
39.973442,116.333675,0,209,39883.4306018518,2009-03-11,10:20:04
39.973447,116.3336,0,211,39883.430625,2009-03-11,10:20:06
39.973447,116.333542,0,215,39883.4306597222,2009-03-11,10:20:09
39.973471,116.333469,0,219,39883.4307060185,2009-03-11,10:20:13
39.973467,116.333426,0,221,39883.4307638889,2009-03-11,10:20:18
39.973471,116.333499,0,220,39883.4308217593,2009-03-11,10:20:23
39.9735,116.333514,0,220,39883.4308796296,2009-03-11,10:20:28
39.973549,116.333528,0,220,39883.4309259259,2009-03-11,10:20:32
39.973554,116.333554,0,220,39883.4309837963,2009-03-11,10:20:37
39.973553,116.333539,0,220,39883.4310416667,2009-03-11,10:20:42
39.973444,116.333505,0,293,39883.4318171296,2009-03-11,10:21:49
39.973489,116.333587,0,348,39883.4318287037,2009-03-11,10:21:50
39.973416,116.33419,0,31,39883.4318518518,2009-03-11,10:21:52
39.973407,116.334151,0,8,39883.4318634259,2009-03-11,10:21:53
39.973426,116.334111,0,99,39883.431875,2009-03-11,10:21:54
39.973402,116.334151,0,111,39883.4319097222,2009-03-11,10:21:57
39.973386,116.334248,0,119,39883.4319328704,2009-03-11,10:21:59
39.973373,116.334317,0,135,39883.4319560185,2009-03-11,10:22:01
39.973361,116.334369,0,139,39883.4320138889,2009-03-11,10:22:06
39.973329,116.334409,0,154,39883.4320717593,2009-03-11,10:22:11
39.973317,116.334466,0,158,39883.4321296296,2009-03-11,10:22:16
39.973322,116.334512,0,175,39883.4321527778,2009-03-11,10:22:18
39.973334,116.33456,0,195,39883.4321759259,2009-03-11,10:22:20
39.973337,116.334546,0,194,39883.4322337963,2009-03-11,10:22:25
39.973339,116.3345,0,182,39883.4322569444,2009-03-11,10:22:27
39.97334,116.33454,0,193,39883.4323148148,2009-03-11,10:22:32
39.97334,116.33454,0,193,39883.432349537,2009-03-11,10:22:35
39.973338,116.334539,0,188,39883.4323726852,2009-03-11,10:22:37
39.973343,116.334503,0,184,39883.4324305556,2009-03-11,10:22:42
39.973345,116.334444,0,187,39883.4324768518,2009-03-11,10:22:46
39.973348,116.334355,0,191,39883.4325115741,2009-03-11,10:22:49
39.973352,116.334295,0,194,39883.4325347222,2009-03-11,10:22:51
39.973352,116.334232,0,190,39883.4325694444,2009-03-11,10:22:54
39.97336,116.334163,0,188,39883.4325925926,2009-03-11,10:22:56
39.973385,116.33407,0,188,39883.4326157407,2009-03-11,10:22:58
39.973397,116.334013,0,193,39883.4326388889,2009-03-11,10:23:00
39.973414,116.333939,0,195,39883.432662037,2009-03-11,10:23:02
39.973432,116.333866,0,200,39883.4326967593,2009-03-11,10:23:05
39.97343,116.333825,0,213,39883.4327430556,2009-03-11,10:23:09
39.973412,116.333836,0,228,39883.4327893518,2009-03-11,10:23:13
39.973403,116.333816,0,234,39883.4328472222,2009-03-11,10:23:18
39.973403,116.333816,0,234,39883.4328819444,2009-03-11,10:23:21
39.973404,116.333809,0,229,39883.4329050926,2009-03-11,10:23:23
39.973418,116.333749,0,221,39883.4329398148,2009-03-11,10:23:26
39.973396,116.333702,0,213,39883.432974537,2009-03-11,10:23:29
39.973382,116.333722,0,208,39883.4330324074,2009-03-11,10:23:34
[truncated: 183,578 more chars]
