# Supplementary material for: Research on differential privacy protection method based on user tendency
Source: PLoS One. 2023 Oct 26;18(10):e0288823. doi: 10.1371/journal.pone.0288823 (PMC10602288; doi:10.1371/journal.pone.0288823)
Supplement: S2 Data — (ZIP) [file pone.0288823.s002.zip › Data 5-2/022/Trajectory/20090312021222.plt]

Geolife trajectory
WGS 84
Altitude is in Feet
Reserved 3
0,2,255,My Track,0,0,2,8421376
0
39.970564,116.300414,0,492,39884.0919212963,2009-03-12,02:12:22
39.970314,116.300367,0,492,39884.0919444444,2009-03-12,02:12:24
39.970335,116.300432,0,492,39884.0919560185,2009-03-12,02:12:25
39.970388,116.300456,0,492,39884.0919791667,2009-03-12,02:12:27
39.970425,116.30037,0,492,39884.0920023148,2009-03-12,02:12:29
39.970411,116.300432,0,492,39884.092025463,2009-03-12,02:12:31
39.970355,116.300461,0,492,39884.0920486111,2009-03-12,02:12:33
39.970369,116.300255,0,355,39884.0920601852,2009-03-12,02:12:34
39.970342,116.300313,0,356,39884.0920833333,2009-03-12,02:12:36
39.970323,116.300344,0,357,39884.0921412037,2009-03-12,02:12:41
39.970366,116.300363,0,357,39884.0921759259,2009-03-12,02:12:44
39.970395,116.30038,0,356,39884.0922337963,2009-03-12,02:12:49
39.97041,116.300371,0,357,39884.0922916667,2009-03-12,02:12:54
39.970422,116.300363,0,357,39884.092349537,2009-03-12,02:12:59
39.970422,116.300362,0,357,39884.0924074074,2009-03-12,02:13:04
39.970423,116.300361,0,357,39884.0924652778,2009-03-12,02:13:09
39.970427,116.30036,0,357,39884.0925231481,2009-03-12,02:13:14
39.970432,116.300362,0,357,39884.0925810185,2009-03-12,02:13:19
39.970437,116.300363,0,357,39884.0926388889,2009-03-12,02:13:24
39.970439,116.300362,0,357,39884.0926967593,2009-03-12,02:13:29
39.970439,116.300362,0,357,39884.0927314815,2009-03-12,02:13:32
39.970438,116.300359,0,357,39884.0927546296,2009-03-12,02:13:34
39.970435,116.300372,0,357,39884.0928125,2009-03-12,02:13:39
39.970435,116.300372,0,357,39884.0928472222,2009-03-12,02:13:42
39.970433,116.300374,0,357,39884.0928703704,2009-03-12,02:13:44
39.970438,116.300385,0,357,39884.0929282407,2009-03-12,02:13:49
39.970437,116.300381,0,357,39884.0929861111,2009-03-12,02:13:54
39.970437,116.300381,0,357,39884.0930208333,2009-03-12,02:13:57
39.97044,116.300373,0,357,39884.0930439815,2009-03-12,02:13:59
39.9705,116.300416,0,359,39884.0930902778,2009-03-12,02:14:03
39.970542,116.300434,0,362,39884.0931018519,2009-03-12,02:14:04
39.970591,116.300465,0,363,39884.093125,2009-03-12,02:14:06
39.970679,116.30053,0,372,39884.0931365741,2009-03-12,02:14:07
39.970728,116.300554,0,374,39884.0931481481,2009-03-12,02:14:08
39.97078,116.30055,0,374,39884.0931597222,2009-03-12,02:14:09
39.970829,116.300529,0,376,39884.0931712963,2009-03-12,02:14:10
39.970901,116.300539,0,381,39884.0931828704,2009-03-12,02:14:11
39.970963,116.300552,0,385,39884.0931944444,2009-03-12,02:14:12
39.971056,116.300554,0,382,39884.0932060185,2009-03-12,02:14:13
39.971099,116.300536,0,384,39884.0932175926,2009-03-12,02:14:14
39.971163,116.30051,0,382,39884.0932291667,2009-03-12,02:14:15
39.971256,116.300494,0,374,39884.0932407407,2009-03-12,02:14:16
39.971332,116.300486,0,369,39884.0932523148,2009-03-12,02:14:17
39.971403,116.300477,0,368,39884.0932638889,2009-03-12,02:14:18
39.97149,116.300456,0,364,39884.093275463,2009-03-12,02:14:19
39.971567,116.300444,0,363,39884.093287037,2009-03-12,02:14:20
39.971635,116.300423,0,363,39884.0932986111,2009-03-12,02:14:21
39.971711,116.300404,0,362,39884.0933101852,2009-03-12,02:14:22
39.971791,116.300389,0,361,39884.0933217593,2009-03-12,02:14:23
39.97187,116.300377,0,360,39884.0933333333,2009-03-12,02:14:24
39.971955,116.300367,0,358,39884.0933449074,2009-03-12,02:14:25
39.972033,116.300373,0,358,39884.0933564815,2009-03-12,02:14:26
39.97211,116.300371,0,358,39884.0933680556,2009-03-12,02:14:27
39.972192,116.300354,0,355,39884.0933796296,2009-03-12,02:14:28
39.972259,116.300341,0,355,39884.0933912037,2009-03-12,02:14:29
39.972335,116.300341,0,353,39884.0934027778,2009-03-12,02:14:30
39.97238,116.30034,0,356,39884.0934143519,2009-03-12,02:14:31
39.972446,116.300315,0,353,39884.0934259259,2009-03-12,02:14:32
39.972514,116.300271,0,347,39884.0934375,2009-03-12,02:14:33
39.972565,116.300256,0,346,39884.0934490741,2009-03-12,02:14:34
39.972638,116.300241,0,341,39884.0934606481,2009-03-12,02:14:35
39.972719,116.300219,0,334,39884.0934722222,2009-03-12,02:14:36
39.9728,116.300199,0,326,39884.0934837963,2009-03-12,02:14:37
39.972845,116.300193,0,324,39884.0934953704,2009-03-12,02:14:38
39.972925,116.300187,0,320,39884.0935185185,2009-03-12,02:14:40
39.972985,116.300188,0,316,39884.0935416667,2009-03-12,02:14:42
39.973038,116.300193,0,312,39884.0935648148,2009-03-12,02:14:44
39.973097,116.300184,0,310,39884.093587963,2009-03-12,02:14:46
39.973162,116.300183,0,308,39884.0936226852,2009-03-12,02:14:49
39.973221,116.300188,0,309,39884.0936574074,2009-03-12,02:14:52
39.973292,116.300188,0,311,39884.0936805556,2009-03-12,02:14:54
39.97334,116.300178,0,311,39884.0936921296,2009-03-12,02:14:55
39.973431,116.300151,0,317,39884.0937152778,2009-03-12,02:14:57
39.97348,116.300146,0,318,39884.0937268519,2009-03-12,02:14:58
39.973541,116.300141,0,316,39884.0937384259,2009-03-12,02:14:59
39.973674,116.300121,0,319,39884.09375,2009-03-12,02:15:00
39.97374,116.300121,0,316,39884.0937615741,2009-03-12,02:15:01
39.973903,116.300134,0,316,39884.0937847222,2009-03-12,02:15:03
39.973997,116.300138,0,320,39884.0937962963,2009-03-12,02:15:04
39.974053,116.300165,0,318,39884.0938078704,2009-03-12,02:15:05
39.974123,116.300194,0,320,39884.0938194444,2009-03-12,02:15:06
39.97417,116.300232,0,321,39884.0938310185,2009-03-12,02:15:07
39.974227,116.300298,0,318,39884.0938425926,2009-03-12,02:15:08
39.974235,116.300361,0,316,39884.0938541667,2009-03-12,02:15:09
39.974266,116.300446,0,313,39884.0938657407,2009-03-12,02:15:10
39.974304,116.300529,0,311,39884.0938773148,2009-03-12,02:15:11
39.974345,116.30061,0,309,39884.0938888889,2009-03-12,02:15:12
39.974385,116.300698,0,307,39884.093900463,2009-03-12,02:15:13
39.974445,116.300785,0,305,39884.093912037,2009-03-12,02:15:14
39.974477,116.300876,0,302,39884.0939236111,2009-03-12,02:15:15
39.974494,116.300966,0,299,39884.0939351852,2009-03-12,02:15:16
39.974516,116.301061,0,297,39884.0939467593,2009-03-12,02:15:17
39.974556,116.301169,0,294,39884.0939583333,2009-03-12,02:15:18
39.974578,116.301274,0,290,39884.0939699074,2009-03-12,02:15:19
39.974608,116.301377,0,288,39884.0939814815,2009-03-12,02:15:20
39.974609,116.301478,0,283,39884.0939930556,2009-03-12,02:15:21
39.974637,116.301601,0,260,39884.0940046296,2009-03-12,02:15:22
39.974656,116.301695,0,256,39884.0940162037,2009-03-12,02:15:23
39.974674,116.30178,0,253,39884.0940277778,2009-03-12,02:15:24
39.974684,116.301846,0,249,39884.0940393518,2009-03-12,02:15:25
39.974708,116.301945,0,256,39884.0940625,2009-03-12,02:15:27
39.974759,116.302017,0,233,39884.0940972222,2009-03-12,02:15:30
39.974738,116.302012,0,223,39884.0941550926,2009-03-12,02:15:35
39.974725,116.30201,0,221,39884.094212963,2009-03-12,02:15:40
39.974715,116.302013,0,220,39884.0942708333,2009-03-12,02:15:45
39.974697,116.30202,0,220,39884.0943287037,2009-03-12,02:15:50
39.974697,116.30202,0,220,39884.0943634259,2009-03-12,02:15:53
39.97469,116.302025,0,220,39884.0943865741,2009-03-12,02:15:55
39.974691,116.302098,0,219,39884.0944328704,2009-03-12,02:15:59
39.974642,116.302151,0,220,39884.0944444444,2009-03-12,02:16:00
39.974602,116.302257,0,219,39884.0944675926,2009-03-12,02:16:02
39.974561,116.302384,0,219,39884.0944907407,2009-03-12,02:16:04
39.974562,116.302444,0,219,39884.0945023148,2009-03-12,02:16:05
39.974548,116.302503,0,215,39884.0945138889,2009-03-12,02:16:06
39.974541,116.302569,0,214,39884.094525463,2009-03-12,02:16:07
39.974517,116.302641,0,214,39884.094537037,2009-03-12,02:16:08
39.974519,116.302709,0,209,39884.0945486111,2009-03-12,02:16:09
39.974535,116.302774,0,207,39884.0945601852,2009-03-12,02:16:10
39.974551,116.302848,0,203,39884.0945717593,2009-03-12,02:16:11
39.974555,116.302924,0,198,39884.0945833333,2009-03-12,02:16:12
39.974564,116.303006,0,195,39884.0945949074,2009-03-12,02:16:13
39.974552,116.303114,0,186,39884.0946064815,2009-03-12,02:16:14
39.974533,116.303245,0,181,39884.0946180556,2009-03-12,02:16:15
39.974526,116.303369,0,175,39884.0946296296,2009-03-12,02:16:16
39.974522,116.303484,0,170,39884.0946412037,2009-03-12,02:16:17
39.974519,116.3036,0,166,39884.0946527778,2009-03-12,02:16:18
39.974528,116.303713,0,161,39884.0946643518,2009-03-12,02:16:19
39.974531,116.303828,0,159,39884.0946759259,2009-03-12,02:16:20
39.974528,116.303946,0,156,39884.0946875,2009-03-12,02:16:21
39.974523,116.304064,0,154,39884.0946990741,2009-03-12,02:16:22
39.974522,116.304183,0,156,39884.0947106481,2009-03-12,02:16:23
39.97453,116.304304,0,153,39884.0947222222,2009-03-12,02:16:24
39.974529,116.30443,0,155,39884.0947337963,2009-03-12,02:16:25
39.974528,116.30455,0,154,39884.0947453704,2009-03-12,02:16:26
39.974534,116.304662,0,151,39884.0947569444,2009-03-12,02:16:27
39.974538,116.304767,0,149,39884.0947685185,2009-03-12,02:16:28
39.974541,116.304859,0,148,39884.0947800926,2009-03-12,02:16:29
39.974542,116.30494,0,149,39884.0947916667,2009-03-12,02:16:30
39.974538,116.305015,0,147,39884.0948032407,2009-03-12,02:16:31
39.974536,116.305084,0,145,39884.0948148148,2009-03-12,02:16:32
39.974526,116.305157,0,144,39884.0948263889,2009-03-12,02:16:33
39.974513,116.30524,0,147,39884.094837963,2009-03-12,02:16:34
39.974507,116.305322,0,147,39884.094849537,2009-03-12,02:16:35
39.9745,116.305416,0,149,39884.0948611111,2009-03-12,02:16:36
39.974499,116.305507,0,150,39884.0948726852,2009-03-12,02:16:37
39.974488,116.305602,0,151,39884.0948842593,2009-03-12,02:16:38
39.974468,116.30569,0,151,39884.0948958333,2009-03-12,02:16:39
39.974455,116.30578,0,150,39884.0949074074,2009-03-12,02:16:40
39.974419,116.30588,0,150,39884.0949189815,2009-03-12,02:16:41
39.974404,116.305984,0,150,39884.0949305556,2009-03-12,02:16:42
39.974379,116.3061,0,151,39884.0949421296,2009-03-12,02:16:43
39.974372,116.306208,0,151,39884.0949537037,2009-03-12,02:16:44
39.974363,116.306324,0,153,39884.0949652778,2009-03-12,02:16:45
39.974328,116.306448,0,155,39884.0949768518,2009-03-12,02:16:46
39.974308,116.306568,0,156,39884.0949884259,2009-03-12,02:16:47
39.974287,116.306686,0,156,39884.095,2009-03-12,02:16:48
39.974402,116.3068,0,159,39884.0950115741,2009-03-12,02:16:49
39.974434,116.306923,0,160,39884.0950231481,2009-03-12,02:16:50
39.974451,116.307043,0,161,39884.0950347222,2009-03-12,02:16:51
39.974449,116.307162,0,159,39884.0950462963,2009-03-12,02:16:52
39.974447,116.307278,0,160,39884.0950578704,2009-03-12,02:16:53
39.974445,116.30739,0,159,39884.0950694444,2009-03-12,02:16:54
39.974442,116.307489,0,161,39884.0950810185,2009-03-12,02:16:55
39.974439,116.307577,0,160,39884.0950925926,2009-03-12,02:16:56
39.974435,116.307651,0,160,39884.0951041667,2009-03-12,02:16:57
39.974466,116.307751,0,162,39884.0951273148,2009-03-12,02:16:59
39.974512,116.307781,0,147,39884.095150463,2009-03-12,02:17:01
39.974534,116.307769,0,136,39884.0952083333,2009-03-12,02:17:06
39.974534,116.307772,0,135,39884.0952662037,2009-03-12,02:17:11
39.974534,116.307772,0,135,39884.0953009259,2009-03-12,02:17:14
39.974533,116.307767,0,135,39884.0953240741,2009-03-12,02:17:16
39.974536,116.307806,0,135,39884.0953819444,2009-03-12,02:17:21
39.974545,116.307899,0,135,39884.0954050926,2009-03-12,02:17:23
39.974578,116.308009,0,135,39884.0954282407,2009-03-12,02:17:25
39.974591,116.308078,0,135,39884.0954398148,2009-03-12,02:17:26
39.974603,116.308151,0,136,39884.0954513889,2009-03-12,02:17:27
39.974616,116.308221,0,137,39884.095462963,2009-03-12,02:17:28
39.974676,116.30827,0,138,39884.095474537,2009-03-12,02:17:29
39.97465,116.30834,0,139,39884.0954861111,2009-03-12,02:17:30
39.974631,116.308416,0,140,39884.0954976852,2009-03-12,02:17:31
39.974617,116.30849,0,142,39884.0955092593,2009-03-12,02:17:32
39.974603,116.308565,0,143,39884.0955208333,2009-03-12,02:17:33
39.974602,116.308636,0,146,39884.0955324074,2009-03-12,02:17:34
39.974601,116.308702,0,147,39884.0955439815,2009-03-12,02:17:35
39.974604,116.308764,0,148,39884.0955555556,2009-03-12,02:17:36
39.974603,116.308826,0,149,39884.0955671296,2009-03-12,02:17:37
39.974606,116.308891,0,150,39884.0955787037,2009-03-12,02:17:38
39.974627,116.30896,0,150,39884.0955902778,2009-03-12,02:17:39
39.974633,116.309034,0,152,39884.0956018518,2009-03-12,02:17:40
39.974647,116.309102,0,153,39884.0956134259,2009-03-12,02:17:41
39.974664,116.309181,0,154,39884.095625,2009-03-12,02:17:42
39.974683,116.30926,0,154,39884.0956365741,2009-03-12,02:17:43
39.974697,116.309327,0,153,39884.0956481481,2009-03-12,02:17:44
39.974685,116.309448,0,157,39884.0956597222,2009-03-12,02:17:45
39.974689,116.309527,0,158,39884.0956712963,2009-03-12,02:17:46
39.974683,116.309605,0,161,39884.0956828704,2009-03-12,02:17:47
39.974675,116.309681,0,164,39884.0956944444,2009-03-12,02:17:48
39.974691,116.309736,0,165,39884.0957060185,2009-03-12,02:17:49
39.974687,116.309799,0,167,39884.0957175926,2009-03-12,02:17:50
39.974683,116.309858,0,169,39884.0957291667,2009-03-12,02:17:51
39.974688,116.309954,0,172,39884.0957523148,2009-03-12,02:17:53
39.974705,116.310048,0,174,39884.095775463,2009-03-12,02:17:55
39.974725,116.310115,0,174,39884.095787037,2009-03-12,02:17:56
39.974744,116.310178,0,174,39884.0957986111,2009-03-12,02:17:57
39.974756,116.310264,0,174,39884.0958101852,2009-03-12,02:17:58
39.974777,116.310347,0,174,39884.0958217593,2009-03-12,02:17:59
39.974787,116.310432,0,177,39884.0958333333,2009-03-12,02:18:00
39.97478,116.310522,0,178,39884.0958449074,2009-03-12,02:18:01
39.974788,116.310617,0,180,39884.0958564815,2009-03-12,02:18:02
39.974774,116.310727,0,182,39884.0958680556,2009-03-12,02:18:03
39.974747,116.310846,0,185,39884.0958796296,2009-03-12,02:18:04
39.974704,116.310948,0,188,39884.0958912037,2009-03-12,02:18:05
39.974659,116.311056,0,188,39884.0959027778,2009-03-12,02:18:06
39.974655,116.311162,0,189,39884.0959143518,2009-03-12,02:18:07
39.974617,116.31126,0,189,39884.0959259259,2009-03-12,02:18:08
39.974588,116.311357,0,189,39884.0959375,2009-03-12,02:18:09
39.974567,116.311447,0,190,39884.0959490741,2009-03-12,02:18:10
39.974543,116.311547,0,193,39884.0959606481,2009-03-12,02:18:11
39.974547,116.311641,0,197,39884.0959722222,2009-03-12,02:18:12
39.97456,116.311729,0,199,39884.0959837963,2009-03-12,02:18:13
39.974572,116.311805,0,199,39884.0959953704,2009-03-12,02:18:14
39.974589,116.311869,0,200,39884.0960069444,2009-03-12,02:18:15
39.974608,116.311932,0,202,39884.0960185185,2009-03-12,02:18:16
39.974622,116.31199,0,202,39884.0960300926,2009-03-12,02:18:17
39.974634,116.312048,0,203,39884.0960416667,2009-03-12,02:18:18
39.974651,116.312107,0,202,39884.0960532407,2009-03-12,02:18:19
39.974677,116.312172,0,203,39884.0960648148,2009-03-12,02:18:20
39.974713,116.312321,0,207,39884.096087963,2009-03-12,02:18:22
39.974779,116.312413,0,203,39884.0961226852,2009-03-12,02:18:25
39.974846,116.312467,0,199,39884.0961342593,2009-03-12,02:18:26
39.974865,116.312538,0,190,39884.0961458333,2009-03-12,02:18:27
39.97492,116.312568,0,190,39884.0961574074,2009-03-12,02:18:28
39.974897,116.312625,0,193,39884.0961689815,2009-03-12,02:18:29
39.975033,116.312648,0,184,39884.0961805556,2009-03-12,02:18:30
39.975128,116.312682,0,183,39884.0961921296,2009-03-12,02:18:31
39.975109,116.312782,0,190,39884.0962152778,2009-03-12,02:18:33
39.975035,116.312839,0,197,39884.0962268518,2009-03-12,02:18:34
39.975034,116.312878,0,195,39884.0962847222,2009-03-12,02:18:39
39.975034,116.312878,0,195,39884.0963194444,2009-03-12,02:18:42
39.975037,116.312886,0,195,39884.0963425926,2009-03-12,02:18:44
39.97505,116.312912,0,195,39884.096400463,2009-03-12,02:18:49
39.97505,116.312912,0,195,39884.0964351852,2009-03-12,02:18:52
39.97505,116.312917,0,196,39884.0964583333,2009-03-12,02:18:54
39.975062,116.313002,0,203,39884.0965162037,2009-03-12,02:18:59
39.975079,116.313056,0,208,39884.0965393518,2009-03-12,02:19:01
39.975097,116.313127,0,213,39884.0965625,2009-03-12,02:19:03
39.975105,116.313213,0,217,39884.0965856481,2009-03-12,02:19:05
39.975132,116.313333,0,219,39884.0966087963,2009-03-12,02:19:07
39.975138,116.313403,0,220,39884.0966203704,2009-03-12,02:19:08
39.97515,116.313468,0,223,39884.0966319444,2009-03-12,02:19:09
39.975158,116.31354,0,224,39884.0966435185,2009-03-12,02:19:10
39.975164,116.313618,0,227,39884.0966550926,2009-03-12,02:19:11
39.975168,116.313706,0,231,39884.0966666667,2009-03-12,02:19:12
39.975199,116.313822,0,229,39884.0966782407,2009-03-12,02:19:13
39.975216,116.313928,0,231,39884.0966898148,2009-03-12,02:19:14
39.975223,116.314032,0,233,39884.0967013889,2009-03-12,02:19:15
39.975232,116.314139,0,234,39884.096712963,2009-03-12,02:19:16
39.975249,116.31424,0,234,39884.096724537,2009-03-12,02:19:17
39.975254,116.314345,0,235,39884.0967361111,2009-03-12,02:19:18
39.975255,116.314449,0,237,39884.0967476852,2009-03-12,02:19:19
39.975251,116.314553,0,238,39884.0967592593,2009-03-12,02:19:20
39.975264,116.314672,0,239,39884.0967708333,2009-03-12,02:19:21
39.975279,116.314801,0,241,39884.0967824074,2009-03-12,02:19:22
39.975287,116.314929,0,243,39884.0967939815,2009-03-12,02:19:23
39.975289,116.31505,0,246,39884.0968055556,2009-03-12,02:19:24
39.975308,116.315177,0,248,39884.0968171296,2009-03-12,02:19:25
39.975314,116.315307,0,250,39884.0968287037,2009-03-12,02:19:26
39.975332,116.315439,0,254,39884.0968402778,2009-03-12,02:19:27
39.975357,116.315576,0,255,39884.0968518518,2009-03-12,02:19:28
39.975387,116.315705,0,256,39884.0968634259,2009-03-12,02:19:29
39.975407,116.315841,0,258,39884.096875,2009-03-12,02:19:30
39.975415,116.315973,0,259,39884.0968865741,2009-03-12,02:19:31
39.975432,116.316104,0,262,39884.0968981481,2009-03-12,02:19:32
39.97545,116.316238,0,265,39884.0969097222,2009-03-12,02:19:33
39.975474,116.316357,0,267,39884.0969212963,2009-03-12,02:19:34
39.975477,116.316476,0,269,39884.0969328704,2009-03-12,02:19:35
39.975477,116.316575,0,270,39884.0969444444,2009-03-12,02:19:36
39.975441,116.316678,0,269,39884.0969560185,2009-03-12,02:19:37
39.975422,116.316766,0,275,39884.0969675926,2009-03-12,02:19:38
39.975402,116.316853,0,279,39884.0969791667,2009-03-12,02:19:39
39.975368,116.316952,0,281,39884.0969907407,2009-03-12,02:19:40
39.975356,116.317028,0,282,39884.0970023148,2009-03-12,02:19:41
39.97534,116.317117,0,281,39884.0970138889,2009-03-12,02:19:42
39.975355,116.317198,0,284,39884.097025463,2009-03-12,02:19:43
39.975363,116.317284,0,285,39884.097037037,2009-03-12,02:19:44
39.975381,116.317379,0,285,39884.0970486111,2009-03-12,02:19:45
39.975383,116.317481,0,288,39884.0970601852,2009-03-12,02:19:46
39.975383,116.317568,0,289,39884.0970717593,2009-03-12,02:19:47
39.975382,116.317656,0,289,39884.0970833333,2009-03-12,02:19:48
39.975366,116.317741,0,290,39884.0970949074,2009-03-12,02:19:49
39.975339,116.31783,0,290,39884.0971064815,2009-03-12,02:19:50
39.97531,116.317913,0,291,39884.0971180556,2009-03-12,02:19:51
39.975217,116.318029,0,288,39884.0971296296,2009-03-12,02:19:52
39.975218,116.318118,0,287,39884.0971412037,2009-03-12,02:19:53
39.975183,116.318205,0,284,39884.0971527778,2009-03-12,02:19:54
39.975169,116.318266,0,284,39884.0971643519,2009-03-12,02:19:55
39.975089,116.318378,0,282,39884.0971875,2009-03-12,02:19:57
39.97504,116.318433,0,281,39884.0971990741,2009-03-12,02:19:58
39.975056,116.318506,0,277,39884.0972222222,2009-03-12,02:20:00
39.974987,116.31856,0,269,39884.0972337963,2009-03-12,02:20:01
39.974948,116.318598,0,265,39884.0972453704,2009-03-12,02:20:02
39.974946,116.318607,0,265,39884.0973032407,2009-03-12,02:20:07
39.974945,116.318615,0,265,39884.0973611111,2009-03-12,02:20:12
39.974945,116.318615,0,265,39884.0973958333,2009-03-12,02:20:15
39.974944,116.318619,0,265,39884.0974189815,2009-03-12,02:20:17
39.974944,116.318629,0,265,39884.0974768519,2009-03-12,02:20:22
39.974942,116.318632,0,265,39884.0975347222,2009-03-12,02:20:27
39.974941,116.318636,0,266,39884.0975925926,2009-03-12,02:20:32
39.97494,116.318641,0,265,39884.097650463,2009-03-12,02:20:37
39.97494,116.318647,0,265,39884.0977083333,2009-03-12,02:20:42
39.974939,116.318654,0,265,39884.0977662037,2009-03-12,02:20:47
39.974938,116.318662,0,264,39884.0978240741,2009-03-12,02:20:52
39.974938,116.31867,0,264,39884.0978819444,2009-03-12,02:20:57
39.974937,116.318678,0,264,39884.0979398148,2009-03-12,02:21:02
39.974937,116.318686,0,263,39884.0979976852,2009-03-12,02:21:07
39.974937,116.318694,0,263,39884.0980555556,2009-03-12,02:21:12
39.974937,116.318694,0,263,39884.0980902778,2009-03-12,02:21:15
39.974937,116.3187,0,263,39884.0981134259,2009-03-12,02:21:17
39.974916,116.318784,0,260,39884.0981597222,2009-03-12,02:21:21
39.974909,116.318882,0,255,39884.0981828704,2009-03-12,02:21:23
39.974917,116.318968,0,255,39884.0982060185,2009-03-12,02:21:25
39.974922,116.319059,0,258,39884.0982291667,2009-03-12,02:21:27
39.974943,116.319175,0,261,39884.0982523148,2009-03-12,02:21:29
39.974974,116.319281,0,266,39884.098275463,2009-03-12,02:21:31
39.975015,116.319378,0,273,39884.0982986111,2009-03-12,02:21:33
39.975035,116.319442,0,275,39884.0983101852,2009-03-12,02:21:34
39.975041,116.319519,0,277,39884.0983217593,2009-03-12,02:21:35
39.97504,116.319603,0,280,39884.0983333333,2009-03-12,02:21:36
39.97498,116.319752,0,269,39884.0983449074,2009-03-12,02:21:37
39.974983,116.319863,0,269,39884.0983564815,2009-03-12,02:21:38
39.974984,116.319969,0,268,39884.0983680556,2009-03-12,02:21:39
39.974985,116.320075,0,263,39884.0983796296,2009-03-12,02:21:40
39.974988,116.320171,0,261,39884.0983912037,2009-03-12,02:21:41
39.974997,116.320257,0,261,39884.0984027778,2009-03-12,02:21:42
39.97501,116.320327,0,261,39884.0984143519,2009-03-12,02:21:43
39.975008,116.320395,0,260,39884.0984259259,2009-03-12,02:21:44
39.974996,116.320456,0,257,39884.0984375,2009-03-12,02:21:45
39.974976,116.320525,0,245,39884.0984606481,2009-03-12,02:21:47
39.974957,116.320548,0,236,39884.0985185185,2009-03-12,02:21:52
39.974957,116.320548,0,235,39884.0985763889,2009-03-12,02:21:57
39.974957,116.320548,0,235,39884.0986111111,2009-03-12,02:22:00
39.974957,116.320553,0,235,39884.0986342593,2009-03-12,02:22:02
39.974958,116.320562,0,235,39884.0986921296,2009-03-12,02:22:07
39.974963,116.320651,0,229,39884.09875,2009-03-12,02:22:12
39.974963,116.320746,0,222,39884.0987731481,2009-03-12,02:22:14
39.974967,116.320862,0,218,39884.0987962963,2009-03-12,02:22:16
39.974971,116.320925,0,215,39884.0988078704,2009-03-12,02:22:17
39.974978,116.320983,0,214,39884.0988194444,2009-03-12,02:22:18
39.974983,116.321047,0,214,39884.0988310185,2009-03-12,02:22:19
39.974983,116.321111,0,214,39884.0988425926,2009-03-12,02:22:20
39.974977,116.321186,0,213,39884.0988541667,2009-03-12,02:22:21
39.974983,116.321268,0,211,39884.0988657407,2009-03-12,02:22:22
39.975,116.321351,0,210,39884.0988773148,2009-03-12,02:22:23
39.975017,116.321437,0,206,39884.0988888889,2009-03-12,02:22:24
39.975027,116.321526,0,204,39884.098900463,2009-03-12,02:22:25
39.975034,116.321621,0,205,39884.098912037,2009-03-12,02:22:26
39.975041,116.321727,0,202,39884.0989236111,2009-03-12,02:22:27
39.975043,116.321837,0,201,39884.0989351852,2009-03-12,02:22:28
39.975057,116.321955,0,197,39884.0989467593,2009-03-12,02:22:29
39.975048,116.322074,0,193,39884.0989583333,2009-03-12,02:22:30
39.975051,116.322201,0,191,39884.0989699074,2009-03-12,02:22:31
39.975058,116.322329,0,189,39884.0989814815,2009-03-12,02:22:32
39.975061,116.322463,0,185,39884.0989930556,2009-03-12,02:22:33
39.975065,116.322591,0,184,39884.0990046296,2009-03-12,02:22:34
39.975067,116.322724,0,185,39884.0990162037,2009-03-12,02:22:35
39.97507,116.322856,0,184,39884.0990277778,2009-03-12,02:22:36
39.975074,116.322994,0,182,39884.0990393519,2009-03-12,02:22:37
39.97508,116.323135,0,182,39884.0990509259,2009-03-12,02:22:38
39.975086,116.323282,0,181,39884.0990625,2009-03-12,02:22:39
39.975089,116.323436,0,180,39884.0990740741,2009-03-12,02:22:40
39.975099,116.32359,0,178,39884.0990856481,2009-03-12,02:22:41
39.9751,116.323747,0,176,39884.0990972222,2009-03-12,02:22:42
39.975115,116.323909,0,173,39884.0991087963,2009-03-12,02:22:43
39.975114,116.324068,0,174,39884.0991203704,2009-03-12,02:22:44
39.975112,116.324232,0,172,39884.0991319444,2009-03-12,02:22:45
39.975111,116.324394,0,172,39884.0991435185,2009-03-12,02:22:46
39.975104,116.32456,0,170,39884.0991550926,2009-03-12,02:22:47
39.975101,116.324723,0,169,39884.0991666667,2009-03-12,02:22:48
39.9751,116.324887,0,168,39884.0991782407,2009-03-12,02:22:49
39.975096,116.325047,0,167,39884.0991898148,2009-03-12,02:22:50
39.975091,116.325206,0,167,39884.0992013889,2009-03-12,02:22:51
39.975085,116.325361,0,166,39884.099212963,2009-03-12,02:22:52
39.975077,116.325516,0,167,39884.099224537,2009-03-12,02:22:53
39.975077,116.325664,0,168,39884.0992361111,2009-03-12,02:22:54
39.975079,116.325812,0,167,39884.0992476852,2009-03-12,02:22:55
39.975068,116.32595,0,167,39884.0992592593,2009-03-12,02:22:56
39.975066,116.326084,0,167,39884.0992708333,2009-03-12,02:22:57
39.975061,116.32621,0,168,39884.0992824074,2009-03-12,02:22:58
39.975064,116.326323,0,168,39884.0992939815,2009-03-12,02:22:59
39.975076,116.32643,0,168,39884.0993055556,2009-03-12,02:23:00
39.975119,116.326526,0,164,39884.0993171296,2009-03-12,02:23:01
39.975151,116.326612,0,161,39884.0993287037,2009-03-12,02:23:02
39.975163,116.326687,0,159,39884.0993402778,2009-03-12,02:23:03
39.975197,116.326745,0,156,39884.0993518519,2009-03-12,02:23:04
39.975249,116.326808,0,156,39884.099375,2009-03-12,02:23:06
39.975249,116.326808,0,156,39884.0994097222,2009-03-12,02:23:09
39.975247,116.32681,0,165,39884.0994328704,2009-03-12,02:23:11
39.975247,116.326801,0,165,39884.0994907407,2009-03-12,02:23:16
39.975247,116.326797,0,164,39884.0995486111,2009-03-12,02:23:21
39.975248,116.326794,0,164,39884.0996064815,2009-03-12,02:23:26
39.97525,116.32679,0,164,39884.0996643519,2009-03-12,02:23:31
39.975252,116.326792,0,164,39884.0997222222,2009-03-12,02:23:36
39.975253,116.326795,0,164,39884.0997800926,2009-03-12,02:23:41
39.975253,116.326797,0,164,39884.099837963,2009-03-12,02:23:46
39.975251,116.326799,0,164,39884.0998958333,2009-03-12,02:23:51
39.97525,116.326801,0,163,39884.0999537037,2009-03-12,02:23:56
39.975251,116.326804,0,163,39884.1000115741,2009-03-12,02:24:01
39.975251,116.326807,0,163,39884.1000694444,2009-03-12,02:24:06
39.975249,116.326805,0,163,39884.1001273148,2009-03-12,02:24:11
39.975246,116.326804,0,163,39884.1001851852,2009-03-12,02:24:16
39.975245,116.326806,0,163,39884.1002430556,2009-03-12,02:24:21
39.975245,116.32681,0,163,39884.1003009259,2009-03-12,02:24:26
39.975246,116.326817,0,163,39884.1003587963,2009-03-12,02:24:31
39.975246,116.32682,0,163,39884.1004166667,2009-03-12,02:24:36
39.975246,116.32682,0,163,39884.1004513889,2009-03-12,02:24:39
39.975244,116.326822,0,164,39884.100474537,2009-03-12,02:24:41
39.975245,116.326813,0,164,39884.1005324074,2009-03-12,02:24:46
39.975245,116.326812,0,165,39884.1005902778,2009-03-12,02:24:51
39.975245,116.326807,0,165,39884.1006481481,2009-03-12,02:24:56
39.975245,116.3268,0,165,39884.1007060185,2009-03-12,02:25:01
39.975244,116.326799,0,165,39884.1007638889,2009-03-12,02:25:06
39.975244,116.326793,0,165,39884.1008217593,2009-03-12,02:25:11
39.975245,116.326791,0,165,39884.1008796296,2009-03-12,02:25:16
39.975246,116.326789,0,165,39884.1009375,2009-03-12,02:25:21
39.975248,116.326785,0,165,39884.1009953704,2009-03-12,02:25:26
39.975248,116.326787,0,166,39884.1010532407,2009-03-12,02:25:31
39.97525,116.326788,0,166,39884.1011111111,2009-03-12,02:25:36
39.97525,116.326788,0,166,39884.1011458333,2009-03-12,02:25:39
39.975252,116.32679,0,167,39884.1011689815,2009-03-12,02:25:41
39.975255,116.326804,0,167,39884.1012268519,2009-03-12,02:25:46
39.97525,116.326882,0,167,39884.1012615741,2009-03-12,02:25:49
39.975274,116.326963,0,166,39884.1012847222,2009-03-12,02:25:51
39.975291,116.327074,0,163,39884.1013078704,2009-03-12,02:25:53
39.975303,116.32713,0,163,39884.1013194444,2009-03-12,02:25:54
39.975271,116.327205,0,161,39884.1013310185,2009-03-12,02:25:55
39.975264,116.327273,0,160,39884.1013425926,2009-03-12,02:25:56
39.97526,116.327346,0,157,39884.1013541667,2009-03-12,02:25:57
39.975254,116.327419,0,154,39884.1013657407,2009-03-12,02:25:58
39.975254,116.327482,0,152,39884.1013773148,2009-03-12,02:25:59
39.975241,116.327544,0,149,39884.1013888889,2009-03-12,02:26:00
39.975229,116.32763,0,145,39884.101412037,2009-03-12,02:26:02
39.97522,116.327687,0,141,39884.1014351852,2009-03-12,02:26:04
39.97522,116.327756,0,140,39884.1014583333,2009-03-12,02:26:06
39.975229,116.327824,0,140,39884.1014814815,2009-03-12,02:26:08
39.975252,116.327921,0,145,39884.1015046296,2009-03-12,02:26:10
39.975262,116.328035,0,150,39884.1015277778,2009-03-12,02:26:12
39.975258,116.3281,0,150,39884.1015393519,2009-03-12,02:26:13
39.97524,116.328173,0,149,39884.1015509259,2009-03-12,02:26:14
39.975234,116.328255,0,152,39884.1015625,2009-03-12,02:26:15
39.975224,116.328345,0,160,39884.1015740741,2009-03-12,02:26:16
39.975188,116.32845,0,163,39884.1015856481,2009-03-12,02:26:17
39.975156,116.328569,0,166,39884.1015972222,2009-03-12,02:26:18
39.975132,116.328679,0,170,39884.1016087963,2009-03-12,02:26:19
39.975119,116.328781,0,174,39884.1016203704,2009-03-12,02:26:20
39.97511,116.328879,0,176,39884.1016319444,2009-03-12,02:26:21
39.975102,116.328971,0,178,39884.1016435185,2009-03-12,02:26:22
39.975104,116.329065,0,179,39884.1016550926,2009-03-12,02:26:23
39.975089,116.329151,0,181,39884.1016666667,2009-03-12,02:26:24
39.975074,116.32921,0,184,39884.1016782407,2009-03-12,02:26:25
39.975038,116.329278,0,190,39884.1017013889,2009-03-12,02:26:27
39.975036,116.329327,0,180,39884.1017361111,2009-03-12,02:26:30
39.975053,116.329338,0,176,39884.1017939815,2009-03-12,02:26:35
39.975051,116.329322,0,176,39884.1018518518,2009-03-12,02:26:40
39.97504,116.329317,0,177,39884.1019097222,2009-03-12,02:26:45
39.975042,116.329347,0,174,39884.1019675926,2009-03-12,02:26:50
39.97503,116.329387,0,169,39884.102025463,2009-03-12,02:26:55
39.975033,116.329434,0,167,39884.1020833333,2009-03-12,02:27:00
39.975037,116.329514,0,169,39884.1021296296,2009-03-12,02:27:04
39.975023,116.329578,0,166,39884.1021759259,2009-03-12,02:27:08
39.974999,116.329623,0,164,39884.1022337963,2009-03-12,02:27:13
39.974972,116.329671,0,163,39884.1022800926,2009-03-12,02:27:17
39.974938,116.329717,0,162,39884.1023148148,2009-03-12,02:27:20
39.974937,116.329784,0,159,39884.102349537,2009-03-12,02:27:23
39.974905,116.329836,0,154,39884.1024074074,2009-03-12,02:27:28
39.974885,116.32989,0,149,39884.1024421296,2009-03-12,02:27:31
39.974843,116.329949,0,147,39884.1024884259,2009-03-12,02:27:35
39.974827,116.330004,0,148,39884.1025231481,2009-03-12,02:27:38
39.974796,116.330065,0,149,39884.1025578704,2009-03-12,02:27:41
39.974786,116.330122,0,148,39884.1025810185,2009-03-12,02:27:43
39.974775,116.330161,0,155,39884.1026388889,2009-03-12,02:27:48
39.974778,116.330233,0,158,39884.1026736111,2009-03-12,02:27:51
39.974796,116.33029,0,161,39884.1027199074,2009-03-12,02:27:55
39.974815,116.330356,0,163,39884.1027662037,2009-03-12,02:27:59
39.974816,116.330414,0,159,39884.1028125,2009-03-12,02:28:03
39.974831,116.330481,0,161,39884.1028472222,2009-03-12,02:28:06
39.974868,116.330512,0,155,39884.1028819444,2009-03-12,02:28:09
39.974895,116.330575,0,155,39884.1029282407,2009-03-12,02:28:13
39.974926,116.330621,0,150,39884.1029861111,2009-03-12,02:28:18
39.974954,116.330676,0,146,39884.1030324074,2009-03-12,02:28:22
39.974958,116.330744,0,146,39884.1030787037,2009-03-12,02:28:26
39.974968,116.33081,0,149,39884.103125,2009-03-12,02:28:30
39.974975,116.330867,0,152,39884.1031597222,2009-03-12,02:28:33
39.974965,116.330935,0,157,39884.1031944444,2009-03-12,02:28:36
39.974961,116.331002,0,158,39884.1032407407,2009-03-12,02:28:40
39.974949,116.331066,0,160,39884.103275463,2009-03-12,02:28:43
39.974958,116.331129,0,160,39884.1033217593,2009-03-12,02:28:47
39.974966,116.331197,0,162,39884.1033680556,2009-03-12,02:28:51
39.974968,116.331258,0,159,39884.1034143518,2009-03-12,02:28:55
39.974984,116.331314,0,161,39884.1034490741,2009-03-12,02:28:58
39.974988,116.331376,0,161,39884.1034953704,2009-03-12,02:29:02
39.974964,116.331422,0,168,39884.1035532407,2009-03-12,02:29:07
39.974982,116.331487,0,168,39884.103587963,2009-03-12,02:29:10
39.974998,116.331548,0,171,39884.1036226852,2009-03-12,02:29:13
39.974993,116.331606,0,173,39884.1036689815,2009-03-12,02:29:17
39.97497,116.33168,0,174,39884.1037268518,2009-03-12,02:29:22
39.974957,116.331736,0,178,39884.1037615741,2009-03-12,02:29:25
39.974951,116.331804,0,184,39884.1038078704,2009-03-12,02:29:29
39.97494,116.331857,0,192,39884.1038657407,2009-03-12,02:29:34
39.974902,116.331874,0,196,39884.1039236111,2009-03-12,02:29:39
39.97486,116.331856,0,188,39884.1039699074,2009-03-12,02:29:43
39.974823,116.331847,0,174,39884.1039930556,2009-03-12,02:29:45
39.97478,116.331875,0,168,39884.1040162037,2009-03-12,02:29:47
39.974701,116.331865,0,163,39884.1040509259,2009-03-12,02:29:50
39.974652,116.331854,0,165,39884.1040856481,2009-03-12,02:29:53
39.974606,116.331841,0,173,39884.1041203704,2009-03-12,02:29:56
39.974559,116.331857,0,180,39884.1041666667,2009-03-12,02:30:00
39.974498,116.331867,0,187,39884.104212963,2009-03-12,02:30:04
39.974442,116.331886,0,192,39884.1042592593,2009-03-12,02:30:08
39.974385,116.331898,0,198,39884.1042939815,2009-03-12,02:30:11
39.974334,116.331919,0,202,39884.1043518518,2009-03-12,02:30:16
39.974301,116.331941,0,205,39884.1044097222,2009-03-12,02:30:21
39.974301,116.331941,0,205,39884.1044444444,2009-03-12,02:30:24
39.974296,116.331939,0,205,39884.1044675926,2009-03-12,02:30:26
39.974251,116.331954,0,206,39884.1045023148,2009-03-12,02:30:29
39.97421,116.331994,0,210,39884.1045601852,2009-03-12,02:30:34
39.974171,116.33202,0,217,39884.1046064815,2009-03-12,02:30:38
39.974188,116.332066,0,223,39884.1046643518,2009-03-12,02:30:43
39.974166,116.332118,0,224,39884.1047106481,2009-03-12,02:30:47
39.974142,116.332134,0,226,39884.1047685185,2009-03-12,02:30:52
39.974091,116.332159,0,228,39884.1048263889,2009-03-12,02:30:57
39.974044,116.33217,0,229,39884.1048726852,2009-03-12,02:31:01
39.973999,116.332187,0,232,39884.1049189815,2009-03-12,02:31:05
39.973948,116.332192,0,236,39884.1049652778,2009-03-12,02:31:09
39.973947,116.332148,0,239,39884.1050231481,2009-03-12,02:31:14
39.973902,116.33212,0,241,39884.1050810185,2009-03-12,02:31:19
39.973822,116.332075,0,243,39884.1051041667,2009-03-12,02:31:21
39.973751,116.332057,0,244,39884.1051273148,2009-03-12,02:31:23
39.973696,116.332037,0,249,39884.105162037,2009-03-12,02:31:26
39.973652,116.332017,0,252,39884.1051967593,2009-03-12,02:31:29
39.973607,116.331993,0,260,39884.1052430556,2009-03-12,02:31:33
39.97357,116.331951,0,262,39884.1052893519,2009-03-12,02:31:37
39.973568,116.331946,0,264,39884.1053472222,2009-03-12,02:31:42
39.973568,116.331946,0,264,39884.1053819444,2009-03-12,02:31:45
39.973562,116.331954,0,266,39884.1054050926,2009-03-12,02:31:47
39.973553,116.331959,0,267,39884.105462963,2009-03-12,02:31:52
39.973554,116.331971,0,269,39884.1055208333,2009-03-12,02:31:57
39.973554,116.331963,0,269,39884.1055787037,2009-03-12,02:32:02
39.973554,116.331963,0,269,39884.1056134259,2009-03-12,02:32:05
39.973556,116.331959,0,268,39884.1056365741,2009-03-12,02:32:07
39.973546,116.332371,0,281,39884.1066782407,2009-03-12,02:33:37
39.973473,116.33336,0,242,39884.1067013889,2009-03-12,02:33:39
39.973449,116.333474,0,231,39884.106724537,2009-03-12,02:33:41
39.973459,116.333342,0,244,39884.1067361111,2009-03-12,02:33:42
39.973433,116.333807,0,208,39884.1067592593,2009-03-12,02:33:44
39.973401,116.333737,0,194,39884.1067708333,2009-03-12,02:33:45
39.973408,116.333898,0,192,39884.1068171296,2009-03-12,02:33:49
39.973397,116.333961,0,185,39884.1068402778,2009-03-12,02:33:51
39.97339,116.334012,0,176,39884.1068981481,2009-03-12,02:33:56
39.973392,116.334076,0,173,39884.1069328704,2009-03-12,02:33:59
39.973392,116.334097,0,177,39884.1069907407,2009-03-12,02:34:04
39.973393,116.33404,0,181,39884.1070486111,2009-03-12,02:34:09
39.973391,116.333992,0,185,39884.1071064815,2009-03-12,02:34:14
39.973405,116.333926,0,189,39884.1071412037,2009-03-12,02:34:17
39.973415,116.333871,0,194,39884.1071759259,2009-03-12,02:34:20
39.973422,116.333897,0,193,39884.1072337963,2009-03-12,02:34:25
39.973413,116.333931,0,192,39884.1072916667,2009-03-12,02:34:30
39.973409,116.33399,0,192,39884.1073263889,2009-03-12,02:34:33
39.973395,116.33407,0,194,39884.1073611111,2009-03-12,02:34:36
39.973383,116.334176,0,194,39884.1073726852,2009-03-12,02:34:37
39.97337,116.334287,0,194,39884.1073842593,2009-03-12,02:34:38
39.973357,116.334345,0,192,39884.1074074074,2009-03-12,02:34:40
39.973348,116.334326,0,187,39884.1074652778,2009-03-12,02:34:45
39.973334,116.334382,0,184,39884.1075,2009-03-12,02:34:48
39.973339,116.334392,0,180,39884.1075578704,2009-03-12,02:34:53
39.973377,116.334321,0,186,39884.1076157407,2009-03-12,02:34:58
39.973397,116.334258,0,190,39884.1076388889,2009-03-12,02:35:00
39.973412,116.334202,0,194,39884.107662037,2009-03-12,02:35:02
39.973422,116.334183,0,190,39884.1077199074,2009-03-12,02:35:07
