# Supplementary material for: Research on differential privacy protection method based on user tendency
Source: PLoS One. 2023 Oct 26;18(10):e0288823. doi: 10.1371/journal.pone.0288823 (PMC10602288; doi:10.1371/journal.pone.0288823)
Supplement: S2 Data — (ZIP) [file pone.0288823.s002.zip › Data 5-2/022/Trajectory/20090312124057.plt]

Geolife trajectory
WGS 84
Altitude is in Feet
Reserved 3
0,2,255,My Track,0,0,2,8421376
0
39.973926,116.3323,0,492,39884.5284375,2009-03-12,12:40:57
39.973973,116.332289,0,492,39884.5284837963,2009-03-12,12:41:01
39.974468,116.331881,0,131,39884.5285185185,2009-03-12,12:41:04
39.974494,116.331929,0,143,39884.5285763889,2009-03-12,12:41:09
39.974535,116.331931,0,132,39884.5286226852,2009-03-12,12:41:13
39.97459,116.331907,0,132,39884.5286805556,2009-03-12,12:41:18
39.97464,116.33191,0,125,39884.5287152778,2009-03-12,12:41:21
39.974686,116.33191,0,126,39884.5287615741,2009-03-12,12:41:25
39.974721,116.331887,0,126,39884.5288194444,2009-03-12,12:41:30
39.974765,116.33185,0,127,39884.5288773148,2009-03-12,12:41:35
39.974798,116.331808,0,127,39884.528912037,2009-03-12,12:41:38
39.974841,116.331777,0,128,39884.5289699074,2009-03-12,12:41:43
39.974886,116.33176,0,125,39884.5290277778,2009-03-12,12:41:48
39.974924,116.331717,0,128,39884.5290740741,2009-03-12,12:41:52
39.974945,116.331653,0,126,39884.5291203704,2009-03-12,12:41:56
39.974961,116.331589,0,126,39884.5291666667,2009-03-12,12:42:00
39.974961,116.331526,0,129,39884.529224537,2009-03-12,12:42:05
39.97496,116.331462,0,132,39884.5292708333,2009-03-12,12:42:09
39.974972,116.331402,0,136,39884.5293171296,2009-03-12,12:42:13
39.974978,116.331337,0,139,39884.5293634259,2009-03-12,12:42:17
39.974978,116.331278,0,141,39884.5294097222,2009-03-12,12:42:21
39.974987,116.331214,0,143,39884.5294675926,2009-03-12,12:42:26
39.974997,116.331146,0,148,39884.529525463,2009-03-12,12:42:31
39.974991,116.331082,0,146,39884.5295833333,2009-03-12,12:42:36
39.974978,116.331019,0,147,39884.5296412037,2009-03-12,12:42:41
39.974975,116.330953,0,145,39884.5296990741,2009-03-12,12:42:46
39.97498,116.330886,0,144,39884.5297569444,2009-03-12,12:42:51
39.974974,116.330813,0,148,39884.5298032407,2009-03-12,12:42:55
39.974986,116.330753,0,152,39884.529849537,2009-03-12,12:42:59
39.974959,116.330689,0,154,39884.5298958333,2009-03-12,12:43:03
39.97497,116.330627,0,156,39884.5299421296,2009-03-12,12:43:07
39.974979,116.330573,0,158,39884.53,2009-03-12,12:43:12
39.974982,116.330505,0,159,39884.5300462963,2009-03-12,12:43:16
39.97499,116.330448,0,161,39884.5301041667,2009-03-12,12:43:21
39.974988,116.330383,0,162,39884.5301388889,2009-03-12,12:43:24
39.974981,116.330325,0,163,39884.5301851852,2009-03-12,12:43:28
39.974961,116.330267,0,155,39884.5302314815,2009-03-12,12:43:32
39.974929,116.330211,0,136,39884.5302546296,2009-03-12,12:43:34
39.974927,116.330148,0,142,39884.5303009259,2009-03-12,12:43:38
39.974934,116.330087,0,147,39884.5303587963,2009-03-12,12:43:43
39.974931,116.33003,0,155,39884.5304050926,2009-03-12,12:43:47
39.97494,116.329973,0,163,39884.5304513889,2009-03-12,12:43:51
39.974937,116.329918,0,170,39884.5304976852,2009-03-12,12:43:55
39.974921,116.329861,0,174,39884.5305324074,2009-03-12,12:43:58
39.974919,116.329803,0,176,39884.5305671296,2009-03-12,12:44:01
39.974923,116.329761,0,186,39884.530625,2009-03-12,12:44:06
39.974968,116.329744,0,188,39884.5306597222,2009-03-12,12:44:09
39.974959,116.329696,0,199,39884.5307060185,2009-03-12,12:44:13
39.974967,116.329637,0,206,39884.5307523148,2009-03-12,12:44:17
39.974967,116.329589,0,213,39884.5308101852,2009-03-12,12:44:22
39.974978,116.329532,0,217,39884.5308449074,2009-03-12,12:44:25
39.974988,116.329472,0,223,39884.5308796296,2009-03-12,12:44:28
39.974981,116.329405,0,220,39884.5309259259,2009-03-12,12:44:32
39.974962,116.329363,0,208,39884.5309837963,2009-03-12,12:44:37
39.974961,116.329339,0,209,39884.5310416667,2009-03-12,12:44:42
39.974943,116.329291,0,201,39884.531087963,2009-03-12,12:44:46
39.97494,116.329225,0,194,39884.5311342593,2009-03-12,12:44:50
39.974925,116.329157,0,193,39884.5311805556,2009-03-12,12:44:54
39.974928,116.329111,0,192,39884.5312384259,2009-03-12,12:44:59
39.97493,116.329046,0,190,39884.5312847222,2009-03-12,12:45:03
39.974941,116.328987,0,194,39884.5313310185,2009-03-12,12:45:07
39.974965,116.328934,0,194,39884.5313773148,2009-03-12,12:45:11
39.974986,116.328868,0,195,39884.5314351852,2009-03-12,12:45:16
39.975006,116.328796,0,196,39884.5314930556,2009-03-12,12:45:21
39.975015,116.328729,0,199,39884.5315393518,2009-03-12,12:45:25
39.975023,116.32867,0,201,39884.5315740741,2009-03-12,12:45:28
39.975042,116.328615,0,203,39884.5316319444,2009-03-12,12:45:33
39.97505,116.328555,0,204,39884.5316898148,2009-03-12,12:45:38
39.975048,116.328505,0,208,39884.5317476852,2009-03-12,12:45:43
39.97505,116.328445,0,208,39884.5317939815,2009-03-12,12:45:47
39.97505,116.328381,0,209,39884.5318402778,2009-03-12,12:45:51
39.975056,116.328311,0,208,39884.5318981481,2009-03-12,12:45:56
39.975048,116.328259,0,199,39884.5319560185,2009-03-12,12:46:01
39.975032,116.328191,0,192,39884.5320023148,2009-03-12,12:46:05
39.975024,116.328131,0,185,39884.532037037,2009-03-12,12:46:08
39.97501,116.328085,0,176,39884.5320833333,2009-03-12,12:46:12
39.974995,116.328027,0,168,39884.5321296296,2009-03-12,12:46:16
39.974985,116.327957,0,167,39884.5321875,2009-03-12,12:46:21
39.974984,116.327891,0,162,39884.5322453704,2009-03-12,12:46:26
39.97501,116.32784,0,169,39884.5323032407,2009-03-12,12:46:31
39.975063,116.327826,0,168,39884.5323611111,2009-03-12,12:46:36
39.97511,116.327819,0,163,39884.5323958333,2009-03-12,12:46:39
39.975153,116.327824,0,159,39884.5324421296,2009-03-12,12:46:43
39.975201,116.327812,0,159,39884.5324884259,2009-03-12,12:46:47
39.975255,116.327815,0,153,39884.5325347222,2009-03-12,12:46:51
39.975308,116.32781,0,157,39884.5325925926,2009-03-12,12:46:56
39.975352,116.327795,0,148,39884.532650463,2009-03-12,12:47:01
39.975366,116.32777,0,142,39884.5327083333,2009-03-12,12:47:06
39.975367,116.327742,0,139,39884.5327662037,2009-03-12,12:47:11
39.975374,116.327723,0,135,39884.5328240741,2009-03-12,12:47:16
39.975381,116.327713,0,134,39884.5328819444,2009-03-12,12:47:21
39.97538,116.327681,0,136,39884.5329398148,2009-03-12,12:47:26
39.975389,116.32762,0,136,39884.5329976852,2009-03-12,12:47:31
39.975387,116.327565,0,136,39884.5330555556,2009-03-12,12:47:36
39.975378,116.327504,0,136,39884.5331018518,2009-03-12,12:47:40
39.975365,116.327442,0,140,39884.5331481481,2009-03-12,12:47:44
39.975358,116.327382,0,140,39884.5331944444,2009-03-12,12:47:48
39.975359,116.327314,0,144,39884.5332523148,2009-03-12,12:47:53
39.975357,116.327248,0,142,39884.5332986111,2009-03-12,12:47:57
39.975357,116.327173,0,143,39884.5333449074,2009-03-12,12:48:01
39.975378,116.32711,0,143,39884.5333912037,2009-03-12,12:48:05
39.975375,116.327041,0,145,39884.5334490741,2009-03-12,12:48:10
39.975362,116.326991,0,143,39884.5335069444,2009-03-12,12:48:15
39.975362,116.32693,0,139,39884.5335532407,2009-03-12,12:48:19
39.975372,116.326868,0,138,39884.533599537,2009-03-12,12:48:23
39.975369,116.326806,0,137,39884.5336458333,2009-03-12,12:48:27
39.975371,116.32674,0,132,39884.5337037037,2009-03-12,12:48:32
39.97536,116.326684,0,133,39884.5337615741,2009-03-12,12:48:37
39.975356,116.326621,0,137,39884.5338194444,2009-03-12,12:48:42
39.975351,116.326547,0,134,39884.5338773148,2009-03-12,12:48:47
39.975343,116.326487,0,134,39884.5339236111,2009-03-12,12:48:51
39.975331,116.326428,0,136,39884.5339699074,2009-03-12,12:48:55
39.97532,116.326366,0,135,39884.5340277778,2009-03-12,12:49:00
39.975325,116.326304,0,131,39884.5340740741,2009-03-12,12:49:04
39.975327,116.326242,0,129,39884.5341203704,2009-03-12,12:49:08
39.97533,116.326188,0,126,39884.5341782407,2009-03-12,12:49:13
39.975315,116.326131,0,123,39884.5342361111,2009-03-12,12:49:18
39.975305,116.326074,0,126,39884.5342824074,2009-03-12,12:49:22
39.975305,116.326016,0,125,39884.5343402778,2009-03-12,12:49:27
39.975302,116.325952,0,124,39884.5343981481,2009-03-12,12:49:32
39.975047,116.325939,0,158,39884.5366550926,2009-03-12,12:52:47
39.97499,116.32593,0,164,39884.5366782407,2009-03-12,12:52:49
39.974949,116.325892,0,167,39884.536712963,2009-03-12,12:52:52
39.974901,116.325844,0,171,39884.5367361111,2009-03-12,12:52:54
39.974947,116.325834,0,182,39884.5367592593,2009-03-12,12:52:56
39.975006,116.325763,0,191,39884.5367824074,2009-03-12,12:52:58
39.974963,116.325748,0,197,39884.5368402778,2009-03-12,12:53:03
39.974958,116.325651,0,200,39884.5368634259,2009-03-12,12:53:05
39.974949,116.325552,0,203,39884.5368865741,2009-03-12,12:53:07
39.974934,116.325488,0,204,39884.5368981481,2009-03-12,12:53:08
39.974925,116.325421,0,205,39884.5369097222,2009-03-12,12:53:09
39.974917,116.325342,0,206,39884.5369212963,2009-03-12,12:53:10
39.974911,116.325259,0,207,39884.5369328704,2009-03-12,12:53:11
39.974908,116.325174,0,208,39884.5369444444,2009-03-12,12:53:12
39.974907,116.325091,0,209,39884.5369560185,2009-03-12,12:53:13
39.974902,116.325005,0,209,39884.5369675926,2009-03-12,12:53:14
39.974899,116.324908,0,211,39884.5369791667,2009-03-12,12:53:15
39.974901,116.324808,0,211,39884.5369907407,2009-03-12,12:53:16
39.974908,116.324705,0,212,39884.5370023148,2009-03-12,12:53:17
39.974945,116.324616,0,213,39884.5370138889,2009-03-12,12:53:18
39.974962,116.324505,0,214,39884.537025463,2009-03-12,12:53:19
39.974971,116.324382,0,215,39884.537037037,2009-03-12,12:53:20
39.975041,116.324206,0,219,39884.5370486111,2009-03-12,12:53:21
39.97509,116.324073,0,222,39884.5370601852,2009-03-12,12:53:22
39.975106,116.32394,0,223,39884.5370717593,2009-03-12,12:53:23
39.975125,116.323804,0,225,39884.5370833333,2009-03-12,12:53:24
39.975137,116.32367,0,225,39884.5370949074,2009-03-12,12:53:25
39.975141,116.323539,0,226,39884.5371064815,2009-03-12,12:53:26
39.975145,116.323409,0,225,39884.5371180556,2009-03-12,12:53:27
39.975149,116.323282,0,224,39884.5371296296,2009-03-12,12:53:28
39.975155,116.323151,0,222,39884.5371412037,2009-03-12,12:53:29
39.975161,116.32301,0,221,39884.5371527778,2009-03-12,12:53:30
39.975166,116.322864,0,218,39884.5371643519,2009-03-12,12:53:31
39.975154,116.322711,0,217,39884.5371759259,2009-03-12,12:53:32
39.975138,116.32255,0,216,39884.5371875,2009-03-12,12:53:33
39.975115,116.322394,0,216,39884.5371990741,2009-03-12,12:53:34
39.975107,116.322238,0,213,39884.5372106481,2009-03-12,12:53:35
39.975098,116.322079,0,210,39884.5372222222,2009-03-12,12:53:36
39.975094,116.321917,0,208,39884.5372337963,2009-03-12,12:53:37
39.975093,116.32175,0,205,39884.5372453704,2009-03-12,12:53:38
39.975096,116.321588,0,203,39884.5372569444,2009-03-12,12:53:39
39.975099,116.321418,0,201,39884.5372685185,2009-03-12,12:53:40
39.9751,116.321248,0,199,39884.5372800926,2009-03-12,12:53:41
39.9751,116.321075,0,197,39884.5372916667,2009-03-12,12:53:42
39.975095,116.320899,0,196,39884.5373032407,2009-03-12,12:53:43
39.975089,116.320725,0,195,39884.5373148148,2009-03-12,12:53:44
39.975086,116.320553,0,194,39884.5373263889,2009-03-12,12:53:45
39.975076,116.320387,0,193,39884.537337963,2009-03-12,12:53:46
39.975076,116.320224,0,190,39884.537349537,2009-03-12,12:53:47
39.975062,116.32008,0,189,39884.5373611111,2009-03-12,12:53:48
39.97505,116.319955,0,194,39884.5373726852,2009-03-12,12:53:49
39.975055,116.319834,0,196,39884.5373842593,2009-03-12,12:53:50
39.975062,116.319727,0,200,39884.5373958333,2009-03-12,12:53:51
39.975058,116.31962,0,202,39884.5374074074,2009-03-12,12:53:52
39.97506,116.319535,0,203,39884.5374189815,2009-03-12,12:53:53
39.975065,116.319476,0,205,39884.5374305556,2009-03-12,12:53:54
39.975054,116.319413,0,201,39884.5374537037,2009-03-12,12:53:56
39.975022,116.319404,0,203,39884.5375115741,2009-03-12,12:54:01
39.97502,116.319402,0,203,39884.5375694444,2009-03-12,12:54:06
39.975019,116.319396,0,203,39884.5376273148,2009-03-12,12:54:11
39.975018,116.319389,0,203,39884.5376851852,2009-03-12,12:54:16
39.975017,116.319384,0,203,39884.5377430556,2009-03-12,12:54:21
39.975017,116.31938,0,203,39884.5378009259,2009-03-12,12:54:26
39.975017,116.319373,0,203,39884.5378587963,2009-03-12,12:54:31
39.975017,116.31937,0,204,39884.5379166667,2009-03-12,12:54:36
39.975017,116.319365,0,204,39884.537974537,2009-03-12,12:54:41
39.975017,116.319365,0,204,39884.5380092593,2009-03-12,12:54:44
39.975017,116.31936,0,204,39884.5380324074,2009-03-12,12:54:46
39.975017,116.319348,0,204,39884.5380902778,2009-03-12,12:54:51
39.974985,116.319283,0,199,39884.5381134259,2009-03-12,12:54:53
39.974972,116.319198,0,194,39884.5381365741,2009-03-12,12:54:55
39.974965,116.319086,0,189,39884.5381597222,2009-03-12,12:54:57
39.974961,116.319019,0,187,39884.5381712963,2009-03-12,12:54:58
39.974962,116.318947,0,184,39884.5381828704,2009-03-12,12:54:59
39.97496,116.318868,0,183,39884.5381944444,2009-03-12,12:55:00
39.974953,116.318787,0,181,39884.5382060185,2009-03-12,12:55:01
39.974958,116.318699,0,181,39884.5382175926,2009-03-12,12:55:02
39.974965,116.318616,0,181,39884.5382291667,2009-03-12,12:55:03
39.974973,116.31852,0,180,39884.5382407407,2009-03-12,12:55:04
39.974983,116.318421,0,181,39884.5382523148,2009-03-12,12:55:05
39.974987,116.31832,0,180,39884.5382638889,2009-03-12,12:55:06
39.97499,116.318214,0,179,39884.538275463,2009-03-12,12:55:07
39.974986,116.318102,0,178,39884.538287037,2009-03-12,12:55:08
39.974986,116.317989,0,179,39884.5382986111,2009-03-12,12:55:09
39.974991,116.317871,0,179,39884.5383101852,2009-03-12,12:55:10
39.974988,116.31777,0,184,39884.5383217593,2009-03-12,12:55:11
39.974994,116.317679,0,186,39884.5383333333,2009-03-12,12:55:12
39.975007,116.317599,0,186,39884.5383449074,2009-03-12,12:55:13
39.97502,116.31754,0,189,39884.5383564815,2009-03-12,12:55:14
39.975021,116.317471,0,183,39884.5383796296,2009-03-12,12:55:16
39.975008,116.317451,0,174,39884.5384375,2009-03-12,12:55:21
39.975008,116.317449,0,173,39884.5384953704,2009-03-12,12:55:26
39.975008,116.317449,0,173,39884.5385300926,2009-03-12,12:55:29
39.975011,116.317447,0,173,39884.5385532407,2009-03-12,12:55:31
39.975015,116.317386,0,170,39884.538587963,2009-03-12,12:55:34
39.975015,116.31732,0,173,39884.5386111111,2009-03-12,12:55:36
39.975017,116.317219,0,169,39884.5386342593,2009-03-12,12:55:38
39.975016,116.317159,0,168,39884.5386458333,2009-03-12,12:55:39
39.975017,116.317093,0,166,39884.5386574074,2009-03-12,12:55:40
39.975013,116.317013,0,164,39884.5386689815,2009-03-12,12:55:41
39.975005,116.316922,0,162,39884.5386805556,2009-03-12,12:55:42
39.975013,116.316832,0,160,39884.5386921296,2009-03-12,12:55:43
39.975017,116.316743,0,160,39884.5387037037,2009-03-12,12:55:44
39.975011,116.316645,0,159,39884.5387152778,2009-03-12,12:55:45
39.974999,116.316542,0,159,39884.5387268519,2009-03-12,12:55:46
39.974999,116.316443,0,158,39884.5387384259,2009-03-12,12:55:47
39.974991,116.316327,0,157,39884.53875,2009-03-12,12:55:48
39.974987,116.316213,0,156,39884.5387615741,2009-03-12,12:55:49
39.974988,116.316096,0,155,39884.5387731481,2009-03-12,12:55:50
39.974975,116.315967,0,155,39884.5387847222,2009-03-12,12:55:51
39.974966,116.315837,0,155,39884.5387962963,2009-03-12,12:55:52
39.974949,116.315705,0,156,39884.5388078704,2009-03-12,12:55:53
39.974921,116.315573,0,156,39884.5388194444,2009-03-12,12:55:54
39.974899,116.315431,0,156,39884.5388310185,2009-03-12,12:55:55
39.97488,116.315292,0,159,39884.5388425926,2009-03-12,12:55:56
39.974881,116.315155,0,161,39884.5388541667,2009-03-12,12:55:57
39.974883,116.315011,0,160,39884.5388657407,2009-03-12,12:55:58
39.974891,116.314875,0,165,39884.5388773148,2009-03-12,12:55:59
39.974891,116.314727,0,168,39884.5388888889,2009-03-12,12:56:00
39.974873,116.314587,0,179,39884.538900463,2009-03-12,12:56:01
39.974869,116.314429,0,183,39884.538912037,2009-03-12,12:56:02
39.974868,116.314265,0,187,39884.5389236111,2009-03-12,12:56:03
39.974878,116.314113,0,191,39884.5389351852,2009-03-12,12:56:04
39.974871,116.313958,0,194,39884.5389467593,2009-03-12,12:56:05
39.974846,116.313798,0,196,39884.5389583333,2009-03-12,12:56:06
39.974861,116.313659,0,203,39884.5389699074,2009-03-12,12:56:07
39.974874,116.313498,0,210,39884.5389814815,2009-03-12,12:56:08
39.974887,116.313341,0,209,39884.5389930556,2009-03-12,12:56:09
39.974887,116.313197,0,210,39884.5390046296,2009-03-12,12:56:10
39.974897,116.31307,0,213,39884.5390162037,2009-03-12,12:56:11
39.974929,116.312953,0,209,39884.5390277778,2009-03-12,12:56:12
39.974956,116.312839,0,205,39884.5390393519,2009-03-12,12:56:13
39.974969,116.312721,0,204,39884.5390509259,2009-03-12,12:56:14
39.974958,116.312594,0,204,39884.5390625,2009-03-12,12:56:15
39.974949,116.312468,0,202,39884.5390740741,2009-03-12,12:56:16
39.974957,116.31236,0,202,39884.5390856481,2009-03-12,12:56:17
39.974939,116.312263,0,196,39884.5390972222,2009-03-12,12:56:18
39.974924,116.312185,0,189,39884.5391087963,2009-03-12,12:56:19
39.974913,116.312127,0,180,39884.5391203704,2009-03-12,12:56:20
39.974899,116.312073,0,171,39884.5391435185,2009-03-12,12:56:22
39.974887,116.312047,0,154,39884.5391666667,2009-03-12,12:56:24
39.974887,116.312042,0,144,39884.539224537,2009-03-12,12:56:29
39.974887,116.312044,0,143,39884.5392824074,2009-03-12,12:56:34
39.974887,116.312048,0,143,39884.5393402778,2009-03-12,12:56:39
39.974887,116.312049,0,142,39884.5393981481,2009-03-12,12:56:44
39.974886,116.31205,0,142,39884.5394560185,2009-03-12,12:56:49
39.974886,116.31205,0,141,39884.5395138889,2009-03-12,12:56:54
39.974885,116.312049,0,141,39884.5395717593,2009-03-12,12:56:59
39.974884,116.312049,0,142,39884.5396296296,2009-03-12,12:57:04
39.974884,116.312049,0,141,39884.5396875,2009-03-12,12:57:09
39.974884,116.312049,0,141,39884.5397453704,2009-03-12,12:57:14
39.974885,116.312049,0,141,39884.5398032407,2009-03-12,12:57:19
39.974885,116.312049,0,141,39884.5398611111,2009-03-12,12:57:24
39.974886,116.312049,0,141,39884.5399189815,2009-03-12,12:57:29
39.974886,116.312049,0,140,39884.5399768518,2009-03-12,12:57:34
39.974886,116.312049,0,140,39884.5400347222,2009-03-12,12:57:39
39.974885,116.31205,0,140,39884.5400925926,2009-03-12,12:57:44
39.974884,116.31205,0,140,39884.540150463,2009-03-12,12:57:49
39.974883,116.31205,0,141,39884.5402083333,2009-03-12,12:57:54
39.974882,116.312051,0,141,39884.5402662037,2009-03-12,12:57:59
39.974882,116.312051,0,141,39884.5403240741,2009-03-12,12:58:04
39.974882,116.312051,0,141,39884.5403587963,2009-03-12,12:58:07
39.974883,116.312051,0,141,39884.5403819444,2009-03-12,12:58:09
39.974884,116.311981,0,139,39884.5404282407,2009-03-12,12:58:13
39.974896,116.311896,0,139,39884.5404513889,2009-03-12,12:58:15
39.974903,116.311795,0,139,39884.540474537,2009-03-12,12:58:17
39.974898,116.31173,0,138,39884.5404861111,2009-03-12,12:58:18
39.974892,116.311659,0,139,39884.5404976852,2009-03-12,12:58:19
39.974877,116.311584,0,140,39884.5405092593,2009-03-12,12:58:20
39.974862,116.311502,0,143,39884.5405208333,2009-03-12,12:58:21
39.974853,116.311421,0,145,39884.5405324074,2009-03-12,12:58:22
39.974847,116.311338,0,145,39884.5405439815,2009-03-12,12:58:23
39.974845,116.311252,0,145,39884.5405555556,2009-03-12,12:58:24
39.974843,116.311162,0,146,39884.5405671296,2009-03-12,12:58:25
39.974841,116.311067,0,147,39884.5405787037,2009-03-12,12:58:26
39.974831,116.310972,0,152,39884.5405902778,2009-03-12,12:58:27
39.974825,116.310881,0,155,39884.5406018518,2009-03-12,12:58:28
39.97482,116.310798,0,155,39884.5406134259,2009-03-12,12:58:29
39.974821,116.310726,0,159,39884.540625,2009-03-12,12:58:30
39.97482,116.310649,0,161,39884.5406365741,2009-03-12,12:58:31
39.974818,116.310568,0,163,39884.5406481481,2009-03-12,12:58:32
39.974817,116.310487,0,164,39884.5406597222,2009-03-12,12:58:33
39.97481,116.310403,0,166,39884.5406712963,2009-03-12,12:58:34
39.974805,116.310314,0,167,39884.5406828704,2009-03-12,12:58:35
39.974796,116.310212,0,169,39884.5406944444,2009-03-12,12:58:36
39.974794,116.310114,0,172,39884.5407060185,2009-03-12,12:58:37
39.974799,116.310013,0,174,39884.5407175926,2009-03-12,12:58:38
39.974803,116.309905,0,172,39884.5407291667,2009-03-12,12:58:39
39.974798,116.309789,0,170,39884.5407407407,2009-03-12,12:58:40
39.974806,116.309676,0,168,39884.5407523148,2009-03-12,12:58:41
39.974803,116.309563,0,170,39884.5407638889,2009-03-12,12:58:42
39.974808,116.309446,0,173,39884.540775463,2009-03-12,12:58:43
39.974803,116.309325,0,172,39884.540787037,2009-03-12,12:58:44
39.974802,116.309205,0,172,39884.5407986111,2009-03-12,12:58:45
39.974801,116.309088,0,170,39884.5408101852,2009-03-12,12:58:46
39.974801,116.308977,0,170,39884.5408217593,2009-03-12,12:58:47
39.974794,116.308874,0,170,39884.5408333333,2009-03-12,12:58:48
39.974785,116.308783,0,170,39884.5408449074,2009-03-12,12:58:49
39.974773,116.308711,0,171,39884.5408564815,2009-03-12,12:58:50
39.974748,116.30865,0,171,39884.5408680556,2009-03-12,12:58:51
39.974703,116.308632,0,172,39884.5409027778,2009-03-12,12:58:54
39.974667,116.308651,0,178,39884.5409606481,2009-03-12,12:58:59
39.974667,116.308651,0,178,39884.5409953704,2009-03-12,12:59:02
39.974666,116.308654,0,179,39884.5410185185,2009-03-12,12:59:04
39.974665,116.308593,0,178,39884.5410763889,2009-03-12,12:59:09
39.974689,116.308509,0,179,39884.541099537,2009-03-12,12:59:11
39.974729,116.308476,0,181,39884.5411111111,2009-03-12,12:59:12
39.974725,116.308366,0,180,39884.5411342593,2009-03-12,12:59:14
39.974718,116.308294,0,177,39884.5411458333,2009-03-12,12:59:15
39.974717,116.308222,0,175,39884.5411574074,2009-03-12,12:59:16
39.974714,116.308146,0,174,39884.5411689815,2009-03-12,12:59:17
39.974719,116.308069,0,173,39884.5411805556,2009-03-12,12:59:18
39.97473,116.307989,0,173,39884.5411921296,2009-03-12,12:59:19
39.974747,116.307899,0,176,39884.5412037037,2009-03-12,12:59:20
39.974752,116.307806,0,176,39884.5412152778,2009-03-12,12:59:21
39.974762,116.307715,0,176,39884.5412268518,2009-03-12,12:59:22
39.974782,116.307626,0,177,39884.5412384259,2009-03-12,12:59:23
39.974747,116.307521,0,186,39884.54125,2009-03-12,12:59:24
39.97475,116.307417,0,188,39884.5412615741,2009-03-12,12:59:25
39.974758,116.307314,0,191,39884.5412731481,2009-03-12,12:59:26
39.974769,116.307206,0,193,39884.5412847222,2009-03-12,12:59:27
39.974793,116.307095,0,202,39884.5412962963,2009-03-12,12:59:28
39.974813,116.306984,0,207,39884.5413078704,2009-03-12,12:59:29
39.974805,116.30686,0,210,39884.5413194444,2009-03-12,12:59:30
39.974758,116.306718,0,211,39884.5413310185,2009-03-12,12:59:31
39.9747,116.306566,0,211,39884.5413425926,2009-03-12,12:59:32
39.974697,116.306439,0,211,39884.5413541667,2009-03-12,12:59:33
39.974715,116.306323,0,219,39884.5413657407,2009-03-12,12:59:34
39.974724,116.306219,0,223,39884.5413773148,2009-03-12,12:59:35
39.974734,116.306129,0,222,39884.5413888889,2009-03-12,12:59:36
39.974738,116.306057,0,224,39884.541400463,2009-03-12,12:59:37
39.974746,116.305954,0,227,39884.5414236111,2009-03-12,12:59:39
39.974747,116.305893,0,226,39884.5414467593,2009-03-12,12:59:41
39.974746,116.305841,0,218,39884.5414814815,2009-03-12,12:59:44
39.974746,116.305841,0,218,39884.5415162037,2009-03-12,12:59:47
39.974749,116.305834,0,210,39884.5415393518,2009-03-12,12:59:49
39.974741,116.305774,0,209,39884.5415625,2009-03-12,12:59:51
39.974748,116.305678,0,213,39884.5415856481,2009-03-12,12:59:53
39.97478,116.305574,0,212,39884.5416087963,2009-03-12,12:59:55
39.974791,116.305514,0,213,39884.5416203704,2009-03-12,12:59:56
39.974813,116.305451,0,213,39884.5416319444,2009-03-12,12:59:57
39.974844,116.305391,0,213,39884.5416435185,2009-03-12,12:59:58
39.974855,116.305323,0,213,39884.5416550926,2009-03-12,12:59:59
39.974874,116.305246,0,210,39884.5416666667,2009-03-12,13:00:00
39.974877,116.305158,0,207,39884.5416782407,2009-03-12,13:00:01
39.974872,116.305061,0,205,39884.5416898148,2009-03-12,13:00:02
39.974861,116.304951,0,209,39884.5417013889,2009-03-12,13:00:03
39.974847,116.304834,0,212,39884.541712963,2009-03-12,13:00:04
39.974836,116.304729,0,215,39884.541724537,2009-03-12,13:00:05
39.974843,116.304626,0,216,39884.5417361111,2009-03-12,13:00:06
39.974827,116.304508,0,216,39884.5417476852,2009-03-12,13:00:07
39.97476,116.304363,0,209,39884.5417592593,2009-03-12,13:00:08
39.974719,116.304226,0,204,39884.5417708333,2009-03-12,13:00:09
39.974685,116.304095,0,202,39884.5417824074,2009-03-12,13:00:10
39.974656,116.303959,0,194,39884.5417939815,2009-03-12,13:00:11
39.97465,116.303845,0,191,39884.5418055556,2009-03-12,13:00:12
39.974648,116.303743,0,189,39884.5418171296,2009-03-12,13:00:13
39.974649,116.303652,0,189,39884.5418287037,2009-03-12,13:00:14
39.974647,116.303573,0,189,39884.5418402778,2009-03-12,13:00:15
39.974645,116.303514,0,187,39884.5418518518,2009-03-12,13:00:16
39.974631,116.303471,0,174,39884.541875,2009-03-12,13:00:18
39.974637,116.303487,0,174,39884.5419328704,2009-03-12,13:00:23
39.97464,116.303457,0,173,39884.5419907407,2009-03-12,13:00:28
39.974654,116.303396,0,174,39884.5420138889,2009-03-12,13:00:30
39.974666,116.303318,0,177,39884.542037037,2009-03-12,13:00:32
39.974647,116.30324,0,178,39884.5420601852,2009-03-12,13:00:34
39.974613,116.303185,0,176,39884.5420833333,2009-03-12,13:00:36
39.974573,116.30316,0,172,39884.5420949074,2009-03-12,13:00:37
39.974531,116.303127,0,163,39884.5421296296,2009-03-12,13:00:40
39.974531,116.303126,0,164,39884.5421875,2009-03-12,13:00:45
39.974531,116.303128,0,164,39884.5422453704,2009-03-12,13:00:50
39.97453,116.303125,0,164,39884.5423032407,2009-03-12,13:00:55
39.974529,116.303122,0,164,39884.5423611111,2009-03-12,13:01:00
39.974529,116.303122,0,164,39884.5423958333,2009-03-12,13:01:03
39.974528,116.303121,0,164,39884.5424189815,2009-03-12,13:01:05
39.974528,116.303026,0,164,39884.5424768519,2009-03-12,13:01:10
39.97452,116.302968,0,164,39884.5424884259,2009-03-12,13:01:11
39.974494,116.302923,0,172,39884.5425,2009-03-12,13:01:12
39.97448,116.302853,0,170,39884.5425115741,2009-03-12,13:01:13
39.974475,116.30278,0,170,39884.5425231481,2009-03-12,13:01:14
39.97447,116.302708,0,170,39884.5425347222,2009-03-12,13:01:15
39.974471,116.302628,0,166,39884.5425462963,2009-03-12,13:01:16
39.97447,116.302534,0,166,39884.5425578704,2009-03-12,13:01:17
39.974473,116.302427,0,165,39884.5425694444,2009-03-12,13:01:18
39.974475,116.302316,0,164,39884.5425810185,2009-03-12,13:01:19
39.974468,116.302201,0,165,39884.5425925926,2009-03-12,13:01:20
39.974469,116.302088,0,165,39884.5426041667,2009-03-12,13:01:21
39.974466,116.301968,0,166,39884.5426157407,2009-03-12,13:01:22
39.974466,116.301849,0,164,39884.5426273148,2009-03-12,13:01:23
39.974465,116.301723,0,163,39884.5426388889,2009-03-12,13:01:24
39.974474,116.301598,0,163,39884.542650463,2009-03-12,13:01:25
39.974471,116.301477,0,161,39884.542662037,2009-03-12,13:01:26
39.974457,116.30136,0,158,39884.5426736111,2009-03-12,13:01:27
39.974442,116.301242,0,152,39884.5426851852,2009-03-12,13:01:28
39.974424,116.301135,0,151,39884.5426967593,2009-03-12,13:01:29
39.974418,116.301041,0,151,39884.5427083333,2009-03-12,13:01:30
39.974403,116.300964,0,154,39884.5427199074,2009-03-12,13:01:31
39.974402,116.300848,0,160,39884.5427430556,2009-03-12,13:01:33
39.974398,116.300756,0,160,39884.5427662037,2009-03-12,13:01:35
39.974393,116.300671,0,162,39884.5427893519,2009-03-12,13:01:37
39.974392,116.300608,0,167,39884.5428125,2009-03-12,13:01:39
39.974382,116.300552,0,164,39884.5428703704,2009-03-12,13:01:44
39.974382,116.300551,0,165,39884.5429282407,2009-03-12,13:01:49
39.974382,116.300551,0,165,39884.5429861111,2009-03-12,13:01:54
39.97438,116.30055,0,165,39884.5430439815,2009-03-12,13:01:59
39.97438,116.30055,0,165,39884.5431018519,2009-03-12,13:02:04
39.97438,116.30055,0,165,39884.5431597222,2009-03-12,13:02:09
39.974381,116.300551,0,165,39884.5432175926,2009-03-12,13:02:14
39.974381,116.300553,0,165,39884.543275463,2009-03-12,13:02:19
39.974381,116.300553,0,165,39884.5433333333,2009-03-12,13:02:24
39.974381,116.300554,0,165,39884.5433912037,2009-03-12,13:02:29
39.974381,116.300554,0,165,39884.5434259259,2009-03-12,13:02:32
39.974381,116.300553,0,165,39884.5434490741,2009-03-12,13:02:34
39.974387,116.300521,0,163,39884.5435069444,2009-03-12,13:02:39
39.974389,116.300448,0,157,39884.5435300926,2009-03-12,13:02:41
39.974371,116.300342,0,152,39884.5435532407,2009-03-12,13:02:43
39.974345,116.300291,0,149,39884.5435648148,2009-03-12,13:02:44
39.974276,116.300216,0,144,39884.543587963,2009-03-12,13:02:46
39.974226,116.300186,0,145,39884.543599537,2009-03-12,13:02:47
39.974165,116.300164,0,145,39884.5436111111,2009-03-12,13:02:48
39.974096,116.300154,0,144,39884.5436226852,2009-03-12,13:02:49
39.974023,116.300155,0,144,39884.5436342593,2009-03-12,13:02:50
39.973953,116.300163,0,145,39884.5436458333,2009-03-12,13:02:51
39.973882,116.300165,0,145,39884.5436574074,2009-03-12,13:02:52
39.973812,116.300175,0,147,39884.5436689815,2009-03-12,13:02:53
39.973712,116.300163,0,149,39884.5436805556,2009-03-12,13:02:54
39.973603,116.300154,0,150,39884.5436921296,2009-03-12,13:02:55
39.973507,116.300157,0,151,39884.5437037037,2009-03-12,13:02:56
39.973405,116.300159,0,153,39884.5437152778,2009-03-12,13:02:57
39.973302,116.300174,0,153,39884.5437268519,2009-03-12,13:02:58
39.973189,116.300175,0,161,39884.5437384259,2009-03-12,13:02:59
39.973071,116.300178,0,167,39884.54375,2009-03-12,13:03:00
39.972957,116.300196,0,167,39884.5437615741,2009-03-12,13:03:01
39.97284,116.300229,0,166,39884.5437731481,2009-03-12,13:03:02
39.972724,116.300247,0,168,39884.5437847222,2009-03-12,13:03:03
39.972613,116.300272,0,166,39884.5437962963,2009-03-12,13:03:04
39.972493,116.300286,0,167,39884.5438078704,2009-03-12,13:03:05
39.972385,116.300306,0,166,39884.5438194444,2009-03-12,13:03:06
39.972264,116.300337,0,165,39884.5438310185,2009-03-12,13:03:07
39.972142,116.30036,0,165,39884.5438425926,2009-03-12,13:03:08
39.972018,116.300378,0,166,39884.5438541667,2009-03-12,13:03:09
39.971892,116.300399,0,165,39884.5438657407,2009-03-12,13:03:10
39.971766,116.300416,0,166,39884.5438773148,2009-03-12,13:03:11
39.971635,116.300429,0,168,39884.5438888889,2009-03-12,13:03:12
39.971515,116.300457,0,169,39884.543900463,2009-03-12,13:03:13
39.971398,116.300471,0,169,39884.543912037,2009-03-12,13:03:14
39.971264,116.300511,0,171,39884.5439236111,2009-03-12,13:03:15
39.971164,116.300507,0,171,39884.5439351852,2009-03-12,13:03:16
39.971055,116.300518,0,172,39884.5439467593,2009-03-12,13:03:17
39.970958,116.300545,0,173,39884.5439583333,2009-03-12,13:03:18
39.970849,116.300579,0,174,39884.5439699074,2009-03-12,13:03:19
39.970763,116.300564,0,171,39884.5439814815,2009-03-12,13:03:20
39.970672,116.300574,0,169,39884.5439930556,2009-03-12,13:03:21
39.970589,116.30059,0,168,39884.5440046296,2009-03-12,13:03:22
39.970517,116.300604,0,168,39884.5440162037,2009-03-12,13:03:23
39.970448,116.300641,0,169,39884.5440277778,2009-03-12,13:03:24
39.970394,116.30067,0,166,39884.5440509259,2009-03-12,13:03:26
39.970402,116.300676,0,166,39884.5441087963,2009-03-12,13:03:31
39.970402,116.300676,0,166,39884.5441435185,2009-03-12,13:03:34
39.970404,116.300676,0,168,39884.5441666667,2009-03-12,13:03:36
39.970375,116.300716,0,172,39884.544224537,2009-03-12,13:03:41
39.970348,116.300775,0,182,39884.5442476852,2009-03-12,13:03:43
39.970319,116.300833,0,185,39884.5443055556,2009-03-12,13:03:48
39.970302,116.300847,0,191,39884.5443634259,2009-03-12,13:03:53
39.970275,116.300841,0,205,39884.5444212963,2009-03-12,13:03:58
39.970226,116.300846,0,214,39884.5444675926,2009-03-12,13:04:02
39.97017,116.300876,0,220,39884.5445138889,2009-03-12,13:04:06
39.970116,116.300908,0,226,39884.5445486111,2009-03-12,13:04:09
39.970075,116.300923,0,233,39884.5445949074,2009-03-12,13:04:13
39.970041,116.300964,0,240,39884.5446180556,2009-03-12,13:04:15
39.970017,116.300942,0,254,39884.5446527778,2009-03-12,13:04:18
39.969976,116.30094,0,265,39884.5446875,2009-03-12,13:04:21
39.969937,116.300967,0,273,39884.5447453704,2009-03-12,13:04:26
39.969903,116.300992,0,282,39884.5447800926,2009-03-12,13:04:29
39.96986,116.30097,0,288,39884.5448032407,2009-03-12,13:04:31
39.969828,116.300927,0,297,39884.544849537,2009-03-12,13:04:35
39.969823,116.300908,0,302,39884.5449074074,2009-03-12,13:04:40
39.96981,116.300888,0,302,39884.5449652778,2009-03-12,13:04:45
39.969795,116.300863,0,304,39884.5450231481,2009-03-12,13:04:50
39.969826,116.30082,0,305,39884.5450578704,2009-03-12,13:04:53
39.969838,116.30081,0,306,39884.5451157407,2009-03-12,13:04:58
39.969838,116.30081,0,306,39884.545150463,2009-03-12,13:05:01
39.969836,116.300809,0,306,39884.5451736111,2009-03-12,13:05:03
39.969815,116.30079,0,305,39884.5452314815,2009-03-12,13:05:08
39.969794,116.300734,0,304,39884.5452893519,2009-03-12,13:05:13
39.969765,116.300693,0,303,39884.5453472222,2009-03-12,13:05:18
39.969743,116.30066,0,291,39884.5454050926,2009-03-12,13:05:23
39.969745,116.300628,0,286,39884.545462963,2009-03-12,13:05:28
39.969714,116.300609,0,287,39884.5455208333,2009-03-12,13:05:33
39.969693,116.300607,0,283,39884.5455787037,2009-03-12,13:05:38
39.96967,116.30064,0,281,39884.5456365741,2009-03-12,13:05:43
39.969625,116.300636,0,279,39884.5456597222,2009-03-12,13:05:45
39.969578,116.300641,0,277,39884.5456828704,2009-03-12,13:05:47
39.969519,116.300653,0,273,39884.5457175926,2009-03-12,13:05:50
39.969471,116.300667,0,267,39884.5457638889,2009-03-12,13:05:54
39.969452,116.300682,0,262,39884.5458217593,2009-03-12,13:05:59
39.969454,116.300733,0,253,39884.5458680556,2009-03-12,13:06:03
39.969462,116.300784,0,243,39884.5459259259,2009-03-12,13:06:08
39.969472,116.300851,0,235,39884.5459837963,2009-03-12,13:06:13
39.969467,116.300902,0,226,39884.5460416667,2009-03-12,13:06:18
39.969464,116.300932,0,217,39884.546099537,2009-03-12,13:06:23
39.969467,116.300975,0,209,39884.5461574074,2009-03-12,13:06:28
39.969477,116.301032,0,204,39884.5462037037,2009-03-12,13:06:32
39.969489,116.301099,0,200,39884.5462615741,2009-03-12,13:06:37
39.969488,116.301162,0,196,39884.5463194444,2009-03-12,13:06:42
39.969502,116.301216,0,194,39884.5463773148,2009-03-12,13:06:47
39.969535,116.301248,0,191,39884.5464351852,2009-03-12,13:06:52
39.969556,116.301296,0,188,39884.5464930556,2009-03-12,13:06:57
39.969577,116.301339,0,185,39884.5465509259,2009-03-12,13:07:02
39.969598,116.301395,0,184,39884.5466087963,2009-03-12,13:07:07
39.969616,116.301451,0,183,39884.5466435185,2009-03-12,13:07:10
39.96963,116.30151,0,182,39884.5467013889,2009-03-12,13:07:15
39.969616,116.301567,0,181,39884.5467476852,2009-03-12,13:07:19
39.969599,116.301621,0,182,39884.5468055556,2009-03-12,13:07:24
39.969611,116.301665,0,182,39884.5468634259,2009-03-12,13:07:29
39.969673,116.301649,0,183,39884.5468981481,2009-03-12,13:07:32
39.96973,116.301654,0,184,39884.5469444444,2009-03-12,13:07:36
39.969771,116.301638,0,189,39884.5469907407,2009-03-12,13:07:40
39.969826,116.301637,0,192,39884.5470486111,2009-03-12,13:07:45
39.96988,116.301629,0,194,39884.5470949074,2009-03-12,13:07:49
39.969911,116.301654,0,200,39884.5471527778,2009-03-12,13:07:54
39.969926,116.301715,0,208,39884.5471990741,2009-03-12,13:07:58
39.969939,116.301772,0,214,39884.5472453704,2009-03-12,13:08:02
39.969967,116.301806,0,224,39884.5473032407,2009-03-12,13:08:07
39.970008,116.301785,0,232,39884.547349537,2009-03-12,13:08:11
39.970035,116.30183,0,245,39884.5474074074,2009-03-12,13:08:16
39.970059,116.301842,0,259,39884.5474652778,2009-03-12,13:08:21
39.970077,116.301852,0,265,39884.5475231481,2009-03-12,13:08:26
39.970069,116.301883,0,256,39884.5475810185,2009-03-12,13:08:31
39.970055,116.301909,0,256,39884.5476388889,2009-03-12,13:08:36
39.970056,116.301991,0,262,39884.5476967593,2009-03-12,13:08:41
39.970009,116.30204,0,265,39884.5477199074,2009-03-12,13:08:43
39.969986,116.302047,0,266,39884.5477777778,2009-03-12,13:08:48
39.969938,116.302043,0,267,39884.5478009259,2009-03-12,13:08:50
39.969899,116.30201,0,269,39884.5478472222,2009-03-12,13:08:54
39.969857,116.301957,0,271,39884.5478935185,2009-03-12,13:08:58
39.969806,116.301962,0,271,39884.5479282407,2009-03-12,13:09:01
39.969771,116.301918,0,273,39884.5479513889,2009-03-12,13:09:03
39.969724,116.301868,0,274,39884.5479861111,2009-03-12,13:09:06
39.969672,116.301847,0,275,39884.5480208333,2009-03-12,13:09:09
39.969631,116.301811,0,277,39884.5480439815,2009-03-12,13:09:11
39.969593,116.301776,0,279,39884.5480787037,2009-03-12,13:09:14
39.969577,116.30178,0,279,39884.5481365741,2009-03-12,13:09:19
39.969577,116.30178,0,279,39884.5481712963,2009-03-12,13:09:22
39.96957,116.301786,0,280,39884.5481944444,2009-03-12,13:09:24
39.969571,116.301843,0,280,39884.5482523148,2009-03-12,13:09:29
39.969639,116.301852,0,280,39884.5482638889,2009-03-12,13:09:30
39.969736,116.302078,0,281,39884.548287037,2009-03-12,13:09:32
39.97113,116.303704,0,287,39884.5483333333,2009-03-12,13:09:36
39.971115,116.30359,0,290,39884.5483564815,2009-03-12,13:09:38
39.971029,116.303503,0,293,39884.5483796296,2009-03-12,13:09:40
39.970972,116.303457,0,297,39884.5484259259,2009-03-12,13:09:44
39.970888,116.303428,0,299,39884.5484490741,2009-03-12,13:09:46
39.970776,116.303413,0,300,39884.5484837963,2009-03-12,13:09:49
39.970701,116.3034,0,301,39884.5484953704,2009-03-12,13:09:50
39.970633,116.303413,0,300,39884.5485069444,2009-03-12,13:09:51
39.970579,116.303385,0,300,39884.5485416667,2009-03-12,13:09:54
39.970542,116.303325,0,296,39884.5485763889,2009-03-12,13:09:57
39.970513,116.303296,0,287,39884.5486342593,2009-03-12,13:10:02
39.970496,116.303357,0,277,39884.5486805556,2009-03-12,13:10:06
39.970494,116.303296,0,276,39884.5487384259,2009-03-12,13:10:11
39.970485,116.303324,0,276,39884.5487962963,2009-03-12,13:10:16
39.970498,116.303257,0,279,39884.5488194444,2009-03-12,13:10:18
39.970503,116.303178,0,280,39884.5488541667,2009-03-12,13:10:21
39.970502,116.303113,0,282,39884.548900463,2009-03-12,13:10:25
39.970539,116.303079,0,284,39884.5489351852,2009-03-12,13:10:28
39.970536,116.303084,0,284,39884.5489930556,2009-03-12,13:10:33
39.970536,116.303084,0,284,39884.5490277778,2009-03-12,13:10:36
39.970541,116.303085,0,284,39884.5490509259,2009-03-12,13:10:38
39.97057,116.303091,0,285,39884.5491087963,2009-03-12,13:10:43
39.970594,116.303148,0,291,39884.5491666667,2009-03-12,13:10:48
39.97065,116.303183,0,296,39884.5492013889,2009-03-12,13:10:51
39.970698,116.303214,0,298,39884.5492361111,2009-03-12,13:10:54
39.970739,116.303246,0,300,39884.5492824074,2009-03-12,13:10:58
39.970785,116.303282,0,302,39884.5493402778,2009-03-12,13:11:03
39.970817,116.303332,0,303,39884.5493865741,2009-03-12,13:11:07
39.970825,116.303392,0,304,39884.5494444444,2009-03-12,13:11:12
39.970866,116.303426,0,307,39884.5494791667,2009-03-12,13:11:15
39.970901,116.303456,0,309,39884.549537037,2009-03-12,13:11:20
39.970947,116.303488,0,311,39884.5495717593,2009-03-12,13:11:23
39.971013,116.303493,0,311,39884.5495949074,2009-03-12,13:11:25
39.971063,116.303547,0,310,39884.5496180556,2009-03-12,13:11:27
39.971118,116.303602,0,308,39884.5496412037,2009-03-12,13:11:29
39.971153,116.30365,0,305,39884.5496990741,2009-03-12,13:11:34
39.971185,116.303677,0,302,39884.5497569444,2009-03-12,13:11:39
39.971206,116.303686,0,301,39884.5498148148,2009-03-12,13:11:44
39.971179,116.303701,0,298,39884.5498726852,2009-03-12,13:11:49
39.971142,116.303732,0,294,39884.5498958333,2009-03-12,13:11:51
39.971127,116.303752,0,293,39884.5499537037,2009-03-12,13:11:56
39.971127,116.303752,0,293,39884.5499884259,2009-03-12,13:11:59
39.971131,116.303754,0,293,39884.5500115741,2009-03-12,13:12:01
39.971145,116.303779,0,293,39884.5500694444,2009-03-12,13:12:06
39.971169,116.303835,0,294,39884.5501041667,2009-03-12,13:12:09
39.9712,116.303881,0,294,39884.5501388889,2009-03-12,13:12:12
39.971227,116.30395,0,295,39884.5501736111,2009-03-12,13:12:15
39.971253,116.304029,0,295,39884.5502083333,2009-03-12,13:12:18
39.971269,116.304085,0,296,39884.5502314815,2009-03-12,13:12:20
39.971301,116.304131,0,296,39884.5502777778,2009-03-12,13:12:24
39.971324,116.304187,0,296,39884.5503240741,2009-03-12,13:12:28
39.971327,116.304248,0,297,39884.5503819444,2009-03-12,13:12:33
39.97132,116.304303,0,298,39884.5504398148,2009-03-12,13:12:38
39.971335,116.304366,0,299,39884.5504976852,2009-03-12,13:12:43
39.97136,116.304435,0,300,39884.5505439815,2009-03-12,13:12:47
39.971354,116.304505,0,301,39884.5505902778,2009-03-12,13:12:51
39.971349,116.30458,0,302,39884.550625,2009-03-12,13:12:54
39.971335,116.304678,0,303,39884.5506365741,2009-03-12,13:12:55
39.971406,116.30474,0,304,39884.5506597222,2009-03-12,13:12:57
39.971416,116.304821,0,305,39884.5506828704,2009-03-12,13:12:59
39.9715,116.304851,0,304,39884.5507060185,2009-03-12,13:13:01
39.971493,116.304929,0,303,39884.5507523148,2009-03-12,13:13:05
39.971449,116.30498,0,300,39884.5508101852,2009-03-12,13:13:10
39.971441,116.305044,0,298,39884.5508333333,2009-03-12,13:13:12
39.971441,116.305044,0,298,39884.5508680556,2009-03-12,13:13:15
39.971442,116.305048,0,297,39884.5508912037,2009-03-12,13:13:17
39.971402,116.305049,0,293,39884.5509490741,2009-03-12,13:13:22
39.971381,116.305046,0,292,39884.5510069444,2009-03-12,13:13:27
39.971371,116.305047,0,292,39884.5510648148,2009-03-12,13:13:32
39.971371,116.305047,0,292,39884.551099537,2009-03-12,13:13:35
39.971373,116.305047,0,292,39884.5511226852,2009-03-12,13:13:37
39.971402,116.30506,0,292,39884.5511805556,2009-03-12,13:13:42
39.971438,116.305019,0,292,39884.5512152778,2009-03-12,13:13:45
39.971473,116.304969,0,292,39884.5512384259,2009-03-12,13:13:47
39.971514,116.304992,0,292,39884.55125,2009-03-12,13:13:48
39.971568,116.304958,0,292,39884.5512731481,2009-03-12,13:13:50
39.971615,116.304934,0,292,39884.5512962963,2009-03-12,13:13:52
39.971668,116.304921,0,291,39884.5513194444,2009-03-12,13:13:54
39.971711,116.304892,0,292,39884.5513425926,2009-03-12,13:13:56
39.971773,116.304926,0,291,39884.5513657407,2009-03-12,13:13:58
39.971824,116.304969,0,290,39884.5513888889,2009-03-12,13:14:00
39.971874,116.304999,0,289,39884.5514236111,2009-03-12,13:14:03
39.971911,116.305005,0,288,39884.5514814815,2009-03-12,13:14:08
39.971911,116.305005,0,288,39884.5515162037,2009-03-12,13:14:11
39.971914,116.305005,0,288,39884.5515393519,2009-03-12,13:14:13
39.971905,116.305017,0,288,39884.5515972222,2009-03-12,13:14:18
39.971888,116.305045,0,288,39884.5516550926,2009-03-12,13:14:23
39.971884,116.305048,0,288,39884.551712963,2009-03-12,13:14:28
39.971881,116.305048,0,288,39884.5517708333,2009-03-12,13:14:33
39.971878,116.305049,0,288,39884.5518287037,2009-03-12,13:14:38
39.971878,116.305049,0,288,39884.5518634259,2009-03-12,13:14:41
39.971872,116.305051,0,288,39884.5518865741,2009-03-12,13:14:43
39.971862,116.305061,0,287,39884.5519444444,2009-03-12,13:14:48
39.971816,116.305068,0,287,39884.5519791667,2009-03-12,13:14:51
39.971732,116.305065,0,287,39884.5519907407,2009-03-12,13:14:52
39.971671,116.3051,0,287,39884.5520023148,2009-03-12,13:14:53
39.971628,116.305044,0,288,39884.552025463,2009-03-12,13:14:55
39.971547,116.305063,0,287,39884.552037037,2009-03-12,13:14:56
39.971579,116.305116,0,288,39884.5520486111,2009-03-12,13:14:57
39.971591,116.305177,0,286,39884.5520717593,2009-03-12,13:14:59
39.971552,116.305206,0,285,39884.5521296296,2009-03-12,13:15:04
39.97151,116.305213,0,283,39884.5521875,2009-03-12,13:15:09
39.971492,116.305195,0,282,39884.5522453704,2009-03-12,13:15:14
39.971506,116.305157,0,275,39884.5523032407,2009-03-12,13:15:19
39.971541,116.305146,0,268,39884.5523611111,2009-03-12,13:15:24
39.971555,116.305128,0,262,39884.5524189815,2009-03-12,13:15:29
39.971545,116.305138,0,258,39884.5524768519,2009-03-12,13:15:34
39.971536,116.305145,0,256,39884.5525347222,2009-03-12,13:15:39
39.971494,116.305142,0,255,39884.5525925926,2009-03-12,13:15:44
39.971447,116.305116,0,254,39884.552650463,2009-03-12,13:15:49
39.971402,116.30509,0,252,39884.5527083333,2009-03-12,13:15:54
39.972599,116.307921,0,216,39884.5718865741,2009-03-12,13:43:31
39.972537,116.307674,0,234,39884.5718981481,2009-03-12,13:43:32
39.972512,116.307602,0,234,39884.5719328704,2009-03-12,13:43:35
39.972499,116.307541,0,234,39884.5719444444,2009-03-12,13:43:36
39.971278,116.304733,0,253,39884.5719907407,2009-03-12,13:43:40
39.971281,116.304729,0,253,39884.5720486111,2009-03-12,13:43:45
39.971281,116.304729,0,253,39884.5720833333,2009-03-12,13:43:48
39.971286,116.304726,0,253,39884.5721064815,2009-03-12,13:43:50
39.971302,116.30471,0,251,39884.5721643518,2009-03-12,13:43:55
39.97133,116.304661,0,241,39884.5722106481,2009-03-12,13:43:59
39.971347,116.304628,0,223,39884.5722569444,2009-03-12,13:44:03
39.971364,116.304596,0,214,39884.5723148148,2009-03-12,13:44:08
39.971352,116.304581,0,209,39884.5723726852,2009-03-12,13:44:13
39.971382,116.304574,0,215,39884.5724305556,2009-03-12,13:44:18
39.971429,116.304563,0,220,39884.5724884259,2009-03-12,13:44:23
39.971486,116.304532,0,229,39884.5725347222,2009-03-12,13:44:27
39.971505,116.304522,0,227,39884.5725925926,2009-03-12,13:44:32
39.971532,116.304533,0,228,39884.572650463,2009-03-12,13:44:37
39.971559,116.30458,0,230,39884.5726967593,2009-03-12,13:44:41
39.971598,116.304618,0,229,39884.5727314815,2009-03-12,13:44:44
39.971657,116.304644,0,235,39884.5727662037,2009-03-12,13:44:47
39.971716,116.304662,0,238,39884.5728009259,2009-03-12,13:44:50
39.971756,116.304697,0,241,39884.5728356481,2009-03-12,13:44:53
39.971767,116.304728,0,244,39884.5728935185,2009-03-12,13:44:58
39.971736,116.304694,0,245,39884.5729513889,2009-03-12,13:45:03
39.971704,116.30465,0,245,39884.5729976852,2009-03-12,13:45:07
39.97171,116.304578,0,245,39884.5730555556,2009-03-12,13:45:12
39.971719,116.304503,0,245,39884.5731018518,2009-03-12,13:45:16
39.971683,116.304468,0,244,39884.5731597222,2009-03-12,13:45:21
39.971668,116.304451,0,244,39884.5732175926,2009-03-12,13:45:26
39.971654,116.30447,0,244,39884.573275463,2009-03-12,13:45:31
39.971636,116.304479,0,243,39884.5733333333,2009-03-12,13:45:36
39.971626,116.304481,0,242,39884.5733912037,2009-03-12,13:45:41
39.971671,116.304452,0,240,39884.5734490741,2009-03-12,13:45:46
39.971724,116.30442,0,239,39884.5734837963,2009-03-12,13:45:49
39.971766,116.304388,0,237,39884.5735185185,2009-03-12,13:45:52
39.971787,116.304356,0,235,39884.5735763889,2009-03-12,13:45:57
39.9718,116.304352,0,233,39884.5736342593,2009-03-12,13:46:02
39.971776,116.304369,0,232,39884.5736921296,2009-03-12,13:46:07
39.971725,116.304394,0,232,39884.5737384259,2009-03-12,13:46:11
39.971679,116.304424,0,233,39884.5737615741,2009-03-12,13:46:13
39.971625,116.304461,0,234,39884.5737847222,2009-03-12,13:46:15
39.971563,116.3045,0,234,39884.5738078704,2009-03-12,13:46:17
39.971493,116.304556,0,235,39884.5738310185,2009-03-12,13:46:19
39.971434,116.304606,0,236,39884.5738541667,2009-03-12,13:46:21
39.971382,116.304656,0,237,39884.5738773148,2009-03-12,13:46:23
39.971342,116.304707,0,238,39884.573900463,2009-03-12,13:46:25
39.971314,116.304767,0,240,39884.5739351852,2009-03-12,13:46:28
39.971323,116.304831,0,243,39884.5739930556,2009-03-12,13:46:33
39.971331,116.304892,0,245,39884.5740509259,2009-03-12,13:46:38
39.97133,116.304962,0,247,39884.5740972222,2009-03-12,13:46:42
39.971339,116.304994,0,249,39884.5741550926,2009-03-12,13:46:47
39.971345,116.304953,0,249,39884.574212963,2009-03-12,13:46:52
39.971332,116.304895,0,249,39884.5742708333,2009-03-12,13:46:57
39.971341,116.304837,0,249,39884.5743287037,2009-03-12,13:47:02
39.971369,116.304789,0,249,39884.5743865741,2009-03-12,13:47:07
39.971417,116.304743,0,249,39884.5744444444,2009-03-12,13:47:12
39.971454,116.304733,0,250,39884.5745023148,2009-03-12,13:47:17
39.971452,116.304742,0,250,39884.5745601852,2009-03-12,13:47:22
39.971436,116.304749,0,250,39884.5746180556,2009-03-12,13:47:27
39.971398,116.304737,0,251,39884.5746759259,2009-03-12,13:47:32
39.971363,116.304737,0,251,39884.5747337963,2009-03-12,13:47:37
39.97135,116.304707,0,252,39884.5747916667,2009-03-12,13:47:42
39.971366,116.304643,0,253,39884.5748263889,2009-03-12,13:47:45
39.971381,116.304581,0,253,39884.5748611111,2009-03-12,13:47:48
39.971342,116.304552,0,254,39884.5749074074,2009-03-12,13:47:52
39.971292,116.304529,0,256,39884.5749652778,2009-03-12,13:47:57
39.971275,116.304485,0,259,39884.5750231481,2009-03-12,13:48:02
39.971311,116.304439,0,263,39884.5750810185,2009-03-12,13:48:07
39.971349,116.304448,0,266,39884.5751388889,2009-03-12,13:48:12
39.971339,116.30447,0,267,39884.5751967593,2009-03-12,13:48:17
39.971316,116.304483,0,268,39884.5752546296,2009-03-12,13:48:22
39.971291,116.304487,0,269,39884.5753125,2009-03-12,13:48:27
39.9713,116.304479,0,271,39884.5753703704,2009-03-12,13:48:32
39.971347,116.304482,0,272,39884.5754166667,2009-03-12,13:48:36
39.97121,116.303609,0,268,39884.5765856481,2009-03-12,13:50:17
39.971304,116.303835,0,269,39884.5765972222,2009-03-12,13:50:18
39.971375,116.304011,0,269,39884.5766087963,2009-03-12,13:50:19
39.971496,116.304335,0,269,39884.5766203704,2009-03-12,13:50:20
39.971538,116.304465,0,269,39884.5766319444,2009-03-12,13:50:21
39.97156,116.30457,0,269,39884.5766550926,2009-03-12,13:50:23
39.971594,116.304666,0,269,39884.5766666667,2009-03-12,13:50:24
39.971619,116.304729,0,269,39884.5766782407,2009-03-12,13:50:25
39.971642,116.304806,0,269,39884.5766898148,2009-03-12,13:50:26
39.971663,116.304868,0,269,39884.5767013889,2009-03-12,13:50:27
39.971693,116.304937,0,269,39884.576712963,2009-03-12,13:50:28
39.971709,116.305012,0,269,39884.5767361111,2009-03-12,13:50:30
39.971726,116.305081,0,269,39884.5767592593,2009-03-12,13:50:32
39.971741,116.305137,0,269,39884.5768055556,2009-03-12,13:50:36
39.971761,116.305072,0,269,39884.5768634259,2009-03-12,13:50:41
39.971748,116.30501,0,268,39884.5768865741,2009-03-12,13:50:43
39.971717,116.304956,0,268,39884.5768981481,2009-03-12,13:50:44
39.971681,116.304891,0,268,39884.5769097222,2009-03-12,13:50:45
39.971644,116.304827,0,268,39884.5769212963,2009-03-12,13:50:46
39.971606,116.304765,0,268,39884.5769328704,2009-03-12,13:50:47
39.971573,116.304706,0,268,39884.5769444444,2009-03-12,13:50:48
39.971537,116.304606,0,267,39884.5769675926,2009-03-12,13:50:50
39.971507,116.304518,0,267,39884.5769907407,2009-03-12,13:50:52
39.97149,116.304441,0,266,39884.5770138889,2009-03-12,13:50:54
39.971474,116.304364,0,266,39884.577037037,2009-03-12,13:50:56
39.971453,116.304307,0,266,39884.5770601852,2009-03-12,13:50:58
39.971425,116.30422,0,265,39884.5770833333,2009-03-12,13:51:00
39.971404,116.304129,0,265,39884.5771064815,2009-03-12,13:51:02
39.971375,116.304025,0,264,39884.5771296296,2009-03-12,13:51:04
39.971348,116.303965,0,264,39884.5771527778,2009-03-12,13:51:06
39.9713,116.303912,0,263,39884.5771759259,2009-03-12,13:51:08
39.971252,116.303876,0,263,39884.5771990741,2009-03-12,13:51:10
39.971217,116.303929,0,262,39884.5772569444,2009-03-12,13:51:15
39.97114,116.303774,0,261,39884.5772685185,2009-03-12,13:51:16
39.9711,116.303736,0,261,39884.5772916667,2009-03-12,13:51:18
39.971059,116.303698,0,260,39884.5773148148,2009-03-12,13:51:20
39.971019,116.30366,0,260,39884.577337963,2009-03-12,13:51:22
39.971981,116.305312,0,273,39884.578587963,2009-03-12,13:53:10
39.971921,116.305277,0,273,39884.578599537,2009-03-12,13:53:11
39.971882,116.305239,0,274,39884.5786111111,2009-03-12,13:53:12
39.971844,116.305276,0,275,39884.5786342593,2009-03-12,13:53:14
39.971918,116.305313,0,276,39884.5786921296,2009-03-12,13:53:19
39.97196,116.305348,0,276,39884.5787037037,2009-03-12,13:53:20
39.972003,116.305371,0,277,39884.5787152778,2009-03-12,13:53:21
39.972045,116.305396,0,277,39884.5787268518,2009-03-12,13:53:22
39.972088,116.305421,0,277,39884.5787384259,2009-03-12,13:53:23
39.972131,116.305445,0,278,39884.57875,2009-03-12,13:53:24
39.97222,116.305431,0,278,39884.5787731481,2009-03-12,13:53:26
39.972269,116.305432,0,279,39884.5787847222,2009-03-12,13:53:27
39.972314,116.30542,0,279,39884.5787962963,2009-03-12,13:53:28
39.972366,116.305437,0,280,39884.5788078704,2009-03-12,13:53:29
39.972415,116.305462,0,280,39884.5788194444,2009-03-12,13:53:30
39.972484,116.305485,0,281,39884.5788425926,2009-03-12,13:53:32
39.972543,116.305482,0,281,39884.5788657407,2009-03-12,13:53:34
39.972611,116.305475,0,282,39884.5788888889,2009-03-12,13:53:36
39.972685,116.305474,0,282,39884.578912037,2009-03-12,13:53:38
39.972762,116.305503,0,283,39884.5789351852,2009-03-12,13:53:40
39.972804,116.305532,0,283,39884.5789467593,2009-03-12,13:53:41
39.972846,116.30558,0,283,39884.5789583333,2009-03-12,13:53:42
39.972883,116.305621,0,284,39884.5789699074,2009-03-12,13:53:43
39.972944,116.305695,0,284,39884.5789930556,2009-03-12,13:53:45
39.972767,116.307111,0,272,39884.5794212963,2009-03-12,13:54:22
39.972853,116.307301,0,274,39884.5794328704,2009-03-12,13:54:23
39.972787,116.30734,0,275,39884.5794444444,2009-03-12,13:54:24
39.972646,116.307265,0,277,39884.5794675926,2009-03-12,13:54:26
39.972573,116.307215,0,277,39884.5794791667,2009-03-12,13:54:27
39.972463,116.30719,0,279,39884.5795023148,2009-03-12,13:54:29
39.972403,116.307158,0,279,39884.5795138889,2009-03-12,13:54:30
39.972345,116.307134,0,279,39884.579525463,2009-03-12,13:54:31
39.972285,116.307159,0,281,39884.5795601852,2009-03-12,13:54:34
39.972312,116.30724,0,282,39884.5795833333,2009-03-12,13:54:36
