# Supplementary material for: Research on differential privacy protection method based on user tendency
Source: PLoS One. 2023 Oct 26;18(10):e0288823. doi: 10.1371/journal.pone.0288823 (PMC10602288; doi:10.1371/journal.pone.0288823)
Supplement: S2 Data — (ZIP) [file pone.0288823.s002.zip › Data 5-2/022/Trajectory/20090313022704.plt]

Geolife trajectory
WGS 84
Altitude is in Feet
Reserved 3
0,2,255,My Track,0,0,2,8421376
0
39.969783,116.300532,0,491,39885.1021296296,2009-03-13,02:27:04
39.969484,116.300682,0,301,39885.1021527778,2009-03-13,02:27:06
39.969865,116.300532,0,687,39885.1021759259,2009-03-13,02:27:08
39.969851,116.300433,0,811,39885.1021875,2009-03-13,02:27:09
39.96986,116.300323,0,897,39885.1021990741,2009-03-13,02:27:10
39.969931,116.300314,0,914,39885.1022453704,2009-03-13,02:27:14
39.969978,116.30032,0,911,39885.1022800926,2009-03-13,02:27:17
39.970008,116.300326,0,899,39885.1023148148,2009-03-13,02:27:20
39.970032,116.300335,0,869,39885.1023726852,2009-03-13,02:27:25
39.970023,116.300314,0,851,39885.1024189815,2009-03-13,02:27:29
39.970021,116.300312,0,824,39885.1024305556,2009-03-13,02:27:30
39.970022,116.300308,0,804,39885.1024421296,2009-03-13,02:27:31
39.970045,116.300282,0,792,39885.1025,2009-03-13,02:27:36
39.970105,116.300277,0,788,39885.1025578704,2009-03-13,02:27:41
39.970158,116.300288,0,767,39885.1025810185,2009-03-13,02:27:43
39.970208,116.300297,0,764,39885.1026041667,2009-03-13,02:27:45
39.970271,116.300302,0,737,39885.1026388889,2009-03-13,02:27:48
39.970313,116.300274,0,737,39885.102662037,2009-03-13,02:27:50
39.970339,116.300272,0,719,39885.1026736111,2009-03-13,02:27:51
39.970383,116.300276,0,711,39885.1026851852,2009-03-13,02:27:52
39.970435,116.300271,0,712,39885.1026967593,2009-03-13,02:27:53
39.970505,116.300296,0,710,39885.1027083333,2009-03-13,02:27:54
39.970563,116.300305,0,711,39885.1027199074,2009-03-13,02:27:55
39.970611,116.300309,0,713,39885.1027314815,2009-03-13,02:27:56
39.970666,116.300307,0,712,39885.1027430556,2009-03-13,02:27:57
39.970697,116.300302,0,675,39885.1027546296,2009-03-13,02:27:58
39.970742,116.300291,0,677,39885.1027662037,2009-03-13,02:27:59
39.970794,116.300281,0,680,39885.1027777778,2009-03-13,02:28:00
39.970889,116.300253,0,673,39885.1027893518,2009-03-13,02:28:01
39.970997,116.300222,0,665,39885.1028009259,2009-03-13,02:28:02
39.971117,116.300188,0,656,39885.1028125,2009-03-13,02:28:03
39.971194,116.300168,0,650,39885.1028240741,2009-03-13,02:28:04
39.971279,116.300152,0,645,39885.1028356481,2009-03-13,02:28:05
39.971374,116.300125,0,636,39885.1028472222,2009-03-13,02:28:06
39.971472,116.300124,0,630,39885.1028587963,2009-03-13,02:28:07
39.971588,116.300105,0,619,39885.1028703704,2009-03-13,02:28:08
39.971656,116.300071,0,613,39885.1028819444,2009-03-13,02:28:09
39.971732,116.30005,0,607,39885.1028935185,2009-03-13,02:28:10
39.971794,116.300046,0,605,39885.1029050926,2009-03-13,02:28:11
39.971886,116.300042,0,596,39885.1029166667,2009-03-13,02:28:12
39.971975,116.300046,0,586,39885.1029282407,2009-03-13,02:28:13
39.972043,116.300055,0,577,39885.1029398148,2009-03-13,02:28:14
39.972133,116.300153,0,557,39885.102962963,2009-03-13,02:28:16
39.972169,116.300175,0,544,39885.1029976852,2009-03-13,02:28:19
39.972213,116.300234,0,531,39885.1030208333,2009-03-13,02:28:21
39.972254,116.300261,0,524,39885.1030555556,2009-03-13,02:28:24
39.9723,116.30027,0,515,39885.1031018518,2009-03-13,02:28:28
39.972369,116.300274,0,503,39885.103125,2009-03-13,02:28:30
39.972442,116.300266,0,494,39885.1031481481,2009-03-13,02:28:32
39.972487,116.300271,0,484,39885.1031828704,2009-03-13,02:28:35
39.972503,116.300285,0,468,39885.1032291667,2009-03-13,02:28:39
39.972501,116.300317,0,454,39885.103275463,2009-03-13,02:28:43
39.972538,116.300284,0,448,39885.1033217593,2009-03-13,02:28:47
39.972574,116.300232,0,447,39885.1033680556,2009-03-13,02:28:51
39.972561,116.300227,0,440,39885.1034259259,2009-03-13,02:28:56
39.972613,116.300237,0,435,39885.1034837963,2009-03-13,02:29:01
39.97267,116.300241,0,430,39885.1035416667,2009-03-13,02:29:06
39.9727,116.300233,0,430,39885.103599537,2009-03-13,02:29:11
39.972752,116.30022,0,434,39885.1036342593,2009-03-13,02:29:14
39.972802,116.300199,0,437,39885.1036805556,2009-03-13,02:29:18
39.972837,116.300226,0,441,39885.1037384259,2009-03-13,02:29:23
39.972843,116.300254,0,443,39885.1037962963,2009-03-13,02:29:28
39.972843,116.300254,0,443,39885.1038310185,2009-03-13,02:29:31
39.972841,116.300247,0,439,39885.1038541667,2009-03-13,02:29:33
39.972806,116.300227,0,440,39885.103912037,2009-03-13,02:29:38
39.972797,116.300215,0,439,39885.1039699074,2009-03-13,02:29:43
39.972757,116.300218,0,441,39885.1040277778,2009-03-13,02:29:48
39.972766,116.300169,0,445,39885.1040856481,2009-03-13,02:29:53
39.972766,116.300169,0,445,39885.1041203704,2009-03-13,02:29:56
39.972771,116.300162,0,445,39885.1041435185,2009-03-13,02:29:58
39.972762,116.300154,0,446,39885.1042013889,2009-03-13,02:30:03
39.972708,116.300181,0,449,39885.1042476852,2009-03-13,02:30:07
39.972685,116.300178,0,450,39885.1043055556,2009-03-13,02:30:12
39.972685,116.300178,0,450,39885.1043402778,2009-03-13,02:30:15
39.972685,116.30017,0,450,39885.1043634259,2009-03-13,02:30:17
39.972703,116.300169,0,447,39885.1044212963,2009-03-13,02:30:22
39.972668,116.300197,0,450,39885.1044791667,2009-03-13,02:30:27
39.972668,116.300197,0,450,39885.1045138889,2009-03-13,02:30:30
39.972671,116.300191,0,450,39885.104537037,2009-03-13,02:30:32
39.972714,116.300189,0,442,39885.1045717593,2009-03-13,02:30:35
39.972714,116.300189,0,442,39885.1046064815,2009-03-13,02:30:38
39.972722,116.300194,0,439,39885.1046296296,2009-03-13,02:30:40
39.972694,116.300225,0,448,39885.1046875,2009-03-13,02:30:45
39.972659,116.300273,0,455,39885.1047222222,2009-03-13,02:30:48
39.972767,116.300266,0,446,39885.1047800926,2009-03-13,02:30:53
39.972817,116.300254,0,442,39885.1048263889,2009-03-13,02:30:57
39.972858,116.300225,0,438,39885.1048611111,2009-03-13,02:31:00
39.972936,116.3002,0,432,39885.1048726852,2009-03-13,02:31:01
39.972995,116.300181,0,427,39885.1048842593,2009-03-13,02:31:02
39.973054,116.300159,0,421,39885.1049074074,2009-03-13,02:31:04
39.973102,116.300143,0,418,39885.1049421296,2009-03-13,02:31:07
39.973152,116.300132,0,415,39885.1049884259,2009-03-13,02:31:11
39.973177,116.300126,0,414,39885.1050462963,2009-03-13,02:31:16
39.973188,116.300143,0,414,39885.1051041667,2009-03-13,02:31:21
39.973187,116.300138,0,413,39885.105162037,2009-03-13,02:31:26
39.973185,116.300137,0,413,39885.1052199074,2009-03-13,02:31:31
39.973177,116.300142,0,414,39885.1052777778,2009-03-13,02:31:36
39.973177,116.300142,0,414,39885.1053125,2009-03-13,02:31:39
39.973173,116.300137,0,414,39885.1053356482,2009-03-13,02:31:41
39.973153,116.300131,0,411,39885.1053935185,2009-03-13,02:31:46
39.973106,116.300103,0,409,39885.1054513889,2009-03-13,02:31:51
39.973085,116.300053,0,405,39885.1054861111,2009-03-13,02:31:54
39.973059,116.300022,0,404,39885.1055439815,2009-03-13,02:31:59
39.973052,116.300014,0,404,39885.1056018519,2009-03-13,02:32:04
39.973054,116.30001,0,404,39885.1056597222,2009-03-13,02:32:09
39.973052,116.300009,0,403,39885.1057175926,2009-03-13,02:32:14
39.973051,116.300012,0,403,39885.105775463,2009-03-13,02:32:19
39.973051,116.300012,0,403,39885.1058101852,2009-03-13,02:32:22
39.973047,116.300013,0,403,39885.1058333333,2009-03-13,02:32:24
39.972998,116.300055,0,402,39885.1058796296,2009-03-13,02:32:28
39.972946,116.300087,0,401,39885.1059027778,2009-03-13,02:32:30
39.972902,116.300113,0,399,39885.1059259259,2009-03-13,02:32:32
39.972843,116.300125,0,394,39885.1059606481,2009-03-13,02:32:35
39.972859,116.300137,0,390,39885.1060185185,2009-03-13,02:32:40
39.97292,116.300151,0,389,39885.1060532407,2009-03-13,02:32:43
39.973049,116.300158,0,391,39885.106099537,2009-03-13,02:32:47
39.9731,116.300215,0,388,39885.1061342593,2009-03-13,02:32:50
39.973182,116.300275,0,382,39885.1061574074,2009-03-13,02:32:52
39.973232,116.300287,0,382,39885.1061805556,2009-03-13,02:32:54
39.973303,116.300289,0,382,39885.1062037037,2009-03-13,02:32:56
39.973363,116.30031,0,379,39885.1062152778,2009-03-13,02:32:57
39.973445,116.300296,0,375,39885.1062268519,2009-03-13,02:32:58
39.973545,116.300278,0,372,39885.10625,2009-03-13,02:33:00
39.973623,116.300266,0,365,39885.1062731481,2009-03-13,02:33:02
39.973727,116.30018,0,361,39885.1062962963,2009-03-13,02:33:04
39.973792,116.300117,0,354,39885.1063078704,2009-03-13,02:33:05
39.973832,116.30008,0,350,39885.1063310185,2009-03-13,02:33:07
39.973889,116.300078,0,345,39885.1063657407,2009-03-13,02:33:10
39.973943,116.300048,0,342,39885.1063888889,2009-03-13,02:33:12
39.974007,116.300037,0,340,39885.1064236111,2009-03-13,02:33:15
39.974098,116.300063,0,337,39885.1064467593,2009-03-13,02:33:17
39.974141,116.300046,0,335,39885.1064583333,2009-03-13,02:33:18
39.974208,116.300046,0,336,39885.1064699074,2009-03-13,02:33:19
39.974272,116.300046,0,334,39885.1064814815,2009-03-13,02:33:20
39.974327,116.30006,0,331,39885.1064930556,2009-03-13,02:33:21
39.974409,116.300095,0,329,39885.1065162037,2009-03-13,02:33:23
39.974443,116.300157,0,324,39885.1065393519,2009-03-13,02:33:25
39.974464,116.300251,0,320,39885.1065625,2009-03-13,02:33:27
39.974461,116.300314,0,318,39885.1065740741,2009-03-13,02:33:28
39.974457,116.300397,0,315,39885.1065856481,2009-03-13,02:33:29
39.974451,116.300467,0,313,39885.1065972222,2009-03-13,02:33:30
39.974457,116.300548,0,311,39885.1066087963,2009-03-13,02:33:31
39.97448,116.300656,0,308,39885.1066203704,2009-03-13,02:33:32
39.974488,116.300754,0,305,39885.1066319444,2009-03-13,02:33:33
39.974503,116.30085,0,303,39885.1066435185,2009-03-13,02:33:34
39.974531,116.300931,0,305,39885.1066550926,2009-03-13,02:33:35
39.974544,116.301026,0,304,39885.1066666667,2009-03-13,02:33:36
39.974551,116.301123,0,302,39885.1066782407,2009-03-13,02:33:37
39.974611,116.301201,0,308,39885.1066898148,2009-03-13,02:33:38
39.97463,116.301291,0,308,39885.1067013889,2009-03-13,02:33:39
39.974647,116.301373,0,308,39885.106712963,2009-03-13,02:33:40
39.974659,116.301453,0,308,39885.106724537,2009-03-13,02:33:41
39.974668,116.30152,0,308,39885.1067361111,2009-03-13,02:33:42
39.974686,116.301584,0,308,39885.1067476852,2009-03-13,02:33:43
39.974694,116.301642,0,310,39885.1067592593,2009-03-13,02:33:44
39.974709,116.30171,0,310,39885.1067824074,2009-03-13,02:33:46
39.974691,116.301725,0,312,39885.1068402778,2009-03-13,02:33:51
39.974681,116.301722,0,312,39885.1068981481,2009-03-13,02:33:56
39.974667,116.301718,0,312,39885.1069560185,2009-03-13,02:34:01
39.974659,116.301715,0,312,39885.1070138889,2009-03-13,02:34:06
39.974659,116.301715,0,312,39885.1070486111,2009-03-13,02:34:09
39.974661,116.301716,0,313,39885.1070717593,2009-03-13,02:34:11
39.9747,116.301746,0,312,39885.1071180556,2009-03-13,02:34:15
39.974726,116.30179,0,301,39885.1071296296,2009-03-13,02:34:16
39.974775,116.301855,0,303,39885.1071527778,2009-03-13,02:34:18
39.974825,116.301929,0,306,39885.1071759259,2009-03-13,02:34:20
39.974859,116.30197,0,307,39885.1071875,2009-03-13,02:34:21
39.974885,116.302021,0,308,39885.1071990741,2009-03-13,02:34:22
39.974907,116.302084,0,310,39885.1072106481,2009-03-13,02:34:23
39.974941,116.302161,0,313,39885.1072222222,2009-03-13,02:34:24
39.974984,116.302232,0,317,39885.1072337963,2009-03-13,02:34:25
39.975036,116.302306,0,323,39885.1072453704,2009-03-13,02:34:26
39.975045,116.302404,0,326,39885.1072569444,2009-03-13,02:34:27
39.975047,116.302499,0,329,39885.1072685185,2009-03-13,02:34:28
39.975026,116.302614,0,331,39885.1072800926,2009-03-13,02:34:29
39.975014,116.302727,0,335,39885.1072916667,2009-03-13,02:34:30
39.975007,116.30283,0,339,39885.1073032407,2009-03-13,02:34:31
39.974995,116.302945,0,340,39885.1073148148,2009-03-13,02:34:32
39.974959,116.303065,0,335,39885.1073263889,2009-03-13,02:34:33
39.974962,116.303177,0,336,39885.107337963,2009-03-13,02:34:34
39.974965,116.303289,0,335,39885.107349537,2009-03-13,02:34:35
39.974967,116.303405,0,334,39885.1073611111,2009-03-13,02:34:36
39.97495,116.303527,0,334,39885.1073726852,2009-03-13,02:34:37
39.97495,116.303643,0,335,39885.1073842593,2009-03-13,02:34:38
39.974957,116.303756,0,337,39885.1073958333,2009-03-13,02:34:39
39.974957,116.303857,0,339,39885.1074074074,2009-03-13,02:34:40
39.974952,116.303954,0,341,39885.1074189815,2009-03-13,02:34:41
39.974945,116.304042,0,344,39885.1074305556,2009-03-13,02:34:42
39.974941,116.304128,0,346,39885.1074421296,2009-03-13,02:34:43
39.974914,116.304225,0,349,39885.1074537037,2009-03-13,02:34:44
39.974905,116.304291,0,350,39885.1074652778,2009-03-13,02:34:45
39.974888,116.304388,0,354,39885.1074884259,2009-03-13,02:34:47
39.974884,116.304446,0,355,39885.1075115741,2009-03-13,02:34:49
39.974861,116.304493,0,362,39885.1075462963,2009-03-13,02:34:52
39.974855,116.304507,0,358,39885.1076041667,2009-03-13,02:34:57
39.974854,116.304509,0,358,39885.107662037,2009-03-13,02:35:02
39.974854,116.30451,0,358,39885.1077199074,2009-03-13,02:35:07
39.974854,116.30451,0,358,39885.1077546296,2009-03-13,02:35:10
39.974856,116.304518,0,357,39885.1077777778,2009-03-13,02:35:12
39.974845,116.30458,0,345,39885.1078009259,2009-03-13,02:35:14
39.974838,116.304663,0,330,39885.1078240741,2009-03-13,02:35:16
39.974817,116.304726,0,306,39885.1078356481,2009-03-13,02:35:17
39.974829,116.304783,0,304,39885.1078472222,2009-03-13,02:35:18
39.974836,116.304847,0,301,39885.1078587963,2009-03-13,02:35:19
39.974842,116.30496,0,299,39885.1078819444,2009-03-13,02:35:21
39.974848,116.30503,0,298,39885.1078935185,2009-03-13,02:35:22
39.97487,116.30509,0,297,39885.1079050926,2009-03-13,02:35:23
39.974891,116.305152,0,299,39885.1079166667,2009-03-13,02:35:24
39.974903,116.305225,0,298,39885.1079282407,2009-03-13,02:35:25
39.974911,116.305309,0,284,39885.1079398148,2009-03-13,02:35:26
39.974925,116.30539,0,277,39885.1079513889,2009-03-13,02:35:27
39.974946,116.305468,0,275,39885.107962963,2009-03-13,02:35:28
39.97497,116.305549,0,271,39885.107974537,2009-03-13,02:35:29
39.974949,116.305664,0,255,39885.1079861111,2009-03-13,02:35:30
39.974985,116.305753,0,254,39885.1079976852,2009-03-13,02:35:31
39.975034,116.305833,0,254,39885.1080092593,2009-03-13,02:35:32
39.975028,116.305939,0,259,39885.1080208333,2009-03-13,02:35:33
39.975031,116.30605,0,259,39885.1080324074,2009-03-13,02:35:34
39.975041,116.306158,0,260,39885.1080439815,2009-03-13,02:35:35
39.975036,116.306278,0,263,39885.1080555556,2009-03-13,02:35:36
39.975029,116.306411,0,265,39885.1080671296,2009-03-13,02:35:37
39.975041,116.306533,0,261,39885.1080787037,2009-03-13,02:35:38
39.975052,116.306654,0,263,39885.1080902778,2009-03-13,02:35:39
39.975059,116.306775,0,263,39885.1081018519,2009-03-13,02:35:40
39.975066,116.306903,0,259,39885.1081134259,2009-03-13,02:35:41
39.975074,116.30703,0,259,39885.108125,2009-03-13,02:35:42
39.97508,116.307162,0,261,39885.1081365741,2009-03-13,02:35:43
39.975086,116.307294,0,259,39885.1081481481,2009-03-13,02:35:44
39.97509,116.30743,0,260,39885.1081597222,2009-03-13,02:35:45
39.975092,116.30756,0,260,39885.1081712963,2009-03-13,02:35:46
39.975101,116.307696,0,260,39885.1081828704,2009-03-13,02:35:47
39.975105,116.307826,0,260,39885.1081944444,2009-03-13,02:35:48
39.975109,116.307955,0,261,39885.1082060185,2009-03-13,02:35:49
39.975107,116.308089,0,264,39885.1082175926,2009-03-13,02:35:50
39.975091,116.308224,0,262,39885.1082291667,2009-03-13,02:35:51
39.975052,116.308368,0,257,39885.1082407407,2009-03-13,02:35:52
39.975051,116.308495,0,257,39885.1082523148,2009-03-13,02:35:53
39.974997,116.308651,0,247,39885.1082638889,2009-03-13,02:35:54
39.974988,116.308781,0,245,39885.108275463,2009-03-13,02:35:55
39.974978,116.308911,0,248,39885.108287037,2009-03-13,02:35:56
39.974973,116.309043,0,246,39885.1082986111,2009-03-13,02:35:57
39.97496,116.309173,0,247,39885.1083101852,2009-03-13,02:35:58
39.974945,116.309299,0,248,39885.1083217593,2009-03-13,02:35:59
39.974939,116.309422,0,247,39885.1083333333,2009-03-13,02:36:00
39.974931,116.30955,0,246,39885.1083449074,2009-03-13,02:36:01
39.974914,116.309671,0,246,39885.1083564815,2009-03-13,02:36:02
39.974923,116.309787,0,251,39885.1083680556,2009-03-13,02:36:03
39.974927,116.309902,0,256,39885.1083796296,2009-03-13,02:36:04
39.974932,116.310028,0,254,39885.1083912037,2009-03-13,02:36:05
39.97494,116.310146,0,252,39885.1084027778,2009-03-13,02:36:06
39.974933,116.310266,0,249,39885.1084143519,2009-03-13,02:36:07
39.974935,116.310371,0,248,39885.1084259259,2009-03-13,02:36:08
39.974926,116.310468,0,247,39885.1084375,2009-03-13,02:36:09
39.974917,116.310552,0,246,39885.1084490741,2009-03-13,02:36:10
39.974911,116.310624,0,247,39885.1084606481,2009-03-13,02:36:11
39.974914,116.310682,0,244,39885.1084722222,2009-03-13,02:36:12
39.974917,116.310774,0,237,39885.1084953704,2009-03-13,02:36:14
39.974886,116.310813,0,232,39885.1085069444,2009-03-13,02:36:15
39.974867,116.310811,0,230,39885.1085648148,2009-03-13,02:36:20
39.974867,116.310811,0,230,39885.108599537,2009-03-13,02:36:23
39.974864,116.31081,0,230,39885.1086226852,2009-03-13,02:36:25
39.974864,116.31082,0,229,39885.1086805556,2009-03-13,02:36:30
39.974867,116.310836,0,229,39885.1087384259,2009-03-13,02:36:35
39.974869,116.31085,0,228,39885.1087962963,2009-03-13,02:36:40
39.97487,116.310859,0,228,39885.1088541667,2009-03-13,02:36:45
39.974872,116.310874,0,228,39885.108912037,2009-03-13,02:36:50
39.974876,116.310894,0,228,39885.1089699074,2009-03-13,02:36:55
39.97488,116.310908,0,227,39885.1090277778,2009-03-13,02:37:00
39.974883,116.310925,0,227,39885.1090856481,2009-03-13,02:37:05
39.974886,116.310939,0,227,39885.1091435185,2009-03-13,02:37:10
39.974886,116.310945,0,227,39885.1092013889,2009-03-13,02:37:15
39.97488,116.310944,0,227,39885.1092592593,2009-03-13,02:37:20
39.974877,116.310943,0,226,39885.1093171296,2009-03-13,02:37:25
39.974875,116.310948,0,225,39885.109375,2009-03-13,02:37:30
39.974875,116.310948,0,225,39885.1094097222,2009-03-13,02:37:33
39.974874,116.310953,0,225,39885.1094328704,2009-03-13,02:37:35
39.974869,116.310941,0,225,39885.1094907407,2009-03-13,02:37:40
39.974884,116.310918,0,226,39885.1095486111,2009-03-13,02:37:45
39.974884,116.310918,0,226,39885.1095833333,2009-03-13,02:37:48
39.974887,116.310914,0,226,39885.1096064815,2009-03-13,02:37:50
39.974884,116.310895,0,226,39885.1096643518,2009-03-13,02:37:55
39.97488,116.310862,0,226,39885.1097222222,2009-03-13,02:38:00
39.974878,116.31085,0,226,39885.1097800926,2009-03-13,02:38:05
39.974878,116.31085,0,226,39885.1098148148,2009-03-13,02:38:08
39.974876,116.310845,0,226,39885.109837963,2009-03-13,02:38:10
39.974871,116.310832,0,225,39885.1098958333,2009-03-13,02:38:15
39.974866,116.310817,0,225,39885.1099537037,2009-03-13,02:38:20
39.974866,116.310817,0,225,39885.1099884259,2009-03-13,02:38:23
39.974864,116.310811,0,225,39885.1100115741,2009-03-13,02:38:25
39.974839,116.310862,0,223,39885.1100231481,2009-03-13,02:38:26
39.974815,116.310955,0,223,39885.1100462963,2009-03-13,02:38:28
39.974825,116.311079,0,223,39885.1100694444,2009-03-13,02:38:30
39.974829,116.311148,0,223,39885.1100810185,2009-03-13,02:38:31
39.974831,116.311219,0,222,39885.1100925926,2009-03-13,02:38:32
39.974829,116.311296,0,222,39885.1101041667,2009-03-13,02:38:33
39.974826,116.311376,0,223,39885.1101157407,2009-03-13,02:38:34
39.974829,116.31147,0,223,39885.1101273148,2009-03-13,02:38:35
39.974811,116.311568,0,225,39885.1101388889,2009-03-13,02:38:36
39.97479,116.311667,0,227,39885.110150463,2009-03-13,02:38:37
39.974761,116.311771,0,230,39885.110162037,2009-03-13,02:38:38
39.974754,116.311876,0,232,39885.1101736111,2009-03-13,02:38:39
39.974727,116.311977,0,234,39885.1101851852,2009-03-13,02:38:40
39.974701,116.312074,0,237,39885.1101967593,2009-03-13,02:38:41
39.974639,116.312161,0,242,39885.1102083333,2009-03-13,02:38:42
39.974586,116.312255,0,246,39885.1102199074,2009-03-13,02:38:43
39.974592,116.312335,0,249,39885.1102314815,2009-03-13,02:38:44
39.974541,116.312405,0,254,39885.1102430556,2009-03-13,02:38:45
39.97448,116.312479,0,258,39885.1102546296,2009-03-13,02:38:46
39.97442,116.312554,0,256,39885.1102662037,2009-03-13,02:38:47
39.974353,116.312628,0,258,39885.1102777778,2009-03-13,02:38:48
39.974306,116.312702,0,263,39885.1102893518,2009-03-13,02:38:49
39.974274,116.312775,0,267,39885.1103009259,2009-03-13,02:38:50
39.974195,116.312844,0,266,39885.1103125,2009-03-13,02:38:51
39.974173,116.312918,0,270,39885.1103240741,2009-03-13,02:38:52
39.974161,116.312987,0,275,39885.1103356481,2009-03-13,02:38:53
39.974175,116.31304,0,279,39885.1103472222,2009-03-13,02:38:54
39.974201,116.313103,0,285,39885.1103587963,2009-03-13,02:38:55
39.974268,116.313181,0,297,39885.1103819444,2009-03-13,02:38:57
39.974343,116.313198,0,296,39885.1103935185,2009-03-13,02:38:58
39.974414,116.313205,0,294,39885.1104050926,2009-03-13,02:38:59
39.974455,116.313177,0,295,39885.110462963,2009-03-13,02:39:04
39.974539,116.313183,0,292,39885.1104976852,2009-03-13,02:39:07
39.974604,116.313191,0,289,39885.1105092593,2009-03-13,02:39:08
39.974655,116.313193,0,285,39885.1105208333,2009-03-13,02:39:09
39.974715,116.313206,0,277,39885.1105324074,2009-03-13,02:39:10
39.974786,116.313222,0,270,39885.1105439815,2009-03-13,02:39:11
39.974843,116.313238,0,268,39885.1105671296,2009-03-13,02:39:13
39.974881,116.313318,0,267,39885.1106018518,2009-03-13,02:39:16
39.9749,116.313398,0,267,39885.110625,2009-03-13,02:39:18
39.97492,116.313451,0,268,39885.1106365741,2009-03-13,02:39:19
39.974949,116.313561,0,271,39885.1106597222,2009-03-13,02:39:21
39.974965,116.313624,0,273,39885.1106712963,2009-03-13,02:39:22
39.974971,116.31369,0,273,39885.1106828704,2009-03-13,02:39:23
39.974983,116.31375,0,271,39885.1106944444,2009-03-13,02:39:24
39.975031,116.313798,0,270,39885.1107060185,2009-03-13,02:39:25
39.975054,116.313861,0,268,39885.1107175926,2009-03-13,02:39:26
39.975056,116.313927,0,266,39885.1107291667,2009-03-13,02:39:27
39.975062,116.314022,0,266,39885.1107523148,2009-03-13,02:39:29
39.975064,116.314081,0,266,39885.1107638889,2009-03-13,02:39:30
39.975071,116.314186,0,265,39885.110787037,2009-03-13,02:39:32
39.975082,116.314249,0,263,39885.1107986111,2009-03-13,02:39:33
39.975096,116.314312,0,260,39885.1108101852,2009-03-13,02:39:34
39.975138,116.314415,0,257,39885.1108333333,2009-03-13,02:39:36
39.975178,116.314485,0,254,39885.1108449074,2009-03-13,02:39:37
39.975225,116.31456,0,251,39885.1108564815,2009-03-13,02:39:38
39.975259,116.314646,0,243,39885.1108680556,2009-03-13,02:39:39
39.97527,116.314739,0,230,39885.1108796296,2009-03-13,02:39:40
39.975257,116.314812,0,223,39885.1108912037,2009-03-13,02:39:41
39.975246,116.314877,0,216,39885.1109027778,2009-03-13,02:39:42
39.975237,116.314937,0,210,39885.1109143518,2009-03-13,02:39:43
39.975216,116.314992,0,203,39885.1109259259,2009-03-13,02:39:44
39.975163,116.315062,0,200,39885.1109490741,2009-03-13,02:39:46
39.975154,116.315151,0,193,39885.1109722222,2009-03-13,02:39:48
39.975134,116.315214,0,187,39885.1109837963,2009-03-13,02:39:49
39.975116,116.315282,0,184,39885.1109953704,2009-03-13,02:39:50
39.975058,116.315386,0,184,39885.1110069444,2009-03-13,02:39:51
39.975038,116.315457,0,185,39885.1110185185,2009-03-13,02:39:52
39.975021,116.315528,0,186,39885.1110300926,2009-03-13,02:39:53
39.975012,116.315595,0,187,39885.1110416667,2009-03-13,02:39:54
39.974996,116.315671,0,187,39885.1110532407,2009-03-13,02:39:55
39.974958,116.315773,0,185,39885.1110648148,2009-03-13,02:39:56
39.974909,116.315898,0,182,39885.1110763889,2009-03-13,02:39:57
39.974879,116.316016,0,178,39885.111087963,2009-03-13,02:39:58
39.974862,116.316125,0,174,39885.111099537,2009-03-13,02:39:59
39.974809,116.316255,0,168,39885.1111111111,2009-03-13,02:40:00
39.974773,116.316377,0,164,39885.1111226852,2009-03-13,02:40:01
39.974738,116.316502,0,162,39885.1111342593,2009-03-13,02:40:02
39.974704,116.316628,0,159,39885.1111458333,2009-03-13,02:40:03
39.97468,116.316758,0,157,39885.1111574074,2009-03-13,02:40:04
39.974667,116.316892,0,152,39885.1111689815,2009-03-13,02:40:05
39.974655,116.317017,0,147,39885.1111805556,2009-03-13,02:40:06
39.974638,116.317141,0,144,39885.1111921296,2009-03-13,02:40:07
39.974652,116.317261,0,140,39885.1112037037,2009-03-13,02:40:08
39.974634,116.317381,0,137,39885.1112152778,2009-03-13,02:40:09
39.974618,116.317499,0,135,39885.1112268518,2009-03-13,02:40:10
39.97462,116.317609,0,134,39885.1112384259,2009-03-13,02:40:11
39.974604,116.317722,0,133,39885.11125,2009-03-13,02:40:12
39.974635,116.317839,0,124,39885.1112615741,2009-03-13,02:40:13
39.974653,116.31795,0,118,39885.1112731481,2009-03-13,02:40:14
39.974656,116.31806,0,117,39885.1112847222,2009-03-13,02:40:15
39.974656,116.318181,0,108,39885.1112962963,2009-03-13,02:40:16
39.974658,116.318303,0,106,39885.1113078704,2009-03-13,02:40:17
39.974642,116.318413,0,112,39885.1113194444,2009-03-13,02:40:18
39.974653,116.318505,0,106,39885.1113310185,2009-03-13,02:40:19
39.97466,116.318592,0,106,39885.1113425926,2009-03-13,02:40:20
39.974665,116.318656,0,106,39885.1113541667,2009-03-13,02:40:21
39.974698,116.318715,0,110,39885.1113773148,2009-03-13,02:40:23
39.974744,116.31871,0,110,39885.1113888889,2009-03-13,02:40:24
39.974735,116.318713,0,103,39885.1114467593,2009-03-13,02:40:29
39.974692,116.318732,0,104,39885.1114930556,2009-03-13,02:40:33
39.974706,116.318748,0,113,39885.1115509259,2009-03-13,02:40:38
39.974755,116.318714,0,116,39885.1115972222,2009-03-13,02:40:42
39.974758,116.318708,0,116,39885.1116550926,2009-03-13,02:40:47
39.974758,116.318708,0,116,39885.1116898148,2009-03-13,02:40:50
39.974761,116.318707,0,117,39885.111712963,2009-03-13,02:40:52
39.974795,116.318723,0,120,39885.1117708333,2009-03-13,02:40:57
39.974843,116.318709,0,123,39885.1118287037,2009-03-13,02:41:02
39.974888,116.318677,0,127,39885.111875,2009-03-13,02:41:06
39.974891,116.318699,0,128,39885.1119328704,2009-03-13,02:41:11
39.974892,116.318701,0,130,39885.1119907407,2009-03-13,02:41:16
39.974892,116.318701,0,130,39885.112025463,2009-03-13,02:41:19
39.974892,116.318709,0,130,39885.1120486111,2009-03-13,02:41:21
39.974901,116.31876,0,137,39885.1121064815,2009-03-13,02:41:26
39.974892,116.318776,0,140,39885.1121643518,2009-03-13,02:41:31
39.974913,116.31879,0,141,39885.1122222222,2009-03-13,02:41:36
39.974936,116.318876,0,143,39885.1122569444,2009-03-13,02:41:39
39.974936,116.318967,0,144,39885.1122800926,2009-03-13,02:41:41
39.974932,116.319073,0,147,39885.1123032407,2009-03-13,02:41:43
39.974924,116.319138,0,148,39885.1123148148,2009-03-13,02:41:44
39.974924,116.319199,0,149,39885.1123263889,2009-03-13,02:41:45
39.974924,116.319266,0,150,39885.112337963,2009-03-13,02:41:46
39.974921,116.319338,0,152,39885.112349537,2009-03-13,02:41:47
39.974908,116.31942,0,155,39885.1123611111,2009-03-13,02:41:48
39.974894,116.319502,0,158,39885.1123726852,2009-03-13,02:41:49
39.97488,116.319586,0,166,39885.1123842593,2009-03-13,02:41:50
39.974879,116.319667,0,169,39885.1123958333,2009-03-13,02:41:51
39.974868,116.319762,0,171,39885.1124074074,2009-03-13,02:41:52
39.974858,116.31985,0,172,39885.1124189815,2009-03-13,02:41:53
39.974834,116.319951,0,175,39885.1124305556,2009-03-13,02:41:54
39.974824,116.32005,0,176,39885.1124421296,2009-03-13,02:41:55
39.974811,116.320164,0,176,39885.1124537037,2009-03-13,02:41:56
39.974802,116.320268,0,175,39885.1124652778,2009-03-13,02:41:57
39.974779,116.320371,0,171,39885.1124768518,2009-03-13,02:41:58
39.97476,116.320469,0,168,39885.1124884259,2009-03-13,02:41:59
39.974766,116.32055,0,165,39885.1125,2009-03-13,02:42:00
39.974765,116.320617,0,165,39885.1125115741,2009-03-13,02:42:01
39.974813,116.320687,0,167,39885.1125347222,2009-03-13,02:42:03
39.974859,116.320696,0,165,39885.1125578704,2009-03-13,02:42:05
39.974892,116.320718,0,164,39885.1126157407,2009-03-13,02:42:10
39.974884,116.320785,0,167,39885.1126388889,2009-03-13,02:42:12
39.974919,116.320882,0,165,39885.112662037,2009-03-13,02:42:14
39.974924,116.320947,0,166,39885.1126736111,2009-03-13,02:42:15
39.974932,116.321016,0,169,39885.1126851852,2009-03-13,02:42:16
39.97493,116.321096,0,171,39885.1126967593,2009-03-13,02:42:17
39.974936,116.321172,0,174,39885.1127083333,2009-03-13,02:42:18
39.974927,116.32125,0,177,39885.1127199074,2009-03-13,02:42:19
39.974929,116.321333,0,178,39885.1127314815,2009-03-13,02:42:20
39.97493,116.321422,0,180,39885.1127430556,2009-03-13,02:42:21
39.974924,116.321517,0,182,39885.1127546296,2009-03-13,02:42:22
39.974918,116.321617,0,184,39885.1127662037,2009-03-13,02:42:23
39.974923,116.321733,0,185,39885.1127777778,2009-03-13,02:42:24
39.974946,116.321854,0,186,39885.1127893519,2009-03-13,02:42:25
39.974942,116.321973,0,188,39885.1128009259,2009-03-13,02:42:26
39.974942,116.322091,0,190,39885.1128125,2009-03-13,02:42:27
39.974946,116.322219,0,192,39885.1128240741,2009-03-13,02:42:28
39.974941,116.32234,0,194,39885.1128356481,2009-03-13,02:42:29
39.974942,116.322453,0,197,39885.1128472222,2009-03-13,02:42:30
39.974955,116.32258,0,198,39885.1128587963,2009-03-13,02:42:31
39.974969,116.322719,0,200,39885.1128703704,2009-03-13,02:42:32
39.974983,116.32285,0,201,39885.1128819444,2009-03-13,02:42:33
39.974987,116.322987,0,203,39885.1128935185,2009-03-13,02:42:34
39.974992,116.323128,0,204,39885.1129050926,2009-03-13,02:42:35
39.974992,116.323276,0,203,39885.1129166667,2009-03-13,02:42:36
39.974983,116.323428,0,205,39885.1129282407,2009-03-13,02:42:37
39.974992,116.323595,0,207,39885.1129398148,2009-03-13,02:42:38
39.975004,116.323767,0,207,39885.1129513889,2009-03-13,02:42:39
39.975056,116.323917,0,209,39885.112962963,2009-03-13,02:42:40
39.975075,116.324055,0,212,39885.112974537,2009-03-13,02:42:41
39.975084,116.324205,0,213,39885.1129861111,2009-03-13,02:42:42
39.975092,116.32436,0,214,39885.1129976852,2009-03-13,02:42:43
39.975103,116.324507,0,215,39885.1130092593,2009-03-13,02:42:44
39.975115,116.324651,0,215,39885.1130208333,2009-03-13,02:42:45
39.97512,116.324793,0,216,39885.1130324074,2009-03-13,02:42:46
39.97513,116.324929,0,217,39885.1130439815,2009-03-13,02:42:47
39.975145,116.325059,0,218,39885.1130555556,2009-03-13,02:42:48
39.975158,116.325177,0,218,39885.1130671296,2009-03-13,02:42:49
39.975177,116.325301,0,218,39885.1130787037,2009-03-13,02:42:50
39.975182,116.325421,0,219,39885.1130902778,2009-03-13,02:42:51
39.975164,116.325566,0,219,39885.1131018519,2009-03-13,02:42:52
39.975143,116.325686,0,205,39885.1131134259,2009-03-13,02:42:53
39.975126,116.325802,0,189,39885.113125,2009-03-13,02:42:54
39.975136,116.325911,0,190,39885.1131365741,2009-03-13,02:42:55
39.975142,116.326022,0,183,39885.1131481482,2009-03-13,02:42:56
39.975147,116.326128,0,180,39885.1131597222,2009-03-13,02:42:57
39.975142,116.326229,0,181,39885.1131712963,2009-03-13,02:42:58
39.975145,116.326317,0,184,39885.1131828704,2009-03-13,02:42:59
39.975155,116.326419,0,178,39885.1131944444,2009-03-13,02:43:00
39.97519,116.326492,0,183,39885.1132060185,2009-03-13,02:43:01
39.975225,116.326572,0,185,39885.1132175926,2009-03-13,02:43:02
39.975248,116.32664,0,190,39885.1132291667,2009-03-13,02:43:03
39.975291,116.326695,0,198,39885.1132407407,2009-03-13,02:43:04
39.975291,116.326771,0,194,39885.1132523148,2009-03-13,02:43:05
39.975291,116.32685,0,198,39885.1132638889,2009-03-13,02:43:06
39.97529,116.326929,0,202,39885.113275463,2009-03-13,02:43:07
39.975287,116.327019,0,204,39885.113287037,2009-03-13,02:43:08
39.975283,116.327112,0,207,39885.1132986111,2009-03-13,02:43:09
39.975288,116.32721,0,209,39885.1133101852,2009-03-13,02:43:10
39.975277,116.327312,0,212,39885.1133217593,2009-03-13,02:43:11
39.97527,116.327426,0,214,39885.1133333333,2009-03-13,02:43:12
39.975276,116.327546,0,213,39885.1133449074,2009-03-13,02:43:13
39.975264,116.327663,0,205,39885.1133564815,2009-03-13,02:43:14
39.975261,116.327776,0,204,39885.1133680556,2009-03-13,02:43:15
39.975264,116.327886,0,206,39885.1133796296,2009-03-13,02:43:16
39.975263,116.327992,0,207,39885.1133912037,2009-03-13,02:43:17
39.975263,116.328092,0,208,39885.1134027778,2009-03-13,02:43:18
39.975271,116.328186,0,210,39885.1134143519,2009-03-13,02:43:19
39.975262,116.32829,0,208,39885.1134259259,2009-03-13,02:43:20
39.975231,116.32841,0,203,39885.1134375,2009-03-13,02:43:21
39.97522,116.328515,0,202,39885.1134490741,2009-03-13,02:43:22
39.975193,116.32863,0,194,39885.1134606482,2009-03-13,02:43:23
39.975215,116.328743,0,188,39885.1134722222,2009-03-13,02:43:24
39.975206,116.328845,0,188,39885.1134837963,2009-03-13,02:43:25
39.975199,116.328952,0,173,39885.1134953704,2009-03-13,02:43:26
39.975181,116.329039,0,170,39885.1135069444,2009-03-13,02:43:27
39.975165,116.329132,0,174,39885.1135300926,2009-03-13,02:43:29
39.975141,116.329173,0,178,39885.113587963,2009-03-13,02:43:34
39.975141,116.329173,0,178,39885.1136226852,2009-03-13,02:43:37
39.975136,116.329178,0,178,39885.1136458333,2009-03-13,02:43:39
39.975101,116.329194,0,167,39885.1136805556,2009-03-13,02:43:42
39.975057,116.329224,0,168,39885.1137152778,2009-03-13,02:43:45
39.97503,116.329279,0,160,39885.1137615741,2009-03-13,02:43:49
39.975011,116.329327,0,159,39885.1138194444,2009-03-13,02:43:54
39.974997,116.329399,0,156,39885.1138773148,2009-03-13,02:43:59
39.975028,116.329439,0,157,39885.1139351852,2009-03-13,02:44:04
39.975038,116.329493,0,162,39885.1139930556,2009-03-13,02:44:09
39.975036,116.329561,0,164,39885.1140393519,2009-03-13,02:44:13
39.975022,116.32962,0,166,39885.1140856481,2009-03-13,02:44:17
39.975009,116.329677,0,169,39885.1141319444,2009-03-13,02:44:21
39.975009,116.329732,0,168,39885.1141898148,2009-03-13,02:44:26
39.974991,116.329782,0,174,39885.114224537,2009-03-13,02:44:29
39.97499,116.329854,0,178,39885.1142824074,2009-03-13,02:44:34
39.974991,116.329929,0,177,39885.1143402778,2009-03-13,02:44:39
39.974965,116.330002,0,177,39885.114375,2009-03-13,02:44:42
39.974977,116.330083,0,175,39885.1144328704,2009-03-13,02:44:47
39.974962,116.330151,0,176,39885.1144791667,2009-03-13,02:44:51
39.974959,116.330217,0,174,39885.114525463,2009-03-13,02:44:55
39.974951,116.33028,0,172,39885.1145601852,2009-03-13,02:44:58
39.974949,116.330339,0,174,39885.1145949074,2009-03-13,02:45:01
39.974961,116.330414,0,176,39885.1146412037,2009-03-13,02:45:05
39.974986,116.330471,0,179,39885.1146990741,2009-03-13,02:45:10
39.975002,116.330533,0,178,39885.1147569444,2009-03-13,02:45:15
39.975017,116.330596,0,176,39885.1148148148,2009-03-13,02:45:20
39.975019,116.330655,0,184,39885.1148726852,2009-03-13,02:45:25
39.975016,116.330712,0,184,39885.1149305556,2009-03-13,02:45:30
39.975043,116.330766,0,191,39885.1149884259,2009-03-13,02:45:35
39.975036,116.330824,0,189,39885.1150231481,2009-03-13,02:45:38
39.975036,116.330896,0,186,39885.1150694444,2009-03-13,02:45:42
39.975039,116.330969,0,182,39885.1151157407,2009-03-13,02:45:46
39.975049,116.331045,0,181,39885.1151736111,2009-03-13,02:45:51
39.975067,116.331101,0,178,39885.1152199074,2009-03-13,02:45:55
39.975046,116.331156,0,181,39885.1152662037,2009-03-13,02:45:59
39.975044,116.331219,0,175,39885.1153009259,2009-03-13,02:46:02
39.975045,116.331275,0,170,39885.1153356481,2009-03-13,02:46:05
39.975034,116.331335,0,166,39885.1153703704,2009-03-13,02:46:08
39.975013,116.33139,0,170,39885.1154166667,2009-03-13,02:46:12
39.975013,116.331468,0,169,39885.115474537,2009-03-13,02:46:17
39.975007,116.331548,0,165,39885.1155324074,2009-03-13,02:46:22
39.975011,116.331616,0,162,39885.1155787037,2009-03-13,02:46:26
39.975001,116.331677,0,158,39885.1156134259,2009-03-13,02:46:29
39.974982,116.331738,0,158,39885.1156712963,2009-03-13,02:46:34
39.974942,116.331759,0,157,39885.1157291667,2009-03-13,02:46:39
39.974933,116.331758,0,156,39885.115787037,2009-03-13,02:46:44
39.974871,116.331749,0,160,39885.1158333333,2009-03-13,02:46:48
39.974801,116.331759,0,160,39885.1158564815,2009-03-13,02:46:50
39.974754,116.331751,0,161,39885.1159143519,2009-03-13,02:46:55
39.974713,116.331778,0,163,39885.1159606481,2009-03-13,02:46:59
39.974647,116.331812,0,167,39885.1160185185,2009-03-13,02:47:04
39.974586,116.331825,0,170,39885.1160416667,2009-03-13,02:47:06
39.974554,116.331872,0,167,39885.116099537,2009-03-13,02:47:11
39.974544,116.331905,0,164,39885.1161574074,2009-03-13,02:47:16
39.974488,116.33196,0,164,39885.1161805556,2009-03-13,02:47:18
39.974446,116.331986,0,163,39885.1162268519,2009-03-13,02:47:22
39.974403,116.331994,0,157,39885.1162731481,2009-03-13,02:47:26
39.974358,116.332011,0,156,39885.1163310185,2009-03-13,02:47:31
39.974327,116.332018,0,154,39885.1163888889,2009-03-13,02:47:36
39.974268,116.332021,0,153,39885.1164467593,2009-03-13,02:47:41
39.974226,116.332045,0,153,39885.1164930556,2009-03-13,02:47:45
39.974177,116.332041,0,153,39885.1165162037,2009-03-13,02:47:47
39.974153,116.332037,0,149,39885.1165740741,2009-03-13,02:47:52
39.974141,116.332095,0,151,39885.1166319444,2009-03-13,02:47:57
39.9741,116.332116,0,153,39885.1166898148,2009-03-13,02:48:02
39.974107,116.332147,0,155,39885.1167476852,2009-03-13,02:48:07
39.974121,116.332219,0,156,39885.1167939815,2009-03-13,02:48:11
39.974115,116.332306,0,158,39885.1168518519,2009-03-13,02:48:16
39.974072,116.332377,0,161,39885.116875,2009-03-13,02:48:18
39.974058,116.332446,0,161,39885.1169097222,2009-03-13,02:48:21
39.974099,116.332474,0,162,39885.1169444444,2009-03-13,02:48:24
39.974064,116.332433,0,164,39885.1170023148,2009-03-13,02:48:29
39.974064,116.332433,0,164,39885.117037037,2009-03-13,02:48:32
39.974063,116.332437,0,164,39885.1170601852,2009-03-13,02:48:34
39.974062,116.332446,0,165,39885.1171180556,2009-03-13,02:48:39
39.974,116.332426,0,166,39885.1171643519,2009-03-13,02:48:43
39.973969,116.332379,0,164,39885.1171990741,2009-03-13,02:48:46
39.973918,116.33236,0,165,39885.1172337963,2009-03-13,02:48:49
39.97387,116.332319,0,165,39885.1172569444,2009-03-13,02:48:51
39.973828,116.332286,0,165,39885.1172916667,2009-03-13,02:48:54
39.973815,116.332274,0,165,39885.117349537,2009-03-13,02:48:59
39.973815,116.332274,0,165,39885.1173842593,2009-03-13,02:49:02
39.973813,116.33227,0,166,39885.1174074074,2009-03-13,02:49:04
39.973814,116.332281,0,166,39885.1174652778,2009-03-13,02:49:09
39.973815,116.332295,0,166,39885.1175231481,2009-03-13,02:49:14
39.973799,116.332326,0,166,39885.1175810185,2009-03-13,02:49:19
39.97377,116.332365,0,166,39885.1176388889,2009-03-13,02:49:24
39.97372,116.33241,0,166,39885.1176851852,2009-03-13,02:49:28
39.973989,116.335136,0,555,39885.119837963,2009-03-13,02:52:34
39.973984,116.3352,0,614,39885.119849537,2009-03-13,02:52:35
39.974075,116.335283,0,665,39885.1198611111,2009-03-13,02:52:36
39.974069,116.335258,0,660,39885.1199189815,2009-03-13,02:52:41
39.970689,116.325286,0,152,39885.1204861111,2009-03-13,02:53:30
39.970602,116.325911,0,150,39885.1204976852,2009-03-13,02:53:31
39.970622,116.326379,0,148,39885.1205092593,2009-03-13,02:53:32
39.970625,116.326825,0,147,39885.1205208333,2009-03-13,02:53:33
39.970642,116.327288,0,146,39885.1205324074,2009-03-13,02:53:34
39.970679,116.327642,0,144,39885.1205439815,2009-03-13,02:53:35
39.97074,116.327884,0,144,39885.1205555556,2009-03-13,02:53:36
39.970739,116.328255,0,144,39885.1205902778,2009-03-13,02:53:39
39.970797,116.328445,0,144,39885.1206018519,2009-03-13,02:53:40
39.970869,116.32844,0,143,39885.1206365741,2009-03-13,02:53:43
39.970939,116.32841,0,143,39885.1206597222,2009-03-13,02:53:45
39.970866,116.328467,0,143,39885.1207175926,2009-03-13,02:53:50
39.970884,116.328557,0,143,39885.1207291667,2009-03-13,02:53:51
39.970925,116.328636,0,143,39885.1207407407,2009-03-13,02:53:52
39.970985,116.32873,0,142,39885.1207523148,2009-03-13,02:53:53
39.970962,116.32864,0,142,39885.1207638889,2009-03-13,02:53:54
39.971029,116.328662,0,141,39885.1207986111,2009-03-13,02:53:57
39.971057,116.328712,0,141,39885.1208449074,2009-03-13,02:54:01
39.97109,116.32876,0,141,39885.1208796296,2009-03-13,02:54:04
39.97114,116.328775,0,141,39885.1208912037,2009-03-13,02:54:05
39.971075,116.328824,0,141,39885.1209143519,2009-03-13,02:54:07
39.971074,116.329007,0,141,39885.1209375,2009-03-13,02:54:09
39.971102,116.329157,0,141,39885.1209490741,2009-03-13,02:54:10
39.971132,116.329291,0,141,39885.1209606482,2009-03-13,02:54:11
39.971153,116.329426,0,141,39885.1209722222,2009-03-13,02:54:12
39.971174,116.329558,0,141,39885.1209837963,2009-03-13,02:54:13
39.971199,116.32967,0,141,39885.1209953704,2009-03-13,02:54:14
39.971221,116.329778,0,142,39885.1210069444,2009-03-13,02:54:15
39.971175,116.32984,0,142,39885.1210416667,2009-03-13,02:54:18
39.972802,116.334057,0,125,39885.1212037037,2009-03-13,02:54:32
39.972865,116.334073,0,129,39885.1212152778,2009-03-13,02:54:33
39.972927,116.33409,0,132,39885.1212268519,2009-03-13,02:54:34
39.972995,116.33411,0,134,39885.1212384259,2009-03-13,02:54:35
39.973092,116.334102,0,136,39885.12125,2009-03-13,02:54:36
39.973197,116.334089,0,138,39885.1212615741,2009-03-13,02:54:37
39.973289,116.334083,0,140,39885.1212731482,2009-03-13,02:54:38
39.973376,116.33409,0,141,39885.1212847222,2009-03-13,02:54:39
39.97347,116.33411,0,142,39885.1212962963,2009-03-13,02:54:40
39.97353,116.334144,0,143,39885.1213078704,2009-03-13,02:54:41
39.973604,116.334157,0,144,39885.1213194444,2009-03-13,02:54:42
39.973678,116.334162,0,145,39885.1213310185,2009-03-13,02:54:43
39.97375,116.334167,0,146,39885.1213425926,2009-03-13,02:54:44
39.97387,116.334163,0,146,39885.1213541667,2009-03-13,02:54:45
39.973946,116.334175,0,147,39885.1213657407,2009-03-13,02:54:46
39.974034,116.334173,0,146,39885.1213773148,2009-03-13,02:54:47
39.974101,116.334195,0,147,39885.1213888889,2009-03-13,02:54:48
39.974145,116.33418,0,148,39885.121412037,2009-03-13,02:54:50
39.974188,116.334155,0,148,39885.1214236111,2009-03-13,02:54:51
39.97423,116.334131,0,148,39885.1214351852,2009-03-13,02:54:52
39.974227,116.333954,0,146,39885.1214583333,2009-03-13,02:54:54
39.974266,116.333909,0,147,39885.1214814815,2009-03-13,02:54:56
39.974302,116.333869,0,148,39885.1215046296,2009-03-13,02:54:58
