# Supplementary material for: Research on differential privacy protection method based on user tendency
Source: PLoS One. 2023 Oct 26;18(10):e0288823. doi: 10.1371/journal.pone.0288823 (PMC10602288; doi:10.1371/journal.pone.0288823)
Supplement: S2 Data — (ZIP) [file pone.0288823.s002.zip › Data 5-2/022/Trajectory/20090320121232.plt]

Geolife trajectory
WGS 84
Altitude is in Feet
Reserved 3
0,2,255,My Track,0,0,2,8421376
0
39.97349,116.335152,0,491,39892.5087037037,2009-03-20,12:12:32
39.973483,116.335189,0,490,39892.5087615741,2009-03-20,12:12:37
39.973516,116.335202,0,489,39892.5088194444,2009-03-20,12:12:42
39.973531,116.335163,0,489,39892.5088773148,2009-03-20,12:12:47
39.973499,116.335118,0,489,39892.5089351852,2009-03-20,12:12:52
39.973499,116.335118,0,489,39892.5089699074,2009-03-20,12:12:55
39.973498,116.335112,0,489,39892.5089930556,2009-03-20,12:12:57
39.973484,116.335122,0,490,39892.5090509259,2009-03-20,12:13:02
39.973469,116.335092,0,490,39892.5091087963,2009-03-20,12:13:07
39.973466,116.335018,0,490,39892.5091666667,2009-03-20,12:13:12
39.973474,116.334964,0,490,39892.509224537,2009-03-20,12:13:17
39.973468,116.334914,0,490,39892.5092824074,2009-03-20,12:13:22
39.973492,116.334894,0,490,39892.5093402778,2009-03-20,12:13:27
39.973471,116.334873,0,490,39892.5093981481,2009-03-20,12:13:32
39.973463,116.334911,0,490,39892.5094560185,2009-03-20,12:13:37
39.973466,116.334898,0,490,39892.5095138889,2009-03-20,12:13:42
39.973489,116.335039,0,490,39892.5095717593,2009-03-20,12:13:47
39.973517,116.33512,0,490,39892.5096296296,2009-03-20,12:13:52
39.973536,116.335161,0,489,39892.5096875,2009-03-20,12:13:57
39.973521,116.33512,0,489,39892.5097453704,2009-03-20,12:14:02
39.973508,116.335072,0,489,39892.5098032407,2009-03-20,12:14:07
39.973501,116.335032,0,489,39892.5098611111,2009-03-20,12:14:12
39.973511,116.335068,0,489,39892.5099189815,2009-03-20,12:14:17
39.9735,116.335113,0,489,39892.5099768518,2009-03-20,12:14:22
39.973527,116.335077,0,489,39892.5100347222,2009-03-20,12:14:27
39.973558,116.335045,0,489,39892.5100925926,2009-03-20,12:14:32
39.973573,116.335043,0,489,39892.510150463,2009-03-20,12:14:37
39.973604,116.335079,0,489,39892.5102083333,2009-03-20,12:14:42
39.973604,116.335097,0,490,39892.5102662037,2009-03-20,12:14:47
39.973497,116.333916,0,308,39892.5103240741,2009-03-20,12:14:52
39.973529,116.334125,0,256,39892.5141435185,2009-03-20,12:20:22
39.97353,116.334298,0,253,39892.5142013889,2009-03-20,12:20:27
39.973551,116.33434,0,250,39892.5142592593,2009-03-20,12:20:32
39.973568,116.334325,0,249,39892.5143171296,2009-03-20,12:20:37
39.973555,116.334354,0,247,39892.514375,2009-03-20,12:20:42
39.973555,116.334354,0,247,39892.5144097222,2009-03-20,12:20:45
39.973562,116.334358,0,247,39892.5144328704,2009-03-20,12:20:47
39.973547,116.334318,0,247,39892.5144907407,2009-03-20,12:20:52
39.973524,116.334318,0,247,39892.5145486111,2009-03-20,12:20:57
39.973494,116.334327,0,249,39892.5146064815,2009-03-20,12:21:02
39.973494,116.334334,0,249,39892.5146643519,2009-03-20,12:21:07
39.973499,116.334338,0,249,39892.5147222222,2009-03-20,12:21:12
39.973506,116.334339,0,250,39892.5147800926,2009-03-20,12:21:17
39.973502,116.334337,0,250,39892.514837963,2009-03-20,12:21:22
39.973497,116.334338,0,250,39892.5148958333,2009-03-20,12:21:27
39.973497,116.334338,0,250,39892.5149305556,2009-03-20,12:21:30
39.973494,116.334337,0,250,39892.5149537037,2009-03-20,12:21:32
39.973484,116.334288,0,249,39892.5150115741,2009-03-20,12:21:37
39.973475,116.334224,0,246,39892.5150694444,2009-03-20,12:21:42
39.973479,116.334194,0,242,39892.5151273148,2009-03-20,12:21:47
39.973457,116.334186,0,239,39892.5151851852,2009-03-20,12:21:52
39.97345,116.334159,0,239,39892.5152430556,2009-03-20,12:21:57
39.973431,116.334115,0,240,39892.5153009259,2009-03-20,12:22:02
39.973431,116.334115,0,240,39892.5153356481,2009-03-20,12:22:05
39.973429,116.33411,0,240,39892.5153587963,2009-03-20,12:22:07
39.973432,116.334098,0,240,39892.5154166667,2009-03-20,12:22:12
39.973434,116.334086,0,239,39892.515474537,2009-03-20,12:22:17
39.973429,116.334041,0,237,39892.5155324074,2009-03-20,12:22:22
39.973418,116.334019,0,236,39892.5155902778,2009-03-20,12:22:27
39.973425,116.334014,0,236,39892.5156481481,2009-03-20,12:22:32
39.973432,116.334019,0,236,39892.5157060185,2009-03-20,12:22:37
39.973432,116.334019,0,236,39892.5157407407,2009-03-20,12:22:40
39.973433,116.334012,0,236,39892.5157638889,2009-03-20,12:22:42
39.97343,116.334002,0,236,39892.5158217593,2009-03-20,12:22:47
39.973433,116.334021,0,236,39892.5158796296,2009-03-20,12:22:52
39.973441,116.334082,0,236,39892.5159375,2009-03-20,12:22:57
39.973491,116.334147,0,236,39892.5159953704,2009-03-20,12:23:02
39.973484,116.334207,0,235,39892.5160532407,2009-03-20,12:23:07
39.973475,116.334255,0,234,39892.5161111111,2009-03-20,12:23:12
39.973455,116.334238,0,236,39892.5161689815,2009-03-20,12:23:17
39.973439,116.334173,0,237,39892.5162268518,2009-03-20,12:23:22
39.973428,116.334172,0,237,39892.5162847222,2009-03-20,12:23:27
39.973428,116.334172,0,237,39892.5163194444,2009-03-20,12:23:30
39.973431,116.334168,0,237,39892.5163425926,2009-03-20,12:23:32
39.973437,116.334139,0,236,39892.516400463,2009-03-20,12:23:37
39.973438,116.334128,0,235,39892.5164583333,2009-03-20,12:23:42
39.973433,116.334086,0,235,39892.5165162037,2009-03-20,12:23:47
39.973489,116.334133,0,237,39892.5165740741,2009-03-20,12:23:52
39.973509,116.334135,0,234,39892.5166319444,2009-03-20,12:23:57
39.973442,116.334048,0,212,39892.5166898148,2009-03-20,12:24:02
39.973489,116.33398,0,214,39892.5167476852,2009-03-20,12:24:07
39.973474,116.333922,0,215,39892.5168055556,2009-03-20,12:24:12
39.973461,116.33398,0,218,39892.5168634259,2009-03-20,12:24:17
39.973477,116.333979,0,233,39892.5169212963,2009-03-20,12:24:22
39.973483,116.333939,0,243,39892.5169791667,2009-03-20,12:24:27
39.973473,116.33396,0,236,39892.517037037,2009-03-20,12:24:32
39.973483,116.334111,0,246,39892.5170949074,2009-03-20,12:24:37
39.973526,116.334242,0,257,39892.5171527778,2009-03-20,12:24:42
39.973561,116.33428,0,263,39892.5172106481,2009-03-20,12:24:47
39.973566,116.334386,0,273,39892.5172685185,2009-03-20,12:24:52
39.973554,116.334417,0,283,39892.5173263889,2009-03-20,12:24:57
39.973579,116.334366,0,295,39892.5173842593,2009-03-20,12:25:02
39.973584,116.33431,0,302,39892.5174421296,2009-03-20,12:25:07
39.973553,116.334304,0,299,39892.5175,2009-03-20,12:25:12
39.973556,116.334264,0,290,39892.5175578704,2009-03-20,12:25:17
39.973581,116.334199,0,288,39892.5176157407,2009-03-20,12:25:22
39.973575,116.334173,0,290,39892.5176736111,2009-03-20,12:25:27
39.973534,116.334204,0,284,39892.5177314815,2009-03-20,12:25:32
39.97354,116.334173,0,278,39892.5177893518,2009-03-20,12:25:37
39.97358,116.334044,0,275,39892.5178472222,2009-03-20,12:25:42
39.97358,116.334044,0,275,39892.5178819444,2009-03-20,12:25:45
39.973583,116.334052,0,273,39892.5179050926,2009-03-20,12:25:47
39.973568,116.334041,0,269,39892.517962963,2009-03-20,12:25:52
39.973569,116.334028,0,266,39892.5180208333,2009-03-20,12:25:57
39.973591,116.334021,0,271,39892.5180787037,2009-03-20,12:26:02
39.97359,116.33405,0,277,39892.5181365741,2009-03-20,12:26:07
39.973568,116.334077,0,277,39892.5181944444,2009-03-20,12:26:12
39.973572,116.334098,0,282,39892.5182523148,2009-03-20,12:26:17
39.973598,116.334123,0,289,39892.5183101852,2009-03-20,12:26:22
39.973587,116.33418,0,291,39892.5183680556,2009-03-20,12:26:27
39.973561,116.334226,0,285,39892.5184259259,2009-03-20,12:26:32
39.973595,116.334204,0,285,39892.5184837963,2009-03-20,12:26:37
39.973618,116.334246,0,282,39892.5185416667,2009-03-20,12:26:42
39.97361,116.334304,0,272,39892.518599537,2009-03-20,12:26:47
39.973625,116.334335,0,269,39892.5186574074,2009-03-20,12:26:52
39.973652,116.334356,0,265,39892.5187152778,2009-03-20,12:26:57
39.973656,116.334398,0,265,39892.5187731481,2009-03-20,12:27:02
39.973654,116.334411,0,273,39892.5188310185,2009-03-20,12:27:07
39.973654,116.334411,0,273,39892.5188657407,2009-03-20,12:27:10
39.973653,116.334414,0,284,39892.5188888889,2009-03-20,12:27:12
39.973653,116.334441,0,287,39892.5189467593,2009-03-20,12:27:17
39.973636,116.334489,0,286,39892.5190046296,2009-03-20,12:27:22
39.973658,116.334482,0,286,39892.5190625,2009-03-20,12:27:27
39.973659,116.334464,0,282,39892.5191203704,2009-03-20,12:27:32
39.973644,116.33445,0,277,39892.5191782407,2009-03-20,12:27:37
39.973666,116.334469,0,278,39892.5192361111,2009-03-20,12:27:42
39.973667,116.334512,0,280,39892.5192939815,2009-03-20,12:27:47
39.973653,116.334535,0,282,39892.5193518519,2009-03-20,12:27:52
39.973659,116.334521,0,285,39892.5194097222,2009-03-20,12:27:57
39.973661,116.334532,0,286,39892.5194675926,2009-03-20,12:28:02
39.973632,116.334469,0,284,39892.519525463,2009-03-20,12:28:07
39.973613,116.334423,0,280,39892.5195833333,2009-03-20,12:28:12
39.973592,116.334408,0,279,39892.5196412037,2009-03-20,12:28:17
39.973597,116.334418,0,278,39892.5196990741,2009-03-20,12:28:22
39.973572,116.334421,0,273,39892.5197569444,2009-03-20,12:28:27
39.973563,116.334372,0,266,39892.5198148148,2009-03-20,12:28:32
39.973569,116.334311,0,258,39892.5198726852,2009-03-20,12:28:37
39.973555,116.334241,0,246,39892.5199305556,2009-03-20,12:28:42
39.97353,116.334168,0,232,39892.5199884259,2009-03-20,12:28:47
39.973511,116.334113,0,218,39892.5200462963,2009-03-20,12:28:52
39.973495,116.334053,0,211,39892.5201041667,2009-03-20,12:28:57
39.973473,116.334035,0,204,39892.520162037,2009-03-20,12:29:02
39.973477,116.334022,0,203,39892.5202199074,2009-03-20,12:29:07
39.973502,116.334043,0,202,39892.5202777778,2009-03-20,12:29:12
39.97348,116.334083,0,202,39892.5203356481,2009-03-20,12:29:17
39.973459,116.334119,0,204,39892.5203935185,2009-03-20,12:29:22
39.973464,116.334132,0,204,39892.5204513889,2009-03-20,12:29:27
39.973448,116.334158,0,203,39892.5205092593,2009-03-20,12:29:32
39.973453,116.334185,0,204,39892.5205671296,2009-03-20,12:29:37
39.973477,116.334156,0,205,39892.520625,2009-03-20,12:29:42
39.973492,116.334147,0,207,39892.5206828704,2009-03-20,12:29:47
39.973514,116.334122,0,213,39892.5207407407,2009-03-20,12:29:52
39.973502,116.334111,0,220,39892.5207986111,2009-03-20,12:29:57
39.9735,116.334096,0,222,39892.5208564815,2009-03-20,12:30:02
39.973501,116.334099,0,223,39892.5209143519,2009-03-20,12:30:07
39.973501,116.334099,0,223,39892.5209490741,2009-03-20,12:30:10
39.973504,116.334103,0,223,39892.5209722222,2009-03-20,12:30:12
39.973508,116.334088,0,223,39892.5210300926,2009-03-20,12:30:17
39.973517,116.334137,0,223,39892.521087963,2009-03-20,12:30:22
39.973527,116.334164,0,223,39892.5211458333,2009-03-20,12:30:27
39.973556,116.334191,0,228,39892.5212037037,2009-03-20,12:30:32
39.973556,116.334191,0,228,39892.5212384259,2009-03-20,12:30:35
39.973549,116.334187,0,233,39892.5212615741,2009-03-20,12:30:37
39.973568,116.33413,0,238,39892.5213194444,2009-03-20,12:30:42
39.973568,116.33413,0,238,39892.5213541667,2009-03-20,12:30:45
39.97357,116.33413,0,239,39892.5213773148,2009-03-20,12:30:47
39.973548,116.33412,0,237,39892.5214351852,2009-03-20,12:30:52
39.973505,116.334073,0,230,39892.5214930556,2009-03-20,12:30:57
39.973469,116.333987,0,217,39892.5215509259,2009-03-20,12:31:02
39.973448,116.333921,0,198,39892.5216087963,2009-03-20,12:31:07
39.973416,116.333803,0,186,39892.5216666667,2009-03-20,12:31:12
39.973407,116.333689,0,186,39892.521724537,2009-03-20,12:31:17
39.973389,116.333613,0,185,39892.5217824074,2009-03-20,12:31:22
39.973419,116.333653,0,180,39892.5218402778,2009-03-20,12:31:27
39.973436,116.333728,0,180,39892.5218981481,2009-03-20,12:31:32
39.973452,116.333822,0,180,39892.5219560185,2009-03-20,12:31:37
39.973477,116.333979,0,186,39892.5220138889,2009-03-20,12:31:42
39.973493,116.334143,0,193,39892.5220717593,2009-03-20,12:31:47
39.973402,116.333868,0,203,39892.5251967593,2009-03-20,12:36:17
39.973405,116.333688,0,189,39892.5252546296,2009-03-20,12:36:22
39.973411,116.333631,0,177,39892.5253125,2009-03-20,12:36:27
39.973417,116.333636,0,177,39892.5253703704,2009-03-20,12:36:32
39.973417,116.333636,0,177,39892.5254050926,2009-03-20,12:36:35
39.973422,116.333641,0,177,39892.5254282407,2009-03-20,12:36:37
39.973439,116.333647,0,181,39892.5254861111,2009-03-20,12:36:42
39.973451,116.33369,0,187,39892.5255439815,2009-03-20,12:36:47
39.973441,116.333747,0,194,39892.5256018518,2009-03-20,12:36:52
39.97343,116.333821,0,204,39892.5256597222,2009-03-20,12:36:57
39.973424,116.333889,0,212,39892.5257175926,2009-03-20,12:37:02
39.973419,116.333953,0,220,39892.525775463,2009-03-20,12:37:07
39.973434,116.333919,0,224,39892.5258333333,2009-03-20,12:37:12
39.973434,116.333973,0,225,39892.5258912037,2009-03-20,12:37:17
39.973443,116.334019,0,223,39892.5259490741,2009-03-20,12:37:22
39.973439,116.334035,0,226,39892.5260069444,2009-03-20,12:37:27
39.973445,116.334109,0,229,39892.5260648148,2009-03-20,12:37:32
39.973444,116.334128,0,230,39892.5261226852,2009-03-20,12:37:37
39.973444,116.334128,0,230,39892.5261574074,2009-03-20,12:37:40
39.973446,116.334132,0,231,39892.5261805556,2009-03-20,12:37:42
39.973447,116.334145,0,232,39892.5262384259,2009-03-20,12:37:47
39.973435,116.33418,0,232,39892.5262962963,2009-03-20,12:37:52
39.973425,116.334191,0,231,39892.5263541667,2009-03-20,12:37:57
39.973425,116.334202,0,231,39892.526412037,2009-03-20,12:38:02
39.973424,116.334218,0,231,39892.5264699074,2009-03-20,12:38:07
39.973425,116.334216,0,231,39892.5265277778,2009-03-20,12:38:12
39.973428,116.334217,0,231,39892.5265856481,2009-03-20,12:38:17
39.973428,116.334217,0,231,39892.5266203704,2009-03-20,12:38:20
39.973428,116.334223,0,231,39892.5266435185,2009-03-20,12:38:22
39.973428,116.334235,0,231,39892.5267013889,2009-03-20,12:38:27
39.973428,116.334235,0,231,39892.5267361111,2009-03-20,12:38:30
39.973427,116.334241,0,231,39892.5267592593,2009-03-20,12:38:32
39.973423,116.334252,0,231,39892.5268171296,2009-03-20,12:38:37
39.973423,116.334252,0,231,39892.5268518519,2009-03-20,12:38:40
39.973424,116.33426,0,231,39892.526875,2009-03-20,12:38:42
39.973425,116.334273,0,231,39892.5269328704,2009-03-20,12:38:47
39.973428,116.334285,0,231,39892.5269907407,2009-03-20,12:38:52
39.973428,116.334285,0,231,39892.527025463,2009-03-20,12:38:55
39.973428,116.334287,0,231,39892.5270486111,2009-03-20,12:38:57
39.973428,116.334262,0,230,39892.5271064815,2009-03-20,12:39:02
39.973419,116.334166,0,225,39892.5271643519,2009-03-20,12:39:07
39.973434,116.334065,0,219,39892.5272222222,2009-03-20,12:39:12
39.973466,116.334007,0,218,39892.5272800926,2009-03-20,12:39:17
39.973468,116.334002,0,217,39892.527337963,2009-03-20,12:39:22
39.973468,116.334002,0,217,39892.5273726852,2009-03-20,12:39:25
39.973464,116.333998,0,216,39892.5273958333,2009-03-20,12:39:27
39.973435,116.333949,0,209,39892.5274537037,2009-03-20,12:39:32
39.973422,116.333897,0,201,39892.5275115741,2009-03-20,12:39:37
39.97341,116.333823,0,197,39892.5275694444,2009-03-20,12:39:42
39.973434,116.333804,0,197,39892.5276273148,2009-03-20,12:39:47
39.973441,116.333874,0,197,39892.5276851852,2009-03-20,12:39:52
39.973446,116.333893,0,198,39892.5277430556,2009-03-20,12:39:57
39.973455,116.33386,0,200,39892.5278009259,2009-03-20,12:40:02
39.973425,116.333926,0,198,39892.5278587963,2009-03-20,12:40:07
39.973408,116.333973,0,196,39892.5279166667,2009-03-20,12:40:12
39.973387,116.334014,0,199,39892.527974537,2009-03-20,12:40:17
39.973386,116.333987,0,203,39892.5280324074,2009-03-20,12:40:22
39.9734,116.333915,0,203,39892.5280902778,2009-03-20,12:40:27
39.97339,116.333798,0,193,39892.5281481481,2009-03-20,12:40:32
39.973375,116.333722,0,184,39892.5282060185,2009-03-20,12:40:37
39.973338,116.333734,0,172,39892.5282638889,2009-03-20,12:40:42
39.973357,116.333638,0,163,39892.5283217593,2009-03-20,12:40:47
39.973361,116.333632,0,157,39892.5283796296,2009-03-20,12:40:52
39.973361,116.333632,0,157,39892.5284143519,2009-03-20,12:40:55
39.973355,116.33364,0,150,39892.5284375,2009-03-20,12:40:57
39.973355,116.33366,0,147,39892.5284953704,2009-03-20,12:41:02
39.97336,116.333547,0,143,39892.5285532407,2009-03-20,12:41:07
39.973358,116.333425,0,136,39892.5286111111,2009-03-20,12:41:12
39.973354,116.333443,0,134,39892.5286689815,2009-03-20,12:41:17
39.973355,116.333485,0,132,39892.5287268519,2009-03-20,12:41:22
39.973358,116.333533,0,141,39892.5287847222,2009-03-20,12:41:27
39.973358,116.333533,0,141,39892.5288194444,2009-03-20,12:41:30
39.97336,116.333535,0,145,39892.5288425926,2009-03-20,12:41:32
39.973354,116.333492,0,144,39892.528900463,2009-03-20,12:41:37
39.973375,116.333407,0,142,39892.5289583333,2009-03-20,12:41:42
39.973387,116.333435,0,141,39892.5290162037,2009-03-20,12:41:47
39.973401,116.33345,0,140,39892.5290740741,2009-03-20,12:41:52
39.973401,116.33345,0,140,39892.5291087963,2009-03-20,12:41:55
39.973409,116.333444,0,140,39892.5291319444,2009-03-20,12:41:57
39.973384,116.33348,0,137,39892.5291898148,2009-03-20,12:42:02
39.97337,116.333504,0,136,39892.5292476852,2009-03-20,12:42:07
39.973352,116.333487,0,134,39892.5293055556,2009-03-20,12:42:12
39.973339,116.333515,0,135,39892.5293634259,2009-03-20,12:42:17
39.973321,116.333551,0,136,39892.5294212963,2009-03-20,12:42:22
39.973346,116.333541,0,137,39892.5294791667,2009-03-20,12:42:27
39.973391,116.333431,0,140,39892.529537037,2009-03-20,12:42:32
39.973399,116.333421,0,141,39892.5295949074,2009-03-20,12:42:37
39.973387,116.33347,0,141,39892.5296527778,2009-03-20,12:42:42
39.973373,116.333554,0,139,39892.5297106481,2009-03-20,12:42:47
39.973366,116.333585,0,136,39892.5297685185,2009-03-20,12:42:52
39.973361,116.333585,0,135,39892.5298263889,2009-03-20,12:42:57
39.973361,116.333585,0,135,39892.5298611111,2009-03-20,12:43:00
39.973361,116.33358,0,135,39892.5298842593,2009-03-20,12:43:02
39.973358,116.333611,0,138,39892.5299421296,2009-03-20,12:43:07
39.973346,116.333638,0,137,39892.53,2009-03-20,12:43:12
39.973346,116.333638,0,137,39892.5300347222,2009-03-20,12:43:15
39.973344,116.333646,0,137,39892.5300578704,2009-03-20,12:43:17
39.973333,116.333695,0,138,39892.5301157407,2009-03-20,12:43:22
39.973357,116.333738,0,139,39892.5301736111,2009-03-20,12:43:27
39.973367,116.333746,0,138,39892.5302314815,2009-03-20,12:43:32
39.973361,116.333863,0,140,39892.5302893519,2009-03-20,12:43:37
39.973362,116.333889,0,143,39892.5303472222,2009-03-20,12:43:42
39.973359,116.333884,0,146,39892.5304050926,2009-03-20,12:43:47
39.973359,116.333884,0,146,39892.5304398148,2009-03-20,12:43:50
39.973355,116.333881,0,146,39892.530462963,2009-03-20,12:43:52
39.973335,116.334281,0,225,39892.5306481481,2009-03-20,12:44:08
39.970921,116.303765,0,492,39892.7479976852,2009-03-20,17:57:07
39.970846,116.303766,0,491,39892.7480555556,2009-03-20,17:57:12
39.970807,116.303773,0,491,39892.7481134259,2009-03-20,17:57:17
39.970799,116.303663,0,495,39892.7481712963,2009-03-20,17:57:22
39.971128,116.303824,0,507,39892.7482291667,2009-03-20,17:57:27
39.971422,116.303847,0,527,39892.748287037,2009-03-20,17:57:32
39.971631,116.303805,0,524,39892.7483449074,2009-03-20,17:57:37
39.971245,116.30359,0,542,39892.7484027778,2009-03-20,17:57:42
39.970849,116.303376,0,555,39892.7484606481,2009-03-20,17:57:47
39.97075,116.303218,0,571,39892.7485185185,2009-03-20,17:57:52
39.970877,116.303185,0,585,39892.7485763889,2009-03-20,17:57:57
39.971028,116.303209,0,600,39892.7486342593,2009-03-20,17:58:02
39.971265,116.303267,0,615,39892.7486921296,2009-03-20,17:58:07
39.97139,116.30329,0,630,39892.74875,2009-03-20,17:58:12
39.971458,116.30329,0,644,39892.7488078704,2009-03-20,17:58:17
39.970419,116.303205,0,-9,39892.7488657407,2009-03-20,17:58:22
39.970377,116.303154,0,-4,39892.7489236111,2009-03-20,17:58:27
39.970384,116.303075,0,11,39892.7489814815,2009-03-20,17:58:32
39.970402,116.303043,0,19,39892.7490393519,2009-03-20,17:58:37
39.970367,116.303036,0,22,39892.7490972222,2009-03-20,17:58:42
39.97033,116.303029,0,29,39892.7491550926,2009-03-20,17:58:47
39.970319,116.303035,0,35,39892.749212963,2009-03-20,17:58:52
39.970339,116.303049,0,41,39892.7492708333,2009-03-20,17:58:57
39.970367,116.303046,0,43,39892.7493287037,2009-03-20,17:59:02
39.970342,116.303,0,46,39892.7493865741,2009-03-20,17:59:07
39.970287,116.302983,0,50,39892.7494444444,2009-03-20,17:59:12
39.97017,116.302905,0,56,39892.7495023148,2009-03-20,17:59:17
39.970117,116.302888,0,60,39892.7495601852,2009-03-20,17:59:22
39.970077,116.302896,0,64,39892.7496180556,2009-03-20,17:59:27
39.970053,116.302801,0,66,39892.7496759259,2009-03-20,17:59:32
39.970178,116.302326,0,73,39892.7497337963,2009-03-20,17:59:37
39.97008,116.30218,0,77,39892.7497916667,2009-03-20,17:59:42
39.970025,116.302112,0,84,39892.749849537,2009-03-20,17:59:47
39.970034,116.302137,0,90,39892.7499074074,2009-03-20,17:59:52
39.970042,116.302102,0,93,39892.7499652778,2009-03-20,17:59:57
39.970054,116.302053,0,94,39892.7500231481,2009-03-20,18:00:02
39.970037,116.30205,0,96,39892.7500810185,2009-03-20,18:00:07
39.970028,116.302041,0,98,39892.7501388889,2009-03-20,18:00:12
39.970038,116.302019,0,99,39892.7501967593,2009-03-20,18:00:17
39.970058,116.301987,0,99,39892.7502546296,2009-03-20,18:00:22
39.970071,116.301946,0,100,39892.7503125,2009-03-20,18:00:27
39.97006,116.301905,0,101,39892.7503703704,2009-03-20,18:00:32
39.970051,116.301862,0,101,39892.7504282407,2009-03-20,18:00:37
39.970049,116.301818,0,102,39892.7504861111,2009-03-20,18:00:42
39.970035,116.301783,0,103,39892.7505439815,2009-03-20,18:00:47
39.970006,116.301743,0,104,39892.7506018518,2009-03-20,18:00:52
39.969837,116.301653,0,106,39892.7506597222,2009-03-20,18:00:57
39.969742,116.301447,0,107,39892.7507175926,2009-03-20,18:01:02
39.969818,116.301291,0,110,39892.750775463,2009-03-20,18:01:07
39.969768,116.301266,0,108,39892.7508333333,2009-03-20,18:01:12
39.96966,116.30115,0,105,39892.7508912037,2009-03-20,18:01:17
39.969619,116.301079,0,103,39892.7509490741,2009-03-20,18:01:22
39.969585,116.30103,0,102,39892.7510069444,2009-03-20,18:01:27
39.969552,116.300978,0,102,39892.7510648148,2009-03-20,18:01:32
39.969544,116.300881,0,106,39892.7511226852,2009-03-20,18:01:37
39.969512,116.300858,0,112,39892.7511805556,2009-03-20,18:01:42
39.969478,116.300838,0,118,39892.7512384259,2009-03-20,18:01:47
39.969458,116.300806,0,124,39892.7512962963,2009-03-20,18:01:52
39.969319,116.30085,0,135,39892.7513541667,2009-03-20,18:01:57
39.96931,116.300858,0,137,39892.751412037,2009-03-20,18:02:02
39.969397,116.300862,0,138,39892.7514699074,2009-03-20,18:02:07
39.969614,116.300866,0,268,39892.7515277778,2009-03-20,18:02:12
39.969977,116.300793,0,337,39892.7515856481,2009-03-20,18:02:17
39.970499,116.300627,0,341,39892.7516435185,2009-03-20,18:02:22
39.971054,116.300562,0,326,39892.7517013889,2009-03-20,18:02:27
39.971675,116.300457,0,302,39892.7517592593,2009-03-20,18:02:32
39.972243,116.300399,0,317,39892.7518171296,2009-03-20,18:02:37
39.9728,116.300289,0,288,39892.751875,2009-03-20,18:02:42
39.973403,116.300254,0,268,39892.7519328704,2009-03-20,18:02:47
39.973868,116.300265,0,263,39892.7519907407,2009-03-20,18:02:52
39.974182,116.300225,0,249,39892.7520486111,2009-03-20,18:02:57
39.97435,116.30023,0,262,39892.7521064815,2009-03-20,18:03:02
39.974374,116.300254,0,262,39892.7521643518,2009-03-20,18:03:07
39.974389,116.300242,0,273,39892.7522222222,2009-03-20,18:03:12
39.974404,116.300237,0,280,39892.7522800926,2009-03-20,18:03:17
39.974416,116.300238,0,286,39892.752337963,2009-03-20,18:03:22
39.974422,116.300238,0,291,39892.7523958333,2009-03-20,18:03:27
39.974429,116.300241,0,295,39892.7524537037,2009-03-20,18:03:32
39.974429,116.300241,0,295,39892.7524884259,2009-03-20,18:03:35
39.974425,116.300247,0,296,39892.7525115741,2009-03-20,18:03:37
39.974413,116.300257,0,296,39892.7525694444,2009-03-20,18:03:42
39.974393,116.300266,0,297,39892.7526273148,2009-03-20,18:03:47
39.974373,116.300273,0,300,39892.7526851852,2009-03-20,18:03:52
39.974358,116.300275,0,305,39892.7527430556,2009-03-20,18:03:57
39.974349,116.300278,0,308,39892.7528009259,2009-03-20,18:04:02
39.974347,116.300281,0,309,39892.7528587963,2009-03-20,18:04:07
39.974346,116.300283,0,310,39892.7529166667,2009-03-20,18:04:12
39.97434,116.300286,0,310,39892.752974537,2009-03-20,18:04:17
39.974334,116.300289,0,310,39892.7530324074,2009-03-20,18:04:22
39.974328,116.300289,0,311,39892.7530902778,2009-03-20,18:04:27
39.974322,116.30029,0,311,39892.7531481481,2009-03-20,18:04:32
39.974319,116.300293,0,311,39892.7532060185,2009-03-20,18:04:37
39.974315,116.300298,0,311,39892.7532638889,2009-03-20,18:04:42
39.97431,116.3003,0,311,39892.7533217593,2009-03-20,18:04:47
39.974303,116.300304,0,311,39892.7533796296,2009-03-20,18:04:52
39.974299,116.300307,0,311,39892.7534375,2009-03-20,18:04:57
39.974295,116.300307,0,311,39892.7534953704,2009-03-20,18:05:02
39.974295,116.300307,0,311,39892.7535300926,2009-03-20,18:05:05
39.974289,116.300311,0,311,39892.7535532407,2009-03-20,18:05:07
39.974284,116.30032,0,311,39892.7536111111,2009-03-20,18:05:12
39.974271,116.300332,0,309,39892.7536689815,2009-03-20,18:05:17
39.974237,116.300345,0,303,39892.7537268519,2009-03-20,18:05:22
39.974222,116.30032,0,293,39892.7537847222,2009-03-20,18:05:27
39.974187,116.300313,0,282,39892.7538425926,2009-03-20,18:05:32
39.974154,116.300311,0,271,39892.753900463,2009-03-20,18:05:37
39.974133,116.300332,0,262,39892.7539583333,2009-03-20,18:05:42
39.974115,116.300333,0,251,39892.7540162037,2009-03-20,18:05:47
39.974121,116.300323,0,240,39892.7540740741,2009-03-20,18:05:52
39.974241,116.300336,0,233,39892.7541319444,2009-03-20,18:05:57
39.97463,116.300291,0,226,39892.7541898148,2009-03-20,18:06:02
39.975173,116.300243,0,224,39892.7542476852,2009-03-20,18:06:07
39.975809,116.300202,0,221,39892.7543055556,2009-03-20,18:06:12
39.976488,116.300123,0,208,39892.7543634259,2009-03-20,18:06:17
39.977286,116.300001,0,180,39892.7544212963,2009-03-20,18:06:22
39.978101,116.299956,0,163,39892.7544791667,2009-03-20,18:06:27
39.978911,116.299917,0,148,39892.754537037,2009-03-20,18:06:32
39.979688,116.299866,0,130,39892.7545949074,2009-03-20,18:06:37
39.980432,116.299771,0,132,39892.7546527778,2009-03-20,18:06:42
39.98086,116.299576,0,134,39892.7547106481,2009-03-20,18:06:47
39.980899,116.299489,0,123,39892.7547685185,2009-03-20,18:06:52
39.981002,116.29947,0,135,39892.7548263889,2009-03-20,18:06:57
39.981109,116.300109,0,136,39892.7548842593,2009-03-20,18:07:02
39.981133,116.300972,0,146,39892.7549421296,2009-03-20,18:07:07
39.981145,116.301738,0,159,39892.755,2009-03-20,18:07:12
39.981207,116.302163,0,179,39892.7550578704,2009-03-20,18:07:17
39.981519,116.302246,0,186,39892.7551157407,2009-03-20,18:07:22
39.982047,116.302224,0,188,39892.7551736111,2009-03-20,18:07:27
39.982517,116.302189,0,189,39892.7552314815,2009-03-20,18:07:32
39.982951,116.302149,0,183,39892.7552893519,2009-03-20,18:07:37
39.983347,116.302168,0,190,39892.7553472222,2009-03-20,18:07:42
39.983509,116.302419,0,269,39892.7554050926,2009-03-20,18:07:47
39.983643,116.302911,0,278,39892.755462963,2009-03-20,18:07:52
39.983707,116.303599,0,268,39892.7555208333,2009-03-20,18:07:57
39.983797,116.304037,0,270,39892.7555787037,2009-03-20,18:08:02
39.983876,116.304572,0,262,39892.7556365741,2009-03-20,18:08:07
39.983901,116.305311,0,255,39892.7556944444,2009-03-20,18:08:12
39.983917,116.306218,0,236,39892.7557523148,2009-03-20,18:08:17
39.983981,116.307221,0,211,39892.7558101852,2009-03-20,18:08:22
39.984046,116.30839,0,180,39892.7558680556,2009-03-20,18:08:27
39.984058,116.309613,0,166,39892.7559259259,2009-03-20,18:08:32
39.98409,116.310753,0,149,39892.7559837963,2009-03-20,18:08:37
39.984158,116.311984,0,142,39892.7560416667,2009-03-20,18:08:42
39.984206,116.313206,0,138,39892.756099537,2009-03-20,18:08:47
39.984231,116.314375,0,119,39892.7561574074,2009-03-20,18:08:52
39.984254,116.315452,0,104,39892.7562152778,2009-03-20,18:08:57
39.984304,116.3166,0,100,39892.7562731481,2009-03-20,18:09:02
39.984336,116.317706,0,93,39892.7563310185,2009-03-20,18:09:07
39.98435,116.318859,0,89,39892.7563888889,2009-03-20,18:09:12
39.984388,116.319976,0,105,39892.7564467593,2009-03-20,18:09:17
39.984431,116.321083,0,127,39892.7565046296,2009-03-20,18:09:22
39.984475,116.322324,0,139,39892.7565625,2009-03-20,18:09:27
39.984504,116.323556,0,155,39892.7566203704,2009-03-20,18:09:32
39.984522,116.324714,0,161,39892.7566782407,2009-03-20,18:09:37
39.984574,116.325903,0,147,39892.7567361111,2009-03-20,18:09:42
39.984629,116.327106,0,140,39892.7567939815,2009-03-20,18:09:47
39.984671,116.328228,0,138,39892.7568518519,2009-03-20,18:09:52
39.9847,116.329346,0,132,39892.7569097222,2009-03-20,18:09:57
39.984747,116.330602,0,120,39892.7569675926,2009-03-20,18:10:02
39.984843,116.331879,0,126,39892.757025463,2009-03-20,18:10:07
39.984872,116.333241,0,155,39892.7570833333,2009-03-20,18:10:12
39.984938,116.33455,0,166,39892.7571412037,2009-03-20,18:10:17
39.985068,116.335825,0,168,39892.7571990741,2009-03-20,18:10:22
39.985126,116.337115,0,168,39892.7572569444,2009-03-20,18:10:27
39.985174,116.338295,0,178,39892.7573148148,2009-03-20,18:10:32
39.985192,116.3395,0,182,39892.7573726852,2009-03-20,18:10:37
39.985236,116.340751,0,186,39892.7574305556,2009-03-20,18:10:42
39.985285,116.342061,0,187,39892.7574884259,2009-03-20,18:10:47
39.985347,116.343394,0,195,39892.7575462963,2009-03-20,18:10:52
39.985372,116.344703,0,209,39892.7576041667,2009-03-20,18:10:57
39.98541,116.34596,0,220,39892.757662037,2009-03-20,18:11:02
39.985429,116.347308,0,231,39892.7577199074,2009-03-20,18:11:07
39.985491,116.348644,0,228,39892.7577777778,2009-03-20,18:11:12
39.985529,116.349931,0,209,39892.7578356481,2009-03-20,18:11:17
39.985555,116.351158,0,194,39892.7578935185,2009-03-20,18:11:22
39.985583,116.352352,0,177,39892.7579513889,2009-03-20,18:11:27
39.98564,116.353557,0,184,39892.7580092593,2009-03-20,18:11:32
39.985669,116.354871,0,199,39892.7580671296,2009-03-20,18:11:37
39.985702,116.356091,0,193,39892.758125,2009-03-20,18:11:42
39.985724,116.357319,0,186,39892.7581828704,2009-03-20,18:11:47
39.985738,116.358554,0,179,39892.7582407407,2009-03-20,18:11:52
39.985807,116.359806,0,165,39892.7582986111,2009-03-20,18:11:57
39.985846,116.361004,0,157,39892.7583564815,2009-03-20,18:12:02
39.985881,116.362163,0,169,39892.7584143518,2009-03-20,18:12:07
39.985914,116.36328,0,169,39892.7584722222,2009-03-20,18:12:12
39.985957,116.364441,0,169,39892.7585300926,2009-03-20,18:12:17
39.985998,116.365639,0,160,39892.758587963,2009-03-20,18:12:22
39.986041,116.366885,0,130,39892.7586458333,2009-03-20,18:12:27
39.986082,116.368173,0,120,39892.7587037037,2009-03-20,18:12:32
39.9861,116.369421,0,124,39892.7587615741,2009-03-20,18:12:37
39.98614,116.370651,0,131,39892.7588194444,2009-03-20,18:12:42
39.986182,116.371858,0,142,39892.7588773148,2009-03-20,18:12:47
39.986239,116.373119,0,141,39892.7589351852,2009-03-20,18:12:52
39.986278,116.374428,0,145,39892.7589930556,2009-03-20,18:12:57
39.986298,116.375768,0,148,39892.7590509259,2009-03-20,18:13:02
39.98634,116.377106,0,152,39892.7591087963,2009-03-20,18:13:07
39.98636,116.378411,0,163,39892.7591666667,2009-03-20,18:13:12
39.986347,116.379732,0,163,39892.759224537,2009-03-20,18:13:17
39.986369,116.380951,0,167,39892.7592824074,2009-03-20,18:13:22
39.986408,116.382174,0,157,39892.7593402778,2009-03-20,18:13:27
39.986466,116.383352,0,155,39892.7593981481,2009-03-20,18:13:32
39.986503,116.384516,0,151,39892.7594560185,2009-03-20,18:13:37
39.986536,116.385737,0,135,39892.7595138889,2009-03-20,18:13:42
39.986572,116.386926,0,126,39892.7595717593,2009-03-20,18:13:47
39.986599,116.388116,0,128,39892.7596296296,2009-03-20,18:13:52
39.986652,116.389186,0,128,39892.7596875,2009-03-20,18:13:57
39.986716,116.390222,0,110,39892.7597453704,2009-03-20,18:14:02
39.98672,116.391256,0,93,39892.7598032407,2009-03-20,18:14:07
39.986728,116.392313,0,89,39892.7598611111,2009-03-20,18:14:12
39.986765,116.393449,0,89,39892.7599189815,2009-03-20,18:14:17
39.986804,116.394718,0,98,39892.7599768518,2009-03-20,18:14:22
39.986831,116.396049,0,104,39892.7600347222,2009-03-20,18:14:27
39.986837,116.397231,0,114,39892.7600925926,2009-03-20,18:14:32
39.986866,116.398252,0,124,39892.760150463,2009-03-20,18:14:37
39.986913,116.399285,0,126,39892.7602083333,2009-03-20,18:14:42
39.98693,116.400281,0,121,39892.7602662037,2009-03-20,18:14:47
39.98696,116.401129,0,111,39892.7603240741,2009-03-20,18:14:52
39.986985,116.401917,0,95,39892.7603819444,2009-03-20,18:14:57
39.987028,116.402736,0,81,39892.7604398148,2009-03-20,18:15:02
39.987067,116.40363,0,67,39892.7604976852,2009-03-20,18:15:07
39.987128,116.404758,0,70,39892.7605555556,2009-03-20,18:15:12
39.987163,116.405968,0,63,39892.7606134259,2009-03-20,18:15:17
39.987199,116.407181,0,64,39892.7606712963,2009-03-20,18:15:22
39.987229,116.408329,0,75,39892.7607291667,2009-03-20,18:15:27
39.987276,116.409408,0,86,39892.760787037,2009-03-20,18:15:32
39.987283,116.410506,0,96,39892.7608449074,2009-03-20,18:15:37
39.98732,116.411693,0,101,39892.7609027778,2009-03-20,18:15:42
39.98735,116.412833,0,108,39892.7609606481,2009-03-20,18:15:47
39.987379,116.413868,0,119,39892.7610185185,2009-03-20,18:15:52
39.987364,116.415013,0,124,39892.7610763889,2009-03-20,18:15:57
39.987374,116.41615,0,142,39892.7611342593,2009-03-20,18:16:02
39.987388,116.417246,0,150,39892.7611921296,2009-03-20,18:16:07
39.987418,116.418356,0,154,39892.76125,2009-03-20,18:16:12
39.987454,116.419497,0,155,39892.7613078704,2009-03-20,18:16:17
39.987456,116.420705,0,168,39892.7613657407,2009-03-20,18:16:22
39.987479,116.421891,0,159,39892.7614236111,2009-03-20,18:16:27
39.987495,116.423159,0,166,39892.7614814815,2009-03-20,18:16:32
39.987538,116.424425,0,183,39892.7615393519,2009-03-20,18:16:37
39.987559,116.425611,0,178,39892.7615972222,2009-03-20,18:16:42
39.987593,116.426774,0,179,39892.7616550926,2009-03-20,18:16:47
39.987613,116.427797,0,187,39892.761712963,2009-03-20,18:16:52
39.987653,116.42882,0,158,39892.7617708333,2009-03-20,18:16:57
39.987656,116.429698,0,122,39892.7618287037,2009-03-20,18:17:02
39.987591,116.430484,0,113,39892.7618865741,2009-03-20,18:17:07
39.9875,116.431379,0,89,39892.7619444444,2009-03-20,18:17:12
39.987303,116.43234,0,104,39892.7620023148,2009-03-20,18:17:17
39.986949,116.433257,0,132,39892.7620601852,2009-03-20,18:17:22
39.986498,116.434021,0,147,39892.7621180556,2009-03-20,18:17:27
39.986052,116.434651,0,160,39892.7621759259,2009-03-20,18:17:32
39.985698,116.435232,0,158,39892.7622337963,2009-03-20,18:17:37
39.985481,116.435944,0,168,39892.7622916667,2009-03-20,18:17:42
39.985509,116.436687,0,170,39892.762349537,2009-03-20,18:17:47
39.985781,116.437411,0,166,39892.7624074074,2009-03-20,18:17:52
39.986286,116.43798,0,158,39892.7624652778,2009-03-20,18:17:57
39.986922,116.4382,0,151,39892.7625231481,2009-03-20,18:18:02
39.987607,116.438286,0,145,39892.7625810185,2009-03-20,18:18:07
39.988323,116.438456,0,131,39892.7626388889,2009-03-20,18:18:12
39.989079,116.43874,0,118,39892.7626967593,2009-03-20,18:18:17
39.989822,116.439166,0,109,39892.7627546296,2009-03-20,18:18:22
39.990563,116.439647,0,105,39892.7628125,2009-03-20,18:18:27
39.991234,116.440102,0,102,39892.7628703704,2009-03-20,18:18:32
39.991883,116.44057,0,108,39892.7629282407,2009-03-20,18:18:37
39.992475,116.441037,0,99,39892.7629861111,2009-03-20,18:18:42
39.993047,116.44146,0,98,39892.7630439815,2009-03-20,18:18:47
39.993543,116.44177,0,110,39892.7631018519,2009-03-20,18:18:52
39.993887,116.442055,0,114,39892.7631597222,2009-03-20,18:18:57
39.994063,116.442575,0,102,39892.7632175926,2009-03-20,18:19:02
39.9942,116.443349,0,93,39892.763275463,2009-03-20,18:19:07
39.994356,116.44428,0,93,39892.7633333333,2009-03-20,18:19:12
39.994523,116.445336,0,88,39892.7633912037,2009-03-20,18:19:17
39.994672,116.44621,0,97,39892.7634490741,2009-03-20,18:19:22
39.994747,116.446739,0,103,39892.7635069444,2009-03-20,18:19:27
39.99493,116.446924,0,103,39892.7635648148,2009-03-20,18:19:32
39.995219,116.446883,0,115,39892.7636226852,2009-03-20,18:19:37
39.995461,116.446992,0,111,39892.7636805556,2009-03-20,18:19:42
39.995564,116.447511,0,103,39892.7637384259,2009-03-20,18:19:47
39.995591,116.448298,0,96,39892.7637962963,2009-03-20,18:19:52
39.995611,116.44921,0,80,39892.7638541667,2009-03-20,18:19:57
39.995591,116.450173,0,60,39892.763912037,2009-03-20,18:20:02
39.995548,116.45106,0,41,39892.7639699074,2009-03-20,18:20:07
39.995642,116.451813,0,48,39892.7640277778,2009-03-20,18:20:12
39.995638,116.452761,0,28,39892.7640856481,2009-03-20,18:20:17
39.995618,116.45383,0,8,39892.7641435185,2009-03-20,18:20:22
39.995707,116.454802,0,36,39892.7642013889,2009-03-20,18:20:27
39.995735,116.455591,0,57,39892.7642592593,2009-03-20,18:20:32
39.995737,116.456092,0,77,39892.7643171296,2009-03-20,18:20:37
39.995789,116.456484,0,93,39892.764375,2009-03-20,18:20:42
39.995809,116.45715,0,110,39892.7644328704,2009-03-20,18:20:47
39.995826,116.457983,0,121,39892.7644907407,2009-03-20,18:20:52
39.995841,116.458824,0,131,39892.7645486111,2009-03-20,18:20:57
39.99586,116.459576,0,115,39892.7646064815,2009-03-20,18:21:02
39.995871,116.460274,0,110,39892.7646643519,2009-03-20,18:21:07
39.995908,116.461099,0,120,39892.7647222222,2009-03-20,18:21:12
39.99591,116.461745,0,137,39892.7647800926,2009-03-20,18:21:17
39.996077,116.462162,0,170,39892.764837963,2009-03-20,18:21:22
39.996475,116.462352,0,220,39892.7648958333,2009-03-20,18:21:27
39.997136,116.46242,0,255,39892.7649537037,2009-03-20,18:21:32
39.997904,116.462334,0,266,39892.7650115741,2009-03-20,18:21:37
39.99866,116.462184,0,234,39892.7650694444,2009-03-20,18:21:42
39.999382,116.462068,0,214,39892.7651273148,2009-03-20,18:21:47
40.000154,116.461924,0,176,39892.7651851852,2009-03-20,18:21:52
40.000938,116.461845,0,149,39892.7652430556,2009-03-20,18:21:57
40.00175,116.461688,0,159,39892.7653009259,2009-03-20,18:22:02
40.002532,116.461718,0,179,39892.7653587963,2009-03-20,18:22:07
40.003075,116.461722,0,193,39892.7654166667,2009-03-20,18:22:12
40.003341,116.461735,0,172,39892.765474537,2009-03-20,18:22:17
40.003424,116.461725,0,165,39892.7655324074,2009-03-20,18:22:22
40.003777,116.46161,0,141,39892.7655902778,2009-03-20,18:22:27
40.004294,116.461565,0,128,39892.7656481481,2009-03-20,18:22:32
40.004898,116.461564,0,99,39892.7657060185,2009-03-20,18:22:37
40.005551,116.461574,0,98,39892.7657638889,2009-03-20,18:22:42
40.006126,116.461621,0,106,39892.7658217593,2009-03-20,18:22:47
40.006633,116.461663,0,115,39892.7658796296,2009-03-20,18:22:52
40.007082,116.461634,0,113,39892.7659375,2009-03-20,18:22:57
40.007568,116.461588,0,102,39892.7659953704,2009-03-20,18:23:02
40.008166,116.461527,0,92,39892.7660532407,2009-03-20,18:23:07
40.008822,116.461478,0,85,39892.7661111111,2009-03-20,18:23:12
40.009507,116.461513,0,90,39892.7661689815,2009-03-20,18:23:17
40.009929,116.461321,0,114,39892.7662268518,2009-03-20,18:23:22
40.010115,116.461252,0,137,39892.7662847222,2009-03-20,18:23:27
40.010172,116.461248,0,136,39892.7663425926,2009-03-20,18:23:32
40.01016,116.461262,0,116,39892.766400463,2009-03-20,18:23:37
40.010225,116.46106,0,114,39892.7664583333,2009-03-20,18:23:42
40.010309,116.460648,0,108,39892.7665162037,2009-03-20,18:23:47
40.010325,116.460567,0,102,39892.7665740741,2009-03-20,18:23:52
40.010321,116.460566,0,103,39892.7666319444,2009-03-20,18:23:57
40.010322,116.460565,0,103,39892.7666898148,2009-03-20,18:24:02
40.010323,116.460565,0,103,39892.7667476852,2009-03-20,18:24:07
40.010325,116.460559,0,104,39892.7668055556,2009-03-20,18:24:12
40.010325,116.460559,0,104,39892.7668634259,2009-03-20,18:24:17
40.010326,116.460559,0,104,39892.7669212963,2009-03-20,18:24:22
40.010326,116.460559,0,104,39892.7669791667,2009-03-20,18:24:27
40.010326,116.460559,0,104,39892.767037037,2009-03-20,18:24:32
40.010326,116.460558,0,104,39892.7670949074,2009-03-20,18:24:37
40.010326,116.460558,0,104,39892.7671527778,2009-03-20,18:24:42
40.010326,116.460558,0,104,39892.7672106481,2009-03-20,18:24:47
40.010326,116.460558,0,104,39892.7672685185,2009-03-20,18:24:52
40.010326,116.460558,0,104,39892.7673263889,2009-03-20,18:24:57
40.010326,116.460558,0,104,39892.7673842593,2009-03-20,18:25:02
40.010326,116.460558,0,104,39892.7674189815,2009-03-20,18:25:05
40.010326,116.460557,0,104,39892.7674421296,2009-03-20,18:25:07
40.010278,116.460322,0,106,39892.7675,2009-03-20,18:25:12
40.010292,116.459773,0,109,39892.7675578704,2009-03-20,18:25:17
40.010351,116.459446,0,116,39892.7676157407,2009-03-20,18:25:22
40.010427,116.459375,0,117,39892.7676736111,2009-03-20,18:25:27
40.010472,116.45937,0,118,39892.7677314815,2009-03-20,18:25:32
40.010712,116.459408,0,114,39892.7677893518,2009-03-20,18:25:37
40.011015,116.459406,0,102,39892.7678472222,2009-03-20,18:25:42
40.011329,116.459435,0,105,39892.7679050926,2009-03-20,18:25:47
40.011474,116.459304,0,98,39892.767962963,2009-03-20,18:25:52
40.011518,116.459284,0,92,39892.7680208333,2009-03-20,18:25:57
40.011554,116.459353,0,101,39892.7680787037,2009-03-20,18:26:02
40.011591,116.459354,0,90,39892.7681365741,2009-03-20,18:26:07
40.011599,116.45937,0,83,39892.7681944444,2009-03-20,18:26:12
40.011599,116.45937,0,83,39892.7682291667,2009-03-20,18:26:15
40.011605,116.459378,0,79,39892.7682523148,2009-03-20,18:26:17
40.011606,116.459291,0,71,39892.7683101852,2009-03-20,18:26:22
40.011584,116.459304,0,72,39892.7683680556,2009-03-20,18:26:27
40.011584,116.459293,0,70,39892.7684259259,2009-03-20,18:26:32
40.01155,116.459301,0,76,39892.7684837963,2009-03-20,18:26:37
40.011559,116.459357,0,82,39892.7685416667,2009-03-20,18:26:42
40.011554,116.459374,0,79,39892.768599537,2009-03-20,18:26:47
40.011601,116.459375,0,83,39892.7686574074,2009-03-20,18:26:52
40.011663,116.459317,0,82,39892.7687152778,2009-03-20,18:26:57
40.011676,116.459249,0,80,39892.7687731481,2009-03-20,18:27:02
40.011672,116.459238,0,87,39892.7688310185,2009-03-20,18:27:07
40.011654,116.459254,0,96,39892.7688888889,2009-03-20,18:27:12
40.011656,116.459264,0,103,39892.7689467593,2009-03-20,18:27:17
40.012556,116.458998,0,1,39892.772650463,2009-03-20,18:32:37
40.012598,116.45931,0,121,39892.7727083333,2009-03-20,18:32:42
40.012593,116.459431,0,137,39892.7727662037,2009-03-20,18:32:47
40.012524,116.459616,0,160,39892.7728240741,2009-03-20,18:32:52
40.0125,116.459722,0,180,39892.7728819444,2009-03-20,18:32:57
40.012423,116.459815,0,190,39892.7729398148,2009-03-20,18:33:02
40.012252,116.459881,0,177,39892.7729976852,2009-03-20,18:33:07
40.012192,116.45992,0,184,39892.7730555556,2009-03-20,18:33:12
40.012148,116.459937,0,193,39892.7731134259,2009-03-20,18:33:17
40.012077,116.459913,0,204,39892.7731712963,2009-03-20,18:33:22
40.012,116.459893,0,210,39892.7732291667,2009-03-20,18:33:27
40.011926,116.459879,0,213,39892.773287037,2009-03-20,18:33:32
40.01182,116.459944,0,189,39892.7733449074,2009-03-20,18:33:37
40.011751,116.459968,0,177,39892.7734027778,2009-03-20,18:33:42
40.011666,116.459928,0,181,39892.7734606481,2009-03-20,18:33:47
40.011613,116.45986,0,183,39892.7735185185,2009-03-20,18:33:52
40.011602,116.4598,0,185,39892.7735763889,2009-03-20,18:33:57
40.011594,116.459745,0,185,39892.7736342593,2009-03-20,18:34:02
40.011625,116.459704,0,188,39892.7736921296,2009-03-20,18:34:07
40.011629,116.45966,0,189,39892.77375,2009-03-20,18:34:12
40.011638,116.459557,0,193,39892.7738078704,2009-03-20,18:34:17
40.011612,116.459472,0,189,39892.7738657407,2009-03-20,18:34:22
40.01162,116.459368,0,167,39892.7739236111,2009-03-20,18:34:27
40.011533,116.459355,0,161,39892.7739814815,2009-03-20,18:34:32
40.011458,116.459359,0,167,39892.7740393518,2009-03-20,18:34:37
40.011391,116.459352,0,174,39892.7740972222,2009-03-20,18:34:42
40.011319,116.459343,0,179,39892.7741550926,2009-03-20,18:34:47
40.011264,116.459324,0,186,39892.774212963,2009-03-20,18:34:52
40.011205,116.45932,0,182,39892.7742708333,2009-03-20,18:34:57
40.011152,116.459357,0,165,39892.7743287037,2009-03-20,18:35:02
40.011085,116.459383,0,150,39892.7743865741,2009-03-20,18:35:07
40.011018,116.459351,0,140,39892.7744444444,2009-03-20,18:35:12
40.010927,116.459328,0,141,39892.7745023148,2009-03-20,18:35:17
40.010831,116.459347,0,154,39892.7745601852,2009-03-20,18:35:22
40.010816,116.459383,0,164,39892.7746180556,2009-03-20,18:35:27
40.010766,116.459358,0,165,39892.7746759259,2009-03-20,18:35:32
40.010718,116.459369,0,153,39892.7747337963,2009-03-20,18:35:37
40.010645,116.459384,0,133,39892.7747916667,2009-03-20,18:35:42
40.010573,116.459358,0,130,39892.774849537,2009-03-20,18:35:47
40.010501,116.459366,0,117,39892.7749074074,2009-03-20,18:35:52
40.010454,116.459348,0,111,39892.7749652778,2009-03-20,18:35:57
40.010444,116.459375,0,108,39892.7750231481,2009-03-20,18:36:02
40.010418,116.459414,0,114,39892.7750810185,2009-03-20,18:36:07
40.010376,116.45945,0,120,39892.7751388889,2009-03-20,18:36:12
40.010311,116.459524,0,108,39892.7751967593,2009-03-20,18:36:17
40.010281,116.459603,0,99,39892.7752546296,2009-03-20,18:36:22
40.010276,116.45967,0,100,39892.7753125,2009-03-20,18:36:27
40.01028,116.459742,0,103,39892.7753703704,2009-03-20,18:36:32
40.010269,116.459845,0,107,39892.7754282407,2009-03-20,18:36:37
40.010263,116.459937,0,115,39892.7754861111,2009-03-20,18:36:42
40.010286,116.460015,0,123,39892.7755439815,2009-03-20,18:36:47
40.010263,116.460111,0,122,39892.7756018518,2009-03-20,18:36:52
40.010256,116.460161,0,120,39892.7756597222,2009-03-20,18:36:57
40.010262,116.460171,0,123,39892.7757175926,2009-03-20,18:37:02
40.010231,116.460198,0,121,39892.775775463,2009-03-20,18:37:07
40.010189,116.460257,0,119,39892.7758333333,2009-03-20,18:37:12
40.010162,116.460335,0,122,39892.7758912037,2009-03-20,18:37:17
40.010129,116.460434,0,126,39892.7759490741,2009-03-20,18:37:22
40.010104,116.460469,0,126,39892.7760069444,2009-03-20,18:37:27
40.010071,116.460556,0,122,39892.7760648148,2009-03-20,18:37:32
40.010042,116.460595,0,107,39892.7761226852,2009-03-20,18:37:37
40.010003,116.46063,0,96,39892.7761805556,2009-03-20,18:37:42
40.009977,116.460727,0,97,39892.7762384259,2009-03-20,18:37:47
40.009961,116.460813,0,108,39892.7762962963,2009-03-20,18:37:52
40.009979,116.460875,0,115,39892.7763541667,2009-03-20,18:37:57
40.009933,116.460959,0,114,39892.776412037,2009-03-20,18:38:02
40.00991,116.461063,0,112,39892.7764699074,2009-03-20,18:38:07
40.009897,116.461129,0,114,39892.7765277778,2009-03-20,18:38:12
40.00988,116.461198,0,105,39892.7765856481,2009-03-20,18:38:17
40.009857,116.461292,0,95,39892.7766435185,2009-03-20,18:38:22
40.009838,116.461376,0,86,39892.7767013889,2009-03-20,18:38:27
40.009811,116.461451,0,82,39892.7767592593,2009-03-20,18:38:32
40.009784,116.461514,0,77,39892.7768171296,2009-03-20,18:38:37
40.009715,116.461531,0,75,39892.776875,2009-03-20,18:38:42
40.009649,116.461532,0,74,39892.7769328704,2009-03-20,18:38:47
40.009592,116.461541,0,83,39892.7769907407,2009-03-20,18:38:52
40.009545,116.461558,0,98,39892.7770486111,2009-03-20,18:38:57
40.009532,116.461579,0,112,39892.7771064815,2009-03-20,18:39:02
40.009532,116.461579,0,112,39892.7771412037,2009-03-20,18:39:05
40.009534,116.461581,0,116,39892.7771643519,2009-03-20,18:39:07
40.009519,116.461611,0,119,39892.7772222222,2009-03-20,18:39:12
40.009481,116.461653,0,123,39892.7772800926,2009-03-20,18:39:17
40.009417,116.461692,0,119,39892.777337963,2009-03-20,18:39:22
40.00941,116.461709,0,116,39892.7773958333,2009-03-20,18:39:27
40.00941,116.461709,0,116,39892.7774305556,2009-03-20,18:39:30
40.009413,116.461715,0,116,39892.7774537037,2009-03-20,18:39:32
40.009431,116.461714,0,115,39892.7775115741,2009-03-20,18:39:37
40.00946,116.46169,0,113,39892.7775694444,2009-03-20,18:39:42
40.009496,116.461645,0,111,39892.7776273148,2009-03-20,18:39:47
40.009538,116.461566,0,109,39892.7776851852,2009-03-20,18:39:52
40.009563,116.46149,0,108,39892.7777430556,2009-03-20,18:39:57
40.009603,116.461334,0,106,39892.7778009259,2009-03-20,18:40:02
40.00969,116.461195,0,105,39892.7778587963,2009-03-20,18:40:07
40.009473,116.462325,0,1,39892.7808680556,2009-03-20,18:44:27
40.009492,116.462383,0,-49,39892.7809259259,2009-03-20,18:44:32
40.009288,116.461635,0,86,39892.7809837963,2009-03-20,18:44:37
40.009271,116.461588,0,74,39892.7810416667,2009-03-20,18:44:42
40.009279,116.46145,0,73,39892.781099537,2009-03-20,18:44:47
40.009204,116.461024,0,131,39892.7811574074,2009-03-20,18:44:52
40.009186,116.460837,0,151,39892.7812152778,2009-03-20,18:44:57
40.009197,116.460713,0,158,39892.7812731481,2009-03-20,18:45:02
40.009203,116.460739,0,152,39892.7813310185,2009-03-20,18:45:07
40.009203,116.460739,0,152,39892.7813657407,2009-03-20,18:45:10
40.0092,116.460735,0,159,39892.7813888889,2009-03-20,18:45:12
40.009167,116.460614,0,184,39892.7814467593,2009-03-20,18:45:17
40.009146,116.460541,0,214,39892.7815046296,2009-03-20,18:45:22
40.00914,116.460591,0,229,39892.7815625,2009-03-20,18:45:27
40.009127,116.460481,0,261,39892.7816203704,2009-03-20,18:45:32
40.009167,116.460669,0,249,39892.7816782407,2009-03-20,18:45:37
40.00917,116.460666,0,254,39892.7817361111,2009-03-20,18:45:42
40.009175,116.460668,0,256,39892.7817939815,2009-03-20,18:45:47
40.009176,116.460673,0,258,39892.7818518518,2009-03-20,18:45:52
40.009174,116.460676,0,258,39892.7819097222,2009-03-20,18:45:57
40.009177,116.46068,0,259,39892.7819675926,2009-03-20,18:46:02
40.009182,116.460683,0,259,39892.782025463,2009-03-20,18:46:07
40.009182,116.460683,0,259,39892.7820601852,2009-03-20,18:46:10
40.009181,116.460685,0,259,39892.7820833333,2009-03-20,18:46:12
40.009189,116.46076,0,249,39892.7821412037,2009-03-20,18:46:17
40.00919,116.46081,0,245,39892.7821990741,2009-03-20,18:46:22
40.009287,116.461076,0,225,39892.7822569444,2009-03-20,18:46:27
40.009293,116.461556,0,-134,39892.7837037037,2009-03-20,18:48:32
40.00982,116.462241,0,-119,39892.7837615741,2009-03-20,18:48:37
40.010147,116.463017,0,86,39892.7838194444,2009-03-20,18:48:42
40.010416,116.463522,0,112,39892.7838773148,2009-03-20,18:48:47
40.010179,116.463888,0,242,39892.7839351852,2009-03-20,18:48:52
40.009763,116.46349,0,324,39892.7839930556,2009-03-20,18:48:57
40.009138,116.462451,0,361,39892.7840509259,2009-03-20,18:49:02
40.009016,116.462329,0,363,39892.7841087963,2009-03-20,18:49:07
40.008942,116.462242,0,367,39892.7841666667,2009-03-20,18:49:12
40.008855,116.462118,0,364,39892.784224537,2009-03-20,18:49:17
40.008786,116.46197,0,368,39892.7842824074,2009-03-20,18:49:22
40.008741,116.461893,0,366,39892.7843402778,2009-03-20,18:49:27
40.008745,116.461969,0,357,39892.7843981481,2009-03-20,18:49:32
40.008886,116.462234,0,366,39892.7844560185,2009-03-20,18:49:37
40.008868,116.46223,0,376,39892.7845138889,2009-03-20,18:49:42
40.008865,116.462204,0,384,39892.7845717593,2009-03-20,18:49:47
40.008851,116.462222,0,389,39892.7846296296,2009-03-20,18:49:52
40.008876,116.462177,0,397,39892.7846875,2009-03-20,18:49:57
40.008879,116.462026,0,355,39892.7847453704,2009-03-20,18:50:02
40.008895,116.461902,0,319,39892.7848032407,2009-03-20,18:50:07
40.008881,116.46184,0,294,39892.7848611111,2009-03-20,18:50:12
40.008858,116.461737,0,275,39892.7849189815,2009-03-20,18:50:17
40.008866,116.461677,0,259,39892.7849768519,2009-03-20,18:50:22
40.008876,116.461717,0,248,39892.7850347222,2009-03-20,18:50:27
40.008927,116.461793,0,238,39892.7850925926,2009-03-20,18:50:32
40.009004,116.462021,0,228,39892.785150463,2009-03-20,18:50:37
40.009166,116.46224,0,220,39892.7852083333,2009-03-20,18:50:42
40.009297,116.46242,0,213,39892.7852662037,2009-03-20,18:50:47
40.009322,116.462474,0,206,39892.7853240741,2009-03-20,18:50:52
40.009417,116.462455,0,199,39892.7853819444,2009-03-20,18:50:57
40.009597,116.46274,0,184,39892.7854976852,2009-03-20,18:51:07
40.009631,116.462928,0,176,39892.7855555556,2009-03-20,18:51:12
40.009634,116.463122,0,168,39892.7856134259,2009-03-20,18:51:17
40.009706,116.463152,0,162,39892.7856712963,2009-03-20,18:51:22
40.009743,116.46303,0,155,39892.7857291667,2009-03-20,18:51:27
40.009783,116.463097,0,148,39892.785787037,2009-03-20,18:51:32
40.009751,116.463138,0,143,39892.7858449074,2009-03-20,18:51:37
40.009706,116.463054,0,137,39892.7859027778,2009-03-20,18:51:42
40.00963,116.462611,0,133,39892.7859606481,2009-03-20,18:51:47
40.009605,116.462485,0,129,39892.7860185185,2009-03-20,18:51:52
40.009547,116.462341,0,125,39892.7860763889,2009-03-20,18:51:57
40.009556,116.462245,0,122,39892.7861342593,2009-03-20,18:52:02
40.009538,116.462402,0,118,39892.7861921296,2009-03-20,18:52:07
40.009173,116.461883,0,118,39892.78625,2009-03-20,18:52:12
40.009001,116.461635,0,118,39892.7863078704,2009-03-20,18:52:17
40.008992,116.461635,0,119,39892.7863657407,2009-03-20,18:52:22
40.008904,116.461738,0,122,39892.7864236111,2009-03-20,18:52:27
40.00888,116.461782,0,127,39892.7864814815,2009-03-20,18:52:32
40.008883,116.461846,0,132,39892.7865393519,2009-03-20,18:52:37
40.008916,116.461866,0,140,39892.7865972222,2009-03-20,18:52:42
40.00895,116.461867,0,149,39892.7866550926,2009-03-20,18:52:47
40.008965,116.461884,0,158,39892.786712963,2009-03-20,18:52:52
40.008927,116.461909,0,163,39892.7867708333,2009-03-20,18:52:57
40.008946,116.461854,0,166,39892.7868287037,2009-03-20,18:53:02
40.008981,116.46176,0,168,39892.7868865741,2009-03-20,18:53:07
40.008981,116.46176,0,168,39892.7869212963,2009-03-20,18:53:10
40.008982,116.46176,0,170,39892.7869444444,2009-03-20,18:53:12
40.00897,116.461749,0,172,39892.7870023148,2009-03-20,18:53:17
40.00902,116.461812,0,174,39892.7870601852,2009-03-20,18:53:22
40.009021,116.461855,0,175,39892.7871180556,2009-03-20,18:53:27
40.009004,116.461884,0,176,39892.7871759259,2009-03-20,18:53:32
40.009006,116.461936,0,176,39892.7872337963,2009-03-20,18:53:37
40.009043,116.462084,0,178,39892.7872916667,2009-03-20,18:53:42
40.009079,116.462139,0,177,39892.787349537,2009-03-20,18:53:47
40.009136,116.462259,0,178,39892.7874074074,2009-03-20,18:53:52
40.009225,116.462273,0,176,39892.7874652778,2009-03-20,18:53:57
40.009282,116.462123,0,173,39892.7875231481,2009-03-20,18:54:02
40.009332,116.46216,0,171,39892.7875810185,2009-03-20,18:54:07
40.009318,116.462149,0,174,39892.7876388889,2009-03-20,18:54:12
40.009243,116.462093,0,179,39892.7876967593,2009-03-20,18:54:17
40.009217,116.462127,0,178,39892.7877546296,2009-03-20,18:54:22
40.009204,116.462124,0,176,39892.7878125,2009-03-20,18:54:27
40.009192,116.462129,0,176,39892.7878703704,2009-03-20,18:54:32
40.009192,116.462129,0,176,39892.7879050926,2009-03-20,18:54:35
40.009187,116.462129,0,177,39892.7879282407,2009-03-20,18:54:37
40.009191,116.46219,0,175,39892.7879861111,2009-03-20,18:54:42
40.009191,116.462252,0,172,39892.7880439815,2009-03-20,18:54:47
40.009226,116.462216,0,170,39892.7881018519,2009-03-20,18:54:52
40.009237,116.462254,0,166,39892.7881597222,2009-03-20,18:54:57
40.00917,116.462204,0,166,39892.7882175926,2009-03-20,18:55:02
40.009125,116.462237,0,165,39892.788275463,2009-03-20,18:55:07
40.009137,116.462217,0,165,39892.7883333333,2009-03-20,18:55:12
40.009185,116.46218,0,166,39892.7883912037,2009-03-20,18:55:17
40.009216,116.462154,0,166,39892.7884490741,2009-03-20,18:55:22
40.009273,116.462055,0,165,39892.7885069444,2009-03-20,18:55:27
40.00929,116.461997,0,164,39892.7885648148,2009-03-20,18:55:32
40.009248,116.461856,0,170,39892.7886226852,2009-03-20,18:55:37
40.009201,116.461763,0,171,39892.7886805556,2009-03-20,18:55:42
40.009184,116.461716,0,173,39892.7887384259,2009-03-20,18:55:47
40.009184,116.461716,0,173,39892.7887731481,2009-03-20,18:55:50
40.009179,116.461716,0,172,39892.7887962963,2009-03-20,18:55:52
40.009166,116.461746,0,169,39892.7888541667,2009-03-20,18:55:57
40.009215,116.461751,0,169,39892.788912037,2009-03-20,18:56:02
40.009259,116.461758,0,168,39892.7889699074,2009-03-20,18:56:07
40.009281,116.461798,0,165,39892.7890277778,2009-03-20,18:56:12
40.009318,116.461948,0,165,39892.7890856481,2009-03-20,18:56:17
40.00938,116.46201,0,163,39892.7891435185,2009-03-20,18:56:22
40.009476,116.462066,0,162,39892.7892013889,2009-03-20,18:56:27
40.009541,116.462094,0,161,39892.7892592593,2009-03-20,18:56:32
40.009583,116.462236,0,160,39892.7893171296,2009-03-20,18:56:37
40.00958,116.462365,0,159,39892.789375,2009-03-20,18:56:42
40.009594,116.462473,0,157,39892.7894328704,2009-03-20,18:56:47
40.009596,116.462403,0,156,39892.7894907407,2009-03-20,18:56:52
40.009482,116.462344,0,157,39892.7895486111,2009-03-20,18:56:57
40.009435,116.462392,0,154,39892.7896064815,2009-03-20,18:57:02
40.009435,116.462392,0,154,39892.7896412037,2009-03-20,18:57:05
40.009432,116.462391,0,153,39892.7896643518,2009-03-20,18:57:07
40.009414,116.462323,0,153,39892.7897222222,2009-03-20,18:57:12
40.00926,116.462183,0,159,39892.7897800926,2009-03-20,18:57:17
40.009071,116.461994,0,165,39892.789837963,2009-03-20,18:57:22
40.009011,116.461932,0,172,39892.7898958333,2009-03-20,18:57:27
40.008998,116.461811,0,174,39892.7899537037,2009-03-20,18:57:32
40.008946,116.461801,0,180,39892.7900115741,2009-03-20,18:57:37
40.008922,116.461768,0,187,39892.7900694444,2009-03-20,18:57:42
40.00891,116.461763,0,191,39892.7901273148,2009-03-20,18:57:47
40.008903,116.461781,0,196,39892.7901851852,2009-03-20,18:57:52
40.008933,116.461751,0,204,39892.7902430556,2009-03-20,18:57:57
40.008931,116.461795,0,208,39892.7903009259,2009-03-20,18:58:02
40.00896,116.461812,0,215,39892.7903587963,2009-03-20,18:58:07
40.008961,116.461823,0,220,39892.7904166667,2009-03-20,18:58:12
40.008943,116.461907,0,223,39892.790474537,2009-03-20,18:58:17
40.008952,116.462011,0,229,39892.7905324074,2009-03-20,18:58:22
40.008985,116.462033,0,229,39892.7905902778,2009-03-20,18:58:27
40.009043,116.462045,0,227,39892.7906481481,2009-03-20,18:58:32
40.009079,116.462118,0,224,39892.7907060185,2009-03-20,18:58:37
40.009121,116.462106,0,220,39892.7907638889,2009-03-20,18:58:42
40.009121,116.462106,0,220,39892.7907986111,2009-03-20,18:58:45
40.00912,116.462102,0,214,39892.7908217593,2009-03-20,18:58:47
40.009164,116.462003,0,208,39892.7908796296,2009-03-20,18:58:52
40.009121,116.461974,0,200,39892.7909375,2009-03-20,18:58:57
40.009117,116.46208,0,193,39892.7909953704,2009-03-20,18:59:02
40.009102,116.462076,0,188,39892.7910532407,2009-03-20,18:59:07
40.009136,116.462155,0,183,39892.7911111111,2009-03-20,18:59:12
40.009248,116.462259,0,180,39892.7911689815,2009-03-20,18:59:17
40.009332,116.462273,0,174,39892.7912268518,2009-03-20,18:59:22
40.00933,116.46232,0,166,39892.7912847222,2009-03-20,18:59:27
40.00933,116.46232,0,166,39892.7913194444,2009-03-20,18:59:30
40.009333,116.462323,0,160,39892.7913425926,2009-03-20,18:59:32
40.009352,116.462288,0,149,39892.791400463,2009-03-20,18:59:37
40.009376,116.462229,0,141,39892.7914583333,2009-03-20,18:59:42
40.009375,116.462294,0,132,39892.7915162037,2009-03-20,18:59:47
40.00937,116.462366,0,125,39892.7915740741,2009-03-20,18:59:52
40.009421,116.462337,0,121,39892.7916319444,2009-03-20,18:59:57
40.009469,116.462403,0,115,39892.7916898148,2009-03-20,19:00:02
40.009499,116.46249,0,111,39892.7917476852,2009-03-20,19:00:07
40.009486,116.462508,0,106,39892.7918055556,2009-03-20,19:00:12
40.009527,116.462466,0,103,39892.7918634259,2009-03-20,19:00:17
40.009549,116.462463,0,100,39892.7919212963,2009-03-20,19:00:22
40.009516,116.462419,0,97,39892.7919791667,2009-03-20,19:00:27
40.009478,116.462227,0,94,39892.792037037,2009-03-20,19:00:32
40.009411,116.46215,0,91,39892.7920949074,2009-03-20,19:00:37
40.009402,116.462063,0,89,39892.7921527778,2009-03-20,19:00:42
40.009385,116.462081,0,85,39892.7922106481,2009-03-20,19:00:47
40.009376,116.462136,0,84,39892.7922685185,2009-03-20,19:00:52
40.009831,116.46282,0,110,39892.7928472222,2009-03-20,19:01:42
40.009788,116.462622,0,95,39892.7929050926,2009-03-20,19:01:47
