# Supplementary material for: Research on differential privacy protection method based on user tendency
Source: PLoS One. 2023 Oct 26;18(10):e0288823. doi: 10.1371/journal.pone.0288823 (PMC10602288; doi:10.1371/journal.pone.0288823)
Supplement: S2 Data — (ZIP) [file pone.0288823.s002.zip › Data 5-2/022/Trajectory/20090321025054.plt]

Geolife trajectory
WGS 84
Altitude is in Feet
Reserved 3
0,2,255,My Track,0,0,2,8421376
0
39.989036,116.417983,0,489,39893.1186805556,2009-03-21,02:50:54
39.988963,116.416936,0,489,39893.1187384259,2009-03-21,02:50:59
39.987588,116.416163,0,136,39893.1187962963,2009-03-21,02:51:04
39.987551,116.414988,0,140,39893.1188541667,2009-03-21,02:51:09
39.987548,116.413829,0,139,39893.118912037,2009-03-21,02:51:14
39.987581,116.4127,0,137,39893.1189699074,2009-03-21,02:51:19
39.987574,116.411601,0,137,39893.1190277778,2009-03-21,02:51:24
39.98753,116.410607,0,138,39893.1190856481,2009-03-21,02:51:29
39.987499,116.409739,0,130,39893.1191435185,2009-03-21,02:51:34
39.987441,116.40895,0,129,39893.1192013889,2009-03-21,02:51:39
39.987428,116.408233,0,129,39893.1192592593,2009-03-21,02:51:44
39.987414,116.407413,0,128,39893.1193171296,2009-03-21,02:51:49
39.987368,116.406483,0,138,39893.119375,2009-03-21,02:51:54
39.987318,116.405715,0,157,39893.1194328704,2009-03-21,02:51:59
39.987335,116.405022,0,158,39893.1194907407,2009-03-21,02:52:04
39.987339,116.404245,0,154,39893.1195486111,2009-03-21,02:52:09
39.98732,116.403462,0,146,39893.1196064815,2009-03-21,02:52:14
39.987307,116.40276,0,143,39893.1196643518,2009-03-21,02:52:19
39.987293,116.402045,0,137,39893.1197222222,2009-03-21,02:52:24
39.987248,116.401164,0,134,39893.1197800926,2009-03-21,02:52:29
39.987239,116.400227,0,132,39893.119837963,2009-03-21,02:52:34
39.987023,116.399291,0,93,39893.1198958333,2009-03-21,02:52:39
39.986966,116.398362,0,91,39893.1199537037,2009-03-21,02:52:44
39.986925,116.39742,0,106,39893.1200115741,2009-03-21,02:52:49
39.986968,116.396405,0,141,39893.1200694444,2009-03-21,02:52:54
39.986882,116.395331,0,127,39893.1201273148,2009-03-21,02:52:59
39.986827,116.394273,0,129,39893.1201851852,2009-03-21,02:53:04
39.986841,116.393284,0,131,39893.1202430556,2009-03-21,02:53:09
39.986808,116.392272,0,116,39893.1203009259,2009-03-21,02:53:14
39.986785,116.39126,0,103,39893.1203587963,2009-03-21,02:53:19
39.986751,116.390131,0,100,39893.1204166667,2009-03-21,02:53:24
39.986718,116.389081,0,91,39893.120474537,2009-03-21,02:53:29
39.986665,116.388086,0,81,39893.1205324074,2009-03-21,02:53:34
39.986624,116.387094,0,74,39893.1205902778,2009-03-21,02:53:39
39.986623,116.386069,0,81,39893.1206481481,2009-03-21,02:53:44
39.986609,116.385098,0,92,39893.1207060185,2009-03-21,02:53:49
39.986563,116.384171,0,95,39893.1207638889,2009-03-21,02:53:54
39.98653,116.383199,0,98,39893.1208217593,2009-03-21,02:53:59
39.986536,116.382214,0,97,39893.1208796296,2009-03-21,02:54:04
39.986543,116.381445,0,91,39893.1209375,2009-03-21,02:54:09
39.986508,116.380988,0,84,39893.1209953704,2009-03-21,02:54:14
39.986487,116.380639,0,85,39893.1210532407,2009-03-21,02:54:19
39.986484,116.380291,0,82,39893.1211111111,2009-03-21,02:54:24
39.986473,116.379705,0,85,39893.1211689815,2009-03-21,02:54:29
39.986499,116.378997,0,87,39893.1212268519,2009-03-21,02:54:34
39.98649,116.378449,0,101,39893.1212847222,2009-03-21,02:54:39
39.98657,116.37793,0,126,39893.1213425926,2009-03-21,02:54:44
39.986569,116.377234,0,137,39893.121400463,2009-03-21,02:54:49
39.98653,116.376379,0,146,39893.1214583333,2009-03-21,02:54:54
39.986556,116.375441,0,162,39893.1215162037,2009-03-21,02:54:59
39.986557,116.374532,0,174,39893.1215740741,2009-03-21,02:55:04
39.986559,116.373596,0,160,39893.1216319444,2009-03-21,02:55:09
39.986604,116.372608,0,158,39893.1216898148,2009-03-21,02:55:14
39.986632,116.371592,0,135,39893.1217476852,2009-03-21,02:55:19
39.986627,116.370385,0,113,39893.1218055556,2009-03-21,02:55:24
39.986572,116.369148,0,113,39893.1218634259,2009-03-21,02:55:29
39.986504,116.367847,0,132,39893.1219212963,2009-03-21,02:55:34
39.986455,116.366628,0,142,39893.1219791667,2009-03-21,02:55:39
39.986407,116.365558,0,146,39893.122037037,2009-03-21,02:55:44
39.986376,116.364558,0,151,39893.1220949074,2009-03-21,02:55:49
39.986325,116.363478,0,179,39893.1221527778,2009-03-21,02:55:54
39.986231,116.362371,0,176,39893.1222106481,2009-03-21,02:55:59
39.986198,116.361369,0,160,39893.1222685185,2009-03-21,02:56:04
39.986159,116.360451,0,137,39893.1223263889,2009-03-21,02:56:09
39.986162,116.359598,0,141,39893.1223842593,2009-03-21,02:56:14
39.986178,116.358743,0,161,39893.1224421296,2009-03-21,02:56:19
39.986159,116.357892,0,164,39893.1225,2009-03-21,02:56:24
39.986114,116.357167,0,159,39893.1225578704,2009-03-21,02:56:29
39.986102,116.356422,0,156,39893.1226157407,2009-03-21,02:56:34
39.986083,116.355553,0,160,39893.1226736111,2009-03-21,02:56:39
39.986085,116.354531,0,169,39893.1227314815,2009-03-21,02:56:44
39.986046,116.353417,0,179,39893.1227893519,2009-03-21,02:56:49
39.986011,116.352427,0,178,39893.1228472222,2009-03-21,02:56:54
39.985938,116.35165,0,177,39893.1229050926,2009-03-21,02:56:59
39.985907,116.350882,0,166,39893.122962963,2009-03-21,02:57:04
39.985867,116.350294,0,155,39893.1230208333,2009-03-21,02:57:09
39.985822,116.349854,0,153,39893.1230787037,2009-03-21,02:57:14
39.985808,116.349449,0,145,39893.1231365741,2009-03-21,02:57:19
39.985818,116.348892,0,150,39893.1231944444,2009-03-21,02:57:24
39.985802,116.348267,0,156,39893.1232523148,2009-03-21,02:57:29
39.985816,116.347948,0,164,39893.1233101852,2009-03-21,02:57:34
39.985919,116.347836,0,167,39893.1233680556,2009-03-21,02:57:39
39.986005,116.347765,0,154,39893.1234259259,2009-03-21,02:57:44
39.986067,116.347602,0,166,39893.1234837963,2009-03-21,02:57:49
39.986103,116.347241,0,191,39893.1235416667,2009-03-21,02:57:54
39.986081,116.34692,0,196,39893.123599537,2009-03-21,02:57:59
39.986026,116.346524,0,206,39893.1236574074,2009-03-21,02:58:04
39.985966,116.345867,0,214,39893.1237152778,2009-03-21,02:58:09
39.985954,116.345187,0,224,39893.1237731481,2009-03-21,02:58:14
39.985895,116.344501,0,236,39893.1238310185,2009-03-21,02:58:19
39.985764,116.343798,0,240,39893.1238888889,2009-03-21,02:58:24
39.985263,116.342853,0,244,39893.1239467593,2009-03-21,02:58:29
39.985265,116.342135,0,239,39893.1240046296,2009-03-21,02:58:34
39.985461,116.341191,0,201,39893.1240625,2009-03-21,02:58:39
39.985372,116.34029,0,181,39893.1241203704,2009-03-21,02:58:44
39.985383,116.339595,0,168,39893.1241782407,2009-03-21,02:58:49
39.985386,116.338975,0,167,39893.1242361111,2009-03-21,02:58:54
39.985401,116.338289,0,174,39893.1242939815,2009-03-21,02:58:59
39.985339,116.337544,0,171,39893.1243518519,2009-03-21,02:59:04
39.985324,116.336931,0,174,39893.1244097222,2009-03-21,02:59:09
39.985309,116.336399,0,179,39893.1244675926,2009-03-21,02:59:14
39.985301,116.335738,0,184,39893.124525463,2009-03-21,02:59:19
39.985278,116.335219,0,189,39893.1245833333,2009-03-21,02:59:24
39.985258,116.334879,0,174,39893.1246412037,2009-03-21,02:59:29
39.985305,116.334638,0,146,39893.1246990741,2009-03-21,02:59:34
39.98527,116.334475,0,125,39893.1247569444,2009-03-21,02:59:39
39.98489,116.334503,0,117,39893.1248148148,2009-03-21,02:59:44
39.984373,116.334515,0,109,39893.1248726852,2009-03-21,02:59:49
39.983682,116.334575,0,105,39893.1249305556,2009-03-21,02:59:54
39.982803,116.334618,0,110,39893.1249884259,2009-03-21,02:59:59
39.981943,116.334628,0,106,39893.1250462963,2009-03-21,03:00:04
39.981345,116.334582,0,101,39893.1251041667,2009-03-21,03:00:09
39.980758,116.334701,0,83,39893.125162037,2009-03-21,03:00:14
39.980022,116.334797,0,65,39893.1252199074,2009-03-21,03:00:19
39.979418,116.334876,0,63,39893.1252777778,2009-03-21,03:00:24
39.978738,116.335,0,63,39893.1253356481,2009-03-21,03:00:29
39.978046,116.335114,0,69,39893.1253935185,2009-03-21,03:00:34
39.977411,116.335271,0,81,39893.1254513889,2009-03-21,03:00:39
39.977,116.335399,0,111,39893.1255092593,2009-03-21,03:00:44
39.976607,116.335485,0,123,39893.1255671296,2009-03-21,03:00:49
39.976281,116.335741,0,142,39893.125625,2009-03-21,03:00:54
39.97608,116.335806,0,144,39893.1256828704,2009-03-21,03:00:59
39.975894,116.335883,0,169,39893.1257407407,2009-03-21,03:01:04
39.97558,116.336132,0,191,39893.1257986111,2009-03-21,03:01:09
39.975333,116.336812,0,216,39893.1258564815,2009-03-21,03:01:14
39.975261,116.33707,0,183,39893.1259143518,2009-03-21,03:01:19
39.975389,116.336756,0,173,39893.1259722222,2009-03-21,03:01:24
39.975512,116.336102,0,178,39893.1260300926,2009-03-21,03:01:29
39.97552,116.335271,0,181,39893.126087963,2009-03-21,03:01:34
39.975498,116.334519,0,187,39893.1261458333,2009-03-21,03:01:39
39.975444,116.334096,0,199,39893.1262037037,2009-03-21,03:01:44
39.975429,116.334104,0,207,39893.1262615741,2009-03-21,03:01:49
39.975045,116.334076,0,209,39893.1263194444,2009-03-21,03:01:54
39.97469,116.334011,0,194,39893.1263773148,2009-03-21,03:01:59
39.974684,116.334069,0,176,39893.1264351852,2009-03-21,03:02:04
39.974787,116.334104,0,165,39893.1264930556,2009-03-21,03:02:09
39.974835,116.334125,0,152,39893.1265509259,2009-03-21,03:02:14
39.974857,116.334116,0,140,39893.1266087963,2009-03-21,03:02:19
39.974867,116.334088,0,133,39893.1266666667,2009-03-21,03:02:24
39.974888,116.334047,0,129,39893.126724537,2009-03-21,03:02:29
39.97494,116.334035,0,129,39893.1267824074,2009-03-21,03:02:34
39.974943,116.334,0,127,39893.1268402778,2009-03-21,03:02:39
39.974929,116.33399,0,124,39893.1268981481,2009-03-21,03:02:44
39.974709,116.333908,0,181,39893.1270138889,2009-03-21,03:02:54
39.974491,116.333894,0,182,39893.1270717593,2009-03-21,03:02:59
39.974402,116.333947,0,184,39893.1271296296,2009-03-21,03:03:04
39.974399,116.33393,0,193,39893.1271875,2009-03-21,03:03:09
39.974551,116.333892,0,219,39893.1272453704,2009-03-21,03:03:14
39.974738,116.333993,0,213,39893.1273032407,2009-03-21,03:03:19
39.974771,116.334054,0,212,39893.1273611111,2009-03-21,03:03:24
39.974719,116.33403,0,205,39893.1274189815,2009-03-21,03:03:29
39.974697,116.334024,0,195,39893.1274768518,2009-03-21,03:03:34
39.974677,116.334044,0,187,39893.1275347222,2009-03-21,03:03:39
39.974686,116.334077,0,181,39893.1275925926,2009-03-21,03:03:44
39.974626,116.334057,0,179,39893.127650463,2009-03-21,03:03:49
39.974603,116.334016,0,176,39893.1277083333,2009-03-21,03:03:54
39.974591,116.334,0,172,39893.1277662037,2009-03-21,03:03:59
39.974591,116.334,0,172,39893.1278009259,2009-03-21,03:04:02
39.974596,116.333994,0,171,39893.1278240741,2009-03-21,03:04:04
39.974602,116.333976,0,169,39893.1278819444,2009-03-21,03:04:09
39.974675,116.333913,0,167,39893.1279398148,2009-03-21,03:04:14
39.974914,116.333767,0,161,39893.1279976852,2009-03-21,03:04:19
39.974964,116.333796,0,165,39893.1280555556,2009-03-21,03:04:24
39.974982,116.33381,0,167,39893.1281134259,2009-03-21,03:04:29
39.974968,116.33375,0,169,39893.1281712963,2009-03-21,03:04:34
39.975035,116.333642,0,169,39893.1282291667,2009-03-21,03:04:39
39.975076,116.33366,0,167,39893.128287037,2009-03-21,03:04:44
39.975097,116.333659,0,169,39893.1283449074,2009-03-21,03:04:49
39.975117,116.333657,0,166,39893.1284027778,2009-03-21,03:04:54
39.975122,116.333606,0,164,39893.1284606481,2009-03-21,03:04:59
39.975153,116.333563,0,164,39893.1285185185,2009-03-21,03:05:04
39.975148,116.333507,0,163,39893.1285763889,2009-03-21,03:05:09
39.975175,116.333431,0,162,39893.1286342593,2009-03-21,03:05:14
39.975188,116.333361,0,164,39893.1286921296,2009-03-21,03:05:19
39.975124,116.333292,0,166,39893.12875,2009-03-21,03:05:24
39.975122,116.333226,0,171,39893.1288078704,2009-03-21,03:05:29
39.975071,116.333191,0,178,39893.1288657407,2009-03-21,03:05:34
39.975503,116.333081,0,179,39893.1289236111,2009-03-21,03:05:39
39.975588,116.333029,0,180,39893.1289814815,2009-03-21,03:05:44
39.975607,116.332958,0,180,39893.1290393519,2009-03-21,03:05:49
39.975575,116.332891,0,183,39893.1290972222,2009-03-21,03:05:54
39.975587,116.332832,0,189,39893.1291550926,2009-03-21,03:05:59
39.975545,116.332738,0,205,39893.129212963,2009-03-21,03:06:04
39.97552,116.332704,0,211,39893.1292708333,2009-03-21,03:06:09
39.975336,116.332496,0,222,39893.1293287037,2009-03-21,03:06:14
39.975274,116.332399,0,224,39893.1293865741,2009-03-21,03:06:19
39.975248,116.332375,0,228,39893.1294444444,2009-03-21,03:06:24
39.975195,116.33236,0,231,39893.1295023148,2009-03-21,03:06:29
39.975126,116.332324,0,221,39893.1295601852,2009-03-21,03:06:34
39.975047,116.332367,0,213,39893.1296180556,2009-03-21,03:06:39
39.974993,116.332402,0,212,39893.1296759259,2009-03-21,03:06:44
39.974952,116.332434,0,210,39893.1297337963,2009-03-21,03:06:49
39.97491,116.332444,0,209,39893.1297916667,2009-03-21,03:06:54
39.974849,116.332436,0,205,39893.129849537,2009-03-21,03:06:59
39.974811,116.332427,0,203,39893.1299074074,2009-03-21,03:07:04
39.974762,116.332414,0,200,39893.1299652778,2009-03-21,03:07:09
39.974657,116.332413,0,199,39893.1300231481,2009-03-21,03:07:14
39.974483,116.332515,0,199,39893.1300810185,2009-03-21,03:07:19
39.97454,116.3326,0,205,39893.1301388889,2009-03-21,03:07:24
39.974574,116.332609,0,210,39893.1301967593,2009-03-21,03:07:29
39.974539,116.332587,0,209,39893.1302546296,2009-03-21,03:07:34
39.974559,116.33258,0,211,39893.1303125,2009-03-21,03:07:39
39.974561,116.332571,0,211,39893.1303703704,2009-03-21,03:07:44
39.974576,116.332522,0,211,39893.1304282407,2009-03-21,03:07:49
39.974579,116.332482,0,210,39893.1304861111,2009-03-21,03:07:54
39.974579,116.332451,0,211,39893.1305439815,2009-03-21,03:07:59
39.974543,116.332448,0,213,39893.1306018519,2009-03-21,03:08:04
39.97418,116.332416,0,225,39893.1306597222,2009-03-21,03:08:09
39.974098,116.332422,0,230,39893.1307175926,2009-03-21,03:08:14
39.974077,116.33244,0,232,39893.130775463,2009-03-21,03:08:19
39.974068,116.332463,0,234,39893.1308333333,2009-03-21,03:08:24
39.97405,116.332487,0,236,39893.1308912037,2009-03-21,03:08:29
39.974021,116.332553,0,236,39893.1309490741,2009-03-21,03:08:34
39.974019,116.337145,0,872,39893.1327430556,2009-03-21,03:11:09
39.973566,116.334316,0,239,39893.1328009259,2009-03-21,03:11:14
39.973549,116.334215,0,216,39893.1328587963,2009-03-21,03:11:19
39.973568,116.334093,0,217,39893.1329166667,2009-03-21,03:11:24
39.973528,116.334096,0,219,39893.132974537,2009-03-21,03:11:29
39.97352,116.334153,0,218,39893.1330324074,2009-03-21,03:11:34
39.973523,116.334003,0,205,39893.1330902778,2009-03-21,03:11:39
39.973501,116.334016,0,198,39893.1331481481,2009-03-21,03:11:44
39.973472,116.333948,0,186,39893.1332060185,2009-03-21,03:11:49
39.973457,116.333914,0,177,39893.1332638889,2009-03-21,03:11:54
39.973469,116.333922,0,177,39893.1333217593,2009-03-21,03:11:59
39.97348,116.333933,0,187,39893.1333796296,2009-03-21,03:12:04
39.973459,116.333934,0,195,39893.1334375,2009-03-21,03:12:09
39.973472,116.334002,0,211,39893.1334953704,2009-03-21,03:12:14
39.973481,116.334034,0,212,39893.1335532407,2009-03-21,03:12:19
39.973481,116.334074,0,211,39893.1336111111,2009-03-21,03:12:24
39.973508,116.334109,0,206,39893.1336689815,2009-03-21,03:12:29
39.973494,116.33418,0,209,39893.1337268518,2009-03-21,03:12:34
39.973495,116.33428,0,220,39893.1337847222,2009-03-21,03:12:39
39.973551,116.334424,0,237,39893.1338425926,2009-03-21,03:12:44
39.973475,116.334117,0,202,39893.1382986111,2009-03-21,03:19:09
39.973482,116.334078,0,186,39893.1383564815,2009-03-21,03:19:14
39.973486,116.334052,0,170,39893.1384143519,2009-03-21,03:19:19
39.973478,116.334073,0,167,39893.1384722222,2009-03-21,03:19:24
39.973498,116.334147,0,169,39893.1385300926,2009-03-21,03:19:29
39.973518,116.33419,0,166,39893.138587963,2009-03-21,03:19:34
39.973506,116.334223,0,165,39893.1386458333,2009-03-21,03:19:39
39.973502,116.334281,0,164,39893.1387037037,2009-03-21,03:19:44
39.973507,116.334291,0,161,39893.1387615741,2009-03-21,03:19:49
39.973513,116.334294,0,160,39893.1388194444,2009-03-21,03:19:54
39.973513,116.334294,0,160,39893.1388541667,2009-03-21,03:19:57
39.973515,116.334288,0,160,39893.1388773148,2009-03-21,03:19:59
39.97351,116.33424,0,156,39893.1389351852,2009-03-21,03:20:04
39.973499,116.334216,0,150,39893.1389930556,2009-03-21,03:20:09
39.973481,116.334164,0,141,39893.1390509259,2009-03-21,03:20:14
39.973485,116.334142,0,136,39893.1391087963,2009-03-21,03:20:19
39.973505,116.334177,0,138,39893.1391666667,2009-03-21,03:20:24
39.973506,116.334263,0,138,39893.139224537,2009-03-21,03:20:29
39.973504,116.334322,0,137,39893.1392824074,2009-03-21,03:20:34
39.973481,116.33436,0,139,39893.1393402778,2009-03-21,03:20:39
39.97349,116.334372,0,144,39893.1393981481,2009-03-21,03:20:44
39.97348,116.334341,0,140,39893.1394560185,2009-03-21,03:20:49
39.973497,116.334315,0,138,39893.1395138889,2009-03-21,03:20:54
39.9735,116.334305,0,139,39893.1395717593,2009-03-21,03:20:59
39.973489,116.334289,0,140,39893.1396296296,2009-03-21,03:21:04
39.973476,116.33421,0,144,39893.1396875,2009-03-21,03:21:09
39.973456,116.334122,0,143,39893.1397453704,2009-03-21,03:21:14
39.973425,116.334044,0,145,39893.1398032407,2009-03-21,03:21:19
39.97341,116.334005,0,147,39893.1398611111,2009-03-21,03:21:24
39.973426,116.334095,0,148,39893.1399189815,2009-03-21,03:21:29
39.973464,116.334094,0,151,39893.1399768519,2009-03-21,03:21:34
39.973492,116.33408,0,153,39893.1400347222,2009-03-21,03:21:39
39.973503,116.334072,0,155,39893.1400925926,2009-03-21,03:21:44
39.973503,116.334072,0,155,39893.1401273148,2009-03-21,03:21:47
39.973502,116.334077,0,156,39893.140150463,2009-03-21,03:21:49
39.973494,116.334145,0,157,39893.1402083333,2009-03-21,03:21:54
39.973486,116.334214,0,160,39893.1402662037,2009-03-21,03:21:59
39.97349,116.334265,0,161,39893.1403240741,2009-03-21,03:22:04
39.973506,116.334296,0,161,39893.1403819444,2009-03-21,03:22:09
39.973496,116.334351,0,164,39893.1404398148,2009-03-21,03:22:14
39.973512,116.334377,0,167,39893.1404976852,2009-03-21,03:22:19
39.973522,116.334339,0,169,39893.1405555556,2009-03-21,03:22:24
39.973522,116.334329,0,170,39893.1406134259,2009-03-21,03:22:29
39.973536,116.334324,0,173,39893.1406712963,2009-03-21,03:22:34
39.973544,116.334334,0,166,39893.1407291667,2009-03-21,03:22:39
39.973552,116.334331,0,165,39893.140787037,2009-03-21,03:22:44
39.973552,116.334331,0,165,39893.1408217593,2009-03-21,03:22:47
39.973551,116.334331,0,165,39893.1408449074,2009-03-21,03:22:49
39.973549,116.33432,0,165,39893.1409027778,2009-03-21,03:22:54
39.973549,116.33432,0,165,39893.1409375,2009-03-21,03:22:57
39.973547,116.334313,0,166,39893.1409606481,2009-03-21,03:22:59
39.973548,116.334252,0,169,39893.1410185185,2009-03-21,03:23:04
39.973533,116.334126,0,172,39893.1410763889,2009-03-21,03:23:09
39.973524,116.334042,0,172,39893.1411342593,2009-03-21,03:23:14
39.973495,116.333953,0,168,39893.1411921296,2009-03-21,03:23:19
39.973434,116.333791,0,161,39893.14125,2009-03-21,03:23:24
39.973433,116.333697,0,155,39893.1413078704,2009-03-21,03:23:29
39.973458,116.333828,0,157,39893.1413657407,2009-03-21,03:23:34
39.973445,116.333841,0,156,39893.1414236111,2009-03-21,03:23:39
39.973468,116.33388,0,159,39893.1414814815,2009-03-21,03:23:44
39.973485,116.333987,0,157,39893.1415393518,2009-03-21,03:23:49
39.973499,116.334023,0,158,39893.1415972222,2009-03-21,03:23:54
39.973476,116.334067,0,164,39893.1416550926,2009-03-21,03:23:59
39.973416,116.334094,0,165,39893.141712963,2009-03-21,03:24:04
39.973399,116.334103,0,169,39893.1417708333,2009-03-21,03:24:09
39.973403,116.334135,0,172,39893.1418287037,2009-03-21,03:24:14
39.973391,116.334236,0,171,39893.1418865741,2009-03-21,03:24:19
39.973389,116.334271,0,172,39893.1419444444,2009-03-21,03:24:24
39.973372,116.334267,0,174,39893.1420023148,2009-03-21,03:24:29
39.973374,116.33425,0,177,39893.1420601852,2009-03-21,03:24:34
39.973388,116.334159,0,181,39893.1421180556,2009-03-21,03:24:39
39.973406,116.334109,0,175,39893.1421759259,2009-03-21,03:24:44
39.973379,116.334111,0,177,39893.1422337963,2009-03-21,03:24:49
39.973354,116.334127,0,171,39893.1422916667,2009-03-21,03:24:54
39.973376,116.334149,0,166,39893.142349537,2009-03-21,03:24:59
39.973397,116.334209,0,172,39893.1424074074,2009-03-21,03:25:04
39.973442,116.33424,0,181,39893.1424652778,2009-03-21,03:25:09
39.973466,116.334291,0,189,39893.1425231481,2009-03-21,03:25:14
39.973475,116.334289,0,189,39893.1425810185,2009-03-21,03:25:19
39.973489,116.334176,0,195,39893.1426388889,2009-03-21,03:25:24
39.97345,116.334112,0,197,39893.1426967593,2009-03-21,03:25:29
39.973432,116.334083,0,200,39893.1427546296,2009-03-21,03:25:34
39.973469,116.334155,0,205,39893.1428125,2009-03-21,03:25:39
39.973459,116.334142,0,203,39893.1428703704,2009-03-21,03:25:44
39.973422,116.334072,0,203,39893.1429282407,2009-03-21,03:25:49
39.973471,116.334005,0,207,39893.1429861111,2009-03-21,03:25:54
39.973514,116.33396,0,212,39893.1430439815,2009-03-21,03:25:59
39.973485,116.333998,0,211,39893.1431018518,2009-03-21,03:26:04
39.973465,116.334025,0,207,39893.1431597222,2009-03-21,03:26:09
39.973489,116.334016,0,207,39893.1432175926,2009-03-21,03:26:14
39.973498,116.334024,0,208,39893.143275463,2009-03-21,03:26:19
39.973469,116.334137,0,216,39893.1433333333,2009-03-21,03:26:24
39.973458,116.334056,0,217,39893.1433912037,2009-03-21,03:26:29
39.973505,116.333967,0,221,39893.1434490741,2009-03-21,03:26:34
39.973458,116.333947,0,222,39893.1435069444,2009-03-21,03:26:39
39.973436,116.333925,0,227,39893.1435648148,2009-03-21,03:26:44
39.973492,116.334043,0,225,39893.1436226852,2009-03-21,03:26:49
39.973549,116.334111,0,228,39893.1436805556,2009-03-21,03:26:54
39.973546,116.334148,0,229,39893.1437384259,2009-03-21,03:26:59
39.973536,116.334345,0,233,39893.1437962963,2009-03-21,03:27:04
39.973463,116.334034,0,215,39893.146400463,2009-03-21,03:30:49
39.973447,116.333964,0,202,39893.1464583333,2009-03-21,03:30:54
39.973442,116.333859,0,183,39893.1465162037,2009-03-21,03:30:59
39.973448,116.333767,0,165,39893.1465740741,2009-03-21,03:31:04
39.973401,116.333694,0,150,39893.1466319444,2009-03-21,03:31:09
39.973425,116.333496,0,162,39893.1466898148,2009-03-21,03:31:14
39.973416,116.333575,0,162,39893.1467476852,2009-03-21,03:31:19
39.97341,116.333741,0,173,39893.1468055556,2009-03-21,03:31:24
39.97341,116.333741,0,173,39893.1468402778,2009-03-21,03:31:27
39.973414,116.333739,0,172,39893.1468634259,2009-03-21,03:31:29
39.97343,116.333746,0,171,39893.1469212963,2009-03-21,03:31:34
39.973428,116.333696,0,174,39893.1469791667,2009-03-21,03:31:39
39.973428,116.333696,0,174,39893.1470138889,2009-03-21,03:31:42
39.973429,116.333693,0,180,39893.147037037,2009-03-21,03:31:44
39.973461,116.333643,0,186,39893.1470949074,2009-03-21,03:31:49
39.973478,116.333609,0,190,39893.1471527778,2009-03-21,03:31:54
39.973527,116.333643,0,196,39893.1472106481,2009-03-21,03:31:59
39.973527,116.333643,0,196,39893.1472453704,2009-03-21,03:32:02
39.973528,116.333648,0,199,39893.1472685185,2009-03-21,03:32:04
39.973516,116.333658,0,203,39893.1473263889,2009-03-21,03:32:09
39.973505,116.333785,0,218,39893.1473842593,2009-03-21,03:32:14
39.973516,116.334037,0,237,39893.1474421296,2009-03-21,03:32:19
39.973533,116.334282,0,252,39893.1475,2009-03-21,03:32:24
39.973575,116.334397,0,256,39893.1475578704,2009-03-21,03:32:29
39.973579,116.334445,0,261,39893.1476157407,2009-03-21,03:32:34
39.973567,116.33449,0,265,39893.1476736111,2009-03-21,03:32:39
39.973583,116.334524,0,271,39893.1477314815,2009-03-21,03:32:44
39.973573,116.334544,0,278,39893.1477893519,2009-03-21,03:32:49
39.973603,116.334546,0,290,39893.1478472222,2009-03-21,03:32:54
39.973615,116.33449,0,296,39893.1479050926,2009-03-21,03:32:59
39.9736,116.334378,0,296,39893.147962963,2009-03-21,03:33:04
39.973549,116.33441,0,289,39893.1480208333,2009-03-21,03:33:09
39.973545,116.334429,0,288,39893.1480787037,2009-03-21,03:33:14
39.97355,116.334508,0,293,39893.1481365741,2009-03-21,03:33:19
39.973543,116.334589,0,298,39893.1481944444,2009-03-21,03:33:24
39.973501,116.334628,0,304,39893.1482523148,2009-03-21,03:33:29
39.97352,116.334664,0,309,39893.1483101852,2009-03-21,03:33:34
39.973537,116.334702,0,319,39893.1483680556,2009-03-21,03:33:39
39.973549,116.33473,0,321,39893.1484259259,2009-03-21,03:33:44
39.973549,116.334738,0,320,39893.1484837963,2009-03-21,03:33:49
39.973549,116.334738,0,320,39893.1485185185,2009-03-21,03:33:52
39.97355,116.334742,0,320,39893.1485416667,2009-03-21,03:33:54
39.97355,116.334755,0,320,39893.148599537,2009-03-21,03:33:59
39.973553,116.334776,0,320,39893.1486574074,2009-03-21,03:34:04
39.973547,116.334778,0,325,39893.1487152778,2009-03-21,03:34:09
39.973547,116.334774,0,326,39893.1487731481,2009-03-21,03:34:14
39.973547,116.334774,0,326,39893.1488078704,2009-03-21,03:34:17
39.973549,116.334776,0,327,39893.1488310185,2009-03-21,03:34:19
39.973575,116.334746,0,325,39893.1488888889,2009-03-21,03:34:24
39.973578,116.334625,0,325,39893.1489467593,2009-03-21,03:34:29
39.973574,116.334385,0,316,39893.1490046296,2009-03-21,03:34:34
39.973538,116.334108,0,306,39893.1490625,2009-03-21,03:34:39
39.973519,116.333936,0,284,39893.1491203704,2009-03-21,03:34:44
39.973537,116.333892,0,257,39893.1491782407,2009-03-21,03:34:49
39.973537,116.333944,0,247,39893.1492361111,2009-03-21,03:34:54
39.973548,116.333968,0,242,39893.1492939815,2009-03-21,03:34:59
39.973554,116.33401,0,241,39893.1493518518,2009-03-21,03:35:04
39.973528,116.33439,0,245,39893.1494097222,2009-03-21,03:35:09
39.97353,116.334404,0,245,39893.1494675926,2009-03-21,03:35:14
39.973545,116.334513,0,248,39893.149525463,2009-03-21,03:35:19
39.973509,116.33462,0,259,39893.1495833333,2009-03-21,03:35:24
39.973483,116.334646,0,265,39893.1496412037,2009-03-21,03:35:29
39.973516,116.334657,0,274,39893.1496990741,2009-03-21,03:35:34
39.97352,116.334638,0,274,39893.1497569444,2009-03-21,03:35:39
39.973508,116.334581,0,273,39893.1498148148,2009-03-21,03:35:44
39.973492,116.334555,0,276,39893.1498726852,2009-03-21,03:35:49
39.973482,116.334549,0,281,39893.1499305556,2009-03-21,03:35:54
39.973477,116.334571,0,284,39893.1499884259,2009-03-21,03:35:59
39.973513,116.33459,0,282,39893.1500462963,2009-03-21,03:36:04
39.973554,116.334533,0,278,39893.1501041667,2009-03-21,03:36:09
39.973545,116.334472,0,276,39893.150162037,2009-03-21,03:36:14
39.973586,116.334484,0,273,39893.1502199074,2009-03-21,03:36:19
39.973595,116.334529,0,276,39893.1502777778,2009-03-21,03:36:24
39.973588,116.33455,0,277,39893.1503356481,2009-03-21,03:36:29
39.973567,116.3346,0,283,39893.1503935185,2009-03-21,03:36:34
39.973549,116.334641,0,288,39893.1504513889,2009-03-21,03:36:39
39.973545,116.33469,0,293,39893.1505092593,2009-03-21,03:36:44
39.973605,116.334704,0,295,39893.1505671296,2009-03-21,03:36:49
39.973718,116.334723,0,296,39893.150625,2009-03-21,03:36:54
39.973775,116.334675,0,296,39893.1506828704,2009-03-21,03:36:59
39.973788,116.334634,0,294,39893.1507407407,2009-03-21,03:37:04
39.973773,116.334649,0,293,39893.1507986111,2009-03-21,03:37:09
39.973712,116.334713,0,295,39893.1508564815,2009-03-21,03:37:14
39.97363,116.334744,0,296,39893.1509143518,2009-03-21,03:37:19
39.973484,116.334679,0,297,39893.1509722222,2009-03-21,03:37:24
39.973417,116.33465,0,293,39893.1510300926,2009-03-21,03:37:29
39.973382,116.334654,0,283,39893.151087963,2009-03-21,03:37:34
39.973317,116.334672,0,279,39893.1511458333,2009-03-21,03:37:39
39.973309,116.334726,0,272,39893.1512037037,2009-03-21,03:37:44
39.973327,116.334804,0,262,39893.1512615741,2009-03-21,03:37:49
39.973315,116.334834,0,257,39893.1513194444,2009-03-21,03:37:54
39.973313,116.334856,0,259,39893.1513773148,2009-03-21,03:37:59
39.973335,116.334852,0,264,39893.1514351852,2009-03-21,03:38:04
39.973355,116.334859,0,273,39893.1514930556,2009-03-21,03:38:09
39.973391,116.334875,0,283,39893.1515509259,2009-03-21,03:38:14
39.973385,116.334911,0,284,39893.1516087963,2009-03-21,03:38:19
39.973393,116.334882,0,292,39893.1516666667,2009-03-21,03:38:24
39.973408,116.33487,0,301,39893.151724537,2009-03-21,03:38:29
39.973427,116.334848,0,306,39893.1517824074,2009-03-21,03:38:34
39.973428,116.334852,0,307,39893.1518402778,2009-03-21,03:38:39
39.973428,116.334852,0,307,39893.151875,2009-03-21,03:38:42
39.973427,116.334847,0,307,39893.1518981481,2009-03-21,03:38:44
39.973384,116.334858,0,306,39893.1519560185,2009-03-21,03:38:49
39.973363,116.334864,0,301,39893.1520138889,2009-03-21,03:38:54
39.973407,116.334867,0,298,39893.1520717593,2009-03-21,03:38:59
39.97344,116.334849,0,297,39893.1521296296,2009-03-21,03:39:04
39.973477,116.334758,0,302,39893.1521875,2009-03-21,03:39:09
39.973503,116.334712,0,304,39893.1522453704,2009-03-21,03:39:14
39.973552,116.334661,0,302,39893.1523032407,2009-03-21,03:39:19
39.973613,116.334577,0,298,39893.1523611111,2009-03-21,03:39:24
39.973613,116.334468,0,289,39893.1524189815,2009-03-21,03:39:29
39.973593,116.334414,0,278,39893.1524768519,2009-03-21,03:39:34
39.973559,116.334352,0,271,39893.1525347222,2009-03-21,03:39:39
39.973559,116.334352,0,271,39893.1525694444,2009-03-21,03:39:42
39.973562,116.334344,0,266,39893.1525925926,2009-03-21,03:39:44
39.973457,116.334041,0,151,39893.1572222222,2009-03-21,03:46:24
39.973451,116.334,0,151,39893.1572800926,2009-03-21,03:46:29
39.973462,116.334007,0,153,39893.157337963,2009-03-21,03:46:34
39.973466,116.333997,0,157,39893.1573958333,2009-03-21,03:46:39
39.973469,116.334007,0,161,39893.1574537037,2009-03-21,03:46:44
39.973469,116.334007,0,161,39893.1574884259,2009-03-21,03:46:47
39.973476,116.334001,0,166,39893.1575115741,2009-03-21,03:46:49
39.973467,116.333974,0,171,39893.1575694444,2009-03-21,03:46:54
39.973475,116.334031,0,174,39893.1576273148,2009-03-21,03:46:59
39.973489,116.334097,0,186,39893.1576851852,2009-03-21,03:47:04
39.973489,116.334137,0,205,39893.1577430556,2009-03-21,03:47:09
39.973489,116.334153,0,215,39893.1578009259,2009-03-21,03:47:14
39.973491,116.334116,0,220,39893.1578587963,2009-03-21,03:47:19
39.973473,116.334067,0,232,39893.1579166667,2009-03-21,03:47:24
39.973463,116.334051,0,235,39893.157974537,2009-03-21,03:47:29
39.973462,116.334035,0,240,39893.1580324074,2009-03-21,03:47:34
39.973482,116.334023,0,243,39893.1580902778,2009-03-21,03:47:39
39.97349,116.334008,0,243,39893.1581481481,2009-03-21,03:47:44
39.973493,116.334018,0,244,39893.1582060185,2009-03-21,03:47:49
39.973493,116.334022,0,245,39893.1582638889,2009-03-21,03:47:54
39.973493,116.334025,0,246,39893.1583217593,2009-03-21,03:47:59
39.973493,116.334025,0,246,39893.1583564815,2009-03-21,03:48:02
39.973488,116.334026,0,241,39893.1583796296,2009-03-21,03:48:04
39.973468,116.334013,0,236,39893.1584375,2009-03-21,03:48:09
39.973468,116.334001,0,236,39893.1584953704,2009-03-21,03:48:14
39.973468,116.333992,0,236,39893.1585532407,2009-03-21,03:48:19
39.973468,116.333992,0,236,39893.158587963,2009-03-21,03:48:22
39.973468,116.333987,0,236,39893.1586111111,2009-03-21,03:48:24
39.973467,116.333975,0,236,39893.1586689815,2009-03-21,03:48:29
39.973467,116.333975,0,236,39893.1587037037,2009-03-21,03:48:32
39.973467,116.333968,0,236,39893.1587268518,2009-03-21,03:48:34
39.973467,116.333958,0,236,39893.1587847222,2009-03-21,03:48:39
39.973467,116.333946,0,236,39893.1588425926,2009-03-21,03:48:44
39.973466,116.33394,0,235,39893.158900463,2009-03-21,03:48:49
39.973466,116.333946,0,235,39893.1589583333,2009-03-21,03:48:54
39.973467,116.33395,0,235,39893.1590162037,2009-03-21,03:48:59
39.973467,116.333956,0,235,39893.1590740741,2009-03-21,03:49:04
39.973467,116.333956,0,235,39893.1591087963,2009-03-21,03:49:07
39.973467,116.33396,0,235,39893.1591319444,2009-03-21,03:49:09
39.973468,116.333975,0,235,39893.1591898148,2009-03-21,03:49:14
39.973478,116.334038,0,234,39893.1592476852,2009-03-21,03:49:19
39.973483,116.334029,0,230,39893.1593055556,2009-03-21,03:49:24
39.973479,116.334015,0,219,39893.1593634259,2009-03-21,03:49:29
39.973471,116.334049,0,214,39893.1594212963,2009-03-21,03:49:34
39.973463,116.33407,0,215,39893.1594791667,2009-03-21,03:49:39
39.973454,116.334036,0,210,39893.159537037,2009-03-21,03:49:44
39.973443,116.334032,0,205,39893.1595949074,2009-03-21,03:49:49
39.973455,116.334031,0,201,39893.1596527778,2009-03-21,03:49:54
39.973465,116.333994,0,198,39893.1597106481,2009-03-21,03:49:59
39.973449,116.333986,0,194,39893.1597685185,2009-03-21,03:50:04
39.973443,116.334022,0,191,39893.1598263889,2009-03-21,03:50:09
39.973432,116.334054,0,192,39893.1598842593,2009-03-21,03:50:14
39.973433,116.334057,0,192,39893.1599421296,2009-03-21,03:50:19
39.973434,116.334056,0,192,39893.16,2009-03-21,03:50:24
39.973434,116.334056,0,192,39893.1600347222,2009-03-21,03:50:27
39.973434,116.334053,0,193,39893.1600578704,2009-03-21,03:50:29
39.973449,116.334018,0,190,39893.1601157407,2009-03-21,03:50:34
39.973453,116.334007,0,191,39893.1601736111,2009-03-21,03:50:39
39.973463,116.334003,0,192,39893.1602314815,2009-03-21,03:50:44
39.973461,116.334023,0,193,39893.1602893519,2009-03-21,03:50:49
39.97346,116.334014,0,195,39893.1603472222,2009-03-21,03:50:54
39.973448,116.334012,0,199,39893.1604050926,2009-03-21,03:50:59
39.973441,116.333982,0,203,39893.160462963,2009-03-21,03:51:04
39.973437,116.333906,0,206,39893.1605208333,2009-03-21,03:51:09
39.973425,116.333849,0,210,39893.1605787037,2009-03-21,03:51:14
39.973429,116.333807,0,212,39893.1606365741,2009-03-21,03:51:19
39.97343,116.333766,0,213,39893.1606944444,2009-03-21,03:51:24
39.97343,116.333766,0,213,39893.1607291667,2009-03-21,03:51:27
39.973425,116.333769,0,211,39893.1607523148,2009-03-21,03:51:29
39.973425,116.333758,0,211,39893.1608101852,2009-03-21,03:51:34
39.973425,116.333746,0,211,39893.1608680556,2009-03-21,03:51:39
39.973425,116.333746,0,211,39893.1609027778,2009-03-21,03:51:42
39.97343,116.333744,0,213,39893.1609259259,2009-03-21,03:51:44
39.973438,116.333692,0,210,39893.1609837963,2009-03-21,03:51:49
39.973452,116.333668,0,205,39893.1610416667,2009-03-21,03:51:54
39.973449,116.333677,0,212,39893.161099537,2009-03-21,03:51:59
39.973466,116.333762,0,214,39893.1611574074,2009-03-21,03:52:04
39.973466,116.333762,0,214,39893.1611921296,2009-03-21,03:52:07
39.973469,116.333767,0,218,39893.1612152778,2009-03-21,03:52:09
39.973462,116.333828,0,216,39893.1612731481,2009-03-21,03:52:14
39.973443,116.333969,0,213,39893.1613310185,2009-03-21,03:52:19
39.973409,116.334064,0,215,39893.1613888889,2009-03-21,03:52:24
39.973415,116.334153,0,216,39893.1614467593,2009-03-21,03:52:29
39.973432,116.334175,0,222,39893.1615046296,2009-03-21,03:52:34
39.973432,116.334171,0,227,39893.1615625,2009-03-21,03:52:39
39.973432,116.334171,0,227,39893.1615972222,2009-03-21,03:52:42
39.973433,116.334164,0,229,39893.1616203704,2009-03-21,03:52:44
39.973433,116.334151,0,229,39893.1616782407,2009-03-21,03:52:49
39.973433,116.334151,0,229,39893.161712963,2009-03-21,03:52:52
39.973432,116.334143,0,230,39893.1617361111,2009-03-21,03:52:54
39.973431,116.33413,0,229,39893.1617939815,2009-03-21,03:52:59
39.973448,116.334014,0,228,39893.1618518519,2009-03-21,03:53:04
39.973476,116.333884,0,227,39893.1619097222,2009-03-21,03:53:09
39.97333,116.334156,0,231,39893.1643402778,2009-03-21,03:56:39
39.973303,116.334198,0,240,39893.1643981481,2009-03-21,03:56:44
39.973299,116.334162,0,249,39893.1644560185,2009-03-21,03:56:49
39.973331,116.334072,0,261,39893.1645138889,2009-03-21,03:56:54
39.973377,116.33399,0,268,39893.1645717593,2009-03-21,03:56:59
39.973374,116.333961,0,273,39893.1646296296,2009-03-21,03:57:04
39.97336,116.33397,0,275,39893.1646875,2009-03-21,03:57:09
39.97336,116.334007,0,275,39893.1647453704,2009-03-21,03:57:14
39.973358,116.334097,0,279,39893.1648032407,2009-03-21,03:57:19
39.973341,116.334212,0,280,39893.1648611111,2009-03-21,03:57:24
39.973312,116.334259,0,280,39893.1649189815,2009-03-21,03:57:29
39.973292,116.334312,0,279,39893.1649768518,2009-03-21,03:57:34
39.973287,116.334284,0,280,39893.1650347222,2009-03-21,03:57:39
39.973288,116.334281,0,280,39893.1650925926,2009-03-21,03:57:44
39.973287,116.334277,0,281,39893.165150463,2009-03-21,03:57:49
39.973287,116.334277,0,281,39893.1651851852,2009-03-21,03:57:52
39.973286,116.334285,0,281,39893.1652083333,2009-03-21,03:57:54
39.973274,116.334312,0,283,39893.1652662037,2009-03-21,03:57:59
39.973204,116.334368,0,288,39893.1653240741,2009-03-21,03:58:04
39.973173,116.334437,0,292,39893.1653819444,2009-03-21,03:58:09
39.973164,116.334506,0,296,39893.1654398148,2009-03-21,03:58:14
39.97317,116.334542,0,292,39893.1654976852,2009-03-21,03:58:19
39.973182,116.334537,0,291,39893.1655555556,2009-03-21,03:58:24
39.973182,116.334537,0,291,39893.1655902778,2009-03-21,03:58:27
39.973184,116.334541,0,291,39893.1656134259,2009-03-21,03:58:29
39.973164,116.334535,0,286,39893.1656712963,2009-03-21,03:58:34
39.973164,116.334535,0,286,39893.1657060185,2009-03-21,03:58:37
39.973163,116.334543,0,284,39893.1657291667,2009-03-21,03:58:39
39.973185,116.334535,0,288,39893.165787037,2009-03-21,03:58:44
39.973213,116.334476,0,291,39893.1658449074,2009-03-21,03:58:49
39.973185,116.334458,0,295,39893.1659027778,2009-03-21,03:58:54
39.973163,116.334491,0,296,39893.1659606481,2009-03-21,03:58:59
39.973153,116.334502,0,295,39893.1660185185,2009-03-21,03:59:04
39.973118,116.334596,0,294,39893.1660763889,2009-03-21,03:59:09
39.973115,116.334643,0,288,39893.1661342593,2009-03-21,03:59:14
39.973115,116.334642,0,288,39893.1661921296,2009-03-21,03:59:19
39.973116,116.334642,0,288,39893.16625,2009-03-21,03:59:24
39.973116,116.334643,0,288,39893.1663078704,2009-03-21,03:59:29
39.973116,116.334641,0,288,39893.1663657407,2009-03-21,03:59:34
39.973115,116.334642,0,288,39893.1664236111,2009-03-21,03:59:39
39.973115,116.334642,0,288,39893.1664583333,2009-03-21,03:59:42
39.973115,116.334641,0,289,39893.1664814815,2009-03-21,03:59:44
39.973115,116.334626,0,289,39893.1665393518,2009-03-21,03:59:49
39.973114,116.334614,0,289,39893.1665972222,2009-03-21,03:59:54
39.973114,116.334604,0,289,39893.1666550926,2009-03-21,03:59:59
39.973115,116.334593,0,289,39893.166712963,2009-03-21,04:00:04
39.973135,116.334538,0,289,39893.1667708333,2009-03-21,04:00:09
39.973135,116.334538,0,289,39893.1668055556,2009-03-21,04:00:12
39.973139,116.334533,0,288,39893.1668287037,2009-03-21,04:00:14
39.973134,116.334583,0,288,39893.1668865741,2009-03-21,04:00:19
39.973112,116.334591,0,284,39893.1669444444,2009-03-21,04:00:24
39.973119,116.334543,0,285,39893.1670023148,2009-03-21,04:00:29
39.973152,116.33453,0,287,39893.1670601852,2009-03-21,04:00:34
39.973153,116.334526,0,287,39893.1671180556,2009-03-21,04:00:39
39.973153,116.334526,0,287,39893.1671527778,2009-03-21,04:00:42
39.973153,116.334524,0,287,39893.1671759259,2009-03-21,04:00:44
39.97314,116.33455,0,285,39893.1672337963,2009-03-21,04:00:49
39.973127,116.334642,0,282,39893.1672916667,2009-03-21,04:00:54
39.973148,116.334683,0,281,39893.167349537,2009-03-21,04:00:59
39.973156,116.334654,0,283,39893.1674074074,2009-03-21,04:01:04
39.973156,116.334654,0,283,39893.1674421296,2009-03-21,04:01:07
39.973156,116.334654,0,284,39893.1674652778,2009-03-21,04:01:09
39.973157,116.334643,0,284,39893.1675231481,2009-03-21,04:01:14
39.973225,116.33452,0,286,39893.1675810185,2009-03-21,04:01:19
39.973273,116.334462,0,285,39893.1676388889,2009-03-21,04:01:24
39.973293,116.334411,0,284,39893.1676967593,2009-03-21,04:01:29
39.973322,116.334368,0,283,39893.1677546296,2009-03-21,04:01:34
39.973343,116.334241,0,278,39893.1678125,2009-03-21,04:01:39
39.973368,116.334173,0,269,39893.1678703704,2009-03-21,04:01:44
39.973377,116.33415,0,264,39893.1679282407,2009-03-21,04:01:49
39.973381,116.334159,0,257,39893.1679861111,2009-03-21,04:01:54
39.973406,116.334136,0,250,39893.1680439815,2009-03-21,04:01:59
39.973426,116.334027,0,246,39893.1681018519,2009-03-21,04:02:04
39.973447,116.333998,0,239,39893.1681597222,2009-03-21,04:02:09
39.973465,116.333868,0,232,39893.1682175926,2009-03-21,04:02:14
39.973474,116.333797,0,218,39893.168275463,2009-03-21,04:02:19
39.973484,116.333755,0,191,39893.1683333333,2009-03-21,04:02:24
39.97348,116.333828,0,187,39893.1683912037,2009-03-21,04:02:29
39.973454,116.334023,0,177,39893.1684490741,2009-03-21,04:02:34
39.973439,116.334092,0,179,39893.1685069444,2009-03-21,04:02:39
39.973439,116.334092,0,179,39893.1685416667,2009-03-21,04:02:42
39.973439,116.334086,0,183,39893.1685648148,2009-03-21,04:02:44
39.973444,116.334067,0,183,39893.1686226852,2009-03-21,04:02:49
39.97342,116.334056,0,178,39893.1686805556,2009-03-21,04:02:54
39.973431,116.334012,0,178,39893.1687384259,2009-03-21,04:02:59
39.973431,116.334012,0,178,39893.1687731481,2009-03-21,04:03:02
39.973436,116.334013,0,174,39893.1687962963,2009-03-21,04:03:04
39.973418,116.334051,0,173,39893.1688541667,2009-03-21,04:03:09
39.973432,116.334114,0,168,39893.168912037,2009-03-21,04:03:14
39.973436,116.334166,0,166,39893.1689699074,2009-03-21,04:03:19
39.973422,116.33415,0,179,39893.1690277778,2009-03-21,04:03:24
39.973434,116.33415,0,189,39893.1690856481,2009-03-21,04:03:29
39.973447,116.334178,0,202,39893.1691435185,2009-03-21,04:03:34
39.973437,116.334242,0,215,39893.1692013889,2009-03-21,04:03:39
39.973427,116.334181,0,221,39893.1692592593,2009-03-21,04:03:44
39.973423,116.334123,0,225,39893.1693171296,2009-03-21,04:03:49
39.973423,116.334121,0,227,39893.169375,2009-03-21,04:03:54
39.973423,116.334114,0,228,39893.1694328704,2009-03-21,04:03:59
39.973423,116.334114,0,228,39893.1694675926,2009-03-21,04:04:02
39.973424,116.334118,0,228,39893.1694907407,2009-03-21,04:04:04
39.97343,116.334097,0,222,39893.1695486111,2009-03-21,04:04:09
39.973438,116.334061,0,220,39893.1696064815,2009-03-21,04:04:14
39.973438,116.334061,0,220,39893.1696412037,2009-03-21,04:04:17
39.973438,116.334059,0,220,39893.1696643519,2009-03-21,04:04:19
39.97344,116.334068,0,218,39893.1697222222,2009-03-21,04:04:24
39.973454,116.33408,0,216,39893.1697800926,2009-03-21,04:04:29
39.973455,116.334094,0,216,39893.169837963,2009-03-21,04:04:34
39.973454,116.334108,0,216,39893.1698958333,2009-03-21,04:04:39
39.973454,116.334119,0,216,39893.1699537037,2009-03-21,04:04:44
39.973454,116.334119,0,216,39893.1699884259,2009-03-21,04:04:47
39.973455,116.334126,0,216,39893.1700115741,2009-03-21,04:04:49
39.973459,116.334105,0,217,39893.1700694444,2009-03-21,04:04:54
39.973461,116.33407,0,217,39893.1701273148,2009-03-21,04:04:59
39.973461,116.33406,0,217,39893.1701851852,2009-03-21,04:05:04
39.973461,116.33406,0,217,39893.1702199074,2009-03-21,04:05:07
39.973461,116.334068,0,217,39893.1702430556,2009-03-21,04:05:09
39.973461,116.334082,0,217,39893.1703009259,2009-03-21,04:05:14
39.973461,116.33409,0,216,39893.1703587963,2009-03-21,04:05:19
39.973461,116.33409,0,216,39893.1703935185,2009-03-21,04:05:22
39.973457,116.334088,0,215,39893.1704166667,2009-03-21,04:05:24
39.973464,116.334042,0,206,39893.170474537,2009-03-21,04:05:29
39.973478,116.333929,0,180,39893.1705324074,2009-03-21,04:05:34
39.973471,116.333807,0,168,39893.1705902778,2009-03-21,04:05:39
39.973425,116.334099,0,172,39893.1733680556,2009-03-21,04:09:39
39.973393,116.334174,0,178,39893.1734259259,2009-03-21,04:09:44
39.973344,116.334288,0,184,39893.1734837963,2009-03-21,04:09:49
39.97333,116.334346,0,186,39893.1735416667,2009-03-21,04:09:54
39.973327,116.334327,0,187,39893.173599537,2009-03-21,04:09:59
39.973306,116.334367,0,191,39893.1736574074,2009-03-21,04:10:04
39.973322,116.334386,0,196,39893.1737152778,2009-03-21,04:10:09
39.973334,116.334324,0,196,39893.1737731481,2009-03-21,04:10:14
39.973334,116.334324,0,196,39893.1738078704,2009-03-21,04:10:17
39.973341,116.33432,0,198,39893.1738310185,2009-03-21,04:10:19
39.973352,116.334238,0,201,39893.1738888889,2009-03-21,04:10:24
39.973327,116.33417,0,200,39893.1739467593,2009-03-21,04:10:29
39.973321,116.334119,0,199,39893.1740046296,2009-03-21,04:10:34
39.973321,116.334131,0,199,39893.1740625,2009-03-21,04:10:39
39.973365,116.334106,0,197,39893.1741203704,2009-03-21,04:10:44
39.973381,116.334101,0,195,39893.1741782407,2009-03-21,04:10:49
39.973424,116.334089,0,193,39893.1742361111,2009-03-21,04:10:54
39.973434,116.333953,0,191,39893.1742939815,2009-03-21,04:10:59
39.973411,116.33391,0,191,39893.1743518518,2009-03-21,04:11:04
39.973426,116.333824,0,188,39893.1744097222,2009-03-21,04:11:09
39.973424,116.333784,0,194,39893.1744675926,2009-03-21,04:11:14
39.973423,116.333808,0,197,39893.174525463,2009-03-21,04:11:19
39.973427,116.333892,0,201,39893.1745833333,2009-03-21,04:11:24
39.973411,116.33394,0,204,39893.1746412037,2009-03-21,04:11:29
39.973394,116.334,0,205,39893.1746990741,2009-03-21,04:11:34
39.973388,116.333916,0,201,39893.1747569444,2009-03-21,04:11:39
39.973395,116.333885,0,194,39893.1748148148,2009-03-21,04:11:44
39.973369,116.333952,0,181,39893.1748726852,2009-03-21,04:11:49
39.973365,116.333985,0,175,39893.1749305556,2009-03-21,04:11:54
39.973365,116.333986,0,174,39893.1749884259,2009-03-21,04:11:59
39.973365,116.333986,0,174,39893.1750231481,2009-03-21,04:12:02
39.973365,116.333986,0,174,39893.1750462963,2009-03-21,04:12:04
39.973377,116.334056,0,177,39893.1751041667,2009-03-21,04:12:09
39.973356,116.334103,0,178,39893.175162037,2009-03-21,04:12:14
39.973354,116.334174,0,175,39893.1752199074,2009-03-21,04:12:19
39.973348,116.3342,0,179,39893.1752777778,2009-03-21,04:12:24
39.973332,116.334205,0,187,39893.1753356481,2009-03-21,04:12:29
39.973342,116.334201,0,200,39893.1753935185,2009-03-21,04:12:34
39.97335,116.334184,0,200,39893.1754513889,2009-03-21,04:12:39
39.97336,116.334204,0,201,39893.1755092593,2009-03-21,04:12:44
39.973368,116.334277,0,201,39893.1755671296,2009-03-21,04:12:49
39.973384,116.334284,0,197,39893.175625,2009-03-21,04:12:54
39.973384,116.334284,0,197,39893.1756597222,2009-03-21,04:12:57
39.973383,116.334288,0,192,39893.1756828704,2009-03-21,04:12:59
39.973396,116.334235,0,189,39893.1757407407,2009-03-21,04:13:04
39.973404,116.334158,0,189,39893.1757986111,2009-03-21,04:13:09
39.973372,116.334138,0,191,39893.1758564815,2009-03-21,04:13:14
39.973381,116.334114,0,191,39893.1759143519,2009-03-21,04:13:19
39.97339,116.334088,0,186,39893.1759722222,2009-03-21,04:13:24
39.97338,116.334047,0,177,39893.1760300926,2009-03-21,04:13:29
39.973379,116.333986,0,172,39893.176087963,2009-03-21,04:13:34
39.97339,116.333889,0,173,39893.1761458333,2009-03-21,04:13:39
39.973392,116.333829,0,168,39893.1762037037,2009-03-21,04:13:44
39.973401,116.333819,0,161,39893.1762615741,2009-03-21,04:13:49
39.973412,116.333866,0,153,39893.1763194444,2009-03-21,04:13:54
39.973381,116.333977,0,149,39893.1763773148,2009-03-21,04:13:59
39.973435,116.334165,0,166,39893.1846527778,2009-03-21,04:25:54
39.973419,116.334391,0,173,39893.1847106481,2009-03-21,04:25:59
39.973413,116.334463,0,179,39893.1847685185,2009-03-21,04:26:04
39.973416,116.334485,0,184,39893.1848263889,2009-03-21,04:26:09
39.973426,116.334546,0,184,39893.1848842593,2009-03-21,04:26:14
39.973426,116.334546,0,184,39893.1849189815,2009-03-21,04:26:17
39.973421,116.33455,0,181,39893.1849421296,2009-03-21,04:26:19
39.973426,116.334524,0,178,39893.185,2009-03-21,04:26:24
39.973403,116.33454,0,173,39893.1850578704,2009-03-21,04:26:29
39.973392,116.334537,0,176,39893.1851157407,2009-03-21,04:26:34
39.973389,116.334489,0,178,39893.1851736111,2009-03-21,04:26:39
39.973396,116.334402,0,180,39893.1852314815,2009-03-21,04:26:44
39.973408,116.334345,0,181,39893.1852893519,2009-03-21,04:26:49
39.973429,116.334335,0,184,39893.1853472222,2009-03-21,04:26:54
39.973423,116.334187,0,185,39893.1854050926,2009-03-21,04:26:59
39.973393,116.333987,0,188,39893.185462963,2009-03-21,04:27:04
39.973398,116.334057,0,190,39893.1855208333,2009-03-21,04:27:09
39.973411,116.334123,0,192,39893.1855787037,2009-03-21,04:27:14
39.973415,116.334248,0,195,39893.1856365741,2009-03-21,04:27:19
39.973409,116.33442,0,201,39893.1856944444,2009-03-21,04:27:24
39.973407,116.334403,0,201,39893.1857523148,2009-03-21,04:27:29
39.973394,116.33437,0,201,39893.1858101852,2009-03-21,04:27:34
39.973394,116.33437,0,201,39893.1858449074,2009-03-21,04:27:37
39.973393,116.33437,0,203,39893.1858680556,2009-03-21,04:27:39
39.973389,116.334207,0,203,39893.1859259259,2009-03-21,04:27:44
39.973402,116.333905,0,201,39893.1859837963,2009-03-21,04:27:49
39.973431,116.33373,0,205,39893.1860416667,2009-03-21,04:27:54
39.973417,116.333529,0,211,39893.186099537,2009-03-21,04:27:59
39.973433,116.333404,0,224,39893.1861574074,2009-03-21,04:28:04
39.973444,116.333395,0,232,39893.1862152778,2009-03-21,04:28:09
39.973451,116.333426,0,238,39893.1862731481,2009-03-21,04:28:14
39.973453,116.333417,0,245,39893.1863310185,2009-03-21,04:28:19
39.973465,116.333386,0,251,39893.1863888889,2009-03-21,04:28:24
39.973467,116.333411,0,250,39893.1864467593,2009-03-21,04:28:29
39.973462,116.333444,0,251,39893.1865046296,2009-03-21,04:28:34
39.97345,116.333475,0,257,39893.1865625,2009-03-21,04:28:39
39.973456,116.333549,0,262,39893.1866203704,2009-03-21,04:28:44
39.973458,116.333619,0,260,39893.1866782407,2009-03-21,04:28:49
39.973458,116.333619,0,260,39893.186712963,2009-03-21,04:28:52
39.973459,116.333615,0,256,39893.1867361111,2009-03-21,04:28:54
39.973478,116.333626,0,254,39893.1867939815,2009-03-21,04:28:59
39.973475,116.333616,0,255,39893.1868518519,2009-03-21,04:29:04
39.973456,116.333559,0,260,39893.1869097222,2009-03-21,04:29:09
39.973465,116.333626,0,266,39893.1869675926,2009-03-21,04:29:14
39.973486,116.33369,0,267,39893.187025463,2009-03-21,04:29:19
39.973486,116.33369,0,267,39893.1870601852,2009-03-21,04:29:22
39.973492,116.333693,0,265,39893.1870833333,2009-03-21,04:29:24
39.973493,116.333804,0,263,39893.1871412037,2009-03-21,04:29:29
39.973504,116.333901,0,265,39893.1871990741,2009-03-21,04:29:34
39.973496,116.334023,0,267,39893.1872569444,2009-03-21,04:29:39
39.973458,116.334033,0,266,39893.1873148148,2009-03-21,04:29:44
39.973417,116.334281,0,259,39893.1873726852,2009-03-21,04:29:49
39.973395,116.334606,0,248,39893.1874305556,2009-03-21,04:29:54
39.973411,116.334771,0,239,39893.1874884259,2009-03-21,04:29:59
39.97341,116.334859,0,236,39893.1875462963,2009-03-21,04:30:04
39.973411,116.334814,0,229,39893.1876041667,2009-03-21,04:30:09
39.973399,116.334767,0,220,39893.187662037,2009-03-21,04:30:14
39.9734,116.334755,0,222,39893.1877199074,2009-03-21,04:30:19
39.973409,116.334801,0,224,39893.1877777778,2009-03-21,04:30:24
39.973407,116.334686,0,221,39893.1878356481,2009-03-21,04:30:29
39.97339,116.334537,0,220,39893.1878935185,2009-03-21,04:30:34
39.973371,116.334394,0,219,39893.1879513889,2009-03-21,04:30:39
39.973342,116.334236,0,218,39893.1880092593,2009-03-21,04:30:44
39.973342,116.334236,0,218,39893.1880439815,2009-03-21,04:30:47
39.973348,116.33423,0,218,39893.1880671296,2009-03-21,04:30:49
39.973314,116.334389,0,215,39893.188125,2009-03-21,04:30:54
39.973266,116.334479,0,215,39893.1881828704,2009-03-21,04:30:59
39.973248,116.334543,0,218,39893.1882407407,2009-03-21,04:31:04
39.973223,116.334652,0,224,39893.1882986111,2009-03-21,04:31:09
39.973235,116.334758,0,238,39893.1883564815,2009-03-21,04:31:14
39.973219,116.334789,0,252,39893.1884143518,2009-03-21,04:31:19
39.973214,116.334771,0,264,39893.1884722222,2009-03-21,04:31:24
39.973199,116.334743,0,262,39893.1885300926,2009-03-21,04:31:29
39.973199,116.334743,0,262,39893.1885648148,2009-03-21,04:31:32
39.9732,116.334743,0,264,39893.188587963,2009-03-21,04:31:34
39.973211,116.334684,0,264,39893.1886458333,2009-03-21,04:31:39
39.973235,116.334664,0,264,39893.1887037037,2009-03-21,04:31:44
39.973248,116.334589,0,263,39893.1887615741,2009-03-21,04:31:49
39.973285,116.334497,0,261,39893.1888194444,2009-03-21,04:31:54
39.973344,116.334243,0,260,39893.1888773148,2009-03-21,04:31:59
39.973366,116.334263,0,253,39893.1889351852,2009-03-21,04:32:04
39.973347,116.334268,0,237,39893.1889930556,2009-03-21,04:32:09
39.973327,116.334168,0,211,39893.1890509259,2009-03-21,04:32:14
39.973295,116.334081,0,183,39893.1891087963,2009-03-21,04:32:19
39.973281,116.334065,0,164,39893.1891666667,2009-03-21,04:32:24
39.973311,116.334083,0,152,39893.189224537,2009-03-21,04:32:29
39.973325,116.334081,0,145,39893.1892824074,2009-03-21,04:32:34
39.97335,116.334136,0,145,39893.1893402778,2009-03-21,04:32:39
39.973334,116.334182,0,145,39893.1893981481,2009-03-21,04:32:44
39.97332,116.334231,0,147,39893.1894560185,2009-03-21,04:32:49
39.973317,116.33421,0,154,39893.1895138889,2009-03-21,04:32:54
39.9733,116.334181,0,160,39893.1895717593,2009-03-21,04:32:59
39.973325,116.334222,0,178,39893.1896296296,2009-03-21,04:33:04
39.973323,116.334213,0,174,39893.1896875,2009-03-21,04:33:09
39.973339,116.334229,0,166,39893.1897453704,2009-03-21,04:33:14
39.973341,116.334181,0,161,39893.1898032407,2009-03-21,04:33:19
39.973334,116.334166,0,162,39893.1898611111,2009-03-21,04:33:24
39.973333,116.334148,0,155,39893.1899189815,2009-03-21,04:33:29
39.97334,116.334074,0,139,39893.1899768518,2009-03-21,04:33:34
39.973365,116.334043,0,130,39893.1900347222,2009-03-21,04:33:39
39.973369,116.334083,0,127,39893.1900925926,2009-03-21,04:33:44
39.973369,116.334083,0,127,39893.1901273148,2009-03-21,04:33:47
39.973364,116.33409,0,120,39893.190150463,2009-03-21,04:33:49
39.973363,116.334056,0,110,39893.1902083333,2009-03-21,04:33:54
39.973368,116.334051,0,108,39893.1902662037,2009-03-21,04:33:59
39.973368,116.334052,0,108,39893.1903240741,2009-03-21,04:34:04
39.973368,116.334052,0,108,39893.1903587963,2009-03-21,04:34:07
39.973368,116.334058,0,108,39893.1903819444,2009-03-21,04:34:09
39.973376,116.334078,0,108,39893.1904398148,2009-03-21,04:34:14
39.973378,116.334093,0,108,39893.1904976852,2009-03-21,04:34:19
39.973373,116.334062,0,101,39893.1905555556,2009-03-21,04:34:24
39.973351,116.334081,0,93,39893.1906134259,2009-03-21,04:34:29
39.973333,116.334099,0,87,39893.1906712963,2009-03-21,04:34:34
39.973331,116.334148,0,87,39893.1907291667,2009-03-21,04:34:39
39.97333,116.334182,0,85,39893.190787037,2009-03-21,04:34:44
39.97332,116.334236,0,78,39893.1908449074,2009-03-21,04:34:49
39.973322,116.334275,0,74,39893.1909027778,2009-03-21,04:34:54
39.973324,116.334245,0,73,39893.1909606481,2009-03-21,04:34:59
39.973348,116.334103,0,70,39893.1910185185,2009-03-21,04:35:04
39.973364,116.334025,0,67,39893.1910763889,2009-03-21,04:35:09
39.973353,116.333904,0,65,39893.1911342593,2009-03-21,04:35:14
39.973352,116.333847,0,62,39893.1911921296,2009-03-21,04:35:19
39.973349,116.333783,0,56,39893.19125,2009-03-21,04:35:24
39.973349,116.333817,0,43,39893.1913078704,2009-03-21,04:35:29
39.973325,116.333811,0,32,39893.1913657407,2009-03-21,04:35:34
39.973317,116.333668,0,26,39893.1914236111,2009-03-21,04:35:39
39.973317,116.333589,0,11,39893.1914814815,2009-03-21,04:35:44
39.973328,116.333556,0,-1,39893.1915393519,2009-03-21,04:35:49
39.973321,116.333517,0,-5,39893.1915972222,2009-03-21,04:35:54
39.973312,116.333441,0,-19,39893.1916550926,2009-03-21,04:35:59
39.973309,116.333471,0,-31,39893.191712963,2009-03-21,04:36:04
39.973274,116.333563,0,-28,39893.1917708333,2009-03-21,04:36:09
39.97328,116.33357,0,-22,39893.1918287037,2009-03-21,04:36:14
39.97328,116.33357,0,-22,39893.1918634259,2009-03-21,04:36:17
39.973281,116.333565,0,-23,39893.1918865741,2009-03-21,04:36:19
39.973292,116.333673,0,-19,39893.1919444444,2009-03-21,04:36:24
39.973289,116.333866,0,-12,39893.1920023148,2009-03-21,04:36:29
39.973309,116.334028,0,-2,39893.1920601852,2009-03-21,04:36:34
39.973323,116.334132,0,10,39893.1921180556,2009-03-21,04:36:39
39.973323,116.334192,0,20,39893.1921759259,2009-03-21,04:36:44
39.973325,116.33423,0,34,39893.1922337963,2009-03-21,04:36:49
39.973349,116.334234,0,47,39893.1922916667,2009-03-21,04:36:54
39.973368,116.33421,0,56,39893.192349537,2009-03-21,04:36:59
39.973368,116.33421,0,56,39893.1923842593,2009-03-21,04:37:02
39.97336,116.334209,0,63,39893.1924074074,2009-03-21,04:37:04
39.973366,116.334255,0,71,39893.1924652778,2009-03-21,04:37:09
39.973369,116.334291,0,77,39893.1925231481,2009-03-21,04:37:14
39.973369,116.334274,0,81,39893.1925810185,2009-03-21,04:37:19
39.97337,116.33424,0,84,39893.1926388889,2009-03-21,04:37:24
39.97337,116.334224,0,87,39893.1926967593,2009-03-21,04:37:29
39.97337,116.334224,0,87,39893.1927314815,2009-03-21,04:37:32
39.97337,116.334228,0,88,39893.1927546296,2009-03-21,04:37:34
39.973371,116.334199,0,89,39893.1928125,2009-03-21,04:37:39
39.973362,116.334052,0,84,39893.1928703704,2009-03-21,04:37:44
39.973362,116.334,0,81,39893.1929282407,2009-03-21,04:37:49
39.973371,116.333988,0,79,39893.1929861111,2009-03-21,04:37:54
39.973371,116.333988,0,79,39893.1930208333,2009-03-21,04:37:57
39.973378,116.333993,0,80,39893.1930439815,2009-03-21,04:37:59
39.973395,116.333985,0,81,39893.1931018519,2009-03-21,04:38:04
39.973395,116.333985,0,81,39893.1931365741,2009-03-21,04:38:07
39.9734,116.333989,0,82,39893.1931597222,2009-03-21,04:38:09
39.973408,116.333909,0,81,39893.1932175926,2009-03-21,04:38:14
39.973408,116.333909,0,81,39893.1932523148,2009-03-21,04:38:17
39.973415,116.333909,0,74,39893.193275463,2009-03-21,04:38:19
39.973404,116.333963,0,63,39893.1933333333,2009-03-21,04:38:24
39.973401,116.333904,0,56,39893.1933912037,2009-03-21,04:38:29
39.973417,116.333929,0,52,39893.1934490741,2009-03-21,04:38:34
39.973396,116.333932,0,35,39893.1935069444,2009-03-21,04:38:39
39.973388,116.334038,0,24,39893.1935648148,2009-03-21,04:38:44
39.973377,116.334191,0,16,39893.1936226852,2009-03-21,04:38:49
39.973367,116.334253,0,11,39893.1936805556,2009-03-21,04:38:54
39.97338,116.334404,0,19,39893.1937384259,2009-03-21,04:38:59
39.973378,116.33458,0,29,39893.1937962963,2009-03-21,04:39:04
39.973414,116.334633,0,41,39893.1938541667,2009-03-21,04:39:09
39.973412,116.334572,0,50,39893.193912037,2009-03-21,04:39:14
39.973407,116.334538,0,55,39893.1939699074,2009-03-21,04:39:19
39.973407,116.334538,0,55,39893.1940046296,2009-03-21,04:39:22
39.973406,116.334539,0,58,39893.1940277778,2009-03-21,04:39:24
39.973408,116.33445,0,59,39893.1940856481,2009-03-21,04:39:29
39.973419,116.334305,0,56,39893.1941435185,2009-03-21,04:39:34
39.973426,116.334209,0,58,39893.1942013889,2009-03-21,04:39:39
39.973403,116.33422,0,61,39893.1942592593,2009-03-21,04:39:44
39.973399,116.334155,0,57,39893.1943171296,2009-03-21,04:39:49
39.973409,116.334138,0,51,39893.194375,2009-03-21,04:39:54
39.973384,116.334119,0,48,39893.1944328704,2009-03-21,04:39:59
39.973367,116.334097,0,44,39893.1944907407,2009-03-21,04:40:04
39.973355,116.33407,0,36,39893.1945486111,2009-03-21,04:40:09
39.973346,116.334038,0,28,39893.1946064815,2009-03-21,04:40:14
39.973341,116.333995,0,23,39893.1946643519,2009-03-21,04:40:19
39.973335,116.333952,0,24,39893.1947222222,2009-03-21,04:40:24
39.973361,116.33396,0,30,39893.1947800926,2009-03-21,04:40:29
39.973361,116.333832,0,32,39893.194837963,2009-03-21,04:40:34
39.973365,116.333774,0,36,39893.1948958333,2009-03-21,04:40:39
39.973365,116.333774,0,36,39893.1949305556,2009-03-21,04:40:42
39.97337,116.333772,0,41,39893.1949537037,2009-03-21,04:40:44
39.973373,116.333747,0,42,39893.1950115741,2009-03-21,04:40:49
39.973405,116.333721,0,44,39893.1950694444,2009-03-21,04:40:54
39.973387,116.333711,0,42,39893.1951273148,2009-03-21,04:40:59
39.973364,116.333652,0,42,39893.1951851852,2009-03-21,04:41:04
39.973361,116.33373,0,44,39893.1952430556,2009-03-21,04:41:09
39.973361,116.333776,0,45,39893.1953009259,2009-03-21,04:41:14
39.973334,116.333808,0,45,39893.1953587963,2009-03-21,04:41:19
39.973334,116.333808,0,45,39893.1953935185,2009-03-21,04:41:22
39.973327,116.333812,0,49,39893.1954166667,2009-03-21,04:41:24
39.973321,116.33392,0,51,39893.195474537,2009-03-21,04:41:29
39.973303,116.33396,0,54,39893.1955324074,2009-03-21,04:41:34
39.973302,116.333914,0,55,39893.1955902778,2009-03-21,04:41:39
39.973313,116.333909,0,55,39893.1956481481,2009-03-21,04:41:44
39.973306,116.33394,0,56,39893.1957060185,2009-03-21,04:41:49
39.973303,116.33403,0,55,39893.1957638889,2009-03-21,04:41:54
39.973312,116.334099,0,55,39893.1958217593,2009-03-21,04:41:59
39.973315,116.334142,0,58,39893.1958796296,2009-03-21,04:42:04
39.973294,116.334098,0,57,39893.1959375,2009-03-21,04:42:09
39.973305,116.333964,0,59,39893.1959953704,2009-03-21,04:42:14
39.973327,116.333867,0,59,39893.1960532407,2009-03-21,04:42:19
39.973338,116.333975,0,62,39893.1961111111,2009-03-21,04:42:24
39.973353,116.333896,0,65,39893.1961689815,2009-03-21,04:42:29
39.973368,116.333842,0,67,39893.1962268518,2009-03-21,04:42:34
39.97338,116.333826,0,71,39893.1962847222,2009-03-21,04:42:39
39.973379,116.333754,0,73,39893.1963425926,2009-03-21,04:42:44
39.97335,116.33367,0,69,39893.196400463,2009-03-21,04:42:49
39.973331,116.333844,0,62,39893.1964583333,2009-03-21,04:42:54
39.973333,116.333985,0,56,39893.1965162037,2009-03-21,04:42:59
39.973358,116.334149,0,59,39893.1965740741,2009-03-21,04:43:04
39.973376,116.334238,0,63,39893.1966319444,2009-03-21,04:43:09
39.973367,116.334269,0,70,39893.1966898148,2009-03-21,04:43:14
39.973347,116.334213,0,77,39893.1967476852,2009-03-21,04:43:19
39.973345,116.334152,0,85,39893.1968055556,2009-03-21,04:43:24
39.973354,116.33406,0,91,39893.1968634259,2009-03-21,04:43:29
39.973356,116.333955,0,99,39893.1969212963,2009-03-21,04:43:34
39.973358,116.333839,0,103,39893.1969791667,2009-03-21,04:43:39
39.973365,116.333771,0,101,39893.197037037,2009-03-21,04:43:44
39.973372,116.333811,0,102,39893.1970949074,2009-03-21,04:43:49
39.973369,116.333843,0,106,39893.1971527778,2009-03-21,04:43:54
39.973369,116.333913,0,105,39893.1972106481,2009-03-21,04:43:59
39.973376,116.334061,0,99,39893.1972685185,2009-03-21,04:44:04
39.973392,116.334184,0,95,39893.1973263889,2009-03-21,04:44:09
39.97339,116.33425,0,95,39893.1973842593,2009-03-21,04:44:14
39.973391,116.334209,0,96,39893.1974421296,2009-03-21,04:44:19
39.973367,116.333994,0,96,39893.1975,2009-03-21,04:44:24
39.973351,116.33383,0,95,39893.1975578704,2009-03-21,04:44:29
39.973349,116.333927,0,91,39893.1976157407,2009-03-21,04:44:34
39.97337,116.333974,0,89,39893.1976736111,2009-03-21,04:44:39
39.973383,116.333858,0,89,39893.1977314815,2009-03-21,04:44:44
39.973377,116.333614,0,88,39893.1977893518,2009-03-21,04:44:49
39.973365,116.333323,0,91,39893.1978472222,2009-03-21,04:44:54
39.973351,116.333162,0,90,39893.1979050926,2009-03-21,04:44:59
39.97335,116.333095,0,89,39893.197962963,2009-03-21,04:45:04
39.973335,116.333077,0,81,39893.1980208333,2009-03-21,04:45:09
39.973335,116.333077,0,81,39893.1980555556,2009-03-21,04:45:12
39.97333,116.33307,0,81,39893.1980787037,2009-03-21,04:45:14
39.973325,116.333026,0,81,39893.1981365741,2009-03-21,04:45:19
39.973298,116.333127,0,61,39893.1981944444,2009-03-21,04:45:24
39.973297,116.333243,0,50,39893.1982523148,2009-03-21,04:45:29
39.973302,116.333337,0,49,39893.1983101852,2009-03-21,04:45:34
39.973324,116.333561,0,54,39893.1983680556,2009-03-21,04:45:39
39.973335,116.333689,0,57,39893.1984259259,2009-03-21,04:45:44
39.973346,116.33373,0,54,39893.1984837963,2009-03-21,04:45:49
39.973357,116.333853,0,52,39893.1985416667,2009-03-21,04:45:54
39.973357,116.333853,0,52,39893.1985763889,2009-03-21,04:45:57
39.973352,116.333857,0,48,39893.198599537,2009-03-21,04:45:59
39.973333,116.333819,0,43,39893.1986574074,2009-03-21,04:46:04
39.97332,116.333727,0,38,39893.1987152778,2009-03-21,04:46:09
39.973305,116.333696,0,35,39893.1987731481,2009-03-21,04:46:14
39.973313,116.33389,0,36,39893.1988310185,2009-03-21,04:46:19
39.973354,116.334203,0,39,39893.1988888889,2009-03-21,04:46:24
39.973382,116.334305,0,40,39893.1989467593,2009-03-21,04:46:29
39.973384,116.334348,0,40,39893.1990046296,2009-03-21,04:46:34
39.973397,116.334491,0,42,39893.1990625,2009-03-21,04:46:39
39.973398,116.334594,0,42,39893.1991203704,2009-03-21,04:46:44
39.973374,116.334567,0,41,39893.1991782407,2009-03-21,04:46:49
39.973322,116.334508,0,40,39893.1992361111,2009-03-21,04:46:54
39.973285,116.33457,0,43,39893.1992939815,2009-03-21,04:46:59
39.973283,116.33474,0,45,39893.1993518519,2009-03-21,04:47:04
39.973315,116.334802,0,54,39893.1994097222,2009-03-21,04:47:09
39.973338,116.334774,0,59,39893.1994675926,2009-03-21,04:47:14
39.973321,116.334653,0,66,39893.199525463,2009-03-21,04:47:19
39.973334,116.334601,0,72,39893.1995833333,2009-03-21,04:47:24
39.973331,116.334548,0,80,39893.1996412037,2009-03-21,04:47:29
39.973303,116.334512,0,83,39893.1996990741,2009-03-21,04:47:34
39.973283,116.334554,0,87,39893.1997569444,2009-03-21,04:47:39
39.973257,116.334604,0,88,39893.1998148148,2009-03-21,04:47:44
39.973238,116.334614,0,87,39893.1998726852,2009-03-21,04:47:49
39.97324,116.334654,0,84,39893.1999305556,2009-03-21,04:47:54
39.973244,116.334687,0,82,39893.1999884259,2009-03-21,04:47:59
39.973244,116.334699,0,82,39893.2000462963,2009-03-21,04:48:04
39.973265,116.334772,0,84,39893.2001041667,2009-03-21,04:48:09
39.973289,116.334929,0,86,39893.200162037,2009-03-21,04:48:14
39.9733,116.334989,0,84,39893.2002199074,2009-03-21,04:48:19
39.973328,116.334935,0,77,39893.2002777778,2009-03-21,04:48:24
39.973291,116.334895,0,77,39893.2003356481,2009-03-21,04:48:29
39.97329,116.334885,0,77,39893.2003935185,2009-03-21,04:48:34
39.973265,116.334794,0,80,39893.2004513889,2009-03-21,04:48:39
39.973266,116.334749,0,83,39893.2005092593,2009-03-21,04:48:44
39.973266,116.334749,0,83,39893.2005439815,2009-03-21,04:48:47
39.973258,116.334744,0,85,39893.2005671296,2009-03-21,04:48:49
39.973247,116.334785,0,83,39893.200625,2009-03-21,04:48:54
39.973273,116.334728,0,86,39893.2006828704,2009-03-21,04:48:59
39.973285,116.334676,0,93,39893.2007407407,2009-03-21,04:49:04
39.973297,116.334671,0,99,39893.2007986111,2009-03-21,04:49:09
39.973275,116.334703,0,105,39893.2008564815,2009-03-21,04:49:14
39.973269,116.334733,0,113,39893.2009143519,2009-03-21,04:49:19
39.973289,116.334749,0,126,39893.2009722222,2009-03-21,04:49:24
39.973317,116.334698,0,127,39893.2010300926,2009-03-21,04:49:29
39.973301,116.33457,0,131,39893.201087963,2009-03-21,04:49:34
39.973304,116.334531,0,124,39893.2011458333,2009-03-21,04:49:39
39.973306,116.334481,0,114,39893.2012037037,2009-03-21,04:49:44
39.97331,116.334446,0,98,39893.2012615741,2009-03-21,04:49:49
39.973301,116.334456,0,85,39893.2013194444,2009-03-21,04:49:54
39.973307,116.334437,0,79,39893.2013773148,2009-03-21,04:49:59
39.973307,116.334437,0,79,39893.201412037,2009-03-21,04:50:02
39.973313,116.33444,0,72,39893.2014351852,2009-03-21,04:50:04
39.973301,116.334452,0,73,39893.2014930556,2009-03-21,04:50:09
39.973313,116.334421,0,75,39893.2015509259,2009-03-21,04:50:14
39.973345,116.334376,0,68,39893.2016087963,2009-03-21,04:50:19
39.973362,116.334396,0,70,39893.2016666667,2009-03-21,04:50:24
39.973357,116.334425,0,75,39893.201724537,2009-03-21,04:50:29
39.973331,116.33448,0,81,39893.2017824074,2009-03-21,04:50:34
39.973331,116.334553,0,83,39893.2018402778,2009-03-21,04:50:39
39.97334,116.334623,0,91,39893.2018981481,2009-03-21,04:50:44
39.973333,116.334728,0,99,39893.2019560185,2009-03-21,04:50:49
39.973339,116.334802,0,106,39893.2020138889,2009-03-21,04:50:54
39.973375,116.334905,0,116,39893.2020717593,2009-03-21,04:50:59
39.973386,116.334896,0,128,39893.2021296296,2009-03-21,04:51:04
39.973395,116.334851,0,135,39893.2021875,2009-03-21,04:51:09
39.973339,116.334724,0,140,39893.2022453704,2009-03-21,04:51:14
39.973289,116.334618,0,143,39893.2023032407,2009-03-21,04:51:19
39.973307,116.334654,0,143,39893.2023611111,2009-03-21,04:51:24
39.973307,116.334654,0,143,39893.2023958333,2009-03-21,04:51:27
39.973308,116.334648,0,141,39893.2024189815,2009-03-21,04:51:29
39.973337,116.334674,0,146,39893.2024768519,2009-03-21,04:51:34
39.973378,116.334639,0,148,39893.2025347222,2009-03-21,04:51:39
39.973421,116.334579,0,149,39893.2025925926,2009-03-21,04:51:44
39.973429,116.334512,0,151,39893.202650463,2009-03-21,04:51:49
39.973408,116.334441,0,147,39893.2027083333,2009-03-21,04:51:54
39.973405,116.334402,0,145,39893.2027662037,2009-03-21,04:51:59
39.973367,116.334317,0,145,39893.2028240741,2009-03-21,04:52:04
39.973387,116.334283,0,135,39893.2028819444,2009-03-21,04:52:09
39.973363,116.334239,0,125,39893.2029398148,2009-03-21,04:52:14
39.973389,116.334251,0,120,39893.2029976852,2009-03-21,04:52:19
39.973388,116.334216,0,106,39893.2030555556,2009-03-21,04:52:24
39.973362,116.33411,0,87,39893.2031134259,2009-03-21,04:52:29
39.973306,116.334017,0,73,39893.2031712963,2009-03-21,04:52:34
39.973309,116.334083,0,63,39893.2032291667,2009-03-21,04:52:39
39.973341,116.33416,0,51,39893.203287037,2009-03-21,04:52:44
39.973367,116.334168,0,48,39893.2033449074,2009-03-21,04:52:49
39.973432,116.334153,0,48,39893.2034027778,2009-03-21,04:52:54
39.973504,116.334137,0,49,39893.2034606481,2009-03-21,04:52:59
39.973536,116.33416,0,53,39893.2035185185,2009-03-21,04:53:04
39.973482,116.334275,0,66,39893.2035763889,2009-03-21,04:53:09
39.973447,116.334166,0,66,39893.2036342593,2009-03-21,04:53:14
39.973422,116.334317,0,73,39893.2036921296,2009-03-21,04:53:19
39.973443,116.334517,0,78,39893.20375,2009-03-21,04:53:24
39.973429,116.33469,0,78,39893.2038078704,2009-03-21,04:53:29
39.973398,116.334796,0,80,39893.2038657407,2009-03-21,04:53:34
39.973345,116.334889,0,81,39893.2039236111,2009-03-21,04:53:39
39.973334,116.334841,0,82,39893.2039814815,2009-03-21,04:53:44
39.973335,116.334829,0,81,39893.2040393518,2009-03-21,04:53:49
39.973335,116.334818,0,81,39893.2040972222,2009-03-21,04:53:54
39.973307,116.334744,0,78,39893.2041550926,2009-03-21,04:53:59
39.973353,116.334514,0,72,39893.204212963,2009-03-21,04:54:04
39.973364,116.334436,0,73,39893.2042708333,2009-03-21,04:54:09
39.973355,116.334454,0,84,39893.2043287037,2009-03-21,04:54:14
39.973339,116.334435,0,91,39893.2043865741,2009-03-21,04:54:19
39.973352,116.334474,0,94,39893.2044444444,2009-03-21,04:54:24
39.97337,116.334486,0,100,39893.2045023148,2009-03-21,04:54:29
39.973356,116.334441,0,100,39893.2045601852,2009-03-21,04:54:34
39.973351,116.334396,0,102,39893.2046180556,2009-03-21,04:54:39
39.973371,116.334411,0,110,39893.2046759259,2009-03-21,04:54:44
39.973402,116.334451,0,117,39893.2047337963,2009-03-21,04:54:49
39.973424,116.3344,0,121,39893.2047916667,2009-03-21,04:54:54
39.97343,116.334311,0,123,39893.204849537,2009-03-21,04:54:59
39.973411,116.334221,0,126,39893.2049074074,2009-03-21,04:55:04
39.973423,116.334131,0,126,39893.2049652778,2009-03-21,04:55:09
39.973447,116.334088,0,128,39893.2050231481,2009-03-21,04:55:14
39.973446,116.334077,0,129,39893.2050810185,2009-03-21,04:55:19
39.973448,116.334125,0,131,39893.2051388889,2009-03-21,04:55:24
39.973463,116.334166,0,131,39893.2051967593,2009-03-21,04:55:29
39.973455,116.334099,0,131,39893.2052546296,2009-03-21,04:55:34
39.973416,116.3342,0,133,39893.2053125,2009-03-21,04:55:39
39.973377,116.334469,0,140,39893.2053703704,2009-03-21,04:55:44
39.973378,116.334569,0,142,39893.2054282407,2009-03-21,04:55:49
39.973402,116.334607,0,143,39893.2054861111,2009-03-21,04:55:54
39.973402,116.334607,0,143,39893.2055208333,2009-03-21,04:55:57
39.973402,116.334599,0,143,39893.2055439815,2009-03-21,04:55:59
39.973365,116.334702,0,145,39893.2056018518,2009-03-21,04:56:04
39.973332,116.334793,0,152,39893.2056597222,2009-03-21,04:56:09
39.973342,116.33481,0,155,39893.2057175926,2009-03-21,04:56:14
39.973347,116.33479,0,156,39893.205775463,2009-03-21,04:56:19
39.973344,116.334725,0,156,39893.2058333333,2009-03-21,04:56:24
39.973368,116.33473,0,155,39893.2058912037,2009-03-21,04:56:29
39.973362,116.334808,0,154,39893.2059490741,2009-03-21,04:56:34
39.973357,116.334854,0,155,39893.2060069444,2009-03-21,04:56:39
39.973326,116.334834,0,158,39893.2060648148,2009-03-21,04:56:44
39.973329,116.334824,0,162,39893.2061226852,2009-03-21,04:56:49
39.973365,116.334797,0,164,39893.2061805556,2009-03-21,04:56:54
39.973372,116.33476,0,163,39893.2062384259,2009-03-21,04:56:59
39.973374,116.3347,0,163,39893.2062962963,2009-03-21,04:57:04
39.97336,116.334661,0,163,39893.2063541667,2009-03-21,04:57:09
39.973362,116.334624,0,160,39893.206412037,2009-03-21,04:57:14
39.973362,116.334624,0,160,39893.2064467593,2009-03-21,04:57:17
39.973361,116.334628,0,156,39893.2064699074,2009-03-21,04:57:19
39.973373,116.334811,0,152,39893.2065277778,2009-03-21,04:57:24
39.97336,116.335098,0,159,39893.2065856481,2009-03-21,04:57:29
39.973343,116.335114,0,164,39893.2066435185,2009-03-21,04:57:34
39.973331,116.335013,0,164,39893.2067013889,2009-03-21,04:57:39
39.973315,116.334931,0,166,39893.2067592593,2009-03-21,04:57:44
39.973318,116.334962,0,164,39893.2068171296,2009-03-21,04:57:49
39.973325,116.335054,0,167,39893.206875,2009-03-21,04:57:54
39.973324,116.335115,0,175,39893.2069328704,2009-03-21,04:57:59
39.973327,116.335152,0,170,39893.2069907407,2009-03-21,04:58:04
39.973329,116.335171,0,166,39893.2070486111,2009-03-21,04:58:09
39.973307,116.335135,0,168,39893.2071064815,2009-03-21,04:58:14
39.973307,116.33517,0,171,39893.2071643519,2009-03-21,04:58:19
39.973314,116.33528,0,177,39893.2072222222,2009-03-21,04:58:24
39.973316,116.335434,0,186,39893.2072800926,2009-03-21,04:58:29
39.97328,116.335456,0,203,39893.207337963,2009-03-21,04:58:34
39.973276,116.335473,0,212,39893.2073958333,2009-03-21,04:58:39
39.97327,116.33561,0,214,39893.2074537037,2009-03-21,04:58:44
39.973258,116.335722,0,220,39893.2075115741,2009-03-21,04:58:49
39.973255,116.335691,0,217,39893.2075694444,2009-03-21,04:58:54
39.97327,116.33561,0,223,39893.2076273148,2009-03-21,04:58:59
39.973248,116.335544,0,225,39893.2076851852,2009-03-21,04:59:04
39.973252,116.335463,0,222,39893.2077430556,2009-03-21,04:59:09
39.973255,116.335407,0,218,39893.2078009259,2009-03-21,04:59:14
39.97326,116.335388,0,226,39893.2078587963,2009-03-21,04:59:19
39.973271,116.335323,0,231,39893.2079166667,2009-03-21,04:59:24
39.97327,116.335283,0,228,39893.207974537,2009-03-21,04:59:29
39.973294,116.335265,0,218,39893.2080324074,2009-03-21,04:59:34
39.973294,116.335265,0,218,39893.2080671296,2009-03-21,04:59:37
39.973299,116.335269,0,210,39893.2080902778,2009-03-21,04:59:39
39.973281,116.335264,0,207,39893.2081481481,2009-03-21,04:59:44
39.973288,116.335308,0,213,39893.2082060185,2009-03-21,04:59:49
39.973288,116.335308,0,213,39893.2082407407,2009-03-21,04:59:52
39.973294,116.335308,0,215,39893.2082638889,2009-03-21,04:59:54
39.973307,116.335272,0,216,39893.2083217593,2009-03-21,04:59:59
39.973312,116.33523,0,212,39893.2083796296,2009-03-21,05:00:04
39.973302,116.335182,0,210,39893.2084375,2009-03-21,05:00:09
39.973307,116.335081,0,209,39893.2084953704,2009-03-21,05:00:14
39.973328,116.334964,0,211,39893.2085532407,2009-03-21,05:00:19
39.97333,116.334986,0,213,39893.2086111111,2009-03-21,05:00:24
39.973365,116.334966,0,215,39893.2086689815,2009-03-21,05:00:29
39.973386,116.334846,0,215,39893.2087268519,2009-03-21,05:00:34
39.973395,116.334734,0,213,39893.2087847222,2009-03-21,05:00:39
39.973368,116.334865,0,199,39893.2088425926,2009-03-21,05:00:44
39.973365,116.334976,0,194,39893.208900463,2009-03-21,05:00:49
39.973379,116.335024,0,189,39893.2089583333,2009-03-21,05:00:54
39.973368,116.334979,0,191,39893.2090162037,2009-03-21,05:00:59
39.973348,116.335008,0,204,39893.2090740741,2009-03-21,05:01:04
39.973339,116.335058,0,210,39893.2091319444,2009-03-21,05:01:09
39.973315,116.335114,0,226,39893.2091898148,2009-03-21,05:01:14
39.973282,116.335136,0,249,39893.2092476852,2009-03-21,05:01:19
39.973287,116.335167,0,263,39893.2093055556,2009-03-21,05:01:24
39.973286,116.335181,0,275,39893.2093634259,2009-03-21,05:01:29
39.973286,116.335181,0,275,39893.2093981481,2009-03-21,05:01:32
39.973281,116.335186,0,280,39893.2094212963,2009-03-21,05:01:34
39.97331,116.335175,0,283,39893.2094791667,2009-03-21,05:01:39
39.973324,116.335172,0,280,39893.209537037,2009-03-21,05:01:44
39.973337,116.335134,0,281,39893.2095949074,2009-03-21,05:01:49
39.973338,116.335062,0,280,39893.2096527778,2009-03-21,05:01:54
39.973319,116.335042,0,277,39893.2097106481,2009-03-21,05:01:59
39.973328,116.334998,0,278,39893.2097685185,2009-03-21,05:02:04
39.97333,116.334886,0,283,39893.2098263889,2009-03-21,05:02:09
39.97335,116.334751,0,278,39893.2098842593,2009-03-21,05:02:14
39.973352,116.334703,0,263,39893.2099421296,2009-03-21,05:02:19
39.973349,116.334657,0,243,39893.21,2009-03-21,05:02:24
39.973346,116.334594,0,215,39893.2100578704,2009-03-21,05:02:29
39.973367,116.334585,0,193,39893.2101157407,2009-03-21,05:02:34
39.973372,116.334621,0,178,39893.2101736111,2009-03-21,05:02:39
39.973381,116.334634,0,173,39893.2102314815,2009-03-21,05:02:44
39.973412,116.334564,0,161,39893.2102893519,2009-03-21,05:02:49
39.973444,116.334605,0,154,39893.2103472222,2009-03-21,05:02:54
39.973433,116.3347,0,167,39893.2104050926,2009-03-21,05:02:59
39.973406,116.334733,0,168,39893.210462963,2009-03-21,05:03:04
39.973392,116.334813,0,176,39893.2105208333,2009-03-21,05:03:09
39.973386,116.334903,0,185,39893.2105787037,2009-03-21,05:03:14
39.97338,116.335066,0,197,39893.2106365741,2009-03-21,05:03:19
39.973365,116.335203,0,225,39893.2106944444,2009-03-21,05:03:24
39.973367,116.335289,0,247,39893.2107523148,2009-03-21,05:03:29
39.973377,116.335264,0,250,39893.2108101852,2009-03-21,05:03:34
39.973342,116.335162,0,257,39893.2108680556,2009-03-21,05:03:39
39.973329,116.335039,0,253,39893.2109259259,2009-03-21,05:03:44
39.973303,116.335015,0,228,39893.2109837963,2009-03-21,05:03:49
39.973294,116.335001,0,216,39893.2110416667,2009-03-21,05:03:54
39.973283,116.334949,0,204,39893.211099537,2009-03-21,05:03:59
39.973263,116.334904,0,192,39893.2111574074,2009-03-21,05:04:04
39.973282,116.334926,0,181,39893.2112152778,2009-03-21,05:04:09
39.973302,116.334955,0,163,39893.2112731481,2009-03-21,05:04:14
39.973318,116.334932,0,156,39893.2113310185,2009-03-21,05:04:19
39.973326,116.334832,0,143,39893.2113888889,2009-03-21,05:04:24
39.97334,116.334746,0,141,39893.2114467593,2009-03-21,05:04:29
39.973368,116.334671,0,139,39893.2115046296,2009-03-21,05:04:34
39.973348,116.334591,0,138,39893.2115625,2009-03-21,05:04:39
39.973348,116.334591,0,138,39893.2115972222,2009-03-21,05:04:42
39.97335,116.334586,0,137,39893.2116203704,2009-03-21,05:04:44
39.97334,116.334564,0,135,39893.2116782407,2009-03-21,05:04:49
39.973318,116.334505,0,132,39893.2117361111,2009-03-21,05:04:54
39.97334,116.334472,0,124,39893.2117939815,2009-03-21,05:04:59
39.973361,116.334789,0,128,39893.2152083333,2009-03-21,05:09:54
39.973325,116.334893,0,129,39893.2152662037,2009-03-21,05:09:59
39.973299,116.334955,0,129,39893.2153240741,2009-03-21,05:10:04
39.973335,116.334843,0,134,39893.2153819444,2009-03-21,05:10:09
39.973393,116.334715,0,137,39893.2154398148,2009-03-21,05:10:14
39.973418,116.334622,0,137,39893.2154976852,2009-03-21,05:10:19
39.973407,116.334622,0,134,39893.2155555556,2009-03-21,05:10:24
39.973379,116.334662,0,137,39893.2156134259,2009-03-21,05:10:29
39.973369,116.334741,0,135,39893.2156712963,2009-03-21,05:10:34
39.973392,116.334815,0,134,39893.2157291667,2009-03-21,05:10:39
39.973403,116.334837,0,134,39893.215787037,2009-03-21,05:10:44
39.973371,116.3348,0,136,39893.2158449074,2009-03-21,05:10:49
39.973357,116.334758,0,139,39893.2159027778,2009-03-21,05:10:54
39.973344,116.334682,0,139,39893.2159606481,2009-03-21,05:10:59
39.973334,116.334613,0,140,39893.2160185185,2009-03-21,05:11:04
39.973334,116.334613,0,140,39893.2160532407,2009-03-21,05:11:07
39.973334,116.334609,0,138,39893.2160763889,2009-03-21,05:11:09
39.973331,116.334592,0,139,39893.2161342593,2009-03-21,05:11:14
39.973321,116.33459,0,140,39893.2161921296,2009-03-21,05:11:19
39.973329,116.334606,0,140,39893.21625,2009-03-21,05:11:24
39.973347,116.334655,0,145,39893.2163078704,2009-03-21,05:11:29
39.973353,116.334666,0,147,39893.2163657407,2009-03-21,05:11:34
39.973348,116.334645,0,150,39893.2164236111,2009-03-21,05:11:39
39.973336,116.334607,0,155,39893.2164814815,2009-03-21,05:11:44
39.973345,116.334682,0,159,39893.2165393519,2009-03-21,05:11:49
39.973306,116.334774,0,170,39893.2165972222,2009-03-21,05:11:54
39.973291,116.33487,0,187,39893.2166550926,2009-03-21,05:11:59
39.973296,116.334934,0,194,39893.216712963,2009-03-21,05:12:04
39.97329,116.334944,0,199,39893.2167708333,2009-03-21,05:12:09
39.97329,116.334944,0,199,39893.2168055556,2009-03-21,05:12:12
39.97329,116.334941,0,206,39893.2168287037,2009-03-21,05:12:14
39.973291,116.334932,0,209,39893.2168865741,2009-03-21,05:12:19
39.973313,116.334866,0,205,39893.2169444444,2009-03-21,05:12:24
39.973321,116.334739,0,205,39893.2170023148,2009-03-21,05:12:29
39.973327,116.334645,0,202,39893.2170601852,2009-03-21,05:12:34
39.973352,116.334642,0,196,39893.2171180556,2009-03-21,05:12:39
39.973379,116.334603,0,187,39893.2171759259,2009-03-21,05:12:44
39.973364,116.334573,0,192,39893.2172337963,2009-03-21,05:12:49
39.973367,116.334548,0,194,39893.2172916667,2009-03-21,05:12:54
39.973348,116.334582,0,193,39893.217349537,2009-03-21,05:12:59
39.973338,116.334674,0,183,39893.2174074074,2009-03-21,05:13:04
39.973337,116.334788,0,175,39893.2174652778,2009-03-21,05:13:09
39.973306,116.335012,0,169,39893.2175231481,2009-03-21,05:13:14
39.973307,116.335155,0,180,39893.2175810185,2009-03-21,05:13:19
39.973307,116.335155,0,180,39893.2176157407,2009-03-21,05:13:22
39.973303,116.335152,0,192,39893.2176388889,2009-03-21,05:13:24
39.973281,116.335109,0,197,39893.2176967593,2009-03-21,05:13:29
39.973287,116.335092,0,204,39893.2177546296,2009-03-21,05:13:34
39.973302,116.335009,0,209,39893.2178125,2009-03-21,05:13:39
39.973294,116.334911,0,213,39893.2178703704,2009-03-21,05:13:44
39.973288,116.334889,0,212,39893.2179282407,2009-03-21,05:13:49
39.973276,116.33488,0,212,39893.2179861111,2009-03-21,05:13:54
39.973281,116.33486,0,210,39893.2180439815,2009-03-21,05:13:59
39.9733,116.334927,0,200,39893.2181018519,2009-03-21,05:14:04
39.97332,116.334955,0,190,39893.2181597222,2009-03-21,05:14:09
39.973304,116.334907,0,185,39893.2182175926,2009-03-21,05:14:14
39.973283,116.334883,0,189,39893.218275463,2009-03-21,05:14:19
39.973283,116.334883,0,189,39893.2183101852,2009-03-21,05:14:22
39.97328,116.334881,0,190,39893.2183333333,2009-03-21,05:14:24
39.973298,116.334849,0,187,39893.2183912037,2009-03-21,05:14:29
39.973289,116.33486,0,187,39893.2184490741,2009-03-21,05:14:34
39.973314,116.334767,0,186,39893.2185069444,2009-03-21,05:14:39
39.97334,116.335027,0,186,39893.2185648148,2009-03-21,05:14:44
39.973349,116.334975,0,182,39893.2186226852,2009-03-21,05:14:49
39.973358,116.335063,0,180,39893.2186805556,2009-03-21,05:14:54
39.973328,116.335159,0,178,39893.2187384259,2009-03-21,05:14:59
39.9733,116.335149,0,184,39893.2187962963,2009-03-21,05:15:04
39.973279,116.335014,0,188,39893.2188541667,2009-03-21,05:15:09
39.973289,116.334893,0,185,39893.218912037,2009-03-21,05:15:14
39.973313,116.334803,0,180,39893.2189699074,2009-03-21,05:15:19
39.973328,116.334696,0,178,39893.2190277778,2009-03-21,05:15:24
39.973319,116.334589,0,177,39893.2190856481,2009-03-21,05:15:29
39.973319,116.334589,0,177,39893.2191203704,2009-03-21,05:15:32
39.973326,116.334588,0,174,39893.2191435185,2009-03-21,05:15:34
39.973346,116.33465,0,171,39893.2192013889,2009-03-21,05:15:39
39.973348,116.334625,0,170,39893.2192592593,2009-03-21,05:15:44
39.97334,116.334506,0,175,39893.2193171296,2009-03-21,05:15:49
39.973352,116.334498,0,178,39893.219375,2009-03-21,05:15:54
39.973373,116.33445,0,177,39893.2194328704,2009-03-21,05:15:59
39.97335,116.334535,0,181,39893.2194907407,2009-03-21,05:16:04
39.973314,116.334629,0,180,39893.2195486111,2009-03-21,05:16:09
39.973313,116.334619,0,180,39893.2196064815,2009-03-21,05:16:14
39.973312,116.334619,0,180,39893.2196643518,2009-03-21,05:16:19
39.973312,116.334619,0,180,39893.2196990741,2009-03-21,05:16:22
39.973312,116.334623,0,180,39893.2197222222,2009-03-21,05:16:24
39.973283,116.334724,0,179,39893.2197800926,2009-03-21,05:16:29
39.973291,116.33475,0,178,39893.219837963,2009-03-21,05:16:34
39.973291,116.334774,0,175,39893.2198958333,2009-03-21,05:16:39
39.973302,116.334837,0,176,39893.2199537037,2009-03-21,05:16:44
39.97327,116.334955,0,178,39893.2200115741,2009-03-21,05:16:49
39.973274,116.335039,0,179,39893.2200694444,2009-03-21,05:16:54
39.973302,116.33507,0,174,39893.2201273148,2009-03-21,05:16:59
39.973287,116.335067,0,174,39893.2201851852,2009-03-21,05:17:04
39.973297,116.335022,0,173,39893.2202430556,2009-03-21,05:17:09
39.973305,116.335036,0,172,39893.2203009259,2009-03-21,05:17:14
39.973307,116.335052,0,173,39893.2203587963,2009-03-21,05:17:19
39.973301,116.335,0,174,39893.2204166667,2009-03-21,05:17:24
39.973307,116.33497,0,175,39893.220474537,2009-03-21,05:17:29
39.973291,116.33496,0,176,39893.2205324074,2009-03-21,05:17:34
39.973279,116.335008,0,178,39893.2205902778,2009-03-21,05:17:39
39.973278,116.335021,0,178,39893.2206481481,2009-03-21,05:17:44
39.973289,116.334971,0,177,39893.2207060185,2009-03-21,05:17:49
39.973295,116.334927,0,175,39893.2207638889,2009-03-21,05:17:54
39.973304,116.334939,0,174,39893.2208217593,2009-03-21,05:17:59
39.97328,116.334971,0,175,39893.2208796296,2009-03-21,05:18:04
39.973264,116.335041,0,176,39893.2209375,2009-03-21,05:18:09
39.973307,116.334835,0,179,39893.2209953704,2009-03-21,05:18:14
39.973328,116.334818,0,178,39893.2210532407,2009-03-21,05:18:19
39.973326,116.334886,0,179,39893.2211111111,2009-03-21,05:18:24
39.973288,116.334908,0,181,39893.2211689815,2009-03-21,05:18:29
39.973285,116.334919,0,183,39893.2212268518,2009-03-21,05:18:34
39.973304,116.334921,0,182,39893.2212847222,2009-03-21,05:18:39
39.973308,116.334849,0,180,39893.2213425926,2009-03-21,05:18:44
39.973314,116.334806,0,185,39893.221400463,2009-03-21,05:18:49
39.973288,116.334757,0,184,39893.2214583333,2009-03-21,05:18:54
39.97328,116.334838,0,183,39893.2215162037,2009-03-21,05:18:59
39.973281,116.334897,0,178,39893.2215740741,2009-03-21,05:19:04
39.973248,116.334918,0,182,39893.2216319444,2009-03-21,05:19:09
39.973284,116.334936,0,184,39893.2216898148,2009-03-21,05:19:14
39.973315,116.334946,0,179,39893.2217476852,2009-03-21,05:19:19
39.973315,116.334946,0,179,39893.2217824074,2009-03-21,05:19:22
39.973312,116.334945,0,178,39893.2218055556,2009-03-21,05:19:24
39.973298,116.334938,0,179,39893.2218634259,2009-03-21,05:19:29
39.973282,116.334955,0,183,39893.2219212963,2009-03-21,05:19:34
39.973271,116.335001,0,187,39893.2219791667,2009-03-21,05:19:39
39.973276,116.335144,0,192,39893.222037037,2009-03-21,05:19:44
39.973271,116.335206,0,203,39893.2220949074,2009-03-21,05:19:49
39.97329,116.335031,0,173,39893.2250462963,2009-03-21,05:24:04
39.973277,116.334838,0,175,39893.2251041667,2009-03-21,05:24:09
39.973248,116.334729,0,178,39893.225162037,2009-03-21,05:24:14
39.973242,116.334697,0,183,39893.2252199074,2009-03-21,05:24:19
39.973221,116.334673,0,189,39893.2252777778,2009-03-21,05:24:24
39.97325,116.334616,0,191,39893.2253356481,2009-03-21,05:24:29
39.973282,116.334586,0,183,39893.2253935185,2009-03-21,05:24:34
39.973297,116.334633,0,180,39893.2254513889,2009-03-21,05:24:39
39.973323,116.334648,0,174,39893.2255092593,2009-03-21,05:24:44
39.973337,116.334651,0,175,39893.2255671296,2009-03-21,05:24:49
39.973357,116.334621,0,174,39893.225625,2009-03-21,05:24:54
39.973364,116.334582,0,177,39893.2256828704,2009-03-21,05:24:59
39.973373,116.334541,0,172,39893.2257407407,2009-03-21,05:25:04
39.973379,116.33453,0,166,39893.2257986111,2009-03-21,05:25:09
39.973395,116.334491,0,157,39893.2258564815,2009-03-21,05:25:14
39.973405,116.334478,0,152,39893.2259143519,2009-03-21,05:25:19
39.973395,116.334537,0,151,39893.2259722222,2009-03-21,05:25:24
39.97337,116.334737,0,154,39893.2260300926,2009-03-21,05:25:29
39.97338,116.334759,0,150,39893.226087963,2009-03-21,05:25:34
39.97338,116.334759,0,150,39893.2261226852,2009-03-21,05:25:37
39.973384,116.334764,0,151,39893.2261458333,2009-03-21,05:25:39
39.973369,116.334775,0,150,39893.2262037037,2009-03-21,05:25:44
39.973383,116.3348,0,147,39893.2262615741,2009-03-21,05:25:49
39.973383,116.3348,0,147,39893.2262962963,2009-03-21,05:25:52
39.973388,116.334804,0,147,39893.2263194444,2009-03-21,05:25:54
39.973395,116.334817,0,146,39893.2263773148,2009-03-21,05:25:59
39.973411,116.334917,0,146,39893.2264351852,2009-03-21,05:26:04
39.9734,116.335097,0,145,39893.2264930556,2009-03-21,05:26:09
39.973379,116.335289,0,144,39893.2265509259,2009-03-21,05:26:14
39.97336,116.33542,0,144,39893.2266087963,2009-03-21,05:26:19
39.974252,116.331028,0,409,39893.2311805556,2009-03-21,05:32:54
39.974034,116.331368,0,271,39893.2312384259,2009-03-21,05:32:59
39.973974,116.331289,0,281,39893.2312962963,2009-03-21,05:33:04
39.973885,116.331294,0,298,39893.2313541667,2009-03-21,05:33:09
39.973785,116.331288,0,313,39893.231412037,2009-03-21,05:33:14
39.973736,116.331287,0,325,39893.2314699074,2009-03-21,05:33:19
39.97374,116.331329,0,338,39893.2315277778,2009-03-21,05:33:24
39.973766,116.331386,0,352,39893.2315856481,2009-03-21,05:33:29
39.973802,116.331377,0,365,39893.2316435185,2009-03-21,05:33:34
39.973831,116.331363,0,372,39893.2317013889,2009-03-21,05:33:39
39.973859,116.331356,0,377,39893.2317592593,2009-03-21,05:33:44
39.973867,116.33132,0,383,39893.2318171296,2009-03-21,05:33:49
39.973875,116.331288,0,388,39893.231875,2009-03-21,05:33:54
39.973876,116.331278,0,393,39893.2319328704,2009-03-21,05:33:59
39.973879,116.331293,0,395,39893.2319907407,2009-03-21,05:34:04
39.973883,116.331323,0,396,39893.2320486111,2009-03-21,05:34:09
39.973886,116.331344,0,397,39893.2321064815,2009-03-21,05:34:14
39.973887,116.331369,0,398,39893.2321643519,2009-03-21,05:34:19
39.973897,116.331427,0,399,39893.2322222222,2009-03-21,05:34:24
39.973904,116.331474,0,399,39893.2322800926,2009-03-21,05:34:29
39.973898,116.331515,0,400,39893.232337963,2009-03-21,05:34:34
39.973901,116.331537,0,400,39893.2323958333,2009-03-21,05:34:39
39.973901,116.331546,0,400,39893.2324537037,2009-03-21,05:34:44
39.973901,116.331546,0,400,39893.2324884259,2009-03-21,05:34:47
39.973903,116.33155,0,400,39893.2325115741,2009-03-21,05:34:49
39.973903,116.331539,0,400,39893.2325694444,2009-03-21,05:34:54
39.973905,116.331533,0,400,39893.2326273148,2009-03-21,05:34:59
39.973905,116.331533,0,400,39893.232662037,2009-03-21,05:35:02
39.973908,116.33154,0,400,39893.2326851852,2009-03-21,05:35:04
39.973911,116.33155,0,400,39893.2327430556,2009-03-21,05:35:09
39.973912,116.33157,0,400,39893.2328009259,2009-03-21,05:35:14
39.973915,116.331589,0,400,39893.2328587963,2009-03-21,05:35:19
39.973921,116.331611,0,400,39893.2329166667,2009-03-21,05:35:24
39.973925,116.331624,0,400,39893.232974537,2009-03-21,05:35:29
39.973931,116.331634,0,400,39893.2330324074,2009-03-21,05:35:34
39.973932,116.331639,0,400,39893.2330902778,2009-03-21,05:35:39
39.973932,116.331639,0,400,39893.233125,2009-03-21,05:35:42
39.973935,116.331647,0,400,39893.2331481481,2009-03-21,05:35:44
39.973939,116.331661,0,400,39893.2332060185,2009-03-21,05:35:49
39.973967,116.331682,0,400,39893.2332638889,2009-03-21,05:35:54
39.974132,116.331735,0,400,39893.2333217593,2009-03-21,05:35:59
39.974534,116.332583,0,283,39893.2469791667,2009-03-21,05:55:39
39.974538,116.332574,0,292,39893.247037037,2009-03-21,05:55:44
39.974536,116.332601,0,293,39893.2470949074,2009-03-21,05:55:49
39.974559,116.332628,0,294,39893.2471527778,2009-03-21,05:55:54
39.974723,116.332613,0,297,39893.2472106481,2009-03-21,05:55:59
39.974658,116.332543,0,297,39893.2472685185,2009-03-21,05:56:04
39.974746,116.332579,0,310,39893.2473263889,2009-03-21,05:56:09
39.974788,116.332559,0,319,39893.2473842593,2009-03-21,05:56:14
39.974883,116.332546,0,329,39893.2474421296,2009-03-21,05:56:19
39.974835,116.33282,0,313,39893.2475,2009-03-21,05:56:24
39.974945,116.332872,0,327,39893.2475578704,2009-03-21,05:56:29
39.974992,116.332908,0,362,39893.2476157407,2009-03-21,05:56:34
39.975051,116.332915,0,383,39893.2476736111,2009-03-21,05:56:39
39.975081,116.332928,0,399,39893.2477314815,2009-03-21,05:56:44
39.975038,116.332912,0,415,39893.2477893519,2009-03-21,05:56:49
39.975002,116.3329,0,412,39893.2478472222,2009-03-21,05:56:54
39.974974,116.33289,0,414,39893.2479050926,2009-03-21,05:56:59
39.974975,116.33294,0,413,39893.247962963,2009-03-21,05:57:04
39.974966,116.333006,0,412,39893.2480208333,2009-03-21,05:57:09
39.97477,116.332998,0,419,39893.2480787037,2009-03-21,05:57:14
39.974695,116.333034,0,417,39893.2481365741,2009-03-21,05:57:19
39.974713,116.333061,0,407,39893.2481944444,2009-03-21,05:57:24
39.974727,116.333071,0,397,39893.2482523148,2009-03-21,05:57:29
39.974761,116.333053,0,389,39893.2483101852,2009-03-21,05:57:34
39.974801,116.332989,0,380,39893.2483680556,2009-03-21,05:57:39
39.974859,116.33301,0,370,39893.2484259259,2009-03-21,05:57:44
39.974988,116.333023,0,360,39893.2484837963,2009-03-21,05:57:49
39.97495,116.332948,0,332,39893.2485416667,2009-03-21,05:57:54
39.975148,116.33302,0,319,39893.248599537,2009-03-21,05:57:59
39.975156,116.333065,0,312,39893.2486574074,2009-03-21,05:58:04
39.975176,116.3331,0,311,39893.2487152778,2009-03-21,05:58:09
39.975155,116.333119,0,311,39893.2487731481,2009-03-21,05:58:14
39.975115,116.333148,0,313,39893.2488310185,2009-03-21,05:58:19
39.975115,116.333148,0,313,39893.2488657407,2009-03-21,05:58:22
39.975113,116.333147,0,314,39893.2488888889,2009-03-21,05:58:24
39.975022,116.333207,0,315,39893.2489467593,2009-03-21,05:58:29
39.975019,116.333202,0,316,39893.2490046296,2009-03-21,05:58:34
39.975019,116.333202,0,316,39893.2490393519,2009-03-21,05:58:37
39.975018,116.3332,0,315,39893.2490625,2009-03-21,05:58:39
39.974943,116.333281,0,309,39893.2491203704,2009-03-21,05:58:44
39.974916,116.333318,0,313,39893.2491782407,2009-03-21,05:58:49
39.974832,116.333343,0,318,39893.2492361111,2009-03-21,05:58:54
39.974775,116.333366,0,314,39893.2492939815,2009-03-21,05:58:59
39.974684,116.333397,0,310,39893.2493518519,2009-03-21,05:59:04
39.974655,116.333387,0,310,39893.2494097222,2009-03-21,05:59:09
39.974674,116.333406,0,309,39893.2494675926,2009-03-21,05:59:14
39.974723,116.333395,0,314,39893.249525463,2009-03-21,05:59:19
39.974736,116.333375,0,319,39893.2495833333,2009-03-21,05:59:24
39.974766,116.333342,0,316,39893.2496412037,2009-03-21,05:59:29
39.974681,116.333256,0,328,39893.2496990741,2009-03-21,05:59:34
39.9747,116.333203,0,346,39893.2497569444,2009-03-21,05:59:39
39.974747,116.333277,0,358,39893.2498148148,2009-03-21,05:59:44
39.974862,116.333423,0,365,39893.2498726852,2009-03-21,05:59:49
39.974967,116.333596,0,362,39893.2499305556,2009-03-21,05:59:54
39.975007,116.333705,0,360,39893.2499884259,2009-03-21,05:59:59
39.974978,116.333779,0,360,39893.2500462963,2009-03-21,06:00:04
39.974897,116.333793,0,358,39893.2501041667,2009-03-21,06:00:09
39.974826,116.333781,0,357,39893.250162037,2009-03-21,06:00:14
39.974802,116.333747,0,356,39893.2502199074,2009-03-21,06:00:19
39.974804,116.333685,0,356,39893.2502777778,2009-03-21,06:00:24
39.97479,116.333584,0,356,39893.2503356481,2009-03-21,06:00:29
39.976239,116.333866,0,486,39893.2509722222,2009-03-21,06:01:24
39.97633,116.333971,0,499,39893.2510300926,2009-03-21,06:01:29
39.976129,116.333945,0,367,39893.251087963,2009-03-21,06:01:34
39.976093,116.334128,0,343,39893.2511458333,2009-03-21,06:01:39
39.976325,116.334326,0,317,39893.2512037037,2009-03-21,06:01:44
39.976804,116.334509,0,312,39893.2512615741,2009-03-21,06:01:49
39.972472,116.300613,0,570,39893.2661921296,2009-03-21,06:23:19
39.972569,116.300621,0,486,39893.26625,2009-03-21,06:23:24
39.972565,116.300557,0,477,39893.2663078704,2009-03-21,06:23:29
39.972537,116.300502,0,456,39893.2663657407,2009-03-21,06:23:34
39.972493,116.300421,0,475,39893.2664236111,2009-03-21,06:23:39
39.97248,116.300414,0,475,39893.2664814815,2009-03-21,06:23:44
39.97248,116.300414,0,475,39893.2665162037,2009-03-21,06:23:47
39.972479,116.300406,0,486,39893.2665393518,2009-03-21,06:23:49
39.97245,116.300487,0,487,39893.2665972222,2009-03-21,06:23:54
39.97245,116.300478,0,483,39893.2666550926,2009-03-21,06:23:59
39.972454,116.300467,0,491,39893.266712963,2009-03-21,06:24:04
39.972454,116.300445,0,503,39893.2667708333,2009-03-21,06:24:09
39.972475,116.300507,0,508,39893.2668287037,2009-03-21,06:24:14
39.972469,116.300518,0,515,39893.2668865741,2009-03-21,06:24:19
39.972469,116.300518,0,515,39893.2669212963,2009-03-21,06:24:22
39.972466,116.300517,0,523,39893.2669444444,2009-03-21,06:24:24
39.97247,116.300491,0,539,39893.2670023148,2009-03-21,06:24:29
39.972453,116.300481,0,549,39893.2670601852,2009-03-21,06:24:34
39.972432,116.300435,0,563,39893.2671180556,2009-03-21,06:24:39
39.972407,116.300418,0,568,39893.2671759259,2009-03-21,06:24:44
39.972405,116.300414,0,569,39893.2672337963,2009-03-21,06:24:49
39.972405,116.300414,0,569,39893.2672685185,2009-03-21,06:24:52
39.972402,116.300412,0,570,39893.2672916667,2009-03-21,06:24:54
39.972361,116.300345,0,570,39893.267349537,2009-03-21,06:24:59
39.972335,116.300338,0,570,39893.2674074074,2009-03-21,06:25:04
39.97226,116.300308,0,573,39893.2674652778,2009-03-21,06:25:09
39.972248,116.300298,0,573,39893.2675231481,2009-03-21,06:25:14
39.972246,116.300309,0,573,39893.2675810185,2009-03-21,06:25:19
39.972152,116.300331,0,579,39893.2676388889,2009-03-21,06:25:24
39.972098,116.3004,0,575,39893.2676967593,2009-03-21,06:25:29
39.97206,116.300432,0,577,39893.2677546296,2009-03-21,06:25:34
39.972003,116.300406,0,575,39893.2678125,2009-03-21,06:25:39
39.971921,116.300431,0,576,39893.2678703704,2009-03-21,06:25:44
39.971851,116.300448,0,577,39893.2679282407,2009-03-21,06:25:49
39.971802,116.3006,0,572,39893.2679861111,2009-03-21,06:25:54
39.971643,116.300877,0,449,39893.2680439815,2009-03-21,06:25:59
39.971434,116.300904,0,300,39893.2681018518,2009-03-21,06:26:04
39.971392,116.300902,0,277,39893.2681597222,2009-03-21,06:26:09
39.971392,116.300902,0,277,39893.2681944444,2009-03-21,06:26:12
39.971388,116.300898,0,258,39893.2682175926,2009-03-21,06:26:14
39.971363,116.300823,0,223,39893.268275463,2009-03-21,06:26:19
39.971351,116.300817,0,224,39893.2683333333,2009-03-21,06:26:24
39.971346,116.300801,0,221,39893.2683912037,2009-03-21,06:26:29
39.971346,116.300801,0,221,39893.2684259259,2009-03-21,06:26:32
39.971345,116.3008,0,220,39893.2684490741,2009-03-21,06:26:34
39.971343,116.300809,0,220,39893.2685069444,2009-03-21,06:26:39
39.971321,116.300781,0,225,39893.2685648148,2009-03-21,06:26:44
39.971279,116.300752,0,232,39893.2686226852,2009-03-21,06:26:49
39.971279,116.300741,0,235,39893.2686805556,2009-03-21,06:26:54
39.971279,116.300741,0,235,39893.2687152778,2009-03-21,06:26:57
39.971277,116.30074,0,236,39893.2687384259,2009-03-21,06:26:59
39.971275,116.300731,0,237,39893.2687962963,2009-03-21,06:27:04
39.971275,116.300731,0,237,39893.2688310185,2009-03-21,06:27:07
39.971273,116.300726,0,238,39893.2688541667,2009-03-21,06:27:09
39.971238,116.300709,0,243,39893.268912037,2009-03-21,06:27:14
39.971204,116.300696,0,253,39893.2689699074,2009-03-21,06:27:19
39.971197,116.300678,0,261,39893.2690277778,2009-03-21,06:27:24
39.971146,116.300644,0,275,39893.2690856481,2009-03-21,06:27:29
39.971124,116.300666,0,293,39893.2691435185,2009-03-21,06:27:34
39.971111,116.300669,0,300,39893.2692013889,2009-03-21,06:27:39
39.971019,116.300661,0,309,39893.2692592593,2009-03-21,06:27:44
39.970955,116.300653,0,312,39893.2693171296,2009-03-21,06:27:49
39.970955,116.300653,0,312,39893.2693518519,2009-03-21,06:27:52
39.970953,116.300654,0,311,39893.269375,2009-03-21,06:27:54
39.970932,116.300652,0,312,39893.2694328704,2009-03-21,06:27:59
39.970849,116.300651,0,317,39893.2694907407,2009-03-21,06:28:04
39.970763,116.300601,0,319,39893.2695486111,2009-03-21,06:28:09
39.970703,116.30058,0,322,39893.2696064815,2009-03-21,06:28:14
39.970626,116.300566,0,326,39893.2696643519,2009-03-21,06:28:19
39.970571,116.300553,0,330,39893.2697222222,2009-03-21,06:28:24
39.970555,116.300534,0,331,39893.2697800926,2009-03-21,06:28:29
39.970497,116.300551,0,339,39893.269837963,2009-03-21,06:28:34
39.970433,116.300552,0,343,39893.2698958333,2009-03-21,06:28:39
39.970377,116.300598,0,347,39893.2699537037,2009-03-21,06:28:44
39.970336,116.300617,0,347,39893.2700115741,2009-03-21,06:28:49
39.970314,116.300644,0,351,39893.2700694444,2009-03-21,06:28:54
39.970289,116.30066,0,354,39893.2701273148,2009-03-21,06:28:59
39.969993,116.300965,0,345,39893.2701851852,2009-03-21,06:29:04
39.969474,116.301208,0,348,39893.2702430556,2009-03-21,06:29:09
39.969324,116.301202,0,349,39893.2703009259,2009-03-21,06:29:14
39.969308,116.301237,0,348,39893.2703587963,2009-03-21,06:29:19
39.969328,116.301293,0,346,39893.2704166667,2009-03-21,06:29:24
39.969334,116.30135,0,343,39893.270474537,2009-03-21,06:29:29
39.969331,116.301378,0,340,39893.2705324074,2009-03-21,06:29:34
39.969363,116.301424,0,338,39893.2705902778,2009-03-21,06:29:39
39.9694,116.301538,0,337,39893.2706481481,2009-03-21,06:29:44
39.969415,116.30159,0,335,39893.2707060185,2009-03-21,06:29:49
39.969415,116.301649,0,333,39893.2707638889,2009-03-21,06:29:54
39.969415,116.301674,0,330,39893.2708217593,2009-03-21,06:29:59
39.969447,116.3017,0,328,39893.2708796296,2009-03-21,06:30:04
39.96948,116.301739,0,320,39893.2709375,2009-03-21,06:30:09
39.969512,116.301751,0,309,39893.2709953704,2009-03-21,06:30:14
39.96954,116.301807,0,296,39893.2710532407,2009-03-21,06:30:19
39.969571,116.301868,0,280,39893.2711111111,2009-03-21,06:30:24
39.969607,116.301912,0,266,39893.2711689815,2009-03-21,06:30:29
39.969506,116.301945,0,240,39893.2712268519,2009-03-21,06:30:34
39.969548,116.30192,0,237,39893.2712847222,2009-03-21,06:30:39
39.969586,116.301896,0,239,39893.2713425926,2009-03-21,06:30:44
39.96962,116.301881,0,239,39893.271400463,2009-03-21,06:30:49
39.969689,116.301971,0,238,39893.2714583333,2009-03-21,06:30:54
39.969887,116.30194,0,192,39893.2715162037,2009-03-21,06:30:59
39.969945,116.302028,0,189,39893.2715740741,2009-03-21,06:31:04
39.969982,116.302103,0,193,39893.2716319444,2009-03-21,06:31:09
39.970012,116.302179,0,195,39893.2716898148,2009-03-21,06:31:14
39.970038,116.302272,0,200,39893.2717476852,2009-03-21,06:31:19
39.970052,116.302358,0,204,39893.2718055556,2009-03-21,06:31:24
39.970082,116.302398,0,210,39893.2718634259,2009-03-21,06:31:29
39.97006,116.302289,0,222,39893.2719212963,2009-03-21,06:31:34
39.970015,116.302416,0,227,39893.2719791667,2009-03-21,06:31:39
39.96998,116.302352,0,232,39893.272037037,2009-03-21,06:31:44
39.969937,116.3027,0,238,39893.2720949074,2009-03-21,06:31:49
39.969768,116.302762,0,251,39893.2721527778,2009-03-21,06:31:54
39.969739,116.302728,0,255,39893.2722106481,2009-03-21,06:31:59
39.969707,116.302589,0,259,39893.2722685185,2009-03-21,06:32:04
39.969702,116.302315,0,266,39893.2723263889,2009-03-21,06:32:09
39.970058,116.303639,0,268,39893.2723842593,2009-03-21,06:32:14
39.970455,116.303611,0,276,39893.2724421296,2009-03-21,06:32:19
39.970545,116.303437,0,282,39893.2725,2009-03-21,06:32:24
39.970646,116.303278,0,291,39893.2725578704,2009-03-21,06:32:29
39.970692,116.303264,0,295,39893.2726157407,2009-03-21,06:32:34
39.970763,116.303226,0,306,39893.2726736111,2009-03-21,06:32:39
39.970598,116.303094,0,321,39893.2727314815,2009-03-21,06:32:44
39.970674,116.303129,0,304,39893.2727893519,2009-03-21,06:32:49
39.970676,116.303164,0,290,39893.2728472222,2009-03-21,06:32:54
39.970706,116.303229,0,292,39893.2729050926,2009-03-21,06:32:59
39.97076,116.303272,0,279,39893.272962963,2009-03-21,06:33:04
39.970819,116.303314,0,261,39893.2730208333,2009-03-21,06:33:09
39.970835,116.303366,0,257,39893.2730787037,2009-03-21,06:33:14
39.970848,116.303409,0,255,39893.2731365741,2009-03-21,06:33:19
39.970848,116.303409,0,255,39893.2731712963,2009-03-21,06:33:22
39.970843,116.303407,0,258,39893.2731944444,2009-03-21,06:33:24
39.970853,116.303425,0,257,39893.2732523148,2009-03-21,06:33:29
39.970892,116.303442,0,259,39893.2733101852,2009-03-21,06:33:34
39.970905,116.303448,0,261,39893.2733680556,2009-03-21,06:33:39
39.970905,116.303448,0,261,39893.2734027778,2009-03-21,06:33:42
39.970908,116.303443,0,262,39893.2734259259,2009-03-21,06:33:44
39.970912,116.303455,0,263,39893.2734837963,2009-03-21,06:33:49
39.970983,116.303528,0,265,39893.2735416667,2009-03-21,06:33:54
39.971096,116.303553,0,269,39893.273599537,2009-03-21,06:33:59
39.971134,116.303622,0,272,39893.2736574074,2009-03-21,06:34:04
39.971143,116.303685,0,274,39893.2737152778,2009-03-21,06:34:09
39.971198,116.30372,0,274,39893.2737731481,2009-03-21,06:34:14
39.971272,116.303749,0,276,39893.2738310185,2009-03-21,06:34:19
39.971465,116.303666,0,293,39893.2738888889,2009-03-21,06:34:24
39.971559,116.30376,0,301,39893.2739467593,2009-03-21,06:34:29
39.9715,116.303844,0,308,39893.2740046296,2009-03-21,06:34:34
39.971427,116.303971,0,313,39893.2740625,2009-03-21,06:34:39
39.971411,116.303975,0,318,39893.2741203704,2009-03-21,06:34:44
39.9714,116.304091,0,318,39893.2741782407,2009-03-21,06:34:49
39.971426,116.304186,0,313,39893.2742361111,2009-03-21,06:34:54
39.971469,116.304237,0,314,39893.2742939815,2009-03-21,06:34:59
39.971501,116.304278,0,313,39893.2743518518,2009-03-21,06:35:04
39.97145,116.304425,0,313,39893.2744097222,2009-03-21,06:35:09
39.971399,116.304547,0,312,39893.2744675926,2009-03-21,06:35:14
39.971327,116.304618,0,315,39893.274525463,2009-03-21,06:35:19
39.97129,116.304719,0,306,39893.2745833333,2009-03-21,06:35:24
39.97129,116.304719,0,306,39893.2746180556,2009-03-21,06:35:27
39.971294,116.30472,0,293,39893.2746412037,2009-03-21,06:35:29
39.97131,116.304839,0,279,39893.2746990741,2009-03-21,06:35:34
39.971296,116.304904,0,277,39893.2747569444,2009-03-21,06:35:39
39.971219,116.304862,0,264,39893.2748148148,2009-03-21,06:35:44
39.971159,116.304768,0,251,39893.2748726852,2009-03-21,06:35:49
39.971103,116.304701,0,236,39893.2749305556,2009-03-21,06:35:54
39.971114,116.304669,0,221,39893.2749884259,2009-03-21,06:35:59
39.970706,116.302898,0,186,39893.3016666667,2009-03-21,07:14:24
39.970698,116.302809,0,179,39893.301724537,2009-03-21,07:14:29
39.970693,116.302887,0,172,39893.3017824074,2009-03-21,07:14:34
39.970694,116.302859,0,174,39893.3018402778,2009-03-21,07:14:39
39.970782,116.302942,0,178,39893.3018981481,2009-03-21,07:14:44
39.970838,116.302913,0,178,39893.3019560185,2009-03-21,07:14:49
39.970914,116.30282,0,180,39893.3020138889,2009-03-21,07:14:54
39.970928,116.302713,0,174,39893.3020717593,2009-03-21,07:14:59
39.970932,116.302643,0,170,39893.3021296296,2009-03-21,07:15:04
39.970908,116.302554,0,166,39893.3021875,2009-03-21,07:15:09
39.970917,116.302455,0,163,39893.3022453704,2009-03-21,07:15:14
39.9709,116.302344,0,159,39893.3023032407,2009-03-21,07:15:19
39.970834,116.302202,0,157,39893.3023611111,2009-03-21,07:15:24
39.970867,116.302174,0,161,39893.3024189815,2009-03-21,07:15:29
39.970921,116.30217,0,171,39893.3024768519,2009-03-21,07:15:34
39.970909,116.302146,0,187,39893.3025347222,2009-03-21,07:15:39
39.970906,116.302137,0,192,39893.3025925926,2009-03-21,07:15:44
39.970841,116.302024,0,210,39893.302650463,2009-03-21,07:15:49
39.970815,116.301924,0,226,39893.3027083333,2009-03-21,07:15:54
39.970819,116.301839,0,241,39893.3027662037,2009-03-21,07:15:59
39.970811,116.301787,0,249,39893.3028240741,2009-03-21,07:16:04
39.970788,116.301754,0,257,39893.3028819444,2009-03-21,07:16:09
39.970793,116.301716,0,262,39893.3029398148,2009-03-21,07:16:14
39.970812,116.301675,0,268,39893.3029976852,2009-03-21,07:16:19
39.970821,116.301626,0,271,39893.3030555556,2009-03-21,07:16:24
39.970822,116.301622,0,271,39893.3031134259,2009-03-21,07:16:29
39.970822,116.301622,0,271,39893.3031481481,2009-03-21,07:16:32
39.970823,116.301628,0,271,39893.3031712963,2009-03-21,07:16:34
39.970831,116.301609,0,273,39893.3032291667,2009-03-21,07:16:39
39.97085,116.301532,0,275,39893.303287037,2009-03-21,07:16:44
39.970712,116.301496,0,272,39893.3033449074,2009-03-21,07:16:49
39.970476,116.301474,0,265,39893.3034027778,2009-03-21,07:16:54
39.970243,116.301444,0,255,39893.3034606481,2009-03-21,07:16:59
39.970032,116.301458,0,243,39893.3035185185,2009-03-21,07:17:04
39.969882,116.301501,0,230,39893.3035763889,2009-03-21,07:17:09
39.969772,116.301562,0,215,39893.3036342593,2009-03-21,07:17:14
39.96972,116.301674,0,199,39893.3036921296,2009-03-21,07:17:19
39.972381,116.29863,0,190,39893.3066435185,2009-03-21,07:21:34
39.970698,116.302076,0,194,39893.3067013889,2009-03-21,07:21:39
39.970715,116.302178,0,231,39893.3067592593,2009-03-21,07:21:44
39.970738,116.302149,0,264,39893.3068171296,2009-03-21,07:21:49
39.970767,116.302097,0,275,39893.306875,2009-03-21,07:21:54
39.970734,116.302095,0,286,39893.3069328704,2009-03-21,07:21:59
39.97078,116.301844,0,320,39893.3069907407,2009-03-21,07:22:04
39.970813,116.30178,0,346,39893.3070486111,2009-03-21,07:22:09
39.970774,116.301798,0,371,39893.3071064815,2009-03-21,07:22:14
39.97079,116.301851,0,374,39893.3071643518,2009-03-21,07:22:19
39.970845,116.301875,0,362,39893.3072222222,2009-03-21,07:22:24
39.970915,116.301899,0,347,39893.3072800926,2009-03-21,07:22:29
39.970903,116.301929,0,350,39893.307337963,2009-03-21,07:22:34
39.970936,116.301956,0,358,39893.3073958333,2009-03-21,07:22:39
39.970959,116.301992,0,363,39893.3074537037,2009-03-21,07:22:44
39.970926,116.302004,0,362,39893.3075115741,2009-03-21,07:22:49
39.970811,116.302012,0,351,39893.3075694444,2009-03-21,07:22:54
39.970695,116.302016,0,343,39893.3076273148,2009-03-21,07:22:59
39.970641,116.301994,0,332,39893.3076851852,2009-03-21,07:23:04
39.970615,116.301982,0,335,39893.3077430556,2009-03-21,07:23:09
39.970575,116.301945,0,325,39893.3078009259,2009-03-21,07:23:14
39.970564,116.301899,0,315,39893.3078587963,2009-03-21,07:23:19
39.970489,116.301877,0,281,39893.3079166667,2009-03-21,07:23:24
39.970415,116.301864,0,259,39893.307974537,2009-03-21,07:23:29
39.970342,116.301821,0,256,39893.3080324074,2009-03-21,07:23:34
39.970283,116.301817,0,253,39893.3080902778,2009-03-21,07:23:39
39.970207,116.30182,0,248,39893.3081481481,2009-03-21,07:23:44
39.970144,116.301803,0,256,39893.3082060185,2009-03-21,07:23:49
39.970055,116.301765,0,257,39893.3082638889,2009-03-21,07:23:54
39.970105,116.301792,0,232,39893.3083217593,2009-03-21,07:23:59
39.970103,116.301889,0,207,39893.3083796296,2009-03-21,07:24:04
39.970069,116.301923,0,205,39893.3084375,2009-03-21,07:24:09
39.97005,116.302004,0,204,39893.3084953704,2009-03-21,07:24:14
39.970019,116.302051,0,206,39893.3085532407,2009-03-21,07:24:19
39.969997,116.302116,0,204,39893.3086111111,2009-03-21,07:24:24
39.969965,116.302162,0,205,39893.3086689815,2009-03-21,07:24:29
39.969915,116.302164,0,204,39893.3087268519,2009-03-21,07:24:34
39.969876,116.302178,0,204,39893.3087847222,2009-03-21,07:24:39
39.96984,116.30224,0,194,39893.3088425926,2009-03-21,07:24:44
39.969825,116.302332,0,179,39893.308900463,2009-03-21,07:24:49
39.969794,116.302389,0,172,39893.3089583333,2009-03-21,07:24:54
39.969763,116.302403,0,169,39893.3090162037,2009-03-21,07:24:59
39.969724,116.302425,0,168,39893.3090740741,2009-03-21,07:25:04
39.969684,116.302429,0,167,39893.3091319444,2009-03-21,07:25:09
39.96965,116.302458,0,169,39893.3091898148,2009-03-21,07:25:14
39.969668,116.302555,0,167,39893.3092476852,2009-03-21,07:25:19
39.96969,116.302617,0,165,39893.3093055556,2009-03-21,07:25:24
39.969718,116.302683,0,168,39893.3093634259,2009-03-21,07:25:29
39.96974,116.302738,0,167,39893.3094212963,2009-03-21,07:25:34
39.969749,116.302795,0,164,39893.3094791667,2009-03-21,07:25:39
39.969747,116.302851,0,163,39893.309537037,2009-03-21,07:25:44
39.969743,116.302904,0,162,39893.3095949074,2009-03-21,07:25:49
39.969732,116.302969,0,162,39893.3096527778,2009-03-21,07:25:54
39.969741,116.303003,0,163,39893.3097106481,2009-03-21,07:25:59
39.969729,116.303073,0,163,39893.3097685185,2009-03-21,07:26:04
39.969729,116.303134,0,163,39893.3098263889,2009-03-21,07:26:09
39.969723,116.303198,0,164,39893.3098842593,2009-03-21,07:26:14
39.969726,116.30324,0,163,39893.3099421296,2009-03-21,07:26:19
39.969743,116.303299,0,165,39893.31,2009-03-21,07:26:24
39.969756,116.303341,0,166,39893.3100578704,2009-03-21,07:26:29
39.969776,116.303402,0,169,39893.3101157407,2009-03-21,07:26:34
39.969775,116.303465,0,170,39893.3101736111,2009-03-21,07:26:39
39.96977,116.303529,0,179,39893.3102314815,2009-03-21,07:26:44
39.969771,116.30361,0,183,39893.3102893519,2009-03-21,07:26:49
39.969773,116.303676,0,186,39893.3103472222,2009-03-21,07:26:54
39.969781,116.303743,0,191,39893.3104050926,2009-03-21,07:26:59
39.969789,116.3038,0,197,39893.310462963,2009-03-21,07:27:04
39.969786,116.303871,0,198,39893.3105208333,2009-03-21,07:27:09
39.96978,116.303922,0,201,39893.3105787037,2009-03-21,07:27:14
39.969772,116.303988,0,201,39893.3106365741,2009-03-21,07:27:19
39.969791,116.304024,0,198,39893.3106944444,2009-03-21,07:27:24
39.969793,116.304069,0,197,39893.3107523148,2009-03-21,07:27:29
39.969802,116.30413,0,197,39893.3108101852,2009-03-21,07:27:34
39.969799,116.304175,0,195,39893.3108680556,2009-03-21,07:27:39
39.969789,116.304181,0,195,39893.3109259259,2009-03-21,07:27:44
39.96977,116.304204,0,191,39893.3109837963,2009-03-21,07:27:49
39.969713,116.304258,0,181,39893.3110416667,2009-03-21,07:27:54
39.969669,116.304286,0,174,39893.311099537,2009-03-21,07:27:59
39.96963,116.304315,0,168,39893.3111574074,2009-03-21,07:28:04
39.969582,116.304326,0,166,39893.3112152778,2009-03-21,07:28:09
39.96954,116.304353,0,163,39893.3112731481,2009-03-21,07:28:14
39.9695,116.304367,0,158,39893.3113310185,2009-03-21,07:28:19
39.969457,116.304377,0,155,39893.3113888889,2009-03-21,07:28:24
39.96941,116.304392,0,151,39893.3114467593,2009-03-21,07:28:29
39.969357,116.304412,0,147,39893.3115046296,2009-03-21,07:28:34
39.969317,116.304398,0,142,39893.3115625,2009-03-21,07:28:39
39.96927,116.304413,0,140,39893.3116203704,2009-03-21,07:28:44
39.969227,116.304416,0,136,39893.3116782407,2009-03-21,07:28:49
39.969175,116.304414,0,134,39893.3117361111,2009-03-21,07:28:54
39.969125,116.304421,0,133,39893.3117939815,2009-03-21,07:28:59
39.969082,116.304425,0,131,39893.3118518519,2009-03-21,07:29:04
39.969062,116.304458,0,130,39893.3119097222,2009-03-21,07:29:09
39.969053,116.304515,0,131,39893.3119675926,2009-03-21,07:29:14
39.969062,116.30457,0,129,39893.312025463,2009-03-21,07:29:19
39.969076,116.304633,0,128,39893.3120833333,2009-03-21,07:29:24
39.969087,116.304694,0,129,39893.3121412037,2009-03-21,07:29:29
39.969088,116.304749,0,128,39893.3121990741,2009-03-21,07:29:34
39.969096,116.304807,0,128,39893.3122569444,2009-03-21,07:29:39
39.969104,116.304873,0,133,39893.3123148148,2009-03-21,07:29:44
39.969107,116.304935,0,136,39893.3123726852,2009-03-21,07:29:49
39.969111,116.304996,0,138,39893.3124305556,2009-03-21,07:29:54
39.969121,116.305047,0,138,39893.3124884259,2009-03-21,07:29:59
39.96911,116.3051,0,134,39893.3125462963,2009-03-21,07:30:04
39.969117,116.305141,0,133,39893.3126041667,2009-03-21,07:30:09
39.96913,116.305203,0,131,39893.312662037,2009-03-21,07:30:14
39.969128,116.305269,0,129,39893.3127199074,2009-03-21,07:30:19
39.969133,116.305323,0,133,39893.3127777778,2009-03-21,07:30:24
39.969139,116.305393,0,131,39893.3128356481,2009-03-21,07:30:29
39.969138,116.305448,0,130,39893.3128935185,2009-03-21,07:30:34
39.969158,116.305483,0,130,39893.3129513889,2009-03-21,07:30:39
39.969151,116.305552,0,129,39893.3130092593,2009-03-21,07:30:44
39.969152,116.305603,0,128,39893.3130671296,2009-03-21,07:30:49
39.969164,116.305659,0,127,39893.313125,2009-03-21,07:30:54
39.969165,116.305729,0,127,39893.3131828704,2009-03-21,07:30:59
39.969175,116.305795,0,127,39893.3132407407,2009-03-21,07:31:04
39.969195,116.305846,0,124,39893.3132986111,2009-03-21,07:31:09
39.969193,116.305914,0,127,39893.3133564815,2009-03-21,07:31:14
39.969182,116.305993,0,128,39893.3134143518,2009-03-21,07:31:19
39.969189,116.306047,0,123,39893.3134722222,2009-03-21,07:31:24
39.9692,116.306111,0,124,39893.3135300926,2009-03-21,07:31:29
39.969203,116.306189,0,126,39893.313587963,2009-03-21,07:31:34
39.969204,116.306255,0,124,39893.3136458333,2009-03-21,07:31:39
39.969215,116.306316,0,126,39893.3137037037,2009-03-21,07:31:44
39.96922,116.306371,0,126,39893.3137615741,2009-03-21,07:31:49
39.969231,116.306433,0,124,39893.3138194444,2009-03-21,07:31:54
39.969231,116.3065,0,125,39893.3138773148,2009-03-21,07:31:59
39.969232,116.306575,0,129,39893.3139351852,2009-03-21,07:32:04
39.969237,116.30663,0,126,39893.3139930556,2009-03-21,07:32:09
39.969248,116.306689,0,127,39893.3140509259,2009-03-21,07:32:14
39.969251,116.306743,0,126,39893.3141087963,2009-03-21,07:32:19
39.969247,116.306813,0,128,39893.3141666667,2009-03-21,07:32:24
39.969231,116.306884,0,130,39893.314224537,2009-03-21,07:32:29
39.969229,116.306942,0,132,39893.3142824074,2009-03-21,07:32:34
39.969231,116.307007,0,130,39893.3143402778,2009-03-21,07:32:39
39.969235,116.307066,0,126,39893.3143981481,2009-03-21,07:32:44
39.969226,116.307142,0,122,39893.3144560185,2009-03-21,07:32:49
39.969234,116.307212,0,119,39893.3145138889,2009-03-21,07:32:54
39.969231,116.307283,0,117,39893.3145717593,2009-03-21,07:32:59
39.969241,116.307336,0,123,39893.3146296296,2009-03-21,07:33:04
39.969235,116.307404,0,125,39893.3146875,2009-03-21,07:33:09
39.969253,116.307464,0,125,39893.3147453704,2009-03-21,07:33:14
39.96925,116.307528,0,122,39893.3148032407,2009-03-21,07:33:19
39.96926,116.307578,0,118,39893.3148611111,2009-03-21,07:33:24
39.969258,116.307629,0,119,39893.3149189815,2009-03-21,07:33:29
39.969258,116.307708,0,123,39893.3149768518,2009-03-21,07:33:34
39.969266,116.307747,0,123,39893.3150347222,2009-03-21,07:33:39
39.969272,116.307804,0,123,39893.3150925926,2009-03-21,07:33:44
39.969287,116.307848,0,123,39893.315150463,2009-03-21,07:33:49
39.969291,116.307865,0,126,39893.3152083333,2009-03-21,07:33:54
39.969285,116.307915,0,130,39893.3152662037,2009-03-21,07:33:59
39.969287,116.307961,0,135,39893.3153240741,2009-03-21,07:34:04
39.969284,116.308004,0,140,39893.3153819444,2009-03-21,07:34:09
39.969276,116.308052,0,144,39893.3154398148,2009-03-21,07:34:14
39.969271,116.308116,0,145,39893.3154976852,2009-03-21,07:34:19
39.969273,116.308173,0,149,39893.3155555556,2009-03-21,07:34:24
39.969277,116.308218,0,151,39893.3156134259,2009-03-21,07:34:29
39.969312,116.308263,0,153,39893.3156712963,2009-03-21,07:34:34
39.969316,116.308321,0,155,39893.3157291667,2009-03-21,07:34:39
39.969339,116.308378,0,158,39893.315787037,2009-03-21,07:34:44
39.969374,116.308461,0,160,39893.3158449074,2009-03-21,07:34:49
39.969449,116.30855,0,158,39893.3159027778,2009-03-21,07:34:54
39.969442,116.308612,0,159,39893.3159606481,2009-03-21,07:34:59
39.969436,116.30867,0,160,39893.3160185185,2009-03-21,07:35:04
39.96944,116.308745,0,160,39893.3160763889,2009-03-21,07:35:09
39.969417,116.308806,0,157,39893.3161342593,2009-03-21,07:35:14
39.969414,116.308864,0,154,39893.3161921296,2009-03-21,07:35:19
39.969434,116.308916,0,156,39893.31625,2009-03-21,07:35:24
39.969426,116.30898,0,156,39893.3163078704,2009-03-21,07:35:29
39.969423,116.309049,0,155,39893.3163657407,2009-03-21,07:35:34
39.969407,116.30911,0,155,39893.3164236111,2009-03-21,07:35:39
39.96941,116.309173,0,157,39893.3164814815,2009-03-21,07:35:44
39.969402,116.309236,0,150,39893.3165393519,2009-03-21,07:35:49
39.969388,116.309279,0,149,39893.3165972222,2009-03-21,07:35:54
39.969404,116.309342,0,149,39893.3166550926,2009-03-21,07:35:59
39.969401,116.309401,0,148,39893.316712963,2009-03-21,07:36:04
39.969407,116.309463,0,147,39893.3167708333,2009-03-21,07:36:09
39.969416,116.309526,0,142,39893.3168287037,2009-03-21,07:36:14
39.969427,116.309586,0,138,39893.3168865741,2009-03-21,07:36:19
39.969424,116.309648,0,137,39893.3169444444,2009-03-21,07:36:24
39.969415,116.309728,0,137,39893.3170023148,2009-03-21,07:36:29
39.969398,116.309785,0,137,39893.3170601852,2009-03-21,07:36:34
39.969393,116.309846,0,135,39893.3171180556,2009-03-21,07:36:39
39.969393,116.309908,0,138,39893.3171759259,2009-03-21,07:36:44
39.969359,116.309988,0,142,39893.3172337963,2009-03-21,07:36:49
39.969371,116.310035,0,143,39893.3172916667,2009-03-21,07:36:54
39.969388,116.310079,0,145,39893.317349537,2009-03-21,07:36:59
39.969388,116.31013,0,146,39893.3174074074,2009-03-21,07:37:04
39.969402,116.31019,0,142,39893.3174652778,2009-03-21,07:37:09
39.969405,116.310241,0,134,39893.3175231481,2009-03-21,07:37:14
39.969396,116.310299,0,126,39893.3175810185,2009-03-21,07:37:19
39.969404,116.310362,0,121,39893.3176388889,2009-03-21,07:37:24
39.96941,116.310421,0,118,39893.3176967593,2009-03-21,07:37:29
39.969427,116.310483,0,122,39893.3177546296,2009-03-21,07:37:34
39.969428,116.310536,0,128,39893.3178125,2009-03-21,07:37:39
39.969423,116.3106,0,128,39893.3178703704,2009-03-21,07:37:44
39.969417,116.310655,0,129,39893.3179282407,2009-03-21,07:37:49
39.969408,116.310701,0,132,39893.3179861111,2009-03-21,07:37:54
39.969382,116.31074,0,136,39893.3180439815,2009-03-21,07:37:59
39.969344,116.310794,0,137,39893.3181018519,2009-03-21,07:38:04
39.969313,116.310845,0,136,39893.3181597222,2009-03-21,07:38:09
39.969259,116.310902,0,143,39893.3182175926,2009-03-21,07:38:14
39.969216,116.310938,0,149,39893.318275463,2009-03-21,07:38:19
39.969169,116.310952,0,159,39893.3183333333,2009-03-21,07:38:24
39.969141,116.310942,0,157,39893.3183912037,2009-03-21,07:38:29
39.969094,116.310978,0,158,39893.3184490741,2009-03-21,07:38:34
39.969042,116.311004,0,163,39893.3185069444,2009-03-21,07:38:39
39.968992,116.311037,0,168,39893.3185648148,2009-03-21,07:38:44
39.968944,116.311076,0,168,39893.3186226852,2009-03-21,07:38:49
39.968902,116.311109,0,172,39893.3186805556,2009-03-21,07:38:54
39.968863,116.311135,0,177,39893.3187384259,2009-03-21,07:38:59
39.968826,116.31113,0,179,39893.3187962963,2009-03-21,07:39:04
39.968781,116.311163,0,182,39893.3188541667,2009-03-21,07:39:09
39.968739,116.311228,0,185,39893.318912037,2009-03-21,07:39:14
39.968715,116.31126,0,181,39893.3189699074,2009-03-21,07:39:19
39.968708,116.311243,0,179,39893.3190277778,2009-03-21,07:39:24
39.968718,116.31127,0,174,39893.3190856481,2009-03-21,07:39:29
39.968728,116.311334,0,169,39893.3191435185,2009-03-21,07:39:34
39.968733,116.311386,0,168,39893.3192013889,2009-03-21,07:39:39
39.968744,116.311446,0,164,39893.3192592593,2009-03-21,07:39:44
39.968742,116.311509,0,165,39893.3193171296,2009-03-21,07:39:49
39.96875,116.311565,0,164,39893.319375,2009-03-21,07:39:54
39.968766,116.311626,0,165,39893.3194328704,2009-03-21,07:39:59
39.968763,116.311677,0,161,39893.3194907407,2009-03-21,07:40:04
39.968775,116.311731,0,154,39893.3195486111,2009-03-21,07:40:09
39.968779,116.311792,0,147,39893.3196064815,2009-03-21,07:40:14
39.96878,116.311844,0,145,39893.3196643519,2009-03-21,07:40:19
39.968779,116.311901,0,141,39893.3197222222,2009-03-21,07:40:24
39.968795,116.311951,0,137,39893.3197800926,2009-03-21,07:40:29
39.968795,116.312007,0,132,39893.319837963,2009-03-21,07:40:34
39.968802,116.312064,0,126,39893.3198958333,2009-03-21,07:40:39
39.968808,116.312115,0,125,39893.3199537037,2009-03-21,07:40:44
39.968825,116.312161,0,126,39893.3200115741,2009-03-21,07:40:49
39.968814,116.312211,0,126,39893.3200694444,2009-03-21,07:40:54
39.968802,116.312248,0,125,39893.3201273148,2009-03-21,07:40:59
39.968796,116.312289,0,127,39893.3201851852,2009-03-21,07:41:04
39.968785,116.312327,0,128,39893.3202430556,2009-03-21,07:41:09
39.968754,116.312382,0,130,39893.3203009259,2009-03-21,07:41:14
39.968708,116.31243,0,134,39893.3203587963,2009-03-21,07:41:19
39.968688,116.312476,0,137,39893.3204166667,2009-03-21,07:41:24
39.968669,116.312524,0,139,39893.320474537,2009-03-21,07:41:29
39.968658,116.312587,0,139,39893.3205324074,2009-03-21,07:41:34
39.968627,116.312653,0,140,39893.3205902778,2009-03-21,07:41:39
39.968605,116.312724,0,145,39893.3206481481,2009-03-21,07:41:44
39.96857,116.312765,0,146,39893.3207060185,2009-03-21,07:41:49
39.968527,116.312823,0,150,39893.3207638889,2009-03-21,07:41:54
39.96849,116.312859,0,150,39893.3208217593,2009-03-21,07:41:59
39.968463,116.312907,0,153,39893.3208796296,2009-03-21,07:42:04
39.968454,116.31292,0,149,39893.3209375,2009-03-21,07:42:09
39.968449,116.312974,0,146,39893.3209953704,2009-03-21,07:42:14
39.968437,116.31303,0,144,39893.3210532407,2009-03-21,07:42:19
39.9684,116.313074,0,140,39893.3211111111,2009-03-21,07:42:24
39.968377,116.313123,0,139,39893.3211689815,2009-03-21,07:42:29
39.968367,116.313168,0,136,39893.3212268518,2009-03-21,07:42:34
39.968371,116.313217,0,134,39893.3212847222,2009-03-21,07:42:39
39.968369,116.313283,0,134,39893.3213425926,2009-03-21,07:42:44
39.968362,116.313355,0,137,39893.321400463,2009-03-21,07:42:49
39.968366,116.313412,0,138,39893.3214583333,2009-03-21,07:42:54
39.968364,116.313478,0,143,39893.3215162037,2009-03-21,07:42:59
39.968373,116.313528,0,145,39893.3215740741,2009-03-21,07:43:04
39.968377,116.313587,0,148,39893.3216319444,2009-03-21,07:43:09
39.968362,116.313638,0,149,39893.3216898148,2009-03-21,07:43:14
39.96833,116.313653,0,145,39893.3217476852,2009-03-21,07:43:19
39.968281,116.313668,0,143,39893.3218055556,2009-03-21,07:43:24
39.968247,116.313684,0,143,39893.3218634259,2009-03-21,07:43:29
39.968197,116.313716,0,142,39893.3219212963,2009-03-21,07:43:34
39.968158,116.313721,0,140,39893.3219791667,2009-03-21,07:43:39
39.968128,116.313736,0,138,39893.322037037,2009-03-21,07:43:44
39.968098,116.313739,0,141,39893.3220949074,2009-03-21,07:43:49
39.968054,116.313772,0,142,39893.3221527778,2009-03-21,07:43:54
39.968015,116.313786,0,144,39893.3222106481,2009-03-21,07:43:59
39.967978,116.313795,0,147,39893.3222685185,2009-03-21,07:44:04
39.967935,116.313807,0,147,39893.3223263889,2009-03-21,07:44:09
39.967873,116.313804,0,147,39893.3223842593,2009-03-21,07:44:14
39.967807,116.313828,0,148,39893.3224421296,2009-03-21,07:44:19
39.967753,116.313871,0,150,39893.3225,2009-03-21,07:44:24
39.96772,116.313882,0,145,39893.3225578704,2009-03-21,07:44:29
39.967677,116.313885,0,137,39893.3226157407,2009-03-21,07:44:34
39.967626,116.313896,0,134,39893.3226736111,2009-03-21,07:44:39
39.967589,116.313918,0,129,39893.3227314815,2009-03-21,07:44:44
39.967553,116.313937,0,128,39893.3227893518,2009-03-21,07:44:49
39.967501,116.313944,0,134,39893.3228472222,2009-03-21,07:44:54
39.967443,116.313977,0,145,39893.3229050926,2009-03-21,07:44:59
39.967418,116.314,0,147,39893.322962963,2009-03-21,07:45:04
39.967379,116.314014,0,152,39893.3230208333,2009-03-21,07:45:09
39.967339,116.314049,0,156,39893.3230787037,2009-03-21,07:45:14
39.967313,116.314034,0,153,39893.3231365741,2009-03-21,07:45:19
39.967278,116.314036,0,154,39893.3231944444,2009-03-21,07:45:24
39.967239,116.314053,0,143,39893.3232523148,2009-03-21,07:45:29
39.967203,116.314072,0,137,39893.3233101852,2009-03-21,07:45:34
39.96717,116.314095,0,133,39893.3233680556,2009-03-21,07:45:39
39.967129,116.314101,0,129,39893.3234259259,2009-03-21,07:45:44
39.967091,116.314129,0,128,39893.3234837963,2009-03-21,07:45:49
39.967037,116.314136,0,126,39893.3235416667,2009-03-21,07:45:54
39.966989,116.314153,0,126,39893.323599537,2009-03-21,07:45:59
39.966966,116.314163,0,132,39893.3236574074,2009-03-21,07:46:04
39.966936,116.314241,0,136,39893.3237152778,2009-03-21,07:46:09
39.9669,116.314297,0,143,39893.3237731481,2009-03-21,07:46:14
39.966854,116.314326,0,147,39893.3238310185,2009-03-21,07:46:19
39.966815,116.314354,0,150,39893.3238888889,2009-03-21,07:46:24
39.966773,116.314391,0,150,39893.3239467593,2009-03-21,07:46:29
39.966713,116.314425,0,152,39893.3240046296,2009-03-21,07:46:34
39.96667,116.31445,0,151,39893.3240625,2009-03-21,07:46:39
39.966623,116.314475,0,152,39893.3241203704,2009-03-21,07:46:44
39.966576,116.314459,0,153,39893.3241782407,2009-03-21,07:46:49
39.966549,116.314412,0,152,39893.3242361111,2009-03-21,07:46:54
39.966488,116.314426,0,151,39893.3242939815,2009-03-21,07:46:59
39.96644,116.314404,0,147,39893.3243518519,2009-03-21,07:47:04
39.966393,116.3144,0,146,39893.3244097222,2009-03-21,07:47:09
39.966345,116.314401,0,147,39893.3244675926,2009-03-21,07:47:14
39.966297,116.314408,0,149,39893.324525463,2009-03-21,07:47:19
39.966251,116.314423,0,151,39893.3245833333,2009-03-21,07:47:24
39.966207,116.314451,0,154,39893.3246412037,2009-03-21,07:47:29
39.96616,116.314458,0,154,39893.3246990741,2009-03-21,07:47:34
39.966122,116.314463,0,152,39893.3247569444,2009-03-21,07:47:39
39.96608,116.314468,0,149,39893.3248148148,2009-03-21,07:47:44
39.966046,116.314486,0,146,39893.3248726852,2009-03-21,07:47:49
39.966,116.314493,0,146,39893.3249305556,2009-03-21,07:47:54
39.965949,116.314485,0,144,39893.3249884259,2009-03-21,07:47:59
39.965908,116.314515,0,144,39893.3250462963,2009-03-21,07:48:04
39.965872,116.314521,0,143,39893.3251041667,2009-03-21,07:48:09
39.965846,116.314536,0,144,39893.325162037,2009-03-21,07:48:14
39.965797,116.314616,0,137,39893.3252199074,2009-03-21,07:48:19
39.965743,116.314637,0,131,39893.3252777778,2009-03-21,07:48:24
39.965709,116.314652,0,125,39893.3253356481,2009-03-21,07:48:29
39.965654,116.314648,0,118,39893.3253935185,2009-03-21,07:48:34
39.965564,116.31465,0,112,39893.3254513889,2009-03-21,07:48:39
39.965476,116.314662,0,107,39893.3255092593,2009-03-21,07:48:44
39.96539,116.314646,0,106,39893.3255671296,2009-03-21,07:48:49
39.965332,116.314659,0,116,39893.325625,2009-03-21,07:48:54
39.965308,116.314719,0,124,39893.3256828704,2009-03-21,07:48:59
39.965311,116.314817,0,125,39893.3257407407,2009-03-21,07:49:04
39.965311,116.314893,0,128,39893.3257986111,2009-03-21,07:49:09
39.965327,116.314966,0,132,39893.3258564815,2009-03-21,07:49:14
39.965347,116.31503,0,134,39893.3259143519,2009-03-21,07:49:19
39.96536,116.315095,0,138,39893.3259722222,2009-03-21,07:49:24
39.965366,116.315161,0,138,39893.3260300926,2009-03-21,07:49:29
39.965375,116.315169,0,138,39893.326087963,2009-03-21,07:49:34
39.965372,116.315172,0,138,39893.3261458333,2009-03-21,07:49:39
39.965374,116.315176,0,138,39893.3262037037,2009-03-21,07:49:44
39.965377,116.315172,0,131,39893.3262615741,2009-03-21,07:49:49
39.965377,116.315172,0,131,39893.3262962963,2009-03-21,07:49:52
39.965376,116.315175,0,130,39893.3263194444,2009-03-21,07:49:54
39.965385,116.315224,0,130,39893.3263773148,2009-03-21,07:49:59
39.965404,116.315289,0,132,39893.3264351852,2009-03-21,07:50:04
39.965417,116.315343,0,133,39893.3264930556,2009-03-21,07:50:09
39.965404,116.315414,0,136,39893.3265509259,2009-03-21,07:50:14
39.96539,116.315469,0,139,39893.3266087963,2009-03-21,07:50:19
39.965348,116.315501,0,144,39893.3266666667,2009-03-21,07:50:24
39.965293,116.315502,0,148,39893.326724537,2009-03-21,07:50:29
39.965244,116.315504,0,152,39893.3267824074,2009-03-21,07:50:34
39.965185,116.315498,0,156,39893.3268402778,2009-03-21,07:50:39
39.965127,116.315505,0,160,39893.3268981481,2009-03-21,07:50:44
39.965074,116.315515,0,162,39893.3269560185,2009-03-21,07:50:49
39.965031,116.315529,0,162,39893.3270138889,2009-03-21,07:50:54
39.964992,116.315549,0,162,39893.3270717593,2009-03-21,07:50:59
39.964945,116.315563,0,162,39893.3271296296,2009-03-21,07:51:04
39.9649,116.315577,0,163,39893.3271875,2009-03-21,07:51:09
39.964849,116.315588,0,162,39893.3272453704,2009-03-21,07:51:14
39.964801,116.315601,0,162,39893.3273032407,2009-03-21,07:51:19
39.964754,116.315612,0,162,39893.3273611111,2009-03-21,07:51:24
39.96471,116.315661,0,163,39893.3274189815,2009-03-21,07:51:29
39.964661,116.31568,0,162,39893.3274768519,2009-03-21,07:51:34
39.964607,116.315691,0,160,39893.3275347222,2009-03-21,07:51:39
39.96457,116.315722,0,157,39893.3275925926,2009-03-21,07:51:44
39.964537,116.315749,0,153,39893.327650463,2009-03-21,07:51:49
39.964503,116.315789,0,151,39893.3277083333,2009-03-21,07:51:54
39.964447,116.315794,0,146,39893.3277662037,2009-03-21,07:51:59
39.964402,116.315819,0,142,39893.3278240741,2009-03-21,07:52:04
39.964364,116.315853,0,139,39893.3278819444,2009-03-21,07:52:09
39.964312,116.315884,0,139,39893.3279398148,2009-03-21,07:52:14
39.964276,116.315925,0,139,39893.3279976852,2009-03-21,07:52:19
39.964241,116.315922,0,137,39893.3280555556,2009-03-21,07:52:24
39.964207,116.315955,0,138,39893.3281134259,2009-03-21,07:52:29
39.964196,116.316029,0,133,39893.3281712963,2009-03-21,07:52:34
39.964172,116.316077,0,133,39893.3282291667,2009-03-21,07:52:39
39.964185,116.316137,0,133,39893.328287037,2009-03-21,07:52:44
39.964183,116.316213,0,139,39893.3283449074,2009-03-21,07:52:49
39.964157,116.316244,0,139,39893.3284027778,2009-03-21,07:52:54
39.964147,116.316283,0,141,39893.3284606481,2009-03-21,07:52:59
39.964106,116.316317,0,141,39893.3285185185,2009-03-21,07:53:04
39.964075,116.316384,0,144,39893.3285763889,2009-03-21,07:53:09
39.964049,116.316441,0,144,39893.3286342593,2009-03-21,07:53:14
39.964023,116.316484,0,141,39893.3286921296,2009-03-21,07:53:19
39.964021,116.31654,0,141,39893.32875,2009-03-21,07:53:24
39.964033,116.316619,0,139,39893.3288078704,2009-03-21,07:53:29
39.964038,116.316709,0,137,39893.3288657407,2009-03-21,07:53:34
39.964016,116.316767,0,138,39893.3289236111,2009-03-21,07:53:39
39.963994,116.31679,0,137,39893.3289814815,2009-03-21,07:53:44
39.96396,116.316784,0,138,39893.3290393518,2009-03-21,07:53:49
39.963921,116.316777,0,134,39893.3290972222,2009-03-21,07:53:54
39.963928,116.316822,0,134,39893.3291550926,2009-03-21,07:53:59
39.963956,116.31686,0,133,39893.329212963,2009-03-21,07:54:04
39.963977,116.316869,0,134,39893.3292708333,2009-03-21,07:54:09
39.964037,116.31695,0,133,39893.3293287037,2009-03-21,07:54:14
39.964203,116.317056,0,133,39893.3293865741,2009-03-21,07:54:19
39.964305,116.317261,0,131,39893.3294444444,2009-03-21,07:54:24
39.964326,116.317429,0,130,39893.3295023148,2009-03-21,07:54:29
39.964291,116.317561,0,128,39893.3295601852,2009-03-21,07:54:34
39.966369,116.31908,0,-1230,39893.3701273148,2009-03-21,08:52:59
39.9646,116.314368,0,655,39893.3712268519,2009-03-21,08:54:34
39.965171,116.31541,0,212,39893.3712847222,2009-03-21,08:54:39
39.965079,116.315218,0,318,39893.3713425926,2009-03-21,08:54:44
39.965103,116.315154,0,339,39893.371400463,2009-03-21,08:54:49
39.965116,116.315158,0,341,39893.3714583333,2009-03-21,08:54:54
39.96515,116.315209,0,343,39893.3715162037,2009-03-21,08:54:59
39.965168,116.315192,0,356,39893.3715740741,2009-03-21,08:55:04
39.965187,116.315167,0,351,39893.3716319444,2009-03-21,08:55:09
39.965186,116.315145,0,348,39893.3716898148,2009-03-21,08:55:14
39.965174,116.31511,0,344,39893.3717476852,2009-03-21,08:55:19
39.965178,116.315075,0,334,39893.3718055556,2009-03-21,08:55:24
39.965163,116.315036,0,325,39893.3718634259,2009-03-21,08:55:29
39.965141,116.315016,0,312,39893.3719212963,2009-03-21,08:55:34
39.965165,116.315037,0,257,39893.3719791667,2009-03-21,08:55:39
39.965177,116.314956,0,246,39893.372037037,2009-03-21,08:55:44
39.965208,116.314895,0,232,39893.3720949074,2009-03-21,08:55:49
39.965206,116.314832,0,234,39893.3721527778,2009-03-21,08:55:54
39.965245,116.314852,0,221,39893.3722106481,2009-03-21,08:55:59
39.965259,116.314837,0,218,39893.3722685185,2009-03-21,08:56:04
39.965259,116.314839,0,218,39893.3723263889,2009-03-21,08:56:09
39.965259,116.314839,0,218,39893.3723611111,2009-03-21,08:56:12
39.965258,116.314842,0,218,39893.3723842593,2009-03-21,08:56:14
39.965271,116.314851,0,209,39893.3724421296,2009-03-21,08:56:19
39.96527,116.314851,0,209,39893.3725,2009-03-21,08:56:24
39.96527,116.314851,0,209,39893.3725347222,2009-03-21,08:56:27
39.965271,116.314849,0,210,39893.3725578704,2009-03-21,08:56:29
39.965307,116.314843,0,208,39893.3726157407,2009-03-21,08:56:34
39.965381,116.314841,0,205,39893.3726736111,2009-03-21,08:56:39
39.965425,116.314804,0,204,39893.3727314815,2009-03-21,08:56:44
39.96546,116.314775,0,204,39893.3727893519,2009-03-21,08:56:49
39.96554,116.31481,0,205,39893.3728472222,2009-03-21,08:56:54
39.965603,116.314862,0,206,39893.3729050926,2009-03-21,08:56:59
39.965649,116.314868,0,204,39893.372962963,2009-03-21,08:57:04
39.965622,116.314829,0,198,39893.3730208333,2009-03-21,08:57:09
39.965658,116.314786,0,198,39893.3730787037,2009-03-21,08:57:14
39.965685,116.314728,0,197,39893.3731365741,2009-03-21,08:57:19
39.965749,116.314723,0,190,39893.3731944444,2009-03-21,08:57:24
39.965794,116.31469,0,184,39893.3732523148,2009-03-21,08:57:29
39.965861,116.314666,0,171,39893.3733101852,2009-03-21,08:57:34
39.965921,116.314641,0,162,39893.3733680556,2009-03-21,08:57:39
39.965973,116.314597,0,152,39893.3734259259,2009-03-21,08:57:44
39.966022,116.314575,0,140,39893.3734837963,2009-03-21,08:57:49
39.966079,116.314554,0,130,39893.3735416667,2009-03-21,08:57:54
39.966134,116.314519,0,127,39893.373599537,2009-03-21,08:57:59
39.966171,116.314501,0,125,39893.3736574074,2009-03-21,08:58:04
39.966203,116.314477,0,123,39893.3737152778,2009-03-21,08:58:09
39.966253,116.314478,0,119,39893.3737731481,2009-03-21,08:58:14
39.966302,116.31446,0,118,39893.3738310185,2009-03-21,08:58:19
39.966346,116.314463,0,112,39893.3738888889,2009-03-21,08:58:24
39.966395,116.314446,0,108,39893.3739467593,2009-03-21,08:58:29
39.966429,116.31442,0,111,39893.3740046296,2009-03-21,08:58:34
39.966467,116.314397,0,114,39893.3740625,2009-03-21,08:58:39
39.966515,116.314396,0,110,39893.3741203704,2009-03-21,08:58:44
39.966551,116.314412,0,113,39893.3741782407,2009-03-21,08:58:49
39.966594,116.314426,0,113,39893.3742361111,2009-03-21,08:58:54
39.966652,116.314418,0,109,39893.3742939815,2009-03-21,08:58:59
39.966703,116.314406,0,110,39893.3743518519,2009-03-21,08:59:04
39.966752,116.314393,0,110,39893.3744097222,2009-03-21,08:59:09
39.966785,116.314382,0,117,39893.3744675926,2009-03-21,08:59:14
39.966826,116.314374,0,120,39893.374525463,2009-03-21,08:59:19
39.966868,116.314364,0,126,39893.3745833333,2009-03-21,08:59:24
39.966906,116.314346,0,133,39893.3746412037,2009-03-21,08:59:29
39.966938,116.314311,0,136,39893.3746990741,2009-03-21,08:59:34
39.966949,116.314274,0,150,39893.3747569444,2009-03-21,08:59:39
39.966988,116.314251,0,158,39893.3748148148,2009-03-21,08:59:44
39.967028,116.314242,0,160,39893.3748726852,2009-03-21,08:59:49
39.96707,116.314226,0,161,39893.3749305556,2009-03-21,08:59:54
39.967123,116.31423,0,162,39893.3749884259,2009-03-21,08:59:59
39.967166,116.31422,0,161,39893.3750462963,2009-03-21,09:00:04
39.9672,116.314187,0,158,39893.3751041667,2009-03-21,09:00:09
39.967224,116.314174,0,160,39893.375162037,2009-03-21,09:00:14
39.967251,116.31415,0,157,39893.3752199074,2009-03-21,09:00:19
39.967305,116.314103,0,155,39893.3752777778,2009-03-21,09:00:24
39.967326,116.314092,0,153,39893.3753356481,2009-03-21,09:00:29
39.967349,116.314077,0,155,39893.3753935185,2009-03-21,09:00:34
39.967383,116.314057,0,155,39893.3754513889,2009-03-21,09:00:39
39.967407,116.314028,0,157,39893.3755092593,2009-03-21,09:00:44
39.967443,116.314015,0,157,39893.3755671296,2009-03-21,09:00:49
39.967491,116.314025,0,157,39893.375625,2009-03-21,09:00:54
39.96754,116.314014,0,154,39893.3756828704,2009-03-21,09:00:59
39.967572,116.313991,0,155,39893.3757407407,2009-03-21,09:01:04
39.967586,116.313964,0,155,39893.3757986111,2009-03-21,09:01:09
39.967619,116.313973,0,153,39893.3758564815,2009-03-21,09:01:14
39.967674,116.313959,0,151,39893.3759143518,2009-03-21,09:01:19
39.967713,116.313956,0,152,39893.3759722222,2009-03-21,09:01:24
39.967766,116.313963,0,152,39893.3760300926,2009-03-21,09:01:29
39.967814,116.313964,0,152,39893.376087963,2009-03-21,09:01:34
39.967867,116.313965,0,152,39893.3761458333,2009-03-21,09:01:39
39.967914,116.31394,0,151,39893.3762037037,2009-03-21,09:01:44
39.967968,116.313949,0,150,39893.3762615741,2009-03-21,09:01:49
39.968004,116.313906,0,147,39893.3763194444,2009-03-21,09:01:54
39.968031,116.313866,0,141,39893.3763773148,2009-03-21,09:01:59
39.968084,116.313827,0,134,39893.3764351852,2009-03-21,09:02:04
39.968139,116.31382,0,133,39893.3764930556,2009-03-21,09:02:09
39.968163,116.313805,0,137,39893.3765509259,2009-03-21,09:02:14
39.96819,116.313766,0,143,39893.3766087963,2009-03-21,09:02:19
39.968236,116.313755,0,147,39893.3766666667,2009-03-21,09:02:24
39.968268,116.313709,0,152,39893.376724537,2009-03-21,09:02:29
39.968291,116.313608,0,153,39893.3767824074,2009-03-21,09:02:34
39.968256,116.313556,0,157,39893.3768402778,2009-03-21,09:02:39
39.968269,116.313502,0,162,39893.3768981481,2009-03-21,09:02:44
39.968282,116.313458,0,167,39893.3769560185,2009-03-21,09:02:49
39.968299,116.313403,0,168,39893.3770138889,2009-03-21,09:02:54
39.968327,116.31339,0,164,39893.3770717593,2009-03-21,09:02:59
39.96836,116.313339,0,162,39893.3771296296,2009-03-21,09:03:04
39.968352,116.313266,0,159,39893.3771875,2009-03-21,09:03:09
39.968345,116.313212,0,158,39893.3772453704,2009-03-21,09:03:14
39.96834,116.313168,0,159,39893.3773032407,2009-03-21,09:03:19
39.968383,116.313135,0,156,39893.3773611111,2009-03-21,09:03:24
39.96841,116.313083,0,158,39893.3774189815,2009-03-21,09:03:29
39.968437,116.31303,0,157,39893.3774768518,2009-03-21,09:03:34
39.968464,116.312988,0,157,39893.3775347222,2009-03-21,09:03:39
39.968461,116.312935,0,156,39893.3775925926,2009-03-21,09:03:44
39.968492,116.312894,0,154,39893.377650463,2009-03-21,09:03:49
39.968531,116.312874,0,156,39893.3777083333,2009-03-21,09:03:54
39.968582,116.312843,0,157,39893.3777662037,2009-03-21,09:03:59
39.968619,116.312802,0,158,39893.3778240741,2009-03-21,09:04:04
39.968634,116.312747,0,159,39893.3778819444,2009-03-21,09:04:09
39.968654,116.312691,0,159,39893.3779398148,2009-03-21,09:04:14
39.968684,116.312633,0,158,39893.3779976852,2009-03-21,09:04:19
39.968708,116.312559,0,149,39893.3780555556,2009-03-21,09:04:24
39.96872,116.312534,0,136,39893.3781134259,2009-03-21,09:04:29
39.968768,116.31247,0,131,39893.3781712963,2009-03-21,09:04:34
39.968754,116.312393,0,125,39893.3782291667,2009-03-21,09:04:39
39.968755,116.312337,0,123,39893.378287037,2009-03-21,09:04:44
39.968737,116.312288,0,125,39893.3783449074,2009-03-21,09:04:49
39.968734,116.312242,0,129,39893.3784027778,2009-03-21,09:04:54
39.968718,116.312186,0,136,39893.3784606481,2009-03-21,09:04:59
39.968716,116.312142,0,140,39893.3785185185,2009-03-21,09:05:04
39.968718,116.312097,0,145,39893.3785763889,2009-03-21,09:05:09
39.968694,116.312052,0,149,39893.3786342593,2009-03-21,09:05:14
39.968683,116.312008,0,151,39893.3786921296,2009-03-21,09:05:19
39.968662,116.311942,0,154,39893.37875,2009-03-21,09:05:24
39.968655,116.311893,0,156,39893.3788078704,2009-03-21,09:05:29
39.968662,116.311842,0,154,39893.3788657407,2009-03-21,09:05:34
39.968686,116.311812,0,155,39893.3789236111,2009-03-21,09:05:39
39.968668,116.311742,0,156,39893.3789814815,2009-03-21,09:05:44
39.968676,116.311714,0,153,39893.3790393519,2009-03-21,09:05:49
39.968659,116.311661,0,154,39893.3790972222,2009-03-21,09:05:54
39.968656,116.311614,0,154,39893.3791550926,2009-03-21,09:05:59
39.968652,116.311569,0,157,39893.379212963,2009-03-21,09:06:04
39.968647,116.311525,0,161,39893.3792708333,2009-03-21,09:06:09
39.968652,116.311475,0,163,39893.3793287037,2009-03-21,09:06:14
39.968622,116.311401,0,167,39893.3793865741,2009-03-21,09:06:19
39.968624,116.311348,0,168,39893.3794444444,2009-03-21,09:06:24
39.968616,116.311291,0,165,39893.3795023148,2009-03-21,09:06:29
39.968605,116.31122,0,162,39893.3795601852,2009-03-21,09:06:34
39.968615,116.311172,0,159,39893.3796180556,2009-03-21,09:06:39
39.968628,116.311119,0,156,39893.3796759259,2009-03-21,09:06:44
39.968659,116.311087,0,152,39893.3797337963,2009-03-21,09:06:49
39.968698,116.311065,0,150,39893.3797916667,2009-03-21,09:06:54
39.96874,116.311053,0,148,39893.379849537,2009-03-21,09:06:59
39.968776,116.311027,0,145,39893.3799074074,2009-03-21,09:07:04
39.968818,116.31101,0,144,39893.3799652778,2009-03-21,09:07:09
39.968852,116.310999,0,146,39893.3800231481,2009-03-21,09:07:14
39.968864,116.310939,0,158,39893.3800810185,2009-03-21,09:07:19
39.968901,116.310954,0,160,39893.3801388889,2009-03-21,09:07:24
39.96894,116.310965,0,162,39893.3801967593,2009-03-21,09:07:29
39.96897,116.310952,0,167,39893.3802546296,2009-03-21,09:07:34
39.969006,116.310938,0,171,39893.3803125,2009-03-21,09:07:39
39.969038,116.310935,0,173,39893.3803703704,2009-03-21,09:07:44
39.969091,116.310914,0,168,39893.3804282407,2009-03-21,09:07:49
39.969148,116.310927,0,163,39893.3804861111,2009-03-21,09:07:54
39.969163,116.310898,0,177,39893.3805439815,2009-03-21,09:07:59
39.969218,116.310917,0,172,39893.3806018519,2009-03-21,09:08:04
39.969285,116.31091,0,160,39893.3806597222,2009-03-21,09:08:09
39.969334,116.310892,0,157,39893.3807175926,2009-03-21,09:08:14
39.969378,116.310892,0,155,39893.380775463,2009-03-21,09:08:19
39.969438,116.310893,0,149,39893.3808333333,2009-03-21,09:08:24
39.969486,116.310881,0,143,39893.3808912037,2009-03-21,09:08:29
39.969525,116.310859,0,139,39893.3809490741,2009-03-21,09:08:34
39.969561,116.310864,0,141,39893.3810069444,2009-03-21,09:08:39
39.969601,116.310859,0,147,39893.3810648148,2009-03-21,09:08:44
39.969641,116.310874,0,150,39893.3811226852,2009-03-21,09:08:49
39.969672,116.31089,0,148,39893.3811805556,2009-03-21,09:08:54
39.969685,116.310895,0,149,39893.3812384259,2009-03-21,09:08:59
39.969695,116.310858,0,149,39893.3812962963,2009-03-21,09:09:04
39.969736,116.310819,0,147,39893.3813541667,2009-03-21,09:09:09
39.969753,116.310778,0,148,39893.381412037,2009-03-21,09:09:14
39.969778,116.310728,0,146,39893.3814699074,2009-03-21,09:09:19
39.969792,116.310685,0,144,39893.3815277778,2009-03-21,09:09:24
39.969817,116.310643,0,143,39893.3815856481,2009-03-21,09:09:29
39.969825,116.310588,0,142,39893.3816435185,2009-03-21,09:09:34
39.969824,116.310534,0,141,39893.3817013889,2009-03-21,09:09:39
39.96983,116.310487,0,140,39893.3817592593,2009-03-21,09:09:44
39.96985,116.31043,0,140,39893.3818171296,2009-03-21,09:09:49
39.969851,116.310387,0,140,39893.381875,2009-03-21,09:09:54
39.96984,116.31033,0,140,39893.3819328704,2009-03-21,09:09:59
39.969838,116.31026,0,142,39893.3819907407,2009-03-21,09:10:04
39.969849,116.310198,0,141,39893.3820486111,2009-03-21,09:10:09
39.969853,116.310142,0,141,39893.3821064815,2009-03-21,09:10:14
39.969865,116.310081,0,138,39893.3821643519,2009-03-21,09:10:19
39.969861,116.310019,0,137,39893.3822222222,2009-03-21,09:10:24
39.969864,116.309968,0,135,39893.3822800926,2009-03-21,09:10:29
39.969868,116.309914,0,135,39893.382337963,2009-03-21,09:10:34
39.969863,116.309864,0,133,39893.3823958333,2009-03-21,09:10:39
39.969863,116.30981,0,132,39893.3824537037,2009-03-21,09:10:44
39.969853,116.309756,0,131,39893.3825115741,2009-03-21,09:10:49
39.969885,116.309709,0,129,39893.3825694444,2009-03-21,09:10:54
39.969944,116.309685,0,128,39893.3826273148,2009-03-21,09:10:59
39.969979,116.309647,0,130,39893.3826851852,2009-03-21,09:11:04
39.970018,116.309615,0,132,39893.3827430556,2009-03-21,09:11:09
39.969992,116.309513,0,149,39893.3828009259,2009-03-21,09:11:14
39.970039,116.309496,0,150,39893.3828587963,2009-03-21,09:11:19
39.970054,116.30946,0,151,39893.3829166667,2009-03-21,09:11:24
39.970097,116.309426,0,149,39893.382974537,2009-03-21,09:11:29
39.970117,116.309382,0,149,39893.3830324074,2009-03-21,09:11:34
39.970114,116.309334,0,150,39893.3830902778,2009-03-21,09:11:39
39.970118,116.309292,0,149,39893.3831481481,2009-03-21,09:11:44
39.970132,116.309251,0,145,39893.3832060185,2009-03-21,09:11:49
39.970124,116.309206,0,143,39893.3832638889,2009-03-21,09:11:54
39.970125,116.309158,0,142,39893.3833217593,2009-03-21,09:11:59
39.970099,116.30909,0,141,39893.3833796296,2009-03-21,09:12:04
39.970087,116.309013,0,141,39893.3834375,2009-03-21,09:12:09
39.970125,116.308974,0,139,39893.3834953704,2009-03-21,09:12:14
39.970145,116.30894,0,137,39893.3835532407,2009-03-21,09:12:19
39.970161,116.30888,0,139,39893.3836111111,2009-03-21,09:12:24
39.970163,116.30887,0,138,39893.3836689815,2009-03-21,09:12:29
39.970155,116.30884,0,137,39893.3837268518,2009-03-21,09:12:34
39.970155,116.308764,0,136,39893.3837847222,2009-03-21,09:12:39
39.970185,116.308709,0,136,39893.3838425926,2009-03-21,09:12:44
39.970172,116.308641,0,136,39893.383900463,2009-03-21,09:12:49
39.970167,116.30858,0,138,39893.3839583333,2009-03-21,09:12:54
39.970201,116.30856,0,146,39893.3840162037,2009-03-21,09:12:59
39.970246,116.30853,0,147,39893.3840740741,2009-03-21,09:13:04
39.970244,116.308478,0,149,39893.3841319444,2009-03-21,09:13:09
39.970256,116.308441,0,148,39893.3841898148,2009-03-21,09:13:14
39.970246,116.308386,0,147,39893.3842476852,2009-03-21,09:13:19
39.970247,116.308336,0,147,39893.3843055556,2009-03-21,09:13:24
39.970232,116.308285,0,147,39893.3843634259,2009-03-21,09:13:29
39.970231,116.308239,0,149,39893.3844212963,2009-03-21,09:13:34
39.970252,116.308204,0,151,39893.3844791667,2009-03-21,09:13:39
39.970246,116.308148,0,151,39893.384537037,2009-03-21,09:13:44
39.970249,116.30809,0,152,39893.3845949074,2009-03-21,09:13:49
39.970287,116.308064,0,151,39893.3846527778,2009-03-21,09:13:54
39.970311,116.308049,0,153,39893.3847106481,2009-03-21,09:13:59
39.970352,116.308016,0,155,39893.3847685185,2009-03-21,09:14:04
39.970369,116.307959,0,154,39893.3848263889,2009-03-21,09:14:09
39.970383,116.307929,0,153,39893.3848842593,2009-03-21,09:14:14
39.970412,116.307898,0,153,39893.3849421296,2009-03-21,09:14:19
39.970414,116.307851,0,154,39893.385,2009-03-21,09:14:24
39.970328,116.307742,0,154,39893.3850578704,2009-03-21,09:14:29
39.970345,116.307694,0,154,39893.3851157407,2009-03-21,09:14:34
39.970367,116.307636,0,155,39893.3851736111,2009-03-21,09:14:39
39.970372,116.307566,0,156,39893.3852314815,2009-03-21,09:14:44
39.970389,116.307493,0,158,39893.3852893518,2009-03-21,09:14:49
39.970406,116.307423,0,160,39893.3853472222,2009-03-21,09:14:54
39.970416,116.307375,0,163,39893.3854050926,2009-03-21,09:14:59
39.970423,116.307326,0,164,39893.385462963,2009-03-21,09:15:04
39.970432,116.307271,0,165,39893.3855208333,2009-03-21,09:15:09
39.970423,116.307218,0,166,39893.3855787037,2009-03-21,09:15:14
39.970411,116.307159,0,164,39893.3856365741,2009-03-21,09:15:19
39.970387,116.307094,0,165,39893.3856944444,2009-03-21,09:15:24
39.970365,116.307053,0,172,39893.3857523148,2009-03-21,09:15:29
39.970355,116.307055,0,172,39893.3858101852,2009-03-21,09:15:34
39.970354,116.307029,0,173,39893.3858680556,2009-03-21,09:15:39
39.970323,116.306989,0,177,39893.3859259259,2009-03-21,09:15:44
39.970311,116.306944,0,178,39893.3859837963,2009-03-21,09:15:49
39.970311,116.306899,0,177,39893.3860416667,2009-03-21,09:15:54
39.970285,116.30683,0,176,39893.386099537,2009-03-21,09:15:59
39.970292,116.306773,0,175,39893.3861574074,2009-03-21,09:16:04
39.970307,116.306722,0,173,39893.3862152778,2009-03-21,09:16:09
39.970331,116.306702,0,171,39893.3862731481,2009-03-21,09:16:14
39.970357,116.306649,0,172,39893.3863310185,2009-03-21,09:16:19
39.970368,116.306593,0,172,39893.3863888889,2009-03-21,09:16:24
39.970386,116.30654,0,176,39893.3864467593,2009-03-21,09:16:29
39.970419,116.306494,0,181,39893.3865046296,2009-03-21,09:16:34
39.970383,116.306448,0,180,39893.3865625,2009-03-21,09:16:39
39.970379,116.306397,0,181,39893.3866203704,2009-03-21,09:16:44
39.970345,116.30634,0,181,39893.3866782407,2009-03-21,09:16:49
39.970348,116.306308,0,180,39893.3867361111,2009-03-21,09:16:54
39.970309,116.306259,0,177,39893.3867939815,2009-03-21,09:16:59
39.970265,116.306207,0,173,39893.3868518519,2009-03-21,09:17:04
39.970256,116.306166,0,170,39893.3869097222,2009-03-21,09:17:09
39.970242,116.306124,0,165,39893.3869675926,2009-03-21,09:17:14
39.970262,116.306075,0,166,39893.387025463,2009-03-21,09:17:19
39.970267,116.306052,0,168,39893.3870833333,2009-03-21,09:17:24
39.97023,116.305991,0,165,39893.3871412037,2009-03-21,09:17:29
39.970223,116.305951,0,166,39893.3871990741,2009-03-21,09:17:34
39.970207,116.305896,0,166,39893.3872569444,2009-03-21,09:17:39
39.970214,116.305844,0,167,39893.3873148148,2009-03-21,09:17:44
39.970238,116.305821,0,168,39893.3873726852,2009-03-21,09:17:49
39.970255,116.305768,0,168,39893.3874305556,2009-03-21,09:17:54
39.9703,116.305692,0,168,39893.3874884259,2009-03-21,09:17:59
39.970304,116.305626,0,169,39893.3875462963,2009-03-21,09:18:04
39.970325,116.30556,0,171,39893.3876041667,2009-03-21,09:18:09
39.970341,116.305521,0,171,39893.387662037,2009-03-21,09:18:14
39.970328,116.30544,0,173,39893.3877199074,2009-03-21,09:18:19
39.970359,116.305412,0,174,39893.3877777778,2009-03-21,09:18:24
39.970338,116.305364,0,174,39893.3878356481,2009-03-21,09:18:29
39.97033,116.305328,0,173,39893.3878935185,2009-03-21,09:18:34
39.970259,116.305256,0,171,39893.3879513889,2009-03-21,09:18:39
39.970237,116.305194,0,170,39893.3880092593,2009-03-21,09:18:44
39.97022,116.305194,0,172,39893.3880671296,2009-03-21,09:18:49
39.970222,116.305174,0,171,39893.388125,2009-03-21,09:18:54
39.970223,116.305135,0,169,39893.3881828704,2009-03-21,09:18:59
39.970211,116.305071,0,168,39893.3882407407,2009-03-21,09:19:04
39.970466,116.304969,0,168,39893.4076851852,2009-03-21,09:47:04
39.9705,116.304985,0,169,39893.4077430556,2009-03-21,09:47:09
39.9705,116.304985,0,169,39893.4077777778,2009-03-21,09:47:12
39.970503,116.304991,0,168,39893.4078009259,2009-03-21,09:47:14
39.970518,116.304975,0,168,39893.4078587963,2009-03-21,09:47:19
39.970554,116.304991,0,169,39893.4079166667,2009-03-21,09:47:24
39.970587,116.305028,0,166,39893.407974537,2009-03-21,09:47:29
39.970621,116.30508,0,163,39893.4080324074,2009-03-21,09:47:34
39.970671,116.305111,0,162,39893.4080902778,2009-03-21,09:47:39
39.970711,116.30511,0,161,39893.4081481481,2009-03-21,09:47:44
39.970749,116.305091,0,161,39893.4082060185,2009-03-21,09:47:49
39.970813,116.305083,0,163,39893.4082638889,2009-03-21,09:47:54
39.970867,116.305053,0,163,39893.4083217593,2009-03-21,09:47:59
39.970928,116.305098,0,161,39893.4083796296,2009-03-21,09:48:04
39.97092,116.30512,0,161,39893.4084375,2009-03-21,09:48:09
39.97095,116.305147,0,163,39893.4084953704,2009-03-21,09:48:14
39.970943,116.305159,0,163,39893.4085532407,2009-03-21,09:48:19
39.970955,116.305159,0,163,39893.4086111111,2009-03-21,09:48:24
39.971008,116.305154,0,162,39893.4086689815,2009-03-21,09:48:29
39.971036,116.305153,0,161,39893.4087268518,2009-03-21,09:48:34
39.971077,116.305137,0,158,39893.4087847222,2009-03-21,09:48:39
39.971142,116.3051,0,154,39893.4088425926,2009-03-21,09:48:44
39.971198,116.305045,0,146,39893.408900463,2009-03-21,09:48:49
39.971231,116.305016,0,133,39893.4089583333,2009-03-21,09:48:54
39.971272,116.305029,0,119,39893.4090162037,2009-03-21,09:48:59
39.971318,116.305038,0,111,39893.4090740741,2009-03-21,09:49:04
39.97132,116.305029,0,109,39893.4091319444,2009-03-21,09:49:09
39.971336,116.305079,0,104,39893.4091898148,2009-03-21,09:49:14
39.971361,116.305024,0,108,39893.4092476852,2009-03-21,09:49:19
39.971375,116.304977,0,111,39893.4093055556,2009-03-21,09:49:24
39.971388,116.304958,0,116,39893.4093634259,2009-03-21,09:49:29
39.971406,116.3049,0,121,39893.4094212963,2009-03-21,09:49:34
39.97139,116.304846,0,128,39893.4094791667,2009-03-21,09:49:39
39.971375,116.304827,0,133,39893.409537037,2009-03-21,09:49:44
39.971345,116.304811,0,136,39893.4095949074,2009-03-21,09:49:49
39.971344,116.304796,0,139,39893.4096527778,2009-03-21,09:49:54
39.971307,116.304742,0,140,39893.4097106481,2009-03-21,09:49:59
39.971249,116.304687,0,141,39893.4097685185,2009-03-21,09:50:04
39.971195,116.304635,0,142,39893.4098263889,2009-03-21,09:50:09
