# Supplementary material for: Research on differential privacy protection method based on user tendency
Source: PLoS One. 2023 Oct 26;18(10):e0288823. doi: 10.1371/journal.pone.0288823 (PMC10602288; doi:10.1371/journal.pone.0288823)
Supplement: S2 Data — (ZIP) [file pone.0288823.s002.zip › Data 5-2/022/Trajectory/20090322052028.plt]

Geolife trajectory
WGS 84
Altitude is in Feet
Reserved 3
0,2,255,My Track,0,0,2,8421376
0
39.970952,116.301776,0,-179,39894.2225462963,2009-03-22,05:20:28
39.969518,116.302631,0,841,39894.2227199074,2009-03-22,05:20:43
39.970556,116.302303,0,329,39894.2227777778,2009-03-22,05:20:48
39.969904,116.303353,0,1191,39894.2228356482,2009-03-22,05:20:53
39.969851,116.303264,0,1159,39894.2228935185,2009-03-22,05:20:58
39.969799,116.303209,0,1164,39894.2229513889,2009-03-22,05:21:03
39.969747,116.303148,0,1145,39894.2230092593,2009-03-22,05:21:08
39.969706,116.303078,0,1132,39894.2230671296,2009-03-22,05:21:13
39.969657,116.303026,0,1131,39894.223125,2009-03-22,05:21:18
39.969609,116.302979,0,1139,39894.2231828704,2009-03-22,05:21:23
39.969573,116.302954,0,1140,39894.2232407407,2009-03-22,05:21:28
39.969521,116.302942,0,1143,39894.2232986111,2009-03-22,05:21:33
39.969495,116.302823,0,1129,39894.2233564815,2009-03-22,05:21:38
39.969471,116.30275,0,1118,39894.2234143519,2009-03-22,05:21:43
39.969464,116.302684,0,1119,39894.2234722222,2009-03-22,05:21:48
39.969453,116.302616,0,1123,39894.2235300926,2009-03-22,05:21:53
39.969427,116.302539,0,1124,39894.223587963,2009-03-22,05:21:58
39.969416,116.302469,0,1125,39894.2236458333,2009-03-22,05:22:03
39.969412,116.302443,0,1125,39894.2237037037,2009-03-22,05:22:08
39.969413,116.302374,0,1121,39894.2237615741,2009-03-22,05:22:13
39.969395,116.302289,0,1122,39894.2238194444,2009-03-22,05:22:18
39.969376,116.302208,0,1119,39894.2238773148,2009-03-22,05:22:23
39.969383,116.302133,0,1121,39894.2239351852,2009-03-22,05:22:28
39.969365,116.302053,0,1127,39894.2239930556,2009-03-22,05:22:33
39.969379,116.302012,0,1128,39894.2240509259,2009-03-22,05:22:38
39.96944,116.302005,0,1130,39894.2241087963,2009-03-22,05:22:43
39.969537,116.30203,0,1133,39894.2241666667,2009-03-22,05:22:48
39.969573,116.301988,0,1132,39894.224224537,2009-03-22,05:22:53
39.96964,116.301969,0,1127,39894.2242824074,2009-03-22,05:22:58
39.969683,116.301966,0,1128,39894.2243402778,2009-03-22,05:23:03
39.969727,116.30192,0,1128,39894.2243981481,2009-03-22,05:23:08
39.969752,116.301893,0,1125,39894.2244560185,2009-03-22,05:23:13
39.969793,116.301892,0,1122,39894.2245138889,2009-03-22,05:23:18
39.969843,116.301904,0,1114,39894.2245717593,2009-03-22,05:23:23
39.969886,116.3019,0,1105,39894.2246296296,2009-03-22,05:23:28
39.970058,116.301739,0,1104,39894.2246875,2009-03-22,05:23:33
39.970222,116.301694,0,1096,39894.2247453704,2009-03-22,05:23:38
39.970188,116.301713,0,1091,39894.2248032407,2009-03-22,05:23:43
39.970131,116.301691,0,1083,39894.2248611111,2009-03-22,05:23:48
39.970182,116.301665,0,1078,39894.2249189815,2009-03-22,05:23:53
39.970201,116.301654,0,1076,39894.2249768519,2009-03-22,05:23:58
39.970274,116.301678,0,1076,39894.2250347222,2009-03-22,05:24:03
39.970285,116.301676,0,1076,39894.2250925926,2009-03-22,05:24:08
39.970314,116.301666,0,1076,39894.225150463,2009-03-22,05:24:13
39.9703,116.301659,0,1075,39894.2252083333,2009-03-22,05:24:18
39.970308,116.301653,0,1071,39894.2252662037,2009-03-22,05:24:23
39.970307,116.301657,0,1070,39894.2253240741,2009-03-22,05:24:28
39.970299,116.301661,0,1069,39894.2253819444,2009-03-22,05:24:33
39.970298,116.301659,0,1068,39894.2254398148,2009-03-22,05:24:38
39.970298,116.301659,0,1068,39894.225474537,2009-03-22,05:24:41
39.970303,116.301656,0,1067,39894.2254976852,2009-03-22,05:24:43
39.970338,116.301676,0,1067,39894.2255555556,2009-03-22,05:24:48
39.970397,116.301661,0,1068,39894.2256134259,2009-03-22,05:24:53
39.970389,116.301641,0,1074,39894.2256712963,2009-03-22,05:24:58
39.970339,116.30165,0,1078,39894.2257291667,2009-03-22,05:25:03
39.970295,116.301632,0,1081,39894.225787037,2009-03-22,05:25:08
39.970295,116.301632,0,1081,39894.2258217593,2009-03-22,05:25:11
39.970294,116.301628,0,1082,39894.2258449074,2009-03-22,05:25:13
39.970299,116.301638,0,1082,39894.2259027778,2009-03-22,05:25:18
39.970266,116.301632,0,1081,39894.2259606481,2009-03-22,05:25:23
39.970268,116.301669,0,1079,39894.2260185185,2009-03-22,05:25:28
39.970269,116.301684,0,1080,39894.2260763889,2009-03-22,05:25:33
39.970316,116.301686,0,1076,39894.2261342593,2009-03-22,05:25:38
39.970328,116.301683,0,1076,39894.2261921296,2009-03-22,05:25:43
39.970566,116.301586,0,1063,39894.22625,2009-03-22,05:25:48
39.97062,116.301569,0,1059,39894.2263078704,2009-03-22,05:25:53
39.97063,116.301566,0,1058,39894.2263657407,2009-03-22,05:25:58
39.970637,116.301563,0,1058,39894.2264236111,2009-03-22,05:26:03
39.970639,116.30156,0,1057,39894.2264814815,2009-03-22,05:26:08
39.970639,116.30156,0,1057,39894.2265162037,2009-03-22,05:26:11
39.970645,116.301559,0,1057,39894.2265393519,2009-03-22,05:26:13
39.970695,116.301513,0,1051,39894.2265972222,2009-03-22,05:26:18
39.970711,116.301502,0,1049,39894.2266550926,2009-03-22,05:26:23
39.970834,116.30147,0,1020,39894.226712963,2009-03-22,05:26:28
39.970948,116.301348,0,984,39894.2267708333,2009-03-22,05:26:33
39.971056,116.301283,0,964,39894.2268287037,2009-03-22,05:26:38
39.971144,116.301222,0,956,39894.2268865741,2009-03-22,05:26:43
39.971152,116.301214,0,949,39894.2269444444,2009-03-22,05:26:48
39.971159,116.301209,0,947,39894.2270023148,2009-03-22,05:26:53
39.971159,116.301209,0,947,39894.227037037,2009-03-22,05:26:56
39.971163,116.301201,0,945,39894.2270601852,2009-03-22,05:26:58
39.971177,116.301187,0,944,39894.2271180556,2009-03-22,05:27:03
39.971188,116.30118,0,944,39894.2271759259,2009-03-22,05:27:08
39.971188,116.30118,0,944,39894.2272106481,2009-03-22,05:27:11
39.971186,116.301173,0,944,39894.2272337963,2009-03-22,05:27:13
39.97119,116.301162,0,944,39894.2272916667,2009-03-22,05:27:18
39.971349,116.300991,0,940,39894.227349537,2009-03-22,05:27:23
39.971378,116.300957,0,934,39894.2274074074,2009-03-22,05:27:28
39.971388,116.300904,0,917,39894.2274652778,2009-03-22,05:27:33
39.97138,116.300896,0,917,39894.2275231481,2009-03-22,05:27:38
39.97138,116.300896,0,917,39894.2275578704,2009-03-22,05:27:41
39.971381,116.300892,0,916,39894.2275810185,2009-03-22,05:27:43
39.971372,116.300881,0,915,39894.2276388889,2009-03-22,05:27:48
39.971376,116.300868,0,915,39894.2276967593,2009-03-22,05:27:53
39.97143,116.300756,0,891,39894.2277546296,2009-03-22,05:27:58
39.971361,116.300644,0,864,39894.2278125,2009-03-22,05:28:03
39.971371,116.300607,0,847,39894.2278703704,2009-03-22,05:28:08
39.971346,116.300589,0,840,39894.2279282407,2009-03-22,05:28:13
39.97096,116.300324,0,824,39894.2279861111,2009-03-22,05:28:18
39.970869,116.300359,0,811,39894.2280439815,2009-03-22,05:28:23
39.970719,116.300264,0,787,39894.2281018518,2009-03-22,05:28:28
39.970616,116.300225,0,789,39894.2281597222,2009-03-22,05:28:33
39.970529,116.300137,0,777,39894.2282175926,2009-03-22,05:28:38
39.969991,116.300069,0,772,39894.228275463,2009-03-22,05:28:43
39.969568,116.300082,0,763,39894.2283333333,2009-03-22,05:28:48
39.969014,116.300385,0,733,39894.2283912037,2009-03-22,05:28:53
39.968646,116.300538,0,721,39894.2284490741,2009-03-22,05:28:58
39.968356,116.30072,0,718,39894.2285069444,2009-03-22,05:29:03
39.967853,116.300835,0,704,39894.2285648148,2009-03-22,05:29:08
39.967304,116.300793,0,689,39894.2286226852,2009-03-22,05:29:13
39.966866,116.30082,0,677,39894.2286805556,2009-03-22,05:29:18
39.966493,116.300938,0,666,39894.2287384259,2009-03-22,05:29:23
39.966222,116.300975,0,647,39894.2287962963,2009-03-22,05:29:28
39.965987,116.30099,0,610,39894.2288541667,2009-03-22,05:29:33
39.965776,116.301096,0,573,39894.228912037,2009-03-22,05:29:38
39.965482,116.301143,0,546,39894.2289699074,2009-03-22,05:29:43
39.965286,116.301158,0,526,39894.2290277778,2009-03-22,05:29:48
39.965137,116.301191,0,502,39894.2290856481,2009-03-22,05:29:53
39.965099,116.301199,0,485,39894.2291435185,2009-03-22,05:29:58
39.965112,116.301207,0,478,39894.2292013889,2009-03-22,05:30:03
39.96512,116.301219,0,477,39894.2292592593,2009-03-22,05:30:08
39.965134,116.301222,0,476,39894.2293171296,2009-03-22,05:30:13
39.965151,116.301227,0,476,39894.229375,2009-03-22,05:30:18
39.965065,116.301278,0,465,39894.2294328704,2009-03-22,05:30:23
39.964976,116.301416,0,452,39894.2294907407,2009-03-22,05:30:28
39.964923,116.301455,0,445,39894.2295486111,2009-03-22,05:30:33
39.964722,116.30153,0,438,39894.2296064815,2009-03-22,05:30:38
39.964458,116.301465,0,437,39894.2296643518,2009-03-22,05:30:43
39.964144,116.30153,0,433,39894.2297222222,2009-03-22,05:30:48
39.963988,116.301541,0,423,39894.2297800926,2009-03-22,05:30:53
39.963914,116.301551,0,416,39894.229837963,2009-03-22,05:30:58
39.963884,116.301546,0,416,39894.2298958333,2009-03-22,05:31:03
39.96386,116.301541,0,417,39894.2299537037,2009-03-22,05:31:08
39.96386,116.301541,0,417,39894.2299884259,2009-03-22,05:31:11
39.963861,116.301544,0,418,39894.2300115741,2009-03-22,05:31:13
39.963876,116.30155,0,417,39894.2300694444,2009-03-22,05:31:18
39.963891,116.301555,0,414,39894.2301273148,2009-03-22,05:31:23
39.963905,116.301553,0,410,39894.2301851852,2009-03-22,05:31:28
39.963904,116.301564,0,406,39894.2302430556,2009-03-22,05:31:33
39.963871,116.301591,0,405,39894.2303009259,2009-03-22,05:31:38
39.963811,116.301606,0,402,39894.2303587963,2009-03-22,05:31:43
39.963801,116.301579,0,401,39894.2304166667,2009-03-22,05:31:48
39.963758,116.301598,0,397,39894.230474537,2009-03-22,05:31:53
39.963758,116.301598,0,397,39894.2305092593,2009-03-22,05:31:56
39.96375,116.301606,0,391,39894.2305324074,2009-03-22,05:31:58
39.963713,116.301649,0,391,39894.2305902778,2009-03-22,05:32:03
39.963673,116.301747,0,394,39894.2306481482,2009-03-22,05:32:08
39.963673,116.301747,0,394,39894.2306828704,2009-03-22,05:32:11
39.963666,116.301745,0,391,39894.2307060185,2009-03-22,05:32:13
39.963628,116.301794,0,391,39894.2307638889,2009-03-22,05:32:18
39.963586,116.301823,0,393,39894.2308217593,2009-03-22,05:32:23
39.963593,116.301779,0,395,39894.2308796296,2009-03-22,05:32:28
39.963573,116.301819,0,396,39894.2309375,2009-03-22,05:32:33
39.963565,116.301858,0,397,39894.2309953704,2009-03-22,05:32:38
39.963548,116.301916,0,397,39894.2310532407,2009-03-22,05:32:43
39.963466,116.301983,0,393,39894.2311111111,2009-03-22,05:32:48
39.963265,116.302009,0,387,39894.2311689815,2009-03-22,05:32:53
39.963051,116.301955,0,388,39894.2312268519,2009-03-22,05:32:58
39.962865,116.301926,0,385,39894.2312847222,2009-03-22,05:33:03
39.962608,116.301994,0,373,39894.2313425926,2009-03-22,05:33:08
39.962322,116.302002,0,369,39894.231400463,2009-03-22,05:33:13
39.962111,116.302139,0,361,39894.2314583333,2009-03-22,05:33:18
39.961926,116.302185,0,358,39894.2315162037,2009-03-22,05:33:23
39.961863,116.302195,0,347,39894.2315740741,2009-03-22,05:33:28
39.961741,116.302152,0,361,39894.2316319444,2009-03-22,05:33:33
39.961561,116.302108,0,366,39894.2316898148,2009-03-22,05:33:38
39.961417,116.302086,0,377,39894.2317476852,2009-03-22,05:33:43
39.961403,116.302073,0,373,39894.2318055556,2009-03-22,05:33:48
39.96139,116.302073,0,375,39894.2318634259,2009-03-22,05:33:53
39.96138,116.302074,0,375,39894.2319212963,2009-03-22,05:33:58
39.961373,116.302074,0,376,39894.2319791667,2009-03-22,05:34:03
39.961367,116.302071,0,376,39894.232037037,2009-03-22,05:34:08
39.961368,116.302066,0,375,39894.2320949074,2009-03-22,05:34:13
39.961372,116.30206,0,375,39894.2321527778,2009-03-22,05:34:18
39.961376,116.302057,0,374,39894.2322106481,2009-03-22,05:34:23
39.961376,116.302057,0,374,39894.2322453704,2009-03-22,05:34:26
39.961383,116.30205,0,373,39894.2322685185,2009-03-22,05:34:28
39.961392,116.302044,0,372,39894.2323263889,2009-03-22,05:34:33
39.961399,116.302039,0,371,39894.2323842593,2009-03-22,05:34:38
39.961403,116.302036,0,370,39894.2324421296,2009-03-22,05:34:43
39.961403,116.302036,0,370,39894.2324768519,2009-03-22,05:34:46
39.961406,116.302034,0,369,39894.2325,2009-03-22,05:34:48
39.961425,116.302042,0,368,39894.2325578704,2009-03-22,05:34:53
39.961439,116.302042,0,367,39894.2326157407,2009-03-22,05:34:58
39.961439,116.302042,0,367,39894.232650463,2009-03-22,05:35:01
39.961439,116.30204,0,366,39894.2326736111,2009-03-22,05:35:03
39.961471,116.302058,0,366,39894.2327314815,2009-03-22,05:35:08
39.961688,116.301876,0,329,39894.2327893519,2009-03-22,05:35:13
39.961786,116.30178,0,299,39894.2328472222,2009-03-22,05:35:18
39.961822,116.301727,0,280,39894.2329050926,2009-03-22,05:35:23
39.961836,116.301703,0,268,39894.232962963,2009-03-22,05:35:28
39.961852,116.301684,0,254,39894.2330208333,2009-03-22,05:35:33
39.961759,116.301663,0,243,39894.2330787037,2009-03-22,05:35:38
39.961641,116.30167,0,238,39894.2331365741,2009-03-22,05:35:43
39.961472,116.301694,0,232,39894.2331944444,2009-03-22,05:35:48
39.961274,116.301739,0,228,39894.2332523148,2009-03-22,05:35:53
39.961052,116.301767,0,217,39894.2333101852,2009-03-22,05:35:58
39.960756,116.301811,0,192,39894.2333680556,2009-03-22,05:36:03
39.960425,116.301847,0,183,39894.2334259259,2009-03-22,05:36:08
39.960196,116.301888,0,172,39894.2334837963,2009-03-22,05:36:13
39.959968,116.30195,0,156,39894.2335416667,2009-03-22,05:36:18
39.959644,116.301952,0,140,39894.233599537,2009-03-22,05:36:23
39.959297,116.302064,0,131,39894.2336574074,2009-03-22,05:36:28
39.958937,116.302416,0,120,39894.2337152778,2009-03-22,05:36:33
39.958531,116.302582,0,107,39894.2337731481,2009-03-22,05:36:38
39.958155,116.302847,0,88,39894.2338310185,2009-03-22,05:36:43
39.957688,116.302844,0,64,39894.2338888889,2009-03-22,05:36:48
39.957275,116.302743,0,49,39894.2339467593,2009-03-22,05:36:53
39.956885,116.30282,0,44,39894.2340046296,2009-03-22,05:36:58
39.956637,116.302799,0,42,39894.2340625,2009-03-22,05:37:03
39.956454,116.302756,0,41,39894.2341203704,2009-03-22,05:37:08
39.956336,116.302643,0,44,39894.2341782407,2009-03-22,05:37:13
39.956325,116.302643,0,46,39894.2342361111,2009-03-22,05:37:18
39.956335,116.302635,0,48,39894.2342939815,2009-03-22,05:37:23
39.956346,116.302633,0,54,39894.2343518519,2009-03-22,05:37:28
39.956263,116.302629,0,69,39894.2344097222,2009-03-22,05:37:33
39.956041,116.302612,0,71,39894.2344675926,2009-03-22,05:37:38
39.955756,116.302737,0,63,39894.234525463,2009-03-22,05:37:43
39.955407,116.302809,0,56,39894.2345833333,2009-03-22,05:37:48
39.955119,116.302844,0,53,39894.2346412037,2009-03-22,05:37:53
39.954808,116.302861,0,52,39894.2346990741,2009-03-22,05:37:58
39.954453,116.302821,0,56,39894.2347569444,2009-03-22,05:38:03
39.954156,116.302846,0,62,39894.2348148148,2009-03-22,05:38:08
39.95406,116.302886,0,67,39894.2348726852,2009-03-22,05:38:13
39.954036,116.302936,0,75,39894.2349305556,2009-03-22,05:38:18
39.954028,116.302929,0,77,39894.2349884259,2009-03-22,05:38:23
39.954028,116.302929,0,77,39894.2350231481,2009-03-22,05:38:26
39.954021,116.302929,0,77,39894.2350462963,2009-03-22,05:38:28
39.95401,116.30293,0,78,39894.2351041667,2009-03-22,05:38:33
39.95401,116.30293,0,78,39894.2351388889,2009-03-22,05:38:36
39.954012,116.302929,0,78,39894.235162037,2009-03-22,05:38:38
39.95403,116.302947,0,77,39894.2352199074,2009-03-22,05:38:43
39.954038,116.302961,0,77,39894.2352777778,2009-03-22,05:38:48
39.954049,116.30296,0,76,39894.2353356481,2009-03-22,05:38:53
39.953995,116.302958,0,75,39894.2353935185,2009-03-22,05:38:58
39.953825,116.302922,0,77,39894.2354513889,2009-03-22,05:39:03
39.953791,116.302908,0,79,39894.2355092593,2009-03-22,05:39:08
39.953782,116.302901,0,82,39894.2355671296,2009-03-22,05:39:13
39.953782,116.302901,0,82,39894.2356018518,2009-03-22,05:39:16
39.953775,116.302902,0,81,39894.235625,2009-03-22,05:39:18
39.95375,116.30291,0,81,39894.2356828704,2009-03-22,05:39:23
39.9536,116.302917,0,84,39894.2357407407,2009-03-22,05:39:28
39.953541,116.302889,0,90,39894.2357986111,2009-03-22,05:39:33
39.953527,116.30288,0,98,39894.2358564815,2009-03-22,05:39:38
39.953511,116.302877,0,104,39894.2359143518,2009-03-22,05:39:43
39.953399,116.302934,0,103,39894.2359722222,2009-03-22,05:39:48
39.953279,116.30297,0,97,39894.2360300926,2009-03-22,05:39:53
39.953053,116.303018,0,95,39894.236087963,2009-03-22,05:39:58
39.952792,116.303036,0,89,39894.2361458333,2009-03-22,05:40:03
39.952522,116.303028,0,84,39894.2362037037,2009-03-22,05:40:08
39.952207,116.303005,0,84,39894.2362615741,2009-03-22,05:40:13
39.951863,116.303031,0,80,39894.2363194444,2009-03-22,05:40:18
39.951408,116.303,0,86,39894.2363773148,2009-03-22,05:40:23
39.950978,116.303108,0,84,39894.2364351852,2009-03-22,05:40:28
39.950602,116.303151,0,85,39894.2364930556,2009-03-22,05:40:33
39.950205,116.303185,0,93,39894.2365509259,2009-03-22,05:40:38
39.949761,116.303295,0,101,39894.2366087963,2009-03-22,05:40:43
39.949419,116.303317,0,96,39894.2366666667,2009-03-22,05:40:48
39.949328,116.303315,0,92,39894.236724537,2009-03-22,05:40:53
39.949185,116.303357,0,94,39894.2367824074,2009-03-22,05:40:58
39.948972,116.303351,0,90,39894.2368402778,2009-03-22,05:41:03
39.948748,116.303327,0,88,39894.2368981481,2009-03-22,05:41:08
39.94852,116.303305,0,97,39894.2369560185,2009-03-22,05:41:13
39.948354,116.303286,0,114,39894.2370138889,2009-03-22,05:41:18
39.948325,116.303297,0,122,39894.2370717593,2009-03-22,05:41:23
39.948336,116.303295,0,118,39894.2371296296,2009-03-22,05:41:28
39.94831,116.303278,0,120,39894.2371875,2009-03-22,05:41:33
39.948175,116.303262,0,121,39894.2372453704,2009-03-22,05:41:38
39.94813,116.30329,0,122,39894.2373032407,2009-03-22,05:41:43
39.948112,116.303246,0,157,39894.2373611111,2009-03-22,05:41:48
39.948117,116.303266,0,172,39894.2374189815,2009-03-22,05:41:53
39.948168,116.303273,0,171,39894.2374768518,2009-03-22,05:41:58
39.948236,116.303254,0,170,39894.2375347222,2009-03-22,05:42:03
39.948277,116.303238,0,174,39894.2375925926,2009-03-22,05:42:08
39.948344,116.303217,0,169,39894.237650463,2009-03-22,05:42:13
39.948419,116.303192,0,164,39894.2377083333,2009-03-22,05:42:18
39.948492,116.303152,0,160,39894.2377662037,2009-03-22,05:42:23
39.948556,116.303121,0,161,39894.2378240741,2009-03-22,05:42:28
39.948624,116.30312,0,159,39894.2378819444,2009-03-22,05:42:33
39.948699,116.30309,0,156,39894.2379398148,2009-03-22,05:42:38
39.948751,116.303106,0,159,39894.2379976852,2009-03-22,05:42:43
39.948798,116.303088,0,159,39894.2380555556,2009-03-22,05:42:48
39.94888,116.303121,0,158,39894.2381134259,2009-03-22,05:42:53
39.948955,116.303156,0,156,39894.2381712963,2009-03-22,05:42:58
39.94901,116.303156,0,163,39894.2382291667,2009-03-22,05:43:03
39.949054,116.303167,0,172,39894.238287037,2009-03-22,05:43:08
39.949137,116.303159,0,167,39894.2383449074,2009-03-22,05:43:13
39.949208,116.303149,0,168,39894.2384027778,2009-03-22,05:43:18
39.949254,116.303203,0,166,39894.2384606482,2009-03-22,05:43:23
39.949268,116.303268,0,162,39894.2385185185,2009-03-22,05:43:28
39.949271,116.303335,0,169,39894.2385763889,2009-03-22,05:43:33
39.949275,116.303414,0,173,39894.2386342593,2009-03-22,05:43:38
39.949283,116.303494,0,170,39894.2386921296,2009-03-22,05:43:43
39.949295,116.303577,0,166,39894.23875,2009-03-22,05:43:48
39.949298,116.303657,0,172,39894.2388078704,2009-03-22,05:43:53
39.949308,116.303728,0,178,39894.2388657407,2009-03-22,05:43:58
39.949316,116.303809,0,182,39894.2389236111,2009-03-22,05:44:03
39.949332,116.303894,0,175,39894.2389814815,2009-03-22,05:44:08
39.949322,116.303977,0,174,39894.2390393519,2009-03-22,05:44:13
39.949349,116.303969,0,170,39894.2390972222,2009-03-22,05:44:18
39.949396,116.303952,0,164,39894.2391550926,2009-03-22,05:44:23
39.949427,116.303953,0,163,39894.239212963,2009-03-22,05:44:28
39.949474,116.303942,0,162,39894.2392708333,2009-03-22,05:44:33
39.949543,116.303912,0,159,39894.2393287037,2009-03-22,05:44:38
39.949596,116.303958,0,159,39894.2393865741,2009-03-22,05:44:43
39.949621,116.304081,0,155,39894.2394444444,2009-03-22,05:44:48
39.949653,116.304177,0,153,39894.2395023148,2009-03-22,05:44:53
39.949681,116.304256,0,157,39894.2395601852,2009-03-22,05:44:58
39.949709,116.304341,0,164,39894.2396180556,2009-03-22,05:45:03
39.949756,116.304427,0,172,39894.2396759259,2009-03-22,05:45:08
39.949778,116.304511,0,178,39894.2397337963,2009-03-22,05:45:13
39.949795,116.304591,0,180,39894.2397916667,2009-03-22,05:45:18
39.949806,116.304653,0,185,39894.239849537,2009-03-22,05:45:23
39.949828,116.304746,0,186,39894.2399074074,2009-03-22,05:45:28
39.949828,116.304844,0,182,39894.2399652778,2009-03-22,05:45:33
39.94985,116.304927,0,174,39894.2400231481,2009-03-22,05:45:38
39.949861,116.305034,0,176,39894.2400810185,2009-03-22,05:45:43
39.949882,116.305107,0,180,39894.2401388889,2009-03-22,05:45:48
39.949862,116.30518,0,178,39894.2401967593,2009-03-22,05:45:53
39.949863,116.305272,0,176,39894.2402546296,2009-03-22,05:45:58
39.949853,116.305339,0,164,39894.2403125,2009-03-22,05:46:03
39.949955,116.305447,0,154,39894.2403703704,2009-03-22,05:46:08
39.950034,116.305544,0,153,39894.2404282407,2009-03-22,05:46:13
39.950041,116.305609,0,157,39894.2404861111,2009-03-22,05:46:18
39.950018,116.305669,0,158,39894.2405439815,2009-03-22,05:46:23
39.950036,116.305749,0,159,39894.2406018519,2009-03-22,05:46:28
39.950038,116.305831,0,157,39894.2406597222,2009-03-22,05:46:33
39.950048,116.305918,0,157,39894.2407175926,2009-03-22,05:46:38
39.950065,116.305974,0,158,39894.240775463,2009-03-22,05:46:43
39.950057,116.306076,0,157,39894.2408333333,2009-03-22,05:46:48
39.950038,116.306167,0,159,39894.2408912037,2009-03-22,05:46:53
39.95007,116.306247,0,164,39894.2409490741,2009-03-22,05:46:58
39.950065,116.306324,0,169,39894.2410069444,2009-03-22,05:47:03
39.950047,116.30639,0,168,39894.2410648148,2009-03-22,05:47:08
39.950028,116.306447,0,175,39894.2411226852,2009-03-22,05:47:13
39.950033,116.306515,0,178,39894.2411805556,2009-03-22,05:47:18
39.950032,116.306602,0,176,39894.2412384259,2009-03-22,05:47:23
39.950038,116.30669,0,177,39894.2412962963,2009-03-22,05:47:28
39.950042,116.306766,0,184,39894.2413541667,2009-03-22,05:47:33
39.950049,116.306858,0,188,39894.241412037,2009-03-22,05:47:38
39.950063,116.30694,0,187,39894.2414699074,2009-03-22,05:47:43
39.950107,116.307015,0,191,39894.2415277778,2009-03-22,05:47:48
39.950133,116.307086,0,196,39894.2415856481,2009-03-22,05:47:53
39.950138,116.30717,0,198,39894.2416435185,2009-03-22,05:47:58
39.950165,116.307237,0,202,39894.2417013889,2009-03-22,05:48:03
39.950177,116.307317,0,207,39894.2417592593,2009-03-22,05:48:08
39.950048,116.307382,0,219,39894.2418171296,2009-03-22,05:48:13
39.949949,116.307447,0,220,39894.241875,2009-03-22,05:48:18
39.949962,116.307548,0,210,39894.2419328704,2009-03-22,05:48:23
39.949962,116.307632,0,201,39894.2419907407,2009-03-22,05:48:28
39.949978,116.307727,0,192,39894.2420486111,2009-03-22,05:48:33
39.949986,116.307819,0,180,39894.2421064815,2009-03-22,05:48:38
39.949979,116.30788,0,183,39894.2421643519,2009-03-22,05:48:43
39.949964,116.307993,0,187,39894.2422222222,2009-03-22,05:48:48
39.950008,116.308069,0,193,39894.2422800926,2009-03-22,05:48:53
39.950038,116.308145,0,201,39894.242337963,2009-03-22,05:48:58
39.950135,116.308259,0,206,39894.2423958333,2009-03-22,05:49:03
39.950178,116.308334,0,218,39894.2424537037,2009-03-22,05:49:08
39.950226,116.308428,0,226,39894.2425115741,2009-03-22,05:49:13
39.950229,116.308527,0,231,39894.2425694444,2009-03-22,05:49:18
39.950241,116.308587,0,232,39894.2426273148,2009-03-22,05:49:23
39.950226,116.308661,0,226,39894.2426851852,2009-03-22,05:49:28
39.950216,116.30871,0,221,39894.2427430556,2009-03-22,05:49:33
39.950195,116.308785,0,214,39894.2428009259,2009-03-22,05:49:38
39.950143,116.308869,0,206,39894.2428587963,2009-03-22,05:49:43
39.950066,116.308966,0,207,39894.2429166667,2009-03-22,05:49:48
39.950088,116.309059,0,218,39894.242974537,2009-03-22,05:49:53
39.95012,116.309109,0,215,39894.2430324074,2009-03-22,05:49:58
39.950189,116.309191,0,216,39894.2430902778,2009-03-22,05:50:03
39.950238,116.309228,0,206,39894.2431481481,2009-03-22,05:50:08
39.950215,116.30928,0,208,39894.2432060185,2009-03-22,05:50:13
39.950269,116.309349,0,213,39894.2432638889,2009-03-22,05:50:18
39.950291,116.309409,0,210,39894.2433217593,2009-03-22,05:50:23
39.950278,116.309498,0,201,39894.2433796296,2009-03-22,05:50:28
39.950282,116.309553,0,198,39894.2434375,2009-03-22,05:50:33
39.950288,116.309632,0,198,39894.2434953704,2009-03-22,05:50:38
39.950302,116.3097,0,197,39894.2435532407,2009-03-22,05:50:43
39.950266,116.30974,0,203,39894.2436111111,2009-03-22,05:50:48
39.950245,116.309801,0,212,39894.2436689815,2009-03-22,05:50:53
39.950249,116.309878,0,216,39894.2437268518,2009-03-22,05:50:58
39.950205,116.309973,0,216,39894.2437847222,2009-03-22,05:51:03
39.95016,116.31005,0,211,39894.2438425926,2009-03-22,05:51:08
39.950105,116.310117,0,205,39894.243900463,2009-03-22,05:51:13
39.950098,116.310206,0,199,39894.2439583333,2009-03-22,05:51:18
39.950017,116.310277,0,196,39894.2440162037,2009-03-22,05:51:23
39.949918,116.310336,0,191,39894.2440740741,2009-03-22,05:51:28
39.949904,116.310395,0,191,39894.2441319444,2009-03-22,05:51:33
39.949851,116.310445,0,195,39894.2441898148,2009-03-22,05:51:38
39.949822,116.310503,0,201,39894.2442476852,2009-03-22,05:51:43
39.949879,116.310609,0,201,39894.2443055556,2009-03-22,05:51:48
39.949918,116.310696,0,194,39894.2443634259,2009-03-22,05:51:53
39.949918,116.310756,0,194,39894.2444212963,2009-03-22,05:51:58
39.949925,116.310817,0,200,39894.2444791667,2009-03-22,05:52:03
39.949918,116.310903,0,203,39894.244537037,2009-03-22,05:52:08
39.950021,116.310961,0,212,39894.2445949074,2009-03-22,05:52:13
39.950077,116.311063,0,206,39894.2446527778,2009-03-22,05:52:18
39.950152,116.311141,0,211,39894.2447106481,2009-03-22,05:52:23
39.950168,116.311198,0,216,39894.2447685185,2009-03-22,05:52:28
39.950203,116.311286,0,218,39894.2448263889,2009-03-22,05:52:33
39.950201,116.311354,0,224,39894.2448842593,2009-03-22,05:52:38
39.950219,116.311454,0,224,39894.2449421296,2009-03-22,05:52:43
39.950254,116.311536,0,223,39894.245,2009-03-22,05:52:48
39.950272,116.311651,0,223,39894.2450578704,2009-03-22,05:52:53
39.950262,116.311706,0,218,39894.2451157407,2009-03-22,05:52:58
39.950232,116.311828,0,214,39894.2451736111,2009-03-22,05:53:03
39.950251,116.311895,0,217,39894.2452314815,2009-03-22,05:53:08
39.95013,116.311943,0,216,39894.2452893518,2009-03-22,05:53:13
39.950079,116.311989,0,212,39894.2453472222,2009-03-22,05:53:18
39.950023,116.311997,0,212,39894.2454050926,2009-03-22,05:53:23
39.949987,116.312024,0,218,39894.245462963,2009-03-22,05:53:28
39.949917,116.312049,0,224,39894.2455208333,2009-03-22,05:53:33
39.949845,116.312095,0,222,39894.2455787037,2009-03-22,05:53:38
39.949853,116.312154,0,213,39894.2456365741,2009-03-22,05:53:43
39.949862,116.312191,0,209,39894.2456944444,2009-03-22,05:53:48
39.949879,116.312268,0,206,39894.2457523148,2009-03-22,05:53:53
39.949879,116.312323,0,203,39894.2458101852,2009-03-22,05:53:58
39.949915,116.312379,0,196,39894.2458680556,2009-03-22,05:54:03
39.949909,116.312394,0,196,39894.2459259259,2009-03-22,05:54:08
39.949934,116.312351,0,197,39894.2459837963,2009-03-22,05:54:13
39.949934,116.312361,0,196,39894.2460416667,2009-03-22,05:54:18
39.950001,116.312407,0,195,39894.246099537,2009-03-22,05:54:23
39.950042,116.312443,0,194,39894.2461574074,2009-03-22,05:54:28
39.95006,116.312482,0,191,39894.2462152778,2009-03-22,05:54:33
39.950085,116.312539,0,190,39894.2462731482,2009-03-22,05:54:38
39.950096,116.312555,0,187,39894.2463310185,2009-03-22,05:54:43
39.950016,116.312595,0,178,39894.2463888889,2009-03-22,05:54:48
39.949982,116.312619,0,168,39894.2464467593,2009-03-22,05:54:53
39.950002,116.312649,0,161,39894.2465046296,2009-03-22,05:54:58
39.950006,116.312664,0,157,39894.2465625,2009-03-22,05:55:03
39.949964,116.31269,0,159,39894.2466203704,2009-03-22,05:55:08
39.949883,116.312743,0,157,39894.2466782407,2009-03-22,05:55:13
39.94981,116.312839,0,155,39894.2467361111,2009-03-22,05:55:18
39.949751,116.31292,0,155,39894.2467939815,2009-03-22,05:55:23
39.949696,116.312977,0,156,39894.2468518519,2009-03-22,05:55:28
39.949675,116.313062,0,156,39894.2469097222,2009-03-22,05:55:33
39.949624,116.313134,0,158,39894.2469675926,2009-03-22,05:55:38
39.94956,116.313219,0,160,39894.247025463,2009-03-22,05:55:43
39.949592,116.313176,0,164,39894.2470833333,2009-03-22,05:55:48
39.949632,116.313089,0,167,39894.2471412037,2009-03-22,05:55:53
39.949726,116.313103,0,171,39894.2471990741,2009-03-22,05:55:58
39.949827,116.313026,0,173,39894.2472569444,2009-03-22,05:56:03
39.949921,116.312913,0,173,39894.2473148148,2009-03-22,05:56:08
39.95002,116.312781,0,171,39894.2473726852,2009-03-22,05:56:13
39.950082,116.312674,0,167,39894.2474305556,2009-03-22,05:56:18
39.950137,116.312532,0,161,39894.2474884259,2009-03-22,05:56:23
39.950153,116.312405,0,155,39894.2475462963,2009-03-22,05:56:28
39.950061,116.312372,0,149,39894.2476041667,2009-03-22,05:56:33
39.949948,116.312487,0,142,39894.247662037,2009-03-22,05:56:38
39.949944,116.31279,0,145,39894.2477199074,2009-03-22,05:56:43
39.949957,116.312699,0,148,39894.2477777778,2009-03-22,05:56:48
39.949982,116.31274,0,157,39894.2478356481,2009-03-22,05:56:53
39.950042,116.312747,0,151,39894.2478935185,2009-03-22,05:56:58
39.950003,116.312782,0,151,39894.2479513889,2009-03-22,05:57:03
39.949978,116.31283,0,158,39894.2480092593,2009-03-22,05:57:08
39.949995,116.312896,0,163,39894.2480671296,2009-03-22,05:57:13
39.949978,116.312939,0,168,39894.248125,2009-03-22,05:57:18
39.949979,116.312985,0,172,39894.2481828704,2009-03-22,05:57:23
39.950028,116.313089,0,175,39894.2482407407,2009-03-22,05:57:28
39.950083,116.313125,0,172,39894.2482986111,2009-03-22,05:57:33
39.950088,116.313147,0,163,39894.2483564815,2009-03-22,05:57:38
39.950026,116.31318,0,142,39894.2484143519,2009-03-22,05:57:43
39.95006,116.313199,0,133,39894.2484722222,2009-03-22,05:57:48
39.95013,116.31328,0,132,39894.2485300926,2009-03-22,05:57:53
39.950176,116.313315,0,129,39894.248587963,2009-03-22,05:57:58
39.950197,116.313303,0,127,39894.2486458333,2009-03-22,05:58:03
39.950265,116.313301,0,131,39894.2487037037,2009-03-22,05:58:08
39.950299,116.313376,0,143,39894.2487615741,2009-03-22,05:58:13
39.95033,116.313419,0,150,39894.2488194444,2009-03-22,05:58:18
39.950355,116.313526,0,149,39894.2488773148,2009-03-22,05:58:23
39.950361,116.313582,0,158,39894.2489351852,2009-03-22,05:58:28
39.950409,116.313651,0,157,39894.2489930556,2009-03-22,05:58:33
39.950435,116.313726,0,162,39894.2490509259,2009-03-22,05:58:38
39.950473,116.313802,0,158,39894.2491087963,2009-03-22,05:58:43
39.950521,116.313865,0,154,39894.2491666667,2009-03-22,05:58:48
39.950545,116.313913,0,150,39894.249224537,2009-03-22,05:58:53
39.950508,116.31405,0,147,39894.2492824074,2009-03-22,05:58:58
39.950492,116.314124,0,150,39894.2493402778,2009-03-22,05:59:03
39.950485,116.314189,0,153,39894.2493981481,2009-03-22,05:59:08
39.950518,116.314298,0,165,39894.2494560185,2009-03-22,05:59:13
39.950599,116.314303,0,174,39894.2495138889,2009-03-22,05:59:18
39.950605,116.314352,0,179,39894.2495717593,2009-03-22,05:59:23
39.950545,116.314427,0,193,39894.2496296296,2009-03-22,05:59:28
39.950571,116.314438,0,194,39894.2496875,2009-03-22,05:59:33
39.950594,116.314399,0,199,39894.2497453704,2009-03-22,05:59:38
39.950638,116.314385,0,198,39894.2498032407,2009-03-22,05:59:43
39.950701,116.31436,0,202,39894.2498611111,2009-03-22,05:59:48
39.950688,116.314425,0,209,39894.2499189815,2009-03-22,05:59:53
39.9507,116.314497,0,207,39894.2499768519,2009-03-22,05:59:58
39.950752,116.314551,0,205,39894.2500347222,2009-03-22,06:00:03
39.950796,116.314602,0,202,39894.2500925926,2009-03-22,06:00:08
39.950838,116.314619,0,199,39894.250150463,2009-03-22,06:00:13
39.950835,116.314652,0,197,39894.2502083333,2009-03-22,06:00:18
39.950844,116.314635,0,196,39894.2502662037,2009-03-22,06:00:23
39.950807,116.314643,0,197,39894.2503240741,2009-03-22,06:00:28
39.950775,116.314686,0,198,39894.2503819444,2009-03-22,06:00:33
39.950771,116.314662,0,199,39894.2504398148,2009-03-22,06:00:38
39.950771,116.314662,0,199,39894.250474537,2009-03-22,06:00:41
39.950768,116.314661,0,199,39894.2504976852,2009-03-22,06:00:43
39.950768,116.314624,0,199,39894.2505555556,2009-03-22,06:00:48
39.950746,116.314673,0,211,39894.2506134259,2009-03-22,06:00:53
39.950791,116.314724,0,220,39894.2506712963,2009-03-22,06:00:58
39.950803,116.314723,0,221,39894.2507291667,2009-03-22,06:01:03
39.950796,116.314747,0,219,39894.250787037,2009-03-22,06:01:08
39.950775,116.314696,0,224,39894.2508449074,2009-03-22,06:01:13
39.950718,116.314561,0,210,39894.2509027778,2009-03-22,06:01:18
39.950719,116.314523,0,202,39894.2509606481,2009-03-22,06:01:23
39.950769,116.314484,0,192,39894.2510185185,2009-03-22,06:01:28
39.95077,116.314505,0,193,39894.2510763889,2009-03-22,06:01:33
39.950802,116.314501,0,195,39894.2511342593,2009-03-22,06:01:38
39.950842,116.314477,0,194,39894.2511921296,2009-03-22,06:01:43
39.95088,116.314475,0,196,39894.25125,2009-03-22,06:01:48
39.950905,116.31438,0,196,39894.2513078704,2009-03-22,06:01:53
39.950963,116.314351,0,190,39894.2513657407,2009-03-22,06:01:58
39.951054,116.314253,0,172,39894.2514236111,2009-03-22,06:02:03
39.951115,116.314172,0,158,39894.2514814815,2009-03-22,06:02:08
39.951192,116.314186,0,146,39894.2515393518,2009-03-22,06:02:13
39.951221,116.314156,0,144,39894.2515972222,2009-03-22,06:02:18
39.951238,116.314117,0,147,39894.2516550926,2009-03-22,06:02:23
39.951253,116.314074,0,149,39894.251712963,2009-03-22,06:02:28
39.951289,116.314019,0,151,39894.2517708333,2009-03-22,06:02:33
39.951286,116.313967,0,156,39894.2518287037,2009-03-22,06:02:38
39.951332,116.31393,0,160,39894.2518865741,2009-03-22,06:02:43
39.951383,116.313935,0,160,39894.2519444444,2009-03-22,06:02:48
39.951356,116.314013,0,154,39894.2520023148,2009-03-22,06:02:53
39.950812,116.313997,0,154,39894.2520601852,2009-03-22,06:02:58
39.951193,116.314403,0,372,39894.2754398148,2009-03-22,06:36:38
39.951238,116.314316,0,366,39894.2754976852,2009-03-22,06:36:43
39.951147,116.314268,0,353,39894.2755555556,2009-03-22,06:36:48
39.951084,116.314257,0,358,39894.2756134259,2009-03-22,06:36:53
39.95102,116.314366,0,379,39894.2756712963,2009-03-22,06:36:58
39.950963,116.31454,0,433,39894.2757291667,2009-03-22,06:37:03
39.950883,116.314662,0,501,39894.275787037,2009-03-22,06:37:08
39.950782,116.314761,0,521,39894.2758449074,2009-03-22,06:37:13
39.950678,116.314778,0,508,39894.2759027778,2009-03-22,06:37:18
39.950593,116.314905,0,513,39894.2759606481,2009-03-22,06:37:23
39.950621,116.315059,0,576,39894.2760185185,2009-03-22,06:37:28
39.950593,116.315069,0,572,39894.2760763889,2009-03-22,06:37:33
39.950599,116.314937,0,541,39894.2761342593,2009-03-22,06:37:38
39.950569,116.314885,0,540,39894.2761921296,2009-03-22,06:37:43
39.950521,116.314875,0,539,39894.27625,2009-03-22,06:37:48
39.950484,116.314846,0,547,39894.2763078704,2009-03-22,06:37:53
39.950441,116.314851,0,548,39894.2763657407,2009-03-22,06:37:58
39.950358,116.314899,0,545,39894.2764236111,2009-03-22,06:38:03
39.950291,116.314988,0,547,39894.2764814815,2009-03-22,06:38:08
39.950246,116.314966,0,554,39894.2765393518,2009-03-22,06:38:13
39.950211,116.314917,0,564,39894.2765972222,2009-03-22,06:38:18
39.950156,116.314899,0,571,39894.2766550926,2009-03-22,06:38:23
39.950139,116.314914,0,576,39894.276712963,2009-03-22,06:38:28
39.950094,116.314938,0,580,39894.2767708333,2009-03-22,06:38:33
39.950057,116.314939,0,584,39894.2768287037,2009-03-22,06:38:38
39.950014,116.314945,0,580,39894.2768865741,2009-03-22,06:38:43
39.949969,116.314984,0,578,39894.2769444444,2009-03-22,06:38:48
39.949911,116.314994,0,574,39894.2770023148,2009-03-22,06:38:53
39.949872,116.315024,0,572,39894.2770601852,2009-03-22,06:38:58
39.949817,116.315112,0,558,39894.2771180556,2009-03-22,06:39:03
39.949731,116.315254,0,539,39894.2771759259,2009-03-22,06:39:08
39.949697,116.315245,0,537,39894.2772337963,2009-03-22,06:39:13
39.949661,116.315219,0,534,39894.2772916667,2009-03-22,06:39:18
39.949639,116.315199,0,534,39894.277349537,2009-03-22,06:39:23
39.949609,116.315183,0,532,39894.2774074074,2009-03-22,06:39:28
39.94956,116.315174,0,528,39894.2774652778,2009-03-22,06:39:33
39.949496,116.315177,0,525,39894.2775231482,2009-03-22,06:39:38
39.949446,116.31521,0,522,39894.2775810185,2009-03-22,06:39:43
39.949403,116.315152,0,520,39894.2776388889,2009-03-22,06:39:48
39.94937,116.315081,0,520,39894.2776967593,2009-03-22,06:39:53
39.949347,116.315049,0,521,39894.2777546296,2009-03-22,06:39:58
39.949206,116.315391,0,511,39894.2778125,2009-03-22,06:40:03
39.949192,116.315519,0,503,39894.2778703704,2009-03-22,06:40:08
39.949168,116.31552,0,492,39894.2779282407,2009-03-22,06:40:13
39.949156,116.315585,0,488,39894.2779861111,2009-03-22,06:40:18
39.94916,116.315611,0,483,39894.2780439815,2009-03-22,06:40:23
39.949141,116.315666,0,480,39894.2781018519,2009-03-22,06:40:28
39.949117,116.3157,0,473,39894.2781597222,2009-03-22,06:40:33
39.949124,116.315739,0,461,39894.2782175926,2009-03-22,06:40:38
39.949157,116.315797,0,453,39894.278275463,2009-03-22,06:40:43
39.949187,116.31582,0,444,39894.2783333333,2009-03-22,06:40:48
39.949213,116.315833,0,431,39894.2783912037,2009-03-22,06:40:53
39.949257,116.315817,0,411,39894.2784490741,2009-03-22,06:40:58
39.949281,116.315773,0,386,39894.2785069444,2009-03-22,06:41:03
39.949283,116.315757,0,371,39894.2785648148,2009-03-22,06:41:08
39.949285,116.315738,0,358,39894.2786226852,2009-03-22,06:41:13
39.949304,116.315731,0,344,39894.2786805556,2009-03-22,06:41:18
39.949322,116.315718,0,325,39894.2787384259,2009-03-22,06:41:23
39.949376,116.315638,0,286,39894.2787962963,2009-03-22,06:41:28
39.949356,116.315623,0,266,39894.2788541667,2009-03-22,06:41:33
39.949273,116.315658,0,234,39894.278912037,2009-03-22,06:41:38
39.949245,116.315718,0,214,39894.2789699074,2009-03-22,06:41:43
39.949241,116.315783,0,198,39894.2790277778,2009-03-22,06:41:48
39.949249,116.3158,0,190,39894.2790856481,2009-03-22,06:41:53
39.949223,116.315844,0,186,39894.2791435185,2009-03-22,06:41:58
39.949186,116.31586,0,181,39894.2792013889,2009-03-22,06:42:03
39.949131,116.315883,0,180,39894.2792592593,2009-03-22,06:42:08
39.949091,116.315896,0,175,39894.2793171296,2009-03-22,06:42:13
39.948993,116.315893,0,170,39894.279375,2009-03-22,06:42:18
39.948952,116.315896,0,161,39894.2794328704,2009-03-22,06:42:23
39.948926,116.315901,0,160,39894.2794907407,2009-03-22,06:42:28
39.948855,116.3159,0,156,39894.2795486111,2009-03-22,06:42:33
39.948814,116.315914,0,156,39894.2796064815,2009-03-22,06:42:38
39.948759,116.315913,0,158,39894.2796643519,2009-03-22,06:42:43
39.948711,116.315924,0,160,39894.2797222222,2009-03-22,06:42:48
39.948674,116.315951,0,161,39894.2797800926,2009-03-22,06:42:53
39.94862,116.315963,0,159,39894.279837963,2009-03-22,06:42:58
39.948554,116.315967,0,150,39894.2798958333,2009-03-22,06:43:03
39.948512,116.315969,0,150,39894.2799537037,2009-03-22,06:43:08
39.948471,116.315961,0,146,39894.2800115741,2009-03-22,06:43:13
39.948433,116.316004,0,135,39894.2800694444,2009-03-22,06:43:18
39.948433,116.316004,0,135,39894.2801041667,2009-03-22,06:43:21
39.948426,116.316005,0,128,39894.2801273148,2009-03-22,06:43:23
39.948404,116.316012,0,122,39894.2801851852,2009-03-22,06:43:28
39.948395,116.316016,0,121,39894.2802430556,2009-03-22,06:43:33
39.948395,116.316016,0,121,39894.2802777778,2009-03-22,06:43:36
39.948395,116.316016,0,121,39894.2803009259,2009-03-22,06:43:38
39.948414,116.3161,0,121,39894.2803587963,2009-03-22,06:43:43
39.948456,116.316181,0,122,39894.2804166667,2009-03-22,06:43:48
39.948447,116.31627,0,121,39894.280474537,2009-03-22,06:43:53
39.948485,116.316372,0,118,39894.2805324074,2009-03-22,06:43:58
39.948513,116.31646,0,109,39894.2805902778,2009-03-22,06:44:03
39.948568,116.316622,0,93,39894.2806481481,2009-03-22,06:44:08
39.948848,116.317065,0,78,39894.2807060185,2009-03-22,06:44:13
39.949055,116.317357,0,63,39894.2807638889,2009-03-22,06:44:18
39.949478,116.317992,0,47,39894.2808217593,2009-03-22,06:44:23
39.949902,116.318653,0,31,39894.2808796296,2009-03-22,06:44:28
39.94994,116.318745,0,20,39894.2809375,2009-03-22,06:44:33
39.950163,116.319132,0,11,39894.2809953704,2009-03-22,06:44:38
39.948786,116.316775,0,26,39894.2810532407,2009-03-22,06:44:43
39.948737,116.316785,0,146,39894.2811111111,2009-03-22,06:44:48
39.948746,116.316807,0,146,39894.2811689815,2009-03-22,06:44:53
39.94874,116.316822,0,146,39894.2812268519,2009-03-22,06:44:58
39.948705,116.316921,0,136,39894.2812847222,2009-03-22,06:45:03
39.948703,116.317069,0,200,39894.2813425926,2009-03-22,06:45:08
39.948719,116.317293,0,227,39894.281400463,2009-03-22,06:45:13
39.948678,116.31726,0,242,39894.2814583333,2009-03-22,06:45:18
39.948678,116.31726,0,242,39894.2814930556,2009-03-22,06:45:21
39.948684,116.317263,0,244,39894.2815162037,2009-03-22,06:45:23
39.948677,116.31731,0,265,39894.2815740741,2009-03-22,06:45:28
39.948598,116.317312,0,270,39894.2816319444,2009-03-22,06:45:33
39.948535,116.31736,0,284,39894.2816898148,2009-03-22,06:45:38
39.948468,116.317348,0,306,39894.2817476852,2009-03-22,06:45:43
39.948445,116.317358,0,339,39894.2818055556,2009-03-22,06:45:48
39.9484,116.317373,0,352,39894.2818634259,2009-03-22,06:45:53
39.948385,116.317381,0,356,39894.2819212963,2009-03-22,06:45:58
39.94839,116.317394,0,357,39894.2819791667,2009-03-22,06:46:03
39.948429,116.317484,0,382,39894.282037037,2009-03-22,06:46:08
39.948444,116.317554,0,400,39894.2820949074,2009-03-22,06:46:13
39.94844,116.317654,0,419,39894.2821527778,2009-03-22,06:46:18
39.948408,116.317726,0,429,39894.2822106481,2009-03-22,06:46:23
39.948317,116.317762,0,436,39894.2822685185,2009-03-22,06:46:28
39.948245,116.317776,0,441,39894.2823263889,2009-03-22,06:46:33
39.948154,116.317767,0,441,39894.2823842593,2009-03-22,06:46:38
39.948075,116.317785,0,440,39894.2824421296,2009-03-22,06:46:43
39.948002,116.317808,0,442,39894.2825,2009-03-22,06:46:48
39.947964,116.317822,0,441,39894.2825578704,2009-03-22,06:46:53
39.947919,116.317827,0,438,39894.2826157407,2009-03-22,06:46:58
39.947857,116.317834,0,435,39894.2826736111,2009-03-22,06:47:03
39.947811,116.317842,0,432,39894.2827314815,2009-03-22,06:47:08
39.947753,116.317866,0,431,39894.2827893518,2009-03-22,06:47:13
39.94771,116.317884,0,430,39894.2828472222,2009-03-22,06:47:18
39.947664,116.317886,0,427,39894.2829050926,2009-03-22,06:47:23
39.947613,116.317918,0,427,39894.282962963,2009-03-22,06:47:28
39.947553,116.317945,0,426,39894.2830208333,2009-03-22,06:47:33
39.947486,116.317935,0,420,39894.2830787037,2009-03-22,06:47:38
39.947461,116.317955,0,419,39894.2831365741,2009-03-22,06:47:43
39.947424,116.317978,0,412,39894.2831944444,2009-03-22,06:47:48
39.947348,116.317995,0,406,39894.2832523148,2009-03-22,06:47:53
39.947319,116.317989,0,405,39894.2833101852,2009-03-22,06:47:58
39.947263,116.317968,0,391,39894.2833680556,2009-03-22,06:48:03
39.947202,116.318013,0,357,39894.2834259259,2009-03-22,06:48:08
39.946963,116.318094,0,191,39894.2909490741,2009-03-22,06:58:58
39.946821,116.318193,0,191,39894.2910069444,2009-03-22,06:59:03
39.946551,116.318197,0,189,39894.2910648148,2009-03-22,06:59:08
39.946164,116.318234,0,185,39894.2911226852,2009-03-22,06:59:13
39.945763,116.318109,0,198,39894.2911805556,2009-03-22,06:59:18
39.945355,116.317941,0,206,39894.2912384259,2009-03-22,06:59:23
39.944997,116.317987,0,210,39894.2912962963,2009-03-22,06:59:28
39.944942,116.317972,0,212,39894.2913078704,2009-03-22,06:59:29
39.9446,116.318056,0,219,39894.2913657407,2009-03-22,06:59:34
39.944268,116.318122,0,232,39894.2914236111,2009-03-22,06:59:39
39.943924,116.318241,0,247,39894.2914814815,2009-03-22,06:59:44
39.943545,116.318326,0,262,39894.2915393518,2009-03-22,06:59:49
39.943333,116.318429,0,278,39894.2915972222,2009-03-22,06:59:54
39.943261,116.31856,0,295,39894.2916550926,2009-03-22,06:59:59
39.94323,116.318488,0,306,39894.291712963,2009-03-22,07:00:04
39.943185,116.318574,0,307,39894.2917708333,2009-03-22,07:00:09
39.943088,116.318679,0,307,39894.2918287037,2009-03-22,07:00:14
39.943045,116.318748,0,300,39894.2918865741,2009-03-22,07:00:19
39.943036,116.318784,0,298,39894.2919444444,2009-03-22,07:00:24
39.943038,116.318793,0,298,39894.2920023148,2009-03-22,07:00:29
39.943025,116.318783,0,297,39894.2920601852,2009-03-22,07:00:34
39.943004,116.318796,0,293,39894.2921180556,2009-03-22,07:00:39
39.942929,116.318861,0,284,39894.2921759259,2009-03-22,07:00:44
39.942757,116.318876,0,275,39894.2922337963,2009-03-22,07:00:49
39.942515,116.318885,0,268,39894.2922916667,2009-03-22,07:00:54
39.942214,116.318884,0,266,39894.292349537,2009-03-22,07:00:59
39.941786,116.319006,0,268,39894.2924074074,2009-03-22,07:01:04
39.941284,116.319139,0,270,39894.2924652778,2009-03-22,07:01:09
39.940804,116.319195,0,275,39894.2925231481,2009-03-22,07:01:14
39.940352,116.319238,0,277,39894.2925810185,2009-03-22,07:01:19
39.939937,116.319256,0,277,39894.2926388889,2009-03-22,07:01:24
39.939539,116.319274,0,274,39894.2926967593,2009-03-22,07:01:29
39.939135,116.31928,0,270,39894.2927546296,2009-03-22,07:01:34
39.938814,116.319243,0,262,39894.2928125,2009-03-22,07:01:39
39.938572,116.319253,0,253,39894.2928703704,2009-03-22,07:01:44
39.938425,116.319342,0,238,39894.2929282407,2009-03-22,07:01:49
39.938368,116.319391,0,225,39894.2929861111,2009-03-22,07:01:54
39.938267,116.319401,0,221,39894.2930439815,2009-03-22,07:01:59
39.938093,116.319407,0,224,39894.2931018519,2009-03-22,07:02:04
39.937863,116.319456,0,227,39894.2931597222,2009-03-22,07:02:09
39.937622,116.319499,0,232,39894.2932175926,2009-03-22,07:02:14
39.937386,116.319548,0,232,39894.293275463,2009-03-22,07:02:19
39.9373,116.31979,0,237,39894.2933333333,2009-03-22,07:02:24
39.9372,116.320241,0,242,39894.2933912037,2009-03-22,07:02:29
39.937102,116.320736,0,244,39894.2934490741,2009-03-22,07:02:34
39.936998,116.321204,0,239,39894.2935069444,2009-03-22,07:02:39
39.93674,116.321634,0,228,39894.2935648148,2009-03-22,07:02:44
39.936434,116.321973,0,217,39894.2936226852,2009-03-22,07:02:49
39.936213,116.32209,0,204,39894.2936805556,2009-03-22,07:02:54
39.935963,116.322111,0,189,39894.2937384259,2009-03-22,07:02:59
39.935907,116.322115,0,173,39894.2937962963,2009-03-22,07:03:04
39.936006,116.322095,0,158,39894.2938541667,2009-03-22,07:03:09
39.93602,116.322091,0,143,39894.293912037,2009-03-22,07:03:14
39.936197,116.322257,0,125,39894.2939699074,2009-03-22,07:03:19
39.936628,116.322558,0,114,39894.2940277778,2009-03-22,07:03:24
39.936861,116.322998,0,101,39894.2940856481,2009-03-22,07:03:29
39.936936,116.323458,0,90,39894.2941435185,2009-03-22,07:03:34
39.936938,116.323935,0,77,39894.2942013889,2009-03-22,07:03:39
39.936947,116.324463,0,69,39894.2942592593,2009-03-22,07:03:44
39.936916,116.32498,0,75,39894.2943171296,2009-03-22,07:03:49
39.936891,116.325454,0,77,39894.294375,2009-03-22,07:03:54
39.936847,116.325801,0,80,39894.2944328704,2009-03-22,07:03:59
39.936843,116.325919,0,77,39894.2944907407,2009-03-22,07:04:04
39.936817,116.325928,0,73,39894.2945486111,2009-03-22,07:04:09
39.936777,116.325927,0,66,39894.2946064815,2009-03-22,07:04:14
39.936771,116.325927,0,62,39894.2946643519,2009-03-22,07:04:19
39.936771,116.325928,0,60,39894.2947222222,2009-03-22,07:04:24
39.936771,116.325928,0,60,39894.2947569444,2009-03-22,07:04:27
39.936768,116.325935,0,60,39894.2947800926,2009-03-22,07:04:29
39.936745,116.32593,0,59,39894.294837963,2009-03-22,07:04:34
39.936739,116.325929,0,57,39894.2948958333,2009-03-22,07:04:39
39.936739,116.325929,0,57,39894.2949305556,2009-03-22,07:04:42
39.93674,116.325937,0,57,39894.2949537037,2009-03-22,07:04:44
39.936737,116.325948,0,56,39894.2950115741,2009-03-22,07:04:49
39.936751,116.32601,0,58,39894.2950694444,2009-03-22,07:04:54
39.936777,116.326065,0,66,39894.2951273148,2009-03-22,07:04:59
39.936767,116.326007,0,68,39894.2951851852,2009-03-22,07:05:04
39.936802,116.326076,0,76,39894.2952430556,2009-03-22,07:05:09
39.936847,116.326101,0,81,39894.2953009259,2009-03-22,07:05:14
39.936849,116.326113,0,83,39894.2953587963,2009-03-22,07:05:19
39.936861,116.326154,0,87,39894.2954166667,2009-03-22,07:05:24
39.936856,116.326253,0,90,39894.295474537,2009-03-22,07:05:29
39.936861,116.326324,0,89,39894.2955324074,2009-03-22,07:05:34
39.936858,116.32631,0,92,39894.2955902778,2009-03-22,07:05:39
39.936858,116.32631,0,92,39894.295625,2009-03-22,07:05:42
39.93686,116.326305,0,91,39894.2956481481,2009-03-22,07:05:44
39.936859,116.326356,0,95,39894.2957060185,2009-03-22,07:05:49
39.936866,116.326474,0,100,39894.2957638889,2009-03-22,07:05:54
39.936848,116.326519,0,111,39894.2958217593,2009-03-22,07:05:59
39.936831,116.326589,0,121,39894.2958796296,2009-03-22,07:06:04
39.93681,116.326797,0,122,39894.2959375,2009-03-22,07:06:09
39.936937,116.326978,0,153,39894.2959953704,2009-03-22,07:06:14
39.936968,116.32703,0,182,39894.2960532407,2009-03-22,07:06:19
39.936976,116.327061,0,190,39894.2961111111,2009-03-22,07:06:24
39.936945,116.327142,0,195,39894.2961689815,2009-03-22,07:06:29
39.936928,116.327232,0,198,39894.2962268519,2009-03-22,07:06:34
39.936871,116.327258,0,200,39894.2962847222,2009-03-22,07:06:39
39.936863,116.327343,0,195,39894.2963425926,2009-03-22,07:06:44
39.936862,116.327434,0,173,39894.296400463,2009-03-22,07:06:49
39.936861,116.327553,0,161,39894.2964583333,2009-03-22,07:06:54
39.936883,116.327683,0,152,39894.2965162037,2009-03-22,07:06:59
39.936864,116.327816,0,144,39894.2965740741,2009-03-22,07:07:04
39.936829,116.327963,0,126,39894.2966319444,2009-03-22,07:07:09
39.936805,116.328036,0,121,39894.2966898148,2009-03-22,07:07:14
39.936772,116.328048,0,120,39894.2967476852,2009-03-22,07:07:19
39.936772,116.328048,0,120,39894.2967824074,2009-03-22,07:07:22
39.936777,116.328047,0,135,39894.2968055556,2009-03-22,07:07:24
39.936779,116.328034,0,135,39894.2968634259,2009-03-22,07:07:29
39.936779,116.328034,0,135,39894.2968981481,2009-03-22,07:07:32
39.936771,116.328038,0,136,39894.2969212963,2009-03-22,07:07:34
39.936766,116.328048,0,135,39894.2969791667,2009-03-22,07:07:39
39.936761,116.328059,0,135,39894.297037037,2009-03-22,07:07:44
39.936759,116.328061,0,136,39894.2970949074,2009-03-22,07:07:49
39.936759,116.328061,0,136,39894.2971296296,2009-03-22,07:07:52
39.936755,116.328069,0,136,39894.2971527778,2009-03-22,07:07:54
39.936752,116.328079,0,137,39894.2972106481,2009-03-22,07:07:59
39.936754,116.32819,0,138,39894.2972685185,2009-03-22,07:08:04
39.936763,116.328345,0,135,39894.2973263889,2009-03-22,07:08:09
39.936726,116.328418,0,127,39894.2973842593,2009-03-22,07:08:14
39.936703,116.328561,0,120,39894.2974421296,2009-03-22,07:08:19
39.936707,116.328699,0,116,39894.2975,2009-03-22,07:08:24
39.936703,116.328807,0,113,39894.2975578704,2009-03-22,07:08:29
39.936697,116.328892,0,110,39894.2976157407,2009-03-22,07:08:34
39.936716,116.329,0,105,39894.2976736111,2009-03-22,07:08:39
39.936744,116.329109,0,104,39894.2977314815,2009-03-22,07:08:44
39.936753,116.329178,0,104,39894.2977893518,2009-03-22,07:08:49
39.936738,116.329278,0,105,39894.2978472222,2009-03-22,07:08:54
39.936715,116.329375,0,103,39894.2979050926,2009-03-22,07:08:59
39.936703,116.329398,0,104,39894.297962963,2009-03-22,07:09:04
39.936682,116.329391,0,112,39894.2980208333,2009-03-22,07:09:09
39.936701,116.329382,0,115,39894.2980787037,2009-03-22,07:09:14
39.936731,116.329444,0,119,39894.2981365741,2009-03-22,07:09:19
39.936738,116.329562,0,124,39894.2981944444,2009-03-22,07:09:24
39.936737,116.329791,0,130,39894.2982523148,2009-03-22,07:09:29
39.936688,116.329927,0,127,39894.2983101852,2009-03-22,07:09:34
39.936652,116.329979,0,120,39894.2983680556,2009-03-22,07:09:39
39.936635,116.329979,0,119,39894.2984259259,2009-03-22,07:09:44
39.936635,116.329979,0,119,39894.2984606481,2009-03-22,07:09:47
39.936639,116.329977,0,118,39894.2984837963,2009-03-22,07:09:49
39.936684,116.329962,0,119,39894.2985416667,2009-03-22,07:09:54
39.936631,116.329958,0,124,39894.298599537,2009-03-22,07:09:59
39.936603,116.329951,0,136,39894.2986574074,2009-03-22,07:10:04
39.936623,116.330017,0,142,39894.2987152778,2009-03-22,07:10:09
39.936644,116.330082,0,149,39894.2987731481,2009-03-22,07:10:14
39.936634,116.330114,0,153,39894.2988310185,2009-03-22,07:10:19
39.936609,116.330166,0,152,39894.2988888889,2009-03-22,07:10:24
39.936597,116.330201,0,151,39894.2989467593,2009-03-22,07:10:29
39.936594,116.330268,0,146,39894.2990046296,2009-03-22,07:10:34
39.936597,116.330309,0,147,39894.2990625,2009-03-22,07:10:39
39.93658,116.330368,0,146,39894.2991203704,2009-03-22,07:10:44
39.936599,116.330402,0,151,39894.2991782407,2009-03-22,07:10:49
39.936605,116.330448,0,158,39894.2992361111,2009-03-22,07:10:54
39.936611,116.330524,0,164,39894.2992939815,2009-03-22,07:10:59
39.936612,116.33056,0,172,39894.2993518518,2009-03-22,07:11:04
39.936609,116.330592,0,176,39894.2994097222,2009-03-22,07:11:09
39.936616,116.330636,0,179,39894.2994675926,2009-03-22,07:11:14
39.936625,116.330682,0,182,39894.299525463,2009-03-22,07:11:19
39.936641,116.330737,0,187,39894.2995833333,2009-03-22,07:11:24
39.93665,116.330803,0,189,39894.2996412037,2009-03-22,07:11:29
39.936652,116.330866,0,193,39894.2996990741,2009-03-22,07:11:34
39.936669,116.330929,0,198,39894.2997569444,2009-03-22,07:11:39
39.936683,116.330992,0,201,39894.2998148148,2009-03-22,07:11:44
39.936699,116.331039,0,206,39894.2998726852,2009-03-22,07:11:49
39.936709,116.331074,0,209,39894.2999305556,2009-03-22,07:11:54
39.936716,116.331141,0,201,39894.2999884259,2009-03-22,07:11:59
39.936722,116.33119,0,205,39894.3000462963,2009-03-22,07:12:04
39.936735,116.331246,0,201,39894.3001041667,2009-03-22,07:12:09
39.936745,116.33129,0,207,39894.300162037,2009-03-22,07:12:14
39.936732,116.331353,0,203,39894.3002199074,2009-03-22,07:12:19
39.93674,116.3314,0,207,39894.3002777778,2009-03-22,07:12:24
39.936744,116.33147,0,201,39894.3003356481,2009-03-22,07:12:29
39.936728,116.331534,0,199,39894.3003935185,2009-03-22,07:12:34
39.936707,116.331584,0,193,39894.3004513889,2009-03-22,07:12:39
39.936687,116.331651,0,185,39894.3005092593,2009-03-22,07:12:44
39.936698,116.331716,0,180,39894.3005671296,2009-03-22,07:12:49
39.936719,116.331769,0,179,39894.300625,2009-03-22,07:12:54
39.936694,116.331821,0,170,39894.3006828704,2009-03-22,07:12:59
39.936728,116.331871,0,169,39894.3007407407,2009-03-22,07:13:04
39.936732,116.331922,0,167,39894.3007986111,2009-03-22,07:13:09
39.936722,116.331969,0,168,39894.3008564815,2009-03-22,07:13:14
39.936692,116.331999,0,160,39894.3009143519,2009-03-22,07:13:19
39.936673,116.332045,0,159,39894.3009722222,2009-03-22,07:13:24
39.936653,116.332079,0,159,39894.3010300926,2009-03-22,07:13:29
39.936618,116.332106,0,160,39894.301087963,2009-03-22,07:13:34
39.9366,116.332156,0,160,39894.3011458333,2009-03-22,07:13:39
39.936603,116.332202,0,160,39894.3012037037,2009-03-22,07:13:44
39.936617,116.332216,0,159,39894.3012615741,2009-03-22,07:13:49
39.936652,116.332202,0,159,39894.3013194444,2009-03-22,07:13:54
39.936726,116.332187,0,160,39894.3013773148,2009-03-22,07:13:59
39.936787,116.332174,0,161,39894.3014351852,2009-03-22,07:14:04
39.936871,116.332184,0,161,39894.3014930556,2009-03-22,07:14:09
39.937016,116.332252,0,163,39894.3015509259,2009-03-22,07:14:14
39.937227,116.332312,0,165,39894.3016087963,2009-03-22,07:14:19
39.937421,116.33232,0,167,39894.3016666667,2009-03-22,07:14:24
39.937598,116.33235,0,169,39894.301724537,2009-03-22,07:14:29
39.936667,116.331766,0,158,39894.3303703704,2009-03-22,07:55:44
39.936655,116.331709,0,143,39894.3304282407,2009-03-22,07:55:49
39.936676,116.331667,0,149,39894.3304861111,2009-03-22,07:55:54
39.93668,116.331638,0,160,39894.3305439815,2009-03-22,07:55:59
39.936705,116.331597,0,175,39894.3306018518,2009-03-22,07:56:04
39.93666,116.331521,0,169,39894.3306597222,2009-03-22,07:56:09
39.936663,116.331461,0,151,39894.3307175926,2009-03-22,07:56:14
39.936639,116.331402,0,148,39894.330775463,2009-03-22,07:56:19
39.936639,116.33135,0,152,39894.3308333333,2009-03-22,07:56:24
39.936631,116.331305,0,159,39894.3308912037,2009-03-22,07:56:29
39.936642,116.33125,0,159,39894.3309490741,2009-03-22,07:56:34
39.936646,116.331191,0,170,39894.3310069444,2009-03-22,07:56:39
39.936642,116.331148,0,166,39894.3310648148,2009-03-22,07:56:44
39.936652,116.331107,0,161,39894.3311226852,2009-03-22,07:56:49
39.936618,116.331055,0,161,39894.3311805556,2009-03-22,07:56:54
39.936623,116.330997,0,164,39894.3312384259,2009-03-22,07:56:59
39.936613,116.330947,0,167,39894.3312962963,2009-03-22,07:57:04
39.936614,116.330888,0,172,39894.3313541667,2009-03-22,07:57:09
39.936607,116.330835,0,174,39894.331412037,2009-03-22,07:57:14
39.936598,116.330772,0,179,39894.3314699074,2009-03-22,07:57:19
39.936576,116.330742,0,182,39894.3315277778,2009-03-22,07:57:24
39.936552,116.330718,0,182,39894.3315856481,2009-03-22,07:57:29
39.936518,116.330708,0,185,39894.3316435185,2009-03-22,07:57:34
39.936482,116.330709,0,188,39894.3317013889,2009-03-22,07:57:39
39.936442,116.330721,0,190,39894.3317592593,2009-03-22,07:57:44
39.937827,116.331147,0,683,39894.332337963,2009-03-22,07:58:34
39.93717,116.330523,0,222,39894.3323958333,2009-03-22,07:58:39
39.937114,116.330471,0,215,39894.3324537037,2009-03-22,07:58:44
39.937081,116.330517,0,212,39894.3325115741,2009-03-22,07:58:49
39.937081,116.330517,0,212,39894.3325462963,2009-03-22,07:58:52
39.937088,116.330514,0,209,39894.3325694444,2009-03-22,07:58:54
39.93664,116.330808,0,229,39894.3332638889,2009-03-22,07:59:54
39.936572,116.330737,0,169,39894.3333217593,2009-03-22,07:59:59
39.936641,116.330772,0,169,39894.3333796296,2009-03-22,08:00:04
39.936631,116.330837,0,179,39894.3334375,2009-03-22,08:00:09
39.936607,116.330894,0,194,39894.3334953704,2009-03-22,08:00:14
39.936636,116.330949,0,200,39894.3335532407,2009-03-22,08:00:19
39.936661,116.33099,0,208,39894.3336111111,2009-03-22,08:00:24
39.936654,116.331044,0,217,39894.3336689815,2009-03-22,08:00:29
39.936606,116.331093,0,213,39894.3337268519,2009-03-22,08:00:34
39.93661,116.331144,0,214,39894.3337847222,2009-03-22,08:00:39
39.936602,116.33118,0,204,39894.3338425926,2009-03-22,08:00:44
39.936628,116.331245,0,210,39894.333900463,2009-03-22,08:00:49
39.936643,116.331285,0,192,39894.3339583333,2009-03-22,08:00:54
39.936625,116.33134,0,188,39894.3340162037,2009-03-22,08:00:59
39.936609,116.331399,0,186,39894.3340740741,2009-03-22,08:01:04
39.936585,116.331457,0,188,39894.3341319444,2009-03-22,08:01:09
39.936607,116.331502,0,187,39894.3341898148,2009-03-22,08:01:14
39.936618,116.331558,0,188,39894.3342476852,2009-03-22,08:01:19
39.936618,116.331602,0,188,39894.3343055556,2009-03-22,08:01:24
39.9366,116.33165,0,185,39894.3343634259,2009-03-22,08:01:29
39.936578,116.331714,0,185,39894.3344212963,2009-03-22,08:01:34
39.936592,116.331774,0,185,39894.3344791667,2009-03-22,08:01:39
39.936587,116.33183,0,185,39894.334537037,2009-03-22,08:01:44
39.936578,116.331888,0,185,39894.3345949074,2009-03-22,08:01:49
39.936595,116.331947,0,184,39894.3346527778,2009-03-22,08:01:54
39.93663,116.332001,0,184,39894.3347106481,2009-03-22,08:01:59
39.936641,116.332048,0,184,39894.3347685185,2009-03-22,08:02:04
39.936644,116.332077,0,180,39894.3348263889,2009-03-22,08:02:09
39.936613,116.332128,0,182,39894.3348842593,2009-03-22,08:02:14
39.936606,116.332172,0,181,39894.3349421296,2009-03-22,08:02:19
39.93659,116.332234,0,183,39894.335,2009-03-22,08:02:24
39.936597,116.332295,0,181,39894.3350578704,2009-03-22,08:02:29
39.936609,116.332359,0,180,39894.3351157407,2009-03-22,08:02:34
39.936603,116.3324,0,182,39894.3351736111,2009-03-22,08:02:39
39.936588,116.332435,0,182,39894.3352314815,2009-03-22,08:02:44
39.936602,116.33245,0,184,39894.3352893519,2009-03-22,08:02:49
39.93659,116.332456,0,184,39894.3353472222,2009-03-22,08:02:54
39.936576,116.332442,0,183,39894.3354050926,2009-03-22,08:02:59
39.93655,116.33244,0,183,39894.335462963,2009-03-22,08:03:04
39.936519,116.332452,0,182,39894.3355208333,2009-03-22,08:03:09
39.936482,116.332465,0,181,39894.3355787037,2009-03-22,08:03:14
39.93645,116.332487,0,180,39894.3356365741,2009-03-22,08:03:19
39.93642,116.332528,0,179,39894.3356944444,2009-03-22,08:03:24
39.936424,116.33256,0,179,39894.3357523148,2009-03-22,08:03:29
39.936453,116.332585,0,179,39894.3358101852,2009-03-22,08:03:34
39.936518,116.332595,0,178,39894.3358680556,2009-03-22,08:03:39
39.93656,116.332576,0,178,39894.3359259259,2009-03-22,08:03:44
39.936759,116.332706,0,208,39894.338125,2009-03-22,08:06:54
39.936627,116.332464,0,124,39894.3381828704,2009-03-22,08:06:59
39.936585,116.332396,0,109,39894.3382407407,2009-03-22,08:07:04
39.936434,116.332326,0,66,39894.3382986111,2009-03-22,08:07:09
39.936532,116.332409,0,145,39894.3383564815,2009-03-22,08:07:14
39.936567,116.332418,0,168,39894.3384143518,2009-03-22,08:07:19
39.936568,116.332358,0,160,39894.3384722222,2009-03-22,08:07:24
39.936528,116.33234,0,169,39894.3385300926,2009-03-22,08:07:29
39.936507,116.332284,0,160,39894.338587963,2009-03-22,08:07:34
39.936563,116.33222,0,168,39894.3386458333,2009-03-22,08:07:39
39.936573,116.332152,0,159,39894.3387037037,2009-03-22,08:07:44
39.936572,116.332148,0,158,39894.3387615741,2009-03-22,08:07:49
39.936572,116.332148,0,158,39894.3387962963,2009-03-22,08:07:52
39.93657,116.332147,0,158,39894.3388194444,2009-03-22,08:07:54
39.936613,116.332056,0,152,39894.3388773148,2009-03-22,08:07:59
39.93665,116.332016,0,162,39894.3389351852,2009-03-22,08:08:04
39.936628,116.331951,0,163,39894.3389930556,2009-03-22,08:08:09
39.936617,116.331906,0,161,39894.3390509259,2009-03-22,08:08:14
39.936607,116.331875,0,160,39894.3391087963,2009-03-22,08:08:19
39.93661,116.331842,0,157,39894.3391666667,2009-03-22,08:08:24
39.936615,116.331807,0,156,39894.339224537,2009-03-22,08:08:29
39.936613,116.331752,0,153,39894.3392824074,2009-03-22,08:08:34
39.936629,116.331693,0,153,39894.3393402778,2009-03-22,08:08:39
39.936642,116.33163,0,153,39894.3393981481,2009-03-22,08:08:44
39.936623,116.331582,0,153,39894.3394560185,2009-03-22,08:08:49
39.936639,116.331518,0,153,39894.3395138889,2009-03-22,08:08:54
39.936622,116.331441,0,150,39894.3395717593,2009-03-22,08:08:59
39.936614,116.331388,0,147,39894.3396296296,2009-03-22,08:09:04
39.93661,116.331324,0,145,39894.3396875,2009-03-22,08:09:09
39.936589,116.331292,0,141,39894.3397453704,2009-03-22,08:09:14
39.936584,116.331241,0,137,39894.3398032407,2009-03-22,08:09:19
39.93659,116.33117,0,134,39894.3398611111,2009-03-22,08:09:24
39.936572,116.33113,0,131,39894.3399189815,2009-03-22,08:09:29
39.936554,116.331092,0,127,39894.3399768519,2009-03-22,08:09:34
39.936557,116.331044,0,126,39894.3400347222,2009-03-22,08:09:39
39.936554,116.330998,0,124,39894.3400925926,2009-03-22,08:09:44
39.936553,116.330937,0,123,39894.340150463,2009-03-22,08:09:49
39.936565,116.330858,0,121,39894.3402083333,2009-03-22,08:09:54
39.936569,116.330772,0,120,39894.3402662037,2009-03-22,08:09:59
39.936515,116.330822,0,104,39894.3403240741,2009-03-22,08:10:04
39.936525,116.33075,0,109,39894.3403819444,2009-03-22,08:10:09
39.936523,116.330688,0,110,39894.3404398148,2009-03-22,08:10:14
39.936507,116.330646,0,112,39894.3404976852,2009-03-22,08:10:19
39.936507,116.330593,0,114,39894.3405555556,2009-03-22,08:10:24
39.936502,116.330548,0,115,39894.3406134259,2009-03-22,08:10:29
39.936446,116.330583,0,117,39894.3406712963,2009-03-22,08:10:34
39.937027,116.330662,0,114,39894.3413078704,2009-03-22,08:11:29
39.937114,116.330486,0,114,39894.3413657407,2009-03-22,08:11:34
39.937171,116.330379,0,115,39894.3414236111,2009-03-22,08:11:39
39.93717,116.330346,0,114,39894.3414814815,2009-03-22,08:11:44
39.937171,116.330363,0,120,39894.3415393519,2009-03-22,08:11:49
39.937097,116.330416,0,142,39894.3415972222,2009-03-22,08:11:54
39.937092,116.330381,0,138,39894.3416550926,2009-03-22,08:11:59
39.937076,116.330331,0,131,39894.341712963,2009-03-22,08:12:04
39.937094,116.330214,0,138,39894.3417708333,2009-03-22,08:12:09
39.937063,116.330212,0,139,39894.3418287037,2009-03-22,08:12:14
39.937066,116.330172,0,145,39894.3418865741,2009-03-22,08:12:19
39.937074,116.330105,0,146,39894.3419444444,2009-03-22,08:12:24
39.937069,116.330089,0,146,39894.3420023148,2009-03-22,08:12:29
39.937072,116.330063,0,146,39894.3420601852,2009-03-22,08:12:34
39.937079,116.329994,0,143,39894.3421180556,2009-03-22,08:12:39
39.937103,116.329947,0,142,39894.3421759259,2009-03-22,08:12:44
39.93711,116.329878,0,139,39894.3422337963,2009-03-22,08:12:49
39.937111,116.329854,0,137,39894.3422916667,2009-03-22,08:12:54
39.937111,116.329854,0,137,39894.3423263889,2009-03-22,08:12:57
39.937112,116.329853,0,136,39894.342349537,2009-03-22,08:12:59
39.93708,116.329806,0,137,39894.3424074074,2009-03-22,08:13:04
39.937068,116.329809,0,129,39894.3424652778,2009-03-22,08:13:09
39.937068,116.329809,0,129,39894.3425,2009-03-22,08:13:12
39.937064,116.329816,0,129,39894.3425231481,2009-03-22,08:13:14
39.937095,116.329828,0,129,39894.3425810185,2009-03-22,08:13:19
39.937085,116.32985,0,130,39894.3426388889,2009-03-22,08:13:24
39.937103,116.329873,0,130,39894.3426967593,2009-03-22,08:13:29
39.937125,116.329966,0,132,39894.3427546296,2009-03-22,08:13:34
39.937131,116.330021,0,129,39894.3428125,2009-03-22,08:13:39
39.937151,116.330074,0,131,39894.3428703704,2009-03-22,08:13:44
39.937161,116.330124,0,129,39894.3429282407,2009-03-22,08:13:49
39.937152,116.330176,0,131,39894.3429861111,2009-03-22,08:13:54
39.937157,116.330232,0,133,39894.3430439815,2009-03-22,08:13:59
39.937159,116.330267,0,133,39894.3431018519,2009-03-22,08:14:04
39.937164,116.330286,0,135,39894.3431597222,2009-03-22,08:14:09
39.937183,116.33029,0,137,39894.3432175926,2009-03-22,08:14:14
39.937182,116.330319,0,134,39894.343275463,2009-03-22,08:14:19
39.937058,116.330099,0,118,39894.3479050926,2009-03-22,08:20:59
39.937051,116.329779,0,112,39894.347962963,2009-03-22,08:21:04
39.937043,116.329362,0,106,39894.3480208333,2009-03-22,08:21:09
39.937015,116.328815,0,100,39894.3480787037,2009-03-22,08:21:14
39.937003,116.328195,0,95,39894.3481365741,2009-03-22,08:21:19
39.937026,116.327541,0,90,39894.3481944444,2009-03-22,08:21:24
39.937029,116.326909,0,90,39894.3482523148,2009-03-22,08:21:29
39.937058,116.326362,0,98,39894.3483101852,2009-03-22,08:21:34
39.937099,116.325851,0,114,39894.3483680556,2009-03-22,08:21:39
39.937101,116.325243,0,134,39894.3484259259,2009-03-22,08:21:44
39.937088,116.324738,0,148,39894.3484837963,2009-03-22,08:21:49
39.937134,116.324361,0,161,39894.3485416667,2009-03-22,08:21:54
39.937225,116.324183,0,174,39894.348599537,2009-03-22,08:21:59
39.937298,116.32395,0,184,39894.3486574074,2009-03-22,08:22:04
39.937375,116.323642,0,186,39894.3487152778,2009-03-22,08:22:09
39.937398,116.323486,0,185,39894.3487731481,2009-03-22,08:22:14
39.937396,116.323461,0,183,39894.3488310185,2009-03-22,08:22:19
39.937405,116.323459,0,181,39894.3488888889,2009-03-22,08:22:24
39.937405,116.323459,0,181,39894.3489236111,2009-03-22,08:22:27
39.937403,116.32346,0,180,39894.3489467593,2009-03-22,08:22:29
39.937387,116.323461,0,179,39894.3490046296,2009-03-22,08:22:34
39.937356,116.323471,0,178,39894.3490625,2009-03-22,08:22:39
39.937316,116.3235,0,176,39894.3491203704,2009-03-22,08:22:44
39.937281,116.323556,0,179,39894.3491782407,2009-03-22,08:22:49
39.937281,116.323556,0,179,39894.349212963,2009-03-22,08:22:52
39.937277,116.323555,0,186,39894.3492361111,2009-03-22,08:22:54
39.937306,116.323549,0,189,39894.3492939815,2009-03-22,08:22:59
39.937347,116.323446,0,191,39894.3493518519,2009-03-22,08:23:04
39.937397,116.323169,0,193,39894.3494097222,2009-03-22,08:23:09
39.937423,116.322927,0,191,39894.3494675926,2009-03-22,08:23:14
39.937468,116.32257,0,188,39894.349525463,2009-03-22,08:23:19
39.937489,116.322247,0,187,39894.3495833333,2009-03-22,08:23:24
39.937511,116.321944,0,184,39894.3496412037,2009-03-22,08:23:29
39.937503,116.321635,0,182,39894.3496990741,2009-03-22,08:23:34
39.937431,116.321272,0,187,39894.3497569444,2009-03-22,08:23:39
39.937464,116.320975,0,190,39894.3498148148,2009-03-22,08:23:44
39.937568,116.320749,0,195,39894.3498726852,2009-03-22,08:23:49
39.937615,116.32041,0,199,39894.3499305556,2009-03-22,08:23:54
39.937584,116.32009,0,200,39894.3499884259,2009-03-22,08:23:59
39.937718,116.319685,0,194,39894.3500462963,2009-03-22,08:24:04
39.938052,116.319504,0,184,39894.3501041667,2009-03-22,08:24:09
39.938581,116.319388,0,181,39894.350162037,2009-03-22,08:24:14
39.93903,116.319363,0,179,39894.3502199074,2009-03-22,08:24:19
39.939399,116.319289,0,162,39894.3502777778,2009-03-22,08:24:24
39.939771,116.319255,0,148,39894.3503356481,2009-03-22,08:24:29
39.940125,116.31917,0,142,39894.3503935185,2009-03-22,08:24:34
39.940523,116.319106,0,159,39894.3504513889,2009-03-22,08:24:39
39.940937,116.319074,0,185,39894.3505092593,2009-03-22,08:24:44
39.941375,116.319003,0,196,39894.3505671296,2009-03-22,08:24:49
39.941767,116.31894,0,200,39894.350625,2009-03-22,08:24:54
39.942135,116.318879,0,208,39894.3506828704,2009-03-22,08:24:59
39.942488,116.318827,0,217,39894.3507407407,2009-03-22,08:25:04
39.942745,116.318775,0,222,39894.3507986111,2009-03-22,08:25:09
39.943012,116.318721,0,244,39894.3508564815,2009-03-22,08:25:14
39.94327,116.318602,0,268,39894.3509143519,2009-03-22,08:25:19
39.94343,116.31855,0,311,39894.3509722222,2009-03-22,08:25:24
39.94345,116.318535,0,300,39894.3510300926,2009-03-22,08:25:29
39.943448,116.318533,0,310,39894.351087963,2009-03-22,08:25:34
39.943448,116.318533,0,310,39894.3511226852,2009-03-22,08:25:37
39.943442,116.318531,0,313,39894.3511458333,2009-03-22,08:25:39
39.943451,116.318529,0,315,39894.3512037037,2009-03-22,08:25:44
39.943459,116.318527,0,316,39894.3512615741,2009-03-22,08:25:49
39.943459,116.318525,0,317,39894.3513194444,2009-03-22,08:25:54
39.943459,116.318525,0,317,39894.3513541667,2009-03-22,08:25:57
39.943461,116.318524,0,317,39894.3513773148,2009-03-22,08:25:59
39.943493,116.31852,0,318,39894.3514351852,2009-03-22,08:26:04
39.943604,116.318529,0,318,39894.3514930556,2009-03-22,08:26:09
39.943847,116.318508,0,317,39894.3515509259,2009-03-22,08:26:14
39.94422,116.318516,0,316,39894.3516087963,2009-03-22,08:26:19
39.944628,116.318663,0,313,39894.3516666667,2009-03-22,08:26:24
39.944897,116.318628,0,306,39894.351724537,2009-03-22,08:26:29
39.945144,116.318455,0,293,39894.3517824074,2009-03-22,08:26:34
39.945444,116.318259,0,278,39894.3518402778,2009-03-22,08:26:39
39.945853,116.31821,0,264,39894.3518981481,2009-03-22,08:26:44
39.946349,116.318207,0,246,39894.3519560185,2009-03-22,08:26:49
39.946565,116.318392,0,227,39894.3520138889,2009-03-22,08:26:54
39.946704,116.318403,0,208,39894.3520717593,2009-03-22,08:26:59
39.946794,116.318426,0,198,39894.3521296296,2009-03-22,08:27:04
39.946807,116.318424,0,184,39894.3521875,2009-03-22,08:27:09
39.946826,116.318425,0,171,39894.3522453704,2009-03-22,08:27:14
39.946865,116.318441,0,154,39894.3523032407,2009-03-22,08:27:19
39.947067,116.318564,0,140,39894.3523611111,2009-03-22,08:27:24
39.947395,116.31864,0,120,39894.3524189815,2009-03-22,08:27:29
39.947909,116.318634,0,94,39894.3524768518,2009-03-22,08:27:34
39.948352,116.318567,0,67,39894.3525347222,2009-03-22,08:27:39
39.948777,116.318505,0,44,39894.3525925926,2009-03-22,08:27:44
39.949207,116.318464,0,33,39894.352650463,2009-03-22,08:27:49
39.949577,116.318423,0,27,39894.3527083333,2009-03-22,08:27:54
39.949891,116.318345,0,14,39894.3527662037,2009-03-22,08:27:59
39.950079,116.318364,0,4,39894.3528240741,2009-03-22,08:28:04
39.950136,116.318308,0,-8,39894.3528819444,2009-03-22,08:28:09
39.950133,116.318207,0,-15,39894.3529398148,2009-03-22,08:28:14
39.950113,116.318141,0,-18,39894.3529976852,2009-03-22,08:28:19
39.950128,116.318136,0,-25,39894.3530555556,2009-03-22,08:28:24
39.950157,116.318144,0,-32,39894.3531134259,2009-03-22,08:28:29
39.950114,116.318178,0,-31,39894.3531712963,2009-03-22,08:28:34
39.950082,116.318184,0,-32,39894.3532291667,2009-03-22,08:28:39
39.950082,116.318184,0,-32,39894.3532638889,2009-03-22,08:28:42
39.950075,116.318182,0,-32,39894.353287037,2009-03-22,08:28:44
39.950056,116.318186,0,-31,39894.3533449074,2009-03-22,08:28:49
39.950075,116.318251,0,-19,39894.3534027778,2009-03-22,08:28:54
39.950088,116.318169,0,58,39894.3534606481,2009-03-22,08:28:59
39.950065,116.318119,0,80,39894.3535185185,2009-03-22,08:29:04
39.950167,116.318158,0,100,39894.3535763889,2009-03-22,08:29:09
39.950887,116.318273,0,116,39894.3536342593,2009-03-22,08:29:14
39.950927,116.318352,0,137,39894.3536921296,2009-03-22,08:29:19
39.950918,116.318371,0,159,39894.35375,2009-03-22,08:29:24
39.950972,116.318359,0,169,39894.3538078704,2009-03-22,08:29:29
39.951043,116.318223,0,199,39894.3538657407,2009-03-22,08:29:34
39.951007,116.318064,0,217,39894.3539236111,2009-03-22,08:29:39
39.951038,116.318048,0,217,39894.3539814815,2009-03-22,08:29:44
39.951117,116.31795,0,199,39894.3540393518,2009-03-22,08:29:49
39.951158,116.317917,0,189,39894.3540972222,2009-03-22,08:29:54
39.951195,116.3179,0,182,39894.3541550926,2009-03-22,08:29:59
39.951225,116.317917,0,175,39894.354212963,2009-03-22,08:30:04
39.951246,116.317885,0,174,39894.3542708333,2009-03-22,08:30:09
39.951277,116.317878,0,172,39894.3543287037,2009-03-22,08:30:14
39.951289,116.317852,0,178,39894.3543865741,2009-03-22,08:30:19
39.951317,116.317841,0,175,39894.3544444444,2009-03-22,08:30:24
39.951311,116.317819,0,180,39894.3545023148,2009-03-22,08:30:29
39.951365,116.317828,0,194,39894.3545601852,2009-03-22,08:30:34
39.951397,116.317826,0,198,39894.3546180556,2009-03-22,08:30:39
39.951429,116.317823,0,212,39894.3546759259,2009-03-22,08:30:44
39.951459,116.317842,0,213,39894.3547337963,2009-03-22,08:30:49
39.951501,116.31786,0,213,39894.3547916667,2009-03-22,08:30:54
39.951529,116.317878,0,212,39894.354849537,2009-03-22,08:30:59
39.951575,116.317882,0,208,39894.3549074074,2009-03-22,08:31:04
39.951616,116.317919,0,207,39894.3549652778,2009-03-22,08:31:09
39.951651,116.31792,0,199,39894.3550231481,2009-03-22,08:31:14
39.951681,116.317921,0,195,39894.3550810185,2009-03-22,08:31:19
39.951696,116.317863,0,195,39894.3551388889,2009-03-22,08:31:24
39.951715,116.317815,0,199,39894.3551967593,2009-03-22,08:31:29
39.95172,116.317737,0,209,39894.3552546296,2009-03-22,08:31:34
39.951711,116.317667,0,217,39894.3553125,2009-03-22,08:31:39
39.951699,116.317593,0,213,39894.3553703704,2009-03-22,08:31:44
39.951694,116.317519,0,202,39894.3554282407,2009-03-22,08:31:49
39.951662,116.317436,0,194,39894.3554861111,2009-03-22,08:31:54
39.951613,116.317425,0,188,39894.3555439815,2009-03-22,08:31:59
39.951577,116.317357,0,187,39894.3556018519,2009-03-22,08:32:04
39.951514,116.317368,0,197,39894.3556597222,2009-03-22,08:32:09
39.951469,116.317388,0,206,39894.3557175926,2009-03-22,08:32:14
39.951416,116.3174,0,212,39894.355775463,2009-03-22,08:32:19
39.9514,116.317416,0,197,39894.3558333333,2009-03-22,08:32:24
39.951353,116.317415,0,174,39894.3558912037,2009-03-22,08:32:29
39.951334,116.317347,0,158,39894.3559490741,2009-03-22,08:32:34
39.951301,116.317386,0,155,39894.3560069444,2009-03-22,08:32:39
39.951216,116.317413,0,148,39894.3560648148,2009-03-22,08:32:44
39.951103,116.31741,0,153,39894.3561226852,2009-03-22,08:32:49
39.95106,116.317474,0,168,39894.3561805556,2009-03-22,08:32:54
39.951053,116.317519,0,170,39894.3562384259,2009-03-22,08:32:59
39.951069,116.317556,0,172,39894.3562962963,2009-03-22,08:33:04
39.951078,116.317558,0,166,39894.3563541667,2009-03-22,08:33:09
39.951028,116.317552,0,162,39894.356412037,2009-03-22,08:33:14
39.950971,116.317509,0,159,39894.3564699074,2009-03-22,08:33:19
39.950949,116.317441,0,155,39894.3565277778,2009-03-22,08:33:24
39.95095,116.317337,0,149,39894.3565856481,2009-03-22,08:33:29
39.950978,116.317239,0,133,39894.3566435185,2009-03-22,08:33:34
39.95094,116.3172,0,117,39894.3567013889,2009-03-22,08:33:39
39.950923,116.317135,0,112,39894.3567592593,2009-03-22,08:33:44
39.950915,116.317088,0,105,39894.3568171296,2009-03-22,08:33:49
39.950909,116.317031,0,100,39894.356875,2009-03-22,08:33:54
39.950898,116.317009,0,100,39894.3569328704,2009-03-22,08:33:59
39.950898,116.317009,0,100,39894.3569675926,2009-03-22,08:34:02
39.950891,116.317015,0,101,39894.3569907407,2009-03-22,08:34:04
39.950895,116.31699,0,108,39894.3570486111,2009-03-22,08:34:09
39.9509,116.316964,0,116,39894.3571064815,2009-03-22,08:34:14
39.950919,116.316889,0,120,39894.3571643519,2009-03-22,08:34:19
39.950979,116.316739,0,120,39894.3572222222,2009-03-22,08:34:24
39.950976,116.316704,0,123,39894.3572800926,2009-03-22,08:34:29
39.950968,116.316632,0,125,39894.357337963,2009-03-22,08:34:34
39.950955,116.316577,0,129,39894.3573958333,2009-03-22,08:34:39
39.950945,116.316503,0,129,39894.3574537037,2009-03-22,08:34:44
39.95093,116.316453,0,131,39894.3575115741,2009-03-22,08:34:49
39.950926,116.316436,0,130,39894.3575694444,2009-03-22,08:34:54
39.950922,116.316352,0,130,39894.3576273148,2009-03-22,08:34:59
39.950917,116.316276,0,128,39894.3576851852,2009-03-22,08:35:04
39.9509,116.316215,0,126,39894.3577430556,2009-03-22,08:35:09
39.950898,116.316202,0,126,39894.3578009259,2009-03-22,08:35:14
39.950898,116.316129,0,127,39894.3578587963,2009-03-22,08:35:19
39.950905,116.316045,0,125,39894.3579166667,2009-03-22,08:35:24
39.950894,116.315983,0,128,39894.357974537,2009-03-22,08:35:29
39.950882,116.315911,0,127,39894.3580324074,2009-03-22,08:35:34
39.950872,116.315847,0,130,39894.3580902778,2009-03-22,08:35:39
39.950871,116.31581,0,127,39894.3581481481,2009-03-22,08:35:44
39.950857,116.315774,0,124,39894.3582060185,2009-03-22,08:35:49
39.950855,116.315753,0,126,39894.3582638889,2009-03-22,08:35:54
39.950855,116.315753,0,126,39894.3582986111,2009-03-22,08:35:57
39.950855,116.315752,0,126,39894.3583217593,2009-03-22,08:35:59
39.950822,116.315733,0,126,39894.3583796296,2009-03-22,08:36:04
39.950729,116.315683,0,126,39894.3584375,2009-03-22,08:36:09
39.950679,116.315615,0,127,39894.3584953704,2009-03-22,08:36:14
39.950629,116.315598,0,130,39894.3585532407,2009-03-22,08:36:19
39.950613,116.315568,0,132,39894.3586111111,2009-03-22,08:36:24
39.95059,116.315542,0,132,39894.3586689815,2009-03-22,08:36:29
39.950591,116.315502,0,131,39894.3587268519,2009-03-22,08:36:34
39.950594,116.31546,0,132,39894.3587847222,2009-03-22,08:36:39
39.950646,116.31532,0,127,39894.3588425926,2009-03-22,08:36:44
39.95065,116.31527,0,125,39894.358900463,2009-03-22,08:36:49
39.950639,116.315271,0,125,39894.3589583333,2009-03-22,08:36:54
39.950633,116.315271,0,125,39894.3590162037,2009-03-22,08:36:59
39.950635,116.315269,0,125,39894.3590740741,2009-03-22,08:37:04
39.950634,116.315266,0,126,39894.3591319444,2009-03-22,08:37:09
39.950634,116.315266,0,126,39894.3591666667,2009-03-22,08:37:12
39.950631,116.315263,0,126,39894.3591898148,2009-03-22,08:37:14
39.950625,116.315129,0,125,39894.3592476852,2009-03-22,08:37:19
39.950648,116.314968,0,120,39894.3593055556,2009-03-22,08:37:24
39.950668,116.31486,0,110,39894.3593634259,2009-03-22,08:37:29
39.950697,116.314704,0,97,39894.3594212963,2009-03-22,08:37:34
39.950727,116.314614,0,90,39894.3594791667,2009-03-22,08:37:39
39.95075,116.314566,0,89,39894.359537037,2009-03-22,08:37:44
39.950779,116.314525,0,92,39894.3595949074,2009-03-22,08:37:49
39.950788,116.314539,0,96,39894.3596527778,2009-03-22,08:37:54
39.950791,116.314529,0,100,39894.3597106481,2009-03-22,08:37:59
39.950789,116.314529,0,100,39894.3597685185,2009-03-22,08:38:04
39.95079,116.314528,0,100,39894.3598263889,2009-03-22,08:38:09
39.950784,116.314528,0,100,39894.3598842593,2009-03-22,08:38:14
39.950784,116.314528,0,100,39894.3599189815,2009-03-22,08:38:17
39.950778,116.314528,0,100,39894.3599421296,2009-03-22,08:38:19
39.950745,116.314482,0,100,39894.36,2009-03-22,08:38:24
39.950713,116.314441,0,101,39894.3600578704,2009-03-22,08:38:29
39.950685,116.314426,0,102,39894.3601157407,2009-03-22,08:38:34
39.950615,116.314412,0,102,39894.3601736111,2009-03-22,08:38:39
39.950564,116.314433,0,103,39894.3602314815,2009-03-22,08:38:44
39.950544,116.314498,0,104,39894.3602893518,2009-03-22,08:38:49
39.950502,116.314529,0,104,39894.3603472222,2009-03-22,08:38:54
39.950437,116.314544,0,105,39894.3604050926,2009-03-22,08:38:59
39.950353,116.314561,0,105,39894.360462963,2009-03-22,08:39:04
39.950294,116.314569,0,104,39894.3605208333,2009-03-22,08:39:09
39.950339,116.31452,0,104,39894.3605787037,2009-03-22,08:39:14
39.950448,116.314371,0,105,39894.3606365741,2009-03-22,08:39:19
39.950542,116.314372,0,110,39894.3606944444,2009-03-22,08:39:24
39.950546,116.314374,0,111,39894.3607523148,2009-03-22,08:39:29
39.950546,116.314374,0,111,39894.360787037,2009-03-22,08:39:32
39.95054,116.314376,0,113,39894.3608101852,2009-03-22,08:39:34
39.950568,116.314385,0,119,39894.3608680556,2009-03-22,08:39:39
39.950578,116.314388,0,123,39894.3609259259,2009-03-22,08:39:44
39.950569,116.31439,0,126,39894.3609837963,2009-03-22,08:39:49
39.950565,116.314395,0,131,39894.3610416667,2009-03-22,08:39:54
39.950573,116.314394,0,132,39894.361099537,2009-03-22,08:39:59
39.950581,116.314394,0,132,39894.3611574074,2009-03-22,08:40:04
39.950581,116.314394,0,132,39894.3611921296,2009-03-22,08:40:07
39.950582,116.314395,0,132,39894.3612152778,2009-03-22,08:40:09
39.950571,116.314412,0,129,39894.3612731481,2009-03-22,08:40:14
39.950558,116.314419,0,122,39894.3613310185,2009-03-22,08:40:19
39.950558,116.314419,0,122,39894.3613657407,2009-03-22,08:40:22
39.950558,116.314418,0,122,39894.3613888889,2009-03-22,08:40:24
39.950606,116.314403,0,118,39894.3614467593,2009-03-22,08:40:29
39.950501,116.314399,0,119,39894.3615046296,2009-03-22,08:40:34
39.950505,116.314382,0,113,39894.3615625,2009-03-22,08:40:39
39.950396,116.314378,0,111,39894.3616203704,2009-03-22,08:40:44
39.950381,116.314368,0,108,39894.3616782407,2009-03-22,08:40:49
39.950293,116.314371,0,106,39894.3617361111,2009-03-22,08:40:54
39.950265,116.314374,0,110,39894.3617939815,2009-03-22,08:40:59
39.950261,116.314396,0,124,39894.3618518518,2009-03-22,08:41:04
39.950255,116.314335,0,130,39894.3619097222,2009-03-22,08:41:09
39.950233,116.314314,0,137,39894.3619675926,2009-03-22,08:41:14
39.950277,116.314329,0,146,39894.362025463,2009-03-22,08:41:19
39.950299,116.314299,0,155,39894.3620833333,2009-03-22,08:41:24
39.950332,116.314248,0,164,39894.3621412037,2009-03-22,08:41:29
39.950359,116.314257,0,170,39894.3621990741,2009-03-22,08:41:34
39.950419,116.314325,0,178,39894.3622569444,2009-03-22,08:41:39
39.950451,116.314375,0,185,39894.3623148148,2009-03-22,08:41:44
39.950446,116.314416,0,189,39894.3623726852,2009-03-22,08:41:49
39.950452,116.314448,0,192,39894.3624305556,2009-03-22,08:41:54
39.950439,116.314446,0,198,39894.3624884259,2009-03-22,08:41:59
39.950399,116.314466,0,205,39894.3625462963,2009-03-22,08:42:04
39.950404,116.314467,0,207,39894.3626041667,2009-03-22,08:42:09
39.950402,116.314468,0,208,39894.362662037,2009-03-22,08:42:14
39.950402,116.314469,0,208,39894.3627199074,2009-03-22,08:42:19
39.950406,116.314469,0,209,39894.3627777778,2009-03-22,08:42:24
39.950406,116.314469,0,209,39894.3628125,2009-03-22,08:42:27
39.95041,116.314471,0,209,39894.3628356481,2009-03-22,08:42:29
39.950398,116.314494,0,212,39894.3628935185,2009-03-22,08:42:34
39.950292,116.314561,0,229,39894.3629513889,2009-03-22,08:42:39
39.950293,116.314594,0,234,39894.3630092593,2009-03-22,08:42:44
39.950314,116.31462,0,239,39894.3630671296,2009-03-22,08:42:49
39.950314,116.31462,0,239,39894.3631018519,2009-03-22,08:42:52
39.950316,116.314624,0,240,39894.363125,2009-03-22,08:42:54
39.950325,116.314624,0,241,39894.3631828704,2009-03-22,08:42:59
39.95031,116.314612,0,246,39894.3632407407,2009-03-22,08:43:04
39.950328,116.314599,0,252,39894.3632986111,2009-03-22,08:43:09
39.950328,116.314599,0,252,39894.3633333333,2009-03-22,08:43:12
39.950327,116.314604,0,254,39894.3633564815,2009-03-22,08:43:14
39.950334,116.314637,0,253,39894.3634143519,2009-03-22,08:43:19
39.950365,116.314663,0,253,39894.3634722222,2009-03-22,08:43:24
39.950451,116.31443,0,299,39894.3701851852,2009-03-22,08:53:04
39.950472,116.314246,0,292,39894.3702430556,2009-03-22,08:53:09
39.950448,116.314123,0,282,39894.3703009259,2009-03-22,08:53:14
39.950479,116.314054,0,278,39894.3703587963,2009-03-22,08:53:19
39.950549,116.313936,0,273,39894.3704166667,2009-03-22,08:53:24
39.950588,116.31379,0,265,39894.370474537,2009-03-22,08:53:29
39.950604,116.313666,0,244,39894.3705324074,2009-03-22,08:53:34
39.950554,116.313534,0,223,39894.3705902778,2009-03-22,08:53:39
39.950474,116.313381,0,198,39894.3706481481,2009-03-22,08:53:44
39.9504,116.313261,0,180,39894.3707060185,2009-03-22,08:53:49
39.950368,116.313141,0,166,39894.3707638889,2009-03-22,08:53:54
39.950342,116.313063,0,163,39894.3708217593,2009-03-22,08:53:59
39.95031,116.313025,0,165,39894.3708796296,2009-03-22,08:54:04
39.950232,116.312991,0,168,39894.3709375,2009-03-22,08:54:09
39.950186,116.312963,0,172,39894.3709953704,2009-03-22,08:54:14
39.95001,116.313202,0,167,39894.3710532407,2009-03-22,08:54:19
39.94996,116.313238,0,173,39894.3711111111,2009-03-22,08:54:24
39.949906,116.313251,0,178,39894.3711689815,2009-03-22,08:54:29
39.949893,116.313192,0,183,39894.3712268519,2009-03-22,08:54:34
39.949903,116.313108,0,187,39894.3712847222,2009-03-22,08:54:39
39.949924,116.312981,0,188,39894.3713425926,2009-03-22,08:54:44
39.949963,116.31288,0,186,39894.371400463,2009-03-22,08:54:49
39.950022,116.312768,0,177,39894.3714583333,2009-03-22,08:54:54
39.950009,116.312766,0,167,39894.3715162037,2009-03-22,08:54:59
39.950023,116.312713,0,165,39894.3715740741,2009-03-22,08:55:04
39.950036,116.312628,0,179,39894.3716319444,2009-03-22,08:55:09
39.950017,116.31265,0,194,39894.3716898148,2009-03-22,08:55:14
39.950041,116.312652,0,202,39894.3717476852,2009-03-22,08:55:19
39.950047,116.312638,0,207,39894.3718055556,2009-03-22,08:55:24
39.950032,116.312624,0,214,39894.3718634259,2009-03-22,08:55:29
39.950076,116.312603,0,222,39894.3719212963,2009-03-22,08:55:34
39.950251,116.312669,0,229,39894.3719791667,2009-03-22,08:55:39
39.950399,116.312709,0,233,39894.3720138889,2009-03-22,08:55:42
39.950582,116.312702,0,238,39894.3720717593,2009-03-22,08:55:47
39.950773,116.312676,0,242,39894.3721296296,2009-03-22,08:55:52
39.950919,116.31264,0,247,39894.3721875,2009-03-22,08:55:57
39.951054,116.312634,0,250,39894.3722453704,2009-03-22,08:56:02
39.951186,116.312698,0,253,39894.3723032407,2009-03-22,08:56:07
39.949709,116.312431,0,240,39894.3725925926,2009-03-22,08:56:32
39.949772,116.312463,0,235,39894.372650463,2009-03-22,08:56:37
39.949838,116.312479,0,220,39894.3727083333,2009-03-22,08:56:42
39.949838,116.312479,0,220,39894.3727430556,2009-03-22,08:56:45
39.949843,116.312472,0,204,39894.3727662037,2009-03-22,08:56:47
39.949791,116.312491,0,221,39894.3728240741,2009-03-22,08:56:52
39.949765,116.312524,0,217,39894.3728819444,2009-03-22,08:56:57
39.949727,116.312545,0,213,39894.3729398148,2009-03-22,08:57:02
39.949737,116.312519,0,212,39894.3729976852,2009-03-22,08:57:07
39.949791,116.312529,0,206,39894.3730555556,2009-03-22,08:57:12
39.949815,116.312533,0,203,39894.3731134259,2009-03-22,08:57:17
39.949806,116.312596,0,216,39894.3731712963,2009-03-22,08:57:22
39.949826,116.312592,0,224,39894.3732291667,2009-03-22,08:57:27
39.949927,116.312588,0,215,39894.373287037,2009-03-22,08:57:32
39.949936,116.312616,0,218,39894.3733449074,2009-03-22,08:57:37
39.949936,116.312616,0,218,39894.3733796296,2009-03-22,08:57:40
39.949934,116.312621,0,219,39894.3734027778,2009-03-22,08:57:42
39.94994,116.31261,0,220,39894.3734606481,2009-03-22,08:57:47
39.949879,116.312748,0,224,39894.3735185185,2009-03-22,08:57:52
39.94988,116.312784,0,232,39894.3735763889,2009-03-22,08:57:57
39.949957,116.312957,0,211,39894.3736342593,2009-03-22,08:58:02
39.949948,116.313001,0,214,39894.3736921296,2009-03-22,08:58:07
39.949963,116.312986,0,205,39894.37375,2009-03-22,08:58:12
39.949961,116.312985,0,206,39894.3738078704,2009-03-22,08:58:17
39.94996,116.31298,0,206,39894.3738657407,2009-03-22,08:58:22
39.94996,116.31298,0,206,39894.373900463,2009-03-22,08:58:25
39.949961,116.312981,0,206,39894.3739236111,2009-03-22,08:58:27
39.949972,116.31298,0,206,39894.3739814815,2009-03-22,08:58:32
39.950017,116.31295,0,203,39894.3740393519,2009-03-22,08:58:37
39.950117,116.312885,0,194,39894.3740972222,2009-03-22,08:58:42
39.950141,116.312926,0,193,39894.3741550926,2009-03-22,08:58:47
39.950152,116.31297,0,192,39894.374212963,2009-03-22,08:58:52
39.950146,116.312934,0,193,39894.3742708333,2009-03-22,08:58:57
39.950146,116.312934,0,193,39894.3743055556,2009-03-22,08:59:00
39.950143,116.312935,0,193,39894.3743287037,2009-03-22,08:59:02
39.950134,116.312937,0,193,39894.3743865741,2009-03-22,08:59:07
39.9501,116.312969,0,189,39894.3744444444,2009-03-22,08:59:12
39.950049,116.312976,0,186,39894.3745023148,2009-03-22,08:59:17
39.950049,116.312976,0,186,39894.374537037,2009-03-22,08:59:20
39.950043,116.312975,0,186,39894.3745601852,2009-03-22,08:59:22
39.950041,116.312906,0,190,39894.3746180556,2009-03-22,08:59:27
39.949988,116.312887,0,188,39894.3746759259,2009-03-22,08:59:32
39.949974,116.312856,0,187,39894.3747337963,2009-03-22,08:59:37
39.949974,116.312762,0,183,39894.3747916667,2009-03-22,08:59:42
39.949984,116.312708,0,180,39894.374849537,2009-03-22,08:59:47
39.949984,116.312708,0,180,39894.3748842593,2009-03-22,08:59:50
39.949986,116.312706,0,178,39894.3749074074,2009-03-22,08:59:52
39.949998,116.312672,0,177,39894.3749652778,2009-03-22,08:59:57
39.949982,116.31264,0,176,39894.3750231481,2009-03-22,09:00:02
39.94996,116.312626,0,176,39894.3750810185,2009-03-22,09:00:07
39.94988,116.312654,0,178,39894.3751388889,2009-03-22,09:00:12
39.949809,116.312664,0,186,39894.3751967593,2009-03-22,09:00:17
39.949791,116.312702,0,198,39894.3752546296,2009-03-22,09:00:22
39.949854,116.312675,0,209,39894.3753125,2009-03-22,09:00:27
39.949828,116.312674,0,213,39894.3753703704,2009-03-22,09:00:32
39.949779,116.312735,0,216,39894.3754282407,2009-03-22,09:00:37
39.949855,116.312905,0,205,39894.3754861111,2009-03-22,09:00:42
39.949863,116.312981,0,207,39894.3755439815,2009-03-22,09:00:47
39.949849,116.313032,0,210,39894.3756018518,2009-03-22,09:00:52
39.949816,116.313006,0,214,39894.3756597222,2009-03-22,09:00:57
39.949705,116.312942,0,218,39894.3757175926,2009-03-22,09:01:02
39.949586,116.312993,0,220,39894.375775463,2009-03-22,09:01:07
39.949477,116.313124,0,221,39894.3758333333,2009-03-22,09:01:12
39.949521,116.313323,0,224,39894.3758912037,2009-03-22,09:01:17
39.949745,116.313477,0,225,39894.3759490741,2009-03-22,09:01:22
39.949852,116.313471,0,219,39894.3760069444,2009-03-22,09:01:27
39.949914,116.313512,0,216,39894.3760648148,2009-03-22,09:01:32
39.949929,116.313644,0,204,39894.3761226852,2009-03-22,09:01:37
39.949988,116.313775,0,200,39894.3761805556,2009-03-22,09:01:42
39.950003,116.313895,0,206,39894.3762384259,2009-03-22,09:01:47
39.950025,116.314,0,213,39894.3762962963,2009-03-22,09:01:52
39.950076,116.31394,0,214,39894.3763541667,2009-03-22,09:01:57
39.950004,116.314003,0,216,39894.376412037,2009-03-22,09:02:02
39.949821,116.314072,0,220,39894.3764699074,2009-03-22,09:02:07
39.949787,116.31411,0,218,39894.3765277778,2009-03-22,09:02:12
39.949775,116.314139,0,223,39894.3765856481,2009-03-22,09:02:17
39.949775,116.314139,0,223,39894.3766203704,2009-03-22,09:02:20
39.949777,116.314139,0,227,39894.3766435185,2009-03-22,09:02:22
39.949768,116.314132,0,229,39894.3767013889,2009-03-22,09:02:27
39.949768,116.314132,0,229,39894.3767361111,2009-03-22,09:02:30
39.949763,116.314132,0,229,39894.3767592593,2009-03-22,09:02:32
39.949795,116.314169,0,229,39894.3768171296,2009-03-22,09:02:37
39.949737,116.314161,0,229,39894.376875,2009-03-22,09:02:42
39.949678,116.314112,0,230,39894.3769328704,2009-03-22,09:02:47
39.95092,116.313962,0,236,39894.3771064815,2009-03-22,09:03:02
39.950919,116.313948,0,235,39894.3771643518,2009-03-22,09:03:07
39.950456,116.314925,0,-509,39894.3795949074,2009-03-22,09:06:37
39.950204,116.314874,0,-429,39894.3796527778,2009-03-22,09:06:42
39.949389,116.314509,0,159,39894.3797106481,2009-03-22,09:06:47
39.94919,116.314584,0,198,39894.3797685185,2009-03-22,09:06:52
39.949157,116.314632,0,200,39894.3798263889,2009-03-22,09:06:57
39.949179,116.31467,0,201,39894.3798842593,2009-03-22,09:07:02
39.949148,116.314716,0,207,39894.3799421296,2009-03-22,09:07:07
39.949105,116.3148,0,211,39894.38,2009-03-22,09:07:12
39.949068,116.31484,0,214,39894.3800578704,2009-03-22,09:07:17
39.949055,116.314829,0,215,39894.3801157407,2009-03-22,09:07:22
39.949001,116.314849,0,218,39894.3801736111,2009-03-22,09:07:27
39.949012,116.314841,0,221,39894.3802314815,2009-03-22,09:07:32
39.949079,116.314815,0,224,39894.3802893519,2009-03-22,09:07:37
39.949053,116.314807,0,228,39894.3803472222,2009-03-22,09:07:42
39.949031,116.314786,0,233,39894.3804050926,2009-03-22,09:07:47
39.949043,116.314772,0,237,39894.380462963,2009-03-22,09:07:52
39.949056,116.314733,0,241,39894.3805208333,2009-03-22,09:07:57
39.949086,116.314706,0,246,39894.3805787037,2009-03-22,09:08:02
39.949207,116.314668,0,249,39894.3806365741,2009-03-22,09:08:07
39.949261,116.314583,0,252,39894.3806944444,2009-03-22,09:08:12
39.949249,116.314483,0,254,39894.3807523148,2009-03-22,09:08:17
39.949283,116.314423,0,257,39894.3808101852,2009-03-22,09:08:22
39.949299,116.31439,0,264,39894.3808680556,2009-03-22,09:08:27
39.949389,116.314355,0,267,39894.3809259259,2009-03-22,09:08:32
39.949472,116.314304,0,271,39894.3809837963,2009-03-22,09:08:37
39.949507,116.31427,0,269,39894.3810416667,2009-03-22,09:08:42
39.949493,116.314212,0,270,39894.381099537,2009-03-22,09:08:47
39.949634,116.314096,0,272,39894.3811574074,2009-03-22,09:08:52
39.949658,116.314031,0,275,39894.3812152778,2009-03-22,09:08:57
39.949658,116.314031,0,275,39894.38125,2009-03-22,09:09:00
39.949663,116.314025,0,277,39894.3812731481,2009-03-22,09:09:02
39.949641,116.314118,0,274,39894.3813310185,2009-03-22,09:09:07
39.949667,116.314063,0,264,39894.3813888889,2009-03-22,09:09:12
39.949634,116.314088,0,248,39894.3814467593,2009-03-22,09:09:17
39.949605,116.314125,0,247,39894.3815046296,2009-03-22,09:09:22
39.949623,116.314148,0,248,39894.3815625,2009-03-22,09:09:27
39.949693,116.314122,0,245,39894.3816203704,2009-03-22,09:09:32
39.94974,116.314081,0,239,39894.3816782407,2009-03-22,09:09:37
39.949751,116.31403,0,233,39894.3817361111,2009-03-22,09:09:42
39.949759,116.313946,0,230,39894.3817939815,2009-03-22,09:09:47
39.949715,116.313923,0,231,39894.3818518519,2009-03-22,09:09:52
39.949702,116.313957,0,228,39894.3819097222,2009-03-22,09:09:57
39.94975,116.313985,0,205,39894.3819675926,2009-03-22,09:10:02
39.949841,116.314017,0,183,39894.382025463,2009-03-22,09:10:07
39.94986,116.314007,0,178,39894.3820833333,2009-03-22,09:10:12
39.949817,116.313933,0,182,39894.3821412037,2009-03-22,09:10:17
39.949771,116.313928,0,175,39894.3821990741,2009-03-22,09:10:22
39.949771,116.314008,0,162,39894.3822569444,2009-03-22,09:10:27
39.949811,116.314051,0,143,39894.3823148148,2009-03-22,09:10:32
39.94984,116.314138,0,129,39894.3823726852,2009-03-22,09:10:37
39.949866,116.314044,0,124,39894.3824305556,2009-03-22,09:10:42
39.949779,116.313964,0,124,39894.3824884259,2009-03-22,09:10:47
39.94972,116.314011,0,113,39894.3825462963,2009-03-22,09:10:52
39.949738,116.314057,0,102,39894.3826041667,2009-03-22,09:10:57
39.949801,116.314079,0,87,39894.382662037,2009-03-22,09:11:02
39.94989,116.314102,0,75,39894.3827199074,2009-03-22,09:11:07
39.949871,116.314099,0,69,39894.3827777778,2009-03-22,09:11:12
39.949793,116.314176,0,63,39894.3828356481,2009-03-22,09:11:17
39.949803,116.314145,0,47,39894.3828935185,2009-03-22,09:11:22
39.949835,116.31416,0,29,39894.3829513889,2009-03-22,09:11:27
39.949819,116.314244,0,13,39894.3830092593,2009-03-22,09:11:32
39.949828,116.314264,0,0,39894.3830671296,2009-03-22,09:11:37
39.949825,116.314322,0,-17,39894.383125,2009-03-22,09:11:42
39.94985,116.314269,0,-17,39894.3831828704,2009-03-22,09:11:47
39.949793,116.314278,0,-21,39894.3832407407,2009-03-22,09:11:52
39.949732,116.314401,0,-39,39894.3832986111,2009-03-22,09:11:57
39.949737,116.314452,0,-55,39894.3833564815,2009-03-22,09:12:02
39.949794,116.314518,0,-72,39894.3834143518,2009-03-22,09:12:07
39.949804,116.314509,0,-81,39894.3834722222,2009-03-22,09:12:12
39.949729,116.314545,0,-90,39894.3835300926,2009-03-22,09:12:17
39.949677,116.314574,0,-98,39894.383587963,2009-03-22,09:12:22
39.949603,116.314614,0,-104,39894.3836458333,2009-03-22,09:12:27
39.949614,116.314682,0,-118,39894.3837037037,2009-03-22,09:12:32
39.949669,116.31473,0,-129,39894.3837615741,2009-03-22,09:12:37
39.949683,116.314785,0,-139,39894.3838194444,2009-03-22,09:12:42
39.949653,116.314784,0,-147,39894.3838773148,2009-03-22,09:12:47
39.949533,116.314809,0,-145,39894.3839351852,2009-03-22,09:12:52
39.949438,116.314861,0,-151,39894.3839930556,2009-03-22,09:12:57
39.94949,116.314897,0,-157,39894.3840509259,2009-03-22,09:13:02
39.949594,116.314917,0,-166,39894.3841087963,2009-03-22,09:13:07
39.949543,116.314984,0,-182,39894.3841666667,2009-03-22,09:13:12
39.949487,116.314973,0,-179,39894.384224537,2009-03-22,09:13:17
39.949584,116.314853,0,-181,39894.3842824074,2009-03-22,09:13:22
39.949595,116.314823,0,-177,39894.3843402778,2009-03-22,09:13:27
39.949532,116.314833,0,-173,39894.3843981481,2009-03-22,09:13:32
39.949532,116.314833,0,-173,39894.3844328704,2009-03-22,09:13:35
39.949526,116.314827,0,-168,39894.3844560185,2009-03-22,09:13:37
39.949725,116.314625,0,-145,39894.3845138889,2009-03-22,09:13:42
39.949756,116.314509,0,-135,39894.3845717593,2009-03-22,09:13:47
39.949749,116.314357,0,-118,39894.3846296296,2009-03-22,09:13:52
39.949814,116.314149,0,-99,39894.3846875,2009-03-22,09:13:57
39.949871,116.313987,0,-85,39894.3847453704,2009-03-22,09:14:02
39.949934,116.313889,0,-77,39894.3848032407,2009-03-22,09:14:07
39.950025,116.313789,0,-71,39894.3848611111,2009-03-22,09:14:12
39.950132,116.313699,0,-68,39894.3849189815,2009-03-22,09:14:17
39.950176,116.313546,0,-63,39894.3849768518,2009-03-22,09:14:22
39.950223,116.313273,0,-55,39894.3850347222,2009-03-22,09:14:27
39.950262,116.313119,0,-52,39894.3850925926,2009-03-22,09:14:32
39.950417,116.313013,0,-47,39894.385150463,2009-03-22,09:14:37
39.950528,116.31288,0,-43,39894.3852083333,2009-03-22,09:14:42
39.950604,116.312842,0,-42,39894.3852662037,2009-03-22,09:14:47
39.950636,116.312677,0,-41,39894.3853240741,2009-03-22,09:14:52
39.950725,116.312417,0,-38,39894.3853819444,2009-03-22,09:14:57
39.950773,116.312297,0,-36,39894.3854398148,2009-03-22,09:15:02
39.9508,116.312111,0,-34,39894.3854976852,2009-03-22,09:15:07
39.950934,116.311921,0,-31,39894.3855555556,2009-03-22,09:15:12
39.951077,116.311743,0,-29,39894.3856134259,2009-03-22,09:15:17
39.951088,116.311799,0,-29,39894.3856712963,2009-03-22,09:15:22
39.951118,116.311652,0,-28,39894.3857291667,2009-03-22,09:15:27
39.951281,116.311307,0,-25,39894.385787037,2009-03-22,09:15:32
39.951173,116.311616,0,-26,39894.3858449074,2009-03-22,09:15:37
39.951143,116.311621,0,-25,39894.3859027778,2009-03-22,09:15:42
39.95122,116.311555,0,-24,39894.3859606481,2009-03-22,09:15:47
39.951163,116.311676,0,-23,39894.3860185185,2009-03-22,09:15:52
39.951211,116.311428,0,-22,39894.3860763889,2009-03-22,09:15:57
39.951231,116.311322,0,-20,39894.3861342593,2009-03-22,09:16:02
39.951137,116.31164,0,-20,39894.3861921296,2009-03-22,09:16:07
39.951137,116.31164,0,-20,39894.3862268519,2009-03-22,09:16:10
39.951145,116.311632,0,-18,39894.38625,2009-03-22,09:16:12
39.951266,116.311451,0,-15,39894.3863078704,2009-03-22,09:16:17
39.951135,116.311613,0,-14,39894.3863657407,2009-03-22,09:16:22
39.951027,116.311842,0,-12,39894.3864236111,2009-03-22,09:16:27
39.951,116.311914,0,-10,39894.3864814815,2009-03-22,09:16:32
39.950893,116.31208,0,-8,39894.3865393519,2009-03-22,09:16:37
39.950797,116.312224,0,-6,39894.3865972222,2009-03-22,09:16:42
39.951034,116.311797,0,-2,39894.3866550926,2009-03-22,09:16:47
39.951209,116.311632,0,0,39894.386712963,2009-03-22,09:16:52
39.951158,116.311725,0,3,39894.3867708333,2009-03-22,09:16:57
39.951025,116.311826,0,6,39894.3868287037,2009-03-22,09:17:02
39.950835,116.312077,0,9,39894.3868865741,2009-03-22,09:17:07
39.950943,116.311783,0,13,39894.3869444444,2009-03-22,09:17:12
39.95095,116.311739,0,17,39894.3870023148,2009-03-22,09:17:17
39.950916,116.311789,0,21,39894.3870601852,2009-03-22,09:17:22
39.950863,116.312145,0,24,39894.3871180556,2009-03-22,09:17:27
39.950627,116.31273,0,27,39894.3871759259,2009-03-22,09:17:32
39.950632,116.312715,0,30,39894.3872337963,2009-03-22,09:17:37
39.950823,116.312136,0,35,39894.3872916667,2009-03-22,09:17:42
39.950896,116.312027,0,39,39894.387349537,2009-03-22,09:17:47
39.950899,116.311985,0,43,39894.3874074074,2009-03-22,09:17:52
39.950775,116.312094,0,46,39894.3874652778,2009-03-22,09:17:57
39.950576,116.31262,0,49,39894.3875231481,2009-03-22,09:18:02
39.950449,116.312869,0,53,39894.3875810185,2009-03-22,09:18:07
39.950357,116.313003,0,56,39894.3876388889,2009-03-22,09:18:12
39.950225,116.313246,0,59,39894.3876967593,2009-03-22,09:18:17
39.950248,116.313088,0,63,39894.3877546296,2009-03-22,09:18:22
39.950203,116.31317,0,67,39894.3878125,2009-03-22,09:18:27
39.950179,116.313248,0,68,39894.3878703704,2009-03-22,09:18:32
39.950102,116.313267,0,70,39894.3879282407,2009-03-22,09:18:37
39.949957,116.313573,0,74,39894.3879861111,2009-03-22,09:18:42
39.949979,116.313514,0,78,39894.3880439815,2009-03-22,09:18:47
39.949911,116.313562,0,82,39894.3881018519,2009-03-22,09:18:52
39.949738,116.313799,0,86,39894.3881597222,2009-03-22,09:18:57
39.9498,116.313845,0,91,39894.3882175926,2009-03-22,09:19:02
39.949953,116.313754,0,96,39894.388275463,2009-03-22,09:19:07
39.949968,116.313766,0,98,39894.3883333333,2009-03-22,09:19:12
39.949534,116.314868,0,111,39894.3884490741,2009-03-22,09:19:22
39.949291,116.315088,0,121,39894.3885069444,2009-03-22,09:19:27
39.94905,116.315384,0,129,39894.3885648148,2009-03-22,09:19:32
39.948963,116.315528,0,136,39894.3886226852,2009-03-22,09:19:37
39.948838,116.315731,0,143,39894.3886805556,2009-03-22,09:19:42
39.948692,116.315919,0,151,39894.3887384259,2009-03-22,09:19:47
39.948511,116.316266,0,164,39894.3888541667,2009-03-22,09:19:57
39.948578,116.316258,0,170,39894.388912037,2009-03-22,09:20:02
39.948545,116.3163,0,172,39894.3889699074,2009-03-22,09:20:07
39.948437,116.316465,0,176,39894.3890277778,2009-03-22,09:20:12
39.948364,116.316614,0,179,39894.3890856481,2009-03-22,09:20:17
39.94833,116.316674,0,183,39894.3891435185,2009-03-22,09:20:22
39.948325,116.316729,0,185,39894.3892013889,2009-03-22,09:20:27
39.948289,116.316839,0,189,39894.3892592593,2009-03-22,09:20:32
39.948273,116.316882,0,195,39894.3893171296,2009-03-22,09:20:37
39.948201,116.316988,0,199,39894.389375,2009-03-22,09:20:42
39.948157,116.316974,0,204,39894.3894328704,2009-03-22,09:20:47
39.948343,116.316054,0,194,39894.3894907407,2009-03-22,09:20:52
39.948404,116.315762,0,191,39894.3895486111,2009-03-22,09:20:57
39.948602,116.315515,0,186,39894.3896064815,2009-03-22,09:21:02
39.948731,116.315274,0,185,39894.3896643519,2009-03-22,09:21:07
39.948852,116.315064,0,185,39894.3897222222,2009-03-22,09:21:12
39.949034,116.314888,0,185,39894.3897800926,2009-03-22,09:21:17
39.949127,116.314816,0,180,39894.389837963,2009-03-22,09:21:22
39.949173,116.314817,0,175,39894.3898958333,2009-03-22,09:21:27
39.949234,116.314885,0,171,39894.3899537037,2009-03-22,09:21:32
39.949242,116.314945,0,169,39894.3900115741,2009-03-22,09:21:37
39.949261,116.31496,0,171,39894.3900694444,2009-03-22,09:21:42
39.949184,116.314915,0,176,39894.3901273148,2009-03-22,09:21:47
39.949116,116.314897,0,179,39894.3901851852,2009-03-22,09:21:52
39.949084,116.314903,0,181,39894.3902430556,2009-03-22,09:21:57
39.94912,116.314877,0,182,39894.3903009259,2009-03-22,09:22:02
39.949137,116.314868,0,181,39894.3903587963,2009-03-22,09:22:07
39.949149,116.314866,0,182,39894.3904166667,2009-03-22,09:22:12
39.949205,116.314764,0,180,39894.390474537,2009-03-22,09:22:17
39.949239,116.314637,0,185,39894.3905324074,2009-03-22,09:22:22
39.949235,116.314549,0,192,39894.3905902778,2009-03-22,09:22:27
39.949232,116.314477,0,195,39894.3906481481,2009-03-22,09:22:32
39.949269,116.314443,0,197,39894.3907060185,2009-03-22,09:22:37
39.949365,116.314389,0,195,39894.3907638889,2009-03-22,09:22:42
39.949496,116.314334,0,196,39894.3908217593,2009-03-22,09:22:47
39.949591,116.314257,0,192,39894.3908796296,2009-03-22,09:22:52
39.949614,116.31419,0,190,39894.3909375,2009-03-22,09:22:57
39.949615,116.314181,0,192,39894.3909953704,2009-03-22,09:23:02
39.949586,116.314214,0,195,39894.3910532407,2009-03-22,09:23:07
39.949551,116.314268,0,198,39894.3911111111,2009-03-22,09:23:12
39.949523,116.314296,0,200,39894.3911689815,2009-03-22,09:23:17
39.949536,116.314315,0,193,39894.3912268518,2009-03-22,09:23:22
39.949522,116.314337,0,187,39894.3912847222,2009-03-22,09:23:27
39.949522,116.314337,0,187,39894.3913194444,2009-03-22,09:23:30
39.949527,116.314336,0,186,39894.3913425926,2009-03-22,09:23:32
39.949534,116.314323,0,187,39894.391400463,2009-03-22,09:23:37
39.949499,116.314336,0,189,39894.3914583333,2009-03-22,09:23:42
39.949499,116.314336,0,189,39894.3914930556,2009-03-22,09:23:45
39.949493,116.314336,0,189,39894.3915162037,2009-03-22,09:23:47
39.949497,116.314324,0,188,39894.3915740741,2009-03-22,09:23:52
39.949562,116.314251,0,185,39894.3916319444,2009-03-22,09:23:57
39.949597,116.314246,0,182,39894.3916898148,2009-03-22,09:24:02
39.949597,116.314246,0,182,39894.391724537,2009-03-22,09:24:05
39.949604,116.314246,0,183,39894.3917476852,2009-03-22,09:24:07
39.949611,116.314265,0,182,39894.3918055556,2009-03-22,09:24:12
39.949574,116.314301,0,182,39894.3918634259,2009-03-22,09:24:17
39.949455,116.31427,0,190,39894.3919212963,2009-03-22,09:24:22
39.949429,116.31425,0,192,39894.3919791667,2009-03-22,09:24:27
39.949482,116.31425,0,189,39894.392037037,2009-03-22,09:24:32
39.949565,116.314233,0,186,39894.3920949074,2009-03-22,09:24:37
39.949616,116.314246,0,182,39894.3921527778,2009-03-22,09:24:42
39.949556,116.314276,0,179,39894.3922106481,2009-03-22,09:24:47
39.949539,116.314277,0,178,39894.3922685185,2009-03-22,09:24:52
39.949531,116.314256,0,176,39894.3923263889,2009-03-22,09:24:57
39.949461,116.314268,0,179,39894.3923842593,2009-03-22,09:25:02
39.949453,116.314298,0,179,39894.3924421296,2009-03-22,09:25:07
39.949453,116.314298,0,179,39894.3924768518,2009-03-22,09:25:10
39.949449,116.3143,0,178,39894.3925,2009-03-22,09:25:12
39.949431,116.314348,0,178,39894.3925578704,2009-03-22,09:25:17
39.949399,116.314452,0,178,39894.3926157407,2009-03-22,09:25:22
39.949312,116.314554,0,182,39894.3926736111,2009-03-22,09:25:27
39.949193,116.314627,0,189,39894.3927314815,2009-03-22,09:25:32
39.949128,116.314671,0,196,39894.3927893518,2009-03-22,09:25:37
39.949131,116.314692,0,206,39894.3928472222,2009-03-22,09:25:42
39.949121,116.314671,0,216,39894.3929050926,2009-03-22,09:25:47
39.949101,116.314652,0,224,39894.392962963,2009-03-22,09:25:52
39.949117,116.314635,0,234,39894.3930208333,2009-03-22,09:25:57
39.949139,116.314631,0,239,39894.3930787037,2009-03-22,09:26:02
39.949207,116.314548,0,245,39894.3931365741,2009-03-22,09:26:07
39.949302,116.31438,0,257,39894.3931944444,2009-03-22,09:26:12
39.949304,116.314257,0,276,39894.3932523148,2009-03-22,09:26:17
39.949437,116.314126,0,290,39894.3933101852,2009-03-22,09:26:22
39.949516,116.314074,0,298,39894.3933680556,2009-03-22,09:26:27
39.949561,116.314035,0,308,39894.3934259259,2009-03-22,09:26:32
39.949469,116.314332,0,218,39894.3957407407,2009-03-22,09:29:52
39.949451,116.314389,0,217,39894.3957986111,2009-03-22,09:29:57
39.949467,116.314394,0,218,39894.3958564815,2009-03-22,09:30:02
39.949462,116.314377,0,219,39894.3959143519,2009-03-22,09:30:07
39.949401,116.314413,0,221,39894.3959722222,2009-03-22,09:30:12
39.94926,116.314505,0,218,39894.3960300926,2009-03-22,09:30:17
39.949177,116.314507,0,223,39894.396087963,2009-03-22,09:30:22
39.949137,116.314488,0,239,39894.3961458333,2009-03-22,09:30:27
39.949297,116.314384,0,250,39894.3962037037,2009-03-22,09:30:32
39.949395,116.314339,0,254,39894.3962615741,2009-03-22,09:30:37
39.949467,116.314304,0,260,39894.3963194444,2009-03-22,09:30:42
39.9495,116.314274,0,263,39894.3963773148,2009-03-22,09:30:47
39.949571,116.314214,0,266,39894.3964351852,2009-03-22,09:30:52
39.94955,116.314215,0,269,39894.3964930556,2009-03-22,09:30:57
39.949513,116.314243,0,269,39894.3965509259,2009-03-22,09:31:02
39.949537,116.314213,0,262,39894.3966087963,2009-03-22,09:31:07
39.949673,116.314196,0,257,39894.3966666667,2009-03-22,09:31:12
39.949703,116.314161,0,256,39894.396724537,2009-03-22,09:31:17
39.949645,116.314143,0,256,39894.3967824074,2009-03-22,09:31:22
39.949615,116.31412,0,254,39894.3968402778,2009-03-22,09:31:27
39.949657,116.314077,0,251,39894.3968981481,2009-03-22,09:31:32
39.949626,116.314099,0,247,39894.3969560185,2009-03-22,09:31:37
39.949567,116.314115,0,249,39894.3970138889,2009-03-22,09:31:42
39.949639,116.314108,0,256,39894.3970717593,2009-03-22,09:31:47
39.949702,116.314071,0,255,39894.3971296296,2009-03-22,09:31:52
39.949632,116.314064,0,254,39894.3971875,2009-03-22,09:31:57
39.949518,116.314111,0,252,39894.3972453704,2009-03-22,09:32:02
39.949524,116.314086,0,246,39894.3973032407,2009-03-22,09:32:07
39.949553,116.314048,0,247,39894.3973611111,2009-03-22,09:32:12
39.949577,116.314055,0,248,39894.3974189815,2009-03-22,09:32:17
39.949577,116.314144,0,250,39894.3974768519,2009-03-22,09:32:22
39.949656,116.314121,0,237,39894.3975347222,2009-03-22,09:32:27
39.949656,116.314121,0,237,39894.3975694444,2009-03-22,09:32:30
39.949661,116.31412,0,230,39894.3975925926,2009-03-22,09:32:32
39.949653,116.31408,0,233,39894.397650463,2009-03-22,09:32:37
39.949697,116.31404,0,238,39894.3977083333,2009-03-22,09:32:42
39.949681,116.314021,0,240,39894.3977662037,2009-03-22,09:32:47
39.949695,116.31408,0,224,39894.3978240741,2009-03-22,09:32:52
39.949692,116.314171,0,218,39894.3978819444,2009-03-22,09:32:57
39.949724,116.314157,0,212,39894.3979398148,2009-03-22,09:33:02
39.949791,116.314139,0,206,39894.3979976852,2009-03-22,09:33:07
39.949751,116.3141,0,208,39894.3980555556,2009-03-22,09:33:12
39.949742,116.314071,0,209,39894.3981134259,2009-03-22,09:33:17
39.949733,116.314104,0,197,39894.3981712963,2009-03-22,09:33:22
39.949718,116.314145,0,185,39894.3982291667,2009-03-22,09:33:27
39.949743,116.314204,0,176,39894.398287037,2009-03-22,09:33:32
39.949676,116.314234,0,182,39894.3983449074,2009-03-22,09:33:37
39.949596,116.314251,0,182,39894.3984027778,2009-03-22,09:33:42
39.949536,116.314281,0,182,39894.3984606481,2009-03-22,09:33:47
39.949627,116.314258,0,178,39894.3985185185,2009-03-22,09:33:52
39.949676,116.314247,0,179,39894.3985763889,2009-03-22,09:33:57
39.94974,116.314183,0,184,39894.3986342593,2009-03-22,09:34:02
39.949741,116.31411,0,193,39894.3986921296,2009-03-22,09:34:07
39.94982,116.314031,0,195,39894.39875,2009-03-22,09:34:12
39.949807,116.314098,0,178,39894.3988078704,2009-03-22,09:34:17
39.949808,116.314131,0,174,39894.3988657407,2009-03-22,09:34:22
39.949768,116.314157,0,184,39894.3989236111,2009-03-22,09:34:27
39.949774,116.314115,0,193,39894.3989814815,2009-03-22,09:34:32
39.949689,116.314254,0,173,39894.3990393518,2009-03-22,09:34:37
39.949631,116.314369,0,161,39894.3990972222,2009-03-22,09:34:42
39.94962,116.314371,0,166,39894.3991550926,2009-03-22,09:34:47
39.94964,116.314342,0,172,39894.399212963,2009-03-22,09:34:52
39.949667,116.314325,0,183,39894.3992708333,2009-03-22,09:34:57
39.94968,116.314288,0,185,39894.3993287037,2009-03-22,09:35:02
39.949694,116.314325,0,188,39894.3993865741,2009-03-22,09:35:07
39.949678,116.314314,0,191,39894.3994444444,2009-03-22,09:35:12
39.949645,116.314272,0,199,39894.3995023148,2009-03-22,09:35:17
39.94965,116.314273,0,201,39894.3995601852,2009-03-22,09:35:22
39.94965,116.314273,0,201,39894.3995949074,2009-03-22,09:35:25
39.949644,116.314276,0,201,39894.3996180556,2009-03-22,09:35:27
39.949646,116.314287,0,202,39894.3996759259,2009-03-22,09:35:32
39.949644,116.314311,0,206,39894.3997337963,2009-03-22,09:35:37
39.949644,116.314311,0,206,39894.3997685185,2009-03-22,09:35:40
39.949636,116.314314,0,206,39894.3997916667,2009-03-22,09:35:42
39.949626,116.314317,0,206,39894.399849537,2009-03-22,09:35:47
39.949615,116.314322,0,207,39894.3999074074,2009-03-22,09:35:52
39.949527,116.314372,0,210,39894.3999652778,2009-03-22,09:35:57
39.949488,116.31426,0,211,39894.4000231481,2009-03-22,09:36:02
39.949478,116.314276,0,210,39894.4000810185,2009-03-22,09:36:07
39.949525,116.314293,0,206,39894.4001388889,2009-03-22,09:36:12
39.949646,116.314196,0,200,39894.4001967593,2009-03-22,09:36:17
39.94974,116.314079,0,200,39894.4002546296,2009-03-22,09:36:22
39.949782,116.314036,0,205,39894.4003125,2009-03-22,09:36:27
39.949692,116.314134,0,197,39894.4003703704,2009-03-22,09:36:32
39.949649,116.314158,0,195,39894.4004282407,2009-03-22,09:36:37
39.949713,116.314132,0,194,39894.4004861111,2009-03-22,09:36:42
39.949743,116.314144,0,196,39894.4005439815,2009-03-22,09:36:47
39.949687,116.314144,0,199,39894.4006018518,2009-03-22,09:36:52
39.949718,116.314108,0,200,39894.4006597222,2009-03-22,09:36:57
39.949718,116.314108,0,200,39894.4006944444,2009-03-22,09:37:00
39.949721,116.314111,0,201,39894.4007175926,2009-03-22,09:37:02
39.949696,116.314128,0,204,39894.400775463,2009-03-22,09:37:07
39.949696,116.314128,0,204,39894.4008101852,2009-03-22,09:37:10
39.949695,116.314129,0,204,39894.4008333333,2009-03-22,09:37:12
39.949724,116.314053,0,206,39894.4008912037,2009-03-22,09:37:17
39.949716,116.314053,0,206,39894.4009490741,2009-03-22,09:37:22
39.949716,116.314053,0,206,39894.4009837963,2009-03-22,09:37:25
39.949721,116.314056,0,205,39894.4010069444,2009-03-22,09:37:27
39.949676,116.314085,0,205,39894.4010648148,2009-03-22,09:37:32
39.949679,116.314088,0,206,39894.4011226852,2009-03-22,09:37:37
39.949679,116.314088,0,206,39894.4011574074,2009-03-22,09:37:40
39.949686,116.314089,0,206,39894.4011805556,2009-03-22,09:37:42
39.94961,116.314223,0,209,39894.4012384259,2009-03-22,09:37:47
39.949492,116.314395,0,209,39894.4012962963,2009-03-22,09:37:52
39.949341,116.314589,0,210,39894.4013541667,2009-03-22,09:37:57
39.949317,116.314571,0,217,39894.401412037,2009-03-22,09:38:02
39.949347,116.314509,0,225,39894.4014699074,2009-03-22,09:38:07
39.949376,116.314489,0,232,39894.4015277778,2009-03-22,09:38:12
39.949436,116.314443,0,238,39894.4015856481,2009-03-22,09:38:17
39.949499,116.314415,0,241,39894.4016435185,2009-03-22,09:38:22
39.949555,116.314355,0,242,39894.4017013889,2009-03-22,09:38:27
39.949589,116.314281,0,246,39894.4017592593,2009-03-22,09:38:32
39.949605,116.31417,0,251,39894.4018171296,2009-03-22,09:38:37
39.949667,116.314115,0,249,39894.401875,2009-03-22,09:38:42
39.9497,116.314044,0,250,39894.4019328704,2009-03-22,09:38:47
39.949743,116.314,0,249,39894.4019907407,2009-03-22,09:38:52
39.949783,116.31397,0,249,39894.4020486111,2009-03-22,09:38:57
39.94982,116.313941,0,246,39894.4021064815,2009-03-22,09:39:02
39.949894,116.313928,0,246,39894.4021643519,2009-03-22,09:39:07
39.949894,116.313928,0,246,39894.4021990741,2009-03-22,09:39:10
39.949901,116.313929,0,249,39894.4022222222,2009-03-22,09:39:12
39.94985,116.313904,0,250,39894.4022800926,2009-03-22,09:39:17
39.949793,116.313971,0,250,39894.402337963,2009-03-22,09:39:22
39.949764,116.313975,0,250,39894.4023958333,2009-03-22,09:39:27
39.949615,116.313993,0,251,39894.4024537037,2009-03-22,09:39:32
39.949599,116.314,0,248,39894.4025115741,2009-03-22,09:39:37
39.949659,116.314002,0,242,39894.4025694444,2009-03-22,09:39:42
39.94966,116.314009,0,242,39894.4026273148,2009-03-22,09:39:47
39.949657,116.314004,0,242,39894.4026851852,2009-03-22,09:39:52
39.949657,116.314004,0,242,39894.4027199074,2009-03-22,09:39:55
39.949664,116.31401,0,243,39894.4027430556,2009-03-22,09:39:57
39.949701,116.314012,0,246,39894.4028009259,2009-03-22,09:40:02
39.94968,116.314026,0,249,39894.4028587963,2009-03-22,09:40:07
39.949616,116.314002,0,256,39894.4029166667,2009-03-22,09:40:12
39.949601,116.313953,0,264,39894.402974537,2009-03-22,09:40:17
39.949626,116.313955,0,266,39894.4030324074,2009-03-22,09:40:22
39.949688,116.313981,0,260,39894.4030902778,2009-03-22,09:40:27
39.949734,116.313977,0,266,39894.4031481481,2009-03-22,09:40:32
39.949717,116.313965,0,269,39894.4032060185,2009-03-22,09:40:37
39.949694,116.314037,0,261,39894.4032638889,2009-03-22,09:40:42
39.949701,116.314058,0,262,39894.4033217593,2009-03-22,09:40:47
39.949682,116.31407,0,266,39894.4033796296,2009-03-22,09:40:52
39.949694,116.314084,0,270,39894.4034375,2009-03-22,09:40:57
39.949577,116.314131,0,279,39894.4034953704,2009-03-22,09:41:02
39.949541,116.31415,0,282,39894.4035532407,2009-03-22,09:41:07
39.94955,116.314165,0,284,39894.4036111111,2009-03-22,09:41:12
39.949447,116.314134,0,291,39894.4036689815,2009-03-22,09:41:17
39.949537,116.314212,0,291,39894.4037268519,2009-03-22,09:41:22
39.949573,116.314208,0,295,39894.4037847222,2009-03-22,09:41:27
39.949615,116.314125,0,299,39894.4038425926,2009-03-22,09:41:32
39.94963,116.314065,0,303,39894.403900463,2009-03-22,09:41:37
39.949678,116.314053,0,303,39894.4039583333,2009-03-22,09:41:42
39.949676,116.314118,0,301,39894.4040162037,2009-03-22,09:41:47
39.949577,116.314194,0,300,39894.4040740741,2009-03-22,09:41:52
39.949539,116.314227,0,299,39894.4041319444,2009-03-22,09:41:57
39.94949,116.314252,0,299,39894.4041898148,2009-03-22,09:42:02
39.949476,116.314279,0,297,39894.4042476852,2009-03-22,09:42:07
39.949431,116.314264,0,298,39894.4043055556,2009-03-22,09:42:12
39.949358,116.314249,0,298,39894.4043634259,2009-03-22,09:42:17
39.949325,116.314288,0,297,39894.4044212963,2009-03-22,09:42:22
39.949339,116.314291,0,296,39894.4044791667,2009-03-22,09:42:27
39.94935,116.314289,0,295,39894.404537037,2009-03-22,09:42:32
39.94935,116.314289,0,295,39894.4045717593,2009-03-22,09:42:35
39.949354,116.314287,0,294,39894.4045949074,2009-03-22,09:42:37
39.949308,116.31432,0,292,39894.4046527778,2009-03-22,09:42:42
39.94923,116.314396,0,287,39894.4047106481,2009-03-22,09:42:47
39.949287,116.314442,0,282,39894.4047685185,2009-03-22,09:42:52
39.949343,116.314443,0,282,39894.4048263889,2009-03-22,09:42:57
39.949355,116.314432,0,282,39894.4048842593,2009-03-22,09:43:02
39.949284,116.314465,0,280,39894.4049421296,2009-03-22,09:43:07
39.949273,116.314463,0,279,39894.405,2009-03-22,09:43:12
39.949256,116.314524,0,274,39894.4050578704,2009-03-22,09:43:17
39.949173,116.314522,0,272,39894.4051157407,2009-03-22,09:43:22
39.949101,116.314482,0,271,39894.4051736111,2009-03-22,09:43:27
39.949176,116.314407,0,268,39894.4052314815,2009-03-22,09:43:32
39.949227,116.314477,0,264,39894.4052893519,2009-03-22,09:43:37
39.949275,116.314561,0,260,39894.4053472222,2009-03-22,09:43:42
39.94934,116.314549,0,258,39894.4054050926,2009-03-22,09:43:47
39.949297,116.314446,0,260,39894.405462963,2009-03-22,09:43:52
39.949213,116.314385,0,260,39894.4055208333,2009-03-22,09:43:57
39.94915,116.31434,0,260,39894.4055787037,2009-03-22,09:44:02
39.949202,116.314255,0,262,39894.4056365741,2009-03-22,09:44:07
39.949179,116.314449,0,264,39894.4056944444,2009-03-22,09:44:12
39.949202,116.314569,0,266,39894.4057523148,2009-03-22,09:44:17
39.949245,116.314597,0,268,39894.4058101852,2009-03-22,09:44:22
39.94919,116.31464,0,270,39894.4058680556,2009-03-22,09:44:27
39.949136,116.314659,0,272,39894.4059259259,2009-03-22,09:44:32
39.949053,116.314591,0,274,39894.4059837963,2009-03-22,09:44:37
39.949042,116.314611,0,276,39894.4060416667,2009-03-22,09:44:42
39.94911,116.314529,0,278,39894.406099537,2009-03-22,09:44:47
39.94914,116.314397,0,279,39894.4061574074,2009-03-22,09:44:52
39.949127,116.314404,0,279,39894.4062152778,2009-03-22,09:44:57
39.949122,116.314413,0,277,39894.4062731481,2009-03-22,09:45:02
39.949184,116.314359,0,275,39894.4063310185,2009-03-22,09:45:07
39.949322,116.314256,0,274,39894.4063888889,2009-03-22,09:45:12
39.949392,116.314288,0,271,39894.4064467593,2009-03-22,09:45:17
39.949364,116.314401,0,265,39894.4065046296,2009-03-22,09:45:22
39.949431,116.314343,0,260,39894.4065625,2009-03-22,09:45:27
39.949482,116.314302,0,255,39894.4066203704,2009-03-22,09:45:32
39.949459,116.314286,0,250,39894.4066782407,2009-03-22,09:45:37
39.94942,116.314254,0,251,39894.4067361111,2009-03-22,09:45:42
39.949415,116.314302,0,248,39894.4067939815,2009-03-22,09:45:47
39.949282,116.314307,0,243,39894.4068518518,2009-03-22,09:45:52
39.949344,116.314203,0,249,39894.4069097222,2009-03-22,09:45:57
39.949448,116.314209,0,250,39894.4069675926,2009-03-22,09:46:02
39.94947,116.314171,0,251,39894.407025463,2009-03-22,09:46:07
39.949491,116.314145,0,251,39894.4070833333,2009-03-22,09:46:12
39.949517,116.313995,0,252,39894.4071412037,2009-03-22,09:46:17
39.949596,116.313964,0,252,39894.4071990741,2009-03-22,09:46:22
39.9495,116.314237,0,244,39894.4111921296,2009-03-22,09:52:07
39.949487,116.314306,0,244,39894.41125,2009-03-22,09:52:12
39.949482,116.314381,0,244,39894.4113078704,2009-03-22,09:52:17
39.949497,116.314438,0,243,39894.4113657407,2009-03-22,09:52:22
39.949631,116.314352,0,244,39894.4114236111,2009-03-22,09:52:27
39.94968,116.314123,0,245,39894.4114814815,2009-03-22,09:52:32
39.949665,116.314023,0,245,39894.4115393519,2009-03-22,09:52:37
39.94957,116.31423,0,244,39894.4115972222,2009-03-22,09:52:42
39.949625,116.314338,0,243,39894.4116550926,2009-03-22,09:52:47
39.94966,116.3143,0,244,39894.411712963,2009-03-22,09:52:52
39.949613,116.31421,0,245,39894.4117708333,2009-03-22,09:52:57
39.949494,116.314398,0,241,39894.4118287037,2009-03-22,09:53:02
39.949444,116.314544,0,239,39894.4118865741,2009-03-22,09:53:07
39.949458,116.314428,0,241,39894.4119444444,2009-03-22,09:53:12
39.949475,116.314347,0,242,39894.4120023148,2009-03-22,09:53:17
39.949424,116.314365,0,243,39894.4120601852,2009-03-22,09:53:22
39.949424,116.314463,0,242,39894.4121180556,2009-03-22,09:53:27
39.949488,116.314262,0,244,39894.4121759259,2009-03-22,09:53:32
39.949475,116.314125,0,246,39894.4122337963,2009-03-22,09:53:37
39.949469,116.314039,0,248,39894.4122916667,2009-03-22,09:53:42
39.949445,116.314163,0,248,39894.412349537,2009-03-22,09:53:47
39.949495,116.314143,0,249,39894.4124074074,2009-03-22,09:53:52
39.949495,116.314143,0,249,39894.4124421296,2009-03-22,09:53:55
39.949491,116.314147,0,251,39894.4124652778,2009-03-22,09:53:57
39.949457,116.314167,0,252,39894.4125231481,2009-03-22,09:54:02
39.949248,116.314187,0,255,39894.4125810185,2009-03-22,09:54:07
39.949195,116.314447,0,258,39894.4126388889,2009-03-22,09:54:12
39.949195,116.314447,0,258,39894.4126736111,2009-03-22,09:54:15
39.949193,116.314453,0,267,39894.4126967593,2009-03-22,09:54:17
39.949208,116.314433,0,279,39894.4127546296,2009-03-22,09:54:22
39.949244,116.314345,0,289,39894.4128125,2009-03-22,09:54:27
39.949231,116.314284,0,296,39894.4128703704,2009-03-22,09:54:32
39.949246,116.314301,0,304,39894.4129282407,2009-03-22,09:54:37
39.949318,116.31423,0,312,39894.4129861111,2009-03-22,09:54:42
39.949392,116.314105,0,318,39894.4130439815,2009-03-22,09:54:47
39.949412,116.314176,0,325,39894.4131018519,2009-03-22,09:54:52
39.949315,116.31432,0,330,39894.4131597222,2009-03-22,09:54:57
39.949385,116.314074,0,337,39894.4132175926,2009-03-22,09:55:02
39.949545,116.313865,0,344,39894.413275463,2009-03-22,09:55:07
39.949677,116.313693,0,352,39894.4133333333,2009-03-22,09:55:12
39.949721,116.31376,0,356,39894.4133912037,2009-03-22,09:55:17
39.949611,116.313966,0,349,39894.4134490741,2009-03-22,09:55:22
39.949766,116.313692,0,351,39894.4135069444,2009-03-22,09:55:27
39.949737,116.313983,0,352,39894.4135648148,2009-03-22,09:55:32
39.949632,116.314263,0,354,39894.4136226852,2009-03-22,09:55:37
39.949513,116.314266,0,355,39894.4136805556,2009-03-22,09:55:42
39.949408,116.314139,0,357,39894.4137384259,2009-03-22,09:55:47
39.949346,116.314053,0,358,39894.4137962963,2009-03-22,09:55:52
39.949279,116.314043,0,358,39894.4138541667,2009-03-22,09:55:57
39.949211,116.314163,0,357,39894.413912037,2009-03-22,09:56:02
39.94922,116.314145,0,360,39894.4139699074,2009-03-22,09:56:07
39.949339,116.314116,0,361,39894.4140277778,2009-03-22,09:56:12
39.949426,116.314106,0,367,39894.4140856481,2009-03-22,09:56:17
39.949446,116.31413,0,379,39894.4141435185,2009-03-22,09:56:22
39.949443,116.314153,0,389,39894.4142013889,2009-03-22,09:56:27
39.949486,116.314182,0,397,39894.4142592593,2009-03-22,09:56:32
39.94945,116.314173,0,398,39894.4143171296,2009-03-22,09:56:37
39.949504,116.314103,0,401,39894.414375,2009-03-22,09:56:42
39.949563,116.31409,0,406,39894.4144328704,2009-03-22,09:56:47
39.949569,116.314113,0,410,39894.4144907407,2009-03-22,09:56:52
39.949519,116.314136,0,411,39894.4145486111,2009-03-22,09:56:57
39.949438,116.314179,0,413,39894.4146064815,2009-03-22,09:57:02
39.949356,116.314181,0,413,39894.4146643518,2009-03-22,09:57:07
39.949377,116.31414,0,414,39894.4147222222,2009-03-22,09:57:12
39.949435,116.314172,0,414,39894.4147800926,2009-03-22,09:57:17
39.949479,116.31423,0,415,39894.414837963,2009-03-22,09:57:22
39.94949,116.314271,0,417,39894.4148958333,2009-03-22,09:57:27
39.949619,116.314303,0,418,39894.4149537037,2009-03-22,09:57:32
39.949593,116.314316,0,418,39894.4150115741,2009-03-22,09:57:37
39.949415,116.314321,0,420,39894.4150694444,2009-03-22,09:57:42
39.949334,116.314383,0,420,39894.4151273148,2009-03-22,09:57:47
39.949358,116.314488,0,420,39894.4151851852,2009-03-22,09:57:52
39.949292,116.31462,0,421,39894.4152430556,2009-03-22,09:57:57
39.949167,116.314691,0,423,39894.4153009259,2009-03-22,09:58:02
39.949181,116.314646,0,424,39894.4153587963,2009-03-22,09:58:07
39.94929,116.314623,0,426,39894.4154166667,2009-03-22,09:58:12
39.949274,116.314582,0,427,39894.415474537,2009-03-22,09:58:17
39.949199,116.314621,0,427,39894.4155324074,2009-03-22,09:58:22
39.949187,116.31463,0,428,39894.4155902778,2009-03-22,09:58:27
39.949234,116.314624,0,428,39894.4156481481,2009-03-22,09:58:32
39.949263,116.314614,0,428,39894.4157060185,2009-03-22,09:58:37
39.949205,116.314648,0,428,39894.4157638889,2009-03-22,09:58:42
39.949245,116.314647,0,428,39894.4158217593,2009-03-22,09:58:47
39.949311,116.314564,0,428,39894.4158796296,2009-03-22,09:58:52
39.949358,116.314547,0,429,39894.4159375,2009-03-22,09:58:57
39.949332,116.314592,0,430,39894.4159953704,2009-03-22,09:59:02
39.949333,116.314561,0,430,39894.4160532407,2009-03-22,09:59:07
39.949494,116.314723,0,430,39894.4161111111,2009-03-22,09:59:12
39.949543,116.314757,0,432,39894.4161689815,2009-03-22,09:59:17
39.949383,116.314829,0,433,39894.4162268518,2009-03-22,09:59:22
39.949344,116.314829,0,434,39894.4162847222,2009-03-22,09:59:27
39.949542,116.31485,0,434,39894.4163425926,2009-03-22,09:59:32
39.949514,116.314663,0,434,39894.416400463,2009-03-22,09:59:37
39.949296,116.314421,0,435,39894.4164583333,2009-03-22,09:59:42
39.949154,116.314472,0,436,39894.4165162037,2009-03-22,09:59:47
39.949242,116.314656,0,438,39894.4165740741,2009-03-22,09:59:52
39.949239,116.314643,0,439,39894.4166319444,2009-03-22,09:59:57
39.949041,116.314287,0,440,39894.4166898148,2009-03-22,10:00:02
39.948963,116.314147,0,440,39894.4167476852,2009-03-22,10:00:07
39.949052,116.314208,0,441,39894.4168055556,2009-03-22,10:00:12
39.949129,116.314313,0,443,39894.4168634259,2009-03-22,10:00:17
39.949108,116.31421,0,442,39894.4169212963,2009-03-22,10:00:22
39.949122,116.314106,0,440,39894.4169791667,2009-03-22,10:00:27
39.949122,116.31416,0,441,39894.417037037,2009-03-22,10:00:32
39.949227,116.314427,0,442,39894.4170949074,2009-03-22,10:00:37
39.949187,116.314472,0,445,39894.4171527778,2009-03-22,10:00:42
39.949284,116.3143,0,444,39894.4172106481,2009-03-22,10:00:47
39.949259,116.314196,0,445,39894.4172685185,2009-03-22,10:00:52
39.94926,116.314254,0,447,39894.4173263889,2009-03-22,10:00:57
39.949263,116.314359,0,449,39894.4173842593,2009-03-22,10:01:02
39.949306,116.314372,0,450,39894.4174421296,2009-03-22,10:01:07
39.949321,116.314321,0,449,39894.4175,2009-03-22,10:01:12
39.949248,116.314232,0,449,39894.4175578704,2009-03-22,10:01:17
39.949263,116.314272,0,451,39894.4176157407,2009-03-22,10:01:22
39.949264,116.314337,0,454,39894.4176736111,2009-03-22,10:01:27
39.949207,116.314238,0,453,39894.4177314815,2009-03-22,10:01:32
39.949191,116.314247,0,453,39894.4177893519,2009-03-22,10:01:37
39.949143,116.314221,0,452,39894.4178472222,2009-03-22,10:01:42
39.949124,116.314434,0,457,39894.4179050926,2009-03-22,10:01:47
39.949106,116.314537,0,461,39894.417962963,2009-03-22,10:01:52
39.948961,116.314337,0,458,39894.4180208333,2009-03-22,10:01:57
39.948945,116.314244,0,458,39894.4180787037,2009-03-22,10:02:02
39.948957,116.314323,0,463,39894.4181365741,2009-03-22,10:02:07
39.94902,116.314498,0,473,39894.4181944444,2009-03-22,10:02:12
39.949046,116.314402,0,475,39894.4182523148,2009-03-22,10:02:17
39.949055,116.31423,0,472,39894.4183101852,2009-03-22,10:02:22
39.949173,116.314321,0,475,39894.4183680556,2009-03-22,10:02:27
39.949206,116.31426,0,482,39894.4184259259,2009-03-22,10:02:32
39.949191,116.314353,0,485,39894.4184837963,2009-03-22,10:02:37
39.949147,116.314553,0,489,39894.4185416667,2009-03-22,10:02:42
39.949137,116.314408,0,482,39894.418599537,2009-03-22,10:02:47
39.949131,116.314285,0,475,39894.4186574074,2009-03-22,10:02:52
39.949113,116.314345,0,476,39894.4187152778,2009-03-22,10:02:57
39.949156,116.314444,0,479,39894.4187731481,2009-03-22,10:03:02
39.949274,116.314674,0,487,39894.4188310185,2009-03-22,10:03:07
39.949299,116.314617,0,489,39894.4188888889,2009-03-22,10:03:12
39.949333,116.314449,0,489,39894.4189467593,2009-03-22,10:03:17
39.949386,116.314489,0,493,39894.4190046296,2009-03-22,10:03:22
39.949402,116.314718,0,499,39894.4190625,2009-03-22,10:03:27
39.949359,116.314653,0,501,39894.4191203704,2009-03-22,10:03:32
39.949271,116.314427,0,495,39894.4191782407,2009-03-22,10:03:37
39.949265,116.314398,0,492,39894.4192361111,2009-03-22,10:03:42
39.949289,116.314464,0,494,39894.4192939815,2009-03-22,10:03:47
39.94928,116.314598,0,498,39894.4193518519,2009-03-22,10:03:52
39.949275,116.314632,0,499,39894.4194097222,2009-03-22,10:03:57
39.949279,116.314518,0,494,39894.4194675926,2009-03-22,10:04:02
39.949429,116.314544,0,492,39894.419525463,2009-03-22,10:04:07
39.949473,116.314413,0,488,39894.4195833333,2009-03-22,10:04:12
39.949375,116.314409,0,489,39894.4196412037,2009-03-22,10:04:17
39.949413,116.314538,0,496,39894.4196990741,2009-03-22,10:04:22
39.949413,116.314416,0,496,39894.4197569444,2009-03-22,10:04:27
39.949311,116.314154,0,484,39894.4198148148,2009-03-22,10:04:32
39.949295,116.314218,0,484,39894.4198726852,2009-03-22,10:04:37
39.949421,116.314469,0,498,39894.4199305556,2009-03-22,10:04:42
39.949404,116.314516,0,507,39894.4199884259,2009-03-22,10:04:47
39.949259,116.31443,0,504,39894.4200462963,2009-03-22,10:04:52
39.949164,116.314345,0,501,39894.4201041667,2009-03-22,10:04:57
39.949174,116.314358,0,503,39894.420162037,2009-03-22,10:05:02
39.949223,116.314568,0,513,39894.4202199074,2009-03-22,10:05:07
39.949193,116.314628,0,522,39894.4202777778,2009-03-22,10:05:12
39.949163,116.314552,0,526,39894.4203356481,2009-03-22,10:05:17
39.94911,116.314326,0,523,39894.4203935185,2009-03-22,10:05:22
39.949101,116.314349,0,532,39894.4204513889,2009-03-22,10:05:27
39.949007,116.314466,0,540,39894.4205092593,2009-03-22,10:05:32
39.949066,116.314733,0,544,39894.4205671296,2009-03-22,10:05:37
39.949067,116.314633,0,540,39894.420625,2009-03-22,10:05:42
39.948922,116.314456,0,535,39894.4206828704,2009-03-22,10:05:47
39.948965,116.314441,0,529,39894.4207407407,2009-03-22,10:05:52
39.949104,116.314601,0,524,39894.4207986111,2009-03-22,10:05:57
39.949159,116.314827,0,521,39894.4208564815,2009-03-22,10:06:02
39.949191,116.314853,0,517,39894.4209143519,2009-03-22,10:06:07
39.949018,116.314689,0,519,39894.4209722222,2009-03-22,10:06:12
39.948858,116.314506,0,526,39894.4210300926,2009-03-22,10:06:17
39.948811,116.314495,0,538,39894.421087963,2009-03-22,10:06:22
39.949,116.31463,0,550,39894.4211458333,2009-03-22,10:06:27
39.9491,116.314552,0,542,39894.4212037037,2009-03-22,10:06:32
39.949125,116.314342,0,526,39894.4212615741,2009-03-22,10:06:37
39.949202,116.314348,0,515,39894.4213194444,2009-03-22,10:06:42
39.949257,116.314434,0,511,39894.4213773148,2009-03-22,10:06:47
39.949309,116.314622,0,507,39894.4214351852,2009-03-22,10:06:52
39.949246,116.314592,0,504,39894.4214930556,2009-03-22,10:06:57
39.949127,116.314447,0,502,39894.4215509259,2009-03-22,10:07:02
39.949111,116.314386,0,501,39894.4216087963,2009-03-22,10:07:07
39.949069,116.314411,0,499,39894.4216666667,2009-03-22,10:07:12
39.949196,116.31456,0,500,39894.421724537,2009-03-22,10:07:17
39.949238,116.314502,0,501,39894.4217824074,2009-03-22,10:07:22
39.949209,116.31441,0,505,39894.4218402778,2009-03-22,10:07:27
39.949214,116.314393,0,508,39894.4218981481,2009-03-22,10:07:32
39.949134,116.314383,0,508,39894.4219560185,2009-03-22,10:07:37
39.9491,116.314451,0,509,39894.4220138889,2009-03-22,10:07:42
39.949154,116.314543,0,510,39894.4220717593,2009-03-22,10:07:47
39.94918,116.314562,0,512,39894.4221296296,2009-03-22,10:07:52
39.949133,116.314423,0,514,39894.4221875,2009-03-22,10:07:57
39.948967,116.314279,0,517,39894.4222453704,2009-03-22,10:08:02
39.948917,116.314283,0,521,39894.4223032407,2009-03-22,10:08:07
39.949072,116.314406,0,525,39894.4223611111,2009-03-22,10:08:12
39.949132,116.314469,0,530,39894.4224189815,2009-03-22,10:08:17
39.949066,116.314389,0,533,39894.4224768518,2009-03-22,10:08:22
39.948991,116.314277,0,537,39894.4225347222,2009-03-22,10:08:27
39.949112,116.31429,0,541,39894.4225925926,2009-03-22,10:08:32
39.949088,116.314293,0,541,39894.422650463,2009-03-22,10:08:37
39.949072,116.314369,0,540,39894.4227083333,2009-03-22,10:08:42
39.949019,116.314214,0,538,39894.4227662037,2009-03-22,10:08:47
39.949061,116.314242,0,537,39894.4228240741,2009-03-22,10:08:52
39.949071,116.314241,0,537,39894.4228819444,2009-03-22,10:08:57
39.949052,116.314203,0,537,39894.4229398148,2009-03-22,10:09:02
39.949281,116.314222,0,538,39894.4229976852,2009-03-22,10:09:07
39.949527,116.314408,0,536,39894.4230555556,2009-03-22,10:09:12
39.949417,116.314366,0,535,39894.4231134259,2009-03-22,10:09:17
39.949386,116.314388,0,533,39894.4231712963,2009-03-22,10:09:22
39.949383,116.314421,0,531,39894.4232291667,2009-03-22,10:09:27
39.949441,116.314482,0,529,39894.423287037,2009-03-22,10:09:32
39.949418,116.314424,0,523,39894.4233449074,2009-03-22,10:09:37
39.949373,116.314362,0,518,39894.4234027778,2009-03-22,10:09:42
39.949338,116.314339,0,513,39894.4234606481,2009-03-22,10:09:47
39.949338,116.314339,0,513,39894.4234953704,2009-03-22,10:09:50
39.949335,116.314341,0,513,39894.4235185185,2009-03-22,10:09:52
39.949402,116.314389,0,510,39894.4235763889,2009-03-22,10:09:57
39.949402,116.314389,0,510,39894.4236111111,2009-03-22,10:10:00
39.949408,116.314389,0,510,39894.4236342593,2009-03-22,10:10:02
39.949306,116.314393,0,505,39894.4236921296,2009-03-22,10:10:07
39.94922,116.31442,0,500,39894.42375,2009-03-22,10:10:12
39.94918,116.314442,0,496,39894.4238078704,2009-03-22,10:10:17
39.949305,116.314518,0,491,39894.4238657407,2009-03-22,10:10:22
39.949428,116.314582,0,487,39894.4239236111,2009-03-22,10:10:27
39.949432,116.314528,0,483,39894.4239814815,2009-03-22,10:10:32
39.949352,116.314423,0,478,39894.4240393518,2009-03-22,10:10:37
39.949188,116.314332,0,474,39894.4240972222,2009-03-22,10:10:42
39.949097,116.314368,0,470,39894.4241550926,2009-03-22,10:10:47
39.949072,116.314445,0,465,39894.424212963,2009-03-22,10:10:52
39.949017,116.314484,0,461,39894.4242708333,2009-03-22,10:10:57
39.949011,116.314437,0,457,39894.4243287037,2009-03-22,10:11:02
39.949053,116.314427,0,456,39894.4243865741,2009-03-22,10:11:07
39.949053,116.314427,0,456,39894.4244212963,2009-03-22,10:11:10
39.949056,116.314434,0,455,39894.4244444444,2009-03-22,10:11:12
39.949069,116.314451,0,455,39894.4245023148,2009-03-22,10:11:17
39.949079,116.314452,0,454,39894.4245601852,2009-03-22,10:11:22
39.949209,116.314443,0,453,39894.4246180556,2009-03-22,10:11:27
39.949343,116.314396,0,452,39894.4246759259,2009-03-22,10:11:32
39.949499,116.314399,0,451,39894.4247337963,2009-03-22,10:11:37
39.9496,116.314396,0,450,39894.4247916667,2009-03-22,10:11:42
39.949866,116.314533,0,452,39894.4249074074,2009-03-22,10:11:52
39.949995,116.31448,0,441,39894.4249652778,2009-03-22,10:11:57
39.950068,116.314485,0,427,39894.4250231481,2009-03-22,10:12:02
39.950047,116.314507,0,411,39894.4250810185,2009-03-22,10:12:07
39.950082,116.314593,0,398,39894.4251388889,2009-03-22,10:12:12
39.950237,116.314701,0,398,39894.4251967593,2009-03-22,10:12:17
39.950241,116.314627,0,384,39894.4252546296,2009-03-22,10:12:22
39.95027,116.314597,0,379,39894.4253125,2009-03-22,10:12:27
39.950272,116.314607,0,371,39894.4253703704,2009-03-22,10:12:32
39.950368,116.314685,0,377,39894.4254282407,2009-03-22,10:12:37
39.950515,116.314837,0,381,39894.4254861111,2009-03-22,10:12:42
39.950569,116.314901,0,380,39894.4255439815,2009-03-22,10:12:47
39.950568,116.314821,0,382,39894.4256018519,2009-03-22,10:12:52
39.950675,116.314754,0,392,39894.4256597222,2009-03-22,10:12:57
39.950785,116.314724,0,398,39894.4257175926,2009-03-22,10:13:02
39.951122,116.314888,0,421,39894.4258333333,2009-03-22,10:13:12
39.951312,116.31485,0,426,39894.4259490741,2009-03-22,10:13:22
39.951395,116.31481,0,426,39894.4260069444,2009-03-22,10:13:27
39.951411,116.314798,0,426,39894.4260648148,2009-03-22,10:13:32
39.951428,116.314792,0,426,39894.4261226852,2009-03-22,10:13:37
39.951441,116.31479,0,426,39894.4261805556,2009-03-22,10:13:42
39.951423,116.314783,0,427,39894.4265277778,2009-03-22,10:14:12
39.950993,116.314921,0,431,39894.4265856481,2009-03-22,10:14:17
39.950968,116.314893,0,433,39894.4266435185,2009-03-22,10:14:22
39.950701,116.314786,0,433,39894.4267013889,2009-03-22,10:14:27
39.950513,116.314768,0,434,39894.4267592593,2009-03-22,10:14:32
39.950432,116.314901,0,435,39894.4268171296,2009-03-22,10:14:37
39.950236,116.314939,0,436,39894.426875,2009-03-22,10:14:42
39.950031,116.314818,0,436,39894.4269328704,2009-03-22,10:14:47
39.949754,116.314646,0,437,39894.4269907407,2009-03-22,10:14:52
39.94967,116.31456,0,439,39894.4270486111,2009-03-22,10:14:57
39.949643,116.314587,0,441,39894.4271064815,2009-03-22,10:15:02
39.94973,116.314679,0,443,39894.4271643519,2009-03-22,10:15:07
39.949834,116.314722,0,445,39894.4272222222,2009-03-22,10:15:12
39.949839,116.314687,0,446,39894.4272800926,2009-03-22,10:15:17
39.949727,116.314603,0,446,39894.427337963,2009-03-22,10:15:22
39.949568,116.314553,0,446,39894.4273958333,2009-03-22,10:15:27
39.949583,116.314606,0,447,39894.4274537037,2009-03-22,10:15:32
39.949641,116.31468,0,449,39894.4275115741,2009-03-22,10:15:37
39.94971,116.314696,0,451,39894.4275694444,2009-03-22,10:15:42
39.949708,116.314669,0,451,39894.4276273148,2009-03-22,10:15:47
39.949589,116.31462,0,451,39894.4276851852,2009-03-22,10:15:52
39.949468,116.314528,0,451,39894.4277430556,2009-03-22,10:15:57
39.949518,116.314585,0,452,39894.4278009259,2009-03-22,10:16:02
39.949604,116.314592,0,453,39894.4279166667,2009-03-22,10:16:12
39.949562,116.314515,0,451,39894.427974537,2009-03-22,10:16:17
39.949662,116.31445,0,450,39894.4280324074,2009-03-22,10:16:22
39.949703,116.314458,0,449,39894.4280902778,2009-03-22,10:16:27
39.949761,116.314466,0,450,39894.4281481481,2009-03-22,10:16:32
39.949836,116.31457,0,451,39894.4282060185,2009-03-22,10:16:37
39.949777,116.314604,0,449,39894.4282638889,2009-03-22,10:16:42
39.949678,116.314595,0,448,39894.4283217593,2009-03-22,10:16:47
39.94957,116.314556,0,448,39894.4283796296,2009-03-22,10:16:52
39.949557,116.314549,0,451,39894.4284375,2009-03-22,10:16:57
39.949523,116.314536,0,455,39894.4284953704,2009-03-22,10:17:02
39.949537,116.314582,0,460,39894.4285532407,2009-03-22,10:17:07
39.949558,116.314654,0,466,39894.4286111111,2009-03-22,10:17:12
39.949413,116.314489,0,472,39894.4286689815,2009-03-22,10:17:17
39.949428,116.31431,0,478,39894.4287268519,2009-03-22,10:17:22
39.949448,116.314274,0,483,39894.4287847222,2009-03-22,10:17:27
39.949532,116.314301,0,486,39894.4288425926,2009-03-22,10:17:32
39.949633,116.314365,0,487,39894.428900463,2009-03-22,10:17:37
39.949738,116.314396,0,485,39894.4289583333,2009-03-22,10:17:42
39.949845,116.314343,0,482,39894.4290162037,2009-03-22,10:17:47
39.949813,116.314239,0,478,39894.4290740741,2009-03-22,10:17:52
39.949569,116.314225,0,475,39894.4292476852,2009-03-22,10:18:07
39.949576,116.314249,0,472,39894.4293055556,2009-03-22,10:18:12
39.949601,116.314285,0,468,39894.4293634259,2009-03-22,10:18:17
39.949453,116.314176,0,464,39894.4294212963,2009-03-22,10:18:22
39.949393,116.314091,0,460,39894.4294791667,2009-03-22,10:18:27
39.949384,116.314114,0,458,39894.429537037,2009-03-22,10:18:32
39.949394,116.314185,0,456,39894.4295949074,2009-03-22,10:18:37
39.949394,116.314233,0,456,39894.4296527778,2009-03-22,10:18:42
39.949455,116.314289,0,456,39894.4297106481,2009-03-22,10:18:47
39.9494,116.314312,0,455,39894.4297685185,2009-03-22,10:18:52
39.949318,116.314247,0,454,39894.4298263889,2009-03-22,10:18:57
39.949176,116.314048,0,452,39894.4298842593,2009-03-22,10:19:02
39.949254,116.314102,0,452,39894.4299421296,2009-03-22,10:19:07
39.949265,116.314155,0,452,39894.43,2009-03-22,10:19:12
39.949272,116.314367,0,452,39894.4300578704,2009-03-22,10:19:17
39.949271,116.314446,0,452,39894.4301157407,2009-03-22,10:19:22
39.949189,116.314219,0,455,39894.4329513889,2009-03-22,10:23:27
39.949058,116.31401,0,452,39894.4330092593,2009-03-22,10:23:32
39.949064,116.313963,0,451,39894.4330671296,2009-03-22,10:23:37
39.949061,116.314106,0,451,39894.433125,2009-03-22,10:23:42
39.949091,116.314285,0,451,39894.4331828704,2009-03-22,10:23:47
39.949243,116.314485,0,451,39894.4332407407,2009-03-22,10:23:52
39.949177,116.314388,0,450,39894.4332986111,2009-03-22,10:23:57
39.949066,116.314148,0,449,39894.4333564815,2009-03-22,10:24:02
39.94904,116.314117,0,449,39894.4334143519,2009-03-22,10:24:07
39.948996,116.314163,0,448,39894.4334722222,2009-03-22,10:24:12
39.949023,116.314266,0,448,39894.4335300926,2009-03-22,10:24:17
39.949074,116.314329,0,449,39894.433587963,2009-03-22,10:24:22
39.949145,116.314426,0,449,39894.4336458333,2009-03-22,10:24:27
39.949132,116.314405,0,450,39894.4337037037,2009-03-22,10:24:32
39.949088,116.31439,0,449,39894.4337615741,2009-03-22,10:24:37
39.94907,116.314431,0,449,39894.4338194444,2009-03-22,10:24:42
39.949061,116.314328,0,449,39894.4338773148,2009-03-22,10:24:47
39.949079,116.314305,0,450,39894.4339351852,2009-03-22,10:24:52
39.949148,116.314352,0,452,39894.4339930556,2009-03-22,10:24:57
39.949184,116.314407,0,453,39894.4340509259,2009-03-22,10:25:02
39.949203,116.314431,0,453,39894.4341087963,2009-03-22,10:25:07
39.94925,116.314316,0,453,39894.4341666667,2009-03-22,10:25:12
39.949267,116.314223,0,451,39894.434224537,2009-03-22,10:25:17
39.949262,116.314246,0,449,39894.4342824074,2009-03-22,10:25:22
39.949176,116.314233,0,447,39894.4343402778,2009-03-22,10:25:27
39.949176,116.314233,0,447,39894.434375,2009-03-22,10:25:30
39.949173,116.314234,0,445,39894.4343981481,2009-03-22,10:25:32
39.949154,116.314394,0,444,39894.4344560185,2009-03-22,10:25:37
39.949154,116.314394,0,444,39894.4344907407,2009-03-22,10:25:40
39.949153,116.3144,0,444,39894.4345138889,2009-03-22,10:25:42
39.949178,116.314415,0,443,39894.4345717593,2009-03-22,10:25:47
39.949114,116.314238,0,442,39894.4346296296,2009-03-22,10:25:52
39.949105,116.31424,0,442,39894.4346875,2009-03-22,10:25:57
39.949133,116.314243,0,441,39894.4347453704,2009-03-22,10:26:02
39.949098,116.314292,0,441,39894.4348032407,2009-03-22,10:26:07
39.949122,116.314378,0,442,39894.4348611111,2009-03-22,10:26:12
39.949138,116.314429,0,442,39894.4349189815,2009-03-22,10:26:17
39.949186,116.314498,0,442,39894.4349768519,2009-03-22,10:26:22
39.949128,116.314379,0,441,39894.4350347222,2009-03-22,10:26:27
39.949104,116.314311,0,441,39894.4350925926,2009-03-22,10:26:32
39.94912,116.314301,0,441,39894.435150463,2009-03-22,10:26:37
39.949065,116.314389,0,440,39894.4352083333,2009-03-22,10:26:42
39.949074,116.31447,0,440,39894.4352662037,2009-03-22,10:26:47
39.949117,116.314587,0,441,39894.4353240741,2009-03-22,10:26:52
39.949148,116.314556,0,442,39894.4353819444,2009-03-22,10:26:57
39.949239,116.314554,0,443,39894.4354398148,2009-03-22,10:27:02
39.94917,116.314454,0,442,39894.4354976852,2009-03-22,10:27:07
39.949163,116.314413,0,442,39894.4355555556,2009-03-22,10:27:12
39.949195,116.31438,0,442,39894.4356134259,2009-03-22,10:27:17
39.949155,116.314326,0,442,39894.4356712963,2009-03-22,10:27:22
39.949189,116.314414,0,442,39894.4357291667,2009-03-22,10:27:27
39.94917,116.314419,0,440,39894.435787037,2009-03-22,10:27:32
39.949291,116.314462,0,440,39894.4358449074,2009-03-22,10:27:37
39.949232,116.314484,0,440,39894.4359027778,2009-03-22,10:27:42
39.949236,116.314405,0,440,39894.4359606481,2009-03-22,10:27:47
39.949314,116.314467,0,439,39894.4360185185,2009-03-22,10:27:52
39.949265,116.314453,0,438,39894.4360763889,2009-03-22,10:27:57
39.949179,116.31446,0,439,39894.4361342593,2009-03-22,10:28:02
39.949173,116.314428,0,440,39894.4361921296,2009-03-22,10:28:07
39.949152,116.314426,0,443,39894.43625,2009-03-22,10:28:12
39.949156,116.314487,0,446,39894.4363078704,2009-03-22,10:28:17
39.94919,116.31454,0,447,39894.4363657407,2009-03-22,10:28:22
39.949314,116.314556,0,447,39894.4364236111,2009-03-22,10:28:27
39.949339,116.314496,0,447,39894.4364814815,2009-03-22,10:28:32
39.949245,116.314464,0,445,39894.4365393519,2009-03-22,10:28:37
39.949286,116.314352,0,443,39894.4365972222,2009-03-22,10:28:42
39.949222,116.314298,0,441,39894.4366550926,2009-03-22,10:28:47
39.949246,116.314289,0,442,39894.436712963,2009-03-22,10:28:52
39.949321,116.314338,0,444,39894.4367708333,2009-03-22,10:28:57
39.949343,116.314353,0,445,39894.4368287037,2009-03-22,10:29:02
39.949297,116.314349,0,445,39894.4368865741,2009-03-22,10:29:07
39.949195,116.314315,0,445,39894.4369444444,2009-03-22,10:29:12
39.949205,116.314267,0,445,39894.4370023148,2009-03-22,10:29:17
39.949209,116.314316,0,446,39894.4370601852,2009-03-22,10:29:22
39.949198,116.314371,0,448,39894.4371180556,2009-03-22,10:29:27
39.949145,116.31446,0,448,39894.4371759259,2009-03-22,10:29:32
39.949174,116.314562,0,448,39894.4372337963,2009-03-22,10:29:37
39.949215,116.314609,0,449,39894.4372916667,2009-03-22,10:29:42
39.949221,116.31469,0,449,39894.437349537,2009-03-22,10:29:47
39.949152,116.314465,0,448,39894.4374074074,2009-03-22,10:29:52
39.949053,116.314347,0,448,39894.4374652778,2009-03-22,10:29:57
39.949287,116.314499,0,464,39894.4410532407,2009-03-22,10:35:07
39.949312,116.314459,0,464,39894.4411111111,2009-03-22,10:35:12
39.949242,116.314431,0,460,39894.4411689815,2009-03-22,10:35:17
39.949211,116.314636,0,459,39894.4412268519,2009-03-22,10:35:22
39.94913,116.314492,0,458,39894.4412847222,2009-03-22,10:35:27
39.949082,116.314475,0,458,39894.4413425926,2009-03-22,10:35:32
39.949103,116.314498,0,458,39894.441400463,2009-03-22,10:35:37
39.949092,116.31457,0,459,39894.4414583333,2009-03-22,10:35:42
39.949126,116.314642,0,459,39894.4415162037,2009-03-22,10:35:47
39.949153,116.31465,0,460,39894.4415740741,2009-03-22,10:35:52
39.949127,116.314681,0,460,39894.4416319444,2009-03-22,10:35:57
39.949136,116.314627,0,460,39894.4416898148,2009-03-22,10:36:02
39.949138,116.314488,0,459,39894.4417476852,2009-03-22,10:36:07
39.949056,116.314434,0,457,39894.4418055556,2009-03-22,10:36:12
39.94907,116.314395,0,458,39894.4418634259,2009-03-22,10:36:17
39.949144,116.314498,0,458,39894.4419212963,2009-03-22,10:36:22
39.949171,116.314541,0,458,39894.4419791667,2009-03-22,10:36:27
39.94915,116.314498,0,458,39894.442037037,2009-03-22,10:36:32
39.949122,116.314373,0,456,39894.4420949074,2009-03-22,10:36:37
39.94923,116.314405,0,454,39894.4421527778,2009-03-22,10:36:42
39.949259,116.314488,0,453,39894.4422106481,2009-03-22,10:36:47
39.949217,116.314408,0,451,39894.4422685185,2009-03-22,10:36:52
39.949206,116.314355,0,448,39894.4423263889,2009-03-22,10:36:57
39.949183,116.314331,0,447,39894.4423842593,2009-03-22,10:37:02
39.94919,116.314271,0,447,39894.4424421296,2009-03-22,10:37:07
39.949192,116.314338,0,445,39894.4425,2009-03-22,10:37:12
39.949264,116.31438,0,445,39894.4425578704,2009-03-22,10:37:17
39.949272,116.314391,0,445,39894.4426157407,2009-03-22,10:37:22
39.94932,116.314461,0,447,39894.4426736111,2009-03-22,10:37:27
39.949296,116.314512,0,447,39894.4427314815,2009-03-22,10:37:32
39.949279,116.314496,0,447,39894.4427893519,2009-03-22,10:37:37
39.949194,116.314477,0,446,39894.4428472222,2009-03-22,10:37:42
39.94915,116.314477,0,445,39894.4429050926,2009-03-22,10:37:47
39.949103,116.314446,0,447,39894.442962963,2009-03-22,10:37:52
39.94908,116.314365,0,448,39894.4430208333,2009-03-22,10:37:57
39.949075,116.314302,0,449,39894.4430787037,2009-03-22,10:38:02
39.949095,116.31434,0,449,39894.4431365741,2009-03-22,10:38:07
39.949071,116.314452,0,449,39894.4431944444,2009-03-22,10:38:12
39.949085,116.314524,0,450,39894.4432523148,2009-03-22,10:38:17
39.949124,116.314575,0,450,39894.4433101852,2009-03-22,10:38:22
39.94914,116.314609,0,451,39894.4433680556,2009-03-22,10:38:27
39.949139,116.314637,0,451,39894.4434259259,2009-03-22,10:38:32
39.949113,116.314666,0,452,39894.4434837963,2009-03-22,10:38:37
39.949133,116.314678,0,453,39894.4435416667,2009-03-22,10:38:42
39.949086,116.314531,0,452,39894.443599537,2009-03-22,10:38:47
39.949151,116.314449,0,452,39894.4436574074,2009-03-22,10:38:52
39.94912,116.314442,0,452,39894.4437152778,2009-03-22,10:38:57
39.949077,116.314522,0,452,39894.4437731481,2009-03-22,10:39:02
39.949175,116.314483,0,453,39894.4438310185,2009-03-22,10:39:07
39.949263,116.314353,0,455,39894.4438888889,2009-03-22,10:39:12
39.949274,116.314402,0,457,39894.4439467593,2009-03-22,10:39:17
39.949153,116.314469,0,458,39894.4440046296,2009-03-22,10:39:22
39.949153,116.314469,0,458,39894.4440393519,2009-03-22,10:39:25
39.949147,116.31447,0,458,39894.4440625,2009-03-22,10:39:27
39.949128,116.31448,0,458,39894.4441203704,2009-03-22,10:39:32
39.949121,116.314495,0,458,39894.4441782407,2009-03-22,10:39:37
39.949118,116.314449,0,459,39894.4442361111,2009-03-22,10:39:42
39.949154,116.314518,0,459,39894.4442939815,2009-03-22,10:39:47
39.94911,116.314603,0,459,39894.4443518519,2009-03-22,10:39:52
39.949103,116.314582,0,459,39894.4444097222,2009-03-22,10:39:57
39.948863,116.314214,0,460,39894.4444675926,2009-03-22,10:40:02
39.949092,116.313832,0,296,39894.4496180556,2009-03-22,10:47:27
39.949055,116.31384,0,272,39894.4496759259,2009-03-22,10:47:32
39.949092,116.313908,0,245,39894.4497337963,2009-03-22,10:47:37
39.949362,116.313862,0,179,39894.4497916667,2009-03-22,10:47:42
39.949752,116.313627,0,76,39894.449849537,2009-03-22,10:47:47
39.949882,116.313857,0,75,39894.4499074074,2009-03-22,10:47:52
39.949978,116.314111,0,100,39894.4499652778,2009-03-22,10:47:57
39.950019,116.314055,0,103,39894.4500231481,2009-03-22,10:48:02
39.950024,116.314054,0,105,39894.4500810185,2009-03-22,10:48:07
39.950026,116.314051,0,107,39894.4501388889,2009-03-22,10:48:12
39.950027,116.314045,0,108,39894.4501967593,2009-03-22,10:48:17
39.95003,116.314041,0,109,39894.4502546296,2009-03-22,10:48:22
39.950026,116.31404,0,110,39894.4503125,2009-03-22,10:48:27
39.95003,116.314039,0,111,39894.4503703704,2009-03-22,10:48:32
39.950036,116.314036,0,112,39894.4504282407,2009-03-22,10:48:37
39.950039,116.314036,0,113,39894.4504861111,2009-03-22,10:48:42
39.950039,116.314036,0,113,39894.4505208333,2009-03-22,10:48:45
39.950042,116.314035,0,114,39894.4505439815,2009-03-22,10:48:47
39.950051,116.314032,0,115,39894.4506018519,2009-03-22,10:48:52
39.950132,116.313895,0,130,39894.4506597222,2009-03-22,10:48:57
39.950129,116.313763,0,141,39894.4507175926,2009-03-22,10:49:02
39.950135,116.313698,0,150,39894.450775463,2009-03-22,10:49:07
39.950145,116.313685,0,154,39894.4508333333,2009-03-22,10:49:12
39.950145,116.313685,0,154,39894.4508680556,2009-03-22,10:49:15
39.950148,116.313682,0,156,39894.4508912037,2009-03-22,10:49:17
39.950106,116.313561,0,172,39894.4509490741,2009-03-22,10:49:22
39.950098,116.313459,0,175,39894.4510069444,2009-03-22,10:49:27
39.950154,116.313338,0,185,39894.4510648148,2009-03-22,10:49:32
39.950203,116.313253,0,193,39894.4511226852,2009-03-22,10:49:37
39.950263,116.313175,0,207,39894.4511805556,2009-03-22,10:49:42
39.95029,116.313081,0,225,39894.4512384259,2009-03-22,10:49:47
39.9503,116.313015,0,255,39894.4512962963,2009-03-22,10:49:52
39.950308,116.31297,0,283,39894.4513541667,2009-03-22,10:49:57
39.9503,116.312917,0,293,39894.451412037,2009-03-22,10:50:02
39.950262,116.312856,0,308,39894.4514699074,2009-03-22,10:50:07
39.95025,116.312789,0,312,39894.4515277778,2009-03-22,10:50:12
39.950229,116.312729,0,319,39894.4515856481,2009-03-22,10:50:17
39.950209,116.312545,0,323,39894.4516435185,2009-03-22,10:50:22
39.950189,116.312411,0,320,39894.4517013889,2009-03-22,10:50:27
39.950149,116.312351,0,318,39894.4517592593,2009-03-22,10:50:32
39.950108,116.312334,0,312,39894.4518171296,2009-03-22,10:50:37
39.950092,116.312257,0,307,39894.451875,2009-03-22,10:50:42
39.950085,116.312205,0,303,39894.4519328704,2009-03-22,10:50:47
39.95014,116.312142,0,290,39894.4519907407,2009-03-22,10:50:52
39.950167,116.312065,0,286,39894.4520486111,2009-03-22,10:50:57
39.950186,116.311987,0,281,39894.4521064815,2009-03-22,10:51:02
39.950209,116.311887,0,277,39894.4521643519,2009-03-22,10:51:07
39.950227,116.311836,0,274,39894.4522222222,2009-03-22,10:51:12
39.950225,116.311766,0,272,39894.4522800926,2009-03-22,10:51:17
39.950244,116.311695,0,267,39894.452337963,2009-03-22,10:51:22
39.95026,116.311617,0,263,39894.4523958333,2009-03-22,10:51:27
39.950275,116.311554,0,260,39894.4524537037,2009-03-22,10:51:32
39.950286,116.311469,0,256,39894.4525115741,2009-03-22,10:51:37
39.950292,116.311384,0,252,39894.4525694444,2009-03-22,10:51:42
39.950298,116.311279,0,250,39894.4526273148,2009-03-22,10:51:47
39.95031,116.311191,0,252,39894.4526851852,2009-03-22,10:51:52
39.950328,116.311154,0,249,39894.4527430556,2009-03-22,10:51:57
39.950344,116.311143,0,247,39894.4528009259,2009-03-22,10:52:02
39.950379,116.311132,0,246,39894.4528587963,2009-03-22,10:52:07
39.950445,116.31113,0,244,39894.4529166667,2009-03-22,10:52:12
39.950485,116.311146,0,241,39894.452974537,2009-03-22,10:52:17
39.950548,116.311127,0,239,39894.4530324074,2009-03-22,10:52:22
39.950545,116.31116,0,234,39894.4530902778,2009-03-22,10:52:27
39.950584,116.311167,0,231,39894.4531481481,2009-03-22,10:52:32
39.9506,116.311166,0,227,39894.4532060185,2009-03-22,10:52:37
39.950603,116.311145,0,222,39894.4532638889,2009-03-22,10:52:42
39.950644,116.311142,0,221,39894.4533217593,2009-03-22,10:52:47
39.950683,116.311154,0,219,39894.4533796296,2009-03-22,10:52:52
39.950728,116.311201,0,216,39894.4534375,2009-03-22,10:52:57
39.950816,116.311298,0,212,39894.4534953704,2009-03-22,10:53:02
39.950842,116.311283,0,211,39894.4535532407,2009-03-22,10:53:07
39.950869,116.311244,0,214,39894.4536111111,2009-03-22,10:53:12
39.950937,116.3112,0,220,39894.4536689815,2009-03-22,10:53:17
39.950937,116.3112,0,220,39894.4537037037,2009-03-22,10:53:20
39.950943,116.311193,0,223,39894.4537268518,2009-03-22,10:53:22
39.950952,116.311192,0,228,39894.4537847222,2009-03-22,10:53:27
39.95101,116.311245,0,228,39894.4538425926,2009-03-22,10:53:32
39.951086,116.311227,0,232,39894.453900463,2009-03-22,10:53:37
39.951171,116.311201,0,237,39894.4539583333,2009-03-22,10:53:42
39.951212,116.311193,0,240,39894.4540162037,2009-03-22,10:53:47
39.951247,116.311189,0,244,39894.4540740741,2009-03-22,10:53:52
39.951287,116.31115,0,246,39894.4541319444,2009-03-22,10:53:57
39.951326,116.31112,0,249,39894.4541898148,2009-03-22,10:54:02
39.951378,116.311104,0,252,39894.4542476852,2009-03-22,10:54:07
39.951441,116.311102,0,255,39894.4543055556,2009-03-22,10:54:12
39.951549,116.311196,0,257,39894.4543634259,2009-03-22,10:54:17
39.951645,116.311215,0,257,39894.4544212963,2009-03-22,10:54:22
39.951721,116.311229,0,255,39894.4544791667,2009-03-22,10:54:27
39.951828,116.311182,0,262,39894.454537037,2009-03-22,10:54:32
39.951909,116.311173,0,273,39894.4545949074,2009-03-22,10:54:37
39.951948,116.311192,0,281,39894.4546527778,2009-03-22,10:54:42
39.951924,116.311254,0,285,39894.4547106481,2009-03-22,10:54:47
39.951935,116.311333,0,287,39894.4547685185,2009-03-22,10:54:52
39.951943,116.311406,0,289,39894.4548263889,2009-03-22,10:54:57
39.951936,116.31142,0,291,39894.4548842593,2009-03-22,10:55:02
39.951949,116.311532,0,300,39894.4549421296,2009-03-22,10:55:07
39.951944,116.311633,0,303,39894.455,2009-03-22,10:55:12
39.951927,116.311734,0,308,39894.4550578704,2009-03-22,10:55:17
39.951918,116.311859,0,315,39894.4551157407,2009-03-22,10:55:22
39.95193,116.311934,0,324,39894.4551736111,2009-03-22,10:55:27
39.951959,116.312032,0,334,39894.4552314815,2009-03-22,10:55:32
39.951987,116.312122,0,344,39894.4552893518,2009-03-22,10:55:37
39.95203,116.312186,0,354,39894.4553472222,2009-03-22,10:55:42
39.952043,116.312251,0,357,39894.4554050926,2009-03-22,10:55:47
39.95204,116.312371,0,360,39894.455462963,2009-03-22,10:55:52
39.952045,116.312502,0,359,39894.4555208333,2009-03-22,10:55:57
39.952076,116.312582,0,357,39894.4555787037,2009-03-22,10:56:02
39.952061,116.312659,0,349,39894.4556365741,2009-03-22,10:56:07
39.952047,116.312733,0,344,39894.4556944444,2009-03-22,10:56:12
39.952037,116.312779,0,344,39894.4557523148,2009-03-22,10:56:17
39.952025,116.312832,0,349,39894.4558101852,2009-03-22,10:56:22
39.95199,116.312909,0,347,39894.4558680556,2009-03-22,10:56:27
39.952005,116.312954,0,352,39894.4559259259,2009-03-22,10:56:32
39.952031,116.312971,0,354,39894.4559837963,2009-03-22,10:56:37
39.952035,116.312952,0,357,39894.4560416667,2009-03-22,10:56:42
39.952035,116.312952,0,357,39894.4560763889,2009-03-22,10:56:45
39.952043,116.312958,0,359,39894.456099537,2009-03-22,10:56:47
39.952029,116.31302,0,361,39894.4561574074,2009-03-22,10:56:52
39.952054,116.313115,0,365,39894.4562152778,2009-03-22,10:56:57
39.952064,116.31317,0,369,39894.4562731481,2009-03-22,10:57:02
39.952069,116.313257,0,370,39894.4563310185,2009-03-22,10:57:07
39.95203,116.313347,0,377,39894.4563888889,2009-03-22,10:57:12
39.951998,116.313406,0,375,39894.4564467593,2009-03-22,10:57:17
39.952003,116.313438,0,377,39894.4565046296,2009-03-22,10:57:22
39.952015,116.313512,0,380,39894.4565625,2009-03-22,10:57:27
39.952023,116.31359,0,383,39894.4566203704,2009-03-22,10:57:32
39.952036,116.31365,0,394,39894.4566782407,2009-03-22,10:57:37
39.952026,116.313705,0,403,39894.4567361111,2009-03-22,10:57:42
39.952049,116.313789,0,407,39894.4567939815,2009-03-22,10:57:47
39.952049,116.313789,0,407,39894.4568287037,2009-03-22,10:57:50
39.952051,116.313791,0,409,39894.4568518519,2009-03-22,10:57:52
39.952082,116.313907,0,403,39894.4569097222,2009-03-22,10:57:57
39.952112,116.31403,0,401,39894.4569675926,2009-03-22,10:58:02
39.952139,116.314146,0,399,39894.457025463,2009-03-22,10:58:07
39.952147,116.314155,0,398,39894.4570833333,2009-03-22,10:58:12
39.952152,116.314155,0,400,39894.4571412037,2009-03-22,10:58:17
39.952152,116.314155,0,400,39894.4571759259,2009-03-22,10:58:20
39.952151,116.314155,0,400,39894.4571990741,2009-03-22,10:58:22
39.952162,116.314123,0,401,39894.4572569444,2009-03-22,10:58:27
39.952183,116.314025,0,401,39894.4573148148,2009-03-22,10:58:32
39.952246,116.313861,0,401,39894.4573726852,2009-03-22,10:58:37
39.952333,116.31367,0,401,39894.4574305556,2009-03-22,10:58:42
39.9524,116.313516,0,401,39894.4574884259,2009-03-22,10:58:47
39.952446,116.313361,0,401,39894.4575462963,2009-03-22,10:58:52
39.952582,116.313256,0,400,39894.4576041667,2009-03-22,10:58:57
39.952781,116.313181,0,400,39894.457662037,2009-03-22,10:59:02
39.952971,116.313082,0,399,39894.4577199074,2009-03-22,10:59:07
39.953152,116.312959,0,399,39894.4577777778,2009-03-22,10:59:12
39.953297,116.31277,0,398,39894.4578356481,2009-03-22,10:59:17
39.953347,116.3124,0,397,39894.4578935185,2009-03-22,10:59:22
39.953331,116.311912,0,396,39894.4579513889,2009-03-22,10:59:27
39.953209,116.311352,0,395,39894.4580092593,2009-03-22,10:59:32
39.953193,116.310985,0,394,39894.4580671296,2009-03-22,10:59:37
39.953205,116.310785,0,393,39894.458125,2009-03-22,10:59:42
39.953227,116.310637,0,392,39894.4581828704,2009-03-22,10:59:47
39.953255,116.310522,0,391,39894.4582407407,2009-03-22,10:59:52
39.953225,116.310549,0,390,39894.4582986111,2009-03-22,10:59:57
39.95313,116.310672,0,389,39894.4583564815,2009-03-22,11:00:02
39.953012,116.310863,0,388,39894.4584143519,2009-03-22,11:00:07
39.952917,116.31109,0,387,39894.4584722222,2009-03-22,11:00:12
39.952864,116.311183,0,385,39894.4585300926,2009-03-22,11:00:17
39.952848,116.311174,0,384,39894.458587963,2009-03-22,11:00:22
39.952847,116.31124,0,382,39894.4586458333,2009-03-22,11:00:27
39.952816,116.311547,0,380,39894.4587037037,2009-03-22,11:00:32
39.95226,116.312263,0,378,39894.4587615741,2009-03-22,11:00:37
39.952306,116.312344,0,378,39894.4588194444,2009-03-22,11:00:42
39.952317,116.312575,0,379,39894.4588773148,2009-03-22,11:00:47
39.951848,116.312955,0,636,39894.4591666667,2009-03-22,11:01:12
39.952105,116.312682,0,495,39894.459224537,2009-03-22,11:01:17
39.952325,116.31239,0,391,39894.4592824074,2009-03-22,11:01:22
39.952423,116.312243,0,385,39894.4593402778,2009-03-22,11:01:27
39.952475,116.312169,0,383,39894.4593981481,2009-03-22,11:01:32
39.952513,116.312096,0,381,39894.4594560185,2009-03-22,11:01:37
39.952516,116.312129,0,380,39894.4595138889,2009-03-22,11:01:42
39.952509,116.312232,0,379,39894.4595717593,2009-03-22,11:01:47
39.952414,116.312557,0,379,39894.4596296296,2009-03-22,11:01:52
39.95235,116.312819,0,378,39894.4596875,2009-03-22,11:01:57
39.952297,116.313025,0,378,39894.4597453704,2009-03-22,11:02:02
39.952269,116.31315,0,378,39894.4598032407,2009-03-22,11:02:07
39.952247,116.313256,0,376,39894.4598611111,2009-03-22,11:02:12
39.952257,116.313112,0,374,39894.4599189815,2009-03-22,11:02:17
39.952264,116.313019,0,371,39894.4599768519,2009-03-22,11:02:22
39.952271,116.313037,0,369,39894.4600347222,2009-03-22,11:02:27
39.952212,116.313194,0,366,39894.4600925926,2009-03-22,11:02:32
39.952159,116.313419,0,362,39894.460150463,2009-03-22,11:02:37
39.9521,116.313507,0,357,39894.4602083333,2009-03-22,11:02:42
39.952088,116.313468,0,352,39894.4602662037,2009-03-22,11:02:47
39.952055,116.313402,0,347,39894.4603240741,2009-03-22,11:02:52
39.951998,116.313352,0,342,39894.4603819444,2009-03-22,11:02:57
39.951982,116.313339,0,338,39894.4604398148,2009-03-22,11:03:02
39.951921,116.313373,0,336,39894.4604976852,2009-03-22,11:03:07
39.951883,116.313412,0,335,39894.4605555556,2009-03-22,11:03:12
39.951861,116.313455,0,334,39894.4606134259,2009-03-22,11:03:17
39.951811,116.313575,0,333,39894.4606712963,2009-03-22,11:03:22
39.95183,116.313661,0,334,39894.4607291667,2009-03-22,11:03:27
39.951871,116.313656,0,334,39894.460787037,2009-03-22,11:03:32
39.951932,116.313534,0,333,39894.4608449074,2009-03-22,11:03:37
39.952008,116.313392,0,331,39894.4609027778,2009-03-22,11:03:42
39.952077,116.313197,0,325,39894.4609606481,2009-03-22,11:03:47
39.952052,116.313205,0,316,39894.4610185185,2009-03-22,11:03:52
39.952071,116.313185,0,307,39894.4610763889,2009-03-22,11:03:57
39.952077,116.313246,0,295,39894.4611342593,2009-03-22,11:04:02
39.952043,116.313302,0,279,39894.4611921296,2009-03-22,11:04:07
39.952019,116.313343,0,265,39894.46125,2009-03-22,11:04:12
39.952019,116.313343,0,265,39894.4612847222,2009-03-22,11:04:15
39.952022,116.313344,0,249,39894.4613078704,2009-03-22,11:04:17
39.952033,116.313342,0,233,39894.4613657407,2009-03-22,11:04:22
39.951998,116.313341,0,219,39894.4614236111,2009-03-22,11:04:27
39.951198,116.315643,0,1052,39894.4624074074,2009-03-22,11:05:52
39.952057,116.313438,0,630,39894.4624652778,2009-03-22,11:05:57
39.951781,116.314107,0,814,39894.4625231481,2009-03-22,11:06:02
39.951674,116.314464,0,889,39894.4625810185,2009-03-22,11:06:07
39.951664,116.314619,0,928,39894.4626388889,2009-03-22,11:06:12
39.951502,116.315026,0,1022,39894.4626967593,2009-03-22,11:06:17
39.951402,116.315277,0,1067,39894.4627546296,2009-03-22,11:06:22
39.951719,116.314575,0,846,39894.4628125,2009-03-22,11:06:27
39.951829,116.314358,0,775,39894.4628703704,2009-03-22,11:06:32
39.951875,116.313942,0,678,39894.4629282407,2009-03-22,11:06:37
39.951867,116.313677,0,651,39894.4629861111,2009-03-22,11:06:42
39.951944,116.313482,0,593,39894.4630439815,2009-03-22,11:06:47
39.95201,116.313226,0,529,39894.4631018518,2009-03-22,11:06:52
39.952076,116.313106,0,488,39894.4631597222,2009-03-22,11:06:57
39.952152,116.313052,0,471,39894.4632175926,2009-03-22,11:07:02
39.952204,116.312995,0,472,39894.463275463,2009-03-22,11:07:07
39.952308,116.31282,0,465,39894.4633333333,2009-03-22,11:07:12
39.952415,116.312657,0,454,39894.4633912037,2009-03-22,11:07:17
39.952494,116.312529,0,452,39894.4634490741,2009-03-22,11:07:22
39.952441,116.312743,0,444,39894.4635069444,2009-03-22,11:07:27
39.952451,116.312829,0,438,39894.4635648148,2009-03-22,11:07:32
39.952454,116.312846,0,429,39894.4636226852,2009-03-22,11:07:37
39.952417,116.312807,0,419,39894.4636805556,2009-03-22,11:07:42
39.952397,116.312795,0,414,39894.4637384259,2009-03-22,11:07:47
39.952397,116.312795,0,414,39894.4637731481,2009-03-22,11:07:50
39.952392,116.312795,0,414,39894.4637962963,2009-03-22,11:07:52
39.952378,116.31281,0,415,39894.4638541667,2009-03-22,11:07:57
39.952333,116.312812,0,417,39894.463912037,2009-03-22,11:08:02
39.952319,116.312853,0,417,39894.4639699074,2009-03-22,11:08:07
39.952274,116.313019,0,413,39894.4640277778,2009-03-22,11:08:12
39.952243,116.313172,0,406,39894.4640856481,2009-03-22,11:08:17
39.952203,116.313248,0,396,39894.4641435185,2009-03-22,11:08:22
39.952181,116.313313,0,386,39894.4642013889,2009-03-22,11:08:27
39.952192,116.313429,0,375,39894.4642592593,2009-03-22,11:08:32
39.952244,116.313564,0,365,39894.4643171296,2009-03-22,11:08:37
39.952274,116.313663,0,353,39894.464375,2009-03-22,11:08:42
39.952272,116.313685,0,340,39894.4644328704,2009-03-22,11:08:47
39.952268,116.31365,0,329,39894.4644907407,2009-03-22,11:08:52
39.95228,116.313632,0,315,39894.4645486111,2009-03-22,11:08:57
39.952302,116.313547,0,298,39894.4646064815,2009-03-22,11:09:02
39.952373,116.313433,0,284,39894.4646643519,2009-03-22,11:09:07
39.952465,116.313367,0,270,39894.4647222222,2009-03-22,11:09:12
39.952541,116.31321,0,257,39894.4647800926,2009-03-22,11:09:17
39.952574,116.313118,0,243,39894.464837963,2009-03-22,11:09:22
39.952591,116.31298,0,229,39894.4648958333,2009-03-22,11:09:27
39.952612,116.312866,0,213,39894.4649537037,2009-03-22,11:09:32
39.952658,116.312812,0,198,39894.4650115741,2009-03-22,11:09:37
39.952706,116.312782,0,184,39894.4650694444,2009-03-22,11:09:42
39.952733,116.312689,0,171,39894.4651273148,2009-03-22,11:09:47
39.95276,116.312605,0,162,39894.4651851852,2009-03-22,11:09:52
39.952727,116.312445,0,158,39894.4652430556,2009-03-22,11:09:57
39.952658,116.312341,0,157,39894.4653009259,2009-03-22,11:10:02
39.952575,116.312248,0,160,39894.4653587963,2009-03-22,11:10:07
39.952504,116.312202,0,163,39894.4654166667,2009-03-22,11:10:12
39.952477,116.312213,0,168,39894.465474537,2009-03-22,11:10:17
39.952461,116.312235,0,173,39894.4655324074,2009-03-22,11:10:22
39.952424,116.312174,0,182,39894.4655902778,2009-03-22,11:10:27
39.952421,116.312114,0,194,39894.4656481481,2009-03-22,11:10:32
39.952443,116.312138,0,202,39894.4657060185,2009-03-22,11:10:37
39.952443,116.312063,0,213,39894.4657638889,2009-03-22,11:10:42
39.95245,116.312029,0,222,39894.4658217593,2009-03-22,11:10:47
39.95245,116.312018,0,232,39894.4658796296,2009-03-22,11:10:52
39.952473,116.312056,0,241,39894.4659375,2009-03-22,11:10:57
39.952494,116.312024,0,249,39894.4659953704,2009-03-22,11:11:02
39.952508,116.312011,0,257,39894.4660532407,2009-03-22,11:11:07
39.952507,116.311994,0,265,39894.4661111111,2009-03-22,11:11:12
39.952488,116.311967,0,275,39894.4661689815,2009-03-22,11:11:17
39.952488,116.311967,0,275,39894.4662037037,2009-03-22,11:11:20
39.952482,116.311961,0,282,39894.4662268519,2009-03-22,11:11:22
39.952488,116.311998,0,288,39894.4662847222,2009-03-22,11:11:27
39.952516,116.312051,0,289,39894.4663425926,2009-03-22,11:11:32
39.952526,116.312096,0,290,39894.466400463,2009-03-22,11:11:37
39.952558,116.312149,0,291,39894.4664583333,2009-03-22,11:11:42
39.952575,116.312171,0,293,39894.4665162037,2009-03-22,11:11:47
39.952525,116.311973,0,294,39894.4666319444,2009-03-22,11:11:57
39.952464,116.311764,0,295,39894.4666898148,2009-03-22,11:12:02
39.957596,116.299197,0,1418,39894.4675578704,2009-03-22,11:13:17
39.95087,116.315777,0,595,39894.4676736111,2009-03-22,11:13:27
39.951274,116.314869,0,338,39894.4677314815,2009-03-22,11:13:32
39.951416,116.314782,0,327,39894.4677893519,2009-03-22,11:13:37
39.951442,116.314832,0,323,39894.4678472222,2009-03-22,11:13:42
39.951477,116.314781,0,317,39894.4679050926,2009-03-22,11:13:47
39.951538,116.314619,0,282,39894.467962963,2009-03-22,11:13:52
39.951614,116.314378,0,273,39894.4680208333,2009-03-22,11:13:57
39.951621,116.314347,0,275,39894.4680787037,2009-03-22,11:14:02
39.951629,116.314307,0,275,39894.4681365741,2009-03-22,11:14:07
39.951642,116.3143,0,275,39894.4681944444,2009-03-22,11:14:12
39.951683,116.314314,0,277,39894.4682523148,2009-03-22,11:14:17
39.951717,116.314312,0,275,39894.4683101852,2009-03-22,11:14:22
39.951664,116.314243,0,277,39894.4683680556,2009-03-22,11:14:27
39.951607,116.314138,0,278,39894.4684259259,2009-03-22,11:14:32
39.951596,116.314108,0,279,39894.4684837963,2009-03-22,11:14:37
39.951587,116.314053,0,281,39894.468599537,2009-03-22,11:14:47
39.951542,116.314015,0,282,39894.4686574074,2009-03-22,11:14:52
39.951518,116.314101,0,287,39894.4687152778,2009-03-22,11:14:57
39.951568,116.31422,0,294,39894.4687731481,2009-03-22,11:15:02
39.951581,116.314237,0,301,39894.4688310185,2009-03-22,11:15:07
39.951589,116.314228,0,306,39894.4688888889,2009-03-22,11:15:12
39.951618,116.31421,0,304,39894.4689467593,2009-03-22,11:15:17
39.951666,116.314181,0,298,39894.4690046296,2009-03-22,11:15:22
39.951729,116.314148,0,293,39894.4690625,2009-03-22,11:15:27
39.951755,116.314143,0,285,39894.4691203704,2009-03-22,11:15:32
39.951701,116.314177,0,275,39894.4691782407,2009-03-22,11:15:37
39.951785,116.314105,0,264,39894.4692361111,2009-03-22,11:15:42
39.951811,116.313985,0,254,39894.4692939815,2009-03-22,11:15:47
39.951911,116.313908,0,239,39894.4693518518,2009-03-22,11:15:52
39.951939,116.313895,0,227,39894.4694097222,2009-03-22,11:15:57
39.951926,116.313936,0,214,39894.4694675926,2009-03-22,11:16:02
39.951881,116.314101,0,196,39894.469525463,2009-03-22,11:16:07
39.951881,116.314195,0,174,39894.4695833333,2009-03-22,11:16:12
39.951881,116.314195,0,174,39894.4696180556,2009-03-22,11:16:15
39.951882,116.314195,0,154,39894.4696412037,2009-03-22,11:16:17
39.951896,116.314148,0,145,39894.4696990741,2009-03-22,11:16:22
39.951798,116.314156,0,137,39894.4697569444,2009-03-22,11:16:27
39.951777,116.314126,0,132,39894.4698148148,2009-03-22,11:16:32
39.951784,116.314049,0,128,39894.4698726852,2009-03-22,11:16:37
39.951816,116.314031,0,128,39894.4699305556,2009-03-22,11:16:42
39.951806,116.314032,0,130,39894.4699884259,2009-03-22,11:16:47
39.951779,116.314023,0,132,39894.4700462963,2009-03-22,11:16:52
39.951793,116.314016,0,133,39894.4701041667,2009-03-22,11:16:57
39.951804,116.314008,0,136,39894.470162037,2009-03-22,11:17:02
39.951774,116.313989,0,141,39894.4702199074,2009-03-22,11:17:07
39.951774,116.313989,0,141,39894.4702546296,2009-03-22,11:17:10
39.951772,116.313987,0,149,39894.4702777778,2009-03-22,11:17:12
39.951818,116.314029,0,157,39894.4703356481,2009-03-22,11:17:17
39.951819,116.313976,0,162,39894.4703935185,2009-03-22,11:17:22
39.951878,116.313961,0,165,39894.4704513889,2009-03-22,11:17:27
39.951726,116.313891,0,165,39894.4706828704,2009-03-22,11:17:47
39.951719,116.313756,0,164,39894.4707986111,2009-03-22,11:17:57
39.951846,116.31344,0,164,39894.4708564815,2009-03-22,11:18:02
39.951937,116.313143,0,165,39894.4709143518,2009-03-22,11:18:07
39.951975,116.313147,0,166,39894.4709722222,2009-03-22,11:18:12
39.951971,116.313169,0,166,39894.4710300926,2009-03-22,11:18:17
39.951962,116.313173,0,166,39894.471087963,2009-03-22,11:18:22
39.952021,116.313383,0,164,39894.4711458333,2009-03-22,11:18:27
39.95199,116.313411,0,160,39894.4712037037,2009-03-22,11:18:32
39.952006,116.313452,0,155,39894.4712615741,2009-03-22,11:18:37
39.952033,116.31345,0,148,39894.4713194444,2009-03-22,11:18:42
39.951996,116.313379,0,142,39894.4713773148,2009-03-22,11:18:47
39.952005,116.313432,0,140,39894.4714351852,2009-03-22,11:18:52
39.951967,116.313351,0,144,39894.4714930556,2009-03-22,11:18:57
39.952123,116.313423,0,152,39894.4715509259,2009-03-22,11:19:02
39.952254,116.313902,0,162,39894.4716087963,2009-03-22,11:19:07
39.952247,116.314141,0,178,39894.4716666667,2009-03-22,11:19:12
39.952244,116.31399,0,195,39894.471724537,2009-03-22,11:19:17
39.952247,116.313798,0,212,39894.4717824074,2009-03-22,11:19:22
39.952263,116.313739,0,231,39894.4718402778,2009-03-22,11:19:27
39.952239,116.313765,0,243,39894.4718981481,2009-03-22,11:19:32
39.952222,116.31378,0,250,39894.4719560185,2009-03-22,11:19:37
39.952222,116.31378,0,250,39894.4719907407,2009-03-22,11:19:40
39.952217,116.313779,0,253,39894.4720138889,2009-03-22,11:19:42
39.952229,116.313774,0,255,39894.4720717593,2009-03-22,11:19:47
39.952253,116.313769,0,256,39894.4721296296,2009-03-22,11:19:52
39.952281,116.313749,0,257,39894.4721875,2009-03-22,11:19:57
39.952331,116.313709,0,257,39894.4722453704,2009-03-22,11:20:02
39.95237,116.313721,0,257,39894.4723032407,2009-03-22,11:20:07
39.952411,116.313714,0,256,39894.4723611111,2009-03-22,11:20:12
39.952477,116.313688,0,254,39894.4724189815,2009-03-22,11:20:17
39.952543,116.313628,0,249,39894.4724768519,2009-03-22,11:20:22
39.95254,116.313546,0,245,39894.4725347222,2009-03-22,11:20:27
39.952524,116.313616,0,239,39894.4725925926,2009-03-22,11:20:32
39.952555,116.313611,0,233,39894.472650463,2009-03-22,11:20:37
39.952495,116.313544,0,232,39894.4727083333,2009-03-22,11:20:42
39.952438,116.313435,0,226,39894.4727662037,2009-03-22,11:20:47
39.95242,116.313367,0,216,39894.4728240741,2009-03-22,11:20:52
39.952394,116.313372,0,219,39894.4728819444,2009-03-22,11:20:57
39.95239,116.313374,0,216,39894.4729398148,2009-03-22,11:21:02
39.952382,116.313378,0,216,39894.4729976852,2009-03-22,11:21:07
39.952377,116.313376,0,216,39894.4730555556,2009-03-22,11:21:12
39.952377,116.313376,0,216,39894.4730902778,2009-03-22,11:21:15
39.952383,116.313377,0,217,39894.4731134259,2009-03-22,11:21:17
39.952402,116.313361,0,219,39894.4731712963,2009-03-22,11:21:22
39.952402,116.313361,0,219,39894.4732060185,2009-03-22,11:21:25
39.952406,116.31336,0,222,39894.4732291667,2009-03-22,11:21:27
39.9524,116.313332,0,223,39894.473287037,2009-03-22,11:21:32
39.9524,116.313332,0,223,39894.4733217593,2009-03-22,11:21:35
39.952402,116.313326,0,223,39894.4733449074,2009-03-22,11:21:37
39.952411,116.313259,0,222,39894.4734027778,2009-03-22,11:21:42
39.952395,116.313167,0,223,39894.4734606481,2009-03-22,11:21:47
39.952386,116.313159,0,223,39894.4735185185,2009-03-22,11:21:52
39.952339,116.313299,0,236,39894.4735763889,2009-03-22,11:21:57
39.952287,116.313493,0,250,39894.4736342593,2009-03-22,11:22:02
39.952264,116.313591,0,256,39894.4736921296,2009-03-22,11:22:07
39.952275,116.313643,0,253,39894.47375,2009-03-22,11:22:12
39.952291,116.313661,0,247,39894.4738078704,2009-03-22,11:22:17
39.952041,116.313617,0,323,39894.4767592593,2009-03-22,11:26:32
39.952009,116.313562,0,330,39894.4768171296,2009-03-22,11:26:37
39.952031,116.31353,0,332,39894.476875,2009-03-22,11:26:42
39.952035,116.313503,0,329,39894.4769328704,2009-03-22,11:26:47
39.952047,116.31349,0,323,39894.4769907407,2009-03-22,11:26:52
39.95212,116.313547,0,311,39894.4770486111,2009-03-22,11:26:57
39.952177,116.313537,0,308,39894.4771064815,2009-03-22,11:27:02
39.952166,116.313498,0,310,39894.4771643518,2009-03-22,11:27:07
39.952115,116.313486,0,317,39894.4772222222,2009-03-22,11:27:12
39.952124,116.313484,0,315,39894.4772800926,2009-03-22,11:27:17
39.952152,116.313489,0,316,39894.477337963,2009-03-22,11:27:22
39.95219,116.313507,0,324,39894.4773958333,2009-03-22,11:27:27
39.952172,116.313511,0,348,39894.4774537037,2009-03-22,11:27:32
39.952178,116.31351,0,355,39894.4775115741,2009-03-22,11:27:37
39.952178,116.31351,0,355,39894.4775462963,2009-03-22,11:27:40
39.952175,116.313511,0,359,39894.4775694444,2009-03-22,11:27:42
39.952115,116.313545,0,360,39894.4776273148,2009-03-22,11:27:47
39.952036,116.313606,0,361,39894.4776851852,2009-03-22,11:27:52
39.951992,116.313691,0,361,39894.4777430556,2009-03-22,11:27:57
39.951945,116.313781,0,362,39894.4778009259,2009-03-22,11:28:02
39.951837,116.313814,0,368,39894.4778587963,2009-03-22,11:28:07
39.95188,116.31381,0,378,39894.4779166667,2009-03-22,11:28:12
39.951894,116.313775,0,393,39894.477974537,2009-03-22,11:28:17
39.951911,116.313787,0,407,39894.4780324074,2009-03-22,11:28:22
39.951917,116.313767,0,422,39894.4780902778,2009-03-22,11:28:27
39.951855,116.313742,0,435,39894.4781481481,2009-03-22,11:28:32
39.951638,116.313687,0,441,39894.4782060185,2009-03-22,11:28:37
39.951646,116.313591,0,447,39894.4782638889,2009-03-22,11:28:42
39.951668,116.313586,0,451,39894.4783217593,2009-03-22,11:28:47
39.951721,116.313591,0,452,39894.4783796296,2009-03-22,11:28:52
39.951773,116.313545,0,451,39894.4784375,2009-03-22,11:28:57
39.951844,116.313606,0,449,39894.4784953704,2009-03-22,11:29:02
39.951828,116.313642,0,449,39894.4785532407,2009-03-22,11:29:07
39.951824,116.313666,0,448,39894.4786111111,2009-03-22,11:29:12
39.951769,116.313696,0,447,39894.4786689815,2009-03-22,11:29:17
39.951691,116.313663,0,449,39894.4787268518,2009-03-22,11:29:22
39.951618,116.313593,0,452,39894.4787847222,2009-03-22,11:29:27
39.951578,116.313496,0,457,39894.4788425926,2009-03-22,11:29:32
39.951627,116.313425,0,463,39894.478900463,2009-03-22,11:29:37
39.951726,116.313433,0,470,39894.4789583333,2009-03-22,11:29:42
39.951812,116.313452,0,478,39894.4790162037,2009-03-22,11:29:47
39.951868,116.313523,0,487,39894.4790740741,2009-03-22,11:29:52
39.951857,116.313556,0,494,39894.4791319444,2009-03-22,11:29:57
39.951859,116.313609,0,501,39894.4791898148,2009-03-22,11:30:02
39.951767,116.313631,0,505,39894.4792476852,2009-03-22,11:30:07
39.951757,116.313682,0,507,39894.4793055556,2009-03-22,11:30:12
39.951812,116.313754,0,494,39894.4793634259,2009-03-22,11:30:17
39.951869,116.313735,0,472,39894.4794212963,2009-03-22,11:30:22
39.951899,116.313684,0,450,39894.4794791667,2009-03-22,11:30:27
39.951843,116.313689,0,441,39894.479537037,2009-03-22,11:30:32
39.951828,116.313654,0,434,39894.4795949074,2009-03-22,11:30:37
39.951922,116.313629,0,422,39894.4796527778,2009-03-22,11:30:42
39.951921,116.313619,0,409,39894.4797106481,2009-03-22,11:30:47
39.951972,116.313602,0,391,39894.4797685185,2009-03-22,11:30:52
39.951972,116.313602,0,391,39894.4798032407,2009-03-22,11:30:55
39.951965,116.313595,0,371,39894.4798263889,2009-03-22,11:30:57
39.951968,116.313577,0,352,39894.4798842593,2009-03-22,11:31:02
39.952023,116.313612,0,332,39894.4799421296,2009-03-22,11:31:07
39.952071,116.313669,0,304,39894.48,2009-03-22,11:31:12
39.952117,116.313765,0,290,39894.4800578704,2009-03-22,11:31:17
39.952134,116.31379,0,273,39894.4801157407,2009-03-22,11:31:22
39.952171,116.313823,0,258,39894.4801736111,2009-03-22,11:31:27
39.952169,116.313884,0,241,39894.4802314815,2009-03-22,11:31:32
39.952161,116.313916,0,225,39894.4802893519,2009-03-22,11:31:37
39.952144,116.313872,0,207,39894.4803472222,2009-03-22,11:31:42
39.952166,116.31387,0,199,39894.4804050926,2009-03-22,11:31:47
39.952166,116.31387,0,199,39894.4804398148,2009-03-22,11:31:50
39.952173,116.313874,0,194,39894.480462963,2009-03-22,11:31:52
39.952173,116.313911,0,192,39894.4805208333,2009-03-22,11:31:57
39.952104,116.313875,0,190,39894.4805787037,2009-03-22,11:32:02
39.952085,116.313826,0,192,39894.4806365741,2009-03-22,11:32:07
39.952062,116.313858,0,194,39894.4806944444,2009-03-22,11:32:12
39.952062,116.313858,0,194,39894.4807291667,2009-03-22,11:32:15
39.952056,116.31386,0,198,39894.4807523148,2009-03-22,11:32:17
39.951963,116.313862,0,207,39894.4808101852,2009-03-22,11:32:22
39.951976,116.313732,0,215,39894.4808680556,2009-03-22,11:32:27
39.952009,116.313749,0,206,39894.4809259259,2009-03-22,11:32:32
39.952004,116.313718,0,195,39894.4809837963,2009-03-22,11:32:37
39.951983,116.313673,0,186,39894.4810416667,2009-03-22,11:32:42
39.951997,116.313593,0,182,39894.481099537,2009-03-22,11:32:47
39.951973,116.313609,0,182,39894.4811574074,2009-03-22,11:32:52
39.951874,116.313624,0,188,39894.4812152778,2009-03-22,11:32:57
39.951928,116.313658,0,189,39894.4812731481,2009-03-22,11:33:02
39.951969,116.313694,0,191,39894.4813310185,2009-03-22,11:33:07
39.952003,116.313787,0,194,39894.4813888889,2009-03-22,11:33:12
39.952048,116.313902,0,200,39894.4814467593,2009-03-22,11:33:17
39.952168,116.314121,0,207,39894.4815046296,2009-03-22,11:33:22
39.952281,116.314286,0,215,39894.4815625,2009-03-22,11:33:27
39.952437,116.314339,0,223,39894.4816203704,2009-03-22,11:33:32
39.952535,116.314402,0,231,39894.4816782407,2009-03-22,11:33:37
39.952508,116.314486,0,240,39894.4817361111,2009-03-22,11:33:42
39.952466,116.314489,0,249,39894.4817939815,2009-03-22,11:33:47
39.952433,116.31445,0,252,39894.4818518519,2009-03-22,11:33:52
39.952417,116.314447,0,253,39894.4819097222,2009-03-22,11:33:57
39.952389,116.314431,0,256,39894.4819675926,2009-03-22,11:34:02
39.952366,116.314418,0,258,39894.482025463,2009-03-22,11:34:07
39.952325,116.314424,0,262,39894.4820833333,2009-03-22,11:34:12
39.952257,116.314345,0,268,39894.4821412037,2009-03-22,11:34:17
39.952139,116.314201,0,278,39894.4821990741,2009-03-22,11:34:22
39.95202,116.314157,0,289,39894.4822569444,2009-03-22,11:34:27
39.951956,116.31416,0,301,39894.4823148148,2009-03-22,11:34:32
39.952003,116.314144,0,316,39894.4823726852,2009-03-22,11:34:37
39.952052,116.314136,0,328,39894.4824305556,2009-03-22,11:34:42
39.952092,116.31411,0,337,39894.4824884259,2009-03-22,11:34:47
39.952091,116.314094,0,342,39894.4825462963,2009-03-22,11:34:52
39.952063,116.314079,0,346,39894.4826041667,2009-03-22,11:34:57
39.952021,116.314101,0,346,39894.482662037,2009-03-22,11:35:02
39.951982,116.31418,0,347,39894.4827199074,2009-03-22,11:35:07
39.951876,116.314275,0,348,39894.4827777778,2009-03-22,11:35:12
39.9518,116.314416,0,353,39894.4828356481,2009-03-22,11:35:17
39.951867,116.314528,0,356,39894.4828935185,2009-03-22,11:35:22
39.951962,116.314557,0,355,39894.4829513889,2009-03-22,11:35:27
39.951983,116.314504,0,349,39894.4830092593,2009-03-22,11:35:32
39.952023,116.314466,0,342,39894.4830671296,2009-03-22,11:35:37
39.952053,116.314425,0,338,39894.483125,2009-03-22,11:35:42
39.952168,116.314376,0,335,39894.4831828704,2009-03-22,11:35:47
39.952213,116.3142,0,334,39894.4832407407,2009-03-22,11:35:52
39.952226,116.31402,0,332,39894.4832986111,2009-03-22,11:35:57
39.952219,116.313911,0,330,39894.4833564815,2009-03-22,11:36:02
39.952186,116.313889,0,328,39894.4834143519,2009-03-22,11:36:07
39.952156,116.3139,0,330,39894.4834722222,2009-03-22,11:36:12
39.952192,116.31393,0,334,39894.4835300926,2009-03-22,11:36:17
39.952217,116.313909,0,341,39894.483587963,2009-03-22,11:36:22
39.952235,116.3139,0,349,39894.4836458333,2009-03-22,11:36:27
39.952293,116.313843,0,359,39894.4837037037,2009-03-22,11:36:32
39.952292,116.313781,0,373,39894.4837615741,2009-03-22,11:36:37
39.952243,116.313773,0,385,39894.4838194444,2009-03-22,11:36:42
39.952193,116.313781,0,397,39894.4838773148,2009-03-22,11:36:47
39.952146,116.313837,0,407,39894.4839351852,2009-03-22,11:36:52
39.952001,116.313915,0,419,39894.4839930556,2009-03-22,11:36:57
39.951966,116.313998,0,431,39894.4840509259,2009-03-22,11:37:02
39.951909,116.314019,0,445,39894.4841087963,2009-03-22,11:37:07
39.95187,116.314041,0,460,39894.4841666667,2009-03-22,11:37:12
39.951877,116.314116,0,472,39894.484224537,2009-03-22,11:37:17
39.951899,116.314191,0,483,39894.4842824074,2009-03-22,11:37:22
39.951881,116.31424,0,506,39894.4843402778,2009-03-22,11:37:27
39.95185,116.314308,0,532,39894.4843981481,2009-03-22,11:37:32
39.95187,116.31439,0,553,39894.4844560185,2009-03-22,11:37:37
39.951868,116.314399,0,565,39894.4845138889,2009-03-22,11:37:42
39.951888,116.314349,0,569,39894.4845717593,2009-03-22,11:37:47
39.951962,116.314289,0,568,39894.4846296296,2009-03-22,11:37:52
39.951987,116.314286,0,570,39894.4846875,2009-03-22,11:37:57
39.952012,116.314332,0,574,39894.4847453704,2009-03-22,11:38:02
39.952079,116.314378,0,576,39894.4848032407,2009-03-22,11:38:07
39.952168,116.314358,0,576,39894.4848611111,2009-03-22,11:38:12
39.952118,116.314129,0,559,39894.4849189815,2009-03-22,11:38:17
39.952156,116.314102,0,550,39894.4849768518,2009-03-22,11:38:22
39.952124,116.314047,0,543,39894.4850347222,2009-03-22,11:38:27
39.951982,116.313891,0,536,39894.4850925926,2009-03-22,11:38:32
39.952219,116.314011,0,481,39894.4875810185,2009-03-22,11:42:07
39.95229,116.313995,0,481,39894.4876388889,2009-03-22,11:42:12
39.952277,116.313952,0,480,39894.4876967593,2009-03-22,11:42:17
39.952287,116.313951,0,480,39894.4877546296,2009-03-22,11:42:22
39.952267,116.313917,0,476,39894.4878125,2009-03-22,11:42:27
39.952264,116.313889,0,472,39894.4878703704,2009-03-22,11:42:32
39.952294,116.313865,0,469,39894.4879282407,2009-03-22,11:42:37
39.95231,116.313833,0,466,39894.4879861111,2009-03-22,11:42:42
39.952285,116.313822,0,466,39894.4880439815,2009-03-22,11:42:47
39.952227,116.313843,0,465,39894.4881018519,2009-03-22,11:42:52
39.95216,116.313923,0,464,39894.4881597222,2009-03-22,11:42:57
39.952097,116.313996,0,464,39894.4882175926,2009-03-22,11:43:02
39.952053,116.314044,0,465,39894.488275463,2009-03-22,11:43:07
39.952095,116.314015,0,465,39894.4883333333,2009-03-22,11:43:12
39.952057,116.313954,0,465,39894.4883912037,2009-03-22,11:43:17
39.95204,116.31385,0,466,39894.4884490741,2009-03-22,11:43:22
39.952042,116.313848,0,466,39894.4885069444,2009-03-22,11:43:27
39.952042,116.313848,0,466,39894.4885416667,2009-03-22,11:43:30
39.952039,116.313848,0,467,39894.4885648148,2009-03-22,11:43:32
39.951973,116.313877,0,467,39894.4886226852,2009-03-22,11:43:37
39.951914,116.313965,0,467,39894.4886805556,2009-03-22,11:43:42
39.951849,116.314006,0,468,39894.4887384259,2009-03-22,11:43:47
39.951785,116.314005,0,468,39894.4887962963,2009-03-22,11:43:52
39.951806,116.314042,0,469,39894.4888541667,2009-03-22,11:43:57
39.951839,116.31412,0,469,39894.488912037,2009-03-22,11:44:02
39.951928,116.314162,0,469,39894.4889699074,2009-03-22,11:44:07
39.951973,116.314165,0,469,39894.4890277778,2009-03-22,11:44:12
39.952028,116.314189,0,468,39894.4890856481,2009-03-22,11:44:17
39.952029,116.314223,0,468,39894.4891435185,2009-03-22,11:44:22
39.952009,116.314226,0,467,39894.4892013889,2009-03-22,11:44:27
39.952002,116.314228,0,467,39894.4892592593,2009-03-22,11:44:32
39.952,116.314228,0,467,39894.4893171296,2009-03-22,11:44:37
39.952,116.314228,0,467,39894.4893518519,2009-03-22,11:44:40
39.951995,116.314228,0,467,39894.489375,2009-03-22,11:44:42
39.951985,116.314228,0,467,39894.4894328704,2009-03-22,11:44:47
39.95201,116.314182,0,467,39894.4894907407,2009-03-22,11:44:52
39.95205,116.314165,0,466,39894.4895486111,2009-03-22,11:44:57
39.952062,116.314187,0,463,39894.4896064815,2009-03-22,11:45:02
39.952084,116.314153,0,456,39894.4896643519,2009-03-22,11:45:07
39.952096,116.314126,0,447,39894.4897222222,2009-03-22,11:45:12
39.952081,116.314072,0,434,39894.4897800926,2009-03-22,11:45:17
39.952106,116.314065,0,422,39894.489837963,2009-03-22,11:45:22
39.952123,116.314011,0,411,39894.4898958333,2009-03-22,11:45:27
39.952155,116.313939,0,398,39894.4899537037,2009-03-22,11:45:32
39.952185,116.31393,0,390,39894.4900115741,2009-03-22,11:45:37
39.952235,116.313894,0,374,39894.4900694444,2009-03-22,11:45:42
39.952291,116.313874,0,357,39894.4901273148,2009-03-22,11:45:47
39.952296,116.313851,0,349,39894.4901851852,2009-03-22,11:45:52
39.952295,116.313823,0,342,39894.4902430556,2009-03-22,11:45:57
39.952287,116.313766,0,335,39894.4903009259,2009-03-22,11:46:02
39.95227,116.313723,0,332,39894.4903587963,2009-03-22,11:46:07
39.952285,116.313702,0,328,39894.4904166667,2009-03-22,11:46:12
39.952313,116.313712,0,325,39894.490474537,2009-03-22,11:46:17
39.952313,116.313712,0,325,39894.4905092593,2009-03-22,11:46:20
39.952315,116.313718,0,324,39894.4905324074,2009-03-22,11:46:22
39.952315,116.313741,0,324,39894.4905902778,2009-03-22,11:46:27
39.952324,116.313783,0,324,39894.4906481481,2009-03-22,11:46:32
39.952308,116.313789,0,329,39894.4907060185,2009-03-22,11:46:37
39.952309,116.313794,0,335,39894.4907638889,2009-03-22,11:46:42
39.952309,116.313794,0,335,39894.4907986111,2009-03-22,11:46:45
39.952313,116.313796,0,342,39894.4908217593,2009-03-22,11:46:47
39.952332,116.313812,0,350,39894.4908796296,2009-03-22,11:46:52
39.952346,116.313839,0,358,39894.4909375,2009-03-22,11:46:57
39.952351,116.313825,0,367,39894.4909953704,2009-03-22,11:47:02
39.952351,116.313807,0,374,39894.4910532407,2009-03-22,11:47:07
39.952305,116.313862,0,379,39894.4911111111,2009-03-22,11:47:12
39.952184,116.314073,0,393,39894.4911689815,2009-03-22,11:47:17
39.952238,116.314403,0,408,39894.4912268519,2009-03-22,11:47:22
39.955637,116.303887,0,104,39894.4935416667,2009-03-22,11:50:42
39.95224,116.313955,0,281,39894.493599537,2009-03-22,11:50:47
39.952235,116.313984,0,351,39894.4936574074,2009-03-22,11:50:52
39.952243,116.313907,0,348,39894.4937152778,2009-03-22,11:50:57
39.95224,116.313889,0,372,39894.4937731481,2009-03-22,11:51:02
39.952234,116.313889,0,374,39894.4938310185,2009-03-22,11:51:07
39.952232,116.313888,0,375,39894.4938888889,2009-03-22,11:51:12
39.952232,116.313888,0,375,39894.4939236111,2009-03-22,11:51:15
39.95223,116.313887,0,377,39894.4939467593,2009-03-22,11:51:17
39.95222,116.313887,0,378,39894.4940046296,2009-03-22,11:51:22
39.952194,116.313874,0,381,39894.4940625,2009-03-22,11:51:27
39.952217,116.313675,0,382,39894.4941203704,2009-03-22,11:51:32
39.952229,116.313772,0,386,39894.4941782407,2009-03-22,11:51:37
39.952244,116.313847,0,395,39894.4942361111,2009-03-22,11:51:42
39.952245,116.31388,0,402,39894.4942939815,2009-03-22,11:51:47
39.95221,116.313996,0,408,39894.4943518518,2009-03-22,11:51:52
39.952187,116.313987,0,402,39894.4944097222,2009-03-22,11:51:57
39.952185,116.314012,0,406,39894.4944675926,2009-03-22,11:52:02
39.952148,116.314041,0,409,39894.494525463,2009-03-22,11:52:07
39.952117,116.314072,0,411,39894.4945833333,2009-03-22,11:52:12
39.952136,116.314138,0,413,39894.4946412037,2009-03-22,11:52:17
39.952133,116.314172,0,418,39894.4946990741,2009-03-22,11:52:22
39.952132,116.314207,0,422,39894.4947569444,2009-03-22,11:52:27
39.952178,116.314181,0,426,39894.4948148148,2009-03-22,11:52:32
39.952179,116.314242,0,428,39894.4948726852,2009-03-22,11:52:37
39.952199,116.3143,0,433,39894.4949305556,2009-03-22,11:52:42
39.952218,116.314367,0,431,39894.4949884259,2009-03-22,11:52:47
39.952146,116.314401,0,425,39894.4950462963,2009-03-22,11:52:52
39.952191,116.314452,0,426,39894.4951041667,2009-03-22,11:52:57
39.952206,116.314494,0,428,39894.495162037,2009-03-22,11:53:02
39.952212,116.31456,0,426,39894.4952199074,2009-03-22,11:53:07
39.952182,116.3146,0,424,39894.4952777778,2009-03-22,11:53:12
39.952213,116.314672,0,419,39894.4953356481,2009-03-22,11:53:17
39.952228,116.314714,0,423,39894.4953935185,2009-03-22,11:53:22
39.952235,116.314752,0,426,39894.4954513889,2009-03-22,11:53:27
39.952215,116.314779,0,428,39894.4955092593,2009-03-22,11:53:32
39.952216,116.314794,0,430,39894.4955671296,2009-03-22,11:53:37
39.952211,116.314815,0,434,39894.495625,2009-03-22,11:53:42
39.952246,116.314876,0,437,39894.4956828704,2009-03-22,11:53:47
39.952219,116.314916,0,440,39894.4957407407,2009-03-22,11:53:52
39.952205,116.314957,0,444,39894.4957986111,2009-03-22,11:53:57
39.952181,116.314984,0,447,39894.4958564815,2009-03-22,11:54:02
39.952169,116.315016,0,450,39894.4959143519,2009-03-22,11:54:07
39.952207,116.315094,0,447,39894.4959722222,2009-03-22,11:54:12
39.952255,116.315191,0,446,39894.4960300926,2009-03-22,11:54:17
39.952285,116.3153,0,446,39894.496087963,2009-03-22,11:54:22
39.952318,116.315364,0,448,39894.4961458333,2009-03-22,11:54:27
39.952327,116.315425,0,450,39894.4962037037,2009-03-22,11:54:32
39.952327,116.315425,0,450,39894.4962384259,2009-03-22,11:54:35
39.952332,116.315428,0,450,39894.4962615741,2009-03-22,11:54:37
39.952332,116.315481,0,450,39894.4963194444,2009-03-22,11:54:42
39.952268,116.315532,0,450,39894.4963773148,2009-03-22,11:54:47
39.952243,116.315524,0,467,39894.4964351852,2009-03-22,11:54:52
39.952243,116.315524,0,467,39894.4964699074,2009-03-22,11:54:55
39.952251,116.315524,0,469,39894.4964930556,2009-03-22,11:54:57
39.952279,116.315568,0,482,39894.4965509259,2009-03-22,11:55:02
39.952279,116.3156,0,490,39894.4966087963,2009-03-22,11:55:07
39.952279,116.3156,0,490,39894.4966435185,2009-03-22,11:55:10
39.952285,116.3156,0,491,39894.4966666667,2009-03-22,11:55:12
39.952325,116.315657,0,495,39894.496724537,2009-03-22,11:55:17
39.952383,116.31575,0,510,39894.4967824074,2009-03-22,11:55:22
39.952399,116.315806,0,517,39894.4968402778,2009-03-22,11:55:27
39.952423,116.315864,0,524,39894.4968981481,2009-03-22,11:55:32
39.952451,116.315991,0,536,39894.4969560185,2009-03-22,11:55:37
39.952553,116.316072,0,542,39894.4970138889,2009-03-22,11:55:42
39.952588,116.316134,0,546,39894.4970717593,2009-03-22,11:55:47
39.95267,116.316263,0,543,39894.4971296296,2009-03-22,11:55:52
39.952712,116.316374,0,539,39894.4971875,2009-03-22,11:55:57
39.952771,116.316464,0,532,39894.4972453704,2009-03-22,11:56:02
39.952825,116.316551,0,527,39894.4973032407,2009-03-22,11:56:07
39.952839,116.316598,0,516,39894.4973611111,2009-03-22,11:56:12
39.952842,116.316652,0,512,39894.4974189815,2009-03-22,11:56:17
39.952822,116.316679,0,509,39894.4974768519,2009-03-22,11:56:22
39.952822,116.316679,0,509,39894.4975115741,2009-03-22,11:56:25
39.952821,116.316687,0,510,39894.4975347222,2009-03-22,11:56:27
39.952781,116.316695,0,514,39894.4975925926,2009-03-22,11:56:32
39.952726,116.316741,0,519,39894.497650463,2009-03-22,11:56:37
39.952681,116.316766,0,521,39894.4977083333,2009-03-22,11:56:42
39.952614,116.316791,0,523,39894.4977662037,2009-03-22,11:56:47
39.952546,116.316815,0,526,39894.4978240741,2009-03-22,11:56:52
39.952463,116.316807,0,536,39894.4978819444,2009-03-22,11:56:57
39.952431,116.316768,0,548,39894.4979398148,2009-03-22,11:57:02
39.952396,116.316802,0,555,39894.4979976852,2009-03-22,11:57:07
39.95233,116.316831,0,553,39894.4980555556,2009-03-22,11:57:12
39.95229,116.316908,0,550,39894.4981134259,2009-03-22,11:57:17
39.952254,116.316927,0,550,39894.4981712963,2009-03-22,11:57:22
39.952346,116.316952,0,576,39894.4982291667,2009-03-22,11:57:27
39.952301,116.316991,0,566,39894.498287037,2009-03-22,11:57:32
39.952182,116.317059,0,557,39894.4983449074,2009-03-22,11:57:37
39.952093,116.317199,0,484,39894.4984027778,2009-03-22,11:57:42
39.95204,116.317568,0,451,39894.4984606481,2009-03-22,11:57:47
39.951999,116.317588,0,405,39894.4985185185,2009-03-22,11:57:52
39.951964,116.31757,0,370,39894.4985763889,2009-03-22,11:57:57
39.951912,116.317548,0,361,39894.4986342593,2009-03-22,11:58:02
39.95187,116.317546,0,353,39894.4986921296,2009-03-22,11:58:07
39.951827,116.317547,0,345,39894.49875,2009-03-22,11:58:12
39.951791,116.317545,0,332,39894.4988078704,2009-03-22,11:58:17
39.951759,116.317517,0,314,39894.4988657407,2009-03-22,11:58:22
39.951725,116.317479,0,299,39894.4989236111,2009-03-22,11:58:27
39.951685,116.317452,0,288,39894.4989814815,2009-03-22,11:58:32
39.951655,116.317461,0,283,39894.4990393519,2009-03-22,11:58:37
39.951652,116.31745,0,276,39894.4990972222,2009-03-22,11:58:42
39.951652,116.31745,0,276,39894.4991319444,2009-03-22,11:58:45
39.951646,116.31745,0,275,39894.4991550926,2009-03-22,11:58:47
39.951644,116.317436,0,267,39894.499212963,2009-03-22,11:58:52
39.951618,116.317428,0,271,39894.4992708333,2009-03-22,11:58:57
39.951568,116.31744,0,263,39894.4993287037,2009-03-22,11:59:02
39.951536,116.317492,0,258,39894.4993865741,2009-03-22,11:59:07
39.951522,116.317527,0,254,39894.4994444444,2009-03-22,11:59:12
39.951521,116.31756,0,254,39894.4995023148,2009-03-22,11:59:17
39.951521,116.31756,0,254,39894.499537037,2009-03-22,11:59:20
39.951524,116.317561,0,254,39894.4995601852,2009-03-22,11:59:22
39.95152,116.317572,0,253,39894.4996180556,2009-03-22,11:59:27
39.95152,116.317572,0,253,39894.4996527778,2009-03-22,11:59:30
39.951521,116.317574,0,253,39894.4996759259,2009-03-22,11:59:32
39.951512,116.317594,0,252,39894.4997337963,2009-03-22,11:59:37
39.95151,116.317645,0,254,39894.4997916667,2009-03-22,11:59:42
39.951504,116.317687,0,253,39894.499849537,2009-03-22,11:59:47
39.951504,116.317687,0,253,39894.4998842593,2009-03-22,11:59:50
39.951504,116.31769,0,253,39894.4999074074,2009-03-22,11:59:52
39.951467,116.317711,0,252,39894.4999652778,2009-03-22,11:59:57
39.951442,116.317731,0,251,39894.5000231481,2009-03-22,12:00:02
39.951412,116.317756,0,250,39894.5000810185,2009-03-22,12:00:07
39.951377,116.317755,0,249,39894.5001388889,2009-03-22,12:00:12
39.95134,116.317746,0,249,39894.5001967593,2009-03-22,12:00:17
39.951305,116.317778,0,250,39894.5002546296,2009-03-22,12:00:22
39.951314,116.317854,0,244,39894.5003125,2009-03-22,12:00:27
39.951308,116.317891,0,244,39894.5003703704,2009-03-22,12:00:32
39.951308,116.317891,0,244,39894.5004050926,2009-03-22,12:00:35
39.951309,116.317899,0,241,39894.5004282407,2009-03-22,12:00:37
39.951286,116.317869,0,250,39894.5004861111,2009-03-22,12:00:42
39.951288,116.317884,0,248,39894.5005439815,2009-03-22,12:00:47
39.951282,116.317894,0,248,39894.5006018518,2009-03-22,12:00:52
39.951272,116.317888,0,249,39894.5006597222,2009-03-22,12:00:57
39.951272,116.317888,0,249,39894.5006944444,2009-03-22,12:01:00
39.951264,116.31788,0,252,39894.5007175926,2009-03-22,12:01:02
39.951246,116.317873,0,253,39894.500775463,2009-03-22,12:01:07
39.951225,116.317854,0,252,39894.5008333333,2009-03-22,12:01:12
39.951215,116.317859,0,252,39894.5008912037,2009-03-22,12:01:17
39.951215,116.317859,0,252,39894.5009259259,2009-03-22,12:01:20
39.951218,116.317861,0,252,39894.5009490741,2009-03-22,12:01:22
39.951203,116.317859,0,252,39894.5010069444,2009-03-22,12:01:27
39.951174,116.317741,0,255,39894.5010648148,2009-03-22,12:01:32
39.951138,116.317738,0,266,39894.5011226852,2009-03-22,12:01:37
39.95115,116.317728,0,268,39894.5011805556,2009-03-22,12:01:42
39.951161,116.317738,0,269,39894.5012384259,2009-03-22,12:01:47
39.951187,116.31779,0,274,39894.5012962963,2009-03-22,12:01:52
39.951177,116.317809,0,274,39894.5013541667,2009-03-22,12:01:57
39.951177,116.317809,0,274,39894.5013888889,2009-03-22,12:02:00
39.951179,116.317802,0,274,39894.501412037,2009-03-22,12:02:02
39.951164,116.317812,0,278,39894.5014699074,2009-03-22,12:02:07
39.951197,116.317827,0,283,39894.5015277778,2009-03-22,12:02:12
39.951193,116.317827,0,284,39894.5015856481,2009-03-22,12:02:17
39.95119,116.317828,0,284,39894.5016435185,2009-03-22,12:02:22
39.95119,116.317829,0,284,39894.5017013889,2009-03-22,12:02:27
39.95119,116.317829,0,284,39894.5017361111,2009-03-22,12:02:30
39.951182,116.317832,0,284,39894.5017592593,2009-03-22,12:02:32
39.951229,116.317869,0,283,39894.5018171296,2009-03-22,12:02:37
39.951344,116.317901,0,279,39894.501875,2009-03-22,12:02:42
39.951383,116.317908,0,271,39894.5019328704,2009-03-22,12:02:47
39.951404,116.317908,0,265,39894.5019907407,2009-03-22,12:02:52
39.951379,116.317893,0,258,39894.5020486111,2009-03-22,12:02:57
39.951408,116.317878,0,258,39894.5021064815,2009-03-22,12:03:02
39.951561,116.317876,0,252,39894.5021643518,2009-03-22,12:03:07
39.951728,116.317381,0,256,39894.5022222222,2009-03-22,12:03:12
39.952015,116.317789,0,262,39894.5022800926,2009-03-22,12:03:17
39.952653,116.317379,0,259,39894.502337963,2009-03-22,12:03:22
39.953018,116.31723,0,250,39894.5023958333,2009-03-22,12:03:27
39.953502,116.317462,0,231,39894.5024537037,2009-03-22,12:03:32
39.95385,116.317388,0,232,39894.5025115741,2009-03-22,12:03:37
39.954201,116.317193,0,243,39894.5025694444,2009-03-22,12:03:42
39.954572,116.31698,0,286,39894.5026273148,2009-03-22,12:03:47
39.954778,116.31693,0,345,39894.5026851852,2009-03-22,12:03:52
39.955096,116.316901,0,327,39894.5027430556,2009-03-22,12:03:57
39.955284,116.316918,0,284,39894.5028009259,2009-03-22,12:04:02
39.955304,116.316914,0,284,39894.5028587963,2009-03-22,12:04:07
39.955304,116.316914,0,284,39894.5028935185,2009-03-22,12:04:10
39.955303,116.316915,0,285,39894.5029166667,2009-03-22,12:04:12
39.955326,116.316932,0,287,39894.502974537,2009-03-22,12:04:17
39.955355,116.316959,0,290,39894.5030324074,2009-03-22,12:04:22
39.955384,116.316973,0,295,39894.5030902778,2009-03-22,12:04:27
39.9554,116.316984,0,299,39894.5031481481,2009-03-22,12:04:32
39.9554,116.316984,0,299,39894.5031828704,2009-03-22,12:04:35
39.955407,116.316986,0,304,39894.5032060185,2009-03-22,12:04:37
39.955435,116.317032,0,308,39894.5032638889,2009-03-22,12:04:42
39.955601,116.317139,0,298,39894.5033217593,2009-03-22,12:04:47
39.955915,116.317166,0,290,39894.5033796296,2009-03-22,12:04:52
39.956303,116.317149,0,269,39894.5034375,2009-03-22,12:04:57
39.956697,116.317158,0,243,39894.5034953704,2009-03-22,12:05:02
39.957129,116.317125,0,206,39894.5035532407,2009-03-22,12:05:07
39.957478,116.317026,0,201,39894.5036111111,2009-03-22,12:05:12
39.95783,116.316938,0,217,39894.5036689815,2009-03-22,12:05:17
39.958365,116.316881,0,197,39894.5037268519,2009-03-22,12:05:22
39.958845,116.316874,0,176,39894.5037847222,2009-03-22,12:05:27
39.95907,116.316909,0,168,39894.5038425926,2009-03-22,12:05:32
39.959186,116.316952,0,166,39894.503900463,2009-03-22,12:05:37
39.959238,116.316984,0,160,39894.5039583333,2009-03-22,12:05:42
39.959341,116.316992,0,145,39894.5040162037,2009-03-22,12:05:47
39.959366,116.316966,0,134,39894.5040740741,2009-03-22,12:05:52
39.959374,116.316934,0,116,39894.5041319444,2009-03-22,12:05:57
39.959391,116.316856,0,105,39894.5041898148,2009-03-22,12:06:02
39.959493,116.316821,0,97,39894.5042476852,2009-03-22,12:06:07
39.959754,116.316845,0,85,39894.5043055556,2009-03-22,12:06:12
39.960106,116.316839,0,68,39894.5043634259,2009-03-22,12:06:17
39.960571,116.31678,0,49,39894.5044212963,2009-03-22,12:06:22
39.961104,116.316675,0,43,39894.5044791667,2009-03-22,12:06:27
39.961647,116.316561,0,35,39894.504537037,2009-03-22,12:06:32
39.962231,116.316373,0,62,39894.5045949074,2009-03-22,12:06:37
39.962841,116.316224,0,73,39894.5046527778,2009-03-22,12:06:42
39.963432,116.316076,0,68,39894.5047106481,2009-03-22,12:06:47
39.963986,116.315916,0,58,39894.5047685185,2009-03-22,12:06:52
39.96444,116.315767,0,55,39894.5048263889,2009-03-22,12:06:57
39.964626,116.315619,0,86,39894.5048842593,2009-03-22,12:07:02
39.96471,116.31555,0,85,39894.5049421296,2009-03-22,12:07:07
39.964686,116.315541,0,96,39894.505,2009-03-22,12:07:12
39.964676,116.315543,0,92,39894.5050578704,2009-03-22,12:07:17
39.964676,116.315543,0,92,39894.5050925926,2009-03-22,12:07:20
39.96467,116.315547,0,91,39894.5051157407,2009-03-22,12:07:22
39.964656,116.31555,0,91,39894.5051736111,2009-03-22,12:07:27
39.964782,116.315725,0,97,39894.5052314815,2009-03-22,12:07:32
39.964782,116.315843,0,134,39894.5052893519,2009-03-22,12:07:37
39.964779,116.315875,0,159,39894.5053472222,2009-03-22,12:07:42
39.964795,116.315827,0,170,39894.5054050926,2009-03-22,12:07:47
39.964762,116.315756,0,187,39894.505462963,2009-03-22,12:07:52
39.96475,116.315692,0,195,39894.5055208333,2009-03-22,12:07:57
39.964731,116.31568,0,196,39894.5055787037,2009-03-22,12:08:02
39.964724,116.315684,0,195,39894.5056365741,2009-03-22,12:08:07
39.964724,116.315684,0,195,39894.5056712963,2009-03-22,12:08:10
39.964719,116.315681,0,196,39894.5056944444,2009-03-22,12:08:12
39.964837,116.315702,0,194,39894.5057523148,2009-03-22,12:08:17
39.964979,116.315686,0,199,39894.5058101852,2009-03-22,12:08:22
39.964994,116.315633,0,204,39894.5058680556,2009-03-22,12:08:27
39.964968,116.315595,0,206,39894.5059259259,2009-03-22,12:08:32
39.964959,116.315565,0,206,39894.5059837963,2009-03-22,12:08:37
39.964963,116.315541,0,201,39894.5060416667,2009-03-22,12:08:42
39.964954,116.315543,0,198,39894.506099537,2009-03-22,12:08:47
39.964942,116.31555,0,198,39894.5061574074,2009-03-22,12:08:52
39.964945,116.315549,0,198,39894.5062152778,2009-03-22,12:08:57
39.964953,116.315548,0,197,39894.5062731481,2009-03-22,12:09:02
39.964954,116.315547,0,197,39894.5063310185,2009-03-22,12:09:07
39.964957,116.315546,0,197,39894.5063888889,2009-03-22,12:09:12
39.964962,116.315546,0,197,39894.5064467593,2009-03-22,12:09:17
39.964965,116.315546,0,197,39894.5065046296,2009-03-22,12:09:22
39.964965,116.315546,0,197,39894.5065393519,2009-03-22,12:09:25
39.96497,116.315545,0,196,39894.5065625,2009-03-22,12:09:27
39.965066,116.315505,0,183,39894.5066203704,2009-03-22,12:09:32
39.96525,116.315426,0,162,39894.5066782407,2009-03-22,12:09:37
39.965449,116.315337,0,142,39894.5067361111,2009-03-22,12:09:42
39.965631,116.315086,0,133,39894.5067939815,2009-03-22,12:09:47
39.965793,116.314599,0,124,39894.5068518519,2009-03-22,12:09:52
39.965899,116.314098,0,108,39894.5069097222,2009-03-22,12:09:57
39.965868,116.313566,0,98,39894.5069675926,2009-03-22,12:10:02
39.965706,116.313139,0,85,39894.507025463,2009-03-22,12:10:07
39.965497,116.312856,0,76,39894.5070833333,2009-03-22,12:10:12
39.965439,116.312776,0,80,39894.5071412037,2009-03-22,12:10:17
39.965439,116.312776,0,80,39894.5071759259,2009-03-22,12:10:20
39.965445,116.312771,0,80,39894.5071990741,2009-03-22,12:10:22
39.965455,116.312768,0,77,39894.5072569444,2009-03-22,12:10:27
39.965444,116.312755,0,76,39894.5073148148,2009-03-22,12:10:32
39.965334,116.312574,0,77,39894.5073726852,2009-03-22,12:10:37
39.965143,116.312282,0,65,39894.5074305556,2009-03-22,12:10:42
39.964923,116.31179,0,57,39894.5074884259,2009-03-22,12:10:47
39.964729,116.311147,0,48,39894.5075462963,2009-03-22,12:10:52
39.964521,116.310585,0,47,39894.5076041667,2009-03-22,12:10:57
39.964343,116.310054,0,40,39894.507662037,2009-03-22,12:11:02
39.964166,116.30953,0,38,39894.5077199074,2009-03-22,12:11:07
39.963953,116.308977,0,37,39894.5077777778,2009-03-22,12:11:12
39.963749,116.308415,0,35,39894.5078356481,2009-03-22,12:11:17
39.963584,116.308034,0,39,39894.5078935185,2009-03-22,12:11:22
39.963551,116.307942,0,46,39894.5079513889,2009-03-22,12:11:27
39.963576,116.30796,0,65,39894.5080092593,2009-03-22,12:11:32
39.963576,116.30796,0,65,39894.5080439815,2009-03-22,12:11:35
39.963579,116.307956,0,68,39894.5080671296,2009-03-22,12:11:37
39.963473,116.307676,0,93,39894.508125,2009-03-22,12:11:42
39.963273,116.307333,0,95,39894.5081828704,2009-03-22,12:11:47
39.963065,116.306907,0,98,39894.5082407407,2009-03-22,12:11:52
39.962884,116.306333,0,97,39894.5082986111,2009-03-22,12:11:57
39.962698,116.305753,0,89,39894.5083564815,2009-03-22,12:12:02
39.962526,116.305194,0,76,39894.5084143518,2009-03-22,12:12:07
39.962359,116.304629,0,81,39894.5084722222,2009-03-22,12:12:12
39.962179,116.304088,0,79,39894.5085300926,2009-03-22,12:12:17
39.962062,116.303554,0,87,39894.508587963,2009-03-22,12:12:22
39.96193,116.303091,0,84,39894.5086458333,2009-03-22,12:12:27
39.961957,116.302643,0,88,39894.5087037037,2009-03-22,12:12:32
39.962165,116.302249,0,79,39894.5087615741,2009-03-22,12:12:37
39.962397,116.302096,0,102,39894.5088194444,2009-03-22,12:12:42
39.962524,116.302053,0,130,39894.5088773148,2009-03-22,12:12:47
39.962954,116.302026,0,117,39894.5089351852,2009-03-22,12:12:52
39.963338,116.301917,0,117,39894.5089930556,2009-03-22,12:12:57
39.963735,116.301846,0,121,39894.5090509259,2009-03-22,12:13:02
39.963992,116.301899,0,125,39894.5091087963,2009-03-22,12:13:07
39.964031,116.301978,0,136,39894.5091666667,2009-03-22,12:13:12
39.963989,116.301991,0,149,39894.509224537,2009-03-22,12:13:17
39.963989,116.301991,0,149,39894.5092592593,2009-03-22,12:13:20
39.963986,116.30199,0,151,39894.5092824074,2009-03-22,12:13:22
39.964012,116.301984,0,151,39894.5093402778,2009-03-22,12:13:27
39.964025,116.301981,0,151,39894.5093981481,2009-03-22,12:13:32
39.96407,116.301919,0,151,39894.5094560185,2009-03-22,12:13:37
39.964262,116.301807,0,153,39894.5095138889,2009-03-22,12:13:42
39.964529,116.30172,0,155,39894.5095717593,2009-03-22,12:13:47
39.964855,116.301692,0,159,39894.5096296296,2009-03-22,12:13:52
39.965287,116.301571,0,160,39894.5096875,2009-03-22,12:13:57
39.965674,116.301411,0,172,39894.5097453704,2009-03-22,12:14:02
39.96607,116.301284,0,183,39894.5098032407,2009-03-22,12:14:07
39.966526,116.301203,0,193,39894.5098611111,2009-03-22,12:14:12
39.967011,116.301074,0,218,39894.5099189815,2009-03-22,12:14:17
39.967451,116.300808,0,239,39894.5099768518,2009-03-22,12:14:22
39.96788,116.300832,0,236,39894.5100347222,2009-03-22,12:14:27
39.968359,116.301024,0,241,39894.5100925926,2009-03-22,12:14:32
39.96861,116.300999,0,230,39894.510150463,2009-03-22,12:14:37
39.968888,116.300873,0,223,39894.5102083333,2009-03-22,12:14:42
39.969055,116.300898,0,227,39894.5102662037,2009-03-22,12:14:47
39.969131,116.300924,0,205,39894.5103240741,2009-03-22,12:14:52
39.96926,116.300911,0,198,39894.5103819444,2009-03-22,12:14:57
39.969504,116.300853,0,187,39894.5104398148,2009-03-22,12:15:02
39.969731,116.300795,0,199,39894.5104976852,2009-03-22,12:15:07
39.970025,116.300669,0,214,39894.5105555556,2009-03-22,12:15:12
39.970136,116.300594,0,222,39894.5106134259,2009-03-22,12:15:17
39.970078,116.300704,0,198,39894.5106712963,2009-03-22,12:15:22
39.970006,116.300806,0,189,39894.5107291667,2009-03-22,12:15:27
39.969997,116.300803,0,190,39894.510787037,2009-03-22,12:15:32
39.969943,116.300726,0,199,39894.5108449074,2009-03-22,12:15:37
39.969884,116.300704,0,209,39894.5109027778,2009-03-22,12:15:42
39.969824,116.30069,0,221,39894.5109606481,2009-03-22,12:15:47
39.969774,116.300778,0,221,39894.5110185185,2009-03-22,12:15:52
39.969727,116.300832,0,218,39894.5110763889,2009-03-22,12:15:57
39.969681,116.300867,0,215,39894.5111342593,2009-03-22,12:16:02
39.969635,116.300883,0,213,39894.5111921296,2009-03-22,12:16:07
39.969575,116.30087,0,223,39894.51125,2009-03-22,12:16:12
39.969529,116.300907,0,224,39894.5113078704,2009-03-22,12:16:17
39.969466,116.300891,0,227,39894.5113657407,2009-03-22,12:16:22
39.969408,116.30092,0,234,39894.5114236111,2009-03-22,12:16:27
39.969326,116.300935,0,256,39894.5114814815,2009-03-22,12:16:32
39.969325,116.30102,0,244,39894.5115393519,2009-03-22,12:16:37
39.969334,116.301112,0,246,39894.5115972222,2009-03-22,12:16:42
39.969364,116.301188,0,239,39894.5116550926,2009-03-22,12:16:47
39.969404,116.301271,0,231,39894.511712963,2009-03-22,12:16:52
39.969448,116.301325,0,217,39894.5117708333,2009-03-22,12:16:57
39.969464,116.301403,0,217,39894.5118287037,2009-03-22,12:17:02
39.969499,116.301474,0,216,39894.5118865741,2009-03-22,12:17:07
39.969517,116.301552,0,216,39894.5119444444,2009-03-22,12:17:12
39.969572,116.301602,0,216,39894.5120023148,2009-03-22,12:17:17
39.969626,116.301647,0,215,39894.5120601852,2009-03-22,12:17:22
39.969667,116.301701,0,211,39894.5121180556,2009-03-22,12:17:27
39.96971,116.301734,0,208,39894.5121759259,2009-03-22,12:17:32
39.969758,116.301777,0,204,39894.5122337963,2009-03-22,12:17:37
39.969802,116.301808,0,202,39894.5122916667,2009-03-22,12:17:42
39.969848,116.30186,0,205,39894.512349537,2009-03-22,12:17:47
39.969901,116.301872,0,207,39894.5124074074,2009-03-22,12:17:52
39.969964,116.301898,0,204,39894.5124652778,2009-03-22,12:17:57
39.970042,116.301895,0,202,39894.5125231481,2009-03-22,12:18:02
39.97009,116.301951,0,204,39894.5125810185,2009-03-22,12:18:07
39.970134,116.302009,0,204,39894.5126388889,2009-03-22,12:18:12
39.970161,116.302074,0,204,39894.5126967593,2009-03-22,12:18:17
39.970179,116.302115,0,209,39894.5127546296,2009-03-22,12:18:22
39.970177,116.302172,0,205,39894.5128125,2009-03-22,12:18:27
39.970162,116.302245,0,199,39894.5128703704,2009-03-22,12:18:32
39.970158,116.302314,0,201,39894.5129282407,2009-03-22,12:18:37
39.970176,116.302382,0,207,39894.5129861111,2009-03-22,12:18:42
39.970169,116.302451,0,216,39894.5130439815,2009-03-22,12:18:47
39.970162,116.302512,0,221,39894.5131018519,2009-03-22,12:18:52
39.970214,116.302461,0,231,39894.5131597222,2009-03-22,12:18:57
39.970203,116.30249,0,233,39894.5132175926,2009-03-22,12:19:02
39.9702,116.302449,0,234,39894.513275463,2009-03-22,12:19:07
39.97023,116.302396,0,235,39894.5133333333,2009-03-22,12:19:12
39.97023,116.302396,0,235,39894.5133680556,2009-03-22,12:19:15
39.970233,116.302399,0,236,39894.5133912037,2009-03-22,12:19:17
39.970371,116.302678,0,240,39894.5134490741,2009-03-22,12:19:22
39.97051,116.302998,0,239,39894.5135069444,2009-03-22,12:19:27
39.970567,116.303104,0,238,39894.5135648148,2009-03-22,12:19:32
39.970607,116.303104,0,239,39894.5136226852,2009-03-22,12:19:37
39.970537,116.303085,0,238,39894.5136805556,2009-03-22,12:19:42
39.970509,116.303202,0,237,39894.5137384259,2009-03-22,12:19:47
39.970559,116.303182,0,235,39894.5137962963,2009-03-22,12:19:52
39.970617,116.3032,0,234,39894.5138541667,2009-03-22,12:19:57
39.970684,116.303181,0,215,39894.513912037,2009-03-22,12:20:02
39.970684,116.303242,0,203,39894.5139699074,2009-03-22,12:20:07
39.970679,116.303315,0,193,39894.5140277778,2009-03-22,12:20:12
39.970748,116.303381,0,187,39894.5140856481,2009-03-22,12:20:17
39.970782,116.303435,0,185,39894.5141435185,2009-03-22,12:20:22
39.970794,116.303501,0,182,39894.5142013889,2009-03-22,12:20:27
39.970856,116.303579,0,184,39894.5142592593,2009-03-22,12:20:32
39.970824,116.303656,0,175,39894.5143171296,2009-03-22,12:20:37
39.970815,116.303695,0,166,39894.514375,2009-03-22,12:20:42
39.970845,116.303725,0,161,39894.5144328704,2009-03-22,12:20:47
39.970933,116.303748,0,161,39894.5144907407,2009-03-22,12:20:52
39.971049,116.303711,0,157,39894.5145486111,2009-03-22,12:20:57
39.971094,116.303714,0,152,39894.5146064815,2009-03-22,12:21:02
39.971114,116.303751,0,153,39894.5146643519,2009-03-22,12:21:07
39.971149,116.303816,0,150,39894.5147222222,2009-03-22,12:21:12
39.971187,116.303863,0,148,39894.5147800926,2009-03-22,12:21:17
39.971271,116.303851,0,142,39894.514837963,2009-03-22,12:21:22
39.971304,116.303894,0,141,39894.5148958333,2009-03-22,12:21:27
39.971368,116.303947,0,145,39894.5149537037,2009-03-22,12:21:32
39.971421,116.303994,0,149,39894.5150115741,2009-03-22,12:21:37
39.971363,116.304012,0,141,39894.5150694444,2009-03-22,12:21:42
39.971366,116.304034,0,134,39894.5151273148,2009-03-22,12:21:47
39.971375,116.304136,0,133,39894.5151851852,2009-03-22,12:21:52
39.971381,116.304253,0,133,39894.5152430556,2009-03-22,12:21:57
39.971341,116.304383,0,139,39894.5153009259,2009-03-22,12:22:02
39.971293,116.30451,0,150,39894.5153587963,2009-03-22,12:22:07
39.971277,116.304589,0,158,39894.5154166667,2009-03-22,12:22:12
39.971273,116.304637,0,169,39894.515474537,2009-03-22,12:22:17
39.971264,116.304667,0,173,39894.5155324074,2009-03-22,12:22:22
39.971264,116.304667,0,173,39894.5155671296,2009-03-22,12:22:25
39.971264,116.304671,0,174,39894.5155902778,2009-03-22,12:22:27
39.971268,116.304685,0,175,39894.5156481481,2009-03-22,12:22:32
39.971275,116.304757,0,178,39894.5157060185,2009-03-22,12:22:37
39.971286,116.304759,0,179,39894.5157638889,2009-03-22,12:22:42
39.971286,116.304759,0,179,39894.5157986111,2009-03-22,12:22:45
39.971285,116.304753,0,179,39894.5158217593,2009-03-22,12:22:47
39.971283,116.304744,0,179,39894.5158796296,2009-03-22,12:22:52
39.971283,116.304744,0,179,39894.5159143518,2009-03-22,12:22:55
39.971283,116.304744,0,179,39894.5159375,2009-03-22,12:22:57
39.969513,116.302208,0,540,39894.5515740741,2009-03-22,13:14:16
39.969502,116.302387,0,549,39894.5516319444,2009-03-22,13:14:21
39.969604,116.302387,0,553,39894.5516898148,2009-03-22,13:14:26
39.969708,116.302384,0,585,39894.5517476852,2009-03-22,13:14:31
39.969745,116.302469,0,613,39894.5518055556,2009-03-22,13:14:36
39.969777,116.302536,0,671,39894.5518634259,2009-03-22,13:14:41
39.969936,116.302591,0,672,39894.5519212963,2009-03-22,13:14:46
39.970009,116.30266,0,667,39894.5519791667,2009-03-22,13:14:51
39.970018,116.302656,0,666,39894.552037037,2009-03-22,13:14:56
39.970018,116.302656,0,666,39894.5520717593,2009-03-22,13:14:59
39.970018,116.30265,0,667,39894.5520949074,2009-03-22,13:15:01
39.96814,116.30201,0,479,39894.5521527778,2009-03-22,13:15:06
39.968162,116.302001,0,474,39894.5522106481,2009-03-22,13:15:11
39.968199,116.301975,0,466,39894.5522685185,2009-03-22,13:15:16
39.968205,116.301941,0,463,39894.5523263889,2009-03-22,13:15:21
39.968244,116.301905,0,455,39894.5523842593,2009-03-22,13:15:26
39.968272,116.301883,0,450,39894.5524421296,2009-03-22,13:15:31
39.968376,116.301799,0,434,39894.5525,2009-03-22,13:15:36
39.968491,116.301593,0,410,39894.5525578704,2009-03-22,13:15:41
39.968561,116.301563,0,408,39894.5526157407,2009-03-22,13:15:46
39.968646,116.301496,0,401,39894.5526736111,2009-03-22,13:15:51
39.968834,116.301404,0,390,39894.5527314815,2009-03-22,13:15:56
39.968972,116.301259,0,386,39894.5527893519,2009-03-22,13:16:01
39.969305,116.301038,0,386,39894.5528472222,2009-03-22,13:16:06
39.969417,116.300908,0,378,39894.5529050926,2009-03-22,13:16:11
39.969484,116.300908,0,373,39894.552962963,2009-03-22,13:16:16
39.969548,116.300809,0,364,39894.5530208333,2009-03-22,13:16:21
39.969594,116.300758,0,364,39894.5530787037,2009-03-22,13:16:26
39.969649,116.300728,0,363,39894.5531365741,2009-03-22,13:16:31
39.969716,116.300674,0,362,39894.5531944444,2009-03-22,13:16:36
39.969762,116.300648,0,362,39894.5532523148,2009-03-22,13:16:41
39.969866,116.300607,0,355,39894.5533101852,2009-03-22,13:16:46
39.969933,116.300634,0,358,39894.5533680556,2009-03-22,13:16:51
39.970044,116.300602,0,357,39894.5534259259,2009-03-22,13:16:56
39.970141,116.300586,0,363,39894.5534837963,2009-03-22,13:17:01
39.970215,116.300603,0,374,39894.5535416667,2009-03-22,13:17:06
39.970309,116.300605,0,391,39894.553599537,2009-03-22,13:17:11
39.970385,116.300634,0,412,39894.5536574074,2009-03-22,13:17:16
39.970454,116.300604,0,427,39894.5537152778,2009-03-22,13:17:21
39.970552,116.300561,0,434,39894.5537731481,2009-03-22,13:17:26
39.970669,116.300512,0,455,39894.5538310185,2009-03-22,13:17:31
39.970721,116.300514,0,472,39894.5538888889,2009-03-22,13:17:36
39.970815,116.300468,0,489,39894.5539467593,2009-03-22,13:17:41
39.970878,116.300429,0,500,39894.5540046296,2009-03-22,13:17:46
39.970907,116.300331,0,520,39894.5540625,2009-03-22,13:17:51
39.970949,116.300282,0,528,39894.5541203704,2009-03-22,13:17:56
39.970996,116.300277,0,537,39894.5541782407,2009-03-22,13:18:01
39.971027,116.300296,0,544,39894.5542361111,2009-03-22,13:18:06
39.971039,116.3003,0,547,39894.5542939815,2009-03-22,13:18:11
39.971058,116.300298,0,547,39894.5543518519,2009-03-22,13:18:16
39.971039,116.300285,0,548,39894.5544097222,2009-03-22,13:18:21
39.970958,116.300312,0,540,39894.5544675926,2009-03-22,13:18:26
39.970787,116.300282,0,520,39894.554525463,2009-03-22,13:18:31
39.970785,116.300299,0,506,39894.5545833333,2009-03-22,13:18:36
39.970799,116.300244,0,489,39894.5546412037,2009-03-22,13:18:41
39.970804,116.300197,0,483,39894.5546990741,2009-03-22,13:18:46
39.970803,116.300069,0,467,39894.5547569444,2009-03-22,13:18:51
39.970834,116.300002,0,456,39894.5548148148,2009-03-22,13:18:56
39.970852,116.29987,0,440,39894.5548726852,2009-03-22,13:19:01
39.970881,116.299788,0,443,39894.5549305556,2009-03-22,13:19:06
39.970916,116.299714,0,438,39894.5549884259,2009-03-22,13:19:11
39.970952,116.299696,0,442,39894.5550462963,2009-03-22,13:19:16
39.970982,116.299644,0,446,39894.5551041667,2009-03-22,13:19:21
39.971008,116.299581,0,450,39894.555162037,2009-03-22,13:19:26
39.971055,116.299569,0,440,39894.5552199074,2009-03-22,13:19:31
39.971085,116.299514,0,443,39894.5552777778,2009-03-22,13:19:36
39.971118,116.29943,0,435,39894.5553356481,2009-03-22,13:19:41
39.971154,116.299419,0,440,39894.5553935185,2009-03-22,13:19:46
39.971174,116.299368,0,447,39894.5554513889,2009-03-22,13:19:51
39.971171,116.299217,0,451,39894.5555092593,2009-03-22,13:19:56
39.971199,116.299181,0,456,39894.5555671296,2009-03-22,13:20:01
39.971259,116.299174,0,458,39894.555625,2009-03-22,13:20:06
39.971333,116.299184,0,456,39894.5556828704,2009-03-22,13:20:11
39.971402,116.299169,0,458,39894.5557407407,2009-03-22,13:20:16
39.971465,116.299088,0,452,39894.5557986111,2009-03-22,13:20:21
39.971507,116.299064,0,447,39894.5558564815,2009-03-22,13:20:26
39.971557,116.299032,0,447,39894.5559143518,2009-03-22,13:20:31
39.971622,116.298992,0,443,39894.5559722222,2009-03-22,13:20:36
39.971681,116.298962,0,442,39894.5560300926,2009-03-22,13:20:41
39.971722,116.298891,0,440,39894.556087963,2009-03-22,13:20:46
39.971764,116.298849,0,436,39894.5561458333,2009-03-22,13:20:51
39.971816,116.29882,0,437,39894.5562037037,2009-03-22,13:20:56
39.971869,116.298791,0,439,39894.5562615741,2009-03-22,13:21:01
39.971935,116.298776,0,437,39894.5563194444,2009-03-22,13:21:06
39.972027,116.298832,0,436,39894.5563773148,2009-03-22,13:21:11
39.97207,116.298864,0,438,39894.5564351852,2009-03-22,13:21:16
39.972112,116.298882,0,440,39894.5564930556,2009-03-22,13:21:21
39.972136,116.298911,0,443,39894.5565509259,2009-03-22,13:21:26
39.972168,116.298972,0,445,39894.5566087963,2009-03-22,13:21:31
39.972225,116.299063,0,448,39894.5566666667,2009-03-22,13:21:36
39.972267,116.299123,0,451,39894.556724537,2009-03-22,13:21:41
39.972305,116.299156,0,454,39894.5567824074,2009-03-22,13:21:46
39.97466,116.33418,0,265,39894.5683449074,2009-03-22,13:38:25
39.974686,116.334203,0,232,39894.5684027778,2009-03-22,13:38:30
39.974695,116.334161,0,236,39894.5684606481,2009-03-22,13:38:35
39.97473,116.334109,0,246,39894.5685185185,2009-03-22,13:38:40
39.974772,116.334009,0,219,39894.5685763889,2009-03-22,13:38:45
39.97481,116.333944,0,205,39894.5686342593,2009-03-22,13:38:50
39.974779,116.333939,0,211,39894.5686921296,2009-03-22,13:38:55
39.974864,116.333964,0,209,39894.56875,2009-03-22,13:39:00
39.97489,116.333955,0,212,39894.5688078704,2009-03-22,13:39:05
39.97489,116.333955,0,212,39894.5688425926,2009-03-22,13:39:08
39.974888,116.333962,0,213,39894.5688657407,2009-03-22,13:39:10
39.974955,116.333975,0,211,39894.5689236111,2009-03-22,13:39:15
39.975042,116.333992,0,216,39894.5689814815,2009-03-22,13:39:20
39.975089,116.333979,0,217,39894.5690393519,2009-03-22,13:39:25
39.975149,116.333957,0,216,39894.5690972222,2009-03-22,13:39:30
39.975176,116.333932,0,214,39894.5691550926,2009-03-22,13:39:35
39.975439,116.333948,0,204,39894.5712384259,2009-03-22,13:42:35
39.975455,116.333916,0,200,39894.5712962963,2009-03-22,13:42:40
39.975463,116.333918,0,200,39894.5713541667,2009-03-22,13:42:45
39.975469,116.333923,0,201,39894.571412037,2009-03-22,13:42:50
39.975472,116.333931,0,201,39894.5714699074,2009-03-22,13:42:55
39.97547,116.333932,0,201,39894.5715277778,2009-03-22,13:43:00
39.975469,116.333932,0,201,39894.5715856481,2009-03-22,13:43:05
39.97547,116.333935,0,200,39894.5716435185,2009-03-22,13:43:10
39.975472,116.333932,0,200,39894.5717013889,2009-03-22,13:43:15
39.975468,116.333932,0,200,39894.5717592593,2009-03-22,13:43:20
39.975465,116.333931,0,200,39894.5718171296,2009-03-22,13:43:25
39.975464,116.333932,0,200,39894.571875,2009-03-22,13:43:30
39.975462,116.333933,0,200,39894.5719328704,2009-03-22,13:43:35
39.975455,116.333936,0,201,39894.5719907407,2009-03-22,13:43:40
39.975456,116.333938,0,201,39894.5720486111,2009-03-22,13:43:45
39.975458,116.333946,0,201,39894.5721064815,2009-03-22,13:43:50
39.975459,116.333945,0,202,39894.5721643518,2009-03-22,13:43:55
39.975459,116.333945,0,202,39894.5721990741,2009-03-22,13:43:58
39.975465,116.333951,0,202,39894.5722222222,2009-03-22,13:44:00
39.975477,116.333876,0,202,39894.5722800926,2009-03-22,13:44:05
39.975474,116.333881,0,201,39894.572337963,2009-03-22,13:44:10
39.975474,116.333881,0,201,39894.5723726852,2009-03-22,13:44:13
39.975474,116.333887,0,201,39894.5723958333,2009-03-22,13:44:15
39.975459,116.333889,0,201,39894.5724537037,2009-03-22,13:44:20
39.975433,116.333855,0,199,39894.5725115741,2009-03-22,13:44:25
39.975429,116.333847,0,200,39894.5725694444,2009-03-22,13:44:30
39.975429,116.333851,0,200,39894.5726273148,2009-03-22,13:44:35
39.975431,116.333855,0,200,39894.5726851852,2009-03-22,13:44:40
39.975435,116.333858,0,200,39894.5727430556,2009-03-22,13:44:45
39.975437,116.333862,0,200,39894.5728009259,2009-03-22,13:44:50
39.975433,116.333864,0,200,39894.5728587963,2009-03-22,13:44:55
39.975427,116.333863,0,200,39894.5729166667,2009-03-22,13:45:00
39.975424,116.333868,0,201,39894.572974537,2009-03-22,13:45:05
39.975424,116.333868,0,201,39894.5730092593,2009-03-22,13:45:08
39.97542,116.333869,0,201,39894.5730324074,2009-03-22,13:45:10
39.975432,116.333877,0,200,39894.5730902778,2009-03-22,13:45:15
39.975456,116.333899,0,198,39894.5731481481,2009-03-22,13:45:20
39.975446,116.333893,0,197,39894.5732060185,2009-03-22,13:45:25
39.975436,116.333852,0,195,39894.5732638889,2009-03-22,13:45:30
39.975429,116.333854,0,195,39894.5733217593,2009-03-22,13:45:35
39.97543,116.333855,0,195,39894.5733796296,2009-03-22,13:45:40
39.97543,116.333855,0,194,39894.5734375,2009-03-22,13:45:45
39.975429,116.333857,0,193,39894.5734953704,2009-03-22,13:45:50
39.975428,116.333858,0,193,39894.5735532407,2009-03-22,13:45:55
39.975428,116.333858,0,193,39894.5736111111,2009-03-22,13:46:00
39.975428,116.333859,0,193,39894.5736689815,2009-03-22,13:46:05
39.975428,116.33386,0,193,39894.5737268519,2009-03-22,13:46:10
39.975428,116.333861,0,193,39894.5737847222,2009-03-22,13:46:15
39.975427,116.333861,0,192,39894.5738425926,2009-03-22,13:46:20
39.975427,116.333862,0,192,39894.573900463,2009-03-22,13:46:25
39.975427,116.333862,0,192,39894.5739583333,2009-03-22,13:46:30
39.975427,116.333863,0,192,39894.5740162037,2009-03-22,13:46:35
39.975428,116.333863,0,192,39894.5740740741,2009-03-22,13:46:40
39.975427,116.333865,0,192,39894.5741319444,2009-03-22,13:46:45
39.975427,116.333865,0,191,39894.5741898148,2009-03-22,13:46:50
39.975428,116.333866,0,191,39894.5742476852,2009-03-22,13:46:55
39.975428,116.333865,0,191,39894.5743055556,2009-03-22,13:47:00
39.975428,116.333866,0,191,39894.5743634259,2009-03-22,13:47:05
39.975427,116.333866,0,191,39894.5744212963,2009-03-22,13:47:10
39.975428,116.333866,0,191,39894.5744791667,2009-03-22,13:47:15
39.975429,116.333866,0,191,39894.574537037,2009-03-22,13:47:20
39.975429,116.333866,0,191,39894.5745949074,2009-03-22,13:47:25
39.975429,116.333866,0,191,39894.5746527778,2009-03-22,13:47:30
39.97543,116.333867,0,190,39894.5747106481,2009-03-22,13:47:35
39.97543,116.333868,0,190,39894.5747685185,2009-03-22,13:47:40
39.97543,116.333868,0,190,39894.5748032407,2009-03-22,13:47:43
39.97543,116.333868,0,190,39894.5748263889,2009-03-22,13:47:45
39.975464,116.334143,0,187,39894.575,2009-03-22,13:48:00
39.975464,116.334143,0,187,39894.5750347222,2009-03-22,13:48:03
39.975457,116.334142,0,187,39894.5750578704,2009-03-22,13:48:05
39.975448,116.334139,0,187,39894.5751157407,2009-03-22,13:48:10
39.975504,116.334077,0,182,39894.5751736111,2009-03-22,13:48:15
39.975522,116.334021,0,177,39894.5752314815,2009-03-22,13:48:20
39.975348,116.333981,0,56,39894.5752893519,2009-03-22,13:48:25
39.975589,116.334112,0,161,39894.5753472222,2009-03-22,13:48:30
39.975745,116.334269,0,160,39894.5754050926,2009-03-22,13:48:35
39.976348,116.33432,0,157,39894.575462963,2009-03-22,13:48:40
39.977384,116.334106,0,152,39894.5755208333,2009-03-22,13:48:45
39.978451,116.333874,0,145,39894.5755787037,2009-03-22,13:48:50
39.979501,116.333553,0,125,39894.5756365741,2009-03-22,13:48:55
39.980493,116.333277,0,117,39894.5756944444,2009-03-22,13:49:00
39.981655,116.332993,0,126,39894.5757523148,2009-03-22,13:49:05
39.983,116.332607,0,153,39894.5758101852,2009-03-22,13:49:10
39.98421,116.332269,0,189,39894.5758680556,2009-03-22,13:49:15
39.985219,116.332065,0,210,39894.5759259259,2009-03-22,13:49:20
39.986117,116.331944,0,220,39894.5759837963,2009-03-22,13:49:25
39.986953,116.331849,0,216,39894.5760416667,2009-03-22,13:49:30
39.987781,116.331835,0,226,39894.576099537,2009-03-22,13:49:35
39.988622,116.331827,0,219,39894.5761574074,2009-03-22,13:49:40
39.989472,116.331807,0,210,39894.5762152778,2009-03-22,13:49:45
39.990257,116.331793,0,200,39894.5762731481,2009-03-22,13:49:50
39.990938,116.331777,0,194,39894.5763310185,2009-03-22,13:49:55
39.991459,116.331773,0,210,39894.5763888889,2009-03-22,13:50:00
39.99189,116.331749,0,208,39894.5764467593,2009-03-22,13:50:05
39.992318,116.331752,0,187,39894.5765046296,2009-03-22,13:50:10
39.992695,116.33175,0,168,39894.5765625,2009-03-22,13:50:15
39.992926,116.331652,0,155,39894.5766203704,2009-03-22,13:50:20
39.99285,116.331554,0,145,39894.5766782407,2009-03-22,13:50:25
39.992667,116.331465,0,135,39894.5767361111,2009-03-22,13:50:30
39.992533,116.331434,0,128,39894.5767939815,2009-03-22,13:50:35
39.992507,116.331452,0,122,39894.5768518519,2009-03-22,13:50:40
39.992395,116.331449,0,125,39894.5769097222,2009-03-22,13:50:45
39.992361,116.331434,0,127,39894.5769675926,2009-03-22,13:50:50
39.992167,116.331467,0,122,39894.577025463,2009-03-22,13:50:55
39.991995,116.331598,0,99,39894.5770833333,2009-03-22,13:51:00
39.992278,116.331681,0,69,39894.5771412037,2009-03-22,13:51:05
39.992805,116.33171,0,59,39894.5771990741,2009-03-22,13:51:10
39.99353,116.331687,0,83,39894.5772569444,2009-03-22,13:51:15
39.994476,116.331662,0,122,39894.5773148148,2009-03-22,13:51:20
39.995368,116.331676,0,115,39894.5773726852,2009-03-22,13:51:25
39.996257,116.331588,0,101,39894.5774305556,2009-03-22,13:51:30
39.997145,116.331522,0,85,39894.5774884259,2009-03-22,13:51:35
39.998,116.331476,0,75,39894.5775462963,2009-03-22,13:51:40
39.998842,116.331404,0,67,39894.5776041667,2009-03-22,13:51:45
39.999705,116.331348,0,56,39894.577662037,2009-03-22,13:51:50
40.000539,116.331309,0,49,39894.5777199074,2009-03-22,13:51:55
40.001343,116.331294,0,44,39894.5777777778,2009-03-22,13:52:00
40.002165,116.331263,0,33,39894.5778356481,2009-03-22,13:52:05
40.003022,116.331248,0,20,39894.5778935185,2009-03-22,13:52:10
40.003885,116.331219,0,14,39894.5779513889,2009-03-22,13:52:15
40.004748,116.33121,0,4,39894.5780092593,2009-03-22,13:52:20
40.005641,116.331172,0,0,39894.5780671296,2009-03-22,13:52:25
40.006487,116.331014,0,6,39894.578125,2009-03-22,13:52:30
40.007299,116.330703,0,22,39894.5781828704,2009-03-22,13:52:35
40.00809,116.330223,0,42,39894.5782407407,2009-03-22,13:52:40
40.008806,116.329648,0,39,39894.5782986111,2009-03-22,13:52:45
40.009473,116.328938,0,39,39894.5783564815,2009-03-22,13:52:50
40.010112,116.328191,0,47,39894.5784143518,2009-03-22,13:52:55
40.010729,116.327413,0,63,39894.5784722222,2009-03-22,13:53:00
40.011343,116.326673,0,62,39894.5785300926,2009-03-22,13:53:05
40.011974,116.325926,0,60,39894.578587963,2009-03-22,13:53:10
40.012572,116.325126,0,66,39894.5786458333,2009-03-22,13:53:15
40.013242,116.324421,0,61,39894.5787037037,2009-03-22,13:53:20
40.013921,116.32372,0,59,39894.5787615741,2009-03-22,13:53:25
40.014574,116.323015,0,53,39894.5788194444,2009-03-22,13:53:30
40.015233,116.322274,0,51,39894.5788773148,2009-03-22,13:53:35
40.015861,116.321556,0,48,39894.5789351852,2009-03-22,13:53:40
40.016499,116.320862,0,60,39894.5789930556,2009-03-22,13:53:45
40.017154,116.320163,0,73,39894.5790509259,2009-03-22,13:53:50
40.017871,116.31961,0,77,39894.5791087963,2009-03-22,13:53:55
40.018646,116.319204,0,82,39894.5791666667,2009-03-22,13:54:00
40.019455,116.318887,0,79,39894.579224537,2009-03-22,13:54:05
40.020295,116.31861,0,88,39894.5792824074,2009-03-22,13:54:10
40.021128,116.318294,0,92,39894.5793402778,2009-03-22,13:54:15
40.02194,116.317976,0,97,39894.5793981481,2009-03-22,13:54:20
40.022763,116.317646,0,100,39894.5794560185,2009-03-22,13:54:25
40.023571,116.317314,0,104,39894.5795138889,2009-03-22,13:54:30
40.024372,116.317008,0,103,39894.5795717593,2009-03-22,13:54:35
40.025166,116.316717,0,103,39894.5796296296,2009-03-22,13:54:40
40.02594,116.316411,0,104,39894.5796875,2009-03-22,13:54:45
40.026672,116.316101,0,109,39894.5797453704,2009-03-22,13:54:50
40.027387,116.315799,0,122,39894.5798032407,2009-03-22,13:54:55
40.02816,116.315476,0,130,39894.5798611111,2009-03-22,13:55:00
40.028954,116.315173,0,140,39894.5799189815,2009-03-22,13:55:05
40.029736,116.31484,0,135,39894.5799768518,2009-03-22,13:55:10
40.030461,116.314535,0,133,39894.5800347222,2009-03-22,13:55:15
40.031013,116.314303,0,138,39894.5800925926,2009-03-22,13:55:20
40.031464,116.314104,0,135,39894.580150463,2009-03-22,13:55:25
40.031798,116.313943,0,144,39894.5802083333,2009-03-22,13:55:30
40.032009,116.313882,0,146,39894.5802662037,2009-03-22,13:55:35
40.032086,116.313876,0,153,39894.5803240741,2009-03-22,13:55:40
40.032102,116.313845,0,160,39894.5803819444,2009-03-22,13:55:45
40.032091,116.313839,0,171,39894.5804398148,2009-03-22,13:55:50
40.032102,116.313836,0,171,39894.5804976852,2009-03-22,13:55:55
40.032112,116.31384,0,185,39894.5805555556,2009-03-22,13:56:00
40.032083,116.313855,0,189,39894.5806134259,2009-03-22,13:56:05
40.032077,116.313885,0,186,39894.5806712963,2009-03-22,13:56:10
40.032088,116.313915,0,181,39894.5807291667,2009-03-22,13:56:15
40.032074,116.313927,0,179,39894.580787037,2009-03-22,13:56:20
40.032123,116.313912,0,174,39894.5808449074,2009-03-22,13:56:25
40.032269,116.313874,0,164,39894.5809027778,2009-03-22,13:56:30
40.032657,116.313756,0,144,39894.5809606481,2009-03-22,13:56:35
40.033382,116.313446,0,126,39894.5810185185,2009-03-22,13:56:40
40.034099,116.313087,0,112,39894.5810763889,2009-03-22,13:56:45
40.034756,116.312735,0,103,39894.5811342593,2009-03-22,13:56:50
40.035397,116.312311,0,96,39894.5811921296,2009-03-22,13:56:55
40.035997,116.311863,0,95,39894.58125,2009-03-22,13:57:00
40.036573,116.311403,0,94,39894.5813078704,2009-03-22,13:57:05
40.037123,116.310977,0,88,39894.5813657407,2009-03-22,13:57:10
40.037718,116.310344,0,81,39894.5814236111,2009-03-22,13:57:15
40.038357,116.30957,0,80,39894.5814814815,2009-03-22,13:57:20
40.038978,116.308832,0,79,39894.5815393519,2009-03-22,13:57:25
40.039611,116.308211,0,78,39894.5815972222,2009-03-22,13:57:30
40.040316,116.307756,0,82,39894.5816550926,2009-03-22,13:57:35
40.041029,116.307361,0,78,39894.581712963,2009-03-22,13:57:40
40.041781,116.306977,0,85,39894.5817708333,2009-03-22,13:57:45
40.042517,116.306574,0,107,39894.5818287037,2009-03-22,13:57:50
40.043208,116.306107,0,130,39894.5818865741,2009-03-22,13:57:55
40.043877,116.305566,0,147,39894.5819444444,2009-03-22,13:58:00
40.044563,116.305015,0,164,39894.5820023148,2009-03-22,13:58:05
40.045261,116.304464,0,185,39894.5820601852,2009-03-22,13:58:10
40.045937,116.303906,0,214,39894.5821180556,2009-03-22,13:58:15
40.046626,116.303352,0,233,39894.5821759259,2009-03-22,13:58:20
40.047339,116.302785,0,245,39894.5822337963,2009-03-22,13:58:25
40.048037,116.302245,0,262,39894.5822916667,2009-03-22,13:58:30
40.04874,116.301797,0,282,39894.582349537,2009-03-22,13:58:35
40.049314,116.301456,0,287,39894.5824074074,2009-03-22,13:58:40
40.049748,116.301235,0,286,39894.5824652778,2009-03-22,13:58:45
40.050128,116.301036,0,297,39894.5825231481,2009-03-22,13:58:50
40.050444,116.300829,0,308,39894.5825810185,2009-03-22,13:58:55
40.050677,116.300601,0,317,39894.5826388889,2009-03-22,13:59:00
40.050851,116.30047,0,325,39894.5826967593,2009-03-22,13:59:05
40.050929,116.300378,0,335,39894.5827546296,2009-03-22,13:59:10
40.050867,116.300393,0,345,39894.5828125,2009-03-22,13:59:15
40.050914,116.30035,0,350,39894.5828703704,2009-03-22,13:59:20
40.050952,116.300334,0,352,39894.5829282407,2009-03-22,13:59:25
40.050959,116.300351,0,355,39894.5829861111,2009-03-22,13:59:30
40.050959,116.300364,0,357,39894.5830439815,2009-03-22,13:59:35
40.051231,116.300374,0,342,39894.5831018519,2009-03-22,13:59:40
40.051675,116.300179,0,312,39894.5831597222,2009-03-22,13:59:45
40.052293,116.299904,0,292,39894.5832175926,2009-03-22,13:59:50
40.052991,116.299538,0,258,39894.583275463,2009-03-22,13:59:55
40.05372,116.29916,0,221,39894.5833333333,2009-03-22,14:00:00
40.054447,116.298773,0,194,39894.5833912037,2009-03-22,14:00:05
40.055183,116.29838,0,165,39894.5834490741,2009-03-22,14:00:10
40.055911,116.29801,0,138,39894.5835069444,2009-03-22,14:00:15
40.056677,116.297553,0,142,39894.5835648148,2009-03-22,14:00:20
40.057403,116.297158,0,163,39894.5836226852,2009-03-22,14:00:25
40.05812,116.296789,0,169,39894.5836805556,2009-03-22,14:00:30
40.058844,116.296389,0,150,39894.5837384259,2009-03-22,14:00:35
40.059548,116.295918,0,140,39894.5837962963,2009-03-22,14:00:40
40.060248,116.295484,0,156,39894.5838541667,2009-03-22,14:00:45
40.060902,116.295051,0,173,39894.583912037,2009-03-22,14:00:50
40.061516,116.294475,0,194,39894.5839699074,2009-03-22,14:00:55
40.062115,116.293891,0,220,39894.5840277778,2009-03-22,14:01:00
40.062758,116.293405,0,246,39894.5840856481,2009-03-22,14:01:05
40.063484,116.29297,0,270,39894.5841435185,2009-03-22,14:01:10
40.064278,116.292627,0,288,39894.5842013889,2009-03-22,14:01:15
40.070517,116.303147,0,133,39894.5849537037,2009-03-22,14:02:20
40.070088,116.304166,0,87,39894.5850115741,2009-03-22,14:02:25
40.069758,116.305145,0,90,39894.5850694444,2009-03-22,14:02:30
40.069561,116.306178,0,119,39894.5851273148,2009-03-22,14:02:35
40.069496,116.3072,0,137,39894.5851851852,2009-03-22,14:02:40
40.069557,116.308239,0,146,39894.5852430556,2009-03-22,14:02:45
40.069591,116.309329,0,156,39894.5853009259,2009-03-22,14:02:50
40.069597,116.310397,0,175,39894.5853587963,2009-03-22,14:02:55
40.069588,116.311375,0,193,39894.5854166667,2009-03-22,14:03:00
40.069583,116.312153,0,194,39894.585474537,2009-03-22,14:03:05
40.069553,116.312696,0,207,39894.5855324074,2009-03-22,14:03:10
40.069525,116.31316,0,216,39894.5855902778,2009-03-22,14:03:15
40.06952,116.313471,0,228,39894.5856481481,2009-03-22,14:03:20
40.069522,116.313666,0,240,39894.5857060185,2009-03-22,14:03:25
40.069527,116.3137,0,248,39894.5857638889,2009-03-22,14:03:30
40.069539,116.313686,0,248,39894.5858217593,2009-03-22,14:03:35
40.069552,116.313681,0,250,39894.5858796296,2009-03-22,14:03:40
40.069552,116.313681,0,250,39894.5859143519,2009-03-22,14:03:43
40.069554,116.313681,0,252,39894.5859375,2009-03-22,14:03:45
40.069542,116.313687,0,252,39894.5859953704,2009-03-22,14:03:50
40.069531,116.313693,0,253,39894.5860532407,2009-03-22,14:03:55
40.069526,116.313695,0,253,39894.5861111111,2009-03-22,14:04:00
40.069526,116.313695,0,253,39894.5861458333,2009-03-22,14:04:03
40.06952,116.313698,0,253,39894.5861689815,2009-03-22,14:04:05
40.069514,116.313711,0,253,39894.5862268518,2009-03-22,14:04:10
40.069546,116.314055,0,248,39894.5862847222,2009-03-22,14:04:15
40.069523,116.314791,0,245,39894.5863425926,2009-03-22,14:04:20
40.069448,116.315765,0,246,39894.586400463,2009-03-22,14:04:25
40.069503,116.316867,0,231,39894.5864583333,2009-03-22,14:04:30
40.069535,116.317982,0,221,39894.5865162037,2009-03-22,14:04:35
40.069506,116.319087,0,209,39894.5865740741,2009-03-22,14:04:40
40.069486,116.320215,0,200,39894.5866319444,2009-03-22,14:04:45
40.069488,116.321326,0,197,39894.5866898148,2009-03-22,14:04:50
40.069517,116.322422,0,193,39894.5867476852,2009-03-22,14:04:55
40.069509,116.323497,0,193,39894.5868055556,2009-03-22,14:05:00
40.069453,116.324577,0,196,39894.5868634259,2009-03-22,14:05:05
40.069453,116.325647,0,188,39894.5869212963,2009-03-22,14:05:10
40.06949,116.326684,0,186,39894.5869791667,2009-03-22,14:05:15
40.069473,116.327721,0,169,39894.587037037,2009-03-22,14:05:20
40.069428,116.328561,0,139,39894.5870949074,2009-03-22,14:05:25
40.069394,116.329171,0,119,39894.5871527778,2009-03-22,14:05:30
40.069376,116.329672,0,97,39894.5872106481,2009-03-22,14:05:35
40.069383,116.330018,0,85,39894.5872685185,2009-03-22,14:05:40
40.069411,116.330241,0,75,39894.5873263889,2009-03-22,14:05:45
40.069423,116.330349,0,69,39894.5873842593,2009-03-22,14:05:50
40.069423,116.330398,0,72,39894.5874421296,2009-03-22,14:05:55
40.069407,116.330427,0,73,39894.5875,2009-03-22,14:06:00
40.069391,116.330432,0,74,39894.5875578704,2009-03-22,14:06:05
40.069392,116.330431,0,75,39894.5876157407,2009-03-22,14:06:10
40.069392,116.330431,0,75,39894.587650463,2009-03-22,14:06:13
40.069388,116.330432,0,76,39894.5876736111,2009-03-22,14:06:15
40.069366,116.330432,0,77,39894.5877314815,2009-03-22,14:06:20
40.069337,116.330425,0,78,39894.5877893518,2009-03-22,14:06:25
40.06934,116.33081,0,86,39894.5878472222,2009-03-22,14:06:30
40.069332,116.3316,0,90,39894.5879050926,2009-03-22,14:06:35
40.069339,116.332599,0,76,39894.587962963,2009-03-22,14:06:40
40.069361,116.333713,0,55,39894.5880208333,2009-03-22,14:06:45
40.069376,116.334787,0,30,39894.5880787037,2009-03-22,14:06:50
40.069367,116.335864,0,16,39894.5881365741,2009-03-22,14:06:55
40.069351,116.336929,0,2,39894.5881944444,2009-03-22,14:07:00
40.069341,116.337982,0,-5,39894.5882523148,2009-03-22,14:07:05
40.069338,116.339037,0,-8,39894.5883101852,2009-03-22,14:07:10
40.069349,116.340075,0,-5,39894.5883680556,2009-03-22,14:07:15
40.069456,116.341105,0,-3,39894.5884259259,2009-03-22,14:07:20
40.06959,116.342143,0,6,39894.5884837963,2009-03-22,14:07:25
40.06961,116.343143,0,21,39894.5885416667,2009-03-22,14:07:30
40.069611,116.344101,0,29,39894.588599537,2009-03-22,14:07:35
40.069587,116.345047,0,35,39894.5886574074,2009-03-22,14:07:40
40.06951,116.346046,0,68,39894.5887152778,2009-03-22,14:07:45
40.069376,116.347092,0,94,39894.5887731481,2009-03-22,14:07:50
40.069245,116.348147,0,111,39894.5888310185,2009-03-22,14:07:55
40.069204,116.349204,0,117,39894.5888888889,2009-03-22,14:08:00
40.069201,116.350265,0,121,39894.5889467593,2009-03-22,14:08:05
40.069196,116.351333,0,132,39894.5890046296,2009-03-22,14:08:10
40.069196,116.352312,0,143,39894.5890625,2009-03-22,14:08:15
40.069195,116.35307,0,165,39894.5891203704,2009-03-22,14:08:20
40.069194,116.353629,0,177,39894.5891782407,2009-03-22,14:08:25
40.069211,116.354125,0,184,39894.5892361111,2009-03-22,14:08:30
40.069249,116.354538,0,198,39894.5892939815,2009-03-22,14:08:35
40.069234,116.354791,0,209,39894.5893518519,2009-03-22,14:08:40
40.069171,116.354922,0,212,39894.5894097222,2009-03-22,14:08:45
40.06912,116.354978,0,218,39894.5894675926,2009-03-22,14:08:50
40.069108,116.355012,0,226,39894.589525463,2009-03-22,14:08:55
40.069108,116.355012,0,226,39894.5895601852,2009-03-22,14:08:58
40.069109,116.35502,0,231,39894.5895833333,2009-03-22,14:09:00
40.06911,116.355035,0,232,39894.5896412037,2009-03-22,14:09:05
40.06911,116.355035,0,232,39894.5896759259,2009-03-22,14:09:08
40.069109,116.355036,0,232,39894.5896990741,2009-03-22,14:09:10
40.069106,116.355011,0,231,39894.5897569444,2009-03-22,14:09:15
40.069103,116.354993,0,230,39894.5898148148,2009-03-22,14:09:20
40.069103,116.355007,0,230,39894.5898726852,2009-03-22,14:09:25
40.06909,116.355181,0,227,39894.5899305556,2009-03-22,14:09:30
40.069066,116.355827,0,223,39894.5899884259,2009-03-22,14:09:35
40.069059,116.356802,0,229,39894.5900462963,2009-03-22,14:09:40
40.069029,116.357927,0,239,39894.5901041667,2009-03-22,14:09:45
40.069035,116.359087,0,251,39894.590162037,2009-03-22,14:09:50
40.069043,116.360245,0,234,39894.5902199074,2009-03-22,14:09:55
40.068975,116.36133,0,230,39894.5902777778,2009-03-22,14:10:00
40.068845,116.362374,0,222,39894.5903356481,2009-03-22,14:10:05
40.068649,116.363392,0,222,39894.5903935185,2009-03-22,14:10:10
40.068385,116.364379,0,213,39894.5904513889,2009-03-22,14:10:15
40.068064,116.365343,0,197,39894.5905092593,2009-03-22,14:10:20
40.067711,116.366272,0,188,39894.5905671296,2009-03-22,14:10:25
40.067326,116.367193,0,185,39894.590625,2009-03-22,14:10:30
40.066952,116.368101,0,170,39894.5906828704,2009-03-22,14:10:35
40.066579,116.369013,0,163,39894.5907407407,2009-03-22,14:10:40
40.066201,116.369909,0,166,39894.5907986111,2009-03-22,14:10:45
40.06583,116.370817,0,161,39894.5908564815,2009-03-22,14:10:50
40.065469,116.371714,0,150,39894.5909143519,2009-03-22,14:10:55
40.065086,116.372594,0,146,39894.5909722222,2009-03-22,14:11:00
40.064696,116.373525,0,142,39894.5910300926,2009-03-22,14:11:05
40.064291,116.374478,0,139,39894.591087963,2009-03-22,14:11:10
40.063891,116.37542,0,135,39894.5911458333,2009-03-22,14:11:15
40.063503,116.376365,0,128,39894.5912037037,2009-03-22,14:11:20
40.063118,116.377309,0,130,39894.5912615741,2009-03-22,14:11:25
40.062714,116.378234,0,134,39894.5913194444,2009-03-22,14:11:30
40.062318,116.379167,0,129,39894.5913773148,2009-03-22,14:11:35
40.061945,116.380087,0,120,39894.5914351852,2009-03-22,14:11:40
40.061559,116.380985,0,114,39894.5914930556,2009-03-22,14:11:45
40.061176,116.381891,0,113,39894.5915509259,2009-03-22,14:11:50
40.060799,116.382799,0,103,39894.5916087963,2009-03-22,14:11:55
40.060413,116.383734,0,106,39894.5916666667,2009-03-22,14:12:00
40.060009,116.384698,0,105,39894.591724537,2009-03-22,14:12:05
40.059598,116.385665,0,107,39894.5917824074,2009-03-22,14:12:10
40.059191,116.386636,0,105,39894.5918402778,2009-03-22,14:12:15
40.05878,116.387599,0,101,39894.5918981481,2009-03-22,14:12:20
40.058385,116.388563,0,92,39894.5919560185,2009-03-22,14:12:25
40.057975,116.389491,0,108,39894.5920138889,2009-03-22,14:12:30
40.057571,116.390418,0,114,39894.5920717593,2009-03-22,14:12:35
40.057182,116.391366,0,104,39894.5921296296,2009-03-22,14:12:40
40.056793,116.392316,0,94,39894.5921875,2009-03-22,14:12:45
40.056388,116.393265,0,95,39894.5922453704,2009-03-22,14:12:50
40.055987,116.394214,0,97,39894.5923032407,2009-03-22,14:12:55
40.055596,116.39515,0,94,39894.5923611111,2009-03-22,14:13:00
40.055204,116.396072,0,92,39894.5924189815,2009-03-22,14:13:05
40.054819,116.39698,0,85,39894.5924768519,2009-03-22,14:13:10
40.054455,116.397871,0,77,39894.5925347222,2009-03-22,14:13:15
40.054059,116.39877,0,73,39894.5925925926,2009-03-22,14:13:20
40.053659,116.399701,0,79,39894.592650463,2009-03-22,14:13:25
40.053256,116.400662,0,86,39894.5927083333,2009-03-22,14:13:30
40.052857,116.401609,0,90,39894.5927662037,2009-03-22,14:13:35
40.052449,116.402536,0,78,39894.5928240741,2009-03-22,14:13:40
40.052117,116.403342,0,67,39894.5928819444,2009-03-22,14:13:45
40.051877,116.403934,0,72,39894.5929398148,2009-03-22,14:13:50
40.05168,116.40436,0,77,39894.5929976852,2009-03-22,14:13:55
40.051554,116.4047,0,90,39894.5930555556,2009-03-22,14:14:00
40.05148,116.404961,0,105,39894.5931134259,2009-03-22,14:14:05
40.05143,116.405145,0,126,39894.5931712963,2009-03-22,14:14:10
40.05141,116.405215,0,138,39894.5932291667,2009-03-22,14:14:15
40.051397,116.405246,0,147,39894.593287037,2009-03-22,14:14:20
40.051389,116.405263,0,152,39894.5933449074,2009-03-22,14:14:25
40.05138,116.405277,0,155,39894.5934027778,2009-03-22,14:14:30
40.051377,116.405279,0,157,39894.5934606481,2009-03-22,14:14:35
40.051378,116.405276,0,158,39894.5935185185,2009-03-22,14:14:40
40.051378,116.405276,0,158,39894.5935532407,2009-03-22,14:14:43
40.051377,116.40528,0,159,39894.5935763889,2009-03-22,14:14:45
40.051327,116.405349,0,160,39894.5936342593,2009-03-22,14:14:50
40.051163,116.405695,0,170,39894.5936921296,2009-03-22,14:14:55
40.050779,116.406433,0,164,39894.59375,2009-03-22,14:15:00
40.050402,116.407311,0,158,39894.5938078704,2009-03-22,14:15:05
40.05,116.408214,0,158,39894.5938657407,2009-03-22,14:15:10
40.049614,116.409151,0,137,39894.5939236111,2009-03-22,14:15:15
40.04924,116.410092,0,115,39894.5939814815,2009-03-22,14:15:20
40.048866,116.410997,0,101,39894.5940393518,2009-03-22,14:15:25
40.048488,116.411926,0,81,39894.5940972222,2009-03-22,14:15:30
40.048083,116.412879,0,78,39894.5941550926,2009-03-22,14:15:35
40.047682,116.413842,0,83,39894.594212963,2009-03-22,14:15:40
40.047287,116.414798,0,102,39894.5942708333,2009-03-22,14:15:45
40.046886,116.415733,0,123,39894.5943287037,2009-03-22,14:15:50
40.046475,116.416662,0,125,39894.5943865741,2009-03-22,14:15:55
40.046099,116.417595,0,118,39894.5944444444,2009-03-22,14:16:00
40.045722,116.418525,0,106,39894.5945023148,2009-03-22,14:16:05
40.045313,116.419468,0,108,39894.5945601852,2009-03-22,14:16:10
40.044896,116.420408,0,101,39894.5946180556,2009-03-22,14:16:15
40.044517,116.421328,0,102,39894.5946759259,2009-03-22,14:16:20
40.044134,116.422245,0,95,39894.5947337963,2009-03-22,14:16:25
40.043776,116.423175,0,87,39894.5947916667,2009-03-22,14:16:30
40.043392,116.424073,0,90,39894.594849537,2009-03-22,14:16:35
40.043019,116.424951,0,100,39894.5949074074,2009-03-22,14:16:40
40.042679,116.425821,0,98,39894.5949652778,2009-03-22,14:16:45
40.042367,116.426516,0,108,39894.5950231481,2009-03-22,14:16:50
40.04215,116.427086,0,101,39894.5950810185,2009-03-22,14:16:55
40.041926,116.427613,0,105,39894.5951388889,2009-03-22,14:17:00
40.041725,116.428119,0,103,39894.5951967593,2009-03-22,14:17:05
40.04155,116.428502,0,101,39894.5952546296,2009-03-22,14:17:10
40.041443,116.428671,0,96,39894.5953125,2009-03-22,14:17:15
40.041419,116.428662,0,99,39894.5953703704,2009-03-22,14:17:20
40.041423,116.428649,0,99,39894.5954282407,2009-03-22,14:17:25
40.041423,116.428644,0,100,39894.5954861111,2009-03-22,14:17:30
40.041421,116.428649,0,100,39894.5955439815,2009-03-22,14:17:35
40.04142,116.428652,0,100,39894.5956018518,2009-03-22,14:17:40
40.041423,116.428645,0,100,39894.5956597222,2009-03-22,14:17:45
40.041423,116.428645,0,100,39894.5956944444,2009-03-22,14:17:48
40.041422,116.428653,0,99,39894.5957175926,2009-03-22,14:17:50
40.04135,116.428841,0,101,39894.595775463,2009-03-22,14:17:55
40.041047,116.42938,0,104,39894.5958333333,2009-03-22,14:18:00
40.040679,116.430302,0,113,39894.5958912037,2009-03-22,14:18:05
40.040248,116.431312,0,127,39894.5959490741,2009-03-22,14:18:10
40.039828,116.432365,0,133,39894.5960069444,2009-03-22,14:18:15
40.039387,116.433321,0,140,39894.5960648148,2009-03-22,14:18:20
40.039008,116.434201,0,134,39894.5961226852,2009-03-22,14:18:25
40.038622,116.435085,0,133,39894.5961805556,2009-03-22,14:18:30
40.038258,116.435922,0,129,39894.5962384259,2009-03-22,14:18:35
40.037912,116.436761,0,119,39894.5962962963,2009-03-22,14:18:40
40.037553,116.437561,0,124,39894.5963541667,2009-03-22,14:18:45
40.03721,116.438378,0,137,39894.596412037,2009-03-22,14:18:50
40.036816,116.439278,0,137,39894.5964699074,2009-03-22,14:18:55
40.036412,116.440243,0,133,39894.5965277778,2009-03-22,14:19:00
40.036022,116.441204,0,121,39894.5965856481,2009-03-22,14:19:05
40.035617,116.442128,0,118,39894.5966435185,2009-03-22,14:19:10
40.035218,116.443056,0,113,39894.5967013889,2009-03-22,14:19:15
40.034852,116.443964,0,114,39894.5967592593,2009-03-22,14:19:20
40.034467,116.444886,0,124,39894.5968171296,2009-03-22,14:19:25
40.034093,116.445814,0,113,39894.596875,2009-03-22,14:19:30
40.033742,116.446738,0,109,39894.5969328704,2009-03-22,14:19:35
40.033491,116.447704,0,106,39894.5969907407,2009-03-22,14:19:40
40.033287,116.44878,0,106,39894.5970486111,2009-03-22,14:19:45
40.033044,116.449853,0,111,39894.5971064815,2009-03-22,14:19:50
40.032667,116.450748,0,127,39894.5971643519,2009-03-22,14:19:55
40.032187,116.451448,0,140,39894.5972222222,2009-03-22,14:20:00
40.031611,116.45195,0,164,39894.5972800926,2009-03-22,14:20:05
40.031024,116.452376,0,191,39894.597337963,2009-03-22,14:20:10
40.030445,116.452795,0,197,39894.5973958333,2009-03-22,14:20:15
40.029823,116.453072,0,190,39894.5974537037,2009-03-22,14:20:20
40.029161,116.453212,0,179,39894.5975115741,2009-03-22,14:20:25
40.028478,116.453202,0,174,39894.5975694444,2009-03-22,14:20:30
40.02778,116.453153,0,174,39894.5976273148,2009-03-22,14:20:35
40.027063,116.4531,0,168,39894.5976851852,2009-03-22,14:20:40
40.02633,116.453046,0,170,39894.5977430556,2009-03-22,14:20:45
40.025588,116.452954,0,167,39894.5978009259,2009-03-22,14:20:50
40.024809,116.452825,0,165,39894.5978587963,2009-03-22,14:20:55
40.024022,116.452576,0,166,39894.5979166667,2009-03-22,14:21:00
40.023246,116.452288,0,163,39894.597974537,2009-03-22,14:21:05
40.02244,116.452014,0,163,39894.5980324074,2009-03-22,14:21:10
40.021622,116.451741,0,163,39894.5980902778,2009-03-22,14:21:15
40.020796,116.451474,0,160,39894.5981481481,2009-03-22,14:21:20
40.019978,116.451216,0,159,39894.5982060185,2009-03-22,14:21:25
40.019176,116.450963,0,161,39894.5982638889,2009-03-22,14:21:30
40.018373,116.450637,0,160,39894.5983217593,2009-03-22,14:21:35
40.017584,116.450348,0,156,39894.5983796296,2009-03-22,14:21:40
40.016798,116.4501,0,147,39894.5984375,2009-03-22,14:21:45
40.016028,116.44984,0,140,39894.5984953704,2009-03-22,14:21:50
40.015245,116.449597,0,130,39894.5985532407,2009-03-22,14:21:55
40.01449,116.449349,0,119,39894.5986111111,2009-03-22,14:22:00
40.013731,116.449117,0,105,39894.5986689815,2009-03-22,14:22:05
40.012981,116.44887,0,98,39894.5987268519,2009-03-22,14:22:10
40.012242,116.448633,0,96,39894.5987847222,2009-03-22,14:22:15
40.011493,116.448397,0,97,39894.5988425926,2009-03-22,14:22:20
40.010732,116.448148,0,97,39894.598900463,2009-03-22,14:22:25
40.009991,116.447883,0,91,39894.5989583333,2009-03-22,14:22:30
40.009259,116.447625,0,100,39894.5990162037,2009-03-22,14:22:35
40.008532,116.447372,0,107,39894.5990740741,2009-03-22,14:22:40
40.007808,116.447122,0,112,39894.5991319444,2009-03-22,14:22:45
40.007098,116.446891,0,118,39894.5991898148,2009-03-22,14:22:50
40.006394,116.446663,0,112,39894.5992476852,2009-03-22,14:22:55
40.005684,116.446449,0,108,39894.5993055556,2009-03-22,14:23:00
40.004974,116.446248,0,92,39894.5993634259,2009-03-22,14:23:05
40.004294,116.446007,0,83,39894.5994212963,2009-03-22,14:23:10
40.003625,116.445788,0,67,39894.5994791667,2009-03-22,14:23:15
40.002948,116.445571,0,61,39894.599537037,2009-03-22,14:23:20
40.00231,116.445334,0,67,39894.5995949074,2009-03-22,14:23:25
40.00168,116.445117,0,85,39894.5996527778,2009-03-22,14:23:30
40.001068,116.44492,0,93,39894.5997106481,2009-03-22,14:23:35
40.00043,116.444693,0,111,39894.5997685185,2009-03-22,14:23:40
39.999662,116.444419,0,121,39894.5998263889,2009-03-22,14:23:45
39.998824,116.444118,0,120,39894.5998842593,2009-03-22,14:23:50
39.998004,116.443797,0,118,39894.5999421296,2009-03-22,14:23:55
39.997233,116.443432,0,129,39894.6,2009-03-22,14:24:00
39.996477,116.443018,0,129,39894.6000578704,2009-03-22,14:24:05
39.995789,116.442527,0,137,39894.6001157407,2009-03-22,14:24:10
39.995134,116.442089,0,133,39894.6001736111,2009-03-22,14:24:15
39.994625,116.441733,0,134,39894.6002314815,2009-03-22,14:24:20
39.994231,116.441485,0,139,39894.6002893519,2009-03-22,14:24:25
39.993902,116.44128,0,142,39894.6003472222,2009-03-22,14:24:30
39.993555,116.441102,0,148,39894.6004050926,2009-03-22,14:24:35
39.99285,116.441482,0,56,39894.6007523148,2009-03-22,14:25:05
39.993299,116.440632,0,100,39894.6008101852,2009-03-22,14:25:10
39.993343,116.440914,0,80,39894.6008680556,2009-03-22,14:25:15
39.993389,116.440885,0,63,39894.6009259259,2009-03-22,14:25:20
39.993411,116.440853,0,50,39894.6009837963,2009-03-22,14:25:25
39.993435,116.440843,0,36,39894.6010416667,2009-03-22,14:25:30
39.993458,116.440839,0,33,39894.601099537,2009-03-22,14:25:35
39.993498,116.440966,0,13,39894.6011574074,2009-03-22,14:25:40
39.993485,116.441058,0,10,39894.6012152778,2009-03-22,14:25:45
39.993404,116.44135,0,84,39894.6012731481,2009-03-22,14:25:50
39.993415,116.441399,0,154,39894.6013310185,2009-03-22,14:25:55
39.9934,116.441445,0,160,39894.6013888889,2009-03-22,14:26:00
39.993395,116.441476,0,156,39894.6014467593,2009-03-22,14:26:05
39.993365,116.441541,0,158,39894.6015046296,2009-03-22,14:26:10
39.993311,116.441623,0,162,39894.6015625,2009-03-22,14:26:15
39.993281,116.441699,0,160,39894.6016203704,2009-03-22,14:26:20
39.993267,116.441745,0,160,39894.6016782407,2009-03-22,14:26:25
39.993296,116.441774,0,155,39894.6017361111,2009-03-22,14:26:30
39.993318,116.441815,0,153,39894.6017939815,2009-03-22,14:26:35
39.993332,116.441847,0,150,39894.6018518518,2009-03-22,14:26:40
39.993364,116.44186,0,149,39894.6019097222,2009-03-22,14:26:45
39.993401,116.441888,0,148,39894.6019675926,2009-03-22,14:26:50
39.993424,116.441923,0,145,39894.602025463,2009-03-22,14:26:55
39.993455,116.441935,0,143,39894.6020833333,2009-03-22,14:27:00
39.993497,116.441954,0,144,39894.6021412037,2009-03-22,14:27:05
39.993557,116.441995,0,140,39894.6021990741,2009-03-22,14:27:10
39.993572,116.44202,0,123,39894.6022569444,2009-03-22,14:27:15
39.993585,116.442031,0,116,39894.6023148148,2009-03-22,14:27:20
39.993585,116.442031,0,116,39894.602349537,2009-03-22,14:27:23
39.993585,116.442039,0,116,39894.6023726852,2009-03-22,14:27:25
39.993618,116.442012,0,120,39894.6024305556,2009-03-22,14:27:30
39.993668,116.442018,0,127,39894.6024884259,2009-03-22,14:27:35
39.993712,116.442032,0,140,39894.6025462963,2009-03-22,14:27:40
39.993796,116.4421,0,147,39894.6026041667,2009-03-22,14:27:45
39.993867,116.442207,0,152,39894.602662037,2009-03-22,14:27:50
39.993935,116.44229,0,153,39894.6027199074,2009-03-22,14:27:55
39.993964,116.44245,0,149,39894.6027777778,2009-03-22,14:28:00
39.994051,116.442578,0,126,39894.6028356481,2009-03-22,14:28:05
39.994128,116.442655,0,108,39894.6028935185,2009-03-22,14:28:10
39.994156,116.442698,0,125,39894.6029513889,2009-03-22,14:28:15
39.994161,116.44271,0,122,39894.6030092593,2009-03-22,14:28:20
39.994134,116.44249,0,124,39894.6030671296,2009-03-22,14:28:25
39.994302,116.442328,0,128,39894.603125,2009-03-22,14:28:30
39.994661,116.442486,0,136,39894.6031828704,2009-03-22,14:28:35
39.99519,116.442772,0,144,39894.6032407407,2009-03-22,14:28:40
39.996018,116.443378,0,147,39894.6032986111,2009-03-22,14:28:45
39.996803,116.443892,0,130,39894.6033564815,2009-03-22,14:28:50
39.997715,116.444223,0,113,39894.6034143518,2009-03-22,14:28:55
39.998716,116.444548,0,125,39894.6034722222,2009-03-22,14:29:00
39.999787,116.444874,0,144,39894.6035300926,2009-03-22,14:29:05
40.000836,116.445198,0,156,39894.603587963,2009-03-22,14:29:10
40.001818,116.445511,0,177,39894.6036458333,2009-03-22,14:29:15
40.002747,116.445822,0,186,39894.6037037037,2009-03-22,14:29:20
40.003632,116.446112,0,208,39894.6037615741,2009-03-22,14:29:25
40.004471,116.446373,0,231,39894.6038194444,2009-03-22,14:29:30
40.005277,116.446631,0,249,39894.6038773148,2009-03-22,14:29:35
40.006007,116.446874,0,245,39894.6039351852,2009-03-22,14:29:40
40.006392,116.447393,0,231,39894.6039930556,2009-03-22,14:29:45
40.006492,116.448146,0,204,39894.6040509259,2009-03-22,14:29:50
40.006584,116.448832,0,181,39894.6041087963,2009-03-22,14:29:55
40.006656,116.449435,0,168,39894.6041666667,2009-03-22,14:30:00
40.006749,116.450107,0,157,39894.604224537,2009-03-22,14:30:05
40.006821,116.45082,0,140,39894.6042824074,2009-03-22,14:30:10
40.00687,116.45149,0,121,39894.6043402778,2009-03-22,14:30:15
40.00695,116.451848,0,109,39894.6043981481,2009-03-22,14:30:20
40.007191,116.452042,0,97,39894.6044560185,2009-03-22,14:30:25
40.007738,116.452102,0,89,39894.6045138889,2009-03-22,14:30:30
40.008374,116.452237,0,85,39894.6045717593,2009-03-22,14:30:35
40.009099,116.452653,0,80,39894.6046296296,2009-03-22,14:30:40
40.009698,116.453422,0,74,39894.6046875,2009-03-22,14:30:45
40.010038,116.454348,0,79,39894.6047453704,2009-03-22,14:30:50
40.010232,116.455349,0,76,39894.6048032407,2009-03-22,14:30:55
40.01027,116.456306,0,70,39894.6048611111,2009-03-22,14:31:00
40.010222,116.457028,0,61,39894.6049189815,2009-03-22,14:31:05
40.010082,116.457702,0,73,39894.6049768519,2009-03-22,14:31:10
40.01002,116.458263,0,70,39894.6050347222,2009-03-22,14:31:15
40.009969,116.458756,0,57,39894.6050925926,2009-03-22,14:31:20
40.010008,116.459073,0,89,39894.605150463,2009-03-22,14:31:25
40.010024,116.459142,0,110,39894.6052083333,2009-03-22,14:31:30
40.010024,116.459141,0,114,39894.6052662037,2009-03-22,14:31:35
40.010022,116.459141,0,115,39894.6053240741,2009-03-22,14:31:40
40.010022,116.459148,0,115,39894.6053819444,2009-03-22,14:31:45
40.010019,116.459145,0,115,39894.6054398148,2009-03-22,14:31:50
40.010019,116.459145,0,115,39894.605474537,2009-03-22,14:31:53
40.010016,116.459141,0,115,39894.6054976852,2009-03-22,14:31:55
40.010016,116.459153,0,115,39894.6055555556,2009-03-22,14:32:00
40.010016,116.459153,0,115,39894.6055902778,2009-03-22,14:32:03
40.010014,116.459154,0,115,39894.6056134259,2009-03-22,14:32:05
40.010012,116.459135,0,116,39894.6056712963,2009-03-22,14:32:10
40.010011,116.459125,0,116,39894.6057291667,2009-03-22,14:32:15
40.009883,116.459147,0,124,39894.605787037,2009-03-22,14:32:20
40.009874,116.458987,0,153,39894.6058449074,2009-03-22,14:32:25
40.009838,116.458881,0,166,39894.6059027778,2009-03-22,14:32:30
40.009967,116.458819,0,182,39894.6059606481,2009-03-22,14:32:35
40.010054,116.458753,0,197,39894.6060185185,2009-03-22,14:32:40
40.010113,116.458807,0,219,39894.6060763889,2009-03-22,14:32:45
40.01015,116.458853,0,245,39894.6061342593,2009-03-22,14:32:50
40.010171,116.458823,0,261,39894.6061921296,2009-03-22,14:32:55
40.010155,116.458817,0,273,39894.60625,2009-03-22,14:33:00
40.010155,116.458761,0,299,39894.6063078704,2009-03-22,14:33:05
40.010176,116.458726,0,320,39894.6063657407,2009-03-22,14:33:10
40.0102,116.458675,0,335,39894.6064236111,2009-03-22,14:33:15
40.010272,116.458608,0,355,39894.6064814815,2009-03-22,14:33:20
40.010308,116.458591,0,363,39894.6065393519,2009-03-22,14:33:25
40.01036,116.45861,0,368,39894.6065972222,2009-03-22,14:33:30
40.01043,116.458662,0,365,39894.6066550926,2009-03-22,14:33:35
40.010501,116.458716,0,366,39894.606712963,2009-03-22,14:33:40
40.01061,116.458754,0,373,39894.6067708333,2009-03-22,14:33:45
40.010682,116.45879,0,378,39894.6068287037,2009-03-22,14:33:50
40.010781,116.458865,0,383,39894.6068865741,2009-03-22,14:33:55
40.010835,116.458888,0,384,39894.6069444444,2009-03-22,14:34:00
40.010902,116.459006,0,381,39894.6070023148,2009-03-22,14:34:05
40.010958,116.459022,0,379,39894.6070601852,2009-03-22,14:34:10
40.011052,116.459042,0,375,39894.6071180556,2009-03-22,14:34:15
40.011182,116.459044,0,371,39894.6071759259,2009-03-22,14:34:20
40.011244,116.459062,0,356,39894.6072337963,2009-03-22,14:34:25
40.011244,116.459062,0,356,39894.6072685185,2009-03-22,14:34:28
40.011245,116.459066,0,356,39894.6072916667,2009-03-22,14:34:30
40.011246,116.459078,0,356,39894.607349537,2009-03-22,14:34:35
40.011246,116.459078,0,356,39894.6073842593,2009-03-22,14:34:38
40.011246,116.459086,0,356,39894.6074074074,2009-03-22,14:34:40
40.011247,116.4591,0,356,39894.6074652778,2009-03-22,14:34:45
40.011253,116.459126,0,355,39894.6075231481,2009-03-22,14:34:50
40.011269,116.459167,0,355,39894.6075810185,2009-03-22,14:34:55
40.01138,116.459134,0,294,39894.6076388889,2009-03-22,14:35:00
40.01138,116.459123,0,294,39894.6076967593,2009-03-22,14:35:05
40.01138,116.459119,0,294,39894.6077546296,2009-03-22,14:35:10
40.011379,116.459127,0,294,39894.6078125,2009-03-22,14:35:15
40.011379,116.459133,0,294,39894.6078703704,2009-03-22,14:35:20
40.011377,116.459139,0,294,39894.6079282407,2009-03-22,14:35:25
40.011377,116.459139,0,294,39894.607962963,2009-03-22,14:35:28
40.011376,116.459131,0,294,39894.6079861111,2009-03-22,14:35:30
40.011473,116.459211,0,238,39894.6080439815,2009-03-22,14:35:35
40.011513,116.459285,0,188,39894.6081018519,2009-03-22,14:35:40
40.011541,116.459311,0,183,39894.6081597222,2009-03-22,14:35:45
40.011546,116.459327,0,183,39894.6082175926,2009-03-22,14:35:50
40.011485,116.459245,0,181,39894.608275463,2009-03-22,14:35:55
40.011438,116.459235,0,180,39894.6083333333,2009-03-22,14:36:00
40.011416,116.459212,0,178,39894.6083912037,2009-03-22,14:36:05
40.011415,116.459222,0,178,39894.6084490741,2009-03-22,14:36:10
40.011414,116.459231,0,178,39894.6085069444,2009-03-22,14:36:15
40.011414,116.459231,0,178,39894.6085416667,2009-03-22,14:36:18
40.011414,116.459237,0,178,39894.6085648148,2009-03-22,14:36:20
40.011411,116.459284,0,178,39894.6086226852,2009-03-22,14:36:25
40.011409,116.459315,0,177,39894.6086805556,2009-03-22,14:36:30
40.011416,116.459341,0,177,39894.6087384259,2009-03-22,14:36:35
40.011416,116.459341,0,177,39894.6087731481,2009-03-22,14:36:38
40.011413,116.459336,0,176,39894.6087962963,2009-03-22,14:36:40
40.011397,116.459333,0,176,39894.6088541667,2009-03-22,14:36:45
40.011397,116.459324,0,176,39894.608912037,2009-03-22,14:36:50
40.011409,116.459307,0,176,39894.6089699074,2009-03-22,14:36:55
40.011394,116.459277,0,177,39894.6090277778,2009-03-22,14:37:00
40.011491,116.459246,0,177,39894.6090856481,2009-03-22,14:37:05
40.011472,116.459289,0,170,39894.6091435185,2009-03-22,14:37:10
40.01152,116.459386,0,167,39894.6092013889,2009-03-22,14:37:15
40.011586,116.459443,0,164,39894.6092592593,2009-03-22,14:37:20
40.011586,116.459443,0,164,39894.6092939815,2009-03-22,14:37:23
40.011594,116.459449,0,167,39894.6093171296,2009-03-22,14:37:25
40.011569,116.459501,0,191,39894.609375,2009-03-22,14:37:30
40.011576,116.459379,0,202,39894.6094328704,2009-03-22,14:37:35
40.011588,116.459295,0,219,39894.6094907407,2009-03-22,14:37:40
40.01159,116.459226,0,230,39894.6095486111,2009-03-22,14:37:45
40.011619,116.459202,0,237,39894.6096064815,2009-03-22,14:37:50
40.011664,116.459212,0,243,39894.6096643518,2009-03-22,14:37:55
40.011681,116.459224,0,244,39894.6097222222,2009-03-22,14:38:00
40.011681,116.459224,0,244,39894.6097569444,2009-03-22,14:38:03
40.011684,116.459219,0,245,39894.6097800926,2009-03-22,14:38:05
40.012233,116.460439,0,393,39894.639525463,2009-03-22,15:20:55
40.012043,116.460418,0,337,39894.6395833333,2009-03-22,15:21:00
40.011838,116.460431,0,310,39894.6396412037,2009-03-22,15:21:05
40.011767,116.460482,0,296,39894.6396990741,2009-03-22,15:21:10
40.011815,116.460591,0,288,39894.6397569444,2009-03-22,15:21:15
40.011974,116.460701,0,283,39894.6398148148,2009-03-22,15:21:20
40.012316,116.460828,0,282,39894.6398726852,2009-03-22,15:21:25
40.012145,116.460878,0,281,39894.6399305556,2009-03-22,15:21:30
40.011119,116.460359,0,247,39894.6406828704,2009-03-22,15:22:35
40.011201,116.460353,0,243,39894.6407407407,2009-03-22,15:22:40
40.011472,116.460338,0,244,39894.6407986111,2009-03-22,15:22:45
40.011831,116.460275,0,247,39894.6408564815,2009-03-22,15:22:50
40.01221,116.460192,0,249,39894.6409143518,2009-03-22,15:22:55
40.012414,116.460232,0,253,39894.6409722222,2009-03-22,15:23:00
40.012364,116.460295,0,256,39894.6410300926,2009-03-22,15:23:05
40.012371,116.460314,0,259,39894.641087963,2009-03-22,15:23:10
40.012485,116.460276,0,262,39894.6411458333,2009-03-22,15:23:15
40.01256,116.460242,0,266,39894.6412037037,2009-03-22,15:23:20
40.012398,116.460274,0,269,39894.6412615741,2009-03-22,15:23:25
40.012281,116.460352,0,273,39894.6413194444,2009-03-22,15:23:30
40.012268,116.46035,0,277,39894.6413773148,2009-03-22,15:23:35
40.012352,116.460299,0,281,39894.6414351852,2009-03-22,15:23:40
40.012401,116.460294,0,287,39894.6414930556,2009-03-22,15:23:45
40.012466,116.460287,0,292,39894.6415509259,2009-03-22,15:23:50
40.012577,116.460285,0,298,39894.6416087963,2009-03-22,15:23:55
40.012735,116.460269,0,306,39894.6416666667,2009-03-22,15:24:00
40.012833,116.460291,0,313,39894.641724537,2009-03-22,15:24:05
40.013016,116.460274,0,322,39894.6417824074,2009-03-22,15:24:10
40.013101,116.460352,0,330,39894.6418402778,2009-03-22,15:24:15
40.013083,116.460427,0,339,39894.6418981481,2009-03-22,15:24:20
40.012866,116.460561,0,347,39894.6419560185,2009-03-22,15:24:25
40.012658,116.460598,0,355,39894.6420138889,2009-03-22,15:24:30
40.012503,116.460631,0,362,39894.6420717593,2009-03-22,15:24:35
40.011162,116.460516,0,261,39894.6458333333,2009-03-22,15:30:00
40.011101,116.460539,0,261,39894.6458912037,2009-03-22,15:30:05
40.011138,116.460542,0,261,39894.6459490741,2009-03-22,15:30:10
40.011211,116.460555,0,262,39894.6460069444,2009-03-22,15:30:15
