# Supplementary material for: Research on differential privacy protection method based on user tendency
Source: PLoS One. 2023 Oct 26;18(10):e0288823. doi: 10.1371/journal.pone.0288823 (PMC10602288; doi:10.1371/journal.pone.0288823)
Supplement: S2 Data — (ZIP) [file pone.0288823.s002.zip › Data 5-2/022/Trajectory/20090323000907.plt]

Geolife trajectory
WGS 84
Altitude is in Feet
Reserved 3
0,2,255,My Track,0,0,2,8421376
0
40.008269,116.462797,0,492,39895.0063310185,2009-03-23,00:09:07
40.008196,116.462913,0,491,39895.0063888889,2009-03-23,00:09:12
40.008194,116.463069,0,492,39895.0064467593,2009-03-23,00:09:17
40.008197,116.463306,0,492,39895.0065046296,2009-03-23,00:09:22
40.008298,116.463398,0,493,39895.0065625,2009-03-23,00:09:27
40.008615,116.463463,0,523,39895.0066203704,2009-03-23,00:09:32
40.008345,116.463062,0,562,39895.0067361111,2009-03-23,00:09:42
40.008289,116.463067,0,563,39895.0067939815,2009-03-23,00:09:47
40.008256,116.463082,0,563,39895.0068518519,2009-03-23,00:09:52
40.008217,116.463128,0,561,39895.0069097222,2009-03-23,00:09:57
40.008283,116.463128,0,561,39895.007025463,2009-03-23,00:10:07
40.009703,116.461414,0,62,39895.032025463,2009-03-23,00:46:07
40.00974,116.461427,0,74,39895.0320833333,2009-03-23,00:46:12
40.009742,116.461367,0,82,39895.0321412037,2009-03-23,00:46:17
40.009896,116.461351,0,125,39895.0321990741,2009-03-23,00:46:22
40.009872,116.461308,0,146,39895.0322569444,2009-03-23,00:46:27
40.009828,116.461323,0,143,39895.0323148148,2009-03-23,00:46:32
40.009769,116.461269,0,118,39895.0323726852,2009-03-23,00:46:37
40.009773,116.461255,0,111,39895.0324305556,2009-03-23,00:46:42
40.009788,116.461275,0,118,39895.0324884259,2009-03-23,00:46:47
40.009796,116.4613,0,123,39895.0325462963,2009-03-23,00:46:52
40.009794,116.461307,0,127,39895.0326041667,2009-03-23,00:46:57
40.009794,116.461307,0,127,39895.0326388889,2009-03-23,00:47:00
40.009791,116.46131,0,129,39895.032662037,2009-03-23,00:47:02
40.009792,116.461322,0,129,39895.0327199074,2009-03-23,00:47:07
40.009793,116.461336,0,130,39895.0327777778,2009-03-23,00:47:12
40.009793,116.461347,0,131,39895.0328356481,2009-03-23,00:47:17
40.009797,116.461352,0,131,39895.0328935185,2009-03-23,00:47:22
40.009797,116.461351,0,131,39895.0329513889,2009-03-23,00:47:27
40.009796,116.461349,0,131,39895.0330092593,2009-03-23,00:47:32
40.009796,116.461349,0,131,39895.0330671296,2009-03-23,00:47:37
40.009796,116.461349,0,131,39895.0331018518,2009-03-23,00:47:40
40.009795,116.461348,0,131,39895.033125,2009-03-23,00:47:42
40.00979,116.461296,0,132,39895.0331828704,2009-03-23,00:47:47
40.009822,116.461229,0,126,39895.0332407407,2009-03-23,00:47:52
40.009846,116.461141,0,115,39895.0332986111,2009-03-23,00:47:57
40.009822,116.4611,0,109,39895.0333564815,2009-03-23,00:48:02
40.009827,116.461074,0,107,39895.0334143518,2009-03-23,00:48:07
40.009863,116.461072,0,102,39895.0334722222,2009-03-23,00:48:12
40.00986,116.461063,0,97,39895.0335300926,2009-03-23,00:48:17
40.009855,116.461061,0,97,39895.033587963,2009-03-23,00:48:22
40.009854,116.461059,0,97,39895.0336458333,2009-03-23,00:48:27
40.009853,116.461058,0,97,39895.0337037037,2009-03-23,00:48:32
40.009853,116.461058,0,97,39895.0337615741,2009-03-23,00:48:37
40.009853,116.461058,0,97,39895.0338194444,2009-03-23,00:48:42
40.009853,116.461059,0,96,39895.0338773148,2009-03-23,00:48:47
40.009853,116.461058,0,96,39895.0339351852,2009-03-23,00:48:52
40.009853,116.461058,0,96,39895.0339930556,2009-03-23,00:48:57
40.009852,116.461059,0,96,39895.0340509259,2009-03-23,00:49:02
40.009852,116.461059,0,96,39895.0340856481,2009-03-23,00:49:05
40.009853,116.461058,0,96,39895.0341087963,2009-03-23,00:49:07
40.009829,116.461055,0,97,39895.0341666667,2009-03-23,00:49:12
40.009803,116.461058,0,97,39895.034224537,2009-03-23,00:49:17
40.009685,116.461002,0,109,39895.0342824074,2009-03-23,00:49:22
40.009788,116.461087,0,95,39895.0343402778,2009-03-23,00:49:27
40.009657,116.461102,0,96,39895.0343981481,2009-03-23,00:49:32
40.009475,116.46112,0,93,39895.0344560185,2009-03-23,00:49:37
40.009233,116.461131,0,90,39895.0345138889,2009-03-23,00:49:42
40.008989,116.461227,0,92,39895.0345717593,2009-03-23,00:49:47
40.008734,116.461328,0,97,39895.0346296296,2009-03-23,00:49:52
40.008387,116.461386,0,105,39895.0346875,2009-03-23,00:49:57
40.007821,116.461353,0,113,39895.0347453704,2009-03-23,00:50:02
40.007292,116.461381,0,115,39895.0348032407,2009-03-23,00:50:07
40.006723,116.461361,0,112,39895.0348611111,2009-03-23,00:50:12
40.006212,116.461403,0,110,39895.0349189815,2009-03-23,00:50:17
40.005694,116.46144,0,109,39895.0349768519,2009-03-23,00:50:22
40.005247,116.461439,0,109,39895.0350347222,2009-03-23,00:50:27
40.004869,116.461415,0,108,39895.0350925926,2009-03-23,00:50:32
40.004482,116.461363,0,108,39895.035150463,2009-03-23,00:50:37
40.004213,116.461351,0,107,39895.0352083333,2009-03-23,00:50:42
40.004204,116.461365,0,102,39895.0352662037,2009-03-23,00:50:47
40.004222,116.46135,0,103,39895.0353240741,2009-03-23,00:50:52
40.004246,116.461355,0,105,39895.0353819444,2009-03-23,00:50:57
40.004261,116.461374,0,106,39895.0354398148,2009-03-23,00:51:02
40.004267,116.461384,0,108,39895.0354976852,2009-03-23,00:51:07
40.004187,116.4614,0,107,39895.0355555556,2009-03-23,00:51:12
40.003904,116.461407,0,107,39895.0356134259,2009-03-23,00:51:17
40.003413,116.461454,0,116,39895.0356712963,2009-03-23,00:51:22
40.002877,116.461493,0,122,39895.0357291667,2009-03-23,00:51:27
40.002223,116.461493,0,128,39895.035787037,2009-03-23,00:51:32
40.001597,116.461502,0,139,39895.0358449074,2009-03-23,00:51:37
40.001187,116.461495,0,155,39895.0359027778,2009-03-23,00:51:42
40.001081,116.461449,0,175,39895.0359606481,2009-03-23,00:51:47
40.001048,116.461447,0,181,39895.0360185185,2009-03-23,00:51:52
40.001037,116.461444,0,186,39895.0360763889,2009-03-23,00:51:57
40.001037,116.461444,0,186,39895.0361111111,2009-03-23,00:52:00
40.00103,116.46145,0,189,39895.0361342593,2009-03-23,00:52:02
40.000862,116.46141,0,195,39895.0361921296,2009-03-23,00:52:07
40.000504,116.461401,0,201,39895.03625,2009-03-23,00:52:12
39.999993,116.461391,0,206,39895.0363078704,2009-03-23,00:52:17
39.999402,116.461371,0,209,39895.0363657407,2009-03-23,00:52:22
39.998817,116.461535,0,201,39895.0364236111,2009-03-23,00:52:27
39.998325,116.46161,0,194,39895.0364814815,2009-03-23,00:52:32
39.997833,116.461604,0,177,39895.0365393519,2009-03-23,00:52:37
39.997325,116.461632,0,165,39895.0365972222,2009-03-23,00:52:42
39.996868,116.461608,0,150,39895.0366550926,2009-03-23,00:52:47
39.996529,116.461564,0,142,39895.036712963,2009-03-23,00:52:52
39.996407,116.461503,0,137,39895.0367708333,2009-03-23,00:52:57
39.996391,116.461446,0,130,39895.0368287037,2009-03-23,00:53:02
39.996378,116.461421,0,124,39895.0368865741,2009-03-23,00:53:07
39.996376,116.46146,0,120,39895.0369444444,2009-03-23,00:53:12
39.99643,116.461538,0,116,39895.0370023148,2009-03-23,00:53:17
39.996427,116.461619,0,119,39895.0370601852,2009-03-23,00:53:22
39.996375,116.461736,0,128,39895.0371180556,2009-03-23,00:53:27
39.996338,116.461804,0,138,39895.0371759259,2009-03-23,00:53:32
39.996306,116.461811,0,154,39895.0372337963,2009-03-23,00:53:37
39.996332,116.461814,0,173,39895.0372916667,2009-03-23,00:53:42
39.996346,116.461822,0,182,39895.037349537,2009-03-23,00:53:47
39.996388,116.46182,0,187,39895.0374074074,2009-03-23,00:53:52
39.996368,116.461758,0,187,39895.0374652778,2009-03-23,00:53:57
39.99617,116.461621,0,187,39895.0375231481,2009-03-23,00:54:02
39.995797,116.461613,0,172,39895.0375810185,2009-03-23,00:54:07
39.995347,116.461625,0,153,39895.0376388889,2009-03-23,00:54:12
39.994893,116.461687,0,128,39895.0376967593,2009-03-23,00:54:17
39.994368,116.461629,0,117,39895.0377546296,2009-03-23,00:54:22
39.99373,116.461658,0,112,39895.0378125,2009-03-23,00:54:27
39.99316,116.461752,0,88,39895.0378703704,2009-03-23,00:54:32
39.992502,116.461897,0,136,39895.0379282407,2009-03-23,00:54:37
39.991893,116.462188,0,191,39895.0379861111,2009-03-23,00:54:42
39.991434,116.462597,0,199,39895.0380439815,2009-03-23,00:54:47
39.991237,116.463046,0,213,39895.0381018519,2009-03-23,00:54:52
39.991074,116.463483,0,204,39895.0381597222,2009-03-23,00:54:57
39.991133,116.463715,0,185,39895.0382175926,2009-03-23,00:55:02
39.991149,116.463759,0,169,39895.038275463,2009-03-23,00:55:07
39.99105,116.463693,0,166,39895.0383333333,2009-03-23,00:55:12
39.99078,116.463408,0,170,39895.0383912037,2009-03-23,00:55:17
39.990371,116.46299,0,171,39895.0384490741,2009-03-23,00:55:22
39.989944,116.462533,0,177,39895.0385069444,2009-03-23,00:55:27
39.989451,116.462026,0,171,39895.0385648148,2009-03-23,00:55:32
39.989021,116.461549,0,159,39895.0386226852,2009-03-23,00:55:37
39.988639,116.461127,0,163,39895.0386805556,2009-03-23,00:55:42
39.988283,116.460713,0,146,39895.0387384259,2009-03-23,00:55:47
39.987889,116.460305,0,162,39895.0387962963,2009-03-23,00:55:52
39.987589,116.459968,0,164,39895.0388541667,2009-03-23,00:55:57
39.987424,116.459817,0,159,39895.038912037,2009-03-23,00:56:02
39.987344,116.459779,0,153,39895.0389699074,2009-03-23,00:56:07
39.98735,116.459781,0,150,39895.0390277778,2009-03-23,00:56:12
39.98735,116.459782,0,149,39895.0390856481,2009-03-23,00:56:17
39.987351,116.459784,0,148,39895.0391435185,2009-03-23,00:56:22
39.987355,116.459788,0,148,39895.0392013889,2009-03-23,00:56:27
39.987361,116.459794,0,148,39895.0392592593,2009-03-23,00:56:32
39.987361,116.459794,0,148,39895.0392939815,2009-03-23,00:56:35
39.987353,116.459793,0,135,39895.0393171296,2009-03-23,00:56:37
39.987327,116.459796,0,137,39895.039375,2009-03-23,00:56:42
39.987249,116.459803,0,126,39895.0394328704,2009-03-23,00:56:47
39.987215,116.459759,0,103,39895.0394907407,2009-03-23,00:56:52
39.987035,116.459558,0,93,39895.0395486111,2009-03-23,00:56:57
39.986682,116.459157,0,86,39895.0396064815,2009-03-23,00:57:02
39.986183,116.45859,0,80,39895.0396643518,2009-03-23,00:57:07
39.985605,116.457909,0,60,39895.0397222222,2009-03-23,00:57:12
39.985126,116.457306,0,43,39895.0397800926,2009-03-23,00:57:17
39.985091,116.457064,0,32,39895.039837963,2009-03-23,00:57:22
39.985191,116.457133,0,39,39895.0398958333,2009-03-23,00:57:27
39.985191,116.457133,0,39,39895.0399305556,2009-03-23,00:57:30
39.985191,116.457135,0,38,39895.0399537037,2009-03-23,00:57:32
39.985178,116.457149,0,44,39895.0400115741,2009-03-23,00:57:37
39.985226,116.457164,0,48,39895.0400694444,2009-03-23,00:57:42
39.985248,116.457177,0,50,39895.0401273148,2009-03-23,00:57:47
39.985157,116.457044,0,49,39895.0401851852,2009-03-23,00:57:52
39.984968,116.456629,0,47,39895.0402430556,2009-03-23,00:57:57
39.984698,116.455967,0,63,39895.0403009259,2009-03-23,00:58:02
39.984364,116.4551,0,100,39895.0403587963,2009-03-23,00:58:07
39.984164,116.454253,0,111,39895.0404166667,2009-03-23,00:58:12
39.983943,116.453681,0,125,39895.040474537,2009-03-23,00:58:17
39.983758,116.453119,0,136,39895.0405324074,2009-03-23,00:58:22
39.983625,116.452386,0,134,39895.0405902778,2009-03-23,00:58:27
39.983418,116.451823,0,152,39895.0406481481,2009-03-23,00:58:32
39.983129,116.451385,0,157,39895.0407060185,2009-03-23,00:58:37
39.982769,116.450947,0,136,39895.0407638889,2009-03-23,00:58:42
39.982365,116.450655,0,118,39895.0408217593,2009-03-23,00:58:47
39.981888,116.450388,0,109,39895.0408796296,2009-03-23,00:58:52
39.981402,116.450097,0,95,39895.0409375,2009-03-23,00:58:57
39.980895,116.449737,0,93,39895.0409953704,2009-03-23,00:59:02
39.980297,116.449291,0,87,39895.0410532407,2009-03-23,00:59:07
39.979911,116.448934,0,88,39895.0411111111,2009-03-23,00:59:12
39.979902,116.448622,0,89,39895.0411689815,2009-03-23,00:59:17
39.980149,116.448217,0,84,39895.0412268518,2009-03-23,00:59:22
39.980512,116.447687,0,88,39895.0412847222,2009-03-23,00:59:27
39.980894,116.447129,0,87,39895.0413425926,2009-03-23,00:59:32
39.981306,116.446482,0,87,39895.041400463,2009-03-23,00:59:37
39.981785,116.445747,0,79,39895.0414583333,2009-03-23,00:59:42
39.982186,116.445135,0,77,39895.0415162037,2009-03-23,00:59:47
39.982602,116.444544,0,70,39895.0415740741,2009-03-23,00:59:52
39.983086,116.44383,0,79,39895.0416319444,2009-03-23,00:59:57
39.983643,116.443008,0,82,39895.0416898148,2009-03-23,01:00:02
39.9842,116.442115,0,84,39895.0417476852,2009-03-23,01:00:07
39.984683,116.441107,0,81,39895.0418055556,2009-03-23,01:00:12
39.985096,116.440113,0,84,39895.0418634259,2009-03-23,01:00:17
39.985594,116.439238,0,99,39895.0419212963,2009-03-23,01:00:22
39.986104,116.438772,0,88,39895.0419791667,2009-03-23,01:00:27
39.986541,116.438569,0,91,39895.042037037,2009-03-23,01:00:32
39.986954,116.438521,0,97,39895.0420949074,2009-03-23,01:00:37
39.987453,116.438554,0,89,39895.0421527778,2009-03-23,01:00:42
39.987976,116.438734,0,90,39895.0422106481,2009-03-23,01:00:47
39.988469,116.438921,0,81,39895.0422685185,2009-03-23,01:00:52
39.988977,116.439172,0,74,39895.0423263889,2009-03-23,01:00:57
39.98937,116.439347,0,80,39895.0423842593,2009-03-23,01:01:02
39.989833,116.439528,0,90,39895.0424421296,2009-03-23,01:01:07
39.990386,116.439777,0,91,39895.0425,2009-03-23,01:01:12
39.991045,116.440122,0,93,39895.0425578704,2009-03-23,01:01:17
39.991741,116.440609,0,115,39895.0426157407,2009-03-23,01:01:22
39.992285,116.441035,0,144,39895.0426736111,2009-03-23,01:01:27
39.992606,116.441293,0,147,39895.0427314815,2009-03-23,01:01:32
39.992833,116.441433,0,148,39895.0427893519,2009-03-23,01:01:37
39.99285,116.44146,0,147,39895.0428472222,2009-03-23,01:01:42
39.992842,116.441456,0,148,39895.0429050926,2009-03-23,01:01:47
39.99284,116.441455,0,149,39895.042962963,2009-03-23,01:01:52
39.992838,116.441452,0,150,39895.0430208333,2009-03-23,01:01:57
39.992833,116.441448,0,151,39895.0430787037,2009-03-23,01:02:02
39.992832,116.441447,0,150,39895.0431365741,2009-03-23,01:02:07
39.992832,116.441448,0,150,39895.0431944444,2009-03-23,01:02:12
39.992835,116.441449,0,150,39895.0432523148,2009-03-23,01:02:17
39.992835,116.441449,0,150,39895.043287037,2009-03-23,01:02:20
39.992834,116.441453,0,149,39895.0433101852,2009-03-23,01:02:22
39.992787,116.441434,0,145,39895.0433680556,2009-03-23,01:02:27
39.992716,116.44141,0,134,39895.0434259259,2009-03-23,01:02:32
39.992674,116.441392,0,128,39895.0434837963,2009-03-23,01:02:37
39.99268,116.441449,0,123,39895.0435416667,2009-03-23,01:02:42
39.992699,116.441486,0,122,39895.043599537,2009-03-23,01:02:47
39.99273,116.441518,0,119,39895.0436574074,2009-03-23,01:02:52
39.992784,116.441578,0,116,39895.0437152778,2009-03-23,01:02:57
39.99284,116.441593,0,114,39895.0437731481,2009-03-23,01:03:02
39.992898,116.441627,0,109,39895.0438310185,2009-03-23,01:03:07
39.992947,116.441642,0,97,39895.0438888889,2009-03-23,01:03:12
39.99301,116.441692,0,89,39895.0439467593,2009-03-23,01:03:17
39.993065,116.44172,0,83,39895.0440046296,2009-03-23,01:03:22
39.993121,116.44174,0,78,39895.0440625,2009-03-23,01:03:27
39.993177,116.441782,0,82,39895.0441203704,2009-03-23,01:03:32
39.993226,116.441826,0,93,39895.0441782407,2009-03-23,01:03:37
39.993283,116.441834,0,100,39895.0442361111,2009-03-23,01:03:42
39.993312,116.441789,0,107,39895.0442939815,2009-03-23,01:03:47
39.99334,116.441699,0,114,39895.0443518519,2009-03-23,01:03:52
39.993383,116.441632,0,121,39895.0444097222,2009-03-23,01:03:57
39.993409,116.441552,0,123,39895.0444675926,2009-03-23,01:04:02
39.993412,116.441496,0,127,39895.044525463,2009-03-23,01:04:07
39.993462,116.441424,0,129,39895.0445833333,2009-03-23,01:04:12
39.993474,116.44136,0,127,39895.0446412037,2009-03-23,01:04:17
39.993497,116.441339,0,123,39895.0446990741,2009-03-23,01:04:22
39.993508,116.441312,0,123,39895.0447569444,2009-03-23,01:04:27
39.993508,116.441315,0,123,39895.0448148148,2009-03-23,01:04:32
39.993508,116.441315,0,123,39895.044849537,2009-03-23,01:04:35
39.993504,116.441307,0,123,39895.0448726852,2009-03-23,01:04:37
39.993487,116.441272,0,123,39895.0449305556,2009-03-23,01:04:42
39.993468,116.441224,0,122,39895.0449884259,2009-03-23,01:04:47
39.993444,116.441179,0,122,39895.0450462963,2009-03-23,01:04:52
39.99344,116.441142,0,121,39895.0451041667,2009-03-23,01:04:57
39.993461,116.441145,0,121,39895.045162037,2009-03-23,01:05:02
39.993468,116.441155,0,121,39895.0452199074,2009-03-23,01:05:07
39.993518,116.441179,0,121,39895.0452777778,2009-03-23,01:05:12
39.993551,116.441214,0,121,39895.0453356481,2009-03-23,01:05:17
39.993542,116.441229,0,121,39895.0453935185,2009-03-23,01:05:22
39.993496,116.441228,0,122,39895.0454513889,2009-03-23,01:05:27
39.993461,116.441204,0,122,39895.0455092593,2009-03-23,01:05:32
39.993461,116.441204,0,122,39895.0455439815,2009-03-23,01:05:35
39.993457,116.441197,0,122,39895.0455671296,2009-03-23,01:05:37
39.99345,116.441184,0,122,39895.045625,2009-03-23,01:05:42
39.993437,116.441152,0,122,39895.0456828704,2009-03-23,01:05:47
39.993454,116.441151,0,122,39895.0457407407,2009-03-23,01:05:52
39.993454,116.441151,0,122,39895.045775463,2009-03-23,01:05:55
39.993453,116.441148,0,122,39895.0457986111,2009-03-23,01:05:57
39.993459,116.441158,0,122,39895.0458564815,2009-03-23,01:06:02
39.993466,116.441167,0,122,39895.0459143519,2009-03-23,01:06:07
39.993474,116.441178,0,122,39895.0459722222,2009-03-23,01:06:12
39.993567,116.44121,0,122,39895.0460300926,2009-03-23,01:06:17
39.993648,116.441247,0,122,39895.046087963,2009-03-23,01:06:22
39.993647,116.441198,0,121,39895.0461458333,2009-03-23,01:06:27
39.993622,116.441177,0,120,39895.0462037037,2009-03-23,01:06:32
39.993601,116.441139,0,119,39895.0462615741,2009-03-23,01:06:37
39.993584,116.441017,0,118,39895.0463194444,2009-03-23,01:06:42
39.99354,116.440953,0,117,39895.0463773148,2009-03-23,01:06:47
39.993531,116.441005,0,116,39895.0464351852,2009-03-23,01:06:52
39.99358,116.441135,0,116,39895.0464930556,2009-03-23,01:06:57
39.99357,116.441228,0,116,39895.0465509259,2009-03-23,01:07:02
39.993603,116.441293,0,115,39895.0466087963,2009-03-23,01:07:07
39.993652,116.441374,0,115,39895.0466666667,2009-03-23,01:07:12
39.993726,116.441477,0,114,39895.046724537,2009-03-23,01:07:17
39.993759,116.441488,0,114,39895.0467824074,2009-03-23,01:07:22
39.993796,116.441454,0,114,39895.0468402778,2009-03-23,01:07:27
39.993836,116.441384,0,114,39895.0468981481,2009-03-23,01:07:32
39.99388,116.441297,0,114,39895.0469560185,2009-03-23,01:07:37
39.9939,116.441241,0,114,39895.0470138889,2009-03-23,01:07:42
39.993888,116.441198,0,114,39895.0470717593,2009-03-23,01:07:47
39.993893,116.441205,0,114,39895.0471296296,2009-03-23,01:07:52
39.993893,116.441205,0,114,39895.0471643518,2009-03-23,01:07:55
39.993889,116.441197,0,114,39895.0471875,2009-03-23,01:07:57
39.993866,116.441142,0,114,39895.0472453704,2009-03-23,01:08:02
39.993866,116.441142,0,114,39895.0472800926,2009-03-23,01:08:05
39.993868,116.441146,0,114,39895.0473032407,2009-03-23,01:08:07
39.993865,116.441161,0,114,39895.0473611111,2009-03-23,01:08:12
39.993834,116.441188,0,115,39895.0474189815,2009-03-23,01:08:17
39.993801,116.441214,0,115,39895.0474768518,2009-03-23,01:08:22
39.993794,116.441218,0,115,39895.0475347222,2009-03-23,01:08:27
39.993794,116.441218,0,115,39895.0475694444,2009-03-23,01:08:30
39.9938,116.441226,0,115,39895.0475925926,2009-03-23,01:08:32
39.993771,116.441197,0,115,39895.047650463,2009-03-23,01:08:37
39.993725,116.441099,0,115,39895.0477083333,2009-03-23,01:08:42
39.993699,116.440955,0,115,39895.0477662037,2009-03-23,01:08:47
39.993755,116.440873,0,115,39895.0478240741,2009-03-23,01:08:52
39.993733,116.44085,0,113,39895.0478819444,2009-03-23,01:08:57
39.993701,116.440851,0,110,39895.0479398148,2009-03-23,01:09:02
39.993674,116.440848,0,107,39895.0479976852,2009-03-23,01:09:07
39.993674,116.440848,0,107,39895.0480324074,2009-03-23,01:09:10
39.993672,116.44085,0,105,39895.0480555556,2009-03-23,01:09:12
39.99367,116.440863,0,105,39895.0481134259,2009-03-23,01:09:17
39.993657,116.441048,0,105,39895.0481712963,2009-03-23,01:09:22
39.993653,116.441248,0,107,39895.0482291667,2009-03-23,01:09:27
39.993683,116.441455,0,110,39895.048287037,2009-03-23,01:09:32
39.993673,116.441662,0,114,39895.0483449074,2009-03-23,01:09:37
39.993627,116.441775,0,117,39895.0484027778,2009-03-23,01:09:42
39.993579,116.441842,0,117,39895.0484606481,2009-03-23,01:09:47
39.993527,116.441939,0,118,39895.0485185185,2009-03-23,01:09:52
39.993491,116.442037,0,119,39895.0485763889,2009-03-23,01:09:57
39.993508,116.442111,0,121,39895.0486342593,2009-03-23,01:10:02
39.994981,116.442353,0,65,39895.0489236111,2009-03-23,01:10:27
39.995749,116.442908,0,44,39895.0489814815,2009-03-23,01:10:32
39.996694,116.443376,0,40,39895.0490393518,2009-03-23,01:10:37
39.997562,116.44378,0,37,39895.0490972222,2009-03-23,01:10:42
39.998375,116.444136,0,53,39895.0491550926,2009-03-23,01:10:47
39.999184,116.444434,0,63,39895.049212963,2009-03-23,01:10:52
39.999985,116.444722,0,73,39895.0492708333,2009-03-23,01:10:57
40.00078,116.444964,0,79,39895.0493287037,2009-03-23,01:11:02
40.001562,116.445212,0,81,39895.0493865741,2009-03-23,01:11:07
40.002327,116.445464,0,91,39895.0494444444,2009-03-23,01:11:12
40.003131,116.445717,0,100,39895.0495023148,2009-03-23,01:11:17
40.003973,116.445967,0,117,39895.0495601852,2009-03-23,01:11:22
40.00482,116.44622,0,127,39895.0496180556,2009-03-23,01:11:27
40.00564,116.446504,0,142,39895.0496759259,2009-03-23,01:11:32
40.006467,116.44678,0,141,39895.0497337963,2009-03-23,01:11:37
40.007285,116.447049,0,135,39895.0497916667,2009-03-23,01:11:42
40.008077,116.447305,0,120,39895.049849537,2009-03-23,01:11:47
40.008873,116.447551,0,109,39895.0499074074,2009-03-23,01:11:52
40.009685,116.447794,0,106,39895.0499652778,2009-03-23,01:11:57
40.01048,116.448072,0,99,39895.0500231481,2009-03-23,01:12:02
40.011256,116.448336,0,95,39895.0500810185,2009-03-23,01:12:07
40.012014,116.448604,0,89,39895.0501388889,2009-03-23,01:12:12
40.012764,116.448867,0,83,39895.0501967593,2009-03-23,01:12:17
40.013523,116.449104,0,77,39895.0502546296,2009-03-23,01:12:22
40.014262,116.449343,0,72,39895.0503125,2009-03-23,01:12:27
40.014986,116.4496,0,81,39895.0503703704,2009-03-23,01:12:32
40.015739,116.449847,0,101,39895.0504282407,2009-03-23,01:12:37
40.016606,116.450115,0,117,39895.0504861111,2009-03-23,01:12:42
40.017443,116.450402,0,130,39895.0505439815,2009-03-23,01:12:47
40.018248,116.450674,0,144,39895.0506018519,2009-03-23,01:12:52
40.019039,116.450968,0,152,39895.0506597222,2009-03-23,01:12:57
40.019785,116.451233,0,136,39895.0507175926,2009-03-23,01:13:02
40.020557,116.451494,0,118,39895.050775463,2009-03-23,01:13:07
40.021316,116.451776,0,103,39895.0508333333,2009-03-23,01:13:12
40.022068,116.452043,0,88,39895.0508912037,2009-03-23,01:13:17
40.022825,116.452266,0,86,39895.0509490741,2009-03-23,01:13:22
40.0236,116.452529,0,108,39895.0510069444,2009-03-23,01:13:27
40.024349,116.452799,0,121,39895.0510648148,2009-03-23,01:13:32
40.025103,116.453015,0,111,39895.0511226852,2009-03-23,01:13:37
40.025943,116.453149,0,95,39895.0511805556,2009-03-23,01:13:42
40.026738,116.453191,0,70,39895.0512384259,2009-03-23,01:13:47
40.02751,116.453248,0,47,39895.0512962963,2009-03-23,01:13:52
40.028337,116.453317,0,24,39895.0513541667,2009-03-23,01:13:57
40.029166,116.453323,0,17,39895.051412037,2009-03-23,01:14:02
40.029965,116.453159,0,17,39895.0514699074,2009-03-23,01:14:07
40.030751,116.452781,0,17,39895.0515277778,2009-03-23,01:14:12
40.031468,116.452183,0,34,39895.0515856481,2009-03-23,01:14:17
40.032155,116.451568,0,46,39895.0516435185,2009-03-23,01:14:22
40.032725,116.450801,0,48,39895.0517013889,2009-03-23,01:14:27
40.033108,116.449839,0,49,39895.0517592593,2009-03-23,01:14:32
40.033365,116.448798,0,40,39895.0518171296,2009-03-23,01:14:37
40.03358,116.447718,0,36,39895.051875,2009-03-23,01:14:42
40.033817,116.446696,0,42,39895.0519328704,2009-03-23,01:14:47
40.034181,116.445702,0,51,39895.0519907407,2009-03-23,01:14:52
40.034575,116.444748,0,60,39895.0520486111,2009-03-23,01:14:57
40.034987,116.443793,0,69,39895.0521064815,2009-03-23,01:15:02
40.035393,116.442844,0,70,39895.0521643519,2009-03-23,01:15:07
40.035796,116.4419,0,74,39895.0522222222,2009-03-23,01:15:12
40.036185,116.440985,0,76,39895.0522800926,2009-03-23,01:15:17
40.03658,116.440063,0,80,39895.052337963,2009-03-23,01:15:22
40.036987,116.439139,0,91,39895.0523958333,2009-03-23,01:15:27
40.03738,116.438226,0,106,39895.0524537037,2009-03-23,01:15:32
40.037764,116.437316,0,106,39895.0525115741,2009-03-23,01:15:37
40.038164,116.436438,0,107,39895.0525694444,2009-03-23,01:15:42
40.038553,116.435548,0,104,39895.0526273148,2009-03-23,01:15:47
40.038953,116.434641,0,107,39895.0526851852,2009-03-23,01:15:52
40.039322,116.433743,0,109,39895.0527430556,2009-03-23,01:15:57
40.039721,116.432852,0,114,39895.0528009259,2009-03-23,01:16:02
40.040131,116.431965,0,105,39895.0528587963,2009-03-23,01:16:07
40.04052,116.431082,0,88,39895.0529166667,2009-03-23,01:16:12
40.040869,116.430237,0,80,39895.052974537,2009-03-23,01:16:17
40.041168,116.429567,0,66,39895.0530324074,2009-03-23,01:16:22
40.041414,116.429001,0,59,39895.0530902778,2009-03-23,01:16:27
40.041598,116.428556,0,42,39895.0531481481,2009-03-23,01:16:32
40.041727,116.428221,0,29,39895.0532060185,2009-03-23,01:16:37
40.041789,116.428101,0,29,39895.0532638889,2009-03-23,01:16:42
40.041789,116.42813,0,33,39895.0533217593,2009-03-23,01:16:47
40.041778,116.428125,0,35,39895.0533796296,2009-03-23,01:16:52
40.041769,116.428126,0,34,39895.0534375,2009-03-23,01:16:57
40.041769,116.428127,0,34,39895.0534953704,2009-03-23,01:17:02
40.041765,116.428127,0,34,39895.0535532407,2009-03-23,01:17:07
40.041765,116.428127,0,34,39895.053587963,2009-03-23,01:17:10
40.04177,116.428127,0,33,39895.0536111111,2009-03-23,01:17:12
40.041776,116.428086,0,34,39895.0536689815,2009-03-23,01:17:17
40.041883,116.427655,0,52,39895.0537268519,2009-03-23,01:17:22
40.042127,116.426876,0,68,39895.0537847222,2009-03-23,01:17:27
40.042546,116.425886,0,86,39895.0538425926,2009-03-23,01:17:32
40.043017,116.42481,0,105,39895.053900463,2009-03-23,01:17:37
40.043446,116.423773,0,103,39895.0539583333,2009-03-23,01:17:42
40.043873,116.422763,0,87,39895.0540162037,2009-03-23,01:17:47
40.044336,116.421764,0,79,39895.0540740741,2009-03-23,01:17:52
40.044753,116.420797,0,76,39895.0541319444,2009-03-23,01:17:57
40.0452,116.419818,0,77,39895.0541898148,2009-03-23,01:18:02
40.045632,116.418847,0,87,39895.0542476852,2009-03-23,01:18:07
40.046037,116.417901,0,89,39895.0543055556,2009-03-23,01:18:12
40.046434,116.416954,0,94,39895.0543634259,2009-03-23,01:18:17
40.04682,116.416022,0,94,39895.0544212963,2009-03-23,01:18:22
40.047214,116.415052,0,92,39895.0544791667,2009-03-23,01:18:27
40.047619,116.414071,0,91,39895.054537037,2009-03-23,01:18:32
40.048017,116.413106,0,95,39895.0545949074,2009-03-23,01:18:37
40.048444,116.412154,0,110,39895.0546527778,2009-03-23,01:18:42
40.048826,116.411203,0,111,39895.0547106481,2009-03-23,01:18:47
40.049238,116.410262,0,124,39895.0547685185,2009-03-23,01:18:52
40.049656,116.409331,0,128,39895.0548263889,2009-03-23,01:18:57
40.050058,116.408413,0,120,39895.0548842593,2009-03-23,01:19:02
40.050441,116.407505,0,114,39895.0549421296,2009-03-23,01:19:07
40.050791,116.406695,0,101,39895.055,2009-03-23,01:19:12
40.051082,116.406048,0,102,39895.0550578704,2009-03-23,01:19:17
40.051287,116.4055,0,101,39895.0551157407,2009-03-23,01:19:22
40.051479,116.405049,0,105,39895.0551736111,2009-03-23,01:19:27
40.051634,116.404738,0,108,39895.0552314815,2009-03-23,01:19:32
40.051774,116.404784,0,118,39895.058125,2009-03-23,01:23:42
40.051901,116.404906,0,122,39895.0581828704,2009-03-23,01:23:47
40.051985,116.404907,0,131,39895.0582407407,2009-03-23,01:23:52
40.052011,116.404908,0,150,39895.0582986111,2009-03-23,01:23:57
40.052003,116.404946,0,174,39895.0583564815,2009-03-23,01:24:02
40.051961,116.404997,0,185,39895.0584143519,2009-03-23,01:24:07
40.051951,116.40502,0,199,39895.0584722222,2009-03-23,01:24:12
40.051943,116.405042,0,212,39895.0585300926,2009-03-23,01:24:17
40.051745,116.404635,0,225,39895.058587963,2009-03-23,01:24:22
40.051609,116.404233,0,239,39895.0586458333,2009-03-23,01:24:27
40.051801,116.40347,0,251,39895.0587037037,2009-03-23,01:24:32
40.052795,116.401128,0,256,39895.0587615741,2009-03-23,01:24:37
40.053099,116.400166,0,266,39895.0588194444,2009-03-23,01:24:42
40.053459,116.399205,0,276,39895.0588773148,2009-03-23,01:24:47
40.053927,116.398198,0,285,39895.0589351852,2009-03-23,01:24:52
40.054416,116.397144,0,293,39895.0589930556,2009-03-23,01:24:57
40.055058,116.395983,0,301,39895.0590509259,2009-03-23,01:25:02
40.055924,116.394689,0,308,39895.0591087963,2009-03-23,01:25:07
40.056614,116.393505,0,314,39895.0591666667,2009-03-23,01:25:12
40.057392,116.392216,0,318,39895.059224537,2009-03-23,01:25:17
40.058295,116.39086,0,319,39895.0592824074,2009-03-23,01:25:22
40.059005,116.38971,0,319,39895.0593402778,2009-03-23,01:25:27
40.059423,116.388764,0,320,39895.0593981481,2009-03-23,01:25:32
40.059058,116.387736,0,169,39895.0595138889,2009-03-23,01:25:42
40.059355,116.386917,0,141,39895.0595717593,2009-03-23,01:25:47
40.059692,116.386045,0,128,39895.0596296296,2009-03-23,01:25:52
40.060017,116.385178,0,124,39895.0596875,2009-03-23,01:25:57
40.06038,116.384277,0,125,39895.0597453704,2009-03-23,01:26:02
40.060702,116.383406,0,128,39895.0598032407,2009-03-23,01:26:07
40.061125,116.382459,0,136,39895.0598611111,2009-03-23,01:26:12
40.061531,116.381531,0,145,39895.0599189815,2009-03-23,01:26:17
40.061944,116.380579,0,154,39895.0599768519,2009-03-23,01:26:22
40.062391,116.379542,0,159,39895.0600347222,2009-03-23,01:26:27
40.062792,116.378562,0,164,39895.0600925926,2009-03-23,01:26:32
40.063137,116.377664,0,166,39895.060150463,2009-03-23,01:26:37
40.063521,116.376712,0,162,39895.0602083333,2009-03-23,01:26:42
40.063905,116.375744,0,161,39895.0602662037,2009-03-23,01:26:47
40.064284,116.374778,0,160,39895.0603240741,2009-03-23,01:26:52
40.064663,116.373874,0,156,39895.0603819444,2009-03-23,01:26:57
40.065041,116.372977,0,149,39895.0604398148,2009-03-23,01:27:02
40.065402,116.372085,0,137,39895.0604976852,2009-03-23,01:27:07
40.065768,116.371184,0,128,39895.0605555556,2009-03-23,01:27:12
40.066138,116.370297,0,119,39895.0606134259,2009-03-23,01:27:17
40.066515,116.369407,0,113,39895.0606712963,2009-03-23,01:27:22
40.066903,116.368494,0,103,39895.0607291667,2009-03-23,01:27:27
40.067294,116.367584,0,89,39895.060787037,2009-03-23,01:27:32
40.067629,116.36668,0,69,39895.0608449074,2009-03-23,01:27:37
40.067991,116.36577,0,50,39895.0609027778,2009-03-23,01:27:42
40.068345,116.364813,0,34,39895.0609606481,2009-03-23,01:27:47
40.068679,116.363843,0,23,39895.0610185185,2009-03-23,01:27:52
40.069026,116.362848,0,19,39895.0610763889,2009-03-23,01:27:57
40.069282,116.361853,0,17,39895.0611342593,2009-03-23,01:28:02
40.069381,116.360834,0,16,39895.0611921296,2009-03-23,01:28:07
40.06938,116.359822,0,13,39895.06125,2009-03-23,01:28:12
40.069394,116.358792,0,7,39895.0613078704,2009-03-23,01:28:17
40.069357,116.357752,0,9,39895.0613657407,2009-03-23,01:28:22
40.069332,116.356758,0,16,39895.0614236111,2009-03-23,01:28:27
40.069313,116.355915,0,23,39895.0614814815,2009-03-23,01:28:32
40.069324,116.355222,0,29,39895.0615393519,2009-03-23,01:28:37
40.069362,116.354658,0,31,39895.0615972222,2009-03-23,01:28:42
40.069396,116.354179,0,33,39895.0616550926,2009-03-23,01:28:47
39.99169,116.329898,0,244,39895.0778587963,2009-03-23,01:52:07
39.991779,116.329807,0,293,39895.0779166667,2009-03-23,01:52:12
39.991739,116.329737,0,329,39895.077974537,2009-03-23,01:52:17
39.991731,116.329681,0,327,39895.0780324074,2009-03-23,01:52:22
39.991752,116.329597,0,333,39895.0780902778,2009-03-23,01:52:27
39.991756,116.329537,0,353,39895.0781481481,2009-03-23,01:52:32
39.991744,116.329481,0,358,39895.0782060185,2009-03-23,01:52:37
39.991731,116.329379,0,364,39895.0782638889,2009-03-23,01:52:42
39.991722,116.329288,0,369,39895.0783217593,2009-03-23,01:52:47
39.991728,116.3292,0,376,39895.0783796296,2009-03-23,01:52:52
39.991686,116.329129,0,378,39895.0784375,2009-03-23,01:52:57
39.991646,116.329056,0,380,39895.0784953704,2009-03-23,01:53:02
39.991644,116.328999,0,381,39895.0785532407,2009-03-23,01:53:07
39.99163,116.328911,0,388,39895.0786111111,2009-03-23,01:53:12
39.991585,116.328813,0,387,39895.0786689815,2009-03-23,01:53:17
39.991539,116.328761,0,386,39895.0787268518,2009-03-23,01:53:22
39.991478,116.328705,0,377,39895.0787847222,2009-03-23,01:53:27
39.991438,116.328663,0,352,39895.0788425926,2009-03-23,01:53:32
39.991401,116.328616,0,347,39895.078900463,2009-03-23,01:53:37
39.991338,116.328569,0,332,39895.0789583333,2009-03-23,01:53:42
39.991327,116.328516,0,316,39895.0790162037,2009-03-23,01:53:47
39.991317,116.328456,0,306,39895.0790740741,2009-03-23,01:53:52
39.991271,116.328392,0,294,39895.0791319444,2009-03-23,01:53:57
39.991231,116.328348,0,285,39895.0791898148,2009-03-23,01:54:02
39.991187,116.328309,0,275,39895.0792476852,2009-03-23,01:54:07
39.991202,116.328297,0,273,39895.0793055556,2009-03-23,01:54:12
39.9912,116.328295,0,272,39895.0793634259,2009-03-23,01:54:17
39.9912,116.328295,0,272,39895.0793981481,2009-03-23,01:54:20
39.991208,116.328294,0,272,39895.0794212963,2009-03-23,01:54:22
39.991232,116.328235,0,272,39895.0794791667,2009-03-23,01:54:27
39.991245,116.328145,0,260,39895.079537037,2009-03-23,01:54:32
39.991258,116.328117,0,257,39895.0795949074,2009-03-23,01:54:37
39.99123,116.328097,0,255,39895.0796527778,2009-03-23,01:54:42
39.991245,116.328001,0,249,39895.0797106481,2009-03-23,01:54:47
39.991276,116.327982,0,244,39895.0797685185,2009-03-23,01:54:52
39.991295,116.327939,0,239,39895.0798263889,2009-03-23,01:54:57
39.991309,116.327858,0,239,39895.0798842593,2009-03-23,01:55:02
39.991093,116.327983,0,207,39895.0799421296,2009-03-23,01:55:07
39.990941,116.328019,0,232,39895.08,2009-03-23,01:55:12
39.990829,116.3281,0,266,39895.0800578704,2009-03-23,01:55:17
39.990694,116.328153,0,287,39895.0801157407,2009-03-23,01:55:22
39.990391,116.328248,0,301,39895.0801736111,2009-03-23,01:55:27
39.990068,116.32836,0,310,39895.0802314815,2009-03-23,01:55:32
39.990066,116.328538,0,297,39895.0802893518,2009-03-23,01:55:37
39.990017,116.328617,0,282,39895.0803472222,2009-03-23,01:55:42
39.989971,116.328547,0,272,39895.0804050926,2009-03-23,01:55:47
39.989847,116.328512,0,267,39895.080462963,2009-03-23,01:55:52
39.990074,116.32827,0,275,39895.0805208333,2009-03-23,01:55:57
39.990041,116.328171,0,295,39895.0805787037,2009-03-23,01:56:02
39.989974,116.327974,0,298,39895.0806365741,2009-03-23,01:56:07
39.989992,116.327628,0,301,39895.0806944444,2009-03-23,01:56:12
39.99007,116.327261,0,311,39895.0807523148,2009-03-23,01:56:17
39.990089,116.327113,0,316,39895.0808101852,2009-03-23,01:56:22
39.99011,116.327018,0,323,39895.0808680556,2009-03-23,01:56:27
39.990193,116.326812,0,347,39895.0809259259,2009-03-23,01:56:32
39.990205,116.326759,0,349,39895.0809837963,2009-03-23,01:56:37
39.990219,116.32674,0,336,39895.0810416667,2009-03-23,01:56:42
39.990204,116.326767,0,329,39895.081099537,2009-03-23,01:56:47
39.990193,116.326742,0,331,39895.0811574074,2009-03-23,01:56:52
39.990166,116.326743,0,333,39895.0812152778,2009-03-23,01:56:57
39.990137,116.326736,0,333,39895.0812731481,2009-03-23,01:57:02
39.990117,116.326755,0,325,39895.0813310185,2009-03-23,01:57:07
39.990093,116.326873,0,301,39895.0813888889,2009-03-23,01:57:12
39.990032,116.326979,0,277,39895.0814467593,2009-03-23,01:57:17
39.98994,116.327026,0,257,39895.0815046296,2009-03-23,01:57:22
39.989877,116.327006,0,239,39895.0815625,2009-03-23,01:57:27
39.989756,116.327047,0,223,39895.0816203704,2009-03-23,01:57:32
39.989706,116.327055,0,215,39895.0816782407,2009-03-23,01:57:37
39.989648,116.32705,0,210,39895.0817361111,2009-03-23,01:57:42
39.989621,116.327015,0,200,39895.0817939815,2009-03-23,01:57:47
39.989597,116.327011,0,194,39895.0818518519,2009-03-23,01:57:52
39.98956,116.327001,0,191,39895.0819097222,2009-03-23,01:57:57
39.9895,116.327007,0,192,39895.0819675926,2009-03-23,01:58:02
39.989456,116.326983,0,191,39895.082025463,2009-03-23,01:58:07
39.989408,116.326995,0,190,39895.0820833333,2009-03-23,01:58:12
39.989359,116.326999,0,190,39895.0821412037,2009-03-23,01:58:17
39.989288,116.32701,0,187,39895.0821990741,2009-03-23,01:58:22
39.989217,116.327017,0,188,39895.0822569444,2009-03-23,01:58:27
39.989125,116.327019,0,187,39895.0823148148,2009-03-23,01:58:32
39.989114,116.327032,0,188,39895.0823726852,2009-03-23,01:58:37
39.989083,116.327034,0,187,39895.0824305556,2009-03-23,01:58:42
39.989041,116.327032,0,188,39895.0824884259,2009-03-23,01:58:47
39.988952,116.327025,0,190,39895.0825462963,2009-03-23,01:58:52
39.988872,116.327005,0,191,39895.0826041667,2009-03-23,01:58:57
39.988775,116.327044,0,190,39895.082662037,2009-03-23,01:59:02
39.988687,116.327059,0,190,39895.0827199074,2009-03-23,01:59:07
39.988616,116.327081,0,182,39895.0827777778,2009-03-23,01:59:12
39.98856,116.327102,0,168,39895.0828356481,2009-03-23,01:59:17
39.988459,116.327137,0,158,39895.0828935185,2009-03-23,01:59:22
39.988399,116.327141,0,157,39895.0829513889,2009-03-23,01:59:27
39.988348,116.327123,0,161,39895.0830092593,2009-03-23,01:59:32
39.988265,116.327125,0,167,39895.0830671296,2009-03-23,01:59:37
39.988202,116.327104,0,171,39895.083125,2009-03-23,01:59:42
39.988131,116.327104,0,178,39895.0831828704,2009-03-23,01:59:47
39.988074,116.327121,0,176,39895.0832407407,2009-03-23,01:59:52
39.987981,116.32713,0,173,39895.0832986111,2009-03-23,01:59:57
39.987888,116.327172,0,166,39895.0833564815,2009-03-23,02:00:02
39.987813,116.327188,0,162,39895.0834143519,2009-03-23,02:00:07
39.987731,116.327208,0,160,39895.0834722222,2009-03-23,02:00:12
39.98764,116.327258,0,152,39895.0835300926,2009-03-23,02:00:17
39.987567,116.327256,0,148,39895.083587963,2009-03-23,02:00:22
39.987512,116.32723,0,147,39895.0836458333,2009-03-23,02:00:27
39.98746,116.327201,0,143,39895.0837037037,2009-03-23,02:00:32
39.987389,116.327271,0,143,39895.0837615741,2009-03-23,02:00:37
39.987158,116.32726,0,138,39895.0838194444,2009-03-23,02:00:42
39.986959,116.327264,0,87,39895.0838773148,2009-03-23,02:00:47
39.986724,116.327354,0,94,39895.0839351852,2009-03-23,02:00:52
39.986521,116.32743,0,89,39895.0839930556,2009-03-23,02:00:57
39.986535,116.327445,0,94,39895.0840509259,2009-03-23,02:01:02
39.986489,116.327489,0,100,39895.0841087963,2009-03-23,02:01:07
39.986318,116.327611,0,110,39895.0841666667,2009-03-23,02:01:12
39.986154,116.327554,0,129,39895.084224537,2009-03-23,02:01:17
39.985885,116.327298,0,148,39895.0842824074,2009-03-23,02:01:22
39.985853,116.327374,0,172,39895.0843402778,2009-03-23,02:01:27
39.985681,116.327509,0,192,39895.0843981481,2009-03-23,02:01:32
39.985668,116.327533,0,197,39895.0844560185,2009-03-23,02:01:37
39.985731,116.327479,0,228,39895.0845138889,2009-03-23,02:01:42
39.985684,116.327491,0,233,39895.0845717593,2009-03-23,02:01:47
39.985705,116.327411,0,242,39895.0846296296,2009-03-23,02:01:52
39.985628,116.327446,0,261,39895.0846875,2009-03-23,02:01:57
39.985637,116.327476,0,294,39895.0847453704,2009-03-23,02:02:02
39.985598,116.327421,0,326,39895.0848032407,2009-03-23,02:02:07
39.985489,116.327386,0,348,39895.0848611111,2009-03-23,02:02:12
39.985294,116.327223,0,371,39895.0849189815,2009-03-23,02:02:17
39.985006,116.326956,0,376,39895.0849768519,2009-03-23,02:02:22
39.984934,116.32682,0,379,39895.0850347222,2009-03-23,02:02:27
39.984883,116.326563,0,388,39895.0850925926,2009-03-23,02:02:32
39.984789,116.326303,0,389,39895.085150463,2009-03-23,02:02:37
39.984926,116.326058,0,348,39895.0852083333,2009-03-23,02:02:42
39.984881,116.325773,0,333,39895.0852662037,2009-03-23,02:02:47
39.984866,116.325547,0,312,39895.0853240741,2009-03-23,02:02:52
39.984841,116.325349,0,292,39895.0853819444,2009-03-23,02:02:57
39.984896,116.325216,0,284,39895.0854398148,2009-03-23,02:03:02
39.984989,116.325142,0,278,39895.0854976852,2009-03-23,02:03:07
39.985016,116.32508,0,271,39895.0855555556,2009-03-23,02:03:12
39.985012,116.325009,0,259,39895.0856134259,2009-03-23,02:03:17
39.984999,116.32494,0,255,39895.0856712963,2009-03-23,02:03:22
39.984974,116.324856,0,254,39895.0857291667,2009-03-23,02:03:27
39.98488,116.324677,0,242,39895.085787037,2009-03-23,02:03:32
39.984831,116.324489,0,226,39895.0858449074,2009-03-23,02:03:37
39.984887,116.324291,0,206,39895.0859027778,2009-03-23,02:03:42
39.984905,116.324166,0,192,39895.0859606481,2009-03-23,02:03:47
39.984919,116.324089,0,186,39895.0860185185,2009-03-23,02:03:52
39.984922,116.323975,0,192,39895.0860763889,2009-03-23,02:03:57
39.984887,116.323768,0,198,39895.0861342593,2009-03-23,02:04:02
39.984926,116.323545,0,194,39895.0861921296,2009-03-23,02:04:07
39.984931,116.323393,0,194,39895.08625,2009-03-23,02:04:12
39.984903,116.323212,0,188,39895.0863078704,2009-03-23,02:04:17
39.984856,116.323039,0,185,39895.0863657407,2009-03-23,02:04:22
39.984846,116.322856,0,185,39895.0864236111,2009-03-23,02:04:27
39.984861,116.322689,0,192,39895.0864814815,2009-03-23,02:04:32
39.984898,116.322596,0,195,39895.0865393518,2009-03-23,02:04:37
39.984908,116.322527,0,183,39895.0865972222,2009-03-23,02:04:42
39.984908,116.322447,0,182,39895.0866550926,2009-03-23,02:04:47
39.984942,116.322297,0,191,39895.086712963,2009-03-23,02:04:52
39.984981,116.322037,0,194,39895.0867708333,2009-03-23,02:04:57
39.985058,116.321863,0,202,39895.0868287037,2009-03-23,02:05:02
39.984996,116.321789,0,217,39895.0868865741,2009-03-23,02:05:07
39.984909,116.321736,0,225,39895.0869444444,2009-03-23,02:05:12
39.984871,116.321592,0,223,39895.0870023148,2009-03-23,02:05:17
39.984832,116.321496,0,229,39895.0870601852,2009-03-23,02:05:22
39.984791,116.321315,0,232,39895.0871180556,2009-03-23,02:05:27
39.98477,116.321058,0,229,39895.0871759259,2009-03-23,02:05:32
39.984782,116.320857,0,222,39895.0872337963,2009-03-23,02:05:37
39.984776,116.320682,0,222,39895.0872916667,2009-03-23,02:05:42
39.984796,116.320536,0,213,39895.087349537,2009-03-23,02:05:47
39.98481,116.320458,0,207,39895.0874074074,2009-03-23,02:05:52
39.984808,116.320366,0,205,39895.0874652778,2009-03-23,02:05:57
39.984811,116.320263,0,205,39895.0875231481,2009-03-23,02:06:02
39.984814,116.320209,0,200,39895.0875810185,2009-03-23,02:06:07
39.984823,116.320221,0,196,39895.0876388889,2009-03-23,02:06:12
39.984807,116.320237,0,202,39895.0876967593,2009-03-23,02:06:17
39.984795,116.320257,0,202,39895.0877546296,2009-03-23,02:06:22
39.984795,116.320257,0,202,39895.0877893518,2009-03-23,02:06:25
39.984794,116.32025,0,203,39895.0878125,2009-03-23,02:06:27
39.984818,116.320254,0,202,39895.0878703704,2009-03-23,02:06:32
39.984841,116.320252,0,201,39895.0879282407,2009-03-23,02:06:37
39.984832,116.320253,0,196,39895.0879861111,2009-03-23,02:06:42
39.984844,116.320254,0,192,39895.0880439815,2009-03-23,02:06:47
39.98484,116.32025,0,190,39895.0881018518,2009-03-23,02:06:52
39.98484,116.32025,0,190,39895.0881365741,2009-03-23,02:06:55
39.98484,116.320249,0,189,39895.0881597222,2009-03-23,02:06:57
39.984886,116.320229,0,186,39895.0882175926,2009-03-23,02:07:02
39.984958,116.320184,0,197,39895.088275463,2009-03-23,02:07:07
39.985083,116.320096,0,210,39895.0883333333,2009-03-23,02:07:12
39.984879,116.320278,0,173,39895.0903587963,2009-03-23,02:10:07
39.984794,116.320228,0,174,39895.0904166667,2009-03-23,02:10:12
39.984756,116.320201,0,178,39895.090474537,2009-03-23,02:10:17
39.984841,116.320215,0,180,39895.0905324074,2009-03-23,02:10:22
39.984907,116.320248,0,175,39895.0905902778,2009-03-23,02:10:27
39.984993,116.320175,0,157,39895.0906481481,2009-03-23,02:10:32
39.984981,116.320119,0,148,39895.0907060185,2009-03-23,02:10:37
39.984984,116.320006,0,139,39895.0907638889,2009-03-23,02:10:42
39.98497,116.319929,0,131,39895.0908217593,2009-03-23,02:10:47
39.984908,116.319864,0,122,39895.0908796296,2009-03-23,02:10:52
39.984818,116.319863,0,119,39895.0909375,2009-03-23,02:10:57
39.984779,116.319861,0,117,39895.0909953704,2009-03-23,02:11:02
39.984777,116.319852,0,116,39895.0910532407,2009-03-23,02:11:07
39.984811,116.319838,0,117,39895.0911111111,2009-03-23,02:11:12
39.98489,116.319793,0,119,39895.0911689815,2009-03-23,02:11:17
39.985035,116.319756,0,122,39895.0912268519,2009-03-23,02:11:22
39.985335,116.320039,0,171,39895.0918055556,2009-03-23,02:12:12
39.985462,116.320093,0,164,39895.0918634259,2009-03-23,02:12:17
39.985603,116.320075,0,170,39895.0919212963,2009-03-23,02:12:22
39.985613,116.320073,0,161,39895.0919791667,2009-03-23,02:12:27
39.985824,116.320052,0,149,39895.092037037,2009-03-23,02:12:32
39.985891,116.319959,0,163,39895.0920949074,2009-03-23,02:12:37
39.985846,116.319965,0,177,39895.0921527778,2009-03-23,02:12:42
39.985833,116.319965,0,201,39895.0922106481,2009-03-23,02:12:47
39.985846,116.31998,0,237,39895.0922685185,2009-03-23,02:12:52
39.985848,116.319995,0,272,39895.0923263889,2009-03-23,02:12:57
39.98584,116.320006,0,308,39895.0923842593,2009-03-23,02:13:02
39.985843,116.319988,0,334,39895.0924421296,2009-03-23,02:13:07
39.985833,116.319988,0,317,39895.0925,2009-03-23,02:13:12
39.985859,116.320003,0,320,39895.0925578704,2009-03-23,02:13:17
39.985871,116.320047,0,313,39895.0926157407,2009-03-23,02:13:22
39.98589,116.320054,0,322,39895.0926736111,2009-03-23,02:13:27
39.985913,116.32007,0,329,39895.0927314815,2009-03-23,02:13:32
39.985928,116.320078,0,333,39895.0927893519,2009-03-23,02:13:37
39.985804,116.320005,0,337,39895.0928472222,2009-03-23,02:13:42
39.985617,116.319972,0,344,39895.0929050926,2009-03-23,02:13:47
39.985572,116.319997,0,347,39895.092962963,2009-03-23,02:13:52
39.985554,116.320014,0,348,39895.0930208333,2009-03-23,02:13:57
39.985516,116.320002,0,346,39895.0930787037,2009-03-23,02:14:02
39.985473,116.319961,0,344,39895.0931365741,2009-03-23,02:14:07
39.985476,116.319895,0,342,39895.0931944444,2009-03-23,02:14:12
39.985489,116.319864,0,343,39895.0932523148,2009-03-23,02:14:17
39.985489,116.319864,0,343,39895.093287037,2009-03-23,02:14:20
39.985484,116.319856,0,336,39895.0933101852,2009-03-23,02:14:22
39.985514,116.319894,0,328,39895.0933680556,2009-03-23,02:14:27
39.98559,116.319888,0,322,39895.0934259259,2009-03-23,02:14:32
39.985594,116.319897,0,319,39895.0934837963,2009-03-23,02:14:37
39.985594,116.319897,0,319,39895.0935185185,2009-03-23,02:14:40
39.985594,116.319895,0,319,39895.0935416667,2009-03-23,02:14:42
39.985633,116.319905,0,316,39895.093599537,2009-03-23,02:14:47
39.985755,116.319929,0,307,39895.0936574074,2009-03-23,02:14:52
39.985556,116.319915,0,136,39895.0974189815,2009-03-23,02:20:17
39.985441,116.319871,0,132,39895.0974768519,2009-03-23,02:20:22
39.985417,116.319854,0,131,39895.0975347222,2009-03-23,02:20:27
39.985421,116.319858,0,131,39895.0975925926,2009-03-23,02:20:32
39.985426,116.319864,0,131,39895.097650463,2009-03-23,02:20:37
39.985426,116.319864,0,131,39895.0976851852,2009-03-23,02:20:40
39.985432,116.319869,0,131,39895.0977083333,2009-03-23,02:20:42
39.985492,116.319906,0,134,39895.0977662037,2009-03-23,02:20:47
39.985492,116.319906,0,134,39895.0978009259,2009-03-23,02:20:50
39.985495,116.319909,0,134,39895.0978240741,2009-03-23,02:20:52
39.98551,116.319936,0,134,39895.0978819444,2009-03-23,02:20:57
39.985531,116.31995,0,133,39895.0979398148,2009-03-23,02:21:02
39.985523,116.319939,0,133,39895.0979976852,2009-03-23,02:21:07
39.985482,116.319961,0,117,39895.0980555556,2009-03-23,02:21:12
39.985457,116.319966,0,110,39895.0981134259,2009-03-23,02:21:17
39.985443,116.319958,0,113,39895.0981712963,2009-03-23,02:21:22
39.985413,116.319956,0,119,39895.0982291667,2009-03-23,02:21:27
39.985482,116.319941,0,151,39895.098287037,2009-03-23,02:21:32
39.985547,116.319938,0,189,39895.0983449074,2009-03-23,02:21:37
39.985583,116.319937,0,185,39895.0984027778,2009-03-23,02:21:42
39.985542,116.319934,0,172,39895.0984606481,2009-03-23,02:21:47
39.985493,116.319986,0,158,39895.0985185185,2009-03-23,02:21:52
39.985497,116.320009,0,145,39895.0985763889,2009-03-23,02:21:57
39.98565,116.320095,0,133,39895.0986342593,2009-03-23,02:22:02
39.985831,116.320132,0,124,39895.0986921296,2009-03-23,02:22:07
39.985959,116.320043,0,117,39895.09875,2009-03-23,02:22:12
39.986038,116.319962,0,111,39895.0988078704,2009-03-23,02:22:17
39.985937,116.319819,0,106,39895.0988657407,2009-03-23,02:22:22
39.984468,116.317617,0,-420,39895.1009490741,2009-03-23,02:25:22
39.985266,116.319311,0,98,39895.1010069444,2009-03-23,02:25:27
39.985324,116.319359,0,114,39895.1010648148,2009-03-23,02:25:32
