# Supplementary material for: Research on differential privacy protection method based on user tendency
Source: PLoS One. 2023 Oct 26;18(10):e0288823. doi: 10.1371/journal.pone.0288823 (PMC10602288; doi:10.1371/journal.pone.0288823)
Supplement: S2 Data — (ZIP) [file pone.0288823.s002.zip › Data 5-2/022/Trajectory/20090324064808.plt]

Geolife trajectory
WGS 84
Altitude is in Feet
Reserved 3
0,2,255,My Track,0,0,2,8421376
0
39.974458,116.335273,0,491,39896.2834259259,2009-03-24,06:48:08
39.974007,116.335005,0,492,39896.2834837963,2009-03-24,06:48:13
39.974032,116.334761,0,492,39896.2835416667,2009-03-24,06:48:18
39.97389,116.334568,0,492,39896.283599537,2009-03-24,06:48:23
39.973567,116.334302,0,492,39896.2836574074,2009-03-24,06:48:28
39.973417,116.334076,0,491,39896.2837152778,2009-03-24,06:48:33
39.972913,116.333564,0,475,39896.2837731481,2009-03-24,06:48:38
39.973033,116.333881,0,456,39896.2838310185,2009-03-24,06:48:43
39.973066,116.333964,0,452,39896.2838888889,2009-03-24,06:48:48
39.973106,116.333972,0,447,39896.2839467593,2009-03-24,06:48:53
39.973227,116.334196,0,431,39896.2840046296,2009-03-24,06:48:58
39.97339,116.3345,0,409,39896.2840625,2009-03-24,06:49:03
39.973262,116.333244,0,188,39896.2841203704,2009-03-24,06:49:08
39.973069,116.334411,0,510,39896.2841782407,2009-03-24,06:49:13
39.973043,116.334123,0,431,39896.2842361111,2009-03-24,06:49:18
39.973249,116.333765,0,230,39896.2842939815,2009-03-24,06:49:23
39.9732,116.33362,0,228,39896.2843518518,2009-03-24,06:49:28
39.973306,116.333313,0,138,39896.2844097222,2009-03-24,06:49:33
39.973327,116.333224,0,115,39896.2844675926,2009-03-24,06:49:38
39.97333,116.333123,0,72,39896.284525463,2009-03-24,06:49:43
39.973307,116.333157,0,94,39896.2845833333,2009-03-24,06:49:48
39.973314,116.33305,0,89,39896.2846412037,2009-03-24,06:49:53
39.973335,116.332948,0,81,39896.2846990741,2009-03-24,06:49:58
39.973288,116.33284,0,72,39896.2847569444,2009-03-24,06:50:03
39.973262,116.332761,0,64,39896.2848148148,2009-03-24,06:50:08
39.975597,116.333142,0,192,39896.287650463,2009-03-24,06:54:13
39.976029,116.33305,0,198,39896.2877083333,2009-03-24,06:54:18
39.976276,116.333366,0,178,39896.2877662037,2009-03-24,06:54:23
39.976352,116.333696,0,170,39896.2878240741,2009-03-24,06:54:28
39.976328,116.333858,0,160,39896.2878819444,2009-03-24,06:54:33
39.976285,116.334007,0,148,39896.2879398148,2009-03-24,06:54:38
39.976168,116.334106,0,138,39896.2879976852,2009-03-24,06:54:43
39.976056,116.334132,0,132,39896.2880555556,2009-03-24,06:54:48
39.975956,116.334031,0,127,39896.2881134259,2009-03-24,06:54:53
39.975982,116.333997,0,126,39896.2881712963,2009-03-24,06:54:58
39.976036,116.333995,0,127,39896.2882291667,2009-03-24,06:55:03
39.976344,116.33407,0,134,39896.288287037,2009-03-24,06:55:08
39.975814,116.332522,0,163,39896.2883449074,2009-03-24,06:55:13
39.975678,116.33248,0,161,39896.2884027778,2009-03-24,06:55:18
39.974852,116.331087,0,166,39896.2884606481,2009-03-24,06:55:23
39.974769,116.33104,0,166,39896.2885185185,2009-03-24,06:55:28
39.974683,116.331037,0,168,39896.2885763889,2009-03-24,06:55:33
39.974516,116.330992,0,167,39896.2886342593,2009-03-24,06:55:38
39.974465,116.331021,0,172,39896.2886921296,2009-03-24,06:55:43
39.974467,116.331276,0,178,39896.28875,2009-03-24,06:55:48
39.974486,116.331262,0,180,39896.2888078704,2009-03-24,06:55:53
39.974523,116.331277,0,185,39896.2888657407,2009-03-24,06:55:58
39.974594,116.331238,0,185,39896.2889236111,2009-03-24,06:56:03
39.974631,116.331262,0,182,39896.2889814815,2009-03-24,06:56:08
39.974695,116.331306,0,174,39896.2890393519,2009-03-24,06:56:13
39.974693,116.331372,0,173,39896.2890972222,2009-03-24,06:56:18
39.97475,116.331323,0,173,39896.2891550926,2009-03-24,06:56:23
39.974798,116.331281,0,323,39896.289212963,2009-03-24,06:56:28
39.974935,116.33125,0,304,39896.2892708333,2009-03-24,06:56:33
39.974997,116.331322,0,301,39896.2893287037,2009-03-24,06:56:38
39.975076,116.331366,0,298,39896.2893865741,2009-03-24,06:56:43
39.975149,116.331392,0,298,39896.2894444444,2009-03-24,06:56:48
39.975216,116.331422,0,298,39896.2895023148,2009-03-24,06:56:53
39.975293,116.331443,0,301,39896.2895601852,2009-03-24,06:56:58
39.975325,116.331473,0,305,39896.2896180556,2009-03-24,06:57:03
39.975305,116.331457,0,310,39896.2896759259,2009-03-24,06:57:08
39.97532,116.331469,0,317,39896.2897337963,2009-03-24,06:57:13
39.975359,116.33153,0,323,39896.2897916667,2009-03-24,06:57:18
39.975409,116.331627,0,329,39896.289849537,2009-03-24,06:57:23
39.975313,116.331939,0,335,39896.2899074074,2009-03-24,06:57:28
39.975312,116.332401,0,381,39896.2899652778,2009-03-24,06:57:33
39.975358,116.33251,0,421,39896.2900231481,2009-03-24,06:57:38
39.975364,116.332554,0,444,39896.2900810185,2009-03-24,06:57:43
39.975389,116.332701,0,463,39896.2901388889,2009-03-24,06:57:48
39.97542,116.332765,0,494,39896.2901967593,2009-03-24,06:57:53
39.975383,116.332812,0,494,39896.2902546296,2009-03-24,06:57:58
39.975386,116.332857,0,500,39896.2903125,2009-03-24,06:58:03
39.975353,116.332941,0,496,39896.2903703704,2009-03-24,06:58:08
39.975341,116.33306,0,500,39896.2904282407,2009-03-24,06:58:13
39.975286,116.333205,0,504,39896.2904861111,2009-03-24,06:58:18
39.97528,116.333339,0,510,39896.2905439815,2009-03-24,06:58:23
39.975232,116.333452,0,517,39896.2906018518,2009-03-24,06:58:28
39.97522,116.333517,0,523,39896.2906597222,2009-03-24,06:58:33
39.975214,116.333573,0,529,39896.2907175926,2009-03-24,06:58:38
39.975219,116.333624,0,533,39896.290775463,2009-03-24,06:58:43
39.975219,116.333637,0,538,39896.2908333333,2009-03-24,06:58:48
39.975214,116.333592,0,540,39896.2908912037,2009-03-24,06:58:53
39.975223,116.333585,0,543,39896.2909490741,2009-03-24,06:58:58
39.975223,116.333585,0,543,39896.2909837963,2009-03-24,06:59:01
39.975229,116.333589,0,545,39896.2910069444,2009-03-24,06:59:03
39.975219,116.333617,0,546,39896.2910648148,2009-03-24,06:59:08
39.975163,116.333651,0,547,39896.2911226852,2009-03-24,06:59:13
39.975048,116.33369,0,548,39896.2911805556,2009-03-24,06:59:18
39.974918,116.333717,0,549,39896.2912384259,2009-03-24,06:59:23
39.97407,116.336987,0,503,39896.2912962963,2009-03-24,06:59:28
39.974627,116.334903,0,320,39896.2913541667,2009-03-24,06:59:33
39.974546,116.334855,0,116,39896.291412037,2009-03-24,06:59:38
39.974474,116.33474,0,-90,39896.2914699074,2009-03-24,06:59:43
39.974398,116.334606,0,-285,39896.2915277778,2009-03-24,06:59:48
39.974261,116.334406,0,-444,39896.2915856481,2009-03-24,06:59:53
39.974243,116.33429,0,-423,39896.2916435185,2009-03-24,06:59:58
39.974232,116.334176,0,-417,39896.2917013889,2009-03-24,07:00:03
39.974215,116.334077,0,-425,39896.2917592593,2009-03-24,07:00:08
39.974194,116.33399,0,-434,39896.2918171296,2009-03-24,07:00:13
39.973571,116.30013,0,228,39896.3034490741,2009-03-24,07:16:58
39.97372,116.299984,0,236,39896.3035069444,2009-03-24,07:17:03
39.973627,116.300111,0,235,39896.3035648148,2009-03-24,07:17:08
39.973584,116.300096,0,219,39896.3036226852,2009-03-24,07:17:13
39.973622,116.30021,0,225,39896.3036805556,2009-03-24,07:17:18
39.973709,116.300414,0,222,39896.3037384259,2009-03-24,07:17:23
39.973736,116.300464,0,223,39896.3037962963,2009-03-24,07:17:28
39.973636,116.300432,0,234,39896.3038541667,2009-03-24,07:17:33
39.973567,116.300491,0,245,39896.303912037,2009-03-24,07:17:38
39.973449,116.300457,0,242,39896.3039699074,2009-03-24,07:17:43
39.973348,116.300429,0,228,39896.3040277778,2009-03-24,07:17:48
39.973268,116.300325,0,212,39896.3040856481,2009-03-24,07:17:53
39.973183,116.300298,0,197,39896.3041435185,2009-03-24,07:17:58
39.973115,116.300195,0,183,39896.3042013889,2009-03-24,07:18:03
39.973002,116.30009,0,172,39896.3042592593,2009-03-24,07:18:08
39.972938,116.300033,0,158,39896.3043171296,2009-03-24,07:18:13
39.97288,116.300025,0,145,39896.304375,2009-03-24,07:18:18
39.972844,116.300013,0,137,39896.3044328704,2009-03-24,07:18:23
39.972848,116.299966,0,134,39896.3044907407,2009-03-24,07:18:28
39.972809,116.299992,0,134,39896.3045486111,2009-03-24,07:18:33
39.972754,116.300051,0,134,39896.3046064815,2009-03-24,07:18:38
39.972733,116.300071,0,135,39896.3046643519,2009-03-24,07:18:43
39.972733,116.300071,0,135,39896.3046990741,2009-03-24,07:18:46
39.972733,116.300072,0,132,39896.3047222222,2009-03-24,07:18:48
39.972735,116.300108,0,130,39896.3047800926,2009-03-24,07:18:53
39.972807,116.300331,0,166,39896.304837963,2009-03-24,07:18:58
39.972891,116.300373,0,157,39896.3048958333,2009-03-24,07:19:03
39.972926,116.300448,0,197,39896.3049537037,2009-03-24,07:19:08
39.972787,116.300383,0,221,39896.3050115741,2009-03-24,07:19:13
39.97271,116.300325,0,225,39896.3050694444,2009-03-24,07:19:18
39.972656,116.300318,0,233,39896.3051273148,2009-03-24,07:19:23
39.972572,116.300301,0,239,39896.3051851852,2009-03-24,07:19:28
39.972489,116.300301,0,239,39896.3052430556,2009-03-24,07:19:33
39.972364,116.300283,0,236,39896.3053009259,2009-03-24,07:19:38
39.972299,116.300284,0,235,39896.3053587963,2009-03-24,07:19:43
39.972244,116.300237,0,236,39896.3054166667,2009-03-24,07:19:48
39.972175,116.3002,0,234,39896.305474537,2009-03-24,07:19:53
39.972085,116.300121,0,234,39896.3055324074,2009-03-24,07:19:58
39.971966,116.300147,0,230,39896.3055902778,2009-03-24,07:20:03
39.971837,116.300195,0,224,39896.3056481481,2009-03-24,07:20:08
39.971699,116.300299,0,215,39896.3057060185,2009-03-24,07:20:13
39.971651,116.30022,0,215,39896.3057638889,2009-03-24,07:20:18
39.971585,116.300191,0,216,39896.3058217593,2009-03-24,07:20:23
39.971486,116.300242,0,218,39896.3058796296,2009-03-24,07:20:28
39.971437,116.300323,0,233,39896.3059375,2009-03-24,07:20:33
39.971431,116.300345,0,245,39896.3059953704,2009-03-24,07:20:38
39.971406,116.300207,0,257,39896.3060532407,2009-03-24,07:20:43
39.971265,116.300129,0,271,39896.3061111111,2009-03-24,07:20:48
39.971204,116.300101,0,288,39896.3061689815,2009-03-24,07:20:53
39.971212,116.300135,0,303,39896.3062268518,2009-03-24,07:20:58
39.971227,116.300186,0,308,39896.3062847222,2009-03-24,07:21:03
39.97127,116.300428,0,311,39896.3063425926,2009-03-24,07:21:08
39.971305,116.300704,0,295,39896.306400463,2009-03-24,07:21:13
39.971331,116.300743,0,284,39896.3064583333,2009-03-24,07:21:18
39.971369,116.300733,0,281,39896.3065162037,2009-03-24,07:21:23
39.971353,116.30079,0,297,39896.3065740741,2009-03-24,07:21:28
39.971298,116.300817,0,307,39896.3066319444,2009-03-24,07:21:33
39.971235,116.300776,0,313,39896.3066898148,2009-03-24,07:21:38
39.971178,116.300818,0,300,39896.3067476852,2009-03-24,07:21:43
39.971109,116.300829,0,280,39896.3068055556,2009-03-24,07:21:48
39.971037,116.300783,0,266,39896.3068634259,2009-03-24,07:21:53
39.970935,116.300686,0,253,39896.3069212963,2009-03-24,07:21:58
39.970875,116.300614,0,257,39896.3069791667,2009-03-24,07:22:03
39.970754,116.300608,0,255,39896.307037037,2009-03-24,07:22:08
39.970637,116.300487,0,251,39896.3070949074,2009-03-24,07:22:13
39.97051,116.300338,0,261,39896.3071527778,2009-03-24,07:22:18
39.970438,116.300176,0,288,39896.3072106481,2009-03-24,07:22:23
39.970376,116.30019,0,316,39896.3072685185,2009-03-24,07:22:28
39.970327,116.300252,0,329,39896.3073263889,2009-03-24,07:22:33
39.970342,116.300316,0,322,39896.3073842593,2009-03-24,07:22:38
39.970316,116.300291,0,333,39896.3074421296,2009-03-24,07:22:43
39.970236,116.300298,0,330,39896.3075,2009-03-24,07:22:48
39.970124,116.300338,0,301,39896.3075578704,2009-03-24,07:22:53
39.970065,116.300348,0,292,39896.3076157407,2009-03-24,07:22:58
39.969976,116.300364,0,286,39896.3076736111,2009-03-24,07:23:03
39.969915,116.300357,0,287,39896.3077314815,2009-03-24,07:23:08
39.969862,116.300366,0,282,39896.3077893518,2009-03-24,07:23:13
39.96981,116.300347,0,276,39896.3078472222,2009-03-24,07:23:18
39.969755,116.300343,0,280,39896.3079050926,2009-03-24,07:23:23
39.969695,116.300345,0,281,39896.307962963,2009-03-24,07:23:28
39.969644,116.300352,0,288,39896.3080208333,2009-03-24,07:23:33
39.96959,116.300354,0,291,39896.3080787037,2009-03-24,07:23:38
39.969549,116.300355,0,294,39896.3081365741,2009-03-24,07:23:43
39.969477,116.300374,0,287,39896.3081944444,2009-03-24,07:23:48
39.96944,116.300403,0,281,39896.3082523148,2009-03-24,07:23:53
39.96942,116.300441,0,278,39896.3083101852,2009-03-24,07:23:58
39.969445,116.300711,0,282,39896.3083680556,2009-03-24,07:24:03
39.969398,116.300776,0,271,39896.3084259259,2009-03-24,07:24:08
39.969401,116.300875,0,267,39896.3084837963,2009-03-24,07:24:13
39.969396,116.300936,0,259,39896.3085416667,2009-03-24,07:24:18
39.969405,116.300978,0,260,39896.308599537,2009-03-24,07:24:23
39.969418,116.301029,0,263,39896.3086574074,2009-03-24,07:24:28
39.969455,116.301114,0,263,39896.3087152778,2009-03-24,07:24:33
39.969487,116.30123,0,265,39896.3087731482,2009-03-24,07:24:38
39.969561,116.301426,0,264,39896.3088310185,2009-03-24,07:24:43
39.969562,116.301498,0,269,39896.3088888889,2009-03-24,07:24:48
39.969561,116.301589,0,274,39896.3089467593,2009-03-24,07:24:53
39.969595,116.301666,0,278,39896.3090046296,2009-03-24,07:24:58
39.969608,116.301741,0,280,39896.3090625,2009-03-24,07:25:03
39.969685,116.30162,0,257,39896.3091203704,2009-03-24,07:25:08
39.969732,116.301598,0,250,39896.3091782407,2009-03-24,07:25:13
39.969777,116.301628,0,247,39896.3092361111,2009-03-24,07:25:18
39.969766,116.301664,0,251,39896.3092939815,2009-03-24,07:25:23
39.969743,116.301703,0,252,39896.3093518519,2009-03-24,07:25:28
39.969723,116.301739,0,251,39896.3094097222,2009-03-24,07:25:33
39.969699,116.301803,0,247,39896.3094675926,2009-03-24,07:25:38
39.969692,116.301822,0,249,39896.309525463,2009-03-24,07:25:43
39.969685,116.301841,0,250,39896.3095833333,2009-03-24,07:25:48
39.969676,116.301864,0,252,39896.3096412037,2009-03-24,07:25:53
39.969676,116.301864,0,252,39896.3096759259,2009-03-24,07:25:56
39.969676,116.30186,0,255,39896.3096990741,2009-03-24,07:25:58
39.969667,116.301831,0,257,39896.3097569444,2009-03-24,07:26:03
39.969665,116.301854,0,259,39896.3098148148,2009-03-24,07:26:08
39.969665,116.301854,0,259,39896.309849537,2009-03-24,07:26:11
39.969663,116.301856,0,264,39896.3098726852,2009-03-24,07:26:13
39.969666,116.301877,0,267,39896.3099305556,2009-03-24,07:26:18
39.969643,116.301848,0,270,39896.3099884259,2009-03-24,07:26:23
39.969626,116.301857,0,275,39896.3100462963,2009-03-24,07:26:28
39.96956,116.301853,0,281,39896.3101041667,2009-03-24,07:26:33
39.969508,116.301795,0,282,39896.310162037,2009-03-24,07:26:38
39.969476,116.301741,0,283,39896.3102199074,2009-03-24,07:26:43
39.969432,116.301708,0,285,39896.3102777778,2009-03-24,07:26:48
39.969423,116.301702,0,285,39896.3103356481,2009-03-24,07:26:53
39.969495,116.301683,0,285,39896.3103935185,2009-03-24,07:26:58
39.969459,116.3038,0,525,39896.3104513889,2009-03-24,07:27:03
39.969597,116.303962,0,513,39896.3105092593,2009-03-24,07:27:08
39.969816,116.304061,0,484,39896.3105671296,2009-03-24,07:27:13
39.969964,116.303886,0,459,39896.310625,2009-03-24,07:27:18
39.970022,116.303895,0,453,39896.3106828704,2009-03-24,07:27:23
39.970013,116.303965,0,472,39896.3107407407,2009-03-24,07:27:28
39.970017,116.303991,0,489,39896.3107986111,2009-03-24,07:27:33
39.970032,116.304001,0,493,39896.3108564815,2009-03-24,07:27:38
39.970119,116.303795,0,505,39896.3109143519,2009-03-24,07:27:43
39.970221,116.303631,0,503,39896.3109722222,2009-03-24,07:27:48
39.970264,116.303611,0,512,39896.3110300926,2009-03-24,07:27:53
39.970264,116.303611,0,512,39896.3110648148,2009-03-24,07:27:56
39.970258,116.303612,0,519,39896.311087963,2009-03-24,07:27:58
39.970267,116.303597,0,523,39896.3111458333,2009-03-24,07:28:03
39.970283,116.303582,0,525,39896.3112037037,2009-03-24,07:28:08
39.970335,116.303583,0,513,39896.3112615741,2009-03-24,07:28:13
39.970395,116.303501,0,498,39896.3113194444,2009-03-24,07:28:18
39.97049,116.303547,0,481,39896.3113773148,2009-03-24,07:28:23
39.970605,116.303679,0,465,39896.3114351852,2009-03-24,07:28:28
39.970783,116.303967,0,447,39896.3114930556,2009-03-24,07:28:33
39.970809,116.303967,0,438,39896.3115509259,2009-03-24,07:28:38
39.970852,116.303988,0,427,39896.3116087963,2009-03-24,07:28:43
39.97089,116.303972,0,412,39896.3116666667,2009-03-24,07:28:48
39.970945,116.303973,0,403,39896.311724537,2009-03-24,07:28:53
39.971032,116.303909,0,387,39896.3117824074,2009-03-24,07:28:58
39.971095,116.303869,0,380,39896.3118402778,2009-03-24,07:29:03
39.971121,116.303865,0,377,39896.3118981481,2009-03-24,07:29:08
39.971011,116.304014,0,357,39896.3119560185,2009-03-24,07:29:13
39.971017,116.304056,0,345,39896.3120138889,2009-03-24,07:29:18
39.97102,116.304126,0,341,39896.3120717593,2009-03-24,07:29:23
39.971017,116.30414,0,337,39896.3121296296,2009-03-24,07:29:28
39.971044,116.304221,0,335,39896.3121875,2009-03-24,07:29:33
39.971078,116.304291,0,336,39896.3122453704,2009-03-24,07:29:38
39.971131,116.304232,0,332,39896.3123032407,2009-03-24,07:29:43
39.971164,116.304197,0,329,39896.3123611111,2009-03-24,07:29:48
39.971178,116.304185,0,327,39896.3124189815,2009-03-24,07:29:53
39.971174,116.30422,0,328,39896.3124768519,2009-03-24,07:29:58
39.971215,116.304275,0,321,39896.3125347222,2009-03-24,07:30:03
39.97124,116.304309,0,312,39896.3125925926,2009-03-24,07:30:08
39.971207,116.304331,0,296,39896.312650463,2009-03-24,07:30:13
39.971245,116.30434,0,295,39896.3127083333,2009-03-24,07:30:18
39.971298,116.304346,0,294,39896.3127662037,2009-03-24,07:30:23
39.971338,116.30437,0,294,39896.3128240741,2009-03-24,07:30:28
39.971377,116.304375,0,295,39896.3128819444,2009-03-24,07:30:33
