# Supplementary material for: Research on differential privacy protection method based on user tendency
Source: PLoS One. 2023 Oct 26;18(10):e0288823. doi: 10.1371/journal.pone.0288823 (PMC10602288; doi:10.1371/journal.pone.0288823)
Supplement: S2 Data — (ZIP) [file pone.0288823.s002.zip › Data 5-2/022/Trajectory/20090326010354.plt]

Geolife trajectory
WGS 84
Altitude is in Feet
Reserved 3
0,2,255,My Track,0,0,2,8421376
0
39.975182,116.317924,0,134,39898.044375,2009-03-26,01:03:54
39.97538,116.318201,0,239,39898.0444328704,2009-03-26,01:03:59
39.975272,116.31813,0,201,39898.0444907407,2009-03-26,01:04:04
39.97521,116.318053,0,202,39898.0445486111,2009-03-26,01:04:09
39.975256,116.318188,0,202,39898.0446064815,2009-03-26,01:04:14
39.97533,116.318466,0,202,39898.0446643519,2009-03-26,01:04:19
39.97533,116.318803,0,207,39898.0447222222,2009-03-26,01:04:24
39.975388,116.319211,0,221,39898.0447800926,2009-03-26,01:04:29
39.975327,116.319634,0,203,39898.044837963,2009-03-26,01:04:34
39.975371,116.320074,0,211,39898.0448958333,2009-03-26,01:04:39
39.97535,116.320232,0,214,39898.0449537037,2009-03-26,01:04:44
39.975335,116.320221,0,211,39898.0450115741,2009-03-26,01:04:49
39.975317,116.32021,0,215,39898.0450694444,2009-03-26,01:04:54
39.975304,116.320419,0,210,39898.0451273148,2009-03-26,01:04:59
39.975307,116.320482,0,201,39898.0451851852,2009-03-26,01:05:04
39.975243,116.320801,0,172,39898.0452430556,2009-03-26,01:05:09
39.975298,116.321273,0,166,39898.0453009259,2009-03-26,01:05:14
39.975401,116.321876,0,163,39898.0453587963,2009-03-26,01:05:19
39.975395,116.322608,0,168,39898.0454166667,2009-03-26,01:05:24
39.975277,116.323411,0,155,39898.045474537,2009-03-26,01:05:29
39.975238,116.324284,0,145,39898.0455324074,2009-03-26,01:05:34
39.975126,116.325225,0,127,39898.0455902778,2009-03-26,01:05:39
39.975121,116.326121,0,124,39898.0456481481,2009-03-26,01:05:44
39.97518,116.32693,0,120,39898.0457060185,2009-03-26,01:05:49
39.975183,116.327642,0,112,39898.0457638889,2009-03-26,01:05:54
39.97519,116.328304,0,109,39898.0458217593,2009-03-26,01:05:59
39.975208,116.328777,0,132,39898.0458796296,2009-03-26,01:06:04
39.975263,116.32884,0,153,39898.0459375,2009-03-26,01:06:09
39.975263,116.32884,0,153,39898.0459722222,2009-03-26,01:06:12
39.975259,116.328843,0,158,39898.0459953704,2009-03-26,01:06:14
39.975259,116.328833,0,161,39898.0460532407,2009-03-26,01:06:19
39.975257,116.328833,0,161,39898.0461111111,2009-03-26,01:06:24
39.975257,116.328833,0,161,39898.0461458333,2009-03-26,01:06:27
39.975255,116.328828,0,161,39898.0461689815,2009-03-26,01:06:29
39.97524,116.328841,0,162,39898.0462268519,2009-03-26,01:06:34
39.975237,116.328844,0,161,39898.0462847222,2009-03-26,01:06:39
39.975235,116.328841,0,161,39898.0463425926,2009-03-26,01:06:44
39.975235,116.328841,0,161,39898.0463773148,2009-03-26,01:06:47
39.975231,116.328848,0,161,39898.046400463,2009-03-26,01:06:49
39.975213,116.328849,0,162,39898.0464583333,2009-03-26,01:06:54
39.97516,116.328866,0,163,39898.0465162037,2009-03-26,01:06:59
39.975097,116.329131,0,162,39898.0465740741,2009-03-26,01:07:04
39.975079,116.329396,0,160,39898.0466319444,2009-03-26,01:07:09
39.975041,116.329508,0,158,39898.0466898148,2009-03-26,01:07:14
39.975041,116.329528,0,156,39898.0467476852,2009-03-26,01:07:19
39.975041,116.329528,0,156,39898.0467824074,2009-03-26,01:07:22
39.97504,116.329532,0,156,39898.0468055556,2009-03-26,01:07:24
39.975042,116.32958,0,159,39898.0468634259,2009-03-26,01:07:29
39.975001,116.329643,0,177,39898.0469212963,2009-03-26,01:07:34
39.975006,116.329669,0,188,39898.0469791667,2009-03-26,01:07:39
39.975025,116.32971,0,194,39898.047037037,2009-03-26,01:07:44
39.975078,116.329732,0,201,39898.0470949074,2009-03-26,01:07:49
39.975092,116.329787,0,206,39898.0471527778,2009-03-26,01:07:54
39.975082,116.329853,0,210,39898.0472106481,2009-03-26,01:07:59
39.975071,116.329944,0,215,39898.0472685185,2009-03-26,01:08:04
39.975076,116.330058,0,215,39898.0473263889,2009-03-26,01:08:09
39.975066,116.330166,0,215,39898.0473842593,2009-03-26,01:08:14
39.975089,116.330217,0,218,39898.0474421296,2009-03-26,01:08:19
39.975089,116.33029,0,217,39898.0475,2009-03-26,01:08:24
39.975096,116.330383,0,218,39898.0475578704,2009-03-26,01:08:29
39.97512,116.330477,0,218,39898.0476157407,2009-03-26,01:08:34
39.975143,116.330609,0,215,39898.0476736111,2009-03-26,01:08:39
39.975151,116.330696,0,213,39898.0477314815,2009-03-26,01:08:44
39.975154,116.330795,0,211,39898.0477893518,2009-03-26,01:08:49
39.975143,116.330875,0,213,39898.0478472222,2009-03-26,01:08:54
39.975135,116.330963,0,210,39898.0479050926,2009-03-26,01:08:59
39.975142,116.331081,0,207,39898.047962963,2009-03-26,01:09:04
39.975137,116.331182,0,207,39898.0480208333,2009-03-26,01:09:09
39.975114,116.331245,0,207,39898.0480787037,2009-03-26,01:09:14
39.975124,116.331313,0,207,39898.0481365741,2009-03-26,01:09:19
39.975116,116.331433,0,205,39898.0481944444,2009-03-26,01:09:24
39.975109,116.331519,0,204,39898.0482523148,2009-03-26,01:09:29
39.975057,116.331635,0,195,39898.0483101852,2009-03-26,01:09:34
39.974998,116.331714,0,189,39898.0483680556,2009-03-26,01:09:39
39.974949,116.331784,0,185,39898.0484259259,2009-03-26,01:09:44
39.974853,116.331819,0,176,39898.0484837963,2009-03-26,01:09:49
39.974764,116.331877,0,168,39898.0485416667,2009-03-26,01:09:54
39.974694,116.33192,0,163,39898.048599537,2009-03-26,01:09:59
39.974612,116.33195,0,163,39898.0486574074,2009-03-26,01:10:04
39.974509,116.331963,0,164,39898.0487152778,2009-03-26,01:10:09
39.974477,116.331974,0,164,39898.0487731481,2009-03-26,01:10:14
39.974417,116.331992,0,161,39898.0488310185,2009-03-26,01:10:19
39.974363,116.332003,0,157,39898.0488888889,2009-03-26,01:10:24
39.974277,116.332027,0,152,39898.0489467593,2009-03-26,01:10:29
39.974213,116.332042,0,145,39898.0490046296,2009-03-26,01:10:34
39.974185,116.332048,0,138,39898.0490625,2009-03-26,01:10:39
39.974125,116.332057,0,129,39898.0491203704,2009-03-26,01:10:44
39.974069,116.332132,0,128,39898.0491782407,2009-03-26,01:10:49
39.974016,116.332174,0,138,39898.0492361111,2009-03-26,01:10:54
39.973985,116.33223,0,149,39898.0492939815,2009-03-26,01:10:59
39.973943,116.33225,0,158,39898.0493518518,2009-03-26,01:11:04
39.973895,116.332276,0,166,39898.0494097222,2009-03-26,01:11:09
39.973847,116.332288,0,170,39898.0494675926,2009-03-26,01:11:14
39.973819,116.332279,0,176,39898.049525463,2009-03-26,01:11:19
39.973797,116.332262,0,178,39898.0495833333,2009-03-26,01:11:24
39.973659,116.332302,0,179,39898.0496412037,2009-03-26,01:11:29
39.973596,116.332293,0,182,39898.0496990741,2009-03-26,01:11:34
39.973528,116.332359,0,190,39898.0497569444,2009-03-26,01:11:39
39.973507,116.332353,0,194,39898.0498148148,2009-03-26,01:11:44
39.973491,116.332358,0,198,39898.0498726852,2009-03-26,01:11:49
39.973483,116.332364,0,202,39898.0499305556,2009-03-26,01:11:54
39.973483,116.332364,0,202,39898.0499652778,2009-03-26,01:11:57
39.973476,116.332369,0,204,39898.0499884259,2009-03-26,01:11:59
39.973464,116.332398,0,205,39898.0500462963,2009-03-26,01:12:04
39.973432,116.332425,0,206,39898.0501041667,2009-03-26,01:12:09
39.975214,116.335817,0,826,39898.0519560185,2009-03-26,01:14:49
39.974171,116.335188,0,487,39898.0520138889,2009-03-26,01:14:54
39.973891,116.334332,0,413,39898.0520717593,2009-03-26,01:14:59
39.973864,116.334478,0,365,39898.0521296296,2009-03-26,01:15:04
39.973857,116.334866,0,347,39898.0521875,2009-03-26,01:15:09
39.973862,116.335153,0,332,39898.0522453704,2009-03-26,01:15:14
39.973838,116.335427,0,319,39898.0523032407,2009-03-26,01:15:19
39.973751,116.335785,0,307,39898.0523611111,2009-03-26,01:15:24
39.973807,116.335742,0,309,39898.0524189815,2009-03-26,01:15:29
39.973798,116.335922,0,311,39898.0524768519,2009-03-26,01:15:34
39.973773,116.336097,0,314,39898.0525347222,2009-03-26,01:15:39
39.973419,116.336306,0,286,39898.0525925926,2009-03-26,01:15:44
39.973392,116.33609,0,287,39898.052650463,2009-03-26,01:15:49
39.973402,116.336087,0,288,39898.0527083333,2009-03-26,01:15:54
39.973403,116.336066,0,288,39898.0527662037,2009-03-26,01:15:59
39.973415,116.336042,0,292,39898.0528240741,2009-03-26,01:16:04
39.973418,116.33604,0,292,39898.0528819444,2009-03-26,01:16:09
39.97342,116.33604,0,293,39898.0529398148,2009-03-26,01:16:14
39.973419,116.336043,0,293,39898.0529976852,2009-03-26,01:16:19
39.973419,116.336043,0,293,39898.0530324074,2009-03-26,01:16:22
39.973415,116.336047,0,293,39898.0530555556,2009-03-26,01:16:24
39.973407,116.336031,0,293,39898.0531134259,2009-03-26,01:16:29
39.973418,116.336012,0,287,39898.0531712963,2009-03-26,01:16:34
39.973422,116.33597,0,277,39898.0532291667,2009-03-26,01:16:39
39.973439,116.33567,0,258,39898.053287037,2009-03-26,01:16:44
39.973434,116.335093,0,227,39898.0533449074,2009-03-26,01:16:49
39.973422,116.334833,0,203,39898.0534027778,2009-03-26,01:16:54
39.97342,116.334637,0,171,39898.0534606481,2009-03-26,01:16:59
39.973433,116.334466,0,146,39898.0535185185,2009-03-26,01:17:04
39.973444,116.334359,0,124,39898.0535763889,2009-03-26,01:17:09
39.973467,116.334277,0,107,39898.0536342593,2009-03-26,01:17:14
39.973418,116.334588,0,102,39898.0575115741,2009-03-26,01:22:49
39.973388,116.334637,0,102,39898.0575694444,2009-03-26,01:22:54
39.97338,116.33461,0,101,39898.0576273148,2009-03-26,01:22:59
39.973337,116.334606,0,102,39898.0576851852,2009-03-26,01:23:04
39.973285,116.334542,0,102,39898.0577430556,2009-03-26,01:23:09
39.973278,116.334458,0,95,39898.0578009259,2009-03-26,01:23:14
39.973272,116.334467,0,80,39898.0578587963,2009-03-26,01:23:19
39.973264,116.334477,0,63,39898.0579166667,2009-03-26,01:23:24
39.973214,116.334489,0,47,39898.057974537,2009-03-26,01:23:29
39.973165,116.334487,0,37,39898.0580324074,2009-03-26,01:23:34
39.973098,116.334573,0,27,39898.0580902778,2009-03-26,01:23:39
39.973073,116.334599,0,23,39898.0581481481,2009-03-26,01:23:44
39.973109,116.334514,0,21,39898.0582060185,2009-03-26,01:23:49
39.973133,116.334444,0,21,39898.0582638889,2009-03-26,01:23:54
39.973146,116.334365,0,20,39898.0583217593,2009-03-26,01:23:59
39.973115,116.33431,0,20,39898.0583796296,2009-03-26,01:24:04
39.97308,116.334323,0,19,39898.0584375,2009-03-26,01:24:09
39.973079,116.334285,0,19,39898.0584953704,2009-03-26,01:24:14
39.973068,116.334252,0,21,39898.0585532407,2009-03-26,01:24:19
39.973048,116.334253,0,19,39898.0586111111,2009-03-26,01:24:24
39.973045,116.334242,0,19,39898.0586689815,2009-03-26,01:24:29
39.973073,116.334295,0,15,39898.0587268519,2009-03-26,01:24:34
39.973146,116.334395,0,19,39898.0587847222,2009-03-26,01:24:39
39.973169,116.334404,0,19,39898.0588425926,2009-03-26,01:24:44
39.973143,116.334371,0,13,39898.058900463,2009-03-26,01:24:49
39.973117,116.334412,0,1,39898.0589583333,2009-03-26,01:24:54
39.973092,116.334368,0,-4,39898.0590162037,2009-03-26,01:24:59
39.973085,116.334328,0,-3,39898.0590740741,2009-03-26,01:25:04
39.973061,116.33428,0,-2,39898.0591319444,2009-03-26,01:25:09
39.972988,116.334261,0,-1,39898.0591898148,2009-03-26,01:25:14
39.972956,116.334221,0,-1,39898.0592476852,2009-03-26,01:25:19
39.972951,116.334168,0,-2,39898.0593055556,2009-03-26,01:25:24
39.973087,116.334217,0,19,39898.0593634259,2009-03-26,01:25:29
39.973155,116.334311,0,29,39898.0594212963,2009-03-26,01:25:34
39.973131,116.334399,0,29,39898.0594791667,2009-03-26,01:25:39
39.973146,116.334457,0,30,39898.059537037,2009-03-26,01:25:44
39.973142,116.334459,0,31,39898.0595949074,2009-03-26,01:25:49
39.973142,116.334459,0,31,39898.0596296296,2009-03-26,01:25:52
39.973143,116.334462,0,31,39898.0596527778,2009-03-26,01:25:54
39.973152,116.334462,0,31,39898.0597106481,2009-03-26,01:25:59
39.973156,116.334461,0,31,39898.0597685185,2009-03-26,01:26:04
39.973153,116.334466,0,31,39898.0598263889,2009-03-26,01:26:09
39.973151,116.334467,0,31,39898.0598842593,2009-03-26,01:26:14
39.973149,116.33447,0,31,39898.0599421296,2009-03-26,01:26:19
39.97315,116.334471,0,32,39898.06,2009-03-26,01:26:24
39.973154,116.334471,0,32,39898.0600578704,2009-03-26,01:26:29
39.973159,116.334469,0,33,39898.0601157407,2009-03-26,01:26:34
39.973167,116.334467,0,33,39898.0601736111,2009-03-26,01:26:39
39.973173,116.334464,0,33,39898.0602314815,2009-03-26,01:26:44
39.973178,116.334462,0,33,39898.0602893519,2009-03-26,01:26:49
39.973182,116.334462,0,34,39898.0603472222,2009-03-26,01:26:54
39.973186,116.334461,0,34,39898.0604050926,2009-03-26,01:26:59
39.973185,116.334462,0,34,39898.060462963,2009-03-26,01:27:04
39.973186,116.334463,0,34,39898.0605208333,2009-03-26,01:27:09
39.973187,116.334463,0,34,39898.0605787037,2009-03-26,01:27:14
39.973187,116.334463,0,34,39898.0606134259,2009-03-26,01:27:17
39.973191,116.334462,0,34,39898.0606365741,2009-03-26,01:27:19
39.973202,116.334459,0,34,39898.0606944444,2009-03-26,01:27:24
39.973252,116.334564,0,40,39898.0607523148,2009-03-26,01:27:29
39.973308,116.334729,0,56,39898.0608101852,2009-03-26,01:27:34
39.973401,116.334835,0,89,39898.0608680556,2009-03-26,01:27:39
39.973459,116.334713,0,115,39898.0609259259,2009-03-26,01:27:44
39.973456,116.334696,0,118,39898.0609837963,2009-03-26,01:27:49
39.973447,116.33469,0,121,39898.0610416667,2009-03-26,01:27:54
39.973451,116.334745,0,126,39898.061099537,2009-03-26,01:27:59
39.973462,116.334813,0,135,39898.0611574074,2009-03-26,01:28:04
39.973504,116.334829,0,152,39898.0612152778,2009-03-26,01:28:09
39.973589,116.334798,0,181,39898.0612731481,2009-03-26,01:28:14
39.973703,116.33475,0,221,39898.0613310185,2009-03-26,01:28:19
39.973778,116.334798,0,257,39898.0613888889,2009-03-26,01:28:24
39.973729,116.334868,0,236,39898.0614467593,2009-03-26,01:28:29
39.973747,116.334876,0,244,39898.0615046296,2009-03-26,01:28:34
39.973712,116.334922,0,238,39898.0615625,2009-03-26,01:28:39
39.973692,116.334917,0,233,39898.0616203704,2009-03-26,01:28:44
39.973666,116.334876,0,230,39898.0616782407,2009-03-26,01:28:49
39.973635,116.334871,0,229,39898.0617361111,2009-03-26,01:28:54
39.97358,116.334786,0,229,39898.0617939815,2009-03-26,01:28:59
39.973562,116.334692,0,230,39898.0618518519,2009-03-26,01:29:04
39.973571,116.334684,0,233,39898.0619097222,2009-03-26,01:29:09
39.973601,116.334282,0,230,39898.0619675926,2009-03-26,01:29:14
39.973639,116.334073,0,224,39898.062025463,2009-03-26,01:29:19
39.973618,116.334085,0,219,39898.0620833333,2009-03-26,01:29:24
39.973582,116.334093,0,219,39898.0621412037,2009-03-26,01:29:29
39.973582,116.334093,0,219,39898.0621759259,2009-03-26,01:29:32
39.973588,116.334089,0,214,39898.0621990741,2009-03-26,01:29:34
39.973588,116.333971,0,204,39898.0622569444,2009-03-26,01:29:39
39.973571,116.333794,0,193,39898.0623148148,2009-03-26,01:29:44
39.973542,116.333683,0,181,39898.0623726852,2009-03-26,01:29:49
39.973503,116.333617,0,162,39898.0624305556,2009-03-26,01:29:54
39.97348,116.333888,0,144,39898.0624884259,2009-03-26,01:29:59
39.973433,116.334019,0,126,39898.0625462963,2009-03-26,01:30:04
39.973442,116.333957,0,129,39898.0626041667,2009-03-26,01:30:09
39.973464,116.333953,0,125,39898.062662037,2009-03-26,01:30:14
39.973478,116.333931,0,129,39898.0627199074,2009-03-26,01:30:19
39.973488,116.333918,0,120,39898.0627777778,2009-03-26,01:30:24
39.973497,116.333888,0,110,39898.0628356481,2009-03-26,01:30:29
39.973503,116.333905,0,107,39898.0628935185,2009-03-26,01:30:34
39.973532,116.333989,0,108,39898.0629513889,2009-03-26,01:30:39
39.973561,116.334036,0,112,39898.0630092593,2009-03-26,01:30:44
39.973567,116.334076,0,115,39898.0630671296,2009-03-26,01:30:49
39.973563,116.334075,0,115,39898.063125,2009-03-26,01:30:54
39.973562,116.334074,0,114,39898.0631828704,2009-03-26,01:30:59
39.973562,116.334074,0,114,39898.0632175926,2009-03-26,01:31:02
39.973558,116.334078,0,114,39898.0632407407,2009-03-26,01:31:04
39.973549,116.334084,0,115,39898.0632986111,2009-03-26,01:31:09
39.973549,116.334084,0,115,39898.0633333333,2009-03-26,01:31:12
39.973541,116.334089,0,115,39898.0633564815,2009-03-26,01:31:14
39.973513,116.334128,0,119,39898.0634143518,2009-03-26,01:31:19
39.973483,116.334165,0,124,39898.0634722222,2009-03-26,01:31:24
39.973473,116.334173,0,126,39898.0635300926,2009-03-26,01:31:29
39.973478,116.334159,0,128,39898.063587963,2009-03-26,01:31:34
39.973476,116.334159,0,128,39898.0636458333,2009-03-26,01:31:39
39.973475,116.33416,0,128,39898.0637037037,2009-03-26,01:31:44
39.973475,116.33416,0,128,39898.0637384259,2009-03-26,01:31:47
39.973478,116.334158,0,128,39898.0637615741,2009-03-26,01:31:49
39.973487,116.334154,0,128,39898.0638194444,2009-03-26,01:31:54
39.973505,116.33421,0,130,39898.0638773148,2009-03-26,01:31:59
39.973505,116.33421,0,130,39898.063912037,2009-03-26,01:32:02
39.973508,116.334211,0,132,39898.0639351852,2009-03-26,01:32:04
39.973511,116.334198,0,132,39898.0639930556,2009-03-26,01:32:09
39.973509,116.334197,0,132,39898.0640509259,2009-03-26,01:32:14
39.973509,116.334197,0,132,39898.0640856481,2009-03-26,01:32:17
39.973505,116.334199,0,132,39898.0641087963,2009-03-26,01:32:19
39.973481,116.334216,0,135,39898.0641666667,2009-03-26,01:32:24
39.973473,116.334236,0,140,39898.064224537,2009-03-26,01:32:29
39.973478,116.334233,0,141,39898.0642824074,2009-03-26,01:32:34
39.973478,116.334233,0,141,39898.0643171296,2009-03-26,01:32:37
39.973481,116.334233,0,141,39898.0643402778,2009-03-26,01:32:39
39.97349,116.334233,0,142,39898.0643981481,2009-03-26,01:32:44
39.973498,116.334233,0,143,39898.0644560185,2009-03-26,01:32:49
39.973505,116.334231,0,145,39898.0645138889,2009-03-26,01:32:54
39.973505,116.334231,0,145,39898.0645486111,2009-03-26,01:32:57
39.973513,116.33423,0,145,39898.0645717593,2009-03-26,01:32:59
39.973521,116.334287,0,148,39898.0646296296,2009-03-26,01:33:04
39.973519,116.334485,0,149,39898.0646875,2009-03-26,01:33:09
39.973509,116.334634,0,151,39898.0647453704,2009-03-26,01:33:14
39.973506,116.334806,0,154,39898.0648032407,2009-03-26,01:33:19
39.973527,116.334747,0,167,39898.0648611111,2009-03-26,01:33:24
39.973555,116.334736,0,174,39898.0649189815,2009-03-26,01:33:29
39.973583,116.334737,0,180,39898.0649768518,2009-03-26,01:33:34
39.973558,116.334679,0,180,39898.0650347222,2009-03-26,01:33:39
39.973502,116.334569,0,181,39898.0650925926,2009-03-26,01:33:44
39.973481,116.334312,0,188,39898.065150463,2009-03-26,01:33:49
39.973491,116.334013,0,198,39898.0652083333,2009-03-26,01:33:54
39.97352,116.333688,0,201,39898.0652662037,2009-03-26,01:33:59
39.973531,116.33352,0,214,39898.0653240741,2009-03-26,01:34:04
39.973522,116.333364,0,224,39898.0653819444,2009-03-26,01:34:09
39.973546,116.333221,0,229,39898.0654398148,2009-03-26,01:34:14
39.97353,116.333233,0,224,39898.0654976852,2009-03-26,01:34:19
39.97352,116.333269,0,221,39898.0655555556,2009-03-26,01:34:24
39.97352,116.333269,0,221,39898.0655902778,2009-03-26,01:34:27
39.973527,116.333268,0,221,39898.0656134259,2009-03-26,01:34:29
39.973544,116.333297,0,219,39898.0656712963,2009-03-26,01:34:34
39.973584,116.333417,0,213,39898.0657291667,2009-03-26,01:34:39
39.973734,116.33359,0,223,39898.065787037,2009-03-26,01:34:44
39.973693,116.334068,0,236,39898.0658449074,2009-03-26,01:34:49
39.97364,116.33418,0,243,39898.0659027778,2009-03-26,01:34:54
39.97364,116.33418,0,243,39898.0659375,2009-03-26,01:34:57
39.973632,116.334181,0,245,39898.0659606481,2009-03-26,01:34:59
39.973582,116.334171,0,235,39898.0660185185,2009-03-26,01:35:04
39.973581,116.334156,0,233,39898.0660763889,2009-03-26,01:35:09
39.973597,116.334128,0,233,39898.0661342593,2009-03-26,01:35:14
39.973609,116.334156,0,235,39898.0661921296,2009-03-26,01:35:19
39.973629,116.334229,0,232,39898.06625,2009-03-26,01:35:24
39.973618,116.334226,0,224,39898.0663078704,2009-03-26,01:35:29
39.973525,116.334248,0,206,39898.0663657407,2009-03-26,01:35:34
39.973497,116.334278,0,196,39898.0664236111,2009-03-26,01:35:39
39.973505,116.334305,0,186,39898.0664814815,2009-03-26,01:35:44
39.973542,116.334344,0,177,39898.0665393519,2009-03-26,01:35:49
39.973565,116.334404,0,171,39898.0665972222,2009-03-26,01:35:54
39.973554,116.334475,0,173,39898.0666550926,2009-03-26,01:35:59
39.973526,116.334507,0,171,39898.066712963,2009-03-26,01:36:04
39.973523,116.334509,0,171,39898.0667708333,2009-03-26,01:36:09
39.973523,116.334509,0,171,39898.0668055556,2009-03-26,01:36:12
39.973524,116.334509,0,170,39898.0668287037,2009-03-26,01:36:14
39.973535,116.334505,0,170,39898.0668865741,2009-03-26,01:36:19
39.973549,116.334512,0,168,39898.0669444444,2009-03-26,01:36:24
39.973562,116.334552,0,167,39898.0670023148,2009-03-26,01:36:29
39.973562,116.334579,0,167,39898.0670601852,2009-03-26,01:36:34
39.97354,116.334607,0,164,39898.0671180556,2009-03-26,01:36:39
39.9735,116.334613,0,155,39898.0671759259,2009-03-26,01:36:44
39.973482,116.334627,0,154,39898.0672337963,2009-03-26,01:36:49
39.973482,116.334627,0,154,39898.0672685185,2009-03-26,01:36:52
39.973486,116.334628,0,153,39898.0672916667,2009-03-26,01:36:54
39.973524,116.334632,0,150,39898.067349537,2009-03-26,01:36:59
39.973551,116.33465,0,150,39898.0674074074,2009-03-26,01:37:04
39.973532,116.33464,0,152,39898.0674652778,2009-03-26,01:37:09
39.973512,116.334633,0,152,39898.0675231481,2009-03-26,01:37:14
39.973512,116.334604,0,150,39898.0675810185,2009-03-26,01:37:19
39.973509,116.334603,0,150,39898.0676388889,2009-03-26,01:37:24
39.973516,116.334601,0,150,39898.0676967593,2009-03-26,01:37:29
39.973523,116.334597,0,150,39898.0677546296,2009-03-26,01:37:34
39.973526,116.334595,0,151,39898.0678125,2009-03-26,01:37:39
39.973526,116.334595,0,151,39898.0678472222,2009-03-26,01:37:42
39.973522,116.334596,0,151,39898.0678703704,2009-03-26,01:37:44
39.973483,116.334571,0,151,39898.0679282407,2009-03-26,01:37:49
39.973431,116.334387,0,148,39898.0679861111,2009-03-26,01:37:54
39.973358,116.334158,0,143,39898.0680439815,2009-03-26,01:37:59
39.973316,116.333938,0,136,39898.0681018519,2009-03-26,01:38:04
39.973342,116.333769,0,127,39898.0681597222,2009-03-26,01:38:09
39.973331,116.333678,0,116,39898.0682175926,2009-03-26,01:38:14
39.973324,116.333669,0,104,39898.068275463,2009-03-26,01:38:19
39.973282,116.333712,0,94,39898.0683333333,2009-03-26,01:38:24
39.973246,116.333737,0,83,39898.0683912037,2009-03-26,01:38:29
39.97323,116.333746,0,77,39898.0684490741,2009-03-26,01:38:34
39.973233,116.333734,0,75,39898.0685069444,2009-03-26,01:38:39
39.973233,116.333734,0,75,39898.0685416667,2009-03-26,01:38:42
39.973226,116.333736,0,74,39898.0685648148,2009-03-26,01:38:44
39.973196,116.33372,0,73,39898.0686226852,2009-03-26,01:38:49
39.973159,116.333784,0,74,39898.0686805556,2009-03-26,01:38:54
39.973141,116.333853,0,75,39898.0687384259,2009-03-26,01:38:59
39.973159,116.333867,0,77,39898.0687962963,2009-03-26,01:39:04
39.973161,116.333813,0,79,39898.0688541667,2009-03-26,01:39:09
39.973166,116.333667,0,77,39898.068912037,2009-03-26,01:39:14
39.973151,116.333616,0,75,39898.0689699074,2009-03-26,01:39:19
39.973127,116.333583,0,71,39898.0690277778,2009-03-26,01:39:24
39.973115,116.333574,0,67,39898.0690856481,2009-03-26,01:39:29
39.973131,116.33356,0,63,39898.0691435185,2009-03-26,01:39:34
39.973162,116.333573,0,63,39898.0692013889,2009-03-26,01:39:39
39.973159,116.333574,0,62,39898.0692592593,2009-03-26,01:39:44
39.973159,116.333574,0,62,39898.0692939815,2009-03-26,01:39:47
39.973153,116.333579,0,62,39898.0693171296,2009-03-26,01:39:49
39.973151,116.333592,0,62,39898.069375,2009-03-26,01:39:54
39.973151,116.333592,0,62,39898.0694097222,2009-03-26,01:39:57
39.973143,116.333599,0,62,39898.0694328704,2009-03-26,01:39:59
39.973147,116.33362,0,63,39898.0694907407,2009-03-26,01:40:04
39.97315,116.333625,0,63,39898.0695486111,2009-03-26,01:40:09
39.97315,116.333625,0,63,39898.0695833333,2009-03-26,01:40:12
39.97315,116.333629,0,63,39898.0696064815,2009-03-26,01:40:14
39.97316,116.333634,0,64,39898.0696643519,2009-03-26,01:40:19
39.973169,116.333634,0,64,39898.0697222222,2009-03-26,01:40:24
39.973174,116.33364,0,65,39898.0697800926,2009-03-26,01:40:29
39.973174,116.33364,0,65,39898.0698148148,2009-03-26,01:40:32
39.973177,116.333643,0,66,39898.069837963,2009-03-26,01:40:34
39.973219,116.333759,0,67,39898.0698958333,2009-03-26,01:40:39
39.973299,116.333934,0,72,39898.0699537037,2009-03-26,01:40:44
39.973372,116.334093,0,82,39898.0700115741,2009-03-26,01:40:49
39.973403,116.334166,0,92,39898.0700694444,2009-03-26,01:40:54
39.973437,116.334268,0,101,39898.0701273148,2009-03-26,01:40:59
39.973484,116.334321,0,110,39898.0701851852,2009-03-26,01:41:04
39.973536,116.334386,0,119,39898.0702430556,2009-03-26,01:41:09
39.973587,116.334466,0,127,39898.0703009259,2009-03-26,01:41:14
39.973535,116.33438,0,133,39898.0703587963,2009-03-26,01:41:19
39.973469,116.334356,0,134,39898.0704166667,2009-03-26,01:41:24
39.973465,116.33437,0,138,39898.070474537,2009-03-26,01:41:29
39.973474,116.334407,0,136,39898.0705324074,2009-03-26,01:41:34
39.973497,116.334471,0,134,39898.0705902778,2009-03-26,01:41:39
39.973503,116.334489,0,140,39898.0706481481,2009-03-26,01:41:44
39.97348,116.334459,0,139,39898.0707060185,2009-03-26,01:41:49
39.973457,116.334303,0,144,39898.0707638889,2009-03-26,01:41:54
39.973445,116.33412,0,148,39898.0708217593,2009-03-26,01:41:59
39.973439,116.333899,0,149,39898.0708796296,2009-03-26,01:42:04
39.973433,116.333741,0,151,39898.0709375,2009-03-26,01:42:09
39.973427,116.333507,0,159,39898.0709953704,2009-03-26,01:42:14
39.973425,116.333452,0,174,39898.0710532407,2009-03-26,01:42:19
39.973398,116.333443,0,181,39898.0711111111,2009-03-26,01:42:24
39.973391,116.333517,0,184,39898.0711689815,2009-03-26,01:42:29
39.973396,116.333529,0,178,39898.0712268518,2009-03-26,01:42:34
39.973397,116.333528,0,179,39898.0712847222,2009-03-26,01:42:39
39.973399,116.333529,0,178,39898.0713425926,2009-03-26,01:42:44
39.9734,116.33353,0,179,39898.071400463,2009-03-26,01:42:49
39.9734,116.33353,0,179,39898.0714351852,2009-03-26,01:42:52
39.973403,116.33353,0,179,39898.0714583333,2009-03-26,01:42:54
39.973411,116.333543,0,178,39898.0715162037,2009-03-26,01:42:59
39.973408,116.333545,0,178,39898.0715740741,2009-03-26,01:43:04
39.973401,116.333548,0,178,39898.0716319444,2009-03-26,01:43:09
39.973401,116.333548,0,178,39898.0716666667,2009-03-26,01:43:12
39.973394,116.333551,0,178,39898.0716898148,2009-03-26,01:43:14
39.973406,116.333598,0,178,39898.0717476852,2009-03-26,01:43:19
39.97348,116.333792,0,181,39898.0718055556,2009-03-26,01:43:24
39.973536,116.333939,0,179,39898.0718634259,2009-03-26,01:43:29
39.973559,116.334227,0,190,39898.0771875,2009-03-26,01:51:09
39.973602,116.334298,0,201,39898.0772453704,2009-03-26,01:51:14
39.973621,116.334279,0,215,39898.0773032407,2009-03-26,01:51:19
39.973619,116.334237,0,221,39898.0773611111,2009-03-26,01:51:24
39.973607,116.334199,0,218,39898.0774189815,2009-03-26,01:51:29
39.973593,116.334114,0,220,39898.0774768519,2009-03-26,01:51:34
39.973557,116.334034,0,209,39898.0775347222,2009-03-26,01:51:39
39.973533,116.333958,0,199,39898.0775925926,2009-03-26,01:51:44
39.973519,116.333849,0,188,39898.077650463,2009-03-26,01:51:49
39.973525,116.333811,0,185,39898.0777083333,2009-03-26,01:51:54
39.973525,116.333811,0,185,39898.0777430556,2009-03-26,01:51:57
39.973528,116.333806,0,183,39898.0777662037,2009-03-26,01:51:59
39.97354,116.333917,0,179,39898.0778240741,2009-03-26,01:52:04
39.973556,116.333964,0,178,39898.0778819444,2009-03-26,01:52:09
39.973545,116.333911,0,176,39898.0779398148,2009-03-26,01:52:14
39.973549,116.333994,0,173,39898.0779976852,2009-03-26,01:52:19
39.973535,116.333998,0,175,39898.0780555556,2009-03-26,01:52:24
39.973533,116.334015,0,176,39898.0781134259,2009-03-26,01:52:29
39.973533,116.334015,0,176,39898.0781481481,2009-03-26,01:52:32
39.973528,116.334013,0,176,39898.0781712963,2009-03-26,01:52:34
39.973533,116.333995,0,174,39898.0782291667,2009-03-26,01:52:39
39.973505,116.333941,0,173,39898.078287037,2009-03-26,01:52:44
39.973466,116.333906,0,173,39898.0783449074,2009-03-26,01:52:49
39.97344,116.333867,0,172,39898.0784027778,2009-03-26,01:52:54
39.973412,116.333806,0,170,39898.0784606481,2009-03-26,01:52:59
39.973408,116.333752,0,167,39898.0785185185,2009-03-26,01:53:04
39.973411,116.333716,0,165,39898.0785763889,2009-03-26,01:53:09
39.973416,116.333707,0,165,39898.0786342593,2009-03-26,01:53:14
39.973439,116.333715,0,166,39898.0786921296,2009-03-26,01:53:19
39.973431,116.333755,0,166,39898.07875,2009-03-26,01:53:24
39.973432,116.333823,0,169,39898.0788078704,2009-03-26,01:53:29
39.973421,116.333834,0,172,39898.0788657407,2009-03-26,01:53:34
39.973414,116.333814,0,174,39898.0789236111,2009-03-26,01:53:39
39.973432,116.333765,0,177,39898.0789814815,2009-03-26,01:53:44
39.973425,116.33379,0,178,39898.0790393518,2009-03-26,01:53:49
39.973385,116.333816,0,179,39898.0790972222,2009-03-26,01:53:54
39.97339,116.333852,0,180,39898.0791550926,2009-03-26,01:53:59
39.973435,116.333844,0,187,39898.079212963,2009-03-26,01:54:04
39.973462,116.333814,0,188,39898.0792708333,2009-03-26,01:54:09
39.973473,116.333775,0,188,39898.0793287037,2009-03-26,01:54:14
39.973463,116.333708,0,186,39898.0793865741,2009-03-26,01:54:19
39.973474,116.3336,0,184,39898.0794444444,2009-03-26,01:54:24
39.973498,116.333574,0,179,39898.0795023148,2009-03-26,01:54:29
39.973519,116.333519,0,177,39898.0795601852,2009-03-26,01:54:34
39.973507,116.333556,0,177,39898.0796180556,2009-03-26,01:54:39
39.973482,116.333556,0,178,39898.0796759259,2009-03-26,01:54:44
39.973435,116.33353,0,179,39898.0797337963,2009-03-26,01:54:49
39.97342,116.333484,0,178,39898.0797916667,2009-03-26,01:54:54
39.973431,116.33346,0,177,39898.079849537,2009-03-26,01:54:59
39.973461,116.333426,0,174,39898.0799074074,2009-03-26,01:55:04
39.973508,116.333426,0,171,39898.0799652778,2009-03-26,01:55:09
39.973555,116.333446,0,169,39898.0800231481,2009-03-26,01:55:14
39.973558,116.333448,0,169,39898.0800810185,2009-03-26,01:55:19
39.973558,116.333448,0,169,39898.0801157407,2009-03-26,01:55:22
39.973554,116.333455,0,169,39898.0801388889,2009-03-26,01:55:24
39.973512,116.333495,0,172,39898.0801967593,2009-03-26,01:55:29
39.973434,116.333541,0,175,39898.0802546296,2009-03-26,01:55:34
39.973383,116.333558,0,177,39898.0803125,2009-03-26,01:55:39
39.973359,116.333584,0,178,39898.0803703704,2009-03-26,01:55:44
39.973374,116.333614,0,180,39898.0804282407,2009-03-26,01:55:49
39.973374,116.333614,0,180,39898.080462963,2009-03-26,01:55:52
39.973373,116.333613,0,180,39898.0804861111,2009-03-26,01:55:54
39.973398,116.33362,0,180,39898.0805439815,2009-03-26,01:55:59
39.973471,116.333647,0,181,39898.0806018518,2009-03-26,01:56:04
39.973538,116.333687,0,185,39898.0806597222,2009-03-26,01:56:09
39.973567,116.333701,0,185,39898.0807175926,2009-03-26,01:56:14
39.973579,116.333725,0,186,39898.080775463,2009-03-26,01:56:19
39.973582,116.333731,0,188,39898.0808333333,2009-03-26,01:56:24
39.97358,116.333724,0,190,39898.0808912037,2009-03-26,01:56:29
39.97358,116.333724,0,190,39898.0809259259,2009-03-26,01:56:32
39.973585,116.333724,0,190,39898.0809490741,2009-03-26,01:56:34
39.973578,116.333749,0,192,39898.0810069444,2009-03-26,01:56:39
39.973552,116.333765,0,192,39898.0810648148,2009-03-26,01:56:44
39.973493,116.333831,0,191,39898.0811226852,2009-03-26,01:56:49
39.973452,116.333864,0,192,39898.0811805556,2009-03-26,01:56:54
39.973462,116.33385,0,191,39898.0812384259,2009-03-26,01:56:59
39.973462,116.333859,0,190,39898.0812962963,2009-03-26,01:57:04
39.97349,116.333884,0,192,39898.0813541667,2009-03-26,01:57:09
39.973517,116.333913,0,195,39898.081412037,2009-03-26,01:57:14
39.973571,116.333938,0,201,39898.0814699074,2009-03-26,01:57:19
39.973578,116.333954,0,203,39898.0815277778,2009-03-26,01:57:24
39.973579,116.333935,0,207,39898.0815856481,2009-03-26,01:57:29
39.973524,116.333935,0,207,39898.0816435185,2009-03-26,01:57:34
39.973551,116.333965,0,207,39898.0817013889,2009-03-26,01:57:39
39.973497,116.333971,0,204,39898.0817592593,2009-03-26,01:57:44
39.973527,116.333976,0,199,39898.0818171296,2009-03-26,01:57:49
39.973474,116.333972,0,190,39898.081875,2009-03-26,01:57:54
39.973459,116.333996,0,185,39898.0819328704,2009-03-26,01:57:59
39.973474,116.334023,0,186,39898.0819907407,2009-03-26,01:58:04
39.973505,116.333992,0,185,39898.0820486111,2009-03-26,01:58:09
39.97349,116.333957,0,187,39898.0821064815,2009-03-26,01:58:14
39.973501,116.333943,0,186,39898.0821643519,2009-03-26,01:58:19
39.973505,116.333941,0,185,39898.0822222222,2009-03-26,01:58:24
39.973506,116.333939,0,185,39898.0822800926,2009-03-26,01:58:29
39.973506,116.333939,0,185,39898.0823148148,2009-03-26,01:58:32
39.973501,116.33394,0,184,39898.082337963,2009-03-26,01:58:34
39.973491,116.333945,0,184,39898.0823958333,2009-03-26,01:58:39
39.973483,116.33395,0,184,39898.0824537037,2009-03-26,01:58:44
39.973483,116.33395,0,184,39898.0824884259,2009-03-26,01:58:47
39.973481,116.333945,0,183,39898.0825115741,2009-03-26,01:58:49
39.973442,116.333939,0,179,39898.0825694444,2009-03-26,01:58:54
39.973406,116.333899,0,178,39898.0826273148,2009-03-26,01:58:59
39.973402,116.333901,0,178,39898.0826851852,2009-03-26,01:59:04
39.973402,116.333903,0,178,39898.0827430556,2009-03-26,01:59:09
39.973402,116.333903,0,178,39898.0827777778,2009-03-26,01:59:12
39.9734,116.333906,0,178,39898.0828009259,2009-03-26,01:59:14
39.973413,116.333968,0,180,39898.0828587963,2009-03-26,01:59:19
39.973457,116.333977,0,180,39898.0829166667,2009-03-26,01:59:24
39.973519,116.333918,0,179,39898.082974537,2009-03-26,01:59:29
39.973492,116.333885,0,180,39898.0830324074,2009-03-26,01:59:34
39.973468,116.333924,0,181,39898.0830902778,2009-03-26,01:59:39
39.973454,116.334045,0,183,39898.0831481481,2009-03-26,01:59:44
39.973427,116.334042,0,181,39898.0832060185,2009-03-26,01:59:49
39.973452,116.334039,0,181,39898.0832638889,2009-03-26,01:59:54
39.973514,116.334026,0,179,39898.0833217593,2009-03-26,01:59:59
39.97356,116.334027,0,187,39898.0833796296,2009-03-26,02:00:04
39.973586,116.334108,0,203,39898.0834375,2009-03-26,02:00:09
39.973678,116.33421,0,233,39898.0834953704,2009-03-26,02:00:14
39.97371,116.334186,0,242,39898.0835532407,2009-03-26,02:00:19
39.973722,116.334242,0,263,39898.0836111111,2009-03-26,02:00:24
39.973759,116.334277,0,283,39898.0836689815,2009-03-26,02:00:29
39.97381,116.334257,0,287,39898.0837268519,2009-03-26,02:00:34
39.973817,116.33424,0,290,39898.0837847222,2009-03-26,02:00:39
39.973817,116.33424,0,290,39898.0838194444,2009-03-26,02:00:42
39.973812,116.334235,0,288,39898.0838425926,2009-03-26,02:00:44
39.973689,116.334156,0,281,39898.083900463,2009-03-26,02:00:49
39.973629,116.334127,0,275,39898.0839583333,2009-03-26,02:00:54
39.97365,116.334191,0,271,39898.0840162037,2009-03-26,02:00:59
39.973695,116.334241,0,272,39898.0840740741,2009-03-26,02:01:04
39.973786,116.334316,0,277,39898.0841319444,2009-03-26,02:01:09
39.973811,116.33435,0,284,39898.0841898148,2009-03-26,02:01:14
39.973775,116.334331,0,287,39898.0842476852,2009-03-26,02:01:19
39.973725,116.334293,0,284,39898.0843055556,2009-03-26,02:01:24
39.973704,116.334339,0,281,39898.0843634259,2009-03-26,02:01:29
39.973697,116.334343,0,282,39898.0844212963,2009-03-26,02:01:34
39.973697,116.334343,0,282,39898.0844560185,2009-03-26,02:01:37
39.973694,116.334346,0,282,39898.0844791667,2009-03-26,02:01:39
39.973735,116.334532,0,288,39898.084537037,2009-03-26,02:01:44
39.973734,116.33457,0,291,39898.0845949074,2009-03-26,02:01:49
39.973673,116.334281,0,264,39898.087662037,2009-03-26,02:06:14
39.973627,116.334224,0,262,39898.0877199074,2009-03-26,02:06:19
39.97358,116.334221,0,254,39898.0877777778,2009-03-26,02:06:24
39.973569,116.334234,0,250,39898.0878356481,2009-03-26,02:06:29
39.973577,116.334181,0,248,39898.0878935185,2009-03-26,02:06:34
39.973577,116.334181,0,248,39898.0879282407,2009-03-26,02:06:37
39.973577,116.334179,0,246,39898.0879513889,2009-03-26,02:06:39
39.973564,116.334184,0,245,39898.0880092593,2009-03-26,02:06:44
39.973554,116.334227,0,244,39898.0880671296,2009-03-26,02:06:49
39.973595,116.334316,0,249,39898.088125,2009-03-26,02:06:54
39.973604,116.334318,0,248,39898.0881828704,2009-03-26,02:06:59
39.973684,116.33436,0,254,39898.0882407407,2009-03-26,02:07:04
39.973695,116.334405,0,263,39898.0882986111,2009-03-26,02:07:09
39.973683,116.334424,0,265,39898.0883564815,2009-03-26,02:07:14
39.973686,116.334435,0,270,39898.0884143518,2009-03-26,02:07:19
39.973681,116.334407,0,273,39898.0884722222,2009-03-26,02:07:24
39.973691,116.334396,0,274,39898.0885300926,2009-03-26,02:07:29
39.973688,116.334398,0,275,39898.088587963,2009-03-26,02:07:34
39.973687,116.334398,0,275,39898.0886458333,2009-03-26,02:07:39
39.973687,116.334398,0,275,39898.0886805556,2009-03-26,02:07:42
39.973691,116.334398,0,277,39898.0887037037,2009-03-26,02:07:44
39.9737,116.334396,0,279,39898.0887615741,2009-03-26,02:07:49
39.9737,116.334396,0,279,39898.0887962963,2009-03-26,02:07:52
39.973707,116.334394,0,282,39898.0888194444,2009-03-26,02:07:54
39.973716,116.334391,0,284,39898.0888773148,2009-03-26,02:07:59
39.973716,116.334391,0,284,39898.088912037,2009-03-26,02:08:02
39.973721,116.334389,0,285,39898.0889351852,2009-03-26,02:08:04
39.973705,116.334381,0,286,39898.0889930556,2009-03-26,02:08:09
39.973636,116.334349,0,285,39898.0890509259,2009-03-26,02:08:14
39.973582,116.334309,0,269,39898.0891087963,2009-03-26,02:08:19
39.973536,116.33428,0,246,39898.0891666667,2009-03-26,02:08:24
39.973527,116.334239,0,244,39898.089224537,2009-03-26,02:08:29
39.973519,116.334186,0,230,39898.0892824074,2009-03-26,02:08:34
39.973556,116.334145,0,221,39898.0893402778,2009-03-26,02:08:39
39.973596,116.334201,0,223,39898.0893981481,2009-03-26,02:08:44
39.973581,116.334206,0,222,39898.0894560185,2009-03-26,02:08:49
39.973507,116.334196,0,220,39898.0895138889,2009-03-26,02:08:54
39.973433,116.334172,0,214,39898.0895717593,2009-03-26,02:08:59
39.973387,116.334151,0,209,39898.0896296296,2009-03-26,02:09:04
39.973392,116.334047,0,195,39898.0896875,2009-03-26,02:09:09
39.973451,116.333983,0,187,39898.0897453704,2009-03-26,02:09:14
39.973552,116.333963,0,193,39898.0898032407,2009-03-26,02:09:19
39.973587,116.333968,0,205,39898.0898611111,2009-03-26,02:09:24
39.973557,116.333947,0,210,39898.0899189815,2009-03-26,02:09:29
39.973461,116.33389,0,209,39898.0899768519,2009-03-26,02:09:34
39.973409,116.333855,0,212,39898.0900347222,2009-03-26,02:09:39
39.973484,116.333851,0,208,39898.0900925926,2009-03-26,02:09:44
39.9735,116.333845,0,208,39898.090150463,2009-03-26,02:09:49
39.9735,116.333845,0,208,39898.0902083333,2009-03-26,02:09:54
39.9735,116.333845,0,208,39898.0902430556,2009-03-26,02:09:57
39.973493,116.333847,0,208,39898.0902662037,2009-03-26,02:09:59
39.973473,116.33387,0,207,39898.0903240741,2009-03-26,02:10:04
39.973431,116.333858,0,204,39898.0903819444,2009-03-26,02:10:09
39.973429,116.333879,0,206,39898.0904398148,2009-03-26,02:10:14
39.973436,116.333946,0,212,39898.0904976852,2009-03-26,02:10:19
39.97347,116.333991,0,215,39898.0905555556,2009-03-26,02:10:24
39.973491,116.334021,0,212,39898.0906134259,2009-03-26,02:10:29
39.973569,116.334085,0,216,39898.0906712963,2009-03-26,02:10:34
39.97349,116.33432,0,215,39898.1061805556,2009-03-26,02:32:54
39.973486,116.334431,0,213,39898.1062384259,2009-03-26,02:32:59
39.973516,116.334527,0,208,39898.1062962963,2009-03-26,02:33:04
39.973513,116.3345,0,205,39898.1063541667,2009-03-26,02:33:09
39.973505,116.334471,0,203,39898.106412037,2009-03-26,02:33:14
39.973502,116.334473,0,202,39898.1064699074,2009-03-26,02:33:19
39.973502,116.334473,0,202,39898.1065046296,2009-03-26,02:33:22
39.973499,116.334475,0,202,39898.1065277778,2009-03-26,02:33:24
39.973522,116.334495,0,203,39898.1065856481,2009-03-26,02:33:29
39.973591,116.334523,0,206,39898.1066435185,2009-03-26,02:33:34
39.973639,116.334557,0,208,39898.1067013889,2009-03-26,02:33:39
39.97363,116.334567,0,209,39898.1067592593,2009-03-26,02:33:44
39.97363,116.334567,0,209,39898.1067939815,2009-03-26,02:33:47
39.973637,116.334566,0,210,39898.1068171296,2009-03-26,02:33:49
39.973675,116.334664,0,207,39898.106875,2009-03-26,02:33:54
39.973636,116.334672,0,208,39898.1069328704,2009-03-26,02:33:59
39.973625,116.33463,0,210,39898.1069907407,2009-03-26,02:34:04
39.973651,116.334576,0,212,39898.1070486111,2009-03-26,02:34:09
39.973745,116.334552,0,210,39898.1071064815,2009-03-26,02:34:14
39.973771,116.334486,0,213,39898.1071643519,2009-03-26,02:34:19
39.973754,116.33446,0,216,39898.1072222222,2009-03-26,02:34:24
39.973746,116.334463,0,216,39898.1072800926,2009-03-26,02:34:29
39.973742,116.334464,0,216,39898.107337963,2009-03-26,02:34:34
39.973742,116.334464,0,216,39898.1073726852,2009-03-26,02:34:37
39.973735,116.334464,0,216,39898.1073958333,2009-03-26,02:34:39
39.973743,116.334439,0,216,39898.1074537037,2009-03-26,02:34:44
39.973785,116.33446,0,219,39898.1075115741,2009-03-26,02:34:49
39.973806,116.334499,0,228,39898.1075694444,2009-03-26,02:34:54
39.973813,116.334463,0,254,39898.1076273148,2009-03-26,02:34:59
39.973847,116.334605,0,267,39898.1076851852,2009-03-26,02:35:04
39.973951,116.335487,0,588,39898.1080324074,2009-03-26,02:35:34
39.973864,116.335364,0,547,39898.1080902778,2009-03-26,02:35:39
39.974066,116.335957,0,680,39898.1081481481,2009-03-26,02:35:44
39.974261,116.336402,0,803,39898.1082060185,2009-03-26,02:35:49
39.974351,116.336581,0,865,39898.1082638889,2009-03-26,02:35:54
39.974361,116.336614,0,878,39898.1083217593,2009-03-26,02:35:59
39.974301,116.336533,0,839,39898.1083796296,2009-03-26,02:36:04
39.974286,116.336573,0,833,39898.1084375,2009-03-26,02:36:09
39.974268,116.336628,0,836,39898.1084953704,2009-03-26,02:36:14
39.97436,116.336862,0,896,39898.1085532407,2009-03-26,02:36:19
39.974498,116.337062,0,967,39898.1086111111,2009-03-26,02:36:24
39.974521,116.337083,0,980,39898.1086689815,2009-03-26,02:36:29
39.974536,116.337076,0,987,39898.1087268519,2009-03-26,02:36:34
39.974536,116.337076,0,987,39898.1087615741,2009-03-26,02:36:37
39.974542,116.337078,0,992,39898.1087847222,2009-03-26,02:36:39
39.974541,116.337094,0,993,39898.1088425926,2009-03-26,02:36:44
39.974494,116.336882,0,929,39898.108900463,2009-03-26,02:36:49
39.974391,116.336434,0,830,39898.1089583333,2009-03-26,02:36:54
39.974355,116.336273,0,789,39898.1090162037,2009-03-26,02:36:59
39.974352,116.336274,0,790,39898.1090740741,2009-03-26,02:37:04
39.974352,116.336274,0,790,39898.1091087963,2009-03-26,02:37:07
39.974348,116.336274,0,790,39898.1091319444,2009-03-26,02:37:09
39.974342,116.336265,0,789,39898.1091898148,2009-03-26,02:37:14
39.974332,116.336253,0,789,39898.1092476852,2009-03-26,02:37:19
39.974332,116.336253,0,789,39898.1092824074,2009-03-26,02:37:22
39.974332,116.336253,0,790,39898.1093055556,2009-03-26,02:37:24
39.974317,116.336199,0,786,39898.1093634259,2009-03-26,02:37:29
39.974274,116.336062,0,757,39898.1094212963,2009-03-26,02:37:34
39.974227,116.336063,0,730,39898.1094791667,2009-03-26,02:37:39
39.974137,116.335875,0,676,39898.109537037,2009-03-26,02:37:44
39.974042,116.335586,0,602,39898.1095949074,2009-03-26,02:37:49
39.974009,116.335476,0,566,39898.1096527778,2009-03-26,02:37:54
39.973996,116.335372,0,527,39898.1097106481,2009-03-26,02:37:59
39.973945,116.335204,0,476,39898.1097685185,2009-03-26,02:38:04
39.973877,116.335047,0,443,39898.1098263889,2009-03-26,02:38:09
39.973852,116.334982,0,433,39898.1098842593,2009-03-26,02:38:14
39.97383,116.334974,0,432,39898.1099421296,2009-03-26,02:38:19
39.973816,116.334967,0,423,39898.11,2009-03-26,02:38:24
39.973773,116.334874,0,403,39898.1100578704,2009-03-26,02:38:29
39.973752,116.334853,0,397,39898.1101157407,2009-03-26,02:38:34
39.973741,116.33484,0,396,39898.1101736111,2009-03-26,02:38:39
39.973733,116.334822,0,395,39898.1102314815,2009-03-26,02:38:44
39.97373,116.334812,0,394,39898.1102893518,2009-03-26,02:38:49
39.97373,116.334812,0,394,39898.1103240741,2009-03-26,02:38:52
39.973729,116.334805,0,393,39898.1103472222,2009-03-26,02:38:54
39.973763,116.334677,0,387,39898.1104050926,2009-03-26,02:38:59
39.973737,116.334557,0,377,39898.110462963,2009-03-26,02:39:04
39.973728,116.334561,0,377,39898.1105208333,2009-03-26,02:39:09
39.973723,116.334562,0,377,39898.1105787037,2009-03-26,02:39:14
39.973721,116.334562,0,377,39898.1106365741,2009-03-26,02:39:19
39.973719,116.334564,0,377,39898.1106944444,2009-03-26,02:39:24
39.973719,116.334564,0,377,39898.1107291667,2009-03-26,02:39:27
39.973715,116.334567,0,377,39898.1107523148,2009-03-26,02:39:29
39.973703,116.334572,0,375,39898.1108101852,2009-03-26,02:39:34
39.973697,116.334575,0,375,39898.1108680556,2009-03-26,02:39:39
39.973691,116.334577,0,375,39898.1109259259,2009-03-26,02:39:44
39.973689,116.334578,0,375,39898.1109837963,2009-03-26,02:39:49
39.973689,116.334578,0,375,39898.1110185185,2009-03-26,02:39:52
39.973687,116.33458,0,375,39898.1110416667,2009-03-26,02:39:54
39.973701,116.334626,0,381,39898.111099537,2009-03-26,02:39:59
39.973684,116.334598,0,377,39898.1111574074,2009-03-26,02:40:04
39.973685,116.334597,0,378,39898.1112152778,2009-03-26,02:40:09
39.973685,116.334598,0,377,39898.1112731481,2009-03-26,02:40:14
39.973686,116.334598,0,377,39898.1113310185,2009-03-26,02:40:19
39.973689,116.334596,0,376,39898.1113888889,2009-03-26,02:40:24
39.973689,116.334596,0,376,39898.1114236111,2009-03-26,02:40:27
39.973687,116.334599,0,368,39898.1114467593,2009-03-26,02:40:29
39.973686,116.334627,0,362,39898.1115046296,2009-03-26,02:40:34
39.973697,116.334628,0,362,39898.1115625,2009-03-26,02:40:39
39.9737,116.334645,0,360,39898.1116203704,2009-03-26,02:40:44
39.973721,116.334655,0,367,39898.1116782407,2009-03-26,02:40:49
39.973734,116.334648,0,375,39898.1117361111,2009-03-26,02:40:54
39.973738,116.334646,0,376,39898.1117939815,2009-03-26,02:40:59
39.973739,116.334646,0,376,39898.1118518518,2009-03-26,02:41:04
39.973736,116.334646,0,376,39898.1119097222,2009-03-26,02:41:09
39.973737,116.334642,0,376,39898.1119675926,2009-03-26,02:41:14
39.973736,116.334642,0,377,39898.112025463,2009-03-26,02:41:19
39.973736,116.334643,0,377,39898.1120833333,2009-03-26,02:41:24
39.973733,116.334642,0,377,39898.1121412037,2009-03-26,02:41:29
39.97373,116.334643,0,377,39898.1121990741,2009-03-26,02:41:34
39.973731,116.334643,0,377,39898.1122569444,2009-03-26,02:41:39
39.973733,116.334641,0,377,39898.1123148148,2009-03-26,02:41:44
39.973739,116.334638,0,378,39898.1123726852,2009-03-26,02:41:49
39.973744,116.334635,0,377,39898.1124305556,2009-03-26,02:41:54
39.973741,116.334638,0,377,39898.1124884259,2009-03-26,02:41:59
39.973738,116.334637,0,377,39898.1125462963,2009-03-26,02:42:04
39.973738,116.334637,0,377,39898.1125810185,2009-03-26,02:42:07
39.973738,116.334638,0,377,39898.1126041667,2009-03-26,02:42:09
39.973733,116.334664,0,375,39898.112662037,2009-03-26,02:42:14
39.973742,116.334716,0,375,39898.1127199074,2009-03-26,02:42:19
39.973753,116.334763,0,376,39898.1127777778,2009-03-26,02:42:24
39.973762,116.334753,0,376,39898.1128356481,2009-03-26,02:42:29
39.97374,116.334722,0,375,39898.1128935185,2009-03-26,02:42:34
39.97375,116.334708,0,378,39898.1129513889,2009-03-26,02:42:39
39.97375,116.334708,0,378,39898.1129861111,2009-03-26,02:42:42
39.973748,116.334707,0,380,39898.1130092593,2009-03-26,02:42:44
39.973721,116.334592,0,376,39898.1130671296,2009-03-26,02:42:49
39.973688,116.334523,0,368,39898.113125,2009-03-26,02:42:54
39.973686,116.334499,0,372,39898.1131828704,2009-03-26,02:42:59
39.973675,116.334469,0,367,39898.1132407407,2009-03-26,02:43:04
39.973679,116.334381,0,357,39898.1132986111,2009-03-26,02:43:09
39.973671,116.334368,0,348,39898.1133564815,2009-03-26,02:43:14
39.973671,116.334368,0,348,39898.1133912037,2009-03-26,02:43:17
39.973673,116.334371,0,347,39898.1134143519,2009-03-26,02:43:19
39.973675,116.334389,0,347,39898.1134722222,2009-03-26,02:43:24
39.973675,116.334389,0,347,39898.1135069444,2009-03-26,02:43:27
39.973677,116.334397,0,345,39898.1135300926,2009-03-26,02:43:29
39.973658,116.334341,0,331,39898.113587963,2009-03-26,02:43:34
39.973632,116.334296,0,317,39898.1136458333,2009-03-26,02:43:39
39.973619,116.334279,0,305,39898.1137037037,2009-03-26,02:43:44
39.973608,116.334269,0,297,39898.1137615741,2009-03-26,02:43:49
39.973606,116.334248,0,288,39898.1138194444,2009-03-26,02:43:54
39.973602,116.334233,0,283,39898.1138773148,2009-03-26,02:43:59
39.973597,116.334263,0,281,39898.1139351852,2009-03-26,02:44:04
39.973608,116.334312,0,285,39898.1139930556,2009-03-26,02:44:09
39.97362,116.33436,0,303,39898.1140509259,2009-03-26,02:44:14
39.973628,116.334372,0,318,39898.1141087963,2009-03-26,02:44:19
39.973637,116.334409,0,319,39898.1141666667,2009-03-26,02:44:24
39.973643,116.33442,0,330,39898.114224537,2009-03-26,02:44:29
39.973652,116.334496,0,341,39898.1142824074,2009-03-26,02:44:34
39.973661,116.334494,0,341,39898.1143402778,2009-03-26,02:44:39
39.973667,116.334489,0,343,39898.1143981481,2009-03-26,02:44:44
39.973667,116.334489,0,343,39898.1144328704,2009-03-26,02:44:47
39.973675,116.334486,0,344,39898.1144560185,2009-03-26,02:44:49
39.973685,116.334483,0,345,39898.1145138889,2009-03-26,02:44:54
39.973696,116.33448,0,347,39898.1145717593,2009-03-26,02:44:59
39.973699,116.334481,0,348,39898.1146296296,2009-03-26,02:45:04
39.973699,116.334483,0,348,39898.1146875,2009-03-26,02:45:09
39.973696,116.334487,0,348,39898.1147453704,2009-03-26,02:45:14
39.9737,116.334486,0,348,39898.1148032407,2009-03-26,02:45:19
39.973705,116.334486,0,347,39898.1148611111,2009-03-26,02:45:24
39.973707,116.334486,0,347,39898.1149189815,2009-03-26,02:45:29
39.973703,116.334489,0,346,39898.1149768519,2009-03-26,02:45:34
39.973702,116.334491,0,345,39898.1150347222,2009-03-26,02:45:39
39.973702,116.334491,0,345,39898.1150694444,2009-03-26,02:45:42
39.973699,116.334491,0,345,39898.1150925926,2009-03-26,02:45:44
39.97368,116.334477,0,336,39898.115150463,2009-03-26,02:45:49
39.973671,116.334505,0,332,39898.1152083333,2009-03-26,02:45:54
39.973655,116.334478,0,327,39898.1152662037,2009-03-26,02:45:59
39.973659,116.334499,0,324,39898.1153240741,2009-03-26,02:46:04
39.97367,116.334515,0,323,39898.1153819444,2009-03-26,02:46:09
39.973659,116.334487,0,323,39898.1154398148,2009-03-26,02:46:14
39.973668,116.334471,0,323,39898.1154976852,2009-03-26,02:46:19
39.973648,116.334356,0,319,39898.1155555556,2009-03-26,02:46:24
39.973629,116.334343,0,310,39898.1156134259,2009-03-26,02:46:29
39.973616,116.334354,0,306,39898.1156712963,2009-03-26,02:46:34
39.973605,116.334354,0,305,39898.1157291667,2009-03-26,02:46:39
39.973605,116.334354,0,305,39898.1157638889,2009-03-26,02:46:42
39.973601,116.334355,0,304,39898.115787037,2009-03-26,02:46:44
39.973607,116.334365,0,304,39898.1158449074,2009-03-26,02:46:49
39.973607,116.334365,0,303,39898.1159027778,2009-03-26,02:46:54
39.973605,116.334368,0,303,39898.1159606481,2009-03-26,02:46:59
39.973598,116.334374,0,304,39898.1160185185,2009-03-26,02:47:04
39.973593,116.334375,0,303,39898.1160763889,2009-03-26,02:47:09
39.973596,116.334376,0,303,39898.1161342593,2009-03-26,02:47:14
39.973596,116.334377,0,303,39898.1161921296,2009-03-26,02:47:19
39.973597,116.334376,0,304,39898.11625,2009-03-26,02:47:24
39.973597,116.334376,0,304,39898.1162847222,2009-03-26,02:47:27
39.973601,116.334372,0,304,39898.1163078704,2009-03-26,02:47:29
39.973604,116.334357,0,302,39898.1163657407,2009-03-26,02:47:34
39.973583,116.334322,0,297,39898.1164236111,2009-03-26,02:47:39
39.973574,116.334353,0,297,39898.1164814815,2009-03-26,02:47:44
39.973595,116.334408,0,308,39898.1165393519,2009-03-26,02:47:49
39.973632,116.334431,0,321,39898.1165972222,2009-03-26,02:47:54
39.973661,116.334511,0,338,39898.1166550926,2009-03-26,02:47:59
39.973684,116.334531,0,351,39898.116712963,2009-03-26,02:48:04
39.973712,116.334563,0,362,39898.1167708333,2009-03-26,02:48:09
39.97374,116.334587,0,365,39898.1168287037,2009-03-26,02:48:14
39.973736,116.334614,0,364,39898.1168865741,2009-03-26,02:48:19
39.973736,116.334632,0,363,39898.1169444444,2009-03-26,02:48:24
39.973757,116.334626,0,363,39898.1170023148,2009-03-26,02:48:29
39.973741,116.334624,0,360,39898.1170601852,2009-03-26,02:48:34
39.973716,116.334601,0,358,39898.1171180556,2009-03-26,02:48:39
39.973695,116.334514,0,346,39898.1171759259,2009-03-26,02:48:44
39.973662,116.334371,0,324,39898.1172337963,2009-03-26,02:48:49
39.973627,116.334224,0,303,39898.1172916667,2009-03-26,02:48:54
39.973605,116.334147,0,290,39898.117349537,2009-03-26,02:48:59
39.973567,116.334096,0,269,39898.1174074074,2009-03-26,02:49:04
39.973558,116.334094,0,274,39898.1174652778,2009-03-26,02:49:09
39.973534,116.334065,0,255,39898.1175231481,2009-03-26,02:49:14
39.973502,116.334016,0,243,39898.1175810185,2009-03-26,02:49:19
39.973495,116.334016,0,241,39898.1176388889,2009-03-26,02:49:24
39.973495,116.334016,0,241,39898.1176736111,2009-03-26,02:49:27
39.973499,116.334013,0,241,39898.1176967593,2009-03-26,02:49:29
39.973515,116.33405,0,243,39898.1177546296,2009-03-26,02:49:34
39.973519,116.334097,0,246,39898.1178125,2009-03-26,02:49:39
39.973528,116.334129,0,252,39898.1178703704,2009-03-26,02:49:44
39.973528,116.334129,0,252,39898.1179050926,2009-03-26,02:49:47
39.973534,116.334122,0,252,39898.1179282407,2009-03-26,02:49:49
39.973539,116.334105,0,251,39898.1179861111,2009-03-26,02:49:54
39.973561,116.334097,0,249,39898.1180439815,2009-03-26,02:49:59
39.973572,116.334124,0,252,39898.1181018518,2009-03-26,02:50:04
39.973572,116.334124,0,252,39898.1181365741,2009-03-26,02:50:07
39.973573,116.33412,0,256,39898.1181597222,2009-03-26,02:50:09
39.973579,116.334144,0,257,39898.1182175926,2009-03-26,02:50:14
39.973579,116.334143,0,257,39898.118275463,2009-03-26,02:50:19
39.973576,116.334145,0,256,39898.1183333333,2009-03-26,02:50:24
39.973573,116.334149,0,256,39898.1183912037,2009-03-26,02:50:29
39.973573,116.334149,0,256,39898.1184259259,2009-03-26,02:50:32
39.97357,116.334152,0,257,39898.1184490741,2009-03-26,02:50:34
39.973573,116.334244,0,263,39898.1185069444,2009-03-26,02:50:39
39.973586,116.334339,0,278,39898.1185648148,2009-03-26,02:50:44
39.973598,116.334367,0,292,39898.1186226852,2009-03-26,02:50:49
39.97362,116.334397,0,303,39898.1186805556,2009-03-26,02:50:54
39.97362,116.334397,0,303,39898.1187152778,2009-03-26,02:50:57
39.973616,116.334401,0,304,39898.1187384259,2009-03-26,02:50:59
39.973633,116.334407,0,306,39898.1187962963,2009-03-26,02:51:04
39.973651,116.33444,0,312,39898.1188541667,2009-03-26,02:51:09
39.973672,116.334493,0,323,39898.118912037,2009-03-26,02:51:14
39.973697,116.334545,0,334,39898.1189699074,2009-03-26,02:51:19
39.973711,116.334563,0,338,39898.1190277778,2009-03-26,02:51:24
39.973718,116.334562,0,345,39898.1190856481,2009-03-26,02:51:29
39.973718,116.334562,0,345,39898.1191203704,2009-03-26,02:51:32
39.973714,116.334563,0,345,39898.1191435185,2009-03-26,02:51:34
39.97371,116.334576,0,342,39898.1192013889,2009-03-26,02:51:39
39.973693,116.334574,0,341,39898.1192592593,2009-03-26,02:51:44
39.973694,116.334573,0,342,39898.1193171296,2009-03-26,02:51:49
39.97369,116.334574,0,341,39898.119375,2009-03-26,02:51:54
39.973687,116.334574,0,340,39898.1194328704,2009-03-26,02:51:59
39.973689,116.33457,0,340,39898.1194907407,2009-03-26,02:52:04
39.973689,116.334568,0,340,39898.1195486111,2009-03-26,02:52:09
39.973688,116.334564,0,339,39898.1196064815,2009-03-26,02:52:14
39.973684,116.334564,0,339,39898.1196643518,2009-03-26,02:52:19
39.973682,116.334563,0,338,39898.1197222222,2009-03-26,02:52:24
39.973685,116.334558,0,338,39898.1197800926,2009-03-26,02:52:29
39.973683,116.334554,0,337,39898.119837963,2009-03-26,02:52:34
39.973683,116.334552,0,337,39898.1198958333,2009-03-26,02:52:39
39.973683,116.334552,0,337,39898.1199305556,2009-03-26,02:52:42
39.973685,116.334549,0,336,39898.1199537037,2009-03-26,02:52:44
39.973691,116.334335,0,333,39898.1200115741,2009-03-26,02:52:49
39.973691,116.334335,0,333,39898.1200462963,2009-03-26,02:52:52
39.973691,116.334332,0,329,39898.1200694444,2009-03-26,02:52:54
39.973677,116.334268,0,326,39898.1201273148,2009-03-26,02:52:59
39.973641,116.334223,0,313,39898.1201851852,2009-03-26,02:53:04
39.973609,116.334133,0,296,39898.1202430556,2009-03-26,02:53:09
39.97357,116.334053,0,276,39898.1203009259,2009-03-26,02:53:14
39.973541,116.334046,0,253,39898.1203587963,2009-03-26,02:53:19
39.973517,116.333988,0,236,39898.1204166667,2009-03-26,02:53:24
39.973523,116.33392,0,229,39898.120474537,2009-03-26,02:53:29
39.973516,116.333853,0,217,39898.1205324074,2009-03-26,02:53:34
39.97352,116.333819,0,216,39898.1205902778,2009-03-26,02:53:39
39.9735,116.333801,0,210,39898.1206481481,2009-03-26,02:53:44
39.97349,116.333768,0,211,39898.1207060185,2009-03-26,02:53:49
39.973482,116.333799,0,211,39898.1207638889,2009-03-26,02:53:54
39.973485,116.333819,0,208,39898.1208217593,2009-03-26,02:53:59
39.973478,116.333804,0,206,39898.1208796296,2009-03-26,02:54:04
39.973488,116.33377,0,204,39898.1209375,2009-03-26,02:54:09
39.973509,116.333744,0,198,39898.1209953704,2009-03-26,02:54:14
39.973518,116.333779,0,193,39898.1210532407,2009-03-26,02:54:19
39.973516,116.333853,0,193,39898.1211111111,2009-03-26,02:54:24
39.973501,116.333857,0,192,39898.1211689815,2009-03-26,02:54:29
39.973498,116.333855,0,194,39898.1212268519,2009-03-26,02:54:34
39.973496,116.333853,0,194,39898.1212847222,2009-03-26,02:54:39
39.973492,116.333852,0,194,39898.1213425926,2009-03-26,02:54:44
39.973492,116.333851,0,194,39898.121400463,2009-03-26,02:54:49
39.973492,116.333851,0,194,39898.1214351852,2009-03-26,02:54:52
39.973493,116.333851,0,194,39898.1214583333,2009-03-26,02:54:54
39.973493,116.33383,0,194,39898.1215162037,2009-03-26,02:54:59
39.973492,116.333849,0,199,39898.1215740741,2009-03-26,02:55:04
39.973466,116.333866,0,198,39898.1216319444,2009-03-26,02:55:09
39.973468,116.333866,0,199,39898.1216898148,2009-03-26,02:55:14
39.973468,116.333866,0,199,39898.121724537,2009-03-26,02:55:17
39.973476,116.333864,0,200,39898.1217476852,2009-03-26,02:55:19
39.973486,116.333862,0,203,39898.1218055556,2009-03-26,02:55:24
39.973491,116.333861,0,206,39898.1218634259,2009-03-26,02:55:29
39.973491,116.333861,0,206,39898.1218981481,2009-03-26,02:55:32
39.973493,116.333859,0,209,39898.1219212963,2009-03-26,02:55:34
39.973465,116.33383,0,213,39898.1219791667,2009-03-26,02:55:39
39.973532,116.334163,0,268,39898.1264351852,2009-03-26,03:02:04
39.973536,116.334171,0,267,39898.1264930556,2009-03-26,03:02:09
39.973536,116.334171,0,267,39898.1265277778,2009-03-26,03:02:12
39.973533,116.334163,0,267,39898.1265509259,2009-03-26,03:02:14
39.973516,116.334141,0,261,39898.1266087963,2009-03-26,03:02:19
39.97351,116.334143,0,261,39898.1266666667,2009-03-26,03:02:24
39.973503,116.334145,0,261,39898.126724537,2009-03-26,03:02:29
39.973502,116.334145,0,262,39898.1267824074,2009-03-26,03:02:34
39.973506,116.33414,0,262,39898.1268402778,2009-03-26,03:02:39
39.973511,116.334136,0,262,39898.1268981481,2009-03-26,03:02:44
39.973508,116.334135,0,262,39898.1269560185,2009-03-26,03:02:49
39.973506,116.334135,0,261,39898.1270138889,2009-03-26,03:02:54
39.973504,116.334135,0,261,39898.1270717593,2009-03-26,03:02:59
39.97351,116.33413,0,261,39898.1271296296,2009-03-26,03:03:04
39.97351,116.33413,0,261,39898.1271875,2009-03-26,03:03:09
39.973514,116.334128,0,261,39898.1272453704,2009-03-26,03:03:14
39.973514,116.334125,0,261,39898.1273032407,2009-03-26,03:03:19
39.973507,116.334131,0,262,39898.1273611111,2009-03-26,03:03:24
39.973504,116.334134,0,262,39898.1274189815,2009-03-26,03:03:29
39.973504,116.334134,0,262,39898.1274537037,2009-03-26,03:03:32
39.973508,116.334131,0,262,39898.1274768518,2009-03-26,03:03:34
39.973506,116.334176,0,264,39898.1275347222,2009-03-26,03:03:39
39.973519,116.334269,0,264,39898.1275925926,2009-03-26,03:03:44
39.973525,116.3343,0,270,39898.127650463,2009-03-26,03:03:49
39.973546,116.33422,0,278,39898.1277083333,2009-03-26,03:03:54
39.973545,116.334049,0,283,39898.1277662037,2009-03-26,03:03:59
39.973567,116.333942,0,285,39898.1278240741,2009-03-26,03:04:04
39.973567,116.333942,0,285,39898.1278587963,2009-03-26,03:04:07
39.973568,116.33395,0,282,39898.1278819444,2009-03-26,03:04:09
39.973536,116.333993,0,280,39898.1279398148,2009-03-26,03:04:14
39.973514,116.334067,0,269,39898.1279976852,2009-03-26,03:04:19
39.973529,116.334037,0,261,39898.1280555556,2009-03-26,03:04:24
39.973519,116.334042,0,258,39898.1281134259,2009-03-26,03:04:29
39.973532,116.334006,0,256,39898.1281712963,2009-03-26,03:04:34
39.973523,116.333992,0,254,39898.1282291667,2009-03-26,03:04:39
39.973499,116.33401,0,252,39898.128287037,2009-03-26,03:04:44
39.973505,116.334001,0,247,39898.1283449074,2009-03-26,03:04:49
39.973498,116.334058,0,239,39898.1284027778,2009-03-26,03:04:54
39.973481,116.334168,0,239,39898.1284606481,2009-03-26,03:04:59
39.973479,116.33421,0,242,39898.1285185185,2009-03-26,03:05:04
39.973504,116.334225,0,245,39898.1285763889,2009-03-26,03:05:09
39.973524,116.334243,0,255,39898.1286342593,2009-03-26,03:05:14
39.973511,116.33421,0,269,39898.1286921296,2009-03-26,03:05:19
39.973511,116.334196,0,273,39898.12875,2009-03-26,03:05:24
39.973477,116.334168,0,279,39898.1288078704,2009-03-26,03:05:29
39.973451,116.334089,0,283,39898.1288657407,2009-03-26,03:05:34
39.973452,116.334074,0,278,39898.1289236111,2009-03-26,03:05:39
39.973453,116.334048,0,257,39898.1289814815,2009-03-26,03:05:44
39.973461,116.334026,0,242,39898.1290393519,2009-03-26,03:05:49
39.973466,116.333908,0,229,39898.1290972222,2009-03-26,03:05:54
39.973464,116.333815,0,218,39898.1291550926,2009-03-26,03:05:59
39.973427,116.333752,0,198,39898.129212963,2009-03-26,03:06:04
39.973415,116.33375,0,199,39898.1292708333,2009-03-26,03:06:09
39.973397,116.333694,0,191,39898.1293287037,2009-03-26,03:06:14
39.97339,116.333667,0,180,39898.1293865741,2009-03-26,03:06:19
39.973385,116.333714,0,176,39898.1294444444,2009-03-26,03:06:24
39.973385,116.333714,0,176,39898.1294791667,2009-03-26,03:06:27
39.973382,116.333716,0,176,39898.1295023148,2009-03-26,03:06:29
39.973405,116.33364,0,173,39898.1295601852,2009-03-26,03:06:34
39.973405,116.33364,0,173,39898.1295949074,2009-03-26,03:06:37
39.973412,116.333633,0,167,39898.1296180556,2009-03-26,03:06:39
39.973413,116.33365,0,166,39898.1296759259,2009-03-26,03:06:44
39.973433,116.333826,0,186,39898.1297337963,2009-03-26,03:06:49
39.973479,116.334002,0,214,39898.1297916667,2009-03-26,03:06:54
39.973529,116.334106,0,245,39898.129849537,2009-03-26,03:06:59
39.973527,116.33418,0,257,39898.1299074074,2009-03-26,03:07:04
39.973532,116.334217,0,260,39898.1299652778,2009-03-26,03:07:09
39.973549,116.334301,0,271,39898.1300231481,2009-03-26,03:07:14
39.973571,116.334358,0,284,39898.1300810185,2009-03-26,03:07:19
39.973575,116.33438,0,295,39898.1301388889,2009-03-26,03:07:24
39.973571,116.334321,0,305,39898.1301967593,2009-03-26,03:07:29
39.973567,116.334304,0,302,39898.1302546296,2009-03-26,03:07:34
39.973587,116.334334,0,313,39898.1303125,2009-03-26,03:07:39
39.973598,116.33435,0,315,39898.1303703704,2009-03-26,03:07:44
39.973607,116.334432,0,317,39898.1304282407,2009-03-26,03:07:49
39.973616,116.334453,0,323,39898.1304861111,2009-03-26,03:07:54
39.973616,116.334453,0,323,39898.1305208333,2009-03-26,03:07:57
39.973623,116.334452,0,325,39898.1305439815,2009-03-26,03:07:59
39.973616,116.334497,0,323,39898.1306018519,2009-03-26,03:08:04
39.973611,116.334564,0,321,39898.1306597222,2009-03-26,03:08:09
39.973613,116.334596,0,328,39898.1307175926,2009-03-26,03:08:14
39.973615,116.334611,0,335,39898.130775463,2009-03-26,03:08:19
39.973596,116.334522,0,334,39898.1308333333,2009-03-26,03:08:24
39.973582,116.334473,0,336,39898.1308912037,2009-03-26,03:08:29
39.9736,116.334436,0,336,39898.1309490741,2009-03-26,03:08:34
39.973504,116.334153,0,254,39898.1368518519,2009-03-26,03:17:04
39.973506,116.334081,0,244,39898.1369097222,2009-03-26,03:17:09
39.973484,116.334098,0,231,39898.1369675926,2009-03-26,03:17:14
39.973493,116.334085,0,233,39898.137025463,2009-03-26,03:17:19
39.973514,116.33406,0,235,39898.1370833333,2009-03-26,03:17:24
39.973519,116.334006,0,231,39898.1371412037,2009-03-26,03:17:29
39.973508,116.333931,0,224,39898.1371990741,2009-03-26,03:17:34
39.973496,116.33387,0,217,39898.1372569444,2009-03-26,03:17:39
39.973485,116.333869,0,217,39898.1373148148,2009-03-26,03:17:44
39.973487,116.333928,0,216,39898.1373726852,2009-03-26,03:17:49
39.973493,116.333901,0,213,39898.1374305556,2009-03-26,03:17:54
39.973506,116.333821,0,208,39898.1374884259,2009-03-26,03:17:59
39.973488,116.333778,0,200,39898.1375462963,2009-03-26,03:18:04
39.973478,116.333696,0,195,39898.1376041667,2009-03-26,03:18:09
39.973452,116.333682,0,188,39898.137662037,2009-03-26,03:18:14
39.97346,116.333589,0,181,39898.1377199074,2009-03-26,03:18:19
39.973458,116.333519,0,174,39898.1377777778,2009-03-26,03:18:24
39.973473,116.333427,0,171,39898.1378356481,2009-03-26,03:18:29
39.973471,116.333433,0,168,39898.1378935185,2009-03-26,03:18:34
39.973465,116.33344,0,166,39898.1379513889,2009-03-26,03:18:39
39.973461,116.333442,0,166,39898.1380092593,2009-03-26,03:18:44
39.97346,116.333445,0,166,39898.1380671296,2009-03-26,03:18:49
39.973458,116.333449,0,166,39898.138125,2009-03-26,03:18:54
39.973458,116.333449,0,166,39898.1381597222,2009-03-26,03:18:57
39.973456,116.333457,0,167,39898.1381828704,2009-03-26,03:18:59
39.973443,116.333794,0,172,39898.1382407407,2009-03-26,03:19:04
39.973443,116.333806,0,173,39898.1382986111,2009-03-26,03:19:09
39.973444,116.333806,0,174,39898.1383564815,2009-03-26,03:19:14
39.973442,116.333807,0,175,39898.1384143519,2009-03-26,03:19:19
39.973446,116.333804,0,175,39898.1384722222,2009-03-26,03:19:24
39.97345,116.3338,0,175,39898.1385300926,2009-03-26,03:19:29
39.973451,116.3338,0,176,39898.138587963,2009-03-26,03:19:34
39.97345,116.333803,0,176,39898.1386458333,2009-03-26,03:19:39
39.973445,116.333806,0,176,39898.1387037037,2009-03-26,03:19:44
39.973445,116.333805,0,177,39898.1387615741,2009-03-26,03:19:49
39.973445,116.333805,0,177,39898.1387962963,2009-03-26,03:19:52
39.97345,116.333802,0,178,39898.1388194444,2009-03-26,03:19:54
39.973451,116.333811,0,181,39898.1388773148,2009-03-26,03:19:59
39.97345,116.333857,0,180,39898.1389351852,2009-03-26,03:20:04
39.973447,116.33386,0,181,39898.1389930556,2009-03-26,03:20:09
39.973447,116.33386,0,181,39898.1390277778,2009-03-26,03:20:12
39.973451,116.333856,0,181,39898.1390509259,2009-03-26,03:20:14
39.97346,116.333852,0,181,39898.1391087963,2009-03-26,03:20:19
39.973463,116.333851,0,181,39898.1391666667,2009-03-26,03:20:24
39.973466,116.333848,0,181,39898.139224537,2009-03-26,03:20:29
39.973465,116.33385,0,181,39898.1392824074,2009-03-26,03:20:34
39.973465,116.33385,0,181,39898.1393402778,2009-03-26,03:20:39
39.973462,116.333852,0,182,39898.1393981481,2009-03-26,03:20:44
39.973457,116.333853,0,182,39898.1394560185,2009-03-26,03:20:49
39.973455,116.333854,0,182,39898.1395138889,2009-03-26,03:20:54
39.973452,116.333852,0,182,39898.1395717593,2009-03-26,03:20:59
39.973458,116.333848,0,182,39898.1396296296,2009-03-26,03:21:04
39.973463,116.333844,0,182,39898.1396875,2009-03-26,03:21:09
39.973466,116.333842,0,182,39898.1397453704,2009-03-26,03:21:14
39.973466,116.333842,0,182,39898.1397800926,2009-03-26,03:21:17
39.973465,116.333839,0,182,39898.1398032407,2009-03-26,03:21:19
39.973445,116.333815,0,182,39898.1398611111,2009-03-26,03:21:24
39.973432,116.333777,0,182,39898.1399189815,2009-03-26,03:21:29
39.973424,116.333778,0,182,39898.1399768519,2009-03-26,03:21:34
39.973424,116.333778,0,182,39898.1400115741,2009-03-26,03:21:37
39.973423,116.333777,0,181,39898.1400347222,2009-03-26,03:21:39
39.973405,116.333797,0,183,39898.1400925926,2009-03-26,03:21:44
39.973371,116.333763,0,185,39898.140150463,2009-03-26,03:21:49
39.973359,116.333744,0,186,39898.1402083333,2009-03-26,03:21:54
39.973359,116.333743,0,186,39898.1402662037,2009-03-26,03:21:59
39.973359,116.333743,0,186,39898.1403009259,2009-03-26,03:22:02
39.973364,116.333738,0,186,39898.1403240741,2009-03-26,03:22:04
39.973389,116.333737,0,188,39898.1403819444,2009-03-26,03:22:09
39.973438,116.333698,0,189,39898.1404398148,2009-03-26,03:22:14
39.973443,116.333695,0,189,39898.1404976852,2009-03-26,03:22:19
39.973443,116.333695,0,189,39898.1405324074,2009-03-26,03:22:22
39.973444,116.333695,0,190,39898.1405555556,2009-03-26,03:22:24
39.973426,116.333735,0,190,39898.1406134259,2009-03-26,03:22:29
39.973397,116.333736,0,190,39898.1406712963,2009-03-26,03:22:34
39.973384,116.333732,0,190,39898.1407291667,2009-03-26,03:22:39
39.973384,116.33375,0,191,39898.140787037,2009-03-26,03:22:44
39.97338,116.333781,0,195,39898.1408449074,2009-03-26,03:22:49
39.973375,116.333785,0,196,39898.1409027778,2009-03-26,03:22:54
39.973373,116.333786,0,196,39898.1409606481,2009-03-26,03:22:59
39.973381,116.333782,0,197,39898.1410185185,2009-03-26,03:23:04
39.973381,116.333782,0,197,39898.1410532407,2009-03-26,03:23:07
39.973387,116.333778,0,197,39898.1410763889,2009-03-26,03:23:09
39.973396,116.333773,0,196,39898.1411342593,2009-03-26,03:23:14
39.973424,116.333767,0,197,39898.1411921296,2009-03-26,03:23:19
39.973442,116.333795,0,197,39898.14125,2009-03-26,03:23:24
39.973443,116.333797,0,197,39898.1413078704,2009-03-26,03:23:29
39.973438,116.3338,0,198,39898.1413657407,2009-03-26,03:23:34
39.973438,116.3338,0,198,39898.141400463,2009-03-26,03:23:37
39.973441,116.333797,0,198,39898.1414236111,2009-03-26,03:23:39
39.973458,116.333704,0,199,39898.1414814815,2009-03-26,03:23:44
39.973479,116.333663,0,205,39898.1415393518,2009-03-26,03:23:49
39.973479,116.333663,0,205,39898.1415740741,2009-03-26,03:23:52
39.973473,116.333668,0,203,39898.1415972222,2009-03-26,03:23:54
39.973433,116.333718,0,200,39898.1416550926,2009-03-26,03:23:59
39.973433,116.333718,0,200,39898.1416898148,2009-03-26,03:24:02
39.973425,116.333726,0,199,39898.141712963,2009-03-26,03:24:04
39.973437,116.333738,0,196,39898.1417708333,2009-03-26,03:24:09
39.973435,116.333734,0,194,39898.1418287037,2009-03-26,03:24:14
39.97344,116.33373,0,193,39898.1418865741,2009-03-26,03:24:19
39.973442,116.333729,0,192,39898.1419444444,2009-03-26,03:24:24
39.973442,116.333729,0,192,39898.1419791667,2009-03-26,03:24:27
39.973442,116.33373,0,191,39898.1420023148,2009-03-26,03:24:29
39.973438,116.333762,0,195,39898.1420601852,2009-03-26,03:24:34
39.973444,116.333883,0,202,39898.1421180556,2009-03-26,03:24:39
39.973459,116.333987,0,210,39898.1421759259,2009-03-26,03:24:44
39.973467,116.33411,0,219,39898.1422337963,2009-03-26,03:24:49
39.973458,116.334176,0,229,39898.1422916667,2009-03-26,03:24:54
39.973489,116.334134,0,237,39898.142349537,2009-03-26,03:24:59
39.973489,116.334134,0,237,39898.1423842593,2009-03-26,03:25:02
39.973487,116.334139,0,240,39898.1424074074,2009-03-26,03:25:04
39.973467,116.334197,0,249,39898.1424652778,2009-03-26,03:25:09
39.973494,116.334326,0,266,39898.1425231481,2009-03-26,03:25:14
39.97356,116.334435,0,306,39898.1425810185,2009-03-26,03:25:19
39.97359,116.334588,0,350,39898.1426388889,2009-03-26,03:25:24
39.973634,116.33466,0,385,39898.1426967593,2009-03-26,03:25:29
39.973619,116.334629,0,372,39898.1427546296,2009-03-26,03:25:34
39.973652,116.334607,0,380,39898.1428125,2009-03-26,03:25:39
39.973669,116.334587,0,387,39898.1428703704,2009-03-26,03:25:44
39.973687,116.334534,0,391,39898.1429282407,2009-03-26,03:25:49
39.9737,116.334479,0,395,39898.1429861111,2009-03-26,03:25:54
39.973707,116.334435,0,399,39898.1430439815,2009-03-26,03:25:59
39.973696,116.334418,0,394,39898.1431018518,2009-03-26,03:26:04
39.97369,116.334383,0,385,39898.1431597222,2009-03-26,03:26:09
39.97367,116.33434,0,370,39898.1432175926,2009-03-26,03:26:14
39.973649,116.334309,0,360,39898.143275463,2009-03-26,03:26:19
39.973657,116.334297,0,358,39898.1433333333,2009-03-26,03:26:24
39.97363,116.334239,0,346,39898.1433912037,2009-03-26,03:26:29
39.973482,116.333956,0,251,39898.1456481481,2009-03-26,03:29:44
39.973488,116.333909,0,249,39898.1457060185,2009-03-26,03:29:49
39.973499,116.333825,0,240,39898.1457638889,2009-03-26,03:29:54
39.973494,116.333743,0,230,39898.1458217593,2009-03-26,03:29:59
39.973491,116.333694,0,220,39898.1458796296,2009-03-26,03:30:04
39.973481,116.333623,0,210,39898.1459375,2009-03-26,03:30:09
39.97348,116.333614,0,206,39898.1459953704,2009-03-26,03:30:14
39.973479,116.333631,0,197,39898.1460532407,2009-03-26,03:30:19
39.973481,116.333677,0,189,39898.1461111111,2009-03-26,03:30:24
39.973479,116.333697,0,189,39898.1461689815,2009-03-26,03:30:29
39.973479,116.333697,0,189,39898.1462037037,2009-03-26,03:30:32
39.97348,116.3337,0,188,39898.1462268519,2009-03-26,03:30:34
39.973471,116.333753,0,191,39898.1462847222,2009-03-26,03:30:39
39.973453,116.333775,0,196,39898.1463425926,2009-03-26,03:30:44
39.973471,116.333719,0,199,39898.146400463,2009-03-26,03:30:49
39.973489,116.333651,0,197,39898.1464583333,2009-03-26,03:30:54
39.973495,116.333692,0,197,39898.1465162037,2009-03-26,03:30:59
39.973495,116.333692,0,197,39898.1465509259,2009-03-26,03:31:02
39.973492,116.333696,0,196,39898.1465740741,2009-03-26,03:31:04
39.97349,116.333743,0,196,39898.1466319444,2009-03-26,03:31:09
39.97349,116.333815,0,199,39898.1466898148,2009-03-26,03:31:14
39.973493,116.333841,0,203,39898.1467476852,2009-03-26,03:31:19
39.973486,116.333889,0,212,39898.1468055556,2009-03-26,03:31:24
39.973481,116.333964,0,219,39898.1468634259,2009-03-26,03:31:29
39.973466,116.33402,0,237,39898.1469212963,2009-03-26,03:31:34
39.973481,116.334016,0,258,39898.1469791667,2009-03-26,03:31:39
39.973471,116.334012,0,265,39898.147037037,2009-03-26,03:31:44
39.973471,116.334012,0,265,39898.1470717593,2009-03-26,03:31:47
39.973463,116.334011,0,263,39898.1470949074,2009-03-26,03:31:49
39.973477,116.333998,0,253,39898.1471527778,2009-03-26,03:31:54
39.973472,116.334018,0,251,39898.1472106481,2009-03-26,03:31:59
39.973477,116.334016,0,253,39898.1472685185,2009-03-26,03:32:04
39.973477,116.334016,0,253,39898.1473032407,2009-03-26,03:32:07
39.973484,116.334011,0,250,39898.1473263889,2009-03-26,03:32:09
39.973493,116.333953,0,243,39898.1473842593,2009-03-26,03:32:14
39.973493,116.333863,0,239,39898.1474421296,2009-03-26,03:32:19
39.973498,116.333764,0,234,39898.1475,2009-03-26,03:32:24
39.973502,116.333736,0,226,39898.1475578704,2009-03-26,03:32:29
39.973519,116.333699,0,218,39898.1476157407,2009-03-26,03:32:34
39.973522,116.333664,0,202,39898.1476736111,2009-03-26,03:32:39
39.973533,116.333662,0,212,39898.1477314815,2009-03-26,03:32:44
39.973523,116.333697,0,217,39898.1477893519,2009-03-26,03:32:49
39.973512,116.33371,0,200,39898.1478472222,2009-03-26,03:32:54
39.973512,116.33371,0,200,39898.1478819444,2009-03-26,03:32:57
39.97351,116.333711,0,193,39898.1479050926,2009-03-26,03:32:59
39.973511,116.333827,0,195,39898.147962963,2009-03-26,03:33:04
39.973501,116.333954,0,199,39898.1480208333,2009-03-26,03:33:09
39.973484,116.33428,0,273,39898.1516087963,2009-03-26,03:38:19
39.973483,116.334329,0,271,39898.1516666667,2009-03-26,03:38:24
39.973492,116.334251,0,262,39898.151724537,2009-03-26,03:38:29
39.97351,116.334104,0,261,39898.1517824074,2009-03-26,03:38:34
39.973498,116.33404,0,261,39898.1518402778,2009-03-26,03:38:39
39.973477,116.334094,0,260,39898.1518981481,2009-03-26,03:38:44
39.973468,116.334146,0,259,39898.1519560185,2009-03-26,03:38:49
39.973479,116.334205,0,262,39898.1520138889,2009-03-26,03:38:54
39.973467,116.334269,0,267,39898.1520717593,2009-03-26,03:38:59
39.973453,116.334337,0,279,39898.1521296296,2009-03-26,03:39:04
39.973445,116.334348,0,288,39898.1521875,2009-03-26,03:39:09
39.973416,116.334325,0,299,39898.1522453704,2009-03-26,03:39:14
39.973428,116.334349,0,302,39898.1523032407,2009-03-26,03:39:19
39.97343,116.334382,0,311,39898.1523611111,2009-03-26,03:39:24
39.973426,116.334398,0,311,39898.1524189815,2009-03-26,03:39:29
39.973412,116.334394,0,314,39898.1524768519,2009-03-26,03:39:34
39.973402,116.334381,0,314,39898.1525347222,2009-03-26,03:39:39
39.973379,116.334345,0,307,39898.1525925926,2009-03-26,03:39:44
39.973362,116.334313,0,301,39898.152650463,2009-03-26,03:39:49
39.973361,116.334282,0,300,39898.1527083333,2009-03-26,03:39:54
39.973359,116.334264,0,299,39898.1527662037,2009-03-26,03:39:59
39.973352,116.334268,0,300,39898.1528240741,2009-03-26,03:40:04
39.973352,116.334268,0,300,39898.1528587963,2009-03-26,03:40:07
39.973349,116.334268,0,300,39898.1528819444,2009-03-26,03:40:09
39.973378,116.334218,0,294,39898.1529398148,2009-03-26,03:40:14
39.973405,116.334171,0,289,39898.1529976852,2009-03-26,03:40:19
39.973412,116.334166,0,288,39898.1530555556,2009-03-26,03:40:24
39.973419,116.334161,0,288,39898.1531134259,2009-03-26,03:40:29
39.973419,116.334161,0,288,39898.1531481481,2009-03-26,03:40:32
39.973423,116.334157,0,288,39898.1531712963,2009-03-26,03:40:34
39.973429,116.334143,0,286,39898.1532291667,2009-03-26,03:40:39
39.973446,116.334086,0,278,39898.153287037,2009-03-26,03:40:44
39.973439,116.334089,0,276,39898.1533449074,2009-03-26,03:40:49
39.973438,116.334089,0,276,39898.1534027778,2009-03-26,03:40:54
39.973437,116.33409,0,276,39898.1534606481,2009-03-26,03:40:59
39.973434,116.334091,0,276,39898.1535185185,2009-03-26,03:41:04
39.973434,116.334091,0,276,39898.1535532407,2009-03-26,03:41:07
39.973435,116.33409,0,276,39898.1535763889,2009-03-26,03:41:09
39.973451,116.334075,0,275,39898.1536342593,2009-03-26,03:41:14
39.973477,116.333949,0,270,39898.1536921296,2009-03-26,03:41:19
39.973483,116.333837,0,258,39898.15375,2009-03-26,03:41:24
39.973474,116.333805,0,244,39898.1538078704,2009-03-26,03:41:29
39.973469,116.333834,0,244,39898.1538657407,2009-03-26,03:41:34
39.973469,116.333834,0,244,39898.153900463,2009-03-26,03:41:37
39.973466,116.333837,0,243,39898.1539236111,2009-03-26,03:41:39
39.973465,116.333869,0,242,39898.1539814815,2009-03-26,03:41:44
39.973466,116.333948,0,242,39898.1540393519,2009-03-26,03:41:49
39.973476,116.334045,0,242,39898.1540972222,2009-03-26,03:41:54
39.973478,116.334084,0,247,39898.1541550926,2009-03-26,03:41:59
39.973463,116.334036,0,244,39898.154212963,2009-03-26,03:42:04
39.973463,116.334036,0,246,39898.1542708333,2009-03-26,03:42:09
39.97346,116.334039,0,247,39898.1543287037,2009-03-26,03:42:14
39.973455,116.334041,0,248,39898.1543865741,2009-03-26,03:42:19
39.973454,116.334037,0,248,39898.1544444444,2009-03-26,03:42:24
39.973454,116.334037,0,248,39898.1544791667,2009-03-26,03:42:27
39.973446,116.334031,0,243,39898.1545023148,2009-03-26,03:42:29
39.973438,116.334045,0,242,39898.1545601852,2009-03-26,03:42:34
39.97344,116.334056,0,244,39898.1546180556,2009-03-26,03:42:39
39.97343,116.334044,0,242,39898.1546759259,2009-03-26,03:42:44
39.973445,116.334021,0,240,39898.1547337963,2009-03-26,03:42:49
39.973469,116.333974,0,229,39898.1547916667,2009-03-26,03:42:54
39.973487,116.333887,0,215,39898.154849537,2009-03-26,03:42:59
39.97349,116.33386,0,213,39898.1549074074,2009-03-26,03:43:04
39.97349,116.333887,0,215,39898.1549652778,2009-03-26,03:43:09
39.973486,116.333936,0,215,39898.1550231481,2009-03-26,03:43:14
39.97348,116.333909,0,214,39898.1550810185,2009-03-26,03:43:19
39.973476,116.333892,0,217,39898.1551388889,2009-03-26,03:43:24
39.973468,116.333942,0,216,39898.1551967593,2009-03-26,03:43:29
39.973478,116.333958,0,221,39898.1552546296,2009-03-26,03:43:34
39.973483,116.33389,0,230,39898.1553125,2009-03-26,03:43:39
39.973504,116.333775,0,230,39898.1553703704,2009-03-26,03:43:44
39.973526,116.333684,0,213,39898.1554282407,2009-03-26,03:43:49
39.97352,116.33358,0,196,39898.1554861111,2009-03-26,03:43:54
39.973517,116.333541,0,182,39898.1555439815,2009-03-26,03:43:59
39.973527,116.333552,0,185,39898.1556018519,2009-03-26,03:44:04
39.973519,116.333714,0,198,39898.1556597222,2009-03-26,03:44:09
39.973531,116.333844,0,208,39898.1557175926,2009-03-26,03:44:14
39.97354,116.333903,0,216,39898.155775463,2009-03-26,03:44:19
39.973467,116.334225,0,270,39898.1669444444,2009-03-26,04:00:24
39.97346,116.33424,0,278,39898.1670023148,2009-03-26,04:00:29
39.973466,116.334214,0,272,39898.1670601852,2009-03-26,04:00:34
39.973477,116.334157,0,270,39898.1671180556,2009-03-26,04:00:39
39.973489,116.334065,0,268,39898.1671759259,2009-03-26,04:00:44
39.973486,116.33398,0,265,39898.1672337963,2009-03-26,04:00:49
39.973486,116.333865,0,258,39898.1672916667,2009-03-26,04:00:54
39.973487,116.333745,0,253,39898.167349537,2009-03-26,04:00:59
39.973474,116.333681,0,244,39898.1674074074,2009-03-26,04:01:04
39.973461,116.333701,0,236,39898.1674652778,2009-03-26,04:01:09
39.973466,116.333719,0,238,39898.1675231481,2009-03-26,04:01:14
39.973466,116.333715,0,236,39898.1675810185,2009-03-26,04:01:19
39.973467,116.333711,0,236,39898.1676388889,2009-03-26,04:01:24
39.973466,116.333715,0,235,39898.1676967593,2009-03-26,04:01:29
39.973466,116.333715,0,235,39898.1677314815,2009-03-26,04:01:32
39.973466,116.333722,0,235,39898.1677546296,2009-03-26,04:01:34
39.973463,116.333974,0,234,39898.1678125,2009-03-26,04:01:39
39.973447,116.334131,0,235,39898.1678703704,2009-03-26,04:01:44
39.973446,116.334204,0,251,39898.1679282407,2009-03-26,04:01:49
39.973469,116.334303,0,268,39898.1679861111,2009-03-26,04:01:54
39.973476,116.334272,0,271,39898.1680439815,2009-03-26,04:01:59
39.973476,116.334253,0,272,39898.1681018519,2009-03-26,04:02:04
39.97347,116.334263,0,267,39898.1681597222,2009-03-26,04:02:09
39.973454,116.334236,0,261,39898.1682175926,2009-03-26,04:02:14
39.973464,116.334175,0,255,39898.168275463,2009-03-26,04:02:19
39.973452,116.334156,0,250,39898.1683333333,2009-03-26,04:02:24
39.973422,116.334247,0,226,39898.1683912037,2009-03-26,04:02:29
39.973421,116.334167,0,216,39898.1684490741,2009-03-26,04:02:34
39.973415,116.334059,0,208,39898.1685069444,2009-03-26,04:02:39
39.973429,116.334063,0,208,39898.1685648148,2009-03-26,04:02:44
39.973443,116.334091,0,213,39898.1686226852,2009-03-26,04:02:49
39.973443,116.334063,0,217,39898.1686805556,2009-03-26,04:02:54
39.97345,116.334026,0,216,39898.1687384259,2009-03-26,04:02:59
39.97345,116.334026,0,216,39898.1687731481,2009-03-26,04:03:02
39.97345,116.334022,0,215,39898.1687962963,2009-03-26,04:03:04
39.973461,116.333966,0,215,39898.1688541667,2009-03-26,04:03:09
39.973489,116.333837,0,213,39898.168912037,2009-03-26,04:03:14
39.973504,116.333716,0,208,39898.1689699074,2009-03-26,04:03:19
39.973478,116.333724,0,195,39898.1690277778,2009-03-26,04:03:24
39.973478,116.333724,0,195,39898.1690625,2009-03-26,04:03:27
39.973478,116.33373,0,188,39898.1690856481,2009-03-26,04:03:29
39.97347,116.333699,0,190,39898.1691435185,2009-03-26,04:03:34
39.973438,116.333801,0,181,39898.1692013889,2009-03-26,04:03:39
39.973433,116.333868,0,175,39898.1692592593,2009-03-26,04:03:44
39.973403,116.333986,0,169,39898.1693171296,2009-03-26,04:03:49
39.973411,116.333961,0,169,39898.169375,2009-03-26,04:03:54
39.973451,116.333905,0,171,39898.1694328704,2009-03-26,04:03:59
39.973483,116.333913,0,175,39898.1694907407,2009-03-26,04:04:04
39.97348,116.33394,0,174,39898.1695486111,2009-03-26,04:04:09
39.973481,116.333968,0,174,39898.1696064815,2009-03-26,04:04:14
39.973481,116.333968,0,174,39898.1696412037,2009-03-26,04:04:17
39.973488,116.333965,0,174,39898.1696643519,2009-03-26,04:04:19
39.973461,116.334086,0,175,39898.1697222222,2009-03-26,04:04:24
39.973463,116.334108,0,184,39898.1697800926,2009-03-26,04:04:29
39.973478,116.334077,0,189,39898.169837963,2009-03-26,04:04:34
39.973485,116.33408,0,194,39898.1698958333,2009-03-26,04:04:39
39.973485,116.33408,0,194,39898.1699305556,2009-03-26,04:04:42
39.973487,116.334082,0,196,39898.1699537037,2009-03-26,04:04:44
39.973486,116.334126,0,200,39898.1700115741,2009-03-26,04:04:49
39.973501,116.334132,0,210,39898.1700694444,2009-03-26,04:04:54
39.97348,116.334187,0,213,39898.1701273148,2009-03-26,04:04:59
39.973477,116.334222,0,214,39898.1701851852,2009-03-26,04:05:04
39.973477,116.334222,0,214,39898.1702199074,2009-03-26,04:05:07
39.973479,116.334227,0,216,39898.1702430556,2009-03-26,04:05:09
39.973483,116.334248,0,218,39898.1703009259,2009-03-26,04:05:14
39.97348,116.334231,0,223,39898.1703587963,2009-03-26,04:05:19
39.973484,116.334196,0,225,39898.1704166667,2009-03-26,04:05:24
39.973485,116.334188,0,225,39898.170474537,2009-03-26,04:05:29
39.973485,116.334188,0,225,39898.1705092593,2009-03-26,04:05:32
39.973485,116.334191,0,225,39898.1705324074,2009-03-26,04:05:34
39.973494,116.33418,0,223,39898.1705902778,2009-03-26,04:05:39
39.973491,116.334198,0,216,39898.1706481481,2009-03-26,04:05:44
39.973473,116.334157,0,213,39898.1707060185,2009-03-26,04:05:49
39.973481,116.33407,0,212,39898.1707638889,2009-03-26,04:05:54
39.973457,116.333959,0,209,39898.1708217593,2009-03-26,04:05:59
39.973458,116.333816,0,200,39898.1708796296,2009-03-26,04:06:04
39.973446,116.333794,0,191,39898.1709375,2009-03-26,04:06:09
39.973451,116.333862,0,187,39898.1709953704,2009-03-26,04:06:14
39.973451,116.333862,0,187,39898.1710300926,2009-03-26,04:06:17
39.973451,116.333858,0,185,39898.1710532407,2009-03-26,04:06:19
39.973444,116.333888,0,183,39898.1711111111,2009-03-26,04:06:24
39.973436,116.333895,0,185,39898.1711689815,2009-03-26,04:06:29
39.973436,116.333895,0,185,39898.1712037037,2009-03-26,04:06:32
39.973431,116.333894,0,185,39898.1712268519,2009-03-26,04:06:34
39.973441,116.333911,0,185,39898.1712847222,2009-03-26,04:06:39
39.973441,116.333911,0,185,39898.1713194444,2009-03-26,04:06:42
39.973441,116.333914,0,185,39898.1713425926,2009-03-26,04:06:44
39.973439,116.333965,0,182,39898.171400463,2009-03-26,04:06:49
39.973434,116.333995,0,183,39898.1714583333,2009-03-26,04:06:54
39.973421,116.333982,0,184,39898.1715162037,2009-03-26,04:06:59
39.973434,116.333966,0,183,39898.1715740741,2009-03-26,04:07:04
39.973436,116.333942,0,184,39898.1716319444,2009-03-26,04:07:09
39.973436,116.333942,0,184,39898.1716666667,2009-03-26,04:07:12
39.973436,116.333947,0,184,39898.1716898148,2009-03-26,04:07:14
39.973437,116.333938,0,184,39898.1717476852,2009-03-26,04:07:19
39.973438,116.333926,0,184,39898.1718055556,2009-03-26,04:07:24
39.973456,116.333908,0,187,39898.1718634259,2009-03-26,04:07:29
39.973451,116.333921,0,190,39898.1719212963,2009-03-26,04:07:34
39.973451,116.333921,0,190,39898.1719560185,2009-03-26,04:07:37
39.973447,116.333919,0,188,39898.1719791667,2009-03-26,04:07:39
39.97345,116.333935,0,188,39898.172037037,2009-03-26,04:07:44
39.973442,116.334033,0,184,39898.1720949074,2009-03-26,04:07:49
39.973453,116.334007,0,184,39898.1721527778,2009-03-26,04:07:54
39.973437,116.333979,0,185,39898.1722106481,2009-03-26,04:07:59
39.973435,116.333947,0,186,39898.1722685185,2009-03-26,04:08:04
39.973438,116.33389,0,185,39898.1723263889,2009-03-26,04:08:09
39.973445,116.333878,0,185,39898.1723842593,2009-03-26,04:08:14
39.973455,116.333899,0,186,39898.1724421296,2009-03-26,04:08:19
39.97345,116.333879,0,189,39898.1725,2009-03-26,04:08:24
39.97345,116.333879,0,189,39898.1725347222,2009-03-26,04:08:27
39.97345,116.333887,0,189,39898.1725578704,2009-03-26,04:08:29
39.97345,116.333852,0,189,39898.1726157407,2009-03-26,04:08:34
39.97345,116.333852,0,189,39898.172650463,2009-03-26,04:08:37
39.973451,116.333845,0,188,39898.1726736111,2009-03-26,04:08:39
39.97346,116.333938,0,190,39898.1727314815,2009-03-26,04:08:44
39.973461,116.333991,0,194,39898.1727893518,2009-03-26,04:08:49
39.973469,116.333975,0,194,39898.1728472222,2009-03-26,04:08:54
39.97347,116.33393,0,194,39898.1729050926,2009-03-26,04:08:59
39.97345,116.33393,0,194,39898.172962963,2009-03-26,04:09:04
39.973444,116.333941,0,194,39898.1730208333,2009-03-26,04:09:09
39.973418,116.333989,0,186,39898.1730787037,2009-03-26,04:09:14
39.97339,116.334005,0,181,39898.1731365741,2009-03-26,04:09:19
39.973406,116.333978,0,181,39898.1731944444,2009-03-26,04:09:24
39.973402,116.333952,0,183,39898.1732523148,2009-03-26,04:09:29
39.973413,116.333938,0,186,39898.1733101852,2009-03-26,04:09:34
39.973405,116.333958,0,186,39898.1733680556,2009-03-26,04:09:39
39.973391,116.333935,0,188,39898.1734259259,2009-03-26,04:09:44
39.973401,116.333983,0,192,39898.1734837963,2009-03-26,04:09:49
39.973426,116.333965,0,193,39898.1735416667,2009-03-26,04:09:54
39.973466,116.333971,0,195,39898.173599537,2009-03-26,04:09:59
39.973481,116.333987,0,195,39898.1736574074,2009-03-26,04:10:04
39.973472,116.333993,0,196,39898.1737152778,2009-03-26,04:10:09
39.973463,116.33398,0,193,39898.1737731481,2009-03-26,04:10:14
39.973464,116.333905,0,191,39898.1738310185,2009-03-26,04:10:19
39.973447,116.333936,0,191,39898.1738888889,2009-03-26,04:10:24
39.973456,116.333911,0,194,39898.1739467593,2009-03-26,04:10:29
39.97345,116.333935,0,194,39898.1740046296,2009-03-26,04:10:34
39.973438,116.333927,0,190,39898.1740625,2009-03-26,04:10:39
39.97344,116.333858,0,181,39898.1741203704,2009-03-26,04:10:44
39.973453,116.333931,0,174,39898.1741782407,2009-03-26,04:10:49
39.973451,116.333998,0,171,39898.1742361111,2009-03-26,04:10:54
39.97345,116.334011,0,174,39898.1742939815,2009-03-26,04:10:59
39.973444,116.333972,0,176,39898.1743518518,2009-03-26,04:11:04
39.973448,116.333907,0,180,39898.1744097222,2009-03-26,04:11:09
39.973448,116.333907,0,180,39898.1744444444,2009-03-26,04:11:12
39.973449,116.333913,0,181,39898.1744675926,2009-03-26,04:11:14
39.973468,116.333973,0,185,39898.174525463,2009-03-26,04:11:19
39.973457,116.333957,0,187,39898.1745833333,2009-03-26,04:11:24
39.973457,116.333957,0,187,39898.1746180556,2009-03-26,04:11:27
39.973458,116.333953,0,188,39898.1746412037,2009-03-26,04:11:29
39.973453,116.334013,0,188,39898.1746990741,2009-03-26,04:11:34
39.973466,116.334055,0,193,39898.1747569444,2009-03-26,04:11:39
39.973472,116.334013,0,194,39898.1748148148,2009-03-26,04:11:44
39.973466,116.333915,0,196,39898.1748726852,2009-03-26,04:11:49
39.973502,116.333848,0,200,39898.1749305556,2009-03-26,04:11:54
39.973509,116.333918,0,201,39898.1749884259,2009-03-26,04:11:59
39.973509,116.33398,0,203,39898.1750462963,2009-03-26,04:12:04
39.973502,116.333958,0,206,39898.1751041667,2009-03-26,04:12:09
39.973502,116.333958,0,206,39898.1751388889,2009-03-26,04:12:12
39.973505,116.33396,0,206,39898.175162037,2009-03-26,04:12:14
39.973518,116.333948,0,209,39898.1752199074,2009-03-26,04:12:19
39.973537,116.334001,0,209,39898.1752777778,2009-03-26,04:12:24
39.973534,116.333978,0,208,39898.1753356481,2009-03-26,04:12:29
39.973496,116.333977,0,201,39898.1753935185,2009-03-26,04:12:34
39.973466,116.334018,0,198,39898.1754513889,2009-03-26,04:12:39
39.973455,116.333988,0,197,39898.1755092593,2009-03-26,04:12:44
39.973455,116.333988,0,197,39898.1755439815,2009-03-26,04:12:47
39.973452,116.333992,0,192,39898.1755671296,2009-03-26,04:12:49
39.973465,116.333952,0,192,39898.175625,2009-03-26,04:12:54
39.97347,116.333918,0,191,39898.1756828704,2009-03-26,04:12:59
39.973461,116.333868,0,193,39898.1757407407,2009-03-26,04:13:04
39.97347,116.333899,0,193,39898.1757986111,2009-03-26,04:13:09
39.973469,116.333858,0,191,39898.1758564815,2009-03-26,04:13:14
39.973455,116.333861,0,191,39898.1759143519,2009-03-26,04:13:19
39.97344,116.333804,0,192,39898.1759722222,2009-03-26,04:13:24
39.973435,116.333707,0,194,39898.1760300926,2009-03-26,04:13:29
39.973419,116.333694,0,190,39898.176087963,2009-03-26,04:13:34
39.973393,116.333699,0,171,39898.1761458333,2009-03-26,04:13:39
39.973403,116.333765,0,152,39898.1762037037,2009-03-26,04:13:44
39.973451,116.33381,0,153,39898.1762615741,2009-03-26,04:13:49
39.97347,116.333768,0,151,39898.1763194444,2009-03-26,04:13:54
39.973469,116.333744,0,150,39898.1763773148,2009-03-26,04:13:59
39.973484,116.333678,0,148,39898.1764351852,2009-03-26,04:14:04
39.973489,116.333707,0,146,39898.1764930556,2009-03-26,04:14:09
39.973475,116.333701,0,143,39898.1765509259,2009-03-26,04:14:14
39.97349,116.333726,0,140,39898.1766087963,2009-03-26,04:14:19
39.973503,116.333712,0,141,39898.1766666667,2009-03-26,04:14:24
39.973501,116.33368,0,140,39898.176724537,2009-03-26,04:14:29
39.973496,116.333652,0,141,39898.1767824074,2009-03-26,04:14:34
39.97349,116.333615,0,142,39898.1768402778,2009-03-26,04:14:39
39.973474,116.33358,0,145,39898.1768981481,2009-03-26,04:14:44
39.973453,116.33358,0,147,39898.1769560185,2009-03-26,04:14:49
39.973446,116.333651,0,143,39898.1770138889,2009-03-26,04:14:54
39.973441,116.333741,0,140,39898.1770717593,2009-03-26,04:14:59
39.973445,116.333773,0,140,39898.1771296296,2009-03-26,04:15:04
39.973441,116.333747,0,139,39898.1771875,2009-03-26,04:15:09
39.973441,116.333747,0,139,39898.1772222222,2009-03-26,04:15:12
39.973441,116.33375,0,139,39898.1772453704,2009-03-26,04:15:14
39.973457,116.333728,0,142,39898.1773032407,2009-03-26,04:15:19
39.973463,116.333626,0,143,39898.1773611111,2009-03-26,04:15:24
39.973454,116.333577,0,144,39898.1774189815,2009-03-26,04:15:29
39.973409,116.333644,0,146,39898.1774768519,2009-03-26,04:15:34
39.973423,116.333684,0,148,39898.1775347222,2009-03-26,04:15:39
39.973441,116.33365,0,150,39898.1775925926,2009-03-26,04:15:44
39.973459,116.33366,0,154,39898.177650463,2009-03-26,04:15:49
39.973455,116.333672,0,155,39898.1777083333,2009-03-26,04:15:54
39.973454,116.333695,0,155,39898.1777662037,2009-03-26,04:15:59
39.973454,116.333695,0,155,39898.1778009259,2009-03-26,04:16:02
39.973454,116.333695,0,155,39898.1778240741,2009-03-26,04:16:04
39.973454,116.333723,0,156,39898.1778819444,2009-03-26,04:16:09
39.97355,116.333975,0,187,39898.1866203704,2009-03-26,04:28:44
39.973526,116.334168,0,193,39898.1866782407,2009-03-26,04:28:49
39.973502,116.334282,0,198,39898.1867361111,2009-03-26,04:28:54
39.973511,116.334215,0,209,39898.1867939815,2009-03-26,04:28:59
39.973511,116.334159,0,217,39898.1868518519,2009-03-26,04:29:04
39.973507,116.334137,0,220,39898.1869097222,2009-03-26,04:29:09
39.973483,116.334077,0,221,39898.1869675926,2009-03-26,04:29:14
39.973453,116.334028,0,220,39898.187025463,2009-03-26,04:29:19
39.973464,116.334072,0,219,39898.1870833333,2009-03-26,04:29:24
39.973473,116.334026,0,218,39898.1871412037,2009-03-26,04:29:29
39.973486,116.333961,0,217,39898.1871990741,2009-03-26,04:29:34
39.973497,116.333956,0,218,39898.1872569444,2009-03-26,04:29:39
39.973497,116.333956,0,218,39898.1872916667,2009-03-26,04:29:42
39.973502,116.33396,0,218,39898.1873148148,2009-03-26,04:29:44
39.97351,116.33395,0,218,39898.1873726852,2009-03-26,04:29:49
39.97351,116.333953,0,218,39898.1874305556,2009-03-26,04:29:54
39.97351,116.333953,0,218,39898.1874652778,2009-03-26,04:29:57
39.973509,116.333958,0,218,39898.1874884259,2009-03-26,04:29:59
39.973514,116.334033,0,217,39898.1875462963,2009-03-26,04:30:04
39.973528,116.333996,0,213,39898.1876041667,2009-03-26,04:30:09
39.97353,116.333964,0,209,39898.187662037,2009-03-26,04:30:14
39.973514,116.333987,0,209,39898.1877199074,2009-03-26,04:30:19
39.9735,116.334008,0,208,39898.1877777778,2009-03-26,04:30:24
39.973445,116.334055,0,206,39898.1878356481,2009-03-26,04:30:29
39.97346,116.33408,0,206,39898.1878935185,2009-03-26,04:30:34
39.973481,116.33406,0,206,39898.1879513889,2009-03-26,04:30:39
39.973481,116.33406,0,206,39898.1879861111,2009-03-26,04:30:42
39.973481,116.334056,0,206,39898.1880092593,2009-03-26,04:30:44
39.973487,116.33403,0,206,39898.1880671296,2009-03-26,04:30:49
39.973512,116.334019,0,207,39898.188125,2009-03-26,04:30:54
39.973555,116.334075,0,207,39898.1881828704,2009-03-26,04:30:59
39.973524,116.334082,0,215,39898.1882407407,2009-03-26,04:31:04
39.973497,116.334104,0,238,39898.1882986111,2009-03-26,04:31:09
39.973446,116.334207,0,252,39898.1883564815,2009-03-26,04:31:14
39.973431,116.334353,0,261,39898.1884143518,2009-03-26,04:31:19
39.973424,116.334478,0,257,39898.1884722222,2009-03-26,04:31:24
39.973386,116.33457,0,257,39898.1885300926,2009-03-26,04:31:29
39.973367,116.33456,0,260,39898.188587963,2009-03-26,04:31:34
39.973406,116.334566,0,265,39898.1886458333,2009-03-26,04:31:39
39.973415,116.334548,0,268,39898.1887037037,2009-03-26,04:31:44
39.973408,116.334528,0,269,39898.1887615741,2009-03-26,04:31:49
39.973404,116.334542,0,271,39898.1888194444,2009-03-26,04:31:54
39.973391,116.334482,0,272,39898.1888773148,2009-03-26,04:31:59
39.973391,116.33448,0,273,39898.1889351852,2009-03-26,04:32:04
39.973391,116.33448,0,273,39898.1889699074,2009-03-26,04:32:07
39.973391,116.33448,0,273,39898.1889930556,2009-03-26,04:32:09
39.973406,116.33446,0,273,39898.1890509259,2009-03-26,04:32:14
39.973415,116.334502,0,272,39898.1891087963,2009-03-26,04:32:19
39.973422,116.334461,0,276,39898.1891666667,2009-03-26,04:32:24
39.973408,116.334383,0,275,39898.189224537,2009-03-26,04:32:29
39.973435,116.334263,0,275,39898.1892824074,2009-03-26,04:32:34
39.973446,116.334129,0,268,39898.1893402778,2009-03-26,04:32:39
39.973437,116.334089,0,259,39898.1893981481,2009-03-26,04:32:44
39.973438,116.33409,0,258,39898.1894560185,2009-03-26,04:32:49
39.973438,116.33409,0,258,39898.1894907407,2009-03-26,04:32:52
39.973438,116.334097,0,256,39898.1895138889,2009-03-26,04:32:54
39.973438,116.334086,0,256,39898.1895717593,2009-03-26,04:32:59
39.973434,116.334107,0,255,39898.1896296296,2009-03-26,04:33:04
39.973402,116.334145,0,254,39898.1896875,2009-03-26,04:33:09
39.973398,116.334254,0,253,39898.1897453704,2009-03-26,04:33:14
39.973404,116.334447,0,255,39898.1898032407,2009-03-26,04:33:19
39.973393,116.334547,0,271,39898.1898611111,2009-03-26,04:33:24
39.973393,116.334536,0,282,39898.1899189815,2009-03-26,04:33:29
39.973421,116.334509,0,285,39898.1899768518,2009-03-26,04:33:34
39.973448,116.334496,0,288,39898.1900347222,2009-03-26,04:33:39
39.973436,116.334494,0,288,39898.1900925926,2009-03-26,04:33:44
39.973428,116.33448,0,289,39898.190150463,2009-03-26,04:33:49
39.973387,116.334446,0,287,39898.1902083333,2009-03-26,04:33:54
39.973388,116.334375,0,286,39898.1902662037,2009-03-26,04:33:59
39.973379,116.334364,0,285,39898.1903240741,2009-03-26,04:34:04
39.973368,116.334395,0,285,39898.1903819444,2009-03-26,04:34:09
39.973361,116.334254,0,283,39898.1904398148,2009-03-26,04:34:14
39.973345,116.334143,0,282,39898.1904976852,2009-03-26,04:34:19
39.973347,116.334173,0,279,39898.1905555556,2009-03-26,04:34:24
39.973351,116.334234,0,276,39898.1906134259,2009-03-26,04:34:29
39.97336,116.334246,0,276,39898.1906712963,2009-03-26,04:34:34
39.973378,116.334227,0,275,39898.1907291667,2009-03-26,04:34:39
39.973379,116.334216,0,274,39898.190787037,2009-03-26,04:34:44
39.973379,116.334169,0,273,39898.1908449074,2009-03-26,04:34:49
39.973358,116.334122,0,271,39898.1909027778,2009-03-26,04:34:54
39.973346,116.334137,0,268,39898.1909606481,2009-03-26,04:34:59
39.973339,116.334203,0,267,39898.1910185185,2009-03-26,04:35:04
39.973345,116.334289,0,267,39898.1910763889,2009-03-26,04:35:09
39.97336,116.334259,0,268,39898.1911342593,2009-03-26,04:35:14
39.973321,116.334247,0,266,39898.1911921296,2009-03-26,04:35:19
39.97334,116.334232,0,262,39898.19125,2009-03-26,04:35:24
39.973341,116.334204,0,261,39898.1913078704,2009-03-26,04:35:29
39.973353,116.33417,0,258,39898.1913657407,2009-03-26,04:35:34
39.973391,116.334155,0,255,39898.1914236111,2009-03-26,04:35:39
39.973414,116.334128,0,253,39898.1914814815,2009-03-26,04:35:44
39.973422,116.334037,0,252,39898.1915393519,2009-03-26,04:35:49
39.973424,116.333953,0,252,39898.1915972222,2009-03-26,04:35:54
39.973419,116.333972,0,252,39898.1916550926,2009-03-26,04:35:59
39.973404,116.333967,0,247,39898.191712963,2009-03-26,04:36:04
39.973394,116.334013,0,241,39898.1917708333,2009-03-26,04:36:09
39.973394,116.334013,0,241,39898.1918055556,2009-03-26,04:36:12
39.973398,116.334006,0,240,39898.1918287037,2009-03-26,04:36:14
39.973415,116.334045,0,240,39898.1918865741,2009-03-26,04:36:19
39.973429,116.333998,0,239,39898.1919444444,2009-03-26,04:36:24
39.973445,116.333956,0,232,39898.1920023148,2009-03-26,04:36:29
39.973451,116.334036,0,229,39898.1920601852,2009-03-26,04:36:34
39.973477,116.334108,0,229,39898.1921180556,2009-03-26,04:36:39
39.973474,116.334145,0,231,39898.1921759259,2009-03-26,04:36:44
39.973454,116.334077,0,232,39898.1922337963,2009-03-26,04:36:49
39.973426,116.333924,0,229,39898.1922916667,2009-03-26,04:36:54
39.973422,116.333872,0,225,39898.192349537,2009-03-26,04:36:59
39.973453,116.333865,0,221,39898.1924074074,2009-03-26,04:37:04
39.97345,116.334001,0,216,39898.1924652778,2009-03-26,04:37:09
39.973422,116.334005,0,214,39898.1925231481,2009-03-26,04:37:14
39.973434,116.333865,0,211,39898.1925810185,2009-03-26,04:37:19
39.973434,116.333865,0,211,39898.1926157407,2009-03-26,04:37:22
39.973442,116.333869,0,206,39898.1926388889,2009-03-26,04:37:24
39.973443,116.333943,0,203,39898.1926967593,2009-03-26,04:37:29
39.973463,116.333963,0,202,39898.1927546296,2009-03-26,04:37:34
39.973471,116.333944,0,201,39898.1928125,2009-03-26,04:37:39
39.97347,116.333901,0,200,39898.1928703704,2009-03-26,04:37:44
39.973458,116.33393,0,202,39898.1929282407,2009-03-26,04:37:49
39.973458,116.33393,0,202,39898.192962963,2009-03-26,04:37:52
39.973464,116.333935,0,199,39898.1929861111,2009-03-26,04:37:54
39.973468,116.333959,0,200,39898.1930439815,2009-03-26,04:37:59
39.973462,116.334134,0,209,39898.1931018519,2009-03-26,04:38:04
39.97348,116.3342,0,206,39898.1931597222,2009-03-26,04:38:09
39.973478,116.333962,0,204,39898.1932175926,2009-03-26,04:38:14
39.973464,116.333699,0,202,39898.193275463,2009-03-26,04:38:19
39.973456,116.333523,0,200,39898.1933333333,2009-03-26,04:38:24
39.973445,116.333542,0,198,39898.1933912037,2009-03-26,04:38:29
39.97346,116.333626,0,198,39898.1934490741,2009-03-26,04:38:34
39.973458,116.333678,0,198,39898.1935069444,2009-03-26,04:38:39
39.97344,116.333739,0,194,39898.1935648148,2009-03-26,04:38:44
39.973438,116.333755,0,193,39898.1936226852,2009-03-26,04:38:49
39.973428,116.333864,0,191,39898.1936805556,2009-03-26,04:38:54
39.973425,116.333984,0,186,39898.1937384259,2009-03-26,04:38:59
39.973427,116.334044,0,183,39898.1937962963,2009-03-26,04:39:04
39.973424,116.333985,0,179,39898.1938541667,2009-03-26,04:39:09
39.973467,116.33385,0,170,39898.193912037,2009-03-26,04:39:14
39.973461,116.333877,0,168,39898.1939699074,2009-03-26,04:39:19
39.97346,116.333809,0,171,39898.1940277778,2009-03-26,04:39:24
39.973485,116.333671,0,168,39898.1940856481,2009-03-26,04:39:29
39.973482,116.333647,0,165,39898.1941435185,2009-03-26,04:39:34
39.973483,116.33367,0,164,39898.1942013889,2009-03-26,04:39:39
39.973469,116.333726,0,162,39898.1942592593,2009-03-26,04:39:44
39.973461,116.333612,0,158,39898.1943171296,2009-03-26,04:39:49
39.973457,116.333589,0,155,39898.194375,2009-03-26,04:39:54
39.973467,116.333564,0,151,39898.1944328704,2009-03-26,04:39:59
39.973454,116.333528,0,149,39898.1944907407,2009-03-26,04:40:04
39.973446,116.333536,0,146,39898.1945486111,2009-03-26,04:40:09
39.973446,116.333536,0,146,39898.1945833333,2009-03-26,04:40:12
39.973447,116.333538,0,146,39898.1946064815,2009-03-26,04:40:14
39.973443,116.333548,0,145,39898.1946643519,2009-03-26,04:40:19
39.973443,116.333548,0,145,39898.1946990741,2009-03-26,04:40:22
39.973443,116.333553,0,148,39898.1947222222,2009-03-26,04:40:24
39.973444,116.333544,0,146,39898.1947800926,2009-03-26,04:40:29
39.973451,116.333566,0,138,39898.194837963,2009-03-26,04:40:34
39.97345,116.333653,0,137,39898.1948958333,2009-03-26,04:40:39
39.97345,116.333653,0,137,39898.1949305556,2009-03-26,04:40:42
39.973445,116.333654,0,138,39898.1949537037,2009-03-26,04:40:44
39.97346,116.333677,0,139,39898.1950115741,2009-03-26,04:40:49
39.973457,116.33369,0,143,39898.1950694444,2009-03-26,04:40:54
39.973464,116.333668,0,144,39898.1951273148,2009-03-26,04:40:59
39.97345,116.333764,0,149,39898.1951851852,2009-03-26,04:41:04
39.973422,116.33379,0,160,39898.1952430556,2009-03-26,04:41:09
39.973451,116.333819,0,169,39898.1953009259,2009-03-26,04:41:14
39.973434,116.333891,0,184,39898.1953587963,2009-03-26,04:41:19
39.973413,116.333946,0,197,39898.1954166667,2009-03-26,04:41:24
39.973422,116.333922,0,198,39898.195474537,2009-03-26,04:41:29
39.973474,116.333609,0,181,39898.1982523148,2009-03-26,04:45:29
39.973476,116.333563,0,183,39898.1983101852,2009-03-26,04:45:34
39.973471,116.333553,0,188,39898.1983680556,2009-03-26,04:45:39
39.973456,116.333533,0,189,39898.1984259259,2009-03-26,04:45:44
39.973449,116.33352,0,191,39898.1984837963,2009-03-26,04:45:49
39.973436,116.333491,0,193,39898.1985416667,2009-03-26,04:45:54
39.97344,116.333457,0,193,39898.198599537,2009-03-26,04:45:59
39.973455,116.333385,0,191,39898.1986574074,2009-03-26,04:46:04
39.973463,116.333398,0,190,39898.1987152778,2009-03-26,04:46:09
39.973459,116.333388,0,189,39898.1987731481,2009-03-26,04:46:14
39.973457,116.333437,0,190,39898.1988310185,2009-03-26,04:46:19
39.973458,116.3335,0,191,39898.1988888889,2009-03-26,04:46:24
39.973462,116.33362,0,191,39898.1989467593,2009-03-26,04:46:29
39.973459,116.333733,0,194,39898.1990046296,2009-03-26,04:46:34
39.97348,116.333732,0,191,39898.1990625,2009-03-26,04:46:39
39.97349,116.333801,0,191,39898.1991203704,2009-03-26,04:46:44
39.973481,116.333925,0,193,39898.1991782407,2009-03-26,04:46:49
39.973474,116.333937,0,191,39898.1992361111,2009-03-26,04:46:54
39.973474,116.333937,0,191,39898.1992708333,2009-03-26,04:46:57
39.973468,116.333939,0,192,39898.1992939815,2009-03-26,04:46:59
39.973477,116.333952,0,188,39898.1993518519,2009-03-26,04:47:04
39.973462,116.333992,0,186,39898.1994097222,2009-03-26,04:47:09
39.97346,116.333935,0,186,39898.1994675926,2009-03-26,04:47:14
39.973452,116.333991,0,185,39898.199525463,2009-03-26,04:47:19
39.97346,116.334098,0,184,39898.1995833333,2009-03-26,04:47:24
39.973451,116.334014,0,190,39898.1996412037,2009-03-26,04:47:29
39.973453,116.334054,0,189,39898.1996990741,2009-03-26,04:47:34
39.973423,116.333992,0,192,39898.1997569444,2009-03-26,04:47:39
39.97342,116.333943,0,195,39898.1998148148,2009-03-26,04:47:44
39.973423,116.333975,0,195,39898.1998726852,2009-03-26,04:47:49
39.973417,116.333922,0,194,39898.1999305556,2009-03-26,04:47:54
39.973415,116.333956,0,195,39898.1999884259,2009-03-26,04:47:59
39.973394,116.333919,0,197,39898.2000462963,2009-03-26,04:48:04
39.973391,116.333899,0,199,39898.2001041667,2009-03-26,04:48:09
39.973413,116.333836,0,198,39898.200162037,2009-03-26,04:48:14
39.973453,116.333796,0,193,39898.2002199074,2009-03-26,04:48:19
39.973469,116.333728,0,192,39898.2002777778,2009-03-26,04:48:24
39.973469,116.333728,0,192,39898.2003125,2009-03-26,04:48:27
39.973465,116.333723,0,190,39898.2003356481,2009-03-26,04:48:29
39.973451,116.333748,0,191,39898.2003935185,2009-03-26,04:48:34
39.97346,116.333835,0,192,39898.2004513889,2009-03-26,04:48:39
39.973457,116.333902,0,195,39898.2005092593,2009-03-26,04:48:44
39.973475,116.333908,0,195,39898.2005671296,2009-03-26,04:48:49
39.973471,116.333828,0,199,39898.200625,2009-03-26,04:48:54
39.973454,116.33373,0,200,39898.2006828704,2009-03-26,04:48:59
39.97346,116.333664,0,197,39898.2007407407,2009-03-26,04:49:04
39.973463,116.333625,0,195,39898.2007986111,2009-03-26,04:49:09
39.973465,116.333679,0,190,39898.2008564815,2009-03-26,04:49:14
39.97347,116.333604,0,185,39898.2009143519,2009-03-26,04:49:19
39.973451,116.33361,0,180,39898.2009722222,2009-03-26,04:49:24
39.973447,116.333563,0,175,39898.2010300926,2009-03-26,04:49:29
39.973462,116.333594,0,165,39898.201087963,2009-03-26,04:49:34
39.973462,116.333561,0,157,39898.2011458333,2009-03-26,04:49:39
39.973464,116.333406,0,150,39898.2012037037,2009-03-26,04:49:44
39.973479,116.333122,0,142,39898.2012615741,2009-03-26,04:49:49
39.973492,116.332703,0,137,39898.2013194444,2009-03-26,04:49:54
39.973508,116.332598,0,131,39898.2013773148,2009-03-26,04:49:59
39.973538,116.332649,0,114,39898.2014351852,2009-03-26,04:50:04
39.973545,116.332716,0,105,39898.2014930556,2009-03-26,04:50:09
39.973549,116.332746,0,109,39898.2015509259,2009-03-26,04:50:14
39.973535,116.332792,0,113,39898.2016087963,2009-03-26,04:50:19
39.97352,116.332851,0,114,39898.2016666667,2009-03-26,04:50:24
39.97351,116.33282,0,118,39898.201724537,2009-03-26,04:50:29
39.973499,116.333006,0,118,39898.2017824074,2009-03-26,04:50:34
39.973475,116.332998,0,117,39898.2018402778,2009-03-26,04:50:39
39.973466,116.332915,0,118,39898.2018981481,2009-03-26,04:50:44
39.973467,116.332974,0,119,39898.2019560185,2009-03-26,04:50:49
39.973486,116.332827,0,116,39898.2020138889,2009-03-26,04:50:54
39.973504,116.332739,0,111,39898.2020717593,2009-03-26,04:50:59
39.973496,116.332868,0,110,39898.2021296296,2009-03-26,04:51:04
39.973509,116.33282,0,105,39898.2021875,2009-03-26,04:51:09
39.973526,116.33284,0,97,39898.2022453704,2009-03-26,04:51:14
39.973525,116.332824,0,100,39898.2023032407,2009-03-26,04:51:19
39.973525,116.332824,0,100,39898.202337963,2009-03-26,04:51:22
39.973522,116.332832,0,103,39898.2023611111,2009-03-26,04:51:24
39.973528,116.33291,0,102,39898.2024189815,2009-03-26,04:51:29
39.973526,116.332997,0,97,39898.2024768519,2009-03-26,04:51:34
39.973541,116.333126,0,95,39898.2025347222,2009-03-26,04:51:39
39.973543,116.333049,0,94,39898.2025925926,2009-03-26,04:51:44
39.973545,116.333022,0,87,39898.202650463,2009-03-26,04:51:49
39.973532,116.333012,0,88,39898.2027083333,2009-03-26,04:51:54
39.973522,116.332965,0,90,39898.2027662037,2009-03-26,04:51:59
39.97355,116.33285,0,90,39898.2028240741,2009-03-26,04:52:04
39.973531,116.333034,0,99,39898.2028819444,2009-03-26,04:52:09
39.973512,116.333188,0,110,39898.2029398148,2009-03-26,04:52:14
39.973512,116.333188,0,110,39898.202974537,2009-03-26,04:52:17
39.973511,116.333184,0,112,39898.2029976852,2009-03-26,04:52:19
39.973507,116.333038,0,116,39898.2030555556,2009-03-26,04:52:24
39.973487,116.332882,0,120,39898.2031134259,2009-03-26,04:52:29
39.973495,116.332901,0,124,39898.2031712963,2009-03-26,04:52:34
39.973499,116.332923,0,126,39898.2032291667,2009-03-26,04:52:39
39.973508,116.332886,0,129,39898.203287037,2009-03-26,04:52:44
39.973493,116.3329,0,134,39898.2033449074,2009-03-26,04:52:49
39.973474,116.332984,0,139,39898.2034027778,2009-03-26,04:52:54
39.97348,116.332887,0,139,39898.2034606481,2009-03-26,04:52:59
39.973484,116.332994,0,138,39898.2035185185,2009-03-26,04:53:04
39.973502,116.333007,0,131,39898.2035763889,2009-03-26,04:53:09
39.973498,116.332926,0,133,39898.2036342593,2009-03-26,04:53:14
39.973501,116.332819,0,140,39898.2036921296,2009-03-26,04:53:19
39.973491,116.33291,0,144,39898.20375,2009-03-26,04:53:24
39.973462,116.333092,0,149,39898.2038078704,2009-03-26,04:53:29
39.973465,116.33314,0,158,39898.2038657407,2009-03-26,04:53:34
39.973444,116.333115,0,170,39898.2039236111,2009-03-26,04:53:39
39.973462,116.333115,0,176,39898.2039814815,2009-03-26,04:53:44
39.973487,116.332876,0,179,39898.2040393518,2009-03-26,04:53:49
39.973495,116.332598,0,179,39898.2040972222,2009-03-26,04:53:54
39.973513,116.332183,0,177,39898.2041550926,2009-03-26,04:53:59
39.973534,116.332174,0,171,39898.204212963,2009-03-26,04:54:04
39.973537,116.332266,0,171,39898.2042708333,2009-03-26,04:54:09
39.973537,116.332389,0,176,39898.2043287037,2009-03-26,04:54:14
39.973514,116.33259,0,182,39898.2043865741,2009-03-26,04:54:19
39.973506,116.332861,0,189,39898.2044444444,2009-03-26,04:54:24
39.973501,116.333077,0,194,39898.2045023148,2009-03-26,04:54:29
39.973504,116.333116,0,192,39898.2045601852,2009-03-26,04:54:34
39.973514,116.333145,0,193,39898.2046180556,2009-03-26,04:54:39
39.973501,116.333208,0,193,39898.2046759259,2009-03-26,04:54:44
39.973494,116.333218,0,193,39898.2047337963,2009-03-26,04:54:49
39.973494,116.333218,0,193,39898.2047685185,2009-03-26,04:54:52
39.973494,116.333225,0,193,39898.2047916667,2009-03-26,04:54:54
39.973494,116.333216,0,193,39898.204849537,2009-03-26,04:54:59
39.973494,116.333219,0,193,39898.2049074074,2009-03-26,04:55:04
39.973494,116.333213,0,193,39898.2049652778,2009-03-26,04:55:09
39.973494,116.333213,0,193,39898.205,2009-03-26,04:55:12
39.973494,116.333207,0,193,39898.2050231481,2009-03-26,04:55:14
39.973488,116.33328,0,193,39898.2050810185,2009-03-26,04:55:19
39.973464,116.333478,0,194,39898.2051388889,2009-03-26,04:55:24
39.973477,116.333575,0,193,39898.2051967593,2009-03-26,04:55:29
39.973465,116.333669,0,196,39898.2052546296,2009-03-26,04:55:34
39.973475,116.333759,0,194,39898.2053125,2009-03-26,04:55:39
39.973494,116.333807,0,193,39898.2053703704,2009-03-26,04:55:44
39.973505,116.333859,0,194,39898.2054282407,2009-03-26,04:55:49
39.973493,116.3338,0,193,39898.2054861111,2009-03-26,04:55:54
39.973493,116.3338,0,193,39898.2055208333,2009-03-26,04:55:57
39.973489,116.333808,0,193,39898.2055439815,2009-03-26,04:55:59
39.973487,116.333848,0,191,39898.2056018518,2009-03-26,04:56:04
39.973455,116.333704,0,192,39898.2056597222,2009-03-26,04:56:09
39.973404,116.333674,0,197,39898.2057175926,2009-03-26,04:56:14
39.973405,116.333732,0,200,39898.205775463,2009-03-26,04:56:19
39.97342,116.333797,0,199,39898.2058333333,2009-03-26,04:56:24
39.973409,116.333914,0,202,39898.2058912037,2009-03-26,04:56:29
39.973389,116.333899,0,203,39898.2059490741,2009-03-26,04:56:34
39.973429,116.333844,0,200,39898.2060069444,2009-03-26,04:56:39
39.97345,116.333849,0,197,39898.2060648148,2009-03-26,04:56:44
39.973464,116.333857,0,197,39898.2061226852,2009-03-26,04:56:49
39.973513,116.333581,0,196,39898.2061805556,2009-03-26,04:56:54
39.97353,116.333459,0,195,39898.2062384259,2009-03-26,04:56:59
39.973543,116.333519,0,196,39898.2062962963,2009-03-26,04:57:04
39.973527,116.333377,0,198,39898.2063541667,2009-03-26,04:57:09
39.973516,116.333232,0,199,39898.206412037,2009-03-26,04:57:14
39.97352,116.333212,0,202,39898.2064699074,2009-03-26,04:57:19
39.973555,116.333133,0,193,39898.2065277778,2009-03-26,04:57:24
39.973513,116.333107,0,195,39898.2065856481,2009-03-26,04:57:29
39.973509,116.33304,0,195,39898.2066435185,2009-03-26,04:57:34
39.973502,116.333281,0,195,39898.2067013889,2009-03-26,04:57:39
39.973482,116.33348,0,189,39898.2067592593,2009-03-26,04:57:44
39.973478,116.3335,0,187,39898.2068171296,2009-03-26,04:57:49
39.973459,116.333505,0,190,39898.206875,2009-03-26,04:57:54
39.973449,116.333655,0,190,39898.2069328704,2009-03-26,04:57:59
39.973453,116.333858,0,190,39898.2069907407,2009-03-26,04:58:04
39.973421,116.33415,0,193,39898.2070486111,2009-03-26,04:58:09
39.973397,116.334106,0,196,39898.2071064815,2009-03-26,04:58:14
39.973416,116.33424,0,197,39898.2071643519,2009-03-26,04:58:19
39.973409,116.334355,0,197,39898.2072222222,2009-03-26,04:58:24
39.973393,116.334314,0,199,39898.2072800926,2009-03-26,04:58:29
39.973404,116.334155,0,203,39898.207337963,2009-03-26,04:58:34
39.973415,116.334125,0,209,39898.2073958333,2009-03-26,04:58:39
39.973429,116.334105,0,208,39898.2074537037,2009-03-26,04:58:44
39.973439,116.333833,0,208,39898.2075115741,2009-03-26,04:58:49
39.973435,116.333657,0,209,39898.2075694444,2009-03-26,04:58:54
39.973443,116.333772,0,207,39898.2076273148,2009-03-26,04:58:59
39.973438,116.333782,0,206,39898.2076851852,2009-03-26,04:59:04
39.973449,116.333816,0,203,39898.2077430556,2009-03-26,04:59:09
39.973416,116.333863,0,202,39898.2078009259,2009-03-26,04:59:14
39.973412,116.333899,0,198,39898.2078587963,2009-03-26,04:59:19
39.973412,116.333899,0,198,39898.2078935185,2009-03-26,04:59:22
39.973417,116.333902,0,197,39898.2079166667,2009-03-26,04:59:24
39.97341,116.333852,0,197,39898.207974537,2009-03-26,04:59:29
39.973405,116.33381,0,198,39898.2080324074,2009-03-26,04:59:34
39.973421,116.333484,0,196,39898.2080902778,2009-03-26,04:59:39
39.973445,116.333193,0,192,39898.2081481481,2009-03-26,04:59:44
39.973433,116.333173,0,191,39898.2082060185,2009-03-26,04:59:49
39.973445,116.333153,0,189,39898.2082638889,2009-03-26,04:59:54
39.973433,116.33314,0,191,39898.2083217593,2009-03-26,04:59:59
39.973443,116.333111,0,192,39898.2083796296,2009-03-26,05:00:04
39.973472,116.333022,0,195,39898.2084375,2009-03-26,05:00:09
39.973491,116.333019,0,194,39898.2084953704,2009-03-26,05:00:14
39.973491,116.333019,0,194,39898.2085300926,2009-03-26,05:00:17
39.973489,116.333016,0,194,39898.2085532407,2009-03-26,05:00:19
39.973473,116.333065,0,192,39898.2086111111,2009-03-26,05:00:24
39.973473,116.333093,0,191,39898.2086689815,2009-03-26,05:00:29
39.973476,116.333131,0,189,39898.2087268519,2009-03-26,05:00:34
39.973487,116.333125,0,189,39898.2087847222,2009-03-26,05:00:39
39.973487,116.333125,0,189,39898.2088194444,2009-03-26,05:00:42
39.973488,116.333132,0,191,39898.2088425926,2009-03-26,05:00:44
39.973478,116.333181,0,190,39898.208900463,2009-03-26,05:00:49
39.973486,116.333136,0,189,39898.2089583333,2009-03-26,05:00:54
39.97349,116.333046,0,189,39898.2090162037,2009-03-26,05:00:59
39.973498,116.33299,0,191,39898.2090740741,2009-03-26,05:01:04
39.973498,116.332984,0,191,39898.2091319444,2009-03-26,05:01:09
39.973498,116.332977,0,191,39898.2091898148,2009-03-26,05:01:14
39.973498,116.332977,0,191,39898.209224537,2009-03-26,05:01:17
39.973498,116.332982,0,191,39898.2092476852,2009-03-26,05:01:19
39.97348,116.332982,0,190,39898.2093055556,2009-03-26,05:01:24
39.973475,116.333019,0,190,39898.2093634259,2009-03-26,05:01:29
39.973471,116.333056,0,189,39898.2094212963,2009-03-26,05:01:34
39.973481,116.333064,0,191,39898.2094791667,2009-03-26,05:01:39
39.973468,116.333009,0,191,39898.209537037,2009-03-26,05:01:44
39.973473,116.332932,0,188,39898.2095949074,2009-03-26,05:01:49
39.973468,116.332853,0,184,39898.2096527778,2009-03-26,05:01:54
39.973456,116.332821,0,183,39898.2097106481,2009-03-26,05:01:59
39.973456,116.332821,0,183,39898.2097453704,2009-03-26,05:02:02
39.973461,116.332822,0,186,39898.2097685185,2009-03-26,05:02:04
39.973447,116.332757,0,186,39898.2098263889,2009-03-26,05:02:09
39.973472,116.33275,0,185,39898.2098842593,2009-03-26,05:02:14
39.973457,116.332783,0,187,39898.2099421296,2009-03-26,05:02:19
39.973447,116.33281,0,188,39898.21,2009-03-26,05:02:24
39.973446,116.332814,0,188,39898.2100578704,2009-03-26,05:02:29
39.973446,116.332814,0,188,39898.2101157407,2009-03-26,05:02:34
39.973447,116.332815,0,188,39898.2101736111,2009-03-26,05:02:39
39.973448,116.332812,0,188,39898.2102314815,2009-03-26,05:02:44
39.973448,116.332812,0,188,39898.2102662037,2009-03-26,05:02:47
39.973449,116.332816,0,188,39898.2102893519,2009-03-26,05:02:49
39.97345,116.332825,0,188,39898.2103472222,2009-03-26,05:02:54
39.973463,116.332781,0,189,39898.2104050926,2009-03-26,05:02:59
39.973463,116.332781,0,189,39898.2104398148,2009-03-26,05:03:02
39.973463,116.332774,0,189,39898.210462963,2009-03-26,05:03:04
39.973475,116.332852,0,191,39898.2105208333,2009-03-26,05:03:09
39.973481,116.332919,0,190,39898.2105787037,2009-03-26,05:03:14
39.973481,116.332919,0,190,39898.2106134259,2009-03-26,05:03:17
39.97348,116.332916,0,190,39898.2106365741,2009-03-26,05:03:19
39.973478,116.33296,0,192,39898.2106944444,2009-03-26,05:03:24
39.973483,116.332972,0,192,39898.2107523148,2009-03-26,05:03:29
39.973483,116.332963,0,192,39898.2108101852,2009-03-26,05:03:34
39.973484,116.332951,0,192,39898.2108680556,2009-03-26,05:03:39
39.973497,116.332994,0,192,39898.2109259259,2009-03-26,05:03:44
39.973498,116.333088,0,193,39898.2109837963,2009-03-26,05:03:49
39.973502,116.33321,0,194,39898.2110416667,2009-03-26,05:03:54
39.973502,116.33321,0,194,39898.2110763889,2009-03-26,05:03:57
39.973499,116.333205,0,194,39898.211099537,2009-03-26,05:03:59
39.973503,116.333131,0,194,39898.2111574074,2009-03-26,05:04:04
39.973497,116.333085,0,195,39898.2112152778,2009-03-26,05:04:09
39.97351,116.332969,0,194,39898.2112731481,2009-03-26,05:04:14
39.973522,116.332765,0,191,39898.2113310185,2009-03-26,05:04:19
39.973517,116.332775,0,190,39898.2113888889,2009-03-26,05:04:24
39.973495,116.332767,0,190,39898.2114467593,2009-03-26,05:04:29
39.973495,116.332771,0,190,39898.2115046296,2009-03-26,05:04:34
39.973495,116.332771,0,190,39898.2115393518,2009-03-26,05:04:37
39.973494,116.332777,0,190,39898.2115625,2009-03-26,05:04:39
39.973494,116.332788,0,190,39898.2116203704,2009-03-26,05:04:44
39.973481,116.332831,0,191,39898.2116782407,2009-03-26,05:04:49
39.97346,116.332798,0,193,39898.2117361111,2009-03-26,05:04:54
39.97346,116.332798,0,193,39898.2117708333,2009-03-26,05:04:57
39.973461,116.332795,0,194,39898.2117939815,2009-03-26,05:04:59
39.973463,116.332786,0,194,39898.2118518518,2009-03-26,05:05:04
39.973452,116.332671,0,193,39898.2119097222,2009-03-26,05:05:09
39.973461,116.332699,0,193,39898.2119675926,2009-03-26,05:05:14
39.973464,116.332704,0,196,39898.212025463,2009-03-26,05:05:19
39.973465,116.332702,0,196,39898.2120833333,2009-03-26,05:05:24
39.973465,116.332702,0,196,39898.2121180556,2009-03-26,05:05:27
39.973467,116.332707,0,196,39898.2121412037,2009-03-26,05:05:29
39.973484,116.332746,0,195,39898.2121990741,2009-03-26,05:05:34
39.973482,116.332815,0,193,39898.2122569444,2009-03-26,05:05:39
39.973446,116.332953,0,193,39898.2123148148,2009-03-26,05:05:44
39.973469,116.332791,0,191,39898.2123726852,2009-03-26,05:05:49
39.973459,116.332735,0,190,39898.2124305556,2009-03-26,05:05:54
39.973458,116.332797,0,188,39898.2124884259,2009-03-26,05:05:59
39.973463,116.33284,0,187,39898.2125462963,2009-03-26,05:06:04
39.973464,116.332836,0,186,39898.2126041667,2009-03-26,05:06:09
39.973464,116.332836,0,186,39898.2126388889,2009-03-26,05:06:12
39.973464,116.332835,0,186,39898.212662037,2009-03-26,05:06:14
39.973478,116.332764,0,188,39898.2127199074,2009-03-26,05:06:19
39.973489,116.332753,0,190,39898.2127777778,2009-03-26,05:06:24
39.973485,116.332753,0,191,39898.2128356481,2009-03-26,05:06:29
39.973485,116.332753,0,191,39898.2128703704,2009-03-26,05:06:32
39.973484,116.332757,0,191,39898.2128935185,2009-03-26,05:06:34
39.973458,116.332978,0,193,39898.2129513889,2009-03-26,05:06:39
39.973437,116.333301,0,193,39898.2130092593,2009-03-26,05:06:44
39.973452,116.333212,0,195,39898.2130671296,2009-03-26,05:06:49
39.97345,116.333309,0,197,39898.213125,2009-03-26,05:06:54
39.973464,116.333408,0,200,39898.2131828704,2009-03-26,05:06:59
39.973494,116.333111,0,203,39898.2132407407,2009-03-26,05:07:04
39.973475,116.332918,0,207,39898.2132986111,2009-03-26,05:07:09
39.973485,116.333017,0,205,39898.2133564815,2009-03-26,05:07:14
39.973508,116.333075,0,205,39898.2134143518,2009-03-26,05:07:19
39.973512,116.332876,0,205,39898.2134722222,2009-03-26,05:07:24
39.973509,116.332897,0,206,39898.2135300926,2009-03-26,05:07:29
39.973512,116.332916,0,205,39898.213587963,2009-03-26,05:07:34
39.9735,116.333063,0,206,39898.2136458333,2009-03-26,05:07:39
39.9735,116.333063,0,206,39898.2136805556,2009-03-26,05:07:42
39.973497,116.333057,0,207,39898.2137037037,2009-03-26,05:07:44
39.973494,116.333176,0,203,39898.2137615741,2009-03-26,05:07:49
39.973491,116.333221,0,203,39898.2138194444,2009-03-26,05:07:54
39.973491,116.333221,0,203,39898.2138541667,2009-03-26,05:07:57
39.973492,116.333217,0,203,39898.2138773148,2009-03-26,05:07:59
39.973498,116.333226,0,201,39898.2139351852,2009-03-26,05:08:04
39.973495,116.333355,0,202,39898.2139930556,2009-03-26,05:08:09
39.973502,116.333529,0,201,39898.2140509259,2009-03-26,05:08:14
39.973507,116.333653,0,201,39898.2141087963,2009-03-26,05:08:19
39.973494,116.333645,0,204,39898.2141666667,2009-03-26,05:08:24
39.973485,116.333609,0,204,39898.214224537,2009-03-26,05:08:29
39.973475,116.333579,0,205,39898.2142824074,2009-03-26,05:08:34
39.973452,116.333491,0,207,39898.2143402778,2009-03-26,05:08:39
39.97341,116.333437,0,209,39898.2143981481,2009-03-26,05:08:44
39.973406,116.333349,0,210,39898.2144560185,2009-03-26,05:08:49
39.973412,116.333219,0,211,39898.2145138889,2009-03-26,05:08:54
39.97344,116.33315,0,209,39898.2145717593,2009-03-26,05:08:59
39.973479,116.333121,0,207,39898.2146296296,2009-03-26,05:09:04
39.973494,116.333187,0,207,39898.2146875,2009-03-26,05:09:09
39.973482,116.333089,0,209,39898.2147453704,2009-03-26,05:09:14
39.973505,116.333047,0,209,39898.2148032407,2009-03-26,05:09:19
39.973529,116.332806,0,209,39898.2148611111,2009-03-26,05:09:24
39.973504,116.332731,0,209,39898.2149189815,2009-03-26,05:09:29
39.973494,116.33267,0,207,39898.2149768519,2009-03-26,05:09:34
39.973478,116.332807,0,205,39898.2150347222,2009-03-26,05:09:39
39.973474,116.332855,0,202,39898.2150925926,2009-03-26,05:09:44
39.973471,116.33275,0,205,39898.215150463,2009-03-26,05:09:49
39.973453,116.332729,0,206,39898.2152083333,2009-03-26,05:09:54
39.97345,116.332715,0,206,39898.2152662037,2009-03-26,05:09:59
39.9735,116.332858,0,199,39898.2153240741,2009-03-26,05:10:04
39.973514,116.332905,0,198,39898.2153819444,2009-03-26,05:10:09
39.973514,116.333084,0,196,39898.2154398148,2009-03-26,05:10:14
39.97352,116.333359,0,194,39898.2154976852,2009-03-26,05:10:19
39.973486,116.333579,0,191,39898.2155555556,2009-03-26,05:10:24
39.973498,116.333655,0,191,39898.2156134259,2009-03-26,05:10:29
39.973526,116.333522,0,187,39898.2156712963,2009-03-26,05:10:34
39.973543,116.333557,0,182,39898.2157291667,2009-03-26,05:10:39
39.97354,116.333688,0,184,39898.215787037,2009-03-26,05:10:44
39.973525,116.333797,0,185,39898.2158449074,2009-03-26,05:10:49
39.973507,116.333748,0,182,39898.2159027778,2009-03-26,05:10:54
39.973505,116.333828,0,179,39898.2159606481,2009-03-26,05:10:59
39.973491,116.334019,0,178,39898.2160185185,2009-03-26,05:11:04
39.973492,116.333796,0,176,39898.2160763889,2009-03-26,05:11:09
39.9735,116.333565,0,178,39898.2161342593,2009-03-26,05:11:14
39.973531,116.333462,0,180,39898.2161921296,2009-03-26,05:11:19
39.973531,116.333342,0,181,39898.21625,2009-03-26,05:11:24
39.973541,116.333327,0,181,39898.2163078704,2009-03-26,05:11:29
39.973564,116.333398,0,178,39898.2163657407,2009-03-26,05:11:34
39.973528,116.333483,0,178,39898.2164236111,2009-03-26,05:11:39
39.973472,116.333584,0,179,39898.2164814815,2009-03-26,05:11:44
39.973452,116.333717,0,183,39898.2165393519,2009-03-26,05:11:49
39.973445,116.333563,0,186,39898.2165972222,2009-03-26,05:11:54
39.973428,116.333441,0,189,39898.2166550926,2009-03-26,05:11:59
39.973412,116.33338,0,199,39898.216712963,2009-03-26,05:12:04
39.973411,116.33317,0,210,39898.2167708333,2009-03-26,05:12:09
39.97341,116.333114,0,222,39898.2168287037,2009-03-26,05:12:14
39.973423,116.333247,0,226,39898.2168865741,2009-03-26,05:12:19
39.973428,116.333615,0,217,39898.2169444444,2009-03-26,05:12:24
39.973458,116.333553,0,218,39898.2170023148,2009-03-26,05:12:29
39.973461,116.333564,0,224,39898.2170601852,2009-03-26,05:12:34
39.973467,116.333598,0,223,39898.2171180556,2009-03-26,05:12:39
39.973467,116.333598,0,223,39898.2171527778,2009-03-26,05:12:42
39.973469,116.333591,0,222,39898.2171759259,2009-03-26,05:12:44
39.973438,116.33381,0,222,39898.2172337963,2009-03-26,05:12:49
39.973444,116.334061,0,216,39898.2172916667,2009-03-26,05:12:54
39.973432,116.334049,0,215,39898.217349537,2009-03-26,05:12:59
39.973409,116.334002,0,217,39898.2174074074,2009-03-26,05:13:04
39.973421,116.334082,0,216,39898.2174652778,2009-03-26,05:13:09
39.973428,116.333993,0,221,39898.2175231481,2009-03-26,05:13:14
39.973405,116.33425,0,226,39898.2175810185,2009-03-26,05:13:19
39.973411,116.334195,0,229,39898.2176388889,2009-03-26,05:13:24
39.973438,116.334263,0,222,39898.2176967593,2009-03-26,05:13:29
39.973448,116.334463,0,219,39898.2177546296,2009-03-26,05:13:34
39.973441,116.334344,0,225,39898.2178125,2009-03-26,05:13:39
39.973432,116.334352,0,223,39898.2178703704,2009-03-26,05:13:44
39.973432,116.334352,0,223,39898.2179050926,2009-03-26,05:13:47
39.97343,116.334354,0,220,39898.2179282407,2009-03-26,05:13:49
39.973429,116.334383,0,219,39898.2179861111,2009-03-26,05:13:54
39.973451,116.334683,0,216,39898.2180439815,2009-03-26,05:13:59
39.973415,116.334773,0,214,39898.2181018519,2009-03-26,05:14:04
39.973398,116.33489,0,210,39898.2181597222,2009-03-26,05:14:09
39.973402,116.33503,0,201,39898.2182175926,2009-03-26,05:14:14
39.973408,116.334938,0,195,39898.218275463,2009-03-26,05:14:19
39.973419,116.335042,0,192,39898.2183333333,2009-03-26,05:14:24
39.973388,116.334928,0,197,39898.2183912037,2009-03-26,05:14:29
39.973357,116.335014,0,196,39898.2184490741,2009-03-26,05:14:34
39.973361,116.335042,0,193,39898.2185069444,2009-03-26,05:14:39
39.973358,116.334952,0,192,39898.2185648148,2009-03-26,05:14:44
39.973345,116.334712,0,194,39898.2186226852,2009-03-26,05:14:49
39.973361,116.334358,0,197,39898.2186805556,2009-03-26,05:14:54
39.973383,116.334232,0,194,39898.2187384259,2009-03-26,05:14:59
39.973391,116.334117,0,195,39898.2187962963,2009-03-26,05:15:04
39.9734,116.33412,0,196,39898.2188541667,2009-03-26,05:15:09
39.9734,116.333886,0,202,39898.218912037,2009-03-26,05:15:14
39.973417,116.333829,0,200,39898.2189699074,2009-03-26,05:15:19
39.973462,116.33376,0,201,39898.2190277778,2009-03-26,05:15:24
39.973462,116.333677,0,204,39898.2190856481,2009-03-26,05:15:29
39.973484,116.333531,0,205,39898.2191435185,2009-03-26,05:15:34
39.973527,116.333302,0,208,39898.2192013889,2009-03-26,05:15:39
39.973538,116.333063,0,213,39898.2192592593,2009-03-26,05:15:44
39.973576,116.332936,0,211,39898.2193171296,2009-03-26,05:15:49
39.973615,116.332874,0,206,39898.219375,2009-03-26,05:15:54
39.973623,116.332631,0,203,39898.2194328704,2009-03-26,05:15:59
39.97366,116.332215,0,201,39898.2194907407,2009-03-26,05:16:04
39.973705,116.331984,0,194,39898.2195486111,2009-03-26,05:16:09
39.973735,116.331757,0,189,39898.2196064815,2009-03-26,05:16:14
39.973789,116.331833,0,182,39898.2196643518,2009-03-26,05:16:19
39.973829,116.331977,0,174,39898.2197222222,2009-03-26,05:16:24
39.973859,116.331892,0,167,39898.2197800926,2009-03-26,05:16:29
39.97387,116.331877,0,158,39898.219837963,2009-03-26,05:16:34
39.973876,116.331859,0,149,39898.2198958333,2009-03-26,05:16:39
39.973867,116.331809,0,142,39898.2199537037,2009-03-26,05:16:44
39.973782,116.331702,0,138,39898.2200115741,2009-03-26,05:16:49
39.973776,116.331832,0,131,39898.2200694444,2009-03-26,05:16:54
39.973772,116.331853,0,129,39898.2201273148,2009-03-26,05:16:59
39.973428,116.333629,0,132,39898.2201851852,2009-03-26,05:17:04
39.973428,116.333629,0,132,39898.2202199074,2009-03-26,05:17:07
39.973426,116.333636,0,138,39898.2202430556,2009-03-26,05:17:09
39.973429,116.333846,0,145,39898.2203009259,2009-03-26,05:17:14
39.973434,116.333975,0,150,39898.2203587963,2009-03-26,05:17:19
39.973432,116.333704,0,159,39898.2204166667,2009-03-26,05:17:24
39.973444,116.333672,0,168,39898.220474537,2009-03-26,05:17:29
39.973427,116.33372,0,179,39898.2205324074,2009-03-26,05:17:34
39.973454,116.333858,0,183,39898.2205902778,2009-03-26,05:17:39
39.973465,116.334035,0,183,39898.2206481481,2009-03-26,05:17:44
39.973471,116.334097,0,186,39898.2207060185,2009-03-26,05:17:49
39.973466,116.334077,0,191,39898.2207638889,2009-03-26,05:17:54
39.973458,116.334129,0,197,39898.2208217593,2009-03-26,05:17:59
39.97342,116.334298,0,204,39898.2208796296,2009-03-26,05:18:04
39.973436,116.334351,0,208,39898.2209375,2009-03-26,05:18:09
39.9735,116.336553,0,187,39898.225162037,2009-03-26,05:24:14
39.97333,116.351667,0,-127,39898.226724537,2009-03-26,05:26:29
39.973388,116.346503,0,-11,39898.2267824074,2009-03-26,05:26:34
39.973411,116.343406,0,61,39898.2268402778,2009-03-26,05:26:39
39.973419,116.34174,0,92,39898.2268981481,2009-03-26,05:26:44
39.973423,116.34109,0,110,39898.2269560185,2009-03-26,05:26:49
39.973432,116.340579,0,121,39898.2270138889,2009-03-26,05:26:54
39.973432,116.340085,0,129,39898.2270717593,2009-03-26,05:26:59
39.973477,116.339586,0,135,39898.2271296296,2009-03-26,05:27:04
39.973514,116.339059,0,141,39898.2271875,2009-03-26,05:27:09
39.973463,116.338872,0,149,39898.2272453704,2009-03-26,05:27:14
39.97345,116.338763,0,155,39898.2273032407,2009-03-26,05:27:19
39.973449,116.338591,0,161,39898.2273611111,2009-03-26,05:27:24
39.973418,116.338414,0,165,39898.2274189815,2009-03-26,05:27:29
39.973411,116.33821,0,169,39898.2274768518,2009-03-26,05:27:34
39.973413,116.338055,0,173,39898.2275347222,2009-03-26,05:27:39
39.973408,116.336229,0,193,39898.2275925926,2009-03-26,05:27:44
39.973391,116.33573,0,205,39898.227650463,2009-03-26,05:27:49
39.97341,116.335679,0,205,39898.2277083333,2009-03-26,05:27:54
39.973422,116.335514,0,202,39898.2277662037,2009-03-26,05:27:59
39.973435,116.335484,0,201,39898.2278240741,2009-03-26,05:28:04
39.973448,116.335503,0,200,39898.2278819444,2009-03-26,05:28:09
39.973503,116.33521,0,197,39898.2279976852,2009-03-26,05:28:19
39.973469,116.335228,0,192,39898.2280555556,2009-03-26,05:28:24
39.973433,116.335044,0,186,39898.2281134259,2009-03-26,05:28:29
39.973407,116.334493,0,178,39898.2281712963,2009-03-26,05:28:34
39.973391,116.334236,0,168,39898.2282291667,2009-03-26,05:28:39
39.973401,116.334036,0,155,39898.228287037,2009-03-26,05:28:44
39.973349,116.334169,0,141,39898.2283449074,2009-03-26,05:28:49
39.973334,116.33399,0,127,39898.2284027778,2009-03-26,05:28:54
39.973307,116.33377,0,114,39898.2284606481,2009-03-26,05:28:59
39.973309,116.333749,0,106,39898.2285185185,2009-03-26,05:29:04
39.973284,116.333755,0,97,39898.2285763889,2009-03-26,05:29:09
39.97328,116.333715,0,85,39898.2286342593,2009-03-26,05:29:14
39.973337,116.333626,0,73,39898.2286921296,2009-03-26,05:29:19
39.973339,116.333609,0,60,39898.22875,2009-03-26,05:29:24
39.973312,116.33356,0,47,39898.2288078704,2009-03-26,05:29:29
39.973207,116.333556,0,34,39898.2288657407,2009-03-26,05:29:34
39.973144,116.333545,0,21,39898.2289236111,2009-03-26,05:29:39
39.973132,116.333518,0,7,39898.2289814815,2009-03-26,05:29:44
39.973171,116.333573,0,-5,39898.2290393518,2009-03-26,05:29:49
39.973129,116.333512,0,-19,39898.2290972222,2009-03-26,05:29:54
39.97307,116.333416,0,-27,39898.2291550926,2009-03-26,05:29:59
39.973052,116.333362,0,-37,39898.229212963,2009-03-26,05:30:04
39.973031,116.333324,0,-43,39898.2292708333,2009-03-26,05:30:09
39.972979,116.333284,0,-41,39898.2293287037,2009-03-26,05:30:14
39.973045,116.333281,0,-37,39898.2293865741,2009-03-26,05:30:19
39.973061,116.333232,0,-36,39898.2294444444,2009-03-26,05:30:24
39.973095,116.333205,0,-37,39898.2295023148,2009-03-26,05:30:29
39.973098,116.333255,0,-37,39898.2295601852,2009-03-26,05:30:34
39.97309,116.333207,0,-37,39898.2296180556,2009-03-26,05:30:39
39.973104,116.333196,0,-37,39898.2296759259,2009-03-26,05:30:44
39.973128,116.333284,0,-37,39898.2297337963,2009-03-26,05:30:49
39.973128,116.333284,0,-37,39898.2297685185,2009-03-26,05:30:52
39.973129,116.33328,0,-36,39898.2297916667,2009-03-26,05:30:54
39.97317,116.33329,0,-37,39898.229849537,2009-03-26,05:30:59
39.973221,116.33328,0,-37,39898.2299074074,2009-03-26,05:31:04
39.973192,116.333341,0,-36,39898.2299652778,2009-03-26,05:31:09
39.973144,116.333411,0,-34,39898.2300231481,2009-03-26,05:31:14
39.973117,116.333479,0,-33,39898.2300810185,2009-03-26,05:31:19
39.973142,116.333535,0,-30,39898.2301388889,2009-03-26,05:31:24
39.973139,116.333585,0,-23,39898.2301967593,2009-03-26,05:31:29
39.973092,116.33357,0,-13,39898.2302546296,2009-03-26,05:31:34
39.973124,116.333579,0,0,39898.2303125,2009-03-26,05:31:39
39.973101,116.333561,0,14,39898.2303703704,2009-03-26,05:31:44
39.973132,116.333598,0,29,39898.2304282407,2009-03-26,05:31:49
39.973174,116.333648,0,46,39898.2304861111,2009-03-26,05:31:54
39.973271,116.33367,0,62,39898.2305439815,2009-03-26,05:31:59
39.973315,116.33359,0,78,39898.2306018519,2009-03-26,05:32:04
39.973354,116.333662,0,96,39898.2306597222,2009-03-26,05:32:09
39.973354,116.333662,0,96,39898.2306944444,2009-03-26,05:32:12
39.97336,116.333667,0,112,39898.2307175926,2009-03-26,05:32:14
39.973425,116.333667,0,128,39898.230775463,2009-03-26,05:32:19
39.973429,116.333642,0,143,39898.2308333333,2009-03-26,05:32:24
39.973415,116.333742,0,159,39898.2308912037,2009-03-26,05:32:29
39.973436,116.333798,0,174,39898.2309490741,2009-03-26,05:32:34
39.973512,116.333814,0,190,39898.2310069444,2009-03-26,05:32:39
39.9735,116.333861,0,202,39898.2310648148,2009-03-26,05:32:44
39.973523,116.333967,0,214,39898.2311226852,2009-03-26,05:32:49
39.973589,116.334071,0,229,39898.2311805556,2009-03-26,05:32:54
39.973588,116.334057,0,244,39898.2312384259,2009-03-26,05:32:59
39.973626,116.334048,0,261,39898.2312962963,2009-03-26,05:33:04
39.97366,116.334054,0,276,39898.2313541667,2009-03-26,05:33:09
39.973667,116.334085,0,288,39898.231412037,2009-03-26,05:33:14
39.973674,116.334115,0,303,39898.2314699074,2009-03-26,05:33:19
39.973691,116.334205,0,317,39898.2315277778,2009-03-26,05:33:24
39.973594,116.333949,0,263,39898.2395717593,2009-03-26,05:44:59
39.973585,116.333847,0,262,39898.2396296296,2009-03-26,05:45:04
39.973592,116.333786,0,262,39898.2396875,2009-03-26,05:45:09
39.973615,116.333815,0,261,39898.2397453704,2009-03-26,05:45:14
39.9736,116.333919,0,257,39898.2398032407,2009-03-26,05:45:19
39.973596,116.334033,0,253,39898.2398611111,2009-03-26,05:45:24
39.973615,116.334099,0,253,39898.2399189815,2009-03-26,05:45:29
39.973615,116.33409,0,250,39898.2399768519,2009-03-26,05:45:34
39.973602,116.334078,0,249,39898.2400347222,2009-03-26,05:45:39
39.973614,116.334136,0,251,39898.2400925926,2009-03-26,05:45:44
39.973647,116.334174,0,258,39898.240150463,2009-03-26,05:45:49
39.973647,116.334174,0,258,39898.2401851852,2009-03-26,05:45:52
39.973647,116.334177,0,258,39898.2402083333,2009-03-26,05:45:54
39.973647,116.334189,0,258,39898.2402662037,2009-03-26,05:45:59
39.973647,116.334189,0,258,39898.2403009259,2009-03-26,05:46:02
39.973654,116.334194,0,258,39898.2403240741,2009-03-26,05:46:04
39.973675,116.334165,0,263,39898.2403819444,2009-03-26,05:46:09
39.973675,116.334167,0,264,39898.2404398148,2009-03-26,05:46:14
39.973675,116.334167,0,264,39898.240474537,2009-03-26,05:46:17
39.973675,116.334164,0,264,39898.2404976852,2009-03-26,05:46:19
39.973668,116.334107,0,268,39898.2405555556,2009-03-26,05:46:24
39.973646,116.334072,0,271,39898.2406134259,2009-03-26,05:46:29
39.973642,116.334081,0,271,39898.2406712963,2009-03-26,05:46:34
39.973631,116.334077,0,268,39898.2407291667,2009-03-26,05:46:39
39.973631,116.334077,0,268,39898.2407638889,2009-03-26,05:46:42
39.973633,116.334069,0,267,39898.240787037,2009-03-26,05:46:44
39.973609,116.334045,0,264,39898.2408449074,2009-03-26,05:46:49
39.973592,116.334071,0,263,39898.2409027778,2009-03-26,05:46:54
39.973613,116.334071,0,255,39898.2409606481,2009-03-26,05:46:59
39.973619,116.334108,0,248,39898.2410185185,2009-03-26,05:47:04
39.973619,116.334108,0,248,39898.2410532407,2009-03-26,05:47:07
39.97362,116.334101,0,245,39898.2410763889,2009-03-26,05:47:09
39.973621,116.334054,0,241,39898.2411342593,2009-03-26,05:47:14
39.973634,116.334075,0,241,39898.2411921296,2009-03-26,05:47:19
39.973634,116.33408,0,241,39898.24125,2009-03-26,05:47:24
39.973634,116.33408,0,241,39898.2412847222,2009-03-26,05:47:27
39.973635,116.334078,0,241,39898.2413078704,2009-03-26,05:47:29
39.973638,116.334094,0,241,39898.2413657407,2009-03-26,05:47:34
39.973641,116.33411,0,242,39898.2414236111,2009-03-26,05:47:39
39.973641,116.334121,0,242,39898.2414814815,2009-03-26,05:47:44
39.973624,116.334105,0,241,39898.2415393519,2009-03-26,05:47:49
39.973609,116.334075,0,244,39898.2415972222,2009-03-26,05:47:54
39.973629,116.334067,0,249,39898.2416550926,2009-03-26,05:47:59
39.97364,116.334082,0,250,39898.241712963,2009-03-26,05:48:04
39.97364,116.334082,0,250,39898.2417476852,2009-03-26,05:48:07
39.973639,116.334086,0,250,39898.2417708333,2009-03-26,05:48:09
39.973621,116.334081,0,249,39898.2418287037,2009-03-26,05:48:14
39.973594,116.334027,0,249,39898.2418865741,2009-03-26,05:48:19
39.973594,116.334027,0,249,39898.2419212963,2009-03-26,05:48:22
39.973587,116.334031,0,243,39898.2419444444,2009-03-26,05:48:24
39.973578,116.33402,0,241,39898.2420023148,2009-03-26,05:48:29
39.973571,116.334028,0,238,39898.2420601852,2009-03-26,05:48:34
39.973571,116.334028,0,238,39898.2420949074,2009-03-26,05:48:37
39.973573,116.33403,0,237,39898.2421180556,2009-03-26,05:48:39
39.973569,116.33402,0,237,39898.2421759259,2009-03-26,05:48:44
39.973567,116.334011,0,236,39898.2422337963,2009-03-26,05:48:49
39.97354,116.333985,0,237,39898.2422916667,2009-03-26,05:48:54
39.973542,116.334017,0,238,39898.242349537,2009-03-26,05:48:59
39.973557,116.334091,0,244,39898.2424074074,2009-03-26,05:49:04
39.973557,116.334091,0,244,39898.2424421296,2009-03-26,05:49:07
39.973562,116.334084,0,248,39898.2424652778,2009-03-26,05:49:09
39.97356,116.334127,0,250,39898.2425231481,2009-03-26,05:49:14
39.973548,116.334107,0,247,39898.2425810185,2009-03-26,05:49:19
39.973559,116.334126,0,250,39898.2426388889,2009-03-26,05:49:24
39.973595,116.334183,0,250,39898.2426967593,2009-03-26,05:49:29
39.973593,116.334205,0,250,39898.2427546296,2009-03-26,05:49:34
39.973606,116.334186,0,250,39898.2428125,2009-03-26,05:49:39
39.973643,116.33415,0,250,39898.2428703704,2009-03-26,05:49:44
39.973624,116.33422,0,251,39898.2429282407,2009-03-26,05:49:49
39.973588,116.33423,0,250,39898.2429861111,2009-03-26,05:49:54
39.973556,116.334186,0,249,39898.2430439815,2009-03-26,05:49:59
39.973549,116.334102,0,249,39898.2431018518,2009-03-26,05:50:04
39.973565,116.334067,0,250,39898.2431597222,2009-03-26,05:50:09
39.973573,116.334028,0,251,39898.2432175926,2009-03-26,05:50:14
39.973579,116.333971,0,249,39898.243275463,2009-03-26,05:50:19
39.973566,116.333932,0,248,39898.2433333333,2009-03-26,05:50:24
39.97356,116.333957,0,248,39898.2433912037,2009-03-26,05:50:29
39.973582,116.334051,0,254,39898.2434490741,2009-03-26,05:50:34
39.973582,116.334051,0,254,39898.2434837963,2009-03-26,05:50:37
39.973581,116.334053,0,257,39898.2435069444,2009-03-26,05:50:39
39.973573,116.334023,0,257,39898.2435648148,2009-03-26,05:50:44
39.973573,116.334014,0,257,39898.2436226852,2009-03-26,05:50:49
39.973584,116.334038,0,257,39898.2436805556,2009-03-26,05:50:54
39.97358,116.334115,0,252,39898.2437384259,2009-03-26,05:50:59
39.973554,116.334123,0,245,39898.2437962963,2009-03-26,05:51:04
39.973567,116.334155,0,239,39898.2438541667,2009-03-26,05:51:09
39.973559,116.334114,0,230,39898.243912037,2009-03-26,05:51:14
39.973547,116.334089,0,226,39898.2439699074,2009-03-26,05:51:19
39.973567,116.334123,0,232,39898.2440277778,2009-03-26,05:51:24
39.973579,116.334107,0,240,39898.2440856481,2009-03-26,05:51:29
39.973559,116.334034,0,244,39898.2441435185,2009-03-26,05:51:34
39.973519,116.333965,0,241,39898.2442013889,2009-03-26,05:51:39
39.973502,116.333964,0,231,39898.2442592593,2009-03-26,05:51:44
39.973473,116.333919,0,210,39898.2443171296,2009-03-26,05:51:49
39.973453,116.333847,0,183,39898.244375,2009-03-26,05:51:54
39.973448,116.333864,0,178,39898.2444328704,2009-03-26,05:51:59
39.973439,116.333884,0,172,39898.2444907407,2009-03-26,05:52:04
39.973441,116.333845,0,175,39898.2445486111,2009-03-26,05:52:09
39.973441,116.333845,0,175,39898.2445833333,2009-03-26,05:52:12
39.973448,116.333846,0,179,39898.2446064815,2009-03-26,05:52:14
39.973456,116.333899,0,184,39898.2446643518,2009-03-26,05:52:19
39.973452,116.33395,0,182,39898.2447222222,2009-03-26,05:52:24
39.973442,116.333932,0,177,39898.2447800926,2009-03-26,05:52:29
39.973446,116.33395,0,177,39898.244837963,2009-03-26,05:52:34
39.973445,116.333959,0,175,39898.2448958333,2009-03-26,05:52:39
39.973428,116.333892,0,177,39898.2449537037,2009-03-26,05:52:44
39.973442,116.333873,0,186,39898.2450115741,2009-03-26,05:52:49
39.973424,116.333815,0,191,39898.2450694444,2009-03-26,05:52:54
39.973449,116.333759,0,197,39898.2451273148,2009-03-26,05:52:59
39.973459,116.333754,0,202,39898.2451851852,2009-03-26,05:53:04
39.973449,116.333765,0,201,39898.2452430556,2009-03-26,05:53:09
39.973442,116.333747,0,197,39898.2453009259,2009-03-26,05:53:14
39.973432,116.333731,0,195,39898.2453587963,2009-03-26,05:53:19
39.973434,116.333818,0,191,39898.2454166667,2009-03-26,05:53:24
39.973436,116.333863,0,191,39898.245474537,2009-03-26,05:53:29
39.973429,116.333863,0,190,39898.2455324074,2009-03-26,05:53:34
39.973428,116.333859,0,190,39898.2455902778,2009-03-26,05:53:39
39.973428,116.333859,0,190,39898.245625,2009-03-26,05:53:42
39.973428,116.33386,0,190,39898.2456481481,2009-03-26,05:53:44
39.973427,116.333876,0,190,39898.2457060185,2009-03-26,05:53:49
39.973432,116.333913,0,189,39898.2457638889,2009-03-26,05:53:54
39.973421,116.333867,0,188,39898.2458217593,2009-03-26,05:53:59
39.97342,116.333846,0,183,39898.2458796296,2009-03-26,05:54:04
39.973428,116.333908,0,189,39898.2459375,2009-03-26,05:54:09
39.973453,116.333925,0,197,39898.2459953704,2009-03-26,05:54:14
39.973458,116.333885,0,197,39898.2460532407,2009-03-26,05:54:19
39.973442,116.33382,0,200,39898.2461111111,2009-03-26,05:54:24
39.973454,116.3338,0,204,39898.2461689815,2009-03-26,05:54:29
39.973482,116.333825,0,203,39898.2462268519,2009-03-26,05:54:34
39.973483,116.333843,0,202,39898.2462847222,2009-03-26,05:54:39
39.97346,116.333852,0,204,39898.2463425926,2009-03-26,05:54:44
39.973461,116.333855,0,203,39898.246400463,2009-03-26,05:54:49
39.973461,116.333855,0,203,39898.2464351852,2009-03-26,05:54:52
39.97346,116.33386,0,203,39898.2464583333,2009-03-26,05:54:54
39.973464,116.333935,0,204,39898.2465162037,2009-03-26,05:54:59
39.973448,116.333967,0,205,39898.2465740741,2009-03-26,05:55:04
39.973479,116.334001,0,212,39898.2466319444,2009-03-26,05:55:09
39.973479,116.334001,0,212,39898.2466666667,2009-03-26,05:55:12
39.973484,116.333999,0,212,39898.2466898148,2009-03-26,05:55:14
39.973485,116.333959,0,212,39898.2467476852,2009-03-26,05:55:19
39.973479,116.33395,0,212,39898.2468055556,2009-03-26,05:55:24
39.973467,116.333985,0,212,39898.2468634259,2009-03-26,05:55:29
39.973505,116.334024,0,211,39898.2469212963,2009-03-26,05:55:34
39.973529,116.33402,0,214,39898.2469791667,2009-03-26,05:55:39
39.973511,116.333986,0,217,39898.247037037,2009-03-26,05:55:44
39.973499,116.333999,0,214,39898.2470949074,2009-03-26,05:55:49
39.973506,116.333995,0,216,39898.2471527778,2009-03-26,05:55:54
39.973499,116.334002,0,215,39898.2472106481,2009-03-26,05:55:59
39.973499,116.334002,0,215,39898.2472453704,2009-03-26,05:56:02
39.973506,116.334007,0,215,39898.2472685185,2009-03-26,05:56:04
39.973506,116.334019,0,215,39898.2473263889,2009-03-26,05:56:09
39.973506,116.334001,0,215,39898.2473842593,2009-03-26,05:56:14
39.973506,116.334001,0,215,39898.2474189815,2009-03-26,05:56:17
39.973501,116.334,0,219,39898.2474421296,2009-03-26,05:56:19
39.973401,116.333793,0,182,39898.2569328704,2009-03-26,06:09:59
39.973138,116.33385,0,172,39898.2569907407,2009-03-26,06:10:04
39.973094,116.333776,0,163,39898.2570486111,2009-03-26,06:10:09
39.973117,116.333808,0,160,39898.2571064815,2009-03-26,06:10:14
39.973181,116.333912,0,158,39898.2571643519,2009-03-26,06:10:19
39.973209,116.333881,0,156,39898.2572222222,2009-03-26,06:10:24
39.973231,116.333891,0,155,39898.2572800926,2009-03-26,06:10:29
39.97327,116.333903,0,155,39898.257337963,2009-03-26,06:10:34
39.973293,116.333849,0,158,39898.2573958333,2009-03-26,06:10:39
39.973357,116.333784,0,158,39898.2574537037,2009-03-26,06:10:44
39.973406,116.333702,0,158,39898.2575115741,2009-03-26,06:10:49
39.973448,116.333638,0,157,39898.2575694444,2009-03-26,06:10:54
39.973493,116.333587,0,157,39898.2576273148,2009-03-26,06:10:59
39.973526,116.333606,0,156,39898.2576851852,2009-03-26,06:11:04
39.973537,116.333677,0,155,39898.2577430556,2009-03-26,06:11:09
39.973576,116.333798,0,152,39898.2578009259,2009-03-26,06:11:14
39.973641,116.333865,0,153,39898.2578587963,2009-03-26,06:11:19
39.973701,116.333938,0,152,39898.2579166667,2009-03-26,06:11:24
39.973741,116.334012,0,155,39898.257974537,2009-03-26,06:11:29
39.973776,116.334038,0,159,39898.2580324074,2009-03-26,06:11:34
39.97381,116.333985,0,161,39898.2580902778,2009-03-26,06:11:39
39.973762,116.333919,0,162,39898.2581481481,2009-03-26,06:11:44
39.97361,116.333824,0,162,39898.2582060185,2009-03-26,06:11:49
39.973407,116.333571,0,161,39898.2582638889,2009-03-26,06:11:54
39.973241,116.333494,0,163,39898.2583217593,2009-03-26,06:11:59
39.973156,116.333542,0,163,39898.2583796296,2009-03-26,06:12:04
39.973298,116.333662,0,162,39898.2584375,2009-03-26,06:12:09
39.973411,116.333694,0,161,39898.2584953704,2009-03-26,06:12:14
39.973437,116.333743,0,162,39898.2585532407,2009-03-26,06:12:19
39.973528,116.333726,0,161,39898.2586111111,2009-03-26,06:12:24
39.973627,116.333799,0,162,39898.2586689815,2009-03-26,06:12:29
39.9738,116.333976,0,169,39898.2587268518,2009-03-26,06:12:34
39.973853,116.333999,0,174,39898.2587847222,2009-03-26,06:12:39
39.973857,116.33392,0,177,39898.2588425926,2009-03-26,06:12:44
39.973897,116.333929,0,170,39898.258900463,2009-03-26,06:12:49
39.973825,116.333944,0,165,39898.2589583333,2009-03-26,06:12:54
39.973821,116.334063,0,170,39898.2590162037,2009-03-26,06:12:59
39.973878,116.334084,0,167,39898.2590740741,2009-03-26,06:13:04
39.973892,116.33402,0,165,39898.2591319444,2009-03-26,06:13:09
39.973902,116.334071,0,168,39898.2591898148,2009-03-26,06:13:14
39.973834,116.33399,0,170,39898.2592476852,2009-03-26,06:13:19
39.973766,116.333926,0,168,39898.2593055556,2009-03-26,06:13:24
39.973822,116.334023,0,161,39898.2593634259,2009-03-26,06:13:29
39.973865,116.334102,0,161,39898.2594212963,2009-03-26,06:13:34
39.973891,116.334153,0,163,39898.2594791667,2009-03-26,06:13:39
39.974057,116.33433,0,162,39898.259537037,2009-03-26,06:13:44
39.974273,116.334462,0,163,39898.2595949074,2009-03-26,06:13:49
39.974313,116.334485,0,167,39898.2596527778,2009-03-26,06:13:54
39.974147,116.334483,0,176,39898.2597106481,2009-03-26,06:13:59
39.974167,116.334508,0,179,39898.2597685185,2009-03-26,06:14:04
39.974083,116.33443,0,181,39898.2598263889,2009-03-26,06:14:09
39.973944,116.334335,0,182,39898.2598842593,2009-03-26,06:14:14
39.97404,116.33431,0,178,39898.2599421296,2009-03-26,06:14:19
39.974073,116.334347,0,180,39898.26,2009-03-26,06:14:24
39.974225,116.334242,0,180,39898.2600578704,2009-03-26,06:14:29
39.97417,116.334143,0,183,39898.2601157407,2009-03-26,06:14:34
39.973979,116.334053,0,184,39898.2601736111,2009-03-26,06:14:39
39.973901,116.334128,0,183,39898.2602314815,2009-03-26,06:14:44
39.973901,116.334128,0,183,39898.2602662037,2009-03-26,06:14:47
39.973901,116.334131,0,184,39898.2602893518,2009-03-26,06:14:49
39.973745,116.33406,0,189,39898.2603472222,2009-03-26,06:14:54
39.973462,116.333926,0,197,39898.2604050926,2009-03-26,06:14:59
39.973324,116.333736,0,204,39898.260462963,2009-03-26,06:15:04
39.973451,116.333759,0,207,39898.2605208333,2009-03-26,06:15:09
39.973522,116.333832,0,213,39898.2605787037,2009-03-26,06:15:14
39.973543,116.333758,0,215,39898.2606365741,2009-03-26,06:15:19
39.973558,116.333805,0,214,39898.2606944444,2009-03-26,06:15:24
39.973588,116.333868,0,221,39898.2607523148,2009-03-26,06:15:29
39.973527,116.333831,0,233,39898.2608101852,2009-03-26,06:15:34
39.97372,116.33428,0,231,39898.2608680556,2009-03-26,06:15:39
39.973954,116.334568,0,223,39898.2609259259,2009-03-26,06:15:44
39.97406,116.334436,0,223,39898.2609837963,2009-03-26,06:15:49
39.973998,116.334361,0,223,39898.2610416667,2009-03-26,06:15:54
39.974039,116.334491,0,213,39898.261099537,2009-03-26,06:15:59
39.973983,116.334391,0,204,39898.2611574074,2009-03-26,06:16:04
39.973748,116.334161,0,200,39898.2612152778,2009-03-26,06:16:09
39.973723,116.334144,0,201,39898.2612731481,2009-03-26,06:16:14
39.973635,116.334083,0,200,39898.2613310185,2009-03-26,06:16:19
39.973593,116.334074,0,203,39898.2613888889,2009-03-26,06:16:24
39.973619,116.334079,0,201,39898.2614467593,2009-03-26,06:16:29
39.973829,116.334304,0,182,39898.2615046296,2009-03-26,06:16:34
39.974144,116.334633,0,162,39898.2615625,2009-03-26,06:16:39
39.97417,116.334651,0,156,39898.2616203704,2009-03-26,06:16:44
39.974133,116.334572,0,156,39898.2616782407,2009-03-26,06:16:49
39.974133,116.334572,0,156,39898.261712963,2009-03-26,06:16:52
39.974132,116.334568,0,156,39898.2617361111,2009-03-26,06:16:54
39.97409,116.334486,0,144,39898.2617939815,2009-03-26,06:16:59
39.97388,116.334225,0,140,39898.2618518519,2009-03-26,06:17:04
39.973847,116.334197,0,142,39898.2619097222,2009-03-26,06:17:09
39.973869,116.334228,0,145,39898.2619675926,2009-03-26,06:17:14
39.973951,116.334318,0,152,39898.262025463,2009-03-26,06:17:19
39.973863,116.334262,0,156,39898.2620833333,2009-03-26,06:17:24
39.973788,116.334195,0,147,39898.2621412037,2009-03-26,06:17:29
39.973836,116.334244,0,131,39898.2621990741,2009-03-26,06:17:34
39.973798,116.334263,0,121,39898.2622569444,2009-03-26,06:17:39
39.973599,116.334029,0,127,39898.2623148148,2009-03-26,06:17:44
39.973488,116.333859,0,130,39898.2623726852,2009-03-26,06:17:49
39.973401,116.333714,0,125,39898.2624305556,2009-03-26,06:17:54
39.973252,116.333495,0,120,39898.2624884259,2009-03-26,06:17:59
39.973236,116.333422,0,123,39898.2625462963,2009-03-26,06:18:04
39.973269,116.333466,0,124,39898.2626041667,2009-03-26,06:18:09
39.97335,116.333618,0,129,39898.262662037,2009-03-26,06:18:14
39.973409,116.33376,0,132,39898.2627199074,2009-03-26,06:18:19
39.973453,116.333876,0,135,39898.2627777778,2009-03-26,06:18:24
39.973532,116.333897,0,127,39898.2628356481,2009-03-26,06:18:29
39.973597,116.333868,0,113,39898.2628935185,2009-03-26,06:18:34
39.973816,116.334016,0,107,39898.2629513889,2009-03-26,06:18:39
39.973838,116.333974,0,98,39898.2630092593,2009-03-26,06:18:44
39.973854,116.333954,0,99,39898.2630671296,2009-03-26,06:18:49
39.973857,116.333981,0,100,39898.263125,2009-03-26,06:18:54
39.973868,116.334104,0,104,39898.2631828704,2009-03-26,06:18:59
39.97389,116.334217,0,107,39898.2632407407,2009-03-26,06:19:04
39.97394,116.33435,0,111,39898.2632986111,2009-03-26,06:19:09
39.973919,116.334353,0,120,39898.2633564815,2009-03-26,06:19:14
39.973975,116.334425,0,126,39898.2634143519,2009-03-26,06:19:19
39.974076,116.334559,0,131,39898.2634722222,2009-03-26,06:19:24
39.973988,116.33442,0,132,39898.2635300926,2009-03-26,06:19:29
39.973979,116.33434,0,133,39898.263587963,2009-03-26,06:19:34
39.974118,116.33446,0,127,39898.2636458333,2009-03-26,06:19:39
39.974122,116.334438,0,127,39898.2637037037,2009-03-26,06:19:44
39.974109,116.334419,0,126,39898.2637615741,2009-03-26,06:19:49
39.973933,116.334238,0,130,39898.2638194444,2009-03-26,06:19:54
39.973757,116.334093,0,135,39898.2638773148,2009-03-26,06:19:59
39.97368,116.334045,0,140,39898.2639351852,2009-03-26,06:20:04
39.973759,116.334079,0,142,39898.2639930556,2009-03-26,06:20:09
39.973737,116.333999,0,141,39898.2640509259,2009-03-26,06:20:14
39.973674,116.333916,0,141,39898.2641087963,2009-03-26,06:20:19
39.973619,116.333903,0,142,39898.2641666667,2009-03-26,06:20:24
39.973673,116.33394,0,139,39898.264224537,2009-03-26,06:20:29
39.973731,116.334016,0,143,39898.2642824074,2009-03-26,06:20:34
39.973906,116.334257,0,145,39898.2643402778,2009-03-26,06:20:39
39.973739,116.334254,0,146,39898.2643981481,2009-03-26,06:20:44
39.973714,116.334271,0,147,39898.2644560185,2009-03-26,06:20:49
39.973673,116.334211,0,148,39898.2645138889,2009-03-26,06:20:54
39.973592,116.334027,0,147,39898.2645717593,2009-03-26,06:20:59
39.973472,116.333758,0,145,39898.2646296296,2009-03-26,06:21:04
39.973503,116.333734,0,144,39898.2646875,2009-03-26,06:21:09
39.973468,116.333628,0,144,39898.2647453704,2009-03-26,06:21:14
39.97343,116.333561,0,143,39898.2648032407,2009-03-26,06:21:19
39.97343,116.333561,0,143,39898.264837963,2009-03-26,06:21:22
39.973431,116.333557,0,143,39898.2648611111,2009-03-26,06:21:24
39.973429,116.333576,0,143,39898.2649189815,2009-03-26,06:21:29
39.973429,116.333576,0,143,39898.2649537037,2009-03-26,06:21:32
39.97343,116.333581,0,143,39898.2649768519,2009-03-26,06:21:34
39.973532,116.333852,0,145,39898.2650347222,2009-03-26,06:21:39
39.973489,116.333787,0,146,39898.2650925926,2009-03-26,06:21:44
39.973527,116.333864,0,146,39898.265150463,2009-03-26,06:21:49
39.973478,116.333786,0,146,39898.2652083333,2009-03-26,06:21:54
39.973478,116.333786,0,146,39898.2652430556,2009-03-26,06:21:57
39.973481,116.333786,0,146,39898.2652662037,2009-03-26,06:21:59
39.973475,116.333737,0,146,39898.2653240741,2009-03-26,06:22:04
39.973505,116.333769,0,148,39898.2653819444,2009-03-26,06:22:09
39.973462,116.333726,0,150,39898.2654398148,2009-03-26,06:22:14
39.97356,116.333893,0,153,39898.2654976852,2009-03-26,06:22:19
39.973623,116.334052,0,154,39898.2655555556,2009-03-26,06:22:24
39.973693,116.334113,0,154,39898.2656134259,2009-03-26,06:22:29
39.973778,116.33419,0,155,39898.2656712963,2009-03-26,06:22:34
39.973911,116.334263,0,153,39898.2657291667,2009-03-26,06:22:39
39.97384,116.334166,0,151,39898.265787037,2009-03-26,06:22:44
39.973815,116.334194,0,153,39898.2658449074,2009-03-26,06:22:49
39.973787,116.3342,0,156,39898.2659027778,2009-03-26,06:22:54
39.97388,116.334383,0,162,39898.2659606481,2009-03-26,06:22:59
39.973949,116.334511,0,165,39898.2660185185,2009-03-26,06:23:04
39.973945,116.334474,0,164,39898.2660763889,2009-03-26,06:23:09
39.973924,116.334438,0,165,39898.2661342593,2009-03-26,06:23:14
39.973871,116.334344,0,163,39898.2661921296,2009-03-26,06:23:19
39.973869,116.33433,0,163,39898.26625,2009-03-26,06:23:24
39.973693,116.333966,0,162,39898.2663078704,2009-03-26,06:23:29
39.973674,116.333936,0,160,39898.2663657407,2009-03-26,06:23:34
39.973627,116.33389,0,161,39898.2664236111,2009-03-26,06:23:39
39.973564,116.333803,0,165,39898.2664814815,2009-03-26,06:23:44
39.973611,116.333934,0,167,39898.2665393518,2009-03-26,06:23:49
39.973693,116.334118,0,166,39898.2665972222,2009-03-26,06:23:54
39.97376,116.334261,0,162,39898.2666550926,2009-03-26,06:23:59
39.973841,116.334306,0,157,39898.266712963,2009-03-26,06:24:04
39.973915,116.334383,0,157,39898.2667708333,2009-03-26,06:24:09
39.973952,116.334398,0,156,39898.2668287037,2009-03-26,06:24:14
39.973949,116.334305,0,151,39898.2668865741,2009-03-26,06:24:19
39.973858,116.334154,0,147,39898.2669444444,2009-03-26,06:24:24
39.973838,116.334126,0,147,39898.2670023148,2009-03-26,06:24:29
39.973854,116.334163,0,136,39898.2670601852,2009-03-26,06:24:34
39.973885,116.334316,0,134,39898.2671180556,2009-03-26,06:24:39
39.973842,116.334366,0,142,39898.2671759259,2009-03-26,06:24:44
39.973844,116.334423,0,142,39898.2672337963,2009-03-26,06:24:49
39.973844,116.334423,0,142,39898.2672685185,2009-03-26,06:24:52
39.97385,116.334417,0,148,39898.2672916667,2009-03-26,06:24:54
39.973867,116.334466,0,155,39898.267349537,2009-03-26,06:24:59
39.973886,116.334454,0,162,39898.2674074074,2009-03-26,06:25:04
39.97342,116.332042,0,492,39898.468125,2009-03-26,11:14:06
39.973552,116.332059,0,494,39898.4681828704,2009-03-26,11:14:11
39.973515,116.332042,0,495,39898.4682407407,2009-03-26,11:14:16
39.973459,116.332006,0,497,39898.4682986111,2009-03-26,11:14:21
39.973396,116.332088,0,512,39898.4683564815,2009-03-26,11:14:26
39.973531,116.332049,0,527,39898.4684143519,2009-03-26,11:14:31
39.973431,116.332049,0,530,39898.4684722222,2009-03-26,11:14:36
39.97341,116.332039,0,518,39898.4685300926,2009-03-26,11:14:41
39.973393,116.332032,0,516,39898.468587963,2009-03-26,11:14:46
39.973289,116.33207,0,514,39898.4686458333,2009-03-26,11:14:51
39.973258,116.332065,0,514,39898.4687037037,2009-03-26,11:14:56
39.973228,116.332046,0,515,39898.4687615741,2009-03-26,11:15:01
39.973185,116.332029,0,516,39898.4688194444,2009-03-26,11:15:06
39.972991,116.332022,0,494,39898.4688773148,2009-03-26,11:15:11
39.972595,116.332019,0,482,39898.4689351852,2009-03-26,11:15:16
39.97253,116.331994,0,478,39898.4689930556,2009-03-26,11:15:21
39.9724,116.331991,0,480,39898.4690509259,2009-03-26,11:15:26
39.97223,116.331968,0,477,39898.4691087963,2009-03-26,11:15:31
39.972163,116.331964,0,473,39898.4691666667,2009-03-26,11:15:36
39.972361,116.332053,0,476,39898.469224537,2009-03-26,11:15:41
39.972436,116.332089,0,470,39898.4692824074,2009-03-26,11:15:46
39.972387,116.332099,0,468,39898.4693402778,2009-03-26,11:15:51
39.972215,116.332103,0,460,39898.4693981481,2009-03-26,11:15:56
39.972074,116.33208,0,465,39898.4694560185,2009-03-26,11:16:01
39.971621,116.332122,0,476,39898.4695138889,2009-03-26,11:16:06
39.971718,116.332222,0,477,39898.4695717593,2009-03-26,11:16:11
39.971793,116.33229,0,477,39898.4696296296,2009-03-26,11:16:16
39.971782,116.332341,0,474,39898.4696875,2009-03-26,11:16:21
39.971741,116.332378,0,471,39898.4697453704,2009-03-26,11:16:26
39.971688,116.332431,0,473,39898.4698032407,2009-03-26,11:16:31
39.971658,116.332453,0,471,39898.4698611111,2009-03-26,11:16:36
39.971586,116.332456,0,471,39898.4699189815,2009-03-26,11:16:41
39.971511,116.332456,0,471,39898.4699768518,2009-03-26,11:16:46
39.971455,116.332476,0,473,39898.4700347222,2009-03-26,11:16:51
39.971391,116.332491,0,470,39898.4700925926,2009-03-26,11:16:56
39.971317,116.332521,0,468,39898.470150463,2009-03-26,11:17:01
39.971251,116.332525,0,471,39898.4702083333,2009-03-26,11:17:06
39.971151,116.332492,0,474,39898.4702662037,2009-03-26,11:17:11
39.970815,116.332193,0,483,39898.4703240741,2009-03-26,11:17:16
39.970644,116.33207,0,487,39898.4703819444,2009-03-26,11:17:21
39.970664,116.332004,0,490,39898.4704398148,2009-03-26,11:17:26
39.970649,116.331993,0,493,39898.4704976852,2009-03-26,11:17:31
39.97063,116.331978,0,496,39898.4705555556,2009-03-26,11:17:36
39.97063,116.331978,0,496,39898.4705902778,2009-03-26,11:17:39
39.970625,116.331978,0,500,39898.4706134259,2009-03-26,11:17:41
39.970592,116.33198,0,505,39898.4706712963,2009-03-26,11:17:46
39.97059,116.33207,0,514,39898.4707291667,2009-03-26,11:17:51
39.970588,116.33216,0,523,39898.470787037,2009-03-26,11:17:56
39.970741,116.332518,0,536,39898.4708449074,2009-03-26,11:18:01
39.970715,116.332617,0,546,39898.4709027778,2009-03-26,11:18:06
39.97067,116.332678,0,551,39898.4709606481,2009-03-26,11:18:11
39.97063,116.332699,0,558,39898.4710185185,2009-03-26,11:18:16
39.970587,116.332697,0,564,39898.4710763889,2009-03-26,11:18:21
39.970533,116.332708,0,569,39898.4711342593,2009-03-26,11:18:26
39.970484,116.332693,0,575,39898.4711921296,2009-03-26,11:18:31
39.970438,116.332716,0,582,39898.47125,2009-03-26,11:18:36
39.970394,116.332718,0,586,39898.4713078704,2009-03-26,11:18:41
39.970229,116.332693,0,590,39898.4713657407,2009-03-26,11:18:46
39.970221,116.33267,0,590,39898.4714236111,2009-03-26,11:18:51
39.970155,116.332642,0,596,39898.4714814815,2009-03-26,11:18:56
39.970069,116.332588,0,587,39898.4715393518,2009-03-26,11:19:01
39.969986,116.332467,0,578,39898.4715972222,2009-03-26,11:19:06
39.969889,116.332348,0,563,39898.4716550926,2009-03-26,11:19:11
39.969837,116.332328,0,549,39898.471712963,2009-03-26,11:19:16
39.969821,116.332406,0,534,39898.4717708333,2009-03-26,11:19:21
39.966417,116.333008,0,201,39898.5447453704,2009-03-26,13:04:26
39.966481,116.332953,0,238,39898.5448032407,2009-03-26,13:04:31
39.966482,116.33292,0,250,39898.5448611111,2009-03-26,13:04:36
39.966475,116.332863,0,258,39898.5449189815,2009-03-26,13:04:41
39.966473,116.332816,0,262,39898.5449768519,2009-03-26,13:04:46
39.966496,116.332733,0,256,39898.5450347222,2009-03-26,13:04:51
39.966494,116.332666,0,253,39898.5450925926,2009-03-26,13:04:56
39.966497,116.332578,0,254,39898.545150463,2009-03-26,13:05:01
39.966485,116.332504,0,255,39898.5452083333,2009-03-26,13:05:06
39.966482,116.332417,0,254,39898.5452662037,2009-03-26,13:05:11
39.966492,116.332347,0,252,39898.5453240741,2009-03-26,13:05:16
39.966493,116.332278,0,247,39898.5453819444,2009-03-26,13:05:21
39.966503,116.332221,0,245,39898.5454398148,2009-03-26,13:05:26
39.966495,116.332175,0,246,39898.5454976852,2009-03-26,13:05:31
39.966489,116.332091,0,242,39898.5455555556,2009-03-26,13:05:36
39.966504,116.332017,0,238,39898.5456134259,2009-03-26,13:05:41
39.966514,116.331942,0,237,39898.5456712963,2009-03-26,13:05:46
39.966519,116.331896,0,239,39898.5457291667,2009-03-26,13:05:51
39.966518,116.331836,0,242,39898.545787037,2009-03-26,13:05:56
39.966533,116.331756,0,242,39898.5458449074,2009-03-26,13:06:01
39.966534,116.3317,0,240,39898.5459027778,2009-03-26,13:06:06
39.966521,116.331651,0,238,39898.5459606481,2009-03-26,13:06:11
39.96653,116.331583,0,233,39898.5460185185,2009-03-26,13:06:16
39.966555,116.33153,0,227,39898.5460763889,2009-03-26,13:06:21
39.966613,116.331193,0,184,39898.5495717593,2009-03-26,13:11:23
39.966611,116.331042,0,182,39898.5496296296,2009-03-26,13:11:28
39.966615,116.330621,0,174,39898.5496875,2009-03-26,13:11:33
39.966548,116.33005,0,157,39898.5497453704,2009-03-26,13:11:38
39.966521,116.329623,0,146,39898.5498032407,2009-03-26,13:11:43
39.966508,116.329298,0,136,39898.5498611111,2009-03-26,13:11:48
39.966553,116.329062,0,127,39898.5499189815,2009-03-26,13:11:53
39.966568,116.328795,0,116,39898.5499768518,2009-03-26,13:11:58
39.966566,116.328393,0,104,39898.5500347222,2009-03-26,13:12:03
39.966508,116.327958,0,98,39898.5500925926,2009-03-26,13:12:08
39.966474,116.327459,0,104,39898.550150463,2009-03-26,13:12:13
39.966452,116.326939,0,119,39898.5502083333,2009-03-26,13:12:18
39.966442,116.326507,0,135,39898.5502662037,2009-03-26,13:12:23
39.966476,116.3263,0,146,39898.5503240741,2009-03-26,13:12:28
39.96646,116.32627,0,146,39898.5503819444,2009-03-26,13:12:33
39.96647,116.326279,0,146,39898.5504398148,2009-03-26,13:12:38
39.966428,116.326129,0,145,39898.5504976852,2009-03-26,13:12:43
39.96635,116.325786,0,142,39898.5505555556,2009-03-26,13:12:48
39.96628,116.325353,0,159,39898.5506134259,2009-03-26,13:12:53
39.966191,116.324796,0,177,39898.5506712963,2009-03-26,13:12:58
39.966169,116.32412,0,195,39898.5507291667,2009-03-26,13:13:03
39.966149,116.32341,0,209,39898.550787037,2009-03-26,13:13:08
39.966144,116.322766,0,220,39898.5508449074,2009-03-26,13:13:13
39.966055,116.322265,0,240,39898.5509027778,2009-03-26,13:13:18
39.966042,116.321841,0,244,39898.5509606482,2009-03-26,13:13:23
39.96598,116.321492,0,264,39898.5510185185,2009-03-26,13:13:28
39.96587,116.321069,0,285,39898.5510763889,2009-03-26,13:13:33
39.965772,116.320695,0,308,39898.5511342593,2009-03-26,13:13:38
39.965754,116.320391,0,329,39898.5511921296,2009-03-26,13:13:43
39.96582,116.319955,0,361,39898.55125,2009-03-26,13:13:48
39.965888,116.319541,0,367,39898.5513078704,2009-03-26,13:13:53
39.965906,116.319127,0,368,39898.5513657407,2009-03-26,13:13:58
39.965902,116.318728,0,383,39898.5514236111,2009-03-26,13:14:03
39.965861,116.318513,0,406,39898.5514814815,2009-03-26,13:14:08
39.965801,116.318323,0,422,39898.5515393519,2009-03-26,13:14:13
39.965841,116.318156,0,404,39898.5515972222,2009-03-26,13:14:18
39.965856,116.318121,0,407,39898.5516550926,2009-03-26,13:14:23
39.965924,116.317945,0,408,39898.551712963,2009-03-26,13:14:28
39.965945,116.317729,0,401,39898.5517708333,2009-03-26,13:14:33
39.965969,116.317629,0,399,39898.5518287037,2009-03-26,13:14:38
39.966077,116.317505,0,392,39898.5518865741,2009-03-26,13:14:43
39.966089,116.317412,0,391,39898.5519444444,2009-03-26,13:14:48
39.966075,116.317386,0,391,39898.5520023148,2009-03-26,13:14:53
39.966046,116.317324,0,395,39898.5520601852,2009-03-26,13:14:58
39.966115,116.317089,0,396,39898.5521180556,2009-03-26,13:15:03
39.966114,116.316773,0,409,39898.5521759259,2009-03-26,13:15:08
39.966063,116.316546,0,432,39898.5522337963,2009-03-26,13:15:13
39.966159,116.316269,0,436,39898.5522916667,2009-03-26,13:15:18
39.966113,116.316144,0,428,39898.552349537,2009-03-26,13:15:23
39.966104,116.3161,0,426,39898.5524074074,2009-03-26,13:15:28
39.966117,116.316107,0,428,39898.5524652778,2009-03-26,13:15:33
39.966117,116.316107,0,428,39898.5525,2009-03-26,13:15:36
39.966124,116.316104,0,427,39898.5525231481,2009-03-26,13:15:38
39.966157,116.315952,0,405,39898.5525810185,2009-03-26,13:15:43
39.966195,116.315669,0,385,39898.5526388889,2009-03-26,13:15:48
39.96618,116.315277,0,374,39898.5526967593,2009-03-26,13:15:53
39.966107,116.314873,0,360,39898.5527546296,2009-03-26,13:15:58
39.966005,116.314432,0,346,39898.5528125,2009-03-26,13:16:03
39.965915,116.314075,0,335,39898.5528703704,2009-03-26,13:16:08
39.965798,116.313819,0,321,39898.5529282407,2009-03-26,13:16:13
39.965632,116.313481,0,313,39898.5529861111,2009-03-26,13:16:18
39.9655,116.313076,0,296,39898.5530439815,2009-03-26,13:16:23
39.965225,116.312617,0,256,39898.5531018519,2009-03-26,13:16:28
39.96495,116.312078,0,203,39898.5531597222,2009-03-26,13:16:33
39.964736,116.311542,0,170,39898.5532175926,2009-03-26,13:16:38
39.964575,116.31103,0,158,39898.553275463,2009-03-26,13:16:43
39.96445,116.310587,0,139,39898.5533333333,2009-03-26,13:16:48
39.964326,116.310222,0,125,39898.5533912037,2009-03-26,13:16:53
39.96415,116.309869,0,130,39898.5534490741,2009-03-26,13:16:58
39.963988,116.309438,0,132,39898.5535069444,2009-03-26,13:17:03
39.963799,116.308986,0,152,39898.5535648148,2009-03-26,13:17:08
39.963651,116.308565,0,164,39898.5536226852,2009-03-26,13:17:13
39.963586,116.308302,0,160,39898.5536805556,2009-03-26,13:17:18
39.963569,116.308216,0,168,39898.5537384259,2009-03-26,13:17:23
39.963582,116.308217,0,168,39898.5537962963,2009-03-26,13:17:28
39.963581,116.308206,0,169,39898.5538541667,2009-03-26,13:17:33
39.963587,116.308057,0,170,39898.553912037,2009-03-26,13:17:38
39.963521,116.307869,0,173,39898.5539699074,2009-03-26,13:17:43
39.963309,116.307536,0,179,39898.5540277778,2009-03-26,13:17:48
39.9631,116.307173,0,180,39898.5540856481,2009-03-26,13:17:53
39.962949,116.306737,0,184,39898.5541435185,2009-03-26,13:17:58
39.962733,116.30628,0,190,39898.5542013889,2009-03-26,13:18:03
39.962589,116.305756,0,196,39898.5542592593,2009-03-26,13:18:08
39.962446,116.305184,0,185,39898.5543171296,2009-03-26,13:18:13
39.962336,116.304677,0,176,39898.554375,2009-03-26,13:18:18
39.962234,116.304329,0,168,39898.5544328704,2009-03-26,13:18:23
39.962162,116.304097,0,166,39898.5544907407,2009-03-26,13:18:28
39.962087,116.303828,0,167,39898.5545486111,2009-03-26,13:18:33
39.961992,116.303469,0,168,39898.5546064815,2009-03-26,13:18:38
39.961852,116.303125,0,161,39898.5546643519,2009-03-26,13:18:43
39.961832,116.3028,0,158,39898.5547222222,2009-03-26,13:18:48
39.961904,116.302521,0,164,39898.5547800926,2009-03-26,13:18:53
39.962091,116.302432,0,181,39898.554837963,2009-03-26,13:18:58
39.962324,116.302266,0,205,39898.5548958333,2009-03-26,13:19:03
39.962643,116.302151,0,218,39898.5549537037,2009-03-26,13:19:08
39.963147,116.302092,0,229,39898.5550115741,2009-03-26,13:19:13
39.963662,116.301895,0,218,39898.5550694444,2009-03-26,13:19:18
39.964134,116.301763,0,206,39898.5551273148,2009-03-26,13:19:23
39.964566,116.3017,0,186,39898.5551851852,2009-03-26,13:19:28
39.965011,116.30165,0,152,39898.5552430556,2009-03-26,13:19:33
39.965395,116.301512,0,126,39898.5553009259,2009-03-26,13:19:38
39.965803,116.301484,0,139,39898.5553587963,2009-03-26,13:19:43
39.966129,116.301427,0,193,39898.5554166667,2009-03-26,13:19:48
39.966391,116.301369,0,244,39898.555474537,2009-03-26,13:19:53
39.966536,116.301306,0,268,39898.5555324074,2009-03-26,13:19:58
39.966529,116.301293,0,260,39898.5555902778,2009-03-26,13:20:03
39.966524,116.301298,0,261,39898.5556481481,2009-03-26,13:20:08
39.966521,116.301303,0,261,39898.5557060185,2009-03-26,13:20:13
39.966521,116.301303,0,261,39898.5557407407,2009-03-26,13:20:16
39.966524,116.301305,0,261,39898.5557638889,2009-03-26,13:20:18
39.966609,116.301266,0,259,39898.5558217593,2009-03-26,13:20:23
39.966819,116.30122,0,264,39898.5558796296,2009-03-26,13:20:28
39.967094,116.301189,0,284,39898.5559375,2009-03-26,13:20:33
39.96745,116.301149,0,298,39898.5559953704,2009-03-26,13:20:38
39.96785,116.301134,0,277,39898.5560532407,2009-03-26,13:20:43
39.968222,116.30115,0,248,39898.5561111111,2009-03-26,13:20:48
39.96848,116.301196,0,238,39898.5561689815,2009-03-26,13:20:53
39.968584,116.301268,0,222,39898.5562268518,2009-03-26,13:20:58
39.968605,116.301349,0,223,39898.5562847222,2009-03-26,13:21:03
39.968635,116.30138,0,216,39898.5563425926,2009-03-26,13:21:08
39.968706,116.301325,0,206,39898.556400463,2009-03-26,13:21:13
39.968842,116.301165,0,217,39898.5564583333,2009-03-26,13:21:18
39.969148,116.301036,0,204,39898.5565162037,2009-03-26,13:21:23
39.969482,116.300922,0,192,39898.5565740741,2009-03-26,13:21:28
39.969832,116.300876,0,197,39898.5566319444,2009-03-26,13:21:33
39.97012,116.300838,0,197,39898.5566898148,2009-03-26,13:21:38
39.970187,116.300836,0,197,39898.5567476852,2009-03-26,13:21:43
39.970212,116.300847,0,188,39898.5568055556,2009-03-26,13:21:48
39.970201,116.300853,0,185,39898.5568634259,2009-03-26,13:21:53
39.970173,116.300866,0,183,39898.5569212963,2009-03-26,13:21:58
39.970138,116.300885,0,181,39898.5569791667,2009-03-26,13:22:03
39.969993,116.300782,0,195,39898.557037037,2009-03-26,13:22:08
39.969935,116.300701,0,212,39898.5570949074,2009-03-26,13:22:13
39.969855,116.300588,0,232,39898.5571527778,2009-03-26,13:22:18
39.969803,116.300558,0,242,39898.5572106481,2009-03-26,13:22:23
39.969759,116.300683,0,235,39898.5572685185,2009-03-26,13:22:28
39.969771,116.300804,0,222,39898.5573263889,2009-03-26,13:22:33
39.969802,116.300891,0,222,39898.5573842593,2009-03-26,13:22:38
39.969812,116.300933,0,217,39898.5574421296,2009-03-26,13:22:43
39.969755,116.300901,0,199,39898.5575,2009-03-26,13:22:48
39.969717,116.300943,0,188,39898.5575578704,2009-03-26,13:22:53
39.969676,116.300975,0,175,39898.5576157407,2009-03-26,13:22:58
39.969649,116.30096,0,169,39898.5576736111,2009-03-26,13:23:03
39.969625,116.300918,0,165,39898.5577314815,2009-03-26,13:23:08
39.969592,116.300886,0,163,39898.5577893518,2009-03-26,13:23:13
39.969554,116.300971,0,151,39898.5578472222,2009-03-26,13:23:18
39.969546,116.301003,0,143,39898.5579050926,2009-03-26,13:23:23
39.969543,116.301046,0,141,39898.557962963,2009-03-26,13:23:28
39.96954,116.301087,0,138,39898.5580208333,2009-03-26,13:23:33
39.969566,116.301105,0,140,39898.5580787037,2009-03-26,13:23:38
39.96964,116.301218,0,139,39898.5581365741,2009-03-26,13:23:43
39.969654,116.30121,0,140,39898.5581944444,2009-03-26,13:23:48
39.969651,116.30122,0,140,39898.5582523148,2009-03-26,13:23:53
39.969647,116.301229,0,140,39898.5583101852,2009-03-26,13:23:58
39.969656,116.301342,0,142,39898.5583680556,2009-03-26,13:24:03
39.96964,116.301388,0,145,39898.5584259259,2009-03-26,13:24:08
39.969659,116.301413,0,145,39898.5584837963,2009-03-26,13:24:13
39.969651,116.301456,0,145,39898.5585416667,2009-03-26,13:24:18
39.969643,116.301506,0,146,39898.558599537,2009-03-26,13:24:23
39.969629,116.301571,0,147,39898.5586574074,2009-03-26,13:24:28
39.969599,116.30161,0,149,39898.5587152778,2009-03-26,13:24:33
39.969592,116.301627,0,151,39898.5587731482,2009-03-26,13:24:38
39.969597,116.30171,0,158,39898.5588310185,2009-03-26,13:24:43
39.969595,116.301775,0,163,39898.5588888889,2009-03-26,13:24:48
39.969596,116.301785,0,165,39898.5589467593,2009-03-26,13:24:53
39.969605,116.302019,0,170,39898.5590046296,2009-03-26,13:24:58
39.969544,116.302148,0,181,39898.5590625,2009-03-26,13:25:03
39.969501,116.302203,0,190,39898.5591203704,2009-03-26,13:25:08
39.969522,116.302278,0,200,39898.5591782407,2009-03-26,13:25:13
39.969533,116.302294,0,206,39898.5592361111,2009-03-26,13:25:18
39.969556,116.302331,0,211,39898.5592939815,2009-03-26,13:25:23
39.96955,116.302324,0,213,39898.5593518519,2009-03-26,13:25:28
39.969555,116.302322,0,213,39898.5594097222,2009-03-26,13:25:33
39.969555,116.302322,0,213,39898.5594444444,2009-03-26,13:25:36
39.969558,116.30232,0,214,39898.5594675926,2009-03-26,13:25:38
39.969572,116.302255,0,216,39898.559525463,2009-03-26,13:25:43
39.969628,116.302134,0,217,39898.5595833333,2009-03-26,13:25:48
39.969675,116.302078,0,219,39898.5596412037,2009-03-26,13:25:53
39.96974,116.302041,0,220,39898.5596990741,2009-03-26,13:25:58
39.969762,116.30203,0,224,39898.5597569444,2009-03-26,13:26:03
39.969787,116.302004,0,229,39898.5598148148,2009-03-26,13:26:08
39.969838,116.301995,0,234,39898.5598726852,2009-03-26,13:26:13
39.969888,116.302022,0,230,39898.5599305556,2009-03-26,13:26:18
39.969982,116.302086,0,216,39898.5599884259,2009-03-26,13:26:23
39.970063,116.302103,0,201,39898.5600462963,2009-03-26,13:26:28
39.97012,116.302224,0,184,39898.5601041667,2009-03-26,13:26:33
39.970436,116.30298,0,106,39898.5602777778,2009-03-26,13:26:48
39.970442,116.302952,0,212,39898.5603356481,2009-03-26,13:26:53
39.970428,116.30288,0,222,39898.5603935185,2009-03-26,13:26:58
39.970439,116.302794,0,255,39898.5604513889,2009-03-26,13:27:03
39.970423,116.303039,0,255,39898.5605092593,2009-03-26,13:27:08
39.970455,116.303032,0,267,39898.5605671296,2009-03-26,13:27:13
39.970483,116.303072,0,280,39898.560625,2009-03-26,13:27:18
39.970493,116.303091,0,275,39898.5606828704,2009-03-26,13:27:23
39.970494,116.303059,0,273,39898.5607407407,2009-03-26,13:27:28
39.970512,116.303047,0,271,39898.5607986111,2009-03-26,13:27:33
39.970479,116.30306,0,272,39898.5608564815,2009-03-26,13:27:38
39.97042,116.303,0,266,39898.5609143519,2009-03-26,13:27:43
39.970417,116.303017,0,265,39898.5609722222,2009-03-26,13:27:48
39.97043,116.303023,0,266,39898.5610300926,2009-03-26,13:27:53
39.97043,116.303023,0,266,39898.5610648148,2009-03-26,13:27:56
39.970428,116.303021,0,268,39898.561087963,2009-03-26,13:27:58
39.970399,116.303013,0,271,39898.5611458333,2009-03-26,13:28:03
39.970476,116.303052,0,272,39898.5612037037,2009-03-26,13:28:08
39.97056,116.30318,0,274,39898.5612615741,2009-03-26,13:28:13
39.970572,116.303293,0,274,39898.5613194444,2009-03-26,13:28:18
39.970624,116.303422,0,281,39898.5613773148,2009-03-26,13:28:23
39.970641,116.303462,0,283,39898.5614351852,2009-03-26,13:28:28
39.970736,116.303491,0,290,39898.5614930556,2009-03-26,13:28:33
39.970777,116.303546,0,301,39898.5615509259,2009-03-26,13:28:38
39.970842,116.303658,0,306,39898.5616087963,2009-03-26,13:28:43
39.97091,116.303759,0,308,39898.5616666667,2009-03-26,13:28:48
39.970965,116.303852,0,310,39898.561724537,2009-03-26,13:28:53
39.970985,116.30388,0,313,39898.5617824074,2009-03-26,13:28:58
39.971016,116.303879,0,320,39898.5618402778,2009-03-26,13:29:03
39.971017,116.303771,0,314,39898.5618981481,2009-03-26,13:29:08
39.970925,116.303919,0,312,39898.5619560185,2009-03-26,13:29:13
39.970944,116.303997,0,312,39898.5620138889,2009-03-26,13:29:18
39.970957,116.30403,0,314,39898.5620717593,2009-03-26,13:29:23
39.970944,116.303946,0,311,39898.5621296296,2009-03-26,13:29:28
39.971002,116.303893,0,306,39898.5621875,2009-03-26,13:29:33
39.971053,116.303924,0,307,39898.5622453704,2009-03-26,13:29:38
39.971107,116.303972,0,308,39898.5623032407,2009-03-26,13:29:43
39.971181,116.30403,0,303,39898.5623611111,2009-03-26,13:29:48
39.971253,116.304093,0,299,39898.5624189815,2009-03-26,13:29:53
39.971304,116.30414,0,296,39898.5624768519,2009-03-26,13:29:58
39.971311,116.30416,0,294,39898.5625347222,2009-03-26,13:30:03
39.971314,116.304176,0,293,39898.5625925926,2009-03-26,13:30:08
39.971337,116.304229,0,293,39898.562650463,2009-03-26,13:30:13
39.971335,116.304311,0,296,39898.5627083333,2009-03-26,13:30:18
39.971316,116.304409,0,295,39898.5627662037,2009-03-26,13:30:23
39.97129,116.304508,0,294,39898.5628240741,2009-03-26,13:30:28
39.971259,116.304578,0,291,39898.5628819444,2009-03-26,13:30:33
39.971214,116.30464,0,287,39898.5629398148,2009-03-26,13:30:38
