# Supplementary material for: Research on differential privacy protection method based on user tendency
Source: PLoS One. 2023 Oct 26;18(10):e0288823. doi: 10.1371/journal.pone.0288823 (PMC10602288; doi:10.1371/journal.pone.0288823)
Supplement: S2 Data — (ZIP) [file pone.0288823.s002.zip › Data 5-2/022/Trajectory/20090327003702.plt]

Geolife trajectory
WGS 84
Altitude is in Feet
Reserved 3
0,2,255,My Track,0,0,2,8421376
0
39.968694,116.302195,0,492,39899.0257175926,2009-03-27,00:37:02
39.969651,116.302395,0,493,39899.025775463,2009-03-27,00:37:07
39.96975,116.30235,0,495,39899.0258333333,2009-03-27,00:37:12
39.969865,116.302198,0,495,39899.0258912037,2009-03-27,00:37:17
39.969971,116.302027,0,495,39899.0260648148,2009-03-27,00:37:32
39.970511,116.30197,0,496,39899.0261226852,2009-03-27,00:37:37
39.970417,116.301727,0,498,39899.0261805556,2009-03-27,00:37:42
39.970674,116.301961,0,499,39899.0262384259,2009-03-27,00:37:47
39.972025,116.302228,0,500,39899.0262962963,2009-03-27,00:37:52
39.970629,116.302251,0,503,39899.0263541667,2009-03-27,00:37:57
39.970252,116.302032,0,505,39899.026412037,2009-03-27,00:38:02
39.969919,116.301972,0,507,39899.0264699074,2009-03-27,00:38:07
39.969514,116.301982,0,511,39899.0265277778,2009-03-27,00:38:12
39.96916,116.301885,0,513,39899.0265856481,2009-03-27,00:38:17
39.968919,116.301821,0,514,39899.0266435185,2009-03-27,00:38:22
39.968754,116.301736,0,515,39899.0267013889,2009-03-27,00:38:27
39.968593,116.301662,0,515,39899.0267592593,2009-03-27,00:38:32
39.968501,116.301605,0,515,39899.0268171296,2009-03-27,00:38:37
39.968453,116.301574,0,516,39899.026875,2009-03-27,00:38:42
39.968481,116.301561,0,516,39899.0269328704,2009-03-27,00:38:47
39.968459,116.301553,0,515,39899.0269907407,2009-03-27,00:38:52
39.968339,116.301415,0,516,39899.0270486111,2009-03-27,00:38:57
39.96814,116.301272,0,515,39899.0271064815,2009-03-27,00:39:02
39.967983,116.301144,0,513,39899.0271643519,2009-03-27,00:39:07
39.967872,116.301032,0,511,39899.0272222222,2009-03-27,00:39:12
39.967823,116.300927,0,510,39899.0272800926,2009-03-27,00:39:17
39.967844,116.300918,0,509,39899.027337963,2009-03-27,00:39:22
39.967913,116.300915,0,508,39899.0273958333,2009-03-27,00:39:27
39.967976,116.300904,0,506,39899.0274537037,2009-03-27,00:39:32
39.968046,116.300847,0,505,39899.0275115741,2009-03-27,00:39:37
39.968117,116.300834,0,503,39899.0275694444,2009-03-27,00:39:42
39.968354,116.300836,0,501,39899.0276273148,2009-03-27,00:39:47
39.968671,116.300735,0,499,39899.0276851852,2009-03-27,00:39:52
39.969028,116.300674,0,496,39899.0277430556,2009-03-27,00:39:57
39.969574,116.300627,0,491,39899.0278009259,2009-03-27,00:40:02
39.970154,116.30058,0,483,39899.0278587963,2009-03-27,00:40:07
39.970655,116.300579,0,475,39899.0279166667,2009-03-27,00:40:12
39.971337,116.300632,0,466,39899.027974537,2009-03-27,00:40:17
39.971604,116.300659,0,464,39899.0280324074,2009-03-27,00:40:22
39.971559,116.300688,0,474,39899.0280902778,2009-03-27,00:40:27
39.971439,116.300695,0,492,39899.0281481481,2009-03-27,00:40:32
39.971309,116.300589,0,519,39899.0282060185,2009-03-27,00:40:37
39.971543,116.300623,0,521,39899.0282638889,2009-03-27,00:40:42
39.971544,116.300644,0,539,39899.0283217593,2009-03-27,00:40:47
39.971316,116.300663,0,565,39899.0283796296,2009-03-27,00:40:52
39.971316,116.300663,0,565,39899.0284143519,2009-03-27,00:40:55
39.971318,116.300668,0,572,39899.0284375,2009-03-27,00:40:57
39.972522,116.300801,0,494,39899.0284953704,2009-03-27,00:41:02
39.971575,116.300646,0,641,39899.0285532407,2009-03-27,00:41:07
39.971564,116.300616,0,658,39899.0286111111,2009-03-27,00:41:12
39.97151,116.300533,0,635,39899.0286689815,2009-03-27,00:41:17
39.971183,116.300551,0,640,39899.0287268519,2009-03-27,00:41:22
39.971125,116.300567,0,639,39899.0287847222,2009-03-27,00:41:27
39.971125,116.300567,0,639,39899.0288194444,2009-03-27,00:41:30
39.971129,116.300563,0,640,39899.0288425926,2009-03-27,00:41:32
39.971152,116.300572,0,638,39899.028900463,2009-03-27,00:41:37
39.971156,116.300571,0,638,39899.0289583333,2009-03-27,00:41:42
39.971156,116.300571,0,638,39899.0289930556,2009-03-27,00:41:45
39.971163,116.300574,0,637,39899.0290162037,2009-03-27,00:41:47
39.971168,116.300588,0,637,39899.0290740741,2009-03-27,00:41:52
39.971174,116.300609,0,637,39899.0291319444,2009-03-27,00:41:57
39.971174,116.300609,0,637,39899.0291666667,2009-03-27,00:42:00
39.971171,116.300606,0,636,39899.0291898148,2009-03-27,00:42:02
39.971281,116.300582,0,636,39899.0292476852,2009-03-27,00:42:07
39.971585,116.30054,0,635,39899.0293055556,2009-03-27,00:42:12
39.971688,116.300543,0,633,39899.0293634259,2009-03-27,00:42:17
39.971745,116.300474,0,631,39899.0294212963,2009-03-27,00:42:22
39.971831,116.300407,0,629,39899.0294791667,2009-03-27,00:42:27
39.971896,116.300253,0,628,39899.029537037,2009-03-27,00:42:32
39.971915,116.300151,0,625,39899.0295949074,2009-03-27,00:42:37
39.972093,116.3001,0,623,39899.0296527778,2009-03-27,00:42:42
39.972272,116.299985,0,620,39899.0297106481,2009-03-27,00:42:47
39.972828,116.300043,0,616,39899.0297685185,2009-03-27,00:42:52
39.973483,116.300097,0,597,39899.0298263889,2009-03-27,00:42:57
39.97376,116.300086,0,572,39899.0298842593,2009-03-27,00:43:02
39.973947,116.300036,0,540,39899.0299421296,2009-03-27,00:43:07
39.973966,116.299971,0,514,39899.03,2009-03-27,00:43:12
39.973924,116.299961,0,497,39899.0300578704,2009-03-27,00:43:17
39.973973,116.300001,0,483,39899.0301157407,2009-03-27,00:43:22
39.974171,116.30004,0,472,39899.0301736111,2009-03-27,00:43:27
39.974541,116.300012,0,464,39899.0302314815,2009-03-27,00:43:32
39.974866,116.300053,0,457,39899.0302893519,2009-03-27,00:43:37
39.975254,116.300379,0,452,39899.0303472222,2009-03-27,00:43:42
39.975249,116.300688,0,447,39899.0304050926,2009-03-27,00:43:47
39.975221,116.301093,0,444,39899.030462963,2009-03-27,00:43:52
39.975132,116.301504,0,442,39899.0305208333,2009-03-27,00:43:57
39.975115,116.30193,0,439,39899.0305787037,2009-03-27,00:44:02
39.975114,116.3021,0,437,39899.0306365741,2009-03-27,00:44:07
39.975104,116.302118,0,436,39899.0306944444,2009-03-27,00:44:12
39.975095,116.30212,0,436,39899.0307523148,2009-03-27,00:44:17
39.975093,116.302108,0,437,39899.0308101852,2009-03-27,00:44:22
39.97509,116.302119,0,437,39899.0308680556,2009-03-27,00:44:27
39.975081,116.302117,0,436,39899.0309259259,2009-03-27,00:44:32
39.975072,116.302127,0,436,39899.0309837963,2009-03-27,00:44:37
39.974987,116.302308,0,435,39899.0310416667,2009-03-27,00:44:42
39.974954,116.302585,0,435,39899.031099537,2009-03-27,00:44:47
39.974877,116.303021,0,437,39899.0311574074,2009-03-27,00:44:52
39.974865,116.303442,0,439,39899.0312152778,2009-03-27,00:44:57
39.974893,116.303878,0,441,39899.0312731481,2009-03-27,00:45:02
39.974949,116.304353,0,441,39899.0313310185,2009-03-27,00:45:07
39.975017,116.304838,0,441,39899.0313888889,2009-03-27,00:45:12
39.975106,116.305313,0,440,39899.0314467593,2009-03-27,00:45:17
39.975133,116.305807,0,434,39899.0315046296,2009-03-27,00:45:22
39.975186,116.30633,0,429,39899.0315625,2009-03-27,00:45:27
39.975157,116.306943,0,422,39899.0316203704,2009-03-27,00:45:32
39.975079,116.307533,0,411,39899.0316782407,2009-03-27,00:45:37
39.974961,116.307861,0,396,39899.0317361111,2009-03-27,00:45:42
39.974777,116.308027,0,379,39899.0317939815,2009-03-27,00:45:47
39.974747,116.308133,0,370,39899.0318518518,2009-03-27,00:45:52
39.974714,116.308404,0,358,39899.0319097222,2009-03-27,00:45:57
39.974696,116.308836,0,347,39899.0319675926,2009-03-27,00:46:02
39.974827,116.309351,0,336,39899.032025463,2009-03-27,00:46:07
39.974918,116.309906,0,331,39899.0320833333,2009-03-27,00:46:12
39.974977,116.31035,0,322,39899.0321412037,2009-03-27,00:46:17
39.974912,116.310536,0,285,39899.0321990741,2009-03-27,00:46:22
39.974904,116.310545,0,282,39899.0322569444,2009-03-27,00:46:27
39.9749,116.310543,0,282,39899.0323148148,2009-03-27,00:46:32
39.974899,116.310535,0,281,39899.0323726852,2009-03-27,00:46:37
39.974899,116.310535,0,281,39899.0324074074,2009-03-27,00:46:40
39.974893,116.310527,0,281,39899.0324305556,2009-03-27,00:46:42
39.97488,116.310529,0,280,39899.0324884259,2009-03-27,00:46:47
39.974792,116.310577,0,276,39899.0325462963,2009-03-27,00:46:52
39.974763,116.310566,0,256,39899.0326041667,2009-03-27,00:46:57
39.974793,116.310548,0,233,39899.032662037,2009-03-27,00:47:02
39.974825,116.31057,0,227,39899.0327199074,2009-03-27,00:47:07
39.974864,116.310595,0,223,39899.0327777778,2009-03-27,00:47:12
39.97483,116.310583,0,220,39899.0328356481,2009-03-27,00:47:17
39.974942,116.310605,0,220,39899.0328935185,2009-03-27,00:47:22
39.974966,116.310609,0,225,39899.0329513889,2009-03-27,00:47:27
39.974911,116.310643,0,224,39899.0330092593,2009-03-27,00:47:32
39.974868,116.310856,0,232,39899.0330671296,2009-03-27,00:47:37
39.974963,116.311165,0,220,39899.033125,2009-03-27,00:47:42
39.975025,116.311614,0,217,39899.0331828704,2009-03-27,00:47:47
39.97501,116.312078,0,208,39899.0332407407,2009-03-27,00:47:52
39.974969,116.312554,0,199,39899.0332986111,2009-03-27,00:47:57
39.974915,116.313056,0,189,39899.0333564815,2009-03-27,00:48:02
39.974888,116.313311,0,186,39899.0334143518,2009-03-27,00:48:07
39.974867,116.313301,0,192,39899.0334722222,2009-03-27,00:48:12
39.974855,116.313294,0,194,39899.0335300926,2009-03-27,00:48:17
39.974845,116.313291,0,194,39899.033587963,2009-03-27,00:48:22
39.974835,116.313304,0,194,39899.0336458333,2009-03-27,00:48:27
39.974708,116.313484,0,195,39899.0337037037,2009-03-27,00:48:32
39.974686,116.3138,0,201,39899.0337615741,2009-03-27,00:48:37
39.974649,116.314352,0,194,39899.0338194444,2009-03-27,00:48:42
39.974665,116.315011,0,187,39899.0338773148,2009-03-27,00:48:47
39.97477,116.315672,0,165,39899.0339351852,2009-03-27,00:48:52
39.97479,116.316344,0,157,39899.0339930556,2009-03-27,00:48:57
39.974912,116.317044,0,152,39899.0340509259,2009-03-27,00:49:02
39.974928,116.317749,0,146,39899.0341087963,2009-03-27,00:49:07
39.974936,116.318328,0,148,39899.0341666667,2009-03-27,00:49:12
39.974962,116.318546,0,175,39899.034224537,2009-03-27,00:49:17
39.974987,116.318576,0,175,39899.0342824074,2009-03-27,00:49:22
39.974985,116.318575,0,179,39899.0343402778,2009-03-27,00:49:27
39.974985,116.318575,0,179,39899.034375,2009-03-27,00:49:30
39.974991,116.318578,0,181,39899.0343981481,2009-03-27,00:49:32
39.97498,116.318591,0,180,39899.0344560185,2009-03-27,00:49:37
39.97498,116.318591,0,180,39899.0344907407,2009-03-27,00:49:40
39.974974,116.318595,0,180,39899.0345138889,2009-03-27,00:49:42
39.974971,116.318586,0,179,39899.0345717593,2009-03-27,00:49:47
39.974973,116.318572,0,179,39899.0346296296,2009-03-27,00:49:52
39.97497,116.318687,0,177,39899.0346875,2009-03-27,00:49:57
39.974969,116.318975,0,175,39899.0347453704,2009-03-27,00:50:02
39.974964,116.31933,0,180,39899.0348032407,2009-03-27,00:50:07
39.974941,116.319791,0,180,39899.0348611111,2009-03-27,00:50:12
39.974903,116.320339,0,169,39899.0349189815,2009-03-27,00:50:17
39.974899,116.320741,0,154,39899.0349768519,2009-03-27,00:50:22
39.974906,116.320774,0,152,39899.0350347222,2009-03-27,00:50:27
39.974882,116.320769,0,152,39899.0350925926,2009-03-27,00:50:32
39.974856,116.32079,0,146,39899.035150463,2009-03-27,00:50:37
39.974937,116.320987,0,139,39899.0352083333,2009-03-27,00:50:42
39.974913,116.321345,0,134,39899.0352662037,2009-03-27,00:50:47
39.97492,116.321792,0,130,39899.0353240741,2009-03-27,00:50:52
39.974952,116.322337,0,137,39899.0353819444,2009-03-27,00:50:57
39.974927,116.32292,0,144,39899.0354398148,2009-03-27,00:51:02
39.97495,116.323536,0,143,39899.0354976852,2009-03-27,00:51:07
39.975002,116.324085,0,147,39899.0355555556,2009-03-27,00:51:12
39.975027,116.324612,0,148,39899.0356134259,2009-03-27,00:51:17
39.975067,116.325203,0,157,39899.0356712963,2009-03-27,00:51:22
39.975076,116.325782,0,177,39899.0357291667,2009-03-27,00:51:27
39.975112,116.326276,0,190,39899.035787037,2009-03-27,00:51:32
39.975106,116.326447,0,219,39899.0358449074,2009-03-27,00:51:37
39.975106,116.326447,0,219,39899.0358796296,2009-03-27,00:51:40
39.975099,116.326449,0,224,39899.0359027778,2009-03-27,00:51:42
39.975098,116.326434,0,225,39899.0359606481,2009-03-27,00:51:47
39.975096,116.32641,0,226,39899.0360185185,2009-03-27,00:51:52
39.975094,116.326394,0,227,39899.0360763889,2009-03-27,00:51:57
39.975096,116.326386,0,227,39899.0361342593,2009-03-27,00:52:02
39.975097,116.326378,0,227,39899.0361921296,2009-03-27,00:52:07
39.975096,116.326375,0,227,39899.03625,2009-03-27,00:52:12
39.975089,116.326379,0,228,39899.0363078704,2009-03-27,00:52:17
39.975086,116.326381,0,228,39899.0363657407,2009-03-27,00:52:22
39.975081,116.326383,0,228,39899.0364236111,2009-03-27,00:52:27
39.975079,116.326389,0,228,39899.0364814815,2009-03-27,00:52:32
39.975082,116.326389,0,228,39899.0365393519,2009-03-27,00:52:37
39.975082,116.326389,0,228,39899.0365740741,2009-03-27,00:52:40
39.975087,116.326388,0,228,39899.0365972222,2009-03-27,00:52:42
39.975079,116.326447,0,227,39899.0366550926,2009-03-27,00:52:47
39.975196,116.326686,0,221,39899.036712963,2009-03-27,00:52:52
39.97525,116.327016,0,213,39899.0367708333,2009-03-27,00:52:57
39.975237,116.327463,0,210,39899.0368287037,2009-03-27,00:53:02
39.975226,116.327811,0,208,39899.0368865741,2009-03-27,00:53:07
39.975237,116.328136,0,198,39899.0369444444,2009-03-27,00:53:12
39.975221,116.328531,0,187,39899.0370023148,2009-03-27,00:53:17
39.975181,116.32887,0,170,39899.0370601852,2009-03-27,00:53:22
39.97518,116.329088,0,162,39899.0371180556,2009-03-27,00:53:27
39.975173,116.329214,0,160,39899.0371759259,2009-03-27,00:53:32
39.975173,116.329328,0,144,39899.0372337963,2009-03-27,00:53:37
39.975148,116.329578,0,142,39899.0372916667,2009-03-27,00:53:42
39.975106,116.329695,0,161,39899.037349537,2009-03-27,00:53:47
39.975098,116.329705,0,166,39899.0374074074,2009-03-27,00:53:52
39.975098,116.329705,0,166,39899.0374421296,2009-03-27,00:53:55
39.975098,116.329701,0,167,39899.0374652778,2009-03-27,00:53:57
39.975093,116.329754,0,168,39899.0375231481,2009-03-27,00:54:02
39.975097,116.329922,0,168,39899.0375810185,2009-03-27,00:54:07
39.975096,116.330216,0,160,39899.0376388889,2009-03-27,00:54:12
39.975065,116.330594,0,164,39899.0376967593,2009-03-27,00:54:17
39.975101,116.331036,0,159,39899.0377546296,2009-03-27,00:54:22
39.975101,116.331526,0,151,39899.0378125,2009-03-27,00:54:27
39.975099,116.33203,0,127,39899.0378703704,2009-03-27,00:54:32
39.975097,116.332561,0,112,39899.0379282407,2009-03-27,00:54:37
39.975108,116.333168,0,104,39899.0379861111,2009-03-27,00:54:42
39.975111,116.333808,0,101,39899.0380439815,2009-03-27,00:54:47
39.975115,116.334454,0,97,39899.0381018519,2009-03-27,00:54:52
39.975083,116.335106,0,97,39899.0381597222,2009-03-27,00:54:57
39.975074,116.335635,0,89,39899.0382175926,2009-03-27,00:55:02
39.975083,116.336068,0,74,39899.038275463,2009-03-27,00:55:07
39.97506,116.336525,0,58,39899.0383333333,2009-03-27,00:55:12
39.975045,116.336981,0,43,39899.0383912037,2009-03-27,00:55:17
39.975044,116.337468,0,33,39899.0384490741,2009-03-27,00:55:22
39.974991,116.33799,0,36,39899.0385069444,2009-03-27,00:55:27
39.975005,116.338431,0,61,39899.0385648148,2009-03-27,00:55:32
39.975078,116.338515,0,79,39899.0386226852,2009-03-27,00:55:37
39.975087,116.338499,0,81,39899.0386805556,2009-03-27,00:55:42
39.975096,116.338486,0,87,39899.0387384259,2009-03-27,00:55:47
39.975094,116.338465,0,89,39899.0387962963,2009-03-27,00:55:52
39.975093,116.33842,0,88,39899.0388541667,2009-03-27,00:55:57
39.974899,116.338316,0,104,39899.038912037,2009-03-27,00:56:02
39.974876,116.338282,0,111,39899.0389699074,2009-03-27,00:56:07
39.974857,116.338304,0,114,39899.0390277778,2009-03-27,00:56:12
39.974836,116.338266,0,116,39899.0390856481,2009-03-27,00:56:17
39.974838,116.338264,0,117,39899.0391435185,2009-03-27,00:56:22
39.974841,116.338258,0,118,39899.0392013889,2009-03-27,00:56:27
39.974841,116.338258,0,118,39899.0392361111,2009-03-27,00:56:30
39.974844,116.338252,0,118,39899.0392592593,2009-03-27,00:56:32
39.974883,116.33823,0,119,39899.0393171296,2009-03-27,00:56:37
39.975085,116.33814,0,129,39899.039375,2009-03-27,00:56:42
39.975143,116.338188,0,149,39899.0394328704,2009-03-27,00:56:47
39.975134,116.338194,0,151,39899.0394907407,2009-03-27,00:56:52
39.975113,116.338211,0,149,39899.0395486111,2009-03-27,00:56:57
39.975102,116.338204,0,148,39899.0396064815,2009-03-27,00:57:02
39.975099,116.338195,0,146,39899.0396643518,2009-03-27,00:57:07
39.975102,116.338183,0,144,39899.0397222222,2009-03-27,00:57:12
39.975058,116.338211,0,147,39899.0397800926,2009-03-27,00:57:17
39.975039,116.338178,0,149,39899.039837963,2009-03-27,00:57:22
39.975003,116.338114,0,146,39899.0398958333,2009-03-27,00:57:27
39.974996,116.338067,0,151,39899.0399537037,2009-03-27,00:57:32
39.974968,116.338026,0,154,39899.0400115741,2009-03-27,00:57:37
39.974873,116.337968,0,158,39899.0400694444,2009-03-27,00:57:42
39.974836,116.337932,0,167,39899.0401273148,2009-03-27,00:57:47
39.974877,116.337817,0,180,39899.0401851852,2009-03-27,00:57:52
39.974908,116.337719,0,183,39899.0402430556,2009-03-27,00:57:57
39.974908,116.337626,0,183,39899.0403009259,2009-03-27,00:58:02
39.974922,116.337544,0,177,39899.0403587963,2009-03-27,00:58:07
39.974909,116.337477,0,178,39899.0404166667,2009-03-27,00:58:12
39.974907,116.337392,0,172,39899.040474537,2009-03-27,00:58:17
39.974932,116.337294,0,175,39899.0405324074,2009-03-27,00:58:22
39.97493,116.337234,0,178,39899.0405902778,2009-03-27,00:58:27
39.974924,116.337215,0,180,39899.0406481481,2009-03-27,00:58:32
39.974913,116.33716,0,184,39899.0407060185,2009-03-27,00:58:37
39.974892,116.337071,0,187,39899.0407638889,2009-03-27,00:58:42
39.97488,116.336951,0,192,39899.0408217593,2009-03-27,00:58:47
39.974869,116.336809,0,195,39899.0408796296,2009-03-27,00:58:52
39.974924,116.336617,0,186,39899.0409375,2009-03-27,00:58:57
39.97496,116.336491,0,182,39899.0409953704,2009-03-27,00:59:02
39.975018,116.336365,0,173,39899.0410532407,2009-03-27,00:59:07
39.975056,116.336273,0,170,39899.0411111111,2009-03-27,00:59:12
39.975098,116.336182,0,167,39899.0411689815,2009-03-27,00:59:17
39.975146,116.33608,0,164,39899.0412268518,2009-03-27,00:59:22
39.975149,116.335985,0,159,39899.0412847222,2009-03-27,00:59:27
39.975142,116.335885,0,151,39899.0413425926,2009-03-27,00:59:32
39.975135,116.335796,0,141,39899.041400463,2009-03-27,00:59:37
39.975098,116.335693,0,130,39899.0414583333,2009-03-27,00:59:42
39.975045,116.33559,0,124,39899.0415162037,2009-03-27,00:59:47
39.975013,116.335489,0,120,39899.0415740741,2009-03-27,00:59:52
39.975001,116.335415,0,121,39899.0416319444,2009-03-27,00:59:57
39.974958,116.335326,0,116,39899.0416898148,2009-03-27,01:00:02
39.974952,116.335237,0,112,39899.0417476852,2009-03-27,01:00:07
39.974953,116.335152,0,107,39899.0418055556,2009-03-27,01:00:12
39.974961,116.33504,0,110,39899.0418634259,2009-03-27,01:00:17
39.974972,116.334962,0,110,39899.0419212963,2009-03-27,01:00:22
39.97499,116.334889,0,108,39899.0419791667,2009-03-27,01:00:27
39.974985,116.3348,0,112,39899.042037037,2009-03-27,01:00:32
39.974997,116.334694,0,119,39899.0420949074,2009-03-27,01:00:37
39.97505,116.334587,0,131,39899.0421527778,2009-03-27,01:00:42
39.975081,116.334517,0,140,39899.0422106481,2009-03-27,01:00:47
39.975089,116.334445,0,148,39899.0422685185,2009-03-27,01:00:52
39.975112,116.334393,0,156,39899.0423263889,2009-03-27,01:00:57
39.975132,116.334347,0,168,39899.0423842593,2009-03-27,01:01:02
39.975143,116.334321,0,173,39899.0424421296,2009-03-27,01:01:07
39.975163,116.334303,0,179,39899.0425,2009-03-27,01:01:12
39.975224,116.334173,0,182,39899.0425578704,2009-03-27,01:01:17
39.975231,116.333868,0,178,39899.0426157407,2009-03-27,01:01:22
39.975189,116.333787,0,174,39899.0426736111,2009-03-27,01:01:27
39.975149,116.333677,0,165,39899.0427314815,2009-03-27,01:01:32
39.975144,116.333654,0,164,39899.0427893519,2009-03-27,01:01:37
39.975217,116.333653,0,168,39899.0428472222,2009-03-27,01:01:42
39.975268,116.333626,0,186,39899.0429050926,2009-03-27,01:01:47
39.975253,116.333555,0,199,39899.042962963,2009-03-27,01:01:52
39.975241,116.33347,0,207,39899.0430208333,2009-03-27,01:01:57
39.975308,116.333235,0,201,39899.0430787037,2009-03-27,01:02:02
39.975284,116.333069,0,193,39899.0431365741,2009-03-27,01:02:07
39.975206,116.332944,0,177,39899.0431944444,2009-03-27,01:02:12
39.975147,116.332857,0,161,39899.0432523148,2009-03-27,01:02:17
39.975106,116.332766,0,154,39899.0433101852,2009-03-27,01:02:22
39.975069,116.332675,0,143,39899.0433680556,2009-03-27,01:02:27
39.975043,116.332578,0,135,39899.0434259259,2009-03-27,01:02:32
39.97504,116.332501,0,131,39899.0434837963,2009-03-27,01:02:37
39.975017,116.332419,0,123,39899.0435416667,2009-03-27,01:02:42
39.975005,116.332313,0,121,39899.043599537,2009-03-27,01:02:47
39.974994,116.332217,0,122,39899.0436574074,2009-03-27,01:02:52
39.975025,116.332133,0,130,39899.0437152778,2009-03-27,01:02:57
39.97497,116.332045,0,125,39899.0437731481,2009-03-27,01:03:02
39.974962,116.331969,0,124,39899.0438310185,2009-03-27,01:03:07
39.97495,116.331909,0,125,39899.0438888889,2009-03-27,01:03:12
39.974907,116.331938,0,126,39899.0439467593,2009-03-27,01:03:17
39.974829,116.33194,0,131,39899.0440046296,2009-03-27,01:03:22
39.974766,116.331951,0,131,39899.0440625,2009-03-27,01:03:27
39.97467,116.33197,0,127,39899.0441203704,2009-03-27,01:03:32
39.97459,116.33198,0,125,39899.0441782407,2009-03-27,01:03:37
39.974547,116.331972,0,121,39899.0442361111,2009-03-27,01:03:42
39.974516,116.331996,0,119,39899.0442939815,2009-03-27,01:03:47
39.974425,116.332009,0,120,39899.0443518519,2009-03-27,01:03:52
39.974279,116.332009,0,126,39899.0444097222,2009-03-27,01:03:57
39.97423,116.332022,0,125,39899.0444675926,2009-03-27,01:04:02
39.974211,116.332013,0,125,39899.044525463,2009-03-27,01:04:07
39.974179,116.332021,0,126,39899.0445833333,2009-03-27,01:04:12
39.974178,116.332056,0,130,39899.0446412037,2009-03-27,01:04:17
39.974115,116.332127,0,137,39899.0446990741,2009-03-27,01:04:22
39.974084,116.332151,0,142,39899.0447569444,2009-03-27,01:04:27
39.974051,116.332207,0,153,39899.0448148148,2009-03-27,01:04:32
39.973942,116.332248,0,162,39899.0448726852,2009-03-27,01:04:37
39.973888,116.33227,0,169,39899.0449305556,2009-03-27,01:04:42
39.973812,116.332279,0,176,39899.0449884259,2009-03-27,01:04:47
39.973791,116.33227,0,181,39899.0450462963,2009-03-27,01:04:52
39.973706,116.332282,0,186,39899.0451041667,2009-03-27,01:04:57
39.973704,116.33227,0,191,39899.045162037,2009-03-27,01:05:02
39.973651,116.33229,0,193,39899.0452199074,2009-03-27,01:05:07
39.973631,116.332368,0,204,39899.0452777778,2009-03-27,01:05:12
39.973603,116.332394,0,207,39899.0453356481,2009-03-27,01:05:17
39.973591,116.332402,0,209,39899.0453935185,2009-03-27,01:05:22
39.973581,116.332417,0,211,39899.0454513889,2009-03-27,01:05:27
39.973544,116.332404,0,212,39899.0455092593,2009-03-27,01:05:32
39.973479,116.333943,0,199,39899.0473611111,2009-03-27,01:08:12
39.973424,116.333882,0,185,39899.0474189815,2009-03-27,01:08:17
39.973424,116.333882,0,185,39899.0474537037,2009-03-27,01:08:20
39.973431,116.333885,0,186,39899.0474768518,2009-03-27,01:08:22
39.973426,116.334019,0,190,39899.0475347222,2009-03-27,01:08:27
39.973408,116.334246,0,187,39899.0475925926,2009-03-27,01:08:32
39.97341,116.334305,0,186,39899.047650463,2009-03-27,01:08:37
39.973406,116.334305,0,184,39899.0477083333,2009-03-27,01:08:42
39.973406,116.334305,0,184,39899.0477430556,2009-03-27,01:08:45
39.973407,116.334313,0,184,39899.0477662037,2009-03-27,01:08:47
39.973402,116.334402,0,187,39899.0478240741,2009-03-27,01:08:52
39.973431,116.334562,0,193,39899.0478819444,2009-03-27,01:08:57
39.973418,116.334701,0,198,39899.0479398148,2009-03-27,01:09:02
39.973369,116.334815,0,206,39899.0479976852,2009-03-27,01:09:07
39.973349,116.334706,0,215,39899.0480555556,2009-03-27,01:09:12
39.973382,116.33458,0,213,39899.0481134259,2009-03-27,01:09:17
39.973391,116.334535,0,218,39899.0481712963,2009-03-27,01:09:22
39.973408,116.334516,0,228,39899.0482291667,2009-03-27,01:09:27
39.97341,116.334489,0,239,39899.048287037,2009-03-27,01:09:32
39.973398,116.334455,0,248,39899.0483449074,2009-03-27,01:09:37
39.973414,116.334483,0,254,39899.0484027778,2009-03-27,01:09:42
39.973431,116.3345,0,260,39899.0484606481,2009-03-27,01:09:47
39.973447,116.334504,0,265,39899.0485185185,2009-03-27,01:09:52
39.973458,116.3345,0,271,39899.0485763889,2009-03-27,01:09:57
39.973461,116.334497,0,276,39899.0486342593,2009-03-27,01:10:02
39.973461,116.334497,0,276,39899.0486689815,2009-03-27,01:10:05
39.973461,116.334489,0,278,39899.0486921296,2009-03-27,01:10:07
39.973477,116.334487,0,279,39899.04875,2009-03-27,01:10:12
39.973489,116.334485,0,281,39899.0488078704,2009-03-27,01:10:17
39.973489,116.334485,0,281,39899.0488425926,2009-03-27,01:10:20
39.973493,116.334481,0,283,39899.0488657407,2009-03-27,01:10:22
39.973484,116.334476,0,283,39899.0489236111,2009-03-27,01:10:27
39.973487,116.334424,0,282,39899.0489814815,2009-03-27,01:10:32
39.973469,116.334212,0,276,39899.0490393518,2009-03-27,01:10:37
39.973446,116.333938,0,272,39899.0490972222,2009-03-27,01:10:42
39.973458,116.334091,0,271,39899.0492708333,2009-03-27,01:10:57
39.973464,116.334296,0,248,39899.0493287037,2009-03-27,01:11:02
39.973452,116.334348,0,242,39899.0493865741,2009-03-27,01:11:07
39.973459,116.334379,0,238,39899.0494444444,2009-03-27,01:11:12
39.973469,116.334342,0,238,39899.0495023148,2009-03-27,01:11:17
39.973475,116.334363,0,238,39899.0495601852,2009-03-27,01:11:22
39.973487,116.334419,0,233,39899.0496180556,2009-03-27,01:11:27
39.973474,116.334507,0,228,39899.0496759259,2009-03-27,01:11:32
39.97343,116.334658,0,226,39899.0497337963,2009-03-27,01:11:37
39.97341,116.334735,0,219,39899.0497916667,2009-03-27,01:11:42
39.973357,116.334837,0,212,39899.049849537,2009-03-27,01:11:47
39.973327,116.335069,0,211,39899.0499074074,2009-03-27,01:11:52
39.973301,116.33514,0,211,39899.0499652778,2009-03-27,01:11:57
39.973278,116.335202,0,212,39899.0500231481,2009-03-27,01:12:02
39.973245,116.33523,0,213,39899.0500810185,2009-03-27,01:12:07
39.973252,116.335154,0,213,39899.0501388889,2009-03-27,01:12:12
39.973306,116.334969,0,211,39899.0501967593,2009-03-27,01:12:17
39.973342,116.334906,0,210,39899.0502546296,2009-03-27,01:12:22
39.973402,116.334964,0,209,39899.0503125,2009-03-27,01:12:27
39.973435,116.335053,0,209,39899.0503703704,2009-03-27,01:12:32
39.97347,116.335093,0,210,39899.0504282407,2009-03-27,01:12:37
39.973527,116.334995,0,210,39899.0504861111,2009-03-27,01:12:42
39.973412,116.33374,0,183,39899.0507175926,2009-03-27,01:13:02
39.973378,116.334164,0,201,39899.050775463,2009-03-27,01:13:07
39.97337,116.334335,0,210,39899.0508333333,2009-03-27,01:13:12
39.973425,116.334273,0,202,39899.0508912037,2009-03-27,01:13:17
39.973419,116.33449,0,204,39899.0509490741,2009-03-27,01:13:22
39.973398,116.334678,0,205,39899.0510069444,2009-03-27,01:13:27
39.973383,116.334673,0,201,39899.0510648148,2009-03-27,01:13:32
39.973393,116.334718,0,204,39899.0511226852,2009-03-27,01:13:37
39.973424,116.334802,0,206,39899.0511805556,2009-03-27,01:13:42
39.973444,116.334893,0,207,39899.0512384259,2009-03-27,01:13:47
39.973412,116.334879,0,209,39899.0512962963,2009-03-27,01:13:52
39.973384,116.33491,0,211,39899.0513541667,2009-03-27,01:13:57
39.973392,116.334943,0,211,39899.051412037,2009-03-27,01:14:02
39.973428,116.335085,0,212,39899.0514699074,2009-03-27,01:14:07
39.973356,116.331463,0,169,39899.0517592593,2009-03-27,01:14:32
39.973545,116.333644,0,26,39899.0521064815,2009-03-27,01:15:02
39.973548,116.33322,0,176,39899.0521643519,2009-03-27,01:15:07
39.973471,116.333361,0,208,39899.0522222222,2009-03-27,01:15:12
39.973659,116.332031,0,179,39899.0525115741,2009-03-27,01:15:37
39.973657,116.332161,0,173,39899.0525694444,2009-03-27,01:15:42
