# Supplementary material for: Research on differential privacy protection method based on user tendency
Source: PLoS One. 2023 Oct 26;18(10):e0288823. doi: 10.1371/journal.pone.0288823 (PMC10602288; doi:10.1371/journal.pone.0288823)
Supplement: S2 Data — (ZIP) [file pone.0288823.s002.zip › Data 5-2/022/Trajectory/20090402103456.plt]

Geolife trajectory
WGS 84
Altitude is in Feet
Reserved 3
0,2,255,My Track,0,0,2,8421376
0
39.973652,116.336444,0,492,39905.4409259259,2009-04-02,10:34:56
39.9736,116.336313,0,492,39905.4409837963,2009-04-02,10:35:01
39.97357,116.336145,0,492,39905.4410416667,2009-04-02,10:35:06
39.97354,116.335989,0,492,39905.441099537,2009-04-02,10:35:11
39.973533,116.335918,0,493,39905.4411574074,2009-04-02,10:35:16
39.973506,116.335957,0,494,39905.4412152778,2009-04-02,10:35:21
39.973526,116.336,0,493,39905.4412731482,2009-04-02,10:35:26
39.973501,116.335992,0,493,39905.4413310185,2009-04-02,10:35:31
39.973322,116.333437,0,202,39905.4413888889,2009-04-02,10:35:36
39.97334,116.333521,0,203,39905.4414467593,2009-04-02,10:35:41
39.97334,116.333629,0,203,39905.4415046296,2009-04-02,10:35:46
39.973357,116.33375,0,204,39905.4415625,2009-04-02,10:35:51
39.973382,116.333808,0,204,39905.4416203704,2009-04-02,10:35:56
39.973403,116.333815,0,207,39905.4416782407,2009-04-02,10:36:01
39.973395,116.333871,0,209,39905.4417361111,2009-04-02,10:36:06
39.973368,116.333842,0,212,39905.4417939815,2009-04-02,10:36:11
39.973386,116.333905,0,212,39905.4418518519,2009-04-02,10:36:16
39.973415,116.333926,0,211,39905.4419097222,2009-04-02,10:36:21
39.973448,116.333907,0,205,39905.4419675926,2009-04-02,10:36:26
39.973464,116.333964,0,202,39905.442025463,2009-04-02,10:36:31
39.973474,116.333949,0,201,39905.4420833333,2009-04-02,10:36:36
39.973505,116.333985,0,198,39905.4421412037,2009-04-02,10:36:41
39.973481,116.333943,0,201,39905.4421990741,2009-04-02,10:36:46
39.973519,116.333897,0,202,39905.4422569444,2009-04-02,10:36:51
39.97354,116.333853,0,201,39905.4423148148,2009-04-02,10:36:56
39.973557,116.33389,0,200,39905.4423726852,2009-04-02,10:37:01
39.973572,116.333952,0,198,39905.4424305556,2009-04-02,10:37:06
39.973581,116.333994,0,196,39905.4424884259,2009-04-02,10:37:11
39.973581,116.333994,0,196,39905.4425231481,2009-04-02,10:37:14
39.97358,116.333992,0,196,39905.4425462963,2009-04-02,10:37:16
39.973575,116.33396,0,198,39905.4426041667,2009-04-02,10:37:21
39.973552,116.333907,0,203,39905.442662037,2009-04-02,10:37:26
39.973525,116.333862,0,205,39905.4427199074,2009-04-02,10:37:31
39.973517,116.333814,0,204,39905.4427777778,2009-04-02,10:37:36
39.973526,116.333746,0,203,39905.4428356481,2009-04-02,10:37:41
39.973522,116.333728,0,202,39905.4428935185,2009-04-02,10:37:46
39.973474,116.333723,0,205,39905.4429513889,2009-04-02,10:37:51
39.973494,116.333707,0,205,39905.4430092593,2009-04-02,10:37:56
39.973502,116.333612,0,207,39905.4430671296,2009-04-02,10:38:01
39.973488,116.333655,0,207,39905.443125,2009-04-02,10:38:06
39.973489,116.33364,0,206,39905.4431828704,2009-04-02,10:38:11
39.973457,116.333514,0,207,39905.4432407407,2009-04-02,10:38:16
39.973485,116.333515,0,205,39905.4432986111,2009-04-02,10:38:21
39.973508,116.333494,0,204,39905.4433564815,2009-04-02,10:38:26
39.973597,116.333439,0,203,39905.4434143519,2009-04-02,10:38:31
39.973649,116.333534,0,204,39905.4434722222,2009-04-02,10:38:36
39.973629,116.333592,0,202,39905.4435300926,2009-04-02,10:38:41
39.973675,116.333638,0,199,39905.443587963,2009-04-02,10:38:46
39.973663,116.333661,0,204,39905.4436458333,2009-04-02,10:38:51
39.97362,116.333816,0,203,39905.4437037037,2009-04-02,10:38:56
39.973439,116.333736,0,243,39905.445787037,2009-04-02,10:41:56
39.973361,116.333932,0,237,39905.4458449074,2009-04-02,10:42:01
39.973381,116.333994,0,232,39905.4459027778,2009-04-02,10:42:06
39.973394,116.334005,0,231,39905.4459606481,2009-04-02,10:42:11
39.973415,116.334015,0,231,39905.4460185185,2009-04-02,10:42:16
39.97344,116.334046,0,231,39905.4460763889,2009-04-02,10:42:21
39.973497,116.334095,0,232,39905.4461342593,2009-04-02,10:42:26
39.973551,116.33417,0,232,39905.4461921296,2009-04-02,10:42:31
39.973594,116.334256,0,232,39905.44625,2009-04-02,10:42:36
39.973557,116.334281,0,233,39905.4463078704,2009-04-02,10:42:41
39.973541,116.334309,0,232,39905.4463657407,2009-04-02,10:42:46
39.973523,116.334324,0,232,39905.4464236111,2009-04-02,10:42:51
39.973509,116.334351,0,232,39905.4464814815,2009-04-02,10:42:56
39.973517,116.334383,0,232,39905.4465393518,2009-04-02,10:43:01
39.97351,116.334392,0,232,39905.4465972222,2009-04-02,10:43:06
39.973519,116.334427,0,231,39905.4466550926,2009-04-02,10:43:11
39.973524,116.334439,0,231,39905.446712963,2009-04-02,10:43:16
39.97355,116.334424,0,231,39905.4467708333,2009-04-02,10:43:21
39.973563,116.334361,0,232,39905.4468287037,2009-04-02,10:43:26
39.973573,116.334351,0,232,39905.4468865741,2009-04-02,10:43:31
39.97356,116.334349,0,232,39905.4469444444,2009-04-02,10:43:36
39.973555,116.334347,0,232,39905.4470023148,2009-04-02,10:43:41
39.973555,116.334347,0,232,39905.447037037,2009-04-02,10:43:44
39.973554,116.33435,0,232,39905.4470601852,2009-04-02,10:43:46
39.973567,116.334338,0,233,39905.4471180556,2009-04-02,10:43:51
39.973569,116.334305,0,232,39905.4471759259,2009-04-02,10:43:56
39.973572,116.334279,0,232,39905.4472337963,2009-04-02,10:44:01
39.973595,116.334296,0,233,39905.4472916667,2009-04-02,10:44:06
39.973644,116.334285,0,231,39905.447349537,2009-04-02,10:44:11
39.973693,116.334292,0,228,39905.4474074074,2009-04-02,10:44:16
39.973685,116.334316,0,227,39905.4474652778,2009-04-02,10:44:21
39.973685,116.334328,0,227,39905.4475231481,2009-04-02,10:44:26
39.973685,116.334328,0,227,39905.4475578704,2009-04-02,10:44:29
39.973688,116.334329,0,227,39905.4475810185,2009-04-02,10:44:31
39.973676,116.334299,0,227,39905.4476388889,2009-04-02,10:44:36
39.973642,116.334292,0,227,39905.4476967593,2009-04-02,10:44:41
39.973642,116.334292,0,227,39905.4477314815,2009-04-02,10:44:44
39.973634,116.334287,0,227,39905.4477546296,2009-04-02,10:44:46
39.973608,116.334328,0,226,39905.4478125,2009-04-02,10:44:51
39.973586,116.334359,0,226,39905.4478703704,2009-04-02,10:44:56
39.973586,116.334359,0,226,39905.4479050926,2009-04-02,10:44:59
39.97358,116.334362,0,226,39905.4479282407,2009-04-02,10:45:01
39.973571,116.334384,0,226,39905.4479861111,2009-04-02,10:45:06
39.973573,116.334376,0,226,39905.4480439815,2009-04-02,10:45:11
39.973577,116.334372,0,226,39905.4481018518,2009-04-02,10:45:16
39.973577,116.334372,0,226,39905.4481365741,2009-04-02,10:45:19
39.973579,116.334372,0,226,39905.4481597222,2009-04-02,10:45:21
39.973524,116.334009,0,200,39905.4482175926,2009-04-02,10:45:26
39.973394,116.33402,0,198,39905.4523842593,2009-04-02,10:51:26
39.973968,116.332375,0,147,39905.4541203704,2009-04-02,10:53:56
39.973968,116.332375,0,147,39905.4541550926,2009-04-02,10:53:59
39.973966,116.332383,0,161,39905.4541782407,2009-04-02,10:54:01
39.973854,116.332426,0,175,39905.4542361111,2009-04-02,10:54:06
39.973841,116.332415,0,187,39905.4542939815,2009-04-02,10:54:11
39.97387,116.332421,0,190,39905.4543518518,2009-04-02,10:54:16
39.973967,116.332545,0,194,39905.4544097222,2009-04-02,10:54:21
39.973948,116.332687,0,201,39905.4544675926,2009-04-02,10:54:26
39.973951,116.332703,0,202,39905.454525463,2009-04-02,10:54:31
39.973968,116.332714,0,205,39905.4545833333,2009-04-02,10:54:36
39.974058,116.332766,0,210,39905.4546412037,2009-04-02,10:54:41
39.974159,116.332725,0,220,39905.4546990741,2009-04-02,10:54:46
39.974747,116.333325,0,226,39905.4547569444,2009-04-02,10:54:51
39.974893,116.333263,0,229,39905.4548148148,2009-04-02,10:54:56
39.974903,116.333334,0,232,39905.4548726852,2009-04-02,10:55:01
39.974797,116.333299,0,243,39905.4549305556,2009-04-02,10:55:06
39.974615,116.333194,0,264,39905.4549884259,2009-04-02,10:55:11
39.974616,116.333209,0,271,39905.4550462963,2009-04-02,10:55:16
39.974632,116.333168,0,280,39905.4551041667,2009-04-02,10:55:21
39.974606,116.333194,0,289,39905.455162037,2009-04-02,10:55:26
39.974448,116.333127,0,328,39905.4552199074,2009-04-02,10:55:31
39.974438,116.333084,0,346,39905.4552777778,2009-04-02,10:55:36
39.974488,116.333152,0,350,39905.4553356481,2009-04-02,10:55:41
39.9745,116.333197,0,354,39905.4553935185,2009-04-02,10:55:46
39.974494,116.333216,0,359,39905.4554513889,2009-04-02,10:55:51
39.974508,116.333234,0,370,39905.4555092593,2009-04-02,10:55:56
39.974485,116.333224,0,373,39905.4555671296,2009-04-02,10:56:01
39.974513,116.333211,0,373,39905.455625,2009-04-02,10:56:06
39.974545,116.333253,0,370,39905.4556828704,2009-04-02,10:56:11
39.974584,116.333333,0,365,39905.4557407407,2009-04-02,10:56:16
39.974625,116.333393,0,367,39905.4557986111,2009-04-02,10:56:21
39.97462,116.333406,0,368,39905.4558564815,2009-04-02,10:56:26
39.97465,116.333416,0,370,39905.4559143518,2009-04-02,10:56:31
39.974695,116.33344,0,372,39905.4559722222,2009-04-02,10:56:36
39.974701,116.33342,0,372,39905.4560300926,2009-04-02,10:56:41
39.974763,116.333462,0,373,39905.456087963,2009-04-02,10:56:46
39.974859,116.333543,0,372,39905.4561458333,2009-04-02,10:56:51
39.974808,116.333548,0,370,39905.4562037037,2009-04-02,10:56:56
39.974844,116.333492,0,358,39905.4562615741,2009-04-02,10:57:01
39.974843,116.333425,0,352,39905.4563194444,2009-04-02,10:57:06
39.974821,116.33335,0,352,39905.4563773148,2009-04-02,10:57:11
39.974874,116.333277,0,348,39905.4564351852,2009-04-02,10:57:16
39.97489,116.333212,0,351,39905.4564930556,2009-04-02,10:57:21
39.974894,116.333256,0,348,39905.4565509259,2009-04-02,10:57:26
39.974986,116.333312,0,342,39905.4566087963,2009-04-02,10:57:31
39.975014,116.333301,0,338,39905.4566666667,2009-04-02,10:57:36
39.974902,116.33314,0,325,39905.456724537,2009-04-02,10:57:41
39.974781,116.333076,0,311,39905.4567824074,2009-04-02,10:57:46
39.974568,116.33294,0,290,39905.4568402778,2009-04-02,10:57:51
39.974448,116.332839,0,274,39905.4568981482,2009-04-02,10:57:56
39.97446,116.332848,0,275,39905.4569560185,2009-04-02,10:58:01
39.974479,116.332909,0,274,39905.4570138889,2009-04-02,10:58:06
39.974532,116.333059,0,276,39905.4570717593,2009-04-02,10:58:11
39.974586,116.33321,0,277,39905.4571296296,2009-04-02,10:58:16
39.974635,116.333296,0,277,39905.4571875,2009-04-02,10:58:21
39.974719,116.333438,0,278,39905.4572453704,2009-04-02,10:58:26
39.974812,116.333574,0,278,39905.4573032407,2009-04-02,10:58:31
39.974916,116.333675,0,279,39905.4573611111,2009-04-02,10:58:36
39.974977,116.333755,0,280,39905.4574189815,2009-04-02,10:58:41
39.975038,116.333881,0,280,39905.4574768519,2009-04-02,10:58:46
39.975046,116.33395,0,281,39905.4575347222,2009-04-02,10:58:51
39.975032,116.333967,0,282,39905.4575925926,2009-04-02,10:58:56
39.97499,116.333987,0,283,39905.457650463,2009-04-02,10:59:01
39.97499,116.333987,0,283,39905.4576851852,2009-04-02,10:59:04
39.974994,116.333988,0,283,39905.4577083333,2009-04-02,10:59:06
39.974999,116.333975,0,283,39905.4577662037,2009-04-02,10:59:11
39.974974,116.333973,0,283,39905.4578240741,2009-04-02,10:59:16
39.975012,116.333975,0,283,39905.4578819444,2009-04-02,10:59:21
39.974982,116.333997,0,282,39905.4579398148,2009-04-02,10:59:26
39.973942,116.300581,0,88,39905.4658680556,2009-04-02,11:10:51
39.97394,116.300541,0,92,39905.4659259259,2009-04-02,11:10:56
39.973969,116.300379,0,87,39905.4659837963,2009-04-02,11:11:01
39.973896,116.300195,0,112,39905.4660416667,2009-04-02,11:11:06
39.973818,116.300066,0,109,39905.466099537,2009-04-02,11:11:11
39.973715,116.300022,0,104,39905.4661574074,2009-04-02,11:11:16
39.973652,116.299953,0,139,39905.4662152778,2009-04-02,11:11:21
39.973644,116.300041,0,196,39905.4662731481,2009-04-02,11:11:26
39.973581,116.300058,0,206,39905.4663310185,2009-04-02,11:11:31
39.97349,116.300016,0,212,39905.4663888889,2009-04-02,11:11:36
39.973382,116.299963,0,212,39905.4664467593,2009-04-02,11:11:41
39.973299,116.299936,0,209,39905.4665046296,2009-04-02,11:11:46
39.973222,116.299904,0,204,39905.4665625,2009-04-02,11:11:51
39.973152,116.299881,0,198,39905.4666203704,2009-04-02,11:11:56
39.973096,116.299916,0,194,39905.4666782407,2009-04-02,11:12:01
39.973028,116.299923,0,193,39905.4667361111,2009-04-02,11:12:06
39.97296,116.299947,0,197,39905.4667939815,2009-04-02,11:12:11
39.972881,116.299973,0,204,39905.4668518519,2009-04-02,11:12:16
39.972816,116.299996,0,210,39905.4669097222,2009-04-02,11:12:21
39.972758,116.300008,0,212,39905.4669675926,2009-04-02,11:12:26
39.97271,116.300032,0,217,39905.467025463,2009-04-02,11:12:31
39.972652,116.300053,0,223,39905.4670833333,2009-04-02,11:12:36
39.972589,116.300081,0,228,39905.4671412037,2009-04-02,11:12:41
39.972538,116.300172,0,239,39905.4671990741,2009-04-02,11:12:46
39.972515,116.300288,0,250,39905.4672569444,2009-04-02,11:12:51
39.972409,116.300276,0,277,39905.4673148148,2009-04-02,11:12:56
39.972372,116.300283,0,277,39905.4673726852,2009-04-02,11:13:01
39.972315,116.300282,0,273,39905.4674305556,2009-04-02,11:13:06
39.972257,116.300304,0,269,39905.4674884259,2009-04-02,11:13:11
39.972188,116.300292,0,263,39905.4675462963,2009-04-02,11:13:16
39.972135,116.300317,0,261,39905.4676041667,2009-04-02,11:13:21
39.972068,116.300304,0,258,39905.467662037,2009-04-02,11:13:26
39.972013,116.300302,0,256,39905.4677199074,2009-04-02,11:13:31
39.971976,116.300318,0,249,39905.4677777778,2009-04-02,11:13:36
39.971931,116.3003,0,232,39905.4678356481,2009-04-02,11:13:41
39.971872,116.300314,0,223,39905.4678935185,2009-04-02,11:13:46
39.971826,116.300253,0,214,39905.4679513889,2009-04-02,11:13:51
39.971798,116.300223,0,207,39905.4680092593,2009-04-02,11:13:56
39.971735,116.300143,0,210,39905.4680671296,2009-04-02,11:14:01
39.971689,116.300112,0,206,39905.468125,2009-04-02,11:14:06
39.971616,116.300108,0,202,39905.4681828704,2009-04-02,11:14:11
39.971583,116.300141,0,198,39905.4682407407,2009-04-02,11:14:16
39.971562,116.300274,0,195,39905.4682986111,2009-04-02,11:14:21
39.971524,116.300328,0,195,39905.4683564815,2009-04-02,11:14:26
39.97152,116.300419,0,194,39905.4684143519,2009-04-02,11:14:31
39.971508,116.300526,0,191,39905.4684722222,2009-04-02,11:14:36
39.971474,116.30063,0,188,39905.4685300926,2009-04-02,11:14:41
39.971393,116.3006,0,187,39905.468587963,2009-04-02,11:14:46
39.971319,116.300585,0,185,39905.4686458333,2009-04-02,11:14:51
39.971294,116.300604,0,183,39905.4687037037,2009-04-02,11:14:56
39.971281,116.300615,0,185,39905.4687615741,2009-04-02,11:15:01
39.971248,116.300657,0,189,39905.4688194444,2009-04-02,11:15:06
39.97116,116.30068,0,192,39905.4688773148,2009-04-02,11:15:11
39.971076,116.300701,0,194,39905.4689351852,2009-04-02,11:15:16
39.97103,116.300706,0,191,39905.4689930556,2009-04-02,11:15:21
39.971002,116.300715,0,185,39905.4690509259,2009-04-02,11:15:26
39.970958,116.30074,0,181,39905.4691087963,2009-04-02,11:15:31
39.9709,116.300774,0,179,39905.4691666667,2009-04-02,11:15:36
39.970852,116.300814,0,177,39905.469224537,2009-04-02,11:15:41
39.970796,116.300849,0,174,39905.4692824074,2009-04-02,11:15:46
39.970755,116.300824,0,173,39905.4693402778,2009-04-02,11:15:51
39.970696,116.300813,0,172,39905.4693981481,2009-04-02,11:15:56
39.970636,116.300832,0,173,39905.4694560185,2009-04-02,11:16:01
39.970588,116.300851,0,173,39905.4695138889,2009-04-02,11:16:06
39.970569,116.300901,0,170,39905.4695717593,2009-04-02,11:16:11
39.970503,116.300881,0,172,39905.4696296296,2009-04-02,11:16:16
39.970452,116.300888,0,175,39905.4696875,2009-04-02,11:16:21
39.970431,116.300905,0,178,39905.4697453704,2009-04-02,11:16:26
39.970299,116.300953,0,180,39905.4698032407,2009-04-02,11:16:31
39.970247,116.300954,0,181,39905.4698611111,2009-04-02,11:16:36
39.970245,116.300978,0,179,39905.4699189815,2009-04-02,11:16:41
39.970064,116.300719,0,187,39905.4699768518,2009-04-02,11:16:46
39.969934,116.300586,0,191,39905.4700347222,2009-04-02,11:16:51
39.969902,116.30059,0,198,39905.4700925926,2009-04-02,11:16:56
39.969823,116.300547,0,207,39905.470150463,2009-04-02,11:17:01
39.969779,116.300521,0,214,39905.4702083333,2009-04-02,11:17:06
39.969695,116.300498,0,221,39905.4702662037,2009-04-02,11:17:11
39.969639,116.300461,0,229,39905.4703240741,2009-04-02,11:17:16
39.969571,116.300494,0,235,39905.4703819444,2009-04-02,11:17:21
39.969542,116.300655,0,238,39905.4704398148,2009-04-02,11:17:26
39.969537,116.300793,0,236,39905.4704976852,2009-04-02,11:17:31
39.969519,116.300812,0,238,39905.4705555556,2009-04-02,11:17:36
39.969441,116.300796,0,242,39905.4706134259,2009-04-02,11:17:41
39.969406,116.300889,0,243,39905.4706712963,2009-04-02,11:17:46
39.969408,116.300981,0,239,39905.4707291667,2009-04-02,11:17:51
39.969414,116.301067,0,235,39905.470787037,2009-04-02,11:17:56
39.969442,116.301148,0,230,39905.4708449074,2009-04-02,11:18:01
39.969466,116.301224,0,220,39905.4709027778,2009-04-02,11:18:06
39.969504,116.301284,0,213,39905.4709606481,2009-04-02,11:18:11
39.969515,116.301372,0,205,39905.4710185185,2009-04-02,11:18:16
39.969513,116.301438,0,201,39905.4710763889,2009-04-02,11:18:21
39.969536,116.301519,0,197,39905.4711342593,2009-04-02,11:18:26
39.969609,116.301565,0,196,39905.4711921296,2009-04-02,11:18:31
39.969632,116.301639,0,200,39905.47125,2009-04-02,11:18:36
39.969683,116.301692,0,204,39905.4713078704,2009-04-02,11:18:41
39.96972,116.301783,0,206,39905.4713657407,2009-04-02,11:18:46
39.969767,116.301837,0,215,39905.4714236111,2009-04-02,11:18:51
39.969837,116.301938,0,223,39905.4714814815,2009-04-02,11:18:56
39.969882,116.302004,0,229,39905.4715393518,2009-04-02,11:19:01
39.96988,116.302058,0,234,39905.4715972222,2009-04-02,11:19:06
39.96988,116.301955,0,232,39905.4716550926,2009-04-02,11:19:11
39.969926,116.302014,0,238,39905.471712963,2009-04-02,11:19:16
39.970018,116.302066,0,243,39905.4717708333,2009-04-02,11:19:21
39.970074,116.302072,0,254,39905.4718287037,2009-04-02,11:19:26
39.970135,116.302076,0,250,39905.4718865741,2009-04-02,11:19:31
39.970137,116.302047,0,241,39905.4719444444,2009-04-02,11:19:36
39.970149,116.302099,0,250,39905.4720023148,2009-04-02,11:19:41
39.970165,116.302155,0,253,39905.4720601852,2009-04-02,11:19:46
39.970168,116.302201,0,261,39905.4721180556,2009-04-02,11:19:51
39.970189,116.302241,0,266,39905.4721759259,2009-04-02,11:19:56
39.970191,116.302261,0,273,39905.4722337963,2009-04-02,11:20:01
39.970188,116.302279,0,276,39905.4722916667,2009-04-02,11:20:06
39.970187,116.302288,0,278,39905.472349537,2009-04-02,11:20:11
39.970188,116.302278,0,279,39905.4724074074,2009-04-02,11:20:16
39.969899,116.301732,0,280,39905.4724652778,2009-04-02,11:20:21
39.969748,116.301547,0,282,39905.4725231482,2009-04-02,11:20:26
39.969675,116.301461,0,285,39905.4725810185,2009-04-02,11:20:31
39.969678,116.302855,0,290,39905.4726388889,2009-04-02,11:20:36
39.969814,116.303053,0,294,39905.4726967593,2009-04-02,11:20:41
39.9699,116.303011,0,296,39905.4727546296,2009-04-02,11:20:46
39.970041,116.303046,0,300,39905.4728125,2009-04-02,11:20:51
39.970124,116.303077,0,306,39905.4728703704,2009-04-02,11:20:56
39.970197,116.303088,0,310,39905.4729282407,2009-04-02,11:21:01
39.970244,116.303134,0,312,39905.4729861111,2009-04-02,11:21:06
39.970282,116.303162,0,319,39905.4730439815,2009-04-02,11:21:11
39.970347,116.303262,0,313,39905.4731018519,2009-04-02,11:21:16
39.970345,116.303383,0,306,39905.4731597222,2009-04-02,11:21:21
39.970333,116.303349,0,312,39905.4732175926,2009-04-02,11:21:26
39.970329,116.30331,0,319,39905.473275463,2009-04-02,11:21:31
39.970329,116.30331,0,319,39905.4733101852,2009-04-02,11:21:34
39.970334,116.30331,0,320,39905.4733333333,2009-04-02,11:21:36
39.970407,116.303316,0,327,39905.4733912037,2009-04-02,11:21:41
39.970458,116.30335,0,330,39905.4734490741,2009-04-02,11:21:46
39.970497,116.303358,0,334,39905.4735069444,2009-04-02,11:21:51
39.970591,116.303382,0,340,39905.4735648148,2009-04-02,11:21:56
39.970618,116.303365,0,344,39905.4736226852,2009-04-02,11:22:01
39.97068,116.30341,0,350,39905.4736805556,2009-04-02,11:22:06
39.970731,116.303406,0,360,39905.4737384259,2009-04-02,11:22:11
39.970788,116.303449,0,368,39905.4737962963,2009-04-02,11:22:16
39.97088,116.303439,0,370,39905.4738541667,2009-04-02,11:22:21
39.97089,116.303497,0,373,39905.473912037,2009-04-02,11:22:26
39.970907,116.303598,0,382,39905.4739699074,2009-04-02,11:22:31
39.970929,116.303692,0,387,39905.4740277778,2009-04-02,11:22:36
39.970924,116.30375,0,387,39905.4740856481,2009-04-02,11:22:41
39.970911,116.303829,0,386,39905.4741435185,2009-04-02,11:22:46
39.970946,116.303934,0,377,39905.4742013889,2009-04-02,11:22:51
39.970984,116.304033,0,375,39905.4742592593,2009-04-02,11:22:56
39.971009,116.304102,0,373,39905.4743171296,2009-04-02,11:23:01
39.97105,116.304165,0,370,39905.474375,2009-04-02,11:23:06
39.97109,116.304248,0,369,39905.4744328704,2009-04-02,11:23:11
39.971157,116.304375,0,365,39905.4744907407,2009-04-02,11:23:16
39.971164,116.304427,0,368,39905.4745486111,2009-04-02,11:23:21
39.971195,116.30452,0,366,39905.4746064815,2009-04-02,11:23:26
39.971227,116.304647,0,365,39905.4746643519,2009-04-02,11:23:31
39.971244,116.304709,0,367,39905.4747222222,2009-04-02,11:23:36
39.971256,116.304737,0,365,39905.4747800926,2009-04-02,11:23:41
39.971279,116.304781,0,366,39905.474837963,2009-04-02,11:23:46
39.971288,116.304782,0,366,39905.4748958333,2009-04-02,11:23:51
39.971312,116.304767,0,367,39905.4749537037,2009-04-02,11:23:56
39.971354,116.304733,0,367,39905.4750115741,2009-04-02,11:24:01
39.971328,116.305036,0,341,39905.476400463,2009-04-02,11:26:01
39.971337,116.305081,0,236,39905.4764583333,2009-04-02,11:26:06
39.97145,116.305167,0,261,39905.4765162037,2009-04-02,11:26:11
39.971432,116.305185,0,267,39905.4765740741,2009-04-02,11:26:16
39.971454,116.305209,0,268,39905.4766319444,2009-04-02,11:26:21
39.971439,116.305264,0,270,39905.4766898148,2009-04-02,11:26:26
39.971397,116.305257,0,270,39905.4767476852,2009-04-02,11:26:31
39.971289,116.305333,0,255,39905.4768055556,2009-04-02,11:26:36
39.971189,116.305296,0,235,39905.4768634259,2009-04-02,11:26:41
39.97108,116.305236,0,217,39905.4769212963,2009-04-02,11:26:46
39.971015,116.305192,0,209,39905.4769791667,2009-04-02,11:26:51
39.970935,116.30519,0,205,39905.477037037,2009-04-02,11:26:56
39.97086,116.305184,0,203,39905.4770949074,2009-04-02,11:27:01
39.97076,116.305272,0,201,39905.4771527778,2009-04-02,11:27:06
39.970723,116.305281,0,196,39905.4772106481,2009-04-02,11:27:11
39.970687,116.305254,0,192,39905.4772685185,2009-04-02,11:27:16
39.970618,116.305264,0,190,39905.4773263889,2009-04-02,11:27:21
39.970562,116.305286,0,189,39905.4773842593,2009-04-02,11:27:26
39.970489,116.305256,0,177,39905.4774421296,2009-04-02,11:27:31
39.970452,116.305269,0,161,39905.4775,2009-04-02,11:27:36
39.970426,116.305276,0,156,39905.4775578704,2009-04-02,11:27:41
39.97037,116.305277,0,151,39905.4776157407,2009-04-02,11:27:46
39.970333,116.305292,0,148,39905.4776736111,2009-04-02,11:27:51
39.97025,116.305324,0,146,39905.4777314815,2009-04-02,11:27:56
39.970163,116.305347,0,142,39905.4777893518,2009-04-02,11:28:01
39.970108,116.305342,0,143,39905.4778472222,2009-04-02,11:28:06
39.97004,116.305331,0,144,39905.4779050926,2009-04-02,11:28:11
39.969977,116.305342,0,141,39905.477962963,2009-04-02,11:28:16
39.969902,116.305353,0,150,39905.4780208333,2009-04-02,11:28:21
39.969837,116.305344,0,153,39905.4780787037,2009-04-02,11:28:26
39.969803,116.305343,0,158,39905.4781365741,2009-04-02,11:28:31
39.96979,116.30536,0,158,39905.4781944444,2009-04-02,11:28:36
39.969722,116.305391,0,160,39905.4782523148,2009-04-02,11:28:41
39.969654,116.305384,0,162,39905.4783101852,2009-04-02,11:28:46
39.969593,116.305367,0,162,39905.4783680556,2009-04-02,11:28:51
39.969522,116.305432,0,159,39905.4784259259,2009-04-02,11:28:56
39.969455,116.305451,0,158,39905.4784837963,2009-04-02,11:29:01
39.969382,116.305443,0,158,39905.4785416667,2009-04-02,11:29:06
39.969287,116.305448,0,160,39905.478599537,2009-04-02,11:29:11
39.969211,116.305444,0,162,39905.4786574074,2009-04-02,11:29:16
39.969173,116.305455,0,165,39905.4787152778,2009-04-02,11:29:21
39.969119,116.30548,0,168,39905.4787731481,2009-04-02,11:29:26
39.969116,116.305548,0,168,39905.4788310185,2009-04-02,11:29:31
39.969134,116.305638,0,170,39905.4788888889,2009-04-02,11:29:36
39.969132,116.305714,0,176,39905.4789467593,2009-04-02,11:29:41
39.969126,116.305798,0,183,39905.4790046296,2009-04-02,11:29:46
39.969145,116.305869,0,188,39905.4790625,2009-04-02,11:29:51
39.969127,116.305944,0,194,39905.4791203704,2009-04-02,11:29:56
39.969159,116.306028,0,193,39905.4791782407,2009-04-02,11:30:01
39.969157,116.306097,0,196,39905.4792361111,2009-04-02,11:30:06
39.969183,116.306174,0,190,39905.4792939815,2009-04-02,11:30:11
39.969198,116.30624,0,185,39905.4793518518,2009-04-02,11:30:16
39.969199,116.306293,0,186,39905.4794097222,2009-04-02,11:30:21
39.969213,116.306371,0,192,39905.4794675926,2009-04-02,11:30:26
39.969203,116.306435,0,195,39905.479525463,2009-04-02,11:30:31
39.969213,116.306496,0,199,39905.4795833333,2009-04-02,11:30:36
39.969162,116.306573,0,197,39905.4796412037,2009-04-02,11:30:41
39.969075,116.30659,0,192,39905.4796990741,2009-04-02,11:30:46
39.969021,116.306586,0,190,39905.4797569444,2009-04-02,11:30:51
39.968981,116.306593,0,197,39905.4798148148,2009-04-02,11:30:56
39.968935,116.306595,0,205,39905.4798726852,2009-04-02,11:31:01
39.968876,116.306583,0,202,39905.4799305556,2009-04-02,11:31:06
39.968836,116.306599,0,205,39905.4799884259,2009-04-02,11:31:11
39.968758,116.306599,0,208,39905.4800462963,2009-04-02,11:31:16
39.968624,116.306589,0,198,39905.4801041667,2009-04-02,11:31:21
39.968541,116.306621,0,196,39905.480162037,2009-04-02,11:31:26
39.96848,116.306654,0,194,39905.4802199074,2009-04-02,11:31:31
39.968405,116.306691,0,195,39905.4802777778,2009-04-02,11:31:36
39.968387,116.306727,0,196,39905.4803356482,2009-04-02,11:31:41
39.968341,116.306765,0,198,39905.4803935185,2009-04-02,11:31:46
39.968278,116.306783,0,201,39905.4804513889,2009-04-02,11:31:51
39.96827,116.306801,0,199,39905.4805092593,2009-04-02,11:31:56
39.968278,116.306882,0,204,39905.4805671296,2009-04-02,11:32:01
39.968339,116.306934,0,210,39905.480625,2009-04-02,11:32:06
39.968307,116.306969,0,214,39905.4806828704,2009-04-02,11:32:11
39.968197,116.306978,0,226,39905.4807407407,2009-04-02,11:32:16
39.968155,116.306992,0,230,39905.4807986111,2009-04-02,11:32:21
39.968138,116.307003,0,232,39905.4808564815,2009-04-02,11:32:26
39.968108,116.306998,0,233,39905.4809143519,2009-04-02,11:32:31
39.968113,116.306963,0,235,39905.4809722222,2009-04-02,11:32:36
39.968056,116.306996,0,237,39905.4810300926,2009-04-02,11:32:41
39.96793,116.307126,0,238,39905.481087963,2009-04-02,11:32:46
39.9679,116.307226,0,235,39905.4811458333,2009-04-02,11:32:51
39.967859,116.307253,0,236,39905.4812037037,2009-04-02,11:32:56
39.967709,116.307243,0,231,39905.4812615741,2009-04-02,11:33:01
39.967645,116.307184,0,217,39905.4813194444,2009-04-02,11:33:06
39.967632,116.307228,0,210,39905.4813773148,2009-04-02,11:33:11
39.967626,116.307292,0,209,39905.4814351852,2009-04-02,11:33:16
39.967636,116.307384,0,202,39905.4814930556,2009-04-02,11:33:21
39.967632,116.307452,0,200,39905.4815509259,2009-04-02,11:33:26
39.967659,116.307546,0,203,39905.4816087963,2009-04-02,11:33:31
39.967686,116.307649,0,204,39905.4816666667,2009-04-02,11:33:36
39.967704,116.307756,0,202,39905.481724537,2009-04-02,11:33:41
39.967659,116.307813,0,198,39905.4817824074,2009-04-02,11:33:46
39.967652,116.307883,0,198,39905.4818402778,2009-04-02,11:33:51
39.967614,116.307933,0,199,39905.4818981481,2009-04-02,11:33:56
39.967594,116.307949,0,200,39905.4819560185,2009-04-02,11:34:01
39.967568,116.307972,0,213,39905.4820138889,2009-04-02,11:34:06
39.967481,116.308006,0,235,39905.4820717593,2009-04-02,11:34:11
39.967416,116.30804,0,247,39905.4821296296,2009-04-02,11:34:16
39.967379,116.308048,0,255,39905.4821875,2009-04-02,11:34:21
39.967313,116.308083,0,261,39905.4822453704,2009-04-02,11:34:26
39.967218,116.30817,0,257,39905.4823032407,2009-04-02,11:34:31
39.967147,116.308152,0,253,39905.4823611111,2009-04-02,11:34:36
39.967099,116.308184,0,254,39905.4824189815,2009-04-02,11:34:41
39.967113,116.308228,0,254,39905.4824768519,2009-04-02,11:34:46
39.967151,116.308261,0,240,39905.4825347222,2009-04-02,11:34:51
39.967159,116.308341,0,230,39905.4825925926,2009-04-02,11:34:56
39.967177,116.308414,0,227,39905.482650463,2009-04-02,11:35:01
39.967181,116.308513,0,220,39905.4827083333,2009-04-02,11:35:06
39.967217,116.308597,0,219,39905.4827662037,2009-04-02,11:35:11
39.967226,116.308671,0,216,39905.4828240741,2009-04-02,11:35:16
39.967225,116.30874,0,216,39905.4828819444,2009-04-02,11:35:21
39.967295,116.308818,0,223,39905.4829398148,2009-04-02,11:35:26
39.967311,116.308896,0,225,39905.4829976852,2009-04-02,11:35:31
39.967358,116.308985,0,225,39905.4830555556,2009-04-02,11:35:36
39.967371,116.309057,0,228,39905.4831134259,2009-04-02,11:35:41
39.967378,116.309146,0,228,39905.4831712963,2009-04-02,11:35:46
39.967326,116.309257,0,239,39905.4832291667,2009-04-02,11:35:51
39.967288,116.309337,0,244,39905.483287037,2009-04-02,11:35:56
39.967302,116.309402,0,249,39905.4833449074,2009-04-02,11:36:01
39.967328,116.309445,0,244,39905.4834027778,2009-04-02,11:36:06
39.96731,116.30944,0,245,39905.4834606481,2009-04-02,11:36:11
39.967282,116.309426,0,246,39905.4835185185,2009-04-02,11:36:16
39.967246,116.309429,0,246,39905.4835763889,2009-04-02,11:36:21
39.967218,116.309438,0,245,39905.4836342593,2009-04-02,11:36:26
39.967195,116.309441,0,245,39905.4836921296,2009-04-02,11:36:31
39.967187,116.309425,0,245,39905.48375,2009-04-02,11:36:36
39.967186,116.309423,0,245,39905.4838078704,2009-04-02,11:36:41
39.967193,116.309422,0,245,39905.4838657407,2009-04-02,11:36:46
39.967197,116.309416,0,245,39905.4839236111,2009-04-02,11:36:51
39.967196,116.30941,0,245,39905.4839814815,2009-04-02,11:36:56
39.967196,116.30941,0,245,39905.4840162037,2009-04-02,11:36:59
39.967189,116.309403,0,245,39905.4840393519,2009-04-02,11:37:01
39.967185,116.309393,0,245,39905.4840972222,2009-04-02,11:37:06
39.967185,116.309385,0,245,39905.4841550926,2009-04-02,11:37:11
39.967183,116.309382,0,245,39905.484212963,2009-04-02,11:37:16
39.967183,116.309382,0,245,39905.4842476852,2009-04-02,11:37:19
39.967176,116.309383,0,245,39905.4842708333,2009-04-02,11:37:21
39.967173,116.309392,0,245,39905.4843287037,2009-04-02,11:37:26
39.967172,116.30945,0,245,39905.4843865741,2009-04-02,11:37:31
39.967151,116.309465,0,245,39905.4844444444,2009-04-02,11:37:36
39.96715,116.309481,0,245,39905.4845023148,2009-04-02,11:37:41
39.967182,116.309527,0,245,39905.4845601852,2009-04-02,11:37:46
39.967184,116.309543,0,245,39905.4846180556,2009-04-02,11:37:51
39.967184,116.309543,0,245,39905.4846527778,2009-04-02,11:37:54
39.967179,116.30955,0,245,39905.4846759259,2009-04-02,11:37:56
39.967174,116.309565,0,245,39905.4847337963,2009-04-02,11:38:01
39.96691,116.309507,0,207,39905.490787037,2009-04-02,11:46:44
39.966904,116.309501,0,207,39905.4908101852,2009-04-02,11:46:46
39.966895,116.309504,0,207,39905.4908680556,2009-04-02,11:46:51
39.966901,116.309505,0,206,39905.4909259259,2009-04-02,11:46:56
39.966893,116.309505,0,205,39905.4909837963,2009-04-02,11:47:01
39.966898,116.309504,0,205,39905.4910416667,2009-04-02,11:47:06
39.966901,116.309504,0,205,39905.491099537,2009-04-02,11:47:11
39.966902,116.309507,0,205,39905.4911574074,2009-04-02,11:47:16
39.966902,116.309507,0,205,39905.4911921296,2009-04-02,11:47:19
39.966903,116.309503,0,205,39905.4912152778,2009-04-02,11:47:21
39.966925,116.309473,0,205,39905.4912731481,2009-04-02,11:47:26
39.966938,116.309468,0,206,39905.4913310185,2009-04-02,11:47:31
39.966954,116.309449,0,207,39905.4913888889,2009-04-02,11:47:36
39.966969,116.309426,0,209,39905.4914467593,2009-04-02,11:47:41
39.966958,116.309415,0,211,39905.4915046296,2009-04-02,11:47:46
39.966967,116.309441,0,214,39905.4915625,2009-04-02,11:47:51
39.966955,116.309447,0,213,39905.4916203704,2009-04-02,11:47:56
39.96695,116.309455,0,213,39905.4916782407,2009-04-02,11:48:01
39.966954,116.30946,0,213,39905.4917361111,2009-04-02,11:48:06
39.966952,116.309453,0,213,39905.4917939815,2009-04-02,11:48:11
39.96695,116.309451,0,212,39905.4918518519,2009-04-02,11:48:16
39.966948,116.309452,0,212,39905.4919097222,2009-04-02,11:48:21
39.966948,116.309452,0,212,39905.4919444444,2009-04-02,11:48:24
39.966941,116.309449,0,211,39905.4919675926,2009-04-02,11:48:26
39.966924,116.309443,0,210,39905.492025463,2009-04-02,11:48:31
39.966891,116.309437,0,211,39905.4920833333,2009-04-02,11:48:36
39.966838,116.309428,0,211,39905.4921412037,2009-04-02,11:48:41
39.966804,116.309416,0,211,39905.4921990741,2009-04-02,11:48:46
39.966793,116.309415,0,212,39905.4922569444,2009-04-02,11:48:51
39.966799,116.309379,0,211,39905.4923148148,2009-04-02,11:48:56
39.96682,116.309386,0,211,39905.4923726852,2009-04-02,11:49:01
39.966811,116.309385,0,210,39905.4924305556,2009-04-02,11:49:06
39.966805,116.309406,0,210,39905.4924884259,2009-04-02,11:49:11
39.966816,116.309422,0,210,39905.4925462963,2009-04-02,11:49:16
39.96686,116.30944,0,211,39905.4926041667,2009-04-02,11:49:21
39.966884,116.309443,0,211,39905.492662037,2009-04-02,11:49:26
39.966892,116.309452,0,211,39905.4927199074,2009-04-02,11:49:31
39.966909,116.309457,0,211,39905.4927777778,2009-04-02,11:49:36
39.966908,116.309454,0,210,39905.4928356481,2009-04-02,11:49:41
39.966909,116.309453,0,210,39905.4928935185,2009-04-02,11:49:46
39.966909,116.309453,0,210,39905.4929282407,2009-04-02,11:49:49
39.966912,116.309456,0,210,39905.4929513889,2009-04-02,11:49:51
39.966904,116.309447,0,211,39905.4930092593,2009-04-02,11:49:56
39.966904,116.309447,0,211,39905.4930439815,2009-04-02,11:49:59
39.966901,116.309454,0,211,39905.4930671296,2009-04-02,11:50:01
39.966904,116.309466,0,210,39905.493125,2009-04-02,11:50:06
39.966921,116.309474,0,210,39905.4931828704,2009-04-02,11:50:11
39.966933,116.309469,0,210,39905.4932407407,2009-04-02,11:50:16
39.966935,116.309468,0,209,39905.4932986111,2009-04-02,11:50:21
39.966934,116.309471,0,209,39905.4933564815,2009-04-02,11:50:26
39.96693,116.309475,0,209,39905.4934143518,2009-04-02,11:50:31
39.96693,116.309475,0,209,39905.4934490741,2009-04-02,11:50:34
39.966926,116.309475,0,209,39905.4934722222,2009-04-02,11:50:36
39.966916,116.309455,0,209,39905.4935300926,2009-04-02,11:50:41
39.966927,116.309408,0,208,39905.493587963,2009-04-02,11:50:46
39.966934,116.309399,0,208,39905.4936458333,2009-04-02,11:50:51
39.966949,116.309408,0,208,39905.4937037037,2009-04-02,11:50:56
39.966975,116.309429,0,205,39905.4937615741,2009-04-02,11:51:01
39.96698,116.30944,0,201,39905.4938194444,2009-04-02,11:51:06
39.966983,116.30945,0,201,39905.4938773148,2009-04-02,11:51:11
39.966986,116.309455,0,201,39905.4939351852,2009-04-02,11:51:16
39.966986,116.309455,0,201,39905.4939699074,2009-04-02,11:51:19
39.966979,116.309452,0,201,39905.4939930556,2009-04-02,11:51:21
39.966969,116.309449,0,201,39905.4940509259,2009-04-02,11:51:26
39.966964,116.309459,0,201,39905.4941087963,2009-04-02,11:51:31
39.966972,116.309509,0,202,39905.4941666667,2009-04-02,11:51:36
39.96697,116.30954,0,200,39905.494224537,2009-04-02,11:51:41
39.966971,116.30958,0,200,39905.4942824074,2009-04-02,11:51:46
39.966971,116.30958,0,200,39905.4943171296,2009-04-02,11:51:49
39.966979,116.309576,0,200,39905.4943402778,2009-04-02,11:51:51
39.966969,116.309574,0,200,39905.4943981481,2009-04-02,11:51:56
39.966988,116.30956,0,199,39905.4944560185,2009-04-02,11:52:01
39.967005,116.309556,0,200,39905.4945138889,2009-04-02,11:52:06
39.967014,116.30952,0,201,39905.4945717593,2009-04-02,11:52:11
39.967014,116.30952,0,201,39905.4946064815,2009-04-02,11:52:14
39.967015,116.309521,0,202,39905.4946296296,2009-04-02,11:52:16
39.967027,116.309531,0,204,39905.4946875,2009-04-02,11:52:21
39.967014,116.309555,0,203,39905.4947453704,2009-04-02,11:52:26
39.967025,116.309552,0,204,39905.4948032407,2009-04-02,11:52:31
39.967035,116.309539,0,204,39905.4948611111,2009-04-02,11:52:36
39.967035,116.309539,0,204,39905.4948958333,2009-04-02,11:52:39
39.967038,116.309541,0,204,39905.4949189815,2009-04-02,11:52:41
39.966998,116.309485,0,204,39905.4949768518,2009-04-02,11:52:46
39.96698,116.309436,0,205,39905.4950347222,2009-04-02,11:52:51
39.966966,116.309418,0,206,39905.4950925926,2009-04-02,11:52:56
39.966966,116.309418,0,206,39905.4951273148,2009-04-02,11:52:59
39.96696,116.309411,0,207,39905.495150463,2009-04-02,11:53:01
39.966961,116.309402,0,207,39905.4952083333,2009-04-02,11:53:06
39.966961,116.309402,0,207,39905.4952430556,2009-04-02,11:53:09
39.966953,116.309396,0,207,39905.4952662037,2009-04-02,11:53:11
39.96692,116.309396,0,208,39905.4953240741,2009-04-02,11:53:16
39.966912,116.309391,0,208,39905.4953819444,2009-04-02,11:53:21
39.966909,116.309387,0,208,39905.4954398148,2009-04-02,11:53:26
39.966907,116.309382,0,208,39905.4954976852,2009-04-02,11:53:31
39.966907,116.309382,0,208,39905.4955324074,2009-04-02,11:53:34
39.966908,116.309378,0,208,39905.4955555556,2009-04-02,11:53:36
39.966931,116.309396,0,206,39905.4956134259,2009-04-02,11:53:41
39.966959,116.309438,0,206,39905.4956712963,2009-04-02,11:53:46
39.966974,116.309481,0,207,39905.4957291667,2009-04-02,11:53:51
39.966975,116.309484,0,207,39905.495787037,2009-04-02,11:53:56
39.966977,116.309487,0,206,39905.4958449074,2009-04-02,11:54:01
39.966978,116.309485,0,206,39905.4959027778,2009-04-02,11:54:06
39.966978,116.309485,0,206,39905.4959375,2009-04-02,11:54:09
39.966984,116.309487,0,206,39905.4959606482,2009-04-02,11:54:11
39.966991,116.309497,0,206,39905.4960185185,2009-04-02,11:54:16
39.967007,116.309508,0,207,39905.4960763889,2009-04-02,11:54:21
39.966997,116.309498,0,207,39905.4961342593,2009-04-02,11:54:26
39.966988,116.309495,0,207,39905.4961921296,2009-04-02,11:54:31
39.966985,116.309483,0,207,39905.49625,2009-04-02,11:54:36
39.966984,116.309471,0,206,39905.4963078704,2009-04-02,11:54:41
39.966963,116.309473,0,207,39905.4963657407,2009-04-02,11:54:46
39.967,116.3095,0,207,39905.4964236111,2009-04-02,11:54:51
39.967002,116.309505,0,207,39905.4964814815,2009-04-02,11:54:56
39.967004,116.309497,0,207,39905.4965393519,2009-04-02,11:55:01
39.967002,116.309492,0,207,39905.4965972222,2009-04-02,11:55:06
39.967002,116.309492,0,207,39905.4966319444,2009-04-02,11:55:09
39.966999,116.309484,0,207,39905.4966550926,2009-04-02,11:55:11
39.96701,116.309464,0,208,39905.496712963,2009-04-02,11:55:16
39.967024,116.309416,0,210,39905.4967708333,2009-04-02,11:55:21
39.967024,116.309095,0,204,39905.5204398148,2009-04-02,12:29:26
39.967041,116.309026,0,205,39905.5204976852,2009-04-02,12:29:31
39.967071,116.308947,0,207,39905.5205555556,2009-04-02,12:29:36
39.967105,116.308882,0,208,39905.5206134259,2009-04-02,12:29:41
39.967109,116.308816,0,210,39905.5206712963,2009-04-02,12:29:46
39.967164,116.308759,0,212,39905.5207291667,2009-04-02,12:29:51
39.967164,116.308759,0,212,39905.5207638889,2009-04-02,12:29:54
39.967171,116.308767,0,215,39905.520787037,2009-04-02,12:29:56
39.967135,116.308731,0,219,39905.5208449074,2009-04-02,12:30:01
39.96713,116.308664,0,223,39905.5209027778,2009-04-02,12:30:06
39.967104,116.308621,0,227,39905.5209606481,2009-04-02,12:30:11
39.96711,116.30857,0,230,39905.5210185185,2009-04-02,12:30:16
39.967101,116.308504,0,233,39905.5210763889,2009-04-02,12:30:21
39.967108,116.308451,0,235,39905.5211342593,2009-04-02,12:30:26
39.96711,116.308407,0,236,39905.5211921296,2009-04-02,12:30:31
39.967121,116.308347,0,237,39905.52125,2009-04-02,12:30:36
39.967167,116.3083,0,238,39905.5213078704,2009-04-02,12:30:41
39.96719,116.30826,0,239,39905.5213657407,2009-04-02,12:30:46
39.967191,116.308197,0,242,39905.5214236111,2009-04-02,12:30:51
39.967188,116.308143,0,246,39905.5214814815,2009-04-02,12:30:56
39.967196,116.308095,0,250,39905.5215393519,2009-04-02,12:31:01
39.967214,116.30807,0,253,39905.5215972222,2009-04-02,12:31:06
39.967214,116.30807,0,253,39905.5216319444,2009-04-02,12:31:09
39.967215,116.308076,0,252,39905.5216550926,2009-04-02,12:31:11
39.967212,116.308088,0,253,39905.521712963,2009-04-02,12:31:16
39.967217,116.308107,0,252,39905.5217708333,2009-04-02,12:31:21
39.967226,116.308084,0,251,39905.5218287037,2009-04-02,12:31:26
39.967255,116.30807,0,251,39905.5218865741,2009-04-02,12:31:31
39.967243,116.308058,0,259,39905.5219444444,2009-04-02,12:31:36
39.967291,116.308025,0,261,39905.5220023148,2009-04-02,12:31:41
39.967367,116.308012,0,259,39905.5220601852,2009-04-02,12:31:46
39.967515,116.308049,0,243,39905.5221180556,2009-04-02,12:31:51
39.967558,116.30804,0,222,39905.5221759259,2009-04-02,12:31:56
39.967592,116.308058,0,213,39905.5222337963,2009-04-02,12:32:01
39.967638,116.308053,0,207,39905.5222916667,2009-04-02,12:32:06
39.967656,116.308064,0,203,39905.522349537,2009-04-02,12:32:11
39.967725,116.308046,0,197,39905.5224074074,2009-04-02,12:32:16
39.967791,116.308028,0,191,39905.5224652778,2009-04-02,12:32:21
39.967841,116.308024,0,187,39905.5225231481,2009-04-02,12:32:26
39.967889,116.308039,0,184,39905.5225810185,2009-04-02,12:32:31
39.967935,116.308045,0,181,39905.5226388889,2009-04-02,12:32:36
39.967982,116.308046,0,181,39905.5226967593,2009-04-02,12:32:41
39.968031,116.308044,0,179,39905.5227546296,2009-04-02,12:32:46
39.96808,116.308076,0,176,39905.5228125,2009-04-02,12:32:51
39.968116,116.308105,0,178,39905.5228703704,2009-04-02,12:32:56
39.968155,116.308104,0,179,39905.5229282407,2009-04-02,12:33:01
39.968223,116.308067,0,179,39905.5229861111,2009-04-02,12:33:06
39.968245,116.308064,0,180,39905.5230439815,2009-04-02,12:33:11
39.968275,116.308022,0,180,39905.5231018519,2009-04-02,12:33:16
39.968296,116.307942,0,179,39905.5231597222,2009-04-02,12:33:21
39.968308,116.307895,0,178,39905.5232175926,2009-04-02,12:33:26
39.968306,116.307815,0,177,39905.523275463,2009-04-02,12:33:31
39.968293,116.307738,0,176,39905.5233333333,2009-04-02,12:33:36
39.968255,116.307664,0,176,39905.5233912037,2009-04-02,12:33:41
39.968243,116.307601,0,175,39905.5234490741,2009-04-02,12:33:46
39.968257,116.30756,0,173,39905.5235069444,2009-04-02,12:33:51
39.968255,116.307508,0,172,39905.5235648148,2009-04-02,12:33:56
39.968273,116.307471,0,170,39905.5236226852,2009-04-02,12:34:01
39.968278,116.307406,0,169,39905.5236805556,2009-04-02,12:34:06
39.968248,116.307338,0,168,39905.5237384259,2009-04-02,12:34:11
39.968234,116.30728,0,168,39905.5237962963,2009-04-02,12:34:16
39.968262,116.307229,0,167,39905.5238541667,2009-04-02,12:34:21
39.968304,116.307167,0,167,39905.523912037,2009-04-02,12:34:26
39.968322,116.307102,0,168,39905.5239699074,2009-04-02,12:34:31
39.968333,116.30703,0,169,39905.5240277778,2009-04-02,12:34:36
39.968342,116.306973,0,171,39905.5240856481,2009-04-02,12:34:41
39.968369,116.306935,0,173,39905.5241435185,2009-04-02,12:34:46
39.968383,116.306845,0,175,39905.5242013889,2009-04-02,12:34:51
39.96841,116.306804,0,176,39905.5242592593,2009-04-02,12:34:56
39.968445,116.306775,0,177,39905.5243171296,2009-04-02,12:35:01
39.96847,116.306758,0,179,39905.524375,2009-04-02,12:35:06
39.968492,116.306759,0,180,39905.5244328704,2009-04-02,12:35:11
39.968519,116.306747,0,180,39905.5244907407,2009-04-02,12:35:16
39.968552,116.306779,0,179,39905.5245486111,2009-04-02,12:35:21
39.968609,116.306722,0,178,39905.5246064815,2009-04-02,12:35:26
39.968627,116.306685,0,179,39905.5246643518,2009-04-02,12:35:31
39.968671,116.306643,0,178,39905.5247222222,2009-04-02,12:35:36
39.968709,116.306609,0,180,39905.5247800926,2009-04-02,12:35:41
39.968736,116.306609,0,181,39905.524837963,2009-04-02,12:35:46
39.968772,116.306616,0,183,39905.5248958333,2009-04-02,12:35:51
39.968804,116.306589,0,183,39905.5249537037,2009-04-02,12:35:56
39.96884,116.306591,0,183,39905.5250115741,2009-04-02,12:36:01
39.968868,116.306592,0,184,39905.5250694444,2009-04-02,12:36:06
39.968904,116.306563,0,185,39905.5251273148,2009-04-02,12:36:11
39.968971,116.306577,0,185,39905.5251851852,2009-04-02,12:36:16
39.969033,116.306579,0,180,39905.5252430556,2009-04-02,12:36:21
39.96905,116.30659,0,169,39905.5253009259,2009-04-02,12:36:26
39.969077,116.306584,0,170,39905.5253587963,2009-04-02,12:36:31
39.969107,116.306585,0,168,39905.5254166667,2009-04-02,12:36:36
39.969125,116.306515,0,165,39905.525474537,2009-04-02,12:36:41
39.969153,116.306446,0,166,39905.5255324074,2009-04-02,12:36:46
39.969175,116.306386,0,168,39905.5255902778,2009-04-02,12:36:51
39.969194,116.306333,0,169,39905.5256481481,2009-04-02,12:36:56
39.969185,116.306286,0,170,39905.5257060185,2009-04-02,12:37:01
39.969173,116.306224,0,170,39905.5257638889,2009-04-02,12:37:06
39.96918,116.306159,0,171,39905.5258217593,2009-04-02,12:37:11
39.969192,116.30612,0,173,39905.5258796296,2009-04-02,12:37:16
39.969211,116.306068,0,176,39905.5259375,2009-04-02,12:37:21
39.9692,116.306043,0,173,39905.5259953704,2009-04-02,12:37:26
39.969219,116.305986,0,175,39905.5260532407,2009-04-02,12:37:31
39.969235,116.305947,0,177,39905.5261111111,2009-04-02,12:37:36
39.96923,116.305955,0,177,39905.5261689815,2009-04-02,12:37:41
39.96923,116.305955,0,177,39905.5262037037,2009-04-02,12:37:44
39.969234,116.305952,0,177,39905.5262268518,2009-04-02,12:37:46
39.969271,116.305959,0,176,39905.5262847222,2009-04-02,12:37:51
39.969313,116.305983,0,178,39905.5263425926,2009-04-02,12:37:56
39.969368,116.305956,0,182,39905.526400463,2009-04-02,12:38:01
39.969403,116.305931,0,184,39905.5264583333,2009-04-02,12:38:06
39.969446,116.305915,0,186,39905.5265162037,2009-04-02,12:38:11
39.969507,116.305907,0,190,39905.5265740741,2009-04-02,12:38:16
39.969557,116.305905,0,189,39905.5266319444,2009-04-02,12:38:21
39.969568,116.305912,0,189,39905.5266898148,2009-04-02,12:38:26
39.969568,116.305912,0,189,39905.526724537,2009-04-02,12:38:29
39.969573,116.305914,0,189,39905.5267476852,2009-04-02,12:38:31
39.969602,116.305909,0,189,39905.5268055556,2009-04-02,12:38:36
39.969664,116.305925,0,188,39905.5268634259,2009-04-02,12:38:41
39.969743,116.305918,0,183,39905.5269212963,2009-04-02,12:38:46
39.969787,116.305919,0,183,39905.5269791667,2009-04-02,12:38:51
39.969801,116.305934,0,186,39905.527037037,2009-04-02,12:38:56
39.969801,116.305934,0,186,39905.5270717593,2009-04-02,12:38:59
39.969807,116.305937,0,185,39905.5270949074,2009-04-02,12:39:01
39.969927,116.305885,0,191,39905.5271527778,2009-04-02,12:39:06
39.969934,116.305863,0,192,39905.5272106482,2009-04-02,12:39:11
39.969927,116.305832,0,194,39905.5272685185,2009-04-02,12:39:16
39.969897,116.305768,0,197,39905.5273263889,2009-04-02,12:39:21
39.969886,116.305676,0,199,39905.5273842593,2009-04-02,12:39:26
39.969881,116.305585,0,195,39905.5274421296,2009-04-02,12:39:31
39.969883,116.30551,0,194,39905.5275,2009-04-02,12:39:36
39.969877,116.305445,0,192,39905.5275578704,2009-04-02,12:39:41
39.969932,116.305397,0,190,39905.5276157407,2009-04-02,12:39:46
39.969971,116.305374,0,189,39905.5276736111,2009-04-02,12:39:51
39.970016,116.305353,0,188,39905.5277314815,2009-04-02,12:39:56
39.970083,116.305346,0,187,39905.5277893519,2009-04-02,12:40:01
39.970125,116.305328,0,188,39905.5278472222,2009-04-02,12:40:06
39.970184,116.305313,0,189,39905.5279050926,2009-04-02,12:40:11
39.970221,116.305302,0,191,39905.527962963,2009-04-02,12:40:16
39.970269,116.305293,0,195,39905.5280208333,2009-04-02,12:40:21
39.970308,116.305288,0,196,39905.5280787037,2009-04-02,12:40:26
39.970351,116.30528,0,198,39905.5281365741,2009-04-02,12:40:31
39.970398,116.30527,0,204,39905.5281944444,2009-04-02,12:40:36
39.97042,116.305256,0,208,39905.5282523148,2009-04-02,12:40:41
39.970456,116.305259,0,210,39905.5283101852,2009-04-02,12:40:46
39.970456,116.305259,0,210,39905.5283449074,2009-04-02,12:40:49
39.970458,116.305263,0,209,39905.5283680556,2009-04-02,12:40:51
39.970468,116.305263,0,214,39905.5284259259,2009-04-02,12:40:56
39.970503,116.305277,0,216,39905.5284837963,2009-04-02,12:41:01
39.970544,116.305257,0,219,39905.5285416667,2009-04-02,12:41:06
39.970544,116.305257,0,219,39905.5285763889,2009-04-02,12:41:09
39.970551,116.305258,0,219,39905.528599537,2009-04-02,12:41:11
39.970583,116.305211,0,221,39905.5286574074,2009-04-02,12:41:16
39.970657,116.305192,0,224,39905.5287152778,2009-04-02,12:41:21
39.970712,116.305225,0,221,39905.5287731481,2009-04-02,12:41:26
39.970772,116.30523,0,218,39905.5288310185,2009-04-02,12:41:31
39.97081,116.305219,0,220,39905.5288888889,2009-04-02,12:41:36
39.970854,116.30522,0,222,39905.5289467593,2009-04-02,12:41:41
39.970897,116.305231,0,225,39905.5290046296,2009-04-02,12:41:46
39.970908,116.30524,0,226,39905.5290625,2009-04-02,12:41:51
39.970935,116.305255,0,226,39905.5291203704,2009-04-02,12:41:56
39.970991,116.305254,0,227,39905.5291782407,2009-04-02,12:42:01
39.971002,116.305219,0,228,39905.5292361111,2009-04-02,12:42:06
39.971026,116.305256,0,226,39905.5292939815,2009-04-02,12:42:11
39.971019,116.305271,0,226,39905.5293518519,2009-04-02,12:42:16
39.971046,116.305272,0,227,39905.5294097222,2009-04-02,12:42:21
39.971087,116.305267,0,230,39905.5294675926,2009-04-02,12:42:26
39.971122,116.305277,0,231,39905.529525463,2009-04-02,12:42:31
39.971205,116.30524,0,230,39905.5295833333,2009-04-02,12:42:36
39.971272,116.305214,0,226,39905.5296412037,2009-04-02,12:42:41
39.971334,116.30517,0,222,39905.5296990741,2009-04-02,12:42:46
39.971375,116.305092,0,221,39905.5297569444,2009-04-02,12:42:51
39.971394,116.305028,0,219,39905.5298148148,2009-04-02,12:42:56
39.97141,116.304957,0,218,39905.5298726852,2009-04-02,12:43:01
39.97136,116.30493,0,220,39905.5299305556,2009-04-02,12:43:06
39.971345,116.304891,0,220,39905.5299884259,2009-04-02,12:43:11
39.971338,116.304917,0,216,39905.5300462963,2009-04-02,12:43:16
39.971323,116.30493,0,216,39905.5301041667,2009-04-02,12:43:21
39.971292,116.304954,0,216,39905.530162037,2009-04-02,12:43:26
39.971286,116.30496,0,216,39905.5302199074,2009-04-02,12:43:31
39.971281,116.304962,0,216,39905.5302777778,2009-04-02,12:43:36
39.971283,116.30496,0,216,39905.5303356481,2009-04-02,12:43:41
39.971287,116.304957,0,216,39905.5303935185,2009-04-02,12:43:46
39.971289,116.304953,0,216,39905.5304513889,2009-04-02,12:43:51
39.971287,116.304946,0,216,39905.5305092593,2009-04-02,12:43:56
39.971281,116.304942,0,217,39905.5305671296,2009-04-02,12:44:01
39.971276,116.30494,0,217,39905.530625,2009-04-02,12:44:06
39.971269,116.304936,0,217,39905.5306828704,2009-04-02,12:44:11
39.971264,116.304933,0,217,39905.5307407407,2009-04-02,12:44:16
39.971263,116.304929,0,217,39905.5307986111,2009-04-02,12:44:21
39.971265,116.304928,0,217,39905.5308564815,2009-04-02,12:44:26
39.971261,116.304929,0,217,39905.5309143519,2009-04-02,12:44:31
39.971265,116.304928,0,217,39905.5309722222,2009-04-02,12:44:36
39.97127,116.30493,0,216,39905.5310300926,2009-04-02,12:44:41
39.971276,116.304936,0,216,39905.531087963,2009-04-02,12:44:46
39.971276,116.304936,0,216,39905.5311226852,2009-04-02,12:44:49
39.97128,116.304937,0,217,39905.5311458333,2009-04-02,12:44:51
39.971286,116.304873,0,215,39905.5312037037,2009-04-02,12:44:56
39.971278,116.304851,0,208,39905.5312615741,2009-04-02,12:45:01
39.97128,116.304828,0,206,39905.5313194444,2009-04-02,12:45:06
39.971298,116.304812,0,204,39905.5313773148,2009-04-02,12:45:11
39.971308,116.304792,0,204,39905.5314351852,2009-04-02,12:45:16
39.971283,116.304772,0,198,39905.5314930556,2009-04-02,12:45:21
39.971274,116.304779,0,198,39905.5315509259,2009-04-02,12:45:26
39.971273,116.304805,0,198,39905.5316087963,2009-04-02,12:45:31
39.971283,116.304827,0,199,39905.5316666667,2009-04-02,12:45:36
39.97129,116.304838,0,199,39905.531724537,2009-04-02,12:45:41
39.971299,116.304836,0,199,39905.5317824074,2009-04-02,12:45:46
39.97131,116.304839,0,199,39905.5318402778,2009-04-02,12:45:51
39.97131,116.304839,0,199,39905.531875,2009-04-02,12:45:54
39.971316,116.304831,0,199,39905.5318981481,2009-04-02,12:45:56
39.971247,116.304877,0,199,39905.5319560185,2009-04-02,12:46:01
39.971282,116.304921,0,199,39905.5320138889,2009-04-02,12:46:06
39.971294,116.304995,0,199,39905.5320717593,2009-04-02,12:46:11
39.971316,116.305056,0,199,39905.5321296296,2009-04-02,12:46:16
39.971358,116.30513,0,199,39905.5321875,2009-04-02,12:46:21
39.971383,116.305204,0,199,39905.5322453704,2009-04-02,12:46:26
39.971402,116.305252,0,199,39905.5323032407,2009-04-02,12:46:31
39.970576,116.307263,0,157,39905.5334027778,2009-04-02,12:48:06
39.970458,116.307007,0,-416,39905.5334606481,2009-04-02,12:48:11
39.970677,116.305187,0,-157,39905.5335185185,2009-04-02,12:48:16
39.970909,116.304289,0,144,39905.5335763889,2009-04-02,12:48:21
39.970952,116.304088,0,174,39905.5336342593,2009-04-02,12:48:26
39.971,116.304043,0,183,39905.5336921296,2009-04-02,12:48:31
39.971085,116.304085,0,187,39905.53375,2009-04-02,12:48:36
39.971141,116.304183,0,189,39905.5338078704,2009-04-02,12:48:41
39.971172,116.30424,0,190,39905.5338657407,2009-04-02,12:48:46
39.971191,116.304344,0,190,39905.5339236111,2009-04-02,12:48:51
39.971196,116.304417,0,190,39905.5339814815,2009-04-02,12:48:56
39.971223,116.304458,0,190,39905.5340393518,2009-04-02,12:49:01
39.971255,116.304499,0,190,39905.5340972222,2009-04-02,12:49:06
39.971289,116.304578,0,191,39905.5341550926,2009-04-02,12:49:11
39.971267,116.304628,0,191,39905.534212963,2009-04-02,12:49:16
39.971241,116.304662,0,191,39905.5342708333,2009-04-02,12:49:21
39.971208,116.304657,0,191,39905.5343287037,2009-04-02,12:49:26
39.971176,116.304763,0,190,39905.5343865741,2009-04-02,12:49:31
39.971173,116.304766,0,190,39905.5344444444,2009-04-02,12:49:36
39.971173,116.304766,0,190,39905.5344791667,2009-04-02,12:49:39
39.971172,116.304768,0,190,39905.5345023148,2009-04-02,12:49:41
39.971216,116.304831,0,189,39905.5345601852,2009-04-02,12:49:46
39.971218,116.304875,0,189,39905.5346180556,2009-04-02,12:49:51
39.971203,116.304919,0,188,39905.5346759259,2009-04-02,12:49:56
39.971233,116.304994,0,188,39905.5347337963,2009-04-02,12:50:01
39.97122,116.305054,0,188,39905.5347916667,2009-04-02,12:50:06
39.971176,116.305103,0,187,39905.534849537,2009-04-02,12:50:11
39.971137,116.305151,0,187,39905.5349074074,2009-04-02,12:50:16
39.971149,116.305182,0,186,39905.5349652778,2009-04-02,12:50:21
39.971168,116.305191,0,185,39905.5350231482,2009-04-02,12:50:26
39.971216,116.305158,0,185,39905.5350810185,2009-04-02,12:50:31
39.971226,116.305159,0,185,39905.5351388889,2009-04-02,12:50:36
39.971229,116.305178,0,184,39905.5351967593,2009-04-02,12:50:41
39.971207,116.305224,0,184,39905.5352546296,2009-04-02,12:50:46
39.971184,116.305259,0,183,39905.5353125,2009-04-02,12:50:51
39.971198,116.305312,0,182,39905.5353703704,2009-04-02,12:50:56
