# Supplementary material for: Research on differential privacy protection method based on user tendency
Source: PLoS One. 2023 Oct 26;18(10):e0288823. doi: 10.1371/journal.pone.0288823 (PMC10602288; doi:10.1371/journal.pone.0288823)
Supplement: S2 Data — (ZIP) [file pone.0288823.s002.zip › Data 5-2/022/Trajectory/20090403020507.plt]

Geolife trajectory
WGS 84
Altitude is in Feet
Reserved 3
0,2,255,My Track,0,0,2,8421376
0
39.967993,116.301602,0,507,39906.0868865741,2009-04-03,02:05:07
39.967973,116.30161,0,529,39906.0869444444,2009-04-03,02:05:12
39.967883,116.301584,0,554,39906.0870023148,2009-04-03,02:05:17
39.967909,116.301617,0,563,39906.0870601852,2009-04-03,02:05:22
39.967976,116.301655,0,576,39906.0871180556,2009-04-03,02:05:27
39.968032,116.301686,0,586,39906.0871759259,2009-04-03,02:05:32
39.968046,116.301702,0,589,39906.0872337963,2009-04-03,02:05:37
39.968049,116.301673,0,588,39906.0872916667,2009-04-03,02:05:42
39.968049,116.301617,0,585,39906.087349537,2009-04-03,02:05:47
39.968064,116.301545,0,586,39906.0874074074,2009-04-03,02:05:52
39.968076,116.301481,0,586,39906.0874652778,2009-04-03,02:05:57
39.96808,116.301426,0,585,39906.0875231481,2009-04-03,02:06:02
39.968071,116.301349,0,582,39906.0875810185,2009-04-03,02:06:07
39.968081,116.301264,0,579,39906.0876388889,2009-04-03,02:06:12
39.968112,116.301241,0,580,39906.0876967593,2009-04-03,02:06:17
39.968147,116.301221,0,581,39906.0877546296,2009-04-03,02:06:22
39.968184,116.301202,0,582,39906.0878125,2009-04-03,02:06:27
39.968226,116.301167,0,585,39906.0878703704,2009-04-03,02:06:32
39.968267,116.301133,0,588,39906.0879282407,2009-04-03,02:06:37
39.968303,116.301094,0,592,39906.0879861111,2009-04-03,02:06:42
39.968332,116.301045,0,597,39906.0880439815,2009-04-03,02:06:47
39.96837,116.301003,0,602,39906.0881018518,2009-04-03,02:06:52
39.968415,116.30097,0,607,39906.0881597222,2009-04-03,02:06:57
39.968453,116.300939,0,612,39906.0882175926,2009-04-03,02:07:02
39.968502,116.300825,0,618,39906.088275463,2009-04-03,02:07:07
39.968615,116.300627,0,624,39906.0883333333,2009-04-03,02:07:12
39.968721,116.300534,0,629,39906.0883912037,2009-04-03,02:07:17
39.96884,116.300456,0,634,39906.0884490741,2009-04-03,02:07:22
39.968962,116.300437,0,639,39906.0885069444,2009-04-03,02:07:27
39.969079,116.30042,0,645,39906.0885648148,2009-04-03,02:07:32
39.969219,116.30041,0,651,39906.0886226852,2009-04-03,02:07:37
39.96935,116.300426,0,658,39906.0886805556,2009-04-03,02:07:42
39.969481,116.300421,0,664,39906.0887384259,2009-04-03,02:07:47
39.969747,116.300484,0,675,39906.0887962963,2009-04-03,02:07:52
39.969952,116.300491,0,681,39906.0888541667,2009-04-03,02:07:57
39.970038,116.300514,0,684,39906.088912037,2009-04-03,02:08:02
39.970216,116.300537,0,690,39906.0889699074,2009-04-03,02:08:07
39.970876,116.300773,0,703,39906.0890277778,2009-04-03,02:08:12
39.971004,116.30077,0,708,39906.0890856481,2009-04-03,02:08:17
39.96909,116.300951,0,1231,39906.0891435185,2009-04-03,02:08:22
39.969199,116.300949,0,1216,39906.0892013889,2009-04-03,02:08:27
39.969271,116.30096,0,1206,39906.0892592593,2009-04-03,02:08:32
39.969362,116.300978,0,1192,39906.0893171296,2009-04-03,02:08:37
39.969435,116.300987,0,1176,39906.089375,2009-04-03,02:08:42
39.969517,116.301012,0,1161,39906.0894328704,2009-04-03,02:08:47
39.969615,116.30098,0,1149,39906.0894907407,2009-04-03,02:08:52
39.969696,116.300953,0,1136,39906.0895486111,2009-04-03,02:08:57
39.969778,116.300928,0,1125,39906.0896064815,2009-04-03,02:09:02
39.969869,116.300892,0,1115,39906.0896643519,2009-04-03,02:09:07
39.969941,116.300856,0,1103,39906.0897222222,2009-04-03,02:09:12
39.970047,116.300804,0,1092,39906.0897800926,2009-04-03,02:09:17
39.97013,116.300757,0,1085,39906.089837963,2009-04-03,02:09:22
39.970198,116.300708,0,1075,39906.0898958333,2009-04-03,02:09:27
39.970308,116.30067,0,1066,39906.0899537037,2009-04-03,02:09:32
39.970386,116.300613,0,1055,39906.0900115741,2009-04-03,02:09:37
39.97046,116.300573,0,1045,39906.0900694444,2009-04-03,02:09:42
39.970524,116.300539,0,1035,39906.0901273148,2009-04-03,02:09:47
39.970607,116.300515,0,1026,39906.0901851852,2009-04-03,02:09:52
39.970685,116.300494,0,1017,39906.0902430556,2009-04-03,02:09:57
39.970766,116.300508,0,1009,39906.0903009259,2009-04-03,02:10:02
39.970854,116.300522,0,1003,39906.0903587963,2009-04-03,02:10:07
39.970941,116.300629,0,995,39906.0904166667,2009-04-03,02:10:12
39.971029,116.300709,0,988,39906.090474537,2009-04-03,02:10:17
39.971108,116.300703,0,982,39906.0905324074,2009-04-03,02:10:22
39.97117,116.30069,0,975,39906.0905902778,2009-04-03,02:10:27
39.971237,116.300681,0,968,39906.0906481481,2009-04-03,02:10:32
39.971306,116.300675,0,961,39906.0907060185,2009-04-03,02:10:37
39.971384,116.300685,0,955,39906.0907638889,2009-04-03,02:10:42
39.971446,116.300682,0,950,39906.0908217593,2009-04-03,02:10:47
39.971519,116.300634,0,943,39906.0908796296,2009-04-03,02:10:52
39.971583,116.300596,0,936,39906.0909375,2009-04-03,02:10:57
39.971661,116.300529,0,931,39906.0909953704,2009-04-03,02:11:02
39.971717,116.300505,0,925,39906.0910532407,2009-04-03,02:11:07
39.971784,116.300484,0,919,39906.0911111111,2009-04-03,02:11:12
39.971843,116.300449,0,914,39906.0911689815,2009-04-03,02:11:17
39.971916,116.300386,0,909,39906.0912268519,2009-04-03,02:11:22
39.971979,116.300323,0,905,39906.0912847222,2009-04-03,02:11:27
39.972043,116.300259,0,900,39906.0913425926,2009-04-03,02:11:32
39.972128,116.300548,0,901,39906.091400463,2009-04-03,02:11:37
39.972198,116.300513,0,898,39906.0914583333,2009-04-03,02:11:42
39.972265,116.300496,0,896,39906.0915162037,2009-04-03,02:11:47
39.972314,116.300509,0,883,39906.0915740741,2009-04-03,02:11:52
39.972314,116.300509,0,883,39906.0916087963,2009-04-03,02:11:55
39.972316,116.300514,0,873,39906.0916319444,2009-04-03,02:11:57
39.972341,116.30051,0,871,39906.0916898148,2009-04-03,02:12:02
39.972351,116.300506,0,871,39906.0917476852,2009-04-03,02:12:07
39.972389,116.300535,0,871,39906.0918055556,2009-04-03,02:12:12
39.972414,116.30057,0,865,39906.0918634259,2009-04-03,02:12:17
39.972436,116.300618,0,858,39906.0919212963,2009-04-03,02:12:22
39.972461,116.300662,0,852,39906.0919791667,2009-04-03,02:12:27
39.907398,116.351413,0,25,39906.121099537,2009-04-03,02:54:23
39.907376,116.351348,0,126,39906.1211574074,2009-04-03,02:54:28
39.907427,116.351375,0,100,39906.1212152778,2009-04-03,02:54:33
39.907463,116.351348,0,131,39906.1212731482,2009-04-03,02:54:38
39.907507,116.351337,0,134,39906.1213310185,2009-04-03,02:54:43
39.90756,116.351341,0,134,39906.1213888889,2009-04-03,02:54:48
39.907612,116.35134,0,133,39906.1214467593,2009-04-03,02:54:53
39.907647,116.351342,0,143,39906.1215046296,2009-04-03,02:54:58
39.907705,116.351347,0,129,39906.1215625,2009-04-03,02:55:03
39.90776,116.351348,0,125,39906.1216203704,2009-04-03,02:55:08
39.907824,116.351478,0,117,39906.1216782407,2009-04-03,02:55:13
39.907887,116.351475,0,138,39906.1217361111,2009-04-03,02:55:18
39.907921,116.351513,0,144,39906.1217939815,2009-04-03,02:55:23
39.907992,116.3515,0,148,39906.1218518519,2009-04-03,02:55:28
39.908031,116.351488,0,167,39906.1219097222,2009-04-03,02:55:33
39.90808,116.351485,0,188,39906.1219675926,2009-04-03,02:55:38
39.908089,116.351448,0,243,39906.122025463,2009-04-03,02:55:43
39.908129,116.351421,0,268,39906.1220833333,2009-04-03,02:55:48
39.908169,116.351435,0,271,39906.1221412037,2009-04-03,02:55:53
39.908198,116.351352,0,278,39906.1221990741,2009-04-03,02:55:58
39.908272,116.351275,0,281,39906.1222569444,2009-04-03,02:56:03
39.908332,116.351177,0,285,39906.1223148148,2009-04-03,02:56:08
39.908387,116.351097,0,286,39906.1223726852,2009-04-03,02:56:13
39.90846,116.351046,0,290,39906.1224305556,2009-04-03,02:56:18
39.908525,116.351,0,294,39906.1224884259,2009-04-03,02:56:23
39.908576,116.350996,0,300,39906.1225462963,2009-04-03,02:56:28
39.908626,116.350956,0,304,39906.1226041667,2009-04-03,02:56:33
39.908693,116.350992,0,304,39906.122662037,2009-04-03,02:56:38
39.908753,116.350993,0,299,39906.1227199074,2009-04-03,02:56:43
39.90886,116.35116,0,286,39906.1227777778,2009-04-03,02:56:48
39.90893,116.351245,0,275,39906.1228356481,2009-04-03,02:56:53
39.908999,116.351282,0,259,39906.1228935185,2009-04-03,02:56:58
39.909045,116.351292,0,245,39906.1229513889,2009-04-03,02:57:03
39.909093,116.351283,0,234,39906.1230092593,2009-04-03,02:57:08
39.909152,116.351254,0,218,39906.1230671296,2009-04-03,02:57:13
39.909217,116.35125,0,210,39906.123125,2009-04-03,02:57:18
39.909261,116.351236,0,208,39906.1231828704,2009-04-03,02:57:23
39.909313,116.351225,0,201,39906.1232407407,2009-04-03,02:57:28
39.909353,116.351184,0,198,39906.1232986111,2009-04-03,02:57:33
39.909413,116.351185,0,183,39906.1233564815,2009-04-03,02:57:38
39.909479,116.351179,0,171,39906.1234143519,2009-04-03,02:57:43
39.909538,116.351174,0,170,39906.1234722222,2009-04-03,02:57:48
39.909589,116.35116,0,179,39906.1235300926,2009-04-03,02:57:53
39.909647,116.351136,0,178,39906.123587963,2009-04-03,02:57:58
39.909703,116.351184,0,176,39906.1236458333,2009-04-03,02:58:03
39.909745,116.351159,0,207,39906.1237037037,2009-04-03,02:58:08
39.909827,116.351299,0,195,39906.1237615741,2009-04-03,02:58:13
39.909888,116.351337,0,188,39906.1238194444,2009-04-03,02:58:18
39.90994,116.351325,0,193,39906.1238773148,2009-04-03,02:58:23
39.909976,116.351314,0,220,39906.1239351852,2009-04-03,02:58:28
39.910011,116.351319,0,223,39906.1239930556,2009-04-03,02:58:33
39.910075,116.35133,0,214,39906.1240509259,2009-04-03,02:58:38
39.910147,116.351325,0,205,39906.1241087963,2009-04-03,02:58:43
39.910189,116.351324,0,221,39906.1241666667,2009-04-03,02:58:48
39.910248,116.351324,0,208,39906.124224537,2009-04-03,02:58:53
39.910298,116.351358,0,194,39906.1242824074,2009-04-03,02:58:58
39.910333,116.351346,0,197,39906.1243402778,2009-04-03,02:59:03
39.910388,116.351339,0,197,39906.1243981481,2009-04-03,02:59:08
39.910437,116.351297,0,208,39906.1244560185,2009-04-03,02:59:13
39.910485,116.351229,0,215,39906.1245138889,2009-04-03,02:59:18
39.910549,116.351154,0,222,39906.1245717593,2009-04-03,02:59:23
39.910578,116.351132,0,219,39906.1246296296,2009-04-03,02:59:28
39.910585,116.351143,0,220,39906.1246875,2009-04-03,02:59:33
39.910585,116.351143,0,220,39906.1247222222,2009-04-03,02:59:36
39.910593,116.351144,0,214,39906.1247453704,2009-04-03,02:59:38
39.910595,116.351167,0,214,39906.1248032407,2009-04-03,02:59:43
39.910603,116.351207,0,213,39906.1248611111,2009-04-03,02:59:48
39.910614,116.35127,0,210,39906.1249189815,2009-04-03,02:59:53
39.910604,116.351309,0,213,39906.1249768519,2009-04-03,02:59:58
39.910533,116.351261,0,241,39906.1250347222,2009-04-03,03:00:03
39.910453,116.351214,0,267,39906.1250925926,2009-04-03,03:00:08
39.910405,116.351222,0,267,39906.125150463,2009-04-03,03:00:13
39.910369,116.351239,0,267,39906.1252083333,2009-04-03,03:00:18
39.910305,116.351244,0,271,39906.1252662037,2009-04-03,03:00:23
39.910232,116.351242,0,274,39906.1253240741,2009-04-03,03:00:28
39.910182,116.351249,0,274,39906.1253819444,2009-04-03,03:00:33
39.910136,116.351253,0,276,39906.1254398148,2009-04-03,03:00:38
39.910094,116.351269,0,278,39906.1254976852,2009-04-03,03:00:43
39.910059,116.351261,0,278,39906.1255555556,2009-04-03,03:00:48
39.910059,116.351261,0,278,39906.1255902778,2009-04-03,03:00:51
39.910051,116.35126,0,278,39906.1256134259,2009-04-03,03:00:53
39.910019,116.351266,0,276,39906.1256712963,2009-04-03,03:00:58
39.909965,116.351268,0,276,39906.1257291667,2009-04-03,03:01:03
39.909842,116.35131,0,275,39906.125787037,2009-04-03,03:01:08
39.9098,116.351387,0,268,39906.1258449074,2009-04-03,03:01:13
39.909783,116.351479,0,263,39906.1259027778,2009-04-03,03:01:18
39.90979,116.351575,0,258,39906.1259606481,2009-04-03,03:01:23
39.909804,116.351684,0,244,39906.1260185185,2009-04-03,03:01:28
39.909813,116.351757,0,236,39906.1260763889,2009-04-03,03:01:33
39.909798,116.351802,0,237,39906.1261342593,2009-04-03,03:01:38
39.909746,116.351847,0,233,39906.1261921296,2009-04-03,03:01:43
39.909722,116.351879,0,232,39906.12625,2009-04-03,03:01:48
39.90972,116.351912,0,235,39906.1263078704,2009-04-03,03:01:53
39.909754,116.35196,0,238,39906.1263657407,2009-04-03,03:01:58
39.909755,116.352027,0,241,39906.1264236111,2009-04-03,03:02:03
39.909761,116.352052,0,243,39906.1264814815,2009-04-03,03:02:08
39.909784,116.35211,0,246,39906.1265393518,2009-04-03,03:02:13
39.90979,116.352159,0,253,39906.1265972222,2009-04-03,03:02:18
39.909797,116.352203,0,263,39906.1266550926,2009-04-03,03:02:23
39.909853,116.352169,0,279,39906.126712963,2009-04-03,03:02:28
39.909915,116.35213,0,287,39906.1267708333,2009-04-03,03:02:33
39.909885,116.352207,0,287,39906.1268287037,2009-04-03,03:02:38
39.909875,116.352224,0,288,39906.1268865741,2009-04-03,03:02:43
39.909875,116.352224,0,288,39906.1269212963,2009-04-03,03:02:46
39.909875,116.352226,0,289,39906.1269444444,2009-04-03,03:02:48
39.909904,116.352238,0,288,39906.1270023148,2009-04-03,03:02:53
39.909928,116.352255,0,288,39906.1270601852,2009-04-03,03:02:58
39.909928,116.352255,0,288,39906.1270949074,2009-04-03,03:03:01
39.909928,116.352261,0,288,39906.1271180556,2009-04-03,03:03:03
39.91032,116.352462,0,260,39906.1284490741,2009-04-03,03:04:58
39.910371,116.352622,0,266,39906.1285069444,2009-04-03,03:05:03
39.910357,116.352586,0,264,39906.1285648148,2009-04-03,03:05:08
39.910324,116.352571,0,263,39906.1286226852,2009-04-03,03:05:13
39.910266,116.352537,0,263,39906.1286805556,2009-04-03,03:05:18
39.90931,116.351389,0,380,39906.1297222222,2009-04-03,03:06:48
39.909311,116.351294,0,283,39906.1297800926,2009-04-03,03:06:53
39.909311,116.351289,0,284,39906.129837963,2009-04-03,03:06:58
39.909311,116.351281,0,284,39906.1298958333,2009-04-03,03:07:03
39.909311,116.351281,0,284,39906.1299305556,2009-04-03,03:07:06
39.909311,116.351277,0,284,39906.1299537037,2009-04-03,03:07:08
39.909293,116.351318,0,284,39906.1300115741,2009-04-03,03:07:13
39.909264,116.351393,0,284,39906.1300694444,2009-04-03,03:07:18
39.909232,116.351423,0,285,39906.1301273148,2009-04-03,03:07:23
39.909194,116.351424,0,285,39906.1301851852,2009-04-03,03:07:28
39.909193,116.351428,0,285,39906.1302430556,2009-04-03,03:07:33
39.909193,116.351428,0,285,39906.1302777778,2009-04-03,03:07:36
39.909191,116.351432,0,285,39906.1303009259,2009-04-03,03:07:38
39.909191,116.351441,0,285,39906.1303587963,2009-04-03,03:07:43
39.909192,116.35145,0,285,39906.1304166667,2009-04-03,03:07:48
39.909193,116.351456,0,285,39906.130474537,2009-04-03,03:07:53
39.909193,116.351456,0,285,39906.1305092593,2009-04-03,03:07:56
39.909192,116.351456,0,285,39906.1305324074,2009-04-03,03:07:58
39.909152,116.351384,0,285,39906.1305902778,2009-04-03,03:08:03
39.909046,116.351296,0,285,39906.1306481481,2009-04-03,03:08:08
39.909039,116.351261,0,285,39906.1307060185,2009-04-03,03:08:13
39.908976,116.351176,0,285,39906.1307638889,2009-04-03,03:08:18
39.908911,116.351186,0,288,39906.1308217593,2009-04-03,03:08:23
39.908911,116.351186,0,288,39906.1308564815,2009-04-03,03:08:26
39.908912,116.351185,0,288,39906.1308796296,2009-04-03,03:08:28
39.908921,116.351197,0,288,39906.1309375,2009-04-03,03:08:33
39.90931,116.35132,0,287,39906.1309953704,2009-04-03,03:08:38
39.909309,116.351432,0,287,39906.1310532407,2009-04-03,03:08:43
39.909349,116.351508,0,287,39906.1311111111,2009-04-03,03:08:48
39.909366,116.351527,0,288,39906.1311689815,2009-04-03,03:08:53
39.909381,116.351535,0,288,39906.1312268519,2009-04-03,03:08:58
39.90939,116.351525,0,288,39906.1312847222,2009-04-03,03:09:03
39.909408,116.351513,0,288,39906.1313425926,2009-04-03,03:09:08
39.90944,116.351466,0,288,39906.131400463,2009-04-03,03:09:13
39.909344,116.351416,0,287,39906.1314583333,2009-04-03,03:09:18
39.909205,116.351335,0,287,39906.1315162037,2009-04-03,03:09:23
39.909067,116.351256,0,287,39906.1315740741,2009-04-03,03:09:28
39.908909,116.35127,0,288,39906.1316319444,2009-04-03,03:09:33
39.908792,116.351269,0,290,39906.1316898148,2009-04-03,03:09:38
39.908782,116.351256,0,290,39906.1317476852,2009-04-03,03:09:43
39.908756,116.351223,0,290,39906.1318055556,2009-04-03,03:09:48
39.908752,116.351177,0,290,39906.1318634259,2009-04-03,03:09:53
39.908753,116.351115,0,290,39906.1319212963,2009-04-03,03:09:58
39.908892,116.351117,0,288,39906.1319791667,2009-04-03,03:10:03
39.909092,116.351097,0,288,39906.132037037,2009-04-03,03:10:08
39.909202,116.351067,0,287,39906.1320949074,2009-04-03,03:10:13
39.909304,116.351045,0,285,39906.1321527778,2009-04-03,03:10:18
39.909458,116.351048,0,284,39906.1322106481,2009-04-03,03:10:23
39.909702,116.351051,0,283,39906.1322685185,2009-04-03,03:10:28
39.909816,116.351011,0,283,39906.1323263889,2009-04-03,03:10:33
39.909822,116.350959,0,285,39906.1323842593,2009-04-03,03:10:38
39.909532,116.350844,0,293,39906.1325,2009-04-03,03:10:48
39.909365,116.350802,0,295,39906.1325578704,2009-04-03,03:10:53
39.909315,116.350776,0,296,39906.1326157407,2009-04-03,03:10:58
39.909164,116.350791,0,296,39906.1326736111,2009-04-03,03:11:03
39.909397,116.350862,0,296,39906.1327314815,2009-04-03,03:11:08
39.90953,116.351012,0,296,39906.1327893519,2009-04-03,03:11:13
39.909648,116.351092,0,296,39906.1328472222,2009-04-03,03:11:18
39.90987,116.351169,0,295,39906.1329050926,2009-04-03,03:11:23
39.910227,116.35123,0,295,39906.132962963,2009-04-03,03:11:28
39.910447,116.351265,0,296,39906.1330208333,2009-04-03,03:11:33
39.910584,116.351329,0,298,39906.1330787037,2009-04-03,03:11:38
39.910728,116.3514,0,300,39906.1331365741,2009-04-03,03:11:43
39.910859,116.351482,0,302,39906.1331944444,2009-04-03,03:11:48
39.910838,116.35151,0,304,39906.1332523148,2009-04-03,03:11:53
39.910678,116.351505,0,309,39906.1333101852,2009-04-03,03:11:58
39.91057,116.35146,0,309,39906.1333680556,2009-04-03,03:12:03
39.910562,116.351486,0,309,39906.1334259259,2009-04-03,03:12:08
39.91043,116.351461,0,309,39906.1334837963,2009-04-03,03:12:13
39.910349,116.351485,0,314,39906.1335416667,2009-04-03,03:12:18
39.910336,116.351515,0,316,39906.133599537,2009-04-03,03:12:23
39.909823,116.351476,0,314,39906.1336574074,2009-04-03,03:12:28
39.9096,116.351436,0,313,39906.1337152778,2009-04-03,03:12:33
39.909557,116.351469,0,311,39906.1337731481,2009-04-03,03:12:38
39.909616,116.351528,0,309,39906.1338310185,2009-04-03,03:12:43
39.909547,116.351568,0,307,39906.1338888889,2009-04-03,03:12:48
39.90951,116.351601,0,305,39906.1339467593,2009-04-03,03:12:53
39.909528,116.35159,0,303,39906.1340046296,2009-04-03,03:12:58
39.909523,116.351554,0,302,39906.1340625,2009-04-03,03:13:03
39.909519,116.351545,0,301,39906.1341203704,2009-04-03,03:13:08
39.909519,116.351545,0,301,39906.1341550926,2009-04-03,03:13:11
39.909517,116.35154,0,301,39906.1341782407,2009-04-03,03:13:13
39.909511,116.351528,0,301,39906.1342361111,2009-04-03,03:13:18
39.909334,116.351371,0,301,39906.1342939815,2009-04-03,03:13:23
39.909135,116.351204,0,302,39906.1343518518,2009-04-03,03:13:28
39.909003,116.351105,0,304,39906.1344097222,2009-04-03,03:13:33
39.908948,116.351108,0,307,39906.1344675926,2009-04-03,03:13:38
39.908884,116.351112,0,309,39906.134525463,2009-04-03,03:13:43
39.908749,116.351006,0,309,39906.1345833333,2009-04-03,03:13:48
39.908644,116.35087,0,308,39906.1346412037,2009-04-03,03:13:53
39.908619,116.350852,0,308,39906.1346990741,2009-04-03,03:13:58
39.908853,116.350875,0,306,39906.1347569444,2009-04-03,03:14:03
39.908923,116.350881,0,305,39906.1348148148,2009-04-03,03:14:08
39.908971,116.35091,0,306,39906.1348726852,2009-04-03,03:14:13
39.908914,116.35092,0,306,39906.1349305556,2009-04-03,03:14:18
39.908809,116.350914,0,308,39906.1349884259,2009-04-03,03:14:23
39.908923,116.350986,0,308,39906.1350462963,2009-04-03,03:14:28
39.908873,116.351044,0,309,39906.1351041667,2009-04-03,03:14:33
39.908749,116.351066,0,309,39906.135162037,2009-04-03,03:14:38
39.908657,116.351133,0,311,39906.1352199074,2009-04-03,03:14:43
39.908548,116.351132,0,312,39906.1352777778,2009-04-03,03:14:48
39.908436,116.351154,0,309,39906.1353356481,2009-04-03,03:14:53
39.908372,116.351182,0,306,39906.1353935185,2009-04-03,03:14:58
39.908294,116.351205,0,304,39906.1354513889,2009-04-03,03:15:03
39.908066,116.351235,0,301,39906.1355092593,2009-04-03,03:15:08
39.908043,116.351239,0,299,39906.1355671296,2009-04-03,03:15:13
39.908375,116.351239,0,299,39906.135625,2009-04-03,03:15:18
39.908534,116.351263,0,300,39906.1356828704,2009-04-03,03:15:23
39.90874,116.351346,0,302,39906.1357407407,2009-04-03,03:15:28
39.908747,116.351402,0,304,39906.1357986111,2009-04-03,03:15:33
39.908639,116.351393,0,304,39906.1358564815,2009-04-03,03:15:38
39.90923,116.351405,0,283,39906.1359143518,2009-04-03,03:15:43
39.909452,116.351488,0,275,39906.1359722222,2009-04-03,03:15:48
39.90945,116.351604,0,271,39906.1360300926,2009-04-03,03:15:53
39.90943,116.351704,0,272,39906.136087963,2009-04-03,03:15:58
39.909401,116.351827,0,276,39906.1361458333,2009-04-03,03:16:03
39.909338,116.351992,0,285,39906.1362037037,2009-04-03,03:16:08
39.90926,116.352106,0,296,39906.1362615741,2009-04-03,03:16:13
39.909212,116.352165,0,308,39906.1363194444,2009-04-03,03:16:18
39.909235,116.352234,0,318,39906.1363773148,2009-04-03,03:16:23
39.909301,116.352386,0,329,39906.1364351852,2009-04-03,03:16:28
39.909362,116.35254,0,337,39906.1364930556,2009-04-03,03:16:33
39.90945,116.352837,0,343,39906.1365509259,2009-04-03,03:16:38
39.909618,116.353055,0,348,39906.1366087963,2009-04-03,03:16:43
39.909696,116.353387,0,353,39906.1366666667,2009-04-03,03:16:48
39.909666,116.353513,0,356,39906.136724537,2009-04-03,03:16:53
39.909529,116.353472,0,357,39906.1367824074,2009-04-03,03:16:58
39.909433,116.353364,0,358,39906.1368402778,2009-04-03,03:17:03
39.909342,116.353241,0,360,39906.1368981482,2009-04-03,03:17:08
39.909336,116.35319,0,361,39906.1369560185,2009-04-03,03:17:13
39.909732,116.351769,0,374,39906.1370138889,2009-04-03,03:17:18
39.909757,116.351753,0,376,39906.1370717593,2009-04-03,03:17:23
39.90963,116.351722,0,374,39906.1371296296,2009-04-03,03:17:28
39.909693,116.351578,0,380,39906.1372453704,2009-04-03,03:17:38
39.909683,116.351559,0,382,39906.1373032407,2009-04-03,03:17:43
39.909571,116.351499,0,391,39906.1373611111,2009-04-03,03:17:48
39.909522,116.351492,0,397,39906.1374189815,2009-04-03,03:17:53
39.909474,116.351499,0,400,39906.1374768519,2009-04-03,03:17:58
39.909429,116.351534,0,408,39906.1375347222,2009-04-03,03:18:03
39.909429,116.351534,0,408,39906.1375694444,2009-04-03,03:18:06
39.909423,116.351532,0,415,39906.1375925926,2009-04-03,03:18:08
39.909349,116.351606,0,417,39906.137650463,2009-04-03,03:18:13
39.90936,116.351655,0,425,39906.1377083333,2009-04-03,03:18:18
39.909384,116.35164,0,427,39906.1377662037,2009-04-03,03:18:23
39.909326,116.35166,0,425,39906.1378240741,2009-04-03,03:18:28
39.909293,116.3517,0,424,39906.1378819444,2009-04-03,03:18:33
39.909356,116.351742,0,420,39906.1379398148,2009-04-03,03:18:38
39.90945,116.351774,0,413,39906.1379976852,2009-04-03,03:18:43
39.909506,116.351814,0,407,39906.1380555556,2009-04-03,03:18:48
39.909591,116.351806,0,400,39906.1381134259,2009-04-03,03:18:53
39.909667,116.351916,0,403,39906.1381712963,2009-04-03,03:18:58
39.909721,116.352047,0,403,39906.1382291667,2009-04-03,03:19:03
39.909682,116.351979,0,396,39906.138287037,2009-04-03,03:19:08
39.909646,116.352203,0,394,39906.1383449074,2009-04-03,03:19:13
39.909595,116.352282,0,390,39906.1384027778,2009-04-03,03:19:18
39.909526,116.35232,0,387,39906.1384606481,2009-04-03,03:19:23
39.909429,116.352312,0,386,39906.1385185185,2009-04-03,03:19:28
39.909295,116.352278,0,388,39906.1385763889,2009-04-03,03:19:33
39.909163,116.352245,0,394,39906.1386342593,2009-04-03,03:19:38
39.90905,116.352237,0,405,39906.1386921296,2009-04-03,03:19:43
39.909028,116.352218,0,413,39906.13875,2009-04-03,03:19:48
39.909093,116.352233,0,414,39906.1388078704,2009-04-03,03:19:53
39.909158,116.35223,0,417,39906.1388657407,2009-04-03,03:19:58
39.909159,116.352239,0,418,39906.1389236111,2009-04-03,03:20:03
39.909162,116.352258,0,418,39906.1389814815,2009-04-03,03:20:08
39.909156,116.352296,0,420,39906.1390393519,2009-04-03,03:20:13
39.909139,116.352329,0,422,39906.1390972222,2009-04-03,03:20:18
39.909111,116.35236,0,425,39906.1391550926,2009-04-03,03:20:23
39.909103,116.352334,0,435,39906.139212963,2009-04-03,03:20:28
39.909067,116.35237,0,445,39906.1392708333,2009-04-03,03:20:33
39.909056,116.35237,0,455,39906.1393287037,2009-04-03,03:20:38
39.909044,116.352398,0,465,39906.1393865741,2009-04-03,03:20:43
39.909046,116.352381,0,469,39906.1394444444,2009-04-03,03:20:48
39.908993,116.352403,0,472,39906.1395023148,2009-04-03,03:20:53
39.908888,116.352452,0,467,39906.1395601852,2009-04-03,03:20:58
39.910394,116.351866,0,385,39906.1417592593,2009-04-03,03:24:08
39.910279,116.352062,0,315,39906.1418171296,2009-04-03,03:24:13
39.910252,116.352116,0,320,39906.141875,2009-04-03,03:24:18
39.910233,116.35214,0,321,39906.1419328704,2009-04-03,03:24:23
39.910248,116.352089,0,322,39906.1419907407,2009-04-03,03:24:28
39.910318,116.352218,0,396,39906.1420486111,2009-04-03,03:24:33
39.910278,116.352244,0,424,39906.1421064815,2009-04-03,03:24:38
39.910299,116.352247,0,443,39906.1421643518,2009-04-03,03:24:43
39.910237,116.35228,0,454,39906.1422222222,2009-04-03,03:24:48
39.910117,116.352315,0,472,39906.1422800926,2009-04-03,03:24:53
39.910074,116.352349,0,468,39906.142337963,2009-04-03,03:24:58
39.910093,116.352359,0,472,39906.1423958333,2009-04-03,03:25:03
39.910093,116.352359,0,472,39906.1424305556,2009-04-03,03:25:06
39.910095,116.352362,0,473,39906.1424537037,2009-04-03,03:25:08
39.910046,116.352265,0,468,39906.1425115741,2009-04-03,03:25:13
39.910056,116.352283,0,443,39906.1425694444,2009-04-03,03:25:18
39.910074,116.352266,0,420,39906.1426273148,2009-04-03,03:25:23
39.910114,116.352187,0,420,39906.1426851852,2009-04-03,03:25:28
39.910067,116.352097,0,412,39906.1427430556,2009-04-03,03:25:33
39.910031,116.351979,0,396,39906.1428009259,2009-04-03,03:25:38
39.909902,116.351671,0,400,39906.1428587963,2009-04-03,03:25:43
39.909762,116.351483,0,392,39906.1429166667,2009-04-03,03:25:48
39.909663,116.351438,0,394,39906.142974537,2009-04-03,03:25:53
39.909553,116.35137,0,392,39906.1430324074,2009-04-03,03:25:58
39.909476,116.351301,0,389,39906.1430902778,2009-04-03,03:26:03
39.909363,116.351272,0,391,39906.1431481481,2009-04-03,03:26:08
39.909322,116.351258,0,391,39906.1432060185,2009-04-03,03:26:13
39.909273,116.351222,0,393,39906.1432638889,2009-04-03,03:26:18
39.909226,116.351226,0,396,39906.1433217593,2009-04-03,03:26:23
39.909137,116.351246,0,394,39906.1433796296,2009-04-03,03:26:28
39.90907,116.351218,0,391,39906.1434375,2009-04-03,03:26:33
39.908994,116.351223,0,389,39906.1434953704,2009-04-03,03:26:38
39.908937,116.351225,0,387,39906.1435532407,2009-04-03,03:26:43
39.908865,116.351229,0,380,39906.1436111111,2009-04-03,03:26:48
39.908813,116.351283,0,350,39906.1436689815,2009-04-03,03:26:53
39.908761,116.351305,0,326,39906.1437268518,2009-04-03,03:26:58
39.90875,116.351335,0,281,39906.1437847222,2009-04-03,03:27:03
39.908708,116.35136,0,244,39906.1438425926,2009-04-03,03:27:08
39.908656,116.351375,0,218,39906.143900463,2009-04-03,03:27:13
39.908601,116.35137,0,208,39906.1439583333,2009-04-03,03:27:18
39.908547,116.351373,0,203,39906.1440162037,2009-04-03,03:27:23
39.908475,116.351381,0,197,39906.1440740741,2009-04-03,03:27:28
39.908417,116.351375,0,193,39906.1441319444,2009-04-03,03:27:33
39.908338,116.351391,0,190,39906.1441898148,2009-04-03,03:27:38
39.908243,116.351415,0,187,39906.1442476852,2009-04-03,03:27:43
39.908159,116.35143,0,179,39906.1443055556,2009-04-03,03:27:48
39.908085,116.351443,0,173,39906.1443634259,2009-04-03,03:27:53
39.908025,116.351449,0,167,39906.1444212963,2009-04-03,03:27:58
39.90797,116.351441,0,166,39906.1444791667,2009-04-03,03:28:03
39.907909,116.351431,0,167,39906.144537037,2009-04-03,03:28:08
39.907978,116.351403,0,155,39906.1445949074,2009-04-03,03:28:13
39.908037,116.351395,0,123,39906.1446527778,2009-04-03,03:28:18
39.908047,116.35139,0,114,39906.1447106482,2009-04-03,03:28:23
39.908039,116.351371,0,104,39906.1447685185,2009-04-03,03:28:28
39.908039,116.351371,0,104,39906.1448032407,2009-04-03,03:28:31
39.908042,116.351366,0,100,39906.1448263889,2009-04-03,03:28:33
39.907951,116.351377,0,93,39906.1448842593,2009-04-03,03:28:38
39.907875,116.351377,0,92,39906.1449421296,2009-04-03,03:28:43
39.907789,116.351369,0,94,39906.145,2009-04-03,03:28:48
39.907711,116.351371,0,97,39906.1450578704,2009-04-03,03:28:53
39.907641,116.35137,0,98,39906.1451157407,2009-04-03,03:28:58
39.907559,116.351369,0,98,39906.1451736111,2009-04-03,03:29:03
39.907418,116.351394,0,113,39906.1452314815,2009-04-03,03:29:08
39.907323,116.351415,0,124,39906.1452893519,2009-04-03,03:29:13
39.90726,116.3514,0,132,39906.1453472222,2009-04-03,03:29:18
39.90715,116.351391,0,147,39906.1454050926,2009-04-03,03:29:23
39.907161,116.351286,0,162,39906.145462963,2009-04-03,03:29:28
39.907087,116.351265,0,180,39906.1455208333,2009-04-03,03:29:33
39.907035,116.351245,0,186,39906.1455787037,2009-04-03,03:29:38
39.906996,116.351247,0,189,39906.1456365741,2009-04-03,03:29:43
39.906996,116.351264,0,189,39906.1456944444,2009-04-03,03:29:48
39.907,116.351254,0,190,39906.1457523148,2009-04-03,03:29:53
39.906998,116.351245,0,190,39906.1458101852,2009-04-03,03:29:58
39.906998,116.351245,0,190,39906.1458449074,2009-04-03,03:30:01
39.906998,116.35125,0,191,39906.1458680556,2009-04-03,03:30:03
39.907013,116.351204,0,190,39906.1459259259,2009-04-03,03:30:08
39.907019,116.351145,0,190,39906.1459837963,2009-04-03,03:30:13
39.907022,116.35108,0,189,39906.1460416667,2009-04-03,03:30:18
39.90701,116.351018,0,188,39906.146099537,2009-04-03,03:30:23
39.907008,116.351046,0,188,39906.1461574074,2009-04-03,03:30:28
39.907008,116.351046,0,188,39906.1461921296,2009-04-03,03:30:31
39.907006,116.35105,0,188,39906.1462152778,2009-04-03,03:30:33
39.906946,116.351083,0,187,39906.1462731481,2009-04-03,03:30:38
39.906952,116.3511,0,187,39906.1463310185,2009-04-03,03:30:43
39.906959,116.351124,0,187,39906.1463888889,2009-04-03,03:30:48
39.906946,116.351151,0,186,39906.1464467593,2009-04-03,03:30:53
39.906917,116.351192,0,186,39906.1465046296,2009-04-03,03:30:58
39.940081,116.348237,0,142,39906.1602199074,2009-04-03,03:50:43
39.940018,116.34818,0,134,39906.1602777778,2009-04-03,03:50:48
39.940059,116.348187,0,142,39906.1603356482,2009-04-03,03:50:53
39.940114,116.348136,0,139,39906.1603935185,2009-04-03,03:50:58
39.940156,116.348117,0,131,39906.1604513889,2009-04-03,03:51:03
39.94017,116.348106,0,131,39906.1605092593,2009-04-03,03:51:08
39.940202,116.348068,0,130,39906.1605671296,2009-04-03,03:51:13
39.940202,116.348068,0,130,39906.1606018519,2009-04-03,03:51:16
39.940202,116.348062,0,130,39906.160625,2009-04-03,03:51:18
39.940218,116.348014,0,130,39906.1606828704,2009-04-03,03:51:23
39.940262,116.347956,0,130,39906.1607407407,2009-04-03,03:51:28
39.940263,116.347955,0,130,39906.1607986111,2009-04-03,03:51:33
39.940264,116.347947,0,131,39906.1608564815,2009-04-03,03:51:38
39.940264,116.347947,0,131,39906.1608912037,2009-04-03,03:51:41
39.940267,116.347943,0,131,39906.1609143519,2009-04-03,03:51:43
39.940296,116.347876,0,141,39906.1609722222,2009-04-03,03:51:48
39.940317,116.347836,0,145,39906.1610300926,2009-04-03,03:51:53
39.94032,116.347841,0,145,39906.161087963,2009-04-03,03:51:58
39.94032,116.347841,0,145,39906.1611226852,2009-04-03,03:52:01
39.940323,116.347834,0,145,39906.1611458333,2009-04-03,03:52:03
39.940324,116.347822,0,146,39906.1612037037,2009-04-03,03:52:08
39.940358,116.347715,0,146,39906.1612615741,2009-04-03,03:52:13
39.94035,116.347629,0,149,39906.1613194444,2009-04-03,03:52:18
39.940408,116.347544,0,150,39906.1613773148,2009-04-03,03:52:23
39.940432,116.347498,0,150,39906.1614351852,2009-04-03,03:52:28
39.940436,116.347374,0,151,39906.1614930556,2009-04-03,03:52:33
39.940474,116.347297,0,153,39906.1615509259,2009-04-03,03:52:38
39.940526,116.347193,0,156,39906.1616087963,2009-04-03,03:52:43
39.94058,116.347187,0,158,39906.1616666667,2009-04-03,03:52:48
39.940607,116.347194,0,160,39906.161724537,2009-04-03,03:52:53
39.940578,116.347152,0,162,39906.1617824074,2009-04-03,03:52:58
39.940578,116.347179,0,164,39906.1618402778,2009-04-03,03:53:03
39.940576,116.347215,0,165,39906.1618981481,2009-04-03,03:53:08
39.94057,116.34723,0,165,39906.1619560185,2009-04-03,03:53:13
39.940692,116.34736,0,167,39906.1620138889,2009-04-03,03:53:18
39.940767,116.347413,0,169,39906.1620717593,2009-04-03,03:53:23
39.940797,116.347427,0,170,39906.1621296296,2009-04-03,03:53:28
39.940797,116.347427,0,170,39906.1621643519,2009-04-03,03:53:31
39.940798,116.347428,0,170,39906.1621875,2009-04-03,03:53:33
39.940799,116.347438,0,170,39906.1622453704,2009-04-03,03:53:38
39.940801,116.347452,0,170,39906.1623032407,2009-04-03,03:53:43
39.940793,116.347435,0,170,39906.1623611111,2009-04-03,03:53:48
39.940745,116.347454,0,173,39906.1624189815,2009-04-03,03:53:53
39.940805,116.347485,0,173,39906.1624768519,2009-04-03,03:53:58
39.9408,116.347477,0,174,39906.1625347222,2009-04-03,03:54:03
39.9408,116.347477,0,174,39906.1625694444,2009-04-03,03:54:06
39.940801,116.347479,0,174,39906.1625925926,2009-04-03,03:54:08
39.940793,116.347281,0,175,39906.162650463,2009-04-03,03:54:13
39.940923,116.347069,0,178,39906.1627083333,2009-04-03,03:54:18
39.941073,116.347025,0,276,39906.1659490741,2009-04-03,03:58:58
39.941248,116.347263,0,274,39906.1660069444,2009-04-03,03:59:03
39.94183,116.347095,0,268,39906.1660648148,2009-04-03,03:59:08
39.942616,116.346694,0,263,39906.1661226852,2009-04-03,03:59:13
39.943538,116.346147,0,258,39906.1661805556,2009-04-03,03:59:18
39.944517,116.345506,0,225,39906.1662384259,2009-04-03,03:59:23
39.94555,116.34516,0,205,39906.1662962963,2009-04-03,03:59:28
39.946469,116.345106,0,179,39906.1663541667,2009-04-03,03:59:33
39.947371,116.345273,0,159,39906.166412037,2009-04-03,03:59:38
39.948245,116.345431,0,142,39906.1664699074,2009-04-03,03:59:43
39.949074,116.345519,0,131,39906.1665277778,2009-04-03,03:59:48
39.949902,116.345398,0,124,39906.1665856481,2009-04-03,03:59:53
39.95066,116.345014,0,118,39906.1666435185,2009-04-03,03:59:58
39.951422,116.344568,0,111,39906.1667013889,2009-04-03,04:00:03
39.952162,116.344129,0,107,39906.1667592593,2009-04-03,04:00:08
39.952874,116.343703,0,106,39906.1668171296,2009-04-03,04:00:13
39.95364,116.343289,0,101,39906.166875,2009-04-03,04:00:18
39.954387,116.342863,0,99,39906.1669328704,2009-04-03,04:00:23
39.955163,116.342406,0,102,39906.1669907407,2009-04-03,04:00:28
39.955956,116.341969,0,100,39906.1670486111,2009-04-03,04:00:33
39.95675,116.341544,0,97,39906.1671064815,2009-04-03,04:00:38
39.957522,116.341204,0,98,39906.1671643518,2009-04-03,04:00:43
39.95827,116.340826,0,102,39906.1672222222,2009-04-03,04:00:48
39.959023,116.340401,0,102,39906.1672800926,2009-04-03,04:00:53
39.959801,116.340025,0,107,39906.167337963,2009-04-03,04:00:58
39.960631,116.339742,0,112,39906.1673958333,2009-04-03,04:01:03
39.961477,116.339502,0,109,39906.1674537037,2009-04-03,04:01:08
39.962354,116.339386,0,113,39906.1675115741,2009-04-03,04:01:13
39.963151,116.339278,0,119,39906.1675694444,2009-04-03,04:01:18
39.963771,116.339165,0,130,39906.1676273148,2009-04-03,04:01:23
39.964275,116.339086,0,133,39906.1676851852,2009-04-03,04:01:28
39.964627,116.33901,0,128,39906.1677430556,2009-04-03,04:01:33
39.964926,116.338991,0,138,39906.1678009259,2009-04-03,04:01:38
39.965143,116.338953,0,143,39906.1678587963,2009-04-03,04:01:43
39.96525,116.338945,0,144,39906.1679166667,2009-04-03,04:01:48
39.965269,116.338947,0,138,39906.167974537,2009-04-03,04:01:53
39.965269,116.338947,0,138,39906.1680092593,2009-04-03,04:01:56
39.96527,116.33895,0,138,39906.1680324074,2009-04-03,04:01:58
39.965262,116.338968,0,139,39906.1680902778,2009-04-03,04:02:03
39.965252,116.33899,0,141,39906.1681481482,2009-04-03,04:02:08
39.965252,116.339003,0,142,39906.1682060185,2009-04-03,04:02:13
39.965252,116.339003,0,142,39906.1682407407,2009-04-03,04:02:16
39.965253,116.339002,0,143,39906.1682638889,2009-04-03,04:02:18
39.965255,116.339013,0,143,39906.1683217593,2009-04-03,04:02:23
39.965255,116.339013,0,143,39906.1683564815,2009-04-03,04:02:26
39.965254,116.339007,0,144,39906.1683796296,2009-04-03,04:02:28
39.965279,116.338997,0,146,39906.1684375,2009-04-03,04:02:33
39.965471,116.338942,0,151,39906.1684953704,2009-04-03,04:02:38
39.966238,116.338812,0,148,39906.1685532407,2009-04-03,04:02:43
39.967183,116.338563,0,137,39906.1686111111,2009-04-03,04:02:48
39.968078,116.338219,0,127,39906.1686689815,2009-04-03,04:02:53
39.968893,116.337807,0,120,39906.1687268519,2009-04-03,04:02:58
39.969559,116.337267,0,108,39906.1687847222,2009-04-03,04:03:03
39.970242,116.336711,0,97,39906.1688425926,2009-04-03,04:03:08
39.970894,116.33622,0,81,39906.168900463,2009-04-03,04:03:13
39.971457,116.335792,0,80,39906.1689583333,2009-04-03,04:03:18
39.97201,116.335361,0,83,39906.1690162037,2009-04-03,04:03:23
39.972551,116.334917,0,75,39906.1690740741,2009-04-03,04:03:28
39.973084,116.334502,0,73,39906.1691319444,2009-04-03,04:03:33
39.973621,116.334135,0,67,39906.1691898148,2009-04-03,04:03:38
39.974124,116.333952,0,65,39906.1692476852,2009-04-03,04:03:43
39.974568,116.333847,0,60,39906.1693055556,2009-04-03,04:03:48
39.974856,116.333786,0,60,39906.1693634259,2009-04-03,04:03:53
39.975001,116.333761,0,57,39906.1694212963,2009-04-03,04:03:58
39.975064,116.333771,0,56,39906.1694791667,2009-04-03,04:04:03
39.975062,116.333759,0,55,39906.169537037,2009-04-03,04:04:08
39.975062,116.333759,0,55,39906.1695717593,2009-04-03,04:04:11
39.975063,116.333756,0,56,39906.1695949074,2009-04-03,04:04:13
39.975067,116.333765,0,56,39906.1696527778,2009-04-03,04:04:18
39.97507,116.333775,0,56,39906.1697106481,2009-04-03,04:04:23
39.975071,116.333787,0,56,39906.1697685185,2009-04-03,04:04:28
39.975072,116.333799,0,57,39906.1698263889,2009-04-03,04:04:33
39.975072,116.333796,0,57,39906.1698842593,2009-04-03,04:04:38
39.975072,116.333796,0,57,39906.1699189815,2009-04-03,04:04:41
39.975071,116.33379,0,58,39906.1699421296,2009-04-03,04:04:43
39.975061,116.333777,0,58,39906.17,2009-04-03,04:04:48
39.975057,116.333784,0,59,39906.1700578704,2009-04-03,04:04:53
39.975051,116.333779,0,59,39906.1701157407,2009-04-03,04:04:58
39.975051,116.333779,0,59,39906.170150463,2009-04-03,04:05:01
39.975048,116.333783,0,59,39906.1701736111,2009-04-03,04:05:03
39.975047,116.333793,0,59,39906.1702314815,2009-04-03,04:05:08
39.975048,116.33381,0,59,39906.1702893519,2009-04-03,04:05:13
39.975049,116.333824,0,59,39906.1703472222,2009-04-03,04:05:18
39.975049,116.333824,0,59,39906.1703819444,2009-04-03,04:05:21
39.975046,116.333816,0,59,39906.1704050926,2009-04-03,04:05:23
39.975045,116.333806,0,59,39906.170462963,2009-04-03,04:05:28
39.975042,116.333792,0,59,39906.1705208333,2009-04-03,04:05:33
39.975038,116.333768,0,59,39906.1705787037,2009-04-03,04:05:38
39.975029,116.333732,0,59,39906.1706365741,2009-04-03,04:05:43
39.975022,116.333702,0,60,39906.1706944444,2009-04-03,04:05:48
39.97501,116.33366,0,60,39906.1707523148,2009-04-03,04:05:53
39.974987,116.333652,0,60,39906.1708101852,2009-04-03,04:05:58
39.974987,116.333652,0,60,39906.1708449074,2009-04-03,04:06:01
39.974986,116.333656,0,61,39906.1708680556,2009-04-03,04:06:03
39.974978,116.333633,0,65,39906.1709259259,2009-04-03,04:06:08
39.974881,116.333543,0,82,39906.1709837963,2009-04-03,04:06:13
39.974852,116.333485,0,95,39906.1710416667,2009-04-03,04:06:18
39.974829,116.333448,0,101,39906.171099537,2009-04-03,04:06:23
39.974794,116.333404,0,105,39906.1711574074,2009-04-03,04:06:28
39.974792,116.333352,0,115,39906.1712152778,2009-04-03,04:06:33
39.974778,116.333303,0,120,39906.1712731481,2009-04-03,04:06:38
39.974768,116.333229,0,126,39906.1713310185,2009-04-03,04:06:43
39.974755,116.333175,0,129,39906.1713888889,2009-04-03,04:06:48
39.974741,116.333107,0,135,39906.1714467593,2009-04-03,04:06:53
39.974731,116.333018,0,136,39906.1715046296,2009-04-03,04:06:58
39.974692,116.332971,0,141,39906.1715625,2009-04-03,04:07:03
39.974727,116.332882,0,147,39906.1716203704,2009-04-03,04:07:08
39.974757,116.332797,0,155,39906.1716782407,2009-04-03,04:07:13
39.974763,116.332724,0,161,39906.1717361111,2009-04-03,04:07:18
39.974767,116.332643,0,164,39906.1717939815,2009-04-03,04:07:23
39.974755,116.332579,0,168,39906.1718518519,2009-04-03,04:07:28
39.974759,116.332478,0,155,39906.1719097222,2009-04-03,04:07:33
39.97474,116.332432,0,150,39906.1719675926,2009-04-03,04:07:38
39.974759,116.332347,0,145,39906.172025463,2009-04-03,04:07:43
39.974789,116.332264,0,144,39906.1720833333,2009-04-03,04:07:48
39.974777,116.332205,0,144,39906.1721412037,2009-04-03,04:07:53
39.974757,116.332165,0,146,39906.1721990741,2009-04-03,04:07:58
39.974754,116.332105,0,149,39906.1722569444,2009-04-03,04:08:03
39.974744,116.332059,0,154,39906.1723148148,2009-04-03,04:08:08
39.97469,116.332038,0,155,39906.1723726852,2009-04-03,04:08:13
39.97463,116.332044,0,151,39906.1724305556,2009-04-03,04:08:18
39.974595,116.332058,0,146,39906.1724884259,2009-04-03,04:08:23
39.974535,116.33205,0,142,39906.1725462963,2009-04-03,04:08:28
39.974464,116.332039,0,143,39906.1726041667,2009-04-03,04:08:33
39.974406,116.332021,0,137,39906.172662037,2009-04-03,04:08:38
39.974339,116.332053,0,134,39906.1727199074,2009-04-03,04:08:43
39.97429,116.332081,0,132,39906.1727777778,2009-04-03,04:08:48
39.974239,116.332113,0,131,39906.1728356481,2009-04-03,04:08:53
39.974197,116.332129,0,130,39906.1728935185,2009-04-03,04:08:58
39.97422,116.332084,0,127,39906.1729513889,2009-04-03,04:09:03
39.974196,116.33207,0,123,39906.1730092593,2009-04-03,04:09:08
39.974136,116.332077,0,121,39906.1730671296,2009-04-03,04:09:13
39.974091,116.33209,0,120,39906.173125,2009-04-03,04:09:18
39.974036,116.332135,0,116,39906.1731828704,2009-04-03,04:09:23
39.973997,116.332172,0,113,39906.1732407407,2009-04-03,04:09:28
39.973969,116.332188,0,119,39906.1732986111,2009-04-03,04:09:33
39.973953,116.332214,0,125,39906.1733564815,2009-04-03,04:09:38
39.973935,116.33224,0,131,39906.1734143518,2009-04-03,04:09:43
39.973889,116.332263,0,136,39906.1734722222,2009-04-03,04:09:48
39.973866,116.332274,0,142,39906.1735300926,2009-04-03,04:09:53
39.973857,116.332284,0,145,39906.173587963,2009-04-03,04:09:58
39.973796,116.332208,0,148,39906.1736458333,2009-04-03,04:10:03
39.973729,116.332093,0,151,39906.1737037037,2009-04-03,04:10:08
39.973693,116.331968,0,156,39906.1737615741,2009-04-03,04:10:13
39.973621,116.332034,0,173,39906.1738194444,2009-04-03,04:10:18
39.973574,116.332071,0,185,39906.1738773148,2009-04-03,04:10:23
39.973521,116.332091,0,199,39906.1739351852,2009-04-03,04:10:28
39.973496,116.332146,0,208,39906.1739930556,2009-04-03,04:10:33
39.973479,116.332149,0,214,39906.1740509259,2009-04-03,04:10:38
39.973474,116.332144,0,216,39906.1741087963,2009-04-03,04:10:43
39.973475,116.332145,0,218,39906.1741666667,2009-04-03,04:10:48
39.973475,116.332142,0,218,39906.174224537,2009-04-03,04:10:53
39.973475,116.332142,0,218,39906.1742592593,2009-04-03,04:10:56
39.973474,116.33214,0,218,39906.1742824074,2009-04-03,04:10:58
39.973273,116.335528,0,336,39906.1772916667,2009-04-03,04:15:18
39.973343,116.334454,0,237,39906.177349537,2009-04-03,04:15:23
39.973343,116.334454,0,237,39906.1773842593,2009-04-03,04:15:26
39.97334,116.334455,0,248,39906.1774074074,2009-04-03,04:15:28
39.973348,116.334545,0,228,39906.1774652778,2009-04-03,04:15:33
39.973352,116.334613,0,201,39906.1775231481,2009-04-03,04:15:38
39.97336,116.33464,0,170,39906.1775810185,2009-04-03,04:15:43
39.97336,116.33464,0,170,39906.1776157407,2009-04-03,04:15:46
39.97336,116.334641,0,156,39906.1776388889,2009-04-03,04:15:48
39.973356,116.334632,0,148,39906.1776967593,2009-04-03,04:15:53
39.973356,116.334634,0,148,39906.1777546296,2009-04-03,04:15:58
39.973356,116.334632,0,149,39906.1778125,2009-04-03,04:16:03
39.973356,116.334632,0,149,39906.1778472222,2009-04-03,04:16:06
39.973356,116.334637,0,149,39906.1778703704,2009-04-03,04:16:08
39.973358,116.334651,0,149,39906.1779282407,2009-04-03,04:16:13
39.966546,116.329729,0,165,39906.3478587963,2009-04-03,08:20:55
39.966578,116.329661,0,192,39906.3479166667,2009-04-03,08:21:00
39.96659,116.329581,0,211,39906.347974537,2009-04-03,08:21:05
39.96658,116.329528,0,207,39906.3480324074,2009-04-03,08:21:10
39.966586,116.329504,0,204,39906.3480902778,2009-04-03,08:21:15
39.966594,116.329503,0,199,39906.3481481481,2009-04-03,08:21:20
39.9666,116.32951,0,196,39906.3482060185,2009-04-03,08:21:25
39.9666,116.32951,0,196,39906.3482407407,2009-04-03,08:21:28
39.966606,116.32951,0,195,39906.3482638889,2009-04-03,08:21:30
39.96661,116.329459,0,195,39906.3483217593,2009-04-03,08:21:35
39.966599,116.32924,0,194,39906.3483796296,2009-04-03,08:21:40
39.966584,116.329122,0,193,39906.3484375,2009-04-03,08:21:45
39.966566,116.328815,0,189,39906.3484953704,2009-04-03,08:21:50
39.96654,116.328378,0,185,39906.3485532407,2009-04-03,08:21:55
39.966515,116.327956,0,181,39906.3486111111,2009-04-03,08:22:00
39.966474,116.327563,0,176,39906.3486689815,2009-04-03,08:22:05
39.966434,116.327181,0,171,39906.3487268519,2009-04-03,08:22:10
39.966401,116.326878,0,168,39906.3487847222,2009-04-03,08:22:15
39.966399,116.326641,0,168,39906.3488425926,2009-04-03,08:22:20
39.966394,116.326433,0,167,39906.348900463,2009-04-03,08:22:25
39.966386,116.326167,0,165,39906.3489583333,2009-04-03,08:22:30
39.966374,116.325919,0,162,39906.3490162037,2009-04-03,08:22:35
39.966317,116.325593,0,155,39906.3490740741,2009-04-03,08:22:40
39.966347,116.32518,0,150,39906.3491319444,2009-04-03,08:22:45
39.966373,116.324529,0,139,39906.3491898148,2009-04-03,08:22:50
39.966232,116.323755,0,129,39906.3492476852,2009-04-03,08:22:55
39.966174,116.323104,0,126,39906.3493055556,2009-04-03,08:23:00
39.966143,116.322304,0,122,39906.3493634259,2009-04-03,08:23:05
39.966104,116.321372,0,113,39906.3494212963,2009-04-03,08:23:10
39.966079,116.320537,0,106,39906.3494791667,2009-04-03,08:23:15
39.966063,116.319838,0,108,39906.349537037,2009-04-03,08:23:20
39.966045,116.31924,0,115,39906.3495949074,2009-04-03,08:23:25
39.966009,116.318641,0,117,39906.3496527778,2009-04-03,08:23:30
39.965985,116.317974,0,114,39906.3497106481,2009-04-03,08:23:35
39.965965,116.317382,0,114,39906.3497685185,2009-04-03,08:23:40
39.965965,116.316866,0,113,39906.3498263889,2009-04-03,08:23:45
39.965963,116.316625,0,120,39906.3498842593,2009-04-03,08:23:50
39.965953,116.316579,0,129,39906.3499421296,2009-04-03,08:23:55
39.965949,116.31655,0,133,39906.35,2009-04-03,08:24:00
39.965943,116.316487,0,136,39906.3500578704,2009-04-03,08:24:05
39.965948,116.316429,0,141,39906.3501157407,2009-04-03,08:24:10
39.965948,116.316429,0,141,39906.350150463,2009-04-03,08:24:13
39.965942,116.316433,0,143,39906.3501736111,2009-04-03,08:24:15
39.965939,116.316414,0,144,39906.3502314815,2009-04-03,08:24:20
39.965939,116.316415,0,144,39906.3502893519,2009-04-03,08:24:25
39.965939,116.316415,0,144,39906.3503240741,2009-04-03,08:24:28
39.965939,116.316418,0,144,39906.3503472222,2009-04-03,08:24:30
39.965938,116.316402,0,144,39906.3504050926,2009-04-03,08:24:35
39.965929,116.316218,0,146,39906.350462963,2009-04-03,08:24:40
39.965905,116.315756,0,146,39906.3505208333,2009-04-03,08:24:45
39.965975,116.315521,0,147,39906.3505787037,2009-04-03,08:24:50
39.966042,116.315443,0,154,39906.3506365741,2009-04-03,08:24:55
39.966059,116.315445,0,158,39906.3506944444,2009-04-03,08:25:00
39.966059,116.315445,0,158,39906.3507291667,2009-04-03,08:25:03
39.966059,116.315447,0,159,39906.3507523148,2009-04-03,08:25:05
39.966067,116.315392,0,161,39906.3508101852,2009-04-03,08:25:10
39.965946,116.315313,0,158,39906.3508680556,2009-04-03,08:25:15
39.965774,116.315333,0,156,39906.3509259259,2009-04-03,08:25:20
39.965419,116.315194,0,158,39906.3509837963,2009-04-03,08:25:25
39.965073,116.315308,0,157,39906.3510416667,2009-04-03,08:25:30
39.9646,116.31544,0,158,39906.351099537,2009-04-03,08:25:35
39.96397,116.315684,0,156,39906.3511574074,2009-04-03,08:25:40
39.963339,116.315892,0,154,39906.3512152778,2009-04-03,08:25:45
39.962742,116.316077,0,147,39906.3512731481,2009-04-03,08:25:50
39.962121,116.316228,0,141,39906.3513310185,2009-04-03,08:25:55
39.961429,116.316348,0,139,39906.3513888889,2009-04-03,08:26:00
39.960764,116.316432,0,151,39906.3514467593,2009-04-03,08:26:05
39.960156,116.316516,0,156,39906.3515046296,2009-04-03,08:26:10
39.959591,116.316568,0,160,39906.3515625,2009-04-03,08:26:15
39.95898,116.316667,0,164,39906.3516203704,2009-04-03,08:26:20
39.958267,116.316824,0,167,39906.3516782407,2009-04-03,08:26:25
39.957511,116.316913,0,169,39906.3517361111,2009-04-03,08:26:30
39.95678,116.316989,0,175,39906.3517939815,2009-04-03,08:26:35
39.956208,116.316972,0,182,39906.3518518518,2009-04-03,08:26:40
39.955928,116.316916,0,184,39906.3519097222,2009-04-03,08:26:45
39.955863,116.31688,0,185,39906.3519675926,2009-04-03,08:26:50
39.955861,116.31686,0,188,39906.352025463,2009-04-03,08:26:55
39.955855,116.316861,0,189,39906.3520833333,2009-04-03,08:27:00
39.955856,116.31686,0,189,39906.3521412037,2009-04-03,08:27:05
39.95585,116.316861,0,189,39906.3521990741,2009-04-03,08:27:10
39.955842,116.316862,0,189,39906.3522569444,2009-04-03,08:27:15
39.955844,116.316864,0,189,39906.3523148148,2009-04-03,08:27:20
39.955844,116.316864,0,189,39906.352349537,2009-04-03,08:27:23
39.95585,116.316866,0,188,39906.3523726852,2009-04-03,08:27:25
39.955859,116.316866,0,187,39906.3524305556,2009-04-03,08:27:30
39.955862,116.316867,0,186,39906.3524884259,2009-04-03,08:27:35
39.955865,116.316867,0,185,39906.3525462963,2009-04-03,08:27:40
39.955865,116.316868,0,185,39906.3526041667,2009-04-03,08:27:45
39.955865,116.316868,0,185,39906.3526388889,2009-04-03,08:27:48
39.955861,116.316869,0,185,39906.352662037,2009-04-03,08:27:50
39.955813,116.316906,0,183,39906.3527199074,2009-04-03,08:27:55
39.955465,116.317031,0,184,39906.3527777778,2009-04-03,08:28:00
39.954967,116.317135,0,185,39906.3528356481,2009-04-03,08:28:05
39.954412,116.317217,0,189,39906.3528935185,2009-04-03,08:28:10
39.953798,116.317291,0,194,39906.3529513889,2009-04-03,08:28:15
39.953137,116.31737,0,195,39906.3530092593,2009-04-03,08:28:20
39.952514,116.317395,0,193,39906.3530671296,2009-04-03,08:28:25
39.952012,116.317445,0,193,39906.353125,2009-04-03,08:28:30
39.951469,116.317577,0,192,39906.3531828704,2009-04-03,08:28:35
39.95097,116.317607,0,191,39906.3532407407,2009-04-03,08:28:40
39.950575,116.317657,0,186,39906.3532986111,2009-04-03,08:28:45
39.950149,116.317734,0,184,39906.3533564815,2009-04-03,08:28:50
39.949594,116.31788,0,186,39906.3534143518,2009-04-03,08:28:55
39.948925,116.317965,0,182,39906.3534722222,2009-04-03,08:29:00
39.94827,116.318048,0,171,39906.3535300926,2009-04-03,08:29:05
39.947757,116.318106,0,161,39906.353587963,2009-04-03,08:29:10
39.947345,116.318178,0,161,39906.3536458333,2009-04-03,08:29:15
39.947055,116.318229,0,161,39906.3537037037,2009-04-03,08:29:20
39.94684,116.318315,0,170,39906.3537615741,2009-04-03,08:29:25
39.94652,116.318434,0,169,39906.3538194444,2009-04-03,08:29:30
39.94609,116.318476,0,169,39906.3538773148,2009-04-03,08:29:35
39.945682,116.318512,0,168,39906.3539351852,2009-04-03,08:29:40
39.945317,116.318521,0,165,39906.3539930556,2009-04-03,08:29:45
39.944964,116.318586,0,163,39906.3540509259,2009-04-03,08:29:50
39.94456,116.318678,0,167,39906.3541087963,2009-04-03,08:29:55
39.94411,116.318734,0,165,39906.3541666667,2009-04-03,08:30:00
39.943631,116.318745,0,162,39906.354224537,2009-04-03,08:30:05
39.943186,116.31877,0,167,39906.3542824074,2009-04-03,08:30:10
39.942806,116.31885,0,164,39906.3543402778,2009-04-03,08:30:15
39.942402,116.318903,0,164,39906.3543981481,2009-04-03,08:30:20
39.942043,116.31887,0,163,39906.3544560185,2009-04-03,08:30:25
39.941914,116.318815,0,159,39906.3545138889,2009-04-03,08:30:30
39.941925,116.318816,0,161,39906.3545717593,2009-04-03,08:30:35
39.94193,116.318817,0,160,39906.3546296296,2009-04-03,08:30:40
39.941936,116.31882,0,160,39906.3546875,2009-04-03,08:30:45
39.941938,116.318821,0,160,39906.3547453704,2009-04-03,08:30:50
39.941944,116.318824,0,160,39906.3548032407,2009-04-03,08:30:55
39.941948,116.318826,0,160,39906.3548611111,2009-04-03,08:31:00
39.941948,116.318826,0,160,39906.3548958333,2009-04-03,08:31:03
39.941952,116.318827,0,160,39906.3549189815,2009-04-03,08:31:05
39.941946,116.318816,0,161,39906.3549768519,2009-04-03,08:31:10
39.941953,116.318772,0,167,39906.3550347222,2009-04-03,08:31:15
39.941935,116.318743,0,169,39906.3550925926,2009-04-03,08:31:20
39.941946,116.31875,0,174,39906.355150463,2009-04-03,08:31:25
39.941946,116.31875,0,174,39906.3551851852,2009-04-03,08:31:28
39.941949,116.318742,0,176,39906.3552083333,2009-04-03,08:31:30
39.941957,116.318678,0,175,39906.3552662037,2009-04-03,08:31:35
39.94197,116.318624,0,177,39906.3553240741,2009-04-03,08:31:40
39.941994,116.318545,0,173,39906.3553819444,2009-04-03,08:31:45
39.941985,116.318507,0,168,39906.3554398148,2009-04-03,08:31:50
39.941998,116.318421,0,168,39906.3554976852,2009-04-03,08:31:55
39.941997,116.318355,0,167,39906.3555555556,2009-04-03,08:32:00
39.942014,116.318267,0,161,39906.3556134259,2009-04-03,08:32:05
39.942013,116.318195,0,157,39906.3556712963,2009-04-03,08:32:10
39.941988,116.318095,0,155,39906.3557291667,2009-04-03,08:32:15
39.941957,116.318019,0,156,39906.355787037,2009-04-03,08:32:20
39.941978,116.317987,0,156,39906.3558449074,2009-04-03,08:32:25
39.942017,116.317979,0,156,39906.3559027778,2009-04-03,08:32:30
39.942049,116.317959,0,153,39906.3559606481,2009-04-03,08:32:35
39.942079,116.317954,0,150,39906.3560185185,2009-04-03,08:32:40
39.942054,116.31797,0,150,39906.3560763889,2009-04-03,08:32:45
39.942009,116.318042,0,150,39906.3561342593,2009-04-03,08:32:50
39.94194,116.318111,0,150,39906.3561921296,2009-04-03,08:32:55
39.94201,116.318063,0,123,39906.3681712963,2009-04-03,08:50:10
39.94195,116.318044,0,175,39906.3682291667,2009-04-03,08:50:15
39.941962,116.318017,0,151,39906.368287037,2009-04-03,08:50:20
39.941967,116.318052,0,142,39906.3683449074,2009-04-03,08:50:25
39.941972,116.318133,0,142,39906.3684027778,2009-04-03,08:50:30
39.941982,116.318206,0,137,39906.3684606481,2009-04-03,08:50:35
39.941972,116.318296,0,165,39906.3685185185,2009-04-03,08:50:40
39.941956,116.318345,0,167,39906.3685763889,2009-04-03,08:50:45
39.942,116.318471,0,172,39906.3686342593,2009-04-03,08:50:50
39.942067,116.318553,0,170,39906.3686921296,2009-04-03,08:50:55
39.942084,116.318602,0,170,39906.36875,2009-04-03,08:51:00
39.9421,116.318683,0,165,39906.3688078704,2009-04-03,08:51:05
39.942117,116.318751,0,163,39906.3688657407,2009-04-03,08:51:10
39.942104,116.318794,0,165,39906.3689236111,2009-04-03,08:51:15
39.942158,116.318857,0,166,39906.3689814815,2009-04-03,08:51:20
39.94222,116.318851,0,165,39906.3690393518,2009-04-03,08:51:25
39.942263,116.318834,0,166,39906.3690972222,2009-04-03,08:51:30
39.94232,116.31883,0,168,39906.3691550926,2009-04-03,08:51:35
39.942398,116.318819,0,171,39906.369212963,2009-04-03,08:51:40
39.942456,116.318826,0,176,39906.3692708333,2009-04-03,08:51:45
39.942516,116.318837,0,166,39906.3693287037,2009-04-03,08:51:50
39.942568,116.318816,0,175,39906.3693865741,2009-04-03,08:51:55
39.942613,116.318825,0,178,39906.3694444444,2009-04-03,08:52:00
39.942659,116.318832,0,171,39906.3695023148,2009-04-03,08:52:05
39.942692,116.318848,0,168,39906.3695601852,2009-04-03,08:52:10
39.942754,116.31885,0,167,39906.3696180556,2009-04-03,08:52:15
39.942801,116.318839,0,166,39906.3696759259,2009-04-03,08:52:20
39.942855,116.318835,0,162,39906.3697337963,2009-04-03,08:52:25
39.942903,116.318837,0,171,39906.3697916667,2009-04-03,08:52:30
39.94295,116.318833,0,175,39906.369849537,2009-04-03,08:52:35
39.943022,116.318808,0,182,39906.3699074074,2009-04-03,08:52:40
39.943079,116.318797,0,178,39906.3699652778,2009-04-03,08:52:45
39.943137,116.318763,0,179,39906.3700231481,2009-04-03,08:52:50
39.943195,116.318714,0,178,39906.3700810185,2009-04-03,08:52:55
39.943233,116.318713,0,177,39906.3701388889,2009-04-03,08:53:00
39.943293,116.318705,0,177,39906.3701967593,2009-04-03,08:53:05
39.943336,116.318705,0,185,39906.3702546296,2009-04-03,08:53:10
39.943405,116.318686,0,191,39906.3703125,2009-04-03,08:53:15
39.943426,116.318607,0,193,39906.3703703704,2009-04-03,08:53:20
39.943403,116.318579,0,198,39906.3704282407,2009-04-03,08:53:25
39.943362,116.318573,0,203,39906.3704861111,2009-04-03,08:53:30
39.943362,116.318573,0,203,39906.3705208333,2009-04-03,08:53:33
39.943357,116.318569,0,213,39906.3705439815,2009-04-03,08:53:35
39.943323,116.318567,0,216,39906.3706018519,2009-04-03,08:53:40
39.943311,116.318565,0,217,39906.3706597222,2009-04-03,08:53:45
39.94329,116.318613,0,213,39906.3707175926,2009-04-03,08:53:50
39.943271,116.318658,0,212,39906.370775463,2009-04-03,08:53:55
39.943265,116.318713,0,211,39906.3708333333,2009-04-03,08:54:00
39.943276,116.318791,0,207,39906.3708912037,2009-04-03,08:54:05
39.943284,116.31886,0,201,39906.3709490741,2009-04-03,08:54:10
39.943281,116.318916,0,199,39906.3710069444,2009-04-03,08:54:15
39.943279,116.318968,0,198,39906.3710648148,2009-04-03,08:54:20
39.943286,116.319037,0,195,39906.3711226852,2009-04-03,08:54:25
39.943329,116.319091,0,200,39906.3711805556,2009-04-03,08:54:30
39.943518,116.319063,0,213,39906.3768518518,2009-04-03,09:02:40
39.94373,116.318943,0,213,39906.3769097222,2009-04-03,09:02:45
39.944135,116.318864,0,213,39906.3769675926,2009-04-03,09:02:50
39.944602,116.318795,0,214,39906.377025463,2009-04-03,09:02:55
39.945026,116.318714,0,217,39906.3770833333,2009-04-03,09:03:00
39.945308,116.318636,0,221,39906.3771412037,2009-04-03,09:03:05
39.945519,116.318567,0,219,39906.3771990741,2009-04-03,09:03:10
39.945822,116.318504,0,223,39906.3772569444,2009-04-03,09:03:15
39.946131,116.318403,0,224,39906.3773148148,2009-04-03,09:03:20
39.946225,116.318311,0,230,39906.3773726852,2009-04-03,09:03:25
39.946225,116.318311,0,230,39906.3774074074,2009-04-03,09:03:28
39.946222,116.318316,0,230,39906.3774305556,2009-04-03,09:03:30
39.946226,116.318298,0,230,39906.3774884259,2009-04-03,09:03:35
39.946412,116.318369,0,232,39906.3775462963,2009-04-03,09:03:40
39.946575,116.318388,0,231,39906.3776041667,2009-04-03,09:03:45
39.946672,116.318468,0,238,39906.377662037,2009-04-03,09:03:50
39.946688,116.318434,0,234,39906.3777199074,2009-04-03,09:03:55
39.946821,116.318398,0,231,39906.3777777778,2009-04-03,09:04:00
39.946856,116.318403,0,228,39906.3778356481,2009-04-03,09:04:05
39.946856,116.318403,0,228,39906.3778703704,2009-04-03,09:04:08
39.946861,116.318407,0,227,39906.3778935185,2009-04-03,09:04:10
39.946965,116.318377,0,223,39906.3779513889,2009-04-03,09:04:15
39.947015,116.318342,0,218,39906.3780092593,2009-04-03,09:04:20
39.947012,116.318338,0,218,39906.3780671296,2009-04-03,09:04:25
39.947012,116.318338,0,218,39906.3781018518,2009-04-03,09:04:28
39.947009,116.318338,0,218,39906.378125,2009-04-03,09:04:30
39.94706,116.318362,0,217,39906.3781828704,2009-04-03,09:04:35
39.947295,116.318325,0,217,39906.3782407407,2009-04-03,09:04:40
39.947655,116.318267,0,217,39906.3782986111,2009-04-03,09:04:45
39.948052,116.318289,0,215,39906.3783564815,2009-04-03,09:04:50
39.948303,116.318259,0,217,39906.3784143519,2009-04-03,09:04:55
39.948405,116.318192,0,214,39906.3784722222,2009-04-03,09:05:00
39.948421,116.318193,0,214,39906.3785300926,2009-04-03,09:05:05
39.948504,116.318167,0,214,39906.378587963,2009-04-03,09:05:10
39.948719,116.318161,0,221,39906.3786458333,2009-04-03,09:05:15
39.948944,116.318089,0,225,39906.3787037037,2009-04-03,09:05:20
39.949207,116.318063,0,227,39906.3787615741,2009-04-03,09:05:25
39.949531,116.317997,0,227,39906.3788194444,2009-04-03,09:05:30
39.949909,116.317956,0,236,39906.3788773148,2009-04-03,09:05:35
39.950266,116.317922,0,250,39906.3789351852,2009-04-03,09:05:40
39.950489,116.317858,0,255,39906.3789930556,2009-04-03,09:05:45
39.95057,116.317857,0,247,39906.3790509259,2009-04-03,09:05:50
39.950613,116.317906,0,227,39906.3791087963,2009-04-03,09:05:55
39.950654,116.317904,0,219,39906.3791666667,2009-04-03,09:06:00
39.950818,116.317887,0,207,39906.379224537,2009-04-03,09:06:05
39.950845,116.317884,0,206,39906.3792824074,2009-04-03,09:06:10
39.950854,116.317882,0,205,39906.3793402778,2009-04-03,09:06:15
39.950854,116.317882,0,205,39906.379375,2009-04-03,09:06:18
39.950856,116.317884,0,205,39906.3793981481,2009-04-03,09:06:20
39.950883,116.317898,0,203,39906.3794560185,2009-04-03,09:06:25
39.951016,116.317873,0,202,39906.3795138889,2009-04-03,09:06:30
39.951121,116.317872,0,202,39906.3795717593,2009-04-03,09:06:35
39.951138,116.317831,0,188,39906.3796296296,2009-04-03,09:06:40
39.951138,116.317831,0,188,39906.3796643519,2009-04-03,09:06:43
39.951139,116.31783,0,187,39906.3796875,2009-04-03,09:06:45
39.951174,116.317831,0,183,39906.3797453704,2009-04-03,09:06:50
39.951309,116.317838,0,180,39906.3798032407,2009-04-03,09:06:55
39.951314,116.31786,0,176,39906.3798611111,2009-04-03,09:07:00
39.95128,116.317877,0,177,39906.3799189815,2009-04-03,09:07:05
39.95128,116.317877,0,177,39906.3799537037,2009-04-03,09:07:08
39.95128,116.317884,0,176,39906.3799768519,2009-04-03,09:07:10
39.951267,116.31789,0,180,39906.3800347222,2009-04-03,09:07:15
39.951236,116.317863,0,182,39906.3800925926,2009-04-03,09:07:20
39.951243,116.317839,0,185,39906.380150463,2009-04-03,09:07:25
39.951521,116.317803,0,185,39906.3802083333,2009-04-03,09:07:30
39.951912,116.31776,0,188,39906.3802662037,2009-04-03,09:07:35
39.952424,116.317712,0,198,39906.3803240741,2009-04-03,09:07:40
39.952944,116.317624,0,211,39906.3803819444,2009-04-03,09:07:45
39.953576,116.317542,0,222,39906.3804398148,2009-04-03,09:07:50
39.954188,116.317441,0,232,39906.3804976852,2009-04-03,09:07:55
39.95481,116.31733,0,240,39906.3805555556,2009-04-03,09:08:00
39.955269,116.317216,0,243,39906.3806134259,2009-04-03,09:08:05
39.955736,116.317186,0,227,39906.3806712963,2009-04-03,09:08:10
39.95624,116.317163,0,218,39906.3807291667,2009-04-03,09:08:15
39.956872,116.317131,0,193,39906.380787037,2009-04-03,09:08:20
39.957418,116.317056,0,184,39906.3808449074,2009-04-03,09:08:25
39.957937,116.316916,0,171,39906.3809027778,2009-04-03,09:08:30
39.958355,116.316893,0,167,39906.3809606481,2009-04-03,09:08:35
39.958584,116.316876,0,156,39906.3810185185,2009-04-03,09:08:40
39.958729,116.316846,0,155,39906.3810763889,2009-04-03,09:08:45
39.958818,116.316842,0,148,39906.3811342593,2009-04-03,09:08:50
39.958818,116.316842,0,148,39906.3811689815,2009-04-03,09:08:53
39.958826,116.316834,0,151,39906.3811921296,2009-04-03,09:08:55
39.958836,116.31684,0,151,39906.38125,2009-04-03,09:09:00
39.958848,116.316839,0,151,39906.3813078704,2009-04-03,09:09:05
39.958924,116.316843,0,151,39906.3813657407,2009-04-03,09:09:10
39.958889,116.316792,0,151,39906.3814236111,2009-04-03,09:09:15
39.958889,116.316792,0,151,39906.3814583333,2009-04-03,09:09:18
39.958885,116.316792,0,152,39906.3814814815,2009-04-03,09:09:20
39.958939,116.316798,0,152,39906.3815393519,2009-04-03,09:09:25
39.959089,116.31677,0,152,39906.3815972222,2009-04-03,09:09:30
39.959222,116.316757,0,154,39906.3816550926,2009-04-03,09:09:35
39.959272,116.316822,0,160,39906.381712963,2009-04-03,09:09:40
39.959276,116.316825,0,161,39906.3817708333,2009-04-03,09:09:45
39.959276,116.316825,0,161,39906.3818055556,2009-04-03,09:09:48
39.959272,116.316824,0,161,39906.3818287037,2009-04-03,09:09:50
39.95926,116.316782,0,173,39906.3818865741,2009-04-03,09:09:55
39.959532,116.316768,0,179,39906.3819444444,2009-04-03,09:10:00
39.959934,116.316716,0,185,39906.3820023148,2009-04-03,09:10:05
39.96036,116.316663,0,187,39906.3820601852,2009-04-03,09:10:10
39.960843,116.316575,0,179,39906.3821180556,2009-04-03,09:10:15
39.96136,116.316525,0,172,39906.3821759259,2009-04-03,09:10:20
39.961874,116.31646,0,154,39906.3822337963,2009-04-03,09:10:25
39.962362,116.31637,0,141,39906.3822916667,2009-04-03,09:10:30
39.962694,116.316276,0,142,39906.382349537,2009-04-03,09:10:35
39.963098,116.316174,0,144,39906.3824074074,2009-04-03,09:10:40
39.963586,116.316016,0,151,39906.3824652778,2009-04-03,09:10:45
39.963946,116.315893,0,156,39906.3825231481,2009-04-03,09:10:50
39.964148,116.31583,0,154,39906.3825810185,2009-04-03,09:10:55
39.964373,116.315742,0,151,39906.3826388889,2009-04-03,09:11:00
39.964439,116.315694,0,149,39906.3826967593,2009-04-03,09:11:05
39.964438,116.315691,0,145,39906.3827546296,2009-04-03,09:11:10
39.964434,116.315691,0,145,39906.3828125,2009-04-03,09:11:15
39.964429,116.31569,0,145,39906.3828703704,2009-04-03,09:11:20
39.964427,116.31569,0,145,39906.3829282407,2009-04-03,09:11:25
39.964428,116.315691,0,145,39906.3829861111,2009-04-03,09:11:30
39.964426,116.315691,0,145,39906.3830439815,2009-04-03,09:11:35
39.964426,116.315691,0,145,39906.3831018518,2009-04-03,09:11:40
39.964431,116.315693,0,145,39906.3831597222,2009-04-03,09:11:45
39.964437,116.315695,0,145,39906.3832175926,2009-04-03,09:11:50
39.964437,116.315695,0,145,39906.3832523148,2009-04-03,09:11:53
39.964442,116.315696,0,145,39906.383275463,2009-04-03,09:11:55
39.964461,116.315697,0,144,39906.3833333333,2009-04-03,09:12:00
39.964532,116.315716,0,142,39906.3833912037,2009-04-03,09:12:05
39.96475,116.315647,0,137,39906.3834490741,2009-04-03,09:12:10
39.965172,116.315474,0,127,39906.3835069444,2009-04-03,09:12:15
39.965591,116.315315,0,122,39906.3835648148,2009-04-03,09:12:20
39.966032,116.315145,0,118,39906.3836226852,2009-04-03,09:12:25
39.966497,116.314947,0,114,39906.3836805556,2009-04-03,09:12:30
39.966954,116.314767,0,113,39906.3837384259,2009-04-03,09:12:35
39.967423,116.314581,0,110,39906.3837962963,2009-04-03,09:12:40
39.967667,116.314467,0,111,39906.3838541667,2009-04-03,09:12:45
39.967831,116.314396,0,111,39906.383912037,2009-04-03,09:12:50
39.967896,116.314363,0,113,39906.3839699074,2009-04-03,09:12:55
39.967966,116.314326,0,115,39906.3840277778,2009-04-03,09:13:00
39.967979,116.314331,0,115,39906.3840856481,2009-04-03,09:13:05
39.967979,116.314331,0,115,39906.3841203704,2009-04-03,09:13:08
39.967976,116.31433,0,115,39906.3841435185,2009-04-03,09:13:10
39.967986,116.314333,0,115,39906.3842013889,2009-04-03,09:13:15
39.967999,116.314338,0,115,39906.3842592593,2009-04-03,09:13:20
39.968087,116.314312,0,113,39906.3843171296,2009-04-03,09:13:25
39.968205,116.314281,0,113,39906.384375,2009-04-03,09:13:30
39.968273,116.314244,0,115,39906.3844328704,2009-04-03,09:13:35
39.968291,116.314244,0,116,39906.3844907407,2009-04-03,09:13:40
39.968315,116.314225,0,116,39906.3845486111,2009-04-03,09:13:45
39.968316,116.314223,0,116,39906.3846064815,2009-04-03,09:13:50
39.968318,116.314223,0,116,39906.3846643518,2009-04-03,09:13:55
39.968318,116.314223,0,116,39906.3846990741,2009-04-03,09:13:58
39.968323,116.314225,0,116,39906.3847222222,2009-04-03,09:14:00
39.968429,116.314139,0,115,39906.3847800926,2009-04-03,09:14:05
39.968702,116.314056,0,113,39906.384837963,2009-04-03,09:14:10
39.9691,116.313908,0,113,39906.3848958333,2009-04-03,09:14:15
39.969356,116.313812,0,120,39906.3849537037,2009-04-03,09:14:20
39.969502,116.313757,0,127,39906.3850115741,2009-04-03,09:14:25
39.969605,116.313712,0,139,39906.3850694444,2009-04-03,09:14:30
39.969671,116.313613,0,152,39906.3851273148,2009-04-03,09:14:35
39.969802,116.313636,0,152,39906.3851851852,2009-04-03,09:14:40
39.969812,116.313643,0,155,39906.3852430556,2009-04-03,09:14:45
39.969822,116.313644,0,157,39906.3853009259,2009-04-03,09:14:50
39.970021,116.313644,0,156,39906.3853587963,2009-04-03,09:14:55
39.970201,116.313624,0,156,39906.3854166667,2009-04-03,09:15:00
39.970382,116.313567,0,161,39906.385474537,2009-04-03,09:15:05
39.970596,116.313354,0,167,39906.3855324074,2009-04-03,09:15:10
39.970977,116.313123,0,167,39906.3855902778,2009-04-03,09:15:15
39.971384,116.312925,0,168,39906.3856481481,2009-04-03,09:15:20
39.971784,116.312768,0,169,39906.3857060185,2009-04-03,09:15:25
39.972192,116.312604,0,169,39906.3857638889,2009-04-03,09:15:30
39.972697,116.312417,0,168,39906.3858217593,2009-04-03,09:15:35
39.973212,116.312214,0,167,39906.3858796296,2009-04-03,09:15:40
39.973703,116.312014,0,166,39906.3859375,2009-04-03,09:15:45
39.974155,116.311929,0,175,39906.3859953704,2009-04-03,09:15:50
39.974434,116.311866,0,181,39906.3860532407,2009-04-03,09:15:55
39.974551,116.311836,0,182,39906.3861111111,2009-04-03,09:16:00
39.974618,116.311921,0,182,39906.3861689815,2009-04-03,09:16:05
39.974654,116.312282,0,186,39906.3862268519,2009-04-03,09:16:10
39.974678,116.312769,0,190,39906.3862847222,2009-04-03,09:16:15
39.974625,116.31306,0,196,39906.3863425926,2009-04-03,09:16:20
39.97461,116.313109,0,201,39906.386400463,2009-04-03,09:16:25
39.974585,116.313129,0,206,39906.3864583333,2009-04-03,09:16:30
39.974575,116.313125,0,209,39906.3865162037,2009-04-03,09:16:35
39.974575,116.313125,0,209,39906.3865509259,2009-04-03,09:16:38
39.97457,116.313124,0,210,39906.3865740741,2009-04-03,09:16:40
39.974555,116.31312,0,211,39906.3866319444,2009-04-03,09:16:45
39.97454,116.313117,0,212,39906.3866898148,2009-04-03,09:16:50
39.974531,116.313116,0,212,39906.3867476852,2009-04-03,09:16:55
39.974531,116.313116,0,212,39906.3867824074,2009-04-03,09:16:58
39.974539,116.31312,0,213,39906.3868055556,2009-04-03,09:17:00
39.974561,116.31313,0,213,39906.3868634259,2009-04-03,09:17:05
39.974561,116.31313,0,213,39906.3868981482,2009-04-03,09:17:08
39.974567,116.313135,0,213,39906.3869212963,2009-04-03,09:17:10
39.974505,116.31328,0,213,39906.3869791667,2009-04-03,09:17:15
39.974472,116.313461,0,211,39906.387037037,2009-04-03,09:17:20
39.974463,116.313604,0,209,39906.3870949074,2009-04-03,09:17:25
39.974358,116.313936,0,205,39906.3871527778,2009-04-03,09:17:30
39.97435,116.31438,0,201,39906.3872106481,2009-04-03,09:17:35
39.974587,116.315248,0,192,39906.3872685185,2009-04-03,09:17:40
39.974581,116.315914,0,192,39906.3873263889,2009-04-03,09:17:45
39.974608,116.316193,0,188,39906.3873842593,2009-04-03,09:17:50
39.974674,116.316322,0,183,39906.3874421296,2009-04-03,09:17:55
39.97466,116.316467,0,182,39906.3875,2009-04-03,09:18:00
39.974551,116.316635,0,183,39906.3875578704,2009-04-03,09:18:05
39.974385,116.316971,0,190,39906.3876157407,2009-04-03,09:18:10
39.974356,116.317213,0,189,39906.3876736111,2009-04-03,09:18:15
39.974366,116.317437,0,199,39906.3877314815,2009-04-03,09:18:20
39.97436,116.31755,0,200,39906.3877893519,2009-04-03,09:18:25
39.974353,116.317571,0,201,39906.3878472222,2009-04-03,09:18:30
39.974353,116.317571,0,201,39906.3878819444,2009-04-03,09:18:33
39.974345,116.317578,0,202,39906.3879050926,2009-04-03,09:18:35
39.974327,116.317728,0,204,39906.387962963,2009-04-03,09:18:40
39.97445,116.318188,0,202,39906.3880208333,2009-04-03,09:18:45
39.974504,116.318606,0,204,39906.3880787037,2009-04-03,09:18:50
39.974701,116.31899,0,195,39906.3881365741,2009-04-03,09:18:55
39.974734,116.319014,0,190,39906.3881944444,2009-04-03,09:19:00
39.974734,116.319014,0,190,39906.3882291667,2009-04-03,09:19:03
39.974739,116.319017,0,189,39906.3882523148,2009-04-03,09:19:05
39.974755,116.319034,0,189,39906.3883101852,2009-04-03,09:19:10
39.974773,116.319199,0,186,39906.3883680556,2009-04-03,09:19:15
39.974757,116.31943,0,179,39906.3884259259,2009-04-03,09:19:20
39.97469,116.319789,0,172,39906.3884837963,2009-04-03,09:19:25
39.97457,116.320245,0,173,39906.3885416667,2009-04-03,09:19:30
39.974659,116.320554,0,182,39906.388599537,2009-04-03,09:19:35
39.974672,116.320611,0,181,39906.3886574074,2009-04-03,09:19:40
39.974668,116.320612,0,181,39906.3887152778,2009-04-03,09:19:45
39.974669,116.320613,0,181,39906.3887731481,2009-04-03,09:19:50
39.974669,116.320613,0,181,39906.3888078704,2009-04-03,09:19:53
39.97467,116.320616,0,181,39906.3888310185,2009-04-03,09:19:55
39.974641,116.320638,0,180,39906.3888888889,2009-04-03,09:20:00
39.974575,116.320991,0,180,39906.3889467593,2009-04-03,09:20:05
39.974628,116.321686,0,178,39906.3890046296,2009-04-03,09:20:10
39.974746,116.322894,0,175,39906.3890625,2009-04-03,09:20:15
39.974994,116.324354,0,171,39906.3891203704,2009-04-03,09:20:20
39.974988,116.325042,0,169,39906.3891782407,2009-04-03,09:20:25
39.975016,116.32555,0,169,39906.3892361111,2009-04-03,09:20:30
39.97503,116.325915,0,170,39906.3892939815,2009-04-03,09:20:35
39.974921,116.326142,0,168,39906.3893518519,2009-04-03,09:20:40
39.974858,116.326355,0,166,39906.3894097222,2009-04-03,09:20:45
39.974813,116.326531,0,164,39906.3894675926,2009-04-03,09:20:50
39.97477,116.326676,0,164,39906.389525463,2009-04-03,09:20:55
39.974821,116.326756,0,162,39906.3895833333,2009-04-03,09:21:00
39.97485,116.326813,0,161,39906.3896412037,2009-04-03,09:21:05
39.974851,116.32686,0,159,39906.3896990741,2009-04-03,09:21:10
39.974854,116.326916,0,157,39906.3897569444,2009-04-03,09:21:15
39.97495,116.327006,0,157,39906.3898148148,2009-04-03,09:21:20
39.975042,116.327146,0,158,39906.3898726852,2009-04-03,09:21:25
39.975092,116.327253,0,158,39906.3899305556,2009-04-03,09:21:30
39.975114,116.327382,0,158,39906.3899884259,2009-04-03,09:21:35
39.975089,116.327522,0,157,39906.3900462963,2009-04-03,09:21:40
39.975098,116.327817,0,157,39906.3901041667,2009-04-03,09:21:45
39.975119,116.328078,0,156,39906.390162037,2009-04-03,09:21:50
39.97515,116.328518,0,154,39906.3902199074,2009-04-03,09:21:55
39.975135,116.329026,0,152,39906.3902777778,2009-04-03,09:22:00
39.9751,116.329476,0,151,39906.3903356481,2009-04-03,09:22:05
39.97505,116.329715,0,151,39906.3903935185,2009-04-03,09:22:10
39.97504,116.329757,0,150,39906.3904513889,2009-04-03,09:22:15
39.97504,116.329757,0,150,39906.3904861111,2009-04-03,09:22:18
39.975037,116.329756,0,150,39906.3905092593,2009-04-03,09:22:20
39.975018,116.329748,0,150,39906.3905671296,2009-04-03,09:22:25
39.975006,116.329741,0,151,39906.390625,2009-04-03,09:22:30
39.975008,116.329742,0,151,39906.3906828704,2009-04-03,09:22:35
39.975008,116.329742,0,151,39906.3907175926,2009-04-03,09:22:38
39.975003,116.329741,0,151,39906.3907407407,2009-04-03,09:22:40
39.974981,116.329765,0,152,39906.3907986111,2009-04-03,09:22:45
39.974956,116.329815,0,154,39906.3908564815,2009-04-03,09:22:50
39.974924,116.329843,0,154,39906.3909143518,2009-04-03,09:22:55
39.974946,116.329882,0,151,39906.3909722222,2009-04-03,09:23:00
39.974903,116.329963,0,150,39906.3910300926,2009-04-03,09:23:05
39.974882,116.330064,0,153,39906.391087963,2009-04-03,09:23:10
39.97492,116.330158,0,152,39906.3911458333,2009-04-03,09:23:15
39.974947,116.330228,0,152,39906.3912037037,2009-04-03,09:23:20
39.974972,116.330302,0,151,39906.3912615741,2009-04-03,09:23:25
39.975001,116.330351,0,151,39906.3913194444,2009-04-03,09:23:30
39.975021,116.330365,0,149,39906.3913773148,2009-04-03,09:23:35
39.975025,116.33044,0,150,39906.3914351852,2009-04-03,09:23:40
39.974995,116.330578,0,147,39906.3914930556,2009-04-03,09:23:45
39.974959,116.330703,0,146,39906.3915509259,2009-04-03,09:23:50
39.97494,116.330777,0,148,39906.3916087963,2009-04-03,09:23:55
39.97494,116.330846,0,150,39906.3916666667,2009-04-03,09:24:00
39.974934,116.330936,0,151,39906.391724537,2009-04-03,09:24:05
39.974917,116.331057,0,150,39906.3917824074,2009-04-03,09:24:10
39.974943,116.331135,0,150,39906.3918402778,2009-04-03,09:24:15
39.974943,116.331218,0,144,39906.3918981481,2009-04-03,09:24:20
39.974954,116.331292,0,139,39906.3919560185,2009-04-03,09:24:25
39.974967,116.331341,0,137,39906.3920138889,2009-04-03,09:24:30
39.974972,116.331387,0,137,39906.3920717593,2009-04-03,09:24:35
39.974943,116.331505,0,137,39906.3921296296,2009-04-03,09:24:40
39.974938,116.331589,0,136,39906.3921875,2009-04-03,09:24:45
39.974922,116.331707,0,133,39906.3922453704,2009-04-03,09:24:50
39.974901,116.331767,0,134,39906.3923032407,2009-04-03,09:24:55
39.97488,116.331799,0,133,39906.3923611111,2009-04-03,09:25:00
39.974868,116.331811,0,128,39906.3924189815,2009-04-03,09:25:05
39.974819,116.33188,0,132,39906.3924768518,2009-04-03,09:25:10
39.974703,116.331925,0,140,39906.3925347222,2009-04-03,09:25:15
39.974641,116.331946,0,143,39906.3925925926,2009-04-03,09:25:20
39.974551,116.331962,0,148,39906.392650463,2009-04-03,09:25:25
39.974501,116.331967,0,152,39906.3927083333,2009-04-03,09:25:30
39.974451,116.331988,0,157,39906.3927662037,2009-04-03,09:25:35
39.974356,116.332012,0,168,39906.3928240741,2009-04-03,09:25:40
39.97428,116.332024,0,179,39906.3928819444,2009-04-03,09:25:45
39.974245,116.332057,0,181,39906.3929398148,2009-04-03,09:25:50
39.974223,116.332075,0,181,39906.3929976852,2009-04-03,09:25:55
39.974165,116.332072,0,177,39906.3930555556,2009-04-03,09:26:00
39.974129,116.332065,0,181,39906.3931134259,2009-04-03,09:26:05
39.974108,116.332062,0,180,39906.3931712963,2009-04-03,09:26:10
39.974094,116.332073,0,180,39906.3932291667,2009-04-03,09:26:15
39.974063,116.332077,0,180,39906.393287037,2009-04-03,09:26:20
39.973987,116.332139,0,183,39906.3933449074,2009-04-03,09:26:25
39.974006,116.332099,0,185,39906.3934027778,2009-04-03,09:26:30
39.974025,116.332046,0,186,39906.3934606481,2009-04-03,09:26:35
39.974044,116.33203,0,186,39906.3935185185,2009-04-03,09:26:40
39.974035,116.332025,0,186,39906.3935763889,2009-04-03,09:26:45
39.973976,116.331946,0,186,39906.3936342593,2009-04-03,09:26:50
39.973799,116.331913,0,187,39906.3936921296,2009-04-03,09:26:55
39.973636,116.331873,0,190,39906.39375,2009-04-03,09:27:00
39.973566,116.331836,0,195,39906.3938078704,2009-04-03,09:27:05
39.973514,116.331827,0,200,39906.3938657407,2009-04-03,09:27:10
39.973455,116.331812,0,202,39906.3939236111,2009-04-03,09:27:15
39.973426,116.331791,0,202,39906.3939814815,2009-04-03,09:27:20
39.973404,116.331799,0,202,39906.3940393519,2009-04-03,09:27:25
39.972858,116.336095,0,386,39906.3961805556,2009-04-03,09:30:30
39.971685,116.339509,0,209,39906.3962384259,2009-04-03,09:30:35
39.973066,116.334957,0,232,39906.4016203704,2009-04-03,09:38:20
39.972937,116.335254,0,232,39906.4016782407,2009-04-03,09:38:25
39.972911,116.33536,0,239,39906.4017361111,2009-04-03,09:38:30
39.972914,116.335418,0,243,39906.4017939815,2009-04-03,09:38:35
39.972968,116.335438,0,258,39906.4018518519,2009-04-03,09:38:40
39.972993,116.335474,0,266,39906.4019097222,2009-04-03,09:38:45
39.973213,116.334894,0,274,39906.4019675926,2009-04-03,09:38:50
39.973274,116.334737,0,284,39906.402025463,2009-04-03,09:38:55
39.973258,116.334765,0,288,39906.4020833333,2009-04-03,09:39:00
39.97327,116.33475,0,290,39906.4021412037,2009-04-03,09:39:05
39.973328,116.334634,0,291,39906.4021990741,2009-04-03,09:39:10
39.973407,116.334624,0,287,39906.4022569444,2009-04-03,09:39:15
39.973417,116.334632,0,290,39906.4023148148,2009-04-03,09:39:20
39.973356,116.334654,0,295,39906.4023726852,2009-04-03,09:39:25
39.973308,116.334696,0,298,39906.4024305556,2009-04-03,09:39:30
39.973318,116.334683,0,300,39906.4024884259,2009-04-03,09:39:35
39.973305,116.33472,0,302,39906.4025462963,2009-04-03,09:39:40
39.973306,116.334754,0,304,39906.4026041667,2009-04-03,09:39:45
39.973296,116.334761,0,302,39906.402662037,2009-04-03,09:39:50
39.973345,116.334806,0,303,39906.4027199074,2009-04-03,09:39:55
39.973296,116.334885,0,301,39906.4027777778,2009-04-03,09:40:00
39.973173,116.335025,0,298,39906.4028356481,2009-04-03,09:40:05
39.973133,116.335121,0,300,39906.4028935185,2009-04-03,09:40:10
39.973165,116.335123,0,300,39906.4029513889,2009-04-03,09:40:15
39.973224,116.335065,0,301,39906.4030092593,2009-04-03,09:40:20
39.973327,116.334849,0,303,39906.4030671296,2009-04-03,09:40:25
39.973389,116.33471,0,307,39906.403125,2009-04-03,09:40:30
39.973407,116.334507,0,315,39906.4031828704,2009-04-03,09:40:35
39.973387,116.33457,0,315,39906.4032407407,2009-04-03,09:40:40
39.973387,116.33457,0,315,39906.403275463,2009-04-03,09:40:43
39.973385,116.334568,0,315,39906.4032986111,2009-04-03,09:40:45
39.973308,116.334789,0,315,39906.4033564815,2009-04-03,09:40:50
39.973193,116.335021,0,315,39906.4034143519,2009-04-03,09:40:55
39.973146,116.335047,0,315,39906.4034722222,2009-04-03,09:41:00
39.973104,116.334928,0,316,39906.4035300926,2009-04-03,09:41:05
39.973075,116.334877,0,316,39906.403587963,2009-04-03,09:41:10
39.973242,116.334522,0,316,39906.4036458333,2009-04-03,09:41:15
39.973239,116.334564,0,315,39906.4037037037,2009-04-03,09:41:20
39.973275,116.334554,0,315,39906.4037615741,2009-04-03,09:41:25
39.973275,116.334554,0,315,39906.4037962963,2009-04-03,09:41:28
39.973278,116.334555,0,316,39906.4038194444,2009-04-03,09:41:30
39.973321,116.334487,0,316,39906.4038773148,2009-04-03,09:41:35
39.973364,116.334459,0,314,39906.4039351852,2009-04-03,09:41:40
39.97338,116.334468,0,310,39906.4039930556,2009-04-03,09:41:45
39.973337,116.334482,0,309,39906.4040509259,2009-04-03,09:41:50
39.973321,116.334506,0,309,39906.4041087963,2009-04-03,09:41:55
39.973337,116.334525,0,310,39906.4041666667,2009-04-03,09:42:00
39.973339,116.334544,0,310,39906.404224537,2009-04-03,09:42:05
39.973296,116.33461,0,310,39906.4042824074,2009-04-03,09:42:10
39.973213,116.334691,0,311,39906.4043402778,2009-04-03,09:42:15
39.973177,116.334779,0,311,39906.4043981481,2009-04-03,09:42:20
39.973186,116.334792,0,312,39906.4044560185,2009-04-03,09:42:25
39.973203,116.334732,0,314,39906.4045138889,2009-04-03,09:42:30
39.973226,116.334625,0,316,39906.4045717593,2009-04-03,09:42:35
39.973215,116.334741,0,315,39906.4046296296,2009-04-03,09:42:40
39.973198,116.334848,0,314,39906.4046875,2009-04-03,09:42:45
39.973342,116.334449,0,314,39906.4047453704,2009-04-03,09:42:50
39.973425,116.334243,0,310,39906.4048032407,2009-04-03,09:42:55
39.973472,116.334068,0,310,39906.4048611111,2009-04-03,09:43:00
39.973521,116.333924,0,308,39906.4049189815,2009-04-03,09:43:05
39.973561,116.333841,0,307,39906.4049768519,2009-04-03,09:43:10
39.973528,116.333778,0,307,39906.4050347222,2009-04-03,09:43:15
39.973538,116.33377,0,310,39906.4050925926,2009-04-03,09:43:20
39.973538,116.33377,0,310,39906.4051273148,2009-04-03,09:43:23
39.973537,116.333776,0,307,39906.405150463,2009-04-03,09:43:25
39.973505,116.333754,0,305,39906.4052083333,2009-04-03,09:43:30
39.973469,116.333743,0,303,39906.4052662037,2009-04-03,09:43:35
39.973451,116.333737,0,298,39906.4053240741,2009-04-03,09:43:40
39.973449,116.333719,0,288,39906.4053819444,2009-04-03,09:43:45
39.97347,116.333735,0,277,39906.4054398148,2009-04-03,09:43:50
39.973458,116.33379,0,268,39906.4054976852,2009-04-03,09:43:55
39.973424,116.333887,0,266,39906.4055555556,2009-04-03,09:44:00
39.973405,116.333948,0,261,39906.4056134259,2009-04-03,09:44:05
39.973415,116.333915,0,254,39906.4056712963,2009-04-03,09:44:10
39.973428,116.333875,0,253,39906.4057291667,2009-04-03,09:44:15
39.973477,116.333826,0,252,39906.405787037,2009-04-03,09:44:20
39.973498,116.333784,0,250,39906.4058449074,2009-04-03,09:44:25
39.973501,116.333769,0,248,39906.4059027778,2009-04-03,09:44:30
39.973501,116.333769,0,248,39906.4059375,2009-04-03,09:44:33
39.9735,116.333776,0,247,39906.4059606481,2009-04-03,09:44:35
39.973461,116.333851,0,239,39906.4060185185,2009-04-03,09:44:40
39.973433,116.333875,0,237,39906.4060763889,2009-04-03,09:44:45
39.973349,116.3342,0,244,39906.4061342593,2009-04-03,09:44:50
39.973332,116.334231,0,247,39906.4061921296,2009-04-03,09:44:55
39.973359,116.334268,0,249,39906.40625,2009-04-03,09:45:00
39.973368,116.334271,0,250,39906.4063078704,2009-04-03,09:45:05
39.973403,116.334297,0,250,39906.4063657407,2009-04-03,09:45:10
39.973395,116.334296,0,251,39906.4064236111,2009-04-03,09:45:15
39.973395,116.334296,0,251,39906.4064583333,2009-04-03,09:45:18
39.9734,116.334298,0,251,39906.4064814815,2009-04-03,09:45:20
39.973437,116.334301,0,253,39906.4065393518,2009-04-03,09:45:25
39.973424,116.334289,0,253,39906.4065972222,2009-04-03,09:45:30
39.973424,116.334289,0,253,39906.4066319444,2009-04-03,09:45:33
39.973422,116.334288,0,253,39906.4066550926,2009-04-03,09:45:35
39.97341,116.334282,0,253,39906.406712963,2009-04-03,09:45:40
39.97334,116.334286,0,254,39906.4067708333,2009-04-03,09:45:45
39.973231,116.334359,0,253,39906.4068287037,2009-04-03,09:45:50
39.973237,116.334304,0,256,39906.4068865741,2009-04-03,09:45:55
39.973237,116.334304,0,256,39906.4069212963,2009-04-03,09:45:58
39.973239,116.334303,0,256,39906.4069444444,2009-04-03,09:46:00
39.973279,116.334247,0,257,39906.4070023148,2009-04-03,09:46:05
39.973296,116.334238,0,259,39906.4070601852,2009-04-03,09:46:10
39.973201,116.334533,0,261,39906.4071180556,2009-04-03,09:46:15
39.973155,116.334628,0,257,39906.4071759259,2009-04-03,09:46:20
39.973175,116.334648,0,258,39906.4072337963,2009-04-03,09:46:25
39.973206,116.334681,0,260,39906.4072916667,2009-04-03,09:46:30
39.973206,116.334681,0,260,39906.4073263889,2009-04-03,09:46:33
39.973199,116.334676,0,260,39906.407349537,2009-04-03,09:46:35
39.973217,116.334634,0,263,39906.4074074074,2009-04-03,09:46:40
39.973195,116.334619,0,265,39906.4074652778,2009-04-03,09:46:45
39.973169,116.33464,0,265,39906.4075231481,2009-04-03,09:46:50
39.973168,116.334639,0,265,39906.4075810185,2009-04-03,09:46:55
39.97317,116.33464,0,265,39906.4076388889,2009-04-03,09:47:00
39.973171,116.334641,0,265,39906.4076967593,2009-04-03,09:47:05
39.973171,116.334641,0,265,39906.4077314815,2009-04-03,09:47:08
39.973173,116.33464,0,265,39906.4077546296,2009-04-03,09:47:10
39.973183,116.334645,0,265,39906.4078125,2009-04-03,09:47:15
39.973194,116.33461,0,266,39906.4078703704,2009-04-03,09:47:20
39.973251,116.334514,0,266,39906.4079282407,2009-04-03,09:47:25
39.973315,116.334396,0,267,39906.4079861111,2009-04-03,09:47:30
39.973295,116.334427,0,266,39906.4080439815,2009-04-03,09:47:35
39.973298,116.334412,0,266,39906.4081018518,2009-04-03,09:47:40
39.973303,116.334376,0,266,39906.4081597222,2009-04-03,09:47:45
39.973329,116.334307,0,270,39906.4082175926,2009-04-03,09:47:50
39.973347,116.334261,0,270,39906.408275463,2009-04-03,09:47:55
39.973372,116.334188,0,272,39906.4083912037,2009-04-03,09:48:05
39.974074,116.333471,0,488,39906.4086226852,2009-04-03,09:48:25
39.973459,116.335158,0,423,39906.408912037,2009-04-03,09:48:50
39.973753,116.332633,0,162,39906.4089699074,2009-04-03,09:48:55
39.973615,116.3336,0,242,39906.4090277778,2009-04-03,09:49:00
39.973703,116.33347,0,247,39906.4090856481,2009-04-03,09:49:05
39.973736,116.333364,0,257,39906.4091435185,2009-04-03,09:49:10
39.97379,116.333013,0,247,39906.4092013889,2009-04-03,09:49:15
39.973773,116.333021,0,242,39906.4092592593,2009-04-03,09:49:20
39.973776,116.333033,0,242,39906.4093171296,2009-04-03,09:49:25
39.973465,116.333731,0,219,39906.409375,2009-04-03,09:49:30
39.973349,116.334254,0,229,39906.4094328704,2009-04-03,09:49:35
39.973295,116.33452,0,234,39906.4094907407,2009-04-03,09:49:40
39.973275,116.334564,0,239,39906.4095486111,2009-04-03,09:49:45
39.973233,116.334598,0,243,39906.4096064815,2009-04-03,09:49:50
39.97317,116.334681,0,246,39906.4096643519,2009-04-03,09:49:55
39.973111,116.334725,0,249,39906.4097222222,2009-04-03,09:50:00
39.973278,116.334375,0,250,39906.4097800926,2009-04-03,09:50:05
39.97334,116.334331,0,251,39906.409837963,2009-04-03,09:50:10
39.97342,116.334052,0,252,39906.4098958333,2009-04-03,09:50:15
39.973438,116.33397,0,253,39906.4099537037,2009-04-03,09:50:20
39.973438,116.33397,0,253,39906.4099884259,2009-04-03,09:50:23
39.973434,116.333972,0,253,39906.4100115741,2009-04-03,09:50:25
39.973349,116.33407,0,254,39906.4100694444,2009-04-03,09:50:30
39.97323,116.334227,0,255,39906.4101273148,2009-04-03,09:50:35
39.973196,116.334285,0,256,39906.4101851852,2009-04-03,09:50:40
39.973102,116.334547,0,257,39906.4102430556,2009-04-03,09:50:45
39.973093,116.334552,0,257,39906.4103009259,2009-04-03,09:50:50
39.973088,116.334561,0,257,39906.4103587963,2009-04-03,09:50:55
39.972812,116.335617,0,257,39906.4104166667,2009-04-03,09:51:00
39.973173,116.334873,0,254,39906.410474537,2009-04-03,09:51:05
39.97325,116.334552,0,251,39906.4105324074,2009-04-03,09:51:10
39.973306,116.334394,0,251,39906.4105902778,2009-04-03,09:51:15
39.973298,116.334372,0,251,39906.4106481481,2009-04-03,09:51:20
39.973294,116.334351,0,250,39906.4107060185,2009-04-03,09:51:25
39.973292,116.334307,0,249,39906.4107638889,2009-04-03,09:51:30
39.973286,116.334302,0,249,39906.4108217593,2009-04-03,09:51:35
39.973284,116.334301,0,248,39906.4108796296,2009-04-03,09:51:40
39.973284,116.334301,0,248,39906.4109143519,2009-04-03,09:51:43
39.973279,116.334299,0,248,39906.4109375,2009-04-03,09:51:45
39.973269,116.334296,0,248,39906.4109953704,2009-04-03,09:51:50
39.973258,116.3343,0,249,39906.4110532407,2009-04-03,09:51:55
39.973257,116.334299,0,249,39906.4111111111,2009-04-03,09:52:00
39.973257,116.334298,0,249,39906.4111689815,2009-04-03,09:52:05
39.973257,116.334298,0,249,39906.4112037037,2009-04-03,09:52:08
39.973258,116.334299,0,248,39906.4112268519,2009-04-03,09:52:10
39.973247,116.334268,0,250,39906.4112847222,2009-04-03,09:52:15
39.973247,116.334268,0,250,39906.4113194444,2009-04-03,09:52:18
39.973245,116.334264,0,251,39906.4113425926,2009-04-03,09:52:20
39.973266,116.334237,0,252,39906.411400463,2009-04-03,09:52:25
39.973175,116.334399,0,257,39906.4114583333,2009-04-03,09:52:30
39.973101,116.334494,0,260,39906.4115162037,2009-04-03,09:52:35
39.97312,116.334476,0,264,39906.4115740741,2009-04-03,09:52:40
39.97312,116.334476,0,264,39906.4116087963,2009-04-03,09:52:43
39.973121,116.334477,0,264,39906.4116319444,2009-04-03,09:52:45
39.973175,116.334441,0,269,39906.4116898148,2009-04-03,09:52:50
39.973188,116.334425,0,269,39906.4117476852,2009-04-03,09:52:55
39.97319,116.334423,0,269,39906.4118055556,2009-04-03,09:53:00
39.97319,116.334423,0,269,39906.4118402778,2009-04-03,09:53:03
39.973196,116.334425,0,269,39906.4118634259,2009-04-03,09:53:05
39.973205,116.334429,0,269,39906.4119212963,2009-04-03,09:53:10
39.973206,116.334431,0,269,39906.4119791667,2009-04-03,09:53:15
39.973206,116.334431,0,269,39906.4120138889,2009-04-03,09:53:18
39.973199,116.334428,0,269,39906.412037037,2009-04-03,09:53:20
39.973213,116.334439,0,269,39906.4120949074,2009-04-03,09:53:25
39.973269,116.334437,0,267,39906.4121527778,2009-04-03,09:53:30
39.973325,116.334449,0,266,39906.4122106481,2009-04-03,09:53:35
39.973391,116.334464,0,264,39906.4122685185,2009-04-03,09:53:40
39.973371,116.334498,0,264,39906.4123263889,2009-04-03,09:53:45
39.973291,116.334625,0,264,39906.4123842593,2009-04-03,09:53:50
39.973238,116.334774,0,264,39906.4124421296,2009-04-03,09:53:55
39.973174,116.334909,0,264,39906.4125,2009-04-03,09:54:00
39.973186,116.334926,0,264,39906.4125578704,2009-04-03,09:54:05
39.973137,116.334888,0,264,39906.4126157407,2009-04-03,09:54:10
39.97324,116.334561,0,264,39906.4126736111,2009-04-03,09:54:15
39.973302,116.334418,0,264,39906.4127314815,2009-04-03,09:54:20
39.973276,116.334401,0,265,39906.4127893519,2009-04-03,09:54:25
39.973251,116.334421,0,265,39906.4128472222,2009-04-03,09:54:30
39.973241,116.334401,0,265,39906.4129050926,2009-04-03,09:54:35
39.972993,116.336431,0,321,39906.413599537,2009-04-03,09:55:35
39.973495,116.334574,0,259,39906.4138310185,2009-04-03,09:55:55
39.973458,116.33459,0,266,39906.4138888889,2009-04-03,09:56:00
39.973421,116.334652,0,313,39906.4139467593,2009-04-03,09:56:05
39.973432,116.334669,0,349,39906.4140046296,2009-04-03,09:56:10
39.973417,116.334659,0,381,39906.4140625,2009-04-03,09:56:15
39.97337,116.334518,0,291,39906.4141203704,2009-04-03,09:56:20
39.973376,116.334509,0,279,39906.4141782407,2009-04-03,09:56:25
39.973342,116.334448,0,272,39906.4142361111,2009-04-03,09:56:30
39.973276,116.334378,0,271,39906.4142939815,2009-04-03,09:56:35
39.97338,116.334449,0,270,39906.4143518518,2009-04-03,09:56:40
39.973254,116.334628,0,244,39906.415162037,2009-04-03,09:57:50
39.973278,116.334715,0,246,39906.4152199074,2009-04-03,09:57:55
39.973278,116.334715,0,246,39906.4152546296,2009-04-03,09:57:58
39.973273,116.334707,0,265,39906.4152777778,2009-04-03,09:58:00
39.973287,116.334723,0,268,39906.4153356481,2009-04-03,09:58:05
39.973298,116.334691,0,269,39906.4153935185,2009-04-03,09:58:10
39.973307,116.334699,0,270,39906.4154513889,2009-04-03,09:58:15
39.973342,116.334739,0,270,39906.4155092593,2009-04-03,09:58:20
39.973326,116.334772,0,270,39906.4155671296,2009-04-03,09:58:25
39.973313,116.334776,0,269,39906.415625,2009-04-03,09:58:30
39.975378,116.326102,0,-15,39906.4164351852,2009-04-03,09:59:40
39.975245,116.326722,0,62,39906.4164930556,2009-04-03,09:59:45
39.974339,116.330209,0,187,39906.4165509259,2009-04-03,09:59:50
39.973765,116.332412,0,253,39906.4166087963,2009-04-03,09:59:55
39.973604,116.333081,0,267,39906.4166666667,2009-04-03,10:00:00
39.973535,116.333356,0,271,39906.416724537,2009-04-03,10:00:05
39.973529,116.333428,0,272,39906.4167824074,2009-04-03,10:00:10
39.973563,116.333401,0,272,39906.4168402778,2009-04-03,10:00:15
39.973603,116.333383,0,272,39906.4168981481,2009-04-03,10:00:20
39.973585,116.333523,0,272,39906.4169560185,2009-04-03,10:00:25
39.973513,116.333707,0,276,39906.4170138889,2009-04-03,10:00:30
39.97348,116.333761,0,279,39906.4170717593,2009-04-03,10:00:35
39.97342,116.333934,0,282,39906.4171296296,2009-04-03,10:00:40
39.973308,116.334311,0,289,39906.4171875,2009-04-03,10:00:45
39.973226,116.334596,0,293,39906.4172453704,2009-04-03,10:00:50
39.973198,116.334742,0,296,39906.4173032407,2009-04-03,10:00:55
39.973176,116.334779,0,299,39906.4173611111,2009-04-03,10:01:00
39.973149,116.334828,0,300,39906.4174189815,2009-04-03,10:01:05
39.97311,116.334917,0,302,39906.4174768519,2009-04-03,10:01:10
39.973101,116.334966,0,309,39906.4175347222,2009-04-03,10:01:15
39.973124,116.334976,0,313,39906.4175925926,2009-04-03,10:01:20
39.973153,116.3349,0,321,39906.417650463,2009-04-03,10:01:25
39.973138,116.334835,0,330,39906.4177083333,2009-04-03,10:01:30
39.973121,116.334844,0,335,39906.4177662037,2009-04-03,10:01:35
39.973132,116.334799,0,335,39906.4178240741,2009-04-03,10:01:40
39.973118,116.334786,0,334,39906.4178819444,2009-04-03,10:01:45
39.973118,116.334786,0,334,39906.4179166667,2009-04-03,10:01:48
39.973125,116.334788,0,334,39906.4179398148,2009-04-03,10:01:50
39.973153,116.334783,0,318,39906.4179976852,2009-04-03,10:01:55
39.97313,116.334854,0,314,39906.4180555556,2009-04-03,10:02:00
39.973119,116.334849,0,313,39906.4181134259,2009-04-03,10:02:05
39.973084,116.334816,0,309,39906.4181712963,2009-04-03,10:02:10
39.973071,116.334796,0,309,39906.4182291667,2009-04-03,10:02:15
39.973056,116.334766,0,312,39906.418287037,2009-04-03,10:02:20
39.973037,116.334796,0,317,39906.4183449074,2009-04-03,10:02:25
39.973006,116.334878,0,319,39906.4184027778,2009-04-03,10:02:30
39.973007,116.334895,0,320,39906.4184606481,2009-04-03,10:02:35
39.97302,116.334897,0,322,39906.4185185185,2009-04-03,10:02:40
39.973032,116.334894,0,322,39906.4185763889,2009-04-03,10:02:45
39.973032,116.334894,0,322,39906.4186111111,2009-04-03,10:02:48
39.973038,116.334891,0,321,39906.4186342593,2009-04-03,10:02:50
39.973082,116.334769,0,320,39906.4186921296,2009-04-03,10:02:55
39.973092,116.334697,0,318,39906.41875,2009-04-03,10:03:00
39.973155,116.334579,0,310,39906.4188078704,2009-04-03,10:03:05
39.973155,116.334579,0,310,39906.4188425926,2009-04-03,10:03:08
39.973154,116.334574,0,309,39906.4188657407,2009-04-03,10:03:10
39.973198,116.334513,0,311,39906.4189236111,2009-04-03,10:03:15
39.97327,116.334418,0,310,39906.4189814815,2009-04-03,10:03:20
39.973336,116.334357,0,305,39906.4190393519,2009-04-03,10:03:25
39.973404,116.334319,0,305,39906.4190972222,2009-04-03,10:03:30
39.973452,116.334263,0,304,39906.4191550926,2009-04-03,10:03:35
39.973452,116.334263,0,304,39906.4191898148,2009-04-03,10:03:38
39.973454,116.334265,0,302,39906.419212963,2009-04-03,10:03:40
39.973465,116.334244,0,299,39906.4192708333,2009-04-03,10:03:45
39.973465,116.334244,0,299,39906.4193055556,2009-04-03,10:03:48
39.97346,116.334244,0,300,39906.4193287037,2009-04-03,10:03:50
39.973437,116.334238,0,304,39906.4193865741,2009-04-03,10:03:55
39.973445,116.334186,0,308,39906.4194444444,2009-04-03,10:04:00
39.973467,116.334089,0,309,39906.4195023148,2009-04-03,10:04:05
39.973498,116.334031,0,306,39906.4195601852,2009-04-03,10:04:10
39.973511,116.333978,0,302,39906.4196180556,2009-04-03,10:04:15
39.973548,116.333937,0,301,39906.4196759259,2009-04-03,10:04:20
39.973595,116.333922,0,298,39906.4197337963,2009-04-03,10:04:25
39.973633,116.333896,0,297,39906.4197916667,2009-04-03,10:04:30
39.973578,116.333996,0,297,39906.419849537,2009-04-03,10:04:35
39.973509,116.334094,0,299,39906.4199074074,2009-04-03,10:04:40
39.973505,116.334129,0,299,39906.4199652778,2009-04-03,10:04:45
39.97355,116.334057,0,299,39906.4200231481,2009-04-03,10:04:50
39.97355,116.334057,0,299,39906.4200578704,2009-04-03,10:04:53
39.973557,116.334062,0,299,39906.4200810185,2009-04-03,10:04:55
39.973545,116.334163,0,301,39906.4201388889,2009-04-03,10:05:00
39.973539,116.334254,0,304,39906.4201967593,2009-04-03,10:05:05
39.973512,116.334313,0,306,39906.4202546296,2009-04-03,10:05:10
39.973416,116.334383,0,310,39906.4203125,2009-04-03,10:05:15
39.973433,116.33445,0,317,39906.4203703704,2009-04-03,10:05:20
39.973498,116.334443,0,322,39906.4204282407,2009-04-03,10:05:25
39.973515,116.334475,0,330,39906.4204861111,2009-04-03,10:05:30
39.973491,116.334485,0,333,39906.4205439815,2009-04-03,10:05:35
39.973502,116.334476,0,336,39906.4206018519,2009-04-03,10:05:40
39.973497,116.334447,0,343,39906.4206597222,2009-04-03,10:05:45
39.973488,116.334437,0,348,39906.4207175926,2009-04-03,10:05:50
39.973548,116.334404,0,351,39906.420775463,2009-04-03,10:05:55
39.973562,116.334402,0,351,39906.4208333333,2009-04-03,10:06:00
39.973507,116.334425,0,348,39906.4208912037,2009-04-03,10:06:05
39.973504,116.334395,0,346,39906.4209490741,2009-04-03,10:06:10
39.973442,116.33445,0,342,39906.4210069444,2009-04-03,10:06:15
39.973488,116.334376,0,341,39906.4210648148,2009-04-03,10:06:20
39.973471,116.334392,0,342,39906.4211226852,2009-04-03,10:06:25
39.973449,116.334421,0,344,39906.4211805556,2009-04-03,10:06:30
39.973518,116.334428,0,347,39906.4212384259,2009-04-03,10:06:35
39.973556,116.334342,0,349,39906.4212962963,2009-04-03,10:06:40
39.973557,116.334249,0,350,39906.4213541667,2009-04-03,10:06:45
39.973494,116.334187,0,351,39906.421412037,2009-04-03,10:06:50
39.973437,116.334228,0,348,39906.4214699074,2009-04-03,10:06:55
39.973388,116.33431,0,348,39906.4215277778,2009-04-03,10:07:00
39.973355,116.334335,0,347,39906.4215856481,2009-04-03,10:07:05
39.973401,116.334273,0,347,39906.4216435185,2009-04-03,10:07:10
39.973473,116.334215,0,348,39906.4217013889,2009-04-03,10:07:15
39.973554,116.33411,0,349,39906.4217592593,2009-04-03,10:07:20
39.973627,116.333996,0,350,39906.4218171296,2009-04-03,10:07:25
39.973659,116.333905,0,351,39906.421875,2009-04-03,10:07:30
39.973686,116.333816,0,351,39906.4219328704,2009-04-03,10:07:35
39.973718,116.333715,0,352,39906.4219907407,2009-04-03,10:07:40
39.973744,116.333625,0,354,39906.4220486111,2009-04-03,10:07:45
39.973763,116.333606,0,354,39906.4221064815,2009-04-03,10:07:50
39.973875,116.333498,0,352,39906.4221643518,2009-04-03,10:07:55
39.973935,116.333374,0,353,39906.4222222222,2009-04-03,10:08:00
39.973757,116.333552,0,345,39906.4222800926,2009-04-03,10:08:05
39.973672,116.333649,0,339,39906.422337963,2009-04-03,10:08:10
39.973513,116.333733,0,327,39906.4223958333,2009-04-03,10:08:15
39.97345,116.333764,0,323,39906.4224537037,2009-04-03,10:08:20
39.973417,116.333753,0,314,39906.4225115741,2009-04-03,10:08:25
39.97345,116.333746,0,303,39906.4225694444,2009-04-03,10:08:30
39.973423,116.333916,0,298,39906.4226273148,2009-04-03,10:08:35
39.973395,116.334003,0,294,39906.4226851852,2009-04-03,10:08:40
39.973439,116.333975,0,288,39906.4227430556,2009-04-03,10:08:45
39.973435,116.334056,0,284,39906.4228009259,2009-04-03,10:08:50
39.973453,116.334056,0,277,39906.4228587963,2009-04-03,10:08:55
39.973425,116.334069,0,276,39906.4229166667,2009-04-03,10:09:00
39.973402,116.334102,0,275,39906.422974537,2009-04-03,10:09:05
39.973407,116.334181,0,274,39906.4230324074,2009-04-03,10:09:10
39.973419,116.334181,0,268,39906.4230902778,2009-04-03,10:09:15
39.973419,116.334181,0,268,39906.423125,2009-04-03,10:09:18
39.973423,116.334186,0,263,39906.4231481481,2009-04-03,10:09:20
39.973391,116.334356,0,252,39906.4232060185,2009-04-03,10:09:25
39.973317,116.334386,0,247,39906.4232638889,2009-04-03,10:09:30
39.973329,116.334395,0,239,39906.4233217593,2009-04-03,10:09:35
39.973329,116.334395,0,239,39906.4233564815,2009-04-03,10:09:38
39.973336,116.334398,0,238,39906.4233796296,2009-04-03,10:09:40
39.973338,116.334362,0,238,39906.4234375,2009-04-03,10:09:45
39.97334,116.334321,0,237,39906.4234953704,2009-04-03,10:09:50
39.973352,116.334403,0,231,39906.4235532407,2009-04-03,10:09:55
39.973327,116.334511,0,229,39906.4236111111,2009-04-03,10:10:00
39.973292,116.334622,0,224,39906.4236689815,2009-04-03,10:10:05
39.973259,116.334695,0,231,39906.4237268518,2009-04-03,10:10:10
39.973274,116.334738,0,225,39906.4237847222,2009-04-03,10:10:15
39.973296,116.334749,0,221,39906.4238425926,2009-04-03,10:10:20
39.973301,116.334764,0,216,39906.423900463,2009-04-03,10:10:25
39.973311,116.33482,0,210,39906.4239583333,2009-04-03,10:10:30
39.973306,116.334842,0,205,39906.4240162037,2009-04-03,10:10:35
39.973322,116.334784,0,206,39906.4240740741,2009-04-03,10:10:40
39.973347,116.334618,0,211,39906.4241319444,2009-04-03,10:10:45
39.973366,116.33437,0,216,39906.4241898148,2009-04-03,10:10:50
39.973378,116.334218,0,216,39906.4242476852,2009-04-03,10:10:55
39.973432,116.333979,0,217,39906.4243055556,2009-04-03,10:11:00
39.973489,116.33385,0,211,39906.4243634259,2009-04-03,10:11:05
39.973524,116.333719,0,211,39906.4244212963,2009-04-03,10:11:10
39.973562,116.333613,0,207,39906.4244791667,2009-04-03,10:11:15
39.973597,116.333479,0,199,39906.424537037,2009-04-03,10:11:20
39.973439,116.333739,0,208,39906.4245949074,2009-04-03,10:11:25
39.9734,116.333761,0,211,39906.4246527778,2009-04-03,10:11:30
39.973409,116.333758,0,210,39906.4247106481,2009-04-03,10:11:35
39.97337,116.33387,0,210,39906.4247685185,2009-04-03,10:11:40
39.973352,116.333948,0,209,39906.4248263889,2009-04-03,10:11:45
39.973351,116.334188,0,201,39906.4248842593,2009-04-03,10:11:50
39.973313,116.334483,0,200,39906.4249421296,2009-04-03,10:11:55
39.973319,116.334562,0,198,39906.425,2009-04-03,10:12:00
39.973331,116.334109,0,193,39906.4250578704,2009-04-03,10:12:05
39.973437,116.334099,0,188,39906.4251157407,2009-04-03,10:12:10
39.973399,116.334338,0,189,39906.4251736111,2009-04-03,10:12:15
39.973306,116.334646,0,193,39906.4252314815,2009-04-03,10:12:20
39.973245,116.334815,0,196,39906.4252893519,2009-04-03,10:12:25
39.973235,116.334952,0,192,39906.4253472222,2009-04-03,10:12:30
39.973223,116.335,0,189,39906.4254050926,2009-04-03,10:12:35
39.973233,116.335039,0,188,39906.425462963,2009-04-03,10:12:40
39.973282,116.335047,0,184,39906.4255208333,2009-04-03,10:12:45
39.97329,116.335049,0,184,39906.4255787037,2009-04-03,10:12:50
39.97329,116.335049,0,184,39906.4256134259,2009-04-03,10:12:53
39.973289,116.335046,0,184,39906.4256365741,2009-04-03,10:12:55
39.973226,116.334971,0,186,39906.4256944444,2009-04-03,10:13:00
39.973232,116.334815,0,181,39906.4257523148,2009-04-03,10:13:05
39.973211,116.334745,0,181,39906.4258101852,2009-04-03,10:13:10
39.973235,116.334708,0,179,39906.4258680556,2009-04-03,10:13:15
39.973268,116.334626,0,175,39906.4259259259,2009-04-03,10:13:20
39.97327,116.334604,0,175,39906.4259837963,2009-04-03,10:13:25
39.973357,116.334158,0,179,39906.4260416667,2009-04-03,10:13:30
39.973348,116.333885,0,231,39906.4290509259,2009-04-03,10:17:50
39.973346,116.333798,0,232,39906.4291087963,2009-04-03,10:17:55
39.973338,116.333775,0,231,39906.4291666667,2009-04-03,10:18:00
39.973345,116.333845,0,230,39906.429224537,2009-04-03,10:18:05
39.973345,116.333845,0,230,39906.4292592593,2009-04-03,10:18:08
39.973346,116.333843,0,230,39906.4292824074,2009-04-03,10:18:10
39.973357,116.333872,0,230,39906.4293402778,2009-04-03,10:18:15
39.973361,116.333875,0,230,39906.4293981481,2009-04-03,10:18:20
39.973361,116.333875,0,230,39906.4294328704,2009-04-03,10:18:23
39.973368,116.333879,0,230,39906.4294560185,2009-04-03,10:18:25
39.973375,116.333869,0,230,39906.4295138889,2009-04-03,10:18:30
39.973373,116.33387,0,230,39906.4295717593,2009-04-03,10:18:35
39.973379,116.333873,0,230,39906.4296296296,2009-04-03,10:18:40
39.973383,116.333873,0,231,39906.4296875,2009-04-03,10:18:45
39.973386,116.333873,0,231,39906.4297453704,2009-04-03,10:18:50
39.973388,116.333873,0,232,39906.4298032407,2009-04-03,10:18:55
39.973388,116.33387,0,232,39906.4298611111,2009-04-03,10:19:00
39.97338,116.333864,0,233,39906.4299189815,2009-04-03,10:19:05
39.973381,116.333866,0,233,39906.4299768518,2009-04-03,10:19:10
39.973377,116.333863,0,233,39906.4300347222,2009-04-03,10:19:15
39.973377,116.333863,0,233,39906.4300694444,2009-04-03,10:19:18
39.973369,116.333857,0,233,39906.4300925926,2009-04-03,10:19:20
39.973377,116.333869,0,233,39906.430150463,2009-04-03,10:19:25
39.973397,116.333874,0,232,39906.4302083333,2009-04-03,10:19:30
39.973389,116.333829,0,233,39906.4302662037,2009-04-03,10:19:35
39.973386,116.333825,0,233,39906.4303240741,2009-04-03,10:19:40
39.973381,116.333822,0,233,39906.4303819444,2009-04-03,10:19:45
39.973381,116.333822,0,233,39906.4304166667,2009-04-03,10:19:48
39.973382,116.333824,0,233,39906.4304398148,2009-04-03,10:19:50
39.973409,116.333879,0,231,39906.4304976852,2009-04-03,10:19:55
39.973429,116.334001,0,228,39906.4305555556,2009-04-03,10:20:00
39.973438,116.334006,0,228,39906.4306134259,2009-04-03,10:20:05
39.97347,116.334089,0,228,39906.4306712963,2009-04-03,10:20:10
39.973469,116.334179,0,229,39906.4307291667,2009-04-03,10:20:15
39.97348,116.33421,0,230,39906.430787037,2009-04-03,10:20:20
39.973483,116.33422,0,231,39906.4308449074,2009-04-03,10:20:25
39.973457,116.334243,0,233,39906.4309027778,2009-04-03,10:20:30
39.973457,116.334243,0,233,39906.4309375,2009-04-03,10:20:33
39.973457,116.334244,0,234,39906.4309606481,2009-04-03,10:20:35
39.973467,116.334249,0,234,39906.4310185185,2009-04-03,10:20:40
39.97347,116.334249,0,234,39906.4310763889,2009-04-03,10:20:45
39.973473,116.334251,0,234,39906.4311342593,2009-04-03,10:20:50
39.973476,116.334254,0,234,39906.4311921296,2009-04-03,10:20:55
39.973469,116.334251,0,234,39906.43125,2009-04-03,10:21:00
39.973465,116.334251,0,234,39906.4313078704,2009-04-03,10:21:05
39.973471,116.334254,0,234,39906.4313657407,2009-04-03,10:21:10
39.973466,116.334253,0,234,39906.4314236111,2009-04-03,10:21:15
39.973465,116.334254,0,234,39906.4314814815,2009-04-03,10:21:20
39.973469,116.334257,0,234,39906.4315393518,2009-04-03,10:21:25
39.973472,116.334258,0,234,39906.4315972222,2009-04-03,10:21:30
39.973469,116.334256,0,234,39906.4316550926,2009-04-03,10:21:35
39.973472,116.334255,0,234,39906.431712963,2009-04-03,10:21:40
39.973472,116.334255,0,234,39906.4317476852,2009-04-03,10:21:43
39.973474,116.334253,0,234,39906.4317708333,2009-04-03,10:21:45
39.973456,116.334221,0,234,39906.4318287037,2009-04-03,10:21:50
39.973435,116.334177,0,235,39906.4318865741,2009-04-03,10:21:55
39.973432,116.334177,0,236,39906.4319444444,2009-04-03,10:22:00
39.973432,116.334177,0,236,39906.4319791667,2009-04-03,10:22:03
39.973435,116.334181,0,236,39906.4320023148,2009-04-03,10:22:05
39.973462,116.334271,0,238,39906.4320601852,2009-04-03,10:22:10
39.973473,116.33445,0,242,39906.4321180556,2009-04-03,10:22:15
39.973354,116.334567,0,233,39906.4380208333,2009-04-03,10:30:45
39.973285,116.334769,0,235,39906.4380787037,2009-04-03,10:30:50
39.97322,116.334904,0,239,39906.4381365741,2009-04-03,10:30:55
39.973181,116.335004,0,240,39906.4381944444,2009-04-03,10:31:00
39.973175,116.335029,0,242,39906.4382523148,2009-04-03,10:31:05
39.973209,116.334999,0,239,39906.4383101852,2009-04-03,10:31:10
39.973288,116.334884,0,241,39906.4383680556,2009-04-03,10:31:15
39.97335,116.334644,0,240,39906.4384259259,2009-04-03,10:31:20
39.973352,116.334588,0,239,39906.4384837963,2009-04-03,10:31:25
39.973364,116.334587,0,239,39906.4385416667,2009-04-03,10:31:30
39.973379,116.334552,0,236,39906.438599537,2009-04-03,10:31:35
39.973397,116.334527,0,225,39906.4386574074,2009-04-03,10:31:40
39.973405,116.334559,0,218,39906.4387152778,2009-04-03,10:31:45
39.973427,116.334551,0,199,39906.4387731481,2009-04-03,10:31:50
39.973434,116.334649,0,197,39906.4388310185,2009-04-03,10:31:55
39.973393,116.334855,0,193,39906.4388888889,2009-04-03,10:32:00
39.973379,116.334715,0,181,39906.4389467593,2009-04-03,10:32:05
39.973381,116.334693,0,183,39906.4390046296,2009-04-03,10:32:10
39.973393,116.334625,0,183,39906.4390625,2009-04-03,10:32:15
39.973418,116.334388,0,179,39906.4391203704,2009-04-03,10:32:20
39.973421,116.334311,0,176,39906.4391782407,2009-04-03,10:32:25
39.973409,116.334347,0,178,39906.4392361111,2009-04-03,10:32:30
39.973386,116.334371,0,186,39906.4392939815,2009-04-03,10:32:35
39.973393,116.334154,0,191,39906.4393518518,2009-04-03,10:32:40
39.973418,116.333959,0,198,39906.4394097222,2009-04-03,10:32:45
39.973474,116.333879,0,203,39906.4394675926,2009-04-03,10:32:50
39.973459,116.334003,0,208,39906.439525463,2009-04-03,10:32:55
39.973431,116.33403,0,214,39906.4395833333,2009-04-03,10:33:00
39.973411,116.333978,0,221,39906.4396412037,2009-04-03,10:33:05
39.973417,116.333889,0,227,39906.4396990741,2009-04-03,10:33:10
39.97347,116.333764,0,217,39906.4397569444,2009-04-03,10:33:15
39.973538,116.33355,0,204,39906.4398148148,2009-04-03,10:33:20
39.973611,116.333426,0,193,39906.4398726852,2009-04-03,10:33:25
39.973574,116.333643,0,187,39906.4399305556,2009-04-03,10:33:30
39.973566,116.333684,0,180,39906.4399884259,2009-04-03,10:33:35
39.973516,116.334078,0,177,39906.4400462963,2009-04-03,10:33:40
39.973462,116.334374,0,179,39906.4401041667,2009-04-03,10:33:45
39.973435,116.334422,0,180,39906.440162037,2009-04-03,10:33:50
39.973427,116.334419,0,180,39906.4402199074,2009-04-03,10:33:55
39.973427,116.334419,0,180,39906.4402777778,2009-04-03,10:34:00
39.973427,116.334419,0,180,39906.4403125,2009-04-03,10:34:03
39.973431,116.33442,0,179,39906.4403356481,2009-04-03,10:34:05
39.973382,116.334628,0,181,39906.4403935185,2009-04-03,10:34:10
39.973349,116.334704,0,181,39906.4404513889,2009-04-03,10:34:15
39.973325,116.334727,0,180,39906.4405092593,2009-04-03,10:34:20
39.973312,116.334745,0,180,39906.4405671296,2009-04-03,10:34:25
39.973284,116.334858,0,181,39906.440625,2009-04-03,10:34:30
39.973264,116.334918,0,184,39906.4406828704,2009-04-03,10:34:35
39.973248,116.334972,0,193,39906.4407407407,2009-04-03,10:34:40
39.973252,116.335047,0,205,39906.4407986111,2009-04-03,10:34:45
39.973213,116.33509,0,218,39906.4408564815,2009-04-03,10:34:50
39.973158,116.3351,0,229,39906.4409143519,2009-04-03,10:34:55
39.973147,116.335101,0,239,39906.4409722222,2009-04-03,10:35:00
39.973145,116.335002,0,257,39906.4410300926,2009-04-03,10:35:05
39.973179,116.334929,0,265,39906.441087963,2009-04-03,10:35:10
39.973205,116.334859,0,275,39906.4411458333,2009-04-03,10:35:15
39.973299,116.334686,0,273,39906.4412037037,2009-04-03,10:35:20
39.973331,116.33476,0,271,39906.4412615741,2009-04-03,10:35:25
39.973323,116.334793,0,270,39906.4413194444,2009-04-03,10:35:30
39.973322,116.334834,0,269,39906.4413773148,2009-04-03,10:35:35
39.973297,116.334856,0,268,39906.4414351852,2009-04-03,10:35:40
39.973395,116.334768,0,265,39906.4414930556,2009-04-03,10:35:45
39.973411,116.334766,0,260,39906.4415509259,2009-04-03,10:35:50
39.973475,116.334732,0,257,39906.4416087963,2009-04-03,10:35:55
39.973473,116.334754,0,256,39906.4416666667,2009-04-03,10:36:00
39.973415,116.334803,0,254,39906.441724537,2009-04-03,10:36:05
39.973422,116.334857,0,254,39906.4417824074,2009-04-03,10:36:10
39.973376,116.334974,0,248,39906.4418402778,2009-04-03,10:36:15
39.973331,116.335107,0,248,39906.4418981481,2009-04-03,10:36:20
39.973339,116.335119,0,244,39906.4419560185,2009-04-03,10:36:25
39.973315,116.335151,0,244,39906.4420138889,2009-04-03,10:36:30
39.973299,116.335267,0,246,39906.4420717593,2009-04-03,10:36:35
39.973281,116.335379,0,249,39906.4421296296,2009-04-03,10:36:40
39.973255,116.335459,0,246,39906.4421875,2009-04-03,10:36:45
39.973241,116.335379,0,245,39906.4422453704,2009-04-03,10:36:50
39.973264,116.335317,0,248,39906.4423032407,2009-04-03,10:36:55
39.973282,116.335154,0,247,39906.4423611111,2009-04-03,10:37:00
39.973257,116.335154,0,249,39906.4424189815,2009-04-03,10:37:05
39.973249,116.335177,0,250,39906.4424768519,2009-04-03,10:37:10
39.973264,116.335242,0,259,39906.4425347222,2009-04-03,10:37:15
39.97325,116.335312,0,264,39906.4425925926,2009-04-03,10:37:20
39.973241,116.33528,0,267,39906.442650463,2009-04-03,10:37:25
39.973246,116.335182,0,265,39906.4427083333,2009-04-03,10:37:30
39.973256,116.335099,0,256,39906.4427662037,2009-04-03,10:37:35
39.973256,116.335099,0,256,39906.4428009259,2009-04-03,10:37:38
39.973257,116.335094,0,254,39906.4428240741,2009-04-03,10:37:40
39.973274,116.334989,0,257,39906.4428819444,2009-04-03,10:37:45
39.973326,116.334786,0,261,39906.4429398148,2009-04-03,10:37:50
39.973409,116.334494,0,258,39906.4429976852,2009-04-03,10:37:55
39.973446,116.334357,0,254,39906.4430555556,2009-04-03,10:38:00
39.972324,116.336827,0,-36,39906.4433449074,2009-04-03,10:38:25
39.972686,116.33583,0,35,39906.4434027778,2009-04-03,10:38:30
39.972916,116.33536,0,87,39906.4434606481,2009-04-03,10:38:35
39.973105,116.335141,0,156,39906.4435185185,2009-04-03,10:38:40
39.973259,116.334913,0,191,39906.4435763889,2009-04-03,10:38:45
39.973357,116.334749,0,212,39906.4436342593,2009-04-03,10:38:50
39.973327,116.334697,0,220,39906.4436921296,2009-04-03,10:38:55
39.973397,116.33449,0,224,39906.44375,2009-04-03,10:39:00
39.973271,116.334736,0,229,39906.4438078704,2009-04-03,10:39:05
39.973244,116.334818,0,223,39906.4438657407,2009-04-03,10:39:10
39.973244,116.334818,0,223,39906.443900463,2009-04-03,10:39:13
39.973238,116.334815,0,227,39906.4439236111,2009-04-03,10:39:15
39.973246,116.334787,0,229,39906.4439814815,2009-04-03,10:39:20
39.973313,116.334607,0,228,39906.4440393519,2009-04-03,10:39:25
39.973426,116.334305,0,226,39906.4440972222,2009-04-03,10:39:30
39.973528,116.334062,0,224,39906.4441550926,2009-04-03,10:39:35
39.973458,116.334252,0,221,39906.444212963,2009-04-03,10:39:40
39.973388,116.334435,0,214,39906.4442708333,2009-04-03,10:39:45
39.973361,116.334548,0,214,39906.4443287037,2009-04-03,10:39:50
39.973364,116.334578,0,212,39906.4443865741,2009-04-03,10:39:55
39.973379,116.33456,0,216,39906.4444444444,2009-04-03,10:40:00
39.97336,116.334624,0,216,39906.4445023148,2009-04-03,10:40:05
39.973359,116.33467,0,216,39906.4445601852,2009-04-03,10:40:10
39.973443,116.334585,0,214,39906.4446180556,2009-04-03,10:40:15
39.973449,116.33457,0,215,39906.4446759259,2009-04-03,10:40:20
39.973431,116.334549,0,215,39906.4447337963,2009-04-03,10:40:25
39.973444,116.334472,0,213,39906.4447916667,2009-04-03,10:40:30
39.973413,116.334503,0,210,39906.444849537,2009-04-03,10:40:35
39.973394,116.334573,0,211,39906.4449074074,2009-04-03,10:40:40
39.973388,116.334748,0,212,39906.4449652778,2009-04-03,10:40:45
39.97339,116.334801,0,211,39906.4450231481,2009-04-03,10:40:50
39.973354,116.33493,0,211,39906.4450810185,2009-04-03,10:40:55
39.973208,116.335164,0,213,39906.4451388889,2009-04-03,10:41:00
39.973151,116.335259,0,213,39906.4451967593,2009-04-03,10:41:05
39.973149,116.335239,0,213,39906.4452546296,2009-04-03,10:41:10
39.973199,116.335142,0,213,39906.4453125,2009-04-03,10:41:15
39.973258,116.335053,0,216,39906.4453703704,2009-04-03,10:41:20
39.973258,116.33499,0,217,39906.4454282407,2009-04-03,10:41:25
39.973238,116.334982,0,218,39906.4454861111,2009-04-03,10:41:30
39.973238,116.334982,0,218,39906.4455208333,2009-04-03,10:41:33
39.973233,116.334976,0,218,39906.4455439815,2009-04-03,10:41:35
39.973234,116.334948,0,218,39906.4456018518,2009-04-03,10:41:40
39.973426,116.334229,0,217,39906.4456597222,2009-04-03,10:41:45
39.973546,116.333891,0,216,39906.4457175926,2009-04-03,10:41:50
39.973671,116.333536,0,215,39906.445775463,2009-04-03,10:41:55
39.973718,116.333322,0,216,39906.4458333333,2009-04-03,10:42:00
39.973675,116.333303,0,217,39906.4458912037,2009-04-03,10:42:05
39.973641,116.333265,0,217,39906.4459490741,2009-04-03,10:42:10
39.974832,116.328999,0,316,39906.4462962963,2009-04-03,10:42:40
39.974041,116.33282,0,380,39906.4463541667,2009-04-03,10:42:45
39.973645,116.332848,0,222,39906.446412037,2009-04-03,10:42:50
39.973704,116.332666,0,216,39906.4464699074,2009-04-03,10:42:55
39.973615,116.333147,0,216,39906.4465277778,2009-04-03,10:43:00
39.97366,116.333063,0,216,39906.4465856481,2009-04-03,10:43:05
39.973522,116.333828,0,217,39906.4466435185,2009-04-03,10:43:10
39.973489,116.333783,0,217,39906.4467013889,2009-04-03,10:43:15
39.973669,116.333101,0,218,39906.4467592593,2009-04-03,10:43:20
39.973633,116.333597,0,217,39906.4468171296,2009-04-03,10:43:25
39.973601,116.333848,0,210,39906.446875,2009-04-03,10:43:30
39.97351,116.334303,0,212,39906.4469328704,2009-04-03,10:43:35
39.973426,116.334649,0,212,39906.4469907407,2009-04-03,10:43:40
39.973361,116.334883,0,208,39906.4470486111,2009-04-03,10:43:45
39.973304,116.335065,0,202,39906.4471064815,2009-04-03,10:43:50
39.973286,116.33516,0,200,39906.4471643518,2009-04-03,10:43:55
39.973209,116.335361,0,206,39906.4472222222,2009-04-03,10:44:00
39.97315,116.335554,0,214,39906.4472800926,2009-04-03,10:44:05
39.973168,116.335442,0,215,39906.447337963,2009-04-03,10:44:10
39.973168,116.335442,0,215,39906.4473726852,2009-04-03,10:44:13
39.973168,116.335438,0,217,39906.4473958333,2009-04-03,10:44:15
39.97312,116.335597,0,220,39906.4474537037,2009-04-03,10:44:20
39.973068,116.335751,0,222,39906.4475115741,2009-04-03,10:44:25
39.973,116.335889,0,221,39906.4475694444,2009-04-03,10:44:30
39.972981,116.335902,0,219,39906.4476273148,2009-04-03,10:44:35
39.972945,116.335961,0,219,39906.4476851852,2009-04-03,10:44:40
39.972945,116.335961,0,219,39906.4477199074,2009-04-03,10:44:43
39.972951,116.335965,0,218,39906.4477430556,2009-04-03,10:44:45
39.973037,116.335849,0,218,39906.4478009259,2009-04-03,10:44:50
39.973208,116.335468,0,221,39906.4478587963,2009-04-03,10:44:55
39.973369,116.335014,0,227,39906.4479166667,2009-04-03,10:45:00
39.973384,116.335075,0,228,39906.447974537,2009-04-03,10:45:05
39.973437,116.334819,0,232,39906.4480324074,2009-04-03,10:45:10
39.973437,116.334589,0,235,39906.4480902778,2009-04-03,10:45:15
39.973449,116.334445,0,235,39906.4481481481,2009-04-03,10:45:20
39.973455,116.334282,0,236,39906.4482060185,2009-04-03,10:45:25
39.973449,116.334232,0,236,39906.4482638889,2009-04-03,10:45:30
39.973462,116.334248,0,235,39906.4483217593,2009-04-03,10:45:35
39.973489,116.33427,0,235,39906.4483796296,2009-04-03,10:45:40
39.973498,116.334276,0,236,39906.4484375,2009-04-03,10:45:45
39.973563,116.334477,0,246,39906.4484953704,2009-04-03,10:45:50
39.973583,116.334549,0,252,39906.4485532407,2009-04-03,10:45:55
39.973562,116.334518,0,254,39906.4486111111,2009-04-03,10:46:00
39.973558,116.334517,0,254,39906.4486689815,2009-04-03,10:46:05
39.973559,116.334517,0,254,39906.4487268519,2009-04-03,10:46:10
39.973564,116.334521,0,254,39906.4487847222,2009-04-03,10:46:15
39.973564,116.334521,0,254,39906.4488194444,2009-04-03,10:46:18
39.973564,116.334522,0,254,39906.4488425926,2009-04-03,10:46:20
39.973552,116.334455,0,256,39906.448900463,2009-04-03,10:46:25
39.973562,116.334411,0,257,39906.4489583333,2009-04-03,10:46:30
39.973553,116.334407,0,257,39906.4490162037,2009-04-03,10:46:35
39.97355,116.334406,0,257,39906.4490740741,2009-04-03,10:46:40
39.973546,116.334403,0,257,39906.4491319444,2009-04-03,10:46:45
39.973545,116.334404,0,257,39906.4491898148,2009-04-03,10:46:50
39.973545,116.334404,0,257,39906.449224537,2009-04-03,10:46:53
39.973543,116.334404,0,257,39906.4492476852,2009-04-03,10:46:55
39.973531,116.334394,0,257,39906.4493055556,2009-04-03,10:47:00
39.973531,116.334394,0,257,39906.4493402778,2009-04-03,10:47:03
39.973526,116.334393,0,257,39906.4493634259,2009-04-03,10:47:05
39.973477,116.334284,0,256,39906.4494212963,2009-04-03,10:47:10
39.973454,116.334225,0,252,39906.4494791667,2009-04-03,10:47:15
39.973669,116.334238,0,280,39906.4516782407,2009-04-03,10:50:25
39.973504,116.334767,0,281,39906.4517361111,2009-04-03,10:50:30
39.973385,116.334762,0,278,39906.4517939815,2009-04-03,10:50:35
39.97341,116.33463,0,278,39906.4518518519,2009-04-03,10:50:40
39.973452,116.334536,0,272,39906.4519097222,2009-04-03,10:50:45
39.973469,116.334502,0,269,39906.4519675926,2009-04-03,10:50:50
39.973527,116.33448,0,256,39906.452025463,2009-04-03,10:50:55
39.973568,116.334451,0,252,39906.4520833333,2009-04-03,10:51:00
39.973568,116.334451,0,252,39906.4521180556,2009-04-03,10:51:03
39.97357,116.334445,0,252,39906.4521412037,2009-04-03,10:51:05
39.973571,116.33443,0,251,39906.4521990741,2009-04-03,10:51:10
39.973539,116.334434,0,252,39906.4522569444,2009-04-03,10:51:15
39.973534,116.334432,0,252,39906.4523148148,2009-04-03,10:51:20
39.973534,116.334429,0,252,39906.4523726852,2009-04-03,10:51:25
39.973534,116.334429,0,252,39906.4524074074,2009-04-03,10:51:28
39.973531,116.334424,0,252,39906.4524305556,2009-04-03,10:51:30
39.973522,116.334397,0,253,39906.4524884259,2009-04-03,10:51:35
39.973513,116.334389,0,253,39906.4525462963,2009-04-03,10:51:40
39.973585,116.333699,0,251,39906.4526041667,2009-04-03,10:51:45
39.973422,116.334053,0,251,39906.452662037,2009-04-03,10:51:50
39.973468,116.333951,0,251,39906.4527199074,2009-04-03,10:51:55
39.973399,116.334164,0,250,39906.4527777778,2009-04-03,10:52:00
39.973398,116.334236,0,247,39906.4528356481,2009-04-03,10:52:05
39.973398,116.334236,0,247,39906.4528703704,2009-04-03,10:52:08
39.973392,116.334235,0,247,39906.4528935185,2009-04-03,10:52:10
39.973385,116.334248,0,247,39906.4529513889,2009-04-03,10:52:15
39.973392,116.334258,0,247,39906.4530092593,2009-04-03,10:52:20
39.973471,116.33423,0,247,39906.4530671296,2009-04-03,10:52:25
39.973502,116.334324,0,246,39906.453125,2009-04-03,10:52:30
39.973535,116.334347,0,245,39906.4531828704,2009-04-03,10:52:35
39.97355,116.334361,0,243,39906.4532407407,2009-04-03,10:52:40
39.973557,116.334362,0,243,39906.4532986111,2009-04-03,10:52:45
39.97356,116.334361,0,242,39906.4533564815,2009-04-03,10:52:50
39.973561,116.334358,0,242,39906.4534143518,2009-04-03,10:52:55
39.973561,116.334358,0,242,39906.4534490741,2009-04-03,10:52:58
39.973562,116.334356,0,241,39906.4534722222,2009-04-03,10:53:00
39.973525,116.334336,0,240,39906.4535300926,2009-04-03,10:53:05
39.973484,116.334197,0,238,39906.453587963,2009-04-03,10:53:10
39.973381,116.334367,0,233,39906.4536458333,2009-04-03,10:53:15
39.97336,116.334394,0,228,39906.4537037037,2009-04-03,10:53:20
39.97336,116.334394,0,228,39906.4537384259,2009-04-03,10:53:23
39.973358,116.334401,0,228,39906.4537615741,2009-04-03,10:53:25
39.97335,116.334416,0,228,39906.4538194444,2009-04-03,10:53:30
39.973349,116.334417,0,228,39906.4538773148,2009-04-03,10:53:35
39.973349,116.334417,0,228,39906.453912037,2009-04-03,10:53:38
39.973343,116.334415,0,228,39906.4539351852,2009-04-03,10:53:40
39.973325,116.334369,0,226,39906.4539930556,2009-04-03,10:53:45
39.973325,116.334369,0,226,39906.4540277778,2009-04-03,10:53:48
39.973327,116.334365,0,226,39906.4540509259,2009-04-03,10:53:50
39.973397,116.33412,0,225,39906.4541087963,2009-04-03,10:53:55
39.973508,116.3338,0,222,39906.4541666667,2009-04-03,10:54:00
39.97352,116.333871,0,221,39906.454224537,2009-04-03,10:54:05
39.973499,116.333905,0,219,39906.4542824074,2009-04-03,10:54:10
39.973497,116.33387,0,217,39906.4543402778,2009-04-03,10:54:15
39.973508,116.333749,0,216,39906.4543981481,2009-04-03,10:54:20
39.973511,116.333659,0,217,39906.4544560185,2009-04-03,10:54:25
39.973532,116.333625,0,213,39906.4545138889,2009-04-03,10:54:30
39.973548,116.333572,0,207,39906.4545717593,2009-04-03,10:54:35
39.973597,116.333502,0,202,39906.4546296296,2009-04-03,10:54:40
39.973607,116.3335,0,201,39906.4546875,2009-04-03,10:54:45
39.973606,116.333512,0,201,39906.4547453704,2009-04-03,10:54:50
39.973585,116.333548,0,202,39906.4548032407,2009-04-03,10:54:55
39.973608,116.333477,0,199,39906.4548611111,2009-04-03,10:55:00
39.973664,116.333361,0,195,39906.4549189815,2009-04-03,10:55:05
39.973707,116.333302,0,194,39906.4549768518,2009-04-03,10:55:10
39.973723,116.333263,0,194,39906.4550347222,2009-04-03,10:55:15
39.973719,116.333258,0,194,39906.4550925926,2009-04-03,10:55:20
39.973719,116.333258,0,194,39906.4551273148,2009-04-03,10:55:23
39.973718,116.33326,0,193,39906.455150463,2009-04-03,10:55:25
39.973729,116.333311,0,193,39906.4552083333,2009-04-03,10:55:30
39.973706,116.333446,0,191,39906.4552662037,2009-04-03,10:55:35
39.973704,116.333481,0,185,39906.4553240741,2009-04-03,10:55:40
39.973692,116.333674,0,186,39906.4553819444,2009-04-03,10:55:45
39.973647,116.333868,0,186,39906.4554398148,2009-04-03,10:55:50
39.973442,116.333793,0,168,39906.4587962963,2009-04-03,11:00:40
39.973593,116.333179,0,169,39906.4588541667,2009-04-03,11:00:45
39.973606,116.333038,0,169,39906.458912037,2009-04-03,11:00:50
39.97357,116.333015,0,169,39906.4589699074,2009-04-03,11:00:55
39.973545,116.333001,0,169,39906.4590277778,2009-04-03,11:01:00
39.973532,116.33296,0,169,39906.4590856481,2009-04-03,11:01:05
39.973523,116.332896,0,170,39906.4591435185,2009-04-03,11:01:10
39.973516,116.332828,0,170,39906.4592013889,2009-04-03,11:01:15
39.973599,116.333061,0,174,39906.4592592593,2009-04-03,11:01:20
39.973649,116.33347,0,177,39906.4593171296,2009-04-03,11:01:25
39.973629,116.333624,0,178,39906.459375,2009-04-03,11:01:30
39.973608,116.333826,0,179,39906.4594328704,2009-04-03,11:01:35
39.973609,116.33394,0,180,39906.4594907407,2009-04-03,11:01:40
39.973607,116.33403,0,181,39906.4595486111,2009-04-03,11:01:45
39.973592,116.334044,0,182,39906.4596064815,2009-04-03,11:01:50
39.973596,116.334046,0,182,39906.4596643519,2009-04-03,11:01:55
39.973596,116.334046,0,182,39906.4597222222,2009-04-03,11:02:00
39.973596,116.334046,0,182,39906.4597569444,2009-04-03,11:02:03
39.973595,116.334045,0,182,39906.4597800926,2009-04-03,11:02:05
39.973569,116.33424,0,184,39906.459837963,2009-04-03,11:02:10
39.973536,116.334407,0,187,39906.4598958333,2009-04-03,11:02:15
39.973573,116.33431,0,188,39906.4599537037,2009-04-03,11:02:20
39.973596,116.334255,0,188,39906.4600115741,2009-04-03,11:02:25
39.973569,116.334257,0,189,39906.4600694444,2009-04-03,11:02:30
39.973547,116.334288,0,189,39906.4601273148,2009-04-03,11:02:35
39.973544,116.334297,0,189,39906.4601851852,2009-04-03,11:02:40
39.973544,116.334297,0,189,39906.4602199074,2009-04-03,11:02:43
39.973539,116.334291,0,189,39906.4602430556,2009-04-03,11:02:45
39.973534,116.334269,0,189,39906.4603009259,2009-04-03,11:02:50
39.973534,116.334269,0,189,39906.4603356481,2009-04-03,11:02:53
39.973539,116.334271,0,189,39906.4603587963,2009-04-03,11:02:55
39.97353,116.334266,0,189,39906.4604166667,2009-04-03,11:03:00
39.973507,116.334196,0,191,39906.460474537,2009-04-03,11:03:05
39.973465,116.334144,0,192,39906.4605324074,2009-04-03,11:03:10
39.973476,116.334159,0,192,39906.4605902778,2009-04-03,11:03:15
39.973485,116.334167,0,192,39906.4606481481,2009-04-03,11:03:20
39.973485,116.334167,0,192,39906.4606828704,2009-04-03,11:03:23
39.973491,116.334173,0,192,39906.4607060185,2009-04-03,11:03:25
39.973532,116.33432,0,192,39906.4607638889,2009-04-03,11:03:30
39.973554,116.334325,0,191,39906.4608217593,2009-04-03,11:03:35
39.973555,116.334282,0,192,39906.4608796296,2009-04-03,11:03:40
39.973541,116.334242,0,192,39906.4609375,2009-04-03,11:03:45
39.973543,116.334244,0,192,39906.4609953704,2009-04-03,11:03:50
39.973549,116.334247,0,192,39906.4610532407,2009-04-03,11:03:55
39.973549,116.334247,0,192,39906.461087963,2009-04-03,11:03:58
39.973553,116.33425,0,192,39906.4611111111,2009-04-03,11:04:00
39.973532,116.334198,0,192,39906.4611689815,2009-04-03,11:04:05
39.973505,116.333985,0,194,39906.4612268518,2009-04-03,11:04:10
39.973476,116.333793,0,195,39906.4612847222,2009-04-03,11:04:15
39.973467,116.333631,0,195,39906.4613425926,2009-04-03,11:04:20
39.97344,116.33349,0,195,39906.461400463,2009-04-03,11:04:25
39.973383,116.333334,0,195,39906.4614583333,2009-04-03,11:04:30
39.973354,116.333277,0,194,39906.4615162037,2009-04-03,11:04:35
39.97339,116.333501,0,189,39906.4615740741,2009-04-03,11:04:40
39.973398,116.333599,0,187,39906.4616319444,2009-04-03,11:04:45
39.97339,116.333619,0,186,39906.4616898148,2009-04-03,11:04:50
39.97339,116.333619,0,186,39906.461724537,2009-04-03,11:04:53
39.973386,116.33362,0,185,39906.4617476852,2009-04-03,11:04:55
39.973401,116.333659,0,186,39906.4618055556,2009-04-03,11:05:00
39.973445,116.333805,0,187,39906.4618634259,2009-04-03,11:05:05
39.97347,116.333817,0,190,39906.4619212963,2009-04-03,11:05:10
39.973482,116.333744,0,192,39906.4619791667,2009-04-03,11:05:15
39.973484,116.333744,0,192,39906.462037037,2009-04-03,11:05:20
39.973485,116.333744,0,192,39906.4620949074,2009-04-03,11:05:25
39.973485,116.333744,0,192,39906.4621296296,2009-04-03,11:05:28
39.97351,116.334033,0,217,39906.4661458333,2009-04-03,11:11:15
39.973517,116.334142,0,217,39906.4662037037,2009-04-03,11:11:20
39.973499,116.33416,0,216,39906.4662615741,2009-04-03,11:11:25
39.973523,116.33413,0,214,39906.4663194444,2009-04-03,11:11:30
39.97351,116.334138,0,214,39906.4663773148,2009-04-03,11:11:35
39.97351,116.334138,0,214,39906.466412037,2009-04-03,11:11:38
39.973504,116.334137,0,214,39906.4664351852,2009-04-03,11:11:40
39.973467,116.334105,0,213,39906.4664930556,2009-04-03,11:11:45
39.973438,116.334068,0,210,39906.4665509259,2009-04-03,11:11:50
39.973429,116.334046,0,211,39906.4666087963,2009-04-03,11:11:55
39.973422,116.334037,0,210,39906.4666666667,2009-04-03,11:12:00
39.973422,116.33398,0,210,39906.466724537,2009-04-03,11:12:05
39.973444,116.333773,0,210,39906.4667824074,2009-04-03,11:12:10
39.973451,116.333747,0,208,39906.4668402778,2009-04-03,11:12:15
39.97345,116.333754,0,207,39906.4668981481,2009-04-03,11:12:20
39.973444,116.333761,0,208,39906.4669560185,2009-04-03,11:12:25
39.973439,116.333757,0,208,39906.4670138889,2009-04-03,11:12:30
39.973432,116.333757,0,208,39906.4670717593,2009-04-03,11:12:35
39.97344,116.333764,0,208,39906.4671296296,2009-04-03,11:12:40
39.973445,116.333768,0,208,39906.4671875,2009-04-03,11:12:45
39.973449,116.333771,0,208,39906.4672453704,2009-04-03,11:12:50
39.973449,116.333771,0,208,39906.4672800926,2009-04-03,11:12:53
39.973454,116.333778,0,208,39906.4673032407,2009-04-03,11:12:55
39.973524,116.333897,0,209,39906.4673611111,2009-04-03,11:13:00
39.973545,116.333898,0,209,39906.4674189815,2009-04-03,11:13:05
39.973552,116.333945,0,211,39906.4674768519,2009-04-03,11:13:10
39.973544,116.333955,0,212,39906.4675347222,2009-04-03,11:13:15
39.973544,116.333955,0,212,39906.4675694444,2009-04-03,11:13:18
39.973543,116.333956,0,212,39906.4675925926,2009-04-03,11:13:20
39.973565,116.334007,0,213,39906.467650463,2009-04-03,11:13:25
39.973574,116.334069,0,214,39906.4677083333,2009-04-03,11:13:30
39.973535,116.334089,0,215,39906.4677662037,2009-04-03,11:13:35
39.973506,116.334055,0,216,39906.4678240741,2009-04-03,11:13:40
39.973506,116.334055,0,216,39906.4678587963,2009-04-03,11:13:43
39.973498,116.334047,0,216,39906.4678819444,2009-04-03,11:13:45
39.973491,116.33402,0,216,39906.4679398148,2009-04-03,11:13:50
39.973513,116.333947,0,214,39906.4679976852,2009-04-03,11:13:55
39.973536,116.333941,0,214,39906.4680555556,2009-04-03,11:14:00
39.973542,116.333944,0,214,39906.4681134259,2009-04-03,11:14:05
39.973542,116.333944,0,214,39906.4681481481,2009-04-03,11:14:08
39.973538,116.333943,0,214,39906.4681712963,2009-04-03,11:14:10
39.973485,116.33396,0,213,39906.4682291667,2009-04-03,11:14:15
39.973438,116.333938,0,213,39906.468287037,2009-04-03,11:14:20
39.973486,116.333953,0,213,39906.4683449074,2009-04-03,11:14:25
39.973486,116.333953,0,213,39906.4683796296,2009-04-03,11:14:28
39.973494,116.33396,0,213,39906.4684027778,2009-04-03,11:14:30
39.973476,116.334057,0,212,39906.4684606481,2009-04-03,11:14:35
39.973476,116.334057,0,212,39906.4684953704,2009-04-03,11:14:38
39.973476,116.334051,0,211,39906.4685185185,2009-04-03,11:14:40
39.973497,116.334043,0,211,39906.4685763889,2009-04-03,11:14:45
39.973517,116.334019,0,211,39906.4686342593,2009-04-03,11:14:50
39.973521,116.334021,0,211,39906.4686921296,2009-04-03,11:14:55
39.973526,116.334024,0,211,39906.46875,2009-04-03,11:15:00
39.973526,116.334024,0,211,39906.4687847222,2009-04-03,11:15:03
39.973524,116.334022,0,211,39906.4688078704,2009-04-03,11:15:05
39.973512,116.334018,0,211,39906.4688657407,2009-04-03,11:15:10
39.973502,116.334016,0,211,39906.4689236111,2009-04-03,11:15:15
39.973501,116.334015,0,211,39906.4689814815,2009-04-03,11:15:20
39.973503,116.334014,0,211,39906.4690393518,2009-04-03,11:15:25
39.973502,116.334013,0,211,39906.4690972222,2009-04-03,11:15:30
39.973501,116.334013,0,210,39906.4691550926,2009-04-03,11:15:35
39.973505,116.334014,0,210,39906.469212963,2009-04-03,11:15:40
39.973501,116.334012,0,210,39906.4692708333,2009-04-03,11:15:45
39.973501,116.334012,0,210,39906.4693055556,2009-04-03,11:15:48
39.973497,116.334011,0,210,39906.4693287037,2009-04-03,11:15:50
39.973487,116.334006,0,210,39906.4693865741,2009-04-03,11:15:55
39.97347,116.333994,0,208,39906.4694444444,2009-04-03,11:16:00
39.973433,116.333988,0,207,39906.4695023148,2009-04-03,11:16:05
39.973421,116.333933,0,206,39906.4695601852,2009-04-03,11:16:10
39.97342,116.333889,0,209,39906.4696180556,2009-04-03,11:16:15
39.97342,116.333889,0,209,39906.4696527778,2009-04-03,11:16:18
39.973419,116.333885,0,208,39906.4696759259,2009-04-03,11:16:20
39.97341,116.333879,0,208,39906.4697337963,2009-04-03,11:16:25
39.97337,116.333841,0,206,39906.4697916667,2009-04-03,11:16:30
39.973341,116.333829,0,203,39906.469849537,2009-04-03,11:16:35
39.973362,116.333807,0,202,39906.4699074074,2009-04-03,11:16:40
39.973359,116.333798,0,202,39906.4699652778,2009-04-03,11:16:45
39.973356,116.333795,0,202,39906.4700231481,2009-04-03,11:16:50
39.97336,116.333797,0,202,39906.4700810185,2009-04-03,11:16:55
39.97336,116.333797,0,202,39906.4701157407,2009-04-03,11:16:58
39.97336,116.333796,0,202,39906.4701388889,2009-04-03,11:17:00
39.973369,116.333801,0,202,39906.4701967593,2009-04-03,11:17:05
39.973379,116.333804,0,202,39906.4702546296,2009-04-03,11:17:10
39.973374,116.3338,0,202,39906.4703125,2009-04-03,11:17:15
39.973371,116.333801,0,202,39906.4703703704,2009-04-03,11:17:20
39.973371,116.333801,0,202,39906.4704050926,2009-04-03,11:17:23
39.973377,116.333803,0,202,39906.4704282407,2009-04-03,11:17:25
39.973391,116.333843,0,201,39906.4704861111,2009-04-03,11:17:30
39.973416,116.33387,0,201,39906.4705439815,2009-04-03,11:17:35
39.973416,116.33387,0,201,39906.4705787037,2009-04-03,11:17:38
39.973422,116.333875,0,201,39906.4706018518,2009-04-03,11:17:40
39.973433,116.333883,0,201,39906.4706597222,2009-04-03,11:17:45
39.973433,116.333883,0,201,39906.4706944444,2009-04-03,11:17:48
39.97344,116.33389,0,201,39906.4707175926,2009-04-03,11:17:50
39.97346,116.333949,0,200,39906.470775463,2009-04-03,11:17:55
39.973468,116.334031,0,193,39906.4708333333,2009-04-03,11:18:00
39.973467,116.334048,0,192,39906.4708912037,2009-04-03,11:18:05
39.973482,116.334074,0,187,39906.4709490741,2009-04-03,11:18:10
39.973492,116.334038,0,185,39906.4710069444,2009-04-03,11:18:15
39.973499,116.334024,0,186,39906.4710648148,2009-04-03,11:18:20
39.973476,116.33399,0,189,39906.4711226852,2009-04-03,11:18:25
39.97348,116.334018,0,189,39906.4711805556,2009-04-03,11:18:30
39.973474,116.334063,0,189,39906.4712384259,2009-04-03,11:18:35
39.973436,116.334094,0,188,39906.4712962963,2009-04-03,11:18:40
39.973422,116.334077,0,190,39906.4713541667,2009-04-03,11:18:45
39.973407,116.334096,0,189,39906.471412037,2009-04-03,11:18:50
39.973375,116.334153,0,188,39906.4714699074,2009-04-03,11:18:55
39.973375,116.334153,0,188,39906.4715046296,2009-04-03,11:18:58
39.973377,116.334157,0,189,39906.4715277778,2009-04-03,11:19:00
39.973379,116.334172,0,189,39906.4715856481,2009-04-03,11:19:05
39.973439,116.334085,0,188,39906.4716435185,2009-04-03,11:19:10
39.973466,116.334067,0,192,39906.4717013889,2009-04-03,11:19:15
39.973484,116.33404,0,193,39906.4717592593,2009-04-03,11:19:20
39.973479,116.334037,0,192,39906.4718171296,2009-04-03,11:19:25
39.973472,116.334032,0,192,39906.471875,2009-04-03,11:19:30
39.973468,116.33403,0,192,39906.4719328704,2009-04-03,11:19:35
39.973469,116.334028,0,192,39906.4719907407,2009-04-03,11:19:40
39.973467,116.334026,0,192,39906.4720486111,2009-04-03,11:19:45
39.973466,116.334025,0,192,39906.4721064815,2009-04-03,11:19:50
39.973466,116.334025,0,192,39906.4721412037,2009-04-03,11:19:53
39.973458,116.334021,0,192,39906.4721643519,2009-04-03,11:19:55
39.97345,116.334012,0,193,39906.4722222222,2009-04-03,11:20:00
39.973407,116.333978,0,197,39906.4722800926,2009-04-03,11:20:05
39.973381,116.333945,0,201,39906.472337963,2009-04-03,11:20:10
39.973372,116.33395,0,201,39906.4723958333,2009-04-03,11:20:15
39.973355,116.333994,0,205,39906.4724537037,2009-04-03,11:20:20
39.973361,116.333982,0,206,39906.4725115741,2009-04-03,11:20:25
39.97339,116.333912,0,210,39906.4725694444,2009-04-03,11:20:30
39.97339,116.333912,0,210,39906.4726041667,2009-04-03,11:20:33
39.973392,116.333905,0,203,39906.4726273148,2009-04-03,11:20:35
39.973395,116.333846,0,195,39906.4726851852,2009-04-03,11:20:40
39.973389,116.333821,0,189,39906.4727430556,2009-04-03,11:20:45
39.973401,116.33378,0,188,39906.4728009259,2009-04-03,11:20:50
39.973369,116.3339,0,211,39906.4797453704,2009-04-03,11:30:50
39.973514,116.331904,0,195,39906.485474537,2009-04-03,11:39:05
39.973506,116.331885,0,194,39906.4855324074,2009-04-03,11:39:10
39.973503,116.331885,0,195,39906.4855902778,2009-04-03,11:39:15
39.973503,116.331885,0,195,39906.485625,2009-04-03,11:39:18
39.973499,116.331888,0,195,39906.4856481481,2009-04-03,11:39:20
39.973454,116.331855,0,192,39906.4857060185,2009-04-03,11:39:25
39.973384,116.331794,0,190,39906.4857638889,2009-04-03,11:39:30
39.973345,116.331787,0,189,39906.4858217593,2009-04-03,11:39:35
39.973332,116.331797,0,190,39906.4858796296,2009-04-03,11:39:40
39.973308,116.331831,0,193,39906.4859375,2009-04-03,11:39:45
39.973257,116.331837,0,197,39906.4859953704,2009-04-03,11:39:50
39.97322,116.331805,0,203,39906.4860532407,2009-04-03,11:39:55
39.9732,116.331771,0,204,39906.4861111111,2009-04-03,11:40:00
39.973165,116.331673,0,208,39906.4861689815,2009-04-03,11:40:05
39.973161,116.33164,0,210,39906.4862268518,2009-04-03,11:40:10
39.973174,116.331668,0,215,39906.4862847222,2009-04-03,11:40:15
39.973204,116.331671,0,215,39906.4863425926,2009-04-03,11:40:20
39.973215,116.331641,0,215,39906.486400463,2009-04-03,11:40:25
39.973188,116.331643,0,215,39906.4864583333,2009-04-03,11:40:30
39.973068,116.33187,0,209,39906.4865162037,2009-04-03,11:40:35
39.972678,116.332019,0,205,39906.4865740741,2009-04-03,11:40:40
39.972232,116.332035,0,201,39906.4866319444,2009-04-03,11:40:45
39.971822,116.332054,0,197,39906.4866898148,2009-04-03,11:40:50
39.971378,116.332115,0,191,39906.4867476852,2009-04-03,11:40:55
39.970892,116.332051,0,186,39906.4868055556,2009-04-03,11:41:00
39.970445,116.332117,0,182,39906.4868634259,2009-04-03,11:41:05
39.970025,116.332049,0,182,39906.4869212963,2009-04-03,11:41:10
39.969725,116.332069,0,182,39906.4869791667,2009-04-03,11:41:15
39.969441,116.332506,0,181,39906.487037037,2009-04-03,11:41:20
39.96918,116.332629,0,182,39906.4870949074,2009-04-03,11:41:25
39.968858,116.332685,0,180,39906.4871527778,2009-04-03,11:41:30
39.968535,116.332747,0,171,39906.4872106481,2009-04-03,11:41:35
39.96819,116.332811,0,162,39906.4872685185,2009-04-03,11:41:40
39.967763,116.332861,0,155,39906.4873263889,2009-04-03,11:41:45
39.967298,116.332927,0,144,39906.4873842593,2009-04-03,11:41:50
39.966808,116.332972,0,141,39906.4874421296,2009-04-03,11:41:55
39.966504,116.332901,0,141,39906.4875,2009-04-03,11:42:00
39.966453,116.332465,0,142,39906.4875578704,2009-04-03,11:42:05
39.966469,116.331786,0,143,39906.4876157407,2009-04-03,11:42:10
39.966495,116.331013,0,144,39906.4876736111,2009-04-03,11:42:15
39.966503,116.330249,0,148,39906.4877314815,2009-04-03,11:42:20
39.966503,116.329534,0,153,39906.4877893519,2009-04-03,11:42:25
39.966479,116.328822,0,156,39906.4878472222,2009-04-03,11:42:30
39.966472,116.328463,0,162,39906.4879050926,2009-04-03,11:42:35
39.966472,116.328463,0,162,39906.4879398148,2009-04-03,11:42:38
39.966478,116.328466,0,162,39906.487962963,2009-04-03,11:42:40
39.966502,116.328476,0,162,39906.4880208333,2009-04-03,11:42:45
39.966517,116.328491,0,162,39906.4880787037,2009-04-03,11:42:50
39.966517,116.328501,0,161,39906.4881365741,2009-04-03,11:42:55
39.966552,116.328508,0,164,39906.4881944444,2009-04-03,11:43:00
39.966581,116.328515,0,162,39906.4882523148,2009-04-03,11:43:05
39.966572,116.328513,0,163,39906.4883101852,2009-04-03,11:43:10
39.966572,116.328513,0,163,39906.4883449074,2009-04-03,11:43:13
39.966568,116.32851,0,162,39906.4883680556,2009-04-03,11:43:15
39.966592,116.32852,0,160,39906.4884259259,2009-04-03,11:43:20
39.966592,116.32852,0,160,39906.4884606482,2009-04-03,11:43:23
39.966593,116.328524,0,159,39906.4884837963,2009-04-03,11:43:25
39.96658,116.328518,0,155,39906.4885416667,2009-04-03,11:43:30
39.966564,116.328515,0,154,39906.488599537,2009-04-03,11:43:35
39.966564,116.328515,0,154,39906.4886574074,2009-04-03,11:43:40
39.966563,116.328515,0,154,39906.4887152778,2009-04-03,11:43:45
39.96656,116.328514,0,153,39906.4887731481,2009-04-03,11:43:50
39.96656,116.328514,0,153,39906.4888078704,2009-04-03,11:43:53
39.966554,116.328508,0,152,39906.4888310185,2009-04-03,11:43:55
39.966535,116.328345,0,146,39906.4888888889,2009-04-03,11:44:00
39.96649,116.327964,0,137,39906.4889467593,2009-04-03,11:44:05
39.966476,116.327541,0,134,39906.4890046296,2009-04-03,11:44:10
39.966451,116.32708,0,131,39906.4890625,2009-04-03,11:44:15
39.966419,116.326646,0,123,39906.4891203704,2009-04-03,11:44:20
39.966398,116.326194,0,121,39906.4891782407,2009-04-03,11:44:25
39.966379,116.325753,0,118,39906.4892361111,2009-04-03,11:44:30
39.966381,116.3253,0,118,39906.4892939815,2009-04-03,11:44:35
39.966426,116.324865,0,121,39906.4893518519,2009-04-03,11:44:40
39.966392,116.324318,0,123,39906.4894097222,2009-04-03,11:44:45
39.966334,116.323807,0,127,39906.4894675926,2009-04-03,11:44:50
39.966309,116.323411,0,146,39906.489525463,2009-04-03,11:44:55
39.96638,116.322801,0,153,39906.4895833333,2009-04-03,11:45:00
39.966223,116.322029,0,158,39906.4896412037,2009-04-03,11:45:05
39.966192,116.321217,0,152,39906.4896990741,2009-04-03,11:45:10
39.966122,116.320431,0,138,39906.4897569444,2009-04-03,11:45:15
39.966131,116.319786,0,142,39906.4898148148,2009-04-03,11:45:20
39.966105,116.319178,0,139,39906.4898726852,2009-04-03,11:45:25
39.966094,116.318586,0,138,39906.4899305556,2009-04-03,11:45:30
39.966096,116.317974,0,144,39906.4899884259,2009-04-03,11:45:35
39.966064,116.317355,0,149,39906.4900462963,2009-04-03,11:45:40
39.966041,116.316882,0,150,39906.4901041667,2009-04-03,11:45:45
39.966054,116.316624,0,145,39906.490162037,2009-04-03,11:45:50
39.966062,116.316393,0,138,39906.4902199074,2009-04-03,11:45:55
39.966004,116.31599,0,128,39906.4902777778,2009-04-03,11:46:00
39.965926,116.315513,0,132,39906.4903356481,2009-04-03,11:46:05
39.965812,116.315292,0,131,39906.4903935185,2009-04-03,11:46:10
39.965791,116.315246,0,132,39906.4904513889,2009-04-03,11:46:15
39.965803,116.315236,0,132,39906.4905092593,2009-04-03,11:46:20
39.965815,116.315248,0,132,39906.4905671296,2009-04-03,11:46:25
39.96572,116.315184,0,133,39906.490625,2009-04-03,11:46:30
39.965386,116.31513,0,135,39906.4906828704,2009-04-03,11:46:35
39.965096,116.315228,0,143,39906.4907407407,2009-04-03,11:46:40
39.96466,116.315406,0,148,39906.4907986111,2009-04-03,11:46:45
39.964231,116.315589,0,144,39906.4908564815,2009-04-03,11:46:50
39.963763,116.31577,0,143,39906.4909143519,2009-04-03,11:46:55
39.963261,116.31592,0,131,39906.4909722222,2009-04-03,11:47:00
39.962709,116.316073,0,127,39906.4910300926,2009-04-03,11:47:05
39.962044,116.316195,0,130,39906.491087963,2009-04-03,11:47:10
39.961388,116.316308,0,132,39906.4911458333,2009-04-03,11:47:15
39.960704,116.316409,0,134,39906.4912037037,2009-04-03,11:47:20
39.96001,116.316498,0,132,39906.4912615741,2009-04-03,11:47:25
39.959325,116.316586,0,139,39906.4913194444,2009-04-03,11:47:30
39.958718,116.31666,0,140,39906.4913773148,2009-04-03,11:47:35
39.958057,116.316774,0,138,39906.4914351852,2009-04-03,11:47:40
39.95735,116.316883,0,138,39906.4914930556,2009-04-03,11:47:45
39.956769,116.316966,0,138,39906.4915509259,2009-04-03,11:47:50
39.95631,116.317022,0,131,39906.4916087963,2009-04-03,11:47:55
39.956098,116.317035,0,128,39906.4916666667,2009-04-03,11:48:00
39.956079,116.317041,0,125,39906.491724537,2009-04-03,11:48:05
39.956079,116.317041,0,125,39906.4917592593,2009-04-03,11:48:08
39.956083,116.317048,0,122,39906.4917824074,2009-04-03,11:48:10
39.956093,116.317024,0,124,39906.4918402778,2009-04-03,11:48:15
39.955997,116.317023,0,130,39906.4918981481,2009-04-03,11:48:20
39.955728,116.317057,0,131,39906.4919560185,2009-04-03,11:48:25
39.955282,116.317086,0,138,39906.4920138889,2009-04-03,11:48:30
39.954747,116.317135,0,144,39906.4920717593,2009-04-03,11:48:35
39.954159,116.317231,0,154,39906.4921296296,2009-04-03,11:48:40
39.953587,116.317292,0,149,39906.4921875,2009-04-03,11:48:45
39.952996,116.317361,0,138,39906.4922453704,2009-04-03,11:48:50
39.952505,116.317425,0,140,39906.4923032407,2009-04-03,11:48:55
39.95234,116.317271,0,150,39906.4923611111,2009-04-03,11:49:00
39.952322,116.316882,0,160,39906.4924189815,2009-04-03,11:49:05
39.952246,116.316258,0,171,39906.4924768518,2009-04-03,11:49:10
39.952296,116.315745,0,176,39906.4925347222,2009-04-03,11:49:15
39.952334,116.315231,0,174,39906.4925925926,2009-04-03,11:49:20
39.952285,116.314741,0,175,39906.492650463,2009-04-03,11:49:25
39.952258,116.314365,0,179,39906.4927083333,2009-04-03,11:49:30
39.95224,116.314069,0,175,39906.4927662037,2009-04-03,11:49:35
39.95226,116.313909,0,171,39906.4928240741,2009-04-03,11:49:40
39.952255,116.313734,0,173,39906.4928819444,2009-04-03,11:49:45
39.952266,116.313424,0,174,39906.4929398148,2009-04-03,11:49:50
39.952229,116.313117,0,173,39906.4929976852,2009-04-03,11:49:55
39.952169,116.31289,0,167,39906.4930555556,2009-04-03,11:50:00
39.95209,116.312668,0,188,39906.4931134259,2009-04-03,11:50:05
39.95208,116.312379,0,190,39906.4931712963,2009-04-03,11:50:10
39.952051,116.312112,0,182,39906.4932291667,2009-04-03,11:50:15
39.951965,116.311681,0,183,39906.493287037,2009-04-03,11:50:20
39.951941,116.31124,0,174,39906.4933449074,2009-04-03,11:50:25
39.951804,116.311065,0,170,39906.4934027778,2009-04-03,11:50:30
39.951558,116.31101,0,169,39906.4934606481,2009-04-03,11:50:35
39.951392,116.31098,0,167,39906.4935185185,2009-04-03,11:50:40
39.951193,116.310954,0,162,39906.4935763889,2009-04-03,11:50:45
39.950883,116.310929,0,156,39906.4936342593,2009-04-03,11:50:50
39.950734,116.310933,0,155,39906.4936921296,2009-04-03,11:50:55
39.950642,116.310933,0,155,39906.49375,2009-04-03,11:51:00
39.950504,116.310941,0,152,39906.4938078704,2009-04-03,11:51:05
39.95041,116.310904,0,154,39906.4938657407,2009-04-03,11:51:10
39.950407,116.310888,0,161,39906.4939236111,2009-04-03,11:51:15
39.950384,116.310881,0,162,39906.4939814815,2009-04-03,11:51:20
39.950366,116.310877,0,163,39906.4940393518,2009-04-03,11:51:25
39.950355,116.310873,0,163,39906.4940972222,2009-04-03,11:51:30
39.95035,116.310871,0,163,39906.4941550926,2009-04-03,11:51:35
39.95035,116.310871,0,164,39906.494212963,2009-04-03,11:51:40
39.95035,116.310871,0,164,39906.4942476852,2009-04-03,11:51:43
39.950353,116.310872,0,163,39906.4942708333,2009-04-03,11:51:45
39.950362,116.310874,0,163,39906.4943287037,2009-04-03,11:51:50
39.950375,116.310878,0,163,39906.4943865741,2009-04-03,11:51:55
39.950392,116.310881,0,164,39906.4944444444,2009-04-03,11:52:00
39.950402,116.310886,0,165,39906.4945023148,2009-04-03,11:52:05
39.950384,116.310931,0,167,39906.4945601852,2009-04-03,11:52:10
39.950355,116.310936,0,163,39906.4946180556,2009-04-03,11:52:15
39.950351,116.311016,0,161,39906.4946759259,2009-04-03,11:52:20
39.950333,116.311052,0,153,39906.4947337963,2009-04-03,11:52:25
39.950339,116.311093,0,148,39906.4947916667,2009-04-03,11:52:30
39.950343,116.311164,0,143,39906.494849537,2009-04-03,11:52:35
39.950342,116.311205,0,142,39906.4949074074,2009-04-03,11:52:40
39.950342,116.311268,0,140,39906.4949652778,2009-04-03,11:52:45
39.950321,116.311322,0,136,39906.4950231481,2009-04-03,11:52:50
39.950298,116.31139,0,135,39906.4950810185,2009-04-03,11:52:55
39.950299,116.311459,0,144,39906.4951388889,2009-04-03,11:53:00
39.950275,116.311533,0,148,39906.4951967593,2009-04-03,11:53:05
39.950288,116.311592,0,146,39906.4952546296,2009-04-03,11:53:10
39.950301,116.31167,0,138,39906.4953125,2009-04-03,11:53:15
39.950296,116.31173,0,141,39906.4953703704,2009-04-03,11:53:20
39.950294,116.311801,0,139,39906.4954282407,2009-04-03,11:53:25
39.950301,116.311868,0,137,39906.4954861111,2009-04-03,11:53:30
39.950296,116.311927,0,137,39906.4955439815,2009-04-03,11:53:35
39.950259,116.311976,0,138,39906.4956018519,2009-04-03,11:53:40
39.95022,116.31201,0,142,39906.4956597222,2009-04-03,11:53:45
39.950176,116.312059,0,148,39906.4957175926,2009-04-03,11:53:50
39.950155,116.31209,0,152,39906.495775463,2009-04-03,11:53:55
39.950136,116.312126,0,156,39906.4958333333,2009-04-03,11:54:00
39.95008,116.31214,0,156,39906.4958912037,2009-04-03,11:54:05
39.950056,116.31213,0,155,39906.4959490741,2009-04-03,11:54:10
39.95004,116.312154,0,163,39906.4960069444,2009-04-03,11:54:15
39.950029,116.312155,0,167,39906.4960648148,2009-04-03,11:54:20
39.94999,116.312161,0,171,39906.4961226852,2009-04-03,11:54:25
39.949899,116.312197,0,173,39906.4961805556,2009-04-03,11:54:30
39.949757,116.312493,0,124,39906.5,2009-04-03,12:00:00
39.949741,116.312559,0,124,39906.5000578704,2009-04-03,12:00:05
39.949777,116.312631,0,127,39906.5001157407,2009-04-03,12:00:10
39.94983,116.312689,0,128,39906.5001736111,2009-04-03,12:00:15
39.949878,116.312699,0,129,39906.5002314815,2009-04-03,12:00:20
39.949917,116.312715,0,130,39906.5002893518,2009-04-03,12:00:25
39.94994,116.312721,0,131,39906.5003472222,2009-04-03,12:00:30
39.949937,116.312737,0,130,39906.5004050926,2009-04-03,12:00:35
39.949934,116.312745,0,130,39906.500462963,2009-04-03,12:00:40
39.94994,116.312745,0,129,39906.5005208333,2009-04-03,12:00:45
39.949947,116.312747,0,129,39906.5005787037,2009-04-03,12:00:50
39.949947,116.312747,0,129,39906.5006134259,2009-04-03,12:00:53
39.949946,116.312746,0,129,39906.5006365741,2009-04-03,12:00:55
39.949924,116.312723,0,129,39906.5006944444,2009-04-03,12:01:00
39.949848,116.312751,0,128,39906.5007523148,2009-04-03,12:01:05
39.949806,116.312798,0,129,39906.5008101852,2009-04-03,12:01:10
39.949763,116.312859,0,129,39906.5008680556,2009-04-03,12:01:15
39.949731,116.312928,0,129,39906.5009259259,2009-04-03,12:01:20
39.949883,116.312719,0,134,39906.5009837963,2009-04-03,12:01:25
39.95001,116.312696,0,156,39906.5010416667,2009-04-03,12:01:30
39.950007,116.31271,0,162,39906.501099537,2009-04-03,12:01:35
39.949993,116.312712,0,163,39906.5011574074,2009-04-03,12:01:40
39.949966,116.312726,0,168,39906.5012152778,2009-04-03,12:01:45
39.949892,116.312761,0,176,39906.5012731481,2009-04-03,12:01:50
39.949869,116.31278,0,178,39906.5013310185,2009-04-03,12:01:55
39.949868,116.312803,0,178,39906.5013888889,2009-04-03,12:02:00
39.949868,116.312803,0,178,39906.5014236111,2009-04-03,12:02:03
39.949873,116.312805,0,178,39906.5014467593,2009-04-03,12:02:05
39.949888,116.312812,0,178,39906.5015046296,2009-04-03,12:02:10
39.94993,116.312848,0,178,39906.5015625,2009-04-03,12:02:15
39.949982,116.312903,0,178,39906.5016203704,2009-04-03,12:02:20
39.950025,116.313005,0,178,39906.5016782407,2009-04-03,12:02:25
39.950012,116.313141,0,178,39906.5017361111,2009-04-03,12:02:30
39.949995,116.313233,0,178,39906.5017939815,2009-04-03,12:02:35
39.95002,116.313257,0,179,39906.5018518518,2009-04-03,12:02:40
39.950001,116.313285,0,179,39906.5019097222,2009-04-03,12:02:45
39.950021,116.313289,0,180,39906.5019675926,2009-04-03,12:02:50
39.950058,116.313281,0,182,39906.502025463,2009-04-03,12:02:55
39.950142,116.313269,0,184,39906.5020833333,2009-04-03,12:03:00
39.950157,116.313269,0,185,39906.5021412037,2009-04-03,12:03:05
39.950224,116.313311,0,193,39906.5021990741,2009-04-03,12:03:10
39.950282,116.31349,0,201,39906.5022569444,2009-04-03,12:03:15
39.950323,116.313578,0,203,39906.5023148148,2009-04-03,12:03:20
39.950303,116.313686,0,215,39906.5023726852,2009-04-03,12:03:25
39.950456,116.313731,0,211,39906.5024305556,2009-04-03,12:03:30
39.950508,116.31374,0,210,39906.5024884259,2009-04-03,12:03:35
39.950535,116.313762,0,212,39906.5025462963,2009-04-03,12:03:40
39.950549,116.313831,0,214,39906.5026041667,2009-04-03,12:03:45
39.950606,116.313919,0,208,39906.502662037,2009-04-03,12:03:50
39.950621,116.313988,0,206,39906.5027199074,2009-04-03,12:03:55
39.950617,116.314056,0,206,39906.5027777778,2009-04-03,12:04:00
39.950551,116.314164,0,209,39906.5028356481,2009-04-03,12:04:05
39.950538,116.314215,0,212,39906.5028935185,2009-04-03,12:04:10
39.950516,116.314328,0,218,39906.5029513889,2009-04-03,12:04:15
39.950491,116.314362,0,222,39906.5030092593,2009-04-03,12:04:20
39.950474,116.314447,0,226,39906.5030671296,2009-04-03,12:04:25
39.950447,116.314471,0,230,39906.503125,2009-04-03,12:04:30
39.950456,116.314477,0,232,39906.5031828704,2009-04-03,12:04:35
39.950456,116.314477,0,232,39906.5032175926,2009-04-03,12:04:38
39.950449,116.314476,0,232,39906.5032407407,2009-04-03,12:04:40
39.950462,116.314508,0,234,39906.5032986111,2009-04-03,12:04:45
39.950478,116.314545,0,235,39906.5033564815,2009-04-03,12:04:50
39.950473,116.314657,0,234,39906.5034143519,2009-04-03,12:04:55
39.950433,116.314754,0,233,39906.5034722222,2009-04-03,12:05:00
39.950371,116.314839,0,236,39906.5035300926,2009-04-03,12:05:05
39.950359,116.314919,0,237,39906.503587963,2009-04-03,12:05:10
39.950411,116.314921,0,232,39906.5036458333,2009-04-03,12:05:15
39.950411,116.314921,0,232,39906.5036805556,2009-04-03,12:05:18
39.950412,116.31492,0,231,39906.5037037037,2009-04-03,12:05:20
39.950402,116.314925,0,232,39906.5037615741,2009-04-03,12:05:25
39.950397,116.314932,0,232,39906.5038194444,2009-04-03,12:05:30
39.950401,116.314929,0,232,39906.5038773148,2009-04-03,12:05:35
39.950401,116.314929,0,232,39906.503912037,2009-04-03,12:05:38
39.950398,116.314929,0,232,39906.5039351852,2009-04-03,12:05:40
39.950407,116.314932,0,232,39906.5039930556,2009-04-03,12:05:45
39.950441,116.314949,0,232,39906.5040509259,2009-04-03,12:05:50
39.950477,116.315009,0,232,39906.5041087963,2009-04-03,12:05:55
39.950496,116.31507,0,232,39906.5041666667,2009-04-03,12:06:00
39.950506,116.31509,0,233,39906.504224537,2009-04-03,12:06:05
39.950293,116.314984,0,219,39906.5068287037,2009-04-03,12:09:50
39.950237,116.314979,0,220,39906.5068865741,2009-04-03,12:09:55
39.950195,116.314939,0,220,39906.5069444444,2009-04-03,12:10:00
39.950189,116.314904,0,221,39906.5070023148,2009-04-03,12:10:05
39.950128,116.314861,0,222,39906.5070601852,2009-04-03,12:10:10
39.950236,116.314781,0,223,39906.5071180556,2009-04-03,12:10:15
39.950284,116.314791,0,224,39906.5071759259,2009-04-03,12:10:20
39.950266,116.314786,0,227,39906.5072337963,2009-04-03,12:10:25
39.950226,116.31478,0,228,39906.5072916667,2009-04-03,12:10:30
39.950217,116.314777,0,228,39906.507349537,2009-04-03,12:10:35
39.950207,116.314776,0,229,39906.5074074074,2009-04-03,12:10:40
39.950207,116.314776,0,229,39906.5074421296,2009-04-03,12:10:43
39.950207,116.314776,0,229,39906.5074652778,2009-04-03,12:10:45
39.950216,116.314777,0,229,39906.5075231481,2009-04-03,12:10:50
39.950302,116.314728,0,230,39906.5075810185,2009-04-03,12:10:55
39.950387,116.314718,0,231,39906.5076388889,2009-04-03,12:11:00
39.950444,116.314709,0,232,39906.5076967593,2009-04-03,12:11:05
39.950474,116.314719,0,234,39906.5077546296,2009-04-03,12:11:10
39.950489,116.314735,0,236,39906.5078125,2009-04-03,12:11:15
39.950505,116.314695,0,238,39906.5078703704,2009-04-03,12:11:20
39.95048,116.314666,0,240,39906.5079282407,2009-04-03,12:11:25
39.950464,116.314656,0,241,39906.5079861111,2009-04-03,12:11:30
39.950504,116.314808,0,316,39906.5097800926,2009-04-03,12:14:05
39.950543,116.314874,0,327,39906.509837963,2009-04-03,12:14:10
39.95056,116.314908,0,330,39906.5098958333,2009-04-03,12:14:15
39.950585,116.314924,0,324,39906.5099537037,2009-04-03,12:14:20
39.950563,116.314949,0,301,39906.5100115741,2009-04-03,12:14:25
39.950563,116.314949,0,301,39906.5100462963,2009-04-03,12:14:28
39.950555,116.314949,0,296,39906.5100694444,2009-04-03,12:14:30
39.950546,116.314946,0,295,39906.5101273148,2009-04-03,12:14:35
39.950542,116.314935,0,286,39906.5101851852,2009-04-03,12:14:40
39.950546,116.314941,0,282,39906.5102430556,2009-04-03,12:14:45
39.950546,116.314941,0,282,39906.5102777778,2009-04-03,12:14:48
39.950538,116.314941,0,282,39906.5103009259,2009-04-03,12:14:50
39.950529,116.314951,0,271,39906.5103587963,2009-04-03,12:14:55
39.950519,116.314959,0,264,39906.5104166667,2009-04-03,12:15:00
39.950519,116.314959,0,264,39906.5104513889,2009-04-03,12:15:03
39.950516,116.314957,0,264,39906.510474537,2009-04-03,12:15:05
39.950549,116.314942,0,259,39906.5105324074,2009-04-03,12:15:10
39.950564,116.31493,0,255,39906.5105902778,2009-04-03,12:15:15
39.950552,116.31493,0,254,39906.5106481481,2009-04-03,12:15:20
39.950539,116.31493,0,254,39906.5107060185,2009-04-03,12:15:25
39.950533,116.314945,0,255,39906.5107638889,2009-04-03,12:15:30
39.950534,116.314947,0,255,39906.5108217593,2009-04-03,12:15:35
39.950534,116.314947,0,255,39906.5108564815,2009-04-03,12:15:38
39.950536,116.314948,0,255,39906.5108796296,2009-04-03,12:15:40
39.950544,116.314966,0,255,39906.5109375,2009-04-03,12:15:45
39.950475,116.315125,0,253,39906.5109953704,2009-04-03,12:15:50
39.950508,116.315119,0,248,39906.5110532407,2009-04-03,12:15:55
39.950527,116.315109,0,246,39906.5111111111,2009-04-03,12:16:00
39.950511,116.315093,0,245,39906.5111689815,2009-04-03,12:16:05
39.9505,116.315073,0,245,39906.5112268519,2009-04-03,12:16:10
39.95049,116.315071,0,245,39906.5112847222,2009-04-03,12:16:15
39.95049,116.315071,0,245,39906.5113194444,2009-04-03,12:16:18
39.950482,116.315073,0,245,39906.5113425926,2009-04-03,12:16:20
39.950442,116.315091,0,245,39906.511400463,2009-04-03,12:16:25
39.950399,116.31512,0,246,39906.5114583333,2009-04-03,12:16:30
39.950356,116.315095,0,247,39906.5115162037,2009-04-03,12:16:35
39.950298,116.315057,0,247,39906.5115740741,2009-04-03,12:16:40
39.950245,116.315076,0,247,39906.5116319444,2009-04-03,12:16:45
39.950077,116.315126,0,258,39906.5116898148,2009-04-03,12:16:50
39.95006,116.315152,0,264,39906.5117476852,2009-04-03,12:16:55
39.950108,116.315139,0,263,39906.5118055556,2009-04-03,12:17:00
39.950114,116.315139,0,264,39906.5118634259,2009-04-03,12:17:05
39.950115,116.315137,0,264,39906.5119212963,2009-04-03,12:17:10
39.950115,116.315137,0,264,39906.5119560185,2009-04-03,12:17:13
39.950121,116.315134,0,265,39906.5119791667,2009-04-03,12:17:15
39.950131,116.315134,0,265,39906.512037037,2009-04-03,12:17:20
39.950131,116.315132,0,265,39906.5120949074,2009-04-03,12:17:25
39.950124,116.315127,0,266,39906.5121527778,2009-04-03,12:17:30
39.950124,116.315127,0,266,39906.5121875,2009-04-03,12:17:33
39.95013,116.315127,0,266,39906.5122106481,2009-04-03,12:17:35
39.950187,116.315057,0,272,39906.5122685185,2009-04-03,12:17:40
39.950204,116.314993,0,280,39906.5123263889,2009-04-03,12:17:45
39.950202,116.314998,0,284,39906.5123842593,2009-04-03,12:17:50
39.9502,116.314999,0,284,39906.5124421296,2009-04-03,12:17:55
39.950207,116.315002,0,285,39906.5125,2009-04-03,12:18:00
39.950207,116.315002,0,285,39906.5125347222,2009-04-03,12:18:03
39.950215,116.315006,0,284,39906.5125578704,2009-04-03,12:18:05
39.950225,116.315009,0,284,39906.5126157407,2009-04-03,12:18:10
39.950222,116.315009,0,284,39906.5126736111,2009-04-03,12:18:15
39.950215,116.315009,0,284,39906.5127314815,2009-04-03,12:18:20
39.950207,116.315009,0,284,39906.5127893519,2009-04-03,12:18:25
39.950203,116.315009,0,284,39906.5128472222,2009-04-03,12:18:30
39.950203,116.315009,0,284,39906.5128819444,2009-04-03,12:18:33
39.950203,116.31501,0,284,39906.5129050926,2009-04-03,12:18:35
39.950205,116.315461,0,251,39906.5130208333,2009-04-03,12:18:45
39.950202,116.315499,0,252,39906.5130787037,2009-04-03,12:18:50
39.950178,116.315516,0,253,39906.5131365741,2009-04-03,12:18:55
39.950178,116.315516,0,253,39906.5131712963,2009-04-03,12:18:58
39.950174,116.315515,0,253,39906.5131944444,2009-04-03,12:19:00
39.950169,116.315494,0,250,39906.5132523148,2009-04-03,12:19:05
39.950272,116.315409,0,248,39906.5133101852,2009-04-03,12:19:10
39.950404,116.315297,0,247,39906.5133680556,2009-04-03,12:19:15
39.950522,116.31519,0,252,39906.5134259259,2009-04-03,12:19:20
39.950619,116.315121,0,253,39906.5134837963,2009-04-03,12:19:25
39.950635,116.315093,0,246,39906.5135416667,2009-04-03,12:19:30
39.950609,116.315103,0,244,39906.513599537,2009-04-03,12:19:35
39.950562,116.315114,0,247,39906.5136574074,2009-04-03,12:19:40
39.950502,116.315129,0,247,39906.5137152778,2009-04-03,12:19:45
39.950469,116.315109,0,248,39906.5137731481,2009-04-03,12:19:50
39.950446,116.315128,0,254,39906.5139467593,2009-04-03,12:20:05
39.950352,116.315167,0,209,39906.5142939815,2009-04-03,12:20:35
39.950327,116.315219,0,234,39906.5143518519,2009-04-03,12:20:40
39.950327,116.315219,0,234,39906.5143865741,2009-04-03,12:20:43
39.950321,116.315213,0,243,39906.5144097222,2009-04-03,12:20:45
39.950317,116.315266,0,237,39906.5144675926,2009-04-03,12:20:50
39.950334,116.315274,0,234,39906.514525463,2009-04-03,12:20:55
39.950348,116.315275,0,234,39906.5145833333,2009-04-03,12:21:00
39.950356,116.315275,0,234,39906.5146412037,2009-04-03,12:21:05
39.950361,116.315276,0,234,39906.5146990741,2009-04-03,12:21:10
39.950367,116.315276,0,234,39906.5147569444,2009-04-03,12:21:15
39.950367,116.315276,0,234,39906.5147916667,2009-04-03,12:21:18
39.950364,116.315279,0,235,39906.5148148148,2009-04-03,12:21:20
39.950354,116.315278,0,235,39906.5148726852,2009-04-03,12:21:25
39.950283,116.315315,0,237,39906.5149305556,2009-04-03,12:21:30
39.950173,116.315408,0,240,39906.5149884259,2009-04-03,12:21:35
39.95005,116.315561,0,242,39906.5150462963,2009-04-03,12:21:40
39.949913,116.315697,0,237,39906.5151041667,2009-04-03,12:21:45
39.950047,116.315719,0,227,39906.515162037,2009-04-03,12:21:50
39.950132,116.315672,0,221,39906.5152199074,2009-04-03,12:21:55
39.950172,116.315597,0,218,39906.5152777778,2009-04-03,12:22:00
39.950228,116.315473,0,215,39906.5153356481,2009-04-03,12:22:05
39.950216,116.315378,0,214,39906.5153935185,2009-04-03,12:22:10
39.950279,116.315281,0,213,39906.5154513889,2009-04-03,12:22:15
39.95041,116.315181,0,214,39906.5155092593,2009-04-03,12:22:20
39.950488,116.315137,0,215,39906.5155671296,2009-04-03,12:22:25
39.950521,116.31519,0,235,39906.5167824074,2009-04-03,12:24:10
39.950342,116.315271,0,274,39906.5168402778,2009-04-03,12:24:15
39.950261,116.315318,0,280,39906.5168981481,2009-04-03,12:24:20
39.950295,116.315291,0,286,39906.5169560185,2009-04-03,12:24:25
39.950338,116.315249,0,286,39906.5170138889,2009-04-03,12:24:30
39.950287,116.315317,0,276,39906.5170717593,2009-04-03,12:24:35
39.950309,116.315307,0,277,39906.5171296296,2009-04-03,12:24:40
39.950413,116.315266,0,280,39906.5171875,2009-04-03,12:24:45
39.950413,116.315257,0,280,39906.5172453704,2009-04-03,12:24:50
39.950394,116.31526,0,282,39906.5173032407,2009-04-03,12:24:55
39.95049,116.315171,0,282,39906.5173611111,2009-04-03,12:25:00
39.950558,116.315134,0,283,39906.5174189815,2009-04-03,12:25:05
39.950467,116.315179,0,284,39906.5174768518,2009-04-03,12:25:10
39.950411,116.315209,0,283,39906.5175347222,2009-04-03,12:25:15
39.950467,116.315161,0,282,39906.5175925926,2009-04-03,12:25:20
39.950496,116.315138,0,279,39906.517650463,2009-04-03,12:25:25
39.950507,116.315126,0,276,39906.5177083333,2009-04-03,12:25:30
39.95056,116.315108,0,277,39906.5177662037,2009-04-03,12:25:35
39.950566,116.315095,0,278,39906.5178240741,2009-04-03,12:25:40
39.950546,116.315074,0,279,39906.5178819444,2009-04-03,12:25:45
39.950534,116.315084,0,277,39906.5179398148,2009-04-03,12:25:50
39.950492,116.315088,0,271,39906.5179976852,2009-04-03,12:25:55
39.950437,116.315071,0,261,39906.5180555556,2009-04-03,12:26:00
39.950368,116.315029,0,252,39906.5181134259,2009-04-03,12:26:05
39.950327,116.315075,0,247,39906.5181712963,2009-04-03,12:26:10
39.95029,116.315142,0,242,39906.5182291667,2009-04-03,12:26:15
39.950259,116.315246,0,241,39906.518287037,2009-04-03,12:26:20
39.950251,116.315272,0,240,39906.5183449074,2009-04-03,12:26:25
39.950286,116.315278,0,246,39906.5184027778,2009-04-03,12:26:30
39.950302,116.3153,0,254,39906.5184606481,2009-04-03,12:26:35
39.950284,116.31532,0,263,39906.5185185185,2009-04-03,12:26:40
39.950262,116.315341,0,271,39906.5185763889,2009-04-03,12:26:45
39.950224,116.315392,0,278,39906.5186342593,2009-04-03,12:26:50
39.950211,116.315434,0,284,39906.5186921296,2009-04-03,12:26:55
39.950226,116.315468,0,289,39906.51875,2009-04-03,12:27:00
39.950236,116.315452,0,291,39906.5188078704,2009-04-03,12:27:05
39.950284,116.315347,0,295,39906.5188657407,2009-04-03,12:27:10
39.950483,116.315,0,279,39906.5189236111,2009-04-03,12:27:15
39.950651,116.31478,0,265,39906.5189814815,2009-04-03,12:27:20
39.950605,116.314833,0,260,39906.5190393519,2009-04-03,12:27:25
39.95058,116.314853,0,257,39906.5190972222,2009-04-03,12:27:30
39.950595,116.314834,0,254,39906.5191550926,2009-04-03,12:27:35
39.950559,116.314855,0,250,39906.519212963,2009-04-03,12:27:40
39.950423,116.314942,0,240,39906.5192708333,2009-04-03,12:27:45
39.950313,116.314994,0,251,39906.5193287037,2009-04-03,12:27:50
39.950321,116.315004,0,249,39906.5193865741,2009-04-03,12:27:55
39.950321,116.315004,0,249,39906.5194212963,2009-04-03,12:27:58
39.950328,116.315005,0,250,39906.5194444444,2009-04-03,12:28:00
39.950343,116.31499,0,254,39906.5195023148,2009-04-03,12:28:05
39.950398,116.315035,0,253,39906.5195601852,2009-04-03,12:28:10
39.950448,116.315036,0,258,39906.5196180556,2009-04-03,12:28:15
39.950448,116.315036,0,258,39906.5196527778,2009-04-03,12:28:18
39.950446,116.315033,0,256,39906.5196759259,2009-04-03,12:28:20
39.950452,116.315023,0,251,39906.5197337963,2009-04-03,12:28:25
39.95045,116.315043,0,248,39906.5197916667,2009-04-03,12:28:30
39.950477,116.315051,0,244,39906.519849537,2009-04-03,12:28:35
