# Supplementary material for: Research on differential privacy protection method based on user tendency
Source: PLoS One. 2023 Oct 26;18(10):e0288823. doi: 10.1371/journal.pone.0288823 (PMC10602288; doi:10.1371/journal.pone.0288823)
Supplement: S2 Data — (ZIP) [file pone.0288823.s002.zip › Data 5-2/022/Trajectory/20090405063006.plt]

Geolife trajectory
WGS 84
Altitude is in Feet
Reserved 3
0,2,255,My Track,0,0,2,8421376
0
39.968251,116.301583,0,492,39908.2709027778,2009-04-05,06:30:06
39.971336,116.305391,0,1533,39908.2713078704,2009-04-05,06:30:41
39.969686,116.304162,0,-190,39908.2713657407,2009-04-05,06:30:46
39.970622,116.305831,0,1938,39908.2714236111,2009-04-05,06:30:51
39.971245,116.304545,0,812,39908.2714814815,2009-04-05,06:30:56
39.970896,116.304228,0,486,39908.2718865741,2009-04-05,06:31:31
39.970698,116.304097,0,129,39908.2719444444,2009-04-05,06:31:36
39.97065,116.304077,0,121,39908.2720023148,2009-04-05,06:31:41
39.970608,116.304008,0,110,39908.2720601852,2009-04-05,06:31:46
39.970603,116.30395,0,101,39908.2721180556,2009-04-05,06:31:51
39.970639,116.303872,0,91,39908.2721759259,2009-04-05,06:31:56
39.97064,116.3038,0,84,39908.2722337963,2009-04-05,06:32:01
39.970649,116.30377,0,95,39908.2722916667,2009-04-05,06:32:06
39.970562,116.303681,0,89,39908.272349537,2009-04-05,06:32:11
39.970548,116.303613,0,97,39908.2724074074,2009-04-05,06:32:16
39.970544,116.303525,0,105,39908.2724652778,2009-04-05,06:32:21
39.970545,116.303456,0,107,39908.2725231481,2009-04-05,06:32:26
39.970534,116.303363,0,107,39908.2725810185,2009-04-05,06:32:31
39.970547,116.303287,0,106,39908.2726388889,2009-04-05,06:32:36
39.970585,116.303207,0,107,39908.2726967593,2009-04-05,06:32:41
39.970586,116.303127,0,108,39908.2727546296,2009-04-05,06:32:46
39.97048,116.303113,0,110,39908.2728125,2009-04-05,06:32:51
39.970438,116.303101,0,114,39908.2728703704,2009-04-05,06:32:56
39.970452,116.303079,0,117,39908.2729282407,2009-04-05,06:33:01
39.970452,116.303079,0,117,39908.272962963,2009-04-05,06:33:04
39.970457,116.303074,0,120,39908.2729861111,2009-04-05,06:33:06
39.970437,116.303035,0,123,39908.2730439815,2009-04-05,06:33:11
39.9704,116.303004,0,126,39908.2731018519,2009-04-05,06:33:16
39.970349,116.303016,0,128,39908.2731597222,2009-04-05,06:33:21
39.970304,116.303015,0,130,39908.2732175926,2009-04-05,06:33:26
39.97025,116.302917,0,131,39908.273275463,2009-04-05,06:33:31
39.970236,116.302883,0,134,39908.2733333333,2009-04-05,06:33:36
39.970363,116.302872,0,139,39908.2733912037,2009-04-05,06:33:41
39.970285,116.302889,0,138,39908.2734490741,2009-04-05,06:33:46
39.97026,116.302937,0,136,39908.2735069444,2009-04-05,06:33:51
39.970223,116.302951,0,134,39908.2735648148,2009-04-05,06:33:56
39.970184,116.302988,0,133,39908.2736226852,2009-04-05,06:34:01
39.970146,116.302968,0,132,39908.2736805556,2009-04-05,06:34:06
39.970087,116.302962,0,128,39908.2737384259,2009-04-05,06:34:11
39.970002,116.302747,0,138,39908.2737962963,2009-04-05,06:34:16
39.969941,116.302569,0,151,39908.2738541667,2009-04-05,06:34:21
39.969901,116.302479,0,157,39908.273912037,2009-04-05,06:34:26
39.969841,116.302459,0,164,39908.2739699074,2009-04-05,06:34:31
39.969812,116.302403,0,174,39908.2740277778,2009-04-05,06:34:36
39.96977,116.30236,0,188,39908.2740856481,2009-04-05,06:34:41
39.969754,116.3023,0,203,39908.2741435185,2009-04-05,06:34:46
39.969734,116.302226,0,212,39908.2742013889,2009-04-05,06:34:51
39.969697,116.302167,0,217,39908.2742592593,2009-04-05,06:34:56
39.969681,116.302102,0,228,39908.2743171296,2009-04-05,06:35:01
39.969574,116.302127,0,211,39908.274375,2009-04-05,06:35:06
39.969526,116.302113,0,216,39908.2744328704,2009-04-05,06:35:11
39.969506,116.302053,0,222,39908.2744907407,2009-04-05,06:35:16
39.969498,116.301944,0,227,39908.2745486111,2009-04-05,06:35:21
39.969506,116.301826,0,233,39908.2746064815,2009-04-05,06:35:26
39.969531,116.301723,0,239,39908.2746643518,2009-04-05,06:35:31
39.969534,116.301636,0,244,39908.2747222222,2009-04-05,06:35:36
39.969469,116.301558,0,216,39908.2747800926,2009-04-05,06:35:41
39.969443,116.301491,0,208,39908.274837963,2009-04-05,06:35:46
39.969438,116.301297,0,192,39908.2748958333,2009-04-05,06:35:51
39.969498,116.301039,0,169,39908.2749537037,2009-04-05,06:35:56
39.969537,116.300927,0,150,39908.2750115741,2009-04-05,06:36:01
39.969537,116.300927,0,150,39908.2750462963,2009-04-05,06:36:04
39.969542,116.30092,0,148,39908.2750694444,2009-04-05,06:36:06
39.969537,116.300842,0,147,39908.2751273148,2009-04-05,06:36:11
39.96953,116.300831,0,143,39908.2751851852,2009-04-05,06:36:16
39.969516,116.300764,0,142,39908.2752430556,2009-04-05,06:36:21
39.969505,116.300673,0,137,39908.2753009259,2009-04-05,06:36:26
39.969509,116.300596,0,134,39908.2753587963,2009-04-05,06:36:31
39.969557,116.300546,0,133,39908.2754166667,2009-04-05,06:36:36
39.969614,116.300532,0,132,39908.275474537,2009-04-05,06:36:41
39.969661,116.300529,0,136,39908.2755324074,2009-04-05,06:36:46
39.969715,116.300509,0,138,39908.2755902778,2009-04-05,06:36:51
39.969761,116.30051,0,144,39908.2756481481,2009-04-05,06:36:56
39.969815,116.300525,0,149,39908.2757060185,2009-04-05,06:37:01
39.969871,116.30052,0,147,39908.2757638889,2009-04-05,06:37:06
39.969946,116.300484,0,147,39908.2758217593,2009-04-05,06:37:11
39.970015,116.300477,0,154,39908.2758796296,2009-04-05,06:37:16
39.970063,116.300467,0,159,39908.2759375,2009-04-05,06:37:21
39.970122,116.300444,0,162,39908.2759953704,2009-04-05,06:37:26
39.970171,116.300439,0,163,39908.2760532407,2009-04-05,06:37:31
39.970241,116.300442,0,154,39908.2761111111,2009-04-05,06:37:36
39.970288,116.30047,0,155,39908.2761689815,2009-04-05,06:37:41
39.970332,116.300458,0,155,39908.2762268518,2009-04-05,06:37:46
39.97038,116.30046,0,155,39908.2762847222,2009-04-05,06:37:51
39.970427,116.300436,0,160,39908.2763425926,2009-04-05,06:37:56
39.970466,116.300453,0,160,39908.276400463,2009-04-05,06:38:01
39.970476,116.300453,0,158,39908.2764583333,2009-04-05,06:38:06
39.970459,116.300454,0,159,39908.2765162037,2009-04-05,06:38:11
39.970446,116.300456,0,163,39908.2765740741,2009-04-05,06:38:16
39.970444,116.300459,0,163,39908.2766319444,2009-04-05,06:38:21
39.970445,116.300461,0,163,39908.2766898148,2009-04-05,06:38:26
39.970445,116.300461,0,163,39908.276724537,2009-04-05,06:38:29
39.970443,116.300458,0,163,39908.2767476852,2009-04-05,06:38:31
39.97031,116.30047,0,164,39908.2768055556,2009-04-05,06:38:36
39.969891,116.300534,0,165,39908.2768634259,2009-04-05,06:38:41
39.969435,116.300603,0,166,39908.2769212963,2009-04-05,06:38:46
39.969103,116.300775,0,169,39908.2769791667,2009-04-05,06:38:51
39.969022,116.300842,0,172,39908.277037037,2009-04-05,06:38:56
39.969005,116.300818,0,175,39908.2770949074,2009-04-05,06:39:01
39.968937,116.300842,0,178,39908.2771527778,2009-04-05,06:39:06
39.96895,116.300851,0,179,39908.2772106482,2009-04-05,06:39:11
39.96895,116.300844,0,178,39908.2772685185,2009-04-05,06:39:16
39.968951,116.30084,0,177,39908.2773263889,2009-04-05,06:39:21
39.968951,116.30084,0,177,39908.2773611111,2009-04-05,06:39:24
39.968953,116.300843,0,177,39908.2773842593,2009-04-05,06:39:26
39.968961,116.300867,0,176,39908.2774421296,2009-04-05,06:39:31
39.968961,116.300867,0,176,39908.2774768519,2009-04-05,06:39:34
39.968964,116.300875,0,175,39908.2775,2009-04-05,06:39:36
39.968967,116.300884,0,175,39908.2775578704,2009-04-05,06:39:41
39.96897,116.300891,0,175,39908.2776157407,2009-04-05,06:39:46
39.968971,116.300891,0,175,39908.2776736111,2009-04-05,06:39:51
39.968971,116.300891,0,175,39908.2777083333,2009-04-05,06:39:54
39.968971,116.300891,0,175,39908.2777314815,2009-04-05,06:39:56
39.968973,116.300874,0,175,39908.2777893519,2009-04-05,06:40:01
39.968979,116.300888,0,173,39908.2778472222,2009-04-05,06:40:06
39.968979,116.300888,0,173,39908.2778819444,2009-04-05,06:40:09
39.96898,116.300894,0,171,39908.2779050926,2009-04-05,06:40:11
39.968935,116.300854,0,172,39908.277962963,2009-04-05,06:40:16
39.968798,116.300791,0,174,39908.2780208333,2009-04-05,06:40:21
39.968503,116.300766,0,175,39908.2780787037,2009-04-05,06:40:26
39.968192,116.300744,0,177,39908.2781365741,2009-04-05,06:40:31
39.967699,116.300689,0,179,39908.2781944444,2009-04-05,06:40:36
39.967197,116.300725,0,182,39908.2782523148,2009-04-05,06:40:41
39.966846,116.300786,0,184,39908.2783101852,2009-04-05,06:40:46
39.966655,116.300877,0,187,39908.2783680556,2009-04-05,06:40:51
39.966417,116.300866,0,188,39908.2784259259,2009-04-05,06:40:56
39.966078,116.300882,0,187,39908.2784837963,2009-04-05,06:41:01
39.965792,116.300897,0,187,39908.2785416667,2009-04-05,06:41:06
39.965517,116.300953,0,187,39908.278599537,2009-04-05,06:41:11
39.965189,116.301055,0,188,39908.2786574074,2009-04-05,06:41:16
39.965108,116.300958,0,188,39908.2787152778,2009-04-05,06:41:21
39.965054,116.300934,0,188,39908.2787731481,2009-04-05,06:41:26
39.965116,116.300985,0,181,39908.2788310185,2009-04-05,06:41:31
39.965136,116.300998,0,180,39908.2788888889,2009-04-05,06:41:36
39.965134,116.300993,0,179,39908.2789467593,2009-04-05,06:41:41
39.965135,116.300994,0,179,39908.2790046296,2009-04-05,06:41:46
39.965136,116.300998,0,179,39908.2790625,2009-04-05,06:41:51
39.965136,116.300998,0,179,39908.2790972222,2009-04-05,06:41:54
39.965137,116.301,0,179,39908.2791203704,2009-04-05,06:41:56
39.965107,116.301,0,178,39908.2791782407,2009-04-05,06:42:01
39.96489,116.301045,0,175,39908.2792361111,2009-04-05,06:42:06
39.964525,116.301122,0,175,39908.2792939815,2009-04-05,06:42:11
39.964128,116.301202,0,179,39908.2793518519,2009-04-05,06:42:16
39.963667,116.301288,0,180,39908.2794097222,2009-04-05,06:42:21
39.963176,116.301398,0,183,39908.2794675926,2009-04-05,06:42:26
39.962655,116.301527,0,183,39908.279525463,2009-04-05,06:42:31
39.962188,116.301664,0,183,39908.2795833333,2009-04-05,06:42:36
39.961776,116.301792,0,180,39908.2796412037,2009-04-05,06:42:41
39.961407,116.301875,0,183,39908.2796990741,2009-04-05,06:42:46
39.961079,116.301932,0,185,39908.2797569444,2009-04-05,06:42:51
39.960962,116.302206,0,189,39908.2798148148,2009-04-05,06:42:56
39.960991,116.302618,0,194,39908.2798726852,2009-04-05,06:43:01
39.961017,116.302908,0,201,39908.2799305556,2009-04-05,06:43:06
39.961282,116.303533,0,206,39908.2799884259,2009-04-05,06:43:11
39.961538,116.304258,0,208,39908.2800462963,2009-04-05,06:43:16
39.961735,116.3049,0,211,39908.2801041667,2009-04-05,06:43:21
39.961931,116.305476,0,207,39908.280162037,2009-04-05,06:43:26
39.962165,116.305954,0,187,39908.2802199074,2009-04-05,06:43:31
39.962333,116.306393,0,165,39908.2802777778,2009-04-05,06:43:36
39.962523,116.306769,0,148,39908.2803356481,2009-04-05,06:43:41
39.962598,116.306852,0,138,39908.2803935185,2009-04-05,06:43:46
39.962593,116.306852,0,139,39908.2804513889,2009-04-05,06:43:51
39.962592,116.306856,0,140,39908.2805092593,2009-04-05,06:43:56
39.962592,116.306855,0,140,39908.2805671296,2009-04-05,06:44:01
39.962592,116.306855,0,140,39908.2806018519,2009-04-05,06:44:04
39.96259,116.306854,0,140,39908.280625,2009-04-05,06:44:06
39.962606,116.306924,0,141,39908.2806828704,2009-04-05,06:44:11
39.962709,116.307204,0,141,39908.2807407407,2009-04-05,06:44:16
39.962833,116.307663,0,140,39908.2807986111,2009-04-05,06:44:21
39.963022,116.308209,0,136,39908.2808564815,2009-04-05,06:44:26
39.963241,116.308793,0,137,39908.2809143519,2009-04-05,06:44:31
39.963461,116.309433,0,128,39908.2809722222,2009-04-05,06:44:36
39.963707,116.310115,0,124,39908.2810300926,2009-04-05,06:44:41
39.963938,116.310805,0,118,39908.281087963,2009-04-05,06:44:46
39.964168,116.311479,0,110,39908.2811458333,2009-04-05,06:44:51
39.964422,116.31211,0,90,39908.2812037037,2009-04-05,06:44:56
39.964586,116.312508,0,87,39908.2812615741,2009-04-05,06:45:01
39.964719,116.312715,0,92,39908.2813194444,2009-04-05,06:45:06
39.964812,116.312976,0,104,39908.2813773148,2009-04-05,06:45:11
39.964908,116.313373,0,110,39908.2814351852,2009-04-05,06:45:16
39.964977,116.313565,0,111,39908.2814930556,2009-04-05,06:45:21
39.964977,116.313565,0,111,39908.2815277778,2009-04-05,06:45:24
39.964971,116.313557,0,110,39908.2815509259,2009-04-05,06:45:26
39.964972,116.313586,0,108,39908.2816087963,2009-04-05,06:45:31
39.965065,116.313695,0,114,39908.2816666667,2009-04-05,06:45:36
39.96512,116.313753,0,114,39908.281724537,2009-04-05,06:45:41
39.965135,116.313787,0,109,39908.2817824074,2009-04-05,06:45:46
39.965159,116.313859,0,106,39908.2818402778,2009-04-05,06:45:51
39.965214,116.314124,0,109,39908.2818981481,2009-04-05,06:45:56
39.965287,116.31451,0,114,39908.2819560185,2009-04-05,06:46:01
39.965338,116.314823,0,120,39908.2820138889,2009-04-05,06:46:06
39.965408,116.31506,0,129,39908.2820717593,2009-04-05,06:46:11
39.965215,116.315203,0,131,39908.2821296296,2009-04-05,06:46:16
39.964835,116.315312,0,132,39908.2821875,2009-04-05,06:46:21
39.964461,116.315456,0,142,39908.2822453704,2009-04-05,06:46:26
39.964307,116.315547,0,141,39908.2823032407,2009-04-05,06:46:31
39.964291,116.31557,0,140,39908.2823611111,2009-04-05,06:46:36
39.964278,116.315587,0,140,39908.2824189815,2009-04-05,06:46:41
39.964278,116.315587,0,140,39908.2824537037,2009-04-05,06:46:44
39.96428,116.315586,0,140,39908.2824768518,2009-04-05,06:46:46
39.964267,116.315616,0,140,39908.2825347222,2009-04-05,06:46:51
39.9642,116.315631,0,143,39908.2825925926,2009-04-05,06:46:56
39.963973,116.315677,0,146,39908.282650463,2009-04-05,06:47:01
39.963657,116.31576,0,156,39908.2827083333,2009-04-05,06:47:06
39.963161,116.315948,0,158,39908.2827662037,2009-04-05,06:47:11
39.96264,116.316103,0,156,39908.2828240741,2009-04-05,06:47:16
39.962063,116.316256,0,153,39908.2828819444,2009-04-05,06:47:21
39.961441,116.316382,0,152,39908.2829398148,2009-04-05,06:47:26
39.960816,116.316478,0,148,39908.2829976852,2009-04-05,06:47:31
39.9602,116.316612,0,141,39908.2830555556,2009-04-05,06:47:36
39.95963,116.31668,0,127,39908.2831134259,2009-04-05,06:47:41
39.959428,116.316713,0,132,39908.2831712963,2009-04-05,06:47:46
39.95944,116.316725,0,134,39908.2832291667,2009-04-05,06:47:51
39.959446,116.316725,0,133,39908.283287037,2009-04-05,06:47:56
39.959453,116.316725,0,133,39908.2833449074,2009-04-05,06:48:01
39.959454,116.316726,0,133,39908.2834027778,2009-04-05,06:48:06
39.959459,116.316727,0,133,39908.2834606481,2009-04-05,06:48:11
39.959459,116.316727,0,133,39908.2834953704,2009-04-05,06:48:14
39.959463,116.316727,0,134,39908.2835185185,2009-04-05,06:48:16
39.959371,116.316722,0,137,39908.2835763889,2009-04-05,06:48:21
39.959151,116.31673,0,142,39908.2836342593,2009-04-05,06:48:26
39.95883,116.316819,0,144,39908.2836921296,2009-04-05,06:48:31
39.958391,116.3169,0,144,39908.28375,2009-04-05,06:48:36
39.957916,116.316943,0,147,39908.2838078704,2009-04-05,06:48:41
39.957416,116.317027,0,152,39908.2838657407,2009-04-05,06:48:46
39.95689,116.317107,0,155,39908.2839236111,2009-04-05,06:48:51
39.956468,116.317158,0,157,39908.2839814815,2009-04-05,06:48:56
39.956244,116.317214,0,159,39908.2840393518,2009-04-05,06:49:01
39.956133,116.317236,0,155,39908.2840972222,2009-04-05,06:49:06
39.956143,116.317256,0,143,39908.2841550926,2009-04-05,06:49:11
39.956145,116.317255,0,143,39908.284212963,2009-04-05,06:49:16
39.956145,116.317255,0,143,39908.2842708333,2009-04-05,06:49:21
39.956142,116.317257,0,143,39908.2843287037,2009-04-05,06:49:26
39.956139,116.317257,0,143,39908.2843865741,2009-04-05,06:49:31
39.956137,116.317256,0,142,39908.2844444444,2009-04-05,06:49:36
39.956137,116.317256,0,142,39908.2844791667,2009-04-05,06:49:39
39.956135,116.317255,0,142,39908.2845023148,2009-04-05,06:49:41
39.956086,116.317237,0,142,39908.2845601852,2009-04-05,06:49:46
39.955839,116.317247,0,140,39908.2846180556,2009-04-05,06:49:51
39.955479,116.317259,0,136,39908.2846759259,2009-04-05,06:49:56
39.955028,116.317308,0,133,39908.2847337963,2009-04-05,06:50:01
39.95451,116.317387,0,134,39908.2847916667,2009-04-05,06:50:06
39.953968,116.317479,0,135,39908.284849537,2009-04-05,06:50:11
39.953468,116.317519,0,138,39908.2849074074,2009-04-05,06:50:16
39.952979,116.317535,0,142,39908.2849652778,2009-04-05,06:50:21
39.952518,116.317561,0,145,39908.2850231482,2009-04-05,06:50:26
39.952128,116.317585,0,147,39908.2850810185,2009-04-05,06:50:31
39.951811,116.317653,0,150,39908.2851388889,2009-04-05,06:50:36
39.951629,116.31778,0,154,39908.2851967593,2009-04-05,06:50:41
39.951611,116.317868,0,158,39908.2852546296,2009-04-05,06:50:46
39.951627,116.317886,0,163,39908.2853125,2009-04-05,06:50:51
39.951627,116.317886,0,163,39908.2853472222,2009-04-05,06:50:54
39.951631,116.317884,0,166,39908.2853703704,2009-04-05,06:50:56
39.951646,116.317879,0,168,39908.2854282407,2009-04-05,06:51:01
39.951781,116.317722,0,169,39908.2854861111,2009-04-05,06:51:06
39.951962,116.317537,0,161,39908.2855439815,2009-04-05,06:51:11
39.952061,116.317459,0,157,39908.2856018519,2009-04-05,06:51:16
39.952132,116.317398,0,147,39908.2856597222,2009-04-05,06:51:21
39.952207,116.317368,0,147,39908.2857175926,2009-04-05,06:51:26
39.952291,116.31733,0,145,39908.285775463,2009-04-05,06:51:31
39.952373,116.317276,0,146,39908.2858333333,2009-04-05,06:51:36
39.952454,116.317264,0,144,39908.2858912037,2009-04-05,06:51:41
39.952524,116.317222,0,138,39908.2859490741,2009-04-05,06:51:46
39.952595,116.317205,0,135,39908.2860069444,2009-04-05,06:51:51
39.952652,116.317197,0,134,39908.2860648148,2009-04-05,06:51:56
39.95272,116.317155,0,134,39908.2861226852,2009-04-05,06:52:01
39.952773,116.317155,0,133,39908.2861805556,2009-04-05,06:52:06
39.952829,116.317147,0,137,39908.2862384259,2009-04-05,06:52:11
39.952894,116.317125,0,134,39908.2862962963,2009-04-05,06:52:16
39.952954,116.31711,0,134,39908.2863541667,2009-04-05,06:52:21
39.953013,116.317082,0,132,39908.286412037,2009-04-05,06:52:26
39.953063,116.31709,0,137,39908.2864699074,2009-04-05,06:52:31
39.953131,116.31708,0,138,39908.2865277778,2009-04-05,06:52:36
39.953158,116.317025,0,138,39908.2865856481,2009-04-05,06:52:41
39.953151,116.316947,0,136,39908.2866435185,2009-04-05,06:52:46
39.95314,116.316877,0,137,39908.2867013889,2009-04-05,06:52:51
39.9531,116.316818,0,142,39908.2867592593,2009-04-05,06:52:56
39.953049,116.316801,0,144,39908.2868171296,2009-04-05,06:53:01
39.952981,116.316807,0,144,39908.286875,2009-04-05,06:53:06
39.952948,116.316815,0,148,39908.2869328704,2009-04-05,06:53:11
39.952932,116.31682,0,150,39908.2869907407,2009-04-05,06:53:16
39.952929,116.316831,0,151,39908.2870486111,2009-04-05,06:53:21
39.952926,116.316833,0,151,39908.2871064815,2009-04-05,06:53:26
39.952927,116.316833,0,152,39908.2871643519,2009-04-05,06:53:31
39.952931,116.316833,0,152,39908.2872222222,2009-04-05,06:53:36
39.952936,116.316832,0,152,39908.2872800926,2009-04-05,06:53:41
39.952942,116.316831,0,153,39908.287337963,2009-04-05,06:53:46
39.952942,116.31683,0,153,39908.2873958333,2009-04-05,06:53:51
39.952945,116.316829,0,153,39908.2874537037,2009-04-05,06:53:56
39.952945,116.316829,0,153,39908.2874884259,2009-04-05,06:53:59
39.952953,116.316829,0,154,39908.2875115741,2009-04-05,06:54:01
39.952965,116.316826,0,154,39908.2875694444,2009-04-05,06:54:06
39.953009,116.316822,0,154,39908.2876273148,2009-04-05,06:54:11
39.953153,116.316791,0,154,39908.2878587963,2009-04-05,06:54:31
39.953152,116.316791,0,154,39908.2879166667,2009-04-05,06:54:36
39.953152,116.316791,0,154,39908.2879513889,2009-04-05,06:54:39
39.953153,116.316791,0,154,39908.287974537,2009-04-05,06:54:41
39.953199,116.316755,0,154,39908.2880324074,2009-04-05,06:54:46
39.953298,116.316684,0,154,39908.2881481481,2009-04-05,06:54:56
39.95337,116.315747,0,154,39908.2882060185,2009-04-05,06:55:01
39.953641,116.315365,0,154,39908.2882638889,2009-04-05,06:55:06
39.953776,116.315226,0,153,39908.2883217593,2009-04-05,06:55:11
39.953652,116.31545,0,153,39908.2883796296,2009-04-05,06:55:16
39.953348,116.315793,0,153,39908.2884375,2009-04-05,06:55:21
39.953115,116.31606,0,153,39908.2884953704,2009-04-05,06:55:26
39.95295,116.316243,0,153,39908.2885532407,2009-04-05,06:55:31
39.9529,116.316294,0,153,39908.2886111111,2009-04-05,06:55:36
39.952908,116.316278,0,153,39908.2886689815,2009-04-05,06:55:41
39.952883,116.316282,0,153,39908.2887268519,2009-04-05,06:55:46
39.952863,116.316274,0,153,39908.2887847222,2009-04-05,06:55:51
39.952842,116.316286,0,154,39908.2888425926,2009-04-05,06:55:56
39.952869,116.317013,0,155,39908.288900463,2009-04-05,06:56:01
39.952921,116.317028,0,157,39908.2889583333,2009-04-05,06:56:06
39.953009,116.316989,0,164,39908.2890162037,2009-04-05,06:56:11
39.953077,116.316892,0,160,39908.2890740741,2009-04-05,06:56:16
39.953111,116.316895,0,157,39908.2891319444,2009-04-05,06:56:21
39.953139,116.316926,0,149,39908.2891898148,2009-04-05,06:56:26
39.953172,116.316922,0,145,39908.2892476852,2009-04-05,06:56:31
39.953158,116.31686,0,140,39908.2893055556,2009-04-05,06:56:36
39.95315,116.31679,0,136,39908.2893634259,2009-04-05,06:56:41
39.953142,116.316728,0,134,39908.2894212963,2009-04-05,06:56:46
39.953136,116.316653,0,134,39908.2894791667,2009-04-05,06:56:51
39.953135,116.316585,0,132,39908.289537037,2009-04-05,06:56:56
39.953109,116.316549,0,129,39908.2895949074,2009-04-05,06:57:01
39.953081,116.316499,0,127,39908.2896527778,2009-04-05,06:57:06
39.95312,116.316469,0,128,39908.2897106481,2009-04-05,06:57:11
39.953177,116.316429,0,124,39908.2897685185,2009-04-05,06:57:16
39.953087,116.316323,0,121,39908.2898263889,2009-04-05,06:57:21
39.953092,116.316244,0,121,39908.2898842593,2009-04-05,06:57:26
39.953125,116.31624,0,120,39908.2899421296,2009-04-05,06:57:31
39.953036,116.315974,0,120,39908.29,2009-04-05,06:57:36
39.953009,116.315787,0,121,39908.2900578704,2009-04-05,06:57:41
39.952992,116.315692,0,121,39908.2901157407,2009-04-05,06:57:46
39.952954,116.31564,0,118,39908.2901736111,2009-04-05,06:57:51
39.95294,116.315591,0,116,39908.2902314815,2009-04-05,06:57:56
39.95294,116.31557,0,116,39908.2902893518,2009-04-05,06:58:01
39.952947,116.315598,0,116,39908.2903472222,2009-04-05,06:58:06
39.95311,116.315644,0,118,39908.2904050926,2009-04-05,06:58:11
39.953287,116.315646,0,123,39908.290462963,2009-04-05,06:58:16
39.95336,116.315646,0,124,39908.2905208333,2009-04-05,06:58:21
39.953417,116.315584,0,125,39908.2905787037,2009-04-05,06:58:26
39.953479,116.315504,0,126,39908.2906365741,2009-04-05,06:58:31
39.953514,116.315465,0,125,39908.2906944444,2009-04-05,06:58:36
39.953523,116.315422,0,125,39908.2907523148,2009-04-05,06:58:41
39.953543,116.315383,0,126,39908.2908101852,2009-04-05,06:58:46
39.953548,116.315359,0,130,39908.2908680556,2009-04-05,06:58:51
39.953568,116.315295,0,135,39908.2909259259,2009-04-05,06:58:56
39.953622,116.315213,0,143,39908.2909837963,2009-04-05,06:59:01
39.95369,116.315146,0,137,39908.2910416667,2009-04-05,06:59:06
39.953701,116.315126,0,134,39908.291099537,2009-04-05,06:59:11
39.953649,116.315106,0,131,39908.2911574074,2009-04-05,06:59:16
39.953563,116.3151,0,126,39908.2912152778,2009-04-05,06:59:21
39.953488,116.31507,0,128,39908.2912731481,2009-04-05,06:59:26
39.953403,116.315069,0,130,39908.2913310185,2009-04-05,06:59:31
39.95334,116.315061,0,133,39908.2913888889,2009-04-05,06:59:36
39.953273,116.315086,0,136,39908.2914467593,2009-04-05,06:59:41
39.953242,116.315093,0,137,39908.2915046296,2009-04-05,06:59:46
39.953215,116.315074,0,139,39908.2915625,2009-04-05,06:59:51
39.953142,116.315087,0,139,39908.2916203704,2009-04-05,06:59:56
39.953098,116.315082,0,139,39908.2916782407,2009-04-05,07:00:01
39.953028,116.315103,0,140,39908.2917361111,2009-04-05,07:00:06
39.952938,116.315162,0,140,39908.2917939815,2009-04-05,07:00:11
39.95288,116.315213,0,145,39908.2918518518,2009-04-05,07:00:16
39.95288,116.315213,0,145,39908.2918865741,2009-04-05,07:00:19
39.952878,116.315218,0,143,39908.2919097222,2009-04-05,07:00:21
39.952852,116.315193,0,143,39908.2919675926,2009-04-05,07:00:26
39.952809,116.31519,0,143,39908.292025463,2009-04-05,07:00:31
39.952763,116.315186,0,142,39908.2920833333,2009-04-05,07:00:36
39.952719,116.31518,0,142,39908.2921412037,2009-04-05,07:00:41
39.952702,116.315148,0,142,39908.2921990741,2009-04-05,07:00:46
39.952675,116.315135,0,140,39908.2922569444,2009-04-05,07:00:51
39.95263,116.315118,0,138,39908.2923148148,2009-04-05,07:00:56
39.952561,116.315094,0,141,39908.2923726852,2009-04-05,07:01:01
39.952506,116.315006,0,149,39908.2924305556,2009-04-05,07:01:06
39.952446,116.314946,0,154,39908.2924884259,2009-04-05,07:01:11
39.952371,116.314914,0,162,39908.2925462963,2009-04-05,07:01:16
39.952316,116.31497,0,174,39908.2926041667,2009-04-05,07:01:21
39.952275,116.31497,0,182,39908.292662037,2009-04-05,07:01:26
39.952229,116.314977,0,189,39908.2927199074,2009-04-05,07:01:31
39.952162,116.315026,0,198,39908.2927777778,2009-04-05,07:01:36
39.952107,116.315015,0,209,39908.2928356482,2009-04-05,07:01:41
39.952062,116.314976,0,218,39908.2928935185,2009-04-05,07:01:46
39.952055,116.314986,0,227,39908.2929513889,2009-04-05,07:01:51
39.95203,116.31493,0,233,39908.2930092593,2009-04-05,07:01:56
39.952034,116.314836,0,244,39908.2930671296,2009-04-05,07:02:01
39.952021,116.314811,0,248,39908.293125,2009-04-05,07:02:06
39.952008,116.314765,0,251,39908.2931828704,2009-04-05,07:02:11
39.951982,116.31468,0,256,39908.2932407407,2009-04-05,07:02:16
39.951979,116.314584,0,263,39908.2932986111,2009-04-05,07:02:21
39.952023,116.314438,0,273,39908.2933564815,2009-04-05,07:02:26
39.952063,116.314397,0,277,39908.2934143519,2009-04-05,07:02:31
39.952108,116.31432,0,281,39908.2934722222,2009-04-05,07:02:36
39.952117,116.31421,0,287,39908.2935300926,2009-04-05,07:02:41
39.952111,116.314114,0,293,39908.293587963,2009-04-05,07:02:46
39.952118,116.314053,0,298,39908.2936458333,2009-04-05,07:02:51
39.952134,116.313954,0,305,39908.2937037037,2009-04-05,07:02:56
39.952107,116.313843,0,312,39908.2937615741,2009-04-05,07:03:01
39.952097,116.313784,0,317,39908.2938194444,2009-04-05,07:03:06
39.952071,116.313724,0,323,39908.2938773148,2009-04-05,07:03:11
39.952038,116.313651,0,327,39908.2939351852,2009-04-05,07:03:16
39.952019,116.313589,0,333,39908.2939930556,2009-04-05,07:03:21
39.951998,116.31351,0,338,39908.2940509259,2009-04-05,07:03:26
39.951978,116.313444,0,342,39908.2941087963,2009-04-05,07:03:31
39.951973,116.313387,0,348,39908.2941666667,2009-04-05,07:03:36
39.951965,116.313332,0,353,39908.294224537,2009-04-05,07:03:41
39.951961,116.313266,0,359,39908.2942824074,2009-04-05,07:03:46
39.951948,116.3132,0,365,39908.2943402778,2009-04-05,07:03:51
39.951905,116.313163,0,370,39908.2943981481,2009-04-05,07:03:56
39.951895,116.313089,0,375,39908.2944560185,2009-04-05,07:04:01
39.951902,116.313014,0,378,39908.2945138889,2009-04-05,07:04:06
39.951922,116.312948,0,381,39908.2945717593,2009-04-05,07:04:11
39.951949,116.312889,0,386,39908.2946296296,2009-04-05,07:04:16
39.951951,116.312842,0,384,39908.2946875,2009-04-05,07:04:21
39.951953,116.312815,0,385,39908.2947453704,2009-04-05,07:04:26
39.951948,116.312783,0,384,39908.2948032407,2009-04-05,07:04:31
39.951957,116.312759,0,384,39908.2948611111,2009-04-05,07:04:36
39.951955,116.312687,0,385,39908.2949189815,2009-04-05,07:04:41
39.951943,116.312633,0,384,39908.2949768519,2009-04-05,07:04:46
39.951967,116.312526,0,386,39908.2950347222,2009-04-05,07:04:51
39.951967,116.312451,0,386,39908.2950925926,2009-04-05,07:04:56
39.951975,116.312323,0,388,39908.295150463,2009-04-05,07:05:01
39.951967,116.312243,0,387,39908.2952083333,2009-04-05,07:05:06
39.951974,116.31209,0,379,39908.2952662037,2009-04-05,07:05:11
39.951983,116.311978,0,375,39908.2953240741,2009-04-05,07:05:16
39.951953,116.311877,0,369,39908.2953819444,2009-04-05,07:05:21
39.951894,116.311951,0,365,39908.2954398148,2009-04-05,07:05:26
39.951873,116.311981,0,353,39908.2954976852,2009-04-05,07:05:31
39.951884,116.312041,0,343,39908.2955555556,2009-04-05,07:05:36
39.951925,116.312064,0,327,39908.2956134259,2009-04-05,07:05:41
39.951955,116.31202,0,315,39908.2956712963,2009-04-05,07:05:46
39.951982,116.311951,0,311,39908.2957291667,2009-04-05,07:05:51
39.952019,116.311882,0,305,39908.295787037,2009-04-05,07:05:56
39.952096,116.311806,0,288,39908.2958449074,2009-04-05,07:06:01
39.952141,116.311746,0,281,39908.2959027778,2009-04-05,07:06:06
39.952201,116.311682,0,271,39908.2959606481,2009-04-05,07:06:11
39.952221,116.311613,0,269,39908.2960185185,2009-04-05,07:06:16
39.952277,116.311532,0,276,39908.2960763889,2009-04-05,07:06:21
39.952243,116.311444,0,275,39908.2961342593,2009-04-05,07:06:26
39.95221,116.311358,0,269,39908.2961921296,2009-04-05,07:06:31
39.952164,116.311259,0,263,39908.29625,2009-04-05,07:06:36
39.95208,116.311156,0,257,39908.2963078704,2009-04-05,07:06:41
39.952016,116.311102,0,259,39908.2963657407,2009-04-05,07:06:46
39.951909,116.311043,0,253,39908.2964236111,2009-04-05,07:06:51
39.951857,116.311031,0,256,39908.2964814815,2009-04-05,07:06:56
39.95178,116.311012,0,254,39908.2965393519,2009-04-05,07:07:01
39.95171,116.310978,0,257,39908.2965972222,2009-04-05,07:07:06
39.951649,116.310967,0,258,39908.2966550926,2009-04-05,07:07:11
39.951546,116.310937,0,254,39908.296712963,2009-04-05,07:07:16
39.951445,116.310903,0,257,39908.2967708333,2009-04-05,07:07:21
39.95134,116.310879,0,257,39908.2968287037,2009-04-05,07:07:26
39.951232,116.310875,0,254,39908.2968865741,2009-04-05,07:07:31
39.951166,116.310867,0,243,39908.2969444444,2009-04-05,07:07:36
39.951109,116.310855,0,248,39908.2970023148,2009-04-05,07:07:41
39.951034,116.310862,0,253,39908.2970601852,2009-04-05,07:07:46
39.950961,116.310854,0,257,39908.2971180556,2009-04-05,07:07:51
39.950901,116.310826,0,244,39908.2971759259,2009-04-05,07:07:56
39.95085,116.310819,0,241,39908.2972337963,2009-04-05,07:08:01
39.950804,116.310822,0,239,39908.2972916667,2009-04-05,07:08:06
39.950745,116.310804,0,236,39908.297349537,2009-04-05,07:08:11
39.9507,116.310793,0,232,39908.2974074074,2009-04-05,07:08:16
39.950647,116.310796,0,226,39908.2974652778,2009-04-05,07:08:21
39.9506,116.310775,0,217,39908.2975231481,2009-04-05,07:08:26
39.950537,116.310748,0,204,39908.2975810185,2009-04-05,07:08:31
39.950344,116.310943,0,153,39908.3004166667,2009-04-05,07:12:36
39.950328,116.311034,0,147,39908.300474537,2009-04-05,07:12:41
39.950319,116.311137,0,139,39908.3005324074,2009-04-05,07:12:46
39.950318,116.311198,0,133,39908.3005902778,2009-04-05,07:12:51
39.950295,116.311282,0,126,39908.3006481482,2009-04-05,07:12:56
39.950277,116.311356,0,121,39908.3007060185,2009-04-05,07:13:01
39.95029,116.311386,0,118,39908.3007638889,2009-04-05,07:13:06
39.95028,116.31144,0,115,39908.3008217593,2009-04-05,07:13:11
39.950289,116.311446,0,116,39908.3008796296,2009-04-05,07:13:16
39.950324,116.311489,0,115,39908.3009375,2009-04-05,07:13:21
39.950325,116.311597,0,120,39908.3009953704,2009-04-05,07:13:26
39.950298,116.311702,0,128,39908.3010532407,2009-04-05,07:13:31
39.95029,116.311766,0,133,39908.3011111111,2009-04-05,07:13:36
39.950222,116.311814,0,133,39908.3011689815,2009-04-05,07:13:41
39.950158,116.311893,0,126,39908.3012268519,2009-04-05,07:13:46
39.950125,116.311964,0,124,39908.3012847222,2009-04-05,07:13:51
39.950069,116.311929,0,127,39908.3013425926,2009-04-05,07:13:56
39.950011,116.311929,0,139,39908.301400463,2009-04-05,07:14:01
39.949985,116.311945,0,143,39908.3014583333,2009-04-05,07:14:06
39.949944,116.311941,0,147,39908.3015162037,2009-04-05,07:14:11
39.949912,116.311972,0,154,39908.3015740741,2009-04-05,07:14:16
39.949921,116.312028,0,152,39908.3016319444,2009-04-05,07:14:21
39.949897,116.31203,0,152,39908.3016898148,2009-04-05,07:14:26
39.949906,116.312189,0,156,39908.3017476852,2009-04-05,07:14:31
39.949915,116.312253,0,155,39908.3018055556,2009-04-05,07:14:36
39.949906,116.312259,0,156,39908.3018634259,2009-04-05,07:14:41
39.949875,116.312259,0,157,39908.3019212963,2009-04-05,07:14:46
39.949841,116.312267,0,158,39908.3019791667,2009-04-05,07:14:51
39.949834,116.312256,0,158,39908.302037037,2009-04-05,07:14:56
39.949831,116.312255,0,158,39908.3020949074,2009-04-05,07:15:01
39.949831,116.312255,0,158,39908.3021296296,2009-04-05,07:15:04
39.949826,116.312255,0,158,39908.3021527778,2009-04-05,07:15:06
39.949835,116.312229,0,159,39908.3022106481,2009-04-05,07:15:11
39.94985,116.312248,0,160,39908.3022685185,2009-04-05,07:15:16
39.949851,116.312301,0,161,39908.3023263889,2009-04-05,07:15:21
39.949839,116.312295,0,164,39908.3023842593,2009-04-05,07:15:26
39.949856,116.312301,0,166,39908.3024421296,2009-04-05,07:15:31
39.949892,116.312359,0,170,39908.3025,2009-04-05,07:15:36
39.949936,116.312364,0,173,39908.3025578704,2009-04-05,07:15:41
39.949951,116.31236,0,175,39908.3026157407,2009-04-05,07:15:46
39.949951,116.31236,0,175,39908.302650463,2009-04-05,07:15:49
39.949959,116.312357,0,176,39908.3026736111,2009-04-05,07:15:51
39.949973,116.312359,0,176,39908.3027314815,2009-04-05,07:15:56
39.949845,116.312656,0,214,39908.3054513889,2009-04-05,07:19:51
39.949794,116.312668,0,197,39908.3055092593,2009-04-05,07:19:56
39.949781,116.312656,0,198,39908.3055671296,2009-04-05,07:20:01
39.949781,116.312656,0,198,39908.3056018518,2009-04-05,07:20:04
39.949782,116.312656,0,198,39908.305625,2009-04-05,07:20:06
39.94978,116.312617,0,201,39908.3056828704,2009-04-05,07:20:11
39.94979,116.312582,0,199,39908.3057407407,2009-04-05,07:20:16
39.949768,116.312557,0,196,39908.3057986111,2009-04-05,07:20:21
39.949745,116.312543,0,195,39908.3058564815,2009-04-05,07:20:26
39.949754,116.312545,0,194,39908.3059143518,2009-04-05,07:20:31
39.949742,116.312572,0,196,39908.3059722222,2009-04-05,07:20:36
39.94975,116.312573,0,196,39908.3060300926,2009-04-05,07:20:41
39.949756,116.312575,0,196,39908.306087963,2009-04-05,07:20:46
39.949753,116.312575,0,196,39908.3061458333,2009-04-05,07:20:51
39.949753,116.312575,0,196,39908.3062037037,2009-04-05,07:20:56
39.949747,116.312574,0,196,39908.3062615741,2009-04-05,07:21:01
39.949744,116.312575,0,196,39908.3063194444,2009-04-05,07:21:06
39.949741,116.312575,0,196,39908.3063773148,2009-04-05,07:21:11
39.949738,116.312575,0,196,39908.3064351852,2009-04-05,07:21:16
39.949737,116.312575,0,196,39908.3064930556,2009-04-05,07:21:21
39.949737,116.312575,0,196,39908.3065277778,2009-04-05,07:21:24
39.949736,116.312575,0,196,39908.3065509259,2009-04-05,07:21:26
39.94978,116.312571,0,199,39908.3066087963,2009-04-05,07:21:31
39.949904,116.312443,0,201,39908.3066666667,2009-04-05,07:21:36
39.949922,116.31255,0,202,39908.306724537,2009-04-05,07:21:41
39.949902,116.312604,0,201,39908.3067824074,2009-04-05,07:21:46
39.949904,116.312746,0,191,39908.3068402778,2009-04-05,07:21:51
39.949915,116.312834,0,187,39908.3068981481,2009-04-05,07:21:56
39.949924,116.312881,0,184,39908.3069560185,2009-04-05,07:22:01
39.949933,116.312944,0,182,39908.3070138889,2009-04-05,07:22:06
39.94994,116.3131,0,179,39908.3070717593,2009-04-05,07:22:11
39.949915,116.313149,0,177,39908.3071296296,2009-04-05,07:22:16
39.949973,116.313205,0,171,39908.3071875,2009-04-05,07:22:21
39.950005,116.313269,0,168,39908.3072453704,2009-04-05,07:22:26
39.949974,116.313358,0,160,39908.3073032407,2009-04-05,07:22:31
39.949966,116.313441,0,156,39908.3073611111,2009-04-05,07:22:36
39.94998,116.313517,0,152,39908.3074189815,2009-04-05,07:22:41
39.94999,116.313611,0,153,39908.3074768518,2009-04-05,07:22:46
39.949995,116.313686,0,152,39908.3075347222,2009-04-05,07:22:51
39.95,116.313764,0,147,39908.3075925926,2009-04-05,07:22:56
39.95,116.313826,0,147,39908.307650463,2009-04-05,07:23:01
39.949988,116.313868,0,144,39908.3077083333,2009-04-05,07:23:06
39.949979,116.313933,0,143,39908.3077662037,2009-04-05,07:23:11
39.949919,116.313981,0,142,39908.3078240741,2009-04-05,07:23:16
39.949902,116.314032,0,142,39908.3078819444,2009-04-05,07:23:21
39.94991,116.314131,0,138,39908.3079398148,2009-04-05,07:23:26
39.949957,116.314221,0,138,39908.3079976852,2009-04-05,07:23:31
39.949994,116.314301,0,139,39908.3080555556,2009-04-05,07:23:36
39.950055,116.314286,0,139,39908.3081134259,2009-04-05,07:23:41
39.950103,116.314287,0,139,39908.3081712963,2009-04-05,07:23:46
39.950011,116.314301,0,144,39908.3082291667,2009-04-05,07:23:51
39.950018,116.314302,0,146,39908.308287037,2009-04-05,07:23:56
39.950025,116.314305,0,147,39908.3083449074,2009-04-05,07:24:01
39.950025,116.314305,0,147,39908.3083796296,2009-04-05,07:24:04
39.950032,116.314312,0,148,39908.3084027778,2009-04-05,07:24:06
39.950068,116.314357,0,148,39908.3084606482,2009-04-05,07:24:11
39.950095,116.314407,0,149,39908.3085185185,2009-04-05,07:24:16
39.950157,116.314525,0,149,39908.3085763889,2009-04-05,07:24:21
39.950237,116.314604,0,151,39908.3086342593,2009-04-05,07:24:26
39.950249,116.314666,0,153,39908.3086921296,2009-04-05,07:24:31
39.950271,116.314755,0,152,39908.30875,2009-04-05,07:24:36
39.950368,116.314815,0,158,39908.3088078704,2009-04-05,07:24:41
39.950521,116.314877,0,153,39908.3088657407,2009-04-05,07:24:46
39.950526,116.31495,0,151,39908.3089236111,2009-04-05,07:24:51
39.950584,116.315017,0,149,39908.3089814815,2009-04-05,07:24:56
39.950587,116.315087,0,148,39908.3090393519,2009-04-05,07:25:01
39.950603,116.31516,0,146,39908.3090972222,2009-04-05,07:25:06
39.950605,116.315233,0,143,39908.3091550926,2009-04-05,07:25:11
39.950609,116.315321,0,142,39908.309212963,2009-04-05,07:25:16
39.950602,116.31543,0,141,39908.3092708333,2009-04-05,07:25:21
39.95059,116.315507,0,140,39908.3093287037,2009-04-05,07:25:26
39.950613,116.315538,0,144,39908.3093865741,2009-04-05,07:25:31
39.950653,116.315566,0,149,39908.3094444444,2009-04-05,07:25:36
39.950696,116.315581,0,153,39908.3095023148,2009-04-05,07:25:41
39.950752,116.315608,0,148,39908.3095601852,2009-04-05,07:25:46
39.950775,116.315703,0,148,39908.3096180556,2009-04-05,07:25:51
39.950805,116.315782,0,149,39908.3096759259,2009-04-05,07:25:56
39.950802,116.315859,0,153,39908.3097337963,2009-04-05,07:26:01
39.950807,116.315957,0,150,39908.3097916667,2009-04-05,07:26:06
39.95082,116.316029,0,150,39908.309849537,2009-04-05,07:26:11
39.950826,116.316097,0,155,39908.3099074074,2009-04-05,07:26:16
39.950833,116.316167,0,150,39908.3099652778,2009-04-05,07:26:21
39.95086,116.316231,0,145,39908.3100231481,2009-04-05,07:26:26
39.950874,116.316284,0,144,39908.3100810185,2009-04-05,07:26:31
39.950879,116.316353,0,149,39908.3101388889,2009-04-05,07:26:36
39.950891,116.316426,0,148,39908.3101967593,2009-04-05,07:26:41
39.950895,116.316481,0,150,39908.3102546296,2009-04-05,07:26:46
39.950901,116.316539,0,153,39908.3103125,2009-04-05,07:26:51
39.950903,116.316599,0,151,39908.3103703704,2009-04-05,07:26:56
39.950913,116.316659,0,152,39908.3104282407,2009-04-05,07:27:01
39.950909,116.316735,0,154,39908.3104861111,2009-04-05,07:27:06
39.950909,116.316815,0,156,39908.3105439815,2009-04-05,07:27:11
39.950912,116.31688,0,157,39908.3106018519,2009-04-05,07:27:16
39.950904,116.316955,0,155,39908.3106597222,2009-04-05,07:27:21
39.950883,116.316986,0,159,39908.3107175926,2009-04-05,07:27:26
39.950868,116.317056,0,159,39908.310775463,2009-04-05,07:27:31
39.950874,116.317145,0,160,39908.3108333333,2009-04-05,07:27:36
39.950883,116.317206,0,149,39908.3108912037,2009-04-05,07:27:41
39.950906,116.317274,0,138,39908.3109490741,2009-04-05,07:27:46
39.950931,116.317358,0,131,39908.3110069444,2009-04-05,07:27:51
39.950941,116.317427,0,126,39908.3110648148,2009-04-05,07:27:56
39.950965,116.317481,0,129,39908.3111226852,2009-04-05,07:28:01
39.95102,116.317479,0,127,39908.3111805556,2009-04-05,07:28:06
39.951067,116.317469,0,134,39908.3112384259,2009-04-05,07:28:11
39.951118,116.317447,0,143,39908.3112962963,2009-04-05,07:28:16
39.951167,116.317405,0,151,39908.3113541667,2009-04-05,07:28:21
39.951218,116.317384,0,166,39908.311412037,2009-04-05,07:28:26
39.95125,116.317355,0,178,39908.3114699074,2009-04-05,07:28:31
39.951304,116.317395,0,182,39908.3115277778,2009-04-05,07:28:36
39.95135,116.317427,0,177,39908.3115856481,2009-04-05,07:28:41
39.951378,116.317405,0,172,39908.3116435185,2009-04-05,07:28:46
39.951402,116.317395,0,171,39908.3117013889,2009-04-05,07:28:51
39.95142,116.317383,0,177,39908.3117592593,2009-04-05,07:28:56
39.951458,116.317371,0,181,39908.3118171296,2009-04-05,07:29:01
39.951487,116.317373,0,187,39908.311875,2009-04-05,07:29:06
39.951536,116.317377,0,194,39908.3119328704,2009-04-05,07:29:11
39.951541,116.317432,0,200,39908.3119907407,2009-04-05,07:29:16
39.951568,116.317473,0,204,39908.3120486111,2009-04-05,07:29:21
39.951561,116.317526,0,203,39908.3121064815,2009-04-05,07:29:26
39.951572,116.317586,0,207,39908.3121643519,2009-04-05,07:29:31
39.95159,116.317652,0,212,39908.3122222222,2009-04-05,07:29:36
39.951621,116.317718,0,216,39908.3122800926,2009-04-05,07:29:41
39.951608,116.317793,0,216,39908.312337963,2009-04-05,07:29:46
39.951632,116.31785,0,215,39908.3123958333,2009-04-05,07:29:51
39.951612,116.317877,0,213,39908.3124537037,2009-04-05,07:29:56
39.951557,116.317915,0,211,39908.3125115741,2009-04-05,07:30:01
39.951525,116.317928,0,208,39908.3125694444,2009-04-05,07:30:06
39.951473,116.31791,0,208,39908.3126273148,2009-04-05,07:30:11
39.951417,116.317908,0,208,39908.3126851852,2009-04-05,07:30:16
39.951373,116.31791,0,206,39908.3127430556,2009-04-05,07:30:21
39.951351,116.31788,0,204,39908.3128009259,2009-04-05,07:30:26
39.951303,116.317846,0,201,39908.3128587963,2009-04-05,07:30:31
39.951261,116.317838,0,196,39908.3129166667,2009-04-05,07:30:36
39.951232,116.317868,0,185,39908.312974537,2009-04-05,07:30:41
39.951188,116.317908,0,167,39908.3130324074,2009-04-05,07:30:46
39.951145,116.317935,0,155,39908.3130902778,2009-04-05,07:30:51
39.951112,116.317967,0,143,39908.3131481481,2009-04-05,07:30:56
39.951093,116.317999,0,140,39908.3132060185,2009-04-05,07:31:01
39.951097,116.317998,0,137,39908.3132638889,2009-04-05,07:31:06
39.951098,116.317998,0,135,39908.3133217593,2009-04-05,07:31:11
39.951098,116.317998,0,135,39908.3133564815,2009-04-05,07:31:14
39.951096,116.317999,0,134,39908.3133796296,2009-04-05,07:31:16
39.95112,116.317985,0,132,39908.3134375,2009-04-05,07:31:21
39.951155,116.317988,0,134,39908.3134953704,2009-04-05,07:31:26
39.951181,116.317948,0,146,39908.3135532407,2009-04-05,07:31:31
39.951219,116.317918,0,154,39908.3136111111,2009-04-05,07:31:36
39.951213,116.317857,0,173,39908.3136689815,2009-04-05,07:31:41
39.951213,116.317856,0,175,39908.3137268518,2009-04-05,07:31:46
39.951214,116.317855,0,175,39908.3137847222,2009-04-05,07:31:51
39.951218,116.317853,0,177,39908.3138425926,2009-04-05,07:31:56
39.951217,116.317853,0,179,39908.313900463,2009-04-05,07:32:01
39.951218,116.317854,0,180,39908.3139583333,2009-04-05,07:32:06
39.95122,116.317853,0,182,39908.3140162037,2009-04-05,07:32:11
39.951219,116.317853,0,183,39908.3140740741,2009-04-05,07:32:16
39.95122,116.317854,0,183,39908.3141319444,2009-04-05,07:32:21
39.951221,116.317855,0,183,39908.3141898148,2009-04-05,07:32:26
39.951221,116.317855,0,184,39908.3142476852,2009-04-05,07:32:31
39.951221,116.317856,0,184,39908.3143055556,2009-04-05,07:32:36
39.951221,116.317856,0,184,39908.3143634259,2009-04-05,07:32:41
39.951221,116.317855,0,184,39908.3144212963,2009-04-05,07:32:46
39.951222,116.317855,0,184,39908.3144791667,2009-04-05,07:32:51
39.951223,116.317855,0,184,39908.314537037,2009-04-05,07:32:56
39.951223,116.317855,0,184,39908.3145949074,2009-04-05,07:33:01
39.951223,116.317855,0,184,39908.3146296296,2009-04-05,07:33:04
39.951223,116.317854,0,184,39908.3146527778,2009-04-05,07:33:06
39.951206,116.31787,0,187,39908.3147106481,2009-04-05,07:33:11
39.951209,116.317863,0,189,39908.3147685185,2009-04-05,07:33:16
39.95121,116.317863,0,189,39908.3148263889,2009-04-05,07:33:21
39.95121,116.317863,0,189,39908.3148611111,2009-04-05,07:33:24
39.95121,116.317863,0,189,39908.3148842593,2009-04-05,07:33:26
39.951228,116.317865,0,189,39908.3149421296,2009-04-05,07:33:31
39.951252,116.317846,0,187,39908.315,2009-04-05,07:33:36
39.951268,116.317853,0,188,39908.3150578704,2009-04-05,07:33:41
39.951321,116.317931,0,185,39908.3151157407,2009-04-05,07:33:46
39.951362,116.317936,0,192,39908.3151736111,2009-04-05,07:33:51
39.951403,116.317944,0,193,39908.3152314815,2009-04-05,07:33:56
39.95144,116.317936,0,194,39908.3152893518,2009-04-05,07:34:01
39.951458,116.317939,0,194,39908.3153472222,2009-04-05,07:34:06
39.951498,116.317941,0,192,39908.3154050926,2009-04-05,07:34:11
39.951513,116.317966,0,189,39908.315462963,2009-04-05,07:34:16
39.951507,116.317967,0,189,39908.3155208333,2009-04-05,07:34:21
39.951511,116.317967,0,189,39908.3155787037,2009-04-05,07:34:26
39.951512,116.317966,0,188,39908.3156365741,2009-04-05,07:34:31
39.951511,116.317968,0,189,39908.3156944444,2009-04-05,07:34:36
39.951511,116.317968,0,189,39908.3157291667,2009-04-05,07:34:39
39.951511,116.317967,0,189,39908.3157523148,2009-04-05,07:34:41
39.95151,116.317931,0,189,39908.3158101852,2009-04-05,07:34:46
39.951505,116.317878,0,188,39908.3158680556,2009-04-05,07:34:51
39.951517,116.317874,0,187,39908.3159259259,2009-04-05,07:34:56
39.951538,116.317831,0,183,39908.3159837963,2009-04-05,07:35:01
39.951546,116.317829,0,182,39908.3160416667,2009-04-05,07:35:06
39.951551,116.317829,0,182,39908.316099537,2009-04-05,07:35:11
39.951554,116.317826,0,183,39908.3161574074,2009-04-05,07:35:16
39.951554,116.317826,0,183,39908.3161921296,2009-04-05,07:35:19
39.951547,116.317827,0,183,39908.3162152778,2009-04-05,07:35:21
39.95149,116.317767,0,192,39908.3162731482,2009-04-05,07:35:26
39.951405,116.317629,0,203,39908.3163310185,2009-04-05,07:35:31
39.951388,116.317562,0,208,39908.3163888889,2009-04-05,07:35:36
39.951353,116.317461,0,214,39908.3164467593,2009-04-05,07:35:41
39.951279,116.317323,0,223,39908.3165046296,2009-04-05,07:35:46
39.951269,116.31725,0,228,39908.3165625,2009-04-05,07:35:51
39.951243,116.317254,0,233,39908.3166203704,2009-04-05,07:35:56
39.951185,116.317189,0,238,39908.3166782407,2009-04-05,07:36:01
39.951232,116.317222,0,246,39908.3167361111,2009-04-05,07:36:06
39.951377,116.317275,0,255,39908.3167939815,2009-04-05,07:36:11
39.95183,116.317381,0,259,39908.3168518519,2009-04-05,07:36:16
39.952166,116.317447,0,266,39908.3169097222,2009-04-05,07:36:21
39.952625,116.317348,0,276,39908.3169675926,2009-04-05,07:36:26
39.953197,116.317289,0,276,39908.317025463,2009-04-05,07:36:31
39.953694,116.317216,0,285,39908.3170833333,2009-04-05,07:36:36
39.954164,116.317134,0,302,39908.3171412037,2009-04-05,07:36:41
39.954689,116.317018,0,339,39908.3171990741,2009-04-05,07:36:46
39.955264,116.317029,0,329,39908.3172569444,2009-04-05,07:36:51
39.955861,116.317046,0,306,39908.3173148148,2009-04-05,07:36:56
39.956423,116.317193,0,238,39908.3173726852,2009-04-05,07:37:01
39.95699,116.317202,0,187,39908.3174305556,2009-04-05,07:37:06
39.957537,116.317096,0,153,39908.3174884259,2009-04-05,07:37:11
39.95795,116.317089,0,153,39908.3175462963,2009-04-05,07:37:16
39.958328,116.316994,0,147,39908.3176041667,2009-04-05,07:37:21
39.958717,116.316924,0,130,39908.317662037,2009-04-05,07:37:26
39.958891,116.316885,0,125,39908.3177199074,2009-04-05,07:37:31
39.958906,116.316905,0,115,39908.3177777778,2009-04-05,07:37:36
39.958906,116.316905,0,115,39908.3178125,2009-04-05,07:37:39
39.958914,116.316903,0,105,39908.3178356481,2009-04-05,07:37:41
39.958977,116.316901,0,100,39908.3178935185,2009-04-05,07:37:46
39.959061,116.31694,0,126,39908.3179513889,2009-04-05,07:37:51
39.959073,116.316981,0,148,39908.3180092593,2009-04-05,07:37:56
39.959125,116.317034,0,155,39908.3180671296,2009-04-05,07:38:01
39.959231,116.317201,0,178,39908.318125,2009-04-05,07:38:06
39.959209,116.317163,0,178,39908.3181828704,2009-04-05,07:38:11
39.959255,116.317116,0,185,39908.3182407407,2009-04-05,07:38:16
39.959356,116.317104,0,223,39908.3182986111,2009-04-05,07:38:21
39.959747,116.317164,0,212,39908.3183564815,2009-04-05,07:38:26
39.960123,116.317138,0,228,39908.3184143519,2009-04-05,07:38:31
39.960707,116.316921,0,233,39908.3184722222,2009-04-05,07:38:36
39.961349,116.316784,0,204,39908.3185300926,2009-04-05,07:38:41
39.961928,116.316643,0,195,39908.318587963,2009-04-05,07:38:46
39.962464,116.31652,0,187,39908.3186458333,2009-04-05,07:38:51
39.962989,116.316346,0,170,39908.3187037037,2009-04-05,07:38:56
39.963509,116.316145,0,151,39908.3187615741,2009-04-05,07:39:01
39.963986,116.315993,0,133,39908.3188194444,2009-04-05,07:39:06
39.96445,116.315852,0,135,39908.3188773148,2009-04-05,07:39:11
39.964915,116.315649,0,119,39908.3189351852,2009-04-05,07:39:16
39.965215,116.315476,0,112,39908.3189930556,2009-04-05,07:39:21
39.965341,116.315401,0,103,39908.3190509259,2009-04-05,07:39:26
39.965325,116.315416,0,108,39908.3191087963,2009-04-05,07:39:31
39.965323,116.315416,0,108,39908.3191666667,2009-04-05,07:39:36
39.965323,116.315416,0,108,39908.3192013889,2009-04-05,07:39:39
39.965329,116.315414,0,108,39908.319224537,2009-04-05,07:39:41
39.965338,116.315413,0,108,39908.3192824074,2009-04-05,07:39:46
39.965349,116.315412,0,108,39908.3193402778,2009-04-05,07:39:51
39.965357,116.31541,0,108,39908.3193981481,2009-04-05,07:39:56
39.96536,116.315411,0,108,39908.3194560185,2009-04-05,07:40:01
39.965364,116.31541,0,109,39908.3195138889,2009-04-05,07:40:06
39.965366,116.315409,0,109,39908.3195717593,2009-04-05,07:40:11
39.96537,116.315408,0,110,39908.3196296296,2009-04-05,07:40:16
39.965373,116.315407,0,110,39908.3196875,2009-04-05,07:40:21
39.965378,116.315407,0,110,39908.3197453704,2009-04-05,07:40:26
39.965378,116.315407,0,110,39908.3197800926,2009-04-05,07:40:29
39.965382,116.315405,0,111,39908.3198032407,2009-04-05,07:40:31
39.965393,116.315402,0,111,39908.3198611111,2009-04-05,07:40:36
39.965426,116.315382,0,113,39908.3199189815,2009-04-05,07:40:41
39.965503,116.315369,0,129,39908.3199768519,2009-04-05,07:40:46
39.965549,116.315324,0,127,39908.3200347222,2009-04-05,07:40:51
39.965583,116.315289,0,128,39908.3200925926,2009-04-05,07:40:56
39.965606,116.315272,0,128,39908.320150463,2009-04-05,07:41:01
39.965646,116.315232,0,127,39908.3202083333,2009-04-05,07:41:06
39.965641,116.315218,0,129,39908.3202662037,2009-04-05,07:41:11
39.965635,116.31522,0,129,39908.3203240741,2009-04-05,07:41:16
39.965635,116.31522,0,129,39908.3203587963,2009-04-05,07:41:19
39.965631,116.315221,0,130,39908.3203819444,2009-04-05,07:41:21
39.965608,116.315225,0,130,39908.3204398148,2009-04-05,07:41:26
39.965555,116.315259,0,128,39908.3204976852,2009-04-05,07:41:31
39.965548,116.315261,0,128,39908.3205555556,2009-04-05,07:41:36
39.965553,116.315259,0,127,39908.3206134259,2009-04-05,07:41:41
39.965553,116.315259,0,127,39908.3206481481,2009-04-05,07:41:44
39.965558,116.31526,0,127,39908.3206712963,2009-04-05,07:41:46
39.965569,116.315272,0,126,39908.3207291667,2009-04-05,07:41:51
39.965705,116.315143,0,141,39908.320787037,2009-04-05,07:41:56
39.965753,116.314793,0,141,39908.3208449074,2009-04-05,07:42:01
39.965881,116.31415,0,139,39908.3209027778,2009-04-05,07:42:06
39.965809,116.313703,0,130,39908.3209606481,2009-04-05,07:42:11
39.965651,116.313183,0,108,39908.3210185185,2009-04-05,07:42:16
39.965493,116.31285,0,109,39908.3210763889,2009-04-05,07:42:21
39.965468,116.312742,0,111,39908.3211342593,2009-04-05,07:42:26
39.965472,116.312735,0,110,39908.3211921296,2009-04-05,07:42:31
39.965472,116.312735,0,110,39908.3212268518,2009-04-05,07:42:34
39.965471,116.312733,0,110,39908.32125,2009-04-05,07:42:36
39.965428,116.312647,0,105,39908.3213078704,2009-04-05,07:42:41
39.965335,116.312402,0,93,39908.3213657407,2009-04-05,07:42:46
39.965195,116.311988,0,68,39908.3214236111,2009-04-05,07:42:51
39.964998,116.311436,0,36,39908.3214814815,2009-04-05,07:42:56
39.964811,116.310838,0,-3,39908.3215393518,2009-04-05,07:43:01
39.96459,116.310185,0,-18,39908.3215972222,2009-04-05,07:43:06
39.964336,116.309494,0,-19,39908.3216550926,2009-04-05,07:43:11
39.964045,116.308766,0,-5,39908.321712963,2009-04-05,07:43:16
39.963776,116.308071,0,7,39908.3217708333,2009-04-05,07:43:21
39.963631,116.307794,0,15,39908.3218287037,2009-04-05,07:43:26
39.963616,116.307804,0,22,39908.3218865741,2009-04-05,07:43:31
39.963616,116.307804,0,22,39908.3219212963,2009-04-05,07:43:34
39.963618,116.307803,0,23,39908.3219444444,2009-04-05,07:43:36
39.963588,116.307705,0,34,39908.3220023148,2009-04-05,07:43:41
39.963506,116.307372,0,40,39908.3220601852,2009-04-05,07:43:46
39.963381,116.307014,0,31,39908.3221180556,2009-04-05,07:43:51
39.963232,116.306468,0,20,39908.3221759259,2009-04-05,07:43:56
39.963014,116.30583,0,3,39908.3222337963,2009-04-05,07:44:01
39.962804,116.305262,0,7,39908.3222916667,2009-04-05,07:44:06
39.962644,116.304864,0,24,39908.322349537,2009-04-05,07:44:11
39.962509,116.304553,0,74,39908.3224074074,2009-04-05,07:44:16
39.962328,116.30419,0,111,39908.3224652778,2009-04-05,07:44:21
39.962165,116.303794,0,138,39908.3225231481,2009-04-05,07:44:26
39.962039,116.303365,0,151,39908.3225810185,2009-04-05,07:44:31
39.961962,116.302974,0,161,39908.3226388889,2009-04-05,07:44:36
39.962038,116.302579,0,164,39908.3226967593,2009-04-05,07:44:41
39.962189,116.302243,0,152,39908.3227546296,2009-04-05,07:44:46
39.962491,116.302123,0,160,39908.3228125,2009-04-05,07:44:51
39.962888,116.302077,0,184,39908.3228703704,2009-04-05,07:44:56
39.963331,116.302072,0,192,39908.3229282407,2009-04-05,07:45:01
39.963771,116.30198,0,197,39908.3229861111,2009-04-05,07:45:06
39.963962,116.301946,0,205,39908.3230439815,2009-04-05,07:45:11
39.963937,116.301946,0,213,39908.3231018518,2009-04-05,07:45:16
39.963936,116.301955,0,219,39908.3231597222,2009-04-05,07:45:21
39.963942,116.301965,0,222,39908.3232175926,2009-04-05,07:45:26
39.964019,116.301882,0,212,39908.323275463,2009-04-05,07:45:31
39.964325,116.301813,0,206,39908.3233333333,2009-04-05,07:45:36
39.964687,116.301766,0,205,39908.3233912037,2009-04-05,07:45:41
39.965096,116.301753,0,201,39908.3234490741,2009-04-05,07:45:46
39.965608,116.301558,0,181,39908.3235069444,2009-04-05,07:45:51
39.966057,116.301387,0,183,39908.3235648148,2009-04-05,07:45:56
39.966467,116.301244,0,215,39908.3236226852,2009-04-05,07:46:01
39.966909,116.301258,0,231,39908.3236805556,2009-04-05,07:46:06
39.967359,116.301191,0,241,39908.3237384259,2009-04-05,07:46:11
39.967896,116.301138,0,257,39908.3237962963,2009-04-05,07:46:16
39.968356,116.301029,0,299,39908.3238541667,2009-04-05,07:46:21
39.968659,116.300922,0,304,39908.323912037,2009-04-05,07:46:26
39.968796,116.300881,0,309,39908.3239699074,2009-04-05,07:46:31
39.968816,116.300896,0,293,39908.3240277778,2009-04-05,07:46:36
39.968816,116.300896,0,293,39908.3240625,2009-04-05,07:46:39
39.968821,116.300903,0,294,39908.3240856482,2009-04-05,07:46:41
39.96883,116.300906,0,295,39908.3241435185,2009-04-05,07:46:46
39.968942,116.300895,0,293,39908.3242013889,2009-04-05,07:46:51
39.969223,116.300946,0,250,39908.3242592593,2009-04-05,07:46:56
39.969533,116.300923,0,224,39908.3243171296,2009-04-05,07:47:01
39.969871,116.300864,0,228,39908.324375,2009-04-05,07:47:06
39.970007,116.300853,0,231,39908.3244328704,2009-04-05,07:47:11
39.970035,116.300954,0,236,39908.3244907407,2009-04-05,07:47:16
39.970035,116.300769,0,242,39908.3245486111,2009-04-05,07:47:21
39.970016,116.300698,0,252,39908.3246064815,2009-04-05,07:47:26
39.969956,116.300681,0,266,39908.3246643519,2009-04-05,07:47:31
39.969902,116.300649,0,266,39908.3247222222,2009-04-05,07:47:36
39.969858,116.300641,0,252,39908.3247800926,2009-04-05,07:47:41
39.969784,116.300712,0,265,39908.324837963,2009-04-05,07:47:46
39.969724,116.300684,0,268,39908.3248958333,2009-04-05,07:47:51
39.969763,116.300799,0,241,39908.3249537037,2009-04-05,07:47:56
39.969761,116.300875,0,227,39908.3250115741,2009-04-05,07:48:01
39.969751,116.300922,0,216,39908.3250694444,2009-04-05,07:48:06
39.969715,116.300933,0,205,39908.3251273148,2009-04-05,07:48:11
39.969669,116.300967,0,198,39908.3251851852,2009-04-05,07:48:16
39.969633,116.300979,0,195,39908.3252430556,2009-04-05,07:48:21
39.969544,116.300947,0,190,39908.3253009259,2009-04-05,07:48:26
39.969494,116.300982,0,178,39908.3253587963,2009-04-05,07:48:31
39.96949,116.30107,0,162,39908.3254166667,2009-04-05,07:48:36
39.969476,116.301148,0,146,39908.325474537,2009-04-05,07:48:41
39.96946,116.301208,0,141,39908.3255324074,2009-04-05,07:48:46
39.969438,116.301274,0,130,39908.3255902778,2009-04-05,07:48:51
39.969432,116.301351,0,118,39908.3256481481,2009-04-05,07:48:56
39.969452,116.301419,0,114,39908.3257060185,2009-04-05,07:49:01
39.969453,116.301495,0,109,39908.3257638889,2009-04-05,07:49:06
39.969464,116.301544,0,111,39908.3258217593,2009-04-05,07:49:11
39.969494,116.301544,0,109,39908.3258796296,2009-04-05,07:49:16
39.969515,116.301534,0,108,39908.3259375,2009-04-05,07:49:21
39.969551,116.301516,0,107,39908.3259953704,2009-04-05,07:49:26
39.969581,116.301491,0,107,39908.3260532407,2009-04-05,07:49:31
39.969749,116.301505,0,106,39908.3261111111,2009-04-05,07:49:36
39.969826,116.301557,0,108,39908.3261689815,2009-04-05,07:49:41
39.969841,116.301555,0,112,39908.3262268519,2009-04-05,07:49:46
39.969807,116.30163,0,118,39908.3262847222,2009-04-05,07:49:51
39.969797,116.301653,0,122,39908.3263425926,2009-04-05,07:49:56
39.969811,116.301682,0,126,39908.326400463,2009-04-05,07:50:01
39.969834,116.301691,0,128,39908.3264583333,2009-04-05,07:50:06
39.968894,116.301899,0,127,39908.3287731481,2009-04-05,07:53:26
39.968983,116.30188,0,128,39908.3288310185,2009-04-05,07:53:31
39.968983,116.30188,0,128,39908.3288657407,2009-04-05,07:53:34
39.968982,116.301874,0,127,39908.3288888889,2009-04-05,07:53:36
39.970614,116.30154,0,473,39908.330625,2009-04-05,07:56:06
39.970571,116.301493,0,464,39908.3306828704,2009-04-05,07:56:11
39.969923,116.301667,0,585,39908.3307407407,2009-04-05,07:56:16
39.96966,116.301624,0,604,39908.3307986111,2009-04-05,07:56:21
39.969614,116.301452,0,550,39908.3308564815,2009-04-05,07:56:26
39.969578,116.301327,0,505,39908.3309143518,2009-04-05,07:56:31
39.969655,116.301358,0,457,39908.3309722222,2009-04-05,07:56:36
39.969747,116.301441,0,376,39908.3310300926,2009-04-05,07:56:41
39.969789,116.301494,0,330,39908.331087963,2009-04-05,07:56:46
39.969789,116.301494,0,330,39908.3311226852,2009-04-05,07:56:49
39.969797,116.301494,0,329,39908.3311458333,2009-04-05,07:56:51
39.969811,116.301588,0,284,39908.3312037037,2009-04-05,07:56:56
39.969815,116.301647,0,252,39908.3312615741,2009-04-05,07:57:01
39.969842,116.301682,0,237,39908.3313194444,2009-04-05,07:57:06
39.969881,116.301722,0,225,39908.3313773148,2009-04-05,07:57:11
39.969888,116.301737,0,217,39908.3314351852,2009-04-05,07:57:16
39.969891,116.301751,0,212,39908.3314930556,2009-04-05,07:57:21
39.969924,116.301834,0,201,39908.3315509259,2009-04-05,07:57:26
39.969938,116.301883,0,193,39908.3316087963,2009-04-05,07:57:31
39.969952,116.301905,0,187,39908.3316666667,2009-04-05,07:57:36
39.96998,116.301936,0,181,39908.331724537,2009-04-05,07:57:41
39.969958,116.30204,0,181,39908.3317824074,2009-04-05,07:57:46
39.969983,116.302136,0,185,39908.3318402778,2009-04-05,07:57:51
39.970027,116.302158,0,179,39908.3318981482,2009-04-05,07:57:56
39.97008,116.302145,0,176,39908.3319560185,2009-04-05,07:58:01
39.970125,116.302185,0,179,39908.3320138889,2009-04-05,07:58:06
39.970171,116.302252,0,183,39908.3320717593,2009-04-05,07:58:11
39.970209,116.302241,0,184,39908.3321296296,2009-04-05,07:58:16
39.970227,116.302223,0,182,39908.3321875,2009-04-05,07:58:21
39.97026,116.302225,0,190,39908.3322453704,2009-04-05,07:58:26
39.970309,116.302248,0,193,39908.3323032407,2009-04-05,07:58:31
39.970331,116.302277,0,197,39908.3323611111,2009-04-05,07:58:36
39.970361,116.302191,0,202,39908.3324189815,2009-04-05,07:58:41
39.970385,116.30224,0,201,39908.3324768519,2009-04-05,07:58:46
39.970431,116.302697,0,177,39908.3325347222,2009-04-05,07:58:51
39.970522,116.302867,0,164,39908.3325925926,2009-04-05,07:58:56
39.970434,116.303087,0,164,39908.332650463,2009-04-05,07:59:01
39.97046,116.303155,0,164,39908.3327083333,2009-04-05,07:59:06
39.970508,116.303208,0,157,39908.3327662037,2009-04-05,07:59:11
39.970544,116.303272,0,145,39908.3328240741,2009-04-05,07:59:16
39.970596,116.303293,0,134,39908.3328819444,2009-04-05,07:59:21
39.970645,116.303241,0,126,39908.3329398148,2009-04-05,07:59:26
39.970731,116.30315,0,127,39908.3329976852,2009-04-05,07:59:31
39.970783,116.303133,0,126,39908.3330555556,2009-04-05,07:59:36
39.970835,116.303162,0,129,39908.3331134259,2009-04-05,07:59:41
39.970875,116.303156,0,133,39908.3331712963,2009-04-05,07:59:46
39.970895,116.3032,0,139,39908.3332291667,2009-04-05,07:59:51
39.970864,116.303258,0,148,39908.333287037,2009-04-05,07:59:56
39.970864,116.303258,0,148,39908.3333217593,2009-04-05,07:59:59
39.970859,116.303263,0,150,39908.3333449074,2009-04-05,08:00:01
39.970849,116.303377,0,160,39908.3334027778,2009-04-05,08:00:06
39.970887,116.303429,0,167,39908.3334606481,2009-04-05,08:00:11
39.970926,116.303441,0,174,39908.3335185185,2009-04-05,08:00:16
39.971031,116.30348,0,179,39908.3335763889,2009-04-05,08:00:21
39.971145,116.303505,0,177,39908.3336342593,2009-04-05,08:00:26
39.971229,116.303602,0,158,39908.3336921296,2009-04-05,08:00:31
39.97127,116.303692,0,147,39908.33375,2009-04-05,08:00:36
39.971328,116.303803,0,135,39908.3338078704,2009-04-05,08:00:41
39.971374,116.303849,0,122,39908.3338657407,2009-04-05,08:00:46
39.971437,116.303891,0,103,39908.3339236111,2009-04-05,08:00:51
39.971476,116.30396,0,96,39908.3339814815,2009-04-05,08:00:56
39.971477,116.304038,0,89,39908.3340393519,2009-04-05,08:01:01
39.971394,116.304047,0,100,39908.3340972222,2009-04-05,08:01:06
39.971436,116.304068,0,98,39908.3341550926,2009-04-05,08:01:11
39.97148,116.304164,0,96,39908.334212963,2009-04-05,08:01:16
39.971555,116.304253,0,94,39908.3342708333,2009-04-05,08:01:21
39.97165,116.304337,0,93,39908.3343287037,2009-04-05,08:01:26
39.971739,116.304417,0,92,39908.3343865741,2009-04-05,08:01:31
39.971837,116.304495,0,90,39908.3344444444,2009-04-05,08:01:36
39.971894,116.304567,0,90,39908.3345023148,2009-04-05,08:01:41
39.971873,116.304685,0,98,39908.3345601852,2009-04-05,08:01:46
39.971779,116.304764,0,107,39908.3346180556,2009-04-05,08:01:51
39.97166,116.304855,0,108,39908.3346759259,2009-04-05,08:01:56
39.97166,116.30486,0,110,39908.3347337963,2009-04-05,08:02:01
39.971664,116.304859,0,109,39908.3347916667,2009-04-05,08:02:06
39.971664,116.304859,0,109,39908.3348263889,2009-04-05,08:02:09
39.971666,116.304858,0,109,39908.334849537,2009-04-05,08:02:11
