# Supplementary material for: Research on differential privacy protection method based on user tendency
Source: PLoS One. 2023 Oct 26;18(10):e0288823. doi: 10.1371/journal.pone.0288823 (PMC10602288; doi:10.1371/journal.pone.0288823)
Supplement: S2 Data — (ZIP) [file pone.0288823.s002.zip › Data 5-2/022/Trajectory/20090408033801.plt]

Geolife trajectory
WGS 84
Altitude is in Feet
Reserved 3
0,2,255,My Track,0,0,2,8421376
0
39.967892,116.342037,0,1711,39911.151400463,2009-04-08,03:38:01
39.974362,116.332938,0,246,39911.1516898148,2009-04-08,03:38:26
39.974855,116.332307,0,104,39911.1517476852,2009-04-08,03:38:31
39.97485,116.332406,0,125,39911.1518055556,2009-04-08,03:38:36
39.974867,116.332437,0,103,39911.1518634259,2009-04-08,03:38:41
39.974889,116.332481,0,98,39911.1519212963,2009-04-08,03:38:46
39.97491,116.332519,0,104,39911.1519791667,2009-04-08,03:38:51
39.974907,116.332582,0,95,39911.152037037,2009-04-08,03:38:56
39.974896,116.332635,0,95,39911.1520949074,2009-04-08,03:39:01
39.974897,116.332712,0,94,39911.1521527778,2009-04-08,03:39:06
39.974898,116.332786,0,95,39911.1522106482,2009-04-08,03:39:11
39.974896,116.332865,0,95,39911.1522685185,2009-04-08,03:39:16
39.974881,116.332951,0,97,39911.1523263889,2009-04-08,03:39:21
39.974861,116.333072,0,101,39911.1523842593,2009-04-08,03:39:26
39.974864,116.333131,0,99,39911.1524421296,2009-04-08,03:39:31
39.974856,116.333208,0,98,39911.1525,2009-04-08,03:39:36
39.974859,116.333275,0,99,39911.1525578704,2009-04-08,03:39:41
39.974871,116.333344,0,100,39911.1526157407,2009-04-08,03:39:46
39.974881,116.333414,0,95,39911.1526736111,2009-04-08,03:39:51
39.974893,116.333473,0,89,39911.1527314815,2009-04-08,03:39:56
39.97489,116.333521,0,88,39911.1527893519,2009-04-08,03:40:01
39.974884,116.33355,0,84,39911.1528472222,2009-04-08,03:40:06
39.974898,116.333554,0,84,39911.1529050926,2009-04-08,03:40:11
39.974917,116.333605,0,82,39911.152962963,2009-04-08,03:40:16
39.974937,116.333655,0,81,39911.1530208333,2009-04-08,03:40:21
39.974951,116.333696,0,80,39911.1530787037,2009-04-08,03:40:26
39.974959,116.333736,0,78,39911.1531365741,2009-04-08,03:40:31
39.974973,116.333788,0,77,39911.1531944444,2009-04-08,03:40:36
39.97499,116.333836,0,75,39911.1532291667,2009-04-08,03:40:39
39.975258,116.333805,0,74,39911.1582060185,2009-04-08,03:47:49
39.975264,116.333799,0,74,39911.1582638889,2009-04-08,03:47:54
39.975268,116.333801,0,74,39911.1583217593,2009-04-08,03:47:59
39.975268,116.333801,0,74,39911.1583564815,2009-04-08,03:48:02
39.975272,116.333806,0,74,39911.1583796296,2009-04-08,03:48:04
39.975284,116.333791,0,77,39911.1584375,2009-04-08,03:48:09
39.975277,116.333805,0,76,39911.1584953704,2009-04-08,03:48:14
39.975284,116.33382,0,76,39911.1585532407,2009-04-08,03:48:19
39.9753,116.333831,0,76,39911.1586111111,2009-04-08,03:48:24
39.975302,116.333829,0,76,39911.1586689815,2009-04-08,03:48:29
39.975302,116.333829,0,76,39911.1587037037,2009-04-08,03:48:32
39.975302,116.333831,0,76,39911.1587268518,2009-04-08,03:48:34
39.975273,116.333853,0,76,39911.1587847222,2009-04-08,03:48:39
39.97527,116.333885,0,76,39911.1588425926,2009-04-08,03:48:44
39.97527,116.333885,0,76,39911.1588773148,2009-04-08,03:48:47
39.975265,116.333893,0,76,39911.158900463,2009-04-08,03:48:49
39.975253,116.333915,0,76,39911.1589583333,2009-04-08,03:48:54
39.975228,116.333941,0,77,39911.1590162037,2009-04-08,03:48:59
39.975216,116.333955,0,78,39911.1590740741,2009-04-08,03:49:04
39.975247,116.333938,0,78,39911.1591319444,2009-04-08,03:49:09
39.975407,116.333916,0,78,39911.1591898148,2009-04-08,03:49:14
39.97599,116.333789,0,79,39911.1592476852,2009-04-08,03:49:19
39.976944,116.333537,0,81,39911.1593055556,2009-04-08,03:49:24
39.977924,116.333315,0,80,39911.1593634259,2009-04-08,03:49:29
39.97883,116.333082,0,75,39911.1594212963,2009-04-08,03:49:34
39.979745,116.332895,0,73,39911.1594791667,2009-04-08,03:49:39
39.980635,116.332754,0,76,39911.159537037,2009-04-08,03:49:44
39.981489,116.332636,0,72,39911.1595949074,2009-04-08,03:49:49
39.982357,116.332489,0,68,39911.1596527778,2009-04-08,03:49:54
39.983197,116.332329,0,67,39911.1597106481,2009-04-08,03:49:59
39.984018,116.332155,0,68,39911.1597685185,2009-04-08,03:50:04
39.984854,116.332006,0,71,39911.1598263889,2009-04-08,03:50:09
39.985665,116.331895,0,73,39911.1598842593,2009-04-08,03:50:14
39.986474,116.3318,0,75,39911.1599421296,2009-04-08,03:50:19
39.987272,116.331746,0,82,39911.16,2009-04-08,03:50:24
39.988087,116.331706,0,85,39911.1600578704,2009-04-08,03:50:29
39.988911,116.331684,0,90,39911.1601157407,2009-04-08,03:50:34
39.989705,116.331656,0,90,39911.1601736111,2009-04-08,03:50:39
39.990383,116.331621,0,91,39911.1602314815,2009-04-08,03:50:44
39.990915,116.331579,0,94,39911.1602893519,2009-04-08,03:50:49
39.991348,116.331564,0,96,39911.1603472222,2009-04-08,03:50:54
39.991623,116.331572,0,97,39911.1604050926,2009-04-08,03:50:59
39.991735,116.331581,0,96,39911.160462963,2009-04-08,03:51:04
39.991751,116.331584,0,95,39911.1605208333,2009-04-08,03:51:09
39.991716,116.331578,0,96,39911.1605787037,2009-04-08,03:51:14
39.991717,116.33161,0,99,39911.1606365741,2009-04-08,03:51:19
39.991699,116.331632,0,105,39911.1606944444,2009-04-08,03:51:24
39.991667,116.331622,0,103,39911.1607523148,2009-04-08,03:51:29
39.991628,116.331621,0,111,39911.1608101852,2009-04-08,03:51:34
39.991609,116.331645,0,110,39911.1608680556,2009-04-08,03:51:39
39.991578,116.331676,0,110,39911.1609259259,2009-04-08,03:51:44
39.991541,116.331663,0,112,39911.1609837963,2009-04-08,03:51:49
39.991515,116.331662,0,111,39911.1610416667,2009-04-08,03:51:54
39.991499,116.33166,0,110,39911.161099537,2009-04-08,03:51:59
39.991499,116.33166,0,110,39911.1611342593,2009-04-08,03:52:02
39.991497,116.331666,0,110,39911.1611574074,2009-04-08,03:52:04
39.991444,116.331682,0,109,39911.1612152778,2009-04-08,03:52:09
39.991415,116.331666,0,111,39911.1612731481,2009-04-08,03:52:14
39.991348,116.331677,0,112,39911.1613310185,2009-04-08,03:52:19
39.991307,116.331665,0,112,39911.1613888889,2009-04-08,03:52:24
39.991297,116.33167,0,112,39911.1614467593,2009-04-08,03:52:29
39.99128,116.331678,0,112,39911.1615046296,2009-04-08,03:52:34
39.991268,116.331675,0,112,39911.1615625,2009-04-08,03:52:39
39.991256,116.331677,0,112,39911.1616203704,2009-04-08,03:52:44
39.991256,116.331677,0,112,39911.1616550926,2009-04-08,03:52:47
39.991248,116.33167,0,112,39911.1616782407,2009-04-08,03:52:49
39.991251,116.331652,0,112,39911.1617361111,2009-04-08,03:52:54
39.991268,116.331628,0,111,39911.1617939815,2009-04-08,03:52:59
39.991269,116.331618,0,111,39911.1618518519,2009-04-08,03:53:04
39.991269,116.331618,0,111,39911.1618865741,2009-04-08,03:53:07
39.991265,116.331625,0,111,39911.1619097222,2009-04-08,03:53:09
39.991398,116.331503,0,110,39911.1619675926,2009-04-08,03:53:14
39.991386,116.331458,0,109,39911.162025463,2009-04-08,03:53:19
39.991366,116.331298,0,113,39911.1620833333,2009-04-08,03:53:24
39.991376,116.331272,0,124,39911.1621412037,2009-04-08,03:53:29
39.991357,116.331285,0,134,39911.1621990741,2009-04-08,03:53:34
39.99137,116.331277,0,145,39911.1622569444,2009-04-08,03:53:39
39.991385,116.331238,0,149,39911.1623148148,2009-04-08,03:53:44
39.991385,116.331226,0,151,39911.1623726852,2009-04-08,03:53:49
39.991411,116.331196,0,144,39911.1624305556,2009-04-08,03:53:54
39.991425,116.33115,0,138,39911.1624884259,2009-04-08,03:53:59
39.991423,116.3311,0,137,39911.1625462963,2009-04-08,03:54:04
39.991384,116.331037,0,135,39911.1626041667,2009-04-08,03:54:09
39.991353,116.331007,0,126,39911.162662037,2009-04-08,03:54:14
39.991327,116.330958,0,121,39911.1627199074,2009-04-08,03:54:19
39.99134,116.330936,0,120,39911.1627777778,2009-04-08,03:54:24
39.991293,116.330925,0,114,39911.1628356481,2009-04-08,03:54:29
39.991242,116.330906,0,116,39911.1628935185,2009-04-08,03:54:34
39.991214,116.330906,0,117,39911.1629513889,2009-04-08,03:54:39
39.991159,116.330912,0,112,39911.1630092593,2009-04-08,03:54:44
39.991083,116.3309,0,106,39911.1630671296,2009-04-08,03:54:49
39.991023,116.330896,0,101,39911.163125,2009-04-08,03:54:54
39.990985,116.330859,0,100,39911.1631828704,2009-04-08,03:54:59
39.990928,116.330846,0,106,39911.1632407407,2009-04-08,03:55:04
39.990879,116.330844,0,103,39911.1632986111,2009-04-08,03:55:09
39.990824,116.330831,0,109,39911.1633564815,2009-04-08,03:55:14
39.99079,116.330852,0,110,39911.1634143519,2009-04-08,03:55:19
39.990742,116.330861,0,115,39911.1634722222,2009-04-08,03:55:24
39.990701,116.330864,0,117,39911.1635300926,2009-04-08,03:55:29
39.990689,116.330853,0,118,39911.163587963,2009-04-08,03:55:34
39.990658,116.330859,0,119,39911.1636458333,2009-04-08,03:55:39
39.990631,116.330865,0,118,39911.1637037037,2009-04-08,03:55:44
39.990631,116.330865,0,118,39911.1637384259,2009-04-08,03:55:47
39.990634,116.330872,0,118,39911.1637615741,2009-04-08,03:55:49
39.990636,116.330895,0,118,39911.1638194444,2009-04-08,03:55:54
39.990649,116.330922,0,119,39911.1638773148,2009-04-08,03:55:59
39.990665,116.33093,0,119,39911.1639351852,2009-04-08,03:56:04
39.990665,116.33093,0,119,39911.1639699074,2009-04-08,03:56:07
39.990668,116.330935,0,119,39911.1639930556,2009-04-08,03:56:09
39.990656,116.330936,0,119,39911.1640509259,2009-04-08,03:56:14
39.990592,116.330907,0,119,39911.1641087963,2009-04-08,03:56:19
39.990626,116.330735,0,119,39911.1641666667,2009-04-08,03:56:24
39.990651,116.330623,0,119,39911.164224537,2009-04-08,03:56:29
39.990656,116.330551,0,118,39911.1642824074,2009-04-08,03:56:34
39.990661,116.330563,0,118,39911.1643402778,2009-04-08,03:56:39
39.99067,116.330621,0,118,39911.1643981481,2009-04-08,03:56:44
39.990672,116.330697,0,118,39911.1644560185,2009-04-08,03:56:49
39.990643,116.330801,0,118,39911.1645138889,2009-04-08,03:56:54
39.990595,116.330905,0,118,39911.1645717593,2009-04-08,03:56:59
39.990564,116.33096,0,118,39911.1646296296,2009-04-08,03:57:04
39.990542,116.330989,0,118,39911.1646875,2009-04-08,03:57:09
39.990764,116.330169,0,137,39911.1663657407,2009-04-08,03:59:34
39.990802,116.330211,0,130,39911.1664236111,2009-04-08,03:59:39
39.990797,116.33025,0,134,39911.1664814815,2009-04-08,03:59:44
39.990809,116.330286,0,141,39911.1665393518,2009-04-08,03:59:49
39.99079,116.330273,0,138,39911.1665972222,2009-04-08,03:59:54
39.990775,116.330274,0,136,39911.1666550926,2009-04-08,03:59:59
39.99072,116.330304,0,131,39911.166712963,2009-04-08,04:00:04
39.990687,116.330315,0,130,39911.1667708333,2009-04-08,04:00:09
39.990699,116.330329,0,128,39911.1668287037,2009-04-08,04:00:14
39.990704,116.330339,0,128,39911.1668865741,2009-04-08,04:00:19
39.990715,116.330344,0,128,39911.1669444444,2009-04-08,04:00:24
39.990733,116.330366,0,126,39911.1670023148,2009-04-08,04:00:29
39.990729,116.330384,0,125,39911.1670601852,2009-04-08,04:00:34
39.990807,116.330356,0,125,39911.1671180556,2009-04-08,04:00:39
39.990841,116.330335,0,126,39911.1671759259,2009-04-08,04:00:44
39.990851,116.330312,0,129,39911.1672337963,2009-04-08,04:00:49
39.99082,116.330264,0,136,39911.1672916667,2009-04-08,04:00:54
39.990695,116.330172,0,160,39911.167349537,2009-04-08,04:00:59
39.990645,116.330145,0,163,39911.1674074074,2009-04-08,04:01:04
39.990628,116.330132,0,164,39911.1674652778,2009-04-08,04:01:09
39.990666,116.330202,0,162,39911.1675231481,2009-04-08,04:01:14
39.990705,116.330304,0,159,39911.1675810185,2009-04-08,04:01:19
39.990745,116.330357,0,157,39911.1676388889,2009-04-08,04:01:24
39.990719,116.330356,0,157,39911.1676967593,2009-04-08,04:01:29
39.990666,116.330337,0,159,39911.1677546296,2009-04-08,04:01:34
39.990638,116.330309,0,161,39911.1678125,2009-04-08,04:01:39
39.990649,116.330325,0,162,39911.1678703704,2009-04-08,04:01:44
39.990714,116.330374,0,161,39911.1679282407,2009-04-08,04:01:49
39.990862,116.330466,0,158,39911.1679861111,2009-04-08,04:01:54
39.990825,116.330583,0,158,39911.1680439815,2009-04-08,04:01:59
39.990748,116.330744,0,150,39911.1681018519,2009-04-08,04:02:04
39.990643,116.330797,0,144,39911.1681597222,2009-04-08,04:02:09
39.990589,116.330849,0,147,39911.1682175926,2009-04-08,04:02:14
39.990575,116.330876,0,146,39911.168275463,2009-04-08,04:02:19
39.990587,116.330814,0,145,39911.1683333333,2009-04-08,04:02:24
39.990635,116.330814,0,143,39911.1683912037,2009-04-08,04:02:29
39.990658,116.330789,0,139,39911.1684490741,2009-04-08,04:02:34
39.990668,116.330775,0,138,39911.1685069444,2009-04-08,04:02:39
39.990688,116.330756,0,136,39911.1685648148,2009-04-08,04:02:44
39.990705,116.33076,0,135,39911.1686226852,2009-04-08,04:02:49
39.990713,116.330793,0,135,39911.1686805556,2009-04-08,04:02:54
39.9907,116.330845,0,135,39911.1687384259,2009-04-08,04:02:59
39.990681,116.330907,0,136,39911.1687962963,2009-04-08,04:03:04
39.990663,116.33094,0,137,39911.1688541667,2009-04-08,04:03:09
39.990647,116.330972,0,137,39911.168912037,2009-04-08,04:03:14
39.990619,116.331002,0,137,39911.1689699074,2009-04-08,04:03:19
39.990581,116.331015,0,137,39911.1690277778,2009-04-08,04:03:24
39.990528,116.330997,0,136,39911.1690856481,2009-04-08,04:03:29
39.990469,116.330915,0,135,39911.1691435185,2009-04-08,04:03:34
39.990395,116.330628,0,131,39911.1692013889,2009-04-08,04:03:39
39.990364,116.330493,0,133,39911.1692592593,2009-04-08,04:03:44
39.990377,116.330474,0,135,39911.1693171296,2009-04-08,04:03:49
39.990462,116.330474,0,135,39911.169375,2009-04-08,04:03:54
39.990618,116.330574,0,134,39911.1694328704,2009-04-08,04:03:59
39.990629,116.330668,0,135,39911.1694907407,2009-04-08,04:04:04
39.990713,116.330713,0,133,39911.1695486111,2009-04-08,04:04:09
39.990745,116.330763,0,135,39911.1696064815,2009-04-08,04:04:14
39.99075,116.330781,0,135,39911.1696643519,2009-04-08,04:04:19
39.990748,116.330903,0,131,39911.1697222222,2009-04-08,04:04:24
39.990743,116.330948,0,131,39911.1697800926,2009-04-08,04:04:29
39.990756,116.331037,0,135,39911.169837963,2009-04-08,04:04:34
39.990732,116.331384,0,190,39911.1719791667,2009-04-08,04:07:39
39.990731,116.331395,0,193,39911.172037037,2009-04-08,04:07:44
39.99073,116.331405,0,196,39911.1720949074,2009-04-08,04:07:49
39.990728,116.331415,0,199,39911.1721527778,2009-04-08,04:07:54
39.990727,116.331486,0,197,39911.1722106481,2009-04-08,04:07:59
39.990719,116.331591,0,197,39911.1722685185,2009-04-08,04:08:04
39.990714,116.331646,0,190,39911.1723263889,2009-04-08,04:08:09
39.990717,116.331637,0,186,39911.1723842593,2009-04-08,04:08:14
39.990717,116.331643,0,186,39911.1724421296,2009-04-08,04:08:19
39.990715,116.331641,0,186,39911.1725,2009-04-08,04:08:24
39.990713,116.331642,0,185,39911.1725578704,2009-04-08,04:08:29
39.990713,116.331642,0,185,39911.1726157407,2009-04-08,04:08:34
39.990713,116.331641,0,185,39911.1726736111,2009-04-08,04:08:39
39.990713,116.33164,0,185,39911.1727314815,2009-04-08,04:08:44
39.990713,116.33164,0,185,39911.1727662037,2009-04-08,04:08:47
39.990714,116.331638,0,185,39911.1727893518,2009-04-08,04:08:49
39.990715,116.331628,0,184,39911.1728472222,2009-04-08,04:08:54
39.990715,116.331625,0,184,39911.1729050926,2009-04-08,04:08:59
39.990716,116.331624,0,184,39911.172962963,2009-04-08,04:09:04
39.990716,116.331623,0,184,39911.1730208333,2009-04-08,04:09:09
39.990715,116.331623,0,184,39911.1730787037,2009-04-08,04:09:14
39.990715,116.331622,0,183,39911.1731365741,2009-04-08,04:09:19
39.990716,116.331621,0,183,39911.1731944444,2009-04-08,04:09:24
39.990716,116.33162,0,183,39911.1732523148,2009-04-08,04:09:29
39.990715,116.331619,0,183,39911.1733101852,2009-04-08,04:09:34
39.990715,116.331618,0,182,39911.1733680556,2009-04-08,04:09:39
39.990715,116.331617,0,182,39911.1734259259,2009-04-08,04:09:44
39.990715,116.331617,0,182,39911.1734837963,2009-04-08,04:09:49
39.990715,116.331617,0,182,39911.1735416667,2009-04-08,04:09:54
39.990715,116.331616,0,182,39911.173599537,2009-04-08,04:09:59
39.990715,116.331616,0,182,39911.1736574074,2009-04-08,04:10:04
39.990715,116.331616,0,182,39911.1737152778,2009-04-08,04:10:09
39.990715,116.331616,0,182,39911.1737731481,2009-04-08,04:10:14
39.990715,116.331615,0,182,39911.1738310185,2009-04-08,04:10:19
39.990714,116.331615,0,182,39911.1738888889,2009-04-08,04:10:24
39.990714,116.331615,0,182,39911.1739467593,2009-04-08,04:10:29
39.990714,116.331615,0,181,39911.1740046296,2009-04-08,04:10:34
39.990713,116.331614,0,181,39911.1740625,2009-04-08,04:10:39
39.990713,116.331614,0,181,39911.1741203704,2009-04-08,04:10:44
39.990713,116.331613,0,181,39911.1741782407,2009-04-08,04:10:49
39.990712,116.331612,0,181,39911.1742361111,2009-04-08,04:10:54
39.990659,116.331275,0,116,39911.1830902778,2009-04-08,04:23:39
39.990659,116.331266,0,114,39911.1831481481,2009-04-08,04:23:44
39.990659,116.331266,0,114,39911.1831828704,2009-04-08,04:23:47
39.990659,116.331262,0,112,39911.1832060185,2009-04-08,04:23:49
39.990658,116.331271,0,112,39911.1832638889,2009-04-08,04:23:54
39.990654,116.331298,0,116,39911.1833217593,2009-04-08,04:23:59
39.99066,116.33135,0,135,39911.1833796296,2009-04-08,04:24:04
39.990673,116.331366,0,142,39911.1834375,2009-04-08,04:24:09
39.990678,116.33138,0,146,39911.1834953704,2009-04-08,04:24:14
39.990682,116.331392,0,150,39911.1835532407,2009-04-08,04:24:19
39.990688,116.3314,0,155,39911.1836111111,2009-04-08,04:24:24
39.990688,116.3314,0,155,39911.1836458333,2009-04-08,04:24:27
39.99069,116.331403,0,158,39911.1836689815,2009-04-08,04:24:29
39.990691,116.331414,0,162,39911.1837268519,2009-04-08,04:24:34
39.990682,116.331465,0,164,39911.1837847222,2009-04-08,04:24:39
39.990676,116.331491,0,170,39911.1838425926,2009-04-08,04:24:44
39.990671,116.331503,0,179,39911.183900463,2009-04-08,04:24:49
39.990657,116.33149,0,182,39911.1839583333,2009-04-08,04:24:54
39.990653,116.331481,0,183,39911.1840162037,2009-04-08,04:24:59
39.990654,116.331471,0,186,39911.1840740741,2009-04-08,04:25:04
39.990677,116.331347,0,187,39911.1841319444,2009-04-08,04:25:09
39.990699,116.331215,0,189,39911.1841898148,2009-04-08,04:25:14
39.99071,116.331132,0,194,39911.1842476852,2009-04-08,04:25:19
39.990728,116.331067,0,194,39911.1843055556,2009-04-08,04:25:24
39.990732,116.331054,0,193,39911.1843634259,2009-04-08,04:25:29
39.990744,116.331033,0,192,39911.1844212963,2009-04-08,04:25:34
39.990755,116.331011,0,192,39911.1844791667,2009-04-08,04:25:39
39.99076,116.330998,0,193,39911.184537037,2009-04-08,04:25:44
39.990769,116.330986,0,194,39911.1845949074,2009-04-08,04:25:49
39.990775,116.330975,0,195,39911.1846527778,2009-04-08,04:25:54
39.990779,116.33097,0,195,39911.1847106481,2009-04-08,04:25:59
39.990779,116.33097,0,195,39911.1847453704,2009-04-08,04:26:02
39.99078,116.330973,0,195,39911.1847685185,2009-04-08,04:26:04
39.990775,116.330982,0,196,39911.1848263889,2009-04-08,04:26:09
39.99077,116.331,0,197,39911.1848842593,2009-04-08,04:26:14
39.990788,116.331021,0,200,39911.1849421296,2009-04-08,04:26:19
39.990795,116.331037,0,200,39911.185,2009-04-08,04:26:24
39.990791,116.331042,0,201,39911.1850578704,2009-04-08,04:26:29
39.990792,116.331046,0,201,39911.1851157407,2009-04-08,04:26:34
39.990793,116.331047,0,202,39911.1851736111,2009-04-08,04:26:39
39.990793,116.331051,0,202,39911.1852314815,2009-04-08,04:26:44
39.990793,116.331051,0,202,39911.1852893519,2009-04-08,04:26:49
39.990793,116.331053,0,203,39911.1853472222,2009-04-08,04:26:54
39.990793,116.331054,0,203,39911.1854050926,2009-04-08,04:26:59
39.990793,116.331055,0,203,39911.185462963,2009-04-08,04:27:04
39.990793,116.331056,0,203,39911.1855208333,2009-04-08,04:27:09
39.990794,116.331058,0,203,39911.1855787037,2009-04-08,04:27:14
39.990794,116.331059,0,203,39911.1856365741,2009-04-08,04:27:19
39.990794,116.33106,0,203,39911.1856944444,2009-04-08,04:27:24
39.990795,116.331061,0,203,39911.1857523148,2009-04-08,04:27:29
39.990795,116.331062,0,203,39911.1858101852,2009-04-08,04:27:34
39.990795,116.331063,0,203,39911.1858680556,2009-04-08,04:27:39
39.990795,116.331064,0,202,39911.1859259259,2009-04-08,04:27:44
39.990795,116.331064,0,202,39911.1859837963,2009-04-08,04:27:49
39.990796,116.331065,0,203,39911.1860416667,2009-04-08,04:27:54
39.990797,116.331068,0,203,39911.186099537,2009-04-08,04:27:59
39.990798,116.331072,0,203,39911.1861574074,2009-04-08,04:28:04
39.990798,116.331077,0,203,39911.1862152778,2009-04-08,04:28:09
39.990797,116.331079,0,203,39911.1862731481,2009-04-08,04:28:14
39.990797,116.331081,0,203,39911.1863310185,2009-04-08,04:28:19
39.990797,116.331082,0,203,39911.1863888889,2009-04-08,04:28:24
39.990796,116.331084,0,203,39911.1864467593,2009-04-08,04:28:29
39.990796,116.331084,0,203,39911.1865046296,2009-04-08,04:28:34
39.990796,116.331085,0,203,39911.1865625,2009-04-08,04:28:39
39.990796,116.331087,0,203,39911.1866203704,2009-04-08,04:28:44
39.990796,116.331088,0,203,39911.1866782407,2009-04-08,04:28:49
39.990797,116.331089,0,203,39911.1867361111,2009-04-08,04:28:54
39.990797,116.331091,0,204,39911.1867939815,2009-04-08,04:28:59
39.990797,116.331093,0,204,39911.1868518519,2009-04-08,04:29:04
39.990798,116.331094,0,204,39911.1869097222,2009-04-08,04:29:09
39.990798,116.331095,0,204,39911.1869675926,2009-04-08,04:29:14
39.990798,116.331095,0,204,39911.187025463,2009-04-08,04:29:19
39.990798,116.331096,0,204,39911.1870833333,2009-04-08,04:29:24
39.990798,116.331096,0,204,39911.1871412037,2009-04-08,04:29:29
39.990798,116.331096,0,204,39911.1871990741,2009-04-08,04:29:34
39.990799,116.331096,0,204,39911.1872569444,2009-04-08,04:29:39
39.990799,116.331096,0,204,39911.1873148148,2009-04-08,04:29:44
39.9908,116.331097,0,205,39911.1873726852,2009-04-08,04:29:49
39.9908,116.331098,0,205,39911.1874305556,2009-04-08,04:29:54
39.9908,116.331099,0,205,39911.1874884259,2009-04-08,04:29:59
39.990801,116.331101,0,205,39911.1875462963,2009-04-08,04:30:04
39.990801,116.331102,0,205,39911.1876041667,2009-04-08,04:30:09
39.990802,116.331103,0,205,39911.187662037,2009-04-08,04:30:14
39.990802,116.331104,0,205,39911.1877199074,2009-04-08,04:30:19
39.990802,116.331104,0,205,39911.1877777778,2009-04-08,04:30:24
39.990802,116.331105,0,205,39911.1878356481,2009-04-08,04:30:29
39.990803,116.331108,0,205,39911.1878935185,2009-04-08,04:30:34
39.990803,116.331109,0,205,39911.1879513889,2009-04-08,04:30:39
39.990803,116.33111,0,205,39911.1880092593,2009-04-08,04:30:44
39.990803,116.33111,0,205,39911.1880671296,2009-04-08,04:30:49
39.990804,116.331111,0,205,39911.188125,2009-04-08,04:30:54
39.990804,116.331113,0,205,39911.1881828704,2009-04-08,04:30:59
39.990804,116.331114,0,205,39911.1882407407,2009-04-08,04:31:04
39.990804,116.331116,0,205,39911.1882986111,2009-04-08,04:31:09
39.990804,116.331118,0,206,39911.1883564815,2009-04-08,04:31:14
39.990803,116.331119,0,206,39911.1884143518,2009-04-08,04:31:19
39.990804,116.331119,0,206,39911.1884722222,2009-04-08,04:31:24
39.990805,116.331121,0,206,39911.1885300926,2009-04-08,04:31:29
39.990808,116.331128,0,207,39911.188587963,2009-04-08,04:31:34
39.99081,116.331129,0,208,39911.1886458333,2009-04-08,04:31:39
39.990811,116.331131,0,208,39911.1887037037,2009-04-08,04:31:44
39.990813,116.331134,0,208,39911.1887615741,2009-04-08,04:31:49
39.990815,116.33114,0,209,39911.1888194444,2009-04-08,04:31:54
39.990816,116.331145,0,209,39911.1888773148,2009-04-08,04:31:59
39.990817,116.331147,0,209,39911.1889351852,2009-04-08,04:32:04
39.990818,116.33115,0,210,39911.1889930556,2009-04-08,04:32:09
39.990818,116.331151,0,210,39911.1890509259,2009-04-08,04:32:14
39.990818,116.331151,0,210,39911.1891087963,2009-04-08,04:32:19
39.990818,116.331152,0,210,39911.1891666667,2009-04-08,04:32:24
39.990819,116.331153,0,210,39911.189224537,2009-04-08,04:32:29
39.990819,116.331154,0,210,39911.1892824074,2009-04-08,04:32:34
39.99082,116.331155,0,210,39911.1893402778,2009-04-08,04:32:39
39.99082,116.331156,0,210,39911.1893981481,2009-04-08,04:32:44
39.99082,116.331156,0,210,39911.1894560185,2009-04-08,04:32:49
39.990821,116.331156,0,211,39911.1895138889,2009-04-08,04:32:54
39.990821,116.331155,0,211,39911.1895717593,2009-04-08,04:32:59
39.990821,116.331155,0,211,39911.1896296296,2009-04-08,04:33:04
39.990821,116.331156,0,211,39911.1896875,2009-04-08,04:33:09
39.990821,116.331156,0,211,39911.1897453704,2009-04-08,04:33:14
39.990821,116.331155,0,211,39911.1898032407,2009-04-08,04:33:19
39.990821,116.331155,0,211,39911.1898611111,2009-04-08,04:33:24
39.990822,116.331154,0,211,39911.1899189815,2009-04-08,04:33:29
39.990822,116.331153,0,211,39911.1899768518,2009-04-08,04:33:34
39.990822,116.331153,0,211,39911.1900347222,2009-04-08,04:33:39
39.990821,116.331152,0,211,39911.1900925926,2009-04-08,04:33:44
39.990821,116.331151,0,211,39911.190150463,2009-04-08,04:33:49
39.990822,116.331151,0,211,39911.1902083333,2009-04-08,04:33:54
39.990822,116.331151,0,212,39911.1902662037,2009-04-08,04:33:59
39.990823,116.331152,0,212,39911.1903240741,2009-04-08,04:34:04
39.990822,116.331153,0,212,39911.1903819444,2009-04-08,04:34:09
39.990822,116.331152,0,213,39911.1904398148,2009-04-08,04:34:14
39.990822,116.331153,0,213,39911.1904976852,2009-04-08,04:34:19
39.990822,116.331153,0,214,39911.1905555556,2009-04-08,04:34:24
39.990822,116.331154,0,214,39911.1906134259,2009-04-08,04:34:29
39.990822,116.331156,0,214,39911.1906712963,2009-04-08,04:34:34
39.990822,116.331156,0,214,39911.1907291667,2009-04-08,04:34:39
39.990821,116.331156,0,215,39911.190787037,2009-04-08,04:34:44
39.990821,116.331156,0,215,39911.1908449074,2009-04-08,04:34:49
39.990821,116.331157,0,215,39911.1909027778,2009-04-08,04:34:54
39.990821,116.331158,0,215,39911.1909606481,2009-04-08,04:34:59
39.990821,116.331158,0,216,39911.1910185185,2009-04-08,04:35:04
39.990821,116.331158,0,216,39911.1910763889,2009-04-08,04:35:09
39.990821,116.331158,0,216,39911.1911342593,2009-04-08,04:35:14
39.990821,116.331158,0,216,39911.1911921296,2009-04-08,04:35:19
39.99082,116.331158,0,216,39911.19125,2009-04-08,04:35:24
39.990821,116.331157,0,216,39911.1913078704,2009-04-08,04:35:29
39.990821,116.331156,0,216,39911.1913657407,2009-04-08,04:35:34
39.990821,116.331155,0,216,39911.1914236111,2009-04-08,04:35:39
39.990821,116.331154,0,216,39911.1914814815,2009-04-08,04:35:44
39.990821,116.331153,0,216,39911.1915393519,2009-04-08,04:35:49
39.990821,116.331151,0,216,39911.1915972222,2009-04-08,04:35:54
39.99082,116.331149,0,216,39911.1916550926,2009-04-08,04:35:59
39.99082,116.331148,0,216,39911.191712963,2009-04-08,04:36:04
39.99082,116.331147,0,216,39911.1917708333,2009-04-08,04:36:09
39.99082,116.331146,0,216,39911.1918287037,2009-04-08,04:36:14
39.99082,116.331145,0,216,39911.1918865741,2009-04-08,04:36:19
39.991024,116.331368,0,378,39911.1961111111,2009-04-08,04:42:24
39.991029,116.331372,0,384,39911.1961689815,2009-04-08,04:42:29
39.991035,116.331375,0,390,39911.1962268518,2009-04-08,04:42:34
39.991039,116.331376,0,394,39911.1962847222,2009-04-08,04:42:39
39.991043,116.331377,0,398,39911.1963425926,2009-04-08,04:42:44
39.991047,116.331375,0,403,39911.196400463,2009-04-08,04:42:49
39.991052,116.33137,0,407,39911.1964583333,2009-04-08,04:42:54
39.991056,116.331363,0,411,39911.1965162037,2009-04-08,04:42:59
39.991063,116.33136,0,415,39911.1965740741,2009-04-08,04:43:04
39.991068,116.331361,0,419,39911.1966319444,2009-04-08,04:43:09
39.991074,116.331366,0,422,39911.1966898148,2009-04-08,04:43:14
39.99108,116.331372,0,426,39911.1967476852,2009-04-08,04:43:19
39.99108,116.331372,0,426,39911.1967824074,2009-04-08,04:43:22
39.991088,116.331375,0,430,39911.1968055556,2009-04-08,04:43:24
39.991097,116.33138,0,434,39911.1968634259,2009-04-08,04:43:29
39.991097,116.33138,0,434,39911.1968981481,2009-04-08,04:43:32
39.991104,116.331386,0,438,39911.1969212963,2009-04-08,04:43:34
39.991112,116.331397,0,442,39911.1969791667,2009-04-08,04:43:39
39.991121,116.331424,0,449,39911.197037037,2009-04-08,04:43:44
39.991134,116.331435,0,454,39911.1970949074,2009-04-08,04:43:49
39.991141,116.331444,0,458,39911.1971527778,2009-04-08,04:43:54
39.99115,116.33145,0,463,39911.1972106481,2009-04-08,04:43:59
39.991161,116.331454,0,468,39911.1972685185,2009-04-08,04:44:04
39.99117,116.33146,0,473,39911.1973263889,2009-04-08,04:44:09
39.991178,116.331466,0,476,39911.1973842593,2009-04-08,04:44:14
39.991183,116.331472,0,480,39911.1974421296,2009-04-08,04:44:19
39.991187,116.331477,0,484,39911.1975,2009-04-08,04:44:24
39.991191,116.331477,0,487,39911.1975578704,2009-04-08,04:44:29
39.991197,116.331477,0,491,39911.1976157407,2009-04-08,04:44:34
39.991202,116.331478,0,494,39911.1976736111,2009-04-08,04:44:39
39.991202,116.331478,0,494,39911.1977083333,2009-04-08,04:44:42
39.991205,116.331483,0,497,39911.1977314815,2009-04-08,04:44:44
39.991211,116.331492,0,501,39911.1977893518,2009-04-08,04:44:49
39.991217,116.331499,0,504,39911.1978472222,2009-04-08,04:44:54
39.991224,116.331505,0,508,39911.1979050926,2009-04-08,04:44:59
39.99123,116.331512,0,513,39911.197962963,2009-04-08,04:45:04
39.99123,116.331512,0,513,39911.1979976852,2009-04-08,04:45:07
39.991237,116.331517,0,516,39911.1980208333,2009-04-08,04:45:09
39.991243,116.331527,0,519,39911.1980787037,2009-04-08,04:45:14
39.991249,116.331541,0,522,39911.1981365741,2009-04-08,04:45:19
39.991254,116.331555,0,524,39911.1981944444,2009-04-08,04:45:24
39.991258,116.331566,0,526,39911.1982523148,2009-04-08,04:45:29
39.991263,116.331569,0,528,39911.1983101852,2009-04-08,04:45:34
39.99127,116.331563,0,529,39911.1983680556,2009-04-08,04:45:39
39.99127,116.331563,0,529,39911.1984027778,2009-04-08,04:45:42
39.991276,116.331558,0,531,39911.1984259259,2009-04-08,04:45:44
39.991283,116.331569,0,534,39911.1984837963,2009-04-08,04:45:49
39.99129,116.331582,0,536,39911.1985416667,2009-04-08,04:45:54
39.991296,116.331594,0,538,39911.198599537,2009-04-08,04:45:59
39.991305,116.331607,0,540,39911.1986574074,2009-04-08,04:46:04
39.991315,116.331617,0,542,39911.1987152778,2009-04-08,04:46:09
39.991326,116.331624,0,545,39911.1987731481,2009-04-08,04:46:14
39.991339,116.331622,0,548,39911.1988310185,2009-04-08,04:46:19
39.991347,116.331613,0,551,39911.1988888889,2009-04-08,04:46:24
39.991354,116.331599,0,554,39911.1989467593,2009-04-08,04:46:29
39.991361,116.331589,0,557,39911.1990046296,2009-04-08,04:46:34
39.991367,116.331582,0,561,39911.1990625,2009-04-08,04:46:39
39.991373,116.331575,0,564,39911.1991203704,2009-04-08,04:46:44
39.991381,116.331573,0,568,39911.1991782407,2009-04-08,04:46:49
39.991389,116.331575,0,571,39911.1992361111,2009-04-08,04:46:54
39.991394,116.331574,0,575,39911.1992939815,2009-04-08,04:46:59
39.991397,116.331573,0,579,39911.1993518519,2009-04-08,04:47:04
39.991398,116.331575,0,582,39911.1994097222,2009-04-08,04:47:09
39.991398,116.331575,0,582,39911.1994444444,2009-04-08,04:47:12
39.991398,116.33158,0,584,39911.1994675926,2009-04-08,04:47:14
39.991399,116.331589,0,586,39911.199525463,2009-04-08,04:47:19
39.9914,116.3316,0,587,39911.1995833333,2009-04-08,04:47:24
39.9914,116.331609,0,589,39911.1996412037,2009-04-08,04:47:29
39.9914,116.331616,0,590,39911.1996990741,2009-04-08,04:47:34
39.9914,116.331616,0,590,39911.1997337963,2009-04-08,04:47:37
39.9914,116.331624,0,591,39911.1997569444,2009-04-08,04:47:39
39.991398,116.331633,0,592,39911.1998148148,2009-04-08,04:47:44
39.991397,116.331638,0,592,39911.1998726852,2009-04-08,04:47:49
39.991397,116.331641,0,592,39911.1999305556,2009-04-08,04:47:54
39.9914,116.33164,0,592,39911.1999884259,2009-04-08,04:47:59
39.991403,116.331634,0,592,39911.2000462963,2009-04-08,04:48:04
39.991571,116.331894,0,575,39911.2035763889,2009-04-08,04:53:09
39.991624,116.33188,0,572,39911.2036342593,2009-04-08,04:53:14
39.991697,116.331852,0,569,39911.2036921296,2009-04-08,04:53:19
39.991773,116.331788,0,566,39911.20375,2009-04-08,04:53:24
39.991815,116.331743,0,560,39911.2038078704,2009-04-08,04:53:29
39.991829,116.331724,0,573,39911.2038657407,2009-04-08,04:53:34
39.991846,116.331699,0,579,39911.2039236111,2009-04-08,04:53:39
39.991907,116.331688,0,582,39911.2039814815,2009-04-08,04:53:44
39.991948,116.331671,0,578,39911.2040393518,2009-04-08,04:53:49
39.992012,116.331661,0,574,39911.2040972222,2009-04-08,04:53:54
39.992043,116.331605,0,560,39911.2041550926,2009-04-08,04:53:59
39.991923,116.331505,0,540,39911.204212963,2009-04-08,04:54:04
39.991967,116.331649,0,512,39911.2042708333,2009-04-08,04:54:09
39.991928,116.331676,0,467,39911.2043287037,2009-04-08,04:54:14
39.991686,116.331581,0,436,39911.2043865741,2009-04-08,04:54:19
39.991651,116.331448,0,415,39911.2044444444,2009-04-08,04:54:24
39.991556,116.331396,0,384,39911.2045023148,2009-04-08,04:54:29
39.991552,116.331389,0,383,39911.2045601852,2009-04-08,04:54:34
39.991555,116.331388,0,382,39911.2046180556,2009-04-08,04:54:39
39.991554,116.331384,0,381,39911.2046759259,2009-04-08,04:54:44
39.991551,116.331379,0,381,39911.2047337963,2009-04-08,04:54:49
39.991551,116.331379,0,381,39911.2047685185,2009-04-08,04:54:52
39.991553,116.331373,0,380,39911.2047916667,2009-04-08,04:54:54
39.991551,116.331359,0,379,39911.204849537,2009-04-08,04:54:59
39.991568,116.331016,0,319,39911.2049074074,2009-04-08,04:55:04
39.991556,116.330923,0,302,39911.2049652778,2009-04-08,04:55:09
39.991562,116.33091,0,290,39911.2050231481,2009-04-08,04:55:14
39.991599,116.330906,0,277,39911.2050810185,2009-04-08,04:55:19
39.991602,116.330973,0,269,39911.2051388889,2009-04-08,04:55:24
39.991588,116.331033,0,267,39911.2051967593,2009-04-08,04:55:29
39.991597,116.331105,0,264,39911.2052546296,2009-04-08,04:55:34
39.991609,116.331148,0,250,39911.2053125,2009-04-08,04:55:39
39.991634,116.331199,0,248,39911.2053703704,2009-04-08,04:55:44
39.991636,116.331233,0,248,39911.2054282407,2009-04-08,04:55:49
39.991635,116.331274,0,247,39911.2054861111,2009-04-08,04:55:54
39.991634,116.331292,0,240,39911.2055439815,2009-04-08,04:55:59
39.991629,116.331317,0,238,39911.2056018518,2009-04-08,04:56:04
39.991635,116.331423,0,228,39911.2056597222,2009-04-08,04:56:09
39.991656,116.331544,0,217,39911.2057175926,2009-04-08,04:56:14
39.991657,116.331629,0,206,39911.205775463,2009-04-08,04:56:19
39.991683,116.331719,0,192,39911.2058333333,2009-04-08,04:56:24
39.991688,116.331813,0,187,39911.2058912037,2009-04-08,04:56:29
39.991691,116.331884,0,188,39911.2059490741,2009-04-08,04:56:34
39.991689,116.331948,0,184,39911.2060069444,2009-04-08,04:56:39
39.991697,116.33202,0,185,39911.2060648148,2009-04-08,04:56:44
39.991726,116.332072,0,180,39911.2061226852,2009-04-08,04:56:49
39.991745,116.332148,0,177,39911.2061805556,2009-04-08,04:56:54
39.99176,116.332217,0,169,39911.2062384259,2009-04-08,04:56:59
39.991773,116.332286,0,161,39911.2062962963,2009-04-08,04:57:04
39.991774,116.332358,0,154,39911.2063541667,2009-04-08,04:57:09
39.99177,116.332421,0,144,39911.206412037,2009-04-08,04:57:14
39.99177,116.332486,0,139,39911.2064699074,2009-04-08,04:57:19
39.991781,116.332548,0,132,39911.2065277778,2009-04-08,04:57:24
39.99178,116.332608,0,128,39911.2065856481,2009-04-08,04:57:29
39.991772,116.332692,0,130,39911.2066435185,2009-04-08,04:57:34
39.991781,116.33276,0,132,39911.2067013889,2009-04-08,04:57:39
39.991761,116.332815,0,128,39911.2067592593,2009-04-08,04:57:44
39.99175,116.332864,0,124,39911.2068171296,2009-04-08,04:57:49
39.991758,116.332929,0,125,39911.206875,2009-04-08,04:57:54
39.99176,116.332999,0,123,39911.2069328704,2009-04-08,04:57:59
39.991769,116.333063,0,118,39911.2069907407,2009-04-08,04:58:04
39.991775,116.333126,0,115,39911.2070486111,2009-04-08,04:58:09
39.991786,116.333193,0,114,39911.2071064815,2009-04-08,04:58:14
39.991817,116.333263,0,116,39911.2071643519,2009-04-08,04:58:19
39.99183,116.333329,0,113,39911.2072222222,2009-04-08,04:58:24
39.991834,116.333409,0,117,39911.2072800926,2009-04-08,04:58:29
39.991833,116.333461,0,120,39911.207337963,2009-04-08,04:58:34
39.99184,116.333525,0,120,39911.2073958333,2009-04-08,04:58:39
39.991842,116.333599,0,120,39911.2074537037,2009-04-08,04:58:44
39.991844,116.333661,0,120,39911.2075115741,2009-04-08,04:58:49
39.991834,116.333731,0,126,39911.2075694444,2009-04-08,04:58:54
39.99184,116.333815,0,127,39911.2076273148,2009-04-08,04:58:59
39.991847,116.333889,0,131,39911.2076851852,2009-04-08,04:59:04
39.991817,116.333955,0,136,39911.2077430556,2009-04-08,04:59:09
39.99181,116.33402,0,134,39911.2078009259,2009-04-08,04:59:14
39.99181,116.334079,0,137,39911.2078587963,2009-04-08,04:59:19
39.991813,116.334142,0,137,39911.2079166667,2009-04-08,04:59:24
39.991799,116.334207,0,138,39911.207974537,2009-04-08,04:59:29
39.991792,116.334248,0,138,39911.2080324074,2009-04-08,04:59:34
39.991803,116.33431,0,139,39911.2080902778,2009-04-08,04:59:39
39.991807,116.334391,0,139,39911.2081481481,2009-04-08,04:59:44
39.99181,116.334456,0,140,39911.2082060185,2009-04-08,04:59:49
39.991813,116.334531,0,138,39911.2082638889,2009-04-08,04:59:54
39.99181,116.334609,0,136,39911.2083217593,2009-04-08,04:59:59
39.991843,116.334672,0,136,39911.2083796296,2009-04-08,05:00:04
39.991875,116.334745,0,135,39911.2084375,2009-04-08,05:00:09
39.991857,116.334807,0,134,39911.2084953704,2009-04-08,05:00:14
39.991846,116.33488,0,134,39911.2085532407,2009-04-08,05:00:19
39.991861,116.334947,0,134,39911.2086111111,2009-04-08,05:00:24
39.991874,116.335026,0,133,39911.2086689815,2009-04-08,05:00:29
39.991873,116.335089,0,133,39911.2087268519,2009-04-08,05:00:34
39.991874,116.335162,0,133,39911.2087847222,2009-04-08,05:00:39
39.99188,116.335229,0,136,39911.2088425926,2009-04-08,05:00:44
39.991862,116.335293,0,133,39911.208900463,2009-04-08,05:00:49
39.991867,116.335352,0,131,39911.2089583333,2009-04-08,05:00:54
39.991883,116.335412,0,129,39911.2090162037,2009-04-08,05:00:59
39.991878,116.335468,0,126,39911.2090740741,2009-04-08,05:01:04
39.991873,116.335521,0,125,39911.2091319444,2009-04-08,05:01:09
39.991879,116.335573,0,126,39911.2091898148,2009-04-08,05:01:14
39.991889,116.335688,0,121,39911.2092476852,2009-04-08,05:01:19
39.991897,116.335763,0,122,39911.2093055556,2009-04-08,05:01:24
39.991903,116.335857,0,121,39911.2093634259,2009-04-08,05:01:29
39.991901,116.33593,0,120,39911.2094212963,2009-04-08,05:01:34
39.991906,116.336012,0,119,39911.2094791667,2009-04-08,05:01:39
39.991907,116.336086,0,120,39911.209537037,2009-04-08,05:01:44
39.991908,116.336161,0,120,39911.2095949074,2009-04-08,05:01:49
39.991895,116.336241,0,122,39911.2096527778,2009-04-08,05:01:54
39.99188,116.336306,0,125,39911.2097106481,2009-04-08,05:01:59
39.991873,116.33637,0,126,39911.2097685185,2009-04-08,05:02:04
39.991868,116.336451,0,126,39911.2098263889,2009-04-08,05:02:09
39.99188,116.336526,0,122,39911.2098842593,2009-04-08,05:02:14
39.991887,116.336605,0,118,39911.2099421296,2009-04-08,05:02:19
39.991917,116.336685,0,121,39911.21,2009-04-08,05:02:24
39.991925,116.336768,0,121,39911.2100578704,2009-04-08,05:02:29
39.991925,116.336841,0,126,39911.2101157407,2009-04-08,05:02:34
39.991927,116.336912,0,131,39911.2101736111,2009-04-08,05:02:39
39.99193,116.336981,0,133,39911.2102314815,2009-04-08,05:02:44
39.991926,116.337048,0,137,39911.2102893519,2009-04-08,05:02:49
39.99196,116.337067,0,142,39911.2103472222,2009-04-08,05:02:54
39.992002,116.337055,0,145,39911.2104050926,2009-04-08,05:02:59
39.992061,116.337039,0,144,39911.210462963,2009-04-08,05:03:04
39.992106,116.337021,0,143,39911.2105208333,2009-04-08,05:03:09
39.992169,116.337011,0,139,39911.2105787037,2009-04-08,05:03:14
39.992217,116.337002,0,139,39911.2106365741,2009-04-08,05:03:19
39.992271,116.336997,0,140,39911.2106944444,2009-04-08,05:03:24
39.99233,116.337022,0,146,39911.2107523148,2009-04-08,05:03:29
39.992383,116.337033,0,150,39911.2108101852,2009-04-08,05:03:34
39.992431,116.337042,0,155,39911.2108680556,2009-04-08,05:03:39
39.992469,116.337029,0,159,39911.2109259259,2009-04-08,05:03:44
39.992499,116.336966,0,165,39911.2109837963,2009-04-08,05:03:49
39.992543,116.33692,0,168,39911.2110416667,2009-04-08,05:03:54
39.992565,116.336878,0,180,39911.211099537,2009-04-08,05:03:59
39.992615,116.336876,0,186,39911.2111574074,2009-04-08,05:04:04
39.992699,116.336944,0,182,39911.2112152778,2009-04-08,05:04:09
39.992755,116.336963,0,178,39911.2112731481,2009-04-08,05:04:14
39.992808,116.336939,0,175,39911.2113310185,2009-04-08,05:04:19
39.992876,116.336937,0,172,39911.2113888889,2009-04-08,05:04:24
39.992939,116.336964,0,168,39911.2114467593,2009-04-08,05:04:29
39.993001,116.33698,0,166,39911.2115046296,2009-04-08,05:04:34
39.993052,116.336989,0,164,39911.2115625,2009-04-08,05:04:39
39.993108,116.337006,0,165,39911.2116203704,2009-04-08,05:04:44
39.993176,116.337027,0,168,39911.2116782407,2009-04-08,05:04:49
39.99323,116.337016,0,171,39911.2117361111,2009-04-08,05:04:54
39.993342,116.337093,0,158,39911.2117939815,2009-04-08,05:04:59
39.993373,116.337186,0,143,39911.2118518518,2009-04-08,05:05:04
39.993383,116.337252,0,139,39911.2119097222,2009-04-08,05:05:09
39.993379,116.337326,0,137,39911.2119675926,2009-04-08,05:05:14
39.993408,116.337406,0,136,39911.212025463,2009-04-08,05:05:19
39.993422,116.337485,0,138,39911.2120833333,2009-04-08,05:05:24
39.993445,116.337562,0,138,39911.2121412037,2009-04-08,05:05:29
39.993454,116.337638,0,140,39911.2121990741,2009-04-08,05:05:34
39.993471,116.337705,0,139,39911.2122569444,2009-04-08,05:05:39
39.993504,116.337781,0,142,39911.2123148148,2009-04-08,05:05:44
39.993501,116.337856,0,142,39911.2123726852,2009-04-08,05:05:49
39.993483,116.337926,0,141,39911.2124305556,2009-04-08,05:05:54
39.993463,116.337988,0,143,39911.2124884259,2009-04-08,05:05:59
39.99346,116.338052,0,144,39911.2125462963,2009-04-08,05:06:04
39.993442,116.33812,0,141,39911.2126041667,2009-04-08,05:06:09
39.993437,116.338189,0,141,39911.212662037,2009-04-08,05:06:14
39.993449,116.338275,0,138,39911.2127199074,2009-04-08,05:06:19
39.993441,116.338341,0,134,39911.2127777778,2009-04-08,05:06:24
39.993431,116.33841,0,132,39911.2128356481,2009-04-08,05:06:29
39.993439,116.33849,0,130,39911.2128935185,2009-04-08,05:06:34
39.993414,116.338561,0,133,39911.2129513889,2009-04-08,05:06:39
39.993372,116.338613,0,127,39911.2130092593,2009-04-08,05:06:44
39.993322,116.33865,0,125,39911.2130671296,2009-04-08,05:06:49
39.993303,116.338705,0,126,39911.213125,2009-04-08,05:06:54
39.993272,116.338768,0,124,39911.2131828704,2009-04-08,05:06:59
39.993214,116.338829,0,127,39911.2132407407,2009-04-08,05:07:04
39.993156,116.338883,0,130,39911.2132986111,2009-04-08,05:07:09
39.993103,116.338923,0,133,39911.2133564815,2009-04-08,05:07:14
39.993058,116.338968,0,133,39911.2134143518,2009-04-08,05:07:19
39.993007,116.339009,0,130,39911.2134722222,2009-04-08,05:07:24
39.992967,116.339057,0,127,39911.2135300926,2009-04-08,05:07:29
39.992937,116.339105,0,128,39911.213587963,2009-04-08,05:07:34
39.992891,116.339156,0,128,39911.2136458333,2009-04-08,05:07:39
39.992843,116.339186,0,131,39911.2137037037,2009-04-08,05:07:44
39.992787,116.33922,0,134,39911.2137615741,2009-04-08,05:07:49
39.992728,116.339231,0,138,39911.2138194444,2009-04-08,05:07:54
39.992671,116.339242,0,141,39911.2138773148,2009-04-08,05:07:59
39.99264,116.33959,0,132,39911.2203009259,2009-04-08,05:17:14
39.992635,116.339673,0,128,39911.2203587963,2009-04-08,05:17:19
39.99265,116.339754,0,126,39911.2204166667,2009-04-08,05:17:24
39.992663,116.339833,0,124,39911.220474537,2009-04-08,05:17:29
39.992649,116.33988,0,126,39911.2205324074,2009-04-08,05:17:34
39.992646,116.339948,0,125,39911.2205902778,2009-04-08,05:17:39
39.992644,116.340044,0,129,39911.2206481481,2009-04-08,05:17:44
39.992652,116.340129,0,130,39911.2207060185,2009-04-08,05:17:49
39.992661,116.340199,0,132,39911.2207638889,2009-04-08,05:17:54
39.992644,116.340255,0,134,39911.2208217593,2009-04-08,05:17:59
39.992646,116.340316,0,137,39911.2208796296,2009-04-08,05:18:04
39.992617,116.340361,0,133,39911.2209375,2009-04-08,05:18:09
39.99254,116.340372,0,134,39911.2209953704,2009-04-08,05:18:14
39.992479,116.340378,0,134,39911.2210532407,2009-04-08,05:18:19
39.99242,116.34042,0,140,39911.2211111111,2009-04-08,05:18:24
39.992362,116.340428,0,142,39911.2211689815,2009-04-08,05:18:29
39.992292,116.340424,0,144,39911.2212268518,2009-04-08,05:18:34
39.99223,116.340425,0,150,39911.2212847222,2009-04-08,05:18:39
39.992194,116.340426,0,155,39911.2213425926,2009-04-08,05:18:44
39.992155,116.340413,0,163,39911.221400463,2009-04-08,05:18:49
39.992145,116.340394,0,168,39911.2214583333,2009-04-08,05:18:54
39.992123,116.340365,0,172,39911.2215162037,2009-04-08,05:18:59
39.992087,116.340325,0,176,39911.2215740741,2009-04-08,05:19:04
39.992072,116.340306,0,179,39911.2216319444,2009-04-08,05:19:09
39.992058,116.340301,0,180,39911.2216898148,2009-04-08,05:19:14
39.992053,116.340292,0,182,39911.2217476852,2009-04-08,05:19:19
39.992047,116.340278,0,183,39911.2218055556,2009-04-08,05:19:24
39.992047,116.340278,0,183,39911.2218402778,2009-04-08,05:19:27
39.992053,116.340284,0,183,39911.2218634259,2009-04-08,05:19:29
39.992058,116.340304,0,183,39911.2219212963,2009-04-08,05:19:34
39.992086,116.340312,0,183,39911.2219791667,2009-04-08,05:19:39
39.9921,116.340323,0,183,39911.222037037,2009-04-08,05:19:44
39.992102,116.340321,0,182,39911.2220949074,2009-04-08,05:19:49
39.992102,116.340321,0,182,39911.2221296296,2009-04-08,05:19:52
39.992103,116.340314,0,182,39911.2221527778,2009-04-08,05:19:54
39.99207,116.340273,0,182,39911.2222106481,2009-04-08,05:19:59
39.99204,116.340233,0,182,39911.2222685185,2009-04-08,05:20:04
39.992016,116.340209,0,183,39911.2223263889,2009-04-08,05:20:09
39.991992,116.340179,0,183,39911.2223842593,2009-04-08,05:20:14
39.991992,116.340179,0,183,39911.2224189815,2009-04-08,05:20:17
39.991986,116.340179,0,183,39911.2224421296,2009-04-08,05:20:19
39.991974,116.340173,0,183,39911.2225,2009-04-08,05:20:24
39.992001,116.340213,0,183,39911.2225578704,2009-04-08,05:20:29
39.992057,116.340284,0,182,39911.2226157407,2009-04-08,05:20:34
39.99205,116.34027,0,182,39911.2226736111,2009-04-08,05:20:39
39.992085,116.340285,0,181,39911.2227314815,2009-04-08,05:20:44
39.992101,116.34028,0,180,39911.2227893519,2009-04-08,05:20:49
39.992127,116.340313,0,179,39911.2228472222,2009-04-08,05:20:54
39.992169,116.34029,0,181,39911.2229050926,2009-04-08,05:20:59
39.992208,116.340323,0,182,39911.222962963,2009-04-08,05:21:04
39.992226,116.340339,0,183,39911.2230208333,2009-04-08,05:21:09
39.992212,116.340331,0,183,39911.2230787037,2009-04-08,05:21:14
39.992207,116.34034,0,183,39911.2231365741,2009-04-08,05:21:19
39.99214,116.340304,0,183,39911.2231944444,2009-04-08,05:21:24
39.992147,116.340297,0,183,39911.2232523148,2009-04-08,05:21:29
39.99214,116.340291,0,183,39911.2233101852,2009-04-08,05:21:34
39.99214,116.340291,0,183,39911.2233449074,2009-04-08,05:21:37
39.992142,116.340297,0,183,39911.2233680556,2009-04-08,05:21:39
39.992149,116.340315,0,183,39911.2234259259,2009-04-08,05:21:44
39.992156,116.340319,0,183,39911.2234837963,2009-04-08,05:21:49
39.992159,116.340314,0,183,39911.2235416667,2009-04-08,05:21:54
39.992155,116.340316,0,184,39911.223599537,2009-04-08,05:21:59
39.99215,116.340322,0,185,39911.2236574074,2009-04-08,05:22:04
39.992143,116.340321,0,185,39911.2237152778,2009-04-08,05:22:09
39.992144,116.340318,0,185,39911.2237731481,2009-04-08,05:22:14
39.992143,116.34032,0,185,39911.2238310185,2009-04-08,05:22:19
39.992138,116.34032,0,185,39911.2238888889,2009-04-08,05:22:24
39.992138,116.34032,0,185,39911.2239236111,2009-04-08,05:22:27
39.992131,116.340319,0,185,39911.2239467593,2009-04-08,05:22:29
39.992127,116.340328,0,185,39911.2240046296,2009-04-08,05:22:34
39.992126,116.340335,0,186,39911.2240625,2009-04-08,05:22:39
39.992126,116.340334,0,187,39911.2241203704,2009-04-08,05:22:44
39.992128,116.340332,0,187,39911.2241782407,2009-04-08,05:22:49
39.992133,116.340333,0,187,39911.2242361111,2009-04-08,05:22:54
39.992139,116.340332,0,187,39911.2242939815,2009-04-08,05:22:59
39.99214,116.340336,0,187,39911.2243518519,2009-04-08,05:23:04
39.99214,116.340336,0,187,39911.2243865741,2009-04-08,05:23:07
39.992132,116.340341,0,187,39911.2244097222,2009-04-08,05:23:09
39.992117,116.340333,0,186,39911.2244675926,2009-04-08,05:23:14
39.992123,116.340329,0,186,39911.224525463,2009-04-08,05:23:19
39.992121,116.340325,0,187,39911.2245833333,2009-04-08,05:23:24
39.992123,116.340321,0,187,39911.2246412037,2009-04-08,05:23:29
39.99213,116.340323,0,187,39911.2246990741,2009-04-08,05:23:34
39.992131,116.34032,0,187,39911.2247569444,2009-04-08,05:23:39
39.992137,116.340316,0,187,39911.2248148148,2009-04-08,05:23:44
39.992137,116.340316,0,187,39911.224849537,2009-04-08,05:23:47
39.992138,116.340321,0,188,39911.2248726852,2009-04-08,05:23:49
39.992139,116.340312,0,188,39911.2249305556,2009-04-08,05:23:54
39.992141,116.340306,0,188,39911.2249884259,2009-04-08,05:23:59
39.992147,116.340308,0,189,39911.2250462963,2009-04-08,05:24:04
39.992147,116.340308,0,189,39911.2250810185,2009-04-08,05:24:07
39.992153,116.340314,0,189,39911.2251041667,2009-04-08,05:24:09
39.992156,116.340323,0,189,39911.225162037,2009-04-08,05:24:14
39.992158,116.340329,0,189,39911.2252199074,2009-04-08,05:24:19
39.992156,116.340327,0,190,39911.2252777778,2009-04-08,05:24:24
39.992156,116.340327,0,190,39911.2253125,2009-04-08,05:24:27
39.992164,116.34033,0,190,39911.2253356481,2009-04-08,05:24:29
39.992152,116.340298,0,190,39911.2253935185,2009-04-08,05:24:34
39.992152,116.340298,0,190,39911.2254282407,2009-04-08,05:24:37
39.992151,116.3403,0,190,39911.2254513889,2009-04-08,05:24:39
39.992157,116.340291,0,190,39911.2255092593,2009-04-08,05:24:44
39.992159,116.340239,0,188,39911.2255671296,2009-04-08,05:24:49
39.992194,116.340297,0,187,39911.225625,2009-04-08,05:24:54
39.992201,116.340334,0,187,39911.2256828704,2009-04-08,05:24:59
39.992218,116.34035,0,187,39911.2257407407,2009-04-08,05:25:04
39.992263,116.340355,0,186,39911.2257986111,2009-04-08,05:25:09
39.992279,116.340353,0,186,39911.2258564815,2009-04-08,05:25:14
39.99224,116.340361,0,187,39911.2259143519,2009-04-08,05:25:19
39.992154,116.340375,0,189,39911.2259722222,2009-04-08,05:25:24
39.992153,116.34038,0,189,39911.2260300926,2009-04-08,05:25:29
39.992153,116.34038,0,189,39911.2260648148,2009-04-08,05:25:32
39.992149,116.340375,0,189,39911.226087963,2009-04-08,05:25:34
39.992176,116.340358,0,189,39911.2261458333,2009-04-08,05:25:39
39.992223,116.340378,0,189,39911.2262037037,2009-04-08,05:25:44
39.99229,116.340396,0,180,39911.2262615741,2009-04-08,05:25:49
39.992347,116.340403,0,177,39911.2263194444,2009-04-08,05:25:54
39.992399,116.34039,0,169,39911.2263773148,2009-04-08,05:25:59
39.992455,116.340382,0,166,39911.2264351852,2009-04-08,05:26:04
39.992499,116.340378,0,173,39911.2264930556,2009-04-08,05:26:09
39.992556,116.340377,0,179,39911.2265509259,2009-04-08,05:26:14
39.9926,116.340375,0,200,39911.2266087963,2009-04-08,05:26:19
39.992624,116.340394,0,211,39911.2266666667,2009-04-08,05:26:24
39.99265,116.34047,0,214,39911.226724537,2009-04-08,05:26:29
39.992698,116.34045,0,211,39911.2267824074,2009-04-08,05:26:34
39.992769,116.340399,0,198,39911.2268402778,2009-04-08,05:26:39
39.992833,116.340332,0,182,39911.2268981481,2009-04-08,05:26:44
39.992898,116.340278,0,175,39911.2269560185,2009-04-08,05:26:49
39.992907,116.340199,0,169,39911.2270138889,2009-04-08,05:26:54
39.992904,116.340177,0,164,39911.2270717593,2009-04-08,05:26:59
39.992869,116.340121,0,162,39911.2271296296,2009-04-08,05:27:04
39.992836,116.340047,0,153,39911.2271875,2009-04-08,05:27:09
39.992817,116.33999,0,148,39911.2272453704,2009-04-08,05:27:14
39.992813,116.339961,0,146,39911.2273032407,2009-04-08,05:27:19
39.992816,116.339943,0,144,39911.2273611111,2009-04-08,05:27:24
39.992804,116.339932,0,142,39911.2274189815,2009-04-08,05:27:29
39.992882,116.33999,0,142,39911.2274768518,2009-04-08,05:27:34
39.992956,116.340009,0,142,39911.2275347222,2009-04-08,05:27:39
39.992975,116.340032,0,142,39911.2275925926,2009-04-08,05:27:44
39.992969,116.340023,0,142,39911.227650463,2009-04-08,05:27:49
39.992969,116.34002,0,142,39911.2277083333,2009-04-08,05:27:54
39.992969,116.34002,0,142,39911.2277430556,2009-04-08,05:27:57
39.992972,116.340013,0,139,39911.2277662037,2009-04-08,05:27:59
39.992992,116.340011,0,137,39911.2278240741,2009-04-08,05:28:04
39.992992,116.340011,0,137,39911.2278587963,2009-04-08,05:28:07
39.992995,116.340012,0,136,39911.2278819444,2009-04-08,05:28:09
39.992903,116.340099,0,138,39911.2279398148,2009-04-08,05:28:14
39.992945,116.34017,0,141,39911.2279976852,2009-04-08,05:28:19
39.993014,116.340184,0,143,39911.2280555556,2009-04-08,05:28:24
39.993067,116.340162,0,144,39911.2281134259,2009-04-08,05:28:29
39.993091,116.340146,0,145,39911.2281712963,2009-04-08,05:28:34
39.993073,116.340093,0,145,39911.2282291667,2009-04-08,05:28:39
39.99307,116.340091,0,143,39911.228287037,2009-04-08,05:28:44
39.99307,116.340091,0,143,39911.2283217593,2009-04-08,05:28:47
39.993076,116.34009,0,143,39911.2283449074,2009-04-08,05:28:49
39.993089,116.340079,0,143,39911.2284027778,2009-04-08,05:28:54
39.993015,116.34,0,150,39911.2284606481,2009-04-08,05:28:59
39.992965,116.339954,0,142,39911.2285185185,2009-04-08,05:29:04
39.992904,116.339931,0,133,39911.2285763889,2009-04-08,05:29:09
39.992886,116.339877,0,132,39911.2286342593,2009-04-08,05:29:14
39.992874,116.339847,0,133,39911.2286921296,2009-04-08,05:29:19
39.992825,116.339789,0,134,39911.22875,2009-04-08,05:29:24
39.992814,116.33977,0,131,39911.2288078704,2009-04-08,05:29:29
39.992814,116.33977,0,131,39911.2288657407,2009-04-08,05:29:34
39.992815,116.339766,0,130,39911.2289236111,2009-04-08,05:29:39
39.99282,116.339762,0,131,39911.2289814815,2009-04-08,05:29:44
39.992824,116.339754,0,131,39911.2290393518,2009-04-08,05:29:49
39.992824,116.339754,0,131,39911.2290740741,2009-04-08,05:29:52
39.992819,116.339757,0,131,39911.2290972222,2009-04-08,05:29:54
39.992864,116.339694,0,131,39911.2291550926,2009-04-08,05:29:59
39.992924,116.339703,0,132,39911.229212963,2009-04-08,05:30:04
39.992939,116.339759,0,131,39911.2292708333,2009-04-08,05:30:09
39.992929,116.339822,0,130,39911.2293287037,2009-04-08,05:30:14
39.992941,116.339878,0,129,39911.2293865741,2009-04-08,05:30:19
39.992934,116.339927,0,134,39911.2294444444,2009-04-08,05:30:24
39.992948,116.339978,0,131,39911.2295023148,2009-04-08,05:30:29
39.992882,116.339976,0,127,39911.2295601852,2009-04-08,05:30:34
39.992845,116.34001,0,130,39911.2296180556,2009-04-08,05:30:39
39.992765,116.340069,0,134,39911.2296759259,2009-04-08,05:30:44
39.992756,116.34002,0,137,39911.2297337963,2009-04-08,05:30:49
39.992779,116.339899,0,138,39911.2297916667,2009-04-08,05:30:54
39.992885,116.339952,0,143,39911.229849537,2009-04-08,05:30:59
39.992925,116.340009,0,139,39911.2299074074,2009-04-08,05:31:04
39.992915,116.340073,0,130,39911.2299652778,2009-04-08,05:31:09
39.992899,116.340146,0,125,39911.2300231481,2009-04-08,05:31:14
39.992895,116.340166,0,120,39911.2300810185,2009-04-08,05:31:19
39.992889,116.340156,0,120,39911.2301388889,2009-04-08,05:31:24
39.992893,116.340148,0,118,39911.2301967593,2009-04-08,05:31:29
39.992893,116.340148,0,118,39911.2302314815,2009-04-08,05:31:32
39.992886,116.340141,0,122,39911.2302546296,2009-04-08,05:31:34
39.992895,116.340138,0,122,39911.2303125,2009-04-08,05:31:39
39.992885,116.340133,0,123,39911.2303703704,2009-04-08,05:31:44
39.992915,116.340141,0,123,39911.2304282407,2009-04-08,05:31:49
39.992915,116.340141,0,123,39911.230462963,2009-04-08,05:31:52
39.992908,116.34014,0,124,39911.2304861111,2009-04-08,05:31:54
39.992893,116.340144,0,125,39911.2305439815,2009-04-08,05:31:59
39.992893,116.340144,0,125,39911.2305787037,2009-04-08,05:32:02
39.992889,116.340147,0,125,39911.2306018519,2009-04-08,05:32:04
39.992878,116.340163,0,127,39911.2306597222,2009-04-08,05:32:09
39.992895,116.340178,0,127,39911.2307175926,2009-04-08,05:32:14
39.9929,116.340178,0,127,39911.230775463,2009-04-08,05:32:19
39.9929,116.340178,0,127,39911.2308101852,2009-04-08,05:32:22
39.992907,116.340178,0,127,39911.2308333333,2009-04-08,05:32:24
39.992909,116.3402,0,128,39911.2308912037,2009-04-08,05:32:29
39.992931,116.340261,0,129,39911.2309490741,2009-04-08,05:32:34
39.992959,116.340316,0,128,39911.2310069444,2009-04-08,05:32:39
39.992988,116.340378,0,126,39911.2310648148,2009-04-08,05:32:44
39.993056,116.340405,0,130,39911.2311226852,2009-04-08,05:32:49
39.993119,116.340412,0,128,39911.2311805556,2009-04-08,05:32:54
39.993179,116.340415,0,135,39911.2312384259,2009-04-08,05:32:59
39.993258,116.340417,0,143,39911.2312962963,2009-04-08,05:33:04
39.993312,116.340424,0,150,39911.2313541667,2009-04-08,05:33:09
39.993356,116.340392,0,131,39911.231412037,2009-04-08,05:33:14
39.993409,116.340404,0,135,39911.2314699074,2009-04-08,05:33:19
39.993443,116.340472,0,141,39911.2315277778,2009-04-08,05:33:24
39.993461,116.340547,0,148,39911.2315856481,2009-04-08,05:33:29
39.993503,116.340614,0,150,39911.2316435185,2009-04-08,05:33:34
39.993542,116.340672,0,146,39911.2317013889,2009-04-08,05:33:39
39.993572,116.340729,0,142,39911.2317592593,2009-04-08,05:33:44
39.993595,116.340803,0,138,39911.2318171296,2009-04-08,05:33:49
39.993624,116.340879,0,135,39911.231875,2009-04-08,05:33:54
39.993657,116.340954,0,136,39911.2319328704,2009-04-08,05:33:59
39.993658,116.341013,0,137,39911.2319907407,2009-04-08,05:34:04
39.993654,116.341087,0,133,39911.2320486111,2009-04-08,05:34:09
39.993685,116.341164,0,131,39911.2321064815,2009-04-08,05:34:14
39.993721,116.341243,0,129,39911.2321643519,2009-04-08,05:34:19
39.993676,116.341334,0,119,39911.2322222222,2009-04-08,05:34:24
39.993675,116.341415,0,115,39911.2322800926,2009-04-08,05:34:29
39.993669,116.341494,0,112,39911.232337963,2009-04-08,05:34:34
39.993668,116.341569,0,112,39911.2323958333,2009-04-08,05:34:39
39.993668,116.341638,0,107,39911.2324537037,2009-04-08,05:34:44
39.993681,116.341707,0,104,39911.2325115741,2009-04-08,05:34:49
39.993692,116.341782,0,111,39911.2325694444,2009-04-08,05:34:54
39.993666,116.341843,0,111,39911.2326273148,2009-04-08,05:34:59
39.993665,116.341908,0,110,39911.2326851852,2009-04-08,05:35:04
39.993685,116.341964,0,111,39911.2327430556,2009-04-08,05:35:09
39.993723,116.342012,0,112,39911.2328009259,2009-04-08,05:35:14
39.993749,116.342075,0,113,39911.2328587963,2009-04-08,05:35:19
39.993765,116.342138,0,116,39911.2329166667,2009-04-08,05:35:24
39.993775,116.342194,0,116,39911.232974537,2009-04-08,05:35:29
39.993774,116.342257,0,117,39911.2330324074,2009-04-08,05:35:34
39.993785,116.34233,0,119,39911.2330902778,2009-04-08,05:35:39
39.993778,116.342415,0,124,39911.2331481481,2009-04-08,05:35:44
39.99379,116.342484,0,129,39911.2332060185,2009-04-08,05:35:49
39.99377,116.342555,0,130,39911.2332638889,2009-04-08,05:35:54
39.993788,116.342634,0,136,39911.2333217593,2009-04-08,05:35:59
39.9938,116.342686,0,141,39911.2333796296,2009-04-08,05:36:04
39.993789,116.342775,0,144,39911.2334375,2009-04-08,05:36:09
39.993786,116.342836,0,143,39911.2334953704,2009-04-08,05:36:14
39.993782,116.342898,0,140,39911.2335532407,2009-04-08,05:36:19
39.993809,116.342933,0,140,39911.2336111111,2009-04-08,05:36:24
39.993849,116.342921,0,142,39911.2336689815,2009-04-08,05:36:29
39.993919,116.342921,0,148,39911.2337268519,2009-04-08,05:36:34
39.993966,116.342919,0,150,39911.2337847222,2009-04-08,05:36:39
39.993982,116.342913,0,153,39911.2338425926,2009-04-08,05:36:44
39.993995,116.342915,0,158,39911.233900463,2009-04-08,05:36:49
39.994039,116.342969,0,163,39911.2339583333,2009-04-08,05:36:54
39.994068,116.343023,0,166,39911.2340162037,2009-04-08,05:36:59
39.994093,116.343077,0,171,39911.2340740741,2009-04-08,05:37:04
39.994113,116.343122,0,175,39911.2341319444,2009-04-08,05:37:09
39.994134,116.343168,0,176,39911.2341898148,2009-04-08,05:37:14
39.994155,116.343239,0,180,39911.2342476852,2009-04-08,05:37:19
39.994152,116.343299,0,183,39911.2343055556,2009-04-08,05:37:24
39.994148,116.34336,0,183,39911.2343634259,2009-04-08,05:37:29
39.994183,116.343393,0,187,39911.2344212963,2009-04-08,05:37:34
39.994225,116.343399,0,190,39911.2344791667,2009-04-08,05:37:39
39.994265,116.343417,0,187,39911.234537037,2009-04-08,05:37:44
39.9943,116.343403,0,182,39911.2345949074,2009-04-08,05:37:49
39.994349,116.343401,0,176,39911.2346527778,2009-04-08,05:37:54
39.994402,116.343434,0,176,39911.2347106481,2009-04-08,05:37:59
39.994462,116.343488,0,168,39911.2347685185,2009-04-08,05:38:04
39.994481,116.34357,0,164,39911.2348263889,2009-04-08,05:38:09
39.994481,116.343638,0,161,39911.2348842593,2009-04-08,05:38:14
39.994484,116.343716,0,159,39911.2349421296,2009-04-08,05:38:19
39.994476,116.343785,0,156,39911.235,2009-04-08,05:38:24
39.994503,116.343862,0,152,39911.2350578704,2009-04-08,05:38:29
39.994488,116.343923,0,146,39911.2351157407,2009-04-08,05:38:34
39.994476,116.343993,0,146,39911.2351736111,2009-04-08,05:38:39
39.994486,116.34407,0,139,39911.2352314815,2009-04-08,05:38:44
39.994468,116.344136,0,136,39911.2352893518,2009-04-08,05:38:49
39.994317,116.344249,0,142,39911.2353472222,2009-04-08,05:38:54
39.994254,116.344364,0,142,39911.2354050926,2009-04-08,05:38:59
39.99421,116.344359,0,139,39911.235462963,2009-04-08,05:39:04
39.994173,116.344433,0,138,39911.2355208333,2009-04-08,05:39:09
39.994132,116.344493,0,137,39911.2355787037,2009-04-08,05:39:14
39.99409,116.344481,0,135,39911.2356365741,2009-04-08,05:39:19
39.994079,116.344476,0,134,39911.2356944444,2009-04-08,05:39:24
39.994052,116.344483,0,133,39911.2357523148,2009-04-08,05:39:29
39.994086,116.344588,0,130,39911.2358101852,2009-04-08,05:39:34
39.994055,116.34462,0,129,39911.2358680556,2009-04-08,05:39:39
39.994045,116.344681,0,123,39911.2359259259,2009-04-08,05:39:44
39.994131,116.344763,0,120,39911.2359837963,2009-04-08,05:39:49
39.994136,116.344718,0,124,39911.2360416667,2009-04-08,05:39:54
39.994204,116.344675,0,125,39911.236099537,2009-04-08,05:39:59
39.994264,116.344635,0,127,39911.2361574074,2009-04-08,05:40:04
39.994298,116.34472,0,125,39911.2362152778,2009-04-08,05:40:09
39.994362,116.344669,0,127,39911.2362731481,2009-04-08,05:40:14
39.994423,116.344665,0,135,39911.2363310185,2009-04-08,05:40:19
39.994471,116.34467,0,136,39911.2363888889,2009-04-08,05:40:24
39.99451,116.344741,0,131,39911.2364467593,2009-04-08,05:40:29
39.994556,116.344787,0,135,39911.2365046296,2009-04-08,05:40:34
39.994598,116.344873,0,136,39911.2365625,2009-04-08,05:40:39
39.994624,116.344999,0,151,39911.2366203704,2009-04-08,05:40:44
39.994637,116.345094,0,152,39911.2366782407,2009-04-08,05:40:49
39.994644,116.345196,0,145,39911.2367361111,2009-04-08,05:40:54
39.994656,116.345253,0,152,39911.2367939815,2009-04-08,05:40:59
39.994685,116.34531,0,163,39911.2368518518,2009-04-08,05:41:04
39.994699,116.345361,0,167,39911.2369097222,2009-04-08,05:41:09
39.994701,116.345448,0,176,39911.2369675926,2009-04-08,05:41:14
39.994662,116.34555,0,179,39911.237025463,2009-04-08,05:41:19
39.994622,116.345658,0,170,39911.2370833333,2009-04-08,05:41:24
39.994653,116.345704,0,179,39911.2371412037,2009-04-08,05:41:29
39.994645,116.345783,0,182,39911.2371990741,2009-04-08,05:41:34
39.994668,116.345826,0,176,39911.2372569444,2009-04-08,05:41:39
39.994672,116.345874,0,177,39911.2373148148,2009-04-08,05:41:44
39.994645,116.345923,0,179,39911.2373726852,2009-04-08,05:41:49
39.994617,116.345986,0,176,39911.2374305556,2009-04-08,05:41:54
39.994595,116.346073,0,173,39911.2374884259,2009-04-08,05:41:59
39.994566,116.346158,0,168,39911.2375462963,2009-04-08,05:42:04
39.994542,116.346236,0,159,39911.2376041667,2009-04-08,05:42:09
39.994534,116.346299,0,150,39911.237662037,2009-04-08,05:42:14
39.994568,116.346332,0,147,39911.2377199074,2009-04-08,05:42:19
39.994607,116.346387,0,146,39911.2377777778,2009-04-08,05:42:24
39.994661,116.346396,0,143,39911.2378356481,2009-04-08,05:42:29
39.994714,116.346404,0,140,39911.2378935185,2009-04-08,05:42:34
39.994762,116.346425,0,132,39911.2379513889,2009-04-08,05:42:39
39.994817,116.346429,0,127,39911.2380092593,2009-04-08,05:42:44
39.994873,116.346429,0,119,39911.2380671296,2009-04-08,05:42:49
39.994927,116.346432,0,116,39911.238125,2009-04-08,05:42:54
39.994986,116.346405,0,110,39911.2381828704,2009-04-08,05:42:59
39.995036,116.346404,0,111,39911.2382407407,2009-04-08,05:43:04
39.995098,116.346426,0,117,39911.2382986111,2009-04-08,05:43:09
39.99515,116.346424,0,119,39911.2383564815,2009-04-08,05:43:14
39.9952,116.346407,0,121,39911.2384143519,2009-04-08,05:43:19
39.995255,116.346387,0,124,39911.2384722222,2009-04-08,05:43:24
39.995298,116.346389,0,120,39911.2385300926,2009-04-08,05:43:29
39.995349,116.346412,0,116,39911.238587963,2009-04-08,05:43:34
39.995387,116.346427,0,134,39911.2386458333,2009-04-08,05:43:39
39.995434,116.346426,0,143,39911.2387037037,2009-04-08,05:43:44
39.995484,116.346424,0,145,39911.2387615741,2009-04-08,05:43:49
39.995535,116.346453,0,135,39911.2388194444,2009-04-08,05:43:54
39.995581,116.346475,0,142,39911.2388773148,2009-04-08,05:43:59
39.99583,116.346545,0,153,39911.2413657407,2009-04-08,05:47:34
39.99586,116.346534,0,158,39911.2414236111,2009-04-08,05:47:39
39.995872,116.346534,0,159,39911.2414814815,2009-04-08,05:47:44
39.995893,116.346531,0,163,39911.2415393519,2009-04-08,05:47:49
39.995943,116.346528,0,178,39911.2415972222,2009-04-08,05:47:54
39.995941,116.346519,0,181,39911.2416550926,2009-04-08,05:47:59
39.995941,116.346524,0,182,39911.241712963,2009-04-08,05:48:04
39.995944,116.346529,0,184,39911.2417708333,2009-04-08,05:48:09
39.995944,116.346529,0,184,39911.2418055556,2009-04-08,05:48:12
39.995951,116.346535,0,185,39911.2418287037,2009-04-08,05:48:14
39.995962,116.346606,0,191,39911.2418865741,2009-04-08,05:48:19
39.995843,116.346564,0,199,39911.2419444444,2009-04-08,05:48:24
39.995785,116.346527,0,206,39911.2420023148,2009-04-08,05:48:29
39.99571,116.346511,0,206,39911.2420601852,2009-04-08,05:48:34
39.995651,116.3465,0,209,39911.2421180556,2009-04-08,05:48:39
39.995621,116.34648,0,212,39911.2421759259,2009-04-08,05:48:44
39.995594,116.346485,0,214,39911.2422337963,2009-04-08,05:48:49
39.995594,116.346485,0,214,39911.2422685185,2009-04-08,05:48:52
39.995586,116.346489,0,215,39911.2422916667,2009-04-08,05:48:54
39.995479,116.346516,0,216,39911.242349537,2009-04-08,05:48:59
39.99527,116.346583,0,217,39911.2424074074,2009-04-08,05:49:04
39.994907,116.346596,0,217,39911.2424652778,2009-04-08,05:49:09
39.99444,116.346601,0,218,39911.2425231481,2009-04-08,05:49:14
39.993949,116.346604,0,218,39911.2425810185,2009-04-08,05:49:19
39.993428,116.346635,0,218,39911.2426388889,2009-04-08,05:49:24
39.992911,116.346639,0,220,39911.2426967593,2009-04-08,05:49:29
39.992304,116.346683,0,219,39911.2427546296,2009-04-08,05:49:34
39.992082,116.346701,0,219,39911.2428125,2009-04-08,05:49:39
39.992104,116.34671,0,219,39911.2428703704,2009-04-08,05:49:44
39.992105,116.346697,0,220,39911.2429282407,2009-04-08,05:49:49
39.992118,116.346701,0,219,39911.2429861111,2009-04-08,05:49:54
39.992126,116.346702,0,219,39911.2430439815,2009-04-08,05:49:59
39.992126,116.346702,0,219,39911.2430787037,2009-04-08,05:50:02
39.992122,116.346698,0,218,39911.2431018518,2009-04-08,05:50:04
39.992132,116.346696,0,218,39911.2431597222,2009-04-08,05:50:09
39.992144,116.346699,0,217,39911.2432175926,2009-04-08,05:50:14
39.992157,116.346718,0,217,39911.243275463,2009-04-08,05:50:19
39.992162,116.346727,0,217,39911.2433333333,2009-04-08,05:50:24
39.992162,116.346727,0,217,39911.2433680556,2009-04-08,05:50:27
39.99216,116.346726,0,216,39911.2433912037,2009-04-08,05:50:29
39.992147,116.346722,0,216,39911.2434490741,2009-04-08,05:50:34
39.992139,116.346732,0,216,39911.2435069444,2009-04-08,05:50:39
39.992066,116.34671,0,211,39911.2435648148,2009-04-08,05:50:44
39.991907,116.346713,0,205,39911.2436226852,2009-04-08,05:50:49
39.99165,116.346716,0,201,39911.2436805556,2009-04-08,05:50:54
39.991293,116.346714,0,199,39911.2437384259,2009-04-08,05:50:59
39.99086,116.3467,0,200,39911.2437962963,2009-04-08,05:51:04
39.990369,116.346743,0,202,39911.2438541667,2009-04-08,05:51:09
39.989872,116.346793,0,205,39911.243912037,2009-04-08,05:51:14
39.989402,116.346846,0,203,39911.2439699074,2009-04-08,05:51:19
39.989131,116.346908,0,203,39911.2440277778,2009-04-08,05:51:24
39.989113,116.346918,0,204,39911.2440856481,2009-04-08,05:51:29
39.989113,116.346918,0,204,39911.2441203704,2009-04-08,05:51:32
39.989111,116.346924,0,205,39911.2441435185,2009-04-08,05:51:34
39.989111,116.346936,0,205,39911.2442013889,2009-04-08,05:51:39
39.989118,116.346948,0,205,39911.2442592593,2009-04-08,05:51:44
39.989124,116.346939,0,205,39911.2443171296,2009-04-08,05:51:49
39.989069,116.346923,0,205,39911.244375,2009-04-08,05:51:54
39.988827,116.346952,0,203,39911.2444328704,2009-04-08,05:51:59
39.98846,116.347004,0,200,39911.2444907407,2009-04-08,05:52:04
39.988055,116.346982,0,197,39911.2445486111,2009-04-08,05:52:09
39.987611,116.346923,0,195,39911.2446064815,2009-04-08,05:52:14
39.987135,116.346904,0,195,39911.2446643518,2009-04-08,05:52:19
39.986636,116.346866,0,197,39911.2447222222,2009-04-08,05:52:24
39.986232,116.346831,0,197,39911.2447800926,2009-04-08,05:52:29
39.985979,116.346828,0,198,39911.244837963,2009-04-08,05:52:34
39.985815,116.346713,0,199,39911.2448958333,2009-04-08,05:52:39
39.98576,116.346493,0,201,39911.2449537037,2009-04-08,05:52:44
39.985737,116.346142,0,202,39911.2450115741,2009-04-08,05:52:49
39.985732,116.345609,0,204,39911.2450694444,2009-04-08,05:52:54
39.985724,116.345027,0,206,39911.2451273148,2009-04-08,05:52:59
39.98569,116.344366,0,206,39911.2451851852,2009-04-08,05:53:04
39.985624,116.343638,0,205,39911.2452430556,2009-04-08,05:53:09
39.985575,116.342891,0,205,39911.2453009259,2009-04-08,05:53:14
39.985582,116.34206,0,200,39911.2453587963,2009-04-08,05:53:19
39.985561,116.341257,0,194,39911.2454166667,2009-04-08,05:53:24
39.985541,116.340571,0,191,39911.245474537,2009-04-08,05:53:29
39.985532,116.339975,0,187,39911.2455324074,2009-04-08,05:53:34
39.985539,116.339497,0,186,39911.2455902778,2009-04-08,05:53:39
39.985546,116.339299,0,186,39911.2456481481,2009-04-08,05:53:44
39.985534,116.339321,0,186,39911.2457060185,2009-04-08,05:53:49
39.985525,116.339322,0,186,39911.2457638889,2009-04-08,05:53:54
39.985503,116.339297,0,186,39911.2458217593,2009-04-08,05:53:59
39.985512,116.339043,0,184,39911.2458796296,2009-04-08,05:54:04
39.985478,116.33867,0,184,39911.2459375,2009-04-08,05:54:09
39.985461,116.338149,0,183,39911.2459953704,2009-04-08,05:54:14
39.985471,116.337505,0,177,39911.2460532407,2009-04-08,05:54:19
39.985451,116.336807,0,173,39911.2461111111,2009-04-08,05:54:24
39.985414,116.336005,0,168,39911.2461689815,2009-04-08,05:54:29
39.985372,116.335121,0,164,39911.2462268519,2009-04-08,05:54:34
39.985316,116.334275,0,158,39911.2462847222,2009-04-08,05:54:39
39.985251,116.333431,0,155,39911.2463425926,2009-04-08,05:54:44
39.985235,116.332574,0,156,39911.246400463,2009-04-08,05:54:49
39.985216,116.331854,0,163,39911.2464583333,2009-04-08,05:54:54
39.985197,116.331152,0,168,39911.2465162037,2009-04-08,05:54:59
39.985165,116.330468,0,170,39911.2465740741,2009-04-08,05:55:04
39.985135,116.330005,0,168,39911.2466319444,2009-04-08,05:55:09
39.985096,116.329629,0,166,39911.2466898148,2009-04-08,05:55:14
39.985077,116.329283,0,165,39911.2467476852,2009-04-08,05:55:19
39.985054,116.328921,0,167,39911.2468055556,2009-04-08,05:55:24
39.985043,116.328586,0,172,39911.2468634259,2009-04-08,05:55:29
39.985041,116.328296,0,175,39911.2469212963,2009-04-08,05:55:34
39.985055,116.328068,0,170,39911.2469791667,2009-04-08,05:55:39
39.985069,116.32791,0,165,39911.247037037,2009-04-08,05:55:44
39.985055,116.327823,0,161,39911.2470949074,2009-04-08,05:55:49
39.985042,116.327816,0,159,39911.2471527778,2009-04-08,05:55:54
39.985034,116.327813,0,159,39911.2472106481,2009-04-08,05:55:59
39.985027,116.327815,0,159,39911.2472685185,2009-04-08,05:56:04
39.985021,116.327818,0,159,39911.2473263889,2009-04-08,05:56:09
39.985021,116.327818,0,159,39911.2473611111,2009-04-08,05:56:12
39.985014,116.327814,0,159,39911.2473842593,2009-04-08,05:56:14
39.985018,116.327661,0,151,39911.2474421296,2009-04-08,05:56:19
39.985002,116.327331,0,149,39911.2475,2009-04-08,05:56:24
39.984996,116.326903,0,149,39911.2475578704,2009-04-08,05:56:29
39.984978,116.326423,0,148,39911.2476157407,2009-04-08,05:56:34
39.984946,116.325978,0,148,39911.2476736111,2009-04-08,05:56:39
39.984887,116.325585,0,149,39911.2477314815,2009-04-08,05:56:44
39.984869,116.325246,0,151,39911.2477893519,2009-04-08,05:56:49
39.984875,116.325019,0,153,39911.2478472222,2009-04-08,05:56:54
39.984863,116.324949,0,156,39911.2479050926,2009-04-08,05:56:59
39.984863,116.324949,0,156,39911.2479398148,2009-04-08,05:57:02
39.984861,116.324947,0,158,39911.247962963,2009-04-08,05:57:04
39.984893,116.324929,0,158,39911.2480208333,2009-04-08,05:57:09
39.984894,116.324752,0,158,39911.2480787037,2009-04-08,05:57:14
39.984883,116.324379,0,156,39911.2481365741,2009-04-08,05:57:19
39.984852,116.323958,0,153,39911.2481944444,2009-04-08,05:57:24
39.984817,116.323472,0,152,39911.2482523148,2009-04-08,05:57:29
39.984806,116.322974,0,153,39911.2483101852,2009-04-08,05:57:34
39.984833,116.322538,0,154,39911.2483680556,2009-04-08,05:57:39
39.98484,116.322286,0,153,39911.2484259259,2009-04-08,05:57:44
39.98485,116.32206,0,152,39911.2484837963,2009-04-08,05:57:49
39.984837,116.321656,0,152,39911.2485416667,2009-04-08,05:57:54
39.984848,116.321244,0,151,39911.248599537,2009-04-08,05:57:59
39.984826,116.320915,0,151,39911.2486574074,2009-04-08,05:58:04
39.984794,116.320485,0,151,39911.2487152778,2009-04-08,05:58:09
39.984768,116.319916,0,152,39911.2487731481,2009-04-08,05:58:14
39.984757,116.319287,0,152,39911.2488310185,2009-04-08,05:58:19
39.984748,116.318603,0,152,39911.2488888889,2009-04-08,05:58:24
39.984744,116.317898,0,150,39911.2489467593,2009-04-08,05:58:29
39.984721,116.317277,0,147,39911.2490046296,2009-04-08,05:58:34
39.984723,116.316728,0,143,39911.2490625,2009-04-08,05:58:39
39.984704,116.316344,0,139,39911.2491203704,2009-04-08,05:58:44
39.984678,116.316234,0,136,39911.2491782407,2009-04-08,05:58:49
39.984665,116.316285,0,133,39911.2492361111,2009-04-08,05:58:54
39.984665,116.316285,0,133,39911.2492708333,2009-04-08,05:58:57
39.984664,116.316293,0,133,39911.2492939815,2009-04-08,05:58:59
39.984651,116.316287,0,133,39911.2493518519,2009-04-08,05:59:04
39.984641,116.316088,0,133,39911.2494097222,2009-04-08,05:59:09
39.984624,116.315727,0,136,39911.2494675926,2009-04-08,05:59:14
39.984619,116.31535,0,138,39911.249525463,2009-04-08,05:59:19
39.984621,116.315068,0,135,39911.2495833333,2009-04-08,05:59:24
39.984617,116.314853,0,132,39911.2496412037,2009-04-08,05:59:29
39.984623,116.314657,0,130,39911.2496990741,2009-04-08,05:59:34
39.984618,116.314544,0,127,39911.2497569444,2009-04-08,05:59:39
39.984601,116.314537,0,126,39911.2498148148,2009-04-08,05:59:44
39.984594,116.314515,0,125,39911.2498726852,2009-04-08,05:59:49
39.984587,116.314256,0,124,39911.2499305556,2009-04-08,05:59:54
39.984574,116.313816,0,124,39911.2499884259,2009-04-08,05:59:59
39.984555,116.313295,0,124,39911.2500462963,2009-04-08,06:00:04
39.98453,116.312726,0,122,39911.2501041667,2009-04-08,06:00:09
39.984523,116.312189,0,121,39911.250162037,2009-04-08,06:00:14
39.984527,116.311745,0,121,39911.2502199074,2009-04-08,06:00:19
39.984518,116.311452,0,118,39911.2502777778,2009-04-08,06:00:24
39.984505,116.311227,0,116,39911.2503356481,2009-04-08,06:00:29
39.984482,116.311085,0,117,39911.2503935185,2009-04-08,06:00:34
39.98449,116.311061,0,117,39911.2504513889,2009-04-08,06:00:39
39.984493,116.311058,0,117,39911.2505092593,2009-04-08,06:00:44
39.98449,116.311058,0,118,39911.2505671296,2009-04-08,06:00:49
39.98449,116.311058,0,118,39911.2506018518,2009-04-08,06:00:52
39.984485,116.311056,0,117,39911.250625,2009-04-08,06:00:54
39.984461,116.311036,0,115,39911.2506828704,2009-04-08,06:00:59
39.984442,116.311034,0,113,39911.2507407407,2009-04-08,06:01:04
39.984423,116.311009,0,111,39911.2507986111,2009-04-08,06:01:09
39.984469,116.311017,0,110,39911.2508564815,2009-04-08,06:01:14
39.984507,116.311055,0,112,39911.2509143518,2009-04-08,06:01:19
39.984544,116.311088,0,113,39911.2509722222,2009-04-08,06:01:24
39.984565,116.311056,0,113,39911.2510300926,2009-04-08,06:01:29
39.984546,116.310869,0,113,39911.251087963,2009-04-08,06:01:34
39.984536,116.310543,0,111,39911.2511458333,2009-04-08,06:01:39
39.984495,116.310146,0,112,39911.2512037037,2009-04-08,06:01:44
39.984436,116.309793,0,112,39911.2512615741,2009-04-08,06:01:49
39.984409,116.309531,0,114,39911.2513194444,2009-04-08,06:01:54
39.984418,116.309238,0,109,39911.2513773148,2009-04-08,06:01:59
39.984425,116.308834,0,106,39911.2514351852,2009-04-08,06:02:04
39.984405,116.308446,0,106,39911.2514930556,2009-04-08,06:02:09
39.984384,116.308198,0,101,39911.2515509259,2009-04-08,06:02:14
39.984378,116.308112,0,97,39911.2516087963,2009-04-08,06:02:19
39.984381,116.308094,0,97,39911.2516666667,2009-04-08,06:02:24
39.984382,116.308087,0,97,39911.251724537,2009-04-08,06:02:29
39.984382,116.308087,0,97,39911.2517592593,2009-04-08,06:02:32
39.984374,116.308093,0,97,39911.2517824074,2009-04-08,06:02:34
39.984336,116.308039,0,101,39911.2518402778,2009-04-08,06:02:39
39.984273,116.307785,0,104,39911.2518981481,2009-04-08,06:02:44
39.984248,116.307351,0,110,39911.2519560185,2009-04-08,06:02:49
39.98428,116.306794,0,112,39911.2520138889,2009-04-08,06:02:54
39.984282,116.306207,0,116,39911.2520717593,2009-04-08,06:02:59
39.984245,116.30553,0,116,39911.2521296296,2009-04-08,06:03:04
39.984178,116.304804,0,118,39911.2521875,2009-04-08,06:03:09
39.984167,116.303972,0,117,39911.2522453704,2009-04-08,06:03:14
39.984187,116.303127,0,116,39911.2523032407,2009-04-08,06:03:19
39.984214,116.302382,0,123,39911.2523611111,2009-04-08,06:03:24
39.984225,116.301704,0,122,39911.2524189815,2009-04-08,06:03:29
39.984233,116.301148,0,121,39911.2524768518,2009-04-08,06:03:34
39.984235,116.300734,0,116,39911.2525347222,2009-04-08,06:03:39
39.984224,116.300306,0,106,39911.2525925926,2009-04-08,06:03:44
39.984189,116.299937,0,101,39911.252650463,2009-04-08,06:03:49
39.984152,116.299602,0,103,39911.2527083333,2009-04-08,06:03:54
39.98399,116.299439,0,108,39911.2527662037,2009-04-08,06:03:59
39.983686,116.299338,0,106,39911.2528240741,2009-04-08,06:04:04
39.983448,116.29931,0,108,39911.2528819444,2009-04-08,06:04:09
39.983179,116.299395,0,113,39911.2529398148,2009-04-08,06:04:14
39.982852,116.299448,0,116,39911.2529976852,2009-04-08,06:04:19
39.982503,116.299499,0,104,39911.2530555556,2009-04-08,06:04:24
39.982151,116.299559,0,95,39911.2531134259,2009-04-08,06:04:29
39.981754,116.299627,0,87,39911.2531712963,2009-04-08,06:04:34
39.981349,116.29966,0,87,39911.2532291667,2009-04-08,06:04:39
39.98101,116.299649,0,80,39911.253287037,2009-04-08,06:04:44
39.980679,116.29966,0,75,39911.2533449074,2009-04-08,06:04:49
39.980299,116.299723,0,72,39911.2534027778,2009-04-08,06:04:54
39.979967,116.299809,0,77,39911.2534606481,2009-04-08,06:04:59
39.979823,116.299739,0,80,39911.2535185185,2009-04-08,06:05:04
39.979754,116.299849,0,84,39911.2535763889,2009-04-08,06:05:09
39.979585,116.299853,0,99,39911.2536342593,2009-04-08,06:05:14
39.97942,116.299846,0,114,39911.2536921296,2009-04-08,06:05:19
39.979357,116.299822,0,97,39911.25375,2009-04-08,06:05:24
39.979282,116.299845,0,87,39911.2538078704,2009-04-08,06:05:29
39.979127,116.299842,0,79,39911.2538657407,2009-04-08,06:05:34
39.978893,116.299818,0,76,39911.2539236111,2009-04-08,06:05:39
39.978656,116.299717,0,79,39911.2539814815,2009-04-08,06:05:44
39.978539,116.299796,0,76,39911.2540393519,2009-04-08,06:05:49
39.978544,116.299762,0,76,39911.2540972222,2009-04-08,06:05:54
39.978545,116.299762,0,74,39911.2541550926,2009-04-08,06:05:59
39.978545,116.299762,0,74,39911.2541898148,2009-04-08,06:06:02
39.978543,116.299763,0,74,39911.254212963,2009-04-08,06:06:04
39.978414,116.299784,0,72,39911.2542708333,2009-04-08,06:06:09
39.978121,116.299842,0,68,39911.2543287037,2009-04-08,06:06:14
39.977776,116.299818,0,66,39911.2543865741,2009-04-08,06:06:19
39.977387,116.299867,0,68,39911.2544444444,2009-04-08,06:06:24
39.977037,116.299912,0,71,39911.2545023148,2009-04-08,06:06:29
39.976759,116.299983,0,67,39911.2545601852,2009-04-08,06:06:34
39.976524,116.299956,0,65,39911.2546180556,2009-04-08,06:06:39
39.976332,116.29999,0,69,39911.2546759259,2009-04-08,06:06:44
39.976214,116.300006,0,72,39911.2547337963,2009-04-08,06:06:49
39.976125,116.300029,0,72,39911.2547916667,2009-04-08,06:06:54
39.976008,116.300139,0,78,39911.254849537,2009-04-08,06:06:59
39.975902,116.300119,0,83,39911.2549074074,2009-04-08,06:07:04
39.97578,116.300098,0,87,39911.2549652778,2009-04-08,06:07:09
39.975676,116.300081,0,96,39911.2550231481,2009-04-08,06:07:14
39.975638,116.300093,0,110,39911.2550810185,2009-04-08,06:07:19
39.975648,116.30011,0,123,39911.2551388889,2009-04-08,06:07:24
39.975657,116.300112,0,128,39911.2551967593,2009-04-08,06:07:29
39.975671,116.300112,0,133,39911.2552546296,2009-04-08,06:07:34
39.97566,116.300113,0,137,39911.2553125,2009-04-08,06:07:39
39.975663,116.300112,0,138,39911.2553703704,2009-04-08,06:07:44
39.975665,116.300114,0,140,39911.2554282407,2009-04-08,06:07:49
39.975672,116.300113,0,143,39911.2554861111,2009-04-08,06:07:54
39.975672,116.300113,0,143,39911.2555208333,2009-04-08,06:07:57
39.975669,116.300113,0,145,39911.2555439815,2009-04-08,06:07:59
39.975654,116.300116,0,146,39911.2556018519,2009-04-08,06:08:04
39.975634,116.300152,0,147,39911.2556597222,2009-04-08,06:08:09
39.975614,116.300163,0,148,39911.2557175926,2009-04-08,06:08:14
39.975599,116.300164,0,149,39911.255775463,2009-04-08,06:08:19
39.975584,116.300165,0,150,39911.2558333333,2009-04-08,06:08:24
39.975563,116.300182,0,151,39911.2558912037,2009-04-08,06:08:29
39.975539,116.300184,0,152,39911.2559490741,2009-04-08,06:08:34
39.975411,116.300185,0,153,39911.2560069444,2009-04-08,06:08:39
39.975121,116.300272,0,156,39911.2560648148,2009-04-08,06:08:44
39.974612,116.300417,0,157,39911.2561226852,2009-04-08,06:08:49
39.974192,116.300228,0,151,39911.2561805556,2009-04-08,06:08:54
39.973701,116.300266,0,148,39911.2562384259,2009-04-08,06:08:59
39.973248,116.300322,0,146,39911.2562962963,2009-04-08,06:09:04
39.972868,116.30038,0,142,39911.2563541667,2009-04-08,06:09:09
39.972527,116.30041,0,137,39911.256412037,2009-04-08,06:09:14
39.97225,116.300341,0,130,39911.2564699074,2009-04-08,06:09:19
39.972008,116.300395,0,125,39911.2565277778,2009-04-08,06:09:24
39.971681,116.30052,0,119,39911.2565856481,2009-04-08,06:09:29
39.971273,116.30046,0,112,39911.2566435185,2009-04-08,06:09:34
39.971004,116.300436,0,101,39911.2567013889,2009-04-08,06:09:39
39.970964,116.300492,0,97,39911.2567592593,2009-04-08,06:09:44
39.970922,116.300492,0,99,39911.2568171296,2009-04-08,06:09:49
39.970833,116.300471,0,99,39911.256875,2009-04-08,06:09:54
39.970833,116.300429,0,101,39911.2569328704,2009-04-08,06:09:59
39.97077,116.300421,0,101,39911.2569907407,2009-04-08,06:10:04
39.970687,116.300405,0,101,39911.2570486111,2009-04-08,06:10:09
39.970666,116.300429,0,105,39911.2571064815,2009-04-08,06:10:14
39.970653,116.300438,0,107,39911.2571643519,2009-04-08,06:10:19
39.970516,116.300349,0,115,39911.2572222222,2009-04-08,06:10:24
39.970496,116.300437,0,115,39911.2572800926,2009-04-08,06:10:29
39.970466,116.300439,0,116,39911.257337963,2009-04-08,06:10:34
39.970417,116.300462,0,118,39911.2573958333,2009-04-08,06:10:39
39.970359,116.300484,0,118,39911.2574537037,2009-04-08,06:10:44
39.970301,116.3005,0,116,39911.2575115741,2009-04-08,06:10:49
39.970269,116.300504,0,114,39911.2575694444,2009-04-08,06:10:54
39.970218,116.300489,0,115,39911.2576273148,2009-04-08,06:10:59
39.970168,116.300481,0,115,39911.2576851852,2009-04-08,06:11:04
39.970126,116.300439,0,114,39911.2577430556,2009-04-08,06:11:09
39.970092,116.300437,0,115,39911.2578009259,2009-04-08,06:11:14
39.970025,116.300461,0,122,39911.2578587963,2009-04-08,06:11:19
39.969997,116.300421,0,114,39911.2579166667,2009-04-08,06:11:24
39.969931,116.300481,0,126,39911.257974537,2009-04-08,06:11:29
39.969883,116.300477,0,137,39911.2580324074,2009-04-08,06:11:34
39.969858,116.300463,0,137,39911.2580902778,2009-04-08,06:11:39
39.969816,116.300445,0,136,39911.2581481481,2009-04-08,06:11:44
39.969779,116.300439,0,133,39911.2582060185,2009-04-08,06:11:49
39.969726,116.300431,0,128,39911.2582638889,2009-04-08,06:11:54
39.969656,116.300443,0,129,39911.2583217593,2009-04-08,06:11:59
39.969622,116.300448,0,126,39911.2583796296,2009-04-08,06:12:04
39.969569,116.300466,0,128,39911.2584375,2009-04-08,06:12:09
39.969526,116.300486,0,128,39911.2584953704,2009-04-08,06:12:14
39.969504,116.300498,0,132,39911.2585532407,2009-04-08,06:12:19
39.969475,116.300517,0,135,39911.2586111111,2009-04-08,06:12:24
39.969456,116.300566,0,136,39911.2586689815,2009-04-08,06:12:29
39.969444,116.300613,0,140,39911.2587268518,2009-04-08,06:12:34
39.969444,116.30063,0,140,39911.2587847222,2009-04-08,06:12:39
39.969456,116.300649,0,141,39911.2588425926,2009-04-08,06:12:44
39.969446,116.300686,0,140,39911.258900463,2009-04-08,06:12:49
39.969447,116.300747,0,141,39911.2589583333,2009-04-08,06:12:54
39.969463,116.30085,0,140,39911.2590162037,2009-04-08,06:12:59
39.969512,116.300977,0,135,39911.2590740741,2009-04-08,06:13:04
39.969511,116.300995,0,133,39911.2591319444,2009-04-08,06:13:09
39.969531,116.301075,0,136,39911.2591898148,2009-04-08,06:13:14
39.969535,116.301158,0,136,39911.2592476852,2009-04-08,06:13:19
39.969543,116.301226,0,139,39911.2593055556,2009-04-08,06:13:24
39.969545,116.301281,0,142,39911.2593634259,2009-04-08,06:13:29
39.969585,116.301409,0,140,39911.2594212963,2009-04-08,06:13:34
39.969594,116.301489,0,135,39911.2594791667,2009-04-08,06:13:39
39.969611,116.301598,0,133,39911.259537037,2009-04-08,06:13:44
39.969614,116.301677,0,133,39911.2595949074,2009-04-08,06:13:49
39.969657,116.301761,0,133,39911.2596527778,2009-04-08,06:13:54
39.969697,116.301864,0,132,39911.2597106481,2009-04-08,06:13:59
39.969707,116.301913,0,133,39911.2597685185,2009-04-08,06:14:04
39.969749,116.301841,0,137,39911.2598263889,2009-04-08,06:14:09
39.969837,116.301814,0,140,39911.2598842593,2009-04-08,06:14:14
39.969917,116.30187,0,140,39911.2599421296,2009-04-08,06:14:19
39.969965,116.301879,0,139,39911.26,2009-04-08,06:14:24
39.969994,116.301916,0,135,39911.2600578704,2009-04-08,06:14:29
39.970036,116.301956,0,131,39911.2601157407,2009-04-08,06:14:34
39.970074,116.301981,0,128,39911.2601736111,2009-04-08,06:14:39
39.970139,116.302014,0,127,39911.2602314815,2009-04-08,06:14:44
39.970167,116.302042,0,123,39911.2602893518,2009-04-08,06:14:49
39.970207,116.30208,0,123,39911.2603472222,2009-04-08,06:14:54
39.970233,116.302103,0,121,39911.2604050926,2009-04-08,06:14:59
39.970274,116.30212,0,121,39911.260462963,2009-04-08,06:15:04
39.970313,116.302242,0,119,39911.2605208333,2009-04-08,06:15:09
39.970354,116.302298,0,117,39911.2605787037,2009-04-08,06:15:14
39.97041,116.302322,0,118,39911.2606365741,2009-04-08,06:15:19
39.970457,116.302362,0,122,39911.2606944444,2009-04-08,06:15:24
39.97048,116.302362,0,126,39911.2607523148,2009-04-08,06:15:29
39.970495,116.302381,0,129,39911.2608101852,2009-04-08,06:15:34
39.970508,116.302386,0,132,39911.2608680556,2009-04-08,06:15:39
39.970537,116.302384,0,135,39911.2609259259,2009-04-08,06:15:44
39.970574,116.30239,0,138,39911.2609837963,2009-04-08,06:15:49
39.97049,116.302579,0,137,39911.2610416667,2009-04-08,06:15:54
39.970509,116.302789,0,134,39911.261099537,2009-04-08,06:15:59
39.970508,116.302854,0,136,39911.2611574074,2009-04-08,06:16:04
39.970526,116.302906,0,136,39911.2612152778,2009-04-08,06:16:09
39.970558,116.303045,0,141,39911.2612731481,2009-04-08,06:16:14
39.970644,116.302958,0,150,39911.2613310185,2009-04-08,06:16:19
39.970716,116.302994,0,152,39911.2613888889,2009-04-08,06:16:24
39.97073,116.302976,0,161,39911.2614467593,2009-04-08,06:16:29
39.97074,116.302889,0,158,39911.2615046296,2009-04-08,06:16:34
39.970706,116.302751,0,158,39911.2615625,2009-04-08,06:16:39
39.970706,116.302751,0,158,39911.2615972222,2009-04-08,06:16:42
39.970702,116.302754,0,159,39911.2616203704,2009-04-08,06:16:44
39.970642,116.302889,0,167,39911.2616782407,2009-04-08,06:16:49
39.970595,116.303094,0,177,39911.2617361111,2009-04-08,06:16:54
39.970625,116.303179,0,191,39911.2617939815,2009-04-08,06:16:59
39.970663,116.303222,0,199,39911.2618518519,2009-04-08,06:17:04
39.970733,116.303272,0,206,39911.2619097222,2009-04-08,06:17:09
39.970847,116.303397,0,203,39911.2619675926,2009-04-08,06:17:14
39.970995,116.303606,0,193,39911.262025463,2009-04-08,06:17:19
39.971082,116.303507,0,193,39911.2620833333,2009-04-08,06:17:24
39.971109,116.303482,0,183,39911.2621412037,2009-04-08,06:17:29
39.971138,116.303496,0,174,39911.2621990741,2009-04-08,06:17:34
39.971175,116.303528,0,168,39911.2622569444,2009-04-08,06:17:39
39.971212,116.303568,0,165,39911.2623148148,2009-04-08,06:17:44
39.971283,116.30362,0,161,39911.2623726852,2009-04-08,06:17:49
39.971311,116.303724,0,161,39911.2624305556,2009-04-08,06:17:54
39.971312,116.303842,0,153,39911.2624884259,2009-04-08,06:17:59
39.971295,116.303939,0,141,39911.2625462963,2009-04-08,06:18:04
39.971283,116.304012,0,139,39911.2626041667,2009-04-08,06:18:09
39.97133,116.303928,0,138,39911.262662037,2009-04-08,06:18:14
39.971356,116.303901,0,137,39911.2627199074,2009-04-08,06:18:19
39.971343,116.30395,0,145,39911.2627777778,2009-04-08,06:18:24
39.971367,116.303915,0,151,39911.2628356481,2009-04-08,06:18:29
39.971358,116.303996,0,163,39911.2628935185,2009-04-08,06:18:34
39.971353,116.30405,0,171,39911.2629513889,2009-04-08,06:18:39
39.971357,116.3041,0,177,39911.2630092593,2009-04-08,06:18:44
39.971365,116.304126,0,180,39911.2630671296,2009-04-08,06:18:49
39.971365,116.304126,0,180,39911.2631018519,2009-04-08,06:18:52
39.971364,116.304131,0,180,39911.263125,2009-04-08,06:18:54
39.971436,116.304335,0,187,39911.2631828704,2009-04-08,06:18:59
39.971433,116.30436,0,189,39911.2632407407,2009-04-08,06:19:04
39.971438,116.30436,0,189,39911.2632986111,2009-04-08,06:19:09
39.971438,116.30436,0,189,39911.2633333333,2009-04-08,06:19:12
39.971445,116.304361,0,189,39911.2633564815,2009-04-08,06:19:14
