# Supplementary material for: Research on differential privacy protection method based on user tendency
Source: PLoS One. 2023 Oct 26;18(10):e0288823. doi: 10.1371/journal.pone.0288823 (PMC10602288; doi:10.1371/journal.pone.0288823)
Supplement: S2 Data — (ZIP) [file pone.0288823.s002.zip › Data 5-2/022/Trajectory/20090408144751.plt]

Geolife trajectory
WGS 84
Altitude is in Feet
Reserved 3
0,2,255,My Track,0,0,2,8421376
0
39.969779,116.302979,0,492,39911.6165625,2009-04-08,14:47:51
39.96971,116.303042,0,491,39911.6166319444,2009-04-08,14:47:57
39.969716,116.303117,0,491,39911.6166898148,2009-04-08,14:48:02
39.96969,116.302988,0,490,39911.6167476852,2009-04-08,14:48:07
39.969637,116.302916,0,490,39911.6168055556,2009-04-08,14:48:12
39.969578,116.302763,0,489,39911.6168634259,2009-04-08,14:48:17
39.969566,116.302643,0,490,39911.6169212963,2009-04-08,14:48:22
39.969541,116.302506,0,490,39911.6169791667,2009-04-08,14:48:27
39.969561,116.302274,0,490,39911.617037037,2009-04-08,14:48:32
39.969572,116.30218,0,489,39911.6170949074,2009-04-08,14:48:37
39.969567,116.302068,0,488,39911.6171527778,2009-04-08,14:48:42
39.969705,116.301686,0,488,39911.6172106481,2009-04-08,14:48:47
39.969785,116.301298,0,489,39911.6172685185,2009-04-08,14:48:52
39.969794,116.30117,0,487,39911.6173263889,2009-04-08,14:48:57
39.96976,116.30117,0,484,39911.6173842593,2009-04-08,14:49:02
39.96977,116.301193,0,481,39911.6174421296,2009-04-08,14:49:07
39.96973,116.301126,0,478,39911.6175,2009-04-08,14:49:12
39.969652,116.300982,0,474,39911.6175578704,2009-04-08,14:49:17
39.969662,116.300821,0,472,39911.6176157407,2009-04-08,14:49:22
39.969723,116.300808,0,463,39911.6176736111,2009-04-08,14:49:27
39.969885,116.3005,0,454,39911.6177314815,2009-04-08,14:49:32
39.97003,116.300294,0,448,39911.6177893518,2009-04-08,14:49:37
39.970064,116.300276,0,437,39911.6178472222,2009-04-08,14:49:42
39.970124,116.300255,0,428,39911.6179050926,2009-04-08,14:49:47
39.970259,116.300047,0,432,39911.617962963,2009-04-08,14:49:52
39.970347,116.300002,0,428,39911.6180208333,2009-04-08,14:49:57
39.970402,116.300014,0,419,39911.6180787037,2009-04-08,14:50:02
39.970447,116.299991,0,407,39911.6181365741,2009-04-08,14:50:07
39.970524,116.299947,0,400,39911.6181944444,2009-04-08,14:50:12
39.970599,116.299923,0,401,39911.6182523148,2009-04-08,14:50:17
39.970649,116.29989,0,393,39911.6183101852,2009-04-08,14:50:22
39.970714,116.299887,0,390,39911.6183680556,2009-04-08,14:50:27
39.970765,116.299888,0,382,39911.6184259259,2009-04-08,14:50:32
39.970824,116.299826,0,378,39911.6184837963,2009-04-08,14:50:37
39.970845,116.299766,0,375,39911.6185416667,2009-04-08,14:50:42
39.970843,116.299739,0,371,39911.618599537,2009-04-08,14:50:47
39.970803,116.299716,0,366,39911.6186574074,2009-04-08,14:50:52
39.970883,116.299703,0,349,39911.6187152778,2009-04-08,14:50:57
39.970875,116.299624,0,338,39911.6187731481,2009-04-08,14:51:02
39.970887,116.299654,0,311,39911.6188310185,2009-04-08,14:51:07
39.97093,116.299789,0,290,39911.6188888889,2009-04-08,14:51:12
39.97084,116.300005,0,290,39911.6189467593,2009-04-08,14:51:17
39.970801,116.300206,0,294,39911.6190046296,2009-04-08,14:51:22
39.970993,116.300202,0,299,39911.6190625,2009-04-08,14:51:27
39.971013,116.300215,0,301,39911.6191203704,2009-04-08,14:51:32
39.970981,116.300223,0,303,39911.6191782407,2009-04-08,14:51:37
39.970982,116.300269,0,307,39911.6192361111,2009-04-08,14:51:42
39.970946,116.300257,0,310,39911.6192939815,2009-04-08,14:51:47
39.970929,116.300262,0,312,39911.6193518518,2009-04-08,14:51:52
39.970875,116.30022,0,314,39911.6194097222,2009-04-08,14:51:57
39.97083,116.300205,0,316,39911.6194675926,2009-04-08,14:52:02
39.970778,116.300209,0,317,39911.619525463,2009-04-08,14:52:07
39.970773,116.300152,0,320,39911.6195833333,2009-04-08,14:52:12
39.970767,116.300113,0,323,39911.6196412037,2009-04-08,14:52:17
39.97073,116.300057,0,325,39911.6196990741,2009-04-08,14:52:22
39.970718,116.299979,0,329,39911.6197569444,2009-04-08,14:52:27
39.970381,116.300101,0,768,39911.6198148148,2009-04-08,14:52:32
39.970306,116.300108,0,768,39911.6198726852,2009-04-08,14:52:37
39.97022,116.300247,0,764,39911.6199305556,2009-04-08,14:52:42
39.970279,116.300319,0,763,39911.6199884259,2009-04-08,14:52:47
39.970206,116.300453,0,760,39911.6200462963,2009-04-08,14:52:52
39.970218,116.300478,0,758,39911.6201041667,2009-04-08,14:52:57
39.970229,116.300525,0,756,39911.620162037,2009-04-08,14:53:02
39.970213,116.30059,0,751,39911.6202199074,2009-04-08,14:53:07
39.969994,116.300951,0,746,39911.6202777778,2009-04-08,14:53:12
39.969877,116.301114,0,741,39911.6203356481,2009-04-08,14:53:17
39.969708,116.301347,0,734,39911.6203935185,2009-04-08,14:53:22
39.969525,116.301563,0,723,39911.6204513889,2009-04-08,14:53:27
39.969496,116.30168,0,714,39911.6205092593,2009-04-08,14:53:32
39.969381,116.301853,0,706,39911.6205671296,2009-04-08,14:53:37
39.969402,116.301886,0,691,39911.620625,2009-04-08,14:53:42
39.969391,116.30198,0,682,39911.6206828704,2009-04-08,14:53:47
39.969247,116.302138,0,671,39911.6207407407,2009-04-08,14:53:52
39.969296,116.302187,0,667,39911.6207986111,2009-04-08,14:53:57
39.969372,116.302234,0,649,39911.6208564815,2009-04-08,14:54:02
39.96938,116.302322,0,634,39911.6209143519,2009-04-08,14:54:07
39.969419,116.302435,0,616,39911.6209722222,2009-04-08,14:54:12
39.969447,116.302508,0,602,39911.6210300926,2009-04-08,14:54:17
39.9695,116.302545,0,591,39911.621087963,2009-04-08,14:54:22
39.969553,116.302604,0,582,39911.6211458333,2009-04-08,14:54:27
39.969601,116.30263,0,572,39911.6212037037,2009-04-08,14:54:32
39.969662,116.302644,0,555,39911.6212615741,2009-04-08,14:54:37
39.969719,116.302649,0,545,39911.6213194444,2009-04-08,14:54:42
39.969774,116.302643,0,538,39911.6213773148,2009-04-08,14:54:47
39.969833,116.302641,0,530,39911.6214351852,2009-04-08,14:54:52
39.969889,116.302628,0,523,39911.6214930556,2009-04-08,14:54:57
39.96996,116.302572,0,510,39911.6215509259,2009-04-08,14:55:02
39.970002,116.302545,0,505,39911.6216087963,2009-04-08,14:55:07
39.970034,116.302528,0,501,39911.6216666667,2009-04-08,14:55:12
39.970065,116.302516,0,496,39911.621724537,2009-04-08,14:55:17
39.970077,116.302497,0,494,39911.6217824074,2009-04-08,14:55:22
39.97009,116.302448,0,493,39911.6218402778,2009-04-08,14:55:27
39.97009,116.302421,0,493,39911.6218981481,2009-04-08,14:55:32
39.970091,116.302402,0,493,39911.6219560185,2009-04-08,14:55:37
39.970091,116.302402,0,493,39911.6219907407,2009-04-08,14:55:40
39.970094,116.302404,0,493,39911.6220138889,2009-04-08,14:55:42
39.970079,116.302391,0,493,39911.6220717593,2009-04-08,14:55:47
39.970038,116.302475,0,490,39911.6221296296,2009-04-08,14:55:52
39.970034,116.302678,0,487,39911.6221875,2009-04-08,14:55:57
39.970177,116.303024,0,483,39911.6222453704,2009-04-08,14:56:02
39.970193,116.303081,0,476,39911.6223032407,2009-04-08,14:56:07
39.970259,116.303113,0,470,39911.6223611111,2009-04-08,14:56:12
39.970319,116.303164,0,466,39911.6224189815,2009-04-08,14:56:17
39.970354,116.303171,0,459,39911.6224768519,2009-04-08,14:56:22
39.970381,116.303202,0,447,39911.6225347222,2009-04-08,14:56:27
39.970419,116.303197,0,446,39911.6225925926,2009-04-08,14:56:32
39.970431,116.303298,0,445,39911.622650463,2009-04-08,14:56:37
39.970468,116.303364,0,445,39911.6227083333,2009-04-08,14:56:42
39.970467,116.303437,0,444,39911.6227662037,2009-04-08,14:56:47
39.970507,116.303465,0,443,39911.6228240741,2009-04-08,14:56:52
39.970558,116.303498,0,442,39911.6228819444,2009-04-08,14:56:57
39.970611,116.303422,0,438,39911.6229398148,2009-04-08,14:57:02
39.970658,116.303374,0,435,39911.6229976852,2009-04-08,14:57:07
39.970682,116.303362,0,430,39911.6230555556,2009-04-08,14:57:12
39.970694,116.303416,0,425,39911.6231134259,2009-04-08,14:57:17
39.970719,116.3034,0,423,39911.6231712963,2009-04-08,14:57:22
39.970734,116.303447,0,410,39911.6232291667,2009-04-08,14:57:27
39.970869,116.303491,0,405,39911.623287037,2009-04-08,14:57:32
39.970904,116.303514,0,399,39911.6233449074,2009-04-08,14:57:37
39.970972,116.303555,0,392,39911.6234027778,2009-04-08,14:57:42
39.971008,116.303561,0,389,39911.6234606481,2009-04-08,14:57:47
39.971053,116.303578,0,386,39911.6235185185,2009-04-08,14:57:52
39.971067,116.303618,0,384,39911.6235763889,2009-04-08,14:57:57
39.971084,116.30371,0,383,39911.6236342593,2009-04-08,14:58:02
39.971127,116.303744,0,382,39911.6236921296,2009-04-08,14:58:07
39.971178,116.303789,0,380,39911.62375,2009-04-08,14:58:12
39.971218,116.303891,0,381,39911.6238078704,2009-04-08,14:58:17
39.971251,116.303921,0,381,39911.6238657407,2009-04-08,14:58:22
39.971289,116.303957,0,379,39911.6239236111,2009-04-08,14:58:27
39.97134,116.303999,0,376,39911.6239814815,2009-04-08,14:58:32
39.971425,116.30406,0,373,39911.6240393519,2009-04-08,14:58:37
39.971457,116.304098,0,368,39911.6240972222,2009-04-08,14:58:42
39.971421,116.304142,0,366,39911.6241550926,2009-04-08,14:58:47
39.971449,116.304178,0,364,39911.624212963,2009-04-08,14:58:52
39.971455,116.304208,0,361,39911.6242708333,2009-04-08,14:58:57
39.971438,116.304311,0,356,39911.6243287037,2009-04-08,14:59:02
39.971446,116.304321,0,355,39911.6243865741,2009-04-08,14:59:07
39.97146,116.304374,0,354,39911.6244444444,2009-04-08,14:59:12
39.971483,116.304401,0,353,39911.6245023148,2009-04-08,14:59:17
39.971497,116.304419,0,351,39911.6245601852,2009-04-08,14:59:22
39.971513,116.30452,0,350,39911.6246180556,2009-04-08,14:59:27
39.971458,116.304625,0,347,39911.6246759259,2009-04-08,14:59:32
39.971423,116.30468,0,346,39911.6247337963,2009-04-08,14:59:37
39.971406,116.304698,0,346,39911.6247916667,2009-04-08,14:59:42
39.971358,116.304751,0,345,39911.624849537,2009-04-08,14:59:47
39.971299,116.304814,0,345,39911.6249074074,2009-04-08,14:59:52
39.97128,116.304871,0,345,39911.6249652778,2009-04-08,14:59:57
