# Supplementary material for: Research on differential privacy protection method based on user tendency
Source: PLoS One. 2023 Oct 26;18(10):e0288823. doi: 10.1371/journal.pone.0288823 (PMC10602288; doi:10.1371/journal.pone.0288823)
Supplement: S2 Data — (ZIP) [file pone.0288823.s002.zip › Data 5-2/022/Trajectory/20090409002328.plt]

Geolife trajectory
WGS 84
Altitude is in Feet
Reserved 3
0,2,255,My Track,0,0,2,8421376
0
39.970099,116.300475,0,492,39912.0162962963,2009-04-09,00:23:28
39.970611,116.300671,0,283,39912.0164236111,2009-04-09,00:23:39
39.970665,116.301026,0,265,39912.0164814815,2009-04-09,00:23:44
39.970653,116.301004,0,265,39912.0165393518,2009-04-09,00:23:49
39.97057,116.300795,0,267,39912.0165972222,2009-04-09,00:23:54
39.970348,116.300702,0,287,39912.0166550926,2009-04-09,00:23:59
39.970205,116.300666,0,298,39912.016712963,2009-04-09,00:24:04
39.970108,116.300617,0,308,39912.0167708333,2009-04-09,00:24:09
39.970059,116.300594,0,311,39912.0168287037,2009-04-09,00:24:14
39.970014,116.300558,0,315,39912.0168865741,2009-04-09,00:24:19
39.970049,116.300511,0,324,39912.0169444444,2009-04-09,00:24:24
39.970083,116.30051,0,324,39912.0170023148,2009-04-09,00:24:29
39.970083,116.30051,0,324,39912.017037037,2009-04-09,00:24:32
39.970081,116.300508,0,324,39912.0170601852,2009-04-09,00:24:34
39.970125,116.300491,0,322,39912.0171180556,2009-04-09,00:24:39
39.970191,116.30048,0,319,39912.0171759259,2009-04-09,00:24:44
39.97024,116.300473,0,317,39912.0172337963,2009-04-09,00:24:49
39.970253,116.30048,0,321,39912.0172916667,2009-04-09,00:24:54
39.97029,116.300468,0,324,39912.017349537,2009-04-09,00:24:59
39.970332,116.300463,0,326,39912.0174074074,2009-04-09,00:25:04
39.97035,116.300451,0,327,39912.0174652778,2009-04-09,00:25:09
39.97038,116.300426,0,328,39912.0175231481,2009-04-09,00:25:14
39.970416,116.300388,0,330,39912.0175810185,2009-04-09,00:25:19
39.970442,116.300395,0,332,39912.0176388889,2009-04-09,00:25:24
39.970501,116.300441,0,333,39912.0176967593,2009-04-09,00:25:29
39.970629,116.300527,0,335,39912.0177546296,2009-04-09,00:25:34
39.970816,116.300706,0,329,39912.0178125,2009-04-09,00:25:39
39.970969,116.30073,0,330,39912.0178703704,2009-04-09,00:25:44
39.971317,116.300832,0,332,39912.0179282407,2009-04-09,00:25:49
39.971998,116.300814,0,297,39912.0179861111,2009-04-09,00:25:54
39.972492,116.300719,0,260,39912.0180439815,2009-04-09,00:25:59
39.972819,116.300602,0,251,39912.0181018518,2009-04-09,00:26:04
39.972905,116.30057,0,238,39912.0181597222,2009-04-09,00:26:09
39.972928,116.300533,0,224,39912.0182175926,2009-04-09,00:26:14
39.972928,116.300513,0,213,39912.018275463,2009-04-09,00:26:19
39.972949,116.300521,0,204,39912.0183333333,2009-04-09,00:26:24
39.973076,116.300518,0,203,39912.0183912037,2009-04-09,00:26:29
39.973414,116.300649,0,166,39912.0184490741,2009-04-09,00:26:34
39.973581,116.300647,0,156,39912.0185069444,2009-04-09,00:26:39
39.973658,116.300622,0,149,39912.0185648148,2009-04-09,00:26:44
39.973639,116.300619,0,144,39912.0186226852,2009-04-09,00:26:49
39.973616,116.300621,0,138,39912.0186805556,2009-04-09,00:26:54
39.973616,116.300621,0,138,39912.0187152778,2009-04-09,00:26:57
39.97362,116.300624,0,135,39912.0187384259,2009-04-09,00:26:59
39.97364,116.30062,0,134,39912.0187962963,2009-04-09,00:27:04
39.97364,116.30062,0,134,39912.0188310185,2009-04-09,00:27:07
39.973639,116.300618,0,134,39912.0188541667,2009-04-09,00:27:09
39.973621,116.300617,0,133,39912.018912037,2009-04-09,00:27:14
39.973622,116.300622,0,132,39912.0189699074,2009-04-09,00:27:19
39.973622,116.300622,0,132,39912.0190046296,2009-04-09,00:27:22
39.973626,116.300629,0,132,39912.0190277778,2009-04-09,00:27:24
39.973616,116.300633,0,132,39912.0190856481,2009-04-09,00:27:29
39.973599,116.300639,0,132,39912.0191435185,2009-04-09,00:27:34
39.973587,116.300646,0,133,39912.0192013889,2009-04-09,00:27:39
39.973582,116.300651,0,133,39912.0192592593,2009-04-09,00:27:44
39.973586,116.300659,0,133,39912.0193171296,2009-04-09,00:27:49
39.973586,116.300659,0,133,39912.0193518519,2009-04-09,00:27:52
39.97359,116.300659,0,133,39912.019375,2009-04-09,00:27:54
39.973598,116.300647,0,133,39912.0194328704,2009-04-09,00:27:59
39.973611,116.300631,0,133,39912.0194907407,2009-04-09,00:28:04
39.973621,116.300626,0,133,39912.0195486111,2009-04-09,00:28:09
39.973614,116.300607,0,133,39912.0196064815,2009-04-09,00:28:14
39.97361,116.300594,0,133,39912.0196643519,2009-04-09,00:28:19
39.973614,116.300578,0,133,39912.0197222222,2009-04-09,00:28:24
39.973627,116.300577,0,133,39912.0197800926,2009-04-09,00:28:29
39.973644,116.300579,0,134,39912.019837963,2009-04-09,00:28:34
39.97366,116.30058,0,134,39912.0198958333,2009-04-09,00:28:39
39.973674,116.30058,0,134,39912.0199537037,2009-04-09,00:28:44
39.973692,116.300572,0,135,39912.0200115741,2009-04-09,00:28:49
39.973702,116.300551,0,135,39912.0200694444,2009-04-09,00:28:54
39.973702,116.300551,0,135,39912.0201041667,2009-04-09,00:28:57
39.973707,116.300543,0,135,39912.0201273148,2009-04-09,00:28:59
39.973717,116.300545,0,135,39912.0201851852,2009-04-09,00:29:04
39.97373,116.300565,0,136,39912.0202430556,2009-04-09,00:29:09
39.973777,116.30056,0,135,39912.0203009259,2009-04-09,00:29:14
39.973896,116.300516,0,135,39912.0203587963,2009-04-09,00:29:19
39.974118,116.30048,0,141,39912.0204166667,2009-04-09,00:29:24
39.974293,116.300469,0,148,39912.020474537,2009-04-09,00:29:29
39.974512,116.30044,0,160,39912.0205324074,2009-04-09,00:29:34
39.974533,116.300432,0,162,39912.0205902778,2009-04-09,00:29:39
39.974501,116.300394,0,164,39912.0206481481,2009-04-09,00:29:44
39.97455,116.30035,0,164,39912.0207060185,2009-04-09,00:29:49
39.97486,116.300383,0,168,39912.0207638889,2009-04-09,00:29:54
39.975239,116.300363,0,176,39912.0208217593,2009-04-09,00:29:59
39.975688,116.300321,0,185,39912.0208796296,2009-04-09,00:30:04
39.976179,116.300324,0,188,39912.0209375,2009-04-09,00:30:09
39.976757,116.300258,0,182,39912.0209953704,2009-04-09,00:30:14
39.977341,116.300196,0,163,39912.0210532407,2009-04-09,00:30:19
39.977757,116.300179,0,162,39912.0211111111,2009-04-09,00:30:24
39.978122,116.30021,0,150,39912.0211689815,2009-04-09,00:30:29
39.978301,116.300124,0,130,39912.0212268519,2009-04-09,00:30:34
39.978649,116.300091,0,121,39912.0212847222,2009-04-09,00:30:39
39.978742,116.300025,0,126,39912.0213425926,2009-04-09,00:30:44
39.978805,116.299951,0,126,39912.021400463,2009-04-09,00:30:49
39.978815,116.299947,0,128,39912.0214583333,2009-04-09,00:30:54
39.978815,116.299947,0,128,39912.0214930556,2009-04-09,00:30:57
39.978816,116.299947,0,128,39912.0215162037,2009-04-09,00:30:59
39.978806,116.299935,0,128,39912.0215740741,2009-04-09,00:31:04
39.978808,116.299926,0,128,39912.0216319444,2009-04-09,00:31:09
39.978813,116.299915,0,128,39912.0216898148,2009-04-09,00:31:14
39.978763,116.299832,0,138,39912.0217476852,2009-04-09,00:31:19
39.97872,116.299805,0,149,39912.0218055556,2009-04-09,00:31:24
39.978788,116.29974,0,158,39912.0218634259,2009-04-09,00:31:29
39.979172,116.299682,0,157,39912.0219212963,2009-04-09,00:31:34
39.979635,116.299651,0,161,39912.0219791667,2009-04-09,00:31:39
39.979988,116.299715,0,183,39912.022037037,2009-04-09,00:31:44
39.980251,116.299685,0,191,39912.0220949074,2009-04-09,00:31:49
39.980333,116.299689,0,187,39912.0221527778,2009-04-09,00:31:54
39.980333,116.299689,0,187,39912.0221875,2009-04-09,00:31:57
39.980336,116.299684,0,187,39912.0222106481,2009-04-09,00:31:59
39.980336,116.299662,0,187,39912.0222685185,2009-04-09,00:32:04
39.980352,116.299677,0,187,39912.0223263889,2009-04-09,00:32:09
39.980417,116.299776,0,197,39912.0223842593,2009-04-09,00:32:14
39.980813,116.299823,0,190,39912.0224421296,2009-04-09,00:32:19
39.981377,116.299718,0,222,39912.0225,2009-04-09,00:32:24
39.98186,116.299764,0,214,39912.0225578704,2009-04-09,00:32:29
39.982216,116.299793,0,251,39912.0226157407,2009-04-09,00:32:34
39.982685,116.299728,0,295,39912.0226736111,2009-04-09,00:32:39
39.983191,116.29955,0,329,39912.0227314815,2009-04-09,00:32:44
39.983624,116.29973,0,349,39912.0227893519,2009-04-09,00:32:49
39.983788,116.30014,0,360,39912.0228472222,2009-04-09,00:32:54
39.983833,116.300567,0,378,39912.0229050926,2009-04-09,00:32:59
39.983896,116.301024,0,385,39912.022962963,2009-04-09,00:33:04
39.98402,116.301522,0,349,39912.0230208333,2009-04-09,00:33:09
39.984088,116.302003,0,333,39912.0230787037,2009-04-09,00:33:14
39.984126,116.302447,0,326,39912.0231365741,2009-04-09,00:33:19
39.984187,116.302855,0,325,39912.0231944444,2009-04-09,00:33:24
39.984177,116.303104,0,331,39912.0232523148,2009-04-09,00:33:29
39.984175,116.303122,0,333,39912.0233101852,2009-04-09,00:33:34
39.984185,116.303181,0,335,39912.0233680556,2009-04-09,00:33:39
39.984143,116.303301,0,336,39912.0234259259,2009-04-09,00:33:44
39.98407,116.303368,0,342,39912.0234837963,2009-04-09,00:33:49
39.984084,116.303437,0,346,39912.0235416667,2009-04-09,00:33:54
39.984139,116.303415,0,356,39912.023599537,2009-04-09,00:33:59
39.984166,116.303433,0,359,39912.0236574074,2009-04-09,00:34:04
39.984179,116.303482,0,362,39912.0237152778,2009-04-09,00:34:09
39.984202,116.303481,0,364,39912.0237731481,2009-04-09,00:34:14
39.984145,116.303488,0,374,39912.0238310185,2009-04-09,00:34:19
39.984071,116.303598,0,378,39912.0238888889,2009-04-09,00:34:24
39.984071,116.303753,0,368,39912.0239467593,2009-04-09,00:34:29
39.98407,116.303862,0,359,39912.0240046296,2009-04-09,00:34:34
39.984132,116.303821,0,372,39912.0240625,2009-04-09,00:34:39
39.984138,116.303827,0,372,39912.0241203704,2009-04-09,00:34:44
39.984138,116.303827,0,372,39912.0241550926,2009-04-09,00:34:47
39.984141,116.303832,0,372,39912.0241782407,2009-04-09,00:34:49
39.984275,116.303915,0,396,39912.0242361111,2009-04-09,00:34:54
39.98428,116.303985,0,396,39912.0242939815,2009-04-09,00:34:59
39.98427,116.304034,0,400,39912.0243518518,2009-04-09,00:35:04
39.984288,116.304087,0,397,39912.0244097222,2009-04-09,00:35:09
39.984339,116.304326,0,393,39912.0244675926,2009-04-09,00:35:14
39.984265,116.304754,0,403,39912.024525463,2009-04-09,00:35:19
39.984313,116.305079,0,431,39912.0245833333,2009-04-09,00:35:24
39.984411,116.305329,0,453,39912.0246412037,2009-04-09,00:35:29
39.984535,116.305571,0,471,39912.0246990741,2009-04-09,00:35:34
39.984604,116.305764,0,491,39912.0247569444,2009-04-09,00:35:39
39.984611,116.305975,0,501,39912.0248148148,2009-04-09,00:35:44
39.984555,116.306207,0,521,39912.0248726852,2009-04-09,00:35:49
39.984528,116.306533,0,540,39912.0249305556,2009-04-09,00:35:54
39.984465,116.306777,0,542,39912.0249884259,2009-04-09,00:35:59
39.984369,116.307048,0,556,39912.0250462963,2009-04-09,00:36:04
39.98429,116.307346,0,576,39912.0251041667,2009-04-09,00:36:09
39.984296,116.307595,0,579,39912.025162037,2009-04-09,00:36:14
39.984399,116.307721,0,545,39912.0252199074,2009-04-09,00:36:19
39.984406,116.307716,0,536,39912.0252777778,2009-04-09,00:36:24
39.984406,116.30772,0,536,39912.0253356481,2009-04-09,00:36:29
39.984406,116.307718,0,535,39912.0253935185,2009-04-09,00:36:34
39.984408,116.307724,0,534,39912.0254513889,2009-04-09,00:36:39
39.984408,116.307728,0,534,39912.0255092593,2009-04-09,00:36:44
39.984408,116.307733,0,533,39912.0255671296,2009-04-09,00:36:49
39.984409,116.307741,0,532,39912.025625,2009-04-09,00:36:54
39.98441,116.307749,0,532,39912.0256828704,2009-04-09,00:36:59
39.984412,116.307757,0,532,39912.0257407407,2009-04-09,00:37:04
39.984414,116.307762,0,531,39912.0257986111,2009-04-09,00:37:09
39.984415,116.307769,0,531,39912.0258564815,2009-04-09,00:37:14
39.984415,116.307767,0,531,39912.0259143518,2009-04-09,00:37:19
39.984417,116.307768,0,530,39912.0259722222,2009-04-09,00:37:24
39.984418,116.307768,0,530,39912.0260300926,2009-04-09,00:37:29
39.98442,116.307766,0,530,39912.026087963,2009-04-09,00:37:34
39.984421,116.307764,0,530,39912.0261458333,2009-04-09,00:37:39
39.984421,116.307764,0,530,39912.0261805556,2009-04-09,00:37:42
39.984421,116.307766,0,530,39912.0262037037,2009-04-09,00:37:44
39.98442,116.307842,0,527,39912.0262615741,2009-04-09,00:37:49
39.984445,116.308117,0,524,39912.0263194444,2009-04-09,00:37:54
39.984411,116.308509,0,500,39912.0263773148,2009-04-09,00:37:59
39.984399,116.308996,0,460,39912.0264351852,2009-04-09,00:38:04
39.984433,116.309558,0,436,39912.0264930556,2009-04-09,00:38:09
39.984475,116.309991,0,423,39912.0265509259,2009-04-09,00:38:14
39.98456,116.310293,0,422,39912.0266087963,2009-04-09,00:38:19
39.984617,116.310501,0,418,39912.0266666667,2009-04-09,00:38:24
39.984649,116.310678,0,418,39912.026724537,2009-04-09,00:38:29
39.984598,116.310902,0,413,39912.0267824074,2009-04-09,00:38:34
39.98459,116.311148,0,404,39912.0268402778,2009-04-09,00:38:39
39.984587,116.311509,0,398,39912.0268981481,2009-04-09,00:38:44
39.98464,116.311859,0,409,39912.0269560185,2009-04-09,00:38:49
39.984646,116.312203,0,407,39912.0270138889,2009-04-09,00:38:54
39.984675,116.312546,0,398,39912.0270717593,2009-04-09,00:38:59
39.984678,116.312861,0,382,39912.0271296296,2009-04-09,00:39:04
39.984643,116.313099,0,346,39912.0271875,2009-04-09,00:39:09
39.984617,116.313183,0,317,39912.0272453704,2009-04-09,00:39:14
39.984617,116.313183,0,317,39912.0272800926,2009-04-09,00:39:17
39.984621,116.313187,0,314,39912.0273032407,2009-04-09,00:39:19
39.984593,116.313198,0,312,39912.0273611111,2009-04-09,00:39:24
39.984535,116.313265,0,303,39912.0274189815,2009-04-09,00:39:29
39.984457,116.313348,0,288,39912.0274768519,2009-04-09,00:39:34
39.984445,116.313499,0,272,39912.0275347222,2009-04-09,00:39:39
39.984429,116.313797,0,255,39912.0275925926,2009-04-09,00:39:44
39.984401,116.314222,0,233,39912.027650463,2009-04-09,00:39:49
39.984377,116.314668,0,214,39912.0277083333,2009-04-09,00:39:54
39.984374,116.31504,0,203,39912.0277662037,2009-04-09,00:39:59
39.984308,116.315324,0,193,39912.0278240741,2009-04-09,00:40:04
39.984243,116.315584,0,176,39912.0278819444,2009-04-09,00:40:09
39.984239,116.315623,0,158,39912.0279398148,2009-04-09,00:40:14
39.984238,116.315629,0,156,39912.0279976852,2009-04-09,00:40:19
39.984238,116.315629,0,156,39912.0280324074,2009-04-09,00:40:22
39.984238,116.315637,0,155,39912.0280555556,2009-04-09,00:40:24
39.984237,116.315713,0,156,39912.0281134259,2009-04-09,00:40:29
39.984237,116.315985,0,152,39912.0281712963,2009-04-09,00:40:34
39.984266,116.316369,0,153,39912.0282291667,2009-04-09,00:40:39
39.98427,116.316815,0,149,39912.028287037,2009-04-09,00:40:44
39.9843,116.317346,0,145,39912.0283449074,2009-04-09,00:40:49
39.984278,116.31791,0,140,39912.0284027778,2009-04-09,00:40:54
39.984328,116.318499,0,144,39912.0284606481,2009-04-09,00:40:59
39.984333,116.319125,0,139,39912.0285185185,2009-04-09,00:41:04
39.984326,116.319784,0,125,39912.0285763889,2009-04-09,00:41:09
39.984283,116.320511,0,112,39912.0286342593,2009-04-09,00:41:14
39.984303,116.321247,0,106,39912.0286921296,2009-04-09,00:41:19
39.984301,116.321917,0,104,39912.02875,2009-04-09,00:41:24
39.984332,116.322576,0,103,39912.0288078704,2009-04-09,00:41:29
39.984365,116.323133,0,105,39912.0288657407,2009-04-09,00:41:34
39.984391,116.323607,0,109,39912.0289236111,2009-04-09,00:41:39
39.984368,116.323859,0,122,39912.0289814815,2009-04-09,00:41:44
39.984371,116.324084,0,135,39912.0290393519,2009-04-09,00:41:49
39.984363,116.324169,0,136,39912.0290972222,2009-04-09,00:41:54
39.984363,116.324169,0,136,39912.0291319444,2009-04-09,00:41:57
39.984362,116.324174,0,136,39912.0291550926,2009-04-09,00:41:59
39.984357,116.324164,0,137,39912.029212963,2009-04-09,00:42:04
39.984349,116.324039,0,145,39912.0292708333,2009-04-09,00:42:09
39.98433,116.323941,0,140,39912.0293287037,2009-04-09,00:42:14
39.984306,116.32388,0,140,39912.0293865741,2009-04-09,00:42:19
39.984324,116.323791,0,144,39912.0294444444,2009-04-09,00:42:24
39.984335,116.323715,0,149,39912.0295023148,2009-04-09,00:42:29
39.984343,116.323639,0,155,39912.0295601852,2009-04-09,00:42:34
39.984315,116.323644,0,166,39912.0296180556,2009-04-09,00:42:39
39.984315,116.323644,0,166,39912.0296527778,2009-04-09,00:42:42
39.984308,116.323646,0,167,39912.0296759259,2009-04-09,00:42:44
39.984367,116.323589,0,172,39912.0297337963,2009-04-09,00:42:49
39.984425,116.323623,0,174,39912.0297916667,2009-04-09,00:42:54
39.984486,116.323596,0,174,39912.029849537,2009-04-09,00:42:59
39.984519,116.323634,0,176,39912.0299074074,2009-04-09,00:43:04
39.98459,116.323628,0,176,39912.0299652778,2009-04-09,00:43:09
39.984615,116.323624,0,175,39912.0300231481,2009-04-09,00:43:14
39.984919,116.323497,0,175,39912.0300810185,2009-04-09,00:43:19
39.985006,116.323299,0,174,39912.0301388889,2009-04-09,00:43:24
39.984988,116.323197,0,175,39912.0301967593,2009-04-09,00:43:29
39.984949,116.323109,0,177,39912.0302546296,2009-04-09,00:43:34
39.984861,116.323033,0,179,39912.0303125,2009-04-09,00:43:39
39.984838,116.322949,0,183,39912.0303703704,2009-04-09,00:43:44
39.98484,116.322851,0,189,39912.0304282407,2009-04-09,00:43:49
39.984836,116.322747,0,195,39912.0304861111,2009-04-09,00:43:54
39.984828,116.32269,0,195,39912.0305439815,2009-04-09,00:43:59
39.984851,116.322588,0,191,39912.0306018519,2009-04-09,00:44:04
39.984882,116.322482,0,188,39912.0306597222,2009-04-09,00:44:09
39.984911,116.322379,0,181,39912.0307175926,2009-04-09,00:44:14
39.984936,116.322289,0,179,39912.030775463,2009-04-09,00:44:19
39.984947,116.322193,0,173,39912.0308333333,2009-04-09,00:44:24
39.984955,116.322088,0,171,39912.0308912037,2009-04-09,00:44:29
39.984977,116.321976,0,172,39912.0309490741,2009-04-09,00:44:34
39.984961,116.321889,0,177,39912.0310069444,2009-04-09,00:44:39
39.984943,116.32179,0,182,39912.0310648148,2009-04-09,00:44:44
39.984938,116.321699,0,182,39912.0311226852,2009-04-09,00:44:49
39.984895,116.321624,0,179,39912.0311805556,2009-04-09,00:44:54
39.984864,116.321566,0,172,39912.0312384259,2009-04-09,00:44:59
39.984837,116.321492,0,169,39912.0312962963,2009-04-09,00:45:04
39.984828,116.321393,0,167,39912.0313541667,2009-04-09,00:45:09
39.984837,116.321319,0,176,39912.031412037,2009-04-09,00:45:14
39.984873,116.321216,0,183,39912.0314699074,2009-04-09,00:45:19
39.984866,116.321172,0,189,39912.0315277778,2009-04-09,00:45:24
39.984848,116.32115,0,190,39912.0315856481,2009-04-09,00:45:29
39.984863,116.321151,0,191,39912.0316435185,2009-04-09,00:45:34
39.984862,116.321145,0,191,39912.0317013889,2009-04-09,00:45:39
39.984862,116.321145,0,191,39912.0317361111,2009-04-09,00:45:42
39.984861,116.32114,0,191,39912.0317592593,2009-04-09,00:45:44
39.984852,116.321118,0,190,39912.0318171296,2009-04-09,00:45:49
39.984855,116.321102,0,180,39912.031875,2009-04-09,00:45:54
39.984855,116.321102,0,180,39912.0319097222,2009-04-09,00:45:57
39.984849,116.321103,0,176,39912.0319328704,2009-04-09,00:45:59
39.984843,116.321053,0,173,39912.0319907407,2009-04-09,00:46:04
39.98485,116.320977,0,168,39912.0320486111,2009-04-09,00:46:09
39.984867,116.320875,0,163,39912.0321064815,2009-04-09,00:46:14
39.984911,116.320773,0,159,39912.0321643518,2009-04-09,00:46:19
39.984898,116.320703,0,162,39912.0322222222,2009-04-09,00:46:24
39.984875,116.320638,0,162,39912.0322800926,2009-04-09,00:46:29
39.984863,116.320547,0,164,39912.032337963,2009-04-09,00:46:34
39.984854,116.320474,0,156,39912.0323958333,2009-04-09,00:46:39
39.984865,116.320383,0,147,39912.0324537037,2009-04-09,00:46:44
39.98486,116.320318,0,149,39912.0325115741,2009-04-09,00:46:49
39.984885,116.320303,0,151,39912.0325694444,2009-04-09,00:46:54
39.98489,116.320291,0,151,39912.0326273148,2009-04-09,00:46:59
39.984888,116.320301,0,151,39912.0326851852,2009-04-09,00:47:04
39.984888,116.320301,0,151,39912.0327199074,2009-04-09,00:47:07
39.984886,116.3203,0,149,39912.0327430556,2009-04-09,00:47:09
39.984895,116.320294,0,151,39912.0328009259,2009-04-09,00:47:14
39.984905,116.320274,0,147,39912.0328587963,2009-04-09,00:47:19
39.984924,116.320244,0,142,39912.0329166667,2009-04-09,00:47:24
39.984952,116.32026,0,137,39912.032974537,2009-04-09,00:47:29
39.984969,116.320262,0,137,39912.0330324074,2009-04-09,00:47:34
39.984971,116.320176,0,136,39912.0330902778,2009-04-09,00:47:39
39.984971,116.320101,0,126,39912.0331481481,2009-04-09,00:47:44
39.984958,116.320017,0,118,39912.0332060185,2009-04-09,00:47:49
39.984981,116.319919,0,118,39912.0332638889,2009-04-09,00:47:54
39.984989,116.319839,0,114,39912.0333217593,2009-04-09,00:47:59
39.98501,116.319779,0,114,39912.0333796296,2009-04-09,00:48:04
39.985031,116.319747,0,116,39912.0334375,2009-04-09,00:48:09
39.985056,116.319707,0,117,39912.0334953704,2009-04-09,00:48:14
39.985062,116.319683,0,117,39912.0335532407,2009-04-09,00:48:19
39.985063,116.319668,0,117,39912.0336111111,2009-04-09,00:48:24
39.985032,116.319656,0,117,39912.0336689815,2009-04-09,00:48:29
39.984993,116.319679,0,117,39912.0337268518,2009-04-09,00:48:34
39.984995,116.319699,0,117,39912.0337847222,2009-04-09,00:48:39
39.984995,116.319699,0,117,39912.0338194444,2009-04-09,00:48:42
39.985001,116.319704,0,117,39912.0338425926,2009-04-09,00:48:44
39.984975,116.319658,0,117,39912.033900463,2009-04-09,00:48:49
39.984918,116.319571,0,117,39912.0339583333,2009-04-09,00:48:54
39.984866,116.319522,0,117,39912.0340162037,2009-04-09,00:48:59
39.984882,116.319514,0,118,39912.0340740741,2009-04-09,00:49:04
39.984885,116.319493,0,119,39912.0341319444,2009-04-09,00:49:09
39.984876,116.319481,0,120,39912.0341898148,2009-04-09,00:49:14
39.984874,116.319468,0,120,39912.0342476852,2009-04-09,00:49:19
39.984857,116.31944,0,121,39912.0343055556,2009-04-09,00:49:24
39.985,116.319561,0,121,39912.0366203704,2009-04-09,00:52:44
39.985126,116.31961,0,122,39912.0366782407,2009-04-09,00:52:49
39.985157,116.319664,0,122,39912.0367361111,2009-04-09,00:52:54
39.985183,116.319673,0,122,39912.0367939815,2009-04-09,00:52:59
39.985194,116.319676,0,123,39912.0368518519,2009-04-09,00:53:04
39.985194,116.319676,0,123,39912.0368865741,2009-04-09,00:53:07
39.985193,116.319674,0,123,39912.0369097222,2009-04-09,00:53:09
39.985169,116.319645,0,123,39912.0369675926,2009-04-09,00:53:14
39.985122,116.319612,0,123,39912.037025463,2009-04-09,00:53:19
39.98509,116.319573,0,123,39912.0370833333,2009-04-09,00:53:24
39.985092,116.31951,0,123,39912.0371412037,2009-04-09,00:53:29
39.985519,116.319824,0,130,39912.0371990741,2009-04-09,00:53:34
39.985144,116.319655,0,139,39912.0373726852,2009-04-09,00:53:49
39.985051,116.319626,0,135,39912.0374305556,2009-04-09,00:53:54
39.984979,116.319602,0,132,39912.0374884259,2009-04-09,00:53:59
39.984876,116.319521,0,131,39912.0375462963,2009-04-09,00:54:04
39.984791,116.319437,0,131,39912.0376041667,2009-04-09,00:54:09
39.984749,116.319408,0,133,39912.037662037,2009-04-09,00:54:14
39.984726,116.319401,0,135,39912.0377199074,2009-04-09,00:54:19
39.984721,116.319367,0,136,39912.0377777778,2009-04-09,00:54:24
39.984714,116.319326,0,137,39912.0378356481,2009-04-09,00:54:29
39.984697,116.319307,0,137,39912.0378935185,2009-04-09,00:54:34
39.984696,116.319292,0,137,39912.0379513889,2009-04-09,00:54:39
39.984778,116.319386,0,140,39912.0380092593,2009-04-09,00:54:44
39.984806,116.319454,0,141,39912.0380671296,2009-04-09,00:54:49
39.984831,116.319488,0,143,39912.038125,2009-04-09,00:54:54
39.984831,116.319488,0,143,39912.0381597222,2009-04-09,00:54:57
39.984824,116.319492,0,144,39912.0381828704,2009-04-09,00:54:59
39.984796,116.319472,0,145,39912.0382407407,2009-04-09,00:55:04
39.984757,116.319457,0,146,39912.0382986111,2009-04-09,00:55:09
39.984757,116.319457,0,146,39912.0383333333,2009-04-09,00:55:12
39.984753,116.319457,0,146,39912.0383564815,2009-04-09,00:55:14
39.984734,116.319458,0,147,39912.0384143519,2009-04-09,00:55:19
39.984734,116.319467,0,148,39912.0384722222,2009-04-09,00:55:24
39.984734,116.319467,0,148,39912.0385069444,2009-04-09,00:55:27
39.984734,116.319467,0,148,39912.0385300926,2009-04-09,00:55:29
39.984771,116.319485,0,149,39912.038587963,2009-04-09,00:55:34
39.984781,116.31948,0,149,39912.0386458333,2009-04-09,00:55:39
39.984771,116.319447,0,150,39912.0387037037,2009-04-09,00:55:44
39.984745,116.319406,0,150,39912.0387615741,2009-04-09,00:55:49
39.984853,116.319508,0,152,39912.0388194444,2009-04-09,00:55:54
39.984853,116.319508,0,152,39912.0388541667,2009-04-09,00:55:57
39.984857,116.319511,0,153,39912.0388773148,2009-04-09,00:55:59
39.984854,116.319496,0,153,39912.0389351852,2009-04-09,00:56:04
39.984854,116.319496,0,153,39912.0389699074,2009-04-09,00:56:07
39.984853,116.319488,0,153,39912.0389930556,2009-04-09,00:56:09
39.984848,116.319449,0,153,39912.0390509259,2009-04-09,00:56:14
39.984863,116.319472,0,152,39912.0415972222,2009-04-09,00:59:54
39.984324,116.319242,0,153,39912.0422337963,2009-04-09,01:00:49
39.98433,116.31926,0,153,39912.0422916667,2009-04-09,01:00:54
39.984475,116.319227,0,154,39912.0424074074,2009-04-09,01:01:04
39.984475,116.319227,0,154,39912.0424421296,2009-04-09,01:01:07
39.984469,116.319233,0,154,39912.0424652778,2009-04-09,01:01:09
39.984621,116.319185,0,155,39912.0426967593,2009-04-09,01:01:29
39.984621,116.319185,0,155,39912.0427314815,2009-04-09,01:01:32
39.984614,116.319183,0,155,39912.0427546296,2009-04-09,01:01:34
39.985231,116.318991,0,279,39912.0499884259,2009-04-09,01:11:59
39.985127,116.319007,0,264,39912.0500462963,2009-04-09,01:12:04
39.985126,116.319017,0,262,39912.0501041667,2009-04-09,01:12:09
39.985123,116.319029,0,261,39912.050162037,2009-04-09,01:12:14
39.985123,116.319029,0,261,39912.0501967593,2009-04-09,01:12:17
39.985119,116.319031,0,261,39912.0502199074,2009-04-09,01:12:19
39.985023,116.31912,0,261,39912.0502777778,2009-04-09,01:12:24
39.984754,116.319203,0,261,39912.0503356481,2009-04-09,01:12:29
39.984477,116.319161,0,260,39912.0503935185,2009-04-09,01:12:34
39.984245,116.319088,0,260,39912.0504513889,2009-04-09,01:12:39
39.984124,116.319009,0,261,39912.0505092593,2009-04-09,01:12:44
39.984118,116.319125,0,264,39912.0505671296,2009-04-09,01:12:49
39.984121,116.319071,0,267,39912.050625,2009-04-09,01:12:54
39.984056,116.31912,0,270,39912.0506828704,2009-04-09,01:12:59
39.983878,116.319116,0,275,39912.0507407407,2009-04-09,01:13:04
39.983493,116.319103,0,283,39912.0507986111,2009-04-09,01:13:09
39.983677,116.319111,0,293,39912.0508564815,2009-04-09,01:13:14
39.983905,116.319099,0,295,39912.0509143519,2009-04-09,01:13:19
39.984326,116.319151,0,303,39912.0509722222,2009-04-09,01:13:24
39.9862,116.319743,0,215,39912.0550810185,2009-04-09,01:19:19
39.985814,116.319584,0,273,39912.0551388889,2009-04-09,01:19:24
39.985755,116.319575,0,281,39912.0551967593,2009-04-09,01:19:29
39.985678,116.319589,0,288,39912.0552546296,2009-04-09,01:19:34
39.985548,116.319623,0,304,39912.0553125,2009-04-09,01:19:39
39.985451,116.319659,0,314,39912.0553703704,2009-04-09,01:19:44
39.985414,116.319688,0,320,39912.0554282407,2009-04-09,01:19:49
39.985397,116.319706,0,325,39912.0554861111,2009-04-09,01:19:54
39.985394,116.319692,0,327,39912.0555439815,2009-04-09,01:19:59
39.985389,116.319667,0,328,39912.0556018518,2009-04-09,01:20:04
39.985407,116.319652,0,326,39912.0556597222,2009-04-09,01:20:09
39.985429,116.319639,0,325,39912.0557175926,2009-04-09,01:20:14
39.985349,116.319586,0,316,39912.055775463,2009-04-09,01:20:19
39.985267,116.319509,0,312,39912.0558333333,2009-04-09,01:20:24
39.985246,116.319399,0,317,39912.0558912037,2009-04-09,01:20:29
39.98527,116.319274,0,321,39912.0559490741,2009-04-09,01:20:34
39.985017,116.319132,0,300,39912.0560069444,2009-04-09,01:20:39
39.984999,116.319052,0,293,39912.0560648148,2009-04-09,01:20:44
39.984981,116.318939,0,281,39912.0561226852,2009-04-09,01:20:49
39.985072,116.318808,0,277,39912.0561805556,2009-04-09,01:20:54
39.98507,116.318766,0,278,39912.0562384259,2009-04-09,01:20:59
39.984996,116.318791,0,283,39912.0562962963,2009-04-09,01:21:04
39.984816,116.318881,0,276,39912.0563541667,2009-04-09,01:21:09
39.984663,116.319025,0,263,39912.056412037,2009-04-09,01:21:14
39.984648,116.319096,0,257,39912.0564699074,2009-04-09,01:21:19
39.984652,116.319153,0,257,39912.0565277778,2009-04-09,01:21:24
39.984649,116.319156,0,259,39912.0565856481,2009-04-09,01:21:29
39.984649,116.319156,0,259,39912.0566203704,2009-04-09,01:21:32
39.984649,116.319159,0,262,39912.0566435185,2009-04-09,01:21:34
39.984707,116.319217,0,265,39912.0567013889,2009-04-09,01:21:39
39.98474,116.319282,0,262,39912.0567592593,2009-04-09,01:21:44
39.984677,116.319324,0,256,39912.0568171296,2009-04-09,01:21:49
39.984659,116.319338,0,254,39912.056875,2009-04-09,01:21:54
39.984659,116.319338,0,254,39912.0569097222,2009-04-09,01:21:57
39.984656,116.319332,0,254,39912.0569328704,2009-04-09,01:21:59
39.984633,116.31933,0,255,39912.0569907407,2009-04-09,01:22:04
39.984508,116.319328,0,255,39912.0570486111,2009-04-09,01:22:09
39.984374,116.319347,0,256,39912.0571064815,2009-04-09,01:22:14
39.984219,116.319374,0,260,39912.0571643518,2009-04-09,01:22:19
39.984183,116.319375,0,262,39912.0572222222,2009-04-09,01:22:24
39.984148,116.319369,0,265,39912.0572800926,2009-04-09,01:22:29
39.984112,116.319351,0,271,39912.057337963,2009-04-09,01:22:34
39.984032,116.319366,0,279,39912.0573958333,2009-04-09,01:22:39
39.984074,116.319377,0,281,39912.0574537037,2009-04-09,01:22:44
39.984153,116.31938,0,281,39912.0575115741,2009-04-09,01:22:49
39.984235,116.319337,0,281,39912.0575694444,2009-04-09,01:22:54
39.984274,116.319301,0,278,39912.0576273148,2009-04-09,01:22:59
39.984283,116.319276,0,279,39912.0576851852,2009-04-09,01:23:04
39.984305,116.319239,0,283,39912.0577430556,2009-04-09,01:23:09
39.984368,116.319255,0,285,39912.0578009259,2009-04-09,01:23:14
39.984416,116.319282,0,283,39912.0578587963,2009-04-09,01:23:19
39.984487,116.319325,0,281,39912.0579166667,2009-04-09,01:23:24
39.984524,116.319379,0,279,39912.057974537,2009-04-09,01:23:29
39.98452,116.319368,0,278,39912.0580324074,2009-04-09,01:23:34
39.984515,116.31936,0,277,39912.0580902778,2009-04-09,01:23:39
39.984515,116.31936,0,277,39912.058125,2009-04-09,01:23:42
39.984517,116.31936,0,277,39912.0581481481,2009-04-09,01:23:44
39.984488,116.319342,0,275,39912.0582060185,2009-04-09,01:23:49
39.984445,116.319291,0,273,39912.0582638889,2009-04-09,01:23:54
39.984445,116.319291,0,273,39912.0582986111,2009-04-09,01:23:57
39.984437,116.319285,0,273,39912.0583217593,2009-04-09,01:23:59
39.984387,116.319317,0,273,39912.0583796296,2009-04-09,01:24:04
39.984372,116.319337,0,272,39912.0584375,2009-04-09,01:24:09
39.984356,116.319335,0,272,39912.0584953704,2009-04-09,01:24:14
39.984377,116.319349,0,273,39912.0585532407,2009-04-09,01:24:19
39.984376,116.319346,0,273,39912.0586111111,2009-04-09,01:24:24
39.984376,116.319346,0,273,39912.0586458333,2009-04-09,01:24:27
39.984375,116.319345,0,273,39912.0586689815,2009-04-09,01:24:29
39.984344,116.319359,0,276,39912.0587268519,2009-04-09,01:24:34
39.984289,116.319388,0,281,39912.0587847222,2009-04-09,01:24:39
39.984285,116.319423,0,284,39912.0588425926,2009-04-09,01:24:44
39.984306,116.319454,0,283,39912.058900463,2009-04-09,01:24:49
39.984327,116.319478,0,282,39912.0589583333,2009-04-09,01:24:54
39.984415,116.319651,0,281,39912.0590162037,2009-04-09,01:24:59
39.984399,116.319814,0,283,39912.0590740741,2009-04-09,01:25:04
39.984483,116.31986,0,285,39912.0591319444,2009-04-09,01:25:09
39.984479,116.319874,0,269,39912.0591898148,2009-04-09,01:25:14
39.984486,116.319864,0,256,39912.0592476852,2009-04-09,01:25:19
39.984487,116.319867,0,256,39912.0593055556,2009-04-09,01:25:24
39.984488,116.319867,0,255,39912.0593634259,2009-04-09,01:25:29
39.984491,116.319866,0,255,39912.0594212963,2009-04-09,01:25:34
39.984492,116.319868,0,254,39912.0594791667,2009-04-09,01:25:39
39.984492,116.319868,0,254,39912.059537037,2009-04-09,01:25:44
39.984492,116.319868,0,254,39912.0595717593,2009-04-09,01:25:47
39.984497,116.319863,0,254,39912.0595949074,2009-04-09,01:25:49
39.984487,116.319884,0,250,39912.0596527778,2009-04-09,01:25:54
39.984536,116.319875,0,247,39912.0597106481,2009-04-09,01:25:59
39.984588,116.319873,0,236,39912.0597685185,2009-04-09,01:26:04
39.984588,116.319873,0,236,39912.0598032407,2009-04-09,01:26:07
39.984584,116.319867,0,233,39912.0598263889,2009-04-09,01:26:09
39.984586,116.319857,0,233,39912.0598842593,2009-04-09,01:26:14
39.984586,116.319857,0,233,39912.0599189815,2009-04-09,01:26:17
39.984578,116.319853,0,232,39912.0599421296,2009-04-09,01:26:19
39.984505,116.319883,0,231,39912.06,2009-04-09,01:26:24
39.984505,116.319908,0,230,39912.0600578704,2009-04-09,01:26:29
39.984488,116.319909,0,229,39912.0601157407,2009-04-09,01:26:34
39.984479,116.319909,0,228,39912.0601736111,2009-04-09,01:26:39
39.984463,116.319894,0,224,39912.0602314815,2009-04-09,01:26:44
39.984469,116.319878,0,222,39912.0602893519,2009-04-09,01:26:49
39.984469,116.319879,0,222,39912.0603472222,2009-04-09,01:26:54
39.984469,116.319879,0,222,39912.0603819444,2009-04-09,01:26:57
39.984471,116.319887,0,222,39912.0604050926,2009-04-09,01:26:59
39.984488,116.319909,0,219,39912.060462963,2009-04-09,01:27:04
39.984484,116.319872,0,218,39912.0605208333,2009-04-09,01:27:09
39.984501,116.319706,0,216,39912.0605787037,2009-04-09,01:27:14
39.984573,116.319473,0,209,39912.0606365741,2009-04-09,01:27:19
39.984624,116.319413,0,203,39912.0606944444,2009-04-09,01:27:24
39.984633,116.319407,0,202,39912.0607523148,2009-04-09,01:27:29
39.984633,116.31941,0,201,39912.0608101852,2009-04-09,01:27:34
39.984633,116.31941,0,201,39912.0608449074,2009-04-09,01:27:37
39.984634,116.319412,0,201,39912.0608680556,2009-04-09,01:27:39
39.984636,116.31943,0,201,39912.0609259259,2009-04-09,01:27:44
39.984626,116.319508,0,201,39912.0609837963,2009-04-09,01:27:49
39.984637,116.319691,0,200,39912.0610416667,2009-04-09,01:27:54
39.984618,116.319773,0,199,39912.061099537,2009-04-09,01:27:59
39.984603,116.319783,0,199,39912.0611574074,2009-04-09,01:28:04
39.984604,116.319793,0,199,39912.0612152778,2009-04-09,01:28:09
39.984606,116.319804,0,199,39912.0612731481,2009-04-09,01:28:14
39.984607,116.319811,0,199,39912.0613310185,2009-04-09,01:28:19
39.984607,116.319813,0,199,39912.0613888889,2009-04-09,01:28:24
39.984608,116.319815,0,199,39912.0614467593,2009-04-09,01:28:29
39.984609,116.319816,0,199,39912.0615046296,2009-04-09,01:28:34
39.98461,116.319816,0,199,39912.0615625,2009-04-09,01:28:39
39.984609,116.319818,0,199,39912.0616203704,2009-04-09,01:28:44
39.984608,116.319817,0,199,39912.0616782407,2009-04-09,01:28:49
39.984608,116.319817,0,199,39912.0617361111,2009-04-09,01:28:54
39.984606,116.319814,0,199,39912.0617939815,2009-04-09,01:28:59
39.984606,116.31981,0,199,39912.0618518519,2009-04-09,01:29:04
39.984606,116.31981,0,199,39912.0619097222,2009-04-09,01:29:09
39.984606,116.319806,0,198,39912.0619675926,2009-04-09,01:29:14
39.984607,116.319808,0,198,39912.062025463,2009-04-09,01:29:19
39.984607,116.319808,0,198,39912.0620601852,2009-04-09,01:29:22
39.984609,116.319812,0,199,39912.0620833333,2009-04-09,01:29:24
39.984616,116.319828,0,198,39912.0621412037,2009-04-09,01:29:29
39.984673,116.319981,0,197,39912.0621990741,2009-04-09,01:29:34
39.984806,116.320218,0,185,39912.0622569444,2009-04-09,01:29:39
39.984841,116.320239,0,169,39912.0623148148,2009-04-09,01:29:44
39.984734,116.319924,0,164,39912.0623726852,2009-04-09,01:29:49
39.984768,116.319222,0,154,39912.0624305556,2009-04-09,01:29:54
39.984755,116.318256,0,141,39912.0624884259,2009-04-09,01:29:59
39.984706,116.317285,0,135,39912.0625462963,2009-04-09,01:30:04
39.984666,116.316311,0,128,39912.0626041667,2009-04-09,01:30:09
39.984636,116.315486,0,118,39912.062662037,2009-04-09,01:30:14
39.984613,116.314741,0,119,39912.0627199074,2009-04-09,01:30:19
39.98457,116.31411,0,115,39912.0627777778,2009-04-09,01:30:24
39.984518,116.31379,0,113,39912.0628356481,2009-04-09,01:30:29
39.984492,116.31371,0,115,39912.0628935185,2009-04-09,01:30:34
39.984498,116.313697,0,114,39912.0629513889,2009-04-09,01:30:39
39.984498,116.313699,0,114,39912.0630092593,2009-04-09,01:30:44
39.984498,116.313703,0,114,39912.0630671296,2009-04-09,01:30:49
39.984499,116.313707,0,115,39912.063125,2009-04-09,01:30:54
39.984499,116.313708,0,115,39912.0631828704,2009-04-09,01:30:59
39.984498,116.313709,0,115,39912.0632407407,2009-04-09,01:31:04
39.984499,116.313713,0,115,39912.0632986111,2009-04-09,01:31:09
39.984499,116.313713,0,115,39912.0633564815,2009-04-09,01:31:14
39.9845,116.313716,0,115,39912.0634143518,2009-04-09,01:31:19
39.9845,116.313717,0,115,39912.0634722222,2009-04-09,01:31:24
39.984501,116.313721,0,115,39912.0635300926,2009-04-09,01:31:29
39.984501,116.313723,0,115,39912.063587963,2009-04-09,01:31:34
39.984501,116.313723,0,115,39912.0636226852,2009-04-09,01:31:37
39.984502,116.313726,0,115,39912.0636458333,2009-04-09,01:31:39
39.984522,116.313665,0,115,39912.0637037037,2009-04-09,01:31:44
39.984529,116.31351,0,117,39912.0637615741,2009-04-09,01:31:49
39.984544,116.313443,0,117,39912.0638194444,2009-04-09,01:31:54
39.984552,116.313364,0,117,39912.0638773148,2009-04-09,01:31:59
39.984551,116.313275,0,122,39912.0639351852,2009-04-09,01:32:04
39.984568,116.313255,0,122,39912.0639930556,2009-04-09,01:32:09
39.984566,116.313257,0,122,39912.0640509259,2009-04-09,01:32:14
39.984567,116.313256,0,122,39912.0641087963,2009-04-09,01:32:19
39.984567,116.313254,0,122,39912.0641666667,2009-04-09,01:32:24
39.984567,116.313254,0,122,39912.064224537,2009-04-09,01:32:29
39.984567,116.31326,0,122,39912.0642824074,2009-04-09,01:32:34
39.984566,116.313261,0,122,39912.0643402778,2009-04-09,01:32:39
39.984565,116.31326,0,122,39912.0643981481,2009-04-09,01:32:44
39.984564,116.313258,0,122,39912.0644560185,2009-04-09,01:32:49
39.984562,116.313258,0,122,39912.0645138889,2009-04-09,01:32:54
39.984562,116.313258,0,122,39912.0645717593,2009-04-09,01:32:59
39.984562,116.313258,0,122,39912.0646296296,2009-04-09,01:33:04
39.984561,116.313257,0,122,39912.0646875,2009-04-09,01:33:09
39.984561,116.313257,0,122,39912.0647453704,2009-04-09,01:33:14
39.984561,116.313257,0,123,39912.0648032407,2009-04-09,01:33:19
39.984561,116.313258,0,122,39912.0648611111,2009-04-09,01:33:24
39.984561,116.313258,0,122,39912.0648958333,2009-04-09,01:33:27
39.984561,116.313257,0,123,39912.0649189815,2009-04-09,01:33:29
39.984542,116.313088,0,121,39912.0649768518,2009-04-09,01:33:34
39.98455,116.312824,0,116,39912.0650347222,2009-04-09,01:33:39
39.984558,116.312582,0,110,39912.0650925926,2009-04-09,01:33:44
39.984605,116.312254,0,113,39912.065150463,2009-04-09,01:33:49
39.984631,116.311874,0,113,39912.0652083333,2009-04-09,01:33:54
39.9846,116.311534,0,113,39912.0652662037,2009-04-09,01:33:59
39.984556,116.311252,0,117,39912.0653240741,2009-04-09,01:34:04
39.984491,116.311062,0,119,39912.0653819444,2009-04-09,01:34:09
39.984473,116.311027,0,124,39912.0654398148,2009-04-09,01:34:14
39.984473,116.311027,0,124,39912.065474537,2009-04-09,01:34:17
39.984473,116.311023,0,124,39912.0654976852,2009-04-09,01:34:19
39.984473,116.311007,0,125,39912.0655555556,2009-04-09,01:34:24
39.984473,116.311009,0,126,39912.0656134259,2009-04-09,01:34:29
39.984475,116.311011,0,126,39912.0656712963,2009-04-09,01:34:34
39.984475,116.311011,0,126,39912.0657291667,2009-04-09,01:34:39
39.984475,116.311009,0,126,39912.065787037,2009-04-09,01:34:44
39.984475,116.311009,0,126,39912.0658449074,2009-04-09,01:34:49
39.984474,116.311009,0,126,39912.0659027778,2009-04-09,01:34:54
39.984473,116.311008,0,126,39912.0659606481,2009-04-09,01:34:59
39.984472,116.311008,0,126,39912.0660185185,2009-04-09,01:35:04
39.984471,116.311008,0,126,39912.0660763889,2009-04-09,01:35:09
39.98447,116.311007,0,126,39912.0661342593,2009-04-09,01:35:14
39.984468,116.311006,0,126,39912.0661921296,2009-04-09,01:35:19
39.984467,116.311006,0,126,39912.06625,2009-04-09,01:35:24
39.984467,116.311006,0,126,39912.0663078704,2009-04-09,01:35:29
39.984467,116.311007,0,126,39912.0663657407,2009-04-09,01:35:34
39.984468,116.311007,0,126,39912.0664236111,2009-04-09,01:35:39
39.984468,116.311007,0,126,39912.0664583333,2009-04-09,01:35:42
39.984468,116.311007,0,126,39912.0664814815,2009-04-09,01:35:44
39.984472,116.31097,0,124,39912.0665393519,2009-04-09,01:35:49
39.984463,116.310638,0,118,39912.0665972222,2009-04-09,01:35:54
39.984432,116.310361,0,121,39912.0666550926,2009-04-09,01:35:59
39.984217,116.310182,0,127,39912.066712963,2009-04-09,01:36:04
39.983984,116.310093,0,142,39912.0667708333,2009-04-09,01:36:09
39.983758,116.310146,0,146,39912.0668287037,2009-04-09,01:36:14
39.983518,116.310182,0,150,39912.0668865741,2009-04-09,01:36:19
39.983313,116.31021,0,154,39912.0669444444,2009-04-09,01:36:24
39.983204,116.310237,0,160,39912.0670023148,2009-04-09,01:36:29
39.983113,116.310281,0,162,39912.0670601852,2009-04-09,01:36:34
39.983009,116.310332,0,166,39912.0671180556,2009-04-09,01:36:39
39.982835,116.310338,0,167,39912.0671759259,2009-04-09,01:36:44
39.982618,116.310344,0,166,39912.0672337963,2009-04-09,01:36:49
39.982473,116.310378,0,173,39912.0672916667,2009-04-09,01:36:54
39.982439,116.310339,0,180,39912.067349537,2009-04-09,01:36:59
39.982376,116.310389,0,185,39912.0674074074,2009-04-09,01:37:04
39.9823,116.310444,0,190,39912.0674652778,2009-04-09,01:37:09
39.982285,116.310456,0,190,39912.0675231481,2009-04-09,01:37:14
39.982253,116.310464,0,189,39912.0675810185,2009-04-09,01:37:19
39.981886,116.310662,0,196,39912.0676388889,2009-04-09,01:37:24
39.981279,116.310575,0,203,39912.0676967593,2009-04-09,01:37:29
39.980822,116.310501,0,212,39912.0677546296,2009-04-09,01:37:34
39.980807,116.310429,0,216,39912.0678125,2009-04-09,01:37:39
39.980797,116.310428,0,215,39912.0678703704,2009-04-09,01:37:44
39.98078,116.310428,0,215,39912.0679282407,2009-04-09,01:37:49
39.980717,116.310442,0,219,39912.0679861111,2009-04-09,01:37:54
39.980679,116.31043,0,220,39912.0680439815,2009-04-09,01:37:59
39.980629,116.310418,0,222,39912.0681018519,2009-04-09,01:38:04
39.980569,116.31039,0,230,39912.0681597222,2009-04-09,01:38:09
39.980508,116.310401,0,232,39912.0682175926,2009-04-09,01:38:14
39.980736,116.310534,0,229,39912.0762037037,2009-04-09,01:49:44
39.980764,116.310569,0,219,39912.0762615741,2009-04-09,01:49:49
39.98078,116.310602,0,204,39912.0763194444,2009-04-09,01:49:54
39.9808,116.310603,0,208,39912.0763773148,2009-04-09,01:49:59
39.980811,116.310606,0,207,39912.0764351852,2009-04-09,01:50:04
39.980822,116.31061,0,208,39912.0764930556,2009-04-09,01:50:09
39.980831,116.310615,0,208,39912.0765509259,2009-04-09,01:50:14
39.980835,116.310614,0,208,39912.0766087963,2009-04-09,01:50:19
39.980835,116.310614,0,208,39912.0766435185,2009-04-09,01:50:22
39.98083,116.310613,0,208,39912.0766666667,2009-04-09,01:50:24
39.980825,116.310604,0,207,39912.076724537,2009-04-09,01:50:29
39.98074,116.310522,0,213,39912.0767824074,2009-04-09,01:50:34
39.980706,116.310496,0,218,39912.0768402778,2009-04-09,01:50:39
39.980706,116.310496,0,218,39912.076875,2009-04-09,01:50:42
39.980708,116.310494,0,218,39912.0768981481,2009-04-09,01:50:44
39.980697,116.310485,0,220,39912.0769560185,2009-04-09,01:50:49
39.980688,116.310474,0,224,39912.0770138889,2009-04-09,01:50:54
39.980683,116.31047,0,229,39912.0770717593,2009-04-09,01:50:59
39.98068,116.310472,0,234,39912.0771296296,2009-04-09,01:51:04
39.98068,116.310472,0,234,39912.0771643519,2009-04-09,01:51:07
39.980687,116.310472,0,240,39912.0771875,2009-04-09,01:51:09
39.980705,116.310492,0,237,39912.0772453704,2009-04-09,01:51:14
39.98071,116.310511,0,244,39912.0773032407,2009-04-09,01:51:19
39.980722,116.310516,0,247,39912.0773611111,2009-04-09,01:51:24
39.980731,116.310517,0,251,39912.0774189815,2009-04-09,01:51:29
39.980736,116.310513,0,255,39912.0774768519,2009-04-09,01:51:34
39.980736,116.310513,0,255,39912.0775115741,2009-04-09,01:51:37
39.980734,116.310509,0,259,39912.0775347222,2009-04-09,01:51:39
39.98071,116.310501,0,262,39912.0775925926,2009-04-09,01:51:44
39.980736,116.310526,0,266,39912.077650463,2009-04-09,01:51:49
39.980729,116.310535,0,270,39912.0777083333,2009-04-09,01:51:54
39.980729,116.310535,0,270,39912.0777430556,2009-04-09,01:51:57
39.980724,116.310531,0,275,39912.0777662037,2009-04-09,01:51:59
39.980717,116.310512,0,281,39912.0778240741,2009-04-09,01:52:04
39.980571,116.310424,0,300,39912.0778819444,2009-04-09,01:52:09
39.980529,116.310409,0,313,39912.0779398148,2009-04-09,01:52:14
39.9805,116.31039,0,305,39912.0779976852,2009-04-09,01:52:19
39.980495,116.310388,0,309,39912.0780555556,2009-04-09,01:52:24
39.980499,116.310386,0,313,39912.0781134259,2009-04-09,01:52:29
39.980507,116.310383,0,317,39912.0781712963,2009-04-09,01:52:34
39.980509,116.310381,0,321,39912.0782291667,2009-04-09,01:52:39
39.980504,116.310386,0,325,39912.078287037,2009-04-09,01:52:44
39.980496,116.310392,0,328,39912.0783449074,2009-04-09,01:52:49
39.980489,116.310396,0,332,39912.0784027778,2009-04-09,01:52:54
39.980486,116.310398,0,335,39912.0784606481,2009-04-09,01:52:59
39.980483,116.310403,0,338,39912.0785185185,2009-04-09,01:53:04
39.980484,116.310406,0,342,39912.0785763889,2009-04-09,01:53:09
39.980492,116.310403,0,344,39912.0786342593,2009-04-09,01:53:14
39.980496,116.310396,0,346,39912.0786921296,2009-04-09,01:53:19
39.980493,116.31039,0,348,39912.07875,2009-04-09,01:53:24
39.980493,116.31039,0,348,39912.0787847222,2009-04-09,01:53:27
39.980488,116.310394,0,348,39912.0788078704,2009-04-09,01:53:29
39.980484,116.310405,0,345,39912.0788657407,2009-04-09,01:53:34
39.980477,116.310413,0,341,39912.0789236111,2009-04-09,01:53:39
39.980477,116.310413,0,341,39912.0789583333,2009-04-09,01:53:42
39.980469,116.310421,0,337,39912.0789814815,2009-04-09,01:53:44
39.980461,116.310431,0,332,39912.0790393518,2009-04-09,01:53:49
39.980456,116.310434,0,327,39912.0790972222,2009-04-09,01:53:54
39.980452,116.310431,0,322,39912.0791550926,2009-04-09,01:53:59
39.980452,116.310431,0,322,39912.0791898148,2009-04-09,01:54:02
39.980449,116.310427,0,318,39912.079212963,2009-04-09,01:54:04
39.980445,116.310418,0,315,39912.0792708333,2009-04-09,01:54:09
39.980443,116.310417,0,310,39912.0793287037,2009-04-09,01:54:14
39.980449,116.31042,0,305,39912.0793865741,2009-04-09,01:54:19
39.980449,116.31042,0,305,39912.0794212963,2009-04-09,01:54:22
39.980457,116.310421,0,298,39912.0794444444,2009-04-09,01:54:24
39.980466,116.310428,0,290,39912.0795023148,2009-04-09,01:54:29
39.980476,116.310431,0,280,39912.0795601852,2009-04-09,01:54:34
39.980487,116.310433,0,270,39912.0796180556,2009-04-09,01:54:39
39.980497,116.310433,0,260,39912.0796759259,2009-04-09,01:54:44
39.980497,116.310433,0,260,39912.0797106481,2009-04-09,01:54:47
39.980504,116.310434,0,251,39912.0797337963,2009-04-09,01:54:49
39.980514,116.310436,0,243,39912.0797916667,2009-04-09,01:54:54
39.980524,116.310437,0,234,39912.079849537,2009-04-09,01:54:59
39.980534,116.310439,0,222,39912.0799074074,2009-04-09,01:55:04
39.980522,116.310452,0,224,39912.0799652778,2009-04-09,01:55:09
39.980529,116.310454,0,219,39912.0800231481,2009-04-09,01:55:14
39.980533,116.310452,0,215,39912.0800810185,2009-04-09,01:55:19
39.980536,116.310446,0,213,39912.0801388889,2009-04-09,01:55:24
39.980539,116.310443,0,211,39912.0801967593,2009-04-09,01:55:29
39.980543,116.310444,0,209,39912.0802546296,2009-04-09,01:55:34
39.980546,116.310441,0,207,39912.0803125,2009-04-09,01:55:39
39.980544,116.310436,0,207,39912.0803703704,2009-04-09,01:55:44
39.980546,116.310436,0,206,39912.0804282407,2009-04-09,01:55:49
39.980546,116.310437,0,206,39912.0804861111,2009-04-09,01:55:54
39.980547,116.310438,0,206,39912.0805439815,2009-04-09,01:55:59
39.980547,116.310438,0,206,39912.0806018518,2009-04-09,01:56:04
39.980548,116.310438,0,206,39912.0806597222,2009-04-09,01:56:09
39.980548,116.310438,0,206,39912.0807175926,2009-04-09,01:56:14
39.980549,116.310438,0,205,39912.080775463,2009-04-09,01:56:19
39.980549,116.310438,0,205,39912.0808333333,2009-04-09,01:56:24
39.980549,116.310437,0,205,39912.0808912037,2009-04-09,01:56:29
39.98055,116.310437,0,205,39912.0809490741,2009-04-09,01:56:34
39.980549,116.310437,0,206,39912.0810069444,2009-04-09,01:56:39
39.98055,116.310436,0,206,39912.0810648148,2009-04-09,01:56:44
39.980551,116.310436,0,206,39912.0811226852,2009-04-09,01:56:49
39.980553,116.310436,0,206,39912.0811805556,2009-04-09,01:56:54
39.980556,116.310437,0,207,39912.0812384259,2009-04-09,01:56:59
39.980555,116.310434,0,208,39912.0812962963,2009-04-09,01:57:04
39.980554,116.310427,0,210,39912.0813541667,2009-04-09,01:57:09
39.980556,116.310423,0,212,39912.081412037,2009-04-09,01:57:14
39.980556,116.310423,0,212,39912.0814467593,2009-04-09,01:57:17
39.980562,116.310425,0,213,39912.0814699074,2009-04-09,01:57:19
39.980572,116.310432,0,214,39912.0815277778,2009-04-09,01:57:24
39.980651,116.310436,0,217,39912.0815856481,2009-04-09,01:57:29
39.980632,116.310384,0,225,39912.0816435185,2009-04-09,01:57:34
39.980591,116.31037,0,221,39912.0817013889,2009-04-09,01:57:39
39.980591,116.31037,0,223,39912.0817592593,2009-04-09,01:57:44
39.980594,116.310369,0,224,39912.0818171296,2009-04-09,01:57:49
39.980599,116.310373,0,225,39912.081875,2009-04-09,01:57:54
39.980601,116.310377,0,226,39912.0819328704,2009-04-09,01:57:59
39.980601,116.31038,0,227,39912.0819907407,2009-04-09,01:58:04
39.980601,116.310385,0,227,39912.0820486111,2009-04-09,01:58:09
39.9806,116.31039,0,228,39912.0821064815,2009-04-09,01:58:14
39.980604,116.310394,0,228,39912.0821643519,2009-04-09,01:58:19
39.980609,116.310399,0,229,39912.0822222222,2009-04-09,01:58:24
39.980613,116.310404,0,229,39912.0822800926,2009-04-09,01:58:29
39.980614,116.31041,0,228,39912.082337963,2009-04-09,01:58:34
39.98061,116.310416,0,228,39912.0823958333,2009-04-09,01:58:39
39.980609,116.310423,0,227,39912.0824537037,2009-04-09,01:58:44
39.980608,116.310427,0,226,39912.0825115741,2009-04-09,01:58:49
39.980608,116.310427,0,226,39912.0825462963,2009-04-09,01:58:52
39.98061,116.310427,0,225,39912.0825694444,2009-04-09,01:58:54
39.98062,116.310429,0,223,39912.0826273148,2009-04-09,01:58:59
39.980627,116.31043,0,220,39912.0826851852,2009-04-09,01:59:04
39.980632,116.310427,0,217,39912.0827430556,2009-04-09,01:59:09
39.980637,116.310427,0,214,39912.0828009259,2009-04-09,01:59:14
39.980637,116.310435,0,211,39912.0828587963,2009-04-09,01:59:19
39.980635,116.310436,0,208,39912.0829166667,2009-04-09,01:59:24
39.980635,116.310436,0,208,39912.0829513889,2009-04-09,01:59:27
39.980634,116.310434,0,206,39912.082974537,2009-04-09,01:59:29
39.98063,116.310425,0,204,39912.0830324074,2009-04-09,01:59:34
39.980626,116.310416,0,202,39912.0830902778,2009-04-09,01:59:39
39.98062,116.310413,0,199,39912.0831481481,2009-04-09,01:59:44
39.980621,116.310415,0,197,39912.0832060185,2009-04-09,01:59:49
39.980623,116.310416,0,194,39912.0832638889,2009-04-09,01:59:54
39.980628,116.310418,0,192,39912.0833217593,2009-04-09,01:59:59
39.980625,116.310419,0,190,39912.0833796296,2009-04-09,02:00:04
39.980623,116.310419,0,187,39912.0834375,2009-04-09,02:00:09
39.980622,116.310421,0,184,39912.0834953704,2009-04-09,02:00:14
39.980623,116.310427,0,180,39912.0835532407,2009-04-09,02:00:19
39.980623,116.310431,0,176,39912.0836111111,2009-04-09,02:00:24
39.980623,116.310431,0,176,39912.0836458333,2009-04-09,02:00:27
39.980621,116.310427,0,172,39912.0836689815,2009-04-09,02:00:29
39.980616,116.310415,0,169,39912.0837268519,2009-04-09,02:00:34
39.980575,116.310348,0,175,39912.0837847222,2009-04-09,02:00:39
39.980544,116.310345,0,185,39912.0838425926,2009-04-09,02:00:44
39.98054,116.310351,0,187,39912.083900463,2009-04-09,02:00:49
39.98054,116.310351,0,187,39912.0839351852,2009-04-09,02:00:52
39.980538,116.310355,0,187,39912.0839583333,2009-04-09,02:00:54
39.98054,116.310365,0,187,39912.0840162037,2009-04-09,02:00:59
39.980542,116.310372,0,186,39912.0840740741,2009-04-09,02:01:04
39.980546,116.310373,0,185,39912.0841319444,2009-04-09,02:01:09
39.980546,116.310373,0,185,39912.0841666667,2009-04-09,02:01:12
39.98055,116.310369,0,185,39912.0841898148,2009-04-09,02:01:14
39.98056,116.310366,0,185,39912.0842476852,2009-04-09,02:01:19
39.980562,116.310366,0,184,39912.0843055556,2009-04-09,02:01:24
39.980562,116.310366,0,184,39912.0843402778,2009-04-09,02:01:27
39.980559,116.310362,0,182,39912.0843634259,2009-04-09,02:01:29
39.98054,116.310362,0,183,39912.0844212963,2009-04-09,02:01:34
39.980457,116.310368,0,183,39912.0844791667,2009-04-09,02:01:39
39.980372,116.310364,0,183,39912.084537037,2009-04-09,02:01:44
39.980333,116.310362,0,183,39912.0845949074,2009-04-09,02:01:49
39.980313,116.310354,0,186,39912.0846527778,2009-04-09,02:01:54
39.980308,116.310348,0,189,39912.0847106481,2009-04-09,02:01:59
39.980304,116.310347,0,193,39912.0847685185,2009-04-09,02:02:04
39.980301,116.310347,0,196,39912.0848263889,2009-04-09,02:02:09
39.980301,116.310347,0,196,39912.0848611111,2009-04-09,02:02:12
39.980299,116.310349,0,200,39912.0848842593,2009-04-09,02:02:14
39.980282,116.310369,0,201,39912.0849421296,2009-04-09,02:02:19
39.980147,116.310437,0,206,39912.085,2009-04-09,02:02:24
39.979979,116.310462,0,206,39912.0850578704,2009-04-09,02:02:29
39.97982,116.310442,0,195,39912.0851157407,2009-04-09,02:02:34
39.97978,116.310457,0,191,39912.0851736111,2009-04-09,02:02:39
39.979704,116.310484,0,190,39912.0852314815,2009-04-09,02:02:44
39.979626,116.310552,0,188,39912.0852893519,2009-04-09,02:02:49
39.979611,116.310626,0,196,39912.0853472222,2009-04-09,02:02:54
39.979717,116.310697,0,211,39912.0854050926,2009-04-09,02:02:59
39.980205,116.310698,0,218,39912.085462963,2009-04-09,02:03:04
39.980744,116.31067,0,218,39912.0855208333,2009-04-09,02:03:09
39.981087,116.31069,0,216,39912.0855787037,2009-04-09,02:03:14
39.981173,116.310715,0,216,39912.0856365741,2009-04-09,02:03:19
39.981183,116.310633,0,214,39912.0856944444,2009-04-09,02:03:24
39.981183,116.310633,0,214,39912.0857291667,2009-04-09,02:03:27
39.981188,116.310631,0,215,39912.0857523148,2009-04-09,02:03:29
39.981452,116.310597,0,209,39912.0858101852,2009-04-09,02:03:34
39.981881,116.310575,0,210,39912.0858680556,2009-04-09,02:03:39
39.98223,116.3106,0,215,39912.0859259259,2009-04-09,02:03:44
39.982503,116.310583,0,221,39912.0859837963,2009-04-09,02:03:49
39.982676,116.310501,0,222,39912.0860416667,2009-04-09,02:03:54
39.982837,116.310424,0,220,39912.086099537,2009-04-09,02:03:59
39.983118,116.310347,0,223,39912.0861574074,2009-04-09,02:04:04
39.983265,116.310352,0,226,39912.0862152778,2009-04-09,02:04:09
39.983299,116.310389,0,218,39912.0862731481,2009-04-09,02:04:14
39.983359,116.310399,0,220,39912.0863310185,2009-04-09,02:04:19
39.983383,116.310392,0,218,39912.0863888889,2009-04-09,02:04:24
39.98344,116.310394,0,215,39912.0864467593,2009-04-09,02:04:29
39.983475,116.310367,0,214,39912.0865046296,2009-04-09,02:04:34
39.983514,116.310332,0,216,39912.0865625,2009-04-09,02:04:39
39.98358,116.310324,0,219,39912.0866203704,2009-04-09,02:04:44
