# Supplementary material for: Research on differential privacy protection method based on user tendency
Source: PLoS One. 2023 Oct 26;18(10):e0288823. doi: 10.1371/journal.pone.0288823 (PMC10602288; doi:10.1371/journal.pone.0288823)
Supplement: S2 Data — (ZIP) [file pone.0288823.s002.zip › Data 5-2/022/Trajectory/20090410001221.plt]

Geolife trajectory
WGS 84
Altitude is in Feet
Reserved 3
0,2,255,My Track,0,0,2,8421376
0
39.969881,116.301013,0,492,39913.0085763889,2009-04-10,00:12:21
39.968942,116.300943,0,491,39913.0086458333,2009-04-10,00:12:27
39.969591,116.301137,0,491,39913.0087037037,2009-04-10,00:12:32
39.96983,116.300949,0,491,39913.0087615741,2009-04-10,00:12:37
39.969917,116.300736,0,491,39913.0088194444,2009-04-10,00:12:42
39.970005,116.30069,0,491,39913.0088773148,2009-04-10,00:12:47
39.970081,116.300703,0,492,39913.0089351852,2009-04-10,00:12:52
39.97023,116.300687,0,492,39913.0089930556,2009-04-10,00:12:57
39.97032,116.300718,0,493,39913.0090509259,2009-04-10,00:13:02
39.970087,116.300579,0,495,39913.0091087963,2009-04-10,00:13:07
39.970144,116.300568,0,497,39913.0091666667,2009-04-10,00:13:12
39.970175,116.300494,0,499,39913.009224537,2009-04-10,00:13:17
39.970191,116.300478,0,501,39913.0092824074,2009-04-10,00:13:22
39.970188,116.300207,0,504,39913.0093402778,2009-04-10,00:13:27
39.970154,116.300197,0,505,39913.0093981481,2009-04-10,00:13:32
39.970156,116.30025,0,507,39913.0094560185,2009-04-10,00:13:37
39.970174,116.300285,0,510,39913.0095717593,2009-04-10,00:13:47
39.970175,116.300373,0,511,39913.0096296296,2009-04-10,00:13:52
39.970284,116.300264,0,513,39913.0096875,2009-04-10,00:13:57
39.970249,116.300285,0,514,39913.0097453704,2009-04-10,00:14:02
39.970152,116.300132,0,515,39913.0098032407,2009-04-10,00:14:07
39.970062,116.300019,0,516,39913.0098611111,2009-04-10,00:14:12
39.970429,116.300263,0,516,39913.0099189815,2009-04-10,00:14:17
39.970323,116.299594,0,634,39913.0099768518,2009-04-10,00:14:22
39.970234,116.299677,0,631,39913.0100347222,2009-04-10,00:14:27
39.970474,116.299612,0,630,39913.0100925926,2009-04-10,00:14:32
39.970509,116.299616,0,630,39913.010150463,2009-04-10,00:14:37
39.970509,116.299616,0,630,39913.0101851852,2009-04-10,00:14:40
39.970512,116.299622,0,630,39913.0102083333,2009-04-10,00:14:42
39.970513,116.299631,0,630,39913.0102662037,2009-04-10,00:14:47
39.970513,116.299635,0,630,39913.0103240741,2009-04-10,00:14:52
39.970513,116.299635,0,630,39913.0103587963,2009-04-10,00:14:55
39.970519,116.299637,0,629,39913.0103819444,2009-04-10,00:14:57
39.970531,116.299645,0,629,39913.0104398148,2009-04-10,00:15:02
39.970529,116.299655,0,628,39913.0104976852,2009-04-10,00:15:07
39.970549,116.299662,0,630,39913.0105555556,2009-04-10,00:15:12
39.970549,116.299662,0,630,39913.0105902778,2009-04-10,00:15:15
39.970545,116.299668,0,632,39913.0106134259,2009-04-10,00:15:17
39.970538,116.299656,0,635,39913.0106712963,2009-04-10,00:15:22
39.970483,116.299798,0,630,39913.0107291667,2009-04-10,00:15:27
39.970418,116.299914,0,629,39913.010787037,2009-04-10,00:15:32
39.970418,116.299914,0,629,39913.0108217593,2009-04-10,00:15:35
39.97041,116.299922,0,628,39913.0108449074,2009-04-10,00:15:37
39.970396,116.299932,0,626,39913.0109027778,2009-04-10,00:15:42
39.970396,116.299932,0,626,39913.0109375,2009-04-10,00:15:45
39.9704,116.299937,0,626,39913.0109606481,2009-04-10,00:15:47
39.97042,116.299909,0,623,39913.0110185185,2009-04-10,00:15:52
39.970437,116.29999,0,622,39913.0110763889,2009-04-10,00:15:57
39.970437,116.300116,0,607,39913.0111342593,2009-04-10,00:16:02
39.970509,116.300183,0,602,39913.0111921296,2009-04-10,00:16:07
39.970545,116.300228,0,589,39913.01125,2009-04-10,00:16:12
39.970607,116.300178,0,586,39913.0113078704,2009-04-10,00:16:17
39.97076,116.299993,0,593,39913.0113657407,2009-04-10,00:16:22
39.970862,116.300028,0,593,39913.0114236111,2009-04-10,00:16:27
39.970927,116.300086,0,591,39913.0114814815,2009-04-10,00:16:32
39.971019,116.3004,0,567,39913.0115393519,2009-04-10,00:16:37
39.971037,116.300309,0,571,39913.0115972222,2009-04-10,00:16:42
39.971101,116.300469,0,559,39913.0116550926,2009-04-10,00:16:47
39.97115,116.300461,0,561,39913.011712963,2009-04-10,00:16:52
39.971177,116.300479,0,561,39913.0117708333,2009-04-10,00:16:57
39.971233,116.300469,0,565,39913.0118287037,2009-04-10,00:17:02
39.971256,116.300509,0,564,39913.0118865741,2009-04-10,00:17:07
39.971273,116.300542,0,563,39913.0119444444,2009-04-10,00:17:12
39.971289,116.300527,0,568,39913.0120023148,2009-04-10,00:17:17
39.971268,116.300551,0,570,39913.0120601852,2009-04-10,00:17:22
39.971295,116.300573,0,572,39913.0121180556,2009-04-10,00:17:27
39.971346,116.300529,0,572,39913.0121759259,2009-04-10,00:17:32
39.971446,116.30045,0,573,39913.0122337963,2009-04-10,00:17:37
39.971528,116.300414,0,575,39913.0122916667,2009-04-10,00:17:42
39.971632,116.300389,0,580,39913.012349537,2009-04-10,00:17:47
39.971742,116.300304,0,575,39913.0124074074,2009-04-10,00:17:52
39.971849,116.300227,0,572,39913.0124652778,2009-04-10,00:17:57
39.971948,116.300188,0,576,39913.0125231481,2009-04-10,00:18:02
39.97211,116.300147,0,578,39913.0125810185,2009-04-10,00:18:07
39.972234,116.300075,0,586,39913.0126388889,2009-04-10,00:18:12
39.972382,116.30008,0,601,39913.0126967593,2009-04-10,00:18:17
39.972686,116.300174,0,624,39913.0127546296,2009-04-10,00:18:22
39.972794,116.300144,0,620,39913.0128125,2009-04-10,00:18:27
39.972845,116.300144,0,622,39913.0128703704,2009-04-10,00:18:32
39.972935,116.300104,0,620,39913.0129282407,2009-04-10,00:18:37
39.972975,116.300091,0,595,39913.0129861111,2009-04-10,00:18:42
39.973053,116.300022,0,584,39913.0130439815,2009-04-10,00:18:47
39.973112,116.299991,0,579,39913.0131018519,2009-04-10,00:18:52
39.973142,116.299956,0,573,39913.0131597222,2009-04-10,00:18:57
39.97319,116.299918,0,575,39913.0132175926,2009-04-10,00:19:02
39.973273,116.299866,0,579,39913.013275463,2009-04-10,00:19:07
39.973348,116.299876,0,589,39913.0133333333,2009-04-10,00:19:12
39.97342,116.299893,0,607,39913.0133912037,2009-04-10,00:19:17
39.973565,116.299853,0,585,39913.0134490741,2009-04-10,00:19:22
39.973887,116.299809,0,574,39913.0135069444,2009-04-10,00:19:27
39.97393,116.299785,0,579,39913.0135648148,2009-04-10,00:19:32
39.974006,116.299758,0,582,39913.0136226852,2009-04-10,00:19:37
39.974047,116.299775,0,586,39913.0136805556,2009-04-10,00:19:42
39.974085,116.299796,0,591,39913.0137384259,2009-04-10,00:19:47
39.974118,116.29983,0,595,39913.0137962963,2009-04-10,00:19:52
39.976451,116.333354,0,670,39913.023287037,2009-04-10,00:33:32
39.975152,116.333606,0,314,39913.0233449074,2009-04-10,00:33:37
39.975109,116.333574,0,290,39913.0234027778,2009-04-10,00:33:42
39.975118,116.333589,0,283,39913.0234606481,2009-04-10,00:33:47
39.975059,116.333595,0,265,39913.0235185185,2009-04-10,00:33:52
39.975055,116.333548,0,247,39913.0235763889,2009-04-10,00:33:57
39.975026,116.333513,0,232,39913.0236342593,2009-04-10,00:34:02
39.974995,116.333466,0,225,39913.0236921296,2009-04-10,00:34:07
39.974968,116.333345,0,218,39913.02375,2009-04-10,00:34:12
39.974982,116.333244,0,219,39913.0238078704,2009-04-10,00:34:17
39.97496,116.333113,0,208,39913.0238657407,2009-04-10,00:34:22
39.974965,116.333019,0,207,39913.0239236111,2009-04-10,00:34:27
39.97497,116.332947,0,205,39913.0239814815,2009-04-10,00:34:32
39.974922,116.332836,0,199,39913.0240393518,2009-04-10,00:34:37
39.974988,116.332752,0,197,39913.0240972222,2009-04-10,00:34:42
39.975014,116.332696,0,194,39913.0241550926,2009-04-10,00:34:47
39.975035,116.332628,0,196,39913.024212963,2009-04-10,00:34:52
39.975098,116.332503,0,196,39913.0242708333,2009-04-10,00:34:57
39.975109,116.332385,0,197,39913.0243287037,2009-04-10,00:35:02
39.975123,116.332277,0,195,39913.0243865741,2009-04-10,00:35:07
39.975082,116.332187,0,194,39913.0244444444,2009-04-10,00:35:12
39.97503,116.332128,0,190,39913.0245023148,2009-04-10,00:35:17
39.97498,116.332082,0,187,39913.0245601852,2009-04-10,00:35:22
39.974816,116.332033,0,178,39913.0246180556,2009-04-10,00:35:27
39.97469,116.332018,0,164,39913.0246759259,2009-04-10,00:35:32
39.974613,116.332,0,164,39913.0247337963,2009-04-10,00:35:37
39.974601,116.332008,0,161,39913.0247916667,2009-04-10,00:35:42
39.974549,116.331971,0,156,39913.024849537,2009-04-10,00:35:47
39.974497,116.331948,0,157,39913.0249074074,2009-04-10,00:35:52
39.974463,116.33194,0,155,39913.0249652778,2009-04-10,00:35:57
39.974444,116.331939,0,154,39913.0250231481,2009-04-10,00:36:02
39.974418,116.331953,0,153,39913.0250810185,2009-04-10,00:36:07
39.974271,116.332019,0,154,39913.0251388889,2009-04-10,00:36:12
39.974216,116.332018,0,150,39913.0251967593,2009-04-10,00:36:17
39.974193,116.332029,0,149,39913.0252546296,2009-04-10,00:36:22
39.974167,116.332051,0,152,39913.0253125,2009-04-10,00:36:27
39.97413,116.332066,0,154,39913.0253703704,2009-04-10,00:36:32
39.974103,116.332065,0,153,39913.0254282407,2009-04-10,00:36:37
39.974038,116.332084,0,154,39913.0254861111,2009-04-10,00:36:42
39.973974,116.332106,0,155,39913.0255439815,2009-04-10,00:36:47
39.973872,116.332095,0,155,39913.0256018518,2009-04-10,00:36:52
39.97377,116.332114,0,155,39913.0256597222,2009-04-10,00:36:57
39.973652,116.332127,0,158,39913.0257175926,2009-04-10,00:37:02
39.973537,116.332119,0,162,39913.025775463,2009-04-10,00:37:07
39.973474,116.332155,0,166,39913.0258333333,2009-04-10,00:37:12
39.973431,116.33215,0,166,39913.0258912037,2009-04-10,00:37:17
39.973378,116.332163,0,166,39913.0259490741,2009-04-10,00:37:22
39.973355,116.332159,0,166,39913.0260069444,2009-04-10,00:37:27
39.973334,116.332175,0,165,39913.0260648148,2009-04-10,00:37:32
39.973305,116.332224,0,164,39913.0261226852,2009-04-10,00:37:37
39.973235,116.334856,0,170,39913.0284953704,2009-04-10,00:41:02
39.973401,116.33464,0,146,39913.035150463,2009-04-10,00:50:37
39.973393,116.334562,0,145,39913.0352083333,2009-04-10,00:50:42
39.973359,116.334539,0,146,39913.0352662037,2009-04-10,00:50:47
39.973359,116.334539,0,146,39913.0353009259,2009-04-10,00:50:50
39.973358,116.334536,0,147,39913.0353240741,2009-04-10,00:50:52
39.973389,116.334515,0,146,39913.0353819444,2009-04-10,00:50:57
39.973391,116.334506,0,146,39913.0354398148,2009-04-10,00:51:02
39.973391,116.334506,0,146,39913.035474537,2009-04-10,00:51:05
39.973388,116.334505,0,146,39913.0354976852,2009-04-10,00:51:07
39.973372,116.334471,0,147,39913.0355555556,2009-04-10,00:51:12
39.97338,116.334447,0,148,39913.0356134259,2009-04-10,00:51:17
39.97338,116.334447,0,148,39913.0356481481,2009-04-10,00:51:20
39.973372,116.334442,0,148,39913.0356712963,2009-04-10,00:51:22
39.973377,116.33439,0,147,39913.0357291667,2009-04-10,00:51:27
39.973356,116.334357,0,147,39913.035787037,2009-04-10,00:51:32
39.973356,116.334357,0,147,39913.0358217593,2009-04-10,00:51:35
39.97335,116.334354,0,147,39913.0358449074,2009-04-10,00:51:37
39.973384,116.334276,0,149,39913.0359027778,2009-04-10,00:51:42
39.97342,116.33425,0,147,39913.0359606481,2009-04-10,00:51:47
39.973431,116.334252,0,147,39913.0360185185,2009-04-10,00:51:52
39.973439,116.334252,0,147,39913.0360763889,2009-04-10,00:51:57
39.973442,116.334252,0,147,39913.0361342593,2009-04-10,00:52:02
39.973441,116.334251,0,147,39913.0361921296,2009-04-10,00:52:07
39.973441,116.334251,0,147,39913.0362268519,2009-04-10,00:52:10
39.973437,116.33425,0,147,39913.03625,2009-04-10,00:52:12
39.973401,116.334199,0,149,39913.0363078704,2009-04-10,00:52:17
39.973377,116.334144,0,152,39913.0363657407,2009-04-10,00:52:22
39.973366,116.334138,0,152,39913.0364236111,2009-04-10,00:52:27
39.973398,116.334089,0,155,39913.0364814815,2009-04-10,00:52:32
39.973412,116.334086,0,156,39913.0365393519,2009-04-10,00:52:37
39.973434,116.334031,0,156,39913.0365972222,2009-04-10,00:52:42
39.973449,116.333989,0,157,39913.0366550926,2009-04-10,00:52:47
39.973442,116.333974,0,158,39913.036712963,2009-04-10,00:52:52
39.973418,116.334013,0,159,39913.0367708333,2009-04-10,00:52:57
39.973379,116.334043,0,163,39913.0368287037,2009-04-10,00:53:02
39.973359,116.334132,0,166,39913.0368865741,2009-04-10,00:53:07
39.973291,116.334152,0,170,39913.0369444444,2009-04-10,00:53:12
39.973258,116.334151,0,173,39913.0370023148,2009-04-10,00:53:17
39.973298,116.334134,0,173,39913.0370601852,2009-04-10,00:53:22
39.973332,116.334123,0,171,39913.0371180556,2009-04-10,00:53:27
39.973328,116.334108,0,172,39913.0371759259,2009-04-10,00:53:32
39.973271,116.334095,0,173,39913.0372337963,2009-04-10,00:53:37
39.973254,116.334082,0,174,39913.0372916667,2009-04-10,00:53:42
39.973254,116.334082,0,174,39913.0373263889,2009-04-10,00:53:45
39.973256,116.334081,0,174,39913.037349537,2009-04-10,00:53:47
39.973305,116.334064,0,174,39913.0374074074,2009-04-10,00:53:52
39.973363,116.334017,0,175,39913.0374652778,2009-04-10,00:53:57
39.973281,116.334011,0,174,39913.0375231481,2009-04-10,00:54:02
39.973154,116.333958,0,170,39913.0375810185,2009-04-10,00:54:07
39.973194,116.333937,0,165,39913.0376388889,2009-04-10,00:54:12
39.973194,116.333937,0,165,39913.0376736111,2009-04-10,00:54:15
39.973198,116.333936,0,165,39913.0376967593,2009-04-10,00:54:17
39.973286,116.333961,0,165,39913.0377546296,2009-04-10,00:54:22
39.973336,116.333976,0,163,39913.0378125,2009-04-10,00:54:27
39.97332,116.333987,0,163,39913.0378703704,2009-04-10,00:54:32
39.973293,116.333971,0,163,39913.0379282407,2009-04-10,00:54:37
39.973332,116.333982,0,161,39913.0379861111,2009-04-10,00:54:42
39.973409,116.33397,0,163,39913.0380439815,2009-04-10,00:54:47
39.973489,116.333971,0,163,39913.0381018519,2009-04-10,00:54:52
39.973518,116.33395,0,161,39913.0381597222,2009-04-10,00:54:57
39.973518,116.33395,0,161,39913.0381944444,2009-04-10,00:55:00
39.973524,116.333953,0,161,39913.0382175926,2009-04-10,00:55:02
39.973482,116.33392,0,159,39913.038275463,2009-04-10,00:55:07
39.973451,116.333905,0,155,39913.0383333333,2009-04-10,00:55:12
39.973469,116.333905,0,153,39913.0383912037,2009-04-10,00:55:17
39.973484,116.333898,0,149,39913.0384490741,2009-04-10,00:55:22
39.973487,116.333899,0,148,39913.0385069444,2009-04-10,00:55:27
39.973493,116.333903,0,148,39913.0385648148,2009-04-10,00:55:32
39.973491,116.333902,0,149,39913.0386226852,2009-04-10,00:55:37
39.973485,116.3339,0,149,39913.0386805556,2009-04-10,00:55:42
39.973485,116.3339,0,149,39913.0387152778,2009-04-10,00:55:45
39.973488,116.333901,0,149,39913.0387384259,2009-04-10,00:55:47
39.973426,116.333876,0,148,39913.0387962963,2009-04-10,00:55:52
39.973415,116.333857,0,149,39913.0388541667,2009-04-10,00:55:57
39.973386,116.333828,0,147,39913.038912037,2009-04-10,00:56:02
39.97336,116.333782,0,142,39913.0389699074,2009-04-10,00:56:07
39.973313,116.333747,0,137,39913.0390277778,2009-04-10,00:56:12
39.973291,116.333743,0,134,39913.0390856481,2009-04-10,00:56:17
39.973291,116.33374,0,131,39913.0391435185,2009-04-10,00:56:22
39.973291,116.33374,0,131,39913.0391782407,2009-04-10,00:56:25
39.973291,116.333742,0,131,39913.0392013889,2009-04-10,00:56:27
39.973476,116.333893,0,135,39913.0392592593,2009-04-10,00:56:32
39.973524,116.333913,0,139,39913.0393171296,2009-04-10,00:56:37
39.973541,116.333897,0,140,39913.039375,2009-04-10,00:56:42
39.973522,116.333892,0,141,39913.0394328704,2009-04-10,00:56:47
39.973492,116.333861,0,143,39913.0394907407,2009-04-10,00:56:52
39.973466,116.333858,0,143,39913.0395486111,2009-04-10,00:56:57
39.973376,116.333804,0,142,39913.0396064815,2009-04-10,00:57:02
39.973326,116.333782,0,138,39913.0396643518,2009-04-10,00:57:07
39.973302,116.333748,0,138,39913.0397222222,2009-04-10,00:57:12
39.973316,116.333753,0,137,39913.0397800926,2009-04-10,00:57:17
39.973316,116.333753,0,137,39913.0398148148,2009-04-10,00:57:20
39.973316,116.333752,0,137,39913.039837963,2009-04-10,00:57:22
39.97333,116.33373,0,140,39913.0398958333,2009-04-10,00:57:27
39.97341,116.333716,0,138,39913.0399537037,2009-04-10,00:57:32
39.973521,116.333646,0,137,39913.0400115741,2009-04-10,00:57:37
39.973543,116.333603,0,135,39913.0400694444,2009-04-10,00:57:42
39.973523,116.333594,0,134,39913.0401273148,2009-04-10,00:57:47
39.973516,116.33359,0,134,39913.0401851852,2009-04-10,00:57:52
39.973516,116.33359,0,134,39913.0402199074,2009-04-10,00:57:55
39.973511,116.333587,0,134,39913.0402430556,2009-04-10,00:57:57
39.973555,116.333659,0,132,39913.0403009259,2009-04-10,00:58:02
39.973553,116.333713,0,132,39913.0403587963,2009-04-10,00:58:07
39.973539,116.333735,0,131,39913.0404166667,2009-04-10,00:58:12
39.973536,116.333734,0,131,39913.040474537,2009-04-10,00:58:17
39.973536,116.333734,0,131,39913.0405092593,2009-04-10,00:58:20
39.973534,116.333735,0,131,39913.0405324074,2009-04-10,00:58:22
39.973567,116.33376,0,133,39913.0405902778,2009-04-10,00:58:27
39.97351,116.333803,0,138,39913.0406481481,2009-04-10,00:58:32
39.973425,116.333828,0,136,39913.0407060185,2009-04-10,00:58:37
39.973384,116.333829,0,136,39913.0407638889,2009-04-10,00:58:42
39.973372,116.333803,0,136,39913.0408217593,2009-04-10,00:58:47
39.973274,116.333824,0,134,39913.0408796296,2009-04-10,00:58:52
39.973213,116.333853,0,134,39913.0409375,2009-04-10,00:58:57
39.973255,116.333854,0,133,39913.0409953704,2009-04-10,00:59:02
39.973258,116.333841,0,133,39913.0410532407,2009-04-10,00:59:07
39.973265,116.333844,0,133,39913.0411111111,2009-04-10,00:59:12
39.973265,116.333844,0,133,39913.0411458333,2009-04-10,00:59:15
39.973273,116.333848,0,132,39913.0411689815,2009-04-10,00:59:17
39.973341,116.333856,0,129,39913.0412268518,2009-04-10,00:59:22
39.973352,116.333864,0,129,39913.0412847222,2009-04-10,00:59:27
39.973357,116.333867,0,129,39913.0413425926,2009-04-10,00:59:32
39.973357,116.333867,0,129,39913.0413773148,2009-04-10,00:59:35
39.973363,116.33387,0,129,39913.041400463,2009-04-10,00:59:37
39.973378,116.33387,0,129,39913.0414583333,2009-04-10,00:59:42
39.973378,116.33387,0,129,39913.0414930556,2009-04-10,00:59:45
39.973376,116.333864,0,130,39913.0415162037,2009-04-10,00:59:47
39.973357,116.333872,0,130,39913.0415740741,2009-04-10,00:59:52
39.973275,116.333544,0,134,39913.0439467593,2009-04-10,01:03:17
39.973278,116.333509,0,134,39913.0440046296,2009-04-10,01:03:22
39.973314,116.333522,0,135,39913.0440625,2009-04-10,01:03:27
39.973314,116.333522,0,135,39913.0440972222,2009-04-10,01:03:30
39.97332,116.333524,0,135,39913.0441203704,2009-04-10,01:03:32
39.973329,116.333529,0,135,39913.0441782407,2009-04-10,01:03:37
39.973345,116.333543,0,136,39913.0442361111,2009-04-10,01:03:42
39.973336,116.33355,0,136,39913.0442939815,2009-04-10,01:03:47
39.973336,116.33355,0,136,39913.0443518519,2009-04-10,01:03:52
39.973339,116.333551,0,136,39913.0444097222,2009-04-10,01:03:57
39.973342,116.333552,0,136,39913.0444675926,2009-04-10,01:04:02
39.973342,116.333552,0,136,39913.0445023148,2009-04-10,01:04:05
39.973336,116.33355,0,136,39913.044525463,2009-04-10,01:04:07
39.973297,116.333535,0,135,39913.0445833333,2009-04-10,01:04:12
39.973299,116.333565,0,134,39913.0446412037,2009-04-10,01:04:17
39.973313,116.333589,0,134,39913.0446990741,2009-04-10,01:04:22
39.97337,116.333571,0,134,39913.0447569444,2009-04-10,01:04:27
39.973364,116.333562,0,135,39913.0448148148,2009-04-10,01:04:32
39.973354,116.333558,0,135,39913.0448726852,2009-04-10,01:04:37
39.97332,116.333547,0,134,39913.0449305556,2009-04-10,01:04:42
39.973244,116.333531,0,130,39913.0449884259,2009-04-10,01:04:47
39.97318,116.333527,0,129,39913.0450462963,2009-04-10,01:04:52
39.973195,116.333569,0,128,39913.0451041667,2009-04-10,01:04:57
39.973224,116.333562,0,127,39913.045162037,2009-04-10,01:05:02
39.973247,116.33356,0,128,39913.0452199074,2009-04-10,01:05:07
39.973261,116.333533,0,132,39913.0452777778,2009-04-10,01:05:12
39.973276,116.333539,0,132,39913.0453356481,2009-04-10,01:05:17
39.97326,116.333535,0,132,39913.0453935185,2009-04-10,01:05:22
39.973257,116.333534,0,132,39913.0454513889,2009-04-10,01:05:27
39.973259,116.333534,0,132,39913.0455092593,2009-04-10,01:05:32
39.973259,116.333534,0,132,39913.0455439815,2009-04-10,01:05:35
39.973266,116.333537,0,132,39913.0455671296,2009-04-10,01:05:37
39.973257,116.333559,0,131,39913.045625,2009-04-10,01:05:42
39.973259,116.333549,0,130,39913.0456828704,2009-04-10,01:05:47
39.97327,116.333558,0,131,39913.0457407407,2009-04-10,01:05:52
39.973261,116.333547,0,132,39913.0457986111,2009-04-10,01:05:57
39.973263,116.333524,0,133,39913.0458564815,2009-04-10,01:06:02
39.973263,116.333524,0,133,39913.0458912037,2009-04-10,01:06:05
39.973269,116.333522,0,133,39913.0459143519,2009-04-10,01:06:07
39.973321,116.333518,0,130,39913.0459722222,2009-04-10,01:06:12
39.973395,116.333504,0,123,39913.0460300926,2009-04-10,01:06:17
39.973405,116.333507,0,118,39913.046087963,2009-04-10,01:06:22
39.973401,116.333494,0,117,39913.0461458333,2009-04-10,01:06:27
39.973401,116.333494,0,117,39913.0461805556,2009-04-10,01:06:30
39.973393,116.333491,0,118,39913.0462037037,2009-04-10,01:06:32
39.973354,116.333504,0,119,39913.0462615741,2009-04-10,01:06:37
39.973345,116.333501,0,120,39913.0463194444,2009-04-10,01:06:42
39.973358,116.333477,0,121,39913.0463773148,2009-04-10,01:06:47
39.973384,116.333772,0,153,39913.0524537037,2009-04-10,01:15:32
39.973406,116.333873,0,161,39913.0525115741,2009-04-10,01:15:37
39.973421,116.333895,0,163,39913.0525694444,2009-04-10,01:15:42
39.973427,116.333899,0,163,39913.0526273148,2009-04-10,01:15:47
39.973434,116.333903,0,163,39913.0526851852,2009-04-10,01:15:52
39.973432,116.333907,0,164,39913.0527430556,2009-04-10,01:15:57
39.973429,116.33391,0,164,39913.0528009259,2009-04-10,01:16:02
39.973432,116.333912,0,164,39913.0528587963,2009-04-10,01:16:07
39.973432,116.333912,0,164,39913.0528935185,2009-04-10,01:16:10
39.973424,116.333911,0,164,39913.0529166667,2009-04-10,01:16:12
39.973409,116.333902,0,164,39913.052974537,2009-04-10,01:16:17
39.973386,116.333852,0,165,39913.0530324074,2009-04-10,01:16:22
39.973383,116.333831,0,166,39913.0530902778,2009-04-10,01:16:27
39.973384,116.333857,0,165,39913.0531481481,2009-04-10,01:16:32
39.97341,116.333871,0,164,39913.0532060185,2009-04-10,01:16:37
39.973424,116.333873,0,164,39913.0532638889,2009-04-10,01:16:42
39.973461,116.333987,0,163,39913.0533217593,2009-04-10,01:16:47
39.973476,116.334081,0,163,39913.0533796296,2009-04-10,01:16:52
39.973482,116.334111,0,168,39913.0534375,2009-04-10,01:16:57
39.973472,116.334063,0,170,39913.0534953704,2009-04-10,01:17:02
39.973472,116.334063,0,170,39913.0535300926,2009-04-10,01:17:05
39.973469,116.334062,0,170,39913.0535532407,2009-04-10,01:17:07
39.973426,116.334048,0,172,39913.0536111111,2009-04-10,01:17:12
39.973436,116.334062,0,174,39913.0536689815,2009-04-10,01:17:17
39.973456,116.334057,0,174,39913.0537268519,2009-04-10,01:17:22
39.973456,116.334056,0,174,39913.0537847222,2009-04-10,01:17:27
39.973456,116.334056,0,174,39913.0538194444,2009-04-10,01:17:30
39.973448,116.334053,0,174,39913.0538425926,2009-04-10,01:17:32
39.973417,116.334036,0,174,39913.053900463,2009-04-10,01:17:37
39.973366,116.333971,0,172,39913.0539583333,2009-04-10,01:17:42
39.973323,116.333914,0,172,39913.0540162037,2009-04-10,01:17:47
39.973315,116.333864,0,172,39913.0540740741,2009-04-10,01:17:52
39.973331,116.333867,0,172,39913.0541319444,2009-04-10,01:17:57
39.973341,116.333872,0,172,39913.0541898148,2009-04-10,01:18:02
39.973388,116.333934,0,173,39913.0542476852,2009-04-10,01:18:07
39.973402,116.333942,0,173,39913.0543055556,2009-04-10,01:18:12
39.973391,116.33395,0,173,39913.0543634259,2009-04-10,01:18:17
39.973398,116.333996,0,174,39913.0544212963,2009-04-10,01:18:22
39.973397,116.333982,0,175,39913.0544791667,2009-04-10,01:18:27
39.973389,116.333972,0,175,39913.054537037,2009-04-10,01:18:32
39.973367,116.333927,0,177,39913.0545949074,2009-04-10,01:18:37
39.973362,116.333915,0,178,39913.0546527778,2009-04-10,01:18:42
39.973358,116.333947,0,178,39913.0547106481,2009-04-10,01:18:47
39.973367,116.333958,0,177,39913.0547685185,2009-04-10,01:18:52
39.973367,116.333958,0,177,39913.0548263889,2009-04-10,01:18:57
39.973367,116.333958,0,177,39913.0548842593,2009-04-10,01:19:02
39.973359,116.333954,0,177,39913.0549421296,2009-04-10,01:19:07
39.973353,116.333951,0,177,39913.055,2009-04-10,01:19:12
39.973345,116.333947,0,177,39913.0550578704,2009-04-10,01:19:17
39.973343,116.333945,0,177,39913.0551157407,2009-04-10,01:19:22
39.973345,116.333946,0,177,39913.0551736111,2009-04-10,01:19:27
39.973345,116.333947,0,177,39913.0552314815,2009-04-10,01:19:32
39.973345,116.333947,0,177,39913.0552662037,2009-04-10,01:19:35
39.973347,116.33395,0,177,39913.0552893518,2009-04-10,01:19:37
39.973405,116.33397,0,176,39913.0553472222,2009-04-10,01:19:42
39.973429,116.333964,0,177,39913.0554050926,2009-04-10,01:19:47
39.973426,116.333962,0,177,39913.055462963,2009-04-10,01:19:52
39.973422,116.33396,0,177,39913.0555208333,2009-04-10,01:19:57
39.973417,116.333957,0,177,39913.0555787037,2009-04-10,01:20:02
39.973411,116.333954,0,176,39913.0556365741,2009-04-10,01:20:07
39.973411,116.333954,0,176,39913.0556712963,2009-04-10,01:20:10
39.973404,116.333951,0,176,39913.0556944444,2009-04-10,01:20:12
39.973411,116.333928,0,175,39913.0557523148,2009-04-10,01:20:17
39.973431,116.333926,0,174,39913.0558101852,2009-04-10,01:20:22
39.973429,116.333925,0,173,39913.0558680556,2009-04-10,01:20:27
39.973429,116.333925,0,173,39913.0559027778,2009-04-10,01:20:30
39.973427,116.333924,0,173,39913.0559259259,2009-04-10,01:20:32
39.973453,116.333921,0,173,39913.0559837963,2009-04-10,01:20:37
39.973464,116.333924,0,172,39913.0560416667,2009-04-10,01:20:42
39.973468,116.333925,0,172,39913.056099537,2009-04-10,01:20:47
39.973468,116.333925,0,172,39913.0561342593,2009-04-10,01:20:50
39.973462,116.333923,0,172,39913.0561574074,2009-04-10,01:20:52
39.973396,116.333884,0,171,39913.0562152778,2009-04-10,01:20:57
39.973422,116.333867,0,172,39913.0562731481,2009-04-10,01:21:02
39.973411,116.333859,0,172,39913.0563310185,2009-04-10,01:21:07
39.97341,116.333861,0,172,39913.0563888889,2009-04-10,01:21:12
39.973411,116.333862,0,173,39913.0564467593,2009-04-10,01:21:17
39.973409,116.333862,0,173,39913.0565046296,2009-04-10,01:21:22
39.973409,116.333862,0,173,39913.0565393518,2009-04-10,01:21:25
39.973406,116.333862,0,173,39913.0565625,2009-04-10,01:21:27
39.973399,116.333909,0,178,39913.0566203704,2009-04-10,01:21:32
39.973373,116.334005,0,181,39913.0566782407,2009-04-10,01:21:37
39.973388,116.334085,0,180,39913.0567361111,2009-04-10,01:21:42
39.973388,116.334085,0,180,39913.0567708333,2009-04-10,01:21:45
39.973383,116.334084,0,180,39913.0567939815,2009-04-10,01:21:47
39.973401,116.334132,0,185,39913.0568518518,2009-04-10,01:21:52
39.973383,116.334184,0,189,39913.0569097222,2009-04-10,01:21:57
39.973348,116.334213,0,191,39913.0569675926,2009-04-10,01:22:02
39.973372,116.334231,0,189,39913.057025463,2009-04-10,01:22:07
39.973365,116.334229,0,189,39913.0570833333,2009-04-10,01:22:12
39.973365,116.334229,0,189,39913.0571180556,2009-04-10,01:22:15
39.973361,116.334226,0,189,39913.0571412037,2009-04-10,01:22:17
39.97337,116.334249,0,190,39913.0571990741,2009-04-10,01:22:22
39.973386,116.334229,0,192,39913.0572569444,2009-04-10,01:22:27
39.973386,116.334229,0,192,39913.0572916667,2009-04-10,01:22:30
39.973383,116.334226,0,192,39913.0573148148,2009-04-10,01:22:32
39.973374,116.334222,0,192,39913.0573726852,2009-04-10,01:22:37
39.973371,116.334221,0,192,39913.0574305556,2009-04-10,01:22:42
39.973371,116.334221,0,192,39913.0574652778,2009-04-10,01:22:45
39.973375,116.334223,0,192,39913.0574884259,2009-04-10,01:22:47
39.973363,116.33425,0,195,39913.0575462963,2009-04-10,01:22:52
39.973341,116.334245,0,196,39913.0576041667,2009-04-10,01:22:57
39.973319,116.334199,0,202,39913.057662037,2009-04-10,01:23:02
39.973337,116.334145,0,204,39913.0577199074,2009-04-10,01:23:07
39.973348,116.334124,0,204,39913.0577777778,2009-04-10,01:23:12
39.973348,116.334124,0,204,39913.0578125,2009-04-10,01:23:15
39.973343,116.33412,0,204,39913.0578356481,2009-04-10,01:23:17
39.973399,116.334133,0,202,39913.0578935185,2009-04-10,01:23:22
39.973407,116.33413,0,202,39913.0579513889,2009-04-10,01:23:27
39.973414,116.334129,0,202,39913.0580092593,2009-04-10,01:23:32
39.973414,116.334129,0,202,39913.0580439815,2009-04-10,01:23:35
39.973422,116.334132,0,201,39913.0580671296,2009-04-10,01:23:37
39.973434,116.334135,0,200,39913.058125,2009-04-10,01:23:42
39.973422,116.33413,0,200,39913.0581828704,2009-04-10,01:23:47
39.973452,116.334144,0,199,39913.0582407407,2009-04-10,01:23:52
39.973457,116.334147,0,199,39913.0582986111,2009-04-10,01:23:57
39.973456,116.334147,0,199,39913.0583564815,2009-04-10,01:24:02
39.973456,116.334149,0,199,39913.0584143519,2009-04-10,01:24:07
39.973456,116.334149,0,199,39913.0584490741,2009-04-10,01:24:10
39.973448,116.334146,0,199,39913.0584722222,2009-04-10,01:24:12
39.973381,116.334113,0,198,39913.0585300926,2009-04-10,01:24:17
39.973404,116.334084,0,198,39913.058587963,2009-04-10,01:24:22
39.973405,116.334083,0,198,39913.0586458333,2009-04-10,01:24:27
39.973581,116.334337,0,267,39913.073287037,2009-04-10,01:45:32
39.973591,116.334411,0,262,39913.0733449074,2009-04-10,01:45:37
39.973575,116.334436,0,259,39913.0734027778,2009-04-10,01:45:42
39.973575,116.334436,0,259,39913.0734375,2009-04-10,01:45:45
39.973578,116.334429,0,258,39913.0734606481,2009-04-10,01:45:47
39.973564,116.334353,0,253,39913.0735185185,2009-04-10,01:45:52
39.973577,116.334321,0,250,39913.0735763889,2009-04-10,01:45:57
39.973564,116.334303,0,249,39913.0736342593,2009-04-10,01:46:02
39.973562,116.334303,0,248,39913.0736921296,2009-04-10,01:46:07
39.97356,116.334302,0,248,39913.07375,2009-04-10,01:46:12
39.97356,116.334302,0,248,39913.0737847222,2009-04-10,01:46:15
39.973556,116.3343,0,249,39913.0738078704,2009-04-10,01:46:17
39.973533,116.334298,0,248,39913.0738657407,2009-04-10,01:46:22
39.973533,116.334296,0,248,39913.0739236111,2009-04-10,01:46:27
39.973533,116.334296,0,248,39913.0739583333,2009-04-10,01:46:30
39.973537,116.334296,0,249,39913.0739814815,2009-04-10,01:46:32
39.9735,116.334338,0,250,39913.0740393519,2009-04-10,01:46:37
39.973504,116.33439,0,248,39913.0740972222,2009-04-10,01:46:42
39.973526,116.334353,0,246,39913.0741550926,2009-04-10,01:46:47
39.973526,116.334353,0,246,39913.0741898148,2009-04-10,01:46:50
39.973519,116.334351,0,246,39913.074212963,2009-04-10,01:46:52
39.973533,116.334425,0,249,39913.0742708333,2009-04-10,01:46:57
39.973566,116.334519,0,255,39913.0743287037,2009-04-10,01:47:02
39.973562,116.334537,0,258,39913.0743865741,2009-04-10,01:47:07
39.973556,116.334541,0,259,39913.0744444444,2009-04-10,01:47:12
39.973556,116.334541,0,259,39913.0744791667,2009-04-10,01:47:15
39.973549,116.334537,0,259,39913.0745023148,2009-04-10,01:47:17
39.973523,116.334455,0,259,39913.0745601852,2009-04-10,01:47:22
39.973497,116.334317,0,256,39913.0746180556,2009-04-10,01:47:27
39.973518,116.334311,0,255,39913.0746759259,2009-04-10,01:47:32
39.973503,116.334172,0,250,39913.0747337963,2009-04-10,01:47:37
39.973516,116.334124,0,249,39913.0747916667,2009-04-10,01:47:42
39.973512,116.33418,0,252,39913.074849537,2009-04-10,01:47:47
39.973512,116.33418,0,252,39913.0748842593,2009-04-10,01:47:50
39.973513,116.334176,0,250,39913.0749074074,2009-04-10,01:47:52
39.973504,116.334134,0,250,39913.0749652778,2009-04-10,01:47:57
39.973501,116.334011,0,249,39913.0750231481,2009-04-10,01:48:02
39.973495,116.333925,0,250,39913.0750810185,2009-04-10,01:48:07
39.973455,116.333939,0,250,39913.0751388889,2009-04-10,01:48:12
39.97343,116.333915,0,251,39913.0751967593,2009-04-10,01:48:17
39.973425,116.333789,0,251,39913.0752546296,2009-04-10,01:48:22
39.973425,116.333789,0,251,39913.0752893519,2009-04-10,01:48:25
39.97343,116.333789,0,250,39913.0753125,2009-04-10,01:48:27
39.973456,116.333899,0,246,39913.0753703704,2009-04-10,01:48:32
39.973455,116.333931,0,243,39913.0754282407,2009-04-10,01:48:37
39.973449,116.333932,0,242,39913.0754861111,2009-04-10,01:48:42
39.973449,116.333932,0,242,39913.0755208333,2009-04-10,01:48:45
39.973453,116.333936,0,242,39913.0755439815,2009-04-10,01:48:47
39.973458,116.333951,0,243,39913.0756018519,2009-04-10,01:48:52
39.973476,116.334039,0,248,39913.0756597222,2009-04-10,01:48:57
39.973519,116.334241,0,260,39913.0757175926,2009-04-10,01:49:02
39.973563,116.334373,0,270,39913.075775463,2009-04-10,01:49:07
39.973596,116.334435,0,279,39913.0758333333,2009-04-10,01:49:12
39.973612,116.334435,0,286,39913.0758912037,2009-04-10,01:49:17
39.973631,116.334437,0,288,39913.0759490741,2009-04-10,01:49:22
39.973632,116.334435,0,288,39913.0760069444,2009-04-10,01:49:27
39.973632,116.334427,0,287,39913.0760648148,2009-04-10,01:49:32
39.973632,116.334427,0,287,39913.076099537,2009-04-10,01:49:35
39.973638,116.334432,0,287,39913.0761226852,2009-04-10,01:49:37
39.973614,116.334475,0,285,39913.0761805556,2009-04-10,01:49:42
39.973609,116.334502,0,286,39913.0762384259,2009-04-10,01:49:47
39.973609,116.334502,0,286,39913.0762731481,2009-04-10,01:49:50
39.973609,116.334504,0,286,39913.0762962963,2009-04-10,01:49:52
39.973607,116.334533,0,289,39913.0763541667,2009-04-10,01:49:57
39.973596,116.334568,0,289,39913.076412037,2009-04-10,01:50:02
39.973584,116.334575,0,289,39913.0764699074,2009-04-10,01:50:07
39.97356,116.334595,0,288,39913.0765277778,2009-04-10,01:50:12
39.973548,116.334596,0,289,39913.0765856481,2009-04-10,01:50:17
39.973538,116.334591,0,291,39913.0766435185,2009-04-10,01:50:22
39.973539,116.334592,0,291,39913.0767013889,2009-04-10,01:50:27
39.973547,116.334594,0,291,39913.0767592593,2009-04-10,01:50:32
39.97355,116.334594,0,291,39913.0768171296,2009-04-10,01:50:37
39.97355,116.334594,0,291,39913.0768518519,2009-04-10,01:50:40
39.973544,116.33459,0,290,39913.076875,2009-04-10,01:50:42
39.973555,116.33459,0,283,39913.0769328704,2009-04-10,01:50:47
39.97355,116.334625,0,279,39913.0769907407,2009-04-10,01:50:52
39.973543,116.334623,0,278,39913.0770486111,2009-04-10,01:50:57
39.973541,116.334622,0,278,39913.0771064815,2009-04-10,01:51:02
39.973541,116.334622,0,278,39913.0771412037,2009-04-10,01:51:05
39.973539,116.334621,0,278,39913.0771643519,2009-04-10,01:51:07
39.973548,116.334625,0,278,39913.0772222222,2009-04-10,01:51:12
39.973556,116.334625,0,278,39913.0772800926,2009-04-10,01:51:17
39.973559,116.334623,0,278,39913.077337963,2009-04-10,01:51:22
39.973559,116.334623,0,278,39913.0773726852,2009-04-10,01:51:25
39.973559,116.334621,0,278,39913.0773958333,2009-04-10,01:51:27
39.973536,116.334591,0,278,39913.0774537037,2009-04-10,01:51:32
39.973522,116.334542,0,278,39913.0775115741,2009-04-10,01:51:37
39.973482,116.334481,0,277,39913.0775694444,2009-04-10,01:51:42
39.973469,116.334416,0,273,39913.0776273148,2009-04-10,01:51:47
39.973485,116.334395,0,272,39913.0776851852,2009-04-10,01:51:52
39.973518,116.3344,0,269,39913.0777430556,2009-04-10,01:51:57
39.973537,116.334404,0,266,39913.0778009259,2009-04-10,01:52:02
39.973537,116.334404,0,266,39913.0778356481,2009-04-10,01:52:05
39.973543,116.334408,0,264,39913.0778587963,2009-04-10,01:52:07
39.973552,116.334409,0,264,39913.0779166667,2009-04-10,01:52:12
39.973582,116.334327,0,267,39913.077974537,2009-04-10,01:52:17
39.973582,116.334327,0,267,39913.0780092593,2009-04-10,01:52:20
39.973587,116.334321,0,267,39913.0780324074,2009-04-10,01:52:22
39.973563,116.334298,0,270,39913.0780902778,2009-04-10,01:52:27
39.973556,116.33421,0,275,39913.0781481481,2009-04-10,01:52:32
39.973555,116.334168,0,278,39913.0782060185,2009-04-10,01:52:37
39.973555,116.334168,0,278,39913.0782407407,2009-04-10,01:52:40
39.973558,116.334163,0,278,39913.0782638889,2009-04-10,01:52:42
39.97354,116.334139,0,280,39913.0783217593,2009-04-10,01:52:47
39.97353,116.334141,0,277,39913.0783796296,2009-04-10,01:52:52
39.973534,116.334162,0,275,39913.0784375,2009-04-10,01:52:57
39.973535,116.334164,0,275,39913.0784953704,2009-04-10,01:53:02
39.973537,116.334166,0,275,39913.0785532407,2009-04-10,01:53:07
39.973534,116.334167,0,275,39913.0786111111,2009-04-10,01:53:12
39.973534,116.334167,0,275,39913.0786458333,2009-04-10,01:53:15
39.973535,116.334169,0,275,39913.0786689815,2009-04-10,01:53:17
39.973566,116.334203,0,276,39913.0787268518,2009-04-10,01:53:22
39.973582,116.334211,0,275,39913.0787847222,2009-04-10,01:53:27
39.973585,116.334212,0,275,39913.0788425926,2009-04-10,01:53:32
39.973585,116.334212,0,275,39913.0788773148,2009-04-10,01:53:35
39.973578,116.334208,0,276,39913.078900463,2009-04-10,01:53:37
39.973564,116.33417,0,275,39913.0789583333,2009-04-10,01:53:42
39.973572,116.334147,0,274,39913.0790162037,2009-04-10,01:53:47
39.973572,116.334147,0,274,39913.0790509259,2009-04-10,01:53:50
39.973571,116.334147,0,274,39913.0790740741,2009-04-10,01:53:52
39.973563,116.334164,0,276,39913.0791319444,2009-04-10,01:53:57
39.973547,116.334185,0,279,39913.0791898148,2009-04-10,01:54:02
39.973547,116.334205,0,284,39913.0792476852,2009-04-10,01:54:07
39.973557,116.33419,0,285,39913.0793055556,2009-04-10,01:54:12
39.973562,116.334159,0,284,39913.0793634259,2009-04-10,01:54:17
39.973561,116.334159,0,284,39913.0794212963,2009-04-10,01:54:22
39.973557,116.334158,0,283,39913.0794791667,2009-04-10,01:54:27
39.973563,116.33416,0,283,39913.079537037,2009-04-10,01:54:32
39.973568,116.33416,0,283,39913.0795949074,2009-04-10,01:54:37
39.973567,116.334157,0,284,39913.0796527778,2009-04-10,01:54:42
39.973567,116.334156,0,284,39913.0797106481,2009-04-10,01:54:47
39.973565,116.334155,0,284,39913.0797685185,2009-04-10,01:54:52
39.973562,116.334152,0,285,39913.0798263889,2009-04-10,01:54:57
39.973562,116.334152,0,285,39913.0798611111,2009-04-10,01:55:00
39.973556,116.334149,0,285,39913.0798842593,2009-04-10,01:55:02
39.973536,116.334152,0,286,39913.0799421296,2009-04-10,01:55:07
39.973522,116.334151,0,287,39913.08,2009-04-10,01:55:12
39.973514,116.334149,0,288,39913.0800578704,2009-04-10,01:55:17
39.973506,116.334146,0,288,39913.0801157407,2009-04-10,01:55:22
39.973502,116.334144,0,288,39913.0801736111,2009-04-10,01:55:27
39.973504,116.334145,0,288,39913.0802314815,2009-04-10,01:55:32
39.973508,116.334148,0,288,39913.0802893518,2009-04-10,01:55:37
39.973508,116.334148,0,288,39913.0803240741,2009-04-10,01:55:40
39.973506,116.334149,0,288,39913.0803472222,2009-04-10,01:55:42
39.973518,116.334188,0,292,39913.0804050926,2009-04-10,01:55:47
39.973536,116.334238,0,296,39913.080462963,2009-04-10,01:55:52
39.973527,116.334261,0,297,39913.0805208333,2009-04-10,01:55:57
39.973526,116.334301,0,297,39913.0805787037,2009-04-10,01:56:02
39.973535,116.334371,0,299,39913.0806365741,2009-04-10,01:56:07
39.973528,116.334435,0,303,39913.0806944444,2009-04-10,01:56:12
39.973528,116.334435,0,303,39913.0807291667,2009-04-10,01:56:15
39.973528,116.334435,0,303,39913.0807523148,2009-04-10,01:56:17
39.973537,116.334439,0,304,39913.0808101852,2009-04-10,01:56:22
39.973537,116.334439,0,304,39913.0808449074,2009-04-10,01:56:25
39.973534,116.334438,0,305,39913.0808680556,2009-04-10,01:56:27
39.973524,116.334428,0,306,39913.0809259259,2009-04-10,01:56:32
39.973524,116.334428,0,306,39913.0809606481,2009-04-10,01:56:35
39.973526,116.334432,0,306,39913.0809837963,2009-04-10,01:56:37
39.973562,116.334387,0,307,39913.0810416667,2009-04-10,01:56:42
39.973605,116.334367,0,308,39913.081099537,2009-04-10,01:56:47
39.973631,116.334386,0,310,39913.0811574074,2009-04-10,01:56:52
39.973636,116.334389,0,310,39913.0812152778,2009-04-10,01:56:57
39.973629,116.334385,0,310,39913.0812731481,2009-04-10,01:57:02
39.973626,116.334381,0,310,39913.0813310185,2009-04-10,01:57:07
39.973623,116.33438,0,310,39913.0813888889,2009-04-10,01:57:12
39.973623,116.33438,0,310,39913.0814467593,2009-04-10,01:57:17
39.973627,116.334382,0,310,39913.0815046296,2009-04-10,01:57:22
39.973627,116.334382,0,310,39913.0815393519,2009-04-10,01:57:25
39.973623,116.334381,0,309,39913.0815625,2009-04-10,01:57:27
39.973588,116.334274,0,307,39913.0816203704,2009-04-10,01:57:32
39.973557,116.334288,0,307,39913.0816782407,2009-04-10,01:57:37
39.973545,116.334285,0,305,39913.0817361111,2009-04-10,01:57:42
39.973545,116.334285,0,305,39913.0817708333,2009-04-10,01:57:45
39.973545,116.334285,0,306,39913.0817939815,2009-04-10,01:57:47
39.973518,116.334261,0,307,39913.0818518519,2009-04-10,01:57:52
39.973513,116.334241,0,310,39913.0819097222,2009-04-10,01:57:57
39.973534,116.334228,0,309,39913.0819675926,2009-04-10,01:58:02
39.973534,116.334228,0,309,39913.0820023148,2009-04-10,01:58:05
39.973527,116.33422,0,308,39913.082025463,2009-04-10,01:58:07
39.973554,116.334216,0,308,39913.0820833333,2009-04-10,01:58:12
39.973554,116.334216,0,308,39913.0821180556,2009-04-10,01:58:15
39.973554,116.334214,0,307,39913.0821412037,2009-04-10,01:58:17
39.973563,116.334217,0,307,39913.0821990741,2009-04-10,01:58:22
39.973583,116.334241,0,305,39913.0822569444,2009-04-10,01:58:27
39.973603,116.334291,0,304,39913.0823148148,2009-04-10,01:58:32
39.97361,116.334291,0,300,39913.0823726852,2009-04-10,01:58:37
39.973618,116.334297,0,297,39913.0824305556,2009-04-10,01:58:42
39.973616,116.334297,0,297,39913.0824884259,2009-04-10,01:58:47
39.973614,116.334295,0,297,39913.0825462963,2009-04-10,01:58:52
39.973614,116.334295,0,297,39913.0825810185,2009-04-10,01:58:55
39.973606,116.33429,0,298,39913.0826041667,2009-04-10,01:58:57
39.973558,116.334243,0,299,39913.082662037,2009-04-10,01:59:02
39.973531,116.334201,0,298,39913.0827199074,2009-04-10,01:59:07
39.973542,116.334184,0,296,39913.0827777778,2009-04-10,01:59:12
39.973542,116.334184,0,296,39913.0828125,2009-04-10,01:59:15
39.973535,116.334182,0,296,39913.0828356481,2009-04-10,01:59:17
39.973532,116.334235,0,295,39913.0828935185,2009-04-10,01:59:22
39.973544,116.334267,0,294,39913.0829513889,2009-04-10,01:59:27
39.973543,116.334268,0,294,39913.0830092593,2009-04-10,01:59:32
39.973543,116.334268,0,294,39913.0830439815,2009-04-10,01:59:35
39.973541,116.334275,0,294,39913.0830671296,2009-04-10,01:59:37
39.97356,116.334321,0,295,39913.083125,2009-04-10,01:59:42
39.973559,116.334322,0,295,39913.0831828704,2009-04-10,01:59:47
39.973563,116.334324,0,295,39913.0832407407,2009-04-10,01:59:52
39.973565,116.334327,0,295,39913.0832986111,2009-04-10,01:59:57
39.97356,116.334326,0,295,39913.0833564815,2009-04-10,02:00:02
39.973554,116.334323,0,296,39913.0834143519,2009-04-10,02:00:07
39.973554,116.334323,0,296,39913.0834490741,2009-04-10,02:00:10
39.973548,116.334317,0,296,39913.0834722222,2009-04-10,02:00:12
39.97352,116.334228,0,293,39913.0835300926,2009-04-10,02:00:17
39.973508,116.334179,0,296,39913.083587963,2009-04-10,02:00:22
39.973514,116.334137,0,297,39913.0836458333,2009-04-10,02:00:27
39.973502,116.33413,0,299,39913.0837037037,2009-04-10,02:00:32
39.973506,116.334126,0,300,39913.0837615741,2009-04-10,02:00:37
39.973505,116.334125,0,300,39913.0838194444,2009-04-10,02:00:42
39.973505,116.334125,0,300,39913.0838541667,2009-04-10,02:00:45
39.97351,116.334128,0,300,39913.0838773148,2009-04-10,02:00:47
39.973519,116.334133,0,300,39913.0839351852,2009-04-10,02:00:52
39.973552,116.334254,0,298,39913.0839930556,2009-04-10,02:00:57
39.973568,116.334336,0,297,39913.0840509259,2009-04-10,02:01:02
39.973575,116.334312,0,296,39913.0841087963,2009-04-10,02:01:07
39.973581,116.334313,0,297,39913.0841666667,2009-04-10,02:01:12
39.973581,116.334313,0,297,39913.0842013889,2009-04-10,02:01:15
39.97358,116.334311,0,297,39913.084224537,2009-04-10,02:01:17
39.973565,116.334269,0,297,39913.0842824074,2009-04-10,02:01:22
39.97354,116.334278,0,298,39913.0843402778,2009-04-10,02:01:27
39.97354,116.334278,0,298,39913.084375,2009-04-10,02:01:30
39.973534,116.334284,0,299,39913.0843981481,2009-04-10,02:01:32
39.973542,116.334303,0,299,39913.0844560185,2009-04-10,02:01:37
39.973548,116.334306,0,299,39913.0845138889,2009-04-10,02:01:42
39.973548,116.334308,0,299,39913.0845717593,2009-04-10,02:01:47
39.973548,116.334308,0,299,39913.0846064815,2009-04-10,02:01:50
39.973556,116.334313,0,299,39913.0846296296,2009-04-10,02:01:52
39.973565,116.334318,0,300,39913.0846875,2009-04-10,02:01:57
39.973565,116.334318,0,300,39913.0847222222,2009-04-10,02:02:00
39.973572,116.334322,0,300,39913.0847453704,2009-04-10,02:02:02
39.9736,116.334335,0,299,39913.0848032407,2009-04-10,02:02:07
39.973619,116.334353,0,299,39913.0848611111,2009-04-10,02:02:12
39.973647,116.334432,0,300,39913.0849189815,2009-04-10,02:02:17
39.973656,116.334442,0,301,39913.0849768519,2009-04-10,02:02:22
39.973654,116.334407,0,303,39913.0850347222,2009-04-10,02:02:27
39.973644,116.334417,0,304,39913.0850925926,2009-04-10,02:02:32
39.973625,116.334426,0,307,39913.085150463,2009-04-10,02:02:37
39.973613,116.334408,0,307,39913.0852083333,2009-04-10,02:02:42
39.973573,116.334291,0,310,39913.0852662037,2009-04-10,02:02:47
39.973582,116.334209,0,311,39913.0853240741,2009-04-10,02:02:52
39.973573,116.334215,0,314,39913.0853819444,2009-04-10,02:02:57
39.973573,116.334215,0,314,39913.0854166667,2009-04-10,02:03:00
39.973574,116.334215,0,314,39913.0854398148,2009-04-10,02:03:02
39.973593,116.334204,0,315,39913.0854976852,2009-04-10,02:03:07
39.973595,116.334239,0,315,39913.0855555556,2009-04-10,02:03:12
39.9736,116.334266,0,316,39913.0856134259,2009-04-10,02:03:17
39.973601,116.334269,0,316,39913.0856712963,2009-04-10,02:03:22
39.973598,116.334269,0,316,39913.0857291667,2009-04-10,02:03:27
39.973593,116.33427,0,316,39913.085787037,2009-04-10,02:03:32
39.973597,116.334272,0,316,39913.0858449074,2009-04-10,02:03:37
39.97359,116.334268,0,316,39913.0859027778,2009-04-10,02:03:42
39.97359,116.334268,0,316,39913.0859375,2009-04-10,02:03:45
39.973591,116.334267,0,315,39913.0859606481,2009-04-10,02:03:47
39.973575,116.334232,0,312,39913.0860185185,2009-04-10,02:03:52
39.973567,116.334253,0,310,39913.0860763889,2009-04-10,02:03:57
39.973523,116.334209,0,309,39913.0861342593,2009-04-10,02:04:02
39.973482,116.33417,0,307,39913.0861921296,2009-04-10,02:04:07
39.973496,116.334069,0,308,39913.08625,2009-04-10,02:04:12
39.973542,116.334096,0,303,39913.0863078704,2009-04-10,02:04:17
39.973547,116.334102,0,302,39913.0863657407,2009-04-10,02:04:22
39.973547,116.334102,0,302,39913.086400463,2009-04-10,02:04:25
39.973554,116.334108,0,302,39913.0864236111,2009-04-10,02:04:27
39.973563,116.334115,0,302,39913.0864814815,2009-04-10,02:04:32
39.973579,116.334186,0,300,39913.0865393518,2009-04-10,02:04:37
39.973609,116.334235,0,299,39913.0865972222,2009-04-10,02:04:42
39.973594,116.334221,0,295,39913.0866550926,2009-04-10,02:04:47
39.973596,116.334225,0,296,39913.086712963,2009-04-10,02:04:52
39.973599,116.334227,0,296,39913.0867708333,2009-04-10,02:04:57
39.973599,116.334227,0,296,39913.0868055556,2009-04-10,02:05:00
39.973593,116.334224,0,296,39913.0868287037,2009-04-10,02:05:02
39.973576,116.334203,0,297,39913.0868865741,2009-04-10,02:05:07
39.973554,116.334213,0,298,39913.0869444444,2009-04-10,02:05:12
39.973503,116.33417,0,299,39913.0870023148,2009-04-10,02:05:17
39.973481,116.334159,0,298,39913.0870601852,2009-04-10,02:05:22
39.973517,116.334187,0,297,39913.0871180556,2009-04-10,02:05:27
39.973528,116.334206,0,297,39913.0871759259,2009-04-10,02:05:32
39.973534,116.334212,0,297,39913.0872337963,2009-04-10,02:05:37
39.973534,116.334212,0,297,39913.0872685185,2009-04-10,02:05:40
39.973536,116.334216,0,297,39913.0872916667,2009-04-10,02:05:42
39.973559,116.334378,0,298,39913.087349537,2009-04-10,02:05:47
39.973567,116.334436,0,297,39913.0874074074,2009-04-10,02:05:52
39.973574,116.334441,0,297,39913.0874652778,2009-04-10,02:05:57
39.973574,116.334441,0,297,39913.0875,2009-04-10,02:06:00
39.973573,116.334442,0,297,39913.0875231481,2009-04-10,02:06:02
39.973563,116.334438,0,298,39913.0875810185,2009-04-10,02:06:07
39.973563,116.334438,0,298,39913.0876157407,2009-04-10,02:06:10
39.973555,116.334434,0,298,39913.0876388889,2009-04-10,02:06:12
39.973525,116.334378,0,298,39913.0876967593,2009-04-10,02:06:17
39.973515,116.33431,0,299,39913.0877546296,2009-04-10,02:06:22
39.973483,116.334194,0,301,39913.0878125,2009-04-10,02:06:27
39.973465,116.33406,0,302,39913.0878703704,2009-04-10,02:06:32
39.973601,116.334345,0,280,39913.0907060185,2009-04-10,02:10:37
39.973613,116.334365,0,280,39913.0907638889,2009-04-10,02:10:42
39.973614,116.334401,0,281,39913.0908217593,2009-04-10,02:10:47
39.973628,116.334396,0,281,39913.0908796296,2009-04-10,02:10:52
39.973621,116.33436,0,281,39913.0909375,2009-04-10,02:10:57
39.973631,116.334362,0,281,39913.0909953704,2009-04-10,02:11:02
39.97363,116.334363,0,282,39913.0910532407,2009-04-10,02:11:07
39.973635,116.334363,0,282,39913.0911111111,2009-04-10,02:11:12
39.97363,116.334359,0,282,39913.0911689815,2009-04-10,02:11:17
39.973623,116.334354,0,282,39913.0912268519,2009-04-10,02:11:22
39.97362,116.334352,0,282,39913.0912847222,2009-04-10,02:11:27
39.97362,116.334351,0,282,39913.0913425926,2009-04-10,02:11:32
39.973613,116.334347,0,282,39913.091400463,2009-04-10,02:11:37
39.973614,116.334349,0,281,39913.0914583333,2009-04-10,02:11:42
39.973621,116.334354,0,281,39913.0915162037,2009-04-10,02:11:47
39.973627,116.334358,0,281,39913.0915740741,2009-04-10,02:11:52
39.973635,116.334363,0,281,39913.0916319444,2009-04-10,02:11:57
39.973635,116.334363,0,281,39913.0916666667,2009-04-10,02:12:00
39.973635,116.334363,0,281,39913.0916898148,2009-04-10,02:12:02
39.973636,116.334373,0,281,39913.0917476852,2009-04-10,02:12:07
39.973641,116.334374,0,281,39913.0918055556,2009-04-10,02:12:12
39.973641,116.334374,0,281,39913.0918402778,2009-04-10,02:12:15
39.973648,116.334377,0,281,39913.0918634259,2009-04-10,02:12:17
39.973622,116.334389,0,281,39913.0919212963,2009-04-10,02:12:22
39.97361,116.334397,0,280,39913.0919791667,2009-04-10,02:12:27
39.97359,116.334363,0,278,39913.092037037,2009-04-10,02:12:32
39.97359,116.334363,0,278,39913.0920717593,2009-04-10,02:12:35
39.973584,116.334355,0,278,39913.0920949074,2009-04-10,02:12:37
39.973523,116.334188,0,277,39913.0921527778,2009-04-10,02:12:42
39.973489,116.334221,0,277,39913.0922106481,2009-04-10,02:12:47
39.973491,116.334237,0,276,39913.0922685185,2009-04-10,02:12:52
39.973496,116.334246,0,275,39913.0923263889,2009-04-10,02:12:57
39.973496,116.334246,0,275,39913.0923611111,2009-04-10,02:13:00
39.973492,116.334245,0,275,39913.0923842593,2009-04-10,02:13:02
39.973514,116.334299,0,275,39913.0924421296,2009-04-10,02:13:07
39.97354,116.334418,0,274,39913.0925,2009-04-10,02:13:12
39.973556,116.334451,0,272,39913.0925578704,2009-04-10,02:13:17
39.973613,116.334516,0,269,39913.0926157407,2009-04-10,02:13:22
39.973626,116.334521,0,266,39913.0926736111,2009-04-10,02:13:27
39.973639,116.334511,0,264,39913.0927314815,2009-04-10,02:13:32
39.973643,116.334514,0,264,39913.0927893519,2009-04-10,02:13:37
39.973643,116.334514,0,264,39913.0928240741,2009-04-10,02:13:40
39.973644,116.334514,0,264,39913.0928472222,2009-04-10,02:13:42
39.973653,116.334517,0,264,39913.0929050926,2009-04-10,02:13:47
39.973657,116.334519,0,264,39913.092962963,2009-04-10,02:13:52
39.973657,116.334519,0,264,39913.0929976852,2009-04-10,02:13:55
39.97365,116.334515,0,264,39913.0930208333,2009-04-10,02:13:57
39.973651,116.334466,0,262,39913.0930787037,2009-04-10,02:14:02
39.973656,116.334469,0,262,39913.0931365741,2009-04-10,02:14:07
39.973657,116.334469,0,262,39913.0931944444,2009-04-10,02:14:12
39.973657,116.334469,0,262,39913.0932291667,2009-04-10,02:14:15
39.973659,116.334469,0,262,39913.0932523148,2009-04-10,02:14:17
39.973668,116.334469,0,262,39913.0933101852,2009-04-10,02:14:22
39.973671,116.334468,0,262,39913.0933680556,2009-04-10,02:14:27
39.973672,116.334467,0,261,39913.0934259259,2009-04-10,02:14:32
39.973672,116.334466,0,261,39913.0934837963,2009-04-10,02:14:37
39.973671,116.334465,0,261,39913.0935416667,2009-04-10,02:14:42
39.973671,116.334465,0,261,39913.0935763889,2009-04-10,02:14:45
39.973665,116.33446,0,261,39913.093599537,2009-04-10,02:14:47
39.973652,116.334396,0,259,39913.0936574074,2009-04-10,02:14:52
39.973607,116.334307,0,255,39913.0937152778,2009-04-10,02:14:57
39.973468,116.334011,0,189,39913.0991550926,2009-04-10,02:22:47
39.973465,116.334007,0,189,39913.099212963,2009-04-10,02:22:52
39.973464,116.334004,0,189,39913.0992708333,2009-04-10,02:22:57
39.97347,116.334006,0,188,39913.0993287037,2009-04-10,02:23:02
39.973472,116.334005,0,188,39913.0993865741,2009-04-10,02:23:07
39.973471,116.334003,0,188,39913.0994444444,2009-04-10,02:23:12
39.973474,116.334004,0,189,39913.0995023148,2009-04-10,02:23:17
39.973476,116.334003,0,189,39913.0995601852,2009-04-10,02:23:22
39.973471,116.333999,0,189,39913.0996180556,2009-04-10,02:23:27
39.97347,116.333996,0,189,39913.0996759259,2009-04-10,02:23:32
39.973467,116.333992,0,189,39913.0997337963,2009-04-10,02:23:37
39.973465,116.333991,0,189,39913.0997916667,2009-04-10,02:23:42
39.973464,116.333988,0,189,39913.099849537,2009-04-10,02:23:47
39.973465,116.333987,0,189,39913.0999074074,2009-04-10,02:23:52
39.973467,116.333985,0,188,39913.0999652778,2009-04-10,02:23:57
39.973467,116.333984,0,188,39913.1000231481,2009-04-10,02:24:02
39.973468,116.333985,0,188,39913.1000810185,2009-04-10,02:24:07
39.973465,116.333983,0,188,39913.1001388889,2009-04-10,02:24:12
39.973459,116.33398,0,188,39913.1001967593,2009-04-10,02:24:17
39.973453,116.333977,0,189,39913.1002546296,2009-04-10,02:24:22
39.973452,116.333977,0,189,39913.1003125,2009-04-10,02:24:27
39.973451,116.333976,0,189,39913.1003703704,2009-04-10,02:24:32
39.973452,116.333975,0,189,39913.1004282407,2009-04-10,02:24:37
39.973453,116.333975,0,189,39913.1004861111,2009-04-10,02:24:42
39.973459,116.333978,0,189,39913.1005439815,2009-04-10,02:24:47
39.973457,116.333975,0,189,39913.1006018519,2009-04-10,02:24:52
39.973459,116.333974,0,189,39913.1006597222,2009-04-10,02:24:57
39.973453,116.33397,0,189,39913.1007175926,2009-04-10,02:25:02
39.973449,116.333966,0,189,39913.100775463,2009-04-10,02:25:07
39.973444,116.333962,0,189,39913.1008333333,2009-04-10,02:25:12
39.97344,116.333959,0,189,39913.1008912037,2009-04-10,02:25:17
39.973436,116.33396,0,189,39913.1009490741,2009-04-10,02:25:22
39.973436,116.33396,0,189,39913.1010069444,2009-04-10,02:25:27
39.973437,116.33396,0,189,39913.1010648148,2009-04-10,02:25:32
39.973432,116.333956,0,189,39913.1011226852,2009-04-10,02:25:37
39.973431,116.333956,0,189,39913.1011805556,2009-04-10,02:25:42
39.973434,116.333958,0,189,39913.1012384259,2009-04-10,02:25:47
39.973441,116.33396,0,189,39913.1012962963,2009-04-10,02:25:52
39.973441,116.333959,0,189,39913.1013541667,2009-04-10,02:25:57
39.973441,116.333959,0,189,39913.1013888889,2009-04-10,02:26:00
39.973438,116.333956,0,189,39913.101412037,2009-04-10,02:26:02
39.973438,116.333939,0,190,39913.1014699074,2009-04-10,02:26:07
39.973429,116.333934,0,190,39913.1015277778,2009-04-10,02:26:12
39.973419,116.333929,0,190,39913.1015856481,2009-04-10,02:26:17
39.973416,116.333929,0,190,39913.1016435185,2009-04-10,02:26:22
39.973416,116.333929,0,190,39913.1016782407,2009-04-10,02:26:25
39.973421,116.333934,0,190,39913.1017013889,2009-04-10,02:26:27
39.97343,116.333943,0,190,39913.1017592593,2009-04-10,02:26:32
39.973434,116.333953,0,190,39913.1018171296,2009-04-10,02:26:37
39.973439,116.333962,0,191,39913.101875,2009-04-10,02:26:42
39.973441,116.333968,0,191,39913.1019328704,2009-04-10,02:26:47
39.973441,116.333968,0,191,39913.1019675926,2009-04-10,02:26:50
39.973433,116.333969,0,192,39913.1019907407,2009-04-10,02:26:52
39.973418,116.334008,0,195,39913.1020486111,2009-04-10,02:26:57
39.97342,116.334014,0,196,39913.1021064815,2009-04-10,02:27:02
39.973413,116.334011,0,197,39913.1021643518,2009-04-10,02:27:07
39.97341,116.33401,0,197,39913.1022222222,2009-04-10,02:27:12
39.973404,116.334009,0,197,39913.1022800926,2009-04-10,02:27:17
39.973412,116.334014,0,197,39913.102337963,2009-04-10,02:27:22
39.973416,116.334016,0,198,39913.1023958333,2009-04-10,02:27:27
39.973414,116.334015,0,198,39913.1024537037,2009-04-10,02:27:32
39.973409,116.334013,0,198,39913.1025115741,2009-04-10,02:27:37
39.973409,116.334013,0,198,39913.1025694444,2009-04-10,02:27:42
39.97341,116.334013,0,197,39913.1026273148,2009-04-10,02:27:47
39.973413,116.334015,0,197,39913.1026851852,2009-04-10,02:27:52
39.973413,116.334016,0,197,39913.1027430556,2009-04-10,02:27:57
39.973415,116.334018,0,197,39913.1028009259,2009-04-10,02:28:02
39.973417,116.334018,0,198,39913.1028587963,2009-04-10,02:28:07
39.973417,116.334018,0,198,39913.1028935185,2009-04-10,02:28:10
39.973413,116.334017,0,198,39913.1029166667,2009-04-10,02:28:12
39.973434,116.33408,0,203,39913.102974537,2009-04-10,02:28:17
39.973444,116.334112,0,206,39913.1030324074,2009-04-10,02:28:22
39.973444,116.334127,0,205,39913.1030902778,2009-04-10,02:28:27
39.973449,116.334131,0,205,39913.1031481481,2009-04-10,02:28:32
39.973457,116.334135,0,205,39913.1032060185,2009-04-10,02:28:37
39.97346,116.334138,0,205,39913.1032638889,2009-04-10,02:28:42
39.973459,116.334138,0,206,39913.1033217593,2009-04-10,02:28:47
39.973452,116.334134,0,206,39913.1033796296,2009-04-10,02:28:52
39.973452,116.334134,0,206,39913.1034143518,2009-04-10,02:28:55
39.973444,116.334131,0,206,39913.1034375,2009-04-10,02:28:57
39.973466,116.334138,0,206,39913.1034953704,2009-04-10,02:29:02
39.97347,116.334122,0,206,39913.1035532407,2009-04-10,02:29:07
39.973467,116.334041,0,202,39913.1036111111,2009-04-10,02:29:12
39.97348,116.334029,0,199,39913.1036689815,2009-04-10,02:29:17
39.973481,116.33403,0,199,39913.1037268518,2009-04-10,02:29:22
39.973481,116.33403,0,199,39913.1037615741,2009-04-10,02:29:25
39.973488,116.334027,0,199,39913.1037847222,2009-04-10,02:29:27
39.973503,116.334057,0,195,39913.1038425926,2009-04-10,02:29:32
39.973477,116.334076,0,195,39913.103900463,2009-04-10,02:29:37
39.973455,116.334065,0,197,39913.1039583333,2009-04-10,02:29:42
39.973456,116.334079,0,201,39913.1040162037,2009-04-10,02:29:47
39.973435,116.334045,0,203,39913.1040740741,2009-04-10,02:29:52
39.973432,116.334042,0,203,39913.1041319444,2009-04-10,02:29:57
39.973433,116.334041,0,203,39913.1041898148,2009-04-10,02:30:02
39.973429,116.334036,0,203,39913.1042476852,2009-04-10,02:30:07
39.973422,116.33403,0,203,39913.1043055556,2009-04-10,02:30:12
39.973423,116.334029,0,203,39913.1043634259,2009-04-10,02:30:17
39.97342,116.334026,0,203,39913.1044212963,2009-04-10,02:30:22
39.973417,116.334022,0,202,39913.1044791667,2009-04-10,02:30:27
39.973412,116.334017,0,202,39913.104537037,2009-04-10,02:30:32
39.973404,116.33401,0,202,39913.1045949074,2009-04-10,02:30:37
39.973398,116.334004,0,202,39913.1046527778,2009-04-10,02:30:42
39.973458,116.334293,0,213,39913.1168634259,2009-04-10,02:48:17
39.973463,116.334364,0,215,39913.1169212963,2009-04-10,02:48:22
39.973438,116.334387,0,219,39913.1169791667,2009-04-10,02:48:27
39.973438,116.334386,0,219,39913.117037037,2009-04-10,02:48:32
39.973433,116.334382,0,219,39913.1170949074,2009-04-10,02:48:37
39.973428,116.334379,0,219,39913.1171527778,2009-04-10,02:48:42
39.973426,116.334376,0,218,39913.1172106481,2009-04-10,02:48:47
39.973425,116.334373,0,218,39913.1172685185,2009-04-10,02:48:52
39.973423,116.33437,0,218,39913.1173263889,2009-04-10,02:48:57
39.973421,116.334368,0,218,39913.1173842593,2009-04-10,02:49:02
39.973419,116.334369,0,218,39913.1174421296,2009-04-10,02:49:07
39.973413,116.334366,0,218,39913.1175,2009-04-10,02:49:12
39.973413,116.334366,0,218,39913.1175347222,2009-04-10,02:49:15
39.973409,116.334365,0,218,39913.1175578704,2009-04-10,02:49:17
39.973419,116.334369,0,218,39913.1176157407,2009-04-10,02:49:22
39.973421,116.334369,0,218,39913.1176736111,2009-04-10,02:49:27
39.97342,116.334366,0,218,39913.1177314815,2009-04-10,02:49:32
39.973421,116.334365,0,218,39913.1177893518,2009-04-10,02:49:37
39.973422,116.334364,0,218,39913.1178472222,2009-04-10,02:49:42
39.973422,116.334364,0,218,39913.1178819444,2009-04-10,02:49:45
39.973423,116.334365,0,218,39913.1179050926,2009-04-10,02:49:47
39.973414,116.334361,0,218,39913.117962963,2009-04-10,02:49:52
39.973409,116.334356,0,218,39913.1180208333,2009-04-10,02:49:57
39.973408,116.334353,0,218,39913.1180787037,2009-04-10,02:50:02
39.973406,116.33435,0,218,39913.1181365741,2009-04-10,02:50:07
39.973408,116.334349,0,218,39913.1181944444,2009-04-10,02:50:12
39.973408,116.334349,0,218,39913.1182291667,2009-04-10,02:50:15
39.973414,116.33435,0,218,39913.1182523148,2009-04-10,02:50:17
39.973403,116.334349,0,218,39913.1183101852,2009-04-10,02:50:22
39.973388,116.33434,0,212,39913.1183680556,2009-04-10,02:50:27
39.973378,116.334295,0,209,39913.1184259259,2009-04-10,02:50:32
39.973376,116.334285,0,208,39913.1184837963,2009-04-10,02:50:37
39.973381,116.334286,0,208,39913.1185416667,2009-04-10,02:50:42
39.973381,116.334286,0,208,39913.1185763889,2009-04-10,02:50:45
39.973381,116.334285,0,208,39913.118599537,2009-04-10,02:50:47
39.973371,116.33428,0,208,39913.1186574074,2009-04-10,02:50:52
39.973364,116.334275,0,208,39913.1187152778,2009-04-10,02:50:57
39.973361,116.334272,0,208,39913.1187731481,2009-04-10,02:51:02
39.973361,116.334272,0,208,39913.1188078704,2009-04-10,02:51:05
39.973353,116.334267,0,204,39913.1188310185,2009-04-10,02:51:07
39.973356,116.33429,0,201,39913.1188888889,2009-04-10,02:51:12
39.973354,116.334289,0,201,39913.1189467593,2009-04-10,02:51:17
39.97335,116.334286,0,200,39913.1190046296,2009-04-10,02:51:22
39.97335,116.334286,0,200,39913.1190393518,2009-04-10,02:51:25
39.97335,116.334286,0,200,39913.1190625,2009-04-10,02:51:27
39.973359,116.334289,0,200,39913.1191203704,2009-04-10,02:51:32
39.973385,116.334262,0,201,39913.1191782407,2009-04-10,02:51:37
39.973385,116.334262,0,201,39913.119212963,2009-04-10,02:51:40
39.97339,116.334262,0,201,39913.1192361111,2009-04-10,02:51:42
39.973401,116.334266,0,201,39913.1192939815,2009-04-10,02:51:47
39.973402,116.334264,0,201,39913.1193518518,2009-04-10,02:51:52
39.973401,116.334264,0,201,39913.1194097222,2009-04-10,02:51:57
39.973401,116.334264,0,201,39913.1194444444,2009-04-10,02:52:00
39.973402,116.334264,0,201,39913.1194675926,2009-04-10,02:52:02
39.973405,116.334252,0,201,39913.119525463,2009-04-10,02:52:07
39.973399,116.334248,0,201,39913.1195833333,2009-04-10,02:52:12
39.973394,116.334244,0,201,39913.1196412037,2009-04-10,02:52:17
39.973392,116.33424,0,201,39913.1196990741,2009-04-10,02:52:22
39.973384,116.334234,0,201,39913.1197569444,2009-04-10,02:52:27
39.97338,116.33423,0,201,39913.1198148148,2009-04-10,02:52:32
39.973384,116.334231,0,201,39913.1198726852,2009-04-10,02:52:37
39.97339,116.334234,0,201,39913.1199305556,2009-04-10,02:52:42
39.973386,116.334231,0,201,39913.1199884259,2009-04-10,02:52:47
39.973384,116.33423,0,201,39913.1200462963,2009-04-10,02:52:52
39.973384,116.334228,0,201,39913.1201041667,2009-04-10,02:52:57
39.973383,116.334227,0,201,39913.120162037,2009-04-10,02:53:02
39.973385,116.334227,0,202,39913.1202199074,2009-04-10,02:53:07
39.973389,116.334227,0,202,39913.1202777778,2009-04-10,02:53:12
39.973389,116.334226,0,202,39913.1203356481,2009-04-10,02:53:17
39.973387,116.334224,0,203,39913.1203935185,2009-04-10,02:53:22
39.973387,116.334224,0,203,39913.1204282407,2009-04-10,02:53:25
39.973395,116.334229,0,202,39913.1204513889,2009-04-10,02:53:27
39.973419,116.334268,0,205,39913.1205092593,2009-04-10,02:53:32
39.973428,116.334271,0,206,39913.1205671296,2009-04-10,02:53:37
39.973436,116.334277,0,206,39913.120625,2009-04-10,02:53:42
39.973438,116.33428,0,206,39913.1206828704,2009-04-10,02:53:47
39.973442,116.334282,0,207,39913.1207407407,2009-04-10,02:53:52
39.973441,116.334283,0,207,39913.1207986111,2009-04-10,02:53:57
39.973445,116.334285,0,207,39913.1208564815,2009-04-10,02:54:02
39.973448,116.33429,0,207,39913.1209143519,2009-04-10,02:54:07
39.973453,116.334293,0,207,39913.1209722222,2009-04-10,02:54:12
39.973445,116.33429,0,207,39913.1210300926,2009-04-10,02:54:17
39.97344,116.334291,0,207,39913.121087963,2009-04-10,02:54:22
39.973435,116.334291,0,208,39913.1211458333,2009-04-10,02:54:27
39.97344,116.334295,0,207,39913.1212037037,2009-04-10,02:54:32
39.973441,116.334298,0,207,39913.1212615741,2009-04-10,02:54:37
39.973439,116.3343,0,208,39913.1213194444,2009-04-10,02:54:42
39.973436,116.3343,0,208,39913.1213773148,2009-04-10,02:54:47
39.973436,116.334302,0,208,39913.1214351852,2009-04-10,02:54:52
39.973441,116.334304,0,208,39913.1214930556,2009-04-10,02:54:57
39.973437,116.334302,0,208,39913.1215509259,2009-04-10,02:55:02
39.973437,116.334302,0,208,39913.1216087963,2009-04-10,02:55:07
39.973436,116.3343,0,207,39913.1216666667,2009-04-10,02:55:12
39.973439,116.3343,0,207,39913.121724537,2009-04-10,02:55:17
39.973445,116.334301,0,207,39913.1217824074,2009-04-10,02:55:22
39.973445,116.334299,0,207,39913.1218402778,2009-04-10,02:55:27
39.973441,116.334296,0,207,39913.1218981481,2009-04-10,02:55:32
39.973433,116.334291,0,207,39913.1219560185,2009-04-10,02:55:37
39.973431,116.334287,0,207,39913.1220138889,2009-04-10,02:55:42
39.973433,116.334287,0,207,39913.1220717593,2009-04-10,02:55:47
39.973433,116.334285,0,207,39913.1221296296,2009-04-10,02:55:52
39.973433,116.334285,0,207,39913.1221643519,2009-04-10,02:55:55
39.973429,116.33428,0,207,39913.1221875,2009-04-10,02:55:57
39.973394,116.33416,0,207,39913.1222453704,2009-04-10,02:56:02
39.973388,116.334117,0,205,39913.1223032407,2009-04-10,02:56:07
39.973376,116.334119,0,203,39913.1223611111,2009-04-10,02:56:12
39.97337,116.334116,0,203,39913.1224189815,2009-04-10,02:56:17
39.973369,116.334115,0,203,39913.1224768519,2009-04-10,02:56:22
39.973376,116.33412,0,203,39913.1225347222,2009-04-10,02:56:27
39.973376,116.33412,0,203,39913.1225694444,2009-04-10,02:56:30
39.973379,116.334122,0,203,39913.1225925926,2009-04-10,02:56:32
39.973366,116.334181,0,198,39913.122650463,2009-04-10,02:56:37
39.973374,116.334192,0,195,39913.1227083333,2009-04-10,02:56:42
39.973374,116.334194,0,194,39913.1227662037,2009-04-10,02:56:47
39.973374,116.334194,0,193,39913.1228240741,2009-04-10,02:56:52
39.973371,116.334192,0,193,39913.1228819444,2009-04-10,02:56:57
39.973366,116.334187,0,193,39913.1229398148,2009-04-10,02:57:02
39.973359,116.334183,0,193,39913.1229976852,2009-04-10,02:57:07
39.973357,116.334179,0,193,39913.1230555556,2009-04-10,02:57:12
39.973355,116.334177,0,193,39913.1231134259,2009-04-10,02:57:17
39.973355,116.334176,0,193,39913.1231712963,2009-04-10,02:57:22
39.973348,116.334174,0,193,39913.1232291667,2009-04-10,02:57:27
39.973345,116.334174,0,193,39913.123287037,2009-04-10,02:57:32
39.973343,116.334175,0,193,39913.1233449074,2009-04-10,02:57:37
39.973348,116.334178,0,193,39913.1234027778,2009-04-10,02:57:42
39.973349,116.33418,0,193,39913.1234606481,2009-04-10,02:57:47
39.97335,116.334184,0,193,39913.1235185185,2009-04-10,02:57:52
39.973351,116.334186,0,193,39913.1235763889,2009-04-10,02:57:57
39.973355,116.334189,0,193,39913.1236342593,2009-04-10,02:58:02
39.97336,116.334191,0,193,39913.1236921296,2009-04-10,02:58:07
39.973364,116.334194,0,193,39913.12375,2009-04-10,02:58:12
39.973364,116.334194,0,193,39913.1238078704,2009-04-10,02:58:17
39.97336,116.334193,0,193,39913.1238657407,2009-04-10,02:58:22
39.973358,116.334192,0,192,39913.1239236111,2009-04-10,02:58:27
39.973363,116.334195,0,192,39913.1239814815,2009-04-10,02:58:32
39.973366,116.334198,0,192,39913.1240393519,2009-04-10,02:58:37
39.973369,116.3342,0,193,39913.1240972222,2009-04-10,02:58:42
39.973371,116.334203,0,193,39913.1241550926,2009-04-10,02:58:47
39.973369,116.334202,0,193,39913.124212963,2009-04-10,02:58:52
39.973369,116.334202,0,193,39913.1242708333,2009-04-10,02:58:57
39.973368,116.334201,0,193,39913.1243287037,2009-04-10,02:59:02
39.973372,116.334201,0,193,39913.1243865741,2009-04-10,02:59:07
39.973375,116.334201,0,192,39913.1244444444,2009-04-10,02:59:12
39.973377,116.334201,0,193,39913.1245023148,2009-04-10,02:59:17
39.973376,116.3342,0,193,39913.1245601852,2009-04-10,02:59:22
39.973378,116.334203,0,193,39913.1246180556,2009-04-10,02:59:27
39.973382,116.334206,0,193,39913.1246759259,2009-04-10,02:59:32
39.973386,116.334209,0,193,39913.1247337963,2009-04-10,02:59:37
39.973387,116.33421,0,194,39913.1247916667,2009-04-10,02:59:42
39.973386,116.334211,0,194,39913.124849537,2009-04-10,02:59:47
39.973385,116.334212,0,194,39913.1249074074,2009-04-10,02:59:52
39.973388,116.334214,0,194,39913.1249652778,2009-04-10,02:59:57
39.973387,116.334214,0,194,39913.1250231481,2009-04-10,03:00:02
39.973387,116.334214,0,194,39913.1250578704,2009-04-10,03:00:05
39.973389,116.334217,0,194,39913.1250810185,2009-04-10,03:00:07
39.973399,116.334224,0,194,39913.1251388889,2009-04-10,03:00:12
39.9734,116.334224,0,194,39913.1251967593,2009-04-10,03:00:17
39.973401,116.334226,0,194,39913.1252546296,2009-04-10,03:00:22
39.973406,116.334228,0,194,39913.1253125,2009-04-10,03:00:27
39.973404,116.334228,0,194,39913.1253703704,2009-04-10,03:00:32
39.973401,116.334227,0,194,39913.1254282407,2009-04-10,03:00:37
39.973396,116.33423,0,194,39913.1254861111,2009-04-10,03:00:42
39.973399,116.334235,0,195,39913.1255439815,2009-04-10,03:00:47
39.9734,116.334238,0,195,39913.1256018518,2009-04-10,03:00:52
39.973403,116.334241,0,195,39913.1256597222,2009-04-10,03:00:57
39.973406,116.334243,0,195,39913.1257175926,2009-04-10,03:01:02
39.97341,116.334245,0,196,39913.125775463,2009-04-10,03:01:07
39.973403,116.334243,0,196,39913.1258333333,2009-04-10,03:01:12
39.973403,116.334243,0,196,39913.1258912037,2009-04-10,03:01:17
39.9734,116.334242,0,196,39913.1259490741,2009-04-10,03:01:22
39.973393,116.334238,0,196,39913.1260069444,2009-04-10,03:01:27
39.973387,116.334236,0,196,39913.1260648148,2009-04-10,03:01:32
39.973387,116.334236,0,196,39913.1261226852,2009-04-10,03:01:37
39.973385,116.334235,0,196,39913.1261805556,2009-04-10,03:01:42
39.973386,116.334234,0,196,39913.1262384259,2009-04-10,03:01:47
39.973386,116.334234,0,196,39913.1262731481,2009-04-10,03:01:50
39.973381,116.33423,0,196,39913.1262962963,2009-04-10,03:01:52
39.973372,116.334226,0,196,39913.1263541667,2009-04-10,03:01:57
39.973368,116.334224,0,196,39913.126412037,2009-04-10,03:02:02
39.973365,116.334224,0,197,39913.1264699074,2009-04-10,03:02:07
39.97336,116.334221,0,197,39913.1265277778,2009-04-10,03:02:12
39.973357,116.33422,0,197,39913.1265856481,2009-04-10,03:02:17
39.973349,116.334216,0,197,39913.1266435185,2009-04-10,03:02:22
39.973343,116.334213,0,197,39913.1267013889,2009-04-10,03:02:27
39.973344,116.334215,0,197,39913.1267592593,2009-04-10,03:02:32
39.973346,116.334216,0,197,39913.1268171296,2009-04-10,03:02:37
39.973347,116.334217,0,198,39913.126875,2009-04-10,03:02:42
39.97335,116.33422,0,198,39913.1269328704,2009-04-10,03:02:47
39.97335,116.334219,0,198,39913.1269907407,2009-04-10,03:02:52
39.973345,116.334215,0,199,39913.1270486111,2009-04-10,03:02:57
39.973343,116.334215,0,199,39913.1271064815,2009-04-10,03:03:02
39.973344,116.334215,0,199,39913.1271643518,2009-04-10,03:03:07
39.973346,116.334216,0,199,39913.1272222222,2009-04-10,03:03:12
39.973342,116.334213,0,199,39913.1272800926,2009-04-10,03:03:17
39.973342,116.334213,0,199,39913.1273148148,2009-04-10,03:03:20
39.973337,116.334211,0,199,39913.127337963,2009-04-10,03:03:22
39.973327,116.334205,0,199,39913.1273958333,2009-04-10,03:03:27
39.973327,116.334204,0,198,39913.1274537037,2009-04-10,03:03:32
39.97333,116.334204,0,199,39913.1275115741,2009-04-10,03:03:37
39.973331,116.334205,0,199,39913.1275694444,2009-04-10,03:03:42
39.973337,116.334208,0,199,39913.1276273148,2009-04-10,03:03:47
39.973343,116.33421,0,199,39913.1276851852,2009-04-10,03:03:52
39.973348,116.334212,0,199,39913.1277430556,2009-04-10,03:03:57
39.973351,116.334212,0,199,39913.1278009259,2009-04-10,03:04:02
39.973357,116.334217,0,200,39913.1278587963,2009-04-10,03:04:07
39.973364,116.334221,0,200,39913.1279166667,2009-04-10,03:04:12
39.973368,116.334223,0,200,39913.127974537,2009-04-10,03:04:17
39.973375,116.334227,0,200,39913.1280324074,2009-04-10,03:04:22
39.973382,116.334229,0,200,39913.1280902778,2009-04-10,03:04:27
39.973385,116.334229,0,200,39913.1281481481,2009-04-10,03:04:32
39.973386,116.334229,0,200,39913.1282060185,2009-04-10,03:04:37
39.973387,116.334229,0,200,39913.1282638889,2009-04-10,03:04:42
39.973387,116.334228,0,200,39913.1283217593,2009-04-10,03:04:47
39.97339,116.334231,0,200,39913.1283796296,2009-04-10,03:04:52
39.973396,116.334234,0,200,39913.1284375,2009-04-10,03:04:57
39.973402,116.334237,0,201,39913.1284953704,2009-04-10,03:05:02
39.973401,116.334236,0,201,39913.1285532407,2009-04-10,03:05:07
39.973399,116.334234,0,200,39913.1286111111,2009-04-10,03:05:12
39.973397,116.33423,0,200,39913.1286689815,2009-04-10,03:05:17
39.973396,116.334229,0,200,39913.1287268519,2009-04-10,03:05:22
39.973396,116.334229,0,200,39913.1287847222,2009-04-10,03:05:27
39.973397,116.334226,0,200,39913.1288425926,2009-04-10,03:05:32
39.973398,116.334225,0,199,39913.128900463,2009-04-10,03:05:37
39.973401,116.334225,0,199,39913.1289583333,2009-04-10,03:05:42
39.973401,116.334224,0,198,39913.1290162037,2009-04-10,03:05:47
39.973403,116.334222,0,198,39913.1290740741,2009-04-10,03:05:52
39.973405,116.334224,0,198,39913.1291319444,2009-04-10,03:05:57
39.97341,116.334225,0,198,39913.1291898148,2009-04-10,03:06:02
39.973412,116.334224,0,198,39913.1292476852,2009-04-10,03:06:07
39.973412,116.334224,0,198,39913.1292824074,2009-04-10,03:06:10
39.973415,116.334222,0,198,39913.1293055556,2009-04-10,03:06:12
39.973426,116.334189,0,197,39913.1293634259,2009-04-10,03:06:17
39.973443,116.334075,0,196,39913.1294212963,2009-04-10,03:06:22
39.97345,116.333968,0,192,39913.1294791667,2009-04-10,03:06:27
39.973453,116.333889,0,188,39913.129537037,2009-04-10,03:06:32
39.973442,116.334184,0,153,39913.1383333333,2009-04-10,03:19:12
39.973433,116.334252,0,148,39913.1383912037,2009-04-10,03:19:17
39.973428,116.334251,0,148,39913.1384490741,2009-04-10,03:19:22
39.973426,116.334251,0,148,39913.1385069444,2009-04-10,03:19:27
39.973431,116.334254,0,148,39913.1385648148,2009-04-10,03:19:32
39.973435,116.334258,0,148,39913.1386226852,2009-04-10,03:19:37
39.973431,116.33426,0,148,39913.1386805556,2009-04-10,03:19:42
39.973436,116.334264,0,147,39913.1387384259,2009-04-10,03:19:47
39.973436,116.334266,0,147,39913.1387962963,2009-04-10,03:19:52
39.973436,116.334267,0,147,39913.1388541667,2009-04-10,03:19:57
39.973435,116.334267,0,147,39913.138912037,2009-04-10,03:20:02
39.973433,116.334268,0,147,39913.1389699074,2009-04-10,03:20:07
39.973431,116.33427,0,147,39913.1390277778,2009-04-10,03:20:12
39.973426,116.33427,0,147,39913.1390856481,2009-04-10,03:20:17
39.973423,116.334271,0,147,39913.1391435185,2009-04-10,03:20:22
39.973422,116.334272,0,147,39913.1392013889,2009-04-10,03:20:27
39.973422,116.334274,0,146,39913.1392592593,2009-04-10,03:20:32
39.97342,116.334273,0,146,39913.1393171296,2009-04-10,03:20:37
39.973422,116.334274,0,146,39913.139375,2009-04-10,03:20:42
39.973421,116.334275,0,146,39913.1394328704,2009-04-10,03:20:47
39.973418,116.334276,0,146,39913.1394907407,2009-04-10,03:20:52
39.973413,116.334277,0,146,39913.1395486111,2009-04-10,03:20:57
39.973414,116.334279,0,146,39913.1396064815,2009-04-10,03:21:02
39.97342,116.334282,0,146,39913.1396643519,2009-04-10,03:21:07
39.973424,116.334285,0,146,39913.1397222222,2009-04-10,03:21:12
39.973421,116.334284,0,146,39913.1397800926,2009-04-10,03:21:17
39.97342,116.334285,0,145,39913.139837963,2009-04-10,03:21:22
39.973412,116.334284,0,145,39913.1398958333,2009-04-10,03:21:27
39.973406,116.334282,0,145,39913.1399537037,2009-04-10,03:21:32
39.973406,116.334282,0,145,39913.1399884259,2009-04-10,03:21:35
39.973403,116.334283,0,145,39913.1400115741,2009-04-10,03:21:37
39.973394,116.334282,0,145,39913.1400694444,2009-04-10,03:21:42
39.973387,116.334307,0,145,39913.1401273148,2009-04-10,03:21:47
39.973386,116.334326,0,145,39913.1401851852,2009-04-10,03:21:52
39.973378,116.334323,0,145,39913.1402430556,2009-04-10,03:21:57
39.973373,116.334321,0,145,39913.1403009259,2009-04-10,03:22:02
39.973376,116.334322,0,144,39913.1403587963,2009-04-10,03:22:07
39.973375,116.334321,0,144,39913.1404166667,2009-04-10,03:22:12
39.973376,116.334321,0,144,39913.140474537,2009-04-10,03:22:17
39.973372,116.33432,0,144,39913.1405324074,2009-04-10,03:22:22
39.973367,116.334316,0,144,39913.1405902778,2009-04-10,03:22:27
39.973367,116.334316,0,144,39913.140625,2009-04-10,03:22:30
39.973361,116.334311,0,143,39913.1406481481,2009-04-10,03:22:32
39.973371,116.334248,0,144,39913.1407060185,2009-04-10,03:22:37
39.973362,116.334241,0,143,39913.1407638889,2009-04-10,03:22:42
39.973355,116.334236,0,143,39913.1408217593,2009-04-10,03:22:47
39.973356,116.334235,0,143,39913.1408796296,2009-04-10,03:22:52
39.973356,116.334231,0,143,39913.1409375,2009-04-10,03:22:57
39.973357,116.334231,0,143,39913.1409953704,2009-04-10,03:23:02
39.97336,116.334232,0,143,39913.1410532407,2009-04-10,03:23:07
39.973359,116.334231,0,143,39913.1411111111,2009-04-10,03:23:12
39.973356,116.334231,0,143,39913.1411689815,2009-04-10,03:23:17
39.97335,116.33423,0,142,39913.1412268518,2009-04-10,03:23:22
39.973347,116.334232,0,142,39913.1412847222,2009-04-10,03:23:27
39.973349,116.334234,0,142,39913.1413425926,2009-04-10,03:23:32
39.973351,116.334237,0,142,39913.141400463,2009-04-10,03:23:37
39.973354,116.334238,0,143,39913.1414583333,2009-04-10,03:23:42
39.973356,116.33424,0,143,39913.1415162037,2009-04-10,03:23:47
39.973356,116.33424,0,143,39913.1415740741,2009-04-10,03:23:52
39.973352,116.334237,0,143,39913.1416319444,2009-04-10,03:23:57
39.973354,116.334238,0,143,39913.1416898148,2009-04-10,03:24:02
39.973353,116.334236,0,142,39913.1417476852,2009-04-10,03:24:07
39.973354,116.334237,0,142,39913.1418055556,2009-04-10,03:24:12
39.973357,116.334241,0,141,39913.1418634259,2009-04-10,03:24:17
39.973358,116.334245,0,141,39913.1419212963,2009-04-10,03:24:22
39.973358,116.334245,0,141,39913.1419560185,2009-04-10,03:24:25
39.973366,116.33425,0,141,39913.1419791667,2009-04-10,03:24:27
39.973379,116.334303,0,136,39913.142037037,2009-04-10,03:24:32
39.973374,116.334301,0,136,39913.1420949074,2009-04-10,03:24:37
39.973371,116.334299,0,136,39913.1421527778,2009-04-10,03:24:42
39.973371,116.334299,0,136,39913.1421875,2009-04-10,03:24:45
39.973365,116.334294,0,136,39913.1422106481,2009-04-10,03:24:47
39.973367,116.33428,0,135,39913.1422685185,2009-04-10,03:24:52
39.973371,116.334302,0,135,39913.1423263889,2009-04-10,03:24:57
39.97337,116.334297,0,134,39913.1423842593,2009-04-10,03:25:02
39.973362,116.334292,0,134,39913.1424421296,2009-04-10,03:25:07
39.973362,116.334292,0,134,39913.1424768518,2009-04-10,03:25:10
39.973354,116.334286,0,134,39913.1425,2009-04-10,03:25:12
39.973351,116.334276,0,134,39913.1425578704,2009-04-10,03:25:17
39.973353,116.334275,0,133,39913.1426157407,2009-04-10,03:25:22
39.973351,116.334275,0,133,39913.1426736111,2009-04-10,03:25:27
39.973354,116.334277,0,133,39913.1427314815,2009-04-10,03:25:32
39.97335,116.334275,0,132,39913.1427893518,2009-04-10,03:25:37
39.973354,116.334278,0,133,39913.1428472222,2009-04-10,03:25:42
39.973354,116.334278,0,133,39913.1428819444,2009-04-10,03:25:45
39.973356,116.334281,0,133,39913.1429050926,2009-04-10,03:25:47
39.973371,116.334304,0,135,39913.142962963,2009-04-10,03:25:52
39.973373,116.334329,0,135,39913.1430208333,2009-04-10,03:25:57
39.973376,116.334331,0,135,39913.1430787037,2009-04-10,03:26:02
39.973376,116.33433,0,135,39913.1431365741,2009-04-10,03:26:07
39.973371,116.334329,0,136,39913.1431944444,2009-04-10,03:26:12
39.973371,116.334328,0,136,39913.1432523148,2009-04-10,03:26:17
39.973371,116.33433,0,136,39913.1433101852,2009-04-10,03:26:22
39.973371,116.334326,0,136,39913.1433680556,2009-04-10,03:26:27
39.973377,116.334324,0,136,39913.1434259259,2009-04-10,03:26:32
39.973378,116.334322,0,136,39913.1434837963,2009-04-10,03:26:37
39.973379,116.334321,0,136,39913.1435416667,2009-04-10,03:26:42
39.973381,116.334322,0,136,39913.143599537,2009-04-10,03:26:47
39.973382,116.334323,0,136,39913.1436574074,2009-04-10,03:26:52
39.973387,116.334326,0,137,39913.1437152778,2009-04-10,03:26:57
39.973386,116.334325,0,137,39913.1437731481,2009-04-10,03:27:02
39.973382,116.334322,0,137,39913.1438310185,2009-04-10,03:27:07
39.973379,116.334321,0,137,39913.1438888889,2009-04-10,03:27:12
39.973384,116.334322,0,138,39913.1439467593,2009-04-10,03:27:17
39.973387,116.334324,0,138,39913.1440046296,2009-04-10,03:27:22
39.973392,116.334326,0,138,39913.1440625,2009-04-10,03:27:27
39.9734,116.334328,0,138,39913.1441203704,2009-04-10,03:27:32
39.973405,116.334329,0,139,39913.1441782407,2009-04-10,03:27:37
39.97341,116.33433,0,140,39913.1442361111,2009-04-10,03:27:42
39.973412,116.33433,0,140,39913.1442939815,2009-04-10,03:27:47
39.973411,116.33433,0,141,39913.1443518519,2009-04-10,03:27:52
39.973404,116.334327,0,141,39913.1444097222,2009-04-10,03:27:57
39.973403,116.334328,0,141,39913.1444675926,2009-04-10,03:28:02
39.973408,116.334331,0,142,39913.144525463,2009-04-10,03:28:07
39.973403,116.33433,0,142,39913.1445833333,2009-04-10,03:28:12
39.973403,116.334332,0,142,39913.1446412037,2009-04-10,03:28:17
39.973406,116.334336,0,143,39913.1446990741,2009-04-10,03:28:22
39.973406,116.334341,0,144,39913.1447569444,2009-04-10,03:28:27
39.973409,116.334343,0,144,39913.1448148148,2009-04-10,03:28:32
39.973405,116.33434,0,145,39913.1448726852,2009-04-10,03:28:37
39.973401,116.334347,0,146,39913.1449305556,2009-04-10,03:28:42
39.973402,116.334348,0,146,39913.1449884259,2009-04-10,03:28:47
39.973402,116.334349,0,146,39913.1450462963,2009-04-10,03:28:52
39.973407,116.334354,0,147,39913.1451041667,2009-04-10,03:28:57
39.973412,116.334358,0,147,39913.145162037,2009-04-10,03:29:02
39.973412,116.334358,0,147,39913.1451967593,2009-04-10,03:29:05
39.973419,116.334362,0,147,39913.1452199074,2009-04-10,03:29:07
39.973428,116.334368,0,147,39913.1452777778,2009-04-10,03:29:12
39.973428,116.334369,0,148,39913.1453356481,2009-04-10,03:29:17
39.973428,116.334372,0,148,39913.1453935185,2009-04-10,03:29:22
39.973431,116.334377,0,148,39913.1454513889,2009-04-10,03:29:27
39.97343,116.33438,0,148,39913.1455092593,2009-04-10,03:29:32
39.97343,116.334381,0,148,39913.1455671296,2009-04-10,03:29:37
39.973428,116.334381,0,148,39913.145625,2009-04-10,03:29:42
39.973433,116.334384,0,148,39913.1456828704,2009-04-10,03:29:47
39.97344,116.334389,0,148,39913.1457407407,2009-04-10,03:29:52
39.973444,116.334392,0,148,39913.1457986111,2009-04-10,03:29:57
39.97344,116.334391,0,148,39913.1458564815,2009-04-10,03:30:02
39.97344,116.334391,0,148,39913.1458912037,2009-04-10,03:30:05
39.973434,116.334389,0,148,39913.1459143519,2009-04-10,03:30:07
39.973425,116.334387,0,148,39913.1459722222,2009-04-10,03:30:12
39.97342,116.334394,0,148,39913.1460300926,2009-04-10,03:30:17
39.973421,116.334395,0,148,39913.146087963,2009-04-10,03:30:22
39.973428,116.334399,0,148,39913.1461458333,2009-04-10,03:30:27
39.973428,116.3344,0,148,39913.1462037037,2009-04-10,03:30:32
39.973429,116.334401,0,148,39913.1462615741,2009-04-10,03:30:37
39.973427,116.334399,0,149,39913.1463194444,2009-04-10,03:30:42
39.973423,116.334398,0,149,39913.1463773148,2009-04-10,03:30:47
39.973421,116.334398,0,149,39913.1464351852,2009-04-10,03:30:52
39.973422,116.334398,0,149,39913.1464930556,2009-04-10,03:30:57
39.973422,116.334398,0,149,39913.1465277778,2009-04-10,03:31:00
39.973426,116.3344,0,149,39913.1465509259,2009-04-10,03:31:02
39.973434,116.334417,0,149,39913.1466087963,2009-04-10,03:31:07
39.973443,116.334421,0,149,39913.1466666667,2009-04-10,03:31:12
39.973436,116.334432,0,148,39913.146724537,2009-04-10,03:31:17
39.973437,116.334432,0,148,39913.1467824074,2009-04-10,03:31:22
39.973431,116.334432,0,148,39913.1468402778,2009-04-10,03:31:27
39.973358,116.334712,0,193,39913.1532638889,2009-04-10,03:40:42
39.973331,116.334827,0,199,39913.1533217593,2009-04-10,03:40:47
39.973329,116.334841,0,200,39913.1533796296,2009-04-10,03:40:52
39.973332,116.334843,0,201,39913.1534375,2009-04-10,03:40:57
39.973337,116.334842,0,201,39913.1534953704,2009-04-10,03:41:02
39.973338,116.33484,0,201,39913.1535532407,2009-04-10,03:41:07
39.973338,116.33484,0,201,39913.153587963,2009-04-10,03:41:10
39.973344,116.334839,0,202,39913.1536111111,2009-04-10,03:41:12
39.973328,116.334814,0,204,39913.1536689815,2009-04-10,03:41:17
39.973302,116.334741,0,216,39913.1537268519,2009-04-10,03:41:22
39.973293,116.334711,0,223,39913.1537847222,2009-04-10,03:41:27
39.973298,116.334708,0,223,39913.1538425926,2009-04-10,03:41:32
39.9733,116.334707,0,223,39913.153900463,2009-04-10,03:41:37
39.973298,116.334702,0,223,39913.1539583333,2009-04-10,03:41:42
39.973295,116.334698,0,223,39913.1540162037,2009-04-10,03:41:47
39.973288,116.334696,0,223,39913.1540740741,2009-04-10,03:41:52
39.973287,116.334696,0,223,39913.1541319444,2009-04-10,03:41:57
39.973292,116.334699,0,223,39913.1541898148,2009-04-10,03:42:02
39.973292,116.334699,0,223,39913.154224537,2009-04-10,03:42:05
39.973289,116.334696,0,223,39913.1542476852,2009-04-10,03:42:07
39.973298,116.334659,0,225,39913.1543055556,2009-04-10,03:42:12
39.973288,116.334572,0,232,39913.1543634259,2009-04-10,03:42:17
39.973304,116.33458,0,235,39913.1544212963,2009-04-10,03:42:22
39.973304,116.33458,0,235,39913.1544560185,2009-04-10,03:42:25
39.973312,116.334582,0,235,39913.1544791667,2009-04-10,03:42:27
39.973331,116.334595,0,236,39913.154537037,2009-04-10,03:42:32
39.973359,116.334604,0,239,39913.1545949074,2009-04-10,03:42:37
39.973354,116.334606,0,244,39913.1546527778,2009-04-10,03:42:42
39.973347,116.334602,0,245,39913.1547106481,2009-04-10,03:42:47
39.973351,116.334605,0,245,39913.1547685185,2009-04-10,03:42:52
39.973347,116.334604,0,245,39913.1548263889,2009-04-10,03:42:57
39.973343,116.334604,0,246,39913.1548842593,2009-04-10,03:43:02
39.973337,116.334602,0,246,39913.1549421296,2009-04-10,03:43:07
39.973337,116.334602,0,246,39913.1549768519,2009-04-10,03:43:10
39.973334,116.3346,0,246,39913.155,2009-04-10,03:43:12
39.973305,116.334568,0,252,39913.1550578704,2009-04-10,03:43:17
39.973305,116.334539,0,255,39913.1551157407,2009-04-10,03:43:22
39.973312,116.334587,0,251,39913.1551736111,2009-04-10,03:43:27
39.97332,116.334604,0,252,39913.1552314815,2009-04-10,03:43:32
39.973314,116.334602,0,252,39913.1552893519,2009-04-10,03:43:37
39.973309,116.334599,0,252,39913.1553472222,2009-04-10,03:43:42
39.973309,116.334599,0,252,39913.1553819444,2009-04-10,03:43:45
39.973303,116.334595,0,252,39913.1554050926,2009-04-10,03:43:47
39.973292,116.33458,0,252,39913.155462963,2009-04-10,03:43:52
39.973284,116.33456,0,250,39913.1555208333,2009-04-10,03:43:57
39.973289,116.33456,0,250,39913.1555787037,2009-04-10,03:44:02
39.973297,116.334563,0,250,39913.1556365741,2009-04-10,03:44:07
39.973303,116.334564,0,250,39913.1556944444,2009-04-10,03:44:12
39.973304,116.334564,0,250,39913.1557523148,2009-04-10,03:44:17
39.973304,116.334564,0,250,39913.155787037,2009-04-10,03:44:20
39.973299,116.334561,0,250,39913.1558101852,2009-04-10,03:44:22
39.973315,116.334567,0,250,39913.1558680556,2009-04-10,03:44:27
39.973315,116.334567,0,250,39913.1559027778,2009-04-10,03:44:30
39.973311,116.334566,0,250,39913.1559259259,2009-04-10,03:44:32
39.973271,116.334544,0,251,39913.1559837963,2009-04-10,03:44:37
39.973253,116.334527,0,254,39913.1560416667,2009-04-10,03:44:42
39.973291,116.334521,0,253,39913.156099537,2009-04-10,03:44:47
39.973296,116.334522,0,252,39913.1561574074,2009-04-10,03:44:52
39.973296,116.334522,0,252,39913.1561921296,2009-04-10,03:44:55
39.973301,116.334524,0,252,39913.1562152778,2009-04-10,03:44:57
39.973319,116.334521,0,253,39913.1562731481,2009-04-10,03:45:02
39.973342,116.334528,0,253,39913.1563310185,2009-04-10,03:45:07
39.973348,116.33453,0,253,39913.1563888889,2009-04-10,03:45:12
39.973348,116.33453,0,253,39913.1564236111,2009-04-10,03:45:15
39.973346,116.334529,0,253,39913.1564467593,2009-04-10,03:45:17
39.973354,116.334572,0,246,39913.1565046296,2009-04-10,03:45:22
39.973374,116.334588,0,242,39913.1565625,2009-04-10,03:45:27
39.973376,116.334589,0,242,39913.1566203704,2009-04-10,03:45:32
39.973376,116.334589,0,242,39913.1566550926,2009-04-10,03:45:35
39.973372,116.334587,0,242,39913.1566782407,2009-04-10,03:45:37
39.973362,116.334582,0,242,39913.1567361111,2009-04-10,03:45:42
39.973362,116.334582,0,242,39913.1567708333,2009-04-10,03:45:45
39.973359,116.33458,0,242,39913.1567939815,2009-04-10,03:45:47
39.973376,116.334578,0,241,39913.1568518518,2009-04-10,03:45:52
39.973376,116.334567,0,242,39913.1569097222,2009-04-10,03:45:57
39.97338,116.334567,0,242,39913.1569675926,2009-04-10,03:46:02
39.97338,116.334567,0,242,39913.1570023148,2009-04-10,03:46:05
39.973375,116.334565,0,242,39913.157025463,2009-04-10,03:46:07
39.973319,116.334594,0,248,39913.1570833333,2009-04-10,03:46:12
39.973288,116.334608,0,241,39913.1571412037,2009-04-10,03:46:17
39.973296,116.334612,0,241,39913.1571990741,2009-04-10,03:46:22
39.973296,116.334612,0,241,39913.1572337963,2009-04-10,03:46:25
39.973293,116.334609,0,241,39913.1572569444,2009-04-10,03:46:27
39.973284,116.334592,0,246,39913.1573148148,2009-04-10,03:46:32
39.973284,116.334592,0,246,39913.157349537,2009-04-10,03:46:35
39.973282,116.3346,0,248,39913.1573726852,2009-04-10,03:46:37
39.973272,116.334596,0,248,39913.1574305556,2009-04-10,03:46:42
39.973258,116.334576,0,249,39913.1574884259,2009-04-10,03:46:47
39.973255,116.334574,0,250,39913.1575462963,2009-04-10,03:46:52
39.973248,116.334568,0,250,39913.1576041667,2009-04-10,03:46:57
39.973248,116.334568,0,250,39913.1576388889,2009-04-10,03:47:00
39.973249,116.334566,0,249,39913.157662037,2009-04-10,03:47:02
39.973288,116.334577,0,251,39913.1577199074,2009-04-10,03:47:07
39.973293,116.334574,0,252,39913.1577777778,2009-04-10,03:47:12
39.973292,116.334572,0,252,39913.1578356481,2009-04-10,03:47:17
39.973299,116.334574,0,252,39913.1578935185,2009-04-10,03:47:22
39.973301,116.334575,0,252,39913.1579513889,2009-04-10,03:47:27
39.973298,116.334573,0,252,39913.1580092593,2009-04-10,03:47:32
39.973299,116.334572,0,252,39913.1580671296,2009-04-10,03:47:37
39.973305,116.334574,0,253,39913.158125,2009-04-10,03:47:42
39.973305,116.334574,0,253,39913.1581597222,2009-04-10,03:47:45
39.973302,116.334572,0,253,39913.1581828704,2009-04-10,03:47:47
39.973344,116.334574,0,255,39913.1582407407,2009-04-10,03:47:52
39.973378,116.33459,0,257,39913.1582986111,2009-04-10,03:47:57
39.973388,116.334595,0,257,39913.1583564815,2009-04-10,03:48:02
39.973379,116.334597,0,258,39913.1584143518,2009-04-10,03:48:07
39.973367,116.334623,0,259,39913.1584722222,2009-04-10,03:48:12
39.973316,116.334652,0,258,39913.1585300926,2009-04-10,03:48:17
39.973266,116.334721,0,258,39913.158587963,2009-04-10,03:48:22
39.97329,116.334756,0,259,39913.1586458333,2009-04-10,03:48:27
39.97329,116.334756,0,259,39913.1586805556,2009-04-10,03:48:30
39.973291,116.334762,0,259,39913.1587037037,2009-04-10,03:48:32
39.9733,116.334767,0,259,39913.1587615741,2009-04-10,03:48:37
39.9733,116.334767,0,259,39913.1587962963,2009-04-10,03:48:40
39.973302,116.334768,0,259,39913.1588194444,2009-04-10,03:48:42
39.973293,116.334764,0,259,39913.1588773148,2009-04-10,03:48:47
39.973293,116.334764,0,259,39913.158912037,2009-04-10,03:48:50
39.97329,116.334763,0,259,39913.1589351852,2009-04-10,03:48:52
39.973298,116.33475,0,260,39913.1589930556,2009-04-10,03:48:57
39.973298,116.33475,0,260,39913.1590277778,2009-04-10,03:49:00
39.973294,116.334745,0,260,39913.1590509259,2009-04-10,03:49:02
39.973254,116.334648,0,264,39913.1591087963,2009-04-10,03:49:07
39.973255,116.334622,0,268,39913.1591666667,2009-04-10,03:49:12
39.973255,116.334622,0,268,39913.1592013889,2009-04-10,03:49:15
39.973253,116.33462,0,268,39913.159224537,2009-04-10,03:49:17
39.97325,116.334604,0,268,39913.1592824074,2009-04-10,03:49:22
39.973219,116.334578,0,264,39913.1593402778,2009-04-10,03:49:27
39.97322,116.334577,0,264,39913.1593981481,2009-04-10,03:49:32
39.973222,116.334577,0,264,39913.1594560185,2009-04-10,03:49:37
39.973226,116.334581,0,264,39913.1595138889,2009-04-10,03:49:42
39.973223,116.334581,0,264,39913.1595717593,2009-04-10,03:49:47
39.973222,116.334581,0,264,39913.1596296296,2009-04-10,03:49:52
39.973219,116.33458,0,264,39913.1596875,2009-04-10,03:49:57
39.973219,116.33458,0,264,39913.1597222222,2009-04-10,03:50:00
39.973225,116.334587,0,264,39913.1597453704,2009-04-10,03:50:02
39.973252,116.334671,0,266,39913.1598032407,2009-04-10,03:50:07
39.973322,116.334715,0,266,39913.1598611111,2009-04-10,03:50:12
39.973352,116.334723,0,266,39913.1599189815,2009-04-10,03:50:17
39.973354,116.334725,0,266,39913.1599768519,2009-04-10,03:50:22
39.973354,116.334725,0,266,39913.1600115741,2009-04-10,03:50:25
39.973362,116.33473,0,266,39913.1600347222,2009-04-10,03:50:27
39.973328,116.334737,0,269,39913.1600925926,2009-04-10,03:50:32
39.973273,116.334783,0,270,39913.160150463,2009-04-10,03:50:37
39.973276,116.33481,0,270,39913.1602083333,2009-04-10,03:50:42
39.973276,116.33481,0,270,39913.1602430556,2009-04-10,03:50:45
39.973279,116.334813,0,270,39913.1602662037,2009-04-10,03:50:47
39.973266,116.334829,0,270,39913.1603240741,2009-04-10,03:50:52
39.973266,116.334829,0,270,39913.1603587963,2009-04-10,03:50:55
39.973274,116.334834,0,270,39913.1603819444,2009-04-10,03:50:57
39.973275,116.334907,0,274,39913.1604398148,2009-04-10,03:51:02
39.973274,116.334928,0,278,39913.1604976852,2009-04-10,03:51:07
39.973274,116.334928,0,278,39913.1605324074,2009-04-10,03:51:10
39.973279,116.334934,0,279,39913.1605555556,2009-04-10,03:51:12
39.973288,116.334939,0,279,39913.1606134259,2009-04-10,03:51:17
39.973296,116.334965,0,280,39913.1606712963,2009-04-10,03:51:22
39.973298,116.334995,0,281,39913.1607291667,2009-04-10,03:51:27
39.973306,116.33465,0,223,39913.1698148148,2009-04-10,04:04:32
39.973245,116.334611,0,223,39913.1698726852,2009-04-10,04:04:37
39.973289,116.334561,0,211,39913.1699305556,2009-04-10,04:04:42
39.973298,116.334552,0,210,39913.1699884259,2009-04-10,04:04:47
39.973309,116.334556,0,210,39913.1700462963,2009-04-10,04:04:52
39.97331,116.334556,0,210,39913.1701041667,2009-04-10,04:04:57
39.973309,116.334554,0,210,39913.170162037,2009-04-10,04:05:02
39.973312,116.334553,0,210,39913.1702199074,2009-04-10,04:05:07
39.973319,116.334555,0,209,39913.1702777778,2009-04-10,04:05:12
39.973325,116.334557,0,209,39913.1703356481,2009-04-10,04:05:17
39.973325,116.334557,0,209,39913.1703703704,2009-04-10,04:05:20
39.97333,116.33456,0,209,39913.1703935185,2009-04-10,04:05:22
39.973318,116.334588,0,209,39913.1704513889,2009-04-10,04:05:27
39.973322,116.334618,0,209,39913.1705092593,2009-04-10,04:05:32
39.973326,116.334621,0,209,39913.1705671296,2009-04-10,04:05:37
39.973329,116.334622,0,210,39913.170625,2009-04-10,04:05:42
39.973327,116.334622,0,210,39913.1706828704,2009-04-10,04:05:47
39.973326,116.334622,0,209,39913.1707407407,2009-04-10,04:05:52
39.973323,116.334621,0,209,39913.1707986111,2009-04-10,04:05:57
39.973323,116.334621,0,209,39913.1708333333,2009-04-10,04:06:00
39.973321,116.334628,0,209,39913.1708564815,2009-04-10,04:06:02
39.973312,116.334627,0,209,39913.1709143519,2009-04-10,04:06:07
39.973312,116.334627,0,209,39913.1709490741,2009-04-10,04:06:10
39.973306,116.334626,0,209,39913.1709722222,2009-04-10,04:06:12
39.97328,116.334646,0,210,39913.1710300926,2009-04-10,04:06:17
39.973264,116.334653,0,207,39913.171087963,2009-04-10,04:06:22
39.973262,116.334652,0,207,39913.1711458333,2009-04-10,04:06:27
39.973266,116.334654,0,207,39913.1712037037,2009-04-10,04:06:32
39.973273,116.334656,0,207,39913.1712615741,2009-04-10,04:06:37
39.973274,116.334654,0,207,39913.1713194444,2009-04-10,04:06:42
39.973274,116.334653,0,207,39913.1713773148,2009-04-10,04:06:47
39.973274,116.334653,0,207,39913.171412037,2009-04-10,04:06:50
39.973276,116.334655,0,207,39913.1714351852,2009-04-10,04:06:52
39.973267,116.334653,0,207,39913.1714930556,2009-04-10,04:06:57
39.973255,116.334652,0,207,39913.1715509259,2009-04-10,04:07:02
39.973241,116.334651,0,208,39913.1716087963,2009-04-10,04:07:07
39.97324,116.33465,0,208,39913.1716666667,2009-04-10,04:07:12
39.97324,116.33465,0,208,39913.1717013889,2009-04-10,04:07:15
39.97324,116.334649,0,208,39913.171724537,2009-04-10,04:07:17
39.973231,116.334646,0,208,39913.1717824074,2009-04-10,04:07:22
39.973228,116.334645,0,208,39913.1718402778,2009-04-10,04:07:27
39.973226,116.334645,0,208,39913.1718981481,2009-04-10,04:07:32
39.973221,116.334642,0,208,39913.1719560185,2009-04-10,04:07:37
39.97322,116.334639,0,208,39913.1720138889,2009-04-10,04:07:42
39.973222,116.33464,0,207,39913.1720717593,2009-04-10,04:07:47
39.973222,116.33464,0,207,39913.1721064815,2009-04-10,04:07:50
39.973227,116.334642,0,207,39913.1721296296,2009-04-10,04:07:52
39.973236,116.334643,0,207,39913.1721875,2009-04-10,04:07:57
39.973231,116.33464,0,207,39913.1722453704,2009-04-10,04:08:02
39.973231,116.33464,0,207,39913.1722800926,2009-04-10,04:08:05
39.973232,116.33464,0,206,39913.1723032407,2009-04-10,04:08:07
39.973223,116.334637,0,206,39913.1723611111,2009-04-10,04:08:12
39.973212,116.334633,0,206,39913.1724189815,2009-04-10,04:08:17
39.973212,116.334633,0,206,39913.1724537037,2009-04-10,04:08:20
39.973206,116.33463,0,206,39913.1724768518,2009-04-10,04:08:22
39.973223,116.334635,0,205,39913.1725347222,2009-04-10,04:08:27
39.973263,116.33465,0,199,39913.1725925926,2009-04-10,04:08:32
39.973304,116.334637,0,192,39913.172650463,2009-04-10,04:08:37
39.973291,116.334629,0,190,39913.1727083333,2009-04-10,04:08:42
39.973284,116.334627,0,190,39913.1727662037,2009-04-10,04:08:47
39.973285,116.334625,0,190,39913.1728240741,2009-04-10,04:08:52
39.973277,116.334623,0,190,39913.1728819444,2009-04-10,04:08:57
39.97327,116.334619,0,190,39913.1729398148,2009-04-10,04:09:02
39.973266,116.334617,0,190,39913.1729976852,2009-04-10,04:09:07
39.97327,116.334618,0,190,39913.1730555556,2009-04-10,04:09:12
39.97327,116.334618,0,190,39913.1730902778,2009-04-10,04:09:15
39.973272,116.334616,0,190,39913.1731134259,2009-04-10,04:09:17
39.973284,116.334585,0,189,39913.1731712963,2009-04-10,04:09:22
39.973283,116.334561,0,187,39913.1732291667,2009-04-10,04:09:27
39.973281,116.334561,0,187,39913.173287037,2009-04-10,04:09:32
39.973279,116.334559,0,187,39913.1733449074,2009-04-10,04:09:37
39.973275,116.334557,0,187,39913.1734027778,2009-04-10,04:09:42
39.973272,116.334556,0,187,39913.1734606481,2009-04-10,04:09:47
39.973274,116.334557,0,187,39913.1735185185,2009-04-10,04:09:52
39.973267,116.334554,0,187,39913.1735763889,2009-04-10,04:09:57
39.973266,116.334554,0,187,39913.1736342593,2009-04-10,04:10:02
39.973259,116.334552,0,187,39913.1736921296,2009-04-10,04:10:07
39.973259,116.334552,0,188,39913.17375,2009-04-10,04:10:12
39.973267,116.334557,0,189,39913.1738078704,2009-04-10,04:10:17
39.973266,116.334557,0,189,39913.1738657407,2009-04-10,04:10:22
39.973269,116.334557,0,189,39913.1739236111,2009-04-10,04:10:27
39.973269,116.334555,0,189,39913.1739814815,2009-04-10,04:10:32
39.97327,116.334554,0,188,39913.1740393518,2009-04-10,04:10:37
39.973262,116.33455,0,188,39913.1740972222,2009-04-10,04:10:42
39.973262,116.33455,0,188,39913.1741550926,2009-04-10,04:10:47
39.973264,116.334552,0,188,39913.174212963,2009-04-10,04:10:52
39.973266,116.334553,0,188,39913.1742708333,2009-04-10,04:10:57
39.973272,116.334556,0,188,39913.1743287037,2009-04-10,04:11:02
39.973278,116.334558,0,188,39913.1743865741,2009-04-10,04:11:07
39.973276,116.334557,0,189,39913.1744444444,2009-04-10,04:11:12
39.973268,116.334554,0,189,39913.1745023148,2009-04-10,04:11:17
39.973265,116.334554,0,189,39913.1745601852,2009-04-10,04:11:22
39.973269,116.334556,0,189,39913.1746180556,2009-04-10,04:11:27
39.973273,116.334557,0,189,39913.1746759259,2009-04-10,04:11:32
39.973276,116.334558,0,189,39913.1747337963,2009-04-10,04:11:37
39.973278,116.334558,0,189,39913.1747916667,2009-04-10,04:11:42
39.973278,116.334558,0,189,39913.1748263889,2009-04-10,04:11:45
39.973277,116.334557,0,189,39913.174849537,2009-04-10,04:11:47
39.973267,116.334604,0,186,39913.1749074074,2009-04-10,04:11:52
39.973264,116.334602,0,186,39913.1749652778,2009-04-10,04:11:57
39.973264,116.334602,0,186,39913.175,2009-04-10,04:12:00
39.973264,116.334602,0,186,39913.1750231481,2009-04-10,04:12:02
39.973281,116.334608,0,186,39913.1750810185,2009-04-10,04:12:07
39.973323,116.33462,0,187,39913.1751388889,2009-04-10,04:12:12
39.97332,116.334577,0,182,39913.1751967593,2009-04-10,04:12:17
39.973322,116.334577,0,182,39913.1752546296,2009-04-10,04:12:22
39.973328,116.334578,0,183,39913.1753125,2009-04-10,04:12:27
39.973334,116.33458,0,183,39913.1753703704,2009-04-10,04:12:32
39.973334,116.334582,0,183,39913.1754282407,2009-04-10,04:12:37
39.973334,116.334582,0,183,39913.175462963,2009-04-10,04:12:40
39.973327,116.33458,0,184,39913.1754861111,2009-04-10,04:12:42
39.973317,116.334576,0,184,39913.1755439815,2009-04-10,04:12:47
39.973308,116.334574,0,184,39913.1756018519,2009-04-10,04:12:52
39.973281,116.334573,0,184,39913.1756597222,2009-04-10,04:12:57
39.973264,116.334564,0,185,39913.1757175926,2009-04-10,04:13:02
39.973264,116.334564,0,185,39913.1757523148,2009-04-10,04:13:05
39.973265,116.334564,0,185,39913.175775463,2009-04-10,04:13:07
39.973274,116.334567,0,185,39913.1758333333,2009-04-10,04:13:12
39.973274,116.334567,0,185,39913.1758912037,2009-04-10,04:13:17
39.973279,116.33457,0,185,39913.1759490741,2009-04-10,04:13:22
39.973285,116.334572,0,185,39913.1760069444,2009-04-10,04:13:27
39.973285,116.334572,0,185,39913.1760416667,2009-04-10,04:13:30
39.973292,116.334577,0,185,39913.1760648148,2009-04-10,04:13:32
39.973295,116.334599,0,187,39913.1761226852,2009-04-10,04:13:37
39.973295,116.334598,0,187,39913.1761805556,2009-04-10,04:13:42
39.973292,116.334597,0,187,39913.1762384259,2009-04-10,04:13:47
39.973289,116.334597,0,187,39913.1762962963,2009-04-10,04:13:52
39.973289,116.334597,0,187,39913.1763310185,2009-04-10,04:13:55
39.973291,116.334599,0,187,39913.1763541667,2009-04-10,04:13:57
39.9733,116.334603,0,187,39913.176412037,2009-04-10,04:14:02
39.973306,116.334605,0,187,39913.1764699074,2009-04-10,04:14:07
39.97331,116.334606,0,187,39913.1765277778,2009-04-10,04:14:12
39.973305,116.334605,0,187,39913.1765856481,2009-04-10,04:14:17
39.973304,116.334605,0,187,39913.1766435185,2009-04-10,04:14:22
39.97331,116.334608,0,187,39913.1767013889,2009-04-10,04:14:27
39.973311,116.334608,0,187,39913.1767592593,2009-04-10,04:14:32
39.973311,116.334608,0,187,39913.1767939815,2009-04-10,04:14:35
39.973319,116.334611,0,187,39913.1768171296,2009-04-10,04:14:37
39.97333,116.334613,0,187,39913.176875,2009-04-10,04:14:42
39.97336,116.334609,0,186,39913.1769328704,2009-04-10,04:14:47
39.973413,116.334612,0,183,39913.1769907407,2009-04-10,04:14:52
39.973445,116.334587,0,185,39913.1770486111,2009-04-10,04:14:57
39.973419,116.334589,0,189,39913.1771064815,2009-04-10,04:15:02
39.973418,116.334589,0,189,39913.1771643519,2009-04-10,04:15:07
39.973417,116.334587,0,189,39913.1772222222,2009-04-10,04:15:12
39.973417,116.334587,0,189,39913.1772569444,2009-04-10,04:15:15
39.973422,116.334591,0,189,39913.1772800926,2009-04-10,04:15:17
39.973431,116.334595,0,189,39913.177337963,2009-04-10,04:15:22
39.973429,116.334595,0,189,39913.1773958333,2009-04-10,04:15:27
39.973421,116.334592,0,189,39913.1774537037,2009-04-10,04:15:32
39.973413,116.334588,0,189,39913.1775115741,2009-04-10,04:15:37
39.973411,116.334587,0,190,39913.1775694444,2009-04-10,04:15:42
39.973415,116.334586,0,189,39913.1776273148,2009-04-10,04:15:47
39.973417,116.334584,0,189,39913.1776851852,2009-04-10,04:15:52
39.973411,116.334578,0,188,39913.1777430556,2009-04-10,04:15:57
39.973411,116.334575,0,188,39913.1778009259,2009-04-10,04:16:02
39.973419,116.334577,0,188,39913.1778587963,2009-04-10,04:16:07
39.973419,116.334577,0,188,39913.1778935185,2009-04-10,04:16:10
39.973418,116.334578,0,188,39913.1779166667,2009-04-10,04:16:12
39.973366,116.334617,0,188,39913.177974537,2009-04-10,04:16:17
39.973364,116.334578,0,186,39913.1780324074,2009-04-10,04:16:22
39.973338,116.334581,0,185,39913.1780902778,2009-04-10,04:16:27
39.973332,116.334566,0,182,39913.1781481481,2009-04-10,04:16:32
39.97333,116.334564,0,182,39913.1782060185,2009-04-10,04:16:37
39.973326,116.334561,0,182,39913.1782638889,2009-04-10,04:16:42
39.973328,116.334562,0,182,39913.1783217593,2009-04-10,04:16:47
39.973328,116.334562,0,182,39913.1783564815,2009-04-10,04:16:50
39.973335,116.334565,0,182,39913.1783796296,2009-04-10,04:16:52
39.973344,116.33457,0,182,39913.1784375,2009-04-10,04:16:57
39.97335,116.334573,0,182,39913.1784953704,2009-04-10,04:17:02
39.973354,116.334574,0,182,39913.1785532407,2009-04-10,04:17:07
39.973354,116.334574,0,182,39913.178587963,2009-04-10,04:17:10
39.973349,116.334571,0,182,39913.1786111111,2009-04-10,04:17:12
39.973339,116.334568,0,182,39913.1786689815,2009-04-10,04:17:17
39.973339,116.334568,0,182,39913.1787037037,2009-04-10,04:17:20
39.973339,116.334565,0,182,39913.1787268519,2009-04-10,04:17:22
39.973348,116.334567,0,181,39913.1787847222,2009-04-10,04:17:27
39.973377,116.334569,0,180,39913.1788425926,2009-04-10,04:17:32
39.973386,116.334575,0,177,39913.178900463,2009-04-10,04:17:37
39.973382,116.334572,0,177,39913.1789583333,2009-04-10,04:17:42
39.973382,116.33457,0,177,39913.1790162037,2009-04-10,04:17:47
39.973343,116.334317,0,146,39913.1882175926,2009-04-10,04:31:02
39.973335,116.334093,0,147,39913.188275463,2009-04-10,04:31:07
39.973305,116.334027,0,148,39913.1883333333,2009-04-10,04:31:12
39.973266,116.333958,0,146,39913.1883912037,2009-04-10,04:31:17
39.973247,116.333885,0,144,39913.1884490741,2009-04-10,04:31:22
39.973265,116.333862,0,143,39913.1885069444,2009-04-10,04:31:27
39.973276,116.333873,0,142,39913.1885648148,2009-04-10,04:31:32
39.973276,116.333873,0,141,39913.1886226852,2009-04-10,04:31:37
39.973276,116.333873,0,141,39913.1886574074,2009-04-10,04:31:40
39.973276,116.333872,0,141,39913.1886805556,2009-04-10,04:31:42
39.973288,116.333887,0,142,39913.1887384259,2009-04-10,04:31:47
39.97329,116.33389,0,142,39913.1887962963,2009-04-10,04:31:52
39.97329,116.33389,0,142,39913.1888310185,2009-04-10,04:31:55
39.973294,116.333897,0,142,39913.1888541667,2009-04-10,04:31:57
39.9733,116.33391,0,143,39913.188912037,2009-04-10,04:32:02
39.973306,116.333917,0,143,39913.1889699074,2009-04-10,04:32:07
39.973309,116.333925,0,143,39913.1890277778,2009-04-10,04:32:12
39.973307,116.333931,0,143,39913.1890856481,2009-04-10,04:32:17
39.973307,116.333931,0,143,39913.1891203704,2009-04-10,04:32:20
39.97331,116.333937,0,143,39913.1891435185,2009-04-10,04:32:22
39.973318,116.333947,0,144,39913.1892013889,2009-04-10,04:32:27
39.973323,116.333954,0,144,39913.1892592593,2009-04-10,04:32:32
39.97333,116.333961,0,145,39913.1893171296,2009-04-10,04:32:37
39.973332,116.333962,0,146,39913.189375,2009-04-10,04:32:42
39.973329,116.33396,0,146,39913.1894328704,2009-04-10,04:32:47
39.973327,116.33396,0,146,39913.1894907407,2009-04-10,04:32:52
39.973325,116.333958,0,146,39913.1895486111,2009-04-10,04:32:57
39.973325,116.333958,0,146,39913.1895833333,2009-04-10,04:33:00
39.97332,116.333956,0,146,39913.1896064815,2009-04-10,04:33:02
39.973311,116.333956,0,146,39913.1896643518,2009-04-10,04:33:07
39.973342,116.333957,0,147,39913.1897222222,2009-04-10,04:33:12
39.973347,116.333953,0,148,39913.1897800926,2009-04-10,04:33:17
39.973342,116.333951,0,148,39913.189837963,2009-04-10,04:33:22
39.973336,116.333948,0,148,39913.1898958333,2009-04-10,04:33:27
39.973333,116.333949,0,148,39913.1899537037,2009-04-10,04:33:32
39.973331,116.333952,0,148,39913.1900115741,2009-04-10,04:33:37
39.973335,116.333957,0,148,39913.1900694444,2009-04-10,04:33:42
39.973343,116.333962,0,149,39913.1901273148,2009-04-10,04:33:47
39.973343,116.333962,0,149,39913.190162037,2009-04-10,04:33:50
39.973343,116.333964,0,149,39913.1901851852,2009-04-10,04:33:52
39.973334,116.333963,0,149,39913.1902430556,2009-04-10,04:33:57
39.973326,116.333963,0,149,39913.1903009259,2009-04-10,04:34:02
39.973326,116.333963,0,149,39913.1903356481,2009-04-10,04:34:05
39.973318,116.333963,0,149,39913.1903587963,2009-04-10,04:34:07
39.973314,116.334023,0,150,39913.1904166667,2009-04-10,04:34:12
39.973311,116.334023,0,150,39913.190474537,2009-04-10,04:34:17
39.973308,116.334021,0,150,39913.1905324074,2009-04-10,04:34:22
39.973307,116.334022,0,150,39913.1905902778,2009-04-10,04:34:27
39.973307,116.334022,0,150,39913.190625,2009-04-10,04:34:30
39.973302,116.334021,0,150,39913.1906481481,2009-04-10,04:34:32
39.973319,116.334079,0,151,39913.1907060185,2009-04-10,04:34:37
39.973319,116.33408,0,151,39913.1907638889,2009-04-10,04:34:42
39.973321,116.334082,0,151,39913.1908217593,2009-04-10,04:34:47
39.973321,116.334083,0,151,39913.1908796296,2009-04-10,04:34:52
39.973318,116.334083,0,151,39913.1909375,2009-04-10,04:34:57
39.973316,116.334083,0,151,39913.1909953704,2009-04-10,04:35:02
39.973316,116.334083,0,151,39913.1910300926,2009-04-10,04:35:05
39.973322,116.334087,0,151,39913.1910532407,2009-04-10,04:35:07
39.973331,116.33409,0,151,39913.1911111111,2009-04-10,04:35:12
39.973328,116.334087,0,151,39913.1911689815,2009-04-10,04:35:17
39.973322,116.334085,0,151,39913.1912268519,2009-04-10,04:35:22
39.973319,116.334086,0,151,39913.1912847222,2009-04-10,04:35:27
39.973322,116.334089,0,151,39913.1913425926,2009-04-10,04:35:32
39.973325,116.334093,0,152,39913.191400463,2009-04-10,04:35:37
39.973327,116.334099,0,152,39913.1914583333,2009-04-10,04:35:42
39.973326,116.3341,0,152,39913.1915162037,2009-04-10,04:35:47
39.973327,116.334102,0,152,39913.1915740741,2009-04-10,04:35:52
39.973331,116.334106,0,152,39913.1916319444,2009-04-10,04:35:57
39.973334,116.334109,0,153,39913.1916898148,2009-04-10,04:36:02
39.973332,116.334109,0,153,39913.1917476852,2009-04-10,04:36:07
39.973333,116.334111,0,153,39913.1918055556,2009-04-10,04:36:12
39.97334,116.334114,0,153,39913.1918634259,2009-04-10,04:36:17
39.97334,116.334114,0,153,39913.1918981481,2009-04-10,04:36:20
39.97334,116.334114,0,153,39913.1919212963,2009-04-10,04:36:22
39.973331,116.33411,0,153,39913.1919791667,2009-04-10,04:36:27
39.973329,116.334098,0,153,39913.192037037,2009-04-10,04:36:32
39.973336,116.334096,0,153,39913.1920949074,2009-04-10,04:36:37
39.973336,116.334096,0,153,39913.1921527778,2009-04-10,04:36:42
39.97334,116.334099,0,153,39913.1922106481,2009-04-10,04:36:47
39.973342,116.334101,0,153,39913.1922685185,2009-04-10,04:36:52
39.973345,116.334103,0,154,39913.1923263889,2009-04-10,04:36:57
39.973345,116.334105,0,154,39913.1923842593,2009-04-10,04:37:02
39.973348,116.334109,0,154,39913.1924421296,2009-04-10,04:37:07
39.973348,116.334109,0,154,39913.1924768519,2009-04-10,04:37:10
39.973345,116.334106,0,154,39913.1925,2009-04-10,04:37:12
39.97335,116.334157,0,155,39913.1925578704,2009-04-10,04:37:17
39.973355,116.334162,0,155,39913.1926157407,2009-04-10,04:37:22
39.973362,116.334168,0,156,39913.1926736111,2009-04-10,04:37:27
39.97337,116.334173,0,156,39913.1927314815,2009-04-10,04:37:32
39.973377,116.33418,0,156,39913.1927893519,2009-04-10,04:37:37
39.973384,116.334184,0,157,39913.1928472222,2009-04-10,04:37:42
39.973387,116.334188,0,157,39913.1929050926,2009-04-10,04:37:47
39.973389,116.334189,0,157,39913.192962963,2009-04-10,04:37:52
39.973392,116.334191,0,157,39913.1930208333,2009-04-10,04:37:57
39.973393,116.334192,0,157,39913.1930787037,2009-04-10,04:38:02
39.973388,116.334192,0,157,39913.1931365741,2009-04-10,04:38:07
39.97338,116.334189,0,157,39913.1931944444,2009-04-10,04:38:12
39.973375,116.334187,0,157,39913.1932523148,2009-04-10,04:38:17
39.973378,116.334189,0,157,39913.1933101852,2009-04-10,04:38:22
39.973382,116.334192,0,157,39913.1933680556,2009-04-10,04:38:27
39.973382,116.334192,0,157,39913.1934027778,2009-04-10,04:38:30
39.973385,116.334194,0,157,39913.1934259259,2009-04-10,04:38:32
39.973401,116.334206,0,157,39913.1934837963,2009-04-10,04:38:37
39.973422,116.334243,0,161,39913.1935416667,2009-04-10,04:38:42
39.973426,116.334247,0,161,39913.193599537,2009-04-10,04:38:47
39.973433,116.33425,0,161,39913.1936574074,2009-04-10,04:38:52
39.973439,116.334254,0,161,39913.1937152778,2009-04-10,04:38:57
39.973431,116.33425,0,161,39913.1937731481,2009-04-10,04:39:02
39.973428,116.334249,0,161,39913.1938310185,2009-04-10,04:39:07
39.973422,116.334249,0,161,39913.1938888889,2009-04-10,04:39:12
39.973426,116.334251,0,162,39913.1939467593,2009-04-10,04:39:17
39.973424,116.334251,0,162,39913.1940046296,2009-04-10,04:39:22
39.973421,116.33425,0,162,39913.1940625,2009-04-10,04:39:27
39.973423,116.334251,0,162,39913.1941203704,2009-04-10,04:39:32
39.973419,116.334251,0,162,39913.1941782407,2009-04-10,04:39:37
39.97342,116.334252,0,162,39913.1942361111,2009-04-10,04:39:42
39.973425,116.334256,0,162,39913.1942939815,2009-04-10,04:39:47
39.973429,116.334258,0,162,39913.1943518519,2009-04-10,04:39:52
39.973432,116.334263,0,162,39913.1944097222,2009-04-10,04:39:57
39.973433,116.334266,0,163,39913.1944675926,2009-04-10,04:40:02
39.973433,116.334266,0,163,39913.1945023148,2009-04-10,04:40:05
39.97343,116.334266,0,163,39913.194525463,2009-04-10,04:40:07
39.973421,116.334443,0,165,39913.1945833333,2009-04-10,04:40:12
39.973436,116.334531,0,168,39913.1946412037,2009-04-10,04:40:17
39.97344,116.334534,0,169,39913.1946990741,2009-04-10,04:40:22
39.973443,116.334535,0,169,39913.1947569444,2009-04-10,04:40:27
39.973446,116.334536,0,169,39913.1948148148,2009-04-10,04:40:32
39.973449,116.334537,0,170,39913.1948726852,2009-04-10,04:40:37
39.973447,116.334536,0,170,39913.1949305556,2009-04-10,04:40:42
39.973451,116.334537,0,170,39913.1949884259,2009-04-10,04:40:47
39.973452,116.334538,0,171,39913.1950462963,2009-04-10,04:40:52
39.973455,116.334543,0,171,39913.1951041667,2009-04-10,04:40:57
39.973458,116.334545,0,171,39913.195162037,2009-04-10,04:41:02
39.973459,116.334545,0,171,39913.1952199074,2009-04-10,04:41:07
39.973459,116.334541,0,172,39913.1952777778,2009-04-10,04:41:12
39.973459,116.334541,0,172,39913.1953125,2009-04-10,04:41:15
39.973454,116.334536,0,172,39913.1953356481,2009-04-10,04:41:17
39.973444,116.334517,0,172,39913.1953935185,2009-04-10,04:41:22
39.973453,116.334474,0,173,39913.1954513889,2009-04-10,04:41:27
39.973457,116.334459,0,173,39913.1955092593,2009-04-10,04:41:32
39.973458,116.334457,0,173,39913.1955671296,2009-04-10,04:41:37
39.973458,116.334457,0,173,39913.1956018518,2009-04-10,04:41:40
39.973452,116.334453,0,173,39913.195625,2009-04-10,04:41:42
39.973442,116.334437,0,173,39913.1956828704,2009-04-10,04:41:47
39.973421,116.334446,0,174,39913.1957407407,2009-04-10,04:41:52
39.973406,116.334453,0,174,39913.1957986111,2009-04-10,04:41:57
39.973395,116.334449,0,174,39913.1958564815,2009-04-10,04:42:02
39.973395,116.334449,0,174,39913.1958912037,2009-04-10,04:42:05
39.973396,116.334452,0,174,39913.1959143518,2009-04-10,04:42:07
39.97342,116.334502,0,175,39913.1959722222,2009-04-10,04:42:12
39.973456,116.33452,0,180,39913.1960300926,2009-04-10,04:42:17
39.973481,116.334505,0,183,39913.196087963,2009-04-10,04:42:22
39.973488,116.334506,0,183,39913.1961458333,2009-04-10,04:42:27
39.973488,116.334506,0,183,39913.1961805556,2009-04-10,04:42:30
39.973493,116.334507,0,183,39913.1962037037,2009-04-10,04:42:32
39.973524,116.334511,0,185,39913.1962615741,2009-04-10,04:42:37
39.973571,116.334539,0,190,39913.1963194444,2009-04-10,04:42:42
39.973577,116.334551,0,192,39913.1963773148,2009-04-10,04:42:47
39.973577,116.334551,0,192,39913.196412037,2009-04-10,04:42:50
39.973584,116.334554,0,192,39913.1964351852,2009-04-10,04:42:52
39.973598,116.334556,0,193,39913.1964930556,2009-04-10,04:42:57
39.973575,116.334575,0,197,39913.1965509259,2009-04-10,04:43:02
39.973578,116.334545,0,198,39913.1966087963,2009-04-10,04:43:07
39.973574,116.33451,0,203,39913.1966666667,2009-04-10,04:43:12
39.973567,116.334506,0,203,39913.196724537,2009-04-10,04:43:17
39.973567,116.334506,0,203,39913.1967592593,2009-04-10,04:43:20
39.973559,116.334501,0,202,39913.1967824074,2009-04-10,04:43:22
39.973548,116.33447,0,204,39913.1968402778,2009-04-10,04:43:27
39.973561,116.334486,0,204,39913.1968981481,2009-04-10,04:43:32
39.973569,116.334509,0,207,39913.1969560185,2009-04-10,04:43:37
39.973625,116.334509,0,209,39913.1970138889,2009-04-10,04:43:42
39.973613,116.334494,0,214,39913.1970717593,2009-04-10,04:43:47
39.973617,116.334495,0,214,39913.1971296296,2009-04-10,04:43:52
39.973617,116.334495,0,214,39913.1971643518,2009-04-10,04:43:55
39.973612,116.334494,0,214,39913.1971875,2009-04-10,04:43:57
39.973614,116.33456,0,215,39913.1972453704,2009-04-10,04:44:02
39.973572,116.334664,0,215,39913.1973032407,2009-04-10,04:44:07
39.973517,116.334737,0,217,39913.1973611111,2009-04-10,04:44:12
39.973507,116.334726,0,218,39913.1974189815,2009-04-10,04:44:17
39.973505,116.334723,0,218,39913.1974768518,2009-04-10,04:44:22
39.973502,116.334719,0,218,39913.1975347222,2009-04-10,04:44:27
39.973499,116.334714,0,218,39913.1975925926,2009-04-10,04:44:32
39.973499,116.33471,0,218,39913.197650463,2009-04-10,04:44:37
39.973499,116.33471,0,218,39913.1976851852,2009-04-10,04:44:40
39.9735,116.334706,0,218,39913.1977083333,2009-04-10,04:44:42
39.973492,116.334697,0,218,39913.1977662037,2009-04-10,04:44:47
39.973487,116.33466,0,215,39913.1978240741,2009-04-10,04:44:52
39.973511,116.334625,0,219,39913.1978819444,2009-04-10,04:44:57
39.973504,116.334621,0,218,39913.1979398148,2009-04-10,04:45:02
39.973499,116.33462,0,219,39913.1979976852,2009-04-10,04:45:07
39.9735,116.33462,0,219,39913.1980555556,2009-04-10,04:45:12
39.973506,116.334622,0,219,39913.1981134259,2009-04-10,04:45:17
39.973512,116.334623,0,219,39913.1981712963,2009-04-10,04:45:22
39.973512,116.334623,0,219,39913.1982060185,2009-04-10,04:45:25
39.973517,116.334621,0,220,39913.1982291667,2009-04-10,04:45:27
39.973546,116.334534,0,226,39913.198287037,2009-04-10,04:45:32
39.973572,116.334453,0,234,39913.1983449074,2009-04-10,04:45:37
39.973586,116.33439,0,243,39913.1984027778,2009-04-10,04:45:42
39.973607,116.334382,0,245,39913.1984606481,2009-04-10,04:45:47
39.973545,116.334341,0,231,39913.2017592593,2009-04-10,04:50:32
39.97384,116.332109,0,522,39913.2046527778,2009-04-10,04:54:42
39.973856,116.332105,0,536,39913.2047106481,2009-04-10,04:54:47
39.973856,116.332105,0,536,39913.2047453704,2009-04-10,04:54:50
39.973856,116.332104,0,537,39913.2047685185,2009-04-10,04:54:52
39.973834,116.332031,0,532,39913.2048263889,2009-04-10,04:54:57
39.973811,116.332028,0,527,39913.2048842593,2009-04-10,04:55:02
39.973775,116.331978,0,524,39913.2049421296,2009-04-10,04:55:07
39.973775,116.331978,0,524,39913.2049768518,2009-04-10,04:55:10
39.973778,116.331978,0,523,39913.205,2009-04-10,04:55:12
39.973779,116.331933,0,513,39913.2050578704,2009-04-10,04:55:17
39.973809,116.331873,0,507,39913.2051157407,2009-04-10,04:55:22
39.97385,116.331935,0,492,39913.2051736111,2009-04-10,04:55:27
39.973907,116.331967,0,466,39913.2052314815,2009-04-10,04:55:32
39.973973,116.331997,0,448,39913.2052893518,2009-04-10,04:55:37
39.973979,116.331981,0,436,39913.2053472222,2009-04-10,04:55:42
39.974026,116.331983,0,421,39913.2054050926,2009-04-10,04:55:47
39.974157,116.331814,0,419,39913.205462963,2009-04-10,04:55:52
39.974218,116.331798,0,418,39913.2055208333,2009-04-10,04:55:57
39.974272,116.331802,0,416,39913.2055787037,2009-04-10,04:56:02
39.974359,116.331754,0,410,39913.2056365741,2009-04-10,04:56:07
39.974429,116.331734,0,408,39913.2056944444,2009-04-10,04:56:12
39.974516,116.331728,0,399,39913.2057523148,2009-04-10,04:56:17
39.974558,116.331788,0,395,39913.2058101852,2009-04-10,04:56:22
39.974596,116.331893,0,389,39913.2058680556,2009-04-10,04:56:27
39.974613,116.331909,0,387,39913.2059259259,2009-04-10,04:56:32
39.974577,116.33179,0,362,39913.2059837963,2009-04-10,04:56:37
39.97465,116.331716,0,349,39913.2060416667,2009-04-10,04:56:42
39.974657,116.331678,0,345,39913.206099537,2009-04-10,04:56:47
39.974674,116.33176,0,344,39913.2061574074,2009-04-10,04:56:52
39.974684,116.331811,0,343,39913.2062152778,2009-04-10,04:56:57
39.974727,116.331951,0,315,39913.2062731481,2009-04-10,04:57:02
39.974746,116.332049,0,304,39913.2063310185,2009-04-10,04:57:07
39.974789,116.332112,0,290,39913.2063888889,2009-04-10,04:57:12
39.974789,116.332112,0,290,39913.2064236111,2009-04-10,04:57:15
39.974786,116.332104,0,287,39913.2064467593,2009-04-10,04:57:17
39.974632,116.332108,0,288,39913.2065046296,2009-04-10,04:57:22
39.974622,116.332203,0,289,39913.2065625,2009-04-10,04:57:27
39.974627,116.332308,0,280,39913.2066203704,2009-04-10,04:57:32
39.974654,116.332458,0,273,39913.2066782407,2009-04-10,04:57:37
39.974744,116.332721,0,259,39913.2067361111,2009-04-10,04:57:42
39.974763,116.332901,0,252,39913.2067939815,2009-04-10,04:57:47
39.974782,116.333018,0,245,39913.2068518519,2009-04-10,04:57:52
39.974777,116.333111,0,238,39913.2069097222,2009-04-10,04:57:57
39.974693,116.333198,0,229,39913.2069675926,2009-04-10,04:58:02
39.974675,116.333281,0,221,39913.207025463,2009-04-10,04:58:07
39.974719,116.333375,0,213,39913.2070833333,2009-04-10,04:58:12
39.974742,116.33342,0,203,39913.2071412037,2009-04-10,04:58:17
39.974727,116.333446,0,195,39913.2071990741,2009-04-10,04:58:22
39.97474,116.333495,0,190,39913.2072569444,2009-04-10,04:58:27
39.974781,116.3335,0,187,39913.2073148148,2009-04-10,04:58:32
39.974789,116.333523,0,184,39913.2073726852,2009-04-10,04:58:37
39.974789,116.333523,0,184,39913.2074074074,2009-04-10,04:58:40
39.974797,116.333527,0,183,39913.2074305556,2009-04-10,04:58:42
39.974845,116.333572,0,181,39913.2074884259,2009-04-10,04:58:47
39.974868,116.333617,0,179,39913.2075462963,2009-04-10,04:58:52
39.974875,116.33367,0,178,39913.2076041667,2009-04-10,04:58:57
39.974877,116.333724,0,177,39913.207662037,2009-04-10,04:59:02
39.974891,116.333768,0,176,39913.2077199074,2009-04-10,04:59:07
39.974915,116.333809,0,175,39913.2077777778,2009-04-10,04:59:12
39.97492,116.333891,0,174,39913.2078356481,2009-04-10,04:59:17
39.974746,116.333995,0,173,39913.2078935185,2009-04-10,04:59:22
39.974711,116.334053,0,174,39913.2079513889,2009-04-10,04:59:27
39.974721,116.334062,0,172,39913.2080092593,2009-04-10,04:59:32
39.974721,116.334062,0,172,39913.2080439815,2009-04-10,04:59:35
39.974715,116.334064,0,172,39913.2080671296,2009-04-10,04:59:37
39.974741,116.334057,0,168,39913.208125,2009-04-10,04:59:42
39.97476,116.334052,0,167,39913.2081828704,2009-04-10,04:59:47
39.97477,116.334044,0,168,39913.2082407407,2009-04-10,04:59:52
39.974822,116.334047,0,161,39913.2082986111,2009-04-10,04:59:57
39.974872,116.334043,0,157,39913.2083564815,2009-04-10,05:00:02
39.974913,116.334036,0,154,39913.2084143519,2009-04-10,05:00:07
39.974933,116.33402,0,153,39913.2084722222,2009-04-10,05:00:12
39.974944,116.334026,0,153,39913.2085300926,2009-04-10,05:00:17
39.974953,116.33403,0,153,39913.208587963,2009-04-10,05:00:22
39.974959,116.334033,0,153,39913.2086458333,2009-04-10,05:00:27
39.974959,116.334033,0,153,39913.2086805556,2009-04-10,05:00:30
39.974956,116.334032,0,153,39913.2087037037,2009-04-10,05:00:32
39.974939,116.334027,0,153,39913.2087615741,2009-04-10,05:00:37
39.974939,116.334027,0,153,39913.2087962963,2009-04-10,05:00:40
39.974943,116.334027,0,153,39913.2088194444,2009-04-10,05:00:42
39.975073,116.33397,0,154,39913.2088773148,2009-04-10,05:00:47
39.975389,116.333834,0,156,39913.2089351852,2009-04-10,05:00:52
39.976124,116.333637,0,162,39913.2089930556,2009-04-10,05:00:57
39.977109,116.33346,0,167,39913.2090509259,2009-04-10,05:01:02
39.978154,116.333234,0,165,39913.2091087963,2009-04-10,05:01:07
39.979178,116.332991,0,164,39913.2091666667,2009-04-10,05:01:12
39.980171,116.332751,0,169,39913.209224537,2009-04-10,05:01:17
39.981066,116.332535,0,165,39913.2092824074,2009-04-10,05:01:22
39.981968,116.332393,0,159,39913.2093402778,2009-04-10,05:01:27
39.982861,116.332282,0,172,39913.2093981481,2009-04-10,05:01:32
39.983711,116.332204,0,183,39913.2094560185,2009-04-10,05:01:37
39.98458,116.33206,0,177,39913.2095138889,2009-04-10,05:01:42
39.98542,116.331899,0,166,39913.2095717593,2009-04-10,05:01:47
39.98624,116.33179,0,158,39913.2096296296,2009-04-10,05:01:52
39.987031,116.331748,0,149,39913.2096875,2009-04-10,05:01:57
39.987829,116.331693,0,144,39913.2097453704,2009-04-10,05:02:02
39.988598,116.331672,0,137,39913.2098032407,2009-04-10,05:02:07
39.989258,116.331669,0,137,39913.2098611111,2009-04-10,05:02:12
39.989781,116.331637,0,149,39913.2099189815,2009-04-10,05:02:17
39.990261,116.331667,0,151,39913.2099768519,2009-04-10,05:02:22
39.990642,116.331624,0,153,39913.2100347222,2009-04-10,05:02:27
39.99095,116.331569,0,158,39913.2100925926,2009-04-10,05:02:32
39.991167,116.33156,0,162,39913.210150463,2009-04-10,05:02:37
39.991277,116.331582,0,176,39913.2102083333,2009-04-10,05:02:42
39.991316,116.331599,0,185,39913.2102662037,2009-04-10,05:02:47
39.991326,116.331609,0,196,39913.2103240741,2009-04-10,05:02:52
39.991329,116.33162,0,200,39913.2103819444,2009-04-10,05:02:57
39.991429,116.331755,0,167,39913.2104398148,2009-04-10,05:03:02
39.991533,116.331826,0,173,39913.2104976852,2009-04-10,05:03:07
39.991551,116.331842,0,172,39913.2105555556,2009-04-10,05:03:12
39.991596,116.331899,0,178,39913.2106134259,2009-04-10,05:03:17
39.991614,116.3319,0,179,39913.2106712963,2009-04-10,05:03:22
39.991602,116.331905,0,182,39913.2107291667,2009-04-10,05:03:27
39.991522,116.331892,0,182,39913.210787037,2009-04-10,05:03:32
39.991508,116.331752,0,183,39913.2108449074,2009-04-10,05:03:37
39.991501,116.331422,0,180,39913.2109027778,2009-04-10,05:03:42
39.991376,116.331186,0,179,39913.2109606481,2009-04-10,05:03:47
39.991308,116.331245,0,173,39913.2110185185,2009-04-10,05:03:52
39.991376,116.331385,0,164,39913.2110763889,2009-04-10,05:03:57
39.991388,116.331333,0,162,39913.2111342593,2009-04-10,05:04:02
39.991394,116.331306,0,156,39913.2111921296,2009-04-10,05:04:07
39.991409,116.331246,0,148,39913.21125,2009-04-10,05:04:12
39.99141,116.33119,0,146,39913.2113078704,2009-04-10,05:04:17
39.991418,116.331105,0,143,39913.2113657407,2009-04-10,05:04:22
39.991397,116.331027,0,143,39913.2114236111,2009-04-10,05:04:27
39.991405,116.330971,0,142,39913.2114814815,2009-04-10,05:04:32
39.991389,116.330931,0,137,39913.2115393518,2009-04-10,05:04:37
39.991397,116.330902,0,135,39913.2115972222,2009-04-10,05:04:42
39.991417,116.330824,0,131,39913.2116550926,2009-04-10,05:04:47
39.991427,116.330724,0,129,39913.211712963,2009-04-10,05:04:52
39.991461,116.330651,0,128,39913.2117708333,2009-04-10,05:04:57
39.991498,116.330599,0,127,39913.2118287037,2009-04-10,05:05:02
39.99156,116.330559,0,126,39913.2118865741,2009-04-10,05:05:07
39.991614,116.330493,0,122,39913.2119444444,2009-04-10,05:05:12
39.991639,116.330444,0,123,39913.2120023148,2009-04-10,05:05:17
39.991672,116.330401,0,124,39913.2120601852,2009-04-10,05:05:22
39.991737,116.330351,0,124,39913.2121180556,2009-04-10,05:05:27
39.991777,116.330327,0,125,39913.2121759259,2009-04-10,05:05:32
39.991775,116.330279,0,122,39913.2122337963,2009-04-10,05:05:37
39.991778,116.330218,0,121,39913.2122916667,2009-04-10,05:05:42
39.991766,116.330199,0,121,39913.212349537,2009-04-10,05:05:47
39.991766,116.330199,0,121,39913.2123842593,2009-04-10,05:05:50
39.991764,116.330196,0,121,39913.2124074074,2009-04-10,05:05:52
39.991759,116.330107,0,122,39913.2124652778,2009-04-10,05:05:57
39.991775,116.330097,0,120,39913.2125231481,2009-04-10,05:06:02
39.991792,116.330103,0,120,39913.2125810185,2009-04-10,05:06:07
39.991827,116.330115,0,120,39913.2126388889,2009-04-10,05:06:12
39.991836,116.330098,0,121,39913.2126967593,2009-04-10,05:06:17
39.992094,116.33019,0,114,39913.2158796296,2009-04-10,05:10:52
39.992134,116.330192,0,115,39913.2159375,2009-04-10,05:10:57
39.992177,116.330225,0,115,39913.2159953704,2009-04-10,05:11:02
39.992194,116.330271,0,116,39913.2160532407,2009-04-10,05:11:07
39.992094,116.330091,0,117,39913.2161111111,2009-04-10,05:11:12
39.992066,116.330043,0,114,39913.2161689815,2009-04-10,05:11:17
39.991765,116.329853,0,154,39913.2163425926,2009-04-10,05:11:32
39.991867,116.330114,0,137,39913.216400463,2009-04-10,05:11:37
39.991844,116.330062,0,134,39913.2164583333,2009-04-10,05:11:42
39.991819,116.330027,0,131,39913.2165162037,2009-04-10,05:11:47
39.991809,116.330025,0,129,39913.2165740741,2009-04-10,05:11:52
39.991811,116.330026,0,129,39913.2166319444,2009-04-10,05:11:57
39.991806,116.330025,0,129,39913.2166898148,2009-04-10,05:12:02
39.991803,116.330027,0,129,39913.2167476852,2009-04-10,05:12:07
39.991801,116.330029,0,129,39913.2168055556,2009-04-10,05:12:12
39.991795,116.33003,0,129,39913.2168634259,2009-04-10,05:12:17
39.991795,116.33003,0,129,39913.2168981481,2009-04-10,05:12:20
39.991787,116.330028,0,129,39913.2169212963,2009-04-10,05:12:22
39.991742,116.330057,0,129,39913.2169791667,2009-04-10,05:12:27
39.991713,116.330116,0,128,39913.217037037,2009-04-10,05:12:32
39.991695,116.330114,0,126,39913.2170949074,2009-04-10,05:12:37
39.991699,116.330116,0,126,39913.2171527778,2009-04-10,05:12:42
39.991702,116.330116,0,126,39913.2172106481,2009-04-10,05:12:47
39.991702,116.330115,0,126,39913.2172685185,2009-04-10,05:12:52
39.991702,116.330115,0,126,39913.2173032407,2009-04-10,05:12:55
39.991702,116.330116,0,126,39913.2173263889,2009-04-10,05:12:57
39.991694,116.330127,0,125,39913.2173842593,2009-04-10,05:13:02
39.991679,116.330171,0,125,39913.2174421296,2009-04-10,05:13:07
39.991688,116.330169,0,123,39913.2175,2009-04-10,05:13:12
39.991679,116.330167,0,123,39913.2175578704,2009-04-10,05:13:17
39.991685,116.330171,0,123,39913.2176157407,2009-04-10,05:13:22
39.991685,116.330173,0,123,39913.2176736111,2009-04-10,05:13:27
39.991683,116.330172,0,123,39913.2177314815,2009-04-10,05:13:32
39.991683,116.330172,0,123,39913.2177662037,2009-04-10,05:13:35
39.991675,116.330169,0,123,39913.2177893519,2009-04-10,05:13:37
39.991655,116.330143,0,123,39913.2178472222,2009-04-10,05:13:42
39.991652,116.330103,0,125,39913.2179050926,2009-04-10,05:13:47
39.991653,116.330081,0,123,39913.217962963,2009-04-10,05:13:52
39.991594,116.33008,0,126,39913.2180208333,2009-04-10,05:13:57
39.991515,116.330066,0,133,39913.2180787037,2009-04-10,05:14:02
39.991454,116.33006,0,137,39913.2181365741,2009-04-10,05:14:07
39.991492,116.330064,0,137,39913.2181944444,2009-04-10,05:14:12
39.991519,116.330069,0,136,39913.2182523148,2009-04-10,05:14:17
39.991552,116.33007,0,137,39913.2183101852,2009-04-10,05:14:22
39.991612,116.330063,0,138,39913.2183680556,2009-04-10,05:14:27
39.991667,116.330068,0,138,39913.2184259259,2009-04-10,05:14:32
39.991697,116.330081,0,139,39913.2184837963,2009-04-10,05:14:37
39.991687,116.330089,0,142,39913.2185416667,2009-04-10,05:14:42
39.991717,116.330118,0,147,39913.218599537,2009-04-10,05:14:47
39.991723,116.330121,0,147,39913.2186574074,2009-04-10,05:14:52
39.991724,116.330122,0,147,39913.2187152778,2009-04-10,05:14:57
39.991721,116.33012,0,147,39913.2187731481,2009-04-10,05:15:02
39.99172,116.33012,0,147,39913.2188310185,2009-04-10,05:15:07
39.99172,116.33012,0,147,39913.2188657407,2009-04-10,05:15:10
39.991719,116.330118,0,147,39913.2188888889,2009-04-10,05:15:12
39.991728,116.33012,0,146,39913.2189467593,2009-04-10,05:15:17
39.991735,116.330122,0,146,39913.2190046296,2009-04-10,05:15:22
39.991737,116.330122,0,146,39913.2190625,2009-04-10,05:15:27
39.991737,116.330122,0,146,39913.2191203704,2009-04-10,05:15:32
39.991731,116.330119,0,146,39913.2191782407,2009-04-10,05:15:37
39.991733,116.330119,0,145,39913.2192361111,2009-04-10,05:15:42
39.991734,116.330119,0,145,39913.2192939815,2009-04-10,05:15:47
39.99174,116.330117,0,144,39913.2193518518,2009-04-10,05:15:52
39.991745,116.330112,0,143,39913.2194097222,2009-04-10,05:15:57
39.991751,116.330115,0,143,39913.2194675926,2009-04-10,05:16:02
39.991754,116.330117,0,143,39913.219525463,2009-04-10,05:16:07
39.991747,116.330114,0,143,39913.2195833333,2009-04-10,05:16:12
39.991745,116.330113,0,143,39913.2196412037,2009-04-10,05:16:17
39.991484,116.330195,0,121,39913.2250231481,2009-04-10,05:24:02
39.991427,116.330196,0,119,39913.2250810185,2009-04-10,05:24:07
39.991367,116.33015,0,116,39913.2251388889,2009-04-10,05:24:12
39.991324,116.330112,0,114,39913.2251967593,2009-04-10,05:24:17
39.991304,116.330089,0,112,39913.2252546296,2009-04-10,05:24:22
39.991347,116.330076,0,111,39913.2253125,2009-04-10,05:24:27
39.991357,116.330079,0,112,39913.2253703704,2009-04-10,05:24:32
39.991414,116.330126,0,111,39913.2254282407,2009-04-10,05:24:37
39.99146,116.330168,0,111,39913.2254861111,2009-04-10,05:24:42
39.991489,116.330202,0,110,39913.2255439815,2009-04-10,05:24:47
39.991499,116.330235,0,110,39913.2256018519,2009-04-10,05:24:52
39.991481,116.330156,0,111,39913.2256597222,2009-04-10,05:24:57
39.99148,116.330154,0,111,39913.2257175926,2009-04-10,05:25:02
39.991481,116.330152,0,111,39913.225775463,2009-04-10,05:25:07
39.991489,116.330154,0,111,39913.2258333333,2009-04-10,05:25:12
39.991496,116.330155,0,111,39913.2258912037,2009-04-10,05:25:17
39.991504,116.330157,0,111,39913.2259490741,2009-04-10,05:25:22
39.991511,116.33016,0,111,39913.2260069444,2009-04-10,05:25:27
39.991511,116.33016,0,111,39913.2260416667,2009-04-10,05:25:30
39.99151,116.330158,0,111,39913.2260648148,2009-04-10,05:25:32
39.991494,116.330112,0,110,39913.2261226852,2009-04-10,05:25:37
39.991507,116.330104,0,109,39913.2261805556,2009-04-10,05:25:42
39.991525,116.330097,0,109,39913.2262384259,2009-04-10,05:25:47
39.991525,116.330097,0,109,39913.2262731481,2009-04-10,05:25:50
39.991531,116.330099,0,109,39913.2262962963,2009-04-10,05:25:52
39.991545,116.330096,0,109,39913.2263541667,2009-04-10,05:25:57
39.991558,116.330097,0,109,39913.226412037,2009-04-10,05:26:02
39.991574,116.330105,0,109,39913.2264699074,2009-04-10,05:26:07
39.991574,116.330105,0,109,39913.2265046296,2009-04-10,05:26:10
39.991568,116.330104,0,108,39913.2265277778,2009-04-10,05:26:12
39.991591,116.3301,0,108,39913.2265856481,2009-04-10,05:26:17
39.991631,116.330107,0,108,39913.2266435185,2009-04-10,05:26:22
39.991618,116.33008,0,109,39913.2267013889,2009-04-10,05:26:27
39.991646,116.330097,0,110,39913.2267592593,2009-04-10,05:26:32
39.991644,116.330096,0,110,39913.2268171296,2009-04-10,05:26:37
39.991644,116.330096,0,110,39913.2268518518,2009-04-10,05:26:40
39.991638,116.330093,0,110,39913.226875,2009-04-10,05:26:42
39.991655,116.330095,0,112,39913.2269328704,2009-04-10,05:26:47
39.991666,116.330105,0,113,39913.2269907407,2009-04-10,05:26:52
39.991698,116.330151,0,113,39913.2270486111,2009-04-10,05:26:57
39.9917,116.330156,0,114,39913.2271064815,2009-04-10,05:27:02
39.9917,116.330157,0,114,39913.2271643518,2009-04-10,05:27:07
39.991705,116.330158,0,114,39913.2272222222,2009-04-10,05:27:12
39.991701,116.330155,0,114,39913.2272800926,2009-04-10,05:27:17
39.991705,116.330155,0,113,39913.227337963,2009-04-10,05:27:22
39.991707,116.330155,0,113,39913.2273958333,2009-04-10,05:27:27
39.991704,116.330153,0,113,39913.2274537037,2009-04-10,05:27:32
39.991696,116.330151,0,113,39913.2275115741,2009-04-10,05:27:37
39.991696,116.330151,0,113,39913.2275462963,2009-04-10,05:27:40
39.991689,116.330149,0,113,39913.2275694444,2009-04-10,05:27:42
39.991679,116.330146,0,113,39913.2276273148,2009-04-10,05:27:47
39.991679,116.330146,0,113,39913.227662037,2009-04-10,05:27:50
39.991679,116.330146,0,113,39913.2276851852,2009-04-10,05:27:52
39.991691,116.330141,0,114,39913.2277430556,2009-04-10,05:27:57
39.991693,116.330124,0,113,39913.2278009259,2009-04-10,05:28:02
39.991674,116.330097,0,115,39913.2278587963,2009-04-10,05:28:07
39.991684,116.330055,0,114,39913.2279166667,2009-04-10,05:28:12
39.991697,116.330052,0,114,39913.227974537,2009-04-10,05:28:17
39.9917,116.330053,0,113,39913.2280324074,2009-04-10,05:28:22
39.991697,116.330052,0,113,39913.2280902778,2009-04-10,05:28:27
39.991697,116.330052,0,113,39913.228125,2009-04-10,05:28:30
39.991693,116.330049,0,114,39913.2281481481,2009-04-10,05:28:32
39.991703,116.330064,0,112,39913.2282060185,2009-04-10,05:28:37
39.991701,116.330104,0,110,39913.2282638889,2009-04-10,05:28:42
39.991684,116.330091,0,107,39913.2283217593,2009-04-10,05:28:47
39.991679,116.330084,0,105,39913.2283796296,2009-04-10,05:28:52
39.991679,116.330084,0,105,39913.2284143518,2009-04-10,05:28:55
39.991687,116.330087,0,105,39913.2284375,2009-04-10,05:28:57
39.991706,116.330092,0,105,39913.2284953704,2009-04-10,05:29:02
39.991739,116.330112,0,102,39913.2285532407,2009-04-10,05:29:07
39.991732,116.330127,0,99,39913.2286111111,2009-04-10,05:29:12
39.991679,116.330092,0,95,39913.2286689815,2009-04-10,05:29:17
39.991662,116.330079,0,95,39913.2287268518,2009-04-10,05:29:22
39.991666,116.330059,0,94,39913.2287847222,2009-04-10,05:29:27
39.991658,116.330045,0,93,39913.2288425926,2009-04-10,05:29:32
39.991659,116.330044,0,93,39913.228900463,2009-04-10,05:29:37
39.991659,116.330044,0,93,39913.2289351852,2009-04-10,05:29:40
39.991665,116.330044,0,93,39913.2289583333,2009-04-10,05:29:42
39.991676,116.330049,0,93,39913.2290162037,2009-04-10,05:29:47
39.991676,116.330049,0,93,39913.2290509259,2009-04-10,05:29:50
39.991681,116.330051,0,93,39913.2290740741,2009-04-10,05:29:52
39.991669,116.330049,0,92,39913.2291319444,2009-04-10,05:29:57
39.991682,116.330056,0,92,39913.2291898148,2009-04-10,05:30:02
39.991682,116.330055,0,92,39913.2292476852,2009-04-10,05:30:07
39.991683,116.330055,0,92,39913.2293055556,2009-04-10,05:30:12
39.991683,116.330055,0,92,39913.2293402778,2009-04-10,05:30:15
39.991686,116.330055,0,92,39913.2293634259,2009-04-10,05:30:17
39.991693,116.330069,0,91,39913.2294212963,2009-04-10,05:30:22
39.991693,116.330069,0,91,39913.2294560185,2009-04-10,05:30:25
39.991687,116.330074,0,91,39913.2294791667,2009-04-10,05:30:27
39.991689,116.33006,0,91,39913.229537037,2009-04-10,05:30:32
39.991685,116.33001,0,91,39913.2295949074,2009-04-10,05:30:37
39.991676,116.330012,0,91,39913.2296527778,2009-04-10,05:30:42
39.991677,116.329992,0,91,39913.2297106481,2009-04-10,05:30:47
39.991675,116.32999,0,91,39913.2297685185,2009-04-10,05:30:52
39.991672,116.329988,0,91,39913.2298263889,2009-04-10,05:30:57
39.991672,116.329988,0,91,39913.2298611111,2009-04-10,05:31:00
39.991666,116.329985,0,91,39913.2298842593,2009-04-10,05:31:02
39.991657,116.329982,0,91,39913.2299421296,2009-04-10,05:31:07
39.991649,116.329979,0,91,39913.23,2009-04-10,05:31:12
39.991649,116.329979,0,91,39913.2300347222,2009-04-10,05:31:15
39.991644,116.329978,0,91,39913.2300578704,2009-04-10,05:31:17
39.991671,116.329987,0,92,39913.2301157407,2009-04-10,05:31:22
39.991688,116.330002,0,92,39913.2301736111,2009-04-10,05:31:27
39.991655,116.329998,0,94,39913.2302314815,2009-04-10,05:31:32
39.991655,116.329998,0,94,39913.2302662037,2009-04-10,05:31:35
39.991658,116.329999,0,94,39913.2302893519,2009-04-10,05:31:37
39.991667,116.330003,0,94,39913.2303472222,2009-04-10,05:31:42
39.991671,116.330041,0,95,39913.2304050926,2009-04-10,05:31:47
39.991673,116.330048,0,95,39913.230462963,2009-04-10,05:31:52
39.991667,116.330046,0,95,39913.2305208333,2009-04-10,05:31:57
39.991667,116.330046,0,95,39913.2305555556,2009-04-10,05:32:00
39.991669,116.330045,0,95,39913.2305787037,2009-04-10,05:32:02
39.991651,116.33004,0,94,39913.2306365741,2009-04-10,05:32:07
39.991641,116.33002,0,93,39913.2306944444,2009-04-10,05:32:12
39.991621,116.330005,0,93,39913.2307523148,2009-04-10,05:32:17
39.991589,116.329985,0,96,39913.2308101852,2009-04-10,05:32:22
39.991625,116.330015,0,100,39913.2308680556,2009-04-10,05:32:27
39.991659,116.330081,0,104,39913.2309259259,2009-04-10,05:32:32
39.991669,116.330131,0,105,39913.2309837963,2009-04-10,05:32:37
39.991691,116.330175,0,105,39913.2310416667,2009-04-10,05:32:42
39.991729,116.330249,0,106,39913.231099537,2009-04-10,05:32:47
39.991748,116.330302,0,107,39913.2311574074,2009-04-10,05:32:52
39.991737,116.330239,0,106,39913.2312152778,2009-04-10,05:32:57
39.991739,116.330238,0,106,39913.2312731481,2009-04-10,05:33:02
39.991733,116.330235,0,106,39913.2313310185,2009-04-10,05:33:07
39.991733,116.330235,0,106,39913.2313657407,2009-04-10,05:33:10
39.991731,116.330233,0,106,39913.2313888889,2009-04-10,05:33:12
39.991671,116.330236,0,107,39913.2314467593,2009-04-10,05:33:17
39.991661,116.330251,0,109,39913.2315046296,2009-04-10,05:33:22
39.991655,116.330219,0,111,39913.2315625,2009-04-10,05:33:27
39.991674,116.330208,0,114,39913.2316203704,2009-04-10,05:33:32
39.991674,116.330208,0,114,39913.2316550926,2009-04-10,05:33:35
39.991677,116.330209,0,114,39913.2316782407,2009-04-10,05:33:37
39.991695,116.33029,0,117,39913.2317361111,2009-04-10,05:33:42
39.991696,116.330326,0,119,39913.2317939815,2009-04-10,05:33:47
39.991724,116.330337,0,119,39913.2318518519,2009-04-10,05:33:52
39.991795,116.330424,0,121,39913.2319097222,2009-04-10,05:33:57
39.991843,116.330494,0,122,39913.2319675926,2009-04-10,05:34:02
39.991881,116.330554,0,124,39913.232025463,2009-04-10,05:34:07
39.991906,116.330595,0,125,39913.2320833333,2009-04-10,05:34:12
39.991927,116.330571,0,125,39913.2321412037,2009-04-10,05:34:17
39.991945,116.330531,0,125,39913.2321990741,2009-04-10,05:34:22
39.991941,116.330462,0,125,39913.2322569444,2009-04-10,05:34:27
39.991961,116.330407,0,125,39913.2323148148,2009-04-10,05:34:32
39.991901,116.330336,0,126,39913.2323726852,2009-04-10,05:34:37
39.991878,116.33034,0,127,39913.2324305556,2009-04-10,05:34:42
39.991878,116.33034,0,127,39913.2324652778,2009-04-10,05:34:45
39.991874,116.330336,0,127,39913.2324884259,2009-04-10,05:34:47
39.991837,116.330281,0,127,39913.2325462963,2009-04-10,05:34:52
39.991827,116.330277,0,127,39913.2326041667,2009-04-10,05:34:57
39.991805,116.330245,0,127,39913.232662037,2009-04-10,05:35:02
39.991768,116.330122,0,129,39913.2327199074,2009-04-10,05:35:07
39.991741,116.330016,0,131,39913.2327777778,2009-04-10,05:35:12
39.991708,116.329932,0,134,39913.2328356481,2009-04-10,05:35:17
39.991686,116.329924,0,135,39913.2328935185,2009-04-10,05:35:22
39.991682,116.329923,0,135,39913.2329513889,2009-04-10,05:35:27
39.991682,116.329923,0,135,39913.2329861111,2009-04-10,05:35:30
39.991683,116.329922,0,135,39913.2330092593,2009-04-10,05:35:32
39.991645,116.329866,0,137,39913.2330671296,2009-04-10,05:35:37
39.991572,116.329737,0,139,39913.233125,2009-04-10,05:35:42
39.991561,116.329657,0,144,39913.2331828704,2009-04-10,05:35:47
39.991591,116.329687,0,149,39913.2332407407,2009-04-10,05:35:52
39.991589,116.329729,0,150,39913.2332986111,2009-04-10,05:35:57
39.991599,116.329797,0,152,39913.2333564815,2009-04-10,05:36:02
39.991611,116.329855,0,152,39913.2334143519,2009-04-10,05:36:07
39.991624,116.329864,0,151,39913.2334722222,2009-04-10,05:36:12
39.991615,116.330008,0,157,39913.2335300926,2009-04-10,05:36:17
39.991688,116.330162,0,169,39913.233587963,2009-04-10,05:36:22
39.991731,116.33025,0,196,39913.2336458333,2009-04-10,05:36:27
39.991709,116.330247,0,214,39913.2337037037,2009-04-10,05:36:32
39.991647,116.330307,0,231,39913.2337615741,2009-04-10,05:36:37
39.991652,116.33033,0,232,39913.2338194444,2009-04-10,05:36:42
39.991655,116.330331,0,232,39913.2338773148,2009-04-10,05:36:47
39.991655,116.330331,0,232,39913.233912037,2009-04-10,05:36:50
39.991658,116.330332,0,232,39913.2339351852,2009-04-10,05:36:52
39.99166,116.330317,0,239,39913.2339930556,2009-04-10,05:36:57
39.991663,116.330321,0,239,39913.2340509259,2009-04-10,05:37:02
39.991671,116.330324,0,239,39913.2341087963,2009-04-10,05:37:07
39.991673,116.330325,0,239,39913.2341666667,2009-04-10,05:37:12
39.991677,116.330325,0,239,39913.234224537,2009-04-10,05:37:17
39.991679,116.330326,0,239,39913.2342824074,2009-04-10,05:37:22
39.991678,116.330326,0,239,39913.2343402778,2009-04-10,05:37:27
39.991678,116.330326,0,239,39913.234375,2009-04-10,05:37:30
39.99167,116.330323,0,239,39913.2343981481,2009-04-10,05:37:32
39.99164,116.330324,0,239,39913.2344560185,2009-04-10,05:37:37
39.991617,116.330328,0,238,39913.2345138889,2009-04-10,05:37:42
39.991604,116.330315,0,238,39913.2345717593,2009-04-10,05:37:47
39.991615,116.330312,0,238,39913.2346296296,2009-04-10,05:37:52
39.991615,116.330312,0,238,39913.2346643518,2009-04-10,05:37:55
39.99161,116.330308,0,238,39913.2346875,2009-04-10,05:37:57
39.991603,116.330005,0,238,39913.2347453704,2009-04-10,05:38:02
39.991589,116.329362,0,239,39913.2348032407,2009-04-10,05:38:07
39.991522,116.328691,0,239,39913.2348611111,2009-04-10,05:38:12
39.9915,116.328036,0,239,39913.2349189815,2009-04-10,05:38:17
39.991505,116.327453,0,239,39913.2349768518,2009-04-10,05:38:22
39.991555,116.327073,0,239,39913.2350347222,2009-04-10,05:38:27
39.99156,116.327044,0,239,39913.2350925926,2009-04-10,05:38:32
39.991532,116.327091,0,239,39913.235150463,2009-04-10,05:38:37
39.991522,116.327095,0,239,39913.2352083333,2009-04-10,05:38:42
39.991534,116.327102,0,240,39913.2352662037,2009-04-10,05:38:47
39.991537,116.327104,0,240,39913.2353240741,2009-04-10,05:38:52
39.991534,116.327097,0,240,39913.2353819444,2009-04-10,05:38:57
39.991534,116.327097,0,240,39913.2354166667,2009-04-10,05:39:00
39.991527,116.327093,0,240,39913.2354398148,2009-04-10,05:39:02
39.991504,116.327098,0,240,39913.2354976852,2009-04-10,05:39:07
39.991493,116.327094,0,240,39913.2355555556,2009-04-10,05:39:12
39.991483,116.327091,0,240,39913.2356134259,2009-04-10,05:39:17
39.991476,116.327088,0,240,39913.2356712963,2009-04-10,05:39:22
39.991476,116.327088,0,240,39913.2357060185,2009-04-10,05:39:25
39.991468,116.327085,0,240,39913.2357291667,2009-04-10,05:39:27
39.991465,116.327098,0,241,39913.235787037,2009-04-10,05:39:32
39.991454,116.327087,0,242,39913.2358449074,2009-04-10,05:39:37
39.991436,116.327059,0,244,39913.2359027778,2009-04-10,05:39:42
39.991423,116.327044,0,246,39913.2359606481,2009-04-10,05:39:47
39.991407,116.327032,0,247,39913.2360185185,2009-04-10,05:39:52
39.991396,116.327026,0,248,39913.2360763889,2009-04-10,05:39:57
39.991408,116.32703,0,249,39913.2361342593,2009-04-10,05:40:02
39.991408,116.32703,0,249,39913.2361689815,2009-04-10,05:40:05
39.991405,116.327028,0,248,39913.2361921296,2009-04-10,05:40:07
39.991358,116.326947,0,247,39913.23625,2009-04-10,05:40:12
39.991125,116.326816,0,246,39913.2363078704,2009-04-10,05:40:17
39.990773,116.326791,0,246,39913.2363657407,2009-04-10,05:40:22
39.990335,116.326806,0,246,39913.2364236111,2009-04-10,05:40:27
39.98983,116.326838,0,245,39913.2364814815,2009-04-10,05:40:32
39.989455,116.326835,0,246,39913.2365393518,2009-04-10,05:40:37
39.989385,116.326808,0,246,39913.2365972222,2009-04-10,05:40:42
39.989392,116.326715,0,246,39913.2366550926,2009-04-10,05:40:47
39.98945,116.326587,0,245,39913.236712963,2009-04-10,05:40:52
39.989466,116.326534,0,244,39913.2367708333,2009-04-10,05:40:57
39.989452,116.32652,0,243,39913.2368287037,2009-04-10,05:41:02
39.989407,116.326533,0,243,39913.2368865741,2009-04-10,05:41:07
39.989392,116.326612,0,242,39913.2369444444,2009-04-10,05:41:12
39.98935,116.326654,0,241,39913.2370023148,2009-04-10,05:41:17
39.989298,116.326684,0,240,39913.2370601852,2009-04-10,05:41:22
39.989267,116.326761,0,238,39913.2371180556,2009-04-10,05:41:27
39.989187,116.326841,0,236,39913.2371759259,2009-04-10,05:41:32
39.989168,116.326904,0,235,39913.2372337963,2009-04-10,05:41:37
39.989165,116.326867,0,233,39913.2372916667,2009-04-10,05:41:42
39.989285,116.326771,0,230,39913.237349537,2009-04-10,05:41:47
39.989307,116.326722,0,228,39913.2374074074,2009-04-10,05:41:52
39.989323,116.326706,0,227,39913.2374652778,2009-04-10,05:41:57
39.989278,116.326697,0,225,39913.2375231481,2009-04-10,05:42:02
39.989294,116.326663,0,224,39913.2375810185,2009-04-10,05:42:07
39.989289,116.326649,0,224,39913.2376388889,2009-04-10,05:42:12
39.989291,116.326607,0,224,39913.2376967593,2009-04-10,05:42:17
39.989284,116.326589,0,224,39913.2377546296,2009-04-10,05:42:22
39.989218,116.326544,0,224,39913.2378125,2009-04-10,05:42:27
39.9892,116.326547,0,223,39913.2378703704,2009-04-10,05:42:32
39.989218,116.326582,0,222,39913.2379282407,2009-04-10,05:42:37
39.989182,116.326586,0,221,39913.2379861111,2009-04-10,05:42:42
39.989187,116.3266,0,221,39913.2380439815,2009-04-10,05:42:47
39.989197,116.326626,0,221,39913.2381018519,2009-04-10,05:42:52
39.989209,116.32665,0,221,39913.2381597222,2009-04-10,05:42:57
39.989188,116.326666,0,221,39913.2382175926,2009-04-10,05:43:02
39.989162,116.326707,0,222,39913.238275463,2009-04-10,05:43:07
39.989159,116.326772,0,225,39913.2383333333,2009-04-10,05:43:12
39.989141,116.326816,0,228,39913.2383912037,2009-04-10,05:43:17
39.989159,116.326845,0,232,39913.2384490741,2009-04-10,05:43:22
39.989202,116.326874,0,236,39913.2385069444,2009-04-10,05:43:27
39.989293,116.326887,0,241,39913.2385648148,2009-04-10,05:43:32
39.989344,116.326855,0,248,39913.2386226852,2009-04-10,05:43:37
39.989394,116.326811,0,255,39913.2386805556,2009-04-10,05:43:42
39.989473,116.326704,0,262,39913.2387384259,2009-04-10,05:43:47
39.989496,116.326564,0,268,39913.2387962963,2009-04-10,05:43:52
39.989555,116.326491,0,274,39913.2388541667,2009-04-10,05:43:57
39.989592,116.326426,0,282,39913.238912037,2009-04-10,05:44:02
39.989625,116.326353,0,287,39913.2389699074,2009-04-10,05:44:07
39.989498,116.326399,0,300,39913.2390277778,2009-04-10,05:44:12
39.989144,116.326471,0,304,39913.2390856481,2009-04-10,05:44:17
39.988988,116.326587,0,299,39913.2391435185,2009-04-10,05:44:22
39.988861,116.326721,0,298,39913.2392013889,2009-04-10,05:44:27
39.988646,116.326704,0,288,39913.2392592593,2009-04-10,05:44:32
39.988382,116.326692,0,276,39913.2393171296,2009-04-10,05:44:37
39.988153,116.326694,0,267,39913.239375,2009-04-10,05:44:42
39.987883,116.326699,0,248,39913.2394328704,2009-04-10,05:44:47
39.987637,116.326686,0,224,39913.2394907407,2009-04-10,05:44:52
39.987372,116.326686,0,205,39913.2395486111,2009-04-10,05:44:57
39.98707,116.32674,0,199,39913.2396064815,2009-04-10,05:45:02
39.98683,116.326818,0,199,39913.2396643519,2009-04-10,05:45:07
39.986763,116.326799,0,195,39913.2397222222,2009-04-10,05:45:12
39.986553,116.326874,0,205,39913.2397800926,2009-04-10,05:45:17
39.986152,116.326915,0,203,39913.239837963,2009-04-10,05:45:22
39.985689,116.326951,0,198,39913.2398958333,2009-04-10,05:45:27
39.985256,116.327016,0,190,39913.2399537037,2009-04-10,05:45:32
39.985021,116.327033,0,183,39913.2400115741,2009-04-10,05:45:37
39.984969,116.326862,0,178,39913.2400694444,2009-04-10,05:45:42
39.984993,116.326457,0,168,39913.2401273148,2009-04-10,05:45:47
39.98498,116.325833,0,152,39913.2401851852,2009-04-10,05:45:52
39.984949,116.325111,0,143,39913.2402430556,2009-04-10,05:45:57
39.984912,116.324294,0,141,39913.2403009259,2009-04-10,05:46:02
39.984876,116.323472,0,136,39913.2403587963,2009-04-10,05:46:07
39.98482,116.322654,0,126,39913.2404166667,2009-04-10,05:46:12
39.984785,116.321911,0,115,39913.240474537,2009-04-10,05:46:17
39.984758,116.32142,0,107,39913.2405324074,2009-04-10,05:46:22
39.984744,116.321266,0,103,39913.2405902778,2009-04-10,05:46:27
39.984755,116.321285,0,108,39913.2406481481,2009-04-10,05:46:32
39.984766,116.321143,0,113,39913.2407060185,2009-04-10,05:46:37
39.984789,116.320685,0,114,39913.2407638889,2009-04-10,05:46:42
39.984837,116.32025,0,109,39913.2408217593,2009-04-10,05:46:47
39.984991,116.320104,0,99,39913.2408796296,2009-04-10,05:46:52
39.985082,116.320173,0,90,39913.2409375,2009-04-10,05:46:57
39.985065,116.32007,0,81,39913.2409953704,2009-04-10,05:47:02
39.985001,116.319923,0,88,39913.2410532407,2009-04-10,05:47:07
39.985001,116.31982,0,90,39913.2411111111,2009-04-10,05:47:12
39.984976,116.319824,0,86,39913.2411689815,2009-04-10,05:47:17
39.984951,116.319829,0,84,39913.2412268519,2009-04-10,05:47:22
39.984937,116.319824,0,85,39913.2412847222,2009-04-10,05:47:27
39.984937,116.319824,0,85,39913.2413194444,2009-04-10,05:47:30
39.984942,116.319824,0,86,39913.2413425926,2009-04-10,05:47:32
39.984966,116.319802,0,87,39913.241400463,2009-04-10,05:47:37
39.984983,116.319749,0,87,39913.2414583333,2009-04-10,05:47:42
39.984964,116.319704,0,88,39913.2415162037,2009-04-10,05:47:47
39.984929,116.319675,0,88,39913.2415740741,2009-04-10,05:47:52
39.984923,116.319643,0,89,39913.2416319444,2009-04-10,05:47:57
39.984924,116.319607,0,90,39913.2416898148,2009-04-10,05:48:02
39.984913,116.319602,0,90,39913.2417476852,2009-04-10,05:48:07
39.984913,116.319602,0,90,39913.2417824074,2009-04-10,05:48:10
39.984905,116.319599,0,90,39913.2418055556,2009-04-10,05:48:12
39.984894,116.319585,0,90,39913.2418634259,2009-04-10,05:48:17
39.98489,116.31958,0,90,39913.2419212963,2009-04-10,05:48:22
39.98489,116.31958,0,90,39913.2419560185,2009-04-10,05:48:25
39.984894,116.319581,0,90,39913.2419791667,2009-04-10,05:48:27
39.984903,116.319585,0,90,39913.242037037,2009-04-10,05:48:32
39.984916,116.319599,0,90,39913.2420949074,2009-04-10,05:48:37
39.984932,116.319612,0,90,39913.2421527778,2009-04-10,05:48:42
39.984942,116.319623,0,90,39913.2422106481,2009-04-10,05:48:47
39.984953,116.319622,0,90,39913.2422685185,2009-04-10,05:48:52
39.984953,116.319622,0,90,39913.2423032407,2009-04-10,05:48:55
39.98496,116.319625,0,90,39913.2423263889,2009-04-10,05:48:57
39.984971,116.31963,0,90,39913.2423842593,2009-04-10,05:49:02
39.984982,116.319635,0,90,39913.2424421296,2009-04-10,05:49:07
39.985,116.319669,0,90,39913.2425,2009-04-10,05:49:12
39.985012,116.319714,0,90,39913.2425578704,2009-04-10,05:49:17
39.984985,116.319707,0,90,39913.2426157407,2009-04-10,05:49:22
39.984986,116.319708,0,90,39913.2426736111,2009-04-10,05:49:27
39.984986,116.319709,0,90,39913.2427314815,2009-04-10,05:49:32
39.984987,116.31971,0,90,39913.2427893518,2009-04-10,05:49:37
39.984987,116.31971,0,90,39913.2428240741,2009-04-10,05:49:40
39.984991,116.319712,0,90,39913.2428472222,2009-04-10,05:49:42
39.985042,116.319709,0,90,39913.2429050926,2009-04-10,05:49:47
39.985136,116.319677,0,90,39913.242962963,2009-04-10,05:49:52
39.985168,116.319701,0,90,39913.2430208333,2009-04-10,05:49:57
39.985165,116.319756,0,90,39913.2430787037,2009-04-10,05:50:02
39.985067,116.319774,0,90,39913.2431365741,2009-04-10,05:50:07
39.985047,116.31977,0,90,39913.2431944444,2009-04-10,05:50:12
39.985039,116.319767,0,90,39913.2432523148,2009-04-10,05:50:17
39.985036,116.319767,0,90,39913.2433101852,2009-04-10,05:50:22
39.985036,116.319767,0,90,39913.2433449074,2009-04-10,05:50:25
39.985031,116.319766,0,90,39913.2433680556,2009-04-10,05:50:27
39.98498,116.319756,0,90,39913.2434259259,2009-04-10,05:50:32
39.98492,116.319772,0,90,39913.2434837963,2009-04-10,05:50:37
39.984917,116.319762,0,90,39913.2435416667,2009-04-10,05:50:42
39.984922,116.319748,0,90,39913.243599537,2009-04-10,05:50:47
39.984931,116.319766,0,90,39913.2436574074,2009-04-10,05:50:52
39.984935,116.319769,0,90,39913.2437152778,2009-04-10,05:50:57
39.984932,116.319768,0,90,39913.2437731481,2009-04-10,05:51:02
39.984926,116.319767,0,90,39913.2438310185,2009-04-10,05:51:07
39.984926,116.319767,0,90,39913.2438657407,2009-04-10,05:51:10
39.98492,116.319772,0,90,39913.2438888889,2009-04-10,05:51:12
39.984913,116.319755,0,90,39913.2439467593,2009-04-10,05:51:17
39.984913,116.319755,0,90,39913.2439814815,2009-04-10,05:51:20
39.98492,116.319748,0,90,39913.2440046296,2009-04-10,05:51:22
39.984892,116.319749,0,90,39913.2440625,2009-04-10,05:51:27
39.984641,116.319721,0,133,39913.2503125,2009-04-10,06:00:27
39.98459,116.319754,0,133,39913.2503703704,2009-04-10,06:00:32
39.984549,116.319746,0,133,39913.2504282407,2009-04-10,06:00:37
39.984545,116.319757,0,133,39913.2504861111,2009-04-10,06:00:42
39.984473,116.319747,0,133,39913.2505439815,2009-04-10,06:00:47
39.984418,116.319732,0,134,39913.2506018518,2009-04-10,06:00:52
39.984368,116.319749,0,134,39913.2506597222,2009-04-10,06:00:57
39.984325,116.31981,0,134,39913.2507175926,2009-04-10,06:01:02
39.984454,116.319773,0,133,39913.250775463,2009-04-10,06:01:07
39.984578,116.319706,0,135,39913.2508333333,2009-04-10,06:01:12
39.984713,116.319817,0,143,39913.2508912037,2009-04-10,06:01:17
39.984813,116.319844,0,150,39913.2509490741,2009-04-10,06:01:22
39.984983,116.319923,0,148,39913.2510069444,2009-04-10,06:01:27
39.985024,116.319947,0,148,39913.2510648148,2009-04-10,06:01:32
39.985034,116.319994,0,148,39913.2511226852,2009-04-10,06:01:37
39.985065,116.320036,0,148,39913.2511805556,2009-04-10,06:01:42
39.985018,116.320102,0,148,39913.2512384259,2009-04-10,06:01:47
39.984999,116.32014,0,149,39913.2512962963,2009-04-10,06:01:52
39.984967,116.320117,0,150,39913.2513541667,2009-04-10,06:01:57
39.984929,116.320116,0,143,39913.251412037,2009-04-10,06:02:02
39.984892,116.320078,0,140,39913.2514699074,2009-04-10,06:02:07
39.984888,116.319999,0,137,39913.2515277778,2009-04-10,06:02:12
39.984871,116.319949,0,135,39913.2515856481,2009-04-10,06:02:17
39.984862,116.319885,0,139,39913.2516435185,2009-04-10,06:02:22
39.98486,116.319833,0,142,39913.2517013889,2009-04-10,06:02:27
39.984859,116.319754,0,140,39913.2517592593,2009-04-10,06:02:32
39.984851,116.319664,0,138,39913.2518171296,2009-04-10,06:02:37
39.984831,116.319593,0,136,39913.251875,2009-04-10,06:02:42
39.984822,116.319518,0,136,39913.2519328704,2009-04-10,06:02:47
39.984816,116.31944,0,136,39913.2519907407,2009-04-10,06:02:52
39.984814,116.319369,0,138,39913.2520486111,2009-04-10,06:02:57
39.984819,116.319295,0,136,39913.2521064815,2009-04-10,06:03:02
39.984825,116.319216,0,136,39913.2521643518,2009-04-10,06:03:07
39.984822,116.319135,0,137,39913.2522222222,2009-04-10,06:03:12
39.984822,116.319064,0,137,39913.2522800926,2009-04-10,06:03:17
39.984817,116.319,0,141,39913.252337963,2009-04-10,06:03:22
39.984807,116.318923,0,145,39913.2523958333,2009-04-10,06:03:27
39.984808,116.31885,0,145,39913.2524537037,2009-04-10,06:03:32
39.984805,116.318785,0,147,39913.2525115741,2009-04-10,06:03:37
39.984804,116.318674,0,149,39913.2525694444,2009-04-10,06:03:42
39.984799,116.318587,0,146,39913.2526273148,2009-04-10,06:03:47
39.984799,116.318508,0,147,39913.2526851852,2009-04-10,06:03:52
39.984796,116.318412,0,145,39913.2527430556,2009-04-10,06:03:57
39.98478,116.318342,0,142,39913.2528009259,2009-04-10,06:04:02
39.984764,116.31826,0,139,39913.2528587963,2009-04-10,06:04:07
39.984767,116.318199,0,132,39913.2529166667,2009-04-10,06:04:12
39.984766,116.318125,0,129,39913.252974537,2009-04-10,06:04:17
39.984777,116.31806,0,124,39913.2530324074,2009-04-10,06:04:22
39.984772,116.317996,0,124,39913.2530902778,2009-04-10,06:04:27
39.984764,116.317909,0,123,39913.2531481481,2009-04-10,06:04:32
39.984763,116.317847,0,124,39913.2532060185,2009-04-10,06:04:37
39.98477,116.317774,0,123,39913.2532638889,2009-04-10,06:04:42
39.984773,116.317696,0,122,39913.2533217593,2009-04-10,06:04:47
39.984775,116.317625,0,123,39913.2533796296,2009-04-10,06:04:52
39.984771,116.317572,0,125,39913.2534375,2009-04-10,06:04:57
39.984768,116.31748,0,125,39913.2534953704,2009-04-10,06:05:02
39.984771,116.317416,0,127,39913.2535532407,2009-04-10,06:05:07
39.984769,116.317366,0,132,39913.2536111111,2009-04-10,06:05:12
39.984775,116.317281,0,133,39913.2536689815,2009-04-10,06:05:17
39.98476,116.317216,0,137,39913.2537268519,2009-04-10,06:05:22
39.984752,116.317133,0,137,39913.2537847222,2009-04-10,06:05:27
39.984749,116.317039,0,134,39913.2538425926,2009-04-10,06:05:32
39.984757,116.316972,0,134,39913.253900463,2009-04-10,06:05:37
39.984757,116.316904,0,135,39913.2539583333,2009-04-10,06:05:42
39.984758,116.316813,0,134,39913.2540162037,2009-04-10,06:05:47
39.984748,116.316711,0,132,39913.2540740741,2009-04-10,06:05:52
39.984743,116.316636,0,133,39913.2541319444,2009-04-10,06:05:57
39.98479,116.316605,0,136,39913.2541898148,2009-04-10,06:06:02
39.984789,116.316519,0,135,39913.2542476852,2009-04-10,06:06:07
39.984774,116.316448,0,134,39913.2543055556,2009-04-10,06:06:12
39.984761,116.316432,0,134,39913.2543634259,2009-04-10,06:06:17
39.984762,116.316435,0,134,39913.2544212963,2009-04-10,06:06:22
39.984761,116.316435,0,135,39913.2544791667,2009-04-10,06:06:27
39.98476,116.316436,0,135,39913.254537037,2009-04-10,06:06:32
39.98476,116.316435,0,135,39913.2545949074,2009-04-10,06:06:37
39.984759,116.316435,0,135,39913.2546527778,2009-04-10,06:06:42
39.984759,116.316435,0,135,39913.2547106481,2009-04-10,06:06:47
39.984759,116.316436,0,135,39913.2547685185,2009-04-10,06:06:52
39.984758,116.316436,0,135,39913.2548263889,2009-04-10,06:06:57
39.984758,116.316436,0,135,39913.2548842593,2009-04-10,06:07:02
39.984758,116.316436,0,135,39913.2549421296,2009-04-10,06:07:07
39.984758,116.316435,0,135,39913.255,2009-04-10,06:07:12
39.984758,116.316434,0,135,39913.2550578704,2009-04-10,06:07:17
39.984758,116.316434,0,135,39913.2550925926,2009-04-10,06:07:20
39.984758,116.316431,0,135,39913.2551157407,2009-04-10,06:07:22
39.984743,116.316382,0,135,39913.2551736111,2009-04-10,06:07:27
39.984594,116.315251,0,135,39913.2552314815,2009-04-10,06:07:32
39.984581,116.314765,0,136,39913.2552893519,2009-04-10,06:07:37
39.984586,116.314437,0,131,39913.2553472222,2009-04-10,06:07:42
39.984581,116.314344,0,128,39913.2554050926,2009-04-10,06:07:47
39.984585,116.314345,0,127,39913.255462963,2009-04-10,06:07:52
39.984585,116.314345,0,127,39913.2554976852,2009-04-10,06:07:55
39.984588,116.314346,0,127,39913.2555208333,2009-04-10,06:07:57
39.984613,116.314194,0,127,39913.2555787037,2009-04-10,06:08:02
39.98461,116.313952,0,128,39913.2556365741,2009-04-10,06:08:07
39.984567,116.313656,0,131,39913.2556944444,2009-04-10,06:08:12
39.984563,116.313288,0,132,39913.2557523148,2009-04-10,06:08:17
39.984573,116.313101,0,132,39913.2558101852,2009-04-10,06:08:22
39.984594,116.313045,0,133,39913.2558680556,2009-04-10,06:08:27
39.98459,116.313031,0,134,39913.2559259259,2009-04-10,06:08:32
39.984603,116.313024,0,135,39913.2559837963,2009-04-10,06:08:37
39.984603,116.313022,0,135,39913.2560416667,2009-04-10,06:08:42
39.984605,116.313025,0,135,39913.256099537,2009-04-10,06:08:47
39.9846,116.313025,0,135,39913.2561574074,2009-04-10,06:08:52
39.9846,116.313025,0,135,39913.2561921296,2009-04-10,06:08:55
39.984598,116.313023,0,135,39913.2562152778,2009-04-10,06:08:57
39.98461,116.31292,0,135,39913.2562731481,2009-04-10,06:09:02
39.984598,116.312758,0,135,39913.2563310185,2009-04-10,06:09:07
39.984558,116.31257,0,134,39913.2563888889,2009-04-10,06:09:12
39.98454,116.312446,0,134,39913.2564467593,2009-04-10,06:09:17
39.984507,116.312436,0,134,39913.2565046296,2009-04-10,06:09:22
39.984515,116.312405,0,135,39913.2565625,2009-04-10,06:09:27
39.984492,116.312411,0,137,39913.2566203704,2009-04-10,06:09:32
39.984489,116.312349,0,138,39913.2566782407,2009-04-10,06:09:37
39.98452,116.312074,0,141,39913.2567361111,2009-04-10,06:09:42
39.984547,116.311789,0,142,39913.2567939815,2009-04-10,06:09:47
39.984559,116.3115,0,143,39913.2568518519,2009-04-10,06:09:52
39.98455,116.311296,0,144,39913.2569097222,2009-04-10,06:09:57
39.984551,116.311264,0,145,39913.2569675926,2009-04-10,06:10:02
39.984545,116.311261,0,146,39913.257025463,2009-04-10,06:10:07
39.984547,116.311261,0,145,39913.2570833333,2009-04-10,06:10:12
39.98455,116.311263,0,145,39913.2571412037,2009-04-10,06:10:17
39.984552,116.311263,0,145,39913.2571990741,2009-04-10,06:10:22
39.984552,116.311263,0,145,39913.2572337963,2009-04-10,06:10:25
39.98455,116.311264,0,145,39913.2572569444,2009-04-10,06:10:27
39.984537,116.311263,0,146,39913.2573148148,2009-04-10,06:10:32
39.984536,116.311263,0,147,39913.2573726852,2009-04-10,06:10:37
39.98453,116.311261,0,148,39913.2574305556,2009-04-10,06:10:42
39.984533,116.311263,0,148,39913.2574884259,2009-04-10,06:10:47
39.984533,116.311265,0,148,39913.2575462963,2009-04-10,06:10:52
39.984526,116.311263,0,148,39913.2576041667,2009-04-10,06:10:57
39.984524,116.311264,0,148,39913.257662037,2009-04-10,06:11:02
39.984528,116.311267,0,148,39913.2577199074,2009-04-10,06:11:07
39.984528,116.311268,0,148,39913.2577777778,2009-04-10,06:11:12
39.984526,116.311268,0,148,39913.2578356481,2009-04-10,06:11:17
39.984518,116.311266,0,148,39913.2578935185,2009-04-10,06:11:22
39.984517,116.311268,0,148,39913.2579513889,2009-04-10,06:11:27
39.984516,116.311268,0,148,39913.2580092593,2009-04-10,06:11:32
39.984518,116.31127,0,148,39913.2580671296,2009-04-10,06:11:37
39.98452,116.311271,0,148,39913.258125,2009-04-10,06:11:42
39.984518,116.311271,0,148,39913.2581828704,2009-04-10,06:11:47
39.984515,116.311272,0,148,39913.2582407407,2009-04-10,06:11:52
39.984519,116.311275,0,148,39913.2582986111,2009-04-10,06:11:57
39.984523,116.311278,0,148,39913.2583564815,2009-04-10,06:12:02
39.984522,116.311277,0,148,39913.2584143518,2009-04-10,06:12:07
39.984519,116.311278,0,148,39913.2584722222,2009-04-10,06:12:12
39.984519,116.311278,0,148,39913.2585069444,2009-04-10,06:12:15
39.984521,116.311279,0,148,39913.2585300926,2009-04-10,06:12:17
39.984505,116.311272,0,148,39913.258587963,2009-04-10,06:12:22
39.984512,116.311121,0,148,39913.2586458333,2009-04-10,06:12:27
39.984533,116.310801,0,147,39913.2587037037,2009-04-10,06:12:32
39.984543,116.310353,0,153,39913.2587615741,2009-04-10,06:12:37
39.984537,116.309883,0,151,39913.2588194444,2009-04-10,06:12:42
39.984511,116.309547,0,156,39913.2588773148,2009-04-10,06:12:47
39.98449,116.30924,0,161,39913.2589351852,2009-04-10,06:12:52
39.984471,116.30889,0,170,39913.2589930556,2009-04-10,06:12:57
39.984471,116.308509,0,172,39913.2590509259,2009-04-10,06:13:02
39.984452,116.308168,0,176,39913.2591087963,2009-04-10,06:13:07
39.984393,116.308021,0,179,39913.2591666667,2009-04-10,06:13:12
39.984398,116.308032,0,182,39913.259224537,2009-04-10,06:13:17
39.984405,116.308045,0,185,39913.2592824074,2009-04-10,06:13:22
39.984371,116.308011,0,185,39913.2593402778,2009-04-10,06:13:27
39.984326,116.307901,0,183,39913.2593981481,2009-04-10,06:13:32
39.984376,116.307691,0,192,39913.2594560185,2009-04-10,06:13:37
39.984374,116.307323,0,199,39913.2595138889,2009-04-10,06:13:42
39.984373,116.306905,0,183,39913.2595717593,2009-04-10,06:13:47
39.984343,116.306527,0,170,39913.2596296296,2009-04-10,06:13:52
39.984337,116.306121,0,162,39913.2596875,2009-04-10,06:13:57
39.984331,116.30565,0,165,39913.2597453704,2009-04-10,06:14:02
39.984341,116.30508,0,166,39913.2598032407,2009-04-10,06:14:07
39.984328,116.304455,0,164,39913.2598611111,2009-04-10,06:14:12
39.984291,116.303858,0,158,39913.2599189815,2009-04-10,06:14:17
39.984296,116.303272,0,158,39913.2599768518,2009-04-10,06:14:22
39.984282,116.302733,0,158,39913.2600347222,2009-04-10,06:14:27
39.984288,116.302184,0,153,39913.2600925926,2009-04-10,06:14:32
39.984262,116.301573,0,152,39913.260150463,2009-04-10,06:14:37
39.98425,116.300972,0,144,39913.2602083333,2009-04-10,06:14:42
39.984246,116.300397,0,135,39913.2602662037,2009-04-10,06:14:47
39.984215,116.299842,0,140,39913.2603240741,2009-04-10,06:14:52
39.984165,116.299515,0,142,39913.2603819444,2009-04-10,06:14:57
39.984145,116.299513,0,141,39913.2604398148,2009-04-10,06:15:02
39.984154,116.299531,0,140,39913.2604976852,2009-04-10,06:15:07
39.984154,116.299539,0,140,39913.2605555556,2009-04-10,06:15:12
39.984154,116.299544,0,140,39913.2606134259,2009-04-10,06:15:17
39.984154,116.299544,0,140,39913.2606481481,2009-04-10,06:15:20
39.984153,116.299545,0,140,39913.2606712963,2009-04-10,06:15:22
39.984123,116.299499,0,139,39913.2607291667,2009-04-10,06:15:27
39.983979,116.299456,0,137,39913.260787037,2009-04-10,06:15:32
39.983747,116.299459,0,135,39913.2608449074,2009-04-10,06:15:37
39.983636,116.299374,0,136,39913.2609027778,2009-04-10,06:15:42
39.983422,116.299368,0,131,39913.2609606481,2009-04-10,06:15:47
39.983145,116.299371,0,128,39913.2610185185,2009-04-10,06:15:52
39.98288,116.299388,0,127,39913.2610763889,2009-04-10,06:15:57
39.982567,116.299473,0,120,39913.2611342593,2009-04-10,06:16:02
39.982281,116.299553,0,128,39913.2611921296,2009-04-10,06:16:07
39.981991,116.299622,0,143,39913.26125,2009-04-10,06:16:12
39.981765,116.299581,0,167,39913.2613078704,2009-04-10,06:16:17
39.981564,116.299628,0,189,39913.2613657407,2009-04-10,06:16:22
39.981325,116.299569,0,209,39913.2614236111,2009-04-10,06:16:27
39.981124,116.299579,0,234,39913.2614814815,2009-04-10,06:16:32
39.980833,116.299679,0,231,39913.2615393519,2009-04-10,06:16:37
39.980459,116.299677,0,252,39913.2615972222,2009-04-10,06:16:42
39.979966,116.299715,0,295,39913.2616550926,2009-04-10,06:16:47
39.979506,116.299815,0,311,39913.261712963,2009-04-10,06:16:52
39.97905,116.299832,0,321,39913.2617708333,2009-04-10,06:16:57
39.978664,116.299832,0,320,39913.2618287037,2009-04-10,06:17:02
39.978539,116.299838,0,316,39913.2618865741,2009-04-10,06:17:07
39.978536,116.299833,0,319,39913.2619444444,2009-04-10,06:17:12
39.978537,116.299835,0,320,39913.2620023148,2009-04-10,06:17:17
39.978537,116.299835,0,320,39913.262037037,2009-04-10,06:17:20
39.978536,116.29984,0,321,39913.2620601852,2009-04-10,06:17:22
39.978536,116.299853,0,321,39913.2621180556,2009-04-10,06:17:27
39.978477,116.299841,0,322,39913.2621759259,2009-04-10,06:17:32
39.978218,116.299925,0,322,39913.2622337963,2009-04-10,06:17:37
39.977972,116.300018,0,323,39913.2622916667,2009-04-10,06:17:42
39.977627,116.300105,0,324,39913.262349537,2009-04-10,06:17:47
39.977172,116.300151,0,332,39913.2624074074,2009-04-10,06:17:52
39.976641,116.300206,0,336,39913.2624652778,2009-04-10,06:17:57
39.976167,116.300227,0,337,39913.2625231481,2009-04-10,06:18:02
39.975771,116.300249,0,323,39913.2625810185,2009-04-10,06:18:07
39.97527,116.300359,0,316,39913.2626388889,2009-04-10,06:18:12
39.975044,116.30038,0,318,39913.2626967593,2009-04-10,06:18:17
39.974878,116.30034,0,327,39913.2627546296,2009-04-10,06:18:22
39.974878,116.300339,0,328,39913.2628125,2009-04-10,06:18:27
39.974878,116.300338,0,329,39913.2628703704,2009-04-10,06:18:32
39.974879,116.300344,0,329,39913.2629282407,2009-04-10,06:18:37
39.974879,116.300346,0,330,39913.2629861111,2009-04-10,06:18:42
39.974879,116.300339,0,330,39913.2630439815,2009-04-10,06:18:47
39.97488,116.300339,0,330,39913.2631018519,2009-04-10,06:18:52
39.97488,116.300339,0,330,39913.2631365741,2009-04-10,06:18:55
39.97488,116.300332,0,330,39913.2631597222,2009-04-10,06:18:57
39.974878,116.300314,0,330,39913.2632175926,2009-04-10,06:19:02
39.974718,116.30036,0,326,39913.263275463,2009-04-10,06:19:07
39.974644,116.300169,0,328,39913.2633333333,2009-04-10,06:19:12
39.974308,116.300147,0,308,39913.2633912037,2009-04-10,06:19:17
39.973934,116.300147,0,289,39913.2634490741,2009-04-10,06:19:22
39.973556,116.300161,0,262,39913.2635069444,2009-04-10,06:19:27
39.973178,116.300217,0,241,39913.2635648148,2009-04-10,06:19:32
39.972871,116.300242,0,216,39913.2636226852,2009-04-10,06:19:37
39.972662,116.300263,0,193,39913.2636805556,2009-04-10,06:19:42
39.97258,116.30031,0,180,39913.2637384259,2009-04-10,06:19:47
39.972579,116.300307,0,182,39913.2637962963,2009-04-10,06:19:52
39.972577,116.300299,0,181,39913.2638541667,2009-04-10,06:19:57
39.972577,116.300299,0,181,39913.2638888889,2009-04-10,06:20:00
39.972577,116.300303,0,181,39913.263912037,2009-04-10,06:20:02
39.972537,116.300314,0,184,39913.2639699074,2009-04-10,06:20:07
39.972544,116.300455,0,212,39913.2640277778,2009-04-10,06:20:12
39.972585,116.300527,0,227,39913.2640856481,2009-04-10,06:20:17
39.972499,116.300523,0,226,39913.2641435185,2009-04-10,06:20:22
39.972395,116.30044,0,225,39913.2642013889,2009-04-10,06:20:27
39.972289,116.300336,0,217,39913.2642592593,2009-04-10,06:20:32
39.972163,116.300333,0,219,39913.2643171296,2009-04-10,06:20:37
39.971808,116.300443,0,214,39913.264375,2009-04-10,06:20:42
39.971471,116.300574,0,217,39913.2644328704,2009-04-10,06:20:47
39.971106,116.300482,0,214,39913.2644907407,2009-04-10,06:20:52
39.97083,116.300486,0,215,39913.2645486111,2009-04-10,06:20:57
39.970674,116.300501,0,218,39913.2646064815,2009-04-10,06:21:02
39.970645,116.300534,0,219,39913.2646643519,2009-04-10,06:21:07
39.970645,116.300534,0,219,39913.2646990741,2009-04-10,06:21:10
39.970639,116.30054,0,220,39913.2647222222,2009-04-10,06:21:12
39.970629,116.300518,0,221,39913.2647800926,2009-04-10,06:21:17
39.970601,116.300507,0,221,39913.264837963,2009-04-10,06:21:22
39.970569,116.300509,0,221,39913.2648958333,2009-04-10,06:21:27
39.970557,116.300513,0,222,39913.2649537037,2009-04-10,06:21:32
39.970544,116.300494,0,222,39913.2650115741,2009-04-10,06:21:37
39.970539,116.300487,0,222,39913.2650694444,2009-04-10,06:21:42
39.970539,116.300487,0,222,39913.2651041667,2009-04-10,06:21:45
39.97054,116.300493,0,222,39913.2651273148,2009-04-10,06:21:47
39.970543,116.300512,0,222,39913.2651851852,2009-04-10,06:21:52
39.970543,116.300512,0,222,39913.2652199074,2009-04-10,06:21:55
39.970543,116.30051,0,221,39913.2652430556,2009-04-10,06:21:57
39.970545,116.300523,0,221,39913.2653009259,2009-04-10,06:22:02
39.970545,116.300529,0,221,39913.2653587963,2009-04-10,06:22:07
39.970545,116.300536,0,221,39913.2654166667,2009-04-10,06:22:12
39.970546,116.30054,0,222,39913.265474537,2009-04-10,06:22:17
39.970553,116.300547,0,222,39913.2655324074,2009-04-10,06:22:22
39.970553,116.300547,0,222,39913.2655671296,2009-04-10,06:22:25
39.970558,116.300552,0,222,39913.2655902778,2009-04-10,06:22:27
39.970556,116.300537,0,222,39913.2656481481,2009-04-10,06:22:32
39.970556,116.300537,0,222,39913.2656828704,2009-04-10,06:22:35
39.970551,116.300535,0,223,39913.2657060185,2009-04-10,06:22:37
39.970547,116.300564,0,223,39913.2657638889,2009-04-10,06:22:42
39.970541,116.300606,0,223,39913.2658217593,2009-04-10,06:22:47
39.970542,116.300638,0,223,39913.2658796296,2009-04-10,06:22:52
39.970536,116.300665,0,224,39913.2659375,2009-04-10,06:22:57
39.970531,116.300696,0,224,39913.2659953704,2009-04-10,06:23:02
39.970528,116.300721,0,225,39913.2660532407,2009-04-10,06:23:07
39.970526,116.300754,0,225,39913.2661111111,2009-04-10,06:23:12
39.970517,116.300775,0,227,39913.2661689815,2009-04-10,06:23:17
39.970501,116.300785,0,228,39913.2662268518,2009-04-10,06:23:22
39.970484,116.3008,0,229,39913.2662847222,2009-04-10,06:23:27
39.970473,116.300822,0,230,39913.2663425926,2009-04-10,06:23:32
39.970466,116.30084,0,231,39913.266400463,2009-04-10,06:23:37
39.970464,116.300855,0,232,39913.2664583333,2009-04-10,06:23:42
39.970243,116.300869,0,314,39913.2705671296,2009-04-10,06:29:37
39.969947,116.300858,0,315,39913.270625,2009-04-10,06:29:42
39.969487,116.300919,0,323,39913.2706828704,2009-04-10,06:29:47
39.968988,116.300974,0,331,39913.2707407407,2009-04-10,06:29:52
39.968551,116.30092,0,336,39913.2707986111,2009-04-10,06:29:57
39.968094,116.300832,0,342,39913.2708564815,2009-04-10,06:30:02
39.967681,116.300764,0,347,39913.2709143519,2009-04-10,06:30:07
39.967117,116.300745,0,347,39913.2709722222,2009-04-10,06:30:12
39.966618,116.300715,0,339,39913.2710300926,2009-04-10,06:30:17
39.96612,116.300864,0,319,39913.271087963,2009-04-10,06:30:22
39.965553,116.300957,0,306,39913.2711458333,2009-04-10,06:30:27
39.965012,116.301055,0,293,39913.2712037037,2009-04-10,06:30:32
39.964504,116.301128,0,286,39913.2712615741,2009-04-10,06:30:37
39.964045,116.30122,0,261,39913.2713194444,2009-04-10,06:30:42
39.963669,116.301292,0,245,39913.2713773148,2009-04-10,06:30:47
39.963592,116.301374,0,226,39913.2714351852,2009-04-10,06:30:52
39.963549,116.301391,0,212,39913.2714930556,2009-04-10,06:30:57
39.963487,116.301391,0,201,39913.2715509259,2009-04-10,06:31:02
39.963447,116.301378,0,184,39913.2716087963,2009-04-10,06:31:07
39.963356,116.301388,0,177,39913.2716666667,2009-04-10,06:31:12
39.963248,116.301396,0,169,39913.271724537,2009-04-10,06:31:17
39.96312,116.301423,0,165,39913.2717824074,2009-04-10,06:31:22
39.963038,116.301441,0,170,39913.2718402778,2009-04-10,06:31:27
39.962976,116.301441,0,171,39913.2718981481,2009-04-10,06:31:32
39.962954,116.301437,0,163,39913.2719560185,2009-04-10,06:31:37
39.962951,116.301438,0,161,39913.2720138889,2009-04-10,06:31:42
39.962948,116.301438,0,160,39913.2720717593,2009-04-10,06:31:47
39.962947,116.301439,0,160,39913.2721296296,2009-04-10,06:31:52
39.962947,116.301439,0,160,39913.2721643519,2009-04-10,06:31:55
39.962945,116.301439,0,161,39913.2721875,2009-04-10,06:31:57
39.962954,116.301438,0,160,39913.2722453704,2009-04-10,06:32:02
39.962959,116.301437,0,161,39913.2723032407,2009-04-10,06:32:07
39.962959,116.301437,0,161,39913.272337963,2009-04-10,06:32:10
39.962959,116.301438,0,161,39913.2723611111,2009-04-10,06:32:12
39.962919,116.301444,0,158,39913.2724189815,2009-04-10,06:32:17
39.962698,116.301464,0,157,39913.2724768519,2009-04-10,06:32:22
39.962286,116.301566,0,155,39913.2725347222,2009-04-10,06:32:27
39.961894,116.301603,0,153,39913.2725925926,2009-04-10,06:32:32
39.961608,116.301641,0,154,39913.272650463,2009-04-10,06:32:37
39.961289,116.301709,0,159,39913.2727083333,2009-04-10,06:32:42
39.961063,116.301815,0,160,39913.2727662037,2009-04-10,06:32:47
39.961038,116.302191,0,158,39913.2728240741,2009-04-10,06:32:52
39.961153,116.302763,0,157,39913.2728819444,2009-04-10,06:32:57
39.96132,116.303404,0,157,39913.2729398148,2009-04-10,06:33:02
39.961582,116.304037,0,157,39913.2729976852,2009-04-10,06:33:07
39.961822,116.304712,0,158,39913.2730555556,2009-04-10,06:33:12
39.962023,116.30532,0,157,39913.2731134259,2009-04-10,06:33:17
39.962144,116.305658,0,157,39913.2731712963,2009-04-10,06:33:22
39.962147,116.305745,0,158,39913.2732291667,2009-04-10,06:33:27
39.962193,116.305855,0,157,39913.273287037,2009-04-10,06:33:32
39.962251,116.30598,0,157,39913.2733449074,2009-04-10,06:33:37
39.96234,116.306182,0,154,39913.2734027778,2009-04-10,06:33:42
39.96251,116.30655,0,153,39913.2734606481,2009-04-10,06:33:47
39.962731,116.307037,0,149,39913.2735185185,2009-04-10,06:33:52
39.962955,116.307664,0,145,39913.2735763889,2009-04-10,06:33:57
39.963254,116.30847,0,146,39913.2736342593,2009-04-10,06:34:02
39.963606,116.309402,0,149,39913.2736921296,2009-04-10,06:34:07
39.964031,116.310468,0,152,39913.27375,2009-04-10,06:34:12
39.964479,116.311573,0,155,39913.2738078704,2009-04-10,06:34:17
39.9649,116.312669,0,158,39913.2738657407,2009-04-10,06:34:22
39.965306,116.313736,0,166,39913.2739236111,2009-04-10,06:34:27
39.965595,116.314792,0,165,39913.2739814815,2009-04-10,06:34:32
39.96576,116.315787,0,157,39913.2740393518,2009-04-10,06:34:37
39.96583,116.316869,0,148,39913.2740972222,2009-04-10,06:34:42
39.965873,116.318049,0,147,39913.2741550926,2009-04-10,06:34:47
39.965926,116.319216,0,150,39913.274212963,2009-04-10,06:34:52
39.965951,116.320332,0,155,39913.2742708333,2009-04-10,06:34:57
39.965984,116.321445,0,157,39913.2743287037,2009-04-10,06:35:02
39.966036,116.322607,0,159,39913.2743865741,2009-04-10,06:35:07
39.966086,116.323782,0,162,39913.2744444444,2009-04-10,06:35:12
39.966145,116.324882,0,178,39913.2745023148,2009-04-10,06:35:17
39.966201,116.32607,0,185,39913.2745601852,2009-04-10,06:35:22
39.966261,116.327129,0,213,39913.2746180556,2009-04-10,06:35:27
39.966282,116.328052,0,211,39913.2746759259,2009-04-10,06:35:32
39.96628,116.328898,0,202,39913.2747337963,2009-04-10,06:35:37
39.966273,116.329635,0,205,39913.2747916667,2009-04-10,06:35:42
39.96627,116.33053,0,209,39913.274849537,2009-04-10,06:35:47
39.966265,116.331516,0,201,39913.2749074074,2009-04-10,06:35:52
39.966268,116.332532,0,189,39913.2749652778,2009-04-10,06:35:57
39.966287,116.333627,0,178,39913.2750231481,2009-04-10,06:36:02
39.966292,116.334758,0,176,39913.2750810185,2009-04-10,06:36:07
39.966297,116.33596,0,174,39913.2751388889,2009-04-10,06:36:12
39.966308,116.337127,0,176,39913.2751967593,2009-04-10,06:36:17
39.966317,116.338252,0,170,39913.2752546296,2009-04-10,06:36:22
39.966307,116.339323,0,168,39913.2753125,2009-04-10,06:36:27
39.966303,116.340275,0,160,39913.2753703704,2009-04-10,06:36:32
39.966292,116.341158,0,170,39913.2754282407,2009-04-10,06:36:37
39.966298,116.341978,0,179,39913.2754861111,2009-04-10,06:36:42
39.966294,116.342858,0,182,39913.2755439815,2009-04-10,06:36:47
39.966309,116.343895,0,191,39913.2756018518,2009-04-10,06:36:52
39.966324,116.345026,0,196,39913.2756597222,2009-04-10,06:36:57
39.966351,116.346089,0,197,39913.2757175926,2009-04-10,06:37:02
39.966345,116.347129,0,191,39913.275775463,2009-04-10,06:37:07
39.966353,116.348194,0,186,39913.2758333333,2009-04-10,06:37:12
39.966356,116.34921,0,182,39913.2758912037,2009-04-10,06:37:17
39.966357,116.350245,0,176,39913.2759490741,2009-04-10,06:37:22
39.966355,116.351262,0,169,39913.2760069444,2009-04-10,06:37:27
39.966338,116.352106,0,168,39913.2760648148,2009-04-10,06:37:32
39.966316,116.352845,0,161,39913.2761226852,2009-04-10,06:37:37
39.966334,116.353342,0,143,39913.2761805556,2009-04-10,06:37:42
39.966326,116.353575,0,141,39913.2762384259,2009-04-10,06:37:47
39.966309,116.353781,0,149,39913.2762962963,2009-04-10,06:37:52
39.9663,116.354074,0,163,39913.2763541667,2009-04-10,06:37:57
39.966293,116.354442,0,176,39913.276412037,2009-04-10,06:38:02
39.966293,116.354785,0,185,39913.2764699074,2009-04-10,06:38:07
39.966287,116.355068,0,200,39913.2765277778,2009-04-10,06:38:12
39.966314,116.355443,0,218,39913.2765856481,2009-04-10,06:38:17
39.966324,116.355954,0,223,39913.2766435185,2009-04-10,06:38:22
39.966323,116.356535,0,228,39913.2767013889,2009-04-10,06:38:27
39.966307,116.357138,0,237,39913.2767592593,2009-04-10,06:38:32
39.966307,116.357724,0,232,39913.2768171296,2009-04-10,06:38:37
39.966288,116.358228,0,242,39913.276875,2009-04-10,06:38:42
39.966252,116.358833,0,245,39913.2769328704,2009-04-10,06:38:47
39.966265,116.359476,0,251,39913.2769907407,2009-04-10,06:38:52
39.966294,116.360096,0,249,39913.2770486111,2009-04-10,06:38:57
39.966285,116.360679,0,242,39913.2771064815,2009-04-10,06:39:02
39.966296,116.361125,0,229,39913.2771643519,2009-04-10,06:39:07
39.966295,116.361602,0,209,39913.2772222222,2009-04-10,06:39:12
39.966269,116.361948,0,192,39913.2772800926,2009-04-10,06:39:17
39.966256,116.362207,0,186,39913.277337963,2009-04-10,06:39:22
39.966257,116.362496,0,175,39913.2773958333,2009-04-10,06:39:27
39.966255,116.362714,0,177,39913.2774537037,2009-04-10,06:39:32
39.966264,116.362853,0,172,39913.2775115741,2009-04-10,06:39:37
39.966263,116.362874,0,173,39913.2775694444,2009-04-10,06:39:42
39.966263,116.362874,0,174,39913.2776273148,2009-04-10,06:39:47
39.966261,116.362877,0,174,39913.2776851852,2009-04-10,06:39:52
39.966262,116.362877,0,174,39913.2777430556,2009-04-10,06:39:57
39.966263,116.362872,0,174,39913.2778009259,2009-04-10,06:40:02
39.966263,116.362865,0,174,39913.2778587963,2009-04-10,06:40:07
39.966263,116.362865,0,174,39913.2778935185,2009-04-10,06:40:10
39.966263,116.362858,0,174,39913.2779166667,2009-04-10,06:40:12
39.966264,116.362846,0,174,39913.277974537,2009-04-10,06:40:17
39.966264,116.362846,0,174,39913.2780092593,2009-04-10,06:40:20
39.966262,116.362854,0,174,39913.2780324074,2009-04-10,06:40:22
39.966243,116.362952,0,172,39913.2780902778,2009-04-10,06:40:27
39.966196,116.363178,0,171,39913.2781481481,2009-04-10,06:40:32
39.966211,116.363252,0,169,39913.2782060185,2009-04-10,06:40:37
39.966221,116.363275,0,169,39913.2782638889,2009-04-10,06:40:42
39.966217,116.363287,0,169,39913.2783217593,2009-04-10,06:40:47
39.966217,116.363287,0,169,39913.2783564815,2009-04-10,06:40:50
39.966217,116.363282,0,169,39913.2783796296,2009-04-10,06:40:52
39.966219,116.363272,0,169,39913.2784375,2009-04-10,06:40:57
39.96622,116.363266,0,169,39913.2784953704,2009-04-10,06:41:02
39.966221,116.36326,0,170,39913.2785532407,2009-04-10,06:41:07
39.966223,116.363256,0,170,39913.2786111111,2009-04-10,06:41:12
39.966224,116.363254,0,170,39913.2786689815,2009-04-10,06:41:17
39.966224,116.363254,0,170,39913.2787268519,2009-04-10,06:41:22
39.966225,116.363256,0,170,39913.2787847222,2009-04-10,06:41:27
39.966225,116.363257,0,170,39913.2788425926,2009-04-10,06:41:32
39.966226,116.363254,0,170,39913.278900463,2009-04-10,06:41:37
39.966226,116.363254,0,170,39913.2789351852,2009-04-10,06:41:40
39.966226,116.363256,0,170,39913.2789583333,2009-04-10,06:41:42
39.966213,116.363303,0,170,39913.2790162037,2009-04-10,06:41:47
39.966134,116.363384,0,177,39913.2790740741,2009-04-10,06:41:52
39.966052,116.363496,0,186,39913.2791319444,2009-04-10,06:41:57
39.96591,116.363733,0,252,39913.2791898148,2009-04-10,06:42:02
39.965373,116.363864,0,254,39913.2792476852,2009-04-10,06:42:07
39.964735,116.363994,0,263,39913.2793055556,2009-04-10,06:42:12
39.964024,116.364085,0,273,39913.2793634259,2009-04-10,06:42:17
39.963369,116.364169,0,287,39913.2794212963,2009-04-10,06:42:22
39.962784,116.364249,0,277,39913.2794791667,2009-04-10,06:42:27
39.962174,116.364302,0,274,39913.279537037,2009-04-10,06:42:32
39.961587,116.364342,0,255,39913.2795949074,2009-04-10,06:42:37
39.961002,116.364428,0,260,39913.2796527778,2009-04-10,06:42:42
39.960583,116.364469,0,285,39913.2797106481,2009-04-10,06:42:47
39.960467,116.364453,0,306,39913.2797685185,2009-04-10,06:42:52
39.960432,116.364467,0,328,39913.2798263889,2009-04-10,06:42:57
39.960416,116.364467,0,333,39913.2798842593,2009-04-10,06:43:02
39.960413,116.364461,0,339,39913.2799421296,2009-04-10,06:43:07
39.960413,116.364461,0,339,39913.2799768519,2009-04-10,06:43:10
39.960421,116.364458,0,344,39913.28,2009-04-10,06:43:12
39.960431,116.364457,0,348,39913.2800578704,2009-04-10,06:43:17
39.96044,116.364459,0,353,39913.2801157407,2009-04-10,06:43:22
39.960448,116.36446,0,358,39913.2801736111,2009-04-10,06:43:27
39.960451,116.364462,0,363,39913.2802314815,2009-04-10,06:43:32
39.960451,116.364462,0,363,39913.2802662037,2009-04-10,06:43:35
39.960454,116.364464,0,368,39913.2802893519,2009-04-10,06:43:37
39.960464,116.364464,0,372,39913.2803472222,2009-04-10,06:43:42
39.960482,116.36446,0,376,39913.2804050926,2009-04-10,06:43:47
39.960498,116.364457,0,381,39913.280462963,2009-04-10,06:43:52
39.960509,116.364455,0,385,39913.2805208333,2009-04-10,06:43:57
39.960515,116.364448,0,390,39913.2805787037,2009-04-10,06:44:02
39.960517,116.364444,0,395,39913.2806365741,2009-04-10,06:44:07
39.960517,116.364444,0,395,39913.2806712963,2009-04-10,06:44:10
39.960516,116.364439,0,399,39913.2806944444,2009-04-10,06:44:12
39.960528,116.364438,0,404,39913.2807523148,2009-04-10,06:44:17
39.960566,116.364452,0,408,39913.2808101852,2009-04-10,06:44:22
39.96057,116.364439,0,419,39913.2808680556,2009-04-10,06:44:27
39.960531,116.364399,0,416,39913.2809259259,2009-04-10,06:44:32
39.960487,116.364339,0,405,39913.2809837963,2009-04-10,06:44:37
39.960523,116.364239,0,404,39913.2810416667,2009-04-10,06:44:42
39.96055,116.364132,0,404,39913.281099537,2009-04-10,06:44:47
39.960561,116.364041,0,384,39913.2811574074,2009-04-10,06:44:52
39.960563,116.363944,0,373,39913.2812152778,2009-04-10,06:44:57
39.96057,116.363885,0,365,39913.2812731481,2009-04-10,06:45:02
39.960537,116.363769,0,351,39913.2813310185,2009-04-10,06:45:07
39.96051,116.363669,0,339,39913.2813888889,2009-04-10,06:45:12
39.960497,116.363562,0,318,39913.2814467593,2009-04-10,06:45:17
39.960508,116.363465,0,297,39913.2815046296,2009-04-10,06:45:22
39.960515,116.36346,0,289,39913.2815625,2009-04-10,06:45:27
39.960515,116.36346,0,289,39913.2815972222,2009-04-10,06:45:30
39.960518,116.363459,0,288,39913.2816203704,2009-04-10,06:45:32
39.960518,116.363404,0,282,39913.2816782407,2009-04-10,06:45:37
39.960513,116.363319,0,273,39913.2817361111,2009-04-10,06:45:42
39.960489,116.363283,0,266,39913.2817939815,2009-04-10,06:45:47
39.960461,116.363278,0,263,39913.2818518518,2009-04-10,06:45:52
39.960467,116.363244,0,261,39913.2819097222,2009-04-10,06:45:57
39.960467,116.363244,0,261,39913.2819444444,2009-04-10,06:46:00
39.960459,116.363242,0,260,39913.2819675926,2009-04-10,06:46:02
39.960449,116.363229,0,260,39913.282025463,2009-04-10,06:46:07
39.96044,116.363213,0,260,39913.2820833333,2009-04-10,06:46:12
39.960404,116.363198,0,260,39913.2821412037,2009-04-10,06:46:17
39.960372,116.36318,0,261,39913.2821990741,2009-04-10,06:46:22
39.960369,116.363165,0,261,39913.2822569444,2009-04-10,06:46:27
39.960369,116.363165,0,261,39913.2822916667,2009-04-10,06:46:30
39.960375,116.363167,0,261,39913.2823148148,2009-04-10,06:46:32
39.960385,116.363168,0,261,39913.2823726852,2009-04-10,06:46:37
39.960391,116.363168,0,261,39913.2824305556,2009-04-10,06:46:42
39.960394,116.36317,0,262,39913.2824884259,2009-04-10,06:46:47
39.960394,116.36317,0,262,39913.2825231481,2009-04-10,06:46:50
39.960386,116.363172,0,262,39913.2825462963,2009-04-10,06:46:52
39.960306,116.363277,0,262,39913.2826041667,2009-04-10,06:46:57
39.960118,116.363215,0,263,39913.282662037,2009-04-10,06:47:02
39.96,116.363226,0,264,39913.2827199074,2009-04-10,06:47:07
39.959916,116.36327,0,265,39913.2827777778,2009-04-10,06:47:12
39.959892,116.363267,0,265,39913.2828356481,2009-04-10,06:47:17
39.959847,116.363115,0,267,39913.2828935185,2009-04-10,06:47:22
39.959857,116.363096,0,267,39913.2829513889,2009-04-10,06:47:27
39.959857,116.363096,0,267,39913.2829861111,2009-04-10,06:47:30
39.959857,116.363097,0,268,39913.2830092593,2009-04-10,06:47:32
39.959874,116.363112,0,268,39913.2830671296,2009-04-10,06:47:37
39.959918,116.363141,0,268,39913.283125,2009-04-10,06:47:42
39.959931,116.363121,0,269,39913.2831828704,2009-04-10,06:47:47
39.959947,116.363119,0,269,39913.2832407407,2009-04-10,06:47:52
39.960048,116.363229,0,270,39913.2832986111,2009-04-10,06:47:57
39.960037,116.363047,0,270,39913.2833564815,2009-04-10,06:48:02
39.960149,116.363135,0,270,39913.2834143518,2009-04-10,06:48:07
39.96026,116.363249,0,270,39913.2834722222,2009-04-10,06:48:12
39.960297,116.363244,0,270,39913.2835300926,2009-04-10,06:48:17
39.960313,116.363246,0,270,39913.283587963,2009-04-10,06:48:22
39.96026,116.363254,0,270,39913.2836458333,2009-04-10,06:48:27
39.960186,116.363266,0,270,39913.2837037037,2009-04-10,06:48:32
39.960181,116.363315,0,270,39913.2837615741,2009-04-10,06:48:37
39.960132,116.363353,0,269,39913.2838194444,2009-04-10,06:48:42
39.960062,116.363362,0,269,39913.2838773148,2009-04-10,06:48:47
39.959986,116.363348,0,269,39913.2839351852,2009-04-10,06:48:52
39.959961,116.363322,0,268,39913.2839930556,2009-04-10,06:48:57
39.960008,116.363267,0,268,39913.2840509259,2009-04-10,06:49:02
39.96018,116.363177,0,268,39913.2841087963,2009-04-10,06:49:07
39.960276,116.363126,0,267,39913.2841666667,2009-04-10,06:49:12
39.960363,116.363089,0,267,39913.284224537,2009-04-10,06:49:17
39.960507,116.363033,0,267,39913.2842824074,2009-04-10,06:49:22
39.960537,116.363039,0,267,39913.2843402778,2009-04-10,06:49:27
39.960478,116.363112,0,266,39913.2843981481,2009-04-10,06:49:32
39.960456,116.363128,0,266,39913.2844560185,2009-04-10,06:49:37
39.960456,116.363128,0,266,39913.2844907407,2009-04-10,06:49:40
39.960448,116.363128,0,266,39913.2845138889,2009-04-10,06:49:42
39.960374,116.363128,0,266,39913.2845717593,2009-04-10,06:49:47
39.960299,116.36309,0,266,39913.2846296296,2009-04-10,06:49:52
39.96029,116.363026,0,266,39913.2846875,2009-04-10,06:49:57
39.960278,116.363003,0,266,39913.2847453704,2009-04-10,06:50:02
39.960242,116.363003,0,266,39913.2848032407,2009-04-10,06:50:07
39.960165,116.363003,0,266,39913.2848611111,2009-04-10,06:50:12
39.960115,116.363049,0,266,39913.2849189815,2009-04-10,06:50:17
39.960017,116.363127,0,266,39913.2849768519,2009-04-10,06:50:22
39.959935,116.363254,0,266,39913.2850347222,2009-04-10,06:50:27
39.959857,116.363354,0,266,39913.2850925926,2009-04-10,06:50:32
39.959872,116.363325,0,267,39913.285150463,2009-04-10,06:50:37
39.959907,116.363343,0,266,39913.2852083333,2009-04-10,06:50:42
39.95995,116.363306,0,266,39913.2852662037,2009-04-10,06:50:47
39.960207,116.36319,0,265,39913.2853240741,2009-04-10,06:50:52
39.960288,116.363129,0,265,39913.2853819444,2009-04-10,06:50:57
39.960326,116.3631,0,265,39913.2854398148,2009-04-10,06:51:02
39.960317,116.363099,0,265,39913.2854976852,2009-04-10,06:51:07
39.960275,116.36309,0,265,39913.2855555556,2009-04-10,06:51:12
39.960246,116.363084,0,265,39913.2856134259,2009-04-10,06:51:17
39.960217,116.363053,0,264,39913.2856712963,2009-04-10,06:51:22
39.9602,116.363075,0,264,39913.2857291667,2009-04-10,06:51:27
39.960186,116.363086,0,264,39913.285787037,2009-04-10,06:51:32
39.960199,116.363321,0,263,39913.2858449074,2009-04-10,06:51:37
39.960205,116.363752,0,263,39913.2859027778,2009-04-10,06:51:42
39.960206,116.363739,0,264,39913.2859606481,2009-04-10,06:51:47
39.960206,116.363739,0,264,39913.2859953704,2009-04-10,06:51:50
39.960209,116.363739,0,264,39913.2860185185,2009-04-10,06:51:52
39.960247,116.363717,0,264,39913.2860763889,2009-04-10,06:51:57
39.960231,116.363743,0,264,39913.2861342593,2009-04-10,06:52:02
39.96024,116.363745,0,265,39913.2861921296,2009-04-10,06:52:07
39.96055,116.363771,0,264,39913.2864814815,2009-04-10,06:52:32
39.960439,116.363856,0,264,39913.2865393519,2009-04-10,06:52:37
39.960446,116.363777,0,264,39913.2865972222,2009-04-10,06:52:42
39.960488,116.363754,0,264,39913.2866550926,2009-04-10,06:52:47
39.960699,116.363738,0,264,39913.286712963,2009-04-10,06:52:52
39.960747,116.363745,0,264,39913.2867708333,2009-04-10,06:52:57
39.96001,116.363771,0,264,39913.2868287037,2009-04-10,06:53:02
39.959891,116.363856,0,264,39913.2868865741,2009-04-10,06:53:07
39.959883,116.363809,0,264,39913.2869444444,2009-04-10,06:53:12
39.959877,116.363809,0,264,39913.2870023148,2009-04-10,06:53:17
39.959874,116.36381,0,264,39913.2870601852,2009-04-10,06:53:22
39.959879,116.363811,0,264,39913.2871180556,2009-04-10,06:53:27
39.959879,116.363811,0,264,39913.2871527778,2009-04-10,06:53:30
39.959884,116.363811,0,264,39913.2871759259,2009-04-10,06:53:32
39.95985,116.363562,0,267,39913.2872337963,2009-04-10,06:53:37
39.95976,116.363395,0,268,39913.2872916667,2009-04-10,06:53:42
39.959666,116.363183,0,278,39913.287349537,2009-04-10,06:53:47
39.959705,116.363093,0,281,39913.2874074074,2009-04-10,06:53:52
39.959823,116.362963,0,314,39913.2874652778,2009-04-10,06:53:57
39.959878,116.362924,0,326,39913.2875231481,2009-04-10,06:54:02
39.959867,116.362866,0,332,39913.2875810185,2009-04-10,06:54:07
39.959912,116.362926,0,313,39913.2876388889,2009-04-10,06:54:12
39.959944,116.363084,0,314,39913.2876967593,2009-04-10,06:54:17
39.959877,116.363122,0,309,39913.2877546296,2009-04-10,06:54:22
39.959825,116.363087,0,302,39913.2878125,2009-04-10,06:54:27
39.959769,116.363001,0,294,39913.2878703704,2009-04-10,06:54:32
39.959682,116.362954,0,286,39913.2879282407,2009-04-10,06:54:37
39.959573,116.363005,0,278,39913.2879861111,2009-04-10,06:54:42
39.959554,116.363051,0,275,39913.2880439815,2009-04-10,06:54:47
39.959528,116.363058,0,268,39913.2881018519,2009-04-10,06:54:52
39.959605,116.362934,0,262,39913.2881597222,2009-04-10,06:54:57
39.959527,116.362966,0,257,39913.2882175926,2009-04-10,06:55:02
39.959512,116.362957,0,256,39913.288275463,2009-04-10,06:55:07
39.959506,116.362935,0,256,39913.2883333333,2009-04-10,06:55:12
39.95948,116.362956,0,255,39913.2883912037,2009-04-10,06:55:17
39.959486,116.362997,0,256,39913.2884490741,2009-04-10,06:55:22
39.959471,116.36306,0,255,39913.2885069444,2009-04-10,06:55:27
39.959476,116.363075,0,254,39913.2885648148,2009-04-10,06:55:32
39.959487,116.36308,0,255,39913.2886226852,2009-04-10,06:55:37
39.959495,116.363084,0,255,39913.2886805556,2009-04-10,06:55:42
39.959496,116.363085,0,256,39913.2887384259,2009-04-10,06:55:47
39.959496,116.363085,0,256,39913.2887731481,2009-04-10,06:55:50
39.959497,116.363087,0,256,39913.2887962963,2009-04-10,06:55:52
39.959482,116.363139,0,256,39913.2888541667,2009-04-10,06:55:57
39.959405,116.363092,0,261,39913.288912037,2009-04-10,06:56:02
39.959366,116.363137,0,253,39913.2889699074,2009-04-10,06:56:07
39.959341,116.363102,0,251,39913.2890277778,2009-04-10,06:56:12
39.959277,116.363103,0,243,39913.2890856481,2009-04-10,06:56:17
39.959299,116.363103,0,243,39913.2891435185,2009-04-10,06:56:22
39.959352,116.363054,0,250,39913.2892013889,2009-04-10,06:56:27
39.959421,116.363012,0,264,39913.2892592593,2009-04-10,06:56:32
39.95948,116.362973,0,280,39913.2893171296,2009-04-10,06:56:37
39.959498,116.362966,0,300,39913.289375,2009-04-10,06:56:42
39.959519,116.362971,0,323,39913.2894328704,2009-04-10,06:56:47
39.959546,116.363006,0,340,39913.2894907407,2009-04-10,06:56:52
39.959572,116.363075,0,343,39913.2895486111,2009-04-10,06:56:57
39.959571,116.36314,0,349,39913.2896064815,2009-04-10,06:57:02
39.959558,116.363196,0,346,39913.2896643518,2009-04-10,06:57:07
39.959513,116.363278,0,354,39913.2897222222,2009-04-10,06:57:12
39.959438,116.36334,0,360,39913.2897800926,2009-04-10,06:57:17
39.959356,116.363385,0,368,39913.289837963,2009-04-10,06:57:22
39.959265,116.363432,0,375,39913.2898958333,2009-04-10,06:57:27
39.959164,116.363442,0,381,39913.2899537037,2009-04-10,06:57:32
39.959127,116.363428,0,386,39913.2900115741,2009-04-10,06:57:37
39.959086,116.363411,0,389,39913.2900694444,2009-04-10,06:57:42
39.959024,116.363361,0,391,39913.2901273148,2009-04-10,06:57:47
39.958921,116.363229,0,387,39913.2901851852,2009-04-10,06:57:52
39.958789,116.363059,0,380,39913.2902430556,2009-04-10,06:57:57
39.958674,116.362899,0,376,39913.2903009259,2009-04-10,06:58:02
39.958589,116.362821,0,373,39913.2903587963,2009-04-10,06:58:07
39.958547,116.362809,0,371,39913.2904166667,2009-04-10,06:58:12
39.958529,116.362798,0,372,39913.290474537,2009-04-10,06:58:17
39.958502,116.362817,0,373,39913.2905324074,2009-04-10,06:58:22
39.958462,116.362731,0,371,39913.2905902778,2009-04-10,06:58:27
39.958467,116.362629,0,369,39913.2906481481,2009-04-10,06:58:32
39.958458,116.362622,0,369,39913.2907060185,2009-04-10,06:58:37
39.958454,116.362621,0,369,39913.2907638889,2009-04-10,06:58:42
39.958447,116.362619,0,369,39913.2908217593,2009-04-10,06:58:47
39.958447,116.362619,0,369,39913.2908564815,2009-04-10,06:58:50
39.958444,116.362622,0,369,39913.2908796296,2009-04-10,06:58:52
39.958422,116.362629,0,368,39913.2909375,2009-04-10,06:58:57
39.958382,116.362607,0,366,39913.2909953704,2009-04-10,06:59:02
39.95837,116.362601,0,363,39913.2910532407,2009-04-10,06:59:07
39.958364,116.3626,0,361,39913.2911111111,2009-04-10,06:59:12
39.958362,116.362602,0,361,39913.2911689815,2009-04-10,06:59:17
39.958369,116.362605,0,361,39913.2912268518,2009-04-10,06:59:22
39.958365,116.362608,0,361,39913.2912847222,2009-04-10,06:59:27
39.958366,116.36261,0,361,39913.2913425926,2009-04-10,06:59:32
39.958369,116.362613,0,361,39913.291400463,2009-04-10,06:59:37
39.958366,116.362613,0,361,39913.2914583333,2009-04-10,06:59:42
39.958367,116.362613,0,361,39913.2915162037,2009-04-10,06:59:47
39.958367,116.362613,0,361,39913.2915509259,2009-04-10,06:59:50
39.958367,116.362612,0,361,39913.2915740741,2009-04-10,06:59:52
39.957978,116.363473,0,347,39913.2916898148,2009-04-10,07:00:02
39.957957,116.363376,0,342,39913.2917476852,2009-04-10,07:00:07
39.959679,116.361936,0,224,39913.292037037,2009-04-10,07:00:32
39.95918,116.362104,0,339,39913.2920949074,2009-04-10,07:00:37
39.958979,116.362201,0,334,39913.2921527778,2009-04-10,07:00:42
39.958979,116.362201,0,334,39913.2921875,2009-04-10,07:00:45
39.958981,116.362203,0,334,39913.2922106481,2009-04-10,07:00:47
39.958991,116.362206,0,333,39913.2922685185,2009-04-10,07:00:52
39.958991,116.362206,0,333,39913.2923032407,2009-04-10,07:00:55
39.958998,116.362207,0,333,39913.2923263889,2009-04-10,07:00:57
39.958972,116.362231,0,333,39913.2923842593,2009-04-10,07:01:02
39.95895,116.3623,0,332,39913.2924421296,2009-04-10,07:01:07
39.958952,116.362387,0,332,39913.2925,2009-04-10,07:01:12
39.958975,116.362411,0,332,39913.2925578704,2009-04-10,07:01:17
39.958975,116.362411,0,332,39913.2925925926,2009-04-10,07:01:20
39.95898,116.362412,0,332,39913.2926157407,2009-04-10,07:01:22
39.958989,116.362413,0,332,39913.2926736111,2009-04-10,07:01:27
39.958997,116.362413,0,331,39913.2927314815,2009-04-10,07:01:32
39.958999,116.362412,0,331,39913.2927893519,2009-04-10,07:01:37
39.958999,116.362412,0,331,39913.2928240741,2009-04-10,07:01:40
39.958992,116.362412,0,330,39913.2928472222,2009-04-10,07:01:42
39.958866,116.362447,0,330,39913.2929050926,2009-04-10,07:01:47
39.958755,116.362499,0,330,39913.292962963,2009-04-10,07:01:52
39.958751,116.362499,0,330,39913.2930208333,2009-04-10,07:01:57
39.958745,116.362498,0,330,39913.2930787037,2009-04-10,07:02:02
39.958746,116.362498,0,330,39913.2931365741,2009-04-10,07:02:07
39.958746,116.362499,0,330,39913.2931944444,2009-04-10,07:02:12
39.958746,116.362499,0,330,39913.2932523148,2009-04-10,07:02:17
39.958746,116.362499,0,330,39913.293287037,2009-04-10,07:02:20
39.958749,116.3625,0,330,39913.2933101852,2009-04-10,07:02:22
39.958518,116.362522,0,227,39913.2934837963,2009-04-10,07:02:37
39.958505,116.362495,0,203,39913.2935416667,2009-04-10,07:02:42
39.958534,116.362384,0,203,39913.293599537,2009-04-10,07:02:47
39.958534,116.362375,0,204,39913.2936574074,2009-04-10,07:02:52
39.958532,116.362345,0,201,39913.2937152778,2009-04-10,07:02:57
39.958544,116.362344,0,197,39913.2937731481,2009-04-10,07:03:02
39.958544,116.362344,0,197,39913.2938078704,2009-04-10,07:03:05
39.958552,116.362337,0,197,39913.2938310185,2009-04-10,07:03:07
39.958536,116.362341,0,196,39913.2938888889,2009-04-10,07:03:12
39.958517,116.362335,0,196,39913.2939467593,2009-04-10,07:03:17
39.958842,116.362575,0,51,39913.2961458333,2009-04-10,07:06:27
39.958761,116.362423,0,152,39913.2962037037,2009-04-10,07:06:32
39.958739,116.362395,0,155,39913.2962615741,2009-04-10,07:06:37
39.958724,116.362341,0,155,39913.2963194444,2009-04-10,07:06:42
39.95874,116.362304,0,152,39913.2963773148,2009-04-10,07:06:47
39.958766,116.362305,0,141,39913.2964351852,2009-04-10,07:06:52
39.958754,116.362283,0,140,39913.2964930556,2009-04-10,07:06:57
39.958741,116.362236,0,139,39913.2965509259,2009-04-10,07:07:02
39.958812,116.362203,0,130,39913.2966087963,2009-04-10,07:07:07
39.958812,116.362216,0,132,39913.2966666667,2009-04-10,07:07:12
39.958802,116.362216,0,133,39913.296724537,2009-04-10,07:07:17
39.958798,116.362217,0,133,39913.2967824074,2009-04-10,07:07:22
39.958802,116.362218,0,133,39913.2968402778,2009-04-10,07:07:27
39.958799,116.362222,0,134,39913.2968981481,2009-04-10,07:07:32
39.958799,116.362223,0,134,39913.2969560185,2009-04-10,07:07:37
39.958796,116.362224,0,134,39913.2970138889,2009-04-10,07:07:42
39.958799,116.362226,0,134,39913.2970717593,2009-04-10,07:07:47
39.958799,116.362226,0,134,39913.2971064815,2009-04-10,07:07:50
39.958804,116.362227,0,134,39913.2971296296,2009-04-10,07:07:52
39.958791,116.362225,0,134,39913.2971875,2009-04-10,07:07:57
39.958771,116.362223,0,135,39913.2972453704,2009-04-10,07:08:02
39.958671,116.362303,0,221,39913.2974189815,2009-04-10,07:08:17
39.958559,116.36252,0,204,39913.2974768518,2009-04-10,07:08:22
39.958556,116.362598,0,206,39913.2975347222,2009-04-10,07:08:27
39.958501,116.36255,0,218,39913.2975925926,2009-04-10,07:08:32
39.958501,116.362531,0,221,39913.297650463,2009-04-10,07:08:37
39.958479,116.362477,0,222,39913.2977083333,2009-04-10,07:08:42
39.958528,116.362431,0,225,39913.2977662037,2009-04-10,07:08:47
39.958502,116.36247,0,229,39913.2978240741,2009-04-10,07:08:52
39.958495,116.362465,0,229,39913.2978819444,2009-04-10,07:08:57
39.958491,116.362464,0,229,39913.2979398148,2009-04-10,07:09:02
39.958486,116.362465,0,229,39913.2979976852,2009-04-10,07:09:07
39.958481,116.362466,0,229,39913.2980555556,2009-04-10,07:09:12
39.958481,116.362468,0,229,39913.2981134259,2009-04-10,07:09:17
39.958484,116.362468,0,229,39913.2981712963,2009-04-10,07:09:22
39.958484,116.362468,0,229,39913.2982060185,2009-04-10,07:09:25
39.958479,116.362467,0,229,39913.2982291667,2009-04-10,07:09:27
39.958363,116.362402,0,229,39913.298287037,2009-04-10,07:09:32
39.958295,116.362395,0,228,39913.2983449074,2009-04-10,07:09:37
39.95817,116.362432,0,232,39913.2984027778,2009-04-10,07:09:42
39.958102,116.362428,0,235,39913.2984606481,2009-04-10,07:09:47
39.958034,116.362407,0,240,39913.2985185185,2009-04-10,07:09:52
39.957977,116.362395,0,245,39913.2985763889,2009-04-10,07:09:57
39.957903,116.362485,0,248,39913.2986342593,2009-04-10,07:10:02
39.9579,116.362477,0,249,39913.2986921296,2009-04-10,07:10:07
39.9579,116.362477,0,249,39913.2987268518,2009-04-10,07:10:10
39.957896,116.362471,0,249,39913.29875,2009-04-10,07:10:12
39.957979,116.362275,0,251,39913.2988078704,2009-04-10,07:10:17
39.958082,116.362114,0,255,39913.2988657407,2009-04-10,07:10:22
39.958189,116.361985,0,257,39913.2989236111,2009-04-10,07:10:27
39.958315,116.361788,0,248,39913.2989814815,2009-04-10,07:10:32
39.95841,116.361697,0,247,39913.2990393518,2009-04-10,07:10:37
39.958485,116.361677,0,251,39913.2990972222,2009-04-10,07:10:42
39.958541,116.361694,0,259,39913.2991550926,2009-04-10,07:10:47
39.958563,116.361748,0,272,39913.299212963,2009-04-10,07:10:52
39.958589,116.361776,0,275,39913.2992708333,2009-04-10,07:10:57
39.958626,116.361802,0,280,39913.2993287037,2009-04-10,07:11:02
39.958709,116.361834,0,289,39913.2993865741,2009-04-10,07:11:07
39.958905,116.361982,0,269,39913.2994444444,2009-04-10,07:11:12
39.959025,116.361916,0,256,39913.2995023148,2009-04-10,07:11:17
39.959103,116.361887,0,246,39913.2995601852,2009-04-10,07:11:22
39.959158,116.361859,0,239,39913.2996180556,2009-04-10,07:11:27
39.959229,116.361753,0,214,39913.2996759259,2009-04-10,07:11:32
39.959263,116.36173,0,210,39913.2997337963,2009-04-10,07:11:37
39.959281,116.361719,0,199,39913.2997916667,2009-04-10,07:11:42
39.959311,116.36172,0,190,39913.299849537,2009-04-10,07:11:47
39.959339,116.361725,0,183,39913.2999074074,2009-04-10,07:11:52
39.959427,116.361708,0,165,39913.2999652778,2009-04-10,07:11:57
39.959437,116.3617,0,162,39913.3000231481,2009-04-10,07:12:02
39.959441,116.361701,0,160,39913.3000810185,2009-04-10,07:12:07
39.959441,116.361701,0,159,39913.3001388889,2009-04-10,07:12:12
39.959441,116.361701,0,159,39913.3001967593,2009-04-10,07:12:17
39.959441,116.361701,0,158,39913.3002546296,2009-04-10,07:12:22
39.95944,116.361701,0,158,39913.3003125,2009-04-10,07:12:27
39.95944,116.361701,0,158,39913.3003472222,2009-04-10,07:12:30
39.95944,116.361701,0,158,39913.3003703704,2009-04-10,07:12:32
39.959443,116.361721,0,157,39913.3004282407,2009-04-10,07:12:37
39.959428,116.361762,0,155,39913.3004861111,2009-04-10,07:12:42
39.959397,116.3618,0,158,39913.3005439815,2009-04-10,07:12:47
39.959386,116.361852,0,161,39913.3006018519,2009-04-10,07:12:52
39.959381,116.361893,0,164,39913.3006597222,2009-04-10,07:12:57
39.959398,116.361944,0,169,39913.3007175926,2009-04-10,07:13:02
39.959437,116.362001,0,174,39913.300775463,2009-04-10,07:13:07
39.959499,116.362052,0,179,39913.3008333333,2009-04-10,07:13:12
39.959535,116.362092,0,185,39913.3008912037,2009-04-10,07:13:17
39.959554,116.362127,0,191,39913.3009490741,2009-04-10,07:13:22
39.959624,116.362179,0,196,39913.3010069444,2009-04-10,07:13:27
39.959652,116.362235,0,200,39913.3010648148,2009-04-10,07:13:32
39.959652,116.362235,0,200,39913.301099537,2009-04-10,07:13:35
39.959652,116.362237,0,204,39913.3011226852,2009-04-10,07:13:37
39.959641,116.362239,0,206,39913.3011805556,2009-04-10,07:13:42
39.959643,116.362328,0,209,39913.3012384259,2009-04-10,07:13:47
39.959653,116.362419,0,222,39913.3012962963,2009-04-10,07:13:52
39.95963,116.362466,0,230,39913.3013541667,2009-04-10,07:13:57
39.959496,116.36258,0,232,39913.301412037,2009-04-10,07:14:02
39.95944,116.362626,0,236,39913.3014699074,2009-04-10,07:14:07
39.95944,116.362626,0,236,39913.3015046296,2009-04-10,07:14:10
39.959445,116.362624,0,239,39913.3015277778,2009-04-10,07:14:12
39.959453,116.362667,0,243,39913.3015856481,2009-04-10,07:14:17
39.959476,116.362732,0,244,39913.3016435185,2009-04-10,07:14:22
39.959513,116.362788,0,255,39913.3017013889,2009-04-10,07:14:27
39.959523,116.362829,0,260,39913.3017592593,2009-04-10,07:14:32
39.959569,116.362826,0,263,39913.3018171296,2009-04-10,07:14:37
39.95961,116.362832,0,269,39913.301875,2009-04-10,07:14:42
39.959636,116.362738,0,274,39913.3019328704,2009-04-10,07:14:47
39.959634,116.362737,0,275,39913.3019907407,2009-04-10,07:14:52
39.959634,116.362737,0,275,39913.302025463,2009-04-10,07:14:55
39.959627,116.362737,0,276,39913.3020486111,2009-04-10,07:14:57
39.959617,116.362743,0,278,39913.3021064815,2009-04-10,07:15:02
39.959637,116.36276,0,283,39913.3021643519,2009-04-10,07:15:07
39.959631,116.36276,0,283,39913.3022222222,2009-04-10,07:15:12
39.959627,116.36276,0,283,39913.3022800926,2009-04-10,07:15:17
39.959627,116.36276,0,283,39913.3023148148,2009-04-10,07:15:20
39.959631,116.362761,0,283,39913.302337963,2009-04-10,07:15:22
39.959682,116.362741,0,294,39913.3023958333,2009-04-10,07:15:27
39.959728,116.362811,0,313,39913.3024537037,2009-04-10,07:15:32
39.959758,116.362958,0,333,39913.3025115741,2009-04-10,07:15:37
39.959768,116.363063,0,337,39913.3025694444,2009-04-10,07:15:42
39.959782,116.363133,0,341,39913.3026273148,2009-04-10,07:15:47
39.959761,116.363154,0,344,39913.3026851852,2009-04-10,07:15:52
39.959757,116.363155,0,345,39913.3027430556,2009-04-10,07:15:57
39.959749,116.363154,0,346,39913.3028009259,2009-04-10,07:16:02
39.959743,116.363155,0,346,39913.3028587963,2009-04-10,07:16:07
39.959741,116.363158,0,345,39913.3029166667,2009-04-10,07:16:12
39.959743,116.363162,0,345,39913.302974537,2009-04-10,07:16:17
39.959749,116.363166,0,345,39913.3030324074,2009-04-10,07:16:22
39.959749,116.363166,0,345,39913.3030671296,2009-04-10,07:16:25
39.959757,116.363171,0,345,39913.3030902778,2009-04-10,07:16:27
39.959798,116.363384,0,343,39913.3031481481,2009-04-10,07:16:32
39.95975,116.363528,0,336,39913.3032060185,2009-04-10,07:16:37
39.95973,116.363811,0,334,39913.3032638889,2009-04-10,07:16:42
39.959785,116.363954,0,329,39913.3033217593,2009-04-10,07:16:47
39.959815,116.364014,0,328,39913.3033796296,2009-04-10,07:16:52
39.959824,116.364017,0,326,39913.3034375,2009-04-10,07:16:57
39.95984,116.364056,0,324,39913.3034953704,2009-04-10,07:17:02
39.959846,116.364072,0,322,39913.3035532407,2009-04-10,07:17:07
39.959837,116.364076,0,320,39913.3036111111,2009-04-10,07:17:12
39.959837,116.364076,0,320,39913.3036458333,2009-04-10,07:17:15
39.95983,116.364077,0,320,39913.3036689815,2009-04-10,07:17:17
39.959669,116.364163,0,312,39913.3037268519,2009-04-10,07:17:22
39.959667,116.364224,0,307,39913.3037847222,2009-04-10,07:17:27
39.959673,116.364287,0,293,39913.3038425926,2009-04-10,07:17:32
39.959691,116.364278,0,300,39913.303900463,2009-04-10,07:17:37
39.959832,116.364248,0,278,39913.3039583333,2009-04-10,07:17:42
39.959832,116.364248,0,278,39913.3039930556,2009-04-10,07:17:45
39.959829,116.364248,0,277,39913.3040162037,2009-04-10,07:17:47
39.959787,116.364233,0,281,39913.3040740741,2009-04-10,07:17:52
39.959779,116.364291,0,290,39913.3041319444,2009-04-10,07:17:57
39.959792,116.364292,0,293,39913.3041898148,2009-04-10,07:18:02
39.959815,116.364274,0,298,39913.3042476852,2009-04-10,07:18:07
39.959849,116.364315,0,300,39913.3043055556,2009-04-10,07:18:12
39.959879,116.36435,0,306,39913.3043634259,2009-04-10,07:18:17
39.959926,116.364326,0,305,39913.3044212963,2009-04-10,07:18:22
39.959938,116.364331,0,311,39913.3044791667,2009-04-10,07:18:27
39.960003,116.364308,0,318,39913.304537037,2009-04-10,07:18:32
39.960046,116.364266,0,325,39913.3045949074,2009-04-10,07:18:37
39.960109,116.364222,0,337,39913.3046527778,2009-04-10,07:18:42
39.960164,116.364207,0,338,39913.3047106481,2009-04-10,07:18:47
39.960194,116.364208,0,345,39913.3047685185,2009-04-10,07:18:52
39.96025,116.364157,0,347,39913.3048263889,2009-04-10,07:18:57
39.960272,116.364163,0,350,39913.3048842593,2009-04-10,07:19:02
39.960349,116.36419,0,333,39913.3049421296,2009-04-10,07:19:07
39.960428,116.364238,0,312,39913.305,2009-04-10,07:19:12
39.960501,116.364296,0,294,39913.3050578704,2009-04-10,07:19:17
39.96054,116.364298,0,288,39913.3051157407,2009-04-10,07:19:22
39.960557,116.364279,0,280,39913.3051736111,2009-04-10,07:19:27
39.96056,116.364298,0,267,39913.3052314815,2009-04-10,07:19:32
39.960531,116.364258,0,271,39913.3052893518,2009-04-10,07:19:37
39.960514,116.36426,0,273,39913.3053472222,2009-04-10,07:19:42
39.960496,116.364251,0,276,39913.3054050926,2009-04-10,07:19:47
39.96048,116.364253,0,282,39913.305462963,2009-04-10,07:19:52
39.96048,116.364253,0,282,39913.3054976852,2009-04-10,07:19:55
39.960488,116.364251,0,285,39913.3055208333,2009-04-10,07:19:57
39.960509,116.364252,0,292,39913.3055787037,2009-04-10,07:20:02
39.960529,116.364235,0,299,39913.3056365741,2009-04-10,07:20:07
39.960557,116.36426,0,304,39913.3056944444,2009-04-10,07:20:12
39.960586,116.364293,0,313,39913.3057523148,2009-04-10,07:20:17
39.960586,116.364293,0,313,39913.305787037,2009-04-10,07:20:20
39.960593,116.364293,0,317,39913.3058101852,2009-04-10,07:20:22
39.960613,116.364291,0,327,39913.3058680556,2009-04-10,07:20:27
39.960639,116.364284,0,328,39913.3059259259,2009-04-10,07:20:32
39.960644,116.364304,0,323,39913.3059837963,2009-04-10,07:20:37
39.960643,116.364304,0,324,39913.3060416667,2009-04-10,07:20:42
39.960643,116.364305,0,324,39913.306099537,2009-04-10,07:20:47
39.960637,116.364304,0,324,39913.3061574074,2009-04-10,07:20:52
39.96064,116.364304,0,323,39913.3062152778,2009-04-10,07:20:57
39.960643,116.364306,0,322,39913.3062731481,2009-04-10,07:21:02
39.960643,116.364306,0,322,39913.3063078704,2009-04-10,07:21:05
39.96065,116.364311,0,321,39913.3063310185,2009-04-10,07:21:07
39.960737,116.364588,0,287,39913.3063888889,2009-04-10,07:21:12
39.960745,116.364579,0,285,39913.3064467593,2009-04-10,07:21:17
39.960745,116.364579,0,285,39913.3064814815,2009-04-10,07:21:20
39.960744,116.364578,0,284,39913.3065046296,2009-04-10,07:21:22
39.960805,116.364535,0,281,39913.3065625,2009-04-10,07:21:27
39.961154,116.364416,0,275,39913.3066203704,2009-04-10,07:21:32
39.961682,116.36431,0,270,39913.3066782407,2009-04-10,07:21:37
39.96233,116.36422,0,266,39913.3067361111,2009-04-10,07:21:42
39.963092,116.364131,0,260,39913.3067939815,2009-04-10,07:21:47
39.963842,116.364054,0,257,39913.3068518518,2009-04-10,07:21:52
39.964452,116.364002,0,254,39913.3069097222,2009-04-10,07:21:57
39.96502,116.36397,0,244,39913.3069675926,2009-04-10,07:22:02
39.96542,116.363951,0,243,39913.307025463,2009-04-10,07:22:07
39.96557,116.363925,0,240,39913.3070833333,2009-04-10,07:22:12
39.965573,116.363917,0,233,39913.3071412037,2009-04-10,07:22:17
39.965575,116.363916,0,230,39913.3071990741,2009-04-10,07:22:22
39.965576,116.363914,0,229,39913.3072569444,2009-04-10,07:22:27
39.965576,116.363914,0,229,39913.3072916667,2009-04-10,07:22:30
39.965576,116.363913,0,229,39913.3073148148,2009-04-10,07:22:32
39.965588,116.363911,0,229,39913.3073726852,2009-04-10,07:22:37
39.965605,116.36391,0,230,39913.3074305556,2009-04-10,07:22:42
39.965618,116.363908,0,230,39913.3074884259,2009-04-10,07:22:47
39.965632,116.36391,0,230,39913.3075462963,2009-04-10,07:22:52
39.96556,116.363934,0,236,39913.3076041667,2009-04-10,07:22:57
39.965865,116.363888,0,228,39913.307662037,2009-04-10,07:23:02
39.966291,116.363917,0,187,39913.3077199074,2009-04-10,07:23:07
39.966788,116.363848,0,182,39913.3077777778,2009-04-10,07:23:12
39.967494,116.363814,0,178,39913.3078356481,2009-04-10,07:23:17
39.968275,116.363766,0,180,39913.3078935185,2009-04-10,07:23:22
39.969094,116.363734,0,191,39913.3079513889,2009-04-10,07:23:27
39.969943,116.363699,0,193,39913.3080092593,2009-04-10,07:23:32
39.970721,116.363684,0,201,39913.3080671296,2009-04-10,07:23:37
39.97147,116.363662,0,202,39913.308125,2009-04-10,07:23:42
39.972148,116.36364,0,205,39913.3081828704,2009-04-10,07:23:47
39.972782,116.363631,0,209,39913.3082407407,2009-04-10,07:23:52
39.97334,116.363626,0,214,39913.3082986111,2009-04-10,07:23:57
39.973886,116.363672,0,198,39913.3083564815,2009-04-10,07:24:02
39.97434,116.363761,0,199,39913.3084143519,2009-04-10,07:24:07
39.974666,116.363806,0,170,39913.3084722222,2009-04-10,07:24:12
39.974841,116.363863,0,158,39913.3085300926,2009-04-10,07:24:17
39.97489,116.363919,0,158,39913.308587963,2009-04-10,07:24:22
39.974887,116.363911,0,160,39913.3086458333,2009-04-10,07:24:27
39.974884,116.36391,0,160,39913.3087037037,2009-04-10,07:24:32
39.974887,116.36391,0,161,39913.3087615741,2009-04-10,07:24:37
39.974889,116.363911,0,161,39913.3088194444,2009-04-10,07:24:42
39.97489,116.363911,0,161,39913.3088773148,2009-04-10,07:24:47
39.974895,116.363912,0,161,39913.3089351852,2009-04-10,07:24:52
39.974895,116.363912,0,161,39913.3089699074,2009-04-10,07:24:55
39.9749,116.363913,0,161,39913.3089930556,2009-04-10,07:24:57
39.974894,116.36393,0,161,39913.3090509259,2009-04-10,07:25:02
39.974889,116.364019,0,159,39913.3091087963,2009-04-10,07:25:07
39.97487,116.364091,0,158,39913.3091666667,2009-04-10,07:25:12
39.974862,116.364111,0,158,39913.309224537,2009-04-10,07:25:17
39.974852,116.364114,0,160,39913.3092824074,2009-04-10,07:25:22
39.974843,116.364113,0,160,39913.3093402778,2009-04-10,07:25:27
39.974838,116.364113,0,160,39913.3093981481,2009-04-10,07:25:32
39.974839,116.364113,0,160,39913.3094560185,2009-04-10,07:25:37
39.974841,116.364113,0,160,39913.3095138889,2009-04-10,07:25:42
39.974841,116.364114,0,160,39913.3095717593,2009-04-10,07:25:47
39.974845,116.364116,0,160,39913.3096296296,2009-04-10,07:25:52
39.974849,116.364118,0,160,39913.3096875,2009-04-10,07:25:57
39.974849,116.364118,0,160,39913.3097222222,2009-04-10,07:26:00
39.974852,116.364118,0,160,39913.3097453704,2009-04-10,07:26:02
39.975212,116.333669,0,79,39913.317962963,2009-04-10,07:37:52
39.975175,116.333635,0,112,39913.3180208333,2009-04-10,07:37:57
39.975143,116.333644,0,117,39913.3180787037,2009-04-10,07:38:02
39.974969,116.333645,0,126,39913.3181365741,2009-04-10,07:38:07
39.974923,116.333594,0,136,39913.3181944444,2009-04-10,07:38:12
39.974887,116.333534,0,140,39913.3182523148,2009-04-10,07:38:17
39.974861,116.333498,0,141,39913.3183101852,2009-04-10,07:38:22
39.974853,116.333393,0,140,39913.3183680556,2009-04-10,07:38:27
39.974838,116.333327,0,142,39913.3184259259,2009-04-10,07:38:32
39.974825,116.333234,0,149,39913.3184837963,2009-04-10,07:38:37
39.974822,116.333164,0,155,39913.3185416667,2009-04-10,07:38:42
39.974818,116.333076,0,152,39913.318599537,2009-04-10,07:38:47
39.974804,116.332992,0,148,39913.3186574074,2009-04-10,07:38:52
39.974819,116.332923,0,149,39913.3187152778,2009-04-10,07:38:57
39.974803,116.332858,0,152,39913.3187731481,2009-04-10,07:39:02
39.97481,116.332775,0,153,39913.3188310185,2009-04-10,07:39:07
39.974811,116.332666,0,150,39913.3188888889,2009-04-10,07:39:12
39.974801,116.332564,0,149,39913.3189467593,2009-04-10,07:39:17
39.974783,116.3325,0,146,39913.3190046296,2009-04-10,07:39:22
39.974768,116.332387,0,132,39913.3190625,2009-04-10,07:39:27
39.974767,116.332273,0,132,39913.3191203704,2009-04-10,07:39:32
39.974764,116.332181,0,133,39913.3191782407,2009-04-10,07:39:37
39.974746,116.332098,0,136,39913.3192361111,2009-04-10,07:39:42
39.974717,116.331999,0,134,39913.3192939815,2009-04-10,07:39:47
39.974665,116.331996,0,136,39913.3193518519,2009-04-10,07:39:52
39.974629,116.331994,0,136,39913.3194097222,2009-04-10,07:39:57
39.974629,116.331994,0,136,39913.3194444444,2009-04-10,07:40:00
39.974624,116.33199,0,138,39913.3194675926,2009-04-10,07:40:02
39.974585,116.331994,0,139,39913.319525463,2009-04-10,07:40:07
39.974461,116.331927,0,138,39913.3195833333,2009-04-10,07:40:12
39.974426,116.331914,0,137,39913.3196412037,2009-04-10,07:40:17
39.9744,116.331892,0,136,39913.3196990741,2009-04-10,07:40:22
39.974403,116.331884,0,137,39913.3197569444,2009-04-10,07:40:27
39.974403,116.331884,0,137,39913.3197916667,2009-04-10,07:40:30
39.974406,116.331886,0,137,39913.3198148148,2009-04-10,07:40:32
39.974406,116.331901,0,134,39913.3198726852,2009-04-10,07:40:37
39.974438,116.331968,0,127,39913.3199305556,2009-04-10,07:40:42
39.974435,116.332013,0,127,39913.3199884259,2009-04-10,07:40:47
39.974388,116.332002,0,128,39913.3200462963,2009-04-10,07:40:52
39.974364,116.331969,0,128,39913.3201041667,2009-04-10,07:40:57
39.974364,116.331969,0,128,39913.3201388889,2009-04-10,07:41:00
39.97436,116.331969,0,127,39913.320162037,2009-04-10,07:41:02
39.97434,116.33201,0,128,39913.3202199074,2009-04-10,07:41:07
39.974342,116.33201,0,128,39913.3202777778,2009-04-10,07:41:12
39.97435,116.33201,0,129,39913.3203356481,2009-04-10,07:41:17
39.97435,116.33201,0,129,39913.3203703704,2009-04-10,07:41:20
39.974353,116.33201,0,129,39913.3203935185,2009-04-10,07:41:22
39.974341,116.332009,0,129,39913.3204513889,2009-04-10,07:41:27
39.97432,116.331987,0,130,39913.3205092593,2009-04-10,07:41:32
39.974306,116.331989,0,134,39913.3205671296,2009-04-10,07:41:37
39.974296,116.331985,0,135,39913.320625,2009-04-10,07:41:42
39.974291,116.331982,0,136,39913.3206828704,2009-04-10,07:41:47
39.974291,116.331982,0,136,39913.3207175926,2009-04-10,07:41:50
39.97429,116.331981,0,136,39913.3207407407,2009-04-10,07:41:52
39.974281,116.331979,0,137,39913.3207986111,2009-04-10,07:41:57
39.974222,116.33192,0,137,39913.3208564815,2009-04-10,07:42:02
39.974134,116.33181,0,138,39913.3209143518,2009-04-10,07:42:07
39.974089,116.331772,0,137,39913.3209722222,2009-04-10,07:42:12
39.973422,116.333757,0,259,39913.3221296296,2009-04-10,07:43:52
39.973458,116.333722,0,201,39913.3221875,2009-04-10,07:43:57
39.973413,116.333888,0,272,39913.3222453704,2009-04-10,07:44:02
39.973379,116.333941,0,249,39913.3223032407,2009-04-10,07:44:07
39.97338,116.333974,0,218,39913.3223611111,2009-04-10,07:44:12
39.973413,116.333959,0,205,39913.3224189815,2009-04-10,07:44:17
39.973418,116.333974,0,191,39913.3224768518,2009-04-10,07:44:22
39.973407,116.333982,0,186,39913.3225347222,2009-04-10,07:44:27
39.973407,116.333982,0,186,39913.3225694444,2009-04-10,07:44:30
39.973409,116.333984,0,186,39913.3225925926,2009-04-10,07:44:32
39.973414,116.334009,0,186,39913.322650463,2009-04-10,07:44:37
39.97343,116.334096,0,194,39913.3227083333,2009-04-10,07:44:42
39.973399,116.334141,0,200,39913.3227662037,2009-04-10,07:44:47
39.973335,116.334126,0,214,39913.3228240741,2009-04-10,07:44:52
39.973337,116.334119,0,221,39913.3228819444,2009-04-10,07:44:57
39.97334,116.33412,0,221,39913.3229398148,2009-04-10,07:45:02
39.973347,116.33412,0,222,39913.3229976852,2009-04-10,07:45:07
39.973347,116.33412,0,222,39913.3230324074,2009-04-10,07:45:10
39.973353,116.334122,0,222,39913.3230555556,2009-04-10,07:45:12
39.973426,116.334143,0,223,39913.3231134259,2009-04-10,07:45:17
39.973465,116.334143,0,226,39913.3231712963,2009-04-10,07:45:22
39.973465,116.334101,0,226,39913.3232291667,2009-04-10,07:45:27
39.973457,116.334099,0,227,39913.323287037,2009-04-10,07:45:32
39.973454,116.334095,0,226,39913.3233449074,2009-04-10,07:45:37
39.973454,116.334087,0,226,39913.3234027778,2009-04-10,07:45:42
39.973454,116.334087,0,226,39913.3234375,2009-04-10,07:45:45
39.973449,116.334085,0,226,39913.3234606481,2009-04-10,07:45:47
39.973436,116.334076,0,238,39913.3235185185,2009-04-10,07:45:52
39.973453,116.334099,0,239,39913.3235763889,2009-04-10,07:45:57
39.973453,116.334099,0,239,39913.3236111111,2009-04-10,07:46:00
39.973449,116.334098,0,240,39913.3236342593,2009-04-10,07:46:02
39.973465,116.334132,0,241,39913.3236921296,2009-04-10,07:46:07
39.973539,116.334234,0,245,39913.32375,2009-04-10,07:46:12
39.973595,116.334311,0,251,39913.3238078704,2009-04-10,07:46:17
39.97361,116.334367,0,260,39913.3238657407,2009-04-10,07:46:22
39.973428,116.334181,0,295,39913.33,2009-04-10,07:55:12
39.973402,116.334142,0,295,39913.3300578704,2009-04-10,07:55:17
39.973359,116.334117,0,297,39913.3301157407,2009-04-10,07:55:22
39.973351,116.334141,0,294,39913.3301736111,2009-04-10,07:55:27
39.973393,116.334124,0,290,39913.3302314815,2009-04-10,07:55:32
39.973415,116.334063,0,284,39913.3302893518,2009-04-10,07:55:37
39.973415,116.334061,0,284,39913.3303472222,2009-04-10,07:55:42
39.973419,116.334061,0,283,39913.3304050926,2009-04-10,07:55:47
39.973415,116.334062,0,283,39913.330462963,2009-04-10,07:55:52
39.973411,116.334065,0,283,39913.3305208333,2009-04-10,07:55:57
39.973413,116.334069,0,283,39913.3305787037,2009-04-10,07:56:02
39.973415,116.334068,0,283,39913.3306365741,2009-04-10,07:56:07
39.973416,116.334069,0,283,39913.3306944444,2009-04-10,07:56:12
39.973418,116.334073,0,283,39913.3307523148,2009-04-10,07:56:17
39.973419,116.334076,0,283,39913.3308101852,2009-04-10,07:56:22
39.973418,116.334077,0,284,39913.3308680556,2009-04-10,07:56:27
39.973423,116.334077,0,284,39913.3309259259,2009-04-10,07:56:32
39.973423,116.334077,0,284,39913.3309606481,2009-04-10,07:56:35
39.973431,116.334079,0,283,39913.3309837963,2009-04-10,07:56:37
39.973416,116.33424,0,285,39913.3310416667,2009-04-10,07:56:42
39.973416,116.33424,0,285,39913.3310763889,2009-04-10,07:56:45
39.973409,116.334242,0,285,39913.331099537,2009-04-10,07:56:47
39.97341,116.33428,0,284,39913.3311574074,2009-04-10,07:56:52
39.973428,116.334203,0,285,39913.3312152778,2009-04-10,07:56:57
39.973428,116.334203,0,285,39913.33125,2009-04-10,07:57:00
39.973421,116.334204,0,286,39913.3312731481,2009-04-10,07:57:02
39.97343,116.334206,0,286,39913.3313310185,2009-04-10,07:57:07
39.97343,116.334206,0,286,39913.3313657407,2009-04-10,07:57:10
39.973432,116.334209,0,285,39913.3313888889,2009-04-10,07:57:12
39.973422,116.334211,0,285,39913.3314467593,2009-04-10,07:57:17
39.973419,116.334214,0,285,39913.3315046296,2009-04-10,07:57:22
39.973419,116.334217,0,285,39913.3315625,2009-04-10,07:57:27
39.973412,116.334217,0,285,39913.3316203704,2009-04-10,07:57:32
39.973411,116.334218,0,285,39913.3316782407,2009-04-10,07:57:37
39.973417,116.334218,0,285,39913.3317361111,2009-04-10,07:57:42
39.973424,116.334219,0,286,39913.3317939815,2009-04-10,07:57:47
39.973423,116.334221,0,286,39913.3318518519,2009-04-10,07:57:52
39.973417,116.33422,0,287,39913.3319097222,2009-04-10,07:57:57
39.973411,116.334219,0,287,39913.3319675926,2009-04-10,07:58:02
39.973411,116.334219,0,287,39913.3320023148,2009-04-10,07:58:05
39.973403,116.334218,0,287,39913.332025463,2009-04-10,07:58:07
39.973394,116.334216,0,287,39913.3320833333,2009-04-10,07:58:12
39.973384,116.334216,0,284,39913.3321412037,2009-04-10,07:58:17
39.973391,116.334225,0,284,39913.3321990741,2009-04-10,07:58:22
39.973387,116.334223,0,284,39913.3322569444,2009-04-10,07:58:27
39.973389,116.334221,0,284,39913.3323148148,2009-04-10,07:58:32
39.973388,116.334214,0,284,39913.3323726852,2009-04-10,07:58:37
39.973388,116.334214,0,284,39913.3324074074,2009-04-10,07:58:40
39.973392,116.334208,0,284,39913.3324305556,2009-04-10,07:58:42
39.973402,116.334201,0,283,39913.3324884259,2009-04-10,07:58:47
39.973527,116.334,0,282,39913.3325462963,2009-04-10,07:58:52
39.973566,116.333966,0,283,39913.3326041667,2009-04-10,07:58:57
39.973567,116.333957,0,283,39913.332662037,2009-04-10,07:59:02
39.973539,116.333955,0,285,39913.3327199074,2009-04-10,07:59:07
39.973487,116.334056,0,287,39913.3327777778,2009-04-10,07:59:12
39.973454,116.334119,0,291,39913.3328356481,2009-04-10,07:59:17
39.973455,116.33403,0,289,39913.3328935185,2009-04-10,07:59:22
39.973422,116.334076,0,291,39913.3329513889,2009-04-10,07:59:27
39.973394,116.334118,0,291,39913.3330092593,2009-04-10,07:59:32
39.973388,116.334119,0,292,39913.3330671296,2009-04-10,07:59:37
39.973392,116.334122,0,292,39913.333125,2009-04-10,07:59:42
39.973396,116.334126,0,292,39913.3331828704,2009-04-10,07:59:47
39.973395,116.334127,0,293,39913.3332407407,2009-04-10,07:59:52
39.973398,116.334129,0,293,39913.3332986111,2009-04-10,07:59:57
39.973391,116.33413,0,293,39913.3333564815,2009-04-10,08:00:02
39.973391,116.33413,0,293,39913.3333912037,2009-04-10,08:00:05
39.973397,116.334131,0,293,39913.3334143519,2009-04-10,08:00:07
39.973413,116.334128,0,293,39913.3334722222,2009-04-10,08:00:12
39.973415,116.334127,0,293,39913.3335300926,2009-04-10,08:00:17
39.973415,116.334125,0,292,39913.333587963,2009-04-10,08:00:22
39.973411,116.334123,0,292,39913.3336458333,2009-04-10,08:00:27
39.973411,116.334123,0,292,39913.3336805556,2009-04-10,08:00:30
39.973406,116.334125,0,292,39913.3337037037,2009-04-10,08:00:32
39.973415,116.334126,0,292,39913.3337615741,2009-04-10,08:00:37
39.973415,116.334126,0,292,39913.3337962963,2009-04-10,08:00:40
39.973421,116.334132,0,292,39913.3338194444,2009-04-10,08:00:42
39.973488,116.334265,0,294,39913.3338773148,2009-04-10,08:00:47
39.973561,116.334481,0,294,39913.3339351852,2009-04-10,08:00:52
39.973562,116.334483,0,296,39913.3339930556,2009-04-10,08:00:57
39.973562,116.334483,0,296,39913.3340277778,2009-04-10,08:01:00
39.973555,116.334484,0,296,39913.3340509259,2009-04-10,08:01:02
39.973546,116.334486,0,296,39913.3341087963,2009-04-10,08:01:07
39.973548,116.334487,0,296,39913.3341666667,2009-04-10,08:01:12
39.973549,116.334487,0,296,39913.334224537,2009-04-10,08:01:17
39.973549,116.334487,0,296,39913.3342592593,2009-04-10,08:01:20
39.973544,116.334488,0,296,39913.3342824074,2009-04-10,08:01:22
39.973534,116.334488,0,296,39913.3343402778,2009-04-10,08:01:27
39.973534,116.334488,0,296,39913.334375,2009-04-10,08:01:30
39.973526,116.334489,0,296,39913.3343981481,2009-04-10,08:01:32
39.973497,116.334517,0,297,39913.3344560185,2009-04-10,08:01:37
39.973487,116.334541,0,298,39913.3345138889,2009-04-10,08:01:42
39.973491,116.334542,0,299,39913.3345717593,2009-04-10,08:01:47
39.973494,116.334545,0,299,39913.3346296296,2009-04-10,08:01:52
39.973488,116.334545,0,299,39913.3346875,2009-04-10,08:01:57
39.973487,116.334546,0,299,39913.3347453704,2009-04-10,08:02:02
39.973491,116.334548,0,299,39913.3348032407,2009-04-10,08:02:07
39.973497,116.334549,0,299,39913.3348611111,2009-04-10,08:02:12
39.973497,116.334549,0,299,39913.3348958333,2009-04-10,08:02:15
39.973503,116.33455,0,299,39913.3349189815,2009-04-10,08:02:17
39.973556,116.334531,0,293,39913.3349768519,2009-04-10,08:02:22
39.973605,116.334507,0,293,39913.3350347222,2009-04-10,08:02:27
39.973596,116.334486,0,299,39913.3350925926,2009-04-10,08:02:32
39.973592,116.334485,0,299,39913.335150463,2009-04-10,08:02:37
39.97359,116.334483,0,299,39913.3352083333,2009-04-10,08:02:42
39.973587,116.334482,0,299,39913.3352662037,2009-04-10,08:02:47
39.973582,116.334481,0,299,39913.3353240741,2009-04-10,08:02:52
39.973576,116.334479,0,299,39913.3353819444,2009-04-10,08:02:57
39.973569,116.334478,0,298,39913.3354398148,2009-04-10,08:03:02
39.973569,116.334477,0,298,39913.3354976852,2009-04-10,08:03:07
39.973572,116.334478,0,298,39913.3355555556,2009-04-10,08:03:12
39.973572,116.334478,0,298,39913.3355902778,2009-04-10,08:03:15
39.973567,116.334478,0,298,39913.3356134259,2009-04-10,08:03:17
39.973548,116.334473,0,297,39913.3356712963,2009-04-10,08:03:22
39.973544,116.334483,0,299,39913.3357291667,2009-04-10,08:03:27
39.973534,116.334481,0,299,39913.335787037,2009-04-10,08:03:32
39.973519,116.334488,0,295,39913.3358449074,2009-04-10,08:03:37
39.973523,116.334487,0,295,39913.3359027778,2009-04-10,08:03:42
39.973522,116.334486,0,295,39913.3359606481,2009-04-10,08:03:47
39.973526,116.334163,0,273,39913.3427893519,2009-04-10,08:13:37
39.973515,116.334098,0,273,39913.3428472222,2009-04-10,08:13:42
39.973491,116.334128,0,275,39913.3429050926,2009-04-10,08:13:47
39.973503,116.334134,0,275,39913.342962963,2009-04-10,08:13:52
39.973503,116.334138,0,275,39913.3430208333,2009-04-10,08:13:57
39.973499,116.334143,0,276,39913.3430787037,2009-04-10,08:14:02
39.973494,116.334145,0,276,39913.3431365741,2009-04-10,08:14:07
39.973501,116.334151,0,276,39913.3431944444,2009-04-10,08:14:12
39.973505,116.334154,0,277,39913.3432523148,2009-04-10,08:14:17
39.973505,116.334154,0,277,39913.343287037,2009-04-10,08:14:20
39.973501,116.334157,0,277,39913.3433101852,2009-04-10,08:14:22
39.973517,116.334303,0,281,39913.3433680556,2009-04-10,08:14:27
39.973533,116.334327,0,281,39913.3434259259,2009-04-10,08:14:32
39.973546,116.334345,0,282,39913.3434837963,2009-04-10,08:14:37
39.973597,116.334376,0,284,39913.3435416667,2009-04-10,08:14:42
39.973608,116.334359,0,282,39913.343599537,2009-04-10,08:14:47
39.973609,116.33436,0,283,39913.3436574074,2009-04-10,08:14:52
39.973608,116.334361,0,283,39913.3437152778,2009-04-10,08:14:57
39.973607,116.334364,0,283,39913.3437731481,2009-04-10,08:15:02
39.973602,116.334365,0,283,39913.3438310185,2009-04-10,08:15:07
39.973602,116.334365,0,283,39913.3438657407,2009-04-10,08:15:10
39.973606,116.334369,0,283,39913.3438888889,2009-04-10,08:15:12
39.973616,116.334372,0,283,39913.3439467593,2009-04-10,08:15:17
39.973619,116.334375,0,284,39913.3440046296,2009-04-10,08:15:22
39.973619,116.334375,0,284,39913.3440393518,2009-04-10,08:15:25
39.973616,116.334378,0,284,39913.3440625,2009-04-10,08:15:27
39.973607,116.33438,0,284,39913.3441203704,2009-04-10,08:15:32
39.973597,116.334384,0,284,39913.3441782407,2009-04-10,08:15:37
39.973564,116.334425,0,285,39913.3442361111,2009-04-10,08:15:42
39.973537,116.33451,0,285,39913.3442939815,2009-04-10,08:15:47
39.973528,116.334514,0,285,39913.3443518518,2009-04-10,08:15:52
39.973522,116.334517,0,285,39913.3444097222,2009-04-10,08:15:57
39.973522,116.334517,0,285,39913.3444444444,2009-04-10,08:16:00
39.973521,116.334522,0,285,39913.3444675926,2009-04-10,08:16:02
39.97348,116.334681,0,287,39913.344525463,2009-04-10,08:16:07
39.973469,116.334798,0,286,39913.3445833333,2009-04-10,08:16:12
39.973454,116.334941,0,286,39913.3446412037,2009-04-10,08:16:17
39.973471,116.33502,0,284,39913.3446990741,2009-04-10,08:16:22
39.973486,116.335065,0,282,39913.3447569444,2009-04-10,08:16:27
39.973487,116.335066,0,282,39913.3448148148,2009-04-10,08:16:32
39.973487,116.335066,0,282,39913.3448726852,2009-04-10,08:16:37
39.973488,116.335067,0,282,39913.3449305556,2009-04-10,08:16:42
39.973488,116.335067,0,282,39913.3449652778,2009-04-10,08:16:45
39.973486,116.335067,0,282,39913.3449884259,2009-04-10,08:16:47
39.973508,116.335074,0,282,39913.3450462963,2009-04-10,08:16:52
39.973534,116.335062,0,282,39913.3451041667,2009-04-10,08:16:57
39.973544,116.335019,0,281,39913.345162037,2009-04-10,08:17:02
39.973556,116.334973,0,281,39913.3452199074,2009-04-10,08:17:07
39.973495,116.334852,0,276,39913.3452777778,2009-04-10,08:17:12
39.973531,116.334651,0,268,39913.3453356481,2009-04-10,08:17:17
39.973544,116.334598,0,259,39913.3453935185,2009-04-10,08:17:22
39.973528,116.33459,0,257,39913.3454513889,2009-04-10,08:17:27
39.973539,116.334509,0,256,39913.3455092593,2009-04-10,08:17:32
39.973532,116.33449,0,255,39913.3455671296,2009-04-10,08:17:37
39.973522,116.334453,0,249,39913.345625,2009-04-10,08:17:42
39.973503,116.334486,0,242,39913.3456828704,2009-04-10,08:17:47
39.973503,116.334486,0,242,39913.3457175926,2009-04-10,08:17:50
39.97351,116.33449,0,234,39913.3457407407,2009-04-10,08:17:52
39.973522,116.334474,0,231,39913.3457986111,2009-04-10,08:17:57
39.973524,116.334473,0,230,39913.3458564815,2009-04-10,08:18:02
39.973524,116.334473,0,230,39913.3458912037,2009-04-10,08:18:05
39.973524,116.334472,0,230,39913.3459143518,2009-04-10,08:18:07
39.973521,116.334507,0,225,39913.3459722222,2009-04-10,08:18:12
39.973515,116.334543,0,225,39913.3460300926,2009-04-10,08:18:17
39.973508,116.334543,0,225,39913.346087963,2009-04-10,08:18:22
39.973504,116.334543,0,225,39913.3461458333,2009-04-10,08:18:27
39.973504,116.334543,0,225,39913.3461805556,2009-04-10,08:18:30
39.973498,116.334542,0,225,39913.3462037037,2009-04-10,08:18:32
39.973489,116.334542,0,225,39913.3462615741,2009-04-10,08:18:37
39.973414,116.33455,0,224,39913.3463194444,2009-04-10,08:18:42
39.973351,116.334591,0,224,39913.3463773148,2009-04-10,08:18:47
39.973344,116.334661,0,226,39913.3464351852,2009-04-10,08:18:52
39.973338,116.334727,0,227,39913.3464930556,2009-04-10,08:18:57
39.973376,116.334755,0,228,39913.3465509259,2009-04-10,08:19:02
39.973402,116.334744,0,229,39913.3466087963,2009-04-10,08:19:07
39.973454,116.334566,0,225,39913.3466666667,2009-04-10,08:19:12
39.973472,116.334564,0,227,39913.346724537,2009-04-10,08:19:17
39.973471,116.334559,0,227,39913.3467824074,2009-04-10,08:19:22
39.973473,116.334559,0,227,39913.3468402778,2009-04-10,08:19:27
39.973473,116.334559,0,227,39913.346875,2009-04-10,08:19:30
39.973469,116.334559,0,227,39913.3468981481,2009-04-10,08:19:32
39.973487,116.334528,0,226,39913.3469560185,2009-04-10,08:19:37
39.973461,116.334572,0,226,39913.3470138889,2009-04-10,08:19:42
39.973462,116.334568,0,226,39913.3470717593,2009-04-10,08:19:47
39.973468,116.334565,0,226,39913.3471296296,2009-04-10,08:19:52
39.973474,116.334564,0,226,39913.3471875,2009-04-10,08:19:57
39.973474,116.334564,0,226,39913.3472453704,2009-04-10,08:20:02
39.973471,116.334564,0,226,39913.3473032407,2009-04-10,08:20:07
39.973465,116.334565,0,226,39913.3473611111,2009-04-10,08:20:12
39.97346,116.334564,0,226,39913.3474189815,2009-04-10,08:20:17
39.97346,116.334562,0,226,39913.3474768519,2009-04-10,08:20:22
39.97346,116.334562,0,226,39913.3475115741,2009-04-10,08:20:25
39.973461,116.334561,0,226,39913.3475347222,2009-04-10,08:20:27
39.973415,116.334643,0,225,39913.3475925926,2009-04-10,08:20:32
39.973376,116.334698,0,219,39913.347650463,2009-04-10,08:20:37
39.973375,116.334698,0,219,39913.3477083333,2009-04-10,08:20:42
39.973382,116.334702,0,219,39913.3477662037,2009-04-10,08:20:47
39.973389,116.334706,0,219,39913.3478240741,2009-04-10,08:20:52
39.973392,116.334706,0,219,39913.3478819444,2009-04-10,08:20:57
39.973389,116.334706,0,219,39913.3479398148,2009-04-10,08:21:02
39.973385,116.334706,0,220,39913.3479976852,2009-04-10,08:21:07
39.973391,116.334706,0,220,39913.3480555556,2009-04-10,08:21:12
39.973397,116.334706,0,220,39913.3481134259,2009-04-10,08:21:17
39.973395,116.334704,0,220,39913.3481712963,2009-04-10,08:21:22
39.973395,116.334704,0,220,39913.3482060185,2009-04-10,08:21:25
39.973396,116.334701,0,220,39913.3482291667,2009-04-10,08:21:27
39.973431,116.334612,0,213,39913.348287037,2009-04-10,08:21:32
39.973462,116.334535,0,208,39913.3483449074,2009-04-10,08:21:37
39.973528,116.334514,0,209,39913.3484027778,2009-04-10,08:21:42
39.973494,116.334513,0,214,39913.3484606481,2009-04-10,08:21:47
39.973491,116.334512,0,213,39913.3485185185,2009-04-10,08:21:52
39.97349,116.334511,0,213,39913.3485763889,2009-04-10,08:21:57
39.973484,116.334511,0,213,39913.3486342593,2009-04-10,08:22:02
39.973478,116.334512,0,213,39913.3486921296,2009-04-10,08:22:07
39.973478,116.334512,0,213,39913.3487268519,2009-04-10,08:22:10
39.973474,116.334516,0,213,39913.34875,2009-04-10,08:22:12
39.973464,116.334514,0,213,39913.3488078704,2009-04-10,08:22:17
39.973464,116.334514,0,213,39913.3488425926,2009-04-10,08:22:20
39.973459,116.334511,0,213,39913.3488657407,2009-04-10,08:22:22
39.973447,116.334511,0,213,39913.3489236111,2009-04-10,08:22:27
39.973445,116.334514,0,213,39913.3489814815,2009-04-10,08:22:32
39.973445,116.334514,0,213,39913.3490162037,2009-04-10,08:22:35
39.973443,116.334517,0,213,39913.3490393519,2009-04-10,08:22:37
39.973403,116.334559,0,210,39913.3490972222,2009-04-10,08:22:42
39.973401,116.334657,0,211,39913.3491550926,2009-04-10,08:22:47
39.973407,116.334662,0,212,39913.349212963,2009-04-10,08:22:52
39.973407,116.334662,0,212,39913.3492476852,2009-04-10,08:22:55
39.973413,116.334666,0,212,39913.3492708333,2009-04-10,08:22:57
39.973412,116.334753,0,215,39913.3493287037,2009-04-10,08:23:02
39.973394,116.334838,0,219,39913.3493865741,2009-04-10,08:23:07
39.973391,116.334841,0,219,39913.3494444444,2009-04-10,08:23:12
39.973395,116.334842,0,219,39913.3495023148,2009-04-10,08:23:17
39.973397,116.334843,0,219,39913.3495601852,2009-04-10,08:23:22
39.973397,116.334843,0,219,39913.3495949074,2009-04-10,08:23:25
39.973399,116.334846,0,219,39913.3496180556,2009-04-10,08:23:27
39.973384,116.334973,0,221,39913.3496759259,2009-04-10,08:23:32
39.973392,116.334989,0,221,39913.3497337963,2009-04-10,08:23:37
39.973392,116.334989,0,221,39913.3497685185,2009-04-10,08:23:40
39.973399,116.334984,0,221,39913.3497916667,2009-04-10,08:23:42
39.973438,116.334587,0,219,39913.349849537,2009-04-10,08:23:47
39.97347,116.334326,0,215,39913.3499074074,2009-04-10,08:23:52
39.973406,116.334061,0,196,39913.3699305556,2009-04-10,08:52:42
39.973413,116.333948,0,195,39913.3699884259,2009-04-10,08:52:47
39.973406,116.333919,0,194,39913.3700462963,2009-04-10,08:52:52
39.973407,116.333922,0,194,39913.3701041667,2009-04-10,08:52:57
39.973407,116.333926,0,194,39913.370162037,2009-04-10,08:53:02
39.973409,116.33393,0,194,39913.3702199074,2009-04-10,08:53:07
39.973412,116.333933,0,195,39913.3702777778,2009-04-10,08:53:12
39.973411,116.333933,0,195,39913.3703356481,2009-04-10,08:53:17
39.973418,116.333936,0,195,39913.3703935185,2009-04-10,08:53:22
39.973423,116.333941,0,196,39913.3704513889,2009-04-10,08:53:27
39.973427,116.333944,0,196,39913.3705092593,2009-04-10,08:53:32
39.973432,116.333946,0,197,39913.3705671296,2009-04-10,08:53:37
39.973438,116.333946,0,198,39913.370625,2009-04-10,08:53:42
39.973445,116.333948,0,200,39913.3706828704,2009-04-10,08:53:47
39.97345,116.333951,0,203,39913.3707407407,2009-04-10,08:53:52
39.973453,116.333955,0,205,39913.3707986111,2009-04-10,08:53:57
39.973457,116.333958,0,207,39913.3708564815,2009-04-10,08:54:02
39.973458,116.33396,0,208,39913.3709143519,2009-04-10,08:54:07
39.97346,116.333961,0,208,39913.3709722222,2009-04-10,08:54:12
39.973457,116.333965,0,209,39913.3710300926,2009-04-10,08:54:17
39.973455,116.333969,0,209,39913.371087963,2009-04-10,08:54:22
39.973453,116.333971,0,209,39913.3711458333,2009-04-10,08:54:27
39.973453,116.333971,0,209,39913.3711805556,2009-04-10,08:54:30
39.973455,116.333972,0,209,39913.3712037037,2009-04-10,08:54:32
39.97345,116.334002,0,211,39913.3712615741,2009-04-10,08:54:37
39.973453,116.334006,0,211,39913.3713194444,2009-04-10,08:54:42
39.973454,116.334008,0,211,39913.3713773148,2009-04-10,08:54:47
39.973452,116.334011,0,211,39913.3714351852,2009-04-10,08:54:52
39.973451,116.334012,0,211,39913.3714930556,2009-04-10,08:54:57
39.973449,116.334014,0,211,39913.3715509259,2009-04-10,08:55:02
39.973447,116.334016,0,211,39913.3716087963,2009-04-10,08:55:07
39.973446,116.334019,0,211,39913.3716666667,2009-04-10,08:55:12
39.973444,116.334021,0,211,39913.371724537,2009-04-10,08:55:17
39.973444,116.334021,0,211,39913.3717592593,2009-04-10,08:55:20
39.973437,116.334022,0,211,39913.3717824074,2009-04-10,08:55:22
39.973427,116.334021,0,211,39913.3718402778,2009-04-10,08:55:27
39.973422,116.334024,0,211,39913.3718981481,2009-04-10,08:55:32
39.973417,116.334026,0,211,39913.3719560185,2009-04-10,08:55:37
39.973418,116.33403,0,211,39913.3720138889,2009-04-10,08:55:42
39.973424,116.334034,0,211,39913.3720717593,2009-04-10,08:55:47
39.973428,116.334036,0,211,39913.3721296296,2009-04-10,08:55:52
39.973429,116.334038,0,211,39913.3721875,2009-04-10,08:55:57
39.973429,116.334038,0,211,39913.3722222222,2009-04-10,08:56:00
39.973428,116.334039,0,211,39913.3722453704,2009-04-10,08:56:02
39.973418,116.334039,0,211,39913.3723032407,2009-04-10,08:56:07
39.973409,116.33404,0,210,39913.3723611111,2009-04-10,08:56:12
39.973407,116.334042,0,210,39913.3724189815,2009-04-10,08:56:17
39.973407,116.334042,0,210,39913.3724537037,2009-04-10,08:56:20
39.973411,116.334043,0,210,39913.3724768519,2009-04-10,08:56:22
39.973422,116.334046,0,210,39913.3725347222,2009-04-10,08:56:27
39.973433,116.334049,0,211,39913.3725925926,2009-04-10,08:56:32
39.973443,116.334052,0,211,39913.372650463,2009-04-10,08:56:37
39.973452,116.334054,0,211,39913.3727083333,2009-04-10,08:56:42
39.973463,116.334056,0,211,39913.3727662037,2009-04-10,08:56:47
39.973465,116.334057,0,211,39913.3728240741,2009-04-10,08:56:52
39.973466,116.334059,0,211,39913.3728819444,2009-04-10,08:56:57
39.973459,116.33406,0,210,39913.3729398148,2009-04-10,08:57:02
39.973459,116.334063,0,210,39913.3729976852,2009-04-10,08:57:07
39.973458,116.334065,0,210,39913.3730555556,2009-04-10,08:57:12
39.973456,116.334068,0,210,39913.3731134259,2009-04-10,08:57:17
39.973452,116.334072,0,210,39913.3731712963,2009-04-10,08:57:22
39.973454,116.334076,0,210,39913.3732291667,2009-04-10,08:57:27
39.973461,116.334078,0,210,39913.373287037,2009-04-10,08:57:32
39.973461,116.334078,0,210,39913.3733217593,2009-04-10,08:57:35
39.973468,116.334082,0,211,39913.3733449074,2009-04-10,08:57:37
39.973478,116.334086,0,212,39913.3734027778,2009-04-10,08:57:42
39.973482,116.334089,0,212,39913.3734606481,2009-04-10,08:57:47
39.973482,116.334089,0,212,39913.3734953704,2009-04-10,08:57:50
39.973489,116.334093,0,214,39913.3735185185,2009-04-10,08:57:52
39.9735,116.334097,0,215,39913.3735763889,2009-04-10,08:57:57
39.973531,116.334144,0,208,39913.3736342593,2009-04-10,08:58:02
39.97356,116.334195,0,201,39913.3736921296,2009-04-10,08:58:07
39.973578,116.334241,0,201,39913.37375,2009-04-10,08:58:12
39.973602,116.334252,0,196,39913.3738078704,2009-04-10,08:58:17
39.973614,116.334257,0,196,39913.3738657407,2009-04-10,08:58:22
39.973502,116.334286,0,177,39913.3739236111,2009-04-10,08:58:27
39.973441,116.33432,0,177,39913.3739814815,2009-04-10,08:58:32
39.973437,116.334322,0,178,39913.3740393519,2009-04-10,08:58:37
39.97344,116.334325,0,178,39913.3740972222,2009-04-10,08:58:42
39.973442,116.334327,0,178,39913.3741550926,2009-04-10,08:58:47
39.973442,116.334327,0,178,39913.3741898148,2009-04-10,08:58:50
39.973445,116.334331,0,179,39913.374212963,2009-04-10,08:58:52
39.973441,116.334389,0,183,39913.3742708333,2009-04-10,08:58:57
39.973428,116.334478,0,190,39913.3743287037,2009-04-10,08:59:02
39.973434,116.334481,0,190,39913.3743865741,2009-04-10,08:59:07
39.973439,116.334484,0,191,39913.3744444444,2009-04-10,08:59:12
39.973435,116.334489,0,191,39913.3745023148,2009-04-10,08:59:17
39.973428,116.33449,0,191,39913.3745601852,2009-04-10,08:59:22
39.973423,116.33449,0,191,39913.3746180556,2009-04-10,08:59:27
39.973418,116.334488,0,191,39913.3746759259,2009-04-10,08:59:32
39.973413,116.334487,0,190,39913.3747337963,2009-04-10,08:59:37
39.973406,116.334486,0,190,39913.3747916667,2009-04-10,08:59:42
39.973406,116.334486,0,190,39913.3748263889,2009-04-10,08:59:45
39.973398,116.334487,0,190,39913.374849537,2009-04-10,08:59:47
39.973337,116.334555,0,194,39913.3749074074,2009-04-10,08:59:52
39.973316,116.334544,0,191,39913.3749652778,2009-04-10,08:59:57
39.973302,116.334463,0,183,39913.3750231481,2009-04-10,09:00:02
39.973318,116.334391,0,179,39913.3750810185,2009-04-10,09:00:07
39.973297,116.334403,0,179,39913.3751388889,2009-04-10,09:00:12
39.973289,116.33441,0,179,39913.3751967593,2009-04-10,09:00:17
39.973291,116.334411,0,179,39913.3752546296,2009-04-10,09:00:22
39.973294,116.334411,0,179,39913.3753125,2009-04-10,09:00:27
39.973291,116.334414,0,179,39913.3753703704,2009-04-10,09:00:32
39.973289,116.334421,0,179,39913.3754282407,2009-04-10,09:00:37
39.973285,116.334426,0,180,39913.3754861111,2009-04-10,09:00:42
39.973285,116.334431,0,180,39913.3755439815,2009-04-10,09:00:47
39.973287,116.334433,0,180,39913.3756018518,2009-04-10,09:00:52
39.973284,116.334435,0,180,39913.3756597222,2009-04-10,09:00:57
39.97328,116.334437,0,180,39913.3757175926,2009-04-10,09:01:02
39.97328,116.334437,0,180,39913.3757523148,2009-04-10,09:01:05
39.973275,116.334436,0,180,39913.375775463,2009-04-10,09:01:07
39.973214,116.334449,0,181,39913.3758333333,2009-04-10,09:01:12
39.973203,116.334653,0,194,39913.3758912037,2009-04-10,09:01:17
39.973202,116.3347,0,198,39913.3759490741,2009-04-10,09:01:22
39.973203,116.334701,0,197,39913.3760069444,2009-04-10,09:01:27
39.973207,116.334702,0,197,39913.3760648148,2009-04-10,09:01:32
39.973203,116.3347,0,197,39913.3761226852,2009-04-10,09:01:37
39.973201,116.334699,0,197,39913.3761805556,2009-04-10,09:01:42
39.973208,116.334698,0,197,39913.3762384259,2009-04-10,09:01:47
39.97321,116.334699,0,196,39913.3762962963,2009-04-10,09:01:52
39.973211,116.334701,0,196,39913.3763541667,2009-04-10,09:01:57
39.973211,116.334702,0,196,39913.376412037,2009-04-10,09:02:02
39.973211,116.334703,0,196,39913.3764699074,2009-04-10,09:02:07
39.973215,116.334705,0,196,39913.3765277778,2009-04-10,09:02:12
39.973222,116.334707,0,196,39913.3765856481,2009-04-10,09:02:17
39.973225,116.334709,0,197,39913.3766435185,2009-04-10,09:02:22
39.973231,116.334713,0,197,39913.3767013889,2009-04-10,09:02:27
39.973234,116.334715,0,198,39913.3767592593,2009-04-10,09:02:32
39.973234,116.334715,0,198,39913.3767939815,2009-04-10,09:02:35
39.973242,116.334719,0,198,39913.3768171296,2009-04-10,09:02:37
39.973252,116.334723,0,199,39913.376875,2009-04-10,09:02:42
39.973257,116.334727,0,199,39913.3769328704,2009-04-10,09:02:47
39.973263,116.334731,0,200,39913.3769907407,2009-04-10,09:02:52
39.973263,116.334731,0,200,39913.377025463,2009-04-10,09:02:55
39.973256,116.334734,0,201,39913.3770486111,2009-04-10,09:02:57
39.9732,116.334823,0,205,39913.3771064815,2009-04-10,09:03:02
39.973193,116.334824,0,206,39913.3771643518,2009-04-10,09:03:07
39.973186,116.334824,0,206,39913.3772222222,2009-04-10,09:03:12
39.973186,116.334823,0,205,39913.3772800926,2009-04-10,09:03:17
39.973185,116.334822,0,205,39913.377337963,2009-04-10,09:03:22
39.973183,116.334822,0,205,39913.3773958333,2009-04-10,09:03:27
39.973182,116.334822,0,205,39913.3774537037,2009-04-10,09:03:32
39.973179,116.334822,0,205,39913.3775115741,2009-04-10,09:03:37
39.973174,116.334821,0,205,39913.3775694444,2009-04-10,09:03:42
39.973173,116.334821,0,205,39913.3776273148,2009-04-10,09:03:47
39.973173,116.334823,0,205,39913.3776851852,2009-04-10,09:03:52
39.973174,116.334825,0,205,39913.3777430556,2009-04-10,09:03:57
39.973175,116.334826,0,205,39913.3778009259,2009-04-10,09:04:02
39.973175,116.334826,0,205,39913.3778356481,2009-04-10,09:04:05
39.973171,116.33483,0,206,39913.3778587963,2009-04-10,09:04:07
39.973168,116.334839,0,206,39913.3779166667,2009-04-10,09:04:12
39.973113,116.335083,0,208,39913.377974537,2009-04-10,09:04:17
39.973109,116.335082,0,208,39913.3780324074,2009-04-10,09:04:22
39.973104,116.33508,0,209,39913.3780902778,2009-04-10,09:04:27
39.973098,116.335078,0,209,39913.3781481481,2009-04-10,09:04:32
39.973098,116.335076,0,209,39913.3782060185,2009-04-10,09:04:37
39.973099,116.335074,0,209,39913.3782638889,2009-04-10,09:04:42
39.973099,116.335074,0,209,39913.3783217593,2009-04-10,09:04:47
39.973097,116.335074,0,209,39913.3783796296,2009-04-10,09:04:52
39.973096,116.335073,0,209,39913.3784375,2009-04-10,09:04:57
39.973088,116.335072,0,210,39913.3784953704,2009-04-10,09:05:02
39.973085,116.335072,0,210,39913.3785532407,2009-04-10,09:05:07
39.97309,116.335073,0,210,39913.3786111111,2009-04-10,09:05:12
39.973092,116.335074,0,211,39913.3786689815,2009-04-10,09:05:17
39.973094,116.335072,0,211,39913.3787268519,2009-04-10,09:05:22
39.973099,116.335069,0,211,39913.3787847222,2009-04-10,09:05:27
39.973105,116.335067,0,210,39913.3788425926,2009-04-10,09:05:32
39.973111,116.335063,0,210,39913.378900463,2009-04-10,09:05:37
39.973115,116.335059,0,209,39913.3789583333,2009-04-10,09:05:42
39.973115,116.335055,0,209,39913.3790162037,2009-04-10,09:05:47
39.973114,116.335053,0,209,39913.3790740741,2009-04-10,09:05:52
39.973115,116.335048,0,209,39913.3791319444,2009-04-10,09:05:57
39.973114,116.335043,0,208,39913.3791898148,2009-04-10,09:06:02
39.973118,116.335039,0,208,39913.3792476852,2009-04-10,09:06:07
39.973124,116.335037,0,208,39913.3793055556,2009-04-10,09:06:12
39.97313,116.335035,0,208,39913.3793634259,2009-04-10,09:06:17
39.973132,116.335035,0,207,39913.3794212963,2009-04-10,09:06:22
39.973134,116.335033,0,207,39913.3794791667,2009-04-10,09:06:27
39.973138,116.335032,0,207,39913.379537037,2009-04-10,09:06:32
39.973138,116.335032,0,207,39913.3795717593,2009-04-10,09:06:35
39.973145,116.335031,0,207,39913.3795949074,2009-04-10,09:06:37
39.973154,116.335031,0,209,39913.3796527778,2009-04-10,09:06:42
39.973162,116.33503,0,211,39913.3797106481,2009-04-10,09:06:47
39.973162,116.33503,0,211,39913.3797453704,2009-04-10,09:06:50
39.973169,116.335028,0,213,39913.3797685185,2009-04-10,09:06:52
39.973179,116.335027,0,214,39913.3798263889,2009-04-10,09:06:57
39.973185,116.335026,0,215,39913.3798842593,2009-04-10,09:07:02
39.973182,116.335023,0,215,39913.3799421296,2009-04-10,09:07:07
39.973176,116.335021,0,215,39913.38,2009-04-10,09:07:12
39.973169,116.335021,0,215,39913.3800578704,2009-04-10,09:07:17
39.973166,116.335021,0,215,39913.3801157407,2009-04-10,09:07:22
39.973164,116.335022,0,215,39913.3801736111,2009-04-10,09:07:27
39.973165,116.335023,0,215,39913.3802314815,2009-04-10,09:07:32
39.973165,116.335023,0,216,39913.3802893519,2009-04-10,09:07:37
39.973167,116.335023,0,216,39913.3803472222,2009-04-10,09:07:42
39.973166,116.335022,0,216,39913.3804050926,2009-04-10,09:07:47
39.973164,116.335022,0,215,39913.380462963,2009-04-10,09:07:52
39.973158,116.335021,0,215,39913.3805208333,2009-04-10,09:07:57
39.973153,116.335021,0,215,39913.3805787037,2009-04-10,09:08:02
39.973154,116.335018,0,215,39913.3806365741,2009-04-10,09:08:07
39.973154,116.335019,0,216,39913.3806944444,2009-04-10,09:08:12
39.973152,116.335018,0,215,39913.3807523148,2009-04-10,09:08:17
39.973152,116.335016,0,215,39913.3808101852,2009-04-10,09:08:22
39.973155,116.335015,0,215,39913.3808680556,2009-04-10,09:08:27
39.973157,116.335014,0,215,39913.3809259259,2009-04-10,09:08:32
39.97316,116.335013,0,216,39913.3809837963,2009-04-10,09:08:37
39.973162,116.335013,0,216,39913.3810416667,2009-04-10,09:08:42
39.973162,116.335013,0,216,39913.3810763889,2009-04-10,09:08:45
39.973163,116.335013,0,216,39913.381099537,2009-04-10,09:08:47
39.973281,116.334877,0,198,39913.3812731481,2009-04-10,09:09:02
39.973267,116.334906,0,196,39913.3813310185,2009-04-10,09:09:07
39.973262,116.334934,0,197,39913.3813888889,2009-04-10,09:09:12
39.973262,116.334934,0,197,39913.3814236111,2009-04-10,09:09:15
39.973268,116.33493,0,198,39913.3814467593,2009-04-10,09:09:17
39.973275,116.334917,0,199,39913.3815046296,2009-04-10,09:09:22
39.973275,116.33491,0,199,39913.3815625,2009-04-10,09:09:27
39.97328,116.334905,0,199,39913.3816203704,2009-04-10,09:09:32
39.973287,116.334902,0,199,39913.3816782407,2009-04-10,09:09:37
39.973294,116.334899,0,198,39913.3817361111,2009-04-10,09:09:42
39.973297,116.334899,0,197,39913.3817939815,2009-04-10,09:09:47
39.9733,116.334896,0,196,39913.3818518519,2009-04-10,09:09:52
39.973306,116.334898,0,196,39913.3819097222,2009-04-10,09:09:57
39.97331,116.334897,0,196,39913.3819675926,2009-04-10,09:10:02
39.973311,116.334895,0,196,39913.382025463,2009-04-10,09:10:07
39.973311,116.334895,0,196,39913.3820601852,2009-04-10,09:10:10
39.97331,116.334894,0,196,39913.3820833333,2009-04-10,09:10:12
39.973313,116.334884,0,196,39913.3821412037,2009-04-10,09:10:17
39.973297,116.334885,0,196,39913.3821990741,2009-04-10,09:10:22
39.973254,116.334871,0,197,39913.3822569444,2009-04-10,09:10:27
39.973484,116.334142,0,248,39913.3825462963,2009-04-10,09:10:52
39.97342,116.334116,0,219,39913.3826041667,2009-04-10,09:10:57
39.973433,116.334091,0,219,39913.382662037,2009-04-10,09:11:02
39.973333,116.331019,0,343,39913.3838194444,2009-04-10,09:12:42
39.973193,116.331569,0,576,39913.3838773148,2009-04-10,09:12:47
39.973088,116.331622,0,580,39913.3839351852,2009-04-10,09:12:52
39.973169,116.331443,0,588,39913.3839930556,2009-04-10,09:12:57
39.973235,116.331505,0,588,39913.3840509259,2009-04-10,09:13:02
39.973313,116.331614,0,581,39913.3841087963,2009-04-10,09:13:07
39.973404,116.331728,0,571,39913.3841666667,2009-04-10,09:13:12
39.973451,116.33174,0,570,39913.384224537,2009-04-10,09:13:17
39.973545,116.331864,0,561,39913.3842824074,2009-04-10,09:13:22
39.973414,116.332249,0,566,39913.3843402778,2009-04-10,09:13:27
39.97349,116.332576,0,565,39913.3843981481,2009-04-10,09:13:32
39.973613,116.332711,0,559,39913.3844560185,2009-04-10,09:13:37
39.973749,116.332909,0,555,39913.3845138889,2009-04-10,09:13:42
39.973822,116.333044,0,551,39913.3845717593,2009-04-10,09:13:47
39.973853,116.332963,0,542,39913.3846296296,2009-04-10,09:13:52
39.97386,116.332974,0,536,39913.3846875,2009-04-10,09:13:57
39.973858,116.332974,0,536,39913.3847453704,2009-04-10,09:14:02
39.973861,116.332972,0,536,39913.3848032407,2009-04-10,09:14:07
39.973865,116.332971,0,536,39913.3848611111,2009-04-10,09:14:12
39.973869,116.33297,0,536,39913.3849189815,2009-04-10,09:14:17
39.973866,116.332968,0,536,39913.3849768518,2009-04-10,09:14:22
39.973869,116.332966,0,536,39913.3850347222,2009-04-10,09:14:27
39.973869,116.332966,0,536,39913.3850694444,2009-04-10,09:14:30
39.97387,116.332962,0,535,39913.3850925926,2009-04-10,09:14:32
39.973909,116.33296,0,520,39913.385150463,2009-04-10,09:14:37
39.973978,116.332886,0,502,39913.3852083333,2009-04-10,09:14:42
39.973994,116.332818,0,485,39913.3852662037,2009-04-10,09:14:47
39.974044,116.332785,0,480,39913.3853240741,2009-04-10,09:14:52
39.974107,116.332783,0,471,39913.3853819444,2009-04-10,09:14:57
39.974136,116.33276,0,471,39913.3854398148,2009-04-10,09:15:02
39.974195,116.332727,0,466,39913.3854976852,2009-04-10,09:15:07
39.974286,116.332728,0,445,39913.3855555556,2009-04-10,09:15:12
39.974357,116.332738,0,441,39913.3856134259,2009-04-10,09:15:17
39.974427,116.332763,0,435,39913.3856712963,2009-04-10,09:15:22
39.974492,116.332808,0,425,39913.3857291667,2009-04-10,09:15:27
39.974507,116.332844,0,423,39913.385787037,2009-04-10,09:15:32
39.974501,116.332885,0,419,39913.3858449074,2009-04-10,09:15:37
39.974502,116.332886,0,419,39913.3859027778,2009-04-10,09:15:42
39.974502,116.332886,0,419,39913.3859375,2009-04-10,09:15:45
39.974498,116.332888,0,419,39913.3859606481,2009-04-10,09:15:47
39.974521,116.33291,0,415,39913.3860185185,2009-04-10,09:15:52
39.974543,116.332952,0,413,39913.3860763889,2009-04-10,09:15:57
39.974543,116.332952,0,413,39913.3861111111,2009-04-10,09:16:00
39.974537,116.332959,0,413,39913.3861342593,2009-04-10,09:16:02
39.97462,116.333106,0,413,39913.3861921296,2009-04-10,09:16:07
39.974684,116.333336,0,410,39913.38625,2009-04-10,09:16:12
39.974692,116.333398,0,410,39913.3863078704,2009-04-10,09:16:17
39.974593,116.333527,0,408,39913.3863657407,2009-04-10,09:16:22
39.974551,116.333648,0,406,39913.3864236111,2009-04-10,09:16:27
39.974523,116.333722,0,405,39913.3864814815,2009-04-10,09:16:32
39.974532,116.333799,0,402,39913.3865393519,2009-04-10,09:16:37
39.974566,116.333846,0,400,39913.3865972222,2009-04-10,09:16:42
39.974564,116.333894,0,400,39913.3866550926,2009-04-10,09:16:47
39.974577,116.33395,0,398,39913.386712963,2009-04-10,09:16:52
39.974593,116.333971,0,398,39913.3867708333,2009-04-10,09:16:57
39.974601,116.333971,0,397,39913.3868287037,2009-04-10,09:17:02
39.974601,116.333971,0,397,39913.3868634259,2009-04-10,09:17:05
39.974597,116.333971,0,397,39913.3868865741,2009-04-10,09:17:07
39.974559,116.333968,0,397,39913.3869444444,2009-04-10,09:17:12
39.974559,116.333953,0,397,39913.3870023148,2009-04-10,09:17:17
39.974551,116.333999,0,397,39913.3870601852,2009-04-10,09:17:22
39.974502,116.334061,0,397,39913.3871180556,2009-04-10,09:17:27
39.974455,116.334147,0,397,39913.3871759259,2009-04-10,09:17:32
39.974437,116.334202,0,397,39913.3872337963,2009-04-10,09:17:37
39.974427,116.334204,0,397,39913.3872916667,2009-04-10,09:17:42
39.905984,116.454349,0,-212,39913.4188888889,2009-04-10,10:03:12
39.904184,116.454336,0,71,39913.4195833333,2009-04-10,10:04:12
39.904322,116.454211,0,288,39913.4196412037,2009-04-10,10:04:17
39.9043,116.454222,0,208,39913.4196990741,2009-04-10,10:04:22
39.904273,116.454212,0,205,39913.4197569444,2009-04-10,10:04:27
39.904273,116.454212,0,205,39913.4197916667,2009-04-10,10:04:30
39.904268,116.454216,0,211,39913.4198148148,2009-04-10,10:04:32
39.904315,116.454154,0,222,39913.4198726852,2009-04-10,10:04:37
39.904326,116.454119,0,217,39913.4199305556,2009-04-10,10:04:42
39.904326,116.454076,0,226,39913.4199884259,2009-04-10,10:04:47
39.904335,116.45404,0,232,39913.4200462963,2009-04-10,10:04:52
39.904309,116.453986,0,237,39913.4201041667,2009-04-10,10:04:57
39.904369,116.453973,0,238,39913.420162037,2009-04-10,10:05:02
39.90437,116.453906,0,249,39913.4202199074,2009-04-10,10:05:07
39.904362,116.453869,0,250,39913.4202777778,2009-04-10,10:05:12
39.904323,116.453808,0,252,39913.4203356481,2009-04-10,10:05:17
39.904289,116.453757,0,257,39913.4203935185,2009-04-10,10:05:22
39.904397,116.453855,0,258,39913.4204513889,2009-04-10,10:05:27
39.904331,116.454142,0,267,39913.4205092593,2009-04-10,10:05:32
39.904282,116.454205,0,264,39913.4205671296,2009-04-10,10:05:37
39.904282,116.454205,0,264,39913.4206018519,2009-04-10,10:05:40
39.90428,116.454213,0,255,39913.420625,2009-04-10,10:05:42
39.904276,116.454188,0,255,39913.4206828704,2009-04-10,10:05:47
39.904294,116.454149,0,256,39913.4207407407,2009-04-10,10:05:52
39.904302,116.454121,0,256,39913.4207986111,2009-04-10,10:05:57
39.904302,116.454121,0,256,39913.4208333333,2009-04-10,10:06:00
39.904296,116.454125,0,257,39913.4208564815,2009-04-10,10:06:02
39.904169,116.454102,0,256,39913.4209143519,2009-04-10,10:06:07
39.904111,116.454092,0,256,39913.4209722222,2009-04-10,10:06:12
39.904041,116.454065,0,257,39913.4210300926,2009-04-10,10:06:17
39.904027,116.454065,0,257,39913.421087963,2009-04-10,10:06:22
39.903948,116.45388,0,260,39913.4211458333,2009-04-10,10:06:27
39.904008,116.453794,0,264,39913.4212037037,2009-04-10,10:06:32
39.904072,116.453891,0,267,39913.4212615741,2009-04-10,10:06:37
39.904155,116.453931,0,266,39913.4213194444,2009-04-10,10:06:42
39.903414,116.454036,0,269,39913.4213773148,2009-04-10,10:06:47
39.903386,116.454016,0,270,39913.4214351852,2009-04-10,10:06:52
39.903387,116.454007,0,271,39913.4214930556,2009-04-10,10:06:57
39.903372,116.453951,0,270,39913.4215509259,2009-04-10,10:07:02
39.90341,116.453945,0,268,39913.4216087963,2009-04-10,10:07:07
39.9034,116.453934,0,270,39913.4216666667,2009-04-10,10:07:12
39.903395,116.453925,0,270,39913.421724537,2009-04-10,10:07:17
39.903393,116.453883,0,272,39913.4217824074,2009-04-10,10:07:22
39.903335,116.45383,0,273,39913.4218402778,2009-04-10,10:07:27
39.903294,116.453785,0,274,39913.4218981481,2009-04-10,10:07:32
39.903234,116.453694,0,282,39913.4219560185,2009-04-10,10:07:37
39.903143,116.453603,0,293,39913.4220138889,2009-04-10,10:07:42
39.903088,116.453511,0,309,39913.4220717593,2009-04-10,10:07:47
39.903049,116.453425,0,325,39913.4221296296,2009-04-10,10:07:52
39.903002,116.453367,0,335,39913.4221875,2009-04-10,10:07:57
39.902977,116.453297,0,344,39913.4222453704,2009-04-10,10:08:02
39.902945,116.453256,0,347,39913.4223032407,2009-04-10,10:08:07
39.902896,116.453259,0,338,39913.4223611111,2009-04-10,10:08:12
39.90287,116.453208,0,339,39913.4224189815,2009-04-10,10:08:17
39.902847,116.453152,0,340,39913.4224768518,2009-04-10,10:08:22
39.902802,116.453087,0,338,39913.4225347222,2009-04-10,10:08:27
39.90278,116.453034,0,337,39913.4225925926,2009-04-10,10:08:32
39.902789,116.453004,0,330,39913.422650463,2009-04-10,10:08:37
39.902842,116.452941,0,316,39913.4227083333,2009-04-10,10:08:42
39.902907,116.452859,0,300,39913.4227662037,2009-04-10,10:08:47
39.902907,116.452859,0,300,39913.4228009259,2009-04-10,10:08:50
39.902901,116.452853,0,300,39913.4228240741,2009-04-10,10:08:52
39.902966,116.452772,0,264,39913.4228819444,2009-04-10,10:08:57
39.903,116.452744,0,249,39913.4229398148,2009-04-10,10:09:02
39.903033,116.452674,0,235,39913.4229976852,2009-04-10,10:09:07
39.903082,116.452649,0,226,39913.4230555556,2009-04-10,10:09:12
39.903105,116.452681,0,223,39913.4231134259,2009-04-10,10:09:17
39.903157,116.452636,0,211,39913.4231712963,2009-04-10,10:09:22
39.903231,116.452591,0,201,39913.4232291667,2009-04-10,10:09:27
39.903272,116.452582,0,195,39913.423287037,2009-04-10,10:09:32
39.903295,116.452593,0,191,39913.4233449074,2009-04-10,10:09:37
39.903289,116.452594,0,190,39913.4234027778,2009-04-10,10:09:42
39.903331,116.452851,0,188,39913.426412037,2009-04-10,10:14:02
39.903343,116.452969,0,186,39913.4264699074,2009-04-10,10:14:07
39.903344,116.453077,0,184,39913.4265277778,2009-04-10,10:14:12
39.903367,116.453194,0,182,39913.4265856481,2009-04-10,10:14:17
39.903397,116.453313,0,182,39913.4266435185,2009-04-10,10:14:22
39.903414,116.453402,0,181,39913.4267013889,2009-04-10,10:14:27
39.903395,116.453432,0,183,39913.4267592593,2009-04-10,10:14:32
39.903401,116.453458,0,183,39913.4268171296,2009-04-10,10:14:37
39.903401,116.453475,0,182,39913.426875,2009-04-10,10:14:42
39.903401,116.453475,0,182,39913.4269097222,2009-04-10,10:14:45
39.903401,116.453471,0,183,39913.4269328704,2009-04-10,10:14:47
39.9034,116.453498,0,184,39913.4269907407,2009-04-10,10:14:52
39.903449,116.453586,0,185,39913.4270486111,2009-04-10,10:14:57
39.90347,116.453603,0,187,39913.4271064815,2009-04-10,10:15:02
39.903633,116.454018,0,182,39913.4271643519,2009-04-10,10:15:07
39.903684,116.453945,0,179,39913.4272222222,2009-04-10,10:15:12
39.903682,116.453887,0,177,39913.4272800926,2009-04-10,10:15:17
39.903686,116.453853,0,175,39913.427337963,2009-04-10,10:15:22
39.903628,116.453814,0,175,39913.4273958333,2009-04-10,10:15:27
39.90367,116.453764,0,173,39913.4274537037,2009-04-10,10:15:32
39.903655,116.453707,0,172,39913.4275115741,2009-04-10,10:15:37
39.903664,116.453619,0,170,39913.4275694444,2009-04-10,10:15:42
39.903664,116.4536,0,169,39913.4276273148,2009-04-10,10:15:47
39.903664,116.453589,0,167,39913.4276851852,2009-04-10,10:15:52
39.903657,116.45358,0,166,39913.4277430556,2009-04-10,10:15:57
39.903645,116.453577,0,165,39913.4278009259,2009-04-10,10:16:02
39.905254,116.454987,0,-170,39913.4303472222,2009-04-10,10:19:42
39.905177,116.454609,0,-24,39913.4304050926,2009-04-10,10:19:47
39.904972,116.454537,0,36,39913.430462963,2009-04-10,10:19:52
39.904917,116.454469,0,36,39913.4305208333,2009-04-10,10:19:57
39.904662,116.453863,0,25,39913.4305787037,2009-04-10,10:20:02
39.904121,116.453032,0,27,39913.4306365741,2009-04-10,10:20:07
39.904084,116.45295,0,27,39913.4306944444,2009-04-10,10:20:12
39.904051,116.452881,0,27,39913.4307523148,2009-04-10,10:20:17
39.904056,116.452869,0,27,39913.4308101852,2009-04-10,10:20:22
39.904059,116.45286,0,27,39913.4308680556,2009-04-10,10:20:27
39.904186,116.452816,0,24,39913.4309259259,2009-04-10,10:20:32
39.904185,116.452837,0,24,39913.4309837963,2009-04-10,10:20:37
39.904138,116.45287,0,23,39913.4310416667,2009-04-10,10:20:42
39.904097,116.452922,0,23,39913.431099537,2009-04-10,10:20:47
39.904097,116.452922,0,23,39913.4311342593,2009-04-10,10:20:50
39.904094,116.45292,0,23,39913.4311574074,2009-04-10,10:20:52
39.904094,116.45293,0,22,39913.4312152778,2009-04-10,10:20:57
39.904125,116.453025,0,27,39913.4312731481,2009-04-10,10:21:02
39.904157,116.453112,0,29,39913.4313310185,2009-04-10,10:21:07
39.904194,116.453115,0,31,39913.4313888889,2009-04-10,10:21:12
39.904221,116.453069,0,32,39913.4314467593,2009-04-10,10:21:17
39.904277,116.453051,0,34,39913.4315046296,2009-04-10,10:21:22
39.904275,116.453093,0,53,39913.4315625,2009-04-10,10:21:27
39.904334,116.453305,0,59,39913.4316203704,2009-04-10,10:21:32
39.90436,116.453544,0,71,39913.4316782407,2009-04-10,10:21:37
39.90456,116.453696,0,60,39913.4317361111,2009-04-10,10:21:42
39.904507,116.453706,0,62,39913.4317939815,2009-04-10,10:21:47
39.904386,116.453708,0,63,39913.4318518518,2009-04-10,10:21:52
39.904367,116.453686,0,62,39913.4319097222,2009-04-10,10:21:57
39.904342,116.45366,0,61,39913.4319675926,2009-04-10,10:22:02
39.904268,116.453565,0,56,39913.432025463,2009-04-10,10:22:07
39.904238,116.453521,0,53,39913.4320833333,2009-04-10,10:22:12
39.904225,116.453485,0,52,39913.4321412037,2009-04-10,10:22:17
39.904206,116.453439,0,49,39913.4321990741,2009-04-10,10:22:22
39.904184,116.453403,0,48,39913.4322569444,2009-04-10,10:22:27
39.904165,116.453371,0,47,39913.4323148148,2009-04-10,10:22:32
39.904156,116.453337,0,46,39913.4323726852,2009-04-10,10:22:37
39.90414,116.453341,0,45,39913.4324305556,2009-04-10,10:22:42
39.904137,116.453336,0,45,39913.4324884259,2009-04-10,10:22:47
39.904135,116.453329,0,45,39913.4325462963,2009-04-10,10:22:52
39.904135,116.453329,0,45,39913.4325810185,2009-04-10,10:22:55
39.904136,116.453321,0,45,39913.4326041667,2009-04-10,10:22:57
39.904135,116.453311,0,45,39913.432662037,2009-04-10,10:23:02
39.904131,116.453302,0,45,39913.4327199074,2009-04-10,10:23:07
39.904084,116.453324,0,45,39913.4327777778,2009-04-10,10:23:12
39.904064,116.453307,0,45,39913.4328356481,2009-04-10,10:23:17
39.904051,116.453294,0,45,39913.4328935185,2009-04-10,10:23:22
39.904041,116.453288,0,44,39913.4329513889,2009-04-10,10:23:27
39.904029,116.453249,0,44,39913.4330092593,2009-04-10,10:23:32
39.904016,116.453202,0,44,39913.4330671296,2009-04-10,10:23:37
39.904019,116.453171,0,43,39913.433125,2009-04-10,10:23:42
39.904019,116.453171,0,43,39913.4331597222,2009-04-10,10:23:45
39.904017,116.453172,0,43,39913.4331828704,2009-04-10,10:23:47
39.904014,116.453157,0,43,39913.4332407407,2009-04-10,10:23:52
39.904018,116.453149,0,43,39913.4332986111,2009-04-10,10:23:57
39.904023,116.453145,0,42,39913.4333564815,2009-04-10,10:24:02
39.904025,116.453153,0,42,39913.4334143519,2009-04-10,10:24:07
39.904025,116.453153,0,42,39913.4334490741,2009-04-10,10:24:10
39.904023,116.453158,0,42,39913.4334722222,2009-04-10,10:24:12
39.904012,116.453164,0,42,39913.4335300926,2009-04-10,10:24:17
39.904004,116.453182,0,42,39913.433587963,2009-04-10,10:24:22
39.903995,116.453194,0,42,39913.4336458333,2009-04-10,10:24:27
39.903995,116.453194,0,42,39913.4336805556,2009-04-10,10:24:30
39.903987,116.453202,0,42,39913.4337037037,2009-04-10,10:24:32
39.903973,116.453207,0,42,39913.4337615741,2009-04-10,10:24:37
39.903958,116.453245,0,42,39913.4338194444,2009-04-10,10:24:42
39.903918,116.453324,0,45,39913.4338773148,2009-04-10,10:24:47
39.90391,116.453339,0,58,39913.4339351852,2009-04-10,10:24:52
39.903891,116.453361,0,63,39913.4339930556,2009-04-10,10:24:57
39.903885,116.453349,0,66,39913.4340509259,2009-04-10,10:25:02
39.903889,116.453344,0,67,39913.4341087963,2009-04-10,10:25:07
39.903889,116.453344,0,67,39913.4341435185,2009-04-10,10:25:10
39.903893,116.453336,0,69,39913.4341666667,2009-04-10,10:25:12
39.903892,116.453327,0,70,39913.434224537,2009-04-10,10:25:17
39.903892,116.453327,0,70,39913.4342592593,2009-04-10,10:25:20
39.903893,116.453322,0,72,39913.4342824074,2009-04-10,10:25:22
39.903914,116.453289,0,104,39913.4343402778,2009-04-10,10:25:27
39.903936,116.453255,0,126,39913.4343981481,2009-04-10,10:25:32
39.903952,116.45325,0,136,39913.4344560185,2009-04-10,10:25:37
39.903967,116.453183,0,148,39913.4345138889,2009-04-10,10:25:42
39.904038,116.453426,0,145,39913.4345717593,2009-04-10,10:25:47
39.904093,116.453553,0,146,39913.4346296296,2009-04-10,10:25:52
39.904146,116.453599,0,150,39913.4346875,2009-04-10,10:25:57
39.904198,116.453664,0,155,39913.4347453704,2009-04-10,10:26:02
39.904281,116.453872,0,156,39913.4348032407,2009-04-10,10:26:07
39.90433,116.454005,0,160,39913.4348611111,2009-04-10,10:26:12
39.904341,116.453978,0,163,39913.4349189815,2009-04-10,10:26:17
39.904354,116.453925,0,163,39913.4349768519,2009-04-10,10:26:22
39.904356,116.453887,0,167,39913.4350347222,2009-04-10,10:26:27
39.904355,116.453832,0,174,39913.4350925926,2009-04-10,10:26:32
39.90436,116.45379,0,180,39913.435150463,2009-04-10,10:26:37
39.904382,116.453756,0,186,39913.4352083333,2009-04-10,10:26:42
39.904418,116.45372,0,193,39913.4352662037,2009-04-10,10:26:47
39.904432,116.453715,0,200,39913.4353240741,2009-04-10,10:26:52
39.904447,116.453693,0,206,39913.4353819444,2009-04-10,10:26:57
39.904538,116.453779,0,201,39913.4354398148,2009-04-10,10:27:02
39.904582,116.453786,0,204,39913.4354976852,2009-04-10,10:27:07
39.904642,116.453851,0,203,39913.4355555556,2009-04-10,10:27:12
39.904672,116.453901,0,211,39913.4356134259,2009-04-10,10:27:17
39.904796,116.453738,0,216,39913.4356712963,2009-04-10,10:27:22
39.904882,116.453735,0,236,39913.4357291667,2009-04-10,10:27:27
39.904896,116.45376,0,243,39913.435787037,2009-04-10,10:27:32
39.904998,116.453824,0,238,39913.4358449074,2009-04-10,10:27:37
39.905081,116.453867,0,228,39913.4359027778,2009-04-10,10:27:42
39.905141,116.4539,0,221,39913.4359606481,2009-04-10,10:27:47
39.905255,116.454185,0,163,39913.4389699074,2009-04-10,10:32:07
39.905221,116.454247,0,166,39913.4390277778,2009-04-10,10:32:12
39.90519,116.454314,0,172,39913.4390856481,2009-04-10,10:32:17
39.905154,116.454383,0,181,39913.4391435185,2009-04-10,10:32:22
39.905145,116.454442,0,184,39913.4392013889,2009-04-10,10:32:27
39.905139,116.454457,0,185,39913.4392592593,2009-04-10,10:32:32
39.905146,116.454494,0,188,39913.4393171296,2009-04-10,10:32:37
39.905148,116.454552,0,187,39913.439375,2009-04-10,10:32:42
39.905148,116.454552,0,187,39913.4394097222,2009-04-10,10:32:45
39.905147,116.454551,0,187,39913.4394328704,2009-04-10,10:32:47
39.905166,116.454589,0,188,39913.4394907407,2009-04-10,10:32:52
39.905174,116.454604,0,189,39913.4395486111,2009-04-10,10:32:57
39.905187,116.454575,0,188,39913.4396064815,2009-04-10,10:33:02
39.905232,116.454605,0,173,39913.4396643518,2009-04-10,10:33:07
39.905284,116.454565,0,163,39913.4397222222,2009-04-10,10:33:12
39.905357,116.454382,0,166,39913.4397800926,2009-04-10,10:33:17
39.905404,116.454314,0,168,39913.439837963,2009-04-10,10:33:22
39.905428,116.45432,0,171,39913.4398958333,2009-04-10,10:33:27
39.905441,116.454255,0,172,39913.4399537037,2009-04-10,10:33:32
39.905441,116.454255,0,172,39913.4399884259,2009-04-10,10:33:35
39.905438,116.454258,0,175,39913.4400115741,2009-04-10,10:33:37
39.905434,116.454285,0,177,39913.4400694444,2009-04-10,10:33:42
39.905431,116.454301,0,184,39913.4401273148,2009-04-10,10:33:47
39.905442,116.454327,0,185,39913.4401851852,2009-04-10,10:33:52
39.905467,116.454365,0,185,39913.4402430556,2009-04-10,10:33:57
39.905503,116.454412,0,187,39913.4403009259,2009-04-10,10:34:02
39.905493,116.45445,0,189,39913.4403587963,2009-04-10,10:34:07
39.905482,116.454449,0,191,39913.4404166667,2009-04-10,10:34:12
39.905488,116.454419,0,192,39913.440474537,2009-04-10,10:34:17
39.905511,116.454329,0,196,39913.4405324074,2009-04-10,10:34:22
39.905471,116.45423,0,191,39913.4405902778,2009-04-10,10:34:27
39.905471,116.454151,0,187,39913.4406481481,2009-04-10,10:34:32
39.905466,116.454211,0,187,39913.4407060185,2009-04-10,10:34:37
39.905466,116.454211,0,187,39913.4407407407,2009-04-10,10:34:40
39.905466,116.45421,0,187,39913.4407638889,2009-04-10,10:34:42
39.905467,116.454161,0,191,39913.4408217593,2009-04-10,10:34:47
39.905467,116.454157,0,193,39913.4408796296,2009-04-10,10:34:52
39.905467,116.454157,0,193,39913.4409143519,2009-04-10,10:34:55
39.905465,116.454158,0,193,39913.4409375,2009-04-10,10:34:57
39.905452,116.454177,0,190,39913.4409953704,2009-04-10,10:35:02
39.905413,116.454226,0,186,39913.4410532407,2009-04-10,10:35:07
39.90543,116.454302,0,184,39913.4411111111,2009-04-10,10:35:12
39.905456,116.454337,0,183,39913.4411689815,2009-04-10,10:35:17
39.905463,116.454347,0,181,39913.4412268519,2009-04-10,10:35:22
39.905458,116.454391,0,181,39913.4412847222,2009-04-10,10:35:27
39.905223,116.454387,0,181,39913.4413425926,2009-04-10,10:35:32
39.905136,116.454383,0,181,39913.441400463,2009-04-10,10:35:37
39.90513,116.454385,0,181,39913.4414583333,2009-04-10,10:35:42
39.90513,116.454385,0,181,39913.4414930556,2009-04-10,10:35:45
39.905124,116.454387,0,180,39913.4415162037,2009-04-10,10:35:47
39.905106,116.454385,0,179,39913.4415740741,2009-04-10,10:35:52
39.905082,116.454424,0,180,39913.4416319444,2009-04-10,10:35:57
39.905086,116.454433,0,178,39913.4416898148,2009-04-10,10:36:02
39.905066,116.454507,0,179,39913.4417476852,2009-04-10,10:36:07
39.905066,116.45452,0,179,39913.4418055556,2009-04-10,10:36:12
39.905062,116.454534,0,181,39913.4418634259,2009-04-10,10:36:17
39.905052,116.45468,0,182,39913.4419212963,2009-04-10,10:36:22
39.905048,116.454683,0,182,39913.4419791667,2009-04-10,10:36:27
39.905047,116.454684,0,182,39913.442037037,2009-04-10,10:36:32
39.905049,116.454685,0,182,39913.4420949074,2009-04-10,10:36:37
39.905051,116.454689,0,182,39913.4421527778,2009-04-10,10:36:42
39.905051,116.454692,0,182,39913.4422106481,2009-04-10,10:36:47
39.905048,116.454692,0,183,39913.4422685185,2009-04-10,10:36:52
39.905048,116.454694,0,183,39913.4423263889,2009-04-10,10:36:57
39.905048,116.454694,0,183,39913.4423611111,2009-04-10,10:37:00
39.905056,116.454697,0,183,39913.4423842593,2009-04-10,10:37:02
39.905073,116.454741,0,183,39913.4424421296,2009-04-10,10:37:07
39.905078,116.454871,0,183,39913.4425,2009-04-10,10:37:12
39.905089,116.454873,0,183,39913.4425578704,2009-04-10,10:37:17
39.905098,116.454874,0,184,39913.4426157407,2009-04-10,10:37:22
39.905106,116.454876,0,184,39913.4426736111,2009-04-10,10:37:27
39.905106,116.454876,0,184,39913.4427083333,2009-04-10,10:37:30
39.905114,116.454878,0,184,39913.4427314815,2009-04-10,10:37:32
39.905103,116.454981,0,189,39913.4427893519,2009-04-10,10:37:37
39.905103,116.454981,0,189,39913.4428240741,2009-04-10,10:37:40
39.905105,116.454983,0,192,39913.4428472222,2009-04-10,10:37:42
39.905114,116.455002,0,201,39913.4429050926,2009-04-10,10:37:47
39.905166,116.455032,0,226,39913.442962963,2009-04-10,10:37:52
39.905175,116.455043,0,243,39913.4430208333,2009-04-10,10:37:57
39.905166,116.455043,0,245,39913.4430787037,2009-04-10,10:38:02
39.905107,116.455022,0,247,39913.4431365741,2009-04-10,10:38:07
39.905052,116.454991,0,257,39913.4431944444,2009-04-10,10:38:12
39.905008,116.454882,0,267,39913.4432523148,2009-04-10,10:38:17
39.904921,116.454691,0,289,39913.4433101852,2009-04-10,10:38:22
39.904878,116.454618,0,289,39913.4433680556,2009-04-10,10:38:27
39.904899,116.454515,0,271,39913.4434259259,2009-04-10,10:38:32
39.904904,116.454501,0,263,39913.4434837963,2009-04-10,10:38:37
39.904859,116.454484,0,254,39913.4435416667,2009-04-10,10:38:42
39.90484,116.454486,0,247,39913.443599537,2009-04-10,10:38:47
39.904791,116.454495,0,242,39913.4436574074,2009-04-10,10:38:52
39.904555,116.454474,0,243,39913.4437152778,2009-04-10,10:38:57
39.904392,116.454454,0,243,39913.4437731481,2009-04-10,10:39:02
39.904356,116.454457,0,243,39913.4438310185,2009-04-10,10:39:07
39.904321,116.454497,0,242,39913.4438888889,2009-04-10,10:39:12
39.904307,116.4545,0,242,39913.4439467593,2009-04-10,10:39:17
39.904291,116.454503,0,243,39913.4440046296,2009-04-10,10:39:22
39.904275,116.454544,0,244,39913.4440625,2009-04-10,10:39:27
39.904276,116.454558,0,247,39913.4441203704,2009-04-10,10:39:32
39.904265,116.454569,0,249,39913.4441782407,2009-04-10,10:39:37
39.904265,116.454569,0,249,39913.444212963,2009-04-10,10:39:40
39.904269,116.454571,0,251,39913.4442361111,2009-04-10,10:39:42
39.904253,116.454588,0,253,39913.4442939815,2009-04-10,10:39:47
39.904247,116.454589,0,254,39913.4443518519,2009-04-10,10:39:52
39.904247,116.454589,0,254,39913.4443865741,2009-04-10,10:39:55
39.904247,116.454592,0,254,39913.4444097222,2009-04-10,10:39:57
39.904234,116.454564,0,253,39913.4444675926,2009-04-10,10:40:02
39.904212,116.45453,0,252,39913.444525463,2009-04-10,10:40:07
39.904133,116.454544,0,252,39913.4445833333,2009-04-10,10:40:12
39.904003,116.454617,0,251,39913.4446412037,2009-04-10,10:40:17
39.903868,116.454739,0,254,39913.4446990741,2009-04-10,10:40:22
39.903721,116.454681,0,252,39913.4447569444,2009-04-10,10:40:27
39.903598,116.45467,0,252,39913.4448148148,2009-04-10,10:40:32
39.903458,116.454699,0,255,39913.4448726852,2009-04-10,10:40:37
39.903299,116.454703,0,260,39913.4449305556,2009-04-10,10:40:42
39.903289,116.454501,0,258,39913.4449884259,2009-04-10,10:40:47
39.903251,116.454479,0,257,39913.4450462963,2009-04-10,10:40:52
39.903232,116.454575,0,259,39913.4451041667,2009-04-10,10:40:57
39.903181,116.454642,0,263,39913.445162037,2009-04-10,10:41:02
39.903154,116.454653,0,285,39913.4452199074,2009-04-10,10:41:07
39.903202,116.454455,0,275,39913.4452777778,2009-04-10,10:41:12
39.903263,116.453923,0,274,39913.4453356481,2009-04-10,10:41:17
39.903259,116.453441,0,262,39913.4453935185,2009-04-10,10:41:22
39.903211,116.452997,0,245,39913.4454513889,2009-04-10,10:41:27
39.903163,116.452423,0,229,39913.4455092593,2009-04-10,10:41:32
39.903053,116.45178,0,189,39913.4455671296,2009-04-10,10:41:37
39.902978,116.451158,0,150,39913.445625,2009-04-10,10:41:42
39.902928,116.450469,0,127,39913.4456828704,2009-04-10,10:41:47
39.902897,116.449787,0,116,39913.4457407407,2009-04-10,10:41:52
39.902859,116.449286,0,111,39913.4457986111,2009-04-10,10:41:57
39.902821,116.448917,0,109,39913.4458564815,2009-04-10,10:42:02
39.902784,116.448523,0,101,39913.4459143518,2009-04-10,10:42:07
39.902742,116.448034,0,107,39913.4459722222,2009-04-10,10:42:12
39.902689,116.447563,0,108,39913.4460300926,2009-04-10,10:42:17
39.902644,116.447027,0,116,39913.446087963,2009-04-10,10:42:22
39.902644,116.446502,0,126,39913.4461458333,2009-04-10,10:42:27
39.902664,116.446242,0,149,39913.4462037037,2009-04-10,10:42:32
39.902758,116.446223,0,186,39913.4462615741,2009-04-10,10:42:37
39.902716,116.446284,0,192,39913.4463194444,2009-04-10,10:42:42
39.902428,116.446775,0,185,39913.4463773148,2009-04-10,10:42:47
39.902358,116.447209,0,189,39913.4464351852,2009-04-10,10:42:52
39.902327,116.447686,0,194,39913.4464930556,2009-04-10,10:42:57
39.902357,116.448194,0,177,39913.4465509259,2009-04-10,10:43:02
39.902404,116.448727,0,167,39913.4466087963,2009-04-10,10:43:07
39.902533,116.449203,0,115,39913.4466666667,2009-04-10,10:43:12
39.902636,116.449676,0,76,39913.446724537,2009-04-10,10:43:17
39.902709,116.450176,0,64,39913.4467824074,2009-04-10,10:43:22
39.902735,116.45053,0,59,39913.4468402778,2009-04-10,10:43:27
39.902745,116.450915,0,64,39913.4468981481,2009-04-10,10:43:32
39.90276,116.451351,0,60,39913.4469560185,2009-04-10,10:43:37
39.902762,116.451788,0,80,39913.4470138889,2009-04-10,10:43:42
39.902771,116.452208,0,91,39913.4470717593,2009-04-10,10:43:47
39.902791,116.452609,0,91,39913.4471296296,2009-04-10,10:43:52
39.902839,116.452999,0,83,39913.4471875,2009-04-10,10:43:57
39.902869,116.45338,0,80,39913.4472453704,2009-04-10,10:44:02
39.902898,116.453856,0,84,39913.4473032407,2009-04-10,10:44:07
39.902944,116.454471,0,83,39913.4473611111,2009-04-10,10:44:12
39.902992,116.455184,0,85,39913.4474189815,2009-04-10,10:44:17
39.903055,116.45597,0,86,39913.4474768518,2009-04-10,10:44:22
39.903098,116.456814,0,86,39913.4475347222,2009-04-10,10:44:27
39.903132,116.457728,0,78,39913.4475925926,2009-04-10,10:44:32
39.903188,116.458659,0,73,39913.447650463,2009-04-10,10:44:37
39.90324,116.45952,0,70,39913.4477083333,2009-04-10,10:44:42
39.903337,116.460271,0,60,39913.4477662037,2009-04-10,10:44:47
39.903412,116.461045,0,56,39913.4478240741,2009-04-10,10:44:52
39.903452,116.461857,0,63,39913.4478819444,2009-04-10,10:44:57
39.903477,116.462709,0,80,39913.4479398148,2009-04-10,10:45:02
39.903528,116.463549,0,82,39913.4479976852,2009-04-10,10:45:07
39.903573,116.464376,0,76,39913.4480555556,2009-04-10,10:45:12
39.903603,116.46523,0,72,39913.4481134259,2009-04-10,10:45:17
39.903639,116.466065,0,71,39913.4481712963,2009-04-10,10:45:22
39.903639,116.466919,0,91,39913.4482291667,2009-04-10,10:45:27
39.903665,116.467759,0,93,39913.448287037,2009-04-10,10:45:32
39.903675,116.468593,0,104,39913.4483449074,2009-04-10,10:45:37
39.903705,116.469428,0,105,39913.4484027778,2009-04-10,10:45:42
39.903734,116.470279,0,111,39913.4484606481,2009-04-10,10:45:47
39.903753,116.471124,0,116,39913.4485185185,2009-04-10,10:45:52
39.903785,116.471877,0,117,39913.4485763889,2009-04-10,10:45:57
39.903813,116.472299,0,114,39913.4486342593,2009-04-10,10:46:02
39.90384,116.472587,0,107,39913.4486921296,2009-04-10,10:46:07
39.903866,116.472802,0,99,39913.44875,2009-04-10,10:46:12
39.903879,116.47299,0,97,39913.4488078704,2009-04-10,10:46:17
39.903896,116.473301,0,99,39913.4488657407,2009-04-10,10:46:22
39.903931,116.473714,0,95,39913.4489236111,2009-04-10,10:46:27
39.903949,116.474054,0,94,39913.4489814815,2009-04-10,10:46:32
39.903961,116.474376,0,95,39913.4490393519,2009-04-10,10:46:37
39.903984,116.474702,0,95,39913.4490972222,2009-04-10,10:46:42
39.904003,116.475022,0,91,39913.4491550926,2009-04-10,10:46:47
39.904016,116.475396,0,97,39913.449212963,2009-04-10,10:46:52
39.904022,116.475726,0,105,39913.4492708333,2009-04-10,10:46:57
39.904043,116.476003,0,100,39913.4493287037,2009-04-10,10:47:02
39.904064,116.476243,0,100,39913.4493865741,2009-04-10,10:47:07
39.904081,116.476476,0,102,39913.4494444444,2009-04-10,10:47:12
39.904102,116.476677,0,98,39913.4495023148,2009-04-10,10:47:17
39.904119,116.476899,0,101,39913.4495601852,2009-04-10,10:47:22
39.904154,116.477241,0,88,39913.4496180556,2009-04-10,10:47:27
39.904182,116.477633,0,89,39913.4496759259,2009-04-10,10:47:32
39.90423,116.478032,0,76,39913.4497337963,2009-04-10,10:47:37
39.90425,116.478431,0,81,39913.4497916667,2009-04-10,10:47:42
39.904295,116.478844,0,88,39913.449849537,2009-04-10,10:47:47
39.904374,116.479287,0,91,39913.4499074074,2009-04-10,10:47:52
39.904482,116.47975,0,95,39913.4499652778,2009-04-10,10:47:57
39.904618,116.480229,0,98,39913.4500231481,2009-04-10,10:48:02
39.904784,116.480727,0,104,39913.4500810185,2009-04-10,10:48:07
39.90497,116.481279,0,106,39913.4501388889,2009-04-10,10:48:12
39.905152,116.481838,0,113,39913.4501967593,2009-04-10,10:48:17
39.905335,116.482403,0,121,39913.4502546296,2009-04-10,10:48:22
39.90549,116.482901,0,133,39913.4503125,2009-04-10,10:48:27
39.905657,116.48345,0,139,39913.4503703704,2009-04-10,10:48:32
39.905831,116.484089,0,146,39913.4504282407,2009-04-10,10:48:37
39.905972,116.484573,0,145,39913.4504861111,2009-04-10,10:48:42
39.906066,116.484888,0,143,39913.4505439815,2009-04-10,10:48:47
39.906146,116.485221,0,146,39913.4506018519,2009-04-10,10:48:52
39.906189,116.485459,0,154,39913.4506597222,2009-04-10,10:48:57
39.906229,116.485592,0,139,39913.4507175926,2009-04-10,10:49:02
39.906274,116.485815,0,131,39913.450775463,2009-04-10,10:49:07
39.90635,116.486187,0,116,39913.4508333333,2009-04-10,10:49:12
39.906428,116.486668,0,105,39913.4508912037,2009-04-10,10:49:17
39.906489,116.487223,0,103,39913.4509490741,2009-04-10,10:49:22
39.906538,116.487716,0,99,39913.4510069444,2009-04-10,10:49:27
39.906571,116.488111,0,97,39913.4510648148,2009-04-10,10:49:32
39.906595,116.488426,0,99,39913.4511226852,2009-04-10,10:49:37
39.906634,116.48878,0,90,39913.4511805556,2009-04-10,10:49:42
39.906664,116.489313,0,83,39913.4512384259,2009-04-10,10:49:47
39.906682,116.490032,0,78,39913.4512962963,2009-04-10,10:49:52
39.906712,116.490884,0,76,39913.4513541667,2009-04-10,10:49:57
39.906712,116.491729,0,76,39913.451412037,2009-04-10,10:50:02
39.906698,116.492272,0,83,39913.4514699074,2009-04-10,10:50:07
39.906698,116.492628,0,83,39913.4515277778,2009-04-10,10:50:12
39.906696,116.492869,0,85,39913.4515856481,2009-04-10,10:50:17
39.906702,116.49318,0,77,39913.4516435185,2009-04-10,10:50:22
39.906705,116.493572,0,74,39913.4517013889,2009-04-10,10:50:27
39.906712,116.493889,0,80,39913.4517592593,2009-04-10,10:50:32
39.906692,116.494206,0,83,39913.4518171296,2009-04-10,10:50:37
39.906696,116.494494,0,80,39913.451875,2009-04-10,10:50:42
39.906681,116.494899,0,81,39913.4519328704,2009-04-10,10:50:47
39.906674,116.49547,0,78,39913.4519907407,2009-04-10,10:50:52
39.906666,116.496151,0,80,39913.4520486111,2009-04-10,10:50:57
39.906674,116.496871,0,78,39913.4521064815,2009-04-10,10:51:02
39.906695,116.497621,0,79,39913.4521643519,2009-04-10,10:51:07
39.906699,116.49837,0,73,39913.4522222222,2009-04-10,10:51:12
39.906723,116.499098,0,75,39913.4522800926,2009-04-10,10:51:17
39.906726,116.499812,0,72,39913.452337963,2009-04-10,10:51:22
39.906729,116.500586,0,60,39913.4523958333,2009-04-10,10:51:27
39.906718,116.501361,0,55,39913.4524537037,2009-04-10,10:51:32
39.906716,116.501925,0,61,39913.4525115741,2009-04-10,10:51:37
39.906711,116.502027,0,70,39913.4525694444,2009-04-10,10:51:42
39.90671,116.502043,0,71,39913.4526273148,2009-04-10,10:51:47
39.906701,116.502196,0,72,39913.4526851852,2009-04-10,10:51:52
39.906688,116.502517,0,73,39913.4527430556,2009-04-10,10:51:57
39.906697,116.502977,0,70,39913.4528009259,2009-04-10,10:52:02
39.906692,116.503436,0,66,39913.4528587963,2009-04-10,10:52:07
39.906688,116.503855,0,76,39913.4529166667,2009-04-10,10:52:12
39.906686,116.504321,0,73,39913.452974537,2009-04-10,10:52:17
39.906675,116.504746,0,79,39913.4530324074,2009-04-10,10:52:22
39.906679,116.505162,0,82,39913.4530902778,2009-04-10,10:52:27
39.906657,116.505686,0,78,39913.4531481481,2009-04-10,10:52:32
39.906642,116.506313,0,72,39913.4532060185,2009-04-10,10:52:37
39.906624,116.506937,0,74,39913.4532638889,2009-04-10,10:52:42
39.906627,116.507597,0,72,39913.4533217593,2009-04-10,10:52:47
39.90663,116.508287,0,73,39913.4533796296,2009-04-10,10:52:52
39.906633,116.508918,0,73,39913.4534375,2009-04-10,10:52:57
39.90663,116.509611,0,78,39913.4534953704,2009-04-10,10:53:02
39.906619,116.510329,0,79,39913.4535532407,2009-04-10,10:53:07
39.906615,116.511047,0,76,39913.4536111111,2009-04-10,10:53:12
39.906599,116.511744,0,76,39913.4536689815,2009-04-10,10:53:17
39.906606,116.512361,0,75,39913.4537268518,2009-04-10,10:53:22
39.906616,116.512963,0,73,39913.4537847222,2009-04-10,10:53:27
39.906671,116.513636,0,66,39913.4538425926,2009-04-10,10:53:32
39.906753,116.514369,0,64,39913.453900463,2009-04-10,10:53:37
39.906874,116.515144,0,64,39913.4539583333,2009-04-10,10:53:42
39.907025,116.515934,0,67,39913.4540162037,2009-04-10,10:53:47
39.907183,116.516724,0,58,39913.4540740741,2009-04-10,10:53:52
39.907363,116.517575,0,57,39913.4541319444,2009-04-10,10:53:57
39.90754,116.518507,0,54,39913.4541898148,2009-04-10,10:54:02
39.907718,116.519449,0,52,39913.4542476852,2009-04-10,10:54:07
39.907898,116.520369,0,48,39913.4543055556,2009-04-10,10:54:12
39.908021,116.521308,0,59,39913.4543634259,2009-04-10,10:54:17
39.908107,116.522211,0,68,39913.4544212963,2009-04-10,10:54:22
39.908144,116.523166,0,83,39913.4544791667,2009-04-10,10:54:27
39.908149,116.52418,0,84,39913.454537037,2009-04-10,10:54:32
39.908148,116.525114,0,75,39913.4545949074,2009-04-10,10:54:37
39.908147,116.52601,0,75,39913.4546527778,2009-04-10,10:54:42
39.908127,116.526955,0,81,39913.4547106481,2009-04-10,10:54:47
39.908129,116.527937,0,72,39913.4547685185,2009-04-10,10:54:52
39.90812,116.528955,0,63,39913.4548263889,2009-04-10,10:54:57
39.908098,116.529908,0,64,39913.4548842593,2009-04-10,10:55:02
39.908089,116.530806,0,59,39913.4549421296,2009-04-10,10:55:07
39.90807,116.531603,0,68,39913.455,2009-04-10,10:55:12
39.908077,116.532337,0,72,39913.4550578704,2009-04-10,10:55:17
39.908081,116.532889,0,77,39913.4551157407,2009-04-10,10:55:22
39.908039,116.533293,0,83,39913.4551736111,2009-04-10,10:55:27
39.908001,116.533863,0,89,39913.4552314815,2009-04-10,10:55:32
39.907954,116.53453,0,102,39913.4552893518,2009-04-10,10:55:37
39.907894,116.535311,0,99,39913.4553472222,2009-04-10,10:55:42
39.907707,116.536033,0,97,39913.4554050926,2009-04-10,10:55:47
39.907361,116.536644,0,90,39913.455462963,2009-04-10,10:55:52
39.906951,116.537239,0,89,39913.4555208333,2009-04-10,10:55:57
39.906464,116.53778,0,87,39913.4555787037,2009-04-10,10:56:02
39.905909,116.538235,0,88,39913.4556365741,2009-04-10,10:56:07
39.905318,116.538581,0,83,39913.4556944444,2009-04-10,10:56:12
39.904682,116.538825,0,80,39913.4557523148,2009-04-10,10:56:17
39.904025,116.538957,0,80,39913.4558101852,2009-04-10,10:56:22
39.903376,116.539118,0,92,39913.4558680556,2009-04-10,10:56:27
39.902741,116.539267,0,96,39913.4559259259,2009-04-10,10:56:32
39.902143,116.539393,0,98,39913.4559837963,2009-04-10,10:56:37
39.901727,116.539481,0,113,39913.4560416667,2009-04-10,10:56:42
39.90129,116.539575,0,114,39913.456099537,2009-04-10,10:56:47
39.900788,116.539702,0,121,39913.4561574074,2009-04-10,10:56:52
39.900184,116.539837,0,123,39913.4562152778,2009-04-10,10:56:57
39.899573,116.539957,0,121,39913.4562731481,2009-04-10,10:57:02
39.898946,116.540095,0,111,39913.4563310185,2009-04-10,10:57:07
39.898298,116.540229,0,96,39913.4563888889,2009-04-10,10:57:12
39.897649,116.540362,0,83,39913.4564467593,2009-04-10,10:57:17
39.896986,116.540492,0,74,39913.4565046296,2009-04-10,10:57:22
39.89631,116.540616,0,66,39913.4565625,2009-04-10,10:57:27
39.895631,116.540739,0,67,39913.4566203704,2009-04-10,10:57:32
39.894968,116.540883,0,66,39913.4566782407,2009-04-10,10:57:37
39.894328,116.541019,0,67,39913.4567361111,2009-04-10,10:57:42
39.893712,116.541145,0,68,39913.4567939815,2009-04-10,10:57:47
39.893091,116.541261,0,64,39913.4568518519,2009-04-10,10:57:52
39.892453,116.541375,0,59,39913.4569097222,2009-04-10,10:57:57
39.8918,116.541477,0,57,39913.4569675926,2009-04-10,10:58:02
39.891133,116.541589,0,58,39913.457025463,2009-04-10,10:58:07
39.890473,116.541676,0,60,39913.4570833333,2009-04-10,10:58:12
39.889802,116.541761,0,63,39913.4571412037,2009-04-10,10:58:17
39.889142,116.541841,0,59,39913.4571990741,2009-04-10,10:58:22
39.888471,116.54192,0,58,39913.4572569444,2009-04-10,10:58:27
39.887817,116.542002,0,61,39913.4573148148,2009-04-10,10:58:32
39.88716,116.542092,0,57,39913.4573726852,2009-04-10,10:58:37
39.886486,116.542178,0,58,39913.4574305556,2009-04-10,10:58:42
39.885823,116.542269,0,62,39913.4574884259,2009-04-10,10:58:47
39.885171,116.542353,0,70,39913.4575462963,2009-04-10,10:58:52
39.884508,116.542439,0,67,39913.4576041667,2009-04-10,10:58:57
39.883855,116.542514,0,76,39913.457662037,2009-04-10,10:59:02
39.883188,116.542596,0,80,39913.4577199074,2009-04-10,10:59:07
39.88251,116.542658,0,83,39913.4577777778,2009-04-10,10:59:12
39.88185,116.542723,0,77,39913.4578356481,2009-04-10,10:59:17
39.881178,116.542761,0,80,39913.4578935185,2009-04-10,10:59:22
39.880505,116.542802,0,74,39913.4579513889,2009-04-10,10:59:27
39.879815,116.542816,0,67,39913.4580092593,2009-04-10,10:59:32
39.879144,116.542814,0,56,39913.4580671296,2009-04-10,10:59:37
39.878476,116.542821,0,55,39913.458125,2009-04-10,10:59:42
39.877804,116.542831,0,54,39913.4581828704,2009-04-10,10:59:47
39.877146,116.542837,0,60,39913.4582407407,2009-04-10,10:59:52
39.876484,116.542838,0,64,39913.4582986111,2009-04-10,10:59:57
39.875822,116.542829,0,57,39913.4583564815,2009-04-10,11:00:02
39.87515,116.542835,0,57,39913.4584143519,2009-04-10,11:00:07
39.87448,116.542833,0,57,39913.4584722222,2009-04-10,11:00:12
39.873816,116.542847,0,59,39913.4585300926,2009-04-10,11:00:17
39.873165,116.542836,0,65,39913.458587963,2009-04-10,11:00:22
39.87251,116.542806,0,73,39913.4586458333,2009-04-10,11:00:27
39.87184,116.542785,0,74,39913.4587037037,2009-04-10,11:00:32
39.871168,116.542735,0,74,39913.4587615741,2009-04-10,11:00:37
39.870504,116.542685,0,74,39913.4588194444,2009-04-10,11:00:42
39.869842,116.542625,0,68,39913.4588773148,2009-04-10,11:00:47
39.869188,116.542541,0,63,39913.4589351852,2009-04-10,11:00:52
39.868518,116.54246,0,64,39913.4589930556,2009-04-10,11:00:57
39.867848,116.542376,0,67,39913.4590509259,2009-04-10,11:01:02
39.867184,116.542289,0,68,39913.4591087963,2009-04-10,11:01:07
39.866525,116.5422,0,65,39913.4591666667,2009-04-10,11:01:12
39.865855,116.542124,0,69,39913.459224537,2009-04-10,11:01:17
39.865167,116.542084,0,67,39913.4592824074,2009-04-10,11:01:22
39.864504,116.542054,0,75,39913.4593402778,2009-04-10,11:01:27
39.863828,116.542031,0,76,39913.4593981481,2009-04-10,11:01:32
39.863158,116.542044,0,70,39913.4594560185,2009-04-10,11:01:37
39.86248,116.542083,0,63,39913.4595138889,2009-04-10,11:01:42
39.861809,116.542173,0,57,39913.4595717593,2009-04-10,11:01:47
39.861152,116.542248,0,46,39913.4596296296,2009-04-10,11:01:52
39.860497,116.542357,0,42,39913.4596875,2009-04-10,11:01:57
39.859845,116.542491,0,42,39913.4597453704,2009-04-10,11:02:02
39.859177,116.542612,0,47,39913.4598032407,2009-04-10,11:02:07
39.858507,116.542753,0,50,39913.4598611111,2009-04-10,11:02:12
39.857845,116.542869,0,51,39913.4599189815,2009-04-10,11:02:17
39.857183,116.542974,0,59,39913.4599768519,2009-04-10,11:02:22
39.856522,116.543106,0,69,39913.4600347222,2009-04-10,11:02:27
39.855866,116.543225,0,70,39913.4600925926,2009-04-10,11:02:32
39.855199,116.543357,0,62,39913.460150463,2009-04-10,11:02:37
39.85453,116.543476,0,58,39913.4602083333,2009-04-10,11:02:42
39.85386,116.543563,0,51,39913.4602662037,2009-04-10,11:02:47
39.853197,116.543613,0,50,39913.4603240741,2009-04-10,11:02:52
39.852536,116.543623,0,60,39913.4603819444,2009-04-10,11:02:57
39.851886,116.543567,0,60,39913.4604398148,2009-04-10,11:03:02
39.851228,116.54346,0,51,39913.4604976852,2009-04-10,11:03:07
39.850568,116.543286,0,59,39913.4605555556,2009-04-10,11:03:12
39.849933,116.543036,0,64,39913.4606134259,2009-04-10,11:03:17
39.849309,116.54274,0,71,39913.4606712963,2009-04-10,11:03:22
39.848711,116.542349,0,75,39913.4607291667,2009-04-10,11:03:27
39.848124,116.541919,0,75,39913.460787037,2009-04-10,11:03:32
39.847557,116.541456,0,67,39913.4608449074,2009-04-10,11:03:37
39.847025,116.540941,0,70,39913.4609027778,2009-04-10,11:03:42
39.846521,116.540383,0,69,39913.4609606481,2009-04-10,11:03:47
39.84606,116.53976,0,83,39913.4610185185,2009-04-10,11:03:52
39.845604,116.539155,0,97,39913.4610763889,2009-04-10,11:03:57
39.845157,116.538505,0,101,39913.4611342593,2009-04-10,11:04:02
39.844715,116.537891,0,107,39913.4611921296,2009-04-10,11:04:07
39.844256,116.537271,0,105,39913.46125,2009-04-10,11:04:12
39.843785,116.536641,0,97,39913.4613078704,2009-04-10,11:04:17
39.843313,116.536017,0,93,39913.4613657407,2009-04-10,11:04:22
39.842845,116.53537,0,86,39913.4614236111,2009-04-10,11:04:27
39.84236,116.534749,0,75,39913.4614814815,2009-04-10,11:04:32
39.841909,116.534135,0,77,39913.4615393518,2009-04-10,11:04:37
39.841446,116.533522,0,78,39913.4615972222,2009-04-10,11:04:42
39.840991,116.532881,0,71,39913.4616550926,2009-04-10,11:04:47
39.840522,116.532253,0,73,39913.461712963,2009-04-10,11:04:52
39.840056,116.531635,0,78,39913.4617708333,2009-04-10,11:04:57
39.839603,116.531006,0,84,39913.4618287037,2009-04-10,11:05:02
39.839134,116.530396,0,87,39913.4618865741,2009-04-10,11:05:07
39.838649,116.529776,0,90,39913.4619444444,2009-04-10,11:05:12
39.83816,116.529117,0,91,39913.4620023148,2009-04-10,11:05:17
39.83766,116.52843,0,93,39913.4620601852,2009-04-10,11:05:22
39.837149,116.527758,0,89,39913.4621180556,2009-04-10,11:05:27
39.836636,116.527069,0,82,39913.4621759259,2009-04-10,11:05:32
39.836138,116.526418,0,87,39913.4622337963,2009-04-10,11:05:37
39.835643,116.525752,0,83,39913.4622916667,2009-04-10,11:05:42
39.835152,116.525102,0,77,39913.462349537,2009-04-10,11:05:47
39.834674,116.524478,0,78,39913.4624074074,2009-04-10,11:05:52
39.834197,116.523837,0,79,39913.4624652778,2009-04-10,11:05:57
39.833729,116.523203,0,70,39913.4625231481,2009-04-10,11:06:02
39.833256,116.522543,0,72,39913.4625810185,2009-04-10,11:06:07
39.832761,116.521886,0,71,39913.4626388889,2009-04-10,11:06:12
39.832269,116.521221,0,75,39913.4626967593,2009-04-10,11:06:17
39.831777,116.520563,0,73,39913.4627546296,2009-04-10,11:06:22
39.831305,116.519919,0,73,39913.4628125,2009-04-10,11:06:27
39.830859,116.519294,0,75,39913.4628703704,2009-04-10,11:06:32
39.830381,116.518674,0,76,39913.4629282407,2009-04-10,11:06:37
39.829912,116.518057,0,75,39913.4629861111,2009-04-10,11:06:42
39.829447,116.517433,0,74,39913.4630439815,2009-04-10,11:06:47
39.828975,116.516817,0,66,39913.4631018518,2009-04-10,11:06:52
39.828514,116.516193,0,70,39913.4631597222,2009-04-10,11:06:57
39.828045,116.515568,0,70,39913.4632175926,2009-04-10,11:07:02
39.827572,116.51496,0,72,39913.463275463,2009-04-10,11:07:07
39.827116,116.514327,0,75,39913.4633333333,2009-04-10,11:07:12
39.826665,116.51371,0,72,39913.4633912037,2009-04-10,11:07:17
39.826201,116.513092,0,78,39913.4634490741,2009-04-10,11:07:22
39.825723,116.512457,0,76,39913.4635069444,2009-04-10,11:07:27
39.825255,116.511827,0,78,39913.4635648148,2009-04-10,11:07:32
39.824798,116.51122,0,73,39913.4636226852,2009-04-10,11:07:37
39.824337,116.510598,0,83,39913.4636805556,2009-04-10,11:07:42
39.823861,116.509973,0,97,39913.4637384259,2009-04-10,11:07:47
39.82339,116.509343,0,99,39913.4637962963,2009-04-10,11:07:52
39.822931,116.508723,0,98,39913.4638541667,2009-04-10,11:07:57
39.822478,116.508085,0,93,39913.463912037,2009-04-10,11:08:02
39.822044,116.507425,0,99,39913.4639699074,2009-04-10,11:08:07
39.821654,116.50673,0,97,39913.4640277778,2009-04-10,11:08:12
39.821284,116.506014,0,97,39913.4640856481,2009-04-10,11:08:17
39.820933,116.505264,0,100,39913.4641435185,2009-04-10,11:08:22
39.820618,116.504493,0,92,39913.4642013889,2009-04-10,11:08:27
39.820316,116.503723,0,93,39913.4642592593,2009-04-10,11:08:32
39.820011,116.502936,0,93,39913.4643171296,2009-04-10,11:08:37
39.819725,116.502153,0,97,39913.464375,2009-04-10,11:08:42
39.819442,116.501362,0,103,39913.4644328704,2009-04-10,11:08:47
39.819161,116.500596,0,111,39913.4644907407,2009-04-10,11:08:52
39.818871,116.499804,0,112,39913.4645486111,2009-04-10,11:08:57
39.818591,116.499019,0,113,39913.4646064815,2009-04-10,11:09:02
39.818313,116.498223,0,110,39913.4646643519,2009-04-10,11:09:07
39.818031,116.497421,0,113,39913.4647222222,2009-04-10,11:09:12
39.817747,116.49664,0,108,39913.4647800926,2009-04-10,11:09:17
39.817455,116.495868,0,105,39913.464837963,2009-04-10,11:09:22
39.817158,116.495057,0,103,39913.4648958333,2009-04-10,11:09:27
39.816868,116.494288,0,101,39913.4649537037,2009-04-10,11:09:32
39.816589,116.493512,0,101,39913.4650115741,2009-04-10,11:09:37
39.816297,116.492734,0,101,39913.4650694444,2009-04-10,11:09:42
39.816033,116.491941,0,99,39913.4651273148,2009-04-10,11:09:47
39.815737,116.491159,0,97,39913.4651851852,2009-04-10,11:09:52
39.815448,116.490391,0,94,39913.4652430556,2009-04-10,11:09:57
39.815147,116.489631,0,102,39913.4653009259,2009-04-10,11:10:02
39.814864,116.488837,0,106,39913.4653587963,2009-04-10,11:10:07
39.814579,116.488048,0,106,39913.4654166667,2009-04-10,11:10:12
39.814294,116.487277,0,111,39913.465474537,2009-04-10,11:10:17
39.814008,116.486487,0,108,39913.4655324074,2009-04-10,11:10:22
39.81372,116.485713,0,108,39913.4655902778,2009-04-10,11:10:27
39.81344,116.484974,0,111,39913.4656481481,2009-04-10,11:10:32
39.813171,116.484232,0,114,39913.4657060185,2009-04-10,11:10:37
39.812901,116.483522,0,112,39913.4657638889,2009-04-10,11:10:42
39.812638,116.482825,0,108,39913.4658217593,2009-04-10,11:10:47
39.812385,116.482129,0,110,39913.4658796296,2009-04-10,11:10:52
39.812135,116.481433,0,107,39913.4659375,2009-04-10,11:10:57
39.811892,116.480772,0,106,39913.4659953704,2009-04-10,11:11:02
39.811639,116.480102,0,109,39913.4660532407,2009-04-10,11:11:07
39.811393,116.479439,0,109,39913.4661111111,2009-04-10,11:11:12
39.811149,116.478768,0,109,39913.4661689815,2009-04-10,11:11:17
39.81089,116.478082,0,120,39913.4662268519,2009-04-10,11:11:22
39.810633,116.477401,0,122,39913.4662847222,2009-04-10,11:11:27
39.810358,116.476731,0,120,39913.4663425926,2009-04-10,11:11:32
39.81007,116.476075,0,113,39913.466400463,2009-04-10,11:11:37
39.809758,116.475441,0,113,39913.4664583333,2009-04-10,11:11:42
39.809412,116.474837,0,110,39913.4665162037,2009-04-10,11:11:47
39.808963,116.474106,0,106,39913.4665740741,2009-04-10,11:11:52
39.808263,116.473181,0,105,39913.4666319444,2009-04-10,11:11:57
39.807325,116.47218,0,106,39913.4666898148,2009-04-10,11:12:02
39.806305,116.47122,0,107,39913.4667476852,2009-04-10,11:12:07
39.805336,116.470322,0,111,39913.4668055556,2009-04-10,11:12:12
39.804338,116.469386,0,114,39913.4668634259,2009-04-10,11:12:17
39.803291,116.468411,0,113,39913.4669212963,2009-04-10,11:12:22
39.802227,116.467389,0,106,39913.4669791667,2009-04-10,11:12:27
39.801136,116.46631,0,91,39913.467037037,2009-04-10,11:12:32
39.800005,116.465196,0,88,39913.4670949074,2009-04-10,11:12:37
39.79886,116.464104,0,86,39913.4671527778,2009-04-10,11:12:42
39.797779,116.463147,0,92,39913.4672106481,2009-04-10,11:12:47
39.796868,116.462367,0,88,39913.4672685185,2009-04-10,11:12:52
39.796156,116.461684,0,82,39913.4673263889,2009-04-10,11:12:57
39.795383,116.460947,0,79,39913.4673842593,2009-04-10,11:13:02
39.794515,116.460112,0,78,39913.4674421296,2009-04-10,11:13:07
39.79364,116.459178,0,71,39913.4675,2009-04-10,11:13:12
39.792878,116.45827,0,72,39913.4675578704,2009-04-10,11:13:17
39.792278,116.457498,0,75,39913.4676157407,2009-04-10,11:13:22
39.791848,116.456825,0,66,39913.4676736111,2009-04-10,11:13:27
39.791626,116.456382,0,76,39913.4677314815,2009-04-10,11:13:32
39.79158,116.456308,0,84,39913.4677893519,2009-04-10,11:13:37
39.791572,116.456285,0,80,39913.4678472222,2009-04-10,11:13:42
39.791556,116.456225,0,86,39913.4679050926,2009-04-10,11:13:47
39.791608,116.456167,0,91,39913.467962963,2009-04-10,11:13:52
39.791618,116.45616,0,91,39913.4680208333,2009-04-10,11:13:57
39.791618,116.45616,0,91,39913.4680555556,2009-04-10,11:14:00
39.791617,116.456156,0,91,39913.4680787037,2009-04-10,11:14:02
39.791612,116.456147,0,91,39913.4681365741,2009-04-10,11:14:07
39.791613,116.456148,0,91,39913.4681944444,2009-04-10,11:14:12
39.791618,116.456156,0,92,39913.4682523148,2009-04-10,11:14:17
39.791621,116.456161,0,92,39913.4683101852,2009-04-10,11:14:22
39.791623,116.456164,0,92,39913.4683680556,2009-04-10,11:14:27
39.791624,116.456165,0,92,39913.4684259259,2009-04-10,11:14:32
39.791624,116.456164,0,93,39913.4684837963,2009-04-10,11:14:37
39.791624,116.456163,0,93,39913.4685416667,2009-04-10,11:14:42
39.791624,116.456164,0,93,39913.468599537,2009-04-10,11:14:47
39.791625,116.456164,0,93,39913.4686574074,2009-04-10,11:14:52
39.791625,116.456164,0,92,39913.4687152778,2009-04-10,11:14:57
39.791625,116.456165,0,92,39913.4687731481,2009-04-10,11:15:02
39.791624,116.456165,0,93,39913.4688310185,2009-04-10,11:15:07
39.791625,116.456166,0,93,39913.4688888889,2009-04-10,11:15:12
39.791625,116.456166,0,93,39913.4689467593,2009-04-10,11:15:17
39.791625,116.456167,0,93,39913.4690046296,2009-04-10,11:15:22
39.791625,116.456167,0,93,39913.4690625,2009-04-10,11:15:27
39.791625,116.456167,0,93,39913.4691203704,2009-04-10,11:15:32
39.791626,116.456167,0,93,39913.4691782407,2009-04-10,11:15:37
39.791626,116.456166,0,93,39913.4692361111,2009-04-10,11:15:42
39.791626,116.456166,0,94,39913.4692939815,2009-04-10,11:15:47
39.791627,116.456167,0,94,39913.4693518518,2009-04-10,11:15:52
39.791627,116.456167,0,94,39913.4694097222,2009-04-10,11:15:57
39.791627,116.456167,0,94,39913.4694675926,2009-04-10,11:16:02
39.791627,116.456167,0,94,39913.469525463,2009-04-10,11:16:07
39.791627,116.456167,0,94,39913.4695833333,2009-04-10,11:16:12
39.791627,116.456168,0,94,39913.4696412037,2009-04-10,11:16:17
39.791628,116.456168,0,94,39913.4696990741,2009-04-10,11:16:22
39.791628,116.456168,0,94,39913.4697569444,2009-04-10,11:16:27
39.791628,116.456168,0,94,39913.4697916667,2009-04-10,11:16:30
39.791629,116.456162,0,94,39913.4698148148,2009-04-10,11:16:32
39.791622,116.456132,0,94,39913.4698726852,2009-04-10,11:16:37
39.791476,116.455834,0,94,39913.4699305556,2009-04-10,11:16:42
39.791098,116.455229,0,97,39913.4699884259,2009-04-10,11:16:47
39.790645,116.454422,0,100,39913.4700462963,2009-04-10,11:16:52
39.790305,116.453586,0,102,39913.4701041667,2009-04-10,11:16:57
39.790049,116.452718,0,104,39913.470162037,2009-04-10,11:17:02
39.789873,116.45186,0,107,39913.4702199074,2009-04-10,11:17:07
39.789725,116.450985,0,110,39913.4702777778,2009-04-10,11:17:12
39.789633,116.450091,0,112,39913.4703356481,2009-04-10,11:17:17
39.78955,116.449181,0,111,39913.4703935185,2009-04-10,11:17:22
39.78952,116.44827,0,110,39913.4704513889,2009-04-10,11:17:27
39.789523,116.447369,0,109,39913.4705092593,2009-04-10,11:17:32
39.789544,116.446472,0,108,39913.4705671296,2009-04-10,11:17:37
39.78958,116.445561,0,106,39913.470625,2009-04-10,11:17:42
39.789622,116.444669,0,102,39913.4706828704,2009-04-10,11:17:47
39.789658,116.443758,0,96,39913.4707407407,2009-04-10,11:17:52
39.789682,116.442848,0,90,39913.4707986111,2009-04-10,11:17:57
39.789686,116.44195,0,85,39913.4708564815,2009-04-10,11:18:02
39.789699,116.441065,0,79,39913.4709143518,2009-04-10,11:18:07
39.789708,116.440205,0,76,39913.4709722222,2009-04-10,11:18:12
39.789691,116.439351,0,73,39913.4710300926,2009-04-10,11:18:17
39.789664,116.438514,0,69,39913.471087963,2009-04-10,11:18:22
39.789633,116.437759,0,65,39913.4711458333,2009-04-10,11:18:27
39.789618,116.437086,0,64,39913.4712037037,2009-04-10,11:18:32
39.789568,116.436449,0,64,39913.4712615741,2009-04-10,11:18:37
39.789505,116.435826,0,64,39913.4713194444,2009-04-10,11:18:42
39.789441,116.435196,0,64,39913.4713773148,2009-04-10,11:18:47
39.789345,116.434536,0,64,39913.4714351852,2009-04-10,11:18:52
39.789247,116.433893,0,65,39913.4714930556,2009-04-10,11:18:57
39.789117,116.433264,0,65,39913.4715509259,2009-04-10,11:19:02
39.788973,116.432628,0,65,39913.4716087963,2009-04-10,11:19:07
39.788806,116.432014,0,64,39913.4716666667,2009-04-10,11:19:12
39.78864,116.431395,0,61,39913.471724537,2009-04-10,11:19:17
39.788444,116.430792,0,61,39913.4717824074,2009-04-10,11:19:22
39.788239,116.430217,0,63,39913.4718402778,2009-04-10,11:19:27
39.788036,116.429651,0,65,39913.4718981481,2009-04-10,11:19:32
39.787809,116.429095,0,65,39913.4719560185,2009-04-10,11:19:37
39.787565,116.428525,0,64,39913.4720138889,2009-04-10,11:19:42
39.787294,116.427969,0,62,39913.4720717593,2009-04-10,11:19:47
39.786997,116.427431,0,53,39913.4721296296,2009-04-10,11:19:52
39.786693,116.426905,0,50,39913.4721875,2009-04-10,11:19:57
39.786396,116.426383,0,47,39913.4722453704,2009-04-10,11:20:02
39.786089,116.425889,0,49,39913.4723032407,2009-04-10,11:20:07
39.785756,116.425406,0,53,39913.4723611111,2009-04-10,11:20:12
39.785407,116.424949,0,55,39913.4724189815,2009-04-10,11:20:17
39.785056,116.42451,0,59,39913.4724768519,2009-04-10,11:20:22
39.784697,116.424105,0,62,39913.4725347222,2009-04-10,11:20:27
39.784315,116.423691,0,68,39913.4725925926,2009-04-10,11:20:32
39.783925,116.423264,0,73,39913.472650463,2009-04-10,11:20:37
39.783456,116.422858,0,80,39913.4727083333,2009-04-10,11:20:42
39.783009,116.422477,0,87,39913.4727662037,2009-04-10,11:20:47
39.782475,116.422052,0,92,39913.4728240741,2009-04-10,11:20:52
39.781927,116.421665,0,97,39913.4728819444,2009-04-10,11:20:57
39.781389,116.421298,0,98,39913.4729398148,2009-04-10,11:21:02
39.780818,116.420943,0,101,39913.4729976852,2009-04-10,11:21:07
39.780199,116.420627,0,108,39913.4730555556,2009-04-10,11:21:12
39.779607,116.420296,0,111,39913.4731134259,2009-04-10,11:21:17
39.779013,116.41999,0,116,39913.4731712963,2009-04-10,11:21:22
39.778416,116.419705,0,117,39913.4732291667,2009-04-10,11:21:27
39.777848,116.419436,0,114,39913.473287037,2009-04-10,11:21:32
39.777254,116.419168,0,111,39913.4733449074,2009-04-10,11:21:37
39.776633,116.418935,0,102,39913.4734027778,2009-04-10,11:21:42
39.776059,116.418705,0,93,39913.4734606481,2009-04-10,11:21:47
39.775458,116.418466,0,91,39913.4735185185,2009-04-10,11:21:52
39.774867,116.418247,0,87,39913.4735763889,2009-04-10,11:21:57
39.774272,116.418001,0,86,39913.4736342593,2009-04-10,11:22:02
39.773673,116.41776,0,85,39913.4736921296,2009-04-10,11:22:07
39.773078,116.417507,0,83,39913.47375,2009-04-10,11:22:12
39.772484,116.41725,0,76,39913.4738078704,2009-04-10,11:22:17
39.771895,116.416975,0,68,39913.4738657407,2009-04-10,11:22:22
39.771296,116.416701,0,65,39913.4739236111,2009-04-10,11:22:27
39.770706,116.416388,0,68,39913.4739814815,2009-04-10,11:22:32
39.77013,116.416032,0,66,39913.4740393519,2009-04-10,11:22:37
39.769589,116.415651,0,73,39913.4740972222,2009-04-10,11:22:42
39.769042,116.415262,0,80,39913.4741550926,2009-04-10,11:22:47
39.76854,116.414834,0,75,39913.474212963,2009-04-10,11:22:52
39.768021,116.414337,0,76,39913.4742708333,2009-04-10,11:22:57
39.767524,116.413827,0,74,39913.4743287037,2009-04-10,11:23:02
39.767036,116.413269,0,83,39913.4743865741,2009-04-10,11:23:07
39.766533,116.412671,0,102,39913.4744444444,2009-04-10,11:23:12
39.766063,116.412033,0,116,39913.4745023148,2009-04-10,11:23:17
39.765617,116.411336,0,115,39913.4745601852,2009-04-10,11:23:22
39.765208,116.410628,0,121,39913.4746180556,2009-04-10,11:23:27
39.764837,116.409882,0,113,39913.4746759259,2009-04-10,11:23:32
39.764497,116.409101,0,111,39913.4747337963,2009-04-10,11:23:37
39.764177,116.408321,0,104,39913.4747916667,2009-04-10,11:23:42
39.763877,116.407522,0,97,39913.474849537,2009-04-10,11:23:47
39.763625,116.406712,0,88,39913.4749074074,2009-04-10,11:23:52
39.76339,116.405888,0,91,39913.4749652778,2009-04-10,11:23:57
39.76317,116.405058,0,92,39913.4750231481,2009-04-10,11:24:02
39.762963,116.404211,0,96,39913.4750810185,2009-04-10,11:24:07
39.762748,116.40337,0,92,39913.4751388889,2009-04-10,11:24:12
39.762554,116.402517,0,91,39913.4751967593,2009-04-10,11:24:17
39.762367,116.401674,0,88,39913.4752546296,2009-04-10,11:24:22
39.762178,116.400839,0,82,39913.4753125,2009-04-10,11:24:27
39.761976,116.399995,0,91,39913.4753703704,2009-04-10,11:24:32
39.761781,116.399153,0,96,39913.4754282407,2009-04-10,11:24:37
39.761571,116.398303,0,94,39913.4754861111,2009-04-10,11:24:42
39.761367,116.397467,0,91,39913.4755439815,2009-04-10,11:24:47
39.761161,116.396612,0,97,39913.4756018519,2009-04-10,11:24:52
39.760959,116.395772,0,97,39913.4756597222,2009-04-10,11:24:57
39.760768,116.394925,0,89,39913.4757175926,2009-04-10,11:25:02
39.76057,116.394084,0,79,39913.475775463,2009-04-10,11:25:07
39.760367,116.393238,0,83,39913.4758333333,2009-04-10,11:25:12
39.760166,116.392394,0,86,39913.4758912037,2009-04-10,11:25:17
39.759972,116.391551,0,87,39913.4759490741,2009-04-10,11:25:22
39.759778,116.390693,0,92,39913.4760069444,2009-04-10,11:25:27
39.759569,116.389857,0,98,39913.4760648148,2009-04-10,11:25:32
39.759366,116.389003,0,94,39913.4761226852,2009-04-10,11:25:37
39.759168,116.388154,0,93,39913.4761805556,2009-04-10,11:25:42
39.758973,116.38731,0,96,39913.4762384259,2009-04-10,11:25:47
39.758772,116.386472,0,99,39913.4762962963,2009-04-10,11:25:52
39.75858,116.385639,0,95,39913.4763541667,2009-04-10,11:25:57
39.758373,116.384795,0,101,39913.476412037,2009-04-10,11:26:02
39.758167,116.38397,0,104,39913.4764699074,2009-04-10,11:26:07
39.757975,116.383112,0,109,39913.4765277778,2009-04-10,11:26:12
39.75778,116.382257,0,105,39913.4765856481,2009-04-10,11:26:17
39.757575,116.381405,0,96,39913.4766435185,2009-04-10,11:26:22
39.75738,116.380558,0,93,39913.4767013889,2009-04-10,11:26:27
39.757179,116.379704,0,81,39913.4767592593,2009-04-10,11:26:32
39.756987,116.378836,0,67,39913.4768171296,2009-04-10,11:26:37
39.756838,116.377958,0,63,39913.476875,2009-04-10,11:26:42
39.75676,116.377073,0,52,39913.4769328704,2009-04-10,11:26:47
39.756739,116.376203,0,48,39913.4769907407,2009-04-10,11:26:52
39.756773,116.375342,0,50,39913.4770486111,2009-04-10,11:26:57
39.7569,116.374482,0,54,39913.4771064815,2009-04-10,11:27:02
39.757138,116.37367,0,61,39913.4771643518,2009-04-10,11:27:07
39.757455,116.372871,0,72,39913.4772222222,2009-04-10,11:27:12
39.757844,116.372136,0,85,39913.4772800926,2009-04-10,11:27:17
39.758294,116.371484,0,89,39913.477337963,2009-04-10,11:27:22
39.758817,116.370911,0,94,39913.4773958333,2009-04-10,11:27:27
39.759407,116.370463,0,106,39913.4774537037,2009-04-10,11:27:32
39.760023,116.370085,0,114,39913.4775115741,2009-04-10,11:27:37
39.760675,116.36982,0,122,39913.4775694444,2009-04-10,11:27:42
39.761328,116.369591,0,129,39913.4776273148,2009-04-10,11:27:47
39.761994,116.369405,0,133,39913.4776851852,2009-04-10,11:27:52
39.762657,116.369246,0,134,39913.4777430556,2009-04-10,11:27:57
39.763335,116.369115,0,135,39913.4778009259,2009-04-10,11:28:02
39.764015,116.368966,0,136,39913.4778587963,2009-04-10,11:28:07
39.764683,116.368813,0,135,39913.4779166667,2009-04-10,11:28:12
39.765354,116.36867,0,136,39913.477974537,2009-04-10,11:28:17
39.766017,116.368524,0,138,39913.4780324074,2009-04-10,11:28:22
39.766686,116.368374,0,139,39913.4780902778,2009-04-10,11:28:27
39.76736,116.368225,0,139,39913.4781481481,2009-04-10,11:28:32
39.768035,116.368087,0,140,39913.4782060185,2009-04-10,11:28:37
39.768702,116.367945,0,140,39913.4782638889,2009-04-10,11:28:42
39.769377,116.367802,0,139,39913.4783217593,2009-04-10,11:28:47
39.770051,116.367644,0,140,39913.4783796296,2009-04-10,11:28:52
39.77073,116.367429,0,140,39913.4784375,2009-04-10,11:28:57
39.771395,116.36718,0,134,39913.4784953704,2009-04-10,11:29:02
39.772042,116.366885,0,130,39913.4785532407,2009-04-10,11:29:07
39.772661,116.366527,0,122,39913.4786111111,2009-04-10,11:29:12
39.77324,116.366075,0,119,39913.4786689815,2009-04-10,11:29:17
39.773776,116.365576,0,110,39913.4787268518,2009-04-10,11:29:22
39.774258,116.364984,0,103,39913.4787847222,2009-04-10,11:29:27
39.774735,116.364303,0,98,39913.4788425926,2009-04-10,11:29:32
39.775142,116.363561,0,101,39913.478900463,2009-04-10,11:29:37
39.775473,116.362766,0,106,39913.4789583333,2009-04-10,11:29:42
39.77573,116.361965,0,107,39913.4790162037,2009-04-10,11:29:47
39.775916,116.361096,0,109,39913.4790740741,2009-04-10,11:29:52
39.776063,116.360251,0,109,39913.4791319444,2009-04-10,11:29:57
39.776175,116.35936,0,112,39913.4791898148,2009-04-10,11:30:02
39.776253,116.358479,0,115,39913.4792476852,2009-04-10,11:30:07
39.776295,116.357604,0,119,39913.4793055556,2009-04-10,11:30:12
39.776331,116.356702,0,125,39913.4793634259,2009-04-10,11:30:17
39.776372,116.355832,0,122,39913.4794212963,2009-04-10,11:30:22
39.776424,116.354943,0,128,39913.4794791667,2009-04-10,11:30:27
39.776481,116.354034,0,134,39913.479537037,2009-04-10,11:30:32
39.776513,116.353137,0,122,39913.4795949074,2009-04-10,11:30:37
39.776576,116.352246,0,106,39913.4796527778,2009-04-10,11:30:42
39.776605,116.351357,0,103,39913.4797106481,2009-04-10,11:30:47
39.776664,116.350492,0,101,39913.4797685185,2009-04-10,11:30:52
39.776721,116.349634,0,104,39913.4798263889,2009-04-10,11:30:57
39.776783,116.34876,0,111,39913.4798842593,2009-04-10,11:31:02
39.776836,116.347877,0,110,39913.4799421296,2009-04-10,11:31:07
39.776885,116.347009,0,99,39913.48,2009-04-10,11:31:12
39.776946,116.346112,0,109,39913.4800578704,2009-04-10,11:31:17
39.776994,116.345235,0,117,39913.4801157407,2009-04-10,11:31:22
39.777053,116.344369,0,117,39913.4801736111,2009-04-10,11:31:27
39.7771,116.343481,0,128,39913.4802314815,2009-04-10,11:31:32
39.777127,116.342613,0,132,39913.4802893519,2009-04-10,11:31:37
39.77717,116.341732,0,145,39913.4803472222,2009-04-10,11:31:42
39.777225,116.340851,0,150,39913.4804050926,2009-04-10,11:31:47
39.777269,116.339977,0,151,39913.480462963,2009-04-10,11:31:52
39.777306,116.339078,0,153,39913.4805208333,2009-04-10,11:31:57
39.777347,116.338185,0,156,39913.4805787037,2009-04-10,11:32:02
39.777406,116.337313,0,158,39913.4806365741,2009-04-10,11:32:07
39.777454,116.336433,0,159,39913.4806944444,2009-04-10,11:32:12
39.777506,116.335536,0,155,39913.4807523148,2009-04-10,11:32:17
39.777563,116.334647,0,156,39913.4808101852,2009-04-10,11:32:22
39.777613,116.333747,0,145,39913.4808680556,2009-04-10,11:32:27
39.777661,116.332852,0,134,39913.4809259259,2009-04-10,11:32:32
39.777706,116.331953,0,124,39913.4809837963,2009-04-10,11:32:37
39.777744,116.33107,0,111,39913.4810416667,2009-04-10,11:32:42
39.777802,116.330192,0,110,39913.481099537,2009-04-10,11:32:47
39.777846,116.329333,0,100,39913.4811574074,2009-04-10,11:32:52
39.777901,116.328469,0,102,39913.4812152778,2009-04-10,11:32:57
39.777953,116.327594,0,110,39913.4812731481,2009-04-10,11:33:02
39.778014,116.326733,0,114,39913.4813310185,2009-04-10,11:33:07
39.778058,116.32585,0,119,39913.4813888889,2009-04-10,11:33:12
39.778121,116.324973,0,125,39913.4814467593,2009-04-10,11:33:17
39.778177,116.324094,0,136,39913.4815046296,2009-04-10,11:33:22
39.778253,116.32322,0,141,39913.4815625,2009-04-10,11:33:27
39.778356,116.322354,0,144,39913.4816203704,2009-04-10,11:33:32
39.778471,116.321488,0,144,39913.4816782407,2009-04-10,11:33:37
39.778598,116.320622,0,143,39913.4817361111,2009-04-10,11:33:42
39.778751,116.319758,0,142,39913.4817939815,2009-04-10,11:33:47
39.778858,116.3189,0,142,39913.4818518519,2009-04-10,11:33:52
39.778963,116.318022,0,143,39913.4819097222,2009-04-10,11:33:57
39.779045,116.317158,0,145,39913.4819675926,2009-04-10,11:34:02
39.779155,116.316279,0,144,39913.482025463,2009-04-10,11:34:07
39.779269,116.31539,0,146,39913.4820833333,2009-04-10,11:34:12
39.779366,116.31451,0,141,39913.4821412037,2009-04-10,11:34:17
39.779503,116.313634,0,129,39913.4821990741,2009-04-10,11:34:22
39.779609,116.312752,0,118,39913.4822569444,2009-04-10,11:34:27
39.77972,116.311873,0,111,39913.4823148148,2009-04-10,11:34:32
39.779805,116.311005,0,106,39913.4823726852,2009-04-10,11:34:37
39.779892,116.310137,0,102,39913.4824305556,2009-04-10,11:34:42
39.779972,116.309267,0,97,39913.4824884259,2009-04-10,11:34:47
39.780089,116.308376,0,95,39913.4825462963,2009-04-10,11:34:52
39.780211,116.307524,0,98,39913.4826041667,2009-04-10,11:34:57
39.780312,116.306669,0,102,39913.482662037,2009-04-10,11:35:02
39.780394,116.305799,0,102,39913.4827199074,2009-04-10,11:35:07
39.780483,116.304915,0,104,39913.4827777778,2009-04-10,11:35:12
39.780579,116.304048,0,105,39913.4828356481,2009-04-10,11:35:17
39.780616,116.303163,0,108,39913.4828935185,2009-04-10,11:35:22
39.780667,116.302285,0,110,39913.4829513889,2009-04-10,11:35:27
39.780672,116.301376,0,101,39913.4830092593,2009-04-10,11:35:32
39.780634,116.300489,0,97,39913.4830671296,2009-04-10,11:35:37
39.780554,116.29962,0,89,39913.483125,2009-04-10,11:35:42
39.78041,116.298754,0,85,39913.4831828704,2009-04-10,11:35:47
39.780218,116.29791,0,83,39913.4832407407,2009-04-10,11:35:52
39.779965,116.297078,0,88,39913.4832986111,2009-04-10,11:35:57
39.779688,116.296286,0,90,39913.4833564815,2009-04-10,11:36:02
39.779378,116.295506,0,88,39913.4834143519,2009-04-10,11:36:07
39.779015,116.294761,0,88,39913.4834722222,2009-04-10,11:36:12
39.778649,116.294021,0,93,39913.4835300926,2009-04-10,11:36:17
39.778289,116.293287,0,102,39913.483587963,2009-04-10,11:36:22
39.777966,116.292661,0,129,39913.4836458333,2009-04-10,11:36:27
39.777751,116.292206,0,130,39913.4837037037,2009-04-10,11:36:32
39.777561,116.291816,0,141,39913.4837615741,2009-04-10,11:36:37
39.777368,116.291417,0,139,39913.4838194444,2009-04-10,11:36:42
39.777204,116.29108,0,141,39913.4838773148,2009-04-10,11:36:47
39.777044,116.290763,0,150,39913.4839351852,2009-04-10,11:36:52
39.776931,116.290438,0,153,39913.4839930556,2009-04-10,11:36:57
39.776878,116.29023,0,148,39913.4840509259,2009-04-10,11:37:02
39.77689,116.290183,0,135,39913.4841087963,2009-04-10,11:37:07
39.776879,116.290148,0,136,39913.4841666667,2009-04-10,11:37:12
39.776875,116.290137,0,136,39913.484224537,2009-04-10,11:37:17
39.776868,116.2901,0,136,39913.4842824074,2009-04-10,11:37:22
39.776848,116.290042,0,128,39913.4843402778,2009-04-10,11:37:27
39.776774,116.289723,0,110,39913.4864236111,2009-04-10,11:40:27
39.776788,116.289664,0,109,39913.4864814815,2009-04-10,11:40:32
39.776771,116.289618,0,109,39913.4865393518,2009-04-10,11:40:37
39.776765,116.289581,0,111,39913.4865972222,2009-04-10,11:40:42
39.776776,116.289544,0,111,39913.4866550926,2009-04-10,11:40:47
39.776761,116.289533,0,113,39913.486712963,2009-04-10,11:40:52
39.776757,116.289522,0,113,39913.4867708333,2009-04-10,11:40:57
39.776752,116.289511,0,113,39913.4868287037,2009-04-10,11:41:02
39.776751,116.289507,0,114,39913.4868865741,2009-04-10,11:41:07
39.776752,116.289506,0,114,39913.4869444444,2009-04-10,11:41:12
39.776755,116.2895,0,114,39913.4870023148,2009-04-10,11:41:17
39.776759,116.289493,0,115,39913.4870601852,2009-04-10,11:41:22
39.776761,116.289496,0,115,39913.4871180556,2009-04-10,11:41:27
39.776764,116.289497,0,115,39913.4871759259,2009-04-10,11:41:32
39.776765,116.289495,0,116,39913.4872337963,2009-04-10,11:41:37
39.776764,116.289487,0,116,39913.4872916667,2009-04-10,11:41:42
39.776762,116.289485,0,116,39913.487349537,2009-04-10,11:41:47
39.776761,116.289482,0,117,39913.4874074074,2009-04-10,11:41:52
39.776761,116.289485,0,117,39913.4874652778,2009-04-10,11:41:57
39.776756,116.289489,0,117,39913.4875231481,2009-04-10,11:42:02
39.776748,116.289491,0,118,39913.4875810185,2009-04-10,11:42:07
39.776748,116.289491,0,118,39913.4876157407,2009-04-10,11:42:10
39.776741,116.289488,0,119,39913.4876388889,2009-04-10,11:42:12
39.776734,116.289478,0,120,39913.4876967593,2009-04-10,11:42:17
39.776729,116.289474,0,121,39913.4877546296,2009-04-10,11:42:22
39.776729,116.289474,0,121,39913.4877893519,2009-04-10,11:42:25
39.776721,116.289475,0,122,39913.4878125,2009-04-10,11:42:27
39.776712,116.289474,0,123,39913.4878703704,2009-04-10,11:42:32
39.776703,116.289474,0,124,39913.4879282407,2009-04-10,11:42:37
39.776693,116.289474,0,125,39913.4879861111,2009-04-10,11:42:42
39.776689,116.289475,0,126,39913.4880439815,2009-04-10,11:42:47
39.776689,116.289475,0,126,39913.4880787037,2009-04-10,11:42:50
39.776689,116.28947,0,128,39913.4881018519,2009-04-10,11:42:52
39.776691,116.289461,0,129,39913.4881597222,2009-04-10,11:42:57
39.776639,116.289461,0,139,39913.4882175926,2009-04-10,11:43:02
39.776452,116.289652,0,145,39913.488275463,2009-04-10,11:43:07
39.776237,116.289864,0,155,39913.4883333333,2009-04-10,11:43:12
39.776076,116.290084,0,163,39913.4883912037,2009-04-10,11:43:17
39.775908,116.290272,0,170,39913.4884490741,2009-04-10,11:43:22
39.775837,116.290516,0,170,39913.4885069444,2009-04-10,11:43:27
39.776065,116.290809,0,176,39913.4885648148,2009-04-10,11:43:32
39.776297,116.29104,0,170,39913.4886226852,2009-04-10,11:43:37
39.776504,116.291273,0,169,39913.4886805556,2009-04-10,11:43:42
39.776746,116.291541,0,164,39913.4887384259,2009-04-10,11:43:47
39.777002,116.291848,0,169,39913.4887962963,2009-04-10,11:43:52
39.777333,116.292263,0,166,39913.4888541667,2009-04-10,11:43:57
39.777662,116.292722,0,163,39913.488912037,2009-04-10,11:44:02
39.777966,116.29324,0,160,39913.4889699074,2009-04-10,11:44:07
39.778383,116.293875,0,158,39913.4890277778,2009-04-10,11:44:12
39.778833,116.294649,0,153,39913.4890856481,2009-04-10,11:44:17
39.779348,116.295643,0,156,39913.4891435185,2009-04-10,11:44:22
39.779828,116.296873,0,159,39913.4892013889,2009-04-10,11:44:27
39.78019,116.298112,0,157,39913.4892592593,2009-04-10,11:44:32
39.780432,116.299416,0,158,39913.4893171296,2009-04-10,11:44:37
39.78056,116.30075,0,164,39913.489375,2009-04-10,11:44:42
39.780586,116.302081,0,173,39913.4894328704,2009-04-10,11:44:47
39.78052,116.303428,0,179,39913.4894907407,2009-04-10,11:44:52
39.780399,116.304753,0,174,39913.4895486111,2009-04-10,11:44:57
39.780241,116.306077,0,159,39913.4896064815,2009-04-10,11:45:02
39.780077,116.307378,0,139,39913.4896643519,2009-04-10,11:45:07
39.779907,116.308689,0,123,39913.4897222222,2009-04-10,11:45:12
39.779732,116.309998,0,116,39913.4897800926,2009-04-10,11:45:17
39.779563,116.311246,0,110,39913.489837963,2009-04-10,11:45:22
39.779402,116.312502,0,121,39913.4898958333,2009-04-10,11:45:27
39.779246,116.313797,0,131,39913.4899537037,2009-04-10,11:45:32
39.779096,116.315097,0,128,39913.4900115741,2009-04-10,11:45:37
39.77896,116.316413,0,124,39913.4900694444,2009-04-10,11:45:42
39.778823,116.317711,0,116,39913.4901273148,2009-04-10,11:45:47
39.778664,116.319,0,111,39913.4901851852,2009-04-10,11:45:52
39.778506,116.320303,0,109,39913.4902430556,2009-04-10,11:45:57
39.778336,116.321608,0,102,39913.4903009259,2009-04-10,11:46:02
39.778179,116.322911,0,94,39913.4903587963,2009-04-10,11:46:07
39.778057,116.324222,0,94,39913.4904166667,2009-04-10,11:46:12
39.777946,116.325544,0,91,39913.490474537,2009-04-10,11:46:17
39.777871,116.326867,0,90,39913.4905324074,2009-04-10,11:46:22
39.7778,116.32819,0,88,39913.4905902778,2009-04-10,11:46:27
39.777733,116.32951,0,104,39913.4906481481,2009-04-10,11:46:32
39.777662,116.330836,0,120,39913.4907060185,2009-04-10,11:46:37
39.777601,116.33216,0,135,39913.4907638889,2009-04-10,11:46:42
39.777528,116.333468,0,161,39913.4908217593,2009-04-10,11:46:47
39.777466,116.33477,0,151,39913.4908796296,2009-04-10,11:46:52
39.77741,116.336089,0,137,39913.4909375,2009-04-10,11:46:57
39.777337,116.337403,0,128,39913.4909953704,2009-04-10,11:47:02
39.777248,116.338715,0,121,39913.4910532407,2009-04-10,11:47:07
39.777165,116.340026,0,114,39913.4911111111,2009-04-10,11:47:12
39.777098,116.341347,0,101,39913.4911689815,2009-04-10,11:47:17
39.777025,116.342662,0,101,39913.4912268519,2009-04-10,11:47:22
39.776955,116.343978,0,97,39913.4912847222,2009-04-10,11:47:27
39.776876,116.345296,0,96,39913.4913425926,2009-04-10,11:47:32
39.776823,116.346627,0,103,39913.491400463,2009-04-10,11:47:37
39.776755,116.347936,0,112,39913.4914583333,2009-04-10,11:47:42
39.776677,116.349254,0,113,39913.4915162037,2009-04-10,11:47:47
39.776609,116.350565,0,113,39913.4915740741,2009-04-10,11:47:52
39.776535,116.351898,0,106,39913.4916319444,2009-04-10,11:47:57
39.77646,116.353219,0,110,39913.4916898148,2009-04-10,11:48:02
39.776387,116.354528,0,116,39913.4917476852,2009-04-10,11:48:07
39.77631,116.355848,0,123,39913.4918055556,2009-04-10,11:48:12
39.776235,116.357157,0,118,39913.4918634259,2009-04-10,11:48:17
39.776146,116.358486,0,110,39913.4919212963,2009-04-10,11:48:22
39.77602,116.359777,0,96,39913.4919791667,2009-04-10,11:48:27
39.775828,116.361062,0,87,39913.492037037,2009-04-10,11:48:32
39.775513,116.362318,0,86,39913.4920949074,2009-04-10,11:48:37
39.775037,116.363504,0,85,39913.4921527778,2009-04-10,11:48:42
39.774438,116.364575,0,82,39913.4922106481,2009-04-10,11:48:47
39.773729,116.365492,0,82,39913.4922685185,2009-04-10,11:48:52
39.772905,116.36625,0,87,39913.4923263889,2009-04-10,11:48:57
39.771984,116.36683,0,97,39913.4923842593,2009-04-10,11:49:02
39.771006,116.367235,0,108,39913.4924421296,2009-04-10,11:49:07
39.770017,116.367538,0,119,39913.4925,2009-04-10,11:49:12
39.769002,116.367767,0,113,39913.4925578704,2009-04-10,11:49:17
39.767983,116.367989,0,103,39913.4926157407,2009-04-10,11:49:22
39.766974,116.368216,0,100,39913.4926736111,2009-04-10,11:49:27
39.765965,116.368437,0,96,39913.4927314815,2009-04-10,11:49:32
39.764967,116.368653,0,99,39913.4927893518,2009-04-10,11:49:37
39.763963,116.368879,0,99,39913.4928472222,2009-04-10,11:49:42
39.762961,116.369091,0,102,39913.4929050926,2009-04-10,11:49:47
39.761955,116.369304,0,109,39913.492962963,2009-04-10,11:49:52
39.760971,116.369599,0,110,39913.4930208333,2009-04-10,11:49:57
39.759996,116.369987,0,103,39913.4930787037,2009-04-10,11:50:02
39.759071,116.370563,0,101,39913.4931365741,2009-04-10,11:50:07
39.758252,116.371338,0,92,39913.4931944444,2009-04-10,11:50:12
39.757559,116.372323,0,78,39913.4932523148,2009-04-10,11:50:17
39.757052,116.373478,0,60,39913.4933101852,2009-04-10,11:50:22
39.756761,116.374761,0,57,39913.4933680556,2009-04-10,11:50:27
39.756626,116.376057,0,53,39913.4934259259,2009-04-10,11:50:32
39.756639,116.377385,0,59,39913.4934837963,2009-04-10,11:50:37
39.756861,116.378684,0,74,39913.4935416667,2009-04-10,11:50:42
39.75713,116.379956,0,83,39913.493599537,2009-04-10,11:50:47
39.757438,116.381221,0,87,39913.4936574074,2009-04-10,11:50:52
39.757731,116.38249,0,88,39913.4937152778,2009-04-10,11:50:57
39.758015,116.38375,0,82,39913.4937731481,2009-04-10,11:51:02
39.758307,116.385017,0,82,39913.4938310185,2009-04-10,11:51:07
39.758611,116.386268,0,84,39913.4938888889,2009-04-10,11:51:12
39.75893,116.387535,0,86,39913.4939467593,2009-04-10,11:51:17
39.759246,116.388782,0,86,39913.4940046296,2009-04-10,11:51:22
39.759537,116.390046,0,83,39913.4940625,2009-04-10,11:51:27
39.759837,116.391318,0,83,39913.4941203704,2009-04-10,11:51:32
39.760124,116.392583,0,82,39913.4941782407,2009-04-10,11:51:37
39.760404,116.393835,0,77,39913.4942361111,2009-04-10,11:51:42
39.760701,116.395094,0,78,39913.4942939815,2009-04-10,11:51:47
39.760976,116.396362,0,73,39913.4943518518,2009-04-10,11:51:52
39.761277,116.397619,0,78,39913.4944097222,2009-04-10,11:51:57
39.761578,116.398893,0,84,39913.4944675926,2009-04-10,11:52:02
39.761897,116.400143,0,85,39913.494525463,2009-04-10,11:52:07
39.762193,116.401406,0,77,39913.4945833333,2009-04-10,11:52:12
39.762496,116.402668,0,83,39913.4946412037,2009-04-10,11:52:17
39.762799,116.40394,0,87,39913.4946990741,2009-04-10,11:52:22
39.763125,116.405191,0,103,39913.4947569444,2009-04-10,11:52:27
39.763459,116.406454,0,105,39913.4948148148,2009-04-10,11:52:32
39.76385,116.407695,0,105,39913.4948726852,2009-04-10,11:52:37
39.764271,116.408904,0,114,39913.4949305556,2009-04-10,11:52:42
39.764783,116.41004,0,119,39913.4949884259,2009-04-10,11:52:47
39.765362,116.411132,0,119,39913.4950462963,2009-04-10,11:52:52
39.765984,116.412191,0,108,39913.4951041667,2009-04-10,11:52:57
39.766694,116.413149,0,110,39913.495162037,2009-04-10,11:53:02
39.767463,116.414044,0,104,39913.4952199074,2009-04-10,11:53:07
39.768288,116.414823,0,107,39913.4952777778,2009-04-10,11:53:12
39.769125,116.415547,0,104,39913.4953356481,2009-04-10,11:53:17
39.770009,116.41619,0,105,39913.4953935185,2009-04-10,11:53:22
39.770939,116.416734,0,95,39913.4954513889,2009-04-10,11:53:27
39.77187,116.417213,0,90,39913.4955092593,2009-04-10,11:53:32
39.772808,116.417658,0,83,39913.4955671296,2009-04-10,11:53:37
39.773775,116.418062,0,81,39913.495625,2009-04-10,11:53:42
39.774756,116.418439,0,87,39913.4956828704,2009-04-10,11:53:47
39.775742,116.418825,0,87,39913.4957407407,2009-04-10,11:53:52
39.776719,116.41922,0,82,39913.4957986111,2009-04-10,11:53:57
39.777686,116.41962,0,84,39913.4958564815,2009-04-10,11:54:02
39.778643,116.420062,0,80,39913.4959143519,2009-04-10,11:54:07
39.779607,116.420514,0,87,39913.4959722222,2009-04-10,11:54:12
39.780547,116.421031,0,97,39913.4960300926,2009-04-10,11:54:17
39.781481,116.421596,0,98,39913.496087963,2009-04-10,11:54:22
39.78237,116.42222,0,100,39913.4961458333,2009-04-10,11:54:27
39.783237,116.422926,0,101,39913.4962037037,2009-04-10,11:54:32
39.784065,116.423698,0,93,39913.4962615741,2009-04-10,11:54:37
39.784839,116.424538,0,92,39913.4963194444,2009-04-10,11:54:42
39.785587,116.425448,0,100,39913.4963773148,2009-04-10,11:54:47
39.78627,116.426423,0,98,39913.4964351852,2009-04-10,11:54:52
39.786892,116.427476,0,100,39913.4964930556,2009-04-10,11:54:57
39.787464,116.4286,0,101,39913.4965509259,2009-04-10,11:55:02
39.787985,116.429737,0,112,39913.4966087963,2009-04-10,11:55:07
39.788475,116.430888,0,122,39913.4966666667,2009-04-10,11:55:12
39.788814,116.432116,0,125,39913.496724537,2009-04-10,11:55:17
39.789098,116.433393,0,128,39913.4967824074,2009-04-10,11:55:22
39.789307,116.434705,0,133,39913.4968402778,2009-04-10,11:55:27
39.789484,116.436006,0,131,39913.4968981481,2009-04-10,11:55:32
39.789564,116.437341,0,122,39913.4969560185,2009-04-10,11:55:37
39.789605,116.438661,0,119,39913.4970138889,2009-04-10,11:55:42
39.789647,116.43996,0,117,39913.4970717593,2009-04-10,11:55:47
39.789659,116.441165,0,125,39913.4971296296,2009-04-10,11:55:52
39.789615,116.442251,0,139,39913.4971875,2009-04-10,11:55:57
39.789566,116.443203,0,147,39913.4972453704,2009-04-10,11:56:02
39.789525,116.444146,0,152,39913.4973032407,2009-04-10,11:56:07
39.789481,116.445109,0,154,39913.4973611111,2009-04-10,11:56:12
39.78944,116.446049,0,148,39913.4974189815,2009-04-10,11:56:17
39.789415,116.446949,0,126,39913.4974768519,2009-04-10,11:56:22
39.789398,116.447833,0,122,39913.4975347222,2009-04-10,11:56:27
39.78939,116.448691,0,118,39913.4975925926,2009-04-10,11:56:32
39.789418,116.449513,0,114,39913.497650463,2009-04-10,11:56:37
39.789439,116.450329,0,113,39913.4977083333,2009-04-10,11:56:42
39.789529,116.451125,0,105,39913.4977662037,2009-04-10,11:56:47
39.789681,116.452019,0,100,39913.4978240741,2009-04-10,11:56:52
39.789928,116.453115,0,100,39913.4978819444,2009-04-10,11:56:57
39.790224,116.454162,0,91,39913.4979398148,2009-04-10,11:57:02
39.790499,116.455069,0,88,39913.4979976852,2009-04-10,11:57:07
39.790777,116.455736,0,98,39913.4980555556,2009-04-10,11:57:12
39.79094,116.456024,0,89,39913.4981134259,2009-04-10,11:57:17
39.79099,116.456135,0,86,39913.4981712963,2009-04-10,11:57:22
39.790977,116.456231,0,84,39913.4982291667,2009-04-10,11:57:27
39.790961,116.456237,0,90,39913.498287037,2009-04-10,11:57:32
39.790961,116.456237,0,90,39913.4983217593,2009-04-10,11:57:35
39.790965,116.456245,0,90,39913.4983449074,2009-04-10,11:57:37
39.790956,116.456228,0,91,39913.4984027778,2009-04-10,11:57:42
39.79095,116.456217,0,91,39913.4984606481,2009-04-10,11:57:47
39.790948,116.456215,0,91,39913.4985185185,2009-04-10,11:57:52
39.790949,116.456216,0,91,39913.4985763889,2009-04-10,11:57:57
39.79095,116.456219,0,91,39913.4986342593,2009-04-10,11:58:02
39.790948,116.456217,0,92,39913.4986921296,2009-04-10,11:58:07
39.790948,116.456217,0,92,39913.4987268519,2009-04-10,11:58:10
39.790951,116.456221,0,92,39913.49875,2009-04-10,11:58:12
39.790959,116.456234,0,92,39913.4988078704,2009-04-10,11:58:17
39.790954,116.456224,0,92,39913.4988657407,2009-04-10,11:58:22
39.790954,116.456224,0,92,39913.4989236111,2009-04-10,11:58:27
39.790954,116.456224,0,92,39913.4989583333,2009-04-10,11:58:30
39.790955,116.456224,0,93,39913.4989814815,2009-04-10,11:58:32
39.79096,116.456234,0,93,39913.4990393519,2009-04-10,11:58:37
39.790968,116.456254,0,93,39913.4990972222,2009-04-10,11:58:42
39.790972,116.456272,0,94,39913.4991550926,2009-04-10,11:58:47
39.790972,116.456283,0,94,39913.499212963,2009-04-10,11:58:52
39.790972,116.456283,0,94,39913.4992476852,2009-04-10,11:58:55
39.790968,116.456277,0,95,39913.4992708333,2009-04-10,11:58:57
39.790967,116.456265,0,96,39913.4993287037,2009-04-10,11:59:02
39.790964,116.456258,0,97,39913.4993865741,2009-04-10,11:59:07
39.790964,116.456259,0,99,39913.4994444444,2009-04-10,11:59:12
39.790962,116.456263,0,100,39913.4995023148,2009-04-10,11:59:17
39.79096,116.45626,0,101,39913.4995601852,2009-04-10,11:59:22
39.79096,116.456259,0,101,39913.4996180556,2009-04-10,11:59:27
39.790959,116.456258,0,101,39913.4996759259,2009-04-10,11:59:32
39.790958,116.456258,0,101,39913.4997337963,2009-04-10,11:59:37
39.790958,116.456257,0,101,39913.4997916667,2009-04-10,11:59:42
39.790958,116.456256,0,101,39913.499849537,2009-04-10,11:59:47
39.790958,116.456255,0,101,39913.4999074074,2009-04-10,11:59:52
39.790958,116.456255,0,101,39913.4999421296,2009-04-10,11:59:55
39.790958,116.456256,0,101,39913.4999652778,2009-04-10,11:59:57
39.791006,116.456347,0,100,39913.5000231481,2009-04-10,12:00:02
39.791269,116.456665,0,98,39913.5000810185,2009-04-10,12:00:07
39.791627,116.45718,0,97,39913.5001388889,2009-04-10,12:00:12
39.792111,116.457782,0,96,39913.5001967593,2009-04-10,12:00:17
39.792708,116.458437,0,84,39913.5002546296,2009-04-10,12:00:22
39.793417,116.4592,0,76,39913.5003125,2009-04-10,12:00:27
39.794216,116.460012,0,70,39913.5003703704,2009-04-10,12:00:32
39.795025,116.46076,0,70,39913.5004282407,2009-04-10,12:00:37
39.795816,116.461473,0,75,39913.5004861111,2009-04-10,12:00:42
39.796399,116.462023,0,80,39913.5005439815,2009-04-10,12:00:47
39.797075,116.462639,0,75,39913.5006018518,2009-04-10,12:00:52
39.79788,116.463416,0,65,39913.5006597222,2009-04-10,12:00:57
39.798719,116.464207,0,65,39913.5007175926,2009-04-10,12:01:02
39.799548,116.464993,0,63,39913.500775463,2009-04-10,12:01:07
39.800383,116.465776,0,69,39913.5008333333,2009-04-10,12:01:12
39.80121,116.466567,0,79,39913.5008912037,2009-04-10,12:01:17
39.802044,116.467351,0,86,39913.5009490741,2009-04-10,12:01:22
39.802882,116.468139,0,89,39913.5010069444,2009-04-10,12:01:27
39.803726,116.468935,0,90,39913.5010648148,2009-04-10,12:01:32
39.804554,116.469739,0,95,39913.5011226852,2009-04-10,12:01:37
39.805391,116.470535,0,94,39913.5011805556,2009-04-10,12:01:42
39.806218,116.471329,0,93,39913.5012384259,2009-04-10,12:01:47
39.807056,116.472117,0,86,39913.5012962963,2009-04-10,12:01:52
39.807858,116.472948,0,78,39913.5013541667,2009-04-10,12:01:57
39.808624,116.473839,0,76,39913.501412037,2009-04-10,12:02:02
39.809297,116.474822,0,74,39913.5014699074,2009-04-10,12:02:07
39.809905,116.475912,0,72,39913.5015277778,2009-04-10,12:02:12
39.810418,116.47709,0,75,39913.5015856481,2009-04-10,12:02:17
39.81088,116.478304,0,79,39913.5016435185,2009-04-10,12:02:22
39.811289,116.479528,0,76,39913.5017013889,2009-04-10,12:02:27
39.811705,116.48074,0,83,39913.5017592593,2009-04-10,12:02:32
39.812148,116.481949,0,89,39913.5018171296,2009-04-10,12:02:37
39.812616,116.483131,0,97,39913.501875,2009-04-10,12:02:42
39.813075,116.48432,0,114,39913.5019328704,2009-04-10,12:02:47
39.813524,116.485501,0,125,39913.5019907407,2009-04-10,12:02:52
39.813973,116.486713,0,122,39913.5020486111,2009-04-10,12:02:57
39.814426,116.487929,0,108,39913.5021064815,2009-04-10,12:03:02
39.814874,116.489149,0,94,39913.5021643518,2009-04-10,12:03:07
39.815327,116.490353,0,87,39913.5022222222,2009-04-10,12:03:12
39.815762,116.491553,0,85,39913.5022800926,2009-04-10,12:03:17
39.816208,116.492769,0,84,39913.502337963,2009-04-10,12:03:22
39.81664,116.493975,0,87,39913.5023958333,2009-04-10,12:03:27
39.817083,116.495189,0,95,39913.5024537037,2009-04-10,12:03:32
39.817528,116.49639,0,103,39913.5025115741,2009-04-10,12:03:37
39.817994,116.497612,0,106,39913.5025694444,2009-04-10,12:03:42
39.818441,116.498813,0,97,39913.5026273148,2009-04-10,12:03:47
39.818886,116.500034,0,98,39913.5026851852,2009-04-10,12:03:52
39.819335,116.501237,0,96,39913.5027430556,2009-04-10,12:03:57
39.819765,116.502438,0,88,39913.5028009259,2009-04-10,12:04:02
39.820217,116.503668,0,81,39913.5028587963,2009-04-10,12:04:07
39.820675,116.504855,0,81,39913.5029166667,2009-04-10,12:04:12
39.821164,116.506019,0,96,39913.502974537,2009-04-10,12:04:17
39.821732,116.507121,0,106,39913.5030324074,2009-04-10,12:04:22
39.822373,116.508175,0,106,39913.5030902778,2009-04-10,12:04:27
39.82308,116.50916,0,102,39913.5031481481,2009-04-10,12:04:32
39.823801,116.510117,0,103,39913.5032060185,2009-04-10,12:04:37
39.824525,116.511062,0,103,39913.5032638889,2009-04-10,12:04:42
39.82523,116.512018,0,105,39913.5033217593,2009-04-10,12:04:47
39.825946,116.512972,0,96,39913.5033796296,2009-04-10,12:04:52
39.826651,116.513941,0,97,39913.5034375,2009-04-10,12:04:57
39.827374,116.514905,0,98,39913.5034953704,2009-04-10,12:05:02
39.828097,116.515863,0,105,39913.5035532407,2009-04-10,12:05:07
39.828815,116.516815,0,101,39913.5036111111,2009-04-10,12:05:12
39.829529,116.517778,0,103,39913.5036689815,2009-04-10,12:05:17
39.830238,116.518744,0,97,39913.5037268519,2009-04-10,12:05:22
39.830969,116.519702,0,91,39913.5037847222,2009-04-10,12:05:27
39.831707,116.520644,0,87,39913.5038425926,2009-04-10,12:05:32
39.832431,116.521599,0,90,39913.503900463,2009-04-10,12:05:37
39.83316,116.522556,0,87,39913.5039583333,2009-04-10,12:05:42
39.833865,116.523533,0,85,39913.5040162037,2009-04-10,12:05:47
39.834577,116.524502,0,92,39913.5040740741,2009-04-10,12:05:52
39.835293,116.525474,0,97,39913.5041319444,2009-04-10,12:05:57
39.836003,116.526429,0,102,39913.5041898148,2009-04-10,12:06:02
39.836722,116.527386,0,107,39913.5042476852,2009-04-10,12:06:07
39.837435,116.528344,0,108,39913.5043055556,2009-04-10,12:06:12
39.838161,116.5293,0,109,39913.5043634259,2009-04-10,12:06:17
39.838877,116.530273,0,113,39913.5044212963,2009-04-10,12:06:22
39.839598,116.531242,0,115,39913.5044791667,2009-04-10,12:06:27
39.840315,116.532208,0,111,39913.504537037,2009-04-10,12:06:32
39.841024,116.533165,0,107,39913.5045949074,2009-04-10,12:06:37
39.84173,116.534117,0,104,39913.5046527778,2009-04-10,12:06:42
39.842442,116.535084,0,107,39913.5047106481,2009-04-10,12:06:47
39.843153,116.536049,0,113,39913.5047685185,2009-04-10,12:06:52
39.843862,116.537016,0,116,39913.5048263889,2009-04-10,12:06:57
39.844581,116.537979,0,120,39913.5048842593,2009-04-10,12:07:02
39.845314,116.538943,0,118,39913.5049421296,2009-04-10,12:07:07
39.846047,116.539893,0,108,39913.505,2009-04-10,12:07:12
39.846799,116.540823,0,99,39913.5050578704,2009-04-10,12:07:17
39.847593,116.541682,0,94,39913.5051157407,2009-04-10,12:07:22
39.848448,116.542437,0,87,39913.5051736111,2009-04-10,12:07:27
39.849379,116.54301,0,89,39913.5052314815,2009-04-10,12:07:32
39.850367,116.543426,0,82,39913.5052893519,2009-04-10,12:07:37
39.851365,116.543716,0,70,39913.5053472222,2009-04-10,12:07:42
39.852386,116.543824,0,68,39913.5054050926,2009-04-10,12:07:47
39.853402,116.543782,0,78,39913.505462963,2009-04-10,12:07:52
39.854437,116.543665,0,81,39913.5055208333,2009-04-10,12:07:57
39.855461,116.543475,0,93,39913.5055787037,2009-04-10,12:08:02
39.856481,116.543288,0,92,39913.5056365741,2009-04-10,12:08:07
39.857505,116.543082,0,94,39913.5056944444,2009-04-10,12:08:12
39.858543,116.542874,0,85,39913.5057523148,2009-04-10,12:08:17
39.859578,116.542677,0,79,39913.5058101852,2009-04-10,12:08:22
39.860601,116.542478,0,74,39913.5058680556,2009-04-10,12:08:27
39.861615,116.542319,0,76,39913.5059259259,2009-04-10,12:08:32
39.862628,116.542221,0,82,39913.5059837963,2009-04-10,12:08:37
39.863642,116.542189,0,88,39913.5060416667,2009-04-10,12:08:42
39.864677,116.5422,0,91,39913.506099537,2009-04-10,12:08:47
39.865708,116.542286,0,100,39913.5061574074,2009-04-10,12:08:52
39.866739,116.5424,0,107,39913.5062152778,2009-04-10,12:08:57
39.867765,116.542529,0,115,39913.5062731481,2009-04-10,12:09:02
39.868784,116.542641,0,123,39913.5063310185,2009-04-10,12:09:07
39.869802,116.542786,0,132,39913.5063888889,2009-04-10,12:09:12
39.870829,116.542915,0,129,39913.5064467593,2009-04-10,12:09:17
39.871855,116.542996,0,125,39913.5065046296,2009-04-10,12:09:22
39.872892,116.543031,0,115,39913.5065625,2009-04-10,12:09:27
39.873927,116.543043,0,110,39913.5066203704,2009-04-10,12:09:32
39.874963,116.543037,0,98,39913.5066782407,2009-04-10,12:09:37
39.87599,116.54301,0,97,39913.5067361111,2009-04-10,12:09:42
39.877021,116.542994,0,88,39913.5067939815,2009-04-10,12:09:47
39.878054,116.542983,0,91,39913.5068518519,2009-04-10,12:09:52
39.879095,116.542968,0,91,39913.5069097222,2009-04-10,12:09:57
39.880124,116.542955,0,96,39913.5069675926,2009-04-10,12:10:02
39.881156,116.54292,0,96,39913.507025463,2009-04-10,12:10:07
39.882192,116.542836,0,93,39913.5070833333,2009-04-10,12:10:12
39.883228,116.542717,0,79,39913.5071412037,2009-04-10,12:10:17
39.88426,116.542595,0,75,39913.5071990741,2009-04-10,12:10:22
39.885285,116.542472,0,71,39913.5072569444,2009-04-10,12:10:27
39.886306,116.542358,0,73,39913.5073148148,2009-04-10,12:10:32
39.88732,116.542264,0,75,39913.5073726852,2009-04-10,12:10:37
39.888346,116.542151,0,80,39913.5074305556,2009-04-10,12:10:42
39.889368,116.541985,0,85,39913.5074884259,2009-04-10,12:10:47
39.890384,116.541808,0,87,39913.5075462963,2009-04-10,12:10:52
39.89141,116.541662,0,87,39913.5076041667,2009-04-10,12:10:57
39.892424,116.541502,0,88,39913.507662037,2009-04-10,12:11:02
39.893453,116.541327,0,86,39913.5077199074,2009-04-10,12:11:07
39.894486,116.541137,0,89,39913.5077777778,2009-04-10,12:11:12
39.895504,116.540932,0,87,39913.5078356481,2009-04-10,12:11:17
39.896528,116.540725,0,95,39913.5078935185,2009-04-10,12:11:22
39.897565,116.540518,0,106,39913.5079513889,2009-04-10,12:11:27
39.898546,116.540325,0,116,39913.5080092593,2009-04-10,12:11:32
39.899458,116.540165,0,122,39913.5080671296,2009-04-10,12:11:37
39.900431,116.539973,0,126,39913.508125,2009-04-10,12:11:42
39.901471,116.539752,0,123,39913.5081828704,2009-04-10,12:11:47
39.90258,116.53952,0,117,39913.5082407407,2009-04-10,12:11:52
39.903741,116.539301,0,115,39913.5082986111,2009-04-10,12:11:57
39.904922,116.539057,0,112,39913.5083564815,2009-04-10,12:12:02
39.906042,116.538853,0,112,39913.5084143518,2009-04-10,12:12:07
39.907103,116.538683,0,110,39913.5084722222,2009-04-10,12:12:12
39.908154,116.538518,0,104,39913.5085300926,2009-04-10,12:12:17
39.90919,116.538358,0,97,39913.508587963,2009-04-10,12:12:22
39.910287,116.53821,0,89,39913.5086458333,2009-04-10,12:12:27
39.911409,116.538071,0,86,39913.5087037037,2009-04-10,12:12:32
39.91254,116.537983,0,92,39913.5087615741,2009-04-10,12:12:37
39.913641,116.537882,0,103,39913.5088194444,2009-04-10,12:12:42
39.914704,116.537809,0,114,39913.5088773148,2009-04-10,12:12:47
39.915821,116.53774,0,118,39913.5089351852,2009-04-10,12:12:52
39.916989,116.537682,0,116,39913.5089930556,2009-04-10,12:12:57
39.918236,116.537617,0,106,39913.5090509259,2009-04-10,12:13:02
39.919512,116.537537,0,96,39913.5091087963,2009-04-10,12:13:07
39.920708,116.537512,0,91,39913.5091666667,2009-04-10,12:13:12
39.921803,116.537447,0,90,39913.509224537,2009-04-10,12:13:17
39.922909,116.537384,0,95,39913.5092824074,2009-04-10,12:13:22
39.924023,116.537331,0,97,39913.5093402778,2009-04-10,12:13:27
39.925055,116.537271,0,97,39913.5093981481,2009-04-10,12:13:32
39.926045,116.537214,0,94,39913.5094560185,2009-04-10,12:13:37
39.926998,116.537123,0,90,39913.5095138889,2009-04-10,12:13:42
39.928005,116.537043,0,89,39913.5095717593,2009-04-10,12:13:47
39.929019,116.536961,0,86,39913.5096296296,2009-04-10,12:13:52
39.930055,116.536908,0,85,39913.5096875,2009-04-10,12:13:57
39.931116,116.536841,0,85,39913.5097453704,2009-04-10,12:14:02
39.932095,116.536828,0,96,39913.5098032407,2009-04-10,12:14:07
39.932999,116.536789,0,97,39913.5098611111,2009-04-10,12:14:12
39.933796,116.536729,0,98,39913.5099189815,2009-04-10,12:14:17
39.934413,116.536698,0,95,39913.5099768518,2009-04-10,12:14:22
39.934969,116.536683,0,91,39913.5100347222,2009-04-10,12:14:27
39.93559,116.536643,0,85,39913.5100925926,2009-04-10,12:14:32
39.936196,116.536614,0,79,39913.510150463,2009-04-10,12:14:37
39.936824,116.536592,0,78,39913.5102083333,2009-04-10,12:14:42
39.937462,116.536556,0,87,39913.5102662037,2009-04-10,12:14:47
39.93821,116.536476,0,103,39913.5103240741,2009-04-10,12:14:52
39.93902,116.536363,0,111,39913.5103819444,2009-04-10,12:14:57
39.939871,116.536263,0,121,39913.5104398148,2009-04-10,12:15:02
39.940689,116.536161,0,125,39913.5104976852,2009-04-10,12:15:07
39.941456,116.535934,0,110,39913.5105555556,2009-04-10,12:15:12
39.942038,116.53536,0,103,39913.5106134259,2009-04-10,12:15:17
39.942417,116.534537,0,88,39913.5106712963,2009-04-10,12:15:22
39.942391,116.533501,0,84,39913.5107291667,2009-04-10,12:15:27
39.942028,116.53276,0,104,39913.510787037,2009-04-10,12:15:32
39.941482,116.532324,0,114,39913.5108449074,2009-04-10,12:15:37
39.941016,116.531958,0,112,39913.5109027778,2009-04-10,12:15:42
39.940714,116.531481,0,97,39913.5109606481,2009-04-10,12:15:47
39.940544,116.53099,0,91,39913.5110185185,2009-04-10,12:15:52
39.940459,116.530498,0,79,39913.5110763889,2009-04-10,12:15:57
39.940414,116.529877,0,82,39913.5111342593,2009-04-10,12:16:02
39.94036,116.529107,0,77,39913.5111921296,2009-04-10,12:16:07
39.940349,116.528353,0,84,39913.51125,2009-04-10,12:16:12
39.940357,116.527643,0,89,39913.5113078704,2009-04-10,12:16:17
39.940353,116.52699,0,91,39913.5113657407,2009-04-10,12:16:22
39.940368,116.526445,0,88,39913.5114236111,2009-04-10,12:16:27
39.940385,116.526309,0,84,39913.5114814815,2009-04-10,12:16:32
39.940386,116.526326,0,90,39913.5115393519,2009-04-10,12:16:37
39.940386,116.526326,0,90,39913.5115740741,2009-04-10,12:16:40
39.940385,116.526318,0,90,39913.5115972222,2009-04-10,12:16:42
39.940366,116.526424,0,92,39913.5116550926,2009-04-10,12:16:47
39.9403,116.52707,0,99,39913.511712963,2009-04-10,12:16:52
39.940284,116.527868,0,101,39913.5117708333,2009-04-10,12:16:57
39.94024,116.52888,0,98,39913.5118287037,2009-04-10,12:17:02
39.940171,116.530088,0,93,39913.5118865741,2009-04-10,12:17:07
39.940042,116.531364,0,109,39913.5119444444,2009-04-10,12:17:12
39.939953,116.532575,0,114,39913.5120023148,2009-04-10,12:17:17
39.939859,116.533698,0,113,39913.5120601852,2009-04-10,12:17:22
39.939721,116.534772,0,102,39913.5121180556,2009-04-10,12:17:27
39.939438,116.535518,0,86,39913.5121759259,2009-04-10,12:17:32
39.938925,116.535917,0,68,39913.5122337963,2009-04-10,12:17:37
39.938342,116.53611,0,40,39913.5122916667,2009-04-10,12:17:42
39.937675,116.536161,0,53,39913.512349537,2009-04-10,12:17:47
39.937047,116.536253,0,46,39913.5124074074,2009-04-10,12:17:52
39.936409,116.536324,0,47,39913.5124652778,2009-04-10,12:17:57
39.935752,116.536354,0,51,39913.5125231481,2009-04-10,12:18:02
39.935038,116.53638,0,54,39913.5125810185,2009-04-10,12:18:07
39.93433,116.53641,0,57,39913.5126388889,2009-04-10,12:18:12
39.933659,116.536459,0,64,39913.5126967593,2009-04-10,12:18:17
39.933001,116.536493,0,65,39913.5127546296,2009-04-10,12:18:22
39.932304,116.53653,0,65,39913.5128125,2009-04-10,12:18:27
39.931587,116.53656,0,70,39913.5128703704,2009-04-10,12:18:32
39.930849,116.536612,0,71,39913.5129282407,2009-04-10,12:18:37
39.930098,116.53666,0,81,39913.5129861111,2009-04-10,12:18:42
39.929401,116.536711,0,86,39913.5130439815,2009-04-10,12:18:47
39.928791,116.536753,0,97,39913.5131018519,2009-04-10,12:18:52
39.928219,116.536779,0,104,39913.5131597222,2009-04-10,12:18:57
39.927647,116.536821,0,111,39913.5132175926,2009-04-10,12:19:02
39.927043,116.53686,0,113,39913.513275463,2009-04-10,12:19:07
39.926421,116.536909,0,116,39913.5133333333,2009-04-10,12:19:12
39.925789,116.536937,0,107,39913.5133912037,2009-04-10,12:19:17
39.925114,116.53699,0,108,39913.5134490741,2009-04-10,12:19:22
39.924438,116.53703,0,100,39913.5135069444,2009-04-10,12:19:27
39.923753,116.537062,0,103,39913.5135648148,2009-04-10,12:19:32
39.923076,116.537095,0,98,39913.5136226852,2009-04-10,12:19:37
39.922379,116.53716,0,102,39913.5136805556,2009-04-10,12:19:42
39.921687,116.537208,0,103,39913.5137384259,2009-04-10,12:19:47
39.921047,116.537259,0,96,39913.5137962963,2009-04-10,12:19:52
39.920427,116.53729,0,103,39913.5138541667,2009-04-10,12:19:57
39.919815,116.537325,0,105,39913.513912037,2009-04-10,12:20:02
39.919214,116.537358,0,109,39913.5139699074,2009-04-10,12:20:07
39.918632,116.537383,0,117,39913.5140277778,2009-04-10,12:20:12
39.918079,116.537405,0,123,39913.5140856481,2009-04-10,12:20:17
39.917499,116.537446,0,126,39913.5141435185,2009-04-10,12:20:22
39.916901,116.537475,0,128,39913.5142013889,2009-04-10,12:20:27
39.9163,116.537504,0,130,39913.5142592593,2009-04-10,12:20:32
39.915705,116.537552,0,134,39913.5143171296,2009-04-10,12:20:37
39.915103,116.537586,0,133,39913.514375,2009-04-10,12:20:42
39.914424,116.537627,0,134,39913.5144328704,2009-04-10,12:20:47
39.913699,116.537677,0,131,39913.5144907407,2009-04-10,12:20:52
39.913015,116.537722,0,130,39913.5145486111,2009-04-10,12:20:57
39.912345,116.537764,0,127,39913.5146064815,2009-04-10,12:21:02
39.911678,116.537788,0,117,39913.5146643519,2009-04-10,12:21:07
39.91104,116.53776,0,114,39913.5147222222,2009-04-10,12:21:12
39.910441,116.537549,0,103,39913.5147800926,2009-04-10,12:21:17
39.909868,116.537071,0,101,39913.514837963,2009-04-10,12:21:22
39.909381,116.536487,0,106,39913.5148958333,2009-04-10,12:21:27
39.908975,116.535826,0,103,39913.5149537037,2009-04-10,12:21:32
39.908697,116.535062,0,99,39913.5150115741,2009-04-10,12:21:37
39.908518,116.534279,0,85,39913.5150694444,2009-04-10,12:21:42
39.908462,116.533496,0,79,39913.5151273148,2009-04-10,12:21:47
39.908474,116.53268,0,81,39913.5151851852,2009-04-10,12:21:52
39.90846,116.531894,0,81,39913.5152430556,2009-04-10,12:21:57
39.908387,116.530962,0,77,39913.5153009259,2009-04-10,12:22:02
39.908357,116.529818,0,81,39913.5153587963,2009-04-10,12:22:07
39.90837,116.528463,0,78,39913.5154166667,2009-04-10,12:22:12
39.908396,116.527136,0,90,39913.515474537,2009-04-10,12:22:17
39.90842,116.525813,0,107,39913.5155324074,2009-04-10,12:22:22
39.908446,116.524468,0,121,39913.5155902778,2009-04-10,12:22:27
39.90842,116.523152,0,126,39913.5156481481,2009-04-10,12:22:32
39.908333,116.521823,0,116,39913.5157060185,2009-04-10,12:22:37
39.908206,116.520446,0,107,39913.5157638889,2009-04-10,12:22:42
39.907954,116.518994,0,100,39913.5158217593,2009-04-10,12:22:47
39.907646,116.517498,0,101,39913.5158796296,2009-04-10,12:22:52
39.907336,116.516055,0,102,39913.5159375,2009-04-10,12:22:57
39.907032,116.514648,0,107,39913.5159953704,2009-04-10,12:23:02
39.906758,116.513278,0,101,39913.5160532407,2009-04-10,12:23:07
39.906651,116.51197,0,98,39913.5161111111,2009-04-10,12:23:12
39.906669,116.510651,0,94,39913.5161689815,2009-04-10,12:23:17
39.906684,116.509368,0,83,39913.5162268518,2009-04-10,12:23:22
39.906707,116.508112,0,86,39913.5162847222,2009-04-10,12:23:27
39.906722,116.506876,0,92,39913.5163425926,2009-04-10,12:23:32
39.906736,116.505611,0,94,39913.516400463,2009-04-10,12:23:37
39.90674,116.504318,0,93,39913.5164583333,2009-04-10,12:23:42
39.906757,116.503047,0,95,39913.5165162037,2009-04-10,12:23:47
39.906785,116.501807,0,101,39913.5165740741,2009-04-10,12:23:52
39.906795,116.500611,0,100,39913.5166319444,2009-04-10,12:23:57
39.906815,116.499409,0,98,39913.5166898148,2009-04-10,12:24:02
39.906834,116.498222,0,102,39913.5167476852,2009-04-10,12:24:07
39.906853,116.497135,0,107,39913.5168055556,2009-04-10,12:24:12
39.906844,116.496045,0,100,39913.5168634259,2009-04-10,12:24:17
39.906859,116.49485,0,98,39913.5169212963,2009-04-10,12:24:22
39.906878,116.493562,0,95,39913.5169791667,2009-04-10,12:24:27
39.906914,116.49229,0,95,39913.517037037,2009-04-10,12:24:32
39.90693,116.491129,0,102,39913.5170949074,2009-04-10,12:24:37
39.906962,116.490013,0,102,39913.5171527778,2009-04-10,12:24:42
39.907003,116.48907,0,116,39913.5172106481,2009-04-10,12:24:47
39.907028,116.488402,0,108,39913.5172685185,2009-04-10,12:24:52
39.907123,116.487642,0,115,39913.5173263889,2009-04-10,12:24:57
39.907262,116.486805,0,112,39913.5173842593,2009-04-10,12:25:02
39.907425,116.485955,0,115,39913.5174421296,2009-04-10,12:25:07
39.907566,116.485202,0,121,39913.5175,2009-04-10,12:25:12
39.907707,116.484342,0,122,39913.5175578704,2009-04-10,12:25:17
39.907649,116.483476,0,138,39913.5176157407,2009-04-10,12:25:22
39.907325,116.482826,0,143,39913.5176736111,2009-04-10,12:25:27
39.906905,116.482218,0,148,39913.5177314815,2009-04-10,12:25:32
39.906424,116.481597,0,151,39913.5177893518,2009-04-10,12:25:37
39.905861,116.48102,0,157,39913.5178472222,2009-04-10,12:25:42
39.905283,116.480452,0,157,39913.5179050926,2009-04-10,12:25:47
39.904738,116.47972,0,145,39913.517962963,2009-04-10,12:25:52
39.904365,116.47873,0,127,39913.5180208333,2009-04-10,12:25:57
39.904229,116.477707,0,113,39913.5180787037,2009-04-10,12:26:02
39.904176,116.476743,0,108,39913.5181365741,2009-04-10,12:26:07
39.904127,116.475758,0,106,39913.5181944444,2009-04-10,12:26:12
39.904049,116.474604,0,124,39913.5182523148,2009-04-10,12:26:17
39.903979,116.473421,0,139,39913.5183101852,2009-04-10,12:26:22
39.903907,116.472249,0,142,39913.5183680556,2009-04-10,12:26:27
39.903844,116.471122,0,138,39913.5184259259,2009-04-10,12:26:32
39.903818,116.469927,0,134,39913.5184837963,2009-04-10,12:26:37
39.90379,116.468686,0,124,39913.5185416667,2009-04-10,12:26:42
39.903809,116.467536,0,107,39913.518599537,2009-04-10,12:26:47
39.903823,116.466694,0,93,39913.5186574074,2009-04-10,12:26:52
39.903821,116.465913,0,87,39913.5187152778,2009-04-10,12:26:57
39.90382,116.465177,0,89,39913.5187731481,2009-04-10,12:27:02
39.903816,116.46448,0,94,39913.5188310185,2009-04-10,12:27:07
39.903775,116.463846,0,106,39913.5188888889,2009-04-10,12:27:12
39.903723,116.463136,0,114,39913.5189467593,2009-04-10,12:27:17
39.903688,116.462336,0,110,39913.5190046296,2009-04-10,12:27:22
39.903658,116.461517,0,111,39913.5190625,2009-04-10,12:27:27
39.903581,116.460753,0,117,39913.5191203704,2009-04-10,12:27:32
39.903553,116.460112,0,116,39913.5191782407,2009-04-10,12:27:37
39.903549,116.45984,0,117,39913.5192361111,2009-04-10,12:27:42
39.903555,116.459632,0,121,39913.5192939815,2009-04-10,12:27:47
39.903568,116.459282,0,106,39913.5434027778,2009-04-10,13:02:30
39.903572,116.459274,0,107,39913.5434259259,2009-04-10,13:02:32
39.903577,116.459264,0,109,39913.5434837963,2009-04-10,13:02:37
39.903582,116.459251,0,113,39913.5435416667,2009-04-10,13:02:42
39.903589,116.459239,0,116,39913.543599537,2009-04-10,13:02:47
39.903596,116.459229,0,119,39913.5436574074,2009-04-10,13:02:52
39.903596,116.459229,0,119,39913.5436921296,2009-04-10,13:02:55
39.903604,116.459227,0,122,39913.5437152778,2009-04-10,13:02:57
39.903615,116.459225,0,126,39913.5437731481,2009-04-10,13:03:02
39.903627,116.459219,0,131,39913.5438310185,2009-04-10,13:03:07
39.903638,116.459192,0,141,39913.5438888889,2009-04-10,13:03:12
39.903645,116.459181,0,147,39913.5439467593,2009-04-10,13:03:17
39.903644,116.459172,0,151,39913.5440046296,2009-04-10,13:03:22
39.903642,116.45917,0,156,39913.5440625,2009-04-10,13:03:27
39.903639,116.45917,0,161,39913.5441203704,2009-04-10,13:03:32
39.903639,116.459162,0,166,39913.5441782407,2009-04-10,13:03:37
39.903645,116.459155,0,171,39913.5442361111,2009-04-10,13:03:42
39.903645,116.459155,0,171,39913.5442708333,2009-04-10,13:03:45
39.903647,116.459153,0,175,39913.5442939815,2009-04-10,13:03:47
39.903612,116.459147,0,176,39913.5443518519,2009-04-10,13:03:52
39.903567,116.459145,0,173,39913.5444097222,2009-04-10,13:03:57
39.90358,116.459174,0,183,39913.5444675926,2009-04-10,13:04:02
39.903576,116.459178,0,189,39913.544525463,2009-04-10,13:04:07
39.903576,116.459178,0,189,39913.5445601852,2009-04-10,13:04:10
39.903577,116.45917,0,193,39913.5445833333,2009-04-10,13:04:12
39.903574,116.459159,0,197,39913.5446412037,2009-04-10,13:04:17
39.903574,116.459164,0,201,39913.5446990741,2009-04-10,13:04:22
39.903572,116.459165,0,205,39913.5447569444,2009-04-10,13:04:27
39.903573,116.459164,0,206,39913.5448148148,2009-04-10,13:04:32
39.903581,116.459163,0,206,39913.5448726852,2009-04-10,13:04:37
39.903585,116.459165,0,206,39913.5449305556,2009-04-10,13:04:42
39.903585,116.459167,0,206,39913.5449884259,2009-04-10,13:04:47
39.903584,116.459167,0,205,39913.5450462963,2009-04-10,13:04:52
39.903583,116.459167,0,205,39913.5451041667,2009-04-10,13:04:57
39.903582,116.459168,0,205,39913.545162037,2009-04-10,13:05:02
39.903581,116.459168,0,205,39913.5452199074,2009-04-10,13:05:07
39.903581,116.459169,0,205,39913.5452777778,2009-04-10,13:05:12
39.903581,116.45917,0,205,39913.5453356481,2009-04-10,13:05:17
39.90358,116.459171,0,204,39913.5453935185,2009-04-10,13:05:22
39.903579,116.459172,0,204,39913.5454513889,2009-04-10,13:05:27
39.903579,116.459172,0,204,39913.5454861111,2009-04-10,13:05:30
39.903579,116.459172,0,204,39913.5455092593,2009-04-10,13:05:32
39.903575,116.459004,0,196,39913.5455671296,2009-04-10,13:05:37
39.903558,116.458697,0,184,39913.545625,2009-04-10,13:05:42
39.903541,116.45844,0,171,39913.5456828704,2009-04-10,13:05:47
39.903509,116.458171,0,173,39913.5457407407,2009-04-10,13:05:52
39.903481,116.457883,0,162,39913.5457986111,2009-04-10,13:05:57
39.903469,116.45757,0,157,39913.5458564815,2009-04-10,13:06:02
39.903493,116.457238,0,140,39913.5459143519,2009-04-10,13:06:07
39.903464,116.456873,0,140,39913.5459722222,2009-04-10,13:06:12
39.903465,116.456498,0,130,39913.5460300926,2009-04-10,13:06:17
39.903448,116.456143,0,109,39913.546087963,2009-04-10,13:06:22
39.903427,116.455956,0,95,39913.5461458333,2009-04-10,13:06:27
39.903497,116.455804,0,100,39913.5462037037,2009-04-10,13:06:32
39.903683,116.455788,0,102,39913.5462615741,2009-04-10,13:06:37
39.904,116.455875,0,120,39913.5463194444,2009-04-10,13:06:42
39.904308,116.455967,0,131,39913.5463773148,2009-04-10,13:06:47
39.904631,116.456042,0,122,39913.5464351852,2009-04-10,13:06:52
39.904993,116.456099,0,136,39913.5464930556,2009-04-10,13:06:57
39.90527,116.456259,0,150,39913.5465509259,2009-04-10,13:07:02
39.905585,116.456423,0,160,39913.5466087963,2009-04-10,13:07:07
39.905836,116.456541,0,172,39913.5466666667,2009-04-10,13:07:12
39.905965,116.456682,0,192,39913.546724537,2009-04-10,13:07:17
39.906146,116.45685,0,201,39913.5467824074,2009-04-10,13:07:22
39.906385,116.456978,0,208,39913.5468402778,2009-04-10,13:07:27
39.906601,116.457229,0,223,39913.5468981481,2009-04-10,13:07:32
39.906929,116.457377,0,240,39913.5469560185,2009-04-10,13:07:37
39.90741,116.457491,0,240,39913.5470138889,2009-04-10,13:07:42
39.907931,116.457388,0,252,39913.5470717593,2009-04-10,13:07:47
39.9083,116.457408,0,271,39913.5471296296,2009-04-10,13:07:52
39.908661,116.457427,0,276,39913.5471875,2009-04-10,13:07:57
39.909191,116.457023,0,284,39913.5472453704,2009-04-10,13:08:02
39.909743,116.456698,0,291,39913.5473032407,2009-04-10,13:08:07
39.910209,116.456404,0,284,39913.5473611111,2009-04-10,13:08:12
39.910611,116.456384,0,287,39913.5474189815,2009-04-10,13:08:17
39.910943,116.456304,0,300,39913.5474768518,2009-04-10,13:08:22
39.911216,116.456226,0,325,39913.5475347222,2009-04-10,13:08:27
39.911416,116.456177,0,370,39913.5475925926,2009-04-10,13:08:32
39.911504,116.456245,0,372,39913.547650463,2009-04-10,13:08:37
39.911558,116.456368,0,349,39913.5477083333,2009-04-10,13:08:42
39.911573,116.456485,0,303,39913.5477662037,2009-04-10,13:08:47
39.911683,116.456482,0,284,39913.5478240741,2009-04-10,13:08:52
39.911782,116.456429,0,275,39913.5478819444,2009-04-10,13:08:57
39.911857,116.456363,0,266,39913.5479398148,2009-04-10,13:09:02
39.911921,116.456271,0,253,39913.5479976852,2009-04-10,13:09:07
39.911935,116.45617,0,235,39913.5480555556,2009-04-10,13:09:12
39.911951,116.456092,0,222,39913.5481134259,2009-04-10,13:09:17
39.911965,116.455998,0,207,39913.5481712963,2009-04-10,13:09:22
39.911975,116.455984,0,203,39913.5482291667,2009-04-10,13:09:27
39.911953,116.455919,0,202,39913.548287037,2009-04-10,13:09:32
39.911963,116.455861,0,202,39913.5483449074,2009-04-10,13:09:37
39.911965,116.455822,0,203,39913.5484027778,2009-04-10,13:09:42
39.911982,116.455731,0,206,39913.5484606481,2009-04-10,13:09:47
39.911978,116.455681,0,207,39913.5485185185,2009-04-10,13:09:52
39.911995,116.45569,0,208,39913.5485763889,2009-04-10,13:09:57
39.912043,116.455756,0,211,39913.5486342593,2009-04-10,13:10:02
39.911935,116.455914,0,220,39913.5486921296,2009-04-10,13:10:07
39.912052,116.455815,0,243,39913.54875,2009-04-10,13:10:12
39.912197,116.455383,0,258,39913.5488078704,2009-04-10,13:10:17
39.912179,116.453206,0,259,39913.5488657407,2009-04-10,13:10:22
39.912091,116.45227,0,251,39913.5489236111,2009-04-10,13:10:27
39.912206,116.451941,0,236,39913.5489814815,2009-04-10,13:10:32
39.912219,116.451869,0,226,39913.5490393518,2009-04-10,13:10:37
39.912136,116.451866,0,229,39913.5490972222,2009-04-10,13:10:42
39.912136,116.451866,0,229,39913.5491319444,2009-04-10,13:10:45
39.912134,116.45187,0,228,39913.5491550926,2009-04-10,13:10:47
39.912128,116.451886,0,228,39913.549212963,2009-04-10,13:10:52
39.912119,116.451893,0,229,39913.5492708333,2009-04-10,13:10:57
39.912116,116.451897,0,230,39913.5493287037,2009-04-10,13:11:02
39.912116,116.451897,0,230,39913.5493634259,2009-04-10,13:11:05
39.912112,116.451897,0,231,39913.5493865741,2009-04-10,13:11:07
39.912106,116.45188,0,231,39913.5494444444,2009-04-10,13:11:12
39.911776,116.451928,0,247,39913.5495023148,2009-04-10,13:11:17
39.911696,116.451776,0,247,39913.5495601852,2009-04-10,13:11:22
39.911469,116.451424,0,236,39913.5496180556,2009-04-10,13:11:27
39.911277,116.45104,0,227,39913.5496759259,2009-04-10,13:11:32
39.911106,116.450645,0,223,39913.5497337963,2009-04-10,13:11:37
39.910961,116.450336,0,206,39913.5497916667,2009-04-10,13:11:42
39.910738,116.450095,0,185,39913.549849537,2009-04-10,13:11:47
39.910539,116.449837,0,160,39913.5499074074,2009-04-10,13:11:52
39.910531,116.449461,0,130,39913.5499652778,2009-04-10,13:11:57
39.910642,116.449025,0,104,39913.5500231481,2009-04-10,13:12:02
39.910752,116.448776,0,85,39913.5500810185,2009-04-10,13:12:07
39.910477,116.447602,0,404,39913.5501388889,2009-04-10,13:12:12
39.910504,116.447658,0,364,39913.5501967593,2009-04-10,13:12:17
39.91073,116.446844,0,464,39913.5502546296,2009-04-10,13:12:22
39.910898,116.445981,0,514,39913.5503125,2009-04-10,13:12:27
39.91106,116.445215,0,510,39913.5503703704,2009-04-10,13:12:32
39.911189,116.444589,0,522,39913.5504282407,2009-04-10,13:12:37
39.911285,116.44403,0,553,39913.5504861111,2009-04-10,13:12:42
39.911342,116.443357,0,519,39913.5505439815,2009-04-10,13:12:47
39.911413,116.44299,0,507,39913.5506018519,2009-04-10,13:12:52
39.911491,116.442543,0,454,39913.5506597222,2009-04-10,13:12:57
39.911713,116.442318,0,438,39913.5507175926,2009-04-10,13:13:02
39.911972,116.442135,0,409,39913.550775463,2009-04-10,13:13:07
39.912343,116.441748,0,367,39913.5508333333,2009-04-10,13:13:12
39.912811,116.441382,0,332,39913.5508912037,2009-04-10,13:13:17
39.91326,116.441077,0,306,39913.5509490741,2009-04-10,13:13:22
39.913684,116.440897,0,315,39913.5510069444,2009-04-10,13:13:27
39.914134,116.440769,0,291,39913.5510648148,2009-04-10,13:13:32
39.914521,116.440682,0,253,39913.5511226852,2009-04-10,13:13:37
39.914951,116.440569,0,275,39913.5511805556,2009-04-10,13:13:42
39.915395,116.4405,0,298,39913.5512384259,2009-04-10,13:13:47
39.915737,116.440553,0,286,39913.5512962963,2009-04-10,13:13:52
39.915903,116.44056,0,268,39913.5513541667,2009-04-10,13:13:57
39.915916,116.440536,0,266,39913.551412037,2009-04-10,13:14:02
39.915916,116.440536,0,266,39913.5514467593,2009-04-10,13:14:05
39.915917,116.440529,0,267,39913.5514699074,2009-04-10,13:14:07
39.915918,116.440514,0,267,39913.5515277778,2009-04-10,13:14:12
39.915917,116.440502,0,267,39913.5515856481,2009-04-10,13:14:17
39.915917,116.440502,0,267,39913.5516203704,2009-04-10,13:14:20
39.915918,116.440494,0,267,39913.5516435185,2009-04-10,13:14:22
39.915918,116.440475,0,267,39913.5517013889,2009-04-10,13:14:27
39.915919,116.440459,0,268,39913.5517592593,2009-04-10,13:14:32
39.915922,116.440446,0,268,39913.5518171296,2009-04-10,13:14:37
39.915924,116.440451,0,268,39913.551875,2009-04-10,13:14:42
39.915926,116.440456,0,267,39913.5519328704,2009-04-10,13:14:47
39.915926,116.440456,0,267,39913.5519675926,2009-04-10,13:14:50
39.915928,116.440458,0,267,39913.5519907407,2009-04-10,13:14:52
39.915936,116.440444,0,267,39913.5520486111,2009-04-10,13:14:57
39.916131,116.440273,0,264,39913.5521064815,2009-04-10,13:15:02
39.916243,116.440108,0,280,39913.5521643519,2009-04-10,13:15:07
39.916358,116.439979,0,276,39913.5522222222,2009-04-10,13:15:12
39.916458,116.439848,0,287,39913.5522800926,2009-04-10,13:15:17
39.916648,116.439752,0,290,39913.552337963,2009-04-10,13:15:22
39.916978,116.439642,0,288,39913.5523958333,2009-04-10,13:15:27
39.917363,116.439607,0,296,39913.5524537037,2009-04-10,13:15:32
39.917678,116.439546,0,313,39913.5525115741,2009-04-10,13:15:37
39.918018,116.439488,0,340,39913.5525694444,2009-04-10,13:15:42
39.91834,116.439389,0,349,39913.5526273148,2009-04-10,13:15:47
39.918577,116.439386,0,356,39913.5526851852,2009-04-10,13:15:52
39.918642,116.439502,0,337,39913.5527430556,2009-04-10,13:15:57
39.918666,116.439512,0,341,39913.5528009259,2009-04-10,13:16:02
39.918921,116.439519,0,334,39913.5528587963,2009-04-10,13:16:07
39.918964,116.439543,0,296,39913.5529166667,2009-04-10,13:16:12
39.91897,116.439295,0,301,39913.552974537,2009-04-10,13:16:17
39.919068,116.438606,0,316,39913.5530324074,2009-04-10,13:16:22
39.919055,116.437978,0,332,39913.5530902778,2009-04-10,13:16:27
39.919013,116.437592,0,350,39913.5531481481,2009-04-10,13:16:32
39.918996,116.43725,0,357,39913.5532060185,2009-04-10,13:16:37
39.919047,116.436734,0,362,39913.5532638889,2009-04-10,13:16:42
39.919015,116.436156,0,355,39913.5533217593,2009-04-10,13:16:47
39.918995,116.435585,0,325,39913.5533796296,2009-04-10,13:16:52
39.918962,116.435094,0,309,39913.5534375,2009-04-10,13:16:57
39.918959,116.434788,0,334,39913.5534953704,2009-04-10,13:17:02
39.918982,116.434687,0,369,39913.5535532407,2009-04-10,13:17:07
39.919051,116.434518,0,422,39913.5536111111,2009-04-10,13:17:12
39.919183,116.434454,0,470,39913.5536689815,2009-04-10,13:17:17
39.919401,116.434427,0,512,39913.5537268519,2009-04-10,13:17:22
39.919789,116.43434,0,558,39913.5537847222,2009-04-10,13:17:27
39.920028,116.434182,0,651,39913.5538425926,2009-04-10,13:17:32
39.920106,116.434153,0,607,39913.553900463,2009-04-10,13:17:37
39.920245,116.434135,0,629,39913.5539583333,2009-04-10,13:17:42
39.920556,116.43429,0,645,39913.5540162037,2009-04-10,13:17:47
39.920904,116.434491,0,650,39913.5540740741,2009-04-10,13:17:52
39.92122,116.434558,0,670,39913.5541319444,2009-04-10,13:17:57
39.921374,116.43452,0,682,39913.5541898148,2009-04-10,13:18:02
39.921482,116.434691,0,638,39913.5542476852,2009-04-10,13:18:07
39.921482,116.43471,0,644,39913.5543055556,2009-04-10,13:18:12
39.921482,116.434721,0,649,39913.5543634259,2009-04-10,13:18:17
39.921482,116.434721,0,649,39913.5543981481,2009-04-10,13:18:20
39.921485,116.434717,0,650,39913.5544212963,2009-04-10,13:18:22
39.921485,116.434708,0,650,39913.5544791667,2009-04-10,13:18:27
39.921486,116.434707,0,650,39913.554537037,2009-04-10,13:18:32
39.921487,116.43471,0,650,39913.5545949074,2009-04-10,13:18:37
39.921487,116.43471,0,650,39913.5546296296,2009-04-10,13:18:40
39.921487,116.43471,0,650,39913.5546527778,2009-04-10,13:18:42
39.921489,116.434734,0,649,39913.5547106481,2009-04-10,13:18:47
39.921491,116.434749,0,648,39913.5547685185,2009-04-10,13:18:52
39.921492,116.434759,0,647,39913.5548263889,2009-04-10,13:18:57
39.921496,116.434757,0,647,39913.5548842593,2009-04-10,13:19:02
39.921498,116.434763,0,646,39913.5549421296,2009-04-10,13:19:07
39.9215,116.434765,0,646,39913.555,2009-04-10,13:19:12
39.921501,116.434759,0,646,39913.5550578704,2009-04-10,13:19:17
39.921503,116.434759,0,645,39913.5551157407,2009-04-10,13:19:22
39.921503,116.434759,0,645,39913.555150463,2009-04-10,13:19:25
39.921504,116.434763,0,645,39913.5551736111,2009-04-10,13:19:27
39.921504,116.434775,0,645,39913.5552314815,2009-04-10,13:19:32
39.921504,116.434775,0,645,39913.5552662037,2009-04-10,13:19:35
39.921504,116.434781,0,644,39913.5552893518,2009-04-10,13:19:37
39.921504,116.434794,0,644,39913.5553472222,2009-04-10,13:19:42
39.921506,116.434807,0,644,39913.5554050926,2009-04-10,13:19:47
39.921709,116.434771,0,641,39913.555462963,2009-04-10,13:19:52
39.921974,116.43478,0,638,39913.5555208333,2009-04-10,13:19:57
39.922238,116.434875,0,638,39913.5555787037,2009-04-10,13:20:02
39.922442,116.435131,0,649,39913.5556365741,2009-04-10,13:20:07
39.922653,116.435412,0,653,39913.5556944444,2009-04-10,13:20:12
39.922839,116.43557,0,655,39913.5557523148,2009-04-10,13:20:17
39.923281,116.435565,0,665,39913.5558101852,2009-04-10,13:20:22
39.923631,116.435541,0,695,39913.5558680556,2009-04-10,13:20:27
39.923752,116.435504,0,713,39913.5559259259,2009-04-10,13:20:32
39.923766,116.435433,0,710,39913.5559837963,2009-04-10,13:20:37
39.923767,116.435435,0,714,39913.5560416667,2009-04-10,13:20:42
39.923767,116.435435,0,714,39913.5560763889,2009-04-10,13:20:45
39.923769,116.435434,0,715,39913.556099537,2009-04-10,13:20:47
39.923778,116.435433,0,715,39913.5561574074,2009-04-10,13:20:52
39.924108,116.435214,0,706,39913.5562152778,2009-04-10,13:20:57
39.92449,116.435229,0,688,39913.5562731481,2009-04-10,13:21:02
39.92499,116.435198,0,667,39913.5563310185,2009-04-10,13:21:07
39.92535,116.435402,0,652,39913.5563888889,2009-04-10,13:21:12
39.925703,116.435617,0,647,39913.5564467593,2009-04-10,13:21:17
39.92617,116.435624,0,656,39913.5565046296,2009-04-10,13:21:22
39.926722,116.435515,0,669,39913.5565625,2009-04-10,13:21:27
39.927323,116.435225,0,677,39913.5566203704,2009-04-10,13:21:32
39.927823,116.434939,0,698,39913.5566782407,2009-04-10,13:21:37
39.928361,116.434547,0,691,39913.5567361111,2009-04-10,13:21:42
39.928829,116.434418,0,708,39913.5567939815,2009-04-10,13:21:47
39.929222,116.434191,0,727,39913.5568518518,2009-04-10,13:21:52
39.929586,116.434101,0,739,39913.5569097222,2009-04-10,13:21:57
39.929964,116.434078,0,749,39913.5569675926,2009-04-10,13:22:02
39.930387,116.43417,0,766,39913.557025463,2009-04-10,13:22:07
39.930824,116.434171,0,801,39913.5570833333,2009-04-10,13:22:12
39.931272,116.434035,0,810,39913.5571412037,2009-04-10,13:22:17
39.931614,116.433786,0,692,39913.5571990741,2009-04-10,13:22:22
39.931737,116.433779,0,583,39913.5572569444,2009-04-10,13:22:27
39.931788,116.434057,0,549,39913.5573148148,2009-04-10,13:22:32
39.931859,116.434472,0,499,39913.5573726852,2009-04-10,13:22:37
39.931957,116.434834,0,474,39913.5574305556,2009-04-10,13:22:42
39.931999,116.435212,0,456,39913.5574884259,2009-04-10,13:22:47
39.932008,116.435539,0,442,39913.5575462963,2009-04-10,13:22:52
39.932021,116.436009,0,420,39913.5576041667,2009-04-10,13:22:57
39.932094,116.436265,0,392,39913.557662037,2009-04-10,13:23:02
39.932094,116.436377,0,364,39913.5577199074,2009-04-10,13:23:07
39.932109,116.436472,0,339,39913.5577777778,2009-04-10,13:23:12
39.932156,116.436671,0,319,39913.5578356481,2009-04-10,13:23:17
39.932208,116.436873,0,281,39913.5578935185,2009-04-10,13:23:22
39.932284,116.437014,0,227,39913.5579513889,2009-04-10,13:23:27
39.932308,116.437061,0,207,39913.5580092593,2009-04-10,13:23:32
39.932309,116.437066,0,206,39913.5580671296,2009-04-10,13:23:37
39.93231,116.437069,0,205,39913.558125,2009-04-10,13:23:42
39.932311,116.437063,0,204,39913.5581828704,2009-04-10,13:23:47
39.932312,116.437059,0,203,39913.5582407407,2009-04-10,13:23:52
39.932312,116.437059,0,203,39913.558275463,2009-04-10,13:23:55
39.932313,116.43706,0,203,39913.5582986111,2009-04-10,13:23:57
39.93232,116.437115,0,199,39913.5583564815,2009-04-10,13:24:02
39.932327,116.437171,0,186,39913.5584143519,2009-04-10,13:24:07
39.932332,116.437202,0,173,39913.5584722222,2009-04-10,13:24:12
39.93235,116.437202,0,167,39913.5585300926,2009-04-10,13:24:17
39.93235,116.437202,0,167,39913.5585648148,2009-04-10,13:24:20
39.932353,116.43721,0,167,39913.558587963,2009-04-10,13:24:22
39.932354,116.43722,0,166,39913.5586458333,2009-04-10,13:24:27
39.932355,116.437226,0,166,39913.5587037037,2009-04-10,13:24:32
39.932355,116.437226,0,166,39913.5587384259,2009-04-10,13:24:35
39.932355,116.437233,0,164,39913.5587615741,2009-04-10,13:24:37
39.932354,116.437244,0,162,39913.5588194444,2009-04-10,13:24:42
39.932354,116.437256,0,160,39913.5588773148,2009-04-10,13:24:47
39.932356,116.437324,0,153,39913.5589351852,2009-04-10,13:24:52
39.932437,116.437568,0,147,39913.5589930556,2009-04-10,13:24:57
39.932629,116.437641,0,142,39913.5590509259,2009-04-10,13:25:02
39.932867,116.437697,0,135,39913.5591087963,2009-04-10,13:25:07
39.933122,116.437755,0,110,39913.5591666667,2009-04-10,13:25:12
39.933392,116.437821,0,87,39913.559224537,2009-04-10,13:25:17
39.933676,116.4379,0,76,39913.5592824074,2009-04-10,13:25:22
39.933931,116.438036,0,62,39913.5593402778,2009-04-10,13:25:27
39.934098,116.438079,0,52,39913.5593981481,2009-04-10,13:25:32
39.93413,116.438066,0,41,39913.5594560185,2009-04-10,13:25:37
39.93413,116.438066,0,41,39913.5594907407,2009-04-10,13:25:40
39.934125,116.438067,0,38,39913.5595138889,2009-04-10,13:25:42
39.934134,116.438071,0,37,39913.5595717593,2009-04-10,13:25:47
39.934171,116.43807,0,37,39913.5596296296,2009-04-10,13:25:52
39.934189,116.438058,0,37,39913.5596875,2009-04-10,13:25:57
39.934196,116.438058,0,38,39913.5597453704,2009-04-10,13:26:02
39.934196,116.438058,0,38,39913.5597800926,2009-04-10,13:26:05
39.9342,116.438057,0,38,39913.5598032407,2009-04-10,13:26:07
39.934222,116.438041,0,38,39913.5598611111,2009-04-10,13:26:12
39.934244,116.438006,0,38,39913.5599189815,2009-04-10,13:26:17
39.934254,116.438004,0,38,39913.5599768519,2009-04-10,13:26:22
39.934264,116.438008,0,38,39913.5600347222,2009-04-10,13:26:27
39.934268,116.438008,0,38,39913.5600925926,2009-04-10,13:26:32
39.934268,116.438008,0,38,39913.5601273148,2009-04-10,13:26:35
39.934268,116.438005,0,38,39913.560150463,2009-04-10,13:26:37
39.93428,116.438001,0,39,39913.5602083333,2009-04-10,13:26:42
39.934415,116.437918,0,45,39913.5602662037,2009-04-10,13:26:47
39.934519,116.437836,0,52,39913.5603240741,2009-04-10,13:26:52
39.934532,116.437811,0,56,39913.5603819444,2009-04-10,13:26:57
39.934643,116.437759,0,62,39913.5604398148,2009-04-10,13:27:02
39.934806,116.437811,0,67,39913.5604976852,2009-04-10,13:27:07
39.93505,116.437767,0,81,39913.5605555556,2009-04-10,13:27:12
39.935344,116.437826,0,96,39913.5606134259,2009-04-10,13:27:17
39.935657,116.437822,0,134,39913.5606712963,2009-04-10,13:27:22
39.935952,116.437424,0,235,39913.5607291667,2009-04-10,13:27:27
39.936167,116.43733,0,330,39913.560787037,2009-04-10,13:27:32
39.936294,116.43727,0,324,39913.5608449074,2009-04-10,13:27:37
39.936424,116.437251,0,342,39913.5609027778,2009-04-10,13:27:42
39.936713,116.437397,0,371,39913.5609606481,2009-04-10,13:27:47
39.937045,116.43753,0,384,39913.5610185185,2009-04-10,13:27:52
39.937399,116.437603,0,395,39913.5610763889,2009-04-10,13:27:57
39.93774,116.43762,0,404,39913.5611342593,2009-04-10,13:28:02
39.938092,116.437536,0,389,39913.5611921296,2009-04-10,13:28:07
39.938422,116.437421,0,395,39913.56125,2009-04-10,13:28:12
39.938733,116.437224,0,413,39913.5613078704,2009-04-10,13:28:17
39.938946,116.437151,0,443,39913.5613657407,2009-04-10,13:28:22
39.939026,116.43731,0,466,39913.5614236111,2009-04-10,13:28:27
39.939024,116.437298,0,479,39913.5614814815,2009-04-10,13:28:32
39.939038,116.437318,0,483,39913.5615393519,2009-04-10,13:28:37
39.939106,116.437573,0,466,39913.5615972222,2009-04-10,13:28:42
39.939188,116.43775,0,452,39913.5616550926,2009-04-10,13:28:47
39.939245,116.437846,0,439,39913.561712963,2009-04-10,13:28:52
39.939255,116.437877,0,429,39913.5617708333,2009-04-10,13:28:57
39.939255,116.437877,0,429,39913.5618055556,2009-04-10,13:29:00
39.939258,116.43788,0,430,39913.5618287037,2009-04-10,13:29:02
39.939314,116.437959,0,415,39913.5618865741,2009-04-10,13:29:07
39.939337,116.438012,0,393,39913.5619444444,2009-04-10,13:29:12
39.939352,116.438025,0,391,39913.5620023148,2009-04-10,13:29:17
39.93948,116.438104,0,361,39913.5620601852,2009-04-10,13:29:22
39.939619,116.438246,0,354,39913.5621180556,2009-04-10,13:29:27
39.939694,116.438293,0,345,39913.5621759259,2009-04-10,13:29:32
39.939746,116.438117,0,357,39913.5622337963,2009-04-10,13:29:37
39.939746,116.437704,0,389,39913.5622916667,2009-04-10,13:29:42
39.939824,116.437175,0,388,39913.562349537,2009-04-10,13:29:47
39.939849,116.43669,0,379,39913.5624074074,2009-04-10,13:29:52
39.939879,116.436408,0,360,39913.5624652778,2009-04-10,13:29:57
39.939854,116.436366,0,346,39913.5625231481,2009-04-10,13:30:02
39.93985,116.436325,0,343,39913.5625810185,2009-04-10,13:30:07
39.939863,116.436054,0,347,39913.5626388889,2009-04-10,13:30:12
39.939853,116.435559,0,349,39913.5626967593,2009-04-10,13:30:17
39.939863,116.434828,0,359,39913.5627546296,2009-04-10,13:30:22
39.939883,116.434076,0,383,39913.5628125,2009-04-10,13:30:27
39.939877,116.433527,0,404,39913.5628703704,2009-04-10,13:30:32
39.939847,116.433258,0,420,39913.5629282407,2009-04-10,13:30:37
39.939822,116.43324,0,417,39913.5629861111,2009-04-10,13:30:42
39.939825,116.433243,0,421,39913.5630439815,2009-04-10,13:30:47
39.939828,116.433249,0,422,39913.5631018518,2009-04-10,13:30:52
39.939829,116.43325,0,423,39913.5631597222,2009-04-10,13:30:57
39.939827,116.433249,0,423,39913.5632175926,2009-04-10,13:31:02
39.939826,116.433249,0,423,39913.563275463,2009-04-10,13:31:07
39.939825,116.433249,0,423,39913.5633333333,2009-04-10,13:31:12
39.939831,116.433253,0,423,39913.5633912037,2009-04-10,13:31:17
39.939831,116.433253,0,423,39913.5634259259,2009-04-10,13:31:20
39.939838,116.433257,0,423,39913.5634490741,2009-04-10,13:31:22
39.939873,116.433088,0,417,39913.5635069444,2009-04-10,13:31:27
39.939929,116.432568,0,405,39913.5635648148,2009-04-10,13:31:32
39.939977,116.431807,0,387,39913.5636226852,2009-04-10,13:31:37
39.939951,116.431027,0,384,39913.5636805556,2009-04-10,13:31:42
39.939882,116.430354,0,374,39913.5637384259,2009-04-10,13:31:47
39.939929,116.429727,0,358,39913.5637962963,2009-04-10,13:31:52
39.939959,116.42913,0,329,39913.5638541667,2009-04-10,13:31:57
39.939961,116.428655,0,297,39913.563912037,2009-04-10,13:32:02
39.940019,116.428414,0,272,39913.5639699074,2009-04-10,13:32:07
39.94016,116.428327,0,257,39913.5640277778,2009-04-10,13:32:12
39.940459,116.4283,0,251,39913.5640856481,2009-04-10,13:32:17
39.940817,116.42822,0,190,39913.5641435185,2009-04-10,13:32:22
39.94127,116.428181,0,174,39913.5642013889,2009-04-10,13:32:27
39.941682,116.427956,0,177,39913.5642592593,2009-04-10,13:32:32
39.942009,116.427847,0,155,39913.5643171296,2009-04-10,13:32:37
39.942364,116.427812,0,138,39913.564375,2009-04-10,13:32:42
39.942737,116.427841,0,127,39913.5644328704,2009-04-10,13:32:47
39.94309,116.427852,0,110,39913.5644907407,2009-04-10,13:32:52
39.943412,116.427869,0,87,39913.5645486111,2009-04-10,13:32:57
39.943694,116.427829,0,91,39913.5646064815,2009-04-10,13:33:02
39.944042,116.42784,0,93,39913.5646643518,2009-04-10,13:33:07
39.94444,116.427919,0,94,39913.5647222222,2009-04-10,13:33:12
39.944891,116.427964,0,96,39913.5647800926,2009-04-10,13:33:17
39.945349,116.427981,0,74,39913.564837963,2009-04-10,13:33:22
39.945871,116.427996,0,65,39913.5648958333,2009-04-10,13:33:27
39.94645,116.428056,0,61,39913.5649537037,2009-04-10,13:33:32
39.947006,116.42787,0,135,39913.5650115741,2009-04-10,13:33:37
39.947504,116.427703,0,180,39913.5650694444,2009-04-10,13:33:42
39.947893,116.427137,0,201,39913.5651273148,2009-04-10,13:33:47
39.948123,116.426394,0,207,39913.5651851852,2009-04-10,13:33:52
39.948314,116.425666,0,206,39913.5652430556,2009-04-10,13:33:57
39.948436,116.425012,0,198,39913.5653009259,2009-04-10,13:34:02
39.948501,116.424362,0,199,39913.5653587963,2009-04-10,13:34:07
39.948493,116.423751,0,181,39913.5654166667,2009-04-10,13:34:12
39.948461,116.423212,0,177,39913.565474537,2009-04-10,13:34:17
39.948426,116.422643,0,167,39913.5655324074,2009-04-10,13:34:22
39.948408,116.421947,0,157,39913.5655902778,2009-04-10,13:34:27
39.948378,116.421106,0,151,39913.5656481481,2009-04-10,13:34:32
39.948348,116.420253,0,153,39913.5657060185,2009-04-10,13:34:37
39.948309,116.419335,0,156,39913.5657638889,2009-04-10,13:34:42
39.948205,116.418325,0,166,39913.5658217593,2009-04-10,13:34:47
39.948174,116.417351,0,160,39913.5658796296,2009-04-10,13:34:52
39.948175,116.416577,0,144,39913.5659375,2009-04-10,13:34:57
39.948133,116.415869,0,137,39913.5659953704,2009-04-10,13:35:02
39.94811,116.415106,0,141,39913.5660532407,2009-04-10,13:35:07
39.948087,116.414316,0,144,39913.5661111111,2009-04-10,13:35:12
39.948037,116.413516,0,144,39913.5661689815,2009-04-10,13:35:17
39.948028,116.412595,0,151,39913.5662268519,2009-04-10,13:35:22
39.947986,116.411643,0,149,39913.5662847222,2009-04-10,13:35:27
39.947967,116.410749,0,146,39913.5663425926,2009-04-10,13:35:32
39.947967,116.409757,0,140,39913.566400463,2009-04-10,13:35:37
39.947945,116.408617,0,133,39913.5664583333,2009-04-10,13:35:42
39.947919,116.40739,0,118,39913.5665162037,2009-04-10,13:35:47
39.947864,116.406168,0,122,39913.5665740741,2009-04-10,13:35:52
39.947818,116.405015,0,124,39913.5666319444,2009-04-10,13:35:57
39.947767,116.403864,0,118,39913.5666898148,2009-04-10,13:36:02
39.94776,116.402639,0,102,39913.5667476852,2009-04-10,13:36:07
39.947759,116.401399,0,98,39913.5668055556,2009-04-10,13:36:12
39.947747,116.400311,0,101,39913.5668634259,2009-04-10,13:36:17
39.947729,116.399378,0,103,39913.5669212963,2009-04-10,13:36:22
39.947717,116.398432,0,100,39913.5669791667,2009-04-10,13:36:27
39.947711,116.397388,0,104,39913.567037037,2009-04-10,13:36:32
39.9477,116.396299,0,110,39913.5670949074,2009-04-10,13:36:37
39.947689,116.395216,0,117,39913.5671527778,2009-04-10,13:36:42
39.947675,116.394165,0,117,39913.5672106481,2009-04-10,13:36:47
39.947666,116.393099,0,119,39913.5672685185,2009-04-10,13:36:52
39.947655,116.392026,0,136,39913.5673263889,2009-04-10,13:36:57
39.947658,116.390901,0,145,39913.5673842593,2009-04-10,13:37:02
39.947671,116.389717,0,147,39913.5674421296,2009-04-10,13:37:07
39.947691,116.388468,0,146,39913.5675,2009-04-10,13:37:12
39.94768,116.387262,0,140,39913.5675578704,2009-04-10,13:37:17
39.947679,116.386024,0,135,39913.5676157407,2009-04-10,13:37:22
39.947668,116.384848,0,132,39913.5676736111,2009-04-10,13:37:27
39.94765,116.383866,0,129,39913.5677314815,2009-04-10,13:37:32
39.947643,116.383153,0,119,39913.5677893519,2009-04-10,13:37:37
39.947631,116.382447,0,126,39913.5678472222,2009-04-10,13:37:42
39.947615,116.381708,0,129,39913.5679050926,2009-04-10,13:37:47
39.94762,116.380999,0,132,39913.567962963,2009-04-10,13:37:52
39.947634,116.380256,0,143,39913.5680208333,2009-04-10,13:37:57
39.947639,116.379512,0,144,39913.5680787037,2009-04-10,13:38:02
39.947631,116.378762,0,146,39913.5681365741,2009-04-10,13:38:07
39.947625,116.378142,0,145,39913.5681944444,2009-04-10,13:38:12
39.947684,116.377624,0,133,39913.5682523148,2009-04-10,13:38:17
39.94771,116.377049,0,130,39913.5683101852,2009-04-10,13:38:22
39.947722,116.376368,0,134,39913.5683680556,2009-04-10,13:38:27
39.947786,116.375669,0,132,39913.5684259259,2009-04-10,13:38:32
39.947975,116.375051,0,142,39913.5684837963,2009-04-10,13:38:37
39.948317,116.374595,0,142,39913.5685416667,2009-04-10,13:38:42
39.948785,116.374262,0,144,39913.568599537,2009-04-10,13:38:47
39.949319,116.373942,0,139,39913.5686574074,2009-04-10,13:38:52
39.949878,116.37359,0,138,39913.5687152778,2009-04-10,13:38:57
39.95045,116.373288,0,135,39913.5687731481,2009-04-10,13:39:02
39.951075,116.373256,0,140,39913.5688310185,2009-04-10,13:39:07
39.951721,116.373286,0,148,39913.5688888889,2009-04-10,13:39:12
39.95238,116.373293,0,164,39913.5689467593,2009-04-10,13:39:17
39.953104,116.373278,0,188,39913.5690046296,2009-04-10,13:39:22
39.953836,116.373195,0,216,39913.5690625,2009-04-10,13:39:27
39.954599,116.37306,0,248,39913.5691203704,2009-04-10,13:39:32
39.955413,116.372911,0,288,39913.5691782407,2009-04-10,13:39:37
39.956266,116.372895,0,322,39913.5692361111,2009-04-10,13:39:42
39.957138,116.372926,0,336,39913.5692939815,2009-04-10,13:39:47
39.957998,116.373009,0,325,39913.5693518519,2009-04-10,13:39:52
39.958845,116.373094,0,296,39913.5694097222,2009-04-10,13:39:57
39.959608,116.373203,0,289,39913.5694675926,2009-04-10,13:40:02
39.960175,116.373287,0,262,39913.569525463,2009-04-10,13:40:07
39.960642,116.373381,0,245,39913.5695833333,2009-04-10,13:40:12
39.961113,116.373409,0,235,39913.5696412037,2009-04-10,13:40:17
39.961676,116.373411,0,232,39913.5696990741,2009-04-10,13:40:22
39.962333,116.373512,0,245,39913.5697569444,2009-04-10,13:40:27
39.963078,116.373526,0,253,39913.5698148148,2009-04-10,13:40:32
39.963922,116.37369,0,241,39913.5698726852,2009-04-10,13:40:37
39.964785,116.373822,0,238,39913.5699305556,2009-04-10,13:40:42
39.965703,116.373962,0,223,39913.5699884259,2009-04-10,13:40:47
39.966536,116.373979,0,226,39913.5700462963,2009-04-10,13:40:52
39.967397,116.374158,0,209,39913.5701041667,2009-04-10,13:40:57
39.968259,116.374296,0,198,39913.570162037,2009-04-10,13:41:02
39.96917,116.374398,0,188,39913.5702199074,2009-04-10,13:41:07
39.970098,116.374531,0,171,39913.5702777778,2009-04-10,13:41:12
39.970995,116.374668,0,159,39913.5703356481,2009-04-10,13:41:17
39.9719,116.374784,0,152,39913.5703935185,2009-04-10,13:41:22
39.972781,116.374863,0,139,39913.5704513889,2009-04-10,13:41:27
39.973575,116.374963,0,139,39913.5705092593,2009-04-10,13:41:32
39.974273,116.375082,0,144,39913.5705671296,2009-04-10,13:41:37
39.974981,116.375179,0,143,39913.570625,2009-04-10,13:41:42
39.975698,116.375181,0,134,39913.5706828704,2009-04-10,13:41:47
39.976489,116.375087,0,126,39913.5707407407,2009-04-10,13:41:52
39.977344,116.374891,0,112,39913.5707986111,2009-04-10,13:41:57
39.978181,116.37464,0,103,39913.5708564815,2009-04-10,13:42:02
39.978984,116.374414,0,98,39913.5709143518,2009-04-10,13:42:07
39.979761,116.374201,0,91,39913.5709722222,2009-04-10,13:42:12
39.980475,116.373986,0,100,39913.5710300926,2009-04-10,13:42:17
39.981145,116.37382,0,104,39913.571087963,2009-04-10,13:42:22
39.981842,116.373648,0,100,39913.5711458333,2009-04-10,13:42:27
39.982511,116.373422,0,111,39913.5712037037,2009-04-10,13:42:32
39.983121,116.373203,0,109,39913.5712615741,2009-04-10,13:42:37
39.983744,116.372998,0,107,39913.5713194444,2009-04-10,13:42:42
39.98436,116.372824,0,115,39913.5713773148,2009-04-10,13:42:47
39.984955,116.372716,0,126,39913.5714351852,2009-04-10,13:42:52
39.985487,116.372646,0,126,39913.5714930556,2009-04-10,13:42:57
39.986019,116.372504,0,125,39913.5715509259,2009-04-10,13:43:02
39.986552,116.372362,0,127,39913.5716087963,2009-04-10,13:43:07
39.987001,116.372257,0,134,39913.5716666667,2009-04-10,13:43:12
39.987317,116.372295,0,135,39913.571724537,2009-04-10,13:43:17
39.98739,116.372671,0,132,39913.5717824074,2009-04-10,13:43:22
39.987177,116.373144,0,158,39913.5718402778,2009-04-10,13:43:27
39.986934,116.373447,0,176,39913.5718981481,2009-04-10,13:43:32
39.9867,116.373407,0,196,39913.5719560185,2009-04-10,13:43:37
39.986623,116.373045,0,218,39913.5720138889,2009-04-10,13:43:42
39.986622,116.372281,0,198,39913.5720717593,2009-04-10,13:43:47
39.986587,116.371565,0,171,39913.5721296296,2009-04-10,13:43:52
39.986645,116.37093,0,150,39913.5721875,2009-04-10,13:43:57
39.986855,116.370334,0,132,39913.5722453704,2009-04-10,13:44:02
39.986937,116.369738,0,130,39913.5723032407,2009-04-10,13:44:07
39.986755,116.369313,0,141,39913.5723611111,2009-04-10,13:44:12
39.986559,116.368799,0,136,39913.5724189815,2009-04-10,13:44:17
39.986452,116.368059,0,136,39913.5724768518,2009-04-10,13:44:22
39.986402,116.367219,0,121,39913.5725347222,2009-04-10,13:44:27
39.986344,116.366388,0,123,39913.5725925926,2009-04-10,13:44:32
39.986315,116.365577,0,118,39913.572650463,2009-04-10,13:44:37
39.986278,116.364798,0,118,39913.5727083333,2009-04-10,13:44:42
39.986246,116.364197,0,132,39913.5727662037,2009-04-10,13:44:47
39.986242,116.363887,0,133,39913.5728240741,2009-04-10,13:44:52
39.986257,116.363804,0,126,39913.5728819444,2009-04-10,13:44:57
39.98627,116.363786,0,123,39913.5729398148,2009-04-10,13:45:02
39.98627,116.363781,0,122,39913.5729976852,2009-04-10,13:45:07
39.986269,116.363782,0,121,39913.5730555556,2009-04-10,13:45:12
39.986268,116.363789,0,122,39913.5731134259,2009-04-10,13:45:17
39.986268,116.363788,0,122,39913.5731712963,2009-04-10,13:45:22
39.986269,116.363785,0,122,39913.5732291667,2009-04-10,13:45:27
39.986269,116.363779,0,121,39913.573287037,2009-04-10,13:45:32
39.986268,116.363784,0,122,39913.5733449074,2009-04-10,13:45:37
39.986268,116.363783,0,121,39913.5734027778,2009-04-10,13:45:42
39.98627,116.363788,0,122,39913.5734606481,2009-04-10,13:45:47
39.986269,116.36379,0,121,39913.5735185185,2009-04-10,13:45:52
39.986269,116.36379,0,121,39913.5735532407,2009-04-10,13:45:55
39.986269,116.363788,0,121,39913.5735763889,2009-04-10,13:45:57
39.98627,116.363678,0,123,39913.5736342593,2009-04-10,13:46:02
39.986246,116.363427,0,128,39913.5736921296,2009-04-10,13:46:07
39.986237,116.362933,0,143,39913.57375,2009-04-10,13:46:12
39.986302,116.362249,0,156,39913.5738078704,2009-04-10,13:46:17
39.986266,116.361357,0,161,39913.5738657407,2009-04-10,13:46:22
39.986242,116.360355,0,161,39913.5739236111,2009-04-10,13:46:27
39.986241,116.359486,0,145,39913.5739814815,2009-04-10,13:46:32
39.986129,116.358745,0,145,39913.5740393519,2009-04-10,13:46:37
39.986043,116.358023,0,142,39913.5740972222,2009-04-10,13:46:42
39.986001,116.357145,0,136,39913.5741550926,2009-04-10,13:46:47
39.985939,116.356117,0,124,39913.574212963,2009-04-10,13:46:52
39.985881,116.354997,0,120,39913.5742708333,2009-04-10,13:46:57
39.985832,116.353815,0,118,39913.5743287037,2009-04-10,13:47:02
39.985777,116.352607,0,121,39913.5743865741,2009-04-10,13:47:07
39.985725,116.351363,0,123,39913.5744444444,2009-04-10,13:47:12
39.985672,116.350143,0,133,39913.5745023148,2009-04-10,13:47:17
39.98566,116.348981,0,140,39913.5745601852,2009-04-10,13:47:22
39.985628,116.347863,0,151,39913.5746180556,2009-04-10,13:47:27
39.985614,116.346823,0,157,39913.5746759259,2009-04-10,13:47:32
39.985591,116.345681,0,143,39913.5747337963,2009-04-10,13:47:37
39.985572,116.344481,0,129,39913.5747916667,2009-04-10,13:47:42
39.98553,116.343255,0,123,39913.574849537,2009-04-10,13:47:47
39.985486,116.342084,0,112,39913.5749074074,2009-04-10,13:47:52
39.985456,116.341093,0,117,39913.5749652778,2009-04-10,13:47:57
39.985473,116.340371,0,116,39913.5750231481,2009-04-10,13:48:02
39.985477,116.33969,0,116,39913.5750810185,2009-04-10,13:48:07
39.98547,116.339114,0,116,39913.5751388889,2009-04-10,13:48:12
39.985464,116.338613,0,121,39913.5751967593,2009-04-10,13:48:17
39.98547,116.338116,0,134,39913.5752546296,2009-04-10,13:48:22
39.985456,116.337426,0,138,39913.5753125,2009-04-10,13:48:27
39.985418,116.336552,0,143,39913.5753703704,2009-04-10,13:48:32
39.985399,116.335573,0,139,39913.5754282407,2009-04-10,13:48:37
39.98537,116.334576,0,127,39913.5754861111,2009-04-10,13:48:42
39.985328,116.333573,0,118,39913.5755439815,2009-04-10,13:48:47
39.985298,116.332567,0,113,39913.5756018519,2009-04-10,13:48:52
39.98525,116.331584,0,107,39913.5756597222,2009-04-10,13:48:57
39.985194,116.330671,0,110,39913.5757175926,2009-04-10,13:49:02
39.985138,116.32981,0,119,39913.575775463,2009-04-10,13:49:07
39.985091,116.329002,0,114,39913.5758333333,2009-04-10,13:49:12
39.985063,116.328322,0,121,39913.5758912037,2009-04-10,13:49:17
39.98506,116.327844,0,122,39913.5759490741,2009-04-10,13:49:22
39.985036,116.327651,0,127,39913.5760069444,2009-04-10,13:49:27
39.98504,116.327646,0,127,39913.5760648148,2009-04-10,13:49:32
39.985039,116.327639,0,127,39913.5761226852,2009-04-10,13:49:37
39.985039,116.327633,0,127,39913.5761805556,2009-04-10,13:49:42
39.985039,116.327639,0,127,39913.5762384259,2009-04-10,13:49:47
39.985039,116.327645,0,127,39913.5762962963,2009-04-10,13:49:52
39.985039,116.327645,0,127,39913.5763310185,2009-04-10,13:49:55
39.98504,116.327652,0,128,39913.5763541667,2009-04-10,13:49:57
39.985042,116.327672,0,128,39913.576412037,2009-04-10,13:50:02
39.985042,116.327605,0,130,39913.5764699074,2009-04-10,13:50:07
39.98503,116.327273,0,134,39913.5765277778,2009-04-10,13:50:12
39.985028,116.326818,0,148,39913.5765856481,2009-04-10,13:50:17
39.985013,116.326379,0,170,39913.5766435185,2009-04-10,13:50:22
39.984993,116.325803,0,177,39913.5767013889,2009-04-10,13:50:27
39.984973,116.325214,0,176,39913.5767592593,2009-04-10,13:50:32
39.984965,116.324648,0,160,39913.5768171296,2009-04-10,13:50:37
39.984949,116.324031,0,151,39913.576875,2009-04-10,13:50:42
39.984918,116.323391,0,140,39913.5769328704,2009-04-10,13:50:47
39.984901,116.322801,0,139,39913.5769907407,2009-04-10,13:50:52
39.984885,116.322266,0,136,39913.5770486111,2009-04-10,13:50:57
39.98488,116.321876,0,133,39913.5771064815,2009-04-10,13:51:02
39.984867,116.321609,0,129,39913.5771643519,2009-04-10,13:51:07
39.984845,116.321197,0,125,39913.5772222222,2009-04-10,13:51:12
39.984823,116.320694,0,126,39913.5772800926,2009-04-10,13:51:17
39.984828,116.320292,0,134,39913.577337963,2009-04-10,13:51:22
39.984887,116.320181,0,140,39913.5773958333,2009-04-10,13:51:27
39.984902,116.320215,0,143,39913.5774537037,2009-04-10,13:51:32
39.984902,116.320215,0,143,39913.5774884259,2009-04-10,13:51:35
39.984901,116.320221,0,143,39913.5775115741,2009-04-10,13:51:37
39.98492,116.320219,0,144,39913.5775694444,2009-04-10,13:51:42
39.985012,116.32014,0,147,39913.5776273148,2009-04-10,13:51:47
39.985017,116.320037,0,156,39913.5776851852,2009-04-10,13:51:52
39.984939,116.319702,0,152,39913.5802314815,2009-04-10,13:55:32
39.984945,116.319697,0,151,39913.5802893518,2009-04-10,13:55:37
39.984949,116.319695,0,151,39913.5803472222,2009-04-10,13:55:42
39.984949,116.319697,0,152,39913.5804050926,2009-04-10,13:55:47
39.984949,116.319697,0,152,39913.5804398148,2009-04-10,13:55:50
39.984955,116.319704,0,152,39913.580462963,2009-04-10,13:55:52
39.984958,116.319726,0,153,39913.5805208333,2009-04-10,13:55:57
39.984952,116.319754,0,157,39913.5805787037,2009-04-10,13:56:02
39.984953,116.31976,0,158,39913.5806365741,2009-04-10,13:56:07
39.984951,116.31976,0,160,39913.5806944444,2009-04-10,13:56:12
39.984949,116.319765,0,162,39913.5807523148,2009-04-10,13:56:17
39.984949,116.319769,0,165,39913.5808101852,2009-04-10,13:56:22
39.984951,116.319768,0,169,39913.5808680556,2009-04-10,13:56:27
39.984954,116.319776,0,172,39913.5809259259,2009-04-10,13:56:32
39.984957,116.319781,0,176,39913.5809837963,2009-04-10,13:56:37
39.984955,116.319782,0,179,39913.5810416667,2009-04-10,13:56:42
39.984955,116.319779,0,183,39913.581099537,2009-04-10,13:56:47
39.984955,116.319773,0,186,39913.5811574074,2009-04-10,13:56:52
39.984953,116.319767,0,189,39913.5812152778,2009-04-10,13:56:57
39.984955,116.319763,0,191,39913.5812731481,2009-04-10,13:57:02
39.984959,116.319761,0,193,39913.5813310185,2009-04-10,13:57:07
39.984966,116.31976,0,194,39913.5813888889,2009-04-10,13:57:12
39.984971,116.319761,0,194,39913.5814467593,2009-04-10,13:57:17
39.984973,116.319764,0,194,39913.5815046296,2009-04-10,13:57:22
39.984975,116.31977,0,192,39913.5815625,2009-04-10,13:57:27
39.984974,116.319777,0,190,39913.5816203704,2009-04-10,13:57:32
39.984974,116.319777,0,190,39913.5816550926,2009-04-10,13:57:35
39.984973,116.319785,0,188,39913.5816782407,2009-04-10,13:57:37
39.984971,116.319794,0,185,39913.5817361111,2009-04-10,13:57:42
39.984969,116.3198,0,183,39913.5817939815,2009-04-10,13:57:47
39.984967,116.319803,0,180,39913.5818518519,2009-04-10,13:57:52
39.984966,116.319805,0,178,39913.5819097222,2009-04-10,13:57:57
39.984965,116.319803,0,175,39913.5819675926,2009-04-10,13:58:02
39.984966,116.319797,0,172,39913.582025463,2009-04-10,13:58:07
39.984968,116.319789,0,169,39913.5820833333,2009-04-10,13:58:12
39.984968,116.319782,0,165,39913.5821412037,2009-04-10,13:58:17
39.984968,116.319775,0,161,39913.5821990741,2009-04-10,13:58:22
39.984968,116.319775,0,161,39913.5822337963,2009-04-10,13:58:25
39.984968,116.319767,0,157,39913.5822569444,2009-04-10,13:58:27
39.984967,116.319756,0,153,39913.5823148148,2009-04-10,13:58:32
39.984966,116.319747,0,149,39913.5823726852,2009-04-10,13:58:37
39.984967,116.319738,0,145,39913.5824305556,2009-04-10,13:58:42
39.984967,116.319738,0,145,39913.5824652778,2009-04-10,13:58:45
39.984965,116.31973,0,141,39913.5824884259,2009-04-10,13:58:47
39.984961,116.319719,0,137,39913.5825462963,2009-04-10,13:58:52
39.984957,116.31971,0,133,39913.5826041667,2009-04-10,13:58:57
39.984991,116.320012,0,122,39913.5995601852,2009-04-10,14:23:22
39.985031,116.32014,0,123,39913.5996180556,2009-04-10,14:23:27
39.98496,116.320191,0,125,39913.5996759259,2009-04-10,14:23:32
39.98491,116.320199,0,124,39913.5997337963,2009-04-10,14:23:37
39.984838,116.320141,0,123,39913.5997916667,2009-04-10,14:23:42
39.984783,116.319885,0,123,39913.599849537,2009-04-10,14:23:47
39.984746,116.319347,0,126,39913.5999074074,2009-04-10,14:23:52
39.984703,116.318689,0,127,39913.5999652778,2009-04-10,14:23:57
39.984656,116.317915,0,129,39913.6000231481,2009-04-10,14:24:02
39.984619,116.317012,0,133,39913.6000810185,2009-04-10,14:24:07
39.984589,116.31611,0,128,39913.6001388889,2009-04-10,14:24:12
39.984562,116.315295,0,125,39913.6001967593,2009-04-10,14:24:17
39.984542,116.314647,0,129,39913.6002546296,2009-04-10,14:24:22
39.984538,116.314433,0,132,39913.6003125,2009-04-10,14:24:27
39.984533,116.314269,0,130,39913.6003703704,2009-04-10,14:24:32
39.984517,116.313923,0,132,39913.6004282407,2009-04-10,14:24:37
39.98449,116.313396,0,132,39913.6004861111,2009-04-10,14:24:42
39.98448,116.312727,0,134,39913.6005439815,2009-04-10,14:24:47
39.984466,116.312042,0,134,39913.6006018519,2009-04-10,14:24:52
39.984448,116.311485,0,134,39913.6006597222,2009-04-10,14:24:57
39.984424,116.311104,0,137,39913.6007175926,2009-04-10,14:25:02
39.984425,116.310827,0,138,39913.600775463,2009-04-10,14:25:07
39.984423,116.310722,0,138,39913.6008333333,2009-04-10,14:25:12
39.984421,116.310716,0,137,39913.6008912037,2009-04-10,14:25:17
39.98442,116.310711,0,137,39913.6009490741,2009-04-10,14:25:22
39.98442,116.310704,0,137,39913.6010069444,2009-04-10,14:25:27
39.98442,116.310702,0,137,39913.6010648148,2009-04-10,14:25:32
39.98442,116.310696,0,137,39913.6011226852,2009-04-10,14:25:37
39.98442,116.310692,0,137,39913.6011805556,2009-04-10,14:25:42
39.984419,116.31069,0,137,39913.6012384259,2009-04-10,14:25:47
39.984419,116.31069,0,137,39913.6012962963,2009-04-10,14:25:52
39.98442,116.310689,0,137,39913.6013541667,2009-04-10,14:25:57
39.98442,116.310689,0,137,39913.601412037,2009-04-10,14:26:02
[truncated: 10,104 more chars]
