# Supplementary material for: Research on differential privacy protection method based on user tendency
Source: PLoS One. 2023 Oct 26;18(10):e0288823. doi: 10.1371/journal.pone.0288823 (PMC10602288; doi:10.1371/journal.pone.0288823)
Supplement: S2 Data — (ZIP) [file pone.0288823.s002.zip › Data 5-2/022/Trajectory/20090411164032.plt]

Geolife trajectory
WGS 84
Altitude is in Feet
Reserved 3
0,2,255,My Track,0,0,2,8421376
0
39.97007,116.300888,0,450,39914.6948148148,2009-04-11,16:40:32
39.968691,116.304109,0,349,39914.6948726852,2009-04-11,16:40:37
39.969502,116.302272,0,372,39914.6949305556,2009-04-11,16:40:42
39.969545,116.302304,0,369,39914.6949884259,2009-04-11,16:40:47
39.969488,116.302238,0,366,39914.6950462963,2009-04-11,16:40:52
39.969453,116.302195,0,357,39914.6951041667,2009-04-11,16:40:57
39.969438,116.302101,0,349,39914.695162037,2009-04-11,16:41:02
39.969421,116.302035,0,321,39914.6952199074,2009-04-11,16:41:07
39.969395,116.30197,0,307,39914.6952777778,2009-04-11,16:41:12
39.969385,116.301887,0,296,39914.6953356481,2009-04-11,16:41:17
39.969461,116.301661,0,267,39914.6953935185,2009-04-11,16:41:22
39.969428,116.301528,0,228,39914.6954513889,2009-04-11,16:41:27
39.969416,116.30146,0,221,39914.6955092593,2009-04-11,16:41:32
39.969405,116.301394,0,213,39914.6955671296,2009-04-11,16:41:37
39.969376,116.301309,0,198,39914.695625,2009-04-11,16:41:42
39.969368,116.301216,0,188,39914.6956828704,2009-04-11,16:41:47
39.969367,116.30117,0,187,39914.6957407407,2009-04-11,16:41:52
39.969373,116.30112,0,193,39914.6957986111,2009-04-11,16:41:57
39.969346,116.30111,0,195,39914.6958564815,2009-04-11,16:42:02
39.969359,116.30109,0,200,39914.6959143518,2009-04-11,16:42:07
39.969322,116.301062,0,198,39914.6959722222,2009-04-11,16:42:12
39.969322,116.301062,0,198,39914.6960069444,2009-04-11,16:42:15
39.969327,116.301056,0,198,39914.6960300926,2009-04-11,16:42:17
39.96947,116.30096,0,195,39914.696087963,2009-04-11,16:42:22
39.969756,116.300845,0,190,39914.6961458333,2009-04-11,16:42:27
39.970236,116.300748,0,187,39914.6962037037,2009-04-11,16:42:32
39.970863,116.30062,0,187,39914.6962615741,2009-04-11,16:42:37
39.971626,116.300625,0,199,39914.6963194444,2009-04-11,16:42:42
39.972386,116.300456,0,207,39914.6963773148,2009-04-11,16:42:47
39.973164,116.300462,0,201,39914.6964351852,2009-04-11,16:42:52
39.973641,116.300132,0,211,39914.6964930556,2009-04-11,16:42:57
39.97393,116.300125,0,223,39914.6965509259,2009-04-11,16:43:02
39.973964,116.300175,0,225,39914.6966087963,2009-04-11,16:43:07
39.973973,116.300172,0,228,39914.6966666667,2009-04-11,16:43:12
39.973977,116.300172,0,229,39914.696724537,2009-04-11,16:43:17
39.973979,116.300174,0,229,39914.6967824074,2009-04-11,16:43:22
39.973979,116.300174,0,229,39914.6968171296,2009-04-11,16:43:25
39.973981,116.300176,0,229,39914.6968402778,2009-04-11,16:43:27
39.973981,116.300194,0,227,39914.6968981481,2009-04-11,16:43:32
39.974143,116.300215,0,225,39914.6969560185,2009-04-11,16:43:37
39.974487,116.300195,0,218,39914.6970138889,2009-04-11,16:43:42
39.974932,116.300157,0,210,39914.6970717593,2009-04-11,16:43:47
39.975439,116.300041,0,193,39914.6971296296,2009-04-11,16:43:52
39.975988,116.299969,0,209,39914.6971875,2009-04-11,16:43:57
39.976561,116.300059,0,212,39914.6972453704,2009-04-11,16:44:02
39.977391,116.299881,0,190,39914.6973032407,2009-04-11,16:44:07
39.978135,116.299844,0,176,39914.6973611111,2009-04-11,16:44:12
39.978783,116.299815,0,182,39914.6974189815,2009-04-11,16:44:17
39.979306,116.299775,0,178,39914.6974768518,2009-04-11,16:44:22
39.979852,116.299681,0,173,39914.6975347222,2009-04-11,16:44:27
39.980372,116.299658,0,176,39914.6975925926,2009-04-11,16:44:32
39.980596,116.29958,0,214,39914.697650463,2009-04-11,16:44:37
39.980597,116.299552,0,236,39914.6977083333,2009-04-11,16:44:42
39.980586,116.299559,0,251,39914.6977662037,2009-04-11,16:44:47
39.980593,116.29956,0,266,39914.6978240741,2009-04-11,16:44:52
39.980593,116.29956,0,266,39914.6978587963,2009-04-11,16:44:55
39.980599,116.299565,0,280,39914.6978819444,2009-04-11,16:44:57
39.98061,116.299567,0,294,39914.6979398148,2009-04-11,16:45:02
39.980621,116.299567,0,309,39914.6979976852,2009-04-11,16:45:07
39.980615,116.299568,0,316,39914.6980555556,2009-04-11,16:45:12
39.980615,116.29957,0,317,39914.6981134259,2009-04-11,16:45:17
39.980615,116.299571,0,318,39914.6981712963,2009-04-11,16:45:22
39.980615,116.299571,0,318,39914.6982060185,2009-04-11,16:45:25
39.980621,116.299575,0,318,39914.6982291667,2009-04-11,16:45:27
39.980805,116.299612,0,317,39914.698287037,2009-04-11,16:45:32
39.981215,116.299617,0,318,39914.6983449074,2009-04-11,16:45:37
39.981787,116.29947,0,304,39914.6984027778,2009-04-11,16:45:42
39.982369,116.299298,0,293,39914.6984606481,2009-04-11,16:45:47
39.982888,116.299267,0,298,39914.6985185185,2009-04-11,16:45:52
39.983297,116.299146,0,274,39914.6985763889,2009-04-11,16:45:57
39.983551,116.299406,0,243,39914.6986342593,2009-04-11,16:46:02
39.983652,116.300084,0,214,39914.6986921296,2009-04-11,16:46:07
39.983693,116.30096,0,191,39914.69875,2009-04-11,16:46:12
39.983726,116.301896,0,175,39914.6988078704,2009-04-11,16:46:17
39.983742,116.30285,0,170,39914.6988657407,2009-04-11,16:46:22
39.983756,116.30389,0,160,39914.6989236111,2009-04-11,16:46:27
39.983784,116.304922,0,154,39914.6989814815,2009-04-11,16:46:32
39.983841,116.30574,0,160,39914.6990393519,2009-04-11,16:46:37
39.983929,116.306628,0,158,39914.6990972222,2009-04-11,16:46:42
39.983972,116.307643,0,161,39914.6991550926,2009-04-11,16:46:47
39.984006,116.308724,0,157,39914.699212963,2009-04-11,16:46:52
39.984017,116.309392,0,156,39914.6992708333,2009-04-11,16:46:57
39.984027,116.309489,0,157,39914.6993287037,2009-04-11,16:47:02
39.984031,116.309491,0,157,39914.6993865741,2009-04-11,16:47:07
39.984031,116.309494,0,156,39914.6994444444,2009-04-11,16:47:12
39.984031,116.309494,0,156,39914.6995023148,2009-04-11,16:47:17
39.984031,116.309494,0,155,39914.6995601852,2009-04-11,16:47:22
39.984031,116.309494,0,155,39914.6995949074,2009-04-11,16:47:25
39.98403,116.309496,0,155,39914.6996180556,2009-04-11,16:47:27
39.984019,116.309653,0,146,39914.6996759259,2009-04-11,16:47:32
39.98406,116.309921,0,140,39914.6997337963,2009-04-11,16:47:37
39.984283,116.31013,0,140,39914.6997916667,2009-04-11,16:47:42
39.984311,116.310126,0,140,39914.699849537,2009-04-11,16:47:47
39.984311,116.310126,0,140,39914.6999074074,2009-04-11,16:47:52
39.984309,116.310125,0,140,39914.6999652778,2009-04-11,16:47:57
39.984306,116.310123,0,140,39914.7000231481,2009-04-11,16:48:02
39.984306,116.310123,0,139,39914.7000810185,2009-04-11,16:48:07
39.984307,116.310124,0,139,39914.7001388889,2009-04-11,16:48:12
39.984307,116.310124,0,139,39914.7001736111,2009-04-11,16:48:15
39.984307,116.310125,0,139,39914.7001967593,2009-04-11,16:48:17
39.98445,116.310194,0,137,39914.7002546296,2009-04-11,16:48:22
39.984803,116.310239,0,135,39914.7003125,2009-04-11,16:48:27
39.985355,116.310213,0,132,39914.7003703704,2009-04-11,16:48:32
39.986055,116.310185,0,130,39914.7004282407,2009-04-11,16:48:37
39.986845,116.310103,0,129,39914.7004861111,2009-04-11,16:48:42
39.987726,116.310027,0,126,39914.7005439815,2009-04-11,16:48:47
39.98865,116.309935,0,126,39914.7006018519,2009-04-11,16:48:52
39.989532,116.309895,0,129,39914.7006597222,2009-04-11,16:48:57
39.990281,116.309852,0,128,39914.7007175926,2009-04-11,16:49:02
39.990628,116.309841,0,141,39914.700775463,2009-04-11,16:49:07
39.990641,116.309817,0,144,39914.7008333333,2009-04-11,16:49:12
39.99064,116.309818,0,147,39914.7008912037,2009-04-11,16:49:17
39.990637,116.30982,0,148,39914.7009490741,2009-04-11,16:49:22
39.990629,116.309825,0,148,39914.7010069444,2009-04-11,16:49:27
39.990626,116.309826,0,148,39914.7010648148,2009-04-11,16:49:32
39.990624,116.309826,0,148,39914.7011226852,2009-04-11,16:49:37
39.990624,116.309826,0,148,39914.7011574074,2009-04-11,16:49:40
39.990624,116.309824,0,148,39914.7011805556,2009-04-11,16:49:42
39.990775,116.310004,0,138,39914.7012384259,2009-04-11,16:49:47
39.990826,116.310632,0,131,39914.7012962963,2009-04-11,16:49:52
39.990856,116.311445,0,121,39914.7013541667,2009-04-11,16:49:57
39.990891,116.312329,0,120,39914.701412037,2009-04-11,16:50:02
39.990924,116.313293,0,117,39914.7014699074,2009-04-11,16:50:07
39.99096,116.314295,0,118,39914.7015277778,2009-04-11,16:50:12
39.991013,116.315387,0,119,39914.7015856481,2009-04-11,16:50:17
39.991068,116.316473,0,127,39914.7016435185,2009-04-11,16:50:22
39.991112,116.317592,0,127,39914.7017013889,2009-04-11,16:50:27
39.991158,116.318687,0,131,39914.7017592593,2009-04-11,16:50:32
39.991201,116.319696,0,130,39914.7018171296,2009-04-11,16:50:37
39.991239,116.320747,0,132,39914.701875,2009-04-11,16:50:42
39.991272,116.321854,0,133,39914.7019328704,2009-04-11,16:50:47
39.991303,116.322986,0,130,39914.7019907407,2009-04-11,16:50:52
39.991347,116.324211,0,136,39914.7020486111,2009-04-11,16:50:57
39.991377,116.325297,0,145,39914.7021064815,2009-04-11,16:51:02
39.991413,116.326344,0,174,39914.7021643519,2009-04-11,16:51:07
39.991447,116.327051,0,179,39914.7022222222,2009-04-11,16:51:12
39.991465,116.327516,0,182,39914.7022800926,2009-04-11,16:51:17
39.99151,116.328115,0,183,39914.702337963,2009-04-11,16:51:22
39.9915,116.328876,0,144,39914.7023958333,2009-04-11,16:51:27
39.991497,116.329391,0,131,39914.7024537037,2009-04-11,16:51:32
39.991501,116.329596,0,129,39914.7025115741,2009-04-11,16:51:37
39.99151,116.329616,0,125,39914.7025694444,2009-04-11,16:51:42
39.991509,116.329623,0,124,39914.7026273148,2009-04-11,16:51:47
39.991509,116.329619,0,124,39914.7026851852,2009-04-11,16:51:52
39.991509,116.329619,0,124,39914.7027199074,2009-04-11,16:51:55
39.991509,116.329621,0,124,39914.7027430556,2009-04-11,16:51:57
39.991493,116.329628,0,129,39914.7028009259,2009-04-11,16:52:02
39.991495,116.329598,0,132,39914.7028587963,2009-04-11,16:52:07
39.9915,116.329674,0,133,39914.7029166667,2009-04-11,16:52:12
39.991531,116.329917,0,138,39914.702974537,2009-04-11,16:52:17
39.991515,116.329987,0,140,39914.7030324074,2009-04-11,16:52:22
39.991507,116.329998,0,140,39914.7030902778,2009-04-11,16:52:27
39.991508,116.330009,0,141,39914.7031481481,2009-04-11,16:52:32
39.991508,116.330023,0,142,39914.7032060185,2009-04-11,16:52:37
39.991507,116.330028,0,142,39914.7032638889,2009-04-11,16:52:42
39.991504,116.330021,0,142,39914.7033217593,2009-04-11,16:52:47
39.991504,116.330021,0,142,39914.7033564815,2009-04-11,16:52:50
39.991504,116.330016,0,142,39914.7033796296,2009-04-11,16:52:52
39.991506,116.330031,0,142,39914.7034375,2009-04-11,16:52:57
39.991507,116.330045,0,143,39914.7034953704,2009-04-11,16:53:02
39.991507,116.330058,0,143,39914.7035532407,2009-04-11,16:53:07
39.991508,116.330066,0,143,39914.7036111111,2009-04-11,16:53:12
39.99151,116.330073,0,144,39914.7036689815,2009-04-11,16:53:17
39.991506,116.330076,0,143,39914.7037268518,2009-04-11,16:53:22
39.991506,116.330076,0,143,39914.7037615741,2009-04-11,16:53:25
39.991502,116.330071,0,144,39914.7037847222,2009-04-11,16:53:27
39.991451,116.330064,0,147,39914.7038425926,2009-04-11,16:53:32
39.991461,116.330078,0,147,39914.703900463,2009-04-11,16:53:37
39.991461,116.330078,0,147,39914.7039351852,2009-04-11,16:53:40
39.991468,116.330072,0,152,39914.7039583333,2009-04-11,16:53:42
39.991473,116.330108,0,161,39914.7040162037,2009-04-11,16:53:47
39.991466,116.330156,0,164,39914.7040740741,2009-04-11,16:53:52
39.991471,116.330202,0,170,39914.7041319444,2009-04-11,16:53:57
39.991473,116.330258,0,166,39914.7041898148,2009-04-11,16:54:02
39.99143,116.330309,0,163,39914.7042476852,2009-04-11,16:54:07
39.991408,116.33034,0,159,39914.7043055556,2009-04-11,16:54:12
39.991389,116.330396,0,151,39914.7043634259,2009-04-11,16:54:17
39.991409,116.330451,0,147,39914.7044212963,2009-04-11,16:54:22
39.991423,116.330492,0,152,39914.7044791667,2009-04-11,16:54:27
39.991406,116.330513,0,153,39914.704537037,2009-04-11,16:54:32
39.99138,116.330534,0,152,39914.7045949074,2009-04-11,16:54:37
39.991396,116.330563,0,152,39914.7046527778,2009-04-11,16:54:42
39.991359,116.330578,0,156,39914.7047106481,2009-04-11,16:54:47
39.991337,116.33059,0,156,39914.7047685185,2009-04-11,16:54:52
39.991275,116.330583,0,160,39914.7048263889,2009-04-11,16:54:57
39.9911,116.330542,0,156,39914.7048842593,2009-04-11,16:55:02
39.991072,116.330534,0,158,39914.7049421296,2009-04-11,16:55:07
39.991043,116.330525,0,159,39914.705,2009-04-11,16:55:12
39.991007,116.330523,0,159,39914.7050578704,2009-04-11,16:55:17
39.990989,116.330539,0,160,39914.7051157407,2009-04-11,16:55:22
39.990989,116.330539,0,160,39914.705150463,2009-04-11,16:55:25
39.990982,116.330544,0,159,39914.7051736111,2009-04-11,16:55:27
39.990967,116.330558,0,159,39914.7052314815,2009-04-11,16:55:32
39.990955,116.330561,0,160,39914.7052893518,2009-04-11,16:55:37
39.990956,116.330536,0,161,39914.7053472222,2009-04-11,16:55:42
39.990956,116.330536,0,161,39914.7053819444,2009-04-11,16:55:45
39.990949,116.33053,0,160,39914.7054050926,2009-04-11,16:55:47
39.990901,116.330576,0,160,39914.705462963,2009-04-11,16:55:52
39.99089,116.330602,0,158,39914.7055208333,2009-04-11,16:55:57
39.99089,116.330602,0,158,39914.7055555556,2009-04-11,16:56:00
39.990895,116.330596,0,157,39914.7055787037,2009-04-11,16:56:02
39.990867,116.330583,0,157,39914.7056365741,2009-04-11,16:56:07
39.990898,116.330559,0,156,39914.7056944444,2009-04-11,16:56:12
39.990901,116.330557,0,156,39914.7057523148,2009-04-11,16:56:17
39.990901,116.330557,0,156,39914.705787037,2009-04-11,16:56:20
39.990902,116.330557,0,156,39914.7058101852,2009-04-11,16:56:22
39.990898,116.330582,0,156,39914.7058680556,2009-04-11,16:56:27
39.990831,116.330635,0,155,39914.7059259259,2009-04-11,16:56:32
39.990733,116.330555,0,161,39914.7099189815,2009-04-11,17:02:17
39.990354,116.330977,0,194,39914.710150463,2009-04-11,17:02:37
39.990445,116.330885,0,195,39914.7102083333,2009-04-11,17:02:42
39.99042,116.330972,0,212,39914.7102662037,2009-04-11,17:02:47
39.990378,116.330981,0,212,39914.7103240741,2009-04-11,17:02:52
39.990394,116.33096,0,201,39914.7103819444,2009-04-11,17:02:57
39.990406,116.330945,0,201,39914.7104398148,2009-04-11,17:03:02
39.990406,116.330945,0,201,39914.710474537,2009-04-11,17:03:05
39.990406,116.330938,0,201,39914.7104976852,2009-04-11,17:03:07
39.990405,116.330928,0,201,39914.7105555556,2009-04-11,17:03:12
39.990405,116.330928,0,201,39914.7105902778,2009-04-11,17:03:15
39.990407,116.330922,0,201,39914.7106134259,2009-04-11,17:03:17
39.990472,116.330969,0,216,39914.711712963,2009-04-11,17:04:52
39.989183,116.332214,0,257,39914.7117708333,2009-04-11,17:04:57
39.989226,116.332246,0,240,39914.7118287037,2009-04-11,17:05:02
39.989556,116.331846,0,241,39914.7118865741,2009-04-11,17:05:07
39.989448,116.331675,0,238,39914.7119444444,2009-04-11,17:05:12
39.989553,116.331595,0,238,39914.7120023148,2009-04-11,17:05:17
39.989553,116.331595,0,238,39914.712037037,2009-04-11,17:05:20
39.989554,116.331599,0,238,39914.7120601852,2009-04-11,17:05:22
39.98977,116.331459,0,235,39914.7121180556,2009-04-11,17:05:27
39.98988,116.331379,0,233,39914.7121759259,2009-04-11,17:05:32
39.989882,116.331373,0,233,39914.7122337963,2009-04-11,17:05:37
39.989884,116.331378,0,233,39914.7122916667,2009-04-11,17:05:42
39.989885,116.331372,0,233,39914.712349537,2009-04-11,17:05:47
39.989887,116.331368,0,232,39914.7124074074,2009-04-11,17:05:52
39.989887,116.331368,0,232,39914.7124421296,2009-04-11,17:05:55
39.989889,116.331366,0,232,39914.7124652778,2009-04-11,17:05:57
39.989889,116.33135,0,232,39914.7125231481,2009-04-11,17:06:02
39.98989,116.331337,0,232,39914.7125810185,2009-04-11,17:06:07
39.989889,116.331324,0,232,39914.7126388889,2009-04-11,17:06:12
39.989888,116.331312,0,232,39914.7126967593,2009-04-11,17:06:17
39.990376,116.330664,0,130,39914.8234027778,2009-04-11,19:45:42
39.990408,116.33091,0,221,39914.8234606481,2009-04-11,19:45:47
39.990413,116.330947,0,244,39914.8235185185,2009-04-11,19:45:52
39.990413,116.330935,0,254,39914.8235763889,2009-04-11,19:45:57
39.990417,116.330904,0,247,39914.8236342593,2009-04-11,19:46:02
39.990416,116.330889,0,243,39914.8236921296,2009-04-11,19:46:07
39.990416,116.330889,0,243,39914.8237268519,2009-04-11,19:46:10
39.990417,116.330882,0,241,39914.82375,2009-04-11,19:46:12
39.990431,116.330907,0,239,39914.8238078704,2009-04-11,19:46:17
39.990427,116.330928,0,238,39914.8238657407,2009-04-11,19:46:22
39.990408,116.330968,0,238,39914.8239236111,2009-04-11,19:46:27
39.990395,116.331041,0,237,39914.8239814815,2009-04-11,19:46:32
39.990262,116.330873,0,234,39914.8240393519,2009-04-11,19:46:37
39.990287,116.330853,0,234,39914.8240972222,2009-04-11,19:46:42
39.99036,116.330866,0,235,39914.8241550926,2009-04-11,19:46:47
39.990385,116.330869,0,234,39914.824212963,2009-04-11,19:46:52
39.990385,116.330869,0,234,39914.8242476852,2009-04-11,19:46:55
39.990385,116.330865,0,234,39914.8242708333,2009-04-11,19:46:57
39.990414,116.330871,0,234,39914.8243287037,2009-04-11,19:47:02
39.990483,116.330862,0,230,39914.8243865741,2009-04-11,19:47:07
39.990451,116.33091,0,229,39914.8244444444,2009-04-11,19:47:12
39.990445,116.330893,0,230,39914.8245023148,2009-04-11,19:47:17
39.990444,116.330882,0,230,39914.8245601852,2009-04-11,19:47:22
39.99044,116.330877,0,230,39914.8246180556,2009-04-11,19:47:27
39.99044,116.330877,0,230,39914.8246527778,2009-04-11,19:47:30
39.990435,116.33087,0,231,39914.8246759259,2009-04-11,19:47:32
39.990454,116.330863,0,231,39914.8247337963,2009-04-11,19:47:37
39.990442,116.330886,0,231,39914.8247916667,2009-04-11,19:47:42
39.990452,116.330903,0,232,39914.824849537,2009-04-11,19:47:47
39.990452,116.330903,0,232,39914.8248842593,2009-04-11,19:47:50
39.990446,116.330901,0,232,39914.8249074074,2009-04-11,19:47:52
39.990436,116.330904,0,232,39914.8249652778,2009-04-11,19:47:57
39.99041,116.330897,0,233,39914.8250231481,2009-04-11,19:48:02
39.990407,116.330868,0,233,39914.8250810185,2009-04-11,19:48:07
39.990416,116.330887,0,233,39914.8251388889,2009-04-11,19:48:12
39.990416,116.330887,0,233,39914.8251736111,2009-04-11,19:48:15
39.990424,116.330894,0,233,39914.8251967593,2009-04-11,19:48:17
39.990418,116.330948,0,234,39914.8252546296,2009-04-11,19:48:22
39.99042,116.330965,0,235,39914.8253125,2009-04-11,19:48:27
39.99042,116.330965,0,235,39914.8253472222,2009-04-11,19:48:30
39.99042,116.330964,0,235,39914.8253703704,2009-04-11,19:48:32
39.990435,116.33094,0,235,39914.8254282407,2009-04-11,19:48:37
39.990453,116.330919,0,236,39914.8254861111,2009-04-11,19:48:42
39.990458,116.330916,0,237,39914.8255439815,2009-04-11,19:48:47
39.990458,116.330916,0,237,39914.8255787037,2009-04-11,19:48:50
39.990458,116.330911,0,237,39914.8256018519,2009-04-11,19:48:52
39.990457,116.3309,0,236,39914.8256597222,2009-04-11,19:48:57
39.990457,116.330893,0,236,39914.8257175926,2009-04-11,19:49:02
39.990457,116.330893,0,236,39914.8257523148,2009-04-11,19:49:05
39.990457,116.33089,0,236,39914.825775463,2009-04-11,19:49:07
39.990564,116.330947,0,230,39914.8278009259,2009-04-11,19:52:02
39.990776,116.330848,0,230,39914.8278587963,2009-04-11,19:52:07
39.991146,116.330768,0,228,39914.8279166667,2009-04-11,19:52:12
39.991263,116.330707,0,216,39914.827974537,2009-04-11,19:52:17
39.991263,116.330707,0,216,39914.8280092593,2009-04-11,19:52:20
39.991266,116.330703,0,202,39914.8280324074,2009-04-11,19:52:22
39.991275,116.330701,0,191,39914.8280902778,2009-04-11,19:52:27
39.991286,116.3307,0,180,39914.8281481481,2009-04-11,19:52:32
39.991295,116.330698,0,170,39914.8282060185,2009-04-11,19:52:37
39.991293,116.330697,0,165,39914.8282638889,2009-04-11,19:52:42
39.991289,116.330697,0,165,39914.8283217593,2009-04-11,19:52:47
39.991286,116.330698,0,164,39914.8283796296,2009-04-11,19:52:52
39.991283,116.330699,0,164,39914.8284375,2009-04-11,19:52:57
39.991282,116.330699,0,164,39914.8284953704,2009-04-11,19:53:02
39.99128,116.3307,0,164,39914.8285532407,2009-04-11,19:53:07
39.99128,116.3307,0,164,39914.828587963,2009-04-11,19:53:10
39.991277,116.330701,0,164,39914.8286111111,2009-04-11,19:53:12
39.991268,116.330701,0,164,39914.8286689815,2009-04-11,19:53:17
39.991263,116.330702,0,164,39914.8287268518,2009-04-11,19:53:22
39.991263,116.330703,0,164,39914.8287847222,2009-04-11,19:53:27
39.991263,116.330703,0,164,39914.8288194444,2009-04-11,19:53:30
39.991266,116.330704,0,164,39914.8288425926,2009-04-11,19:53:32
39.991355,116.330697,0,164,39914.828900463,2009-04-11,19:53:37
39.991498,116.330545,0,164,39914.8289583333,2009-04-11,19:53:42
39.991621,116.330182,0,167,39914.8290162037,2009-04-11,19:53:47
39.991561,116.329486,0,169,39914.8290740741,2009-04-11,19:53:52
39.991522,116.328608,0,170,39914.8291319444,2009-04-11,19:53:57
39.991542,116.327645,0,175,39914.8291898148,2009-04-11,19:54:02
39.991455,116.326534,0,167,39914.8292476852,2009-04-11,19:54:07
39.991422,116.325428,0,164,39914.8293055556,2009-04-11,19:54:12
39.99138,116.32432,0,160,39914.8293634259,2009-04-11,19:54:17
39.991325,116.32324,0,142,39914.8294212963,2009-04-11,19:54:22
39.991302,116.322135,0,140,39914.8294791667,2009-04-11,19:54:27
39.991278,116.321029,0,140,39914.829537037,2009-04-11,19:54:32
39.991242,116.319971,0,141,39914.8295949074,2009-04-11,19:54:37
39.991198,116.318984,0,144,39914.8296527778,2009-04-11,19:54:42
39.991166,116.318087,0,144,39914.8297106481,2009-04-11,19:54:47
39.991134,116.31729,0,141,39914.8297685185,2009-04-11,19:54:52
39.991106,116.316567,0,142,39914.8298263889,2009-04-11,19:54:57
39.99109,116.316086,0,136,39914.8298842593,2009-04-11,19:55:02
39.991111,116.316049,0,137,39914.8299421296,2009-04-11,19:55:07
39.991111,116.316049,0,137,39914.8299768518,2009-04-11,19:55:10
39.991117,116.316055,0,137,39914.83,2009-04-11,19:55:12
39.991153,116.315967,0,148,39914.8300578704,2009-04-11,19:55:17
39.991064,116.315489,0,149,39914.8301157407,2009-04-11,19:55:22
39.991058,116.314804,0,149,39914.8301736111,2009-04-11,19:55:27
39.991034,116.313941,0,150,39914.8302314815,2009-04-11,19:55:32
39.990979,116.312968,0,150,39914.8302893518,2009-04-11,19:55:37
39.990939,116.311971,0,147,39914.8303472222,2009-04-11,19:55:42
39.990903,116.311044,0,140,39914.8304050926,2009-04-11,19:55:47
39.990847,116.310385,0,150,39914.830462963,2009-04-11,19:55:52
39.990824,116.310144,0,158,39914.8305208333,2009-04-11,19:55:57
39.990829,116.310157,0,149,39914.8305787037,2009-04-11,19:56:02
39.990829,116.31016,0,150,39914.8306365741,2009-04-11,19:56:07
39.990829,116.310158,0,151,39914.8306944444,2009-04-11,19:56:12
39.990829,116.310156,0,151,39914.8307523148,2009-04-11,19:56:17
39.990829,116.310153,0,151,39914.8308101852,2009-04-11,19:56:22
39.990828,116.310152,0,151,39914.8308680556,2009-04-11,19:56:27
39.990828,116.310152,0,151,39914.8309259259,2009-04-11,19:56:32
39.990828,116.310153,0,151,39914.8309837963,2009-04-11,19:56:37
39.990828,116.310154,0,151,39914.8310416667,2009-04-11,19:56:42
39.990828,116.310153,0,151,39914.831099537,2009-04-11,19:56:47
39.990828,116.310153,0,151,39914.8311574074,2009-04-11,19:56:52
39.990827,116.310153,0,151,39914.8312152778,2009-04-11,19:56:57
39.990826,116.310154,0,151,39914.8312731481,2009-04-11,19:57:02
39.990826,116.310154,0,151,39914.8313078704,2009-04-11,19:57:05
39.990825,116.310154,0,151,39914.8313310185,2009-04-11,19:57:07
39.990807,116.31006,0,149,39914.8313888889,2009-04-11,19:57:12
39.990543,116.309804,0,148,39914.8314467593,2009-04-11,19:57:17
39.990106,116.309812,0,150,39914.8315046296,2009-04-11,19:57:22
39.989579,116.309856,0,151,39914.8315625,2009-04-11,19:57:27
39.988892,116.309927,0,155,39914.8316203704,2009-04-11,19:57:32
39.988189,116.30996,0,155,39914.8316782407,2009-04-11,19:57:37
39.987457,116.309998,0,159,39914.8317361111,2009-04-11,19:57:42
39.986722,116.310023,0,168,39914.8317939815,2009-04-11,19:57:47
39.986023,116.310065,0,173,39914.8318518519,2009-04-11,19:57:52
39.985403,116.310084,0,175,39914.8319097222,2009-04-11,19:57:57
39.984904,116.310088,0,175,39914.8319675926,2009-04-11,19:58:02
39.984379,116.310087,0,176,39914.832025463,2009-04-11,19:58:07
39.983782,116.310153,0,171,39914.8320833333,2009-04-11,19:58:12
39.983079,116.310265,0,171,39914.8321412037,2009-04-11,19:58:17
39.982345,116.310352,0,170,39914.8321990741,2009-04-11,19:58:22
39.981587,116.310471,0,170,39914.8322569444,2009-04-11,19:58:27
39.980718,116.310541,0,174,39914.8323148148,2009-04-11,19:58:32
39.979843,116.310637,0,174,39914.8323726852,2009-04-11,19:58:37
39.979082,116.310695,0,177,39914.8324305556,2009-04-11,19:58:42
39.978353,116.310656,0,179,39914.8324884259,2009-04-11,19:58:47
39.977581,116.310606,0,185,39914.8325462963,2009-04-11,19:58:52
39.976825,116.310708,0,191,39914.8326041667,2009-04-11,19:58:57
39.976071,116.310914,0,194,39914.832662037,2009-04-11,19:59:02
39.975421,116.311078,0,183,39914.8327199074,2009-04-11,19:59:07
39.975024,116.311154,0,176,39914.8327777778,2009-04-11,19:59:12
39.974971,116.311153,0,175,39914.8328356481,2009-04-11,19:59:17
39.97498,116.311154,0,174,39914.8328935185,2009-04-11,19:59:22
39.97498,116.311155,0,174,39914.8329513889,2009-04-11,19:59:27
39.974978,116.311154,0,174,39914.8330092593,2009-04-11,19:59:32
39.974978,116.311154,0,174,39914.8330671296,2009-04-11,19:59:37
39.974977,116.311156,0,174,39914.833125,2009-04-11,19:59:42
39.974977,116.311156,0,174,39914.8331597222,2009-04-11,19:59:45
39.974977,116.311158,0,174,39914.8331828704,2009-04-11,19:59:47
39.974976,116.311167,0,175,39914.8332407407,2009-04-11,19:59:52
39.974978,116.311173,0,175,39914.8332986111,2009-04-11,19:59:57
39.974979,116.31118,0,175,39914.8333564815,2009-04-11,20:00:02
39.974981,116.311186,0,175,39914.8334143519,2009-04-11,20:00:07
39.974981,116.311188,0,174,39914.8334722222,2009-04-11,20:00:12
39.974983,116.311192,0,173,39914.8335300926,2009-04-11,20:00:17
39.974984,116.311199,0,171,39914.833587963,2009-04-11,20:00:22
39.974986,116.311203,0,169,39914.8336458333,2009-04-11,20:00:27
39.974988,116.311207,0,167,39914.8337037037,2009-04-11,20:00:32
39.974991,116.311213,0,165,39914.8337615741,2009-04-11,20:00:37
39.974991,116.311213,0,165,39914.8337962963,2009-04-11,20:00:40
39.97499,116.311219,0,163,39914.8338194444,2009-04-11,20:00:42
39.974824,116.311082,0,162,39914.8338773148,2009-04-11,20:00:47
39.974789,116.310561,0,155,39914.8339351852,2009-04-11,20:00:52
39.974753,116.309935,0,152,39914.8339930556,2009-04-11,20:00:57
39.974753,116.309251,0,150,39914.8340509259,2009-04-11,20:01:02
39.974718,116.308675,0,147,39914.8341087963,2009-04-11,20:01:07
39.974744,116.308535,0,147,39914.8341666667,2009-04-11,20:01:12
39.974744,116.308535,0,147,39914.8342013889,2009-04-11,20:01:15
39.974751,116.308535,0,147,39914.834224537,2009-04-11,20:01:17
39.974734,116.308437,0,147,39914.8342824074,2009-04-11,20:01:22
39.974762,116.308038,0,149,39914.8343402778,2009-04-11,20:01:27
39.974778,116.307438,0,153,39914.8343981481,2009-04-11,20:01:32
39.974776,116.306673,0,155,39914.8344560185,2009-04-11,20:01:37
39.974751,116.305931,0,158,39914.8345138889,2009-04-11,20:01:42
39.974711,116.305593,0,163,39914.8345717593,2009-04-11,20:01:47
39.97471,116.305609,0,164,39914.8346296296,2009-04-11,20:01:52
39.974713,116.305599,0,165,39914.8346875,2009-04-11,20:01:57
39.974762,116.305267,0,167,39914.8347453704,2009-04-11,20:02:02
39.97472,116.304611,0,169,39914.8348032407,2009-04-11,20:02:07
39.974658,116.303829,0,173,39914.8348611111,2009-04-11,20:02:12
39.974642,116.303243,0,168,39914.8349189815,2009-04-11,20:02:17
39.974561,116.30269,0,164,39914.8349768519,2009-04-11,20:02:22
39.974566,116.301981,0,165,39914.8350347222,2009-04-11,20:02:27
39.974549,116.301241,0,161,39914.8350925926,2009-04-11,20:02:32
39.974488,116.300692,0,155,39914.835150463,2009-04-11,20:02:37
39.974462,116.300559,0,148,39914.8352083333,2009-04-11,20:02:42
39.974462,116.300558,0,148,39914.8352662037,2009-04-11,20:02:47
39.974462,116.300562,0,148,39914.8353240741,2009-04-11,20:02:52
39.974463,116.300568,0,147,39914.8353819444,2009-04-11,20:02:57
39.974463,116.300568,0,147,39914.8354166667,2009-04-11,20:03:00
39.974462,116.300569,0,147,39914.8354398148,2009-04-11,20:03:02
39.974462,116.300528,0,147,39914.8354976852,2009-04-11,20:03:07
39.974485,116.300473,0,144,39914.8355555556,2009-04-11,20:03:12
39.974485,116.300479,0,142,39914.8356134259,2009-04-11,20:03:17
39.974484,116.300477,0,141,39914.8356712963,2009-04-11,20:03:22
39.974484,116.300474,0,141,39914.8357291667,2009-04-11,20:03:27
39.974484,116.300474,0,141,39914.8357638889,2009-04-11,20:03:30
39.974485,116.300476,0,141,39914.835787037,2009-04-11,20:03:32
39.974469,116.300473,0,145,39914.8358449074,2009-04-11,20:03:37
39.974457,116.30046,0,149,39914.8359027778,2009-04-11,20:03:42
39.974457,116.30046,0,150,39914.8359606481,2009-04-11,20:03:47
39.974457,116.30046,0,150,39914.8360185185,2009-04-11,20:03:52
39.974456,116.30046,0,150,39914.8360763889,2009-04-11,20:03:57
39.974456,116.30046,0,150,39914.8361342593,2009-04-11,20:04:02
39.974456,116.30046,0,150,39914.8361921296,2009-04-11,20:04:07
39.974456,116.300459,0,150,39914.83625,2009-04-11,20:04:12
39.974455,116.300458,0,150,39914.8363078704,2009-04-11,20:04:17
39.974455,116.300457,0,150,39914.8363657407,2009-04-11,20:04:22
39.974455,116.300457,0,150,39914.8364236111,2009-04-11,20:04:27
39.974454,116.300457,0,150,39914.8364814815,2009-04-11,20:04:32
39.974454,116.300457,0,150,39914.8365162037,2009-04-11,20:04:35
39.974454,116.300457,0,150,39914.8365393518,2009-04-11,20:04:37
39.974361,116.300305,0,156,39914.8365972222,2009-04-11,20:04:42
39.97396,116.300198,0,161,39914.8366550926,2009-04-11,20:04:47
39.973381,116.300275,0,164,39914.836712963,2009-04-11,20:04:52
39.972736,116.300378,0,164,39914.8367708333,2009-04-11,20:04:57
39.972191,116.300482,0,168,39914.8368287037,2009-04-11,20:05:02
39.971637,116.300663,0,173,39914.8368865741,2009-04-11,20:05:07
39.970822,116.300735,0,182,39914.8369444444,2009-04-11,20:05:12
39.970142,116.300804,0,191,39914.8370023148,2009-04-11,20:05:17
39.969678,116.300808,0,198,39914.8370601852,2009-04-11,20:05:22
39.969592,116.300775,0,208,39914.8371180556,2009-04-11,20:05:27
39.969541,116.300762,0,209,39914.8371759259,2009-04-11,20:05:32
39.969534,116.300762,0,212,39914.8372337963,2009-04-11,20:05:37
39.969531,116.300761,0,213,39914.8372916667,2009-04-11,20:05:42
39.969528,116.300761,0,213,39914.837349537,2009-04-11,20:05:47
39.969527,116.300761,0,213,39914.8374074074,2009-04-11,20:05:52
39.969525,116.300761,0,213,39914.8374652778,2009-04-11,20:05:57
39.969521,116.300761,0,213,39914.8375231481,2009-04-11,20:06:02
39.969522,116.30076,0,213,39914.8375810185,2009-04-11,20:06:07
39.969521,116.300761,0,213,39914.8376388889,2009-04-11,20:06:12
39.96952,116.300762,0,213,39914.8376967593,2009-04-11,20:06:17
39.969519,116.300762,0,213,39914.8377546296,2009-04-11,20:06:22
39.969519,116.300762,0,213,39914.8378125,2009-04-11,20:06:27
39.969519,116.300762,0,213,39914.8378472222,2009-04-11,20:06:30
39.969519,116.300763,0,213,39914.8378703704,2009-04-11,20:06:32
39.969464,116.300829,0,213,39914.8379282407,2009-04-11,20:06:37
39.969352,116.301142,0,204,39914.8379861111,2009-04-11,20:06:42
39.969361,116.301558,0,188,39914.8380439815,2009-04-11,20:06:47
39.969429,116.30223,0,178,39914.8381018518,2009-04-11,20:06:52
39.96951,116.303034,0,164,39914.8381597222,2009-04-11,20:06:57
39.969587,116.303804,0,155,39914.8382175926,2009-04-11,20:07:02
39.969715,116.304311,0,148,39914.838275463,2009-04-11,20:07:07
39.969896,116.304542,0,143,39914.8383333333,2009-04-11,20:07:12
39.969933,116.304975,0,138,39914.8383912037,2009-04-11,20:07:17
39.969962,116.305307,0,136,39914.8384490741,2009-04-11,20:07:22
39.969953,116.305316,0,142,39914.8385069444,2009-04-11,20:07:27
39.969953,116.305316,0,142,39914.8385416667,2009-04-11,20:07:30
39.969952,116.305311,0,141,39914.8385648148,2009-04-11,20:07:32
39.969968,116.305288,0,141,39914.8386226852,2009-04-11,20:07:37
39.969997,116.305293,0,155,39914.8386805556,2009-04-11,20:07:42
39.970033,116.305282,0,165,39914.8387384259,2009-04-11,20:07:47
39.970083,116.305265,0,170,39914.8387962963,2009-04-11,20:07:52
39.970137,116.305281,0,170,39914.8388541667,2009-04-11,20:07:57
39.970197,116.305266,0,172,39914.838912037,2009-04-11,20:08:02
39.97025,116.305262,0,177,39914.8389699074,2009-04-11,20:08:07
39.970306,116.305232,0,185,39914.8390277778,2009-04-11,20:08:12
39.970363,116.305195,0,183,39914.8390856481,2009-04-11,20:08:17
39.970431,116.305223,0,180,39914.8391435185,2009-04-11,20:08:22
39.970451,116.305227,0,180,39914.8392013889,2009-04-11,20:08:27
39.970494,116.305198,0,179,39914.8392592593,2009-04-11,20:08:32
39.970539,116.305212,0,178,39914.8393171296,2009-04-11,20:08:37
39.970597,116.305208,0,180,39914.839375,2009-04-11,20:08:42
39.970653,116.305199,0,177,39914.8394328704,2009-04-11,20:08:47
39.970722,116.30518,0,176,39914.8394907407,2009-04-11,20:08:52
39.970786,116.305173,0,173,39914.8395486111,2009-04-11,20:08:57
39.970823,116.305149,0,172,39914.8396064815,2009-04-11,20:09:02
39.970863,116.305142,0,171,39914.8396643519,2009-04-11,20:09:07
39.970892,116.305166,0,169,39914.8397222222,2009-04-11,20:09:12
39.970923,116.305175,0,170,39914.8397800926,2009-04-11,20:09:17
39.970942,116.305175,0,171,39914.839837963,2009-04-11,20:09:22
39.970942,116.305175,0,171,39914.8398726852,2009-04-11,20:09:25
39.970944,116.305178,0,170,39914.8398958333,2009-04-11,20:09:27
39.971061,116.305164,0,168,39914.8399537037,2009-04-11,20:09:32
39.971145,116.30517,0,167,39914.8400115741,2009-04-11,20:09:37
39.971198,116.305155,0,169,39914.8400694444,2009-04-11,20:09:42
39.971257,116.305153,0,170,39914.8401273148,2009-04-11,20:09:47
39.971364,116.305125,0,169,39914.8401851852,2009-04-11,20:09:52
39.971418,116.305098,0,169,39914.8402430556,2009-04-11,20:09:57
39.97142,116.305116,0,170,39914.8403009259,2009-04-11,20:10:02
39.971407,116.305077,0,171,39914.8403587963,2009-04-11,20:10:07
39.971402,116.304992,0,173,39914.8404166667,2009-04-11,20:10:12
39.971423,116.304929,0,176,39914.840474537,2009-04-11,20:10:17
39.971437,116.30491,0,186,39914.8405324074,2009-04-11,20:10:22
39.971442,116.30492,0,187,39914.8405902778,2009-04-11,20:10:27
39.971443,116.304931,0,187,39914.8406481481,2009-04-11,20:10:32
39.971441,116.304962,0,188,39914.8407060185,2009-04-11,20:10:37
39.971435,116.304982,0,189,39914.8407638889,2009-04-11,20:10:42
39.971462,116.305011,0,189,39914.8408217593,2009-04-11,20:10:47
39.971554,116.305071,0,190,39914.8408796296,2009-04-11,20:10:52
39.971575,116.305078,0,191,39914.8409375,2009-04-11,20:10:57
39.971577,116.305084,0,191,39914.8409953704,2009-04-11,20:11:02
39.971576,116.305085,0,191,39914.8410532407,2009-04-11,20:11:07
39.971575,116.305083,0,191,39914.8411111111,2009-04-11,20:11:12
39.971576,116.305089,0,191,39914.8411689815,2009-04-11,20:11:17
39.971576,116.305089,0,191,39914.8412037037,2009-04-11,20:11:20
39.971577,116.305096,0,191,39914.8412268519,2009-04-11,20:11:22
39.971577,116.305107,0,191,39914.8412847222,2009-04-11,20:11:27
39.971328,116.304901,0,191,39914.8820833333,2009-04-11,21:10:12
39.97134,116.30495,0,191,39914.8821412037,2009-04-11,21:10:17
39.971153,116.304933,0,197,39914.8821990741,2009-04-11,21:10:22
39.971072,116.304897,0,200,39914.8822569444,2009-04-11,21:10:27
39.971076,116.304852,0,201,39914.8823148148,2009-04-11,21:10:32
39.971067,116.304845,0,201,39914.8823726852,2009-04-11,21:10:37
39.971028,116.304878,0,201,39914.8824305556,2009-04-11,21:10:42
39.971025,116.304891,0,201,39914.8824884259,2009-04-11,21:10:47
39.971023,116.304902,0,201,39914.8825462963,2009-04-11,21:10:52
39.971023,116.304902,0,201,39914.8825810185,2009-04-11,21:10:55
39.971021,116.304899,0,201,39914.8826041667,2009-04-11,21:10:57
39.970975,116.304881,0,198,39914.882662037,2009-04-11,21:11:02
39.970996,116.304809,0,194,39914.8827199074,2009-04-11,21:11:07
39.971043,116.304736,0,191,39914.8827777778,2009-04-11,21:11:12
39.971059,116.304697,0,187,39914.8828356481,2009-04-11,21:11:17
39.971004,116.304713,0,181,39914.8828935185,2009-04-11,21:11:22
39.971014,116.304718,0,179,39914.8829513889,2009-04-11,21:11:27
39.971086,116.30471,0,180,39914.8830092593,2009-04-11,21:11:32
39.971151,116.304736,0,183,39914.8830671296,2009-04-11,21:11:37
39.970981,116.304896,0,186,39914.883125,2009-04-11,21:11:42
39.970868,116.305026,0,187,39914.8831828704,2009-04-11,21:11:47
39.970702,116.305171,0,188,39914.8832407407,2009-04-11,21:11:52
39.970523,116.305313,0,190,39914.8832986111,2009-04-11,21:11:57
39.970289,116.305449,0,194,39914.8833564815,2009-04-11,21:12:02
39.969988,116.305602,0,200,39914.8834143518,2009-04-11,21:12:07
39.969774,116.305791,0,204,39914.8834722222,2009-04-11,21:12:12
39.969577,116.305811,0,209,39914.8835300926,2009-04-11,21:12:17
39.971436,116.30479,0,190,39914.884224537,2009-04-11,21:13:17
39.971442,116.304703,0,182,39914.8842824074,2009-04-11,21:13:22
39.971424,116.304668,0,174,39914.8843402778,2009-04-11,21:13:27
39.971392,116.304612,0,158,39914.8843981481,2009-04-11,21:13:32
39.971345,116.304564,0,145,39914.8844560185,2009-04-11,21:13:37
39.971333,116.304494,0,147,39914.8845138889,2009-04-11,21:13:42
39.971223,116.304459,0,151,39914.8845717593,2009-04-11,21:13:47
39.971287,116.304336,0,145,39914.8846296296,2009-04-11,21:13:52
39.971306,116.304272,0,149,39914.8846875,2009-04-11,21:13:57
39.971263,116.304249,0,149,39914.8847453704,2009-04-11,21:14:02
39.971182,116.30422,0,153,39914.8848032407,2009-04-11,21:14:07
39.971124,116.304214,0,153,39914.8848611111,2009-04-11,21:14:12
39.971061,116.304215,0,155,39914.8849189815,2009-04-11,21:14:17
39.970992,116.3042,0,154,39914.8849768518,2009-04-11,21:14:22
39.97095,116.304193,0,154,39914.8850347222,2009-04-11,21:14:27
39.970887,116.304168,0,155,39914.8850925926,2009-04-11,21:14:32
39.970834,116.304181,0,156,39914.885150463,2009-04-11,21:14:37
39.970791,116.304196,0,158,39914.8852083333,2009-04-11,21:14:42
39.970726,116.304181,0,159,39914.8852662037,2009-04-11,21:14:47
39.970665,116.30415,0,161,39914.8853240741,2009-04-11,21:14:52
39.970644,116.304059,0,159,39914.8853819444,2009-04-11,21:14:57
39.970628,116.303987,0,153,39914.8854398148,2009-04-11,21:15:02
39.97061,116.303898,0,150,39914.8854976852,2009-04-11,21:15:07
39.970657,116.303805,0,142,39914.8855555556,2009-04-11,21:15:12
39.970579,116.303743,0,139,39914.8856134259,2009-04-11,21:15:17
39.970586,116.303626,0,136,39914.8856712963,2009-04-11,21:15:22
39.970563,116.303537,0,135,39914.8857291667,2009-04-11,21:15:27
39.970568,116.303448,0,135,39914.885787037,2009-04-11,21:15:32
39.970649,116.303317,0,131,39914.8858449074,2009-04-11,21:15:37
39.970703,116.3032,0,125,39914.8859027778,2009-04-11,21:15:42
39.970733,116.303105,0,128,39914.8859606481,2009-04-11,21:15:47
39.970625,116.303052,0,130,39914.8860185185,2009-04-11,21:15:52
39.970615,116.302996,0,132,39914.8860763889,2009-04-11,21:15:57
39.970596,116.302909,0,131,39914.8861342593,2009-04-11,21:16:02
39.970535,116.302829,0,131,39914.8861921296,2009-04-11,21:16:07
39.970471,116.302797,0,129,39914.88625,2009-04-11,21:16:12
39.970442,116.302752,0,126,39914.8863078704,2009-04-11,21:16:17
39.970372,116.302709,0,124,39914.8863657407,2009-04-11,21:16:22
39.970385,116.302484,0,122,39914.8864236111,2009-04-11,21:16:27
39.970414,116.302391,0,121,39914.8864814815,2009-04-11,21:16:32
39.970386,116.302369,0,121,39914.8865393519,2009-04-11,21:16:37
39.970289,116.302304,0,121,39914.8865972222,2009-04-11,21:16:42
39.970311,116.30231,0,121,39914.8866550926,2009-04-11,21:16:47
39.970286,116.302296,0,122,39914.886712963,2009-04-11,21:16:52
39.970244,116.302263,0,122,39914.8867708333,2009-04-11,21:16:57
39.970167,116.302179,0,122,39914.8868287037,2009-04-11,21:17:02
39.970118,116.30216,0,122,39914.8868865741,2009-04-11,21:17:07
39.97004,116.302112,0,120,39914.8869444444,2009-04-11,21:17:12
39.969957,116.302003,0,120,39914.8870023148,2009-04-11,21:17:17
39.969889,116.30197,0,120,39914.8870601852,2009-04-11,21:17:22
39.969852,116.301914,0,121,39914.8871180556,2009-04-11,21:17:27
39.969804,116.301871,0,120,39914.8871759259,2009-04-11,21:17:32
39.969755,116.301821,0,119,39914.8872337963,2009-04-11,21:17:37
39.969714,116.301752,0,122,39914.8872916667,2009-04-11,21:17:42
39.969664,116.30168,0,125,39914.887349537,2009-04-11,21:17:47
39.969616,116.301622,0,127,39914.8874074074,2009-04-11,21:17:52
39.969573,116.301558,0,129,39914.8874652778,2009-04-11,21:17:57
39.969527,116.301495,0,133,39914.8875231481,2009-04-11,21:18:02
39.969502,116.301431,0,137,39914.8875810185,2009-04-11,21:18:07
39.969511,116.30134,0,146,39914.8876388889,2009-04-11,21:18:12
39.9695,116.301268,0,148,39914.8876967593,2009-04-11,21:18:17
39.969496,116.301161,0,140,39914.8877546296,2009-04-11,21:18:22
39.969432,116.301096,0,143,39914.8878125,2009-04-11,21:18:27
39.969379,116.301069,0,144,39914.8878703704,2009-04-11,21:18:32
39.969367,116.301054,0,146,39914.8879282407,2009-04-11,21:18:37
39.969364,116.301051,0,146,39914.8879861111,2009-04-11,21:18:42
39.969364,116.301054,0,146,39914.8880439815,2009-04-11,21:18:47
39.969364,116.301054,0,146,39914.8880787037,2009-04-11,21:18:50
39.969365,116.301059,0,146,39914.8881018519,2009-04-11,21:18:52
39.969368,116.301039,0,146,39914.8881597222,2009-04-11,21:18:57
39.969372,116.301028,0,146,39914.8882175926,2009-04-11,21:19:02
39.969371,116.301019,0,146,39914.888275463,2009-04-11,21:19:07
39.969371,116.301016,0,146,39914.8883333333,2009-04-11,21:19:12
39.969372,116.301021,0,147,39914.8883912037,2009-04-11,21:19:17
39.969371,116.301025,0,147,39914.8884490741,2009-04-11,21:19:22
39.969371,116.301025,0,147,39914.8884837963,2009-04-11,21:19:25
39.969371,116.301031,0,147,39914.8885069444,2009-04-11,21:19:27
39.969325,116.300916,0,148,39914.8885648148,2009-04-11,21:19:32
39.969221,116.30083,0,148,39914.8886226852,2009-04-11,21:19:37
39.969169,116.300817,0,150,39914.8886805556,2009-04-11,21:19:42
39.96916,116.300808,0,150,39914.8887384259,2009-04-11,21:19:47
39.969159,116.300811,0,149,39914.8887962963,2009-04-11,21:19:52
39.969159,116.300817,0,149,39914.8888541667,2009-04-11,21:19:57
39.969158,116.300817,0,149,39914.888912037,2009-04-11,21:20:02
39.96916,116.300816,0,149,39914.8889699074,2009-04-11,21:20:07
39.96916,116.300816,0,149,39914.8890046296,2009-04-11,21:20:10
39.969156,116.300811,0,150,39914.8890277778,2009-04-11,21:20:12
39.969154,116.3008,0,150,39914.8890856481,2009-04-11,21:20:17
39.969155,116.300811,0,150,39914.8891435185,2009-04-11,21:20:22
39.969154,116.300806,0,150,39914.8892013889,2009-04-11,21:20:27
39.969154,116.300806,0,150,39914.8892592593,2009-04-11,21:20:32
39.969154,116.300806,0,150,39914.8892939815,2009-04-11,21:20:35
39.969155,116.300807,0,150,39914.8893171296,2009-04-11,21:20:37
39.96912,116.300791,0,149,39914.889375,2009-04-11,21:20:42
39.96885,116.300721,0,145,39914.8894328704,2009-04-11,21:20:47
39.968523,116.300771,0,138,39914.8894907407,2009-04-11,21:20:52
39.968168,116.300845,0,135,39914.8895486111,2009-04-11,21:20:57
39.967375,116.300956,0,138,39914.8896064815,2009-04-11,21:21:02
39.966767,116.300959,0,143,39914.8896643519,2009-04-11,21:21:07
39.965898,116.301107,0,151,39914.8897222222,2009-04-11,21:21:12
39.965023,116.301247,0,157,39914.8897800926,2009-04-11,21:21:17
39.964315,116.301382,0,162,39914.889837963,2009-04-11,21:21:22
39.963638,116.30154,0,173,39914.8898958333,2009-04-11,21:21:27
39.962993,116.301739,0,187,39914.8899537037,2009-04-11,21:21:32
39.962331,116.301884,0,201,39914.8900115741,2009-04-11,21:21:37
39.961728,116.302034,0,215,39914.8900694444,2009-04-11,21:21:42
39.961258,116.302035,0,217,39914.8901273148,2009-04-11,21:21:47
39.961086,116.302096,0,221,39914.8901851852,2009-04-11,21:21:52
39.961108,116.302088,0,226,39914.8902430556,2009-04-11,21:21:57
39.961106,116.302088,0,228,39914.8903009259,2009-04-11,21:22:02
39.961108,116.302089,0,228,39914.8903587963,2009-04-11,21:22:07
39.96111,116.30209,0,229,39914.8904166667,2009-04-11,21:22:12
39.961112,116.302091,0,229,39914.890474537,2009-04-11,21:22:17
39.961114,116.302092,0,230,39914.8905324074,2009-04-11,21:22:22
39.961117,116.302094,0,231,39914.8905902778,2009-04-11,21:22:27
39.961119,116.3021,0,231,39914.8906481481,2009-04-11,21:22:32
39.961118,116.302105,0,232,39914.8907060185,2009-04-11,21:22:37
39.961117,116.30211,0,232,39914.8907638889,2009-04-11,21:22:42
39.961118,116.302111,0,232,39914.8908217593,2009-04-11,21:22:47
39.961121,116.302112,0,233,39914.8908796296,2009-04-11,21:22:52
39.961121,116.302112,0,233,39914.8909143518,2009-04-11,21:22:55
39.961129,116.302113,0,233,39914.8909375,2009-04-11,21:22:57
39.961139,116.302115,0,233,39914.8909953704,2009-04-11,21:23:02
39.961147,116.302116,0,233,39914.8910532407,2009-04-11,21:23:07
39.961147,116.302116,0,233,39914.891087963,2009-04-11,21:23:10
39.961146,116.302115,0,233,39914.8911111111,2009-04-11,21:23:12
39.961034,116.302088,0,228,39914.8911689815,2009-04-11,21:23:17
39.961063,116.302187,0,233,39914.8912268518,2009-04-11,21:23:22
39.961014,116.302224,0,235,39914.8912847222,2009-04-11,21:23:27
39.960904,116.30222,0,225,39914.8913425926,2009-04-11,21:23:32
39.960791,116.302214,0,215,39914.891400463,2009-04-11,21:23:37
39.96073,116.302229,0,207,39914.8914583333,2009-04-11,21:23:42
39.960738,116.302251,0,206,39914.8915162037,2009-04-11,21:23:47
39.960871,116.30254,0,195,39914.8915740741,2009-04-11,21:23:52
39.961032,116.30295,0,189,39914.8916319444,2009-04-11,21:23:57
39.961344,116.303552,0,173,39914.8916898148,2009-04-11,21:24:02
39.961633,116.304288,0,159,39914.8917476852,2009-04-11,21:24:07
39.961865,116.305014,0,154,39914.8918055556,2009-04-11,21:24:12
39.962133,116.30583,0,153,39914.8918634259,2009-04-11,21:24:17
39.962425,116.306637,0,149,39914.8919212963,2009-04-11,21:24:22
39.962704,116.30737,0,150,39914.8919791667,2009-04-11,21:24:27
39.963012,116.308208,0,149,39914.892037037,2009-04-11,21:24:32
39.963336,116.309105,0,146,39914.8920949074,2009-04-11,21:24:37
39.963686,116.310081,0,142,39914.8921527778,2009-04-11,21:24:42
39.964089,116.311085,0,143,39914.8922106481,2009-04-11,21:24:47
39.964496,116.312105,0,145,39914.8922685185,2009-04-11,21:24:52
39.964876,116.313121,0,152,39914.8923263889,2009-04-11,21:24:57
39.965272,116.314121,0,167,39914.8923842593,2009-04-11,21:25:02
39.965538,116.315181,0,172,39914.8924421296,2009-04-11,21:25:07
39.965691,116.316327,0,171,39914.8925,2009-04-11,21:25:12
39.965767,116.3175,0,163,39914.8925578704,2009-04-11,21:25:17
39.965822,116.31864,0,157,39914.8926157407,2009-04-11,21:25:22
39.965867,116.319712,0,155,39914.8926736111,2009-04-11,21:25:27
39.965902,116.320706,0,153,39914.8927314815,2009-04-11,21:25:32
39.965982,116.321676,0,158,39914.8927893518,2009-04-11,21:25:37
39.965997,116.322805,0,156,39914.8928472222,2009-04-11,21:25:42
39.966041,116.323952,0,157,39914.8929050926,2009-04-11,21:25:47
39.966096,116.325093,0,154,39914.892962963,2009-04-11,21:25:52
39.966133,116.326191,0,161,39914.8930208333,2009-04-11,21:25:57
39.966158,116.327255,0,167,39914.8930787037,2009-04-11,21:26:02
39.966179,116.328311,0,171,39914.8931365741,2009-04-11,21:26:07
39.966198,116.329451,0,170,39914.8931944444,2009-04-11,21:26:12
39.966207,116.330663,0,166,39914.8932523148,2009-04-11,21:26:17
39.966217,116.331871,0,166,39914.8933101852,2009-04-11,21:26:22
39.966223,116.333034,0,167,39914.8933680556,2009-04-11,21:26:27
39.966227,116.334125,0,162,39914.8934259259,2009-04-11,21:26:32
39.966231,116.33527,0,157,39914.8934837963,2009-04-11,21:26:37
39.966231,116.336464,0,149,39914.8935416667,2009-04-11,21:26:42
39.966237,116.337629,0,140,39914.893599537,2009-04-11,21:26:47
39.966248,116.338783,0,135,39914.8936574074,2009-04-11,21:26:52
39.966261,116.339945,0,134,39914.8937152778,2009-04-11,21:26:57
39.966257,116.341127,0,138,39914.8937731481,2009-04-11,21:27:02
39.966277,116.3423,0,140,39914.8938310185,2009-04-11,21:27:07
39.96628,116.343457,0,136,39914.8938888889,2009-04-11,21:27:12
39.966294,116.344585,0,141,39914.8939467593,2009-04-11,21:27:17
39.966307,116.345706,0,144,39914.8940046296,2009-04-11,21:27:22
39.966315,116.346831,0,150,39914.8940625,2009-04-11,21:27:27
39.966313,116.347922,0,149,39914.8941203704,2009-04-11,21:27:32
39.966319,116.348984,0,147,39914.8941782407,2009-04-11,21:27:37
39.966325,116.350104,0,143,39914.8942361111,2009-04-11,21:27:42
39.966335,116.351275,0,139,39914.8942939815,2009-04-11,21:27:47
39.966325,116.352474,0,136,39914.8943518519,2009-04-11,21:27:52
39.966328,116.353691,0,133,39914.8944097222,2009-04-11,21:27:57
39.966338,116.354881,0,134,39914.8944675926,2009-04-11,21:28:02
39.966346,116.356048,0,134,39914.894525463,2009-04-11,21:28:07
39.966355,116.357243,0,137,39914.8945833333,2009-04-11,21:28:12
39.966383,116.358449,0,138,39914.8946412037,2009-04-11,21:28:17
39.966406,116.35962,0,136,39914.8946990741,2009-04-11,21:28:22
39.96643,116.360827,0,137,39914.8947569444,2009-04-11,21:28:27
39.966461,116.362045,0,147,39914.8948148148,2009-04-11,21:28:32
39.966478,116.363257,0,152,39914.8948726852,2009-04-11,21:28:37
39.966523,116.364426,0,154,39914.8949305556,2009-04-11,21:28:42
39.966545,116.365615,0,146,39914.8949884259,2009-04-11,21:28:47
39.966586,116.366795,0,136,39914.8950462963,2009-04-11,21:28:52
39.966622,116.367935,0,133,39914.8951041667,2009-04-11,21:28:57
39.966639,116.36907,0,134,39914.895162037,2009-04-11,21:29:02
39.966677,116.370226,0,133,39914.8952199074,2009-04-11,21:29:07
39.9667,116.371434,0,136,39914.8952777778,2009-04-11,21:29:12
39.966716,116.372638,0,144,39914.8953356481,2009-04-11,21:29:17
39.966718,116.373774,0,132,39914.8953935185,2009-04-11,21:29:22
39.966744,116.374937,0,121,39914.8954513889,2009-04-11,21:29:27
39.966777,116.376149,0,120,39914.8955092593,2009-04-11,21:29:32
39.966782,116.377477,0,120,39914.8955671296,2009-04-11,21:29:37
39.966796,116.378749,0,117,39914.895625,2009-04-11,21:29:42
39.966854,116.379999,0,114,39914.8956828704,2009-04-11,21:29:47
39.966873,116.381278,0,115,39914.8957407407,2009-04-11,21:29:52
39.966863,116.38249,0,118,39914.8957986111,2009-04-11,21:29:57
39.966914,116.383697,0,117,39914.8958564815,2009-04-11,21:30:02
39.966932,116.384868,0,124,39914.8959143519,2009-04-11,21:30:07
39.966967,116.386034,0,122,39914.8959722222,2009-04-11,21:30:12
39.967015,116.387238,0,116,39914.8960300926,2009-04-11,21:30:17
39.967051,116.38841,0,107,39914.896087963,2009-04-11,21:30:22
39.967129,116.389484,0,105,39914.8961458333,2009-04-11,21:30:27
39.967196,116.390591,0,131,39914.8962037037,2009-04-11,21:30:32
39.967231,116.391763,0,136,39914.8962615741,2009-04-11,21:30:37
39.967288,116.39297,0,140,39914.8963194444,2009-04-11,21:30:42
39.967311,116.394267,0,139,39914.8963773148,2009-04-11,21:30:47
39.967308,116.39553,0,147,39914.8964351852,2009-04-11,21:30:52
39.967335,116.396689,0,135,39914.8964930556,2009-04-11,21:30:57
39.967362,116.397864,0,140,39914.8965509259,2009-04-11,21:31:02
39.967367,116.399059,0,133,39914.8966087963,2009-04-11,21:31:07
39.967404,116.400198,0,137,39914.8966666667,2009-04-11,21:31:12
39.967449,116.401315,0,135,39914.896724537,2009-04-11,21:31:17
39.967481,116.402447,0,133,39914.8967824074,2009-04-11,21:31:22
39.967491,116.403593,0,123,39914.8968402778,2009-04-11,21:31:27
39.967482,116.404726,0,119,39914.8968981481,2009-04-11,21:31:32
39.967585,116.405802,0,119,39914.8969560185,2009-04-11,21:31:37
39.967558,116.406856,0,119,39914.8970138889,2009-04-11,21:31:42
39.967599,116.407752,0,120,39914.8970717593,2009-04-11,21:31:47
39.967512,116.408491,0,120,39914.8971296296,2009-04-11,21:31:52
39.967502,116.409304,0,118,39914.8971875,2009-04-11,21:31:57
39.967512,116.410231,0,117,39914.8972453704,2009-04-11,21:32:02
39.967532,116.4111,0,119,39914.8973032407,2009-04-11,21:32:07
39.967462,116.411534,0,127,39914.8973611111,2009-04-11,21:32:12
39.967124,116.411726,0,120,39914.8974189815,2009-04-11,21:32:17
39.966557,116.411736,0,121,39914.8974768519,2009-04-11,21:32:22
39.965842,116.411799,0,140,39914.8975347222,2009-04-11,21:32:27
39.965124,116.411839,0,156,39914.8975925926,2009-04-11,21:32:32
39.964436,116.411845,0,162,39914.897650463,2009-04-11,21:32:37
39.963976,116.411896,0,173,39914.8977083333,2009-04-11,21:32:42
39.963787,116.411914,0,183,39914.8977662037,2009-04-11,21:32:47
39.963781,116.411929,0,181,39914.8978240741,2009-04-11,21:32:52
39.963781,116.411929,0,181,39914.8978587963,2009-04-11,21:32:55
39.963781,116.411934,0,181,39914.8978819444,2009-04-11,21:32:57
39.963723,116.41201,0,182,39914.8979398148,2009-04-11,21:33:02
39.963723,116.41201,0,182,39914.897974537,2009-04-11,21:33:05
39.963715,116.412003,0,183,39914.8979976852,2009-04-11,21:33:07
39.963621,116.411901,0,189,39914.8980555556,2009-04-11,21:33:12
39.96327,116.411904,0,193,39914.8981134259,2009-04-11,21:33:17
39.962782,116.411921,0,196,39914.8981712963,2009-04-11,21:33:22
39.962173,116.411952,0,202,39914.8982291667,2009-04-11,21:33:27
39.961503,116.411951,0,217,39914.898287037,2009-04-11,21:33:32
39.960892,116.411928,0,243,39914.8983449074,2009-04-11,21:33:37
39.960105,116.411985,0,248,39914.8984027778,2009-04-11,21:33:42
39.959286,116.412028,0,247,39914.8984606481,2009-04-11,21:33:47
39.958565,116.412054,0,254,39914.8985185185,2009-04-11,21:33:52
39.958198,116.412074,0,259,39914.8985763889,2009-04-11,21:33:57
39.958036,116.41215,0,234,39914.8986342593,2009-04-11,21:34:02
39.958031,116.41215,0,234,39914.8986921296,2009-04-11,21:34:07
39.958035,116.412149,0,233,39914.89875,2009-04-11,21:34:12
39.958041,116.412148,0,232,39914.8988078704,2009-04-11,21:34:17
39.958047,116.412147,0,231,39914.8988657407,2009-04-11,21:34:22
39.958047,116.412147,0,231,39914.898900463,2009-04-11,21:34:25
39.958055,116.412147,0,230,39914.8989236111,2009-04-11,21:34:27
39.958064,116.412147,0,229,39914.8989814815,2009-04-11,21:34:32
39.95807,116.412147,0,227,39914.8990393518,2009-04-11,21:34:37
39.958069,116.412148,0,226,39914.8990972222,2009-04-11,21:34:42
39.958061,116.412149,0,225,39914.8991550926,2009-04-11,21:34:47
39.958061,116.412149,0,225,39914.8991898148,2009-04-11,21:34:50
39.958059,116.41215,0,223,39914.899212963,2009-04-11,21:34:52
39.957918,116.412124,0,200,39914.8992708333,2009-04-11,21:34:57
39.957596,116.412128,0,167,39914.8993287037,2009-04-11,21:35:02
39.957111,116.412141,0,163,39914.8993865741,2009-04-11,21:35:07
39.956531,116.412131,0,160,39914.8994444444,2009-04-11,21:35:12
39.955882,116.412219,0,164,39914.8995023148,2009-04-11,21:35:17
39.955157,116.412295,0,168,39914.8995601852,2009-04-11,21:35:22
39.954327,116.412361,0,167,39914.8996180556,2009-04-11,21:35:27
39.953496,116.412403,0,162,39914.8996759259,2009-04-11,21:35:32
39.952778,116.412439,0,154,39914.8997337963,2009-04-11,21:35:37
39.952116,116.412503,0,142,39914.8997916667,2009-04-11,21:35:42
39.9513,116.4126,0,124,39914.899849537,2009-04-11,21:35:47
39.950556,116.412629,0,121,39914.8999074074,2009-04-11,21:35:52
39.949985,116.41228,0,113,39914.8999652778,2009-04-11,21:35:57
39.949822,116.4115,0,118,39914.9000231481,2009-04-11,21:36:02
39.949794,116.410752,0,114,39914.9000810185,2009-04-11,21:36:07
39.949728,116.410346,0,117,39914.9001388889,2009-04-11,21:36:12
39.94971,116.41018,0,121,39914.9001967593,2009-04-11,21:36:17
39.949708,116.410203,0,124,39914.9002546296,2009-04-11,21:36:22
39.949708,116.410203,0,124,39914.9002893518,2009-04-11,21:36:25
39.949708,116.410198,0,125,39914.9003125,2009-04-11,21:36:27
39.949651,116.410151,0,125,39914.9003703704,2009-04-11,21:36:32
39.949531,116.410039,0,128,39914.9004282407,2009-04-11,21:36:37
39.949391,116.409987,0,130,39914.9004861111,2009-04-11,21:36:42
39.949371,116.409958,0,132,39914.9005439815,2009-04-11,21:36:47
39.949371,116.409949,0,132,39914.9006018518,2009-04-11,21:36:52
39.949272,116.409896,0,134,39914.9006597222,2009-04-11,21:36:57
39.949003,116.409909,0,197,39914.9041666667,2009-04-11,21:42:00
39.949001,116.40991,0,197,39914.9041898148,2009-04-11,21:42:02
39.948989,116.409909,0,196,39914.9042476852,2009-04-11,21:42:07
39.948942,116.409916,0,195,39914.9043055556,2009-04-11,21:42:12
39.948898,116.409947,0,196,39914.9043634259,2009-04-11,21:42:17
39.948857,116.40996,0,192,39914.9044212963,2009-04-11,21:42:22
39.948822,116.410002,0,202,39914.9044791667,2009-04-11,21:42:27
39.94879,116.409978,0,199,39914.904537037,2009-04-11,21:42:32
39.948761,116.409978,0,195,39914.9045949074,2009-04-11,21:42:37
39.948744,116.409974,0,189,39914.9046527778,2009-04-11,21:42:42
39.948744,116.409974,0,189,39914.9046875,2009-04-11,21:42:45
39.948738,116.409974,0,187,39914.9047106481,2009-04-11,21:42:47
39.948713,116.409947,0,186,39914.9047685185,2009-04-11,21:42:52
39.948699,116.409861,0,174,39914.9048263889,2009-04-11,21:42:57
39.948668,116.409777,0,162,39914.9048842593,2009-04-11,21:43:02
39.948659,116.409727,0,148,39914.9049421296,2009-04-11,21:43:07
39.948659,116.409715,0,143,39914.905,2009-04-11,21:43:12
39.94866,116.409715,0,142,39914.9050578704,2009-04-11,21:43:17
39.948657,116.409714,0,141,39914.9051157407,2009-04-11,21:43:22
39.948658,116.409714,0,141,39914.9051736111,2009-04-11,21:43:27
39.948661,116.409714,0,141,39914.9052314815,2009-04-11,21:43:32
39.948661,116.409712,0,142,39914.9052893519,2009-04-11,21:43:37
39.948659,116.409711,0,141,39914.9053472222,2009-04-11,21:43:42
39.948661,116.40971,0,142,39914.9054050926,2009-04-11,21:43:47
39.94866,116.40971,0,142,39914.905462963,2009-04-11,21:43:52
39.94866,116.40971,0,142,39914.9055208333,2009-04-11,21:43:57
39.94866,116.409709,0,142,39914.9055787037,2009-04-11,21:44:02
39.94866,116.409708,0,142,39914.9056365741,2009-04-11,21:44:07
39.94866,116.409708,0,142,39914.9056944444,2009-04-11,21:44:12
39.948661,116.409707,0,142,39914.9057523148,2009-04-11,21:44:17
39.948661,116.409707,0,142,39914.9058101852,2009-04-11,21:44:22
39.948661,116.409707,0,142,39914.9058680556,2009-04-11,21:44:27
39.948661,116.409707,0,142,39914.9059259259,2009-04-11,21:44:32
39.948661,116.409707,0,142,39914.9059837963,2009-04-11,21:44:37
39.948661,116.409707,0,142,39914.9060416667,2009-04-11,21:44:42
39.948661,116.409707,0,141,39914.906099537,2009-04-11,21:44:47
39.948661,116.409707,0,141,39914.9061574074,2009-04-11,21:44:52
39.948661,116.409707,0,141,39914.9062152778,2009-04-11,21:44:57
39.948662,116.409706,0,141,39914.9062731481,2009-04-11,21:45:02
39.948661,116.409706,0,141,39914.9063310185,2009-04-11,21:45:07
39.948662,116.409705,0,141,39914.9063888889,2009-04-11,21:45:12
39.948662,116.409705,0,141,39914.9064467593,2009-04-11,21:45:17
39.948662,116.409705,0,141,39914.9065046296,2009-04-11,21:45:22
39.948662,116.409706,0,141,39914.9065625,2009-04-11,21:45:27
39.94866,116.409708,0,141,39914.9066203704,2009-04-11,21:45:32
39.948659,116.40971,0,141,39914.9066782407,2009-04-11,21:45:37
39.948659,116.40971,0,141,39914.9067361111,2009-04-11,21:45:42
39.948659,116.409711,0,142,39914.9067939815,2009-04-11,21:45:47
39.948659,116.409711,0,141,39914.9068518518,2009-04-11,21:45:52
39.948659,116.409711,0,141,39914.9069097222,2009-04-11,21:45:57
39.948659,116.409711,0,142,39914.9069675926,2009-04-11,21:46:02
39.94866,116.40971,0,142,39914.907025463,2009-04-11,21:46:07
39.94866,116.40971,0,142,39914.9070833333,2009-04-11,21:46:12
39.94866,116.40971,0,142,39914.9071412037,2009-04-11,21:46:17
39.94866,116.409709,0,142,39914.9071990741,2009-04-11,21:46:22
39.94866,116.409709,0,142,39914.9072569444,2009-04-11,21:46:27
39.94866,116.409709,0,142,39914.9073148148,2009-04-11,21:46:32
39.94866,116.409709,0,142,39914.9073726852,2009-04-11,21:46:37
39.948661,116.409708,0,142,39914.9074305556,2009-04-11,21:46:42
39.948661,116.409707,0,142,39914.9074884259,2009-04-11,21:46:47
39.948661,116.409707,0,142,39914.9075462963,2009-04-11,21:46:52
39.948661,116.409707,0,142,39914.9076041667,2009-04-11,21:46:57
39.948661,116.409706,0,142,39914.907662037,2009-04-11,21:47:02
39.948661,116.409706,0,142,39914.9077199074,2009-04-11,21:47:07
39.948661,116.409705,0,142,39914.9077777778,2009-04-11,21:47:12
39.948662,116.409705,0,142,39914.9078356481,2009-04-11,21:47:17
39.948662,116.409705,0,142,39914.9078935185,2009-04-11,21:47:22
39.948561,116.409811,0,159,39914.9126967593,2009-04-11,21:54:17
39.948211,116.409835,0,156,39914.9127546296,2009-04-11,21:54:22
39.948053,116.409549,0,152,39914.9128125,2009-04-11,21:54:27
39.948017,116.408878,0,146,39914.9128703704,2009-04-11,21:54:32
39.947968,116.408003,0,143,39914.9129282407,2009-04-11,21:54:37
39.947933,116.406994,0,148,39914.9129861111,2009-04-11,21:54:42
39.947922,116.405971,0,139,39914.9130439815,2009-04-11,21:54:47
39.947885,116.404978,0,126,39914.9131018519,2009-04-11,21:54:52
39.947848,116.403908,0,116,39914.9131597222,2009-04-11,21:54:57
39.947894,116.403258,0,100,39914.9132175926,2009-04-11,21:55:02
39.947891,116.403272,0,95,39914.913275463,2009-04-11,21:55:07
39.947889,116.403287,0,94,39914.9133333333,2009-04-11,21:55:12
39.947887,116.403181,0,92,39914.9133912037,2009-04-11,21:55:17
39.947863,116.402699,0,92,39914.9134490741,2009-04-11,21:55:22
39.947824,116.40204,0,92,39914.9135069444,2009-04-11,21:55:27
39.947799,116.401232,0,94,39914.9135648148,2009-04-11,21:55:32
39.947801,116.400346,0,100,39914.9136226852,2009-04-11,21:55:37
39.947829,116.399469,0,102,39914.9136805556,2009-04-11,21:55:42
39.947833,116.398786,0,97,39914.9137384259,2009-04-11,21:55:47
39.947773,116.398265,0,93,39914.9137962963,2009-04-11,21:55:52
39.947749,116.397658,0,89,39914.9138541667,2009-04-11,21:55:57
39.947736,116.396913,0,87,39914.913912037,2009-04-11,21:56:02
39.947715,116.396045,0,82,39914.9139699074,2009-04-11,21:56:07
39.947713,116.395019,0,78,39914.9140277778,2009-04-11,21:56:12
39.947709,116.393879,0,81,39914.9140856481,2009-04-11,21:56:17
39.947696,116.39264,0,89,39914.9141435185,2009-04-11,21:56:22
39.947677,116.391361,0,107,39914.9142013889,2009-04-11,21:56:27
39.947673,116.390055,0,120,39914.9142592593,2009-04-11,21:56:32
39.947655,116.388739,0,123,39914.9143171296,2009-04-11,21:56:37
39.947633,116.387448,0,117,39914.914375,2009-04-11,21:56:42
39.947637,116.386334,0,112,39914.9144328704,2009-04-11,21:56:47
39.947635,116.385309,0,109,39914.9144907407,2009-04-11,21:56:52
39.947627,116.384279,0,112,39914.9145486111,2009-04-11,21:56:57
39.947614,116.383259,0,114,39914.9146064815,2009-04-11,21:57:02
39.947601,116.382178,0,118,39914.9146643518,2009-04-11,21:57:07
39.947598,116.381012,0,124,39914.9147222222,2009-04-11,21:57:12
39.947613,116.379797,0,126,39914.9147800926,2009-04-11,21:57:17
39.94762,116.378715,0,128,39914.914837963,2009-04-11,21:57:22
39.947636,116.377969,0,120,39914.9148958333,2009-04-11,21:57:27
39.947664,116.377278,0,117,39914.9149537037,2009-04-11,21:57:32
39.947668,116.376491,0,113,39914.9150115741,2009-04-11,21:57:37
39.947712,116.375962,0,112,39914.9150694444,2009-04-11,21:57:42
39.947845,116.375368,0,115,39914.9151273148,2009-04-11,21:57:47
39.948198,116.374756,0,125,39914.9151851852,2009-04-11,21:57:52
39.948797,116.374323,0,133,39914.9152430556,2009-04-11,21:57:57
39.949481,116.373853,0,134,39914.9153009259,2009-04-11,21:58:02
39.950262,116.373366,0,120,39914.9153587963,2009-04-11,21:58:07
39.951044,116.37322,0,115,39914.9154166667,2009-04-11,21:58:12
39.951968,116.373179,0,118,39914.915474537,2009-04-11,21:58:17
39.95294,116.373171,0,118,39914.9155324074,2009-04-11,21:58:22
39.953976,116.373154,0,117,39914.9155902778,2009-04-11,21:58:27
39.955146,116.373152,0,116,39914.9156481481,2009-04-11,21:58:32
39.956282,116.373145,0,124,39914.9157060185,2009-04-11,21:58:37
39.957328,116.373164,0,126,39914.9157638889,2009-04-11,21:58:42
39.958346,116.373222,0,120,39914.9158217593,2009-04-11,21:58:47
39.959252,116.373295,0,108,39914.9158796296,2009-04-11,21:58:52
39.960089,116.37341,0,107,39914.9159375,2009-04-11,21:58:57
39.96098,116.373505,0,105,39914.9159953704,2009-04-11,21:59:02
39.961873,116.373627,0,103,39914.9160532407,2009-04-11,21:59:07
39.962608,116.373661,0,105,39914.9161111111,2009-04-11,21:59:12
39.96333,116.373672,0,113,39914.9161689815,2009-04-11,21:59:17
39.964152,116.373828,0,118,39914.9162268518,2009-04-11,21:59:22
39.964746,116.374043,0,126,39914.9162847222,2009-04-11,21:59:27
39.96533,116.37417,0,157,39914.9163425926,2009-04-11,21:59:32
39.966016,116.374248,0,154,39914.916400463,2009-04-11,21:59:37
39.966585,116.374344,0,144,39914.9164583333,2009-04-11,21:59:42
39.967086,116.37441,0,138,39914.9165162037,2009-04-11,21:59:47
39.967366,116.374655,0,137,39914.9165740741,2009-04-11,21:59:52
39.967366,116.37517,0,135,39914.9166319444,2009-04-11,21:59:57
39.967358,116.375615,0,132,39914.9166898148,2009-04-11,22:00:02
39.967158,116.375846,0,134,39914.9167476852,2009-04-11,22:00:07
39.966978,116.375734,0,130,39914.9168055556,2009-04-11,22:00:12
39.966921,116.375338,0,129,39914.9168634259,2009-04-11,22:00:17
39.966879,116.374623,0,125,39914.9169212963,2009-04-11,22:00:22
39.96685,116.373758,0,122,39914.9169791667,2009-04-11,22:00:27
39.966844,116.372627,0,116,39914.917037037,2009-04-11,22:00:32
39.966813,116.371426,0,118,39914.9170949074,2009-04-11,22:00:37
39.966807,116.370131,0,115,39914.9171527778,2009-04-11,22:00:42
39.966783,116.368851,0,113,39914.9172106481,2009-04-11,22:00:47
39.966721,116.367806,0,110,39914.9172685185,2009-04-11,22:00:52
39.966664,116.366706,0,111,39914.9173263889,2009-04-11,22:00:57
39.96662,116.36551,0,117,39914.9173842593,2009-04-11,22:01:02
39.966583,116.364243,0,123,39914.9174421296,2009-04-11,22:01:07
39.966532,116.362889,0,122,39914.9175,2009-04-11,22:01:12
39.966486,116.361468,0,115,39914.9175578704,2009-04-11,22:01:17
39.966447,116.360062,0,111,39914.9176157407,2009-04-11,22:01:22
39.966415,116.358687,0,110,39914.9176736111,2009-04-11,22:01:27
39.966403,116.357335,0,112,39914.9177314815,2009-04-11,22:01:32
39.966398,116.356038,0,114,39914.9177893519,2009-04-11,22:01:37
39.966389,116.354755,0,118,39914.9178472222,2009-04-11,22:01:42
39.966414,116.353425,0,121,39914.9179050926,2009-04-11,22:01:47
39.966438,116.352106,0,122,39914.917962963,2009-04-11,22:01:52
39.966448,116.350898,0,125,39914.9180208333,2009-04-11,22:01:57
39.966443,116.349618,0,128,39914.9180787037,2009-04-11,22:02:02
39.966436,116.34838,0,128,39914.9181365741,2009-04-11,22:02:07
39.966416,116.347205,0,124,39914.9181944444,2009-04-11,22:02:12
39.966412,116.346061,0,119,39914.9182523148,2009-04-11,22:02:17
39.966396,116.3449,0,117,39914.9183101852,2009-04-11,22:02:22
39.966396,116.34376,0,115,39914.9183680556,2009-04-11,22:02:27
39.9664,116.342703,0,114,39914.9184259259,2009-04-11,22:02:32
39.966383,116.341554,0,115,39914.9184837963,2009-04-11,22:02:37
39.966378,116.340353,0,117,39914.9185416667,2009-04-11,22:02:42
39.966371,116.339037,0,113,39914.918599537,2009-04-11,22:02:47
39.966361,116.337762,0,111,39914.9186574074,2009-04-11,22:02:52
39.966358,116.336467,0,115,39914.9187152778,2009-04-11,22:02:57
39.96634,116.335118,0,120,39914.9187731481,2009-04-11,22:03:02
39.966324,116.333648,0,124,39914.9188310185,2009-04-11,22:03:07
39.966349,116.332227,0,124,39914.9188888889,2009-04-11,22:03:12
39.966345,116.330841,0,125,39914.9189467593,2009-04-11,22:03:17
39.966341,116.329419,0,125,39914.9190046296,2009-04-11,22:03:22
39.966313,116.327986,0,124,39914.9190625,2009-04-11,22:03:27
39.96629,116.326642,0,118,39914.9191203704,2009-04-11,22:03:32
39.966238,116.325312,0,111,39914.9191782407,2009-04-11,22:03:37
39.96624,116.323966,0,104,39914.9192361111,2009-04-11,22:03:42
39.966162,116.322555,0,99,39914.9192939815,2009-04-11,22:03:47
39.966094,116.321182,0,103,39914.9193518519,2009-04-11,22:03:52
39.966006,116.319886,0,113,39914.9194097222,2009-04-11,22:03:57
39.965896,116.318556,0,124,39914.9194675926,2009-04-11,22:04:02
39.965793,116.31717,0,137,39914.919525463,2009-04-11,22:04:07
39.965682,116.315879,0,154,39914.9195833333,2009-04-11,22:04:12
39.965558,116.314656,0,158,39914.9196412037,2009-04-11,22:04:17
39.965257,116.313576,0,162,39914.9196990741,2009-04-11,22:04:22
39.964865,116.312507,0,159,39914.9197569444,2009-04-11,22:04:27
39.964462,116.311397,0,155,39914.9198148148,2009-04-11,22:04:32
39.964061,116.310308,0,155,39914.9198726852,2009-04-11,22:04:37
39.963685,116.309302,0,156,39914.9199305556,2009-04-11,22:04:42
39.963308,116.308407,0,162,39914.9199884259,2009-04-11,22:04:47
39.962978,116.307646,0,173,39914.9200462963,2009-04-11,22:04:52
39.962829,116.307089,0,176,39914.9201041667,2009-04-11,22:04:57
39.962644,116.306398,0,188,39914.920162037,2009-04-11,22:05:02
39.962403,116.305578,0,195,39914.9202199074,2009-04-11,22:05:07
39.962154,116.304746,0,200,39914.9202777778,2009-04-11,22:05:12
39.96197,116.303881,0,199,39914.9203356481,2009-04-11,22:05:17
39.961848,116.303126,0,205,39914.9203935185,2009-04-11,22:05:22
39.961834,116.302625,0,194,39914.9204513889,2009-04-11,22:05:27
39.962041,116.302187,0,196,39914.9205092593,2009-04-11,22:05:32
39.962413,116.302054,0,205,39914.9205671296,2009-04-11,22:05:37
39.962946,116.302022,0,213,39914.920625,2009-04-11,22:05:42
39.963634,116.301798,0,206,39914.9206828704,2009-04-11,22:05:47
39.964332,116.30163,0,201,39914.9207407407,2009-04-11,22:05:52
39.964962,116.301482,0,198,39914.9207986111,2009-04-11,22:05:57
39.965563,116.301285,0,196,39914.9208564815,2009-04-11,22:06:02
39.966295,116.301277,0,185,39914.9209143519,2009-04-11,22:06:07
39.966963,116.301222,0,188,39914.9209722222,2009-04-11,22:06:12
39.967607,116.301148,0,192,39914.9210300926,2009-04-11,22:06:17
39.968164,116.301145,0,187,39914.921087963,2009-04-11,22:06:22
39.968556,116.301088,0,192,39914.9211458333,2009-04-11,22:06:27
39.968701,116.301097,0,181,39914.9212037037,2009-04-11,22:06:32
39.968704,116.301114,0,180,39914.9212615741,2009-04-11,22:06:37
39.968704,116.301114,0,180,39914.9212962963,2009-04-11,22:06:40
39.968703,116.301113,0,180,39914.9213194444,2009-04-11,22:06:42
39.96871,116.301141,0,180,39914.9213773148,2009-04-11,22:06:47
39.968717,116.301162,0,180,39914.9214351852,2009-04-11,22:06:52
39.968718,116.301167,0,180,39914.9214930556,2009-04-11,22:06:57
39.96872,116.301171,0,180,39914.9215509259,2009-04-11,22:07:02
39.968719,116.30117,0,179,39914.9216087963,2009-04-11,22:07:07
39.968719,116.301171,0,179,39914.9216666667,2009-04-11,22:07:12
39.968718,116.301167,0,178,39914.921724537,2009-04-11,22:07:17
39.968718,116.301167,0,178,39914.9217592593,2009-04-11,22:07:20
39.968719,116.301168,0,178,39914.9217824074,2009-04-11,22:07:22
39.968804,116.301079,0,180,39914.9218402778,2009-04-11,22:07:27
39.968915,116.30101,0,179,39914.9218981481,2009-04-11,22:07:32
39.968928,116.30098,0,180,39914.9219560185,2009-04-11,22:07:37
39.968939,116.301015,0,172,39914.9220138889,2009-04-11,22:07:42
39.968962,116.301024,0,171,39914.9220717593,2009-04-11,22:07:47
39.969016,116.301056,0,162,39914.9221296296,2009-04-11,22:07:52
39.969071,116.301061,0,154,39914.9221875,2009-04-11,22:07:57
39.969123,116.301069,0,144,39914.9222453704,2009-04-11,22:08:02
39.969169,116.301057,0,141,39914.9223032407,2009-04-11,22:08:07
39.969205,116.301051,0,141,39914.9223611111,2009-04-11,22:08:12
39.969244,116.301029,0,140,39914.9224189815,2009-04-11,22:08:17
39.969303,116.301004,0,139,39914.9224768518,2009-04-11,22:08:22
39.969365,116.301026,0,139,39914.9225347222,2009-04-11,22:08:27
39.969408,116.301057,0,136,39914.9225925926,2009-04-11,22:08:32
39.969453,116.301128,0,132,39914.922650463,2009-04-11,22:08:37
39.969499,116.301178,0,129,39914.9227083333,2009-04-11,22:08:42
39.969539,116.301218,0,128,39914.9227662037,2009-04-11,22:08:47
39.969541,116.301293,0,127,39914.9228240741,2009-04-11,22:08:52
39.969551,116.301366,0,117,39914.9228819444,2009-04-11,22:08:57
39.969532,116.301423,0,120,39914.9229398148,2009-04-11,22:09:02
39.969544,116.30148,0,121,39914.9229976852,2009-04-11,22:09:07
39.969559,116.301519,0,121,39914.9230555556,2009-04-11,22:09:12
39.969593,116.301569,0,123,39914.9231134259,2009-04-11,22:09:17
39.969607,116.301623,0,132,39914.9231712963,2009-04-11,22:09:22
39.969626,116.30166,0,143,39914.9232291667,2009-04-11,22:09:27
39.96964,116.301725,0,153,39914.923287037,2009-04-11,22:09:32
39.969686,116.301749,0,165,39914.9233449074,2009-04-11,22:09:37
39.969754,116.301793,0,179,39914.9234027778,2009-04-11,22:09:42
39.969772,116.301861,0,193,39914.9234606481,2009-04-11,22:09:47
39.969786,116.301929,0,208,39914.9235185185,2009-04-11,22:09:52
39.96984,116.301995,0,218,39914.9235763889,2009-04-11,22:09:57
39.96984,116.301995,0,218,39914.9236111111,2009-04-11,22:10:00
39.969844,116.302002,0,224,39914.9236342593,2009-04-11,22:10:02
39.969807,116.301998,0,229,39914.9236921296,2009-04-11,22:10:07
39.969772,116.301971,0,236,39914.92375,2009-04-11,22:10:12
39.969872,116.301937,0,246,39914.9238078704,2009-04-11,22:10:17
39.969905,116.30191,0,250,39914.9238657407,2009-04-11,22:10:22
39.969944,116.301895,0,253,39914.9239236111,2009-04-11,22:10:27
39.969958,116.301887,0,256,39914.9239814815,2009-04-11,22:10:32
39.969959,116.301942,0,258,39914.9240393518,2009-04-11,22:10:37
39.969958,116.301957,0,261,39914.9240972222,2009-04-11,22:10:42
39.969973,116.301922,0,263,39914.9241550926,2009-04-11,22:10:47
39.969969,116.301908,0,265,39914.924212963,2009-04-11,22:10:52
39.969978,116.30189,0,267,39914.9242708333,2009-04-11,22:10:57
39.969942,116.301873,0,267,39914.9243287037,2009-04-11,22:11:02
39.969914,116.301856,0,267,39914.9243865741,2009-04-11,22:11:07
39.969888,116.301844,0,268,39914.9244444444,2009-04-11,22:11:12
39.96988,116.301837,0,269,39914.9245023148,2009-04-11,22:11:17
39.969877,116.301839,0,269,39914.9245601852,2009-04-11,22:11:22
39.969877,116.301839,0,269,39914.9245949074,2009-04-11,22:11:25
39.96987,116.30184,0,269,39914.9246180556,2009-04-11,22:11:27
39.96985,116.301861,0,270,39914.9246759259,2009-04-11,22:11:32
39.969857,116.301939,0,273,39914.9247337963,2009-04-11,22:11:37
39.969838,116.303068,0,281,39914.9247916667,2009-04-11,22:11:42
39.969843,116.30309,0,281,39914.924849537,2009-04-11,22:11:47
39.969963,116.303228,0,286,39914.9249074074,2009-04-11,22:11:52
39.970101,116.303385,0,282,39914.9249652778,2009-04-11,22:11:57
39.970196,116.303382,0,281,39914.9250231481,2009-04-11,22:12:02
39.97027,116.303372,0,280,39914.9250810185,2009-04-11,22:12:07
39.970332,116.303353,0,281,39914.9251388889,2009-04-11,22:12:12
39.970358,116.303501,0,278,39914.9251967593,2009-04-11,22:12:17
39.970362,116.303418,0,281,39914.9252546296,2009-04-11,22:12:22
39.970348,116.303427,0,281,39914.9253125,2009-04-11,22:12:27
39.970342,116.303463,0,281,39914.9253703704,2009-04-11,22:12:32
39.970346,116.303467,0,281,39914.9254282407,2009-04-11,22:12:37
39.970347,116.303466,0,280,39914.9254861111,2009-04-11,22:12:42
39.970343,116.303466,0,280,39914.9255439815,2009-04-11,22:12:47
39.970343,116.303466,0,280,39914.9255787037,2009-04-11,22:12:50
39.970337,116.303468,0,280,39914.9256018519,2009-04-11,22:12:52
39.970335,116.303486,0,280,39914.9256597222,2009-04-11,22:12:57
39.97038,116.303474,0,283,39914.9257175926,2009-04-11,22:13:02
39.970438,116.303407,0,286,39914.925775463,2009-04-11,22:13:07
39.970499,116.303585,0,288,39914.9258333333,2009-04-11,22:13:12
39.970548,116.303541,0,289,39914.9258912037,2009-04-11,22:13:17
39.970622,116.303577,0,290,39914.9259490741,2009-04-11,22:13:22
39.970671,116.303625,0,291,39914.9260069444,2009-04-11,22:13:27
39.97074,116.30369,0,292,39914.9260648148,2009-04-11,22:13:32
39.970769,116.303782,0,295,39914.9261226852,2009-04-11,22:13:37
39.970829,116.303839,0,299,39914.9261805556,2009-04-11,22:13:42
39.970847,116.303862,0,301,39914.9262384259,2009-04-11,22:13:47
39.97088,116.303884,0,302,39914.9262962963,2009-04-11,22:13:52
39.970942,116.303944,0,307,39914.9263541667,2009-04-11,22:13:57
39.97098,116.303882,0,318,39914.926412037,2009-04-11,22:14:02
39.971013,116.303777,0,322,39914.9264699074,2009-04-11,22:14:07
39.971039,116.30363,0,321,39914.9265277778,2009-04-11,22:14:12
39.971114,116.303617,0,322,39914.9265856481,2009-04-11,22:14:17
39.971009,116.303643,0,327,39914.9266435185,2009-04-11,22:14:22
39.970997,116.303688,0,329,39914.9267013889,2009-04-11,22:14:27
39.970987,116.30374,0,333,39914.9267592593,2009-04-11,22:14:32
39.970998,116.303802,0,337,39914.9268171296,2009-04-11,22:14:37
39.97102,116.303888,0,341,39914.926875,2009-04-11,22:14:42
39.97118,116.303956,0,341,39914.9269328704,2009-04-11,22:14:47
39.971326,116.304019,0,342,39914.9269907407,2009-04-11,22:14:52
39.971393,116.30408,0,346,39914.9270486111,2009-04-11,22:14:57
39.971416,116.304139,0,347,39914.9271064815,2009-04-11,22:15:02
39.971387,116.304196,0,348,39914.9271643519,2009-04-11,22:15:07
39.971383,116.304269,0,350,39914.9272222222,2009-04-11,22:15:12
39.971371,116.304339,0,354,39914.9272800926,2009-04-11,22:15:17
39.971345,116.304385,0,357,39914.927337963,2009-04-11,22:15:22
39.971368,116.304388,0,357,39914.9273958333,2009-04-11,22:15:27
39.971423,116.304424,0,355,39914.9274537037,2009-04-11,22:15:32
39.971473,116.304463,0,352,39914.9275115741,2009-04-11,22:15:37
39.971478,116.304494,0,351,39914.9275694444,2009-04-11,22:15:42
39.971478,116.304494,0,351,39914.9276041667,2009-04-11,22:15:45
39.971473,116.304495,0,351,39914.9276273148,2009-04-11,22:15:47
39.971448,116.304537,0,351,39914.9276851852,2009-04-11,22:15:52
