# Supplementary material for: Research on differential privacy protection method based on user tendency
Source: PLoS One. 2023 Oct 26;18(10):e0288823. doi: 10.1371/journal.pone.0288823 (PMC10602288; doi:10.1371/journal.pone.0288823)
Supplement: S2 Data — (ZIP) [file pone.0288823.s002.zip › Data 5-2/022/Trajectory/20090413001437.plt]

Geolife trajectory
WGS 84
Altitude is in Feet
Reserved 3
0,2,255,My Track,0,0,2,8421376
0
39.9695,116.301858,0,491,39916.010150463,2009-04-13,00:14:37
39.969448,116.301837,0,489,39916.0102083333,2009-04-13,00:14:42
39.969398,116.301792,0,489,39916.0102662037,2009-04-13,00:14:47
39.969334,116.301737,0,487,39916.0103240741,2009-04-13,00:14:52
39.97007,116.301923,0,502,39916.0103819444,2009-04-13,00:14:57
39.970463,116.301911,0,405,39916.0104398148,2009-04-13,00:15:02
39.970253,116.30285,0,526,39916.0104976852,2009-04-13,00:15:07
39.970422,116.302742,0,537,39916.0105555556,2009-04-13,00:15:12
39.970467,116.302575,0,556,39916.0106134259,2009-04-13,00:15:17
39.970468,116.302301,0,558,39916.0106712963,2009-04-13,00:15:22
39.970493,116.302161,0,565,39916.0107291667,2009-04-13,00:15:27
39.970468,116.301878,0,572,39916.010787037,2009-04-13,00:15:32
39.970524,116.301726,0,580,39916.0108449074,2009-04-13,00:15:37
39.970527,116.30164,0,585,39916.0109027778,2009-04-13,00:15:42
39.970564,116.301585,0,592,39916.0109606481,2009-04-13,00:15:47
39.970608,116.301582,0,597,39916.0110185185,2009-04-13,00:15:52
39.970486,116.301577,0,596,39916.0110763889,2009-04-13,00:15:57
39.970338,116.301581,0,598,39916.0111342593,2009-04-13,00:16:02
39.970383,116.301529,0,603,39916.0111921296,2009-04-13,00:16:07
39.970791,116.301185,0,610,39916.01125,2009-04-13,00:16:12
39.97083,116.301051,0,615,39916.0113078704,2009-04-13,00:16:17
39.970833,116.30095,0,620,39916.0113657407,2009-04-13,00:16:22
39.970833,116.300907,0,627,39916.0114236111,2009-04-13,00:16:27
39.970134,116.300225,0,697,39916.0114814815,2009-04-13,00:16:32
39.970035,116.300303,0,688,39916.0115393519,2009-04-13,00:16:37
39.970052,116.300396,0,695,39916.0115972222,2009-04-13,00:16:42
39.970104,116.300438,0,698,39916.0116550926,2009-04-13,00:16:47
39.970164,116.30044,0,699,39916.011712963,2009-04-13,00:16:52
39.9702,116.300605,0,679,39916.0117708333,2009-04-13,00:16:57
39.970199,116.300676,0,670,39916.0118287037,2009-04-13,00:17:02
39.970261,116.30067,0,666,39916.0118865741,2009-04-13,00:17:07
39.970316,116.300687,0,665,39916.0119444444,2009-04-13,00:17:12
39.970357,116.300706,0,671,39916.0120023148,2009-04-13,00:17:17
39.970411,116.300673,0,672,39916.0120601852,2009-04-13,00:17:22
39.970553,116.300574,0,658,39916.0121180556,2009-04-13,00:17:27
39.970594,116.300565,0,663,39916.0121759259,2009-04-13,00:17:32
39.970641,116.300575,0,666,39916.0122337963,2009-04-13,00:17:37
39.970706,116.300528,0,664,39916.0122916667,2009-04-13,00:17:42
39.970774,116.300497,0,656,39916.012349537,2009-04-13,00:17:47
39.971093,116.300134,0,597,39916.0124074074,2009-04-13,00:17:52
39.971336,116.300103,0,565,39916.0124652778,2009-04-13,00:17:57
39.971415,116.300285,0,517,39916.0125231481,2009-04-13,00:18:02
39.971479,116.300348,0,476,39916.0125810185,2009-04-13,00:18:07
39.971484,116.300421,0,425,39916.0126388889,2009-04-13,00:18:12
39.971468,116.300489,0,373,39916.0126967593,2009-04-13,00:18:17
39.971548,116.300507,0,347,39916.0127546296,2009-04-13,00:18:22
39.971635,116.300512,0,320,39916.0128125,2009-04-13,00:18:27
39.971696,116.300508,0,305,39916.0128703704,2009-04-13,00:18:32
39.971761,116.30049,0,288,39916.0129282407,2009-04-13,00:18:37
39.97182,116.300476,0,278,39916.0129861111,2009-04-13,00:18:42
39.971867,116.300484,0,281,39916.0130439815,2009-04-13,00:18:47
39.971907,116.300487,0,286,39916.0131018519,2009-04-13,00:18:52
39.971975,116.300467,0,285,39916.0131597222,2009-04-13,00:18:57
39.972036,116.300464,0,291,39916.0132175926,2009-04-13,00:19:02
39.972105,116.300454,0,298,39916.013275463,2009-04-13,00:19:07
39.972181,116.300414,0,301,39916.0133333333,2009-04-13,00:19:12
39.97225,116.30036,0,299,39916.0133912037,2009-04-13,00:19:17
39.97233,116.300327,0,293,39916.0134490741,2009-04-13,00:19:22
39.972401,116.300294,0,287,39916.0135069444,2009-04-13,00:19:27
39.972501,116.300281,0,279,39916.0135648148,2009-04-13,00:19:32
39.97257,116.300286,0,275,39916.0136226852,2009-04-13,00:19:37
39.972646,116.300302,0,261,39916.0136805556,2009-04-13,00:19:42
39.972721,116.300491,0,190,39916.0137384259,2009-04-13,00:19:47
39.972764,116.300481,0,188,39916.0137962963,2009-04-13,00:19:52
39.972836,116.300489,0,176,39916.0138541667,2009-04-13,00:19:57
39.972904,116.300491,0,167,39916.013912037,2009-04-13,00:20:02
39.972961,116.300463,0,163,39916.0139699074,2009-04-13,00:20:07
39.973014,116.300434,0,163,39916.0140277778,2009-04-13,00:20:12
39.973072,116.300421,0,166,39916.0140856481,2009-04-13,00:20:17
39.973123,116.300417,0,173,39916.0141435185,2009-04-13,00:20:22
39.973176,116.300408,0,176,39916.0142013889,2009-04-13,00:20:27
39.973249,116.300395,0,174,39916.0142592593,2009-04-13,00:20:32
39.973321,116.300379,0,175,39916.0143171296,2009-04-13,00:20:37
39.973399,116.300376,0,179,39916.014375,2009-04-13,00:20:42
39.973465,116.300347,0,190,39916.0144328704,2009-04-13,00:20:47
39.973542,116.300334,0,209,39916.0144907407,2009-04-13,00:20:52
39.973601,116.30031,0,226,39916.0145486111,2009-04-13,00:20:57
39.973652,116.300293,0,243,39916.0146064815,2009-04-13,00:21:02
39.973722,116.300326,0,281,39916.0146643519,2009-04-13,00:21:07
39.97374,116.300352,0,282,39916.0147222222,2009-04-13,00:21:12
39.973775,116.300372,0,296,39916.0147800926,2009-04-13,00:21:17
39.973825,116.300325,0,299,39916.014837963,2009-04-13,00:21:22
39.973864,116.300268,0,302,39916.0148958333,2009-04-13,00:21:27
39.973908,116.300242,0,307,39916.0149537037,2009-04-13,00:21:32
39.973937,116.3002,0,314,39916.0150115741,2009-04-13,00:21:37
39.973959,116.300159,0,319,39916.0150694444,2009-04-13,00:21:42
39.973983,116.300142,0,324,39916.0151273148,2009-04-13,00:21:47
39.974025,116.30015,0,329,39916.0151851852,2009-04-13,00:21:52
39.975406,116.333403,0,267,39916.0259490741,2009-04-13,00:37:22
39.974956,116.33359,0,169,39916.0260069444,2009-04-13,00:37:27
39.974845,116.333725,0,176,39916.0260648148,2009-04-13,00:37:32
39.974863,116.333712,0,185,39916.0261226852,2009-04-13,00:37:37
39.974913,116.333651,0,181,39916.0261805556,2009-04-13,00:37:42
39.974946,116.333597,0,187,39916.0262384259,2009-04-13,00:37:47
39.974956,116.333516,0,201,39916.0262962963,2009-04-13,00:37:52
39.974909,116.333396,0,194,39916.0263541667,2009-04-13,00:37:57
39.974879,116.333304,0,188,39916.026412037,2009-04-13,00:38:02
39.97487,116.333186,0,184,39916.0264699074,2009-04-13,00:38:07
39.974868,116.333122,0,182,39916.0265277778,2009-04-13,00:38:12
39.974893,116.333064,0,181,39916.0265856481,2009-04-13,00:38:17
39.974885,116.333009,0,179,39916.0266435185,2009-04-13,00:38:22
39.974862,116.33293,0,176,39916.0267013889,2009-04-13,00:38:27
39.974871,116.332848,0,173,39916.0267592593,2009-04-13,00:38:32
39.974834,116.332784,0,175,39916.0268171296,2009-04-13,00:38:37
39.97485,116.332709,0,172,39916.026875,2009-04-13,00:38:42
39.974887,116.332584,0,187,39916.0269328704,2009-04-13,00:38:47
39.974881,116.332502,0,191,39916.0269907407,2009-04-13,00:38:52
39.974893,116.332432,0,194,39916.0270486111,2009-04-13,00:38:57
39.974898,116.332352,0,201,39916.0271064815,2009-04-13,00:39:02
39.974896,116.33227,0,206,39916.0271643519,2009-04-13,00:39:07
39.97483,116.332081,0,205,39916.0272222222,2009-04-13,00:39:12
39.974771,116.332008,0,206,39916.0272800926,2009-04-13,00:39:17
39.974655,116.331946,0,203,39916.027337963,2009-04-13,00:39:22
39.974457,116.331993,0,207,39916.0273958333,2009-04-13,00:39:27
39.97445,116.331965,0,198,39916.0274537037,2009-04-13,00:39:32
39.974437,116.331957,0,195,39916.0275115741,2009-04-13,00:39:37
39.974425,116.33196,0,192,39916.0275694444,2009-04-13,00:39:42
39.974404,116.331973,0,189,39916.0276273148,2009-04-13,00:39:47
39.974376,116.331989,0,185,39916.0276851852,2009-04-13,00:39:52
39.974362,116.331985,0,177,39916.0277430556,2009-04-13,00:39:57
39.974374,116.331957,0,180,39916.0278009259,2009-04-13,00:40:02
39.974339,116.331909,0,177,39916.0278587963,2009-04-13,00:40:07
39.974343,116.331932,0,183,39916.0279166667,2009-04-13,00:40:12
39.974367,116.331932,0,184,39916.027974537,2009-04-13,00:40:17
39.974308,116.331922,0,190,39916.0280324074,2009-04-13,00:40:22
39.974291,116.331971,0,192,39916.0280902778,2009-04-13,00:40:27
39.974079,116.33205,0,198,39916.0281481481,2009-04-13,00:40:32
39.974038,116.33208,0,202,39916.0282060185,2009-04-13,00:40:37
39.973956,116.332087,0,207,39916.0282638889,2009-04-13,00:40:42
39.973896,116.332074,0,209,39916.0283217593,2009-04-13,00:40:47
39.973769,116.332076,0,214,39916.0283796296,2009-04-13,00:40:52
39.973695,116.331979,0,216,39916.0284375,2009-04-13,00:40:57
39.973613,116.331984,0,220,39916.0284953704,2009-04-13,00:41:02
39.973584,116.331986,0,223,39916.0285532407,2009-04-13,00:41:07
39.973566,116.331957,0,226,39916.0286111111,2009-04-13,00:41:12
39.973554,116.331919,0,229,39916.0286689815,2009-04-13,00:41:17
39.973538,116.331923,0,230,39916.0287847222,2009-04-13,00:41:27
39.973538,116.331923,0,230,39916.0288194444,2009-04-13,00:41:30
39.973534,116.331925,0,230,39916.0288425926,2009-04-13,00:41:32
39.973765,116.335241,0,514,39916.0308101852,2009-04-13,00:44:22
39.97344,116.334581,0,235,39916.0308680556,2009-04-13,00:44:27
39.973436,116.33456,0,226,39916.0309259259,2009-04-13,00:44:32
39.973433,116.334554,0,226,39916.0309837963,2009-04-13,00:44:37
39.973433,116.334551,0,226,39916.0310416667,2009-04-13,00:44:42
39.973433,116.334551,0,226,39916.0310763889,2009-04-13,00:44:45
39.973432,116.334549,0,226,39916.031099537,2009-04-13,00:44:47
39.973441,116.334549,0,226,39916.0311574074,2009-04-13,00:44:52
39.973494,116.334556,0,233,39916.0312152778,2009-04-13,00:44:57
39.97352,116.334551,0,236,39916.0312731481,2009-04-13,00:45:02
39.973521,116.334552,0,239,39916.0313310185,2009-04-13,00:45:07
39.973519,116.334552,0,239,39916.0313888889,2009-04-13,00:45:12
39.973515,116.334554,0,239,39916.0314467593,2009-04-13,00:45:17
39.973512,116.334554,0,239,39916.0315046296,2009-04-13,00:45:22
39.973511,116.334555,0,240,39916.0315625,2009-04-13,00:45:27
39.973506,116.334555,0,240,39916.0316203704,2009-04-13,00:45:32
39.973507,116.334555,0,240,39916.0316782407,2009-04-13,00:45:37
39.973508,116.334556,0,240,39916.0317361111,2009-04-13,00:45:42
39.973514,116.334556,0,240,39916.0317939815,2009-04-13,00:45:47
39.97352,116.334556,0,241,39916.0318518518,2009-04-13,00:45:52
39.973527,116.334556,0,243,39916.0319097222,2009-04-13,00:45:57
39.973533,116.334554,0,244,39916.0319675926,2009-04-13,00:46:02
39.973537,116.334554,0,246,39916.032025463,2009-04-13,00:46:07
39.973537,116.334553,0,247,39916.0320833333,2009-04-13,00:46:12
39.973535,116.334551,0,247,39916.0321412037,2009-04-13,00:46:17
39.973531,116.334551,0,247,39916.0321990741,2009-04-13,00:46:22
39.973531,116.334551,0,247,39916.0322337963,2009-04-13,00:46:25
39.973529,116.33455,0,247,39916.0322569444,2009-04-13,00:46:27
39.973527,116.334514,0,248,39916.0323148148,2009-04-13,00:46:32
39.97353,116.334471,0,247,39916.0323726852,2009-04-13,00:46:37
39.97352,116.334409,0,248,39916.0324305556,2009-04-13,00:46:42
39.97353,116.334366,0,249,39916.0324884259,2009-04-13,00:46:47
39.973532,116.334311,0,250,39916.0325462963,2009-04-13,00:46:52
39.973521,116.334297,0,244,39916.0326041667,2009-04-13,00:46:57
39.973543,116.334247,0,244,39916.032662037,2009-04-13,00:47:02
39.973418,116.333939,0,264,39916.0385416667,2009-04-13,00:55:30
39.973415,116.333935,0,264,39916.0385648148,2009-04-13,00:55:32
39.973417,116.333827,0,263,39916.0386226852,2009-04-13,00:55:37
39.97344,116.333772,0,263,39916.0386805556,2009-04-13,00:55:42
39.973454,116.333762,0,264,39916.0387384259,2009-04-13,00:55:47
39.973456,116.333761,0,264,39916.0387962963,2009-04-13,00:55:52
39.973455,116.333762,0,264,39916.0388541667,2009-04-13,00:55:57
39.973456,116.333762,0,264,39916.038912037,2009-04-13,00:56:02
39.973455,116.333761,0,264,39916.0389699074,2009-04-13,00:56:07
39.973455,116.333759,0,264,39916.0390277778,2009-04-13,00:56:12
39.973457,116.333758,0,264,39916.0390856481,2009-04-13,00:56:17
39.973457,116.333758,0,264,39916.0391203704,2009-04-13,00:56:20
39.973452,116.333753,0,263,39916.0391435185,2009-04-13,00:56:22
39.973441,116.33379,0,265,39916.0392013889,2009-04-13,00:56:27
39.973436,116.333796,0,265,39916.0392592593,2009-04-13,00:56:32
39.973437,116.333799,0,265,39916.0393171296,2009-04-13,00:56:37
39.97344,116.3338,0,265,39916.039375,2009-04-13,00:56:42
39.973437,116.333801,0,265,39916.0394328704,2009-04-13,00:56:47
39.973438,116.333802,0,265,39916.0394907407,2009-04-13,00:56:52
39.97344,116.333802,0,265,39916.0395486111,2009-04-13,00:56:57
39.973438,116.333803,0,265,39916.0396064815,2009-04-13,00:57:02
39.973439,116.333804,0,265,39916.0396643518,2009-04-13,00:57:07
39.973443,116.333806,0,265,39916.0397222222,2009-04-13,00:57:12
39.973445,116.333806,0,265,39916.0397800926,2009-04-13,00:57:17
39.973447,116.333806,0,265,39916.039837963,2009-04-13,00:57:22
39.973443,116.333805,0,265,39916.0398958333,2009-04-13,00:57:27
39.973441,116.333805,0,265,39916.0399537037,2009-04-13,00:57:32
39.973438,116.333806,0,265,39916.0400115741,2009-04-13,00:57:37
39.973438,116.333804,0,265,39916.0400694444,2009-04-13,00:57:42
39.973438,116.333804,0,265,39916.0401041667,2009-04-13,00:57:45
39.973439,116.333804,0,265,39916.0401273148,2009-04-13,00:57:47
39.973444,116.333827,0,265,39916.0401851852,2009-04-13,00:57:52
39.973446,116.333828,0,264,39916.0402430556,2009-04-13,00:57:57
39.973449,116.333831,0,264,39916.0403009259,2009-04-13,00:58:02
39.973453,116.333833,0,264,39916.0403587963,2009-04-13,00:58:07
39.973455,116.333837,0,264,39916.0404166667,2009-04-13,00:58:12
39.973457,116.333842,0,264,39916.040474537,2009-04-13,00:58:17
39.97346,116.333845,0,265,39916.0405324074,2009-04-13,00:58:22
39.973465,116.333846,0,265,39916.0405902778,2009-04-13,00:58:27
39.973472,116.333847,0,266,39916.0406481481,2009-04-13,00:58:32
39.973478,116.333848,0,266,39916.0407060185,2009-04-13,00:58:37
39.973482,116.333849,0,267,39916.0407638889,2009-04-13,00:58:42
39.973482,116.33385,0,268,39916.0408217593,2009-04-13,00:58:47
39.97348,116.333852,0,268,39916.0408796296,2009-04-13,00:58:52
39.973479,116.333853,0,268,39916.0409375,2009-04-13,00:58:57
39.973477,116.333854,0,268,39916.0409953704,2009-04-13,00:59:02
39.973476,116.333855,0,268,39916.0410532407,2009-04-13,00:59:07
39.973478,116.333856,0,268,39916.0411111111,2009-04-13,00:59:12
39.973476,116.333856,0,268,39916.0411689815,2009-04-13,00:59:17
39.973471,116.333858,0,268,39916.0412268518,2009-04-13,00:59:22
39.973465,116.333861,0,268,39916.0412847222,2009-04-13,00:59:27
39.97346,116.333862,0,268,39916.0413425926,2009-04-13,00:59:32
39.973454,116.333863,0,268,39916.041400463,2009-04-13,00:59:37
39.973453,116.333864,0,269,39916.0414583333,2009-04-13,00:59:42
39.97345,116.333865,0,269,39916.0415162037,2009-04-13,00:59:47
39.973452,116.333865,0,269,39916.0415740741,2009-04-13,00:59:52
39.97345,116.333865,0,269,39916.0416319444,2009-04-13,00:59:57
39.973449,116.333866,0,269,39916.0416898148,2009-04-13,01:00:02
39.973447,116.333868,0,269,39916.0417476852,2009-04-13,01:00:07
39.973447,116.33387,0,269,39916.0418055556,2009-04-13,01:00:12
39.973448,116.33387,0,269,39916.0418634259,2009-04-13,01:00:17
39.973448,116.33387,0,269,39916.0419212963,2009-04-13,01:00:22
39.973448,116.333871,0,269,39916.0419791667,2009-04-13,01:00:27
39.97344,116.333872,0,269,39916.042037037,2009-04-13,01:00:32
39.973436,116.333874,0,269,39916.0420949074,2009-04-13,01:00:37
39.973435,116.333876,0,270,39916.0421527778,2009-04-13,01:00:42
39.973438,116.333878,0,270,39916.0422106481,2009-04-13,01:00:47
39.973444,116.33388,0,270,39916.0422685185,2009-04-13,01:00:52
39.97345,116.333881,0,269,39916.0423263889,2009-04-13,01:00:57
39.973452,116.33388,0,269,39916.0423842593,2009-04-13,01:01:02
39.973449,116.33388,0,269,39916.0424421296,2009-04-13,01:01:07
39.973446,116.333879,0,269,39916.0425,2009-04-13,01:01:12
39.97344,116.333878,0,269,39916.0425578704,2009-04-13,01:01:17
39.973433,116.333878,0,268,39916.0426157407,2009-04-13,01:01:22
39.973428,116.333878,0,268,39916.0426736111,2009-04-13,01:01:27
39.973421,116.333878,0,268,39916.0427314815,2009-04-13,01:01:32
39.973415,116.333879,0,268,39916.0427893519,2009-04-13,01:01:37
39.973408,116.333878,0,267,39916.0428472222,2009-04-13,01:01:42
39.973407,116.333879,0,267,39916.0429050926,2009-04-13,01:01:47
39.973407,116.333877,0,267,39916.042962963,2009-04-13,01:01:52
39.973409,116.333876,0,267,39916.0430208333,2009-04-13,01:01:57
39.973404,116.333874,0,267,39916.0430787037,2009-04-13,01:02:02
39.973401,116.333873,0,267,39916.0431365741,2009-04-13,01:02:07
39.973401,116.333873,0,267,39916.0431712963,2009-04-13,01:02:10
39.973398,116.333871,0,267,39916.0431944444,2009-04-13,01:02:12
39.973416,116.333864,0,266,39916.0432523148,2009-04-13,01:02:17
39.973424,116.333861,0,266,39916.0433101852,2009-04-13,01:02:22
39.973417,116.333859,0,266,39916.0433680556,2009-04-13,01:02:27
39.973416,116.333859,0,265,39916.0434259259,2009-04-13,01:02:32
39.973421,116.333859,0,265,39916.0434837963,2009-04-13,01:02:37
39.973429,116.333859,0,265,39916.0435416667,2009-04-13,01:02:42
39.973431,116.333859,0,266,39916.043599537,2009-04-13,01:02:47
39.973431,116.333859,0,266,39916.0436342593,2009-04-13,01:02:50
39.973435,116.33386,0,266,39916.0436574074,2009-04-13,01:02:52
39.973463,116.333885,0,270,39916.0437152778,2009-04-13,01:02:57
39.973529,116.333919,0,285,39916.0437731481,2009-04-13,01:03:02
39.973564,116.333919,0,292,39916.0438310185,2009-04-13,01:03:07
39.97357,116.33392,0,293,39916.0438888889,2009-04-13,01:03:12
39.973568,116.33392,0,294,39916.0439467593,2009-04-13,01:03:17
39.973563,116.333921,0,294,39916.0440046296,2009-04-13,01:03:22
39.973562,116.333922,0,294,39916.0440625,2009-04-13,01:03:27
39.973561,116.333922,0,293,39916.0441203704,2009-04-13,01:03:32
39.97356,116.333924,0,293,39916.0441782407,2009-04-13,01:03:37
39.973561,116.333926,0,293,39916.0442361111,2009-04-13,01:03:42
39.973555,116.333928,0,294,39916.0442939815,2009-04-13,01:03:47
39.973556,116.333931,0,294,39916.0443518519,2009-04-13,01:03:52
39.973564,116.333933,0,294,39916.0444097222,2009-04-13,01:03:57
39.973566,116.333934,0,295,39916.0444675926,2009-04-13,01:04:02
39.973566,116.333934,0,295,39916.0445023148,2009-04-13,01:04:05
39.973558,116.333934,0,295,39916.044525463,2009-04-13,01:04:07
39.973523,116.33397,0,302,39916.0445833333,2009-04-13,01:04:12
39.973532,116.333996,0,308,39916.0446412037,2009-04-13,01:04:17
39.973524,116.333998,0,308,39916.0446990741,2009-04-13,01:04:22
39.97364,116.334312,0,353,39916.0536111111,2009-04-13,01:17:12
39.973634,116.334322,0,353,39916.0536689815,2009-04-13,01:17:17
39.973637,116.334317,0,353,39916.0537268519,2009-04-13,01:17:22
39.973642,116.334311,0,353,39916.0537847222,2009-04-13,01:17:27
39.973635,116.334319,0,354,39916.0538425926,2009-04-13,01:17:32
39.973635,116.334319,0,354,39916.0538773148,2009-04-13,01:17:35
39.973633,116.334324,0,353,39916.053900463,2009-04-13,01:17:37
39.973631,116.334345,0,353,39916.0539583333,2009-04-13,01:17:42
39.97364,116.334339,0,353,39916.0540162037,2009-04-13,01:17:47
39.973642,116.334362,0,354,39916.0540740741,2009-04-13,01:17:52
39.973644,116.334379,0,357,39916.0541319444,2009-04-13,01:17:57
39.973638,116.334387,0,359,39916.0541898148,2009-04-13,01:18:02
39.973641,116.334389,0,359,39916.0542476852,2009-04-13,01:18:07
39.973641,116.334389,0,359,39916.0542824074,2009-04-13,01:18:10
39.973639,116.334388,0,359,39916.0543055556,2009-04-13,01:18:12
39.973655,116.334388,0,359,39916.0543634259,2009-04-13,01:18:17
39.973658,116.334381,0,360,39916.0544212963,2009-04-13,01:18:22
39.973658,116.334381,0,360,39916.0544560185,2009-04-13,01:18:25
39.973661,116.334387,0,360,39916.0544791667,2009-04-13,01:18:27
39.973655,116.334378,0,361,39916.054537037,2009-04-13,01:18:32
39.973677,116.334367,0,364,39916.0545949074,2009-04-13,01:18:37
39.973696,116.334405,0,370,39916.0546527778,2009-04-13,01:18:42
39.973698,116.334432,0,375,39916.0547106481,2009-04-13,01:18:47
39.9737,116.334452,0,377,39916.0547685185,2009-04-13,01:18:52
39.9737,116.334452,0,377,39916.0548032407,2009-04-13,01:18:55
39.973692,116.334451,0,378,39916.0548263889,2009-04-13,01:18:57
39.973683,116.334466,0,378,39916.0548842593,2009-04-13,01:19:02
39.973672,116.334471,0,378,39916.0549421296,2009-04-13,01:19:07
39.973672,116.334471,0,378,39916.0549768518,2009-04-13,01:19:10
39.973664,116.334473,0,378,39916.055,2009-04-13,01:19:12
39.973673,116.334493,0,377,39916.0550578704,2009-04-13,01:19:17
39.973675,116.334494,0,377,39916.0551157407,2009-04-13,01:19:22
39.973677,116.334495,0,377,39916.0551736111,2009-04-13,01:19:27
39.973678,116.334496,0,377,39916.0552314815,2009-04-13,01:19:32
39.973674,116.334497,0,377,39916.0552893518,2009-04-13,01:19:37
39.973674,116.334497,0,377,39916.0553240741,2009-04-13,01:19:40
39.973668,116.334498,0,377,39916.0553472222,2009-04-13,01:19:42
39.973658,116.334498,0,376,39916.0554050926,2009-04-13,01:19:47
39.973654,116.334499,0,376,39916.055462963,2009-04-13,01:19:52
39.973649,116.334501,0,376,39916.0555208333,2009-04-13,01:19:57
39.973643,116.334503,0,377,39916.0555787037,2009-04-13,01:20:02
39.973644,116.334503,0,377,39916.0556365741,2009-04-13,01:20:07
39.973644,116.334503,0,377,39916.0556712963,2009-04-13,01:20:10
39.973649,116.3345,0,378,39916.0556944444,2009-04-13,01:20:12
39.973644,116.334471,0,379,39916.0557523148,2009-04-13,01:20:17
39.973649,116.334483,0,383,39916.0558101852,2009-04-13,01:20:22
39.97365,116.334482,0,383,39916.0558680556,2009-04-13,01:20:27
39.973656,116.33448,0,383,39916.0559259259,2009-04-13,01:20:32
39.97366,116.334479,0,383,39916.0559837963,2009-04-13,01:20:37
39.973662,116.33448,0,383,39916.0560416667,2009-04-13,01:20:42
39.973661,116.334481,0,383,39916.056099537,2009-04-13,01:20:47
39.973662,116.334482,0,383,39916.0561574074,2009-04-13,01:20:52
39.973666,116.334483,0,384,39916.0562152778,2009-04-13,01:20:57
39.973661,116.334484,0,384,39916.0562731481,2009-04-13,01:21:02
39.973658,116.334485,0,384,39916.0563310185,2009-04-13,01:21:07
39.973656,116.334487,0,384,39916.0563888889,2009-04-13,01:21:12
39.973655,116.334488,0,384,39916.0564467593,2009-04-13,01:21:17
39.973651,116.334491,0,384,39916.0565046296,2009-04-13,01:21:22
39.973647,116.334493,0,384,39916.0565625,2009-04-13,01:21:27
39.973646,116.334494,0,385,39916.0566203704,2009-04-13,01:21:32
39.973644,116.334495,0,385,39916.0566782407,2009-04-13,01:21:37
39.973642,116.334496,0,385,39916.0567361111,2009-04-13,01:21:42
39.97364,116.334498,0,385,39916.0567939815,2009-04-13,01:21:47
39.973638,116.334498,0,384,39916.0568518518,2009-04-13,01:21:52
39.97364,116.334499,0,384,39916.0569097222,2009-04-13,01:21:57
39.973641,116.334501,0,385,39916.0569675926,2009-04-13,01:22:02
39.973637,116.334503,0,385,39916.057025463,2009-04-13,01:22:07
39.973635,116.334504,0,385,39916.0570833333,2009-04-13,01:22:12
39.973632,116.334504,0,385,39916.0571412037,2009-04-13,01:22:17
39.973629,116.334504,0,386,39916.0571990741,2009-04-13,01:22:22
39.973624,116.334505,0,386,39916.0572569444,2009-04-13,01:22:27
39.973626,116.334505,0,386,39916.0573148148,2009-04-13,01:22:32
39.973633,116.334504,0,386,39916.0573726852,2009-04-13,01:22:37
39.973639,116.334503,0,387,39916.0574305556,2009-04-13,01:22:42
39.973641,116.334503,0,387,39916.0574884259,2009-04-13,01:22:47
39.973646,116.334502,0,387,39916.0575462963,2009-04-13,01:22:52
39.973646,116.334502,0,387,39916.0575810185,2009-04-13,01:22:55
39.973647,116.334502,0,388,39916.0576041667,2009-04-13,01:22:57
39.973647,116.334527,0,388,39916.057662037,2009-04-13,01:23:02
39.973645,116.334523,0,387,39916.0577199074,2009-04-13,01:23:07
39.973643,116.334522,0,386,39916.0577777778,2009-04-13,01:23:12
39.973647,116.334517,0,386,39916.0578356481,2009-04-13,01:23:17
39.97365,116.334516,0,386,39916.0578935185,2009-04-13,01:23:22
39.973657,116.334515,0,386,39916.0579513889,2009-04-13,01:23:27
39.97366,116.334513,0,386,39916.0580092593,2009-04-13,01:23:32
39.973659,116.334512,0,386,39916.0580671296,2009-04-13,01:23:37
39.973657,116.33451,0,385,39916.058125,2009-04-13,01:23:42
39.973652,116.334506,0,385,39916.0581828704,2009-04-13,01:23:47
39.973649,116.334504,0,385,39916.0582407407,2009-04-13,01:23:52
39.97365,116.334502,0,384,39916.0582986111,2009-04-13,01:23:57
39.973646,116.334497,0,384,39916.0583564815,2009-04-13,01:24:02
39.973642,116.334492,0,383,39916.0584143519,2009-04-13,01:24:07
39.973643,116.334493,0,383,39916.0584722222,2009-04-13,01:24:12
39.973645,116.334493,0,383,39916.0585300926,2009-04-13,01:24:17
39.973646,116.334493,0,383,39916.058587963,2009-04-13,01:24:22
39.973648,116.334493,0,382,39916.0586458333,2009-04-13,01:24:27
39.973646,116.334491,0,381,39916.0587037037,2009-04-13,01:24:32
39.97364,116.334489,0,380,39916.0587615741,2009-04-13,01:24:37
39.973635,116.334486,0,379,39916.0588194444,2009-04-13,01:24:42
39.973635,116.334484,0,379,39916.0588773148,2009-04-13,01:24:47
39.973639,116.334483,0,378,39916.0589351852,2009-04-13,01:24:52
39.97364,116.334482,0,378,39916.0589930556,2009-04-13,01:24:57
39.973646,116.33448,0,378,39916.0590509259,2009-04-13,01:25:02
39.973647,116.334478,0,378,39916.0591087963,2009-04-13,01:25:07
39.973648,116.334477,0,378,39916.0591666667,2009-04-13,01:25:12
39.973652,116.334474,0,378,39916.059224537,2009-04-13,01:25:17
39.973653,116.334473,0,378,39916.0592824074,2009-04-13,01:25:22
39.973653,116.334472,0,377,39916.0593402778,2009-04-13,01:25:27
39.973653,116.334472,0,377,39916.059375,2009-04-13,01:25:30
39.973653,116.334465,0,375,39916.0593981481,2009-04-13,01:25:32
39.973646,116.334426,0,367,39916.0594560185,2009-04-13,01:25:37
39.973648,116.334422,0,366,39916.0595138889,2009-04-13,01:25:42
39.97365,116.334424,0,366,39916.0595717593,2009-04-13,01:25:47
39.973652,116.33443,0,365,39916.0596296296,2009-04-13,01:25:52
39.973649,116.334424,0,364,39916.0596875,2009-04-13,01:25:57
39.973647,116.334416,0,362,39916.0597453704,2009-04-13,01:26:02
39.973646,116.334414,0,361,39916.0598032407,2009-04-13,01:26:07
39.973643,116.334411,0,358,39916.0598611111,2009-04-13,01:26:12
39.973641,116.334414,0,355,39916.0599189815,2009-04-13,01:26:17
39.973636,116.334412,0,353,39916.0599768519,2009-04-13,01:26:22
39.973636,116.334412,0,353,39916.0600115741,2009-04-13,01:26:25
39.973631,116.334405,0,349,39916.0600347222,2009-04-13,01:26:27
39.973624,116.334381,0,345,39916.0600925926,2009-04-13,01:26:32
39.97359,116.334355,0,337,39916.060150463,2009-04-13,01:26:37
39.973587,116.334346,0,333,39916.0602083333,2009-04-13,01:26:42
39.973586,116.334344,0,329,39916.0602662037,2009-04-13,01:26:47
39.973581,116.334339,0,326,39916.0603240741,2009-04-13,01:26:52
39.973576,116.334332,0,322,39916.0603819444,2009-04-13,01:26:57
39.973573,116.334327,0,318,39916.0604398148,2009-04-13,01:27:02
39.973571,116.334332,0,315,39916.0604976852,2009-04-13,01:27:07
39.973568,116.33433,0,311,39916.0605555556,2009-04-13,01:27:12
39.973568,116.33433,0,311,39916.0605902778,2009-04-13,01:27:15
39.973566,116.334324,0,307,39916.0606134259,2009-04-13,01:27:17
39.973563,116.334314,0,303,39916.0606712963,2009-04-13,01:27:22
39.973559,116.334304,0,299,39916.0607291667,2009-04-13,01:27:27
39.973556,116.334292,0,295,39916.060787037,2009-04-13,01:27:32
39.973549,116.334279,0,291,39916.0608449074,2009-04-13,01:27:37
39.973526,116.334197,0,279,39916.0609027778,2009-04-13,01:27:42
39.973516,116.334157,0,272,39916.0609606481,2009-04-13,01:27:47
39.973501,116.334083,0,268,39916.0610185185,2009-04-13,01:27:52
39.973472,116.334023,0,261,39916.0610763889,2009-04-13,01:27:57
39.973448,116.33393,0,254,39916.0611342593,2009-04-13,01:28:02
39.973452,116.333885,0,249,39916.0611921296,2009-04-13,01:28:07
39.973449,116.333864,0,245,39916.06125,2009-04-13,01:28:12
39.973463,116.333811,0,241,39916.0613078704,2009-04-13,01:28:17
39.973462,116.333763,0,239,39916.0613657407,2009-04-13,01:28:22
39.973455,116.333754,0,234,39916.0614236111,2009-04-13,01:28:27
39.973455,116.333754,0,234,39916.0614583333,2009-04-13,01:28:30
39.973449,116.333749,0,230,39916.0614814815,2009-04-13,01:28:32
39.973444,116.333739,0,227,39916.0615393519,2009-04-13,01:28:37
39.973443,116.333742,0,226,39916.0615972222,2009-04-13,01:28:42
39.973443,116.333742,0,226,39916.0616319444,2009-04-13,01:28:45
39.973444,116.333747,0,229,39916.0616550926,2009-04-13,01:28:47
39.973435,116.333752,0,229,39916.061712963,2009-04-13,01:28:52
39.973435,116.333752,0,229,39916.0617476852,2009-04-13,01:28:55
39.97343,116.333754,0,226,39916.0617708333,2009-04-13,01:28:57
39.973425,116.333768,0,224,39916.0618287037,2009-04-13,01:29:02
39.973419,116.333778,0,221,39916.0618865741,2009-04-13,01:29:07
39.973413,116.333786,0,219,39916.0619444444,2009-04-13,01:29:12
39.973413,116.333784,0,217,39916.0620023148,2009-04-13,01:29:17
39.973415,116.333787,0,216,39916.0620601852,2009-04-13,01:29:22
39.973415,116.333787,0,216,39916.0620949074,2009-04-13,01:29:25
39.973416,116.333794,0,214,39916.0621180556,2009-04-13,01:29:27
39.973418,116.333808,0,212,39916.0621759259,2009-04-13,01:29:32
39.973416,116.333872,0,219,39916.0622337963,2009-04-13,01:29:37
39.973419,116.333917,0,222,39916.0622916667,2009-04-13,01:29:42
39.97342,116.333907,0,224,39916.062349537,2009-04-13,01:29:47
39.973417,116.333897,0,224,39916.0624074074,2009-04-13,01:29:52
39.973411,116.333887,0,225,39916.0624652778,2009-04-13,01:29:57
39.973416,116.333874,0,226,39916.0625231481,2009-04-13,01:30:02
39.973417,116.333843,0,229,39916.0625810185,2009-04-13,01:30:07
39.973425,116.333826,0,229,39916.0626388889,2009-04-13,01:30:12
39.973428,116.333818,0,233,39916.0626967593,2009-04-13,01:30:17
39.973422,116.333814,0,235,39916.0627546296,2009-04-13,01:30:22
39.973421,116.333806,0,236,39916.0628125,2009-04-13,01:30:27
39.973425,116.333805,0,238,39916.0628703704,2009-04-13,01:30:32
39.973425,116.333805,0,238,39916.0629050926,2009-04-13,01:30:35
39.973431,116.333811,0,239,39916.0629282407,2009-04-13,01:30:37
39.973434,116.333849,0,240,39916.0629861111,2009-04-13,01:30:42
39.973433,116.333878,0,240,39916.0630439815,2009-04-13,01:30:47
39.973433,116.333889,0,241,39916.0631018518,2009-04-13,01:30:52
39.973434,116.3339,0,242,39916.0631597222,2009-04-13,01:30:57
39.973432,116.33391,0,243,39916.0632175926,2009-04-13,01:31:02
39.973432,116.33391,0,243,39916.0632523148,2009-04-13,01:31:05
39.973432,116.333918,0,243,39916.063275463,2009-04-13,01:31:07
39.973438,116.334241,0,316,39916.0786689815,2009-04-13,01:53:17
39.973432,116.334318,0,314,39916.0787268518,2009-04-13,01:53:22
39.973447,116.33438,0,314,39916.0787847222,2009-04-13,01:53:27
39.973457,116.334432,0,314,39916.0788425926,2009-04-13,01:53:32
39.973457,116.334463,0,318,39916.078900463,2009-04-13,01:53:37
39.973457,116.334476,0,323,39916.0789583333,2009-04-13,01:53:42
39.973459,116.334485,0,326,39916.0790162037,2009-04-13,01:53:47
39.973459,116.334485,0,326,39916.0790509259,2009-04-13,01:53:50
39.973461,116.334487,0,328,39916.0790740741,2009-04-13,01:53:52
39.97346,116.334475,0,331,39916.0791319444,2009-04-13,01:53:57
39.973464,116.334462,0,334,39916.0791898148,2009-04-13,01:54:02
39.973473,116.334454,0,337,39916.0792476852,2009-04-13,01:54:07
39.973481,116.334451,0,339,39916.0793055556,2009-04-13,01:54:12
39.973476,116.334444,0,342,39916.0793634259,2009-04-13,01:54:17
39.973476,116.334444,0,342,39916.0793981481,2009-04-13,01:54:20
39.973476,116.334446,0,344,39916.0794212963,2009-04-13,01:54:22
39.973479,116.334462,0,346,39916.0794791667,2009-04-13,01:54:27
39.973479,116.334462,0,346,39916.0795138889,2009-04-13,01:54:30
39.973479,116.334466,0,347,39916.079537037,2009-04-13,01:54:32
39.973476,116.334517,0,348,39916.0795949074,2009-04-13,01:54:37
39.973479,116.334613,0,348,39916.0796527778,2009-04-13,01:54:42
39.973444,116.334568,0,343,39916.0797106481,2009-04-13,01:54:47
39.973444,116.334548,0,343,39916.0797685185,2009-04-13,01:54:52
39.973444,116.33455,0,344,39916.0798263889,2009-04-13,01:54:57
39.973446,116.334548,0,345,39916.0798842593,2009-04-13,01:55:02
39.973446,116.334548,0,345,39916.0799189815,2009-04-13,01:55:05
39.973451,116.334544,0,347,39916.0799421296,2009-04-13,01:55:07
39.973453,116.334529,0,348,39916.08,2009-04-13,01:55:12
39.973457,116.33452,0,349,39916.0800578704,2009-04-13,01:55:17
39.973462,116.334518,0,350,39916.0801157407,2009-04-13,01:55:22
39.973467,116.33452,0,351,39916.0801736111,2009-04-13,01:55:27
39.973462,116.334524,0,351,39916.0802314815,2009-04-13,01:55:32
39.973462,116.334524,0,351,39916.0802662037,2009-04-13,01:55:35
39.973461,116.33453,0,352,39916.0802893518,2009-04-13,01:55:37
39.973473,116.334519,0,349,39916.0803472222,2009-04-13,01:55:42
39.973465,116.334462,0,344,39916.0804050926,2009-04-13,01:55:47
39.973465,116.33446,0,343,39916.080462963,2009-04-13,01:55:52
39.973468,116.334463,0,343,39916.0805208333,2009-04-13,01:55:57
39.973469,116.334466,0,342,39916.0805787037,2009-04-13,01:56:02
39.973469,116.334466,0,342,39916.0806134259,2009-04-13,01:56:05
39.973472,116.334473,0,341,39916.0806365741,2009-04-13,01:56:07
39.97348,116.334484,0,341,39916.0806944444,2009-04-13,01:56:12
39.973484,116.334489,0,341,39916.0807523148,2009-04-13,01:56:17
39.973484,116.334489,0,341,39916.080787037,2009-04-13,01:56:20
39.973484,116.334483,0,341,39916.0808101852,2009-04-13,01:56:22
39.973471,116.334465,0,340,39916.0808680556,2009-04-13,01:56:27
39.973461,116.334441,0,336,39916.0809259259,2009-04-13,01:56:32
39.973462,116.334437,0,335,39916.0809837963,2009-04-13,01:56:37
39.973463,116.334432,0,334,39916.0810416667,2009-04-13,01:56:42
39.97346,116.334425,0,333,39916.081099537,2009-04-13,01:56:47
39.973457,116.334425,0,331,39916.0811574074,2009-04-13,01:56:52
39.973457,116.334431,0,329,39916.0812152778,2009-04-13,01:56:57
39.973457,116.334431,0,329,39916.08125,2009-04-13,01:57:00
39.973455,116.334437,0,326,39916.0812731481,2009-04-13,01:57:02
39.973474,116.33446,0,324,39916.0813310185,2009-04-13,01:57:07
39.973487,116.334465,0,321,39916.0813888889,2009-04-13,01:57:12
39.97347,116.334423,0,318,39916.0814467593,2009-04-13,01:57:17
39.973453,116.334359,0,317,39916.0815046296,2009-04-13,01:57:22
39.973465,116.334278,0,315,39916.0815625,2009-04-13,01:57:27
39.973455,116.334221,0,310,39916.0816203704,2009-04-13,01:57:32
39.973447,116.33421,0,311,39916.0816782407,2009-04-13,01:57:37
39.97346,116.334264,0,310,39916.0817361111,2009-04-13,01:57:42
39.973461,116.334283,0,309,39916.0817939815,2009-04-13,01:57:47
39.973461,116.334283,0,309,39916.0818287037,2009-04-13,01:57:50
39.973459,116.33429,0,307,39916.0818518519,2009-04-13,01:57:52
39.973457,116.334303,0,304,39916.0819097222,2009-04-13,01:57:57
39.973457,116.334317,0,302,39916.0819675926,2009-04-13,01:58:02
39.973457,116.334317,0,302,39916.0820023148,2009-04-13,01:58:05
39.973455,116.334325,0,299,39916.082025463,2009-04-13,01:58:07
39.973452,116.334337,0,297,39916.0820833333,2009-04-13,01:58:12
39.973447,116.334348,0,294,39916.0821412037,2009-04-13,01:58:17
39.973447,116.334348,0,294,39916.0821759259,2009-04-13,01:58:20
39.973439,116.334355,0,291,39916.0821990741,2009-04-13,01:58:22
39.973431,116.334345,0,288,39916.0822569444,2009-04-13,01:58:27
39.973415,116.334278,0,287,39916.0823148148,2009-04-13,01:58:32
39.973418,116.33422,0,292,39916.0823726852,2009-04-13,01:58:37
39.973426,116.334178,0,294,39916.0824305556,2009-04-13,01:58:42
39.973434,116.334149,0,293,39916.0824884259,2009-04-13,01:58:47
39.973434,116.334149,0,293,39916.0825231481,2009-04-13,01:58:50
39.973432,116.334143,0,291,39916.0825462963,2009-04-13,01:58:52
39.973416,116.33413,0,288,39916.0826041667,2009-04-13,01:58:57
39.973409,116.334122,0,281,39916.082662037,2009-04-13,01:59:02
39.973409,116.334122,0,281,39916.0826967593,2009-04-13,01:59:05
39.973403,116.33412,0,276,39916.0827199074,2009-04-13,01:59:07
39.973412,116.334119,0,268,39916.0827777778,2009-04-13,01:59:12
39.973403,116.334115,0,263,39916.0828356481,2009-04-13,01:59:17
39.973403,116.334115,0,263,39916.0828703704,2009-04-13,01:59:20
39.973405,116.334118,0,258,39916.0828935185,2009-04-13,01:59:22
39.973418,116.334125,0,253,39916.0829513889,2009-04-13,01:59:27
39.973419,116.334123,0,249,39916.0830092593,2009-04-13,01:59:32
39.973417,116.334125,0,247,39916.0830671296,2009-04-13,01:59:37
39.97342,116.334131,0,244,39916.083125,2009-04-13,01:59:42
39.973426,116.334139,0,243,39916.0831828704,2009-04-13,01:59:47
39.973426,116.334143,0,244,39916.0832407407,2009-04-13,01:59:52
39.973427,116.334143,0,244,39916.0832986111,2009-04-13,01:59:57
39.973427,116.334143,0,245,39916.0833564815,2009-04-13,02:00:02
39.973427,116.334143,0,245,39916.0834143519,2009-04-13,02:00:07
39.973427,116.334144,0,245,39916.0834722222,2009-04-13,02:00:12
39.973427,116.334146,0,245,39916.0835300926,2009-04-13,02:00:17
39.973427,116.334147,0,246,39916.083587963,2009-04-13,02:00:22
39.973427,116.334148,0,246,39916.0836458333,2009-04-13,02:00:27
39.973428,116.334149,0,246,39916.0837037037,2009-04-13,02:00:32
39.973428,116.33415,0,246,39916.0837615741,2009-04-13,02:00:37
39.973428,116.33415,0,246,39916.0838194444,2009-04-13,02:00:42
39.973427,116.334149,0,246,39916.0838773148,2009-04-13,02:00:47
39.973427,116.334148,0,246,39916.0839351852,2009-04-13,02:00:52
39.973426,116.334147,0,247,39916.0839930556,2009-04-13,02:00:57
39.973424,116.334146,0,247,39916.0840509259,2009-04-13,02:01:02
39.973424,116.334145,0,247,39916.0841087963,2009-04-13,02:01:07
39.973423,116.334144,0,247,39916.0841666667,2009-04-13,02:01:12
39.973422,116.334143,0,247,39916.084224537,2009-04-13,02:01:17
39.973422,116.334143,0,247,39916.0842824074,2009-04-13,02:01:22
39.973421,116.334145,0,247,39916.0843402778,2009-04-13,02:01:27
39.973421,116.334147,0,247,39916.0843981481,2009-04-13,02:01:32
39.973421,116.334148,0,248,39916.0844560185,2009-04-13,02:01:37
39.973421,116.334149,0,248,39916.0845138889,2009-04-13,02:01:42
39.973421,116.334149,0,248,39916.0845717593,2009-04-13,02:01:47
39.973421,116.334151,0,248,39916.0846296296,2009-04-13,02:01:52
39.973421,116.33415,0,248,39916.0846875,2009-04-13,02:01:57
39.973421,116.334149,0,248,39916.0847453704,2009-04-13,02:02:02
39.973421,116.33415,0,248,39916.0848032407,2009-04-13,02:02:07
39.973421,116.334151,0,248,39916.0848611111,2009-04-13,02:02:12
39.973421,116.334153,0,248,39916.0849189815,2009-04-13,02:02:17
39.973421,116.334154,0,248,39916.0849768519,2009-04-13,02:02:22
39.973421,116.334154,0,248,39916.0850347222,2009-04-13,02:02:27
39.973421,116.334155,0,249,39916.0850925926,2009-04-13,02:02:32
39.973421,116.334156,0,249,39916.085150463,2009-04-13,02:02:37
39.973421,116.334156,0,249,39916.0852083333,2009-04-13,02:02:42
39.973421,116.334157,0,249,39916.0852662037,2009-04-13,02:02:47
39.973421,116.334157,0,249,39916.0853240741,2009-04-13,02:02:52
39.973421,116.334156,0,249,39916.0853819444,2009-04-13,02:02:57
39.973421,116.334156,0,249,39916.0854398148,2009-04-13,02:03:02
39.973421,116.334157,0,249,39916.0854976852,2009-04-13,02:03:07
39.973421,116.334157,0,249,39916.0855555556,2009-04-13,02:03:12
39.973421,116.334157,0,249,39916.0856134259,2009-04-13,02:03:17
39.973421,116.334156,0,249,39916.0856712963,2009-04-13,02:03:22
39.97342,116.334157,0,249,39916.0857291667,2009-04-13,02:03:27
39.97342,116.334158,0,249,39916.085787037,2009-04-13,02:03:32
39.97342,116.334159,0,249,39916.0858449074,2009-04-13,02:03:37
39.97342,116.33416,0,249,39916.0859027778,2009-04-13,02:03:42
39.97342,116.334161,0,249,39916.0859606481,2009-04-13,02:03:47
39.973419,116.334162,0,249,39916.0860185185,2009-04-13,02:03:52
39.973419,116.334163,0,249,39916.0860763889,2009-04-13,02:03:57
39.97342,116.334165,0,250,39916.0861342593,2009-04-13,02:04:02
39.97342,116.334165,0,250,39916.0861921296,2009-04-13,02:04:07
39.973419,116.334165,0,250,39916.08625,2009-04-13,02:04:12
39.97342,116.334165,0,250,39916.0863078704,2009-04-13,02:04:17
39.97342,116.334165,0,250,39916.0863657407,2009-04-13,02:04:22
39.973419,116.334164,0,250,39916.0864236111,2009-04-13,02:04:27
39.973419,116.334163,0,250,39916.0864814815,2009-04-13,02:04:32
39.973419,116.334164,0,250,39916.0865393518,2009-04-13,02:04:37
39.973419,116.334162,0,250,39916.0865972222,2009-04-13,02:04:42
39.973419,116.334161,0,250,39916.0866550926,2009-04-13,02:04:47
39.973419,116.334161,0,250,39916.086712963,2009-04-13,02:04:52
39.973419,116.33416,0,250,39916.0867708333,2009-04-13,02:04:57
39.973419,116.33416,0,250,39916.0868287037,2009-04-13,02:05:02
39.973419,116.33416,0,250,39916.0868865741,2009-04-13,02:05:07
39.97342,116.334163,0,250,39916.0869444444,2009-04-13,02:05:12
39.97342,116.334163,0,250,39916.0870023148,2009-04-13,02:05:17
39.97342,116.334164,0,250,39916.0870601852,2009-04-13,02:05:22
39.973421,116.334165,0,251,39916.0871180556,2009-04-13,02:05:27
39.973422,116.334167,0,251,39916.0871759259,2009-04-13,02:05:32
39.973422,116.334168,0,251,39916.0872337963,2009-04-13,02:05:37
39.973422,116.334171,0,251,39916.0872916667,2009-04-13,02:05:42
39.973424,116.334175,0,251,39916.087349537,2009-04-13,02:05:47
39.973424,116.334177,0,251,39916.0874074074,2009-04-13,02:05:52
39.973424,116.334178,0,252,39916.0874652778,2009-04-13,02:05:57
39.973425,116.334179,0,252,39916.0875231481,2009-04-13,02:06:02
39.973425,116.33418,0,252,39916.0875810185,2009-04-13,02:06:07
39.973425,116.334181,0,252,39916.0876388889,2009-04-13,02:06:12
39.973426,116.334181,0,252,39916.0876967593,2009-04-13,02:06:17
39.973426,116.334182,0,252,39916.0877546296,2009-04-13,02:06:22
39.973427,116.334183,0,252,39916.0878125,2009-04-13,02:06:27
39.973427,116.334184,0,252,39916.0878703704,2009-04-13,02:06:32
39.973427,116.334185,0,252,39916.0879282407,2009-04-13,02:06:37
39.973428,116.334187,0,253,39916.0879861111,2009-04-13,02:06:42
39.973428,116.33419,0,253,39916.0880439815,2009-04-13,02:06:47
39.973428,116.334192,0,253,39916.0881018518,2009-04-13,02:06:52
39.973428,116.334194,0,253,39916.0881597222,2009-04-13,02:06:57
39.973428,116.334195,0,253,39916.0882175926,2009-04-13,02:07:02
39.973428,116.334197,0,253,39916.088275463,2009-04-13,02:07:07
39.973428,116.334198,0,253,39916.0883333333,2009-04-13,02:07:12
39.973428,116.334198,0,253,39916.0883912037,2009-04-13,02:07:17
39.973428,116.334198,0,254,39916.0884490741,2009-04-13,02:07:22
39.973427,116.334197,0,254,39916.0885069444,2009-04-13,02:07:27
39.973427,116.334197,0,254,39916.0885648148,2009-04-13,02:07:32
39.973426,116.334196,0,254,39916.0886226852,2009-04-13,02:07:37
39.973426,116.334195,0,254,39916.0886805556,2009-04-13,02:07:42
39.973426,116.334194,0,254,39916.0887384259,2009-04-13,02:07:47
39.973426,116.334192,0,254,39916.0887962963,2009-04-13,02:07:52
39.973426,116.334192,0,254,39916.0888310185,2009-04-13,02:07:55
39.973425,116.334185,0,254,39916.0888541667,2009-04-13,02:07:57
39.973417,116.334146,0,251,39916.088912037,2009-04-13,02:08:02
39.973405,116.334132,0,252,39916.0889699074,2009-04-13,02:08:07
39.9734,116.334124,0,252,39916.0890277778,2009-04-13,02:08:12
39.973399,116.334118,0,252,39916.0890856481,2009-04-13,02:08:17
39.973396,116.334112,0,252,39916.0891435185,2009-04-13,02:08:22
39.973392,116.334107,0,252,39916.0892013889,2009-04-13,02:08:27
39.97339,116.334106,0,252,39916.0892592593,2009-04-13,02:08:32
39.97339,116.334106,0,252,39916.0892939815,2009-04-13,02:08:35
39.973388,116.334101,0,252,39916.0893171296,2009-04-13,02:08:37
39.973387,116.334089,0,252,39916.089375,2009-04-13,02:08:42
39.973387,116.334089,0,252,39916.0894097222,2009-04-13,02:08:45
39.973387,116.334081,0,253,39916.0894328704,2009-04-13,02:08:47
39.973394,116.334003,0,251,39916.0894907407,2009-04-13,02:08:52
39.973392,116.333974,0,251,39916.0895486111,2009-04-13,02:08:57
39.973398,116.333986,0,254,39916.0896064815,2009-04-13,02:09:02
39.973397,116.333975,0,255,39916.0896643519,2009-04-13,02:09:07
39.973397,116.333975,0,255,39916.0896990741,2009-04-13,02:09:10
39.973393,116.333978,0,255,39916.0897222222,2009-04-13,02:09:12
39.973389,116.333989,0,256,39916.0897800926,2009-04-13,02:09:17
39.973385,116.334,0,256,39916.089837963,2009-04-13,02:09:22
39.973383,116.33401,0,256,39916.0898958333,2009-04-13,02:09:27
39.973381,116.334023,0,257,39916.0899537037,2009-04-13,02:09:32
39.973382,116.334037,0,257,39916.0900115741,2009-04-13,02:09:37
39.973382,116.334037,0,257,39916.0900462963,2009-04-13,02:09:40
39.973385,116.334034,0,257,39916.0900694444,2009-04-13,02:09:42
39.973384,116.334024,0,257,39916.0901273148,2009-04-13,02:09:47
39.973384,116.334024,0,257,39916.090162037,2009-04-13,02:09:50
39.973383,116.334026,0,257,39916.0901851852,2009-04-13,02:09:52
39.973381,116.334014,0,257,39916.0902430556,2009-04-13,02:09:57
39.973378,116.334,0,257,39916.0903009259,2009-04-13,02:10:02
39.973378,116.333994,0,257,39916.0903587963,2009-04-13,02:10:07
39.973377,116.33399,0,257,39916.0904166667,2009-04-13,02:10:12
39.973377,116.33399,0,257,39916.0904513889,2009-04-13,02:10:15
39.973374,116.333995,0,257,39916.090474537,2009-04-13,02:10:17
39.973374,116.334004,0,256,39916.0905324074,2009-04-13,02:10:22
39.973374,116.334004,0,256,39916.0905671296,2009-04-13,02:10:25
39.973376,116.334006,0,254,39916.0905902778,2009-04-13,02:10:27
39.973375,116.333996,0,253,39916.0906481481,2009-04-13,02:10:32
39.973372,116.333975,0,251,39916.0907060185,2009-04-13,02:10:37
39.973368,116.333961,0,249,39916.0907638889,2009-04-13,02:10:42
39.973366,116.333948,0,248,39916.0908217593,2009-04-13,02:10:47
39.973361,116.33394,0,246,39916.0908796296,2009-04-13,02:10:52
39.973361,116.33394,0,246,39916.0909143519,2009-04-13,02:10:55
39.973359,116.333943,0,244,39916.0909375,2009-04-13,02:10:57
39.973359,116.333954,0,242,39916.0909953704,2009-04-13,02:11:02
39.973359,116.333954,0,242,39916.0910300926,2009-04-13,02:11:05
39.973355,116.333951,0,239,39916.0910532407,2009-04-13,02:11:07
39.973348,116.333983,0,240,39916.0911111111,2009-04-13,02:11:12
39.97336,116.333928,0,242,39916.0911689815,2009-04-13,02:11:17
39.973362,116.33389,0,240,39916.0912268519,2009-04-13,02:11:22
39.973357,116.333847,0,241,39916.0912847222,2009-04-13,02:11:27
39.973375,116.333814,0,244,39916.0913425926,2009-04-13,02:11:32
39.973375,116.33382,0,243,39916.091400463,2009-04-13,02:11:37
39.973375,116.33382,0,243,39916.0914351852,2009-04-13,02:11:40
39.973373,116.333814,0,242,39916.0914583333,2009-04-13,02:11:42
39.973374,116.333831,0,237,39916.0915162037,2009-04-13,02:11:47
39.973383,116.333862,0,231,39916.0915740741,2009-04-13,02:11:52
39.973383,116.333862,0,231,39916.0916087963,2009-04-13,02:11:55
39.973389,116.333865,0,225,39916.0916319444,2009-04-13,02:11:57
39.973387,116.333875,0,223,39916.0916898148,2009-04-13,02:12:02
39.973381,116.333872,0,221,39916.0917476852,2009-04-13,02:12:07
39.973381,116.333872,0,221,39916.0917824074,2009-04-13,02:12:10
39.973375,116.333871,0,220,39916.0918055556,2009-04-13,02:12:12
39.973366,116.333871,0,219,39916.0918634259,2009-04-13,02:12:17
39.973359,116.333866,0,220,39916.0919212963,2009-04-13,02:12:22
39.973359,116.333866,0,220,39916.0919560185,2009-04-13,02:12:25
39.973356,116.333864,0,220,39916.0919791667,2009-04-13,02:12:27
39.973354,116.333873,0,221,39916.092037037,2009-04-13,02:12:32
39.973354,116.333889,0,223,39916.0920949074,2009-04-13,02:12:37
39.973357,116.333937,0,228,39916.0921527778,2009-04-13,02:12:42
39.973361,116.334029,0,236,39916.0922106481,2009-04-13,02:12:47
39.973368,116.334095,0,237,39916.0922685185,2009-04-13,02:12:52
39.973368,116.334095,0,237,39916.0923032407,2009-04-13,02:12:55
39.97336,116.334097,0,242,39916.0923263889,2009-04-13,02:12:57
39.973374,116.334099,0,248,39916.0923842593,2009-04-13,02:13:02
39.973377,116.334101,0,251,39916.0924421296,2009-04-13,02:13:07
39.97338,116.334099,0,256,39916.0925,2009-04-13,02:13:12
39.97338,116.334095,0,260,39916.0925578704,2009-04-13,02:13:17
39.97338,116.334095,0,260,39916.0925925926,2009-04-13,02:13:20
39.97338,116.334098,0,265,39916.0926157407,2009-04-13,02:13:22
39.973299,116.334422,0,316,39916.1387384259,2009-04-13,03:19:47
39.973305,116.334505,0,317,39916.1387962963,2009-04-13,03:19:52
39.973293,116.334546,0,319,39916.1388541667,2009-04-13,03:19:57
39.973307,116.334523,0,322,39916.138912037,2009-04-13,03:20:02
39.973316,116.334543,0,327,39916.1389699074,2009-04-13,03:20:07
39.973282,116.334642,0,333,39916.1390277778,2009-04-13,03:20:12
39.973263,116.334698,0,340,39916.1390856481,2009-04-13,03:20:17
39.973258,116.334734,0,342,39916.1391435185,2009-04-13,03:20:22
39.973275,116.334765,0,343,39916.1392013889,2009-04-13,03:20:27
39.97328,116.334674,0,339,39916.1392592593,2009-04-13,03:20:32
39.973286,116.334604,0,340,39916.1393171296,2009-04-13,03:20:37
39.973286,116.334604,0,340,39916.1393518519,2009-04-13,03:20:40
39.973286,116.334598,0,343,39916.139375,2009-04-13,03:20:42
39.973292,116.334582,0,346,39916.1394328704,2009-04-13,03:20:47
39.973311,116.334512,0,349,39916.1394907407,2009-04-13,03:20:52
39.973309,116.334482,0,350,39916.1395486111,2009-04-13,03:20:57
39.973301,116.334479,0,345,39916.1396064815,2009-04-13,03:21:02
39.973298,116.334477,0,347,39916.1396643519,2009-04-13,03:21:07
39.973298,116.334477,0,347,39916.1396990741,2009-04-13,03:21:10
39.973294,116.334478,0,349,39916.1397222222,2009-04-13,03:21:12
39.973292,116.334432,0,350,39916.1397800926,2009-04-13,03:21:17
39.973286,116.334443,0,352,39916.139837963,2009-04-13,03:21:22
39.973284,116.334502,0,352,39916.1398958333,2009-04-13,03:21:27
39.973299,116.334542,0,357,39916.1399537037,2009-04-13,03:21:32
39.973307,116.334559,0,359,39916.1400115741,2009-04-13,03:21:37
39.973307,116.334559,0,359,39916.1400462963,2009-04-13,03:21:40
39.973308,116.334559,0,360,39916.1400694444,2009-04-13,03:21:42
39.973304,116.33457,0,362,39916.1401273148,2009-04-13,03:21:47
39.973294,116.3346,0,362,39916.1401851852,2009-04-13,03:21:52
39.973271,116.334706,0,358,39916.1402430556,2009-04-13,03:21:57
39.973267,116.334817,0,354,39916.1403009259,2009-04-13,03:22:02
39.973271,116.334935,0,350,39916.1403587963,2009-04-13,03:22:07
39.973289,116.334888,0,348,39916.1404166667,2009-04-13,03:22:12
39.973296,116.334924,0,346,39916.140474537,2009-04-13,03:22:17
39.97329,116.334893,0,342,39916.1405324074,2009-04-13,03:22:22
39.9733,116.334898,0,342,39916.1405902778,2009-04-13,03:22:27
39.973316,116.334899,0,341,39916.1406481481,2009-04-13,03:22:32
39.973316,116.334899,0,341,39916.1406828704,2009-04-13,03:22:35
39.973318,116.334906,0,343,39916.1407060185,2009-04-13,03:22:37
39.973316,116.334895,0,344,39916.1407638889,2009-04-13,03:22:42
39.973292,116.334794,0,348,39916.1408217593,2009-04-13,03:22:47
39.973264,116.334895,0,358,39916.1408796296,2009-04-13,03:22:52
39.973261,116.33487,0,358,39916.1409375,2009-04-13,03:22:57
39.97326,116.334858,0,360,39916.1409953704,2009-04-13,03:23:02
39.973245,116.334834,0,366,39916.1410532407,2009-04-13,03:23:07
39.973234,116.334851,0,366,39916.1411111111,2009-04-13,03:23:12
39.973225,116.334877,0,369,39916.1411689815,2009-04-13,03:23:17
39.973225,116.334877,0,369,39916.1412037037,2009-04-13,03:23:20
39.973224,116.334878,0,371,39916.1412268518,2009-04-13,03:23:22
39.973228,116.334869,0,373,39916.1412847222,2009-04-13,03:23:27
39.97323,116.334858,0,375,39916.1413425926,2009-04-13,03:23:32
39.973236,116.334803,0,376,39916.141400463,2009-04-13,03:23:37
39.973254,116.334743,0,377,39916.1414583333,2009-04-13,03:23:42
39.973273,116.334726,0,377,39916.1415162037,2009-04-13,03:23:47
39.973274,116.334771,0,376,39916.1415740741,2009-04-13,03:23:52
39.973268,116.334785,0,376,39916.1416319444,2009-04-13,03:23:57
39.973267,116.334793,0,377,39916.1416898148,2009-04-13,03:24:02
39.973267,116.334793,0,377,39916.141724537,2009-04-13,03:24:05
39.973266,116.334797,0,379,39916.1417476852,2009-04-13,03:24:07
39.973265,116.334787,0,380,39916.1418055556,2009-04-13,03:24:12
39.973265,116.334787,0,380,39916.1418402778,2009-04-13,03:24:15
39.973264,116.334792,0,380,39916.1418634259,2009-04-13,03:24:17
39.973255,116.334831,0,381,39916.1419212963,2009-04-13,03:24:22
39.973265,116.33491,0,381,39916.1419791667,2009-04-13,03:24:27
39.973265,116.334972,0,389,39916.142037037,2009-04-13,03:24:32
39.973275,116.334993,0,394,39916.1420949074,2009-04-13,03:24:37
39.973274,116.334963,0,394,39916.1421527778,2009-04-13,03:24:42
39.97327,116.334965,0,396,39916.1422106481,2009-04-13,03:24:47
39.973267,116.334964,0,397,39916.1422685185,2009-04-13,03:24:52
39.973265,116.334957,0,397,39916.1423263889,2009-04-13,03:24:57
39.973262,116.334961,0,399,39916.1423842593,2009-04-13,03:25:02
39.973257,116.334963,0,399,39916.1424421296,2009-04-13,03:25:07
39.973252,116.334969,0,400,39916.1425,2009-04-13,03:25:12
39.973247,116.334974,0,401,39916.1425578704,2009-04-13,03:25:17
39.973247,116.334974,0,401,39916.1425925926,2009-04-13,03:25:20
39.973243,116.334966,0,402,39916.1426157407,2009-04-13,03:25:22
39.973239,116.334956,0,403,39916.1426736111,2009-04-13,03:25:27
39.973239,116.334956,0,403,39916.1427083333,2009-04-13,03:25:30
39.973236,116.334956,0,404,39916.1427314815,2009-04-13,03:25:32
39.973217,116.33503,0,409,39916.1427893518,2009-04-13,03:25:37
39.973201,116.335132,0,416,39916.1428472222,2009-04-13,03:25:42
39.973197,116.335253,0,419,39916.1429050926,2009-04-13,03:25:47
39.973189,116.335296,0,420,39916.142962963,2009-04-13,03:25:52
39.9732,116.335258,0,424,39916.1430208333,2009-04-13,03:25:57
39.973202,116.335247,0,425,39916.1430787037,2009-04-13,03:26:02
39.973204,116.335257,0,426,39916.1431365741,2009-04-13,03:26:07
39.973206,116.335273,0,428,39916.1431944444,2009-04-13,03:26:12
39.973219,116.335288,0,428,39916.1432523148,2009-04-13,03:26:17
39.973218,116.335286,0,429,39916.1433101852,2009-04-13,03:26:22
39.973218,116.335286,0,429,39916.1433449074,2009-04-13,03:26:25
39.973223,116.335279,0,431,39916.1433680556,2009-04-13,03:26:27
39.973203,116.335346,0,433,39916.1434259259,2009-04-13,03:26:32
39.973198,116.335418,0,436,39916.1434837963,2009-04-13,03:26:37
39.973187,116.335483,0,434,39916.1435416667,2009-04-13,03:26:42
39.973196,116.335487,0,435,39916.143599537,2009-04-13,03:26:47
39.973205,116.335474,0,435,39916.1436574074,2009-04-13,03:26:52
39.973201,116.335473,0,435,39916.1437152778,2009-04-13,03:26:57
39.973199,116.335476,0,437,39916.1437731481,2009-04-13,03:27:02
39.973198,116.335471,0,438,39916.1438310185,2009-04-13,03:27:07
39.973198,116.335471,0,438,39916.1438657407,2009-04-13,03:27:10
39.973197,116.335468,0,439,39916.1438888889,2009-04-13,03:27:12
39.973197,116.335456,0,440,39916.1439467593,2009-04-13,03:27:17
39.973197,116.335456,0,440,39916.1439814815,2009-04-13,03:27:20
39.973195,116.335461,0,441,39916.1440046296,2009-04-13,03:27:22
39.973198,116.335473,0,443,39916.1440625,2009-04-13,03:27:27
39.973202,116.335472,0,445,39916.1441203704,2009-04-13,03:27:32
39.973204,116.335474,0,447,39916.1441782407,2009-04-13,03:27:37
39.973203,116.335479,0,448,39916.1442361111,2009-04-13,03:27:42
39.973201,116.335473,0,450,39916.1442939815,2009-04-13,03:27:47
39.973199,116.335466,0,452,39916.1443518519,2009-04-13,03:27:52
39.973199,116.335466,0,452,39916.1443865741,2009-04-13,03:27:55
39.973202,116.33547,0,454,39916.1444097222,2009-04-13,03:27:57
39.973203,116.335482,0,455,39916.1444675926,2009-04-13,03:28:02
39.973208,116.33555,0,453,39916.144525463,2009-04-13,03:28:07
39.97319,116.335524,0,452,39916.1445833333,2009-04-13,03:28:12
39.973191,116.335513,0,452,39916.1446412037,2009-04-13,03:28:17
39.973191,116.335513,0,452,39916.1446759259,2009-04-13,03:28:20
39.973186,116.335519,0,453,39916.1446990741,2009-04-13,03:28:22
39.973182,116.335528,0,454,39916.1447569444,2009-04-13,03:28:27
39.97318,116.335533,0,455,39916.1448148148,2009-04-13,03:28:32
39.973178,116.335525,0,455,39916.1448726852,2009-04-13,03:28:37
39.973177,116.33552,0,456,39916.1449305556,2009-04-13,03:28:42
39.973175,116.335526,0,456,39916.1449884259,2009-04-13,03:28:47
39.973173,116.335534,0,457,39916.1450462963,2009-04-13,03:28:52
39.973174,116.335537,0,458,39916.1451041667,2009-04-13,03:28:57
39.973174,116.335537,0,458,39916.1451388889,2009-04-13,03:29:00
39.973175,116.335529,0,459,39916.145162037,2009-04-13,03:29:02
39.973175,116.335514,0,460,39916.1452199074,2009-04-13,03:29:07
39.973178,116.335491,0,459,39916.1452777778,2009-04-13,03:29:12
39.973181,116.335543,0,455,39916.1453356481,2009-04-13,03:29:17
39.973181,116.335532,0,456,39916.1453935185,2009-04-13,03:29:22
39.973181,116.335532,0,456,39916.1454282407,2009-04-13,03:29:25
39.97318,116.33554,0,456,39916.1454513889,2009-04-13,03:29:27
39.973183,116.335653,0,459,39916.1455092593,2009-04-13,03:29:32
39.973174,116.335694,0,461,39916.1455671296,2009-04-13,03:29:37
39.973155,116.335774,0,460,39916.145625,2009-04-13,03:29:42
39.973155,116.335774,0,460,39916.1456597222,2009-04-13,03:29:45
39.973148,116.335782,0,460,39916.1456828704,2009-04-13,03:29:47
39.973158,116.33575,0,459,39916.1457407407,2009-04-13,03:29:52
39.973154,116.335714,0,459,39916.1457986111,2009-04-13,03:29:57
39.973156,116.335723,0,459,39916.1458564815,2009-04-13,03:30:02
39.973158,116.335735,0,460,39916.1459143519,2009-04-13,03:30:07
39.973162,116.335748,0,460,39916.1459722222,2009-04-13,03:30:12
39.973166,116.335756,0,460,39916.1460300926,2009-04-13,03:30:17
39.973166,116.335756,0,460,39916.1460648148,2009-04-13,03:30:20
39.973167,116.335751,0,461,39916.146087963,2009-04-13,03:30:22
39.973166,116.335736,0,461,39916.1461458333,2009-04-13,03:30:27
39.973165,116.335721,0,461,39916.1462037037,2009-04-13,03:30:32
39.973165,116.335712,0,461,39916.1462615741,2009-04-13,03:30:37
39.973166,116.335709,0,461,39916.1463194444,2009-04-13,03:30:42
39.973166,116.335709,0,461,39916.1463541667,2009-04-13,03:30:45
39.973169,116.335717,0,460,39916.1463773148,2009-04-13,03:30:47
39.97317,116.33573,0,459,39916.1464351852,2009-04-13,03:30:52
39.973176,116.335867,0,456,39916.1464930556,2009-04-13,03:30:57
39.973168,116.33588,0,454,39916.1465509259,2009-04-13,03:31:02
39.973166,116.335896,0,449,39916.1466087963,2009-04-13,03:31:07
39.97317,116.335873,0,448,39916.1466666667,2009-04-13,03:31:12
39.973171,116.335875,0,446,39916.146724537,2009-04-13,03:31:17
39.973171,116.335875,0,446,39916.1467592593,2009-04-13,03:31:20
39.973169,116.335882,0,445,39916.1467824074,2009-04-13,03:31:22
39.973166,116.335893,0,444,39916.1468402778,2009-04-13,03:31:27
39.973163,116.335896,0,443,39916.1468981481,2009-04-13,03:31:32
39.973163,116.335896,0,443,39916.1469328704,2009-04-13,03:31:35
39.973162,116.335888,0,442,39916.1469560185,2009-04-13,03:31:37
39.973163,116.335877,0,442,39916.1470138889,2009-04-13,03:31:42
39.973168,116.335859,0,440,39916.1470717593,2009-04-13,03:31:47
39.973157,116.335819,0,437,39916.1471296296,2009-04-13,03:31:52
39.973155,116.335813,0,434,39916.1471875,2009-04-13,03:31:57
39.973155,116.335813,0,434,39916.1472222222,2009-04-13,03:32:00
39.973157,116.335814,0,433,39916.1472453704,2009-04-13,03:32:02
39.973167,116.335844,0,432,39916.1473032407,2009-04-13,03:32:07
39.973183,116.335905,0,430,39916.1473611111,2009-04-13,03:32:12
39.973188,116.335953,0,430,39916.1474189815,2009-04-13,03:32:17
39.973184,116.335959,0,432,39916.1474768519,2009-04-13,03:32:22
39.973184,116.335957,0,432,39916.1475347222,2009-04-13,03:32:27
39.973187,116.335956,0,432,39916.1475925926,2009-04-13,03:32:32
39.973193,116.335957,0,431,39916.147650463,2009-04-13,03:32:37
39.97319,116.335958,0,431,39916.1477083333,2009-04-13,03:32:42
39.973192,116.335956,0,431,39916.1477662037,2009-04-13,03:32:47
39.97319,116.335959,0,431,39916.1478240741,2009-04-13,03:32:52
39.973185,116.335962,0,431,39916.1478819444,2009-04-13,03:32:57
39.97318,116.335963,0,431,39916.1479398148,2009-04-13,03:33:02
39.97318,116.335962,0,431,39916.1479976852,2009-04-13,03:33:07
39.973178,116.33596,0,430,39916.1480555556,2009-04-13,03:33:12
39.973179,116.335958,0,430,39916.1481134259,2009-04-13,03:33:17
39.973177,116.335958,0,430,39916.1481712963,2009-04-13,03:33:22
39.973173,116.335959,0,430,39916.1482291667,2009-04-13,03:33:27
39.973171,116.335959,0,430,39916.148287037,2009-04-13,03:33:32
39.973168,116.335962,0,430,39916.1483449074,2009-04-13,03:33:37
39.973163,116.335968,0,430,39916.1484027778,2009-04-13,03:33:42
39.973157,116.33597,0,431,39916.1484606481,2009-04-13,03:33:47
39.973153,116.335971,0,431,39916.1485185185,2009-04-13,03:33:52
39.973152,116.33597,0,431,39916.1485763889,2009-04-13,03:33:57
39.973154,116.33597,0,431,39916.1486342593,2009-04-13,03:34:02
39.973159,116.335972,0,431,39916.1486921296,2009-04-13,03:34:07
39.973157,116.335976,0,430,39916.14875,2009-04-13,03:34:12
39.973157,116.335976,0,430,39916.1487847222,2009-04-13,03:34:15
39.973153,116.33598,0,430,39916.1488078704,2009-04-13,03:34:17
39.973143,116.335985,0,430,39916.1488657407,2009-04-13,03:34:22
39.973143,116.335985,0,430,39916.148900463,2009-04-13,03:34:25
39.973138,116.335991,0,430,39916.1489236111,2009-04-13,03:34:27
39.973135,116.33612,0,430,39916.1489814815,2009-04-13,03:34:32
39.973135,116.33612,0,430,39916.1490162037,2009-04-13,03:34:35
39.973129,116.336126,0,430,39916.1490393518,2009-04-13,03:34:37
39.973122,116.336136,0,430,39916.1490972222,2009-04-13,03:34:42
39.973117,116.336141,0,430,39916.1491550926,2009-04-13,03:34:47
39.973112,116.336146,0,431,39916.149212963,2009-04-13,03:34:52
39.973111,116.336151,0,431,39916.1492708333,2009-04-13,03:34:57
39.973107,116.336154,0,431,39916.1493287037,2009-04-13,03:35:02
39.973106,116.336154,0,431,39916.1493865741,2009-04-13,03:35:07
39.973108,116.336155,0,431,39916.1494444444,2009-04-13,03:35:12
39.973109,116.336157,0,431,39916.1495023148,2009-04-13,03:35:17
39.973107,116.33616,0,431,39916.1495601852,2009-04-13,03:35:22
39.973108,116.336162,0,431,39916.1496180556,2009-04-13,03:35:27
39.973106,116.336164,0,431,39916.1496759259,2009-04-13,03:35:32
39.973101,116.336165,0,431,39916.1497337963,2009-04-13,03:35:37
39.973099,116.336167,0,431,39916.1497916667,2009-04-13,03:35:42
39.9731,116.336169,0,431,39916.149849537,2009-04-13,03:35:47
39.973097,116.336173,0,431,39916.1499074074,2009-04-13,03:35:52
39.973091,116.336179,0,430,39916.1499652778,2009-04-13,03:35:57
39.973091,116.336179,0,430,39916.15,2009-04-13,03:36:00
39.973087,116.336184,0,431,39916.1500231481,2009-04-13,03:36:02
39.973082,116.336277,0,431,39916.1500810185,2009-04-13,03:36:07
39.973078,116.336287,0,431,39916.1501388889,2009-04-13,03:36:12
39.973074,116.336294,0,431,39916.1501967593,2009-04-13,03:36:17
39.973073,116.336297,0,432,39916.1502546296,2009-04-13,03:36:22
39.973072,116.336297,0,432,39916.1503125,2009-04-13,03:36:27
39.973073,116.336298,0,431,39916.1503703704,2009-04-13,03:36:32
39.973072,116.3363,0,431,39916.1504282407,2009-04-13,03:36:37
39.973071,116.336302,0,431,39916.1504861111,2009-04-13,03:36:42
39.973071,116.336304,0,431,39916.1505439815,2009-04-13,03:36:47
39.973071,116.336305,0,431,39916.1506018518,2009-04-13,03:36:52
39.973074,116.336305,0,431,39916.1506597222,2009-04-13,03:36:57
39.973077,116.336306,0,431,39916.1507175926,2009-04-13,03:37:02
39.97308,116.336306,0,431,39916.150775463,2009-04-13,03:37:07
39.97308,116.336306,0,431,39916.1508101852,2009-04-13,03:37:10
39.97308,116.336308,0,431,39916.1508333333,2009-04-13,03:37:12
39.973073,116.336428,0,429,39916.1508912037,2009-04-13,03:37:17
39.973065,116.336599,0,427,39916.1509490741,2009-04-13,03:37:22
39.973063,116.336761,0,427,39916.1510069444,2009-04-13,03:37:27
39.973059,116.336859,0,427,39916.1510648148,2009-04-13,03:37:32
39.973051,116.336934,0,426,39916.1511226852,2009-04-13,03:37:37
39.973051,116.336951,0,426,39916.1511805556,2009-04-13,03:37:42
39.973051,116.336951,0,426,39916.1512384259,2009-04-13,03:37:47
39.973053,116.33695,0,426,39916.1512962963,2009-04-13,03:37:52
39.973054,116.336947,0,426,39916.1513541667,2009-04-13,03:37:57
39.973056,116.336943,0,426,39916.151412037,2009-04-13,03:38:02
39.973057,116.336942,0,426,39916.1514699074,2009-04-13,03:38:07
39.973056,116.336942,0,426,39916.1515277778,2009-04-13,03:38:12
39.973057,116.33694,0,426,39916.1515856481,2009-04-13,03:38:17
39.973059,116.33694,0,426,39916.1516435185,2009-04-13,03:38:22
39.97306,116.33694,0,426,39916.1517013889,2009-04-13,03:38:27
39.973058,116.336941,0,426,39916.1517592593,2009-04-13,03:38:32
39.973056,116.336942,0,426,39916.1518171296,2009-04-13,03:38:37
39.973055,116.336943,0,426,39916.151875,2009-04-13,03:38:42
39.973054,116.336944,0,426,39916.1519328704,2009-04-13,03:38:47
39.973054,116.336944,0,426,39916.1519907407,2009-04-13,03:38:52
39.973054,116.336943,0,426,39916.1520486111,2009-04-13,03:38:57
39.973056,116.336943,0,426,39916.1521064815,2009-04-13,03:39:02
39.973056,116.336945,0,426,39916.1521643519,2009-04-13,03:39:07
39.973055,116.336945,0,425,39916.1522222222,2009-04-13,03:39:12
39.973059,116.336944,0,425,39916.1522800926,2009-04-13,03:39:17
39.973065,116.336944,0,425,39916.152337963,2009-04-13,03:39:22
39.973067,116.336946,0,425,39916.1523958333,2009-04-13,03:39:27
39.973065,116.336948,0,424,39916.1524537037,2009-04-13,03:39:32
39.973067,116.336948,0,424,39916.1525115741,2009-04-13,03:39:37
39.973067,116.336949,0,424,39916.1525694444,2009-04-13,03:39:42
39.973068,116.336952,0,424,39916.1526273148,2009-04-13,03:39:47
39.973068,116.336952,0,424,39916.152662037,2009-04-13,03:39:50
39.973071,116.336955,0,423,39916.1526851852,2009-04-13,03:39:52
39.973074,116.337081,0,421,39916.1527430556,2009-04-13,03:39:57
39.973073,116.337081,0,420,39916.1528009259,2009-04-13,03:40:02
39.97307,116.337079,0,420,39916.1528587963,2009-04-13,03:40:07
39.973071,116.337077,0,420,39916.1529166667,2009-04-13,03:40:12
39.973072,116.337074,0,420,39916.152974537,2009-04-13,03:40:17
39.973074,116.337074,0,420,39916.1530324074,2009-04-13,03:40:22
39.973076,116.337076,0,419,39916.1530902778,2009-04-13,03:40:27
39.973076,116.337076,0,419,39916.1531481481,2009-04-13,03:40:32
39.97308,116.337074,0,419,39916.1532060185,2009-04-13,03:40:37
39.97308,116.337074,0,419,39916.1532407407,2009-04-13,03:40:40
39.973083,116.337074,0,419,39916.1532638889,2009-04-13,03:40:42
39.973091,116.336995,0,417,39916.1533217593,2009-04-13,03:40:47
39.973096,116.336958,0,414,39916.1533796296,2009-04-13,03:40:52
39.973097,116.336957,0,414,39916.1534375,2009-04-13,03:40:57
39.973098,116.336955,0,414,39916.1534953704,2009-04-13,03:41:02
39.973099,116.336954,0,414,39916.1535532407,2009-04-13,03:41:07
39.973101,116.33695,0,414,39916.1536111111,2009-04-13,03:41:12
39.973105,116.336948,0,413,39916.1536689815,2009-04-13,03:41:17
39.973109,116.336944,0,413,39916.1537268519,2009-04-13,03:41:22
39.97311,116.336943,0,412,39916.1537847222,2009-04-13,03:41:27
39.973109,116.336944,0,412,39916.1538425926,2009-04-13,03:41:32
39.973111,116.336945,0,412,39916.153900463,2009-04-13,03:41:37
39.973114,116.336943,0,411,39916.1539583333,2009-04-13,03:41:42
39.973116,116.336944,0,410,39916.1540162037,2009-04-13,03:41:47
39.973117,116.336947,0,410,39916.1540740741,2009-04-13,03:41:52
39.973118,116.336948,0,410,39916.1541319444,2009-04-13,03:41:57
39.973122,116.336949,0,410,39916.1541898148,2009-04-13,03:42:02
39.97312,116.336952,0,409,39916.1542476852,2009-04-13,03:42:07
39.97312,116.336952,0,409,39916.1542824074,2009-04-13,03:42:10
39.973119,116.336951,0,409,39916.1543055556,2009-04-13,03:42:12
39.973125,116.336941,0,408,39916.1543634259,2009-04-13,03:42:17
39.973129,116.336917,0,408,39916.1544212963,2009-04-13,03:42:22
39.973139,116.336903,0,408,39916.1544791667,2009-04-13,03:42:27
39.97315,116.336591,0,405,39916.154537037,2009-04-13,03:42:32
39.973154,116.336583,0,404,39916.1545949074,2009-04-13,03:42:37
39.973159,116.336578,0,403,39916.1546527778,2009-04-13,03:42:42
39.973163,116.336573,0,403,39916.1547106481,2009-04-13,03:42:47
39.973166,116.33657,0,402,39916.1547685185,2009-04-13,03:42:52
39.97317,116.336562,0,402,39916.1548263889,2009-04-13,03:42:57
39.973176,116.336557,0,401,39916.1548842593,2009-04-13,03:43:02
39.973179,116.336553,0,400,39916.1549421296,2009-04-13,03:43:07
39.973181,116.336548,0,400,39916.155,2009-04-13,03:43:12
39.973181,116.336546,0,400,39916.1550578704,2009-04-13,03:43:17
39.97318,116.336539,0,399,39916.1551157407,2009-04-13,03:43:22
39.973179,116.336535,0,399,39916.1551736111,2009-04-13,03:43:27
39.97318,116.336529,0,399,39916.1552314815,2009-04-13,03:43:32
39.97318,116.336529,0,399,39916.1552662037,2009-04-13,03:43:35
39.973184,116.336523,0,399,39916.1552893519,2009-04-13,03:43:37
39.973188,116.336511,0,398,39916.1553472222,2009-04-13,03:43:42
39.973192,116.336506,0,398,39916.1554050926,2009-04-13,03:43:47
39.973195,116.336499,0,398,39916.155462963,2009-04-13,03:43:52
39.973197,116.336492,0,398,39916.1555208333,2009-04-13,03:43:57
39.973198,116.33649,0,397,39916.1555787037,2009-04-13,03:44:02
39.973198,116.336486,0,397,39916.1556365741,2009-04-13,03:44:07
39.973195,116.336483,0,397,39916.1556944444,2009-04-13,03:44:12
39.973192,116.336483,0,397,39916.1557523148,2009-04-13,03:44:17
39.973191,116.336483,0,397,39916.1558101852,2009-04-13,03:44:22
39.973192,116.33648,0,397,39916.1558680556,2009-04-13,03:44:27
39.973192,116.336477,0,397,39916.1559259259,2009-04-13,03:44:32
39.973192,116.336477,0,397,39916.1559606481,2009-04-13,03:44:35
39.973197,116.336473,0,397,39916.1559837963,2009-04-13,03:44:37
39.973202,116.336459,0,397,39916.1560416667,2009-04-13,03:44:42
39.973202,116.336459,0,397,39916.1560763889,2009-04-13,03:44:45
39.973207,116.336452,0,397,39916.156099537,2009-04-13,03:44:47
39.973211,116.336438,0,396,39916.1561574074,2009-04-13,03:44:52
39.973211,116.336433,0,396,39916.1562152778,2009-04-13,03:44:57
39.973211,116.336429,0,396,39916.1562731481,2009-04-13,03:45:02
39.973212,116.336421,0,395,39916.1563310185,2009-04-13,03:45:07
39.973216,116.336417,0,395,39916.1563888889,2009-04-13,03:45:12
39.97322,116.33641,0,395,39916.1564467593,2009-04-13,03:45:17
39.973223,116.336405,0,394,39916.1565046296,2009-04-13,03:45:22
39.973225,116.336404,0,394,39916.1565625,2009-04-13,03:45:27
39.973225,116.336402,0,394,39916.1566203704,2009-04-13,03:45:32
39.973227,116.336398,0,394,39916.1566782407,2009-04-13,03:45:37
39.973234,116.336392,0,394,39916.1567361111,2009-04-13,03:45:42
39.97324,116.336386,0,394,39916.1567939815,2009-04-13,03:45:47
39.973247,116.336379,0,394,39916.1568518518,2009-04-13,03:45:52
39.973248,116.336375,0,394,39916.1569097222,2009-04-13,03:45:57
39.973253,116.336375,0,393,39916.1569675926,2009-04-13,03:46:02
39.973257,116.336369,0,393,39916.157025463,2009-04-13,03:46:07
39.973262,116.336361,0,393,39916.1570833333,2009-04-13,03:46:12
39.973267,116.336356,0,392,39916.1571412037,2009-04-13,03:46:17
39.973272,116.336352,0,392,39916.1571990741,2009-04-13,03:46:22
39.973274,116.336348,0,392,39916.1572569444,2009-04-13,03:46:27
39.973277,116.336347,0,391,39916.1573148148,2009-04-13,03:46:32
39.973277,116.336347,0,391,39916.157349537,2009-04-13,03:46:35
39.973277,116.33634,0,391,39916.1573726852,2009-04-13,03:46:37
39.973275,116.336329,0,391,39916.1574305556,2009-04-13,03:46:42
39.973275,116.336329,0,391,39916.1574652778,2009-04-13,03:46:45
39.973276,116.336326,0,391,39916.1574884259,2009-04-13,03:46:47
39.97328,116.336315,0,391,39916.1575462963,2009-04-13,03:46:52
39.973282,116.336307,0,391,39916.1576041667,2009-04-13,03:46:57
39.973281,116.336307,0,390,39916.157662037,2009-04-13,03:47:02
39.973281,116.336307,0,390,39916.1576967593,2009-04-13,03:47:05
39.973278,116.336303,0,390,39916.1577199074,2009-04-13,03:47:07
39.97328,116.336291,0,390,39916.1577777778,2009-04-13,03:47:12
39.973285,116.336268,0,390,39916.1578356481,2009-04-13,03:47:17
39.973285,116.336268,0,390,39916.1578703704,2009-04-13,03:47:20
39.973292,116.336262,0,390,39916.1578935185,2009-04-13,03:47:22
39.973298,116.336247,0,390,39916.1579513889,2009-04-13,03:47:27
39.973305,116.33623,0,390,39916.1580092593,2009-04-13,03:47:32
39.973305,116.33623,0,390,39916.1580439815,2009-04-13,03:47:35
39.973308,116.336222,0,390,39916.1580671296,2009-04-13,03:47:37
39.973313,116.336201,0,389,39916.158125,2009-04-13,03:47:42
39.973318,116.336182,0,389,39916.1581828704,2009-04-13,03:47:47
39.973322,116.336167,0,389,39916.1582407407,2009-04-13,03:47:52
39.97331,116.335523,0,386,39916.1582986111,2009-04-13,03:47:57
39.973317,116.335394,0,381,39916.1583564815,2009-04-13,03:48:02
39.973331,116.335303,0,375,39916.1584143518,2009-04-13,03:48:07
39.973339,116.335284,0,373,39916.1584722222,2009-04-13,03:48:12
39.973345,116.335279,0,372,39916.1585300926,2009-04-13,03:48:17
39.973348,116.335277,0,372,39916.158587963,2009-04-13,03:48:22
39.973351,116.335276,0,372,39916.1586458333,2009-04-13,03:48:27
39.973358,116.335274,0,371,39916.1587037037,2009-04-13,03:48:32
39.973361,116.335274,0,371,39916.1587615741,2009-04-13,03:48:37
39.973363,116.335275,0,371,39916.1588194444,2009-04-13,03:48:42
39.973365,116.335275,0,370,39916.1588773148,2009-04-13,03:48:47
39.973366,116.335272,0,369,39916.1589351852,2009-04-13,03:48:52
39.973367,116.335269,0,369,39916.1589930556,2009-04-13,03:48:57
39.973367,116.335269,0,369,39916.1590277778,2009-04-13,03:49:00
39.97337,116.335266,0,368,39916.1590509259,2009-04-13,03:49:02
39.973376,116.335257,0,368,39916.1591087963,2009-04-13,03:49:07
39.973384,116.335243,0,367,39916.1591666667,2009-04-13,03:49:12
39.973395,116.335234,0,366,39916.159224537,2009-04-13,03:49:17
39.973399,116.335229,0,365,39916.1592824074,2009-04-13,03:49:22
39.973405,116.335224,0,365,39916.1593402778,2009-04-13,03:49:27
39.97341,116.335223,0,364,39916.1593981481,2009-04-13,03:49:32
39.973415,116.335219,0,364,39916.1594560185,2009-04-13,03:49:37
39.973415,116.335217,0,363,39916.1595138889,2009-04-13,03:49:42
39.973418,116.335214,0,363,39916.1595717593,2009-04-13,03:49:47
39.973422,116.335211,0,363,39916.1596296296,2009-04-13,03:49:52
39.973425,116.335208,0,362,39916.1596875,2009-04-13,03:49:57
39.973425,116.335208,0,362,39916.1597222222,2009-04-13,03:50:00
39.973425,116.335207,0,362,39916.1597453704,2009-04-13,03:50:02
39.973424,116.335194,0,362,39916.1598032407,2009-04-13,03:50:07
39.973424,116.33519,0,361,39916.1598611111,2009-04-13,03:50:12
39.973427,116.335187,0,361,39916.1599189815,2009-04-13,03:50:17
39.973429,116.335182,0,361,39916.1599768519,2009-04-13,03:50:22
39.973432,116.335177,0,361,39916.1600347222,2009-04-13,03:50:27
39.973432,116.335177,0,361,39916.1600694444,2009-04-13,03:50:30
39.97344,116.335172,0,361,39916.1600925926,2009-04-13,03:50:32
39.97345,116.335168,0,361,39916.160150463,2009-04-13,03:50:37
39.97345,116.335168,0,361,39916.1601851852,2009-04-13,03:50:40
39.973455,116.335165,0,361,39916.1602083333,2009-04-13,03:50:42
39.97346,116.335149,0,360,39916.1602662037,2009-04-13,03:50:47
39.97346,116.335131,0,360,39916.1603240741,2009-04-13,03:50:52
39.97346,116.335126,0,360,39916.1603819444,2009-04-13,03:50:57
39.973459,116.33512,0,359,39916.1604398148,2009-04-13,03:51:02
39.973462,116.335117,0,359,39916.1604976852,2009-04-13,03:51:07
39.973463,116.335112,0,358,39916.1605555556,2009-04-13,03:51:12
39.973466,116.335108,0,358,39916.1606134259,2009-04-13,03:51:17
39.973466,116.335103,0,358,39916.1606712963,2009-04-13,03:51:22
39.973464,116.3351,0,358,39916.1607291667,2009-04-13,03:51:27
39.973458,116.335095,0,358,39916.160787037,2009-04-13,03:51:32
39.973455,116.335093,0,357,39916.1608449074,2009-04-13,03:51:37
39.973449,116.335091,0,357,39916.1609027778,2009-04-13,03:51:42
39.973449,116.335088,0,357,39916.1609606481,2009-04-13,03:51:47
39.973448,116.335085,0,357,39916.1610185185,2009-04-13,03:51:52
39.973453,116.335078,0,357,39916.1610763889,2009-04-13,03:51:57
39.973453,116.335072,0,357,39916.1611342593,2009-04-13,03:52:02
39.973455,116.335067,0,356,39916.1611921296,2009-04-13,03:52:07
39.973458,116.335064,0,356,39916.16125,2009-04-13,03:52:12
39.973455,116.335061,0,355,39916.1613078704,2009-04-13,03:52:17
39.973455,116.335061,0,355,39916.1613425926,2009-04-13,03:52:20
39.973451,116.335057,0,356,39916.1613657407,2009-04-13,03:52:22
39.973442,116.335057,0,356,39916.1614236111,2009-04-13,03:52:27
39.973434,116.335056,0,356,39916.1614814815,2009-04-13,03:52:32
39.973427,116.335053,0,356,39916.1615393519,2009-04-13,03:52:37
39.973425,116.335048,0,356,39916.1615972222,2009-04-13,03:52:42
39.973421,116.335044,0,356,39916.1616550926,2009-04-13,03:52:47
39.973421,116.335044,0,356,39916.161712963,2009-04-13,03:52:52
39.97342,116.335039,0,356,39916.1617708333,2009-04-13,03:52:57
39.973422,116.335034,0,356,39916.1618287037,2009-04-13,03:53:02
39.973424,116.33503,0,355,39916.1618865741,2009-04-13,03:53:07
39.973427,116.335025,0,355,39916.1619444444,2009-04-13,03:53:12
39.973429,116.335021,0,355,39916.1620023148,2009-04-13,03:53:17
39.973435,116.335015,0,355,39916.1620601852,2009-04-13,03:53:22
39.973438,116.335011,0,355,39916.1621180556,2009-04-13,03:53:27
39.973436,116.33501,0,355,39916.1621759259,2009-04-13,03:53:32
39.973432,116.33501,0,355,39916.1622337963,2009-04-13,03:53:37
39.973432,116.335009,0,355,39916.1622916667,2009-04-13,03:53:42
39.97343,116.335007,0,355,39916.162349537,2009-04-13,03:53:47
39.97343,116.335002,0,355,39916.1624074074,2009-04-13,03:53:52
39.973429,116.334998,0,355,39916.1624652778,2009-04-13,03:53:57
39.973426,116.334993,0,355,39916.1625231481,2009-04-13,03:54:02
39.973426,116.334993,0,355,39916.1625578704,2009-04-13,03:54:05
39.973419,116.334992,0,355,39916.1625810185,2009-04-13,03:54:07
39.973409,116.334993,0,355,39916.1626388889,2009-04-13,03:54:12
39.973377,116.334931,0,352,39916.1626967593,2009-04-13,03:54:17
39.973356,116.334913,0,350,39916.1627546296,2009-04-13,03:54:22
39.97335,116.334914,0,350,39916.1628125,2009-04-13,03:54:27
39.973345,116.334914,0,350,39916.1628703704,2009-04-13,03:54:32
39.973346,116.334911,0,350,39916.1629282407,2009-04-13,03:54:37
39.973348,116.334909,0,350,39916.1629861111,2009-04-13,03:54:42
39.973355,116.334905,0,350,39916.1630439815,2009-04-13,03:54:47
39.973355,116.334905,0,350,39916.1630787037,2009-04-13,03:54:50
39.973362,116.334901,0,349,39916.1631018519,2009-04-13,03:54:52
39.973367,116.334889,0,349,39916.1631597222,2009-04-13,03:54:57
39.973371,116.334881,0,348,39916.1632175926,2009-04-13,03:55:02
39.973371,116.334881,0,348,39916.1632523148,2009-04-13,03:55:05
39.973375,116.334876,0,347,39916.163275463,2009-04-13,03:55:07
39.973385,116.334872,0,347,39916.1633333333,2009-04-13,03:55:12
39.973385,116.334868,0,347,39916.1633912037,2009-04-13,03:55:17
39.973391,116.334865,0,346,39916.1634490741,2009-04-13,03:55:22
39.973396,116.334859,0,346,39916.1635069444,2009-04-13,03:55:27
39.973396,116.334859,0,346,39916.1635416667,2009-04-13,03:55:30
39.973399,116.334853,0,346,39916.1635648148,2009-04-13,03:55:32
39.973407,116.334813,0,344,39916.1636226852,2009-04-13,03:55:37
39.973399,116.334713,0,338,39916.1636805556,2009-04-13,03:55:42
39.973399,116.334695,0,337,39916.1637384259,2009-04-13,03:55:47
39.973409,116.334692,0,335,39916.1637962963,2009-04-13,03:55:52
39.973417,116.33469,0,332,39916.1638541667,2009-04-13,03:55:57
39.973417,116.33469,0,332,39916.1638888889,2009-04-13,03:56:00
39.973425,116.334687,0,329,39916.163912037,2009-04-13,03:56:02
39.973432,116.334595,0,316,39916.1639699074,2009-04-13,03:56:07
39.97344,116.334574,0,310,39916.1640277778,2009-04-13,03:56:12
39.973446,116.334572,0,304,39916.1640856481,2009-04-13,03:56:17
39.973451,116.33457,0,298,39916.1641435185,2009-04-13,03:56:22
39.973455,116.334569,0,293,39916.1642013889,2009-04-13,03:56:27
39.973455,116.334567,0,289,39916.1642592593,2009-04-13,03:56:32
39.973455,116.334567,0,288,39916.1643171296,2009-04-13,03:56:37
39.973457,116.334565,0,287,39916.164375,2009-04-13,03:56:42
39.973459,116.334564,0,285,39916.1644328704,2009-04-13,03:56:47
39.973461,116.334563,0,285,39916.1644907407,2009-04-13,03:56:52
39.973461,116.334563,0,284,39916.1645486111,2009-04-13,03:56:57
39.973463,116.334562,0,284,39916.1646064815,2009-04-13,03:57:02
39.973467,116.334561,0,283,39916.1646643518,2009-04-13,03:57:07
39.97347,116.334561,0,283,39916.1647222222,2009-04-13,03:57:12
39.973473,116.33456,0,283,39916.1647800926,2009-04-13,03:57:17
39.973472,116.334559,0,282,39916.164837963,2009-04-13,03:57:22
39.973472,116.33456,0,282,39916.1648958333,2009-04-13,03:57:27
39.973472,116.334559,0,282,39916.1649537037,2009-04-13,03:57:32
39.973471,116.334558,0,282,39916.1650115741,2009-04-13,03:57:37
39.973472,116.334557,0,282,39916.1650694444,2009-04-13,03:57:42
39.973469,116.334555,0,282,39916.1651273148,2009-04-13,03:57:47
39.973467,116.334554,0,282,39916.1651851852,2009-04-13,03:57:52
39.973468,116.334553,0,282,39916.1652430556,2009-04-13,03:57:57
39.973469,116.334551,0,281,39916.1653009259,2009-04-13,03:58:02
39.97347,116.334551,0,281,39916.1653587963,2009-04-13,03:58:07
39.973464,116.334551,0,281,39916.1654166667,2009-04-13,03:58:12
39.97346,116.334551,0,281,39916.165474537,2009-04-13,03:58:17
39.973457,116.334551,0,281,39916.1655324074,2009-04-13,03:58:22
39.973458,116.334548,0,281,39916.1655902778,2009-04-13,03:58:27
39.973459,116.334548,0,281,39916.1656481481,2009-04-13,03:58:32
39.973458,116.334548,0,281,39916.1657060185,2009-04-13,03:58:37
39.973456,116.334547,0,281,39916.1657638889,2009-04-13,03:58:42
39.973453,116.334546,0,281,39916.1658217593,2009-04-13,03:58:47
39.973457,116.334543,0,281,39916.1658796296,2009-04-13,03:58:52
39.973457,116.334542,0,280,39916.1659375,2009-04-13,03:58:57
39.973459,116.33454,0,280,39916.1659953704,2009-04-13,03:59:02
39.973458,116.33454,0,280,39916.1660532407,2009-04-13,03:59:07
39.973455,116.33454,0,280,39916.1661111111,2009-04-13,03:59:12
39.973457,116.334539,0,280,39916.1661689815,2009-04-13,03:59:17
39.973456,116.334538,0,280,39916.1662268518,2009-04-13,03:59:22
39.973457,116.334537,0,280,39916.1662847222,2009-04-13,03:59:27
39.973459,116.334535,0,280,39916.1663425926,2009-04-13,03:59:32
39.973454,116.334536,0,280,39916.166400463,2009-04-13,03:59:37
39.973454,116.334536,0,280,39916.1664583333,2009-04-13,03:59:42
39.973457,116.334533,0,280,39916.1665162037,2009-04-13,03:59:47
39.973456,116.334534,0,280,39916.1665740741,2009-04-13,03:59:52
39.973455,116.334533,0,280,39916.1666319444,2009-04-13,03:59:57
39.973455,116.334533,0,280,39916.1666898148,2009-04-13,04:00:02
39.973455,116.334533,0,280,39916.1667476852,2009-04-13,04:00:07
39.973454,116.334531,0,280,39916.1668055556,2009-04-13,04:00:12
39.973451,116.334531,0,281,39916.1668634259,2009-04-13,04:00:17
39.973447,116.334532,0,280,39916.1669212963,2009-04-13,04:00:22
39.973448,116.33453,0,280,39916.1669791667,2009-04-13,04:00:27
39.973451,116.33453,0,281,39916.167037037,2009-04-13,04:00:32
39.973455,116.33453,0,281,39916.1670949074,2009-04-13,04:00:37
39.973454,116.334529,0,282,39916.1671527778,2009-04-13,04:00:42
39.973452,116.334529,0,282,39916.1672106481,2009-04-13,04:00:47
39.973449,116.334531,0,282,39916.1672685185,2009-04-13,04:00:52
39.973445,116.334533,0,282,39916.1673263889,2009-04-13,04:00:57
39.973438,116.334533,0,282,39916.1673842593,2009-04-13,04:01:02
39.973431,116.334533,0,281,39916.1674421296,2009-04-13,04:01:07
39.973426,116.334534,0,281,39916.1675,2009-04-13,04:01:12
39.973423,116.334535,0,281,39916.1675578704,2009-04-13,04:01:17
39.973425,116.334535,0,281,39916.1676157407,2009-04-13,04:01:22
39.973426,116.334537,0,281,39916.1676736111,2009-04-13,04:01:27
39.973421,116.334539,0,281,39916.1677314815,2009-04-13,04:01:32
39.973415,116.33454,0,281,39916.1677893519,2009-04-13,04:01:37
39.973411,116.33454,0,281,39916.1678472222,2009-04-13,04:01:42
39.973413,116.33454,0,281,39916.1679050926,2009-04-13,04:01:47
39.973413,116.334541,0,281,39916.167962963,2009-04-13,04:01:52
39.973417,116.33454,0,281,39916.1680208333,2009-04-13,04:01:57
39.973424,116.334538,0,281,39916.1680787037,2009-04-13,04:02:02
39.973426,116.334537,0,280,39916.1681365741,2009-04-13,04:02:07
39.973426,116.334537,0,280,39916.1681712963,2009-04-13,04:02:10
39.973419,116.334538,0,280,39916.1681944444,2009-04-13,04:02:12
39.973409,116.334539,0,279,39916.1682523148,2009-04-13,04:02:17
39.973405,116.33454,0,279,39916.1683101852,2009-04-13,04:02:22
39.9734,116.334543,0,279,39916.1683680556,2009-04-13,04:02:27
39.9734,116.334543,0,279,39916.1684027778,2009-04-13,04:02:30
39.973392,116.334546,0,278,39916.1684259259,2009-04-13,04:02:32
39.973381,116.334548,0,278,39916.1684837963,2009-04-13,04:02:37
39.973381,116.334548,0,278,39916.1685185185,2009-04-13,04:02:40
39.973378,116.334547,0,278,39916.1685416667,2009-04-13,04:02:42
39.973356,116.334534,0,272,39916.168599537,2009-04-13,04:02:47
39.973343,116.334465,0,265,39916.1686574074,2009-04-13,04:02:52
39.973348,116.334461,0,265,39916.1687152778,2009-04-13,04:02:57
39.97335,116.33446,0,265,39916.1687731481,2009-04-13,04:03:02
39.97335,116.334459,0,264,39916.1688310185,2009-04-13,04:03:07
39.973354,116.334457,0,264,39916.1688888889,2009-04-13,04:03:12
39.973361,116.334454,0,264,39916.1689467593,2009-04-13,04:03:17
39.973365,116.334452,0,263,39916.1690046296,2009-04-13,04:03:22
39.973365,116.334452,0,261,39916.1690625,2009-04-13,04:03:27
39.973368,116.334452,0,261,39916.1691203704,2009-04-13,04:03:32
39.973374,116.334451,0,260,39916.1691782407,2009-04-13,04:03:37
39.973374,116.334451,0,258,39916.1692361111,2009-04-13,04:03:42
39.973369,116.334451,0,257,39916.1692939815,2009-04-13,04:03:47
39.973369,116.33445,0,257,39916.1693518519,2009-04-13,04:03:52
39.973365,116.334447,0,256,39916.1694097222,2009-04-13,04:03:57
39.973366,116.334446,0,256,39916.1694675926,2009-04-13,04:04:02
39.973367,116.334448,0,256,39916.169525463,2009-04-13,04:04:07
39.973369,116.334449,0,256,39916.1695833333,2009-04-13,04:04:12
39.973368,116.334449,0,256,39916.1696412037,2009-04-13,04:04:17
39.973368,116.334448,0,256,39916.1696990741,2009-04-13,04:04:22
39.973373,116.334443,0,255,39916.1697569444,2009-04-13,04:04:27
39.973376,116.334442,0,255,39916.1698148148,2009-04-13,04:04:32
39.973379,116.334442,0,254,39916.1698726852,2009-04-13,04:04:37
39.973383,116.334441,0,254,39916.1699305556,2009-04-13,04:04:42
39.973385,116.334439,0,254,39916.1699884259,2009-04-13,04:04:47
39.973386,116.334438,0,253,39916.1700462963,2009-04-13,04:04:52
39.973394,116.334435,0,252,39916.1701041667,2009-04-13,04:04:57
39.973394,116.334435,0,252,39916.1701388889,2009-04-13,04:05:00
39.973398,116.334432,0,250,39916.170162037,2009-04-13,04:05:02
39.973404,116.334422,0,248,39916.1702199074,2009-04-13,04:05:07
39.973409,116.334416,0,246,39916.1702777778,2009-04-13,04:05:12
39.973407,116.334412,0,245,39916.1703356481,2009-04-13,04:05:17
39.973403,116.334409,0,245,39916.1703935185,2009-04-13,04:05:22
39.973399,116.334407,0,245,39916.1704513889,2009-04-13,04:05:27
39.973397,116.334404,0,245,39916.1705092593,2009-04-13,04:05:32
39.973398,116.334401,0,245,39916.1705671296,2009-04-13,04:05:37
39.9734,116.334398,0,245,39916.170625,2009-04-13,04:05:42
39.973401,116.334396,0,245,39916.1706828704,2009-04-13,04:05:47
39.973402,116.334397,0,245,39916.1707407407,2009-04-13,04:05:52
39.973397,116.334397,0,245,39916.1707986111,2009-04-13,04:05:57
39.9734,116.334394,0,245,39916.1708564815,2009-04-13,04:06:02
39.973403,116.334392,0,245,39916.1709143519,2009-04-13,04:06:07
39.973405,116.33439,0,245,39916.1709722222,2009-04-13,04:06:12
39.973411,116.334387,0,245,39916.1710300926,2009-04-13,04:06:17
39.973417,116.334384,0,244,39916.171087963,2009-04-13,04:06:22
39.973422,116.33438,0,244,39916.1711458333,2009-04-13,04:06:27
39.973426,116.334379,0,245,39916.1712037037,2009-04-13,04:06:32
39.97343,116.334378,0,245,39916.1712615741,2009-04-13,04:06:37
39.97343,116.334375,0,245,39916.1713194444,2009-04-13,04:06:42
39.973435,116.334374,0,244,39916.1713773148,2009-04-13,04:06:47
39.973435,116.334373,0,245,39916.1714351852,2009-04-13,04:06:52
39.973437,116.334372,0,245,39916.1714930556,2009-04-13,04:06:57
39.973441,116.33437,0,245,39916.1715509259,2009-04-13,04:07:02
39.973447,116.334369,0,245,39916.1716087963,2009-04-13,04:07:07
39.973448,116.334368,0,246,39916.1716666667,2009-04-13,04:07:12
39.97345,116.334366,0,247,39916.171724537,2009-04-13,04:07:17
39.973454,116.334365,0,247,39916.1717824074,2009-04-13,04:07:22
39.973451,116.334366,0,247,39916.1718402778,2009-04-13,04:07:27
39.973445,116.334366,0,248,39916.1718981481,2009-04-13,04:07:32
39.973444,116.334365,0,248,39916.1719560185,2009-04-13,04:07:37
39.973446,116.334364,0,248,39916.1720138889,2009-04-13,04:07:42
39.973442,116.334363,0,248,39916.1720717593,2009-04-13,04:07:47
39.973435,116.334362,0,248,39916.1721296296,2009-04-13,04:07:52
39.973432,116.334363,0,248,39916.1721875,2009-04-13,04:07:57
39.973428,116.334363,0,248,39916.1722453704,2009-04-13,04:08:02
39.973429,116.334362,0,248,39916.1723032407,2009-04-13,04:08:07
39.973431,116.33436,0,248,39916.1723611111,2009-04-13,04:08:12
39.973427,116.334359,0,248,39916.1724189815,2009-04-13,04:08:17
39.973423,116.33436,0,248,39916.1724768518,2009-04-13,04:08:22
39.973415,116.334359,0,248,39916.1725347222,2009-04-13,04:08:27
39.973414,116.334356,0,248,39916.1725925926,2009-04-13,04:08:32
39.973412,116.334355,0,248,39916.172650463,2009-04-13,04:08:37
39.973412,116.334355,0,248,39916.1726851852,2009-04-13,04:08:40
39.97342,116.334351,0,248,39916.1727083333,2009-04-13,04:08:42
39.973423,116.334288,0,245,39916.1727662037,2009-04-13,04:08:47
39.973384,116.334311,0,246,39916.1728240741,2009-04-13,04:08:52
39.973372,116.334335,0,246,39916.1728819444,2009-04-13,04:08:57
39.973365,116.334336,0,246,39916.1729398148,2009-04-13,04:09:02
39.973359,116.334337,0,246,39916.1729976852,2009-04-13,04:09:07
39.973359,116.334337,0,246,39916.1730324074,2009-04-13,04:09:10
39.973355,116.334337,0,246,39916.1730555556,2009-04-13,04:09:12
39.973346,116.334336,0,247,39916.1731134259,2009-04-13,04:09:17
39.973341,116.334333,0,247,39916.1731712963,2009-04-13,04:09:22
39.973338,116.334333,0,247,39916.1732291667,2009-04-13,04:09:27
39.973338,116.334333,0,247,39916.1732638889,2009-04-13,04:09:30
39.973337,116.334332,0,247,39916.173287037,2009-04-13,04:09:32
39.973347,116.334329,0,247,39916.1733449074,2009-04-13,04:09:37
39.973357,116.334327,0,248,39916.1734027778,2009-04-13,04:09:42
39.97336,116.334324,0,248,39916.1734606481,2009-04-13,04:09:47
39.973362,116.334321,0,248,39916.1735185185,2009-04-13,04:09:52
39.973363,116.334319,0,247,39916.1735763889,2009-04-13,04:09:57
39.973365,116.334317,0,247,39916.1736342593,2009-04-13,04:10:02
39.973369,116.334315,0,248,39916.1736921296,2009-04-13,04:10:07
39.973374,116.334313,0,248,39916.17375,2009-04-13,04:10:12
39.973372,116.334313,0,249,39916.1738078704,2009-04-13,04:10:17
39.973368,116.334313,0,249,39916.1738657407,2009-04-13,04:10:22
39.973363,116.334312,0,249,39916.1739236111,2009-04-13,04:10:27
39.973365,116.334308,0,249,39916.1739814815,2009-04-13,04:10:32
39.973372,116.334304,0,249,39916.1740393518,2009-04-13,04:10:37
39.973373,116.334302,0,249,39916.1740972222,2009-04-13,04:10:42
39.973369,116.334302,0,248,39916.1741550926,2009-04-13,04:10:47
39.973372,116.3343,0,249,39916.174212963,2009-04-13,04:10:52
39.973375,116.334298,0,249,39916.1742708333,2009-04-13,04:10:57
39.973379,116.334296,0,249,39916.1743287037,2009-04-13,04:11:02
39.973385,116.334293,0,249,39916.1743865741,2009-04-13,04:11:07
39.97339,116.334291,0,248,39916.1744444444,2009-04-13,04:11:12
39.973395,116.33429,0,248,39916.1745023148,2009-04-13,04:11:17
39.973392,116.334289,0,247,39916.1745601852,2009-04-13,04:11:22
39.973394,116.334288,0,247,39916.1746180556,2009-04-13,04:11:27
39.973396,116.334288,0,247,39916.1746759259,2009-04-13,04:11:32
39.9734,116.334287,0,247,39916.1747337963,2009-04-13,04:11:37
39.973399,116.334287,0,247,39916.1747916667,2009-04-13,04:11:42
39.973399,116.334286,0,248,39916.174849537,2009-04-13,04:11:47
39.973402,116.334285,0,247,39916.1749074074,2009-04-13,04:11:52
39.973406,116.334284,0,247,39916.1749652778,2009-04-13,04:11:57
39.973408,116.334282,0,247,39916.1750231481,2009-04-13,04:12:02
39.973409,116.334281,0,247,39916.1750810185,2009-04-13,04:12:07
39.973409,116.334279,0,247,39916.1751388889,2009-04-13,04:12:12
39.97341,116.334277,0,247,39916.1751967593,2009-04-13,04:12:17
39.973413,116.334276,0,247,39916.1752546296,2009-04-13,04:12:22
39.973412,116.334275,0,247,39916.1753125,2009-04-13,04:12:27
39.973412,116.334275,0,247,39916.1753472222,2009-04-13,04:12:30
39.973405,116.334275,0,247,39916.1753703704,2009-04-13,04:12:32
39.973396,116.334244,0,246,39916.1754282407,2009-04-13,04:12:37
39.973392,116.33419,0,246,39916.1754861111,2009-04-13,04:12:42
39.973398,116.334121,0,245,39916.1755439815,2009-04-13,04:12:47
39.973395,116.33412,0,245,39916.1756018519,2009-04-13,04:12:52
39.973394,116.334118,0,245,39916.1756597222,2009-04-13,04:12:57
39.973395,116.334117,0,245,39916.1757175926,2009-04-13,04:13:02
39.973398,116.334116,0,245,39916.175775463,2009-04-13,04:13:07
39.9734,116.334116,0,245,39916.1758333333,2009-04-13,04:13:12
39.973402,116.334116,0,245,39916.1758912037,2009-04-13,04:13:17
39.973404,116.334114,0,245,39916.1759490741,2009-04-13,04:13:22
39.973405,116.33411,0,245,39916.1760069444,2009-04-13,04:13:27
39.973408,116.334107,0,244,39916.1760648148,2009-04-13,04:13:32
39.973404,116.334106,0,244,39916.1761226852,2009-04-13,04:13:37
39.973404,116.334106,0,244,39916.1761574074,2009-04-13,04:13:40
39.973396,116.334107,0,244,39916.1761805556,2009-04-13,04:13:42
39.973399,116.33406,0,244,39916.1762384259,2009-04-13,04:13:47
39.973399,116.334052,0,244,39916.1762962963,2009-04-13,04:13:52
39.973394,116.334052,0,244,39916.1763541667,2009-04-13,04:13:57
39.973387,116.334053,0,244,39916.176412037,2009-04-13,04:14:02
39.97338,116.334053,0,244,39916.1764699074,2009-04-13,04:14:07
39.973377,116.334052,0,244,39916.1765277778,2009-04-13,04:14:12
39.973381,116.334051,0,244,39916.1765856481,2009-04-13,04:14:17
39.973382,116.334053,0,244,39916.1766435185,2009-04-13,04:14:22
39.973381,116.334055,0,244,39916.1767013889,2009-04-13,04:14:27
39.973379,116.334056,0,244,39916.1767592593,2009-04-13,04:14:32
39.973377,116.334057,0,244,39916.1768171296,2009-04-13,04:14:37
39.973375,116.334055,0,244,39916.176875,2009-04-13,04:14:42
39.973378,116.334052,0,244,39916.1769328704,2009-04-13,04:14:47
39.973383,116.334048,0,244,39916.1769907407,2009-04-13,04:14:52
39.973382,116.334048,0,244,39916.1770486111,2009-04-13,04:14:57
39.973375,116.334049,0,244,39916.1771064815,2009-04-13,04:15:02
39.973372,116.334052,0,244,39916.1771643519,2009-04-13,04:15:07
39.973375,116.334053,0,244,39916.1772222222,2009-04-13,04:15:12
39.97338,116.33405,0,244,39916.1772800926,2009-04-13,04:15:17
39.97338,116.33405,0,244,39916.1773148148,2009-04-13,04:15:20
39.973385,116.334047,0,244,39916.177337963,2009-04-13,04:15:22
39.973394,116.334043,0,244,39916.1773958333,2009-04-13,04:15:27
39.973414,116.33396,0,245,39916.1774537037,2009-04-13,04:15:32
39.973417,116.333932,0,245,39916.1775115741,2009-04-13,04:15:37
39.973423,116.333929,0,245,39916.1775694444,2009-04-13,04:15:42
39.973424,116.333927,0,245,39916.1776273148,2009-04-13,04:15:47
39.97343,116.333925,0,244,39916.1776851852,2009-04-13,04:15:52
39.973427,116.333925,0,244,39916.1777430556,2009-04-13,04:15:57
39.973424,116.333925,0,244,39916.1778009259,2009-04-13,04:16:02
39.973424,116.333925,0,244,39916.1778356481,2009-04-13,04:16:05
39.973424,116.333925,0,244,39916.1778587963,2009-04-13,04:16:07
39.973415,116.333926,0,244,39916.1779166667,2009-04-13,04:16:12
39.973409,116.333928,0,244,39916.177974537,2009-04-13,04:16:17
39.973412,116.33393,0,244,39916.1780324074,2009-04-13,04:16:22
39.973414,116.33393,0,244,39916.1780902778,2009-04-13,04:16:27
39.973417,116.333929,0,244,39916.1781481481,2009-04-13,04:16:32
39.973418,116.333926,0,244,39916.1782060185,2009-04-13,04:16:37
39.973418,116.333925,0,244,39916.1782638889,2009-04-13,04:16:42
39.973422,116.333922,0,244,39916.1783217593,2009-04-13,04:16:47
39.973429,116.333918,0,244,39916.1783796296,2009-04-13,04:16:52
39.973432,116.333916,0,244,39916.1784375,2009-04-13,04:16:57
39.973434,116.333917,0,244,39916.1784953704,2009-04-13,04:17:02
39.973433,116.333916,0,244,39916.1785532407,2009-04-13,04:17:07
39.973433,116.333916,0,244,39916.1786111111,2009-04-13,04:17:12
39.973436,116.333917,0,244,39916.1786689815,2009-04-13,04:17:17
39.97344,116.333915,0,244,39916.1787268519,2009-04-13,04:17:22
39.973437,116.333913,0,243,39916.1787847222,2009-04-13,04:17:27
39.973432,116.333912,0,243,39916.1788425926,2009-04-13,04:17:32
39.973426,116.333913,0,243,39916.178900463,2009-04-13,04:17:37
39.973425,116.333911,0,243,39916.1789583333,2009-04-13,04:17:42
39.97343,116.333911,0,243,39916.1790162037,2009-04-13,04:17:47
39.973435,116.333912,0,244,39916.1790740741,2009-04-13,04:17:52
39.97344,116.333914,0,244,39916.1791319444,2009-04-13,04:17:57
39.973444,116.333915,0,245,39916.1791898148,2009-04-13,04:18:02
39.973442,116.333915,0,245,39916.1792476852,2009-04-13,04:18:07
39.973439,116.333916,0,245,39916.1793055556,2009-04-13,04:18:12
39.973442,116.333916,0,245,39916.1793634259,2009-04-13,04:18:17
39.973443,116.333915,0,245,39916.1794212963,2009-04-13,04:18:22
39.973445,116.333915,0,245,39916.1794791667,2009-04-13,04:18:27
39.973446,116.333914,0,245,39916.179537037,2009-04-13,04:18:32
39.973449,116.333913,0,245,39916.1795949074,2009-04-13,04:18:37
39.97345,116.333912,0,245,39916.1796527778,2009-04-13,04:18:42
39.973452,116.333911,0,244,39916.1797106481,2009-04-13,04:18:47
39.973449,116.333913,0,244,39916.1797685185,2009-04-13,04:18:52
39.973448,116.333915,0,244,39916.1798263889,2009-04-13,04:18:57
39.97345,116.333915,0,244,39916.1798842593,2009-04-13,04:19:02
39.973449,116.333915,0,244,39916.1799421296,2009-04-13,04:19:07
39.97345,116.333915,0,245,39916.18,2009-04-13,04:19:12
39.973454,116.333914,0,245,39916.1800578704,2009-04-13,04:19:17
39.973453,116.333912,0,245,39916.1801157407,2009-04-13,04:19:22
39.97345,116.333912,0,245,39916.1801736111,2009-04-13,04:19:27
39.973452,116.333914,0,245,39916.1802314815,2009-04-13,04:19:32
39.973456,116.333914,0,246,39916.1802893518,2009-04-13,04:19:37
39.973461,116.333914,0,246,39916.1803472222,2009-04-13,04:19:42
39.973461,116.333914,0,246,39916.1804050926,2009-04-13,04:19:47
39.973464,116.333912,0,246,39916.180462963,2009-04-13,04:19:52
39.97347,116.33391,0,246,39916.1805208333,2009-04-13,04:19:57
39.973468,116.333909,0,246,39916.1805787037,2009-04-13,04:20:02
39.973468,116.333907,0,246,39916.1806365741,2009-04-13,04:20:07
39.97346,116.333908,0,246,39916.1806944444,2009-04-13,04:20:12
39.973453,116.333909,0,246,39916.1807523148,2009-04-13,04:20:17
39.97345,116.33391,0,245,39916.1808101852,2009-04-13,04:20:22
39.973445,116.33391,0,245,39916.1808680556,2009-04-13,04:20:27
39.973439,116.33391,0,245,39916.1809259259,2009-04-13,04:20:32
39.97344,116.333911,0,245,39916.1809837963,2009-04-13,04:20:37
39.973442,116.333912,0,245,39916.1810416667,2009-04-13,04:20:42
39.973442,116.333912,0,245,39916.1810763889,2009-04-13,04:20:45
39.973446,116.333913,0,245,39916.181099537,2009-04-13,04:20:47
39.973437,116.333914,0,245,39916.1811574074,2009-04-13,04:20:52
39.97344,116.333915,0,245,39916.1812152778,2009-04-13,04:20:57
39.97344,116.333915,0,245,39916.18125,2009-04-13,04:21:00
39.973448,116.333915,0,245,39916.1812731481,2009-04-13,04:21:02
39.973482,116.33392,0,240,39916.1813310185,2009-04-13,04:21:07
39.973482,116.333922,0,240,39916.1813888889,2009-04-13,04:21:12
39.973482,116.333922,0,240,39916.1814236111,2009-04-13,04:21:15
39.973478,116.333923,0,240,39916.1814467593,2009-04-13,04:21:17
39.973428,116.333954,0,240,39916.1815046296,2009-04-13,04:21:22
39.973418,116.333955,0,240,39916.1815625,2009-04-13,04:21:27
39.973416,116.333957,0,240,39916.1816203704,2009-04-13,04:21:32
39.973416,116.333957,0,240,39916.1816550926,2009-04-13,04:21:35
39.973418,116.333957,0,240,39916.1816782407,2009-04-13,04:21:37
39.973429,116.333954,0,239,39916.1817361111,2009-04-13,04:21:42
39.973442,116.333921,0,239,39916.1817939815,2009-04-13,04:21:47
39.973432,116.333926,0,240,39916.1818518518,2009-04-13,04:21:52
39.973434,116.333925,0,240,39916.1819097222,2009-04-13,04:21:57
39.973434,116.333925,0,240,39916.1819444444,2009-04-13,04:22:00
39.973428,116.333925,0,240,39916.1819675926,2009-04-13,04:22:02
39.973419,116.333927,0,240,39916.182025463,2009-04-13,04:22:07
39.973414,116.333929,0,240,39916.1820833333,2009-04-13,04:22:12
39.973415,116.333931,0,240,39916.1821412037,2009-04-13,04:22:17
39.973417,116.333932,0,240,39916.1821990741,2009-04-13,04:22:22
39.973423,116.333933,0,240,39916.1822569444,2009-04-13,04:22:27
39.97343,116.333933,0,240,39916.1823148148,2009-04-13,04:22:32
39.973431,116.333932,0,240,39916.1823726852,2009-04-13,04:22:37
39.973436,116.333932,0,240,39916.1824305556,2009-04-13,04:22:42
39.97344,116.333932,0,240,39916.1824884259,2009-04-13,04:22:47
39.973436,116.333933,0,239,39916.1825462963,2009-04-13,04:22:52
39.973433,116.333934,0,239,39916.1826041667,2009-04-13,04:22:57
39.973433,116.333935,0,239,39916.182662037,2009-04-13,04:23:02
39.973432,116.333936,0,239,39916.1827199074,2009-04-13,04:23:07
39.973434,116.333935,0,239,39916.1827777778,2009-04-13,04:23:12
39.973438,116.333934,0,239,39916.1828356481,2009-04-13,04:23:17
39.973436,116.333934,0,239,39916.1828935185,2009-04-13,04:23:22
39.973436,116.333934,0,239,39916.1829282407,2009-04-13,04:23:25
39.973434,116.333936,0,239,39916.1829513889,2009-04-13,04:23:27
39.973442,116.333948,0,239,39916.1830092593,2009-04-13,04:23:32
39.973429,116.333953,0,237,39916.1830671296,2009-04-13,04:23:37
39.973427,116.333941,0,237,39916.183125,2009-04-13,04:23:42
39.973423,116.333941,0,237,39916.1831828704,2009-04-13,04:23:47
39.973423,116.333941,0,237,39916.1832175926,2009-04-13,04:23:50
39.973417,116.333938,0,237,39916.1832407407,2009-04-13,04:23:52
39.973394,116.333847,0,237,39916.1832986111,2009-04-13,04:23:57
39.973381,116.33379,0,238,39916.1833564815,2009-04-13,04:24:02
39.973379,116.333788,0,238,39916.1834143519,2009-04-13,04:24:07
39.973379,116.333788,0,238,39916.1834490741,2009-04-13,04:24:10
39.973385,116.333787,0,238,39916.1834722222,2009-04-13,04:24:12
39.973397,116.333812,0,237,39916.1835300926,2009-04-13,04:24:17
39.973408,116.333833,0,236,39916.183587963,2009-04-13,04:24:22
39.97341,116.333834,0,236,39916.1836458333,2009-04-13,04:24:27
39.973414,116.333834,0,236,39916.1837037037,2009-04-13,04:24:32
39.973416,116.333835,0,236,39916.1837615741,2009-04-13,04:24:37
39.973417,116.333836,0,237,39916.1838194444,2009-04-13,04:24:42
39.973415,116.333838,0,237,39916.1838773148,2009-04-13,04:24:47
39.973419,116.333839,0,237,39916.1839351852,2009-04-13,04:24:52
39.973424,116.333841,0,237,39916.1839930556,2009-04-13,04:24:57
39.97343,116.333843,0,238,39916.1840509259,2009-04-13,04:25:02
39.973437,116.333845,0,238,39916.1841087963,2009-04-13,04:25:07
39.973437,116.333845,0,238,39916.1841435185,2009-04-13,04:25:10
39.973442,116.333847,0,239,39916.1841666667,2009-04-13,04:25:12
39.973453,116.333849,0,240,39916.184224537,2009-04-13,04:25:17
39.97346,116.33385,0,242,39916.1842824074,2009-04-13,04:25:22
39.973459,116.33385,0,243,39916.1843402778,2009-04-13,04:25:27
39.973455,116.333851,0,243,39916.1843981481,2009-04-13,04:25:32
39.97345,116.33385,0,243,39916.1844560185,2009-04-13,04:25:37
39.973449,116.33385,0,243,39916.1845138889,2009-04-13,04:25:42
39.973452,116.333852,0,243,39916.1845717593,2009-04-13,04:25:47
39.973453,116.333855,0,243,39916.1846296296,2009-04-13,04:25:52
39.973453,116.333857,0,243,39916.1846875,2009-04-13,04:25:57
39.973452,116.333858,0,243,39916.1847453704,2009-04-13,04:26:02
39.973457,116.333858,0,243,39916.1848032407,2009-04-13,04:26:07
39.973459,116.333858,0,243,39916.1848611111,2009-04-13,04:26:12
39.97346,116.33386,0,243,39916.1849189815,2009-04-13,04:26:17
39.973465,116.333863,0,243,39916.1849768519,2009-04-13,04:26:22
39.973465,116.333866,0,243,39916.1850347222,2009-04-13,04:26:27
39.973466,116.333867,0,243,39916.1850925926,2009-04-13,04:26:32
39.973465,116.333869,0,243,39916.185150463,2009-04-13,04:26:37
39.973465,116.33387,0,244,39916.1852083333,2009-04-13,04:26:42
39.973609,116.334101,0,250,39916.2028587963,2009-04-13,04:52:07
39.973662,116.334115,0,249,39916.2029166667,2009-04-13,04:52:12
39.973746,116.334142,0,246,39916.202974537,2009-04-13,04:52:17
39.973813,116.334187,0,244,39916.2030324074,2009-04-13,04:52:22
39.973827,116.334214,0,244,39916.2030902778,2009-04-13,04:52:27
39.973827,116.334214,0,244,39916.203125,2009-04-13,04:52:30
39.973829,116.334211,0,245,39916.2031481481,2009-04-13,04:52:32
39.973764,116.334124,0,243,39916.2032060185,2009-04-13,04:52:37
39.973763,116.334104,0,242,39916.2032638889,2009-04-13,04:52:42
39.973668,116.334025,0,245,39916.2033217593,2009-04-13,04:52:47
39.973597,116.333973,0,245,39916.2033796296,2009-04-13,04:52:52
39.973626,116.334059,0,245,39916.2034375,2009-04-13,04:52:57
39.97365,116.334175,0,249,39916.2034953704,2009-04-13,04:53:02
39.973672,116.3342,0,250,39916.2035532407,2009-04-13,04:53:07
39.973681,116.334192,0,251,39916.2036111111,2009-04-13,04:53:12
39.973671,116.33419,0,251,39916.2036689815,2009-04-13,04:53:17
39.973671,116.33419,0,251,39916.2037037037,2009-04-13,04:53:20
39.973664,116.334188,0,250,39916.2037268518,2009-04-13,04:53:22
39.97365,116.334129,0,250,39916.2037847222,2009-04-13,04:53:27
39.973634,116.334015,0,245,39916.2038425926,2009-04-13,04:53:32
39.973644,116.33401,0,243,39916.203900463,2009-04-13,04:53:37
39.973644,116.334009,0,243,39916.2039583333,2009-04-13,04:53:42
39.973647,116.33401,0,242,39916.2040162037,2009-04-13,04:53:47
39.973645,116.334012,0,242,39916.2040740741,2009-04-13,04:53:52
39.973637,116.334013,0,242,39916.2041319444,2009-04-13,04:53:57
39.973637,116.334013,0,242,39916.2041666667,2009-04-13,04:54:00
39.973629,116.334012,0,242,39916.2041898148,2009-04-13,04:54:02
39.973618,116.334011,0,242,39916.2042476852,2009-04-13,04:54:07
39.97362,116.334011,0,242,39916.2043055556,2009-04-13,04:54:12
39.973621,116.334011,0,242,39916.2043634259,2009-04-13,04:54:17
39.973623,116.334011,0,243,39916.2044212963,2009-04-13,04:54:22
39.973623,116.334011,0,243,39916.2044560185,2009-04-13,04:54:25
39.973625,116.334013,0,243,39916.2044791667,2009-04-13,04:54:27
39.973609,116.334027,0,244,39916.204537037,2009-04-13,04:54:32
39.973575,116.334065,0,241,39916.2045949074,2009-04-13,04:54:37
39.973564,116.33407,0,237,39916.2046527778,2009-04-13,04:54:42
39.973558,116.334057,0,238,39916.2047106481,2009-04-13,04:54:47
39.97353,116.334001,0,238,39916.2047685185,2009-04-13,04:54:52
39.973524,116.334,0,238,39916.2048263889,2009-04-13,04:54:57
39.973527,116.334,0,238,39916.2048842593,2009-04-13,04:55:02
39.973527,116.334,0,238,39916.2049189815,2009-04-13,04:55:05
39.973527,116.334001,0,238,39916.2049421296,2009-04-13,04:55:07
39.973536,116.334002,0,238,39916.205,2009-04-13,04:55:12
39.973539,116.334003,0,238,39916.2050578704,2009-04-13,04:55:17
39.973541,116.334006,0,237,39916.2051157407,2009-04-13,04:55:22
39.973535,116.334008,0,237,39916.2051736111,2009-04-13,04:55:27
39.97353,116.33401,0,237,39916.2052314815,2009-04-13,04:55:32
39.973529,116.334011,0,237,39916.2052893518,2009-04-13,04:55:37
39.973523,116.334009,0,238,39916.2053472222,2009-04-13,04:55:42
39.973523,116.334009,0,238,39916.2053819444,2009-04-13,04:55:45
39.973523,116.334007,0,237,39916.2054050926,2009-04-13,04:55:47
39.973532,116.334006,0,236,39916.205462963,2009-04-13,04:55:52
39.973537,116.334006,0,235,39916.2055208333,2009-04-13,04:55:57
39.973537,116.334006,0,235,39916.2055555556,2009-04-13,04:56:00
39.973545,116.334005,0,234,39916.2055787037,2009-04-13,04:56:02
39.973554,116.334004,0,233,39916.2056365741,2009-04-13,04:56:07
39.973554,116.334004,0,233,39916.2056712963,2009-04-13,04:56:10
39.973548,116.334004,0,232,39916.2056944444,2009-04-13,04:56:12
39.973511,116.334002,0,230,39916.2057523148,2009-04-13,04:56:17
39.973509,116.334004,0,230,39916.2058101852,2009-04-13,04:56:22
39.973509,116.334004,0,230,39916.2058449074,2009-04-13,04:56:25
39.973505,116.334004,0,230,39916.2058680556,2009-04-13,04:56:27
39.973485,116.334015,0,228,39916.2059259259,2009-04-13,04:56:32
39.973465,116.334037,0,219,39916.2059837963,2009-04-13,04:56:37
39.973456,116.334037,0,218,39916.2060416667,2009-04-13,04:56:42
39.973456,116.334037,0,218,39916.2060763889,2009-04-13,04:56:45
39.973458,116.334038,0,218,39916.206099537,2009-04-13,04:56:47
39.973467,116.33404,0,218,39916.2061574074,2009-04-13,04:56:52
39.973476,116.334038,0,218,39916.2062152778,2009-04-13,04:56:57
39.973486,116.334035,0,220,39916.2062731481,2009-04-13,04:57:02
39.973486,116.334035,0,220,39916.2063078704,2009-04-13,04:57:05
39.973489,116.334032,0,221,39916.2063310185,2009-04-13,04:57:07
39.973503,116.33403,0,221,39916.2063888889,2009-04-13,04:57:12
39.973513,116.334026,0,218,39916.2064467593,2009-04-13,04:57:17
39.973516,116.334024,0,215,39916.2065046296,2009-04-13,04:57:22
39.973518,116.334023,0,216,39916.2065625,2009-04-13,04:57:27
39.973514,116.334024,0,217,39916.2066203704,2009-04-13,04:57:32
39.973514,116.334024,0,217,39916.2066550926,2009-04-13,04:57:35
39.973512,116.334024,0,217,39916.2066782407,2009-04-13,04:57:37
39.973492,116.334026,0,212,39916.2067361111,2009-04-13,04:57:42
39.973471,116.334008,0,207,39916.2067939815,2009-04-13,04:57:47
39.973467,116.334007,0,207,39916.2068518519,2009-04-13,04:57:52
39.973462,116.334007,0,207,39916.2069097222,2009-04-13,04:57:57
39.973458,116.334008,0,207,39916.2069675926,2009-04-13,04:58:02
39.973458,116.334008,0,207,39916.2070023148,2009-04-13,04:58:05
39.973466,116.334008,0,207,39916.207025463,2009-04-13,04:58:07
39.973477,116.334006,0,206,39916.2070833333,2009-04-13,04:58:12
39.973519,116.333965,0,205,39916.2071412037,2009-04-13,04:58:17
39.973529,116.33396,0,203,39916.2071990741,2009-04-13,04:58:22
39.97353,116.33396,0,202,39916.2072569444,2009-04-13,04:58:27
39.973531,116.333961,0,202,39916.2073148148,2009-04-13,04:58:32
39.973533,116.33396,0,202,39916.2073726852,2009-04-13,04:58:37
39.973533,116.33396,0,202,39916.2074074074,2009-04-13,04:58:40
39.97353,116.33396,0,203,39916.2074305556,2009-04-13,04:58:42
39.973506,116.333979,0,203,39916.2074884259,2009-04-13,04:58:47
39.97351,116.333996,0,207,39916.2075462963,2009-04-13,04:58:52
39.97354,116.334,0,209,39916.2076041667,2009-04-13,04:58:57
39.973545,116.333999,0,211,39916.207662037,2009-04-13,04:59:02
39.973545,116.333999,0,211,39916.2076967593,2009-04-13,04:59:05
39.973537,116.334002,0,212,39916.2077199074,2009-04-13,04:59:07
39.97354,116.334078,0,217,39916.2077777778,2009-04-13,04:59:12
39.97353,116.334121,0,225,39916.2078356481,2009-04-13,04:59:17
39.973495,116.334129,0,228,39916.2078935185,2009-04-13,04:59:22
39.973486,116.33413,0,228,39916.2079513889,2009-04-13,04:59:27
39.973491,116.334128,0,228,39916.2080092593,2009-04-13,04:59:32
39.973499,116.334126,0,229,39916.2080671296,2009-04-13,04:59:37
39.973502,116.334124,0,229,39916.208125,2009-04-13,04:59:42
39.973502,116.334124,0,229,39916.2081597222,2009-04-13,04:59:45
39.973505,116.334121,0,230,39916.2081828704,2009-04-13,04:59:47
39.973512,116.334099,0,227,39916.2082407407,2009-04-13,04:59:52
39.973497,116.334081,0,223,39916.2082986111,2009-04-13,04:59:57
39.97349,116.334026,0,227,39916.2083564815,2009-04-13,05:00:02
39.973488,116.334026,0,228,39916.2084143519,2009-04-13,05:00:07
39.973488,116.334026,0,228,39916.2084490741,2009-04-13,05:00:10
39.973493,116.334025,0,227,39916.2084722222,2009-04-13,05:00:12
39.973503,116.334026,0,227,39916.2085300926,2009-04-13,05:00:17
39.973491,116.334034,0,227,39916.208587963,2009-04-13,05:00:22
39.973507,116.334038,0,226,39916.2086458333,2009-04-13,05:00:27
39.973539,116.334055,0,228,39916.2087037037,2009-04-13,05:00:32
39.973557,116.334105,0,228,39916.2087615741,2009-04-13,05:00:37
39.973557,116.334105,0,228,39916.2087962963,2009-04-13,05:00:40
39.973555,116.334108,0,229,39916.2088194444,2009-04-13,05:00:42
39.973532,116.334101,0,233,39916.2088773148,2009-04-13,05:00:47
39.973497,116.334086,0,237,39916.2089351852,2009-04-13,05:00:52
39.973497,116.334086,0,237,39916.2089930556,2009-04-13,05:00:57
39.973497,116.334086,0,237,39916.2090277778,2009-04-13,05:01:00
39.973491,116.334083,0,238,39916.2090509259,2009-04-13,05:01:02
39.973475,116.334057,0,242,39916.2091087963,2009-04-13,05:01:07
39.973471,116.334046,0,244,39916.2091666667,2009-04-13,05:01:12
39.973468,116.334003,0,242,39916.209224537,2009-04-13,05:01:17
39.97347,116.334002,0,245,39916.2092824074,2009-04-13,05:01:22
39.973465,116.334008,0,245,39916.2093402778,2009-04-13,05:01:27
39.973464,116.334008,0,245,39916.2093981481,2009-04-13,05:01:32
39.973464,116.334008,0,245,39916.2094328704,2009-04-13,05:01:35
39.973466,116.33401,0,245,39916.2094560185,2009-04-13,05:01:37
39.973488,116.334029,0,244,39916.2095138889,2009-04-13,05:01:42
39.973488,116.334029,0,244,39916.2095486111,2009-04-13,05:01:45
39.973493,116.334035,0,243,39916.2095717593,2009-04-13,05:01:47
39.973489,116.334048,0,238,39916.2096296296,2009-04-13,05:01:52
39.973489,116.334048,0,238,39916.2096643519,2009-04-13,05:01:55
39.973492,116.334048,0,238,39916.2096875,2009-04-13,05:01:57
39.973493,116.334036,0,238,39916.2097453704,2009-04-13,05:02:02
39.973502,116.334034,0,237,39916.2098032407,2009-04-13,05:02:07
39.973497,116.334033,0,237,39916.2098611111,2009-04-13,05:02:12
39.973497,116.334033,0,237,39916.2099189815,2009-04-13,05:02:17
39.9735,116.334031,0,237,39916.2099768519,2009-04-13,05:02:22
39.973499,116.334028,0,237,39916.2100347222,2009-04-13,05:02:27
39.973499,116.334028,0,237,39916.2100694444,2009-04-13,05:02:30
39.973501,116.334026,0,237,39916.2100925926,2009-04-13,05:02:32
39.973501,116.334002,0,235,39916.210150463,2009-04-13,05:02:37
39.973492,116.334,0,235,39916.2102083333,2009-04-13,05:02:42
39.973481,116.334013,0,235,39916.2102662037,2009-04-13,05:02:47
39.973509,116.334038,0,233,39916.2103240741,2009-04-13,05:02:52
39.973518,116.334067,0,232,39916.2103819444,2009-04-13,05:02:57
39.973509,116.334079,0,233,39916.2104398148,2009-04-13,05:03:02
39.973488,116.334119,0,235,39916.2104976852,2009-04-13,05:03:07
39.973493,116.334111,0,235,39916.2105555556,2009-04-13,05:03:12
39.973493,116.334111,0,235,39916.2105902778,2009-04-13,05:03:15
39.97349,116.334115,0,238,39916.2106134259,2009-04-13,05:03:17
39.97348,116.334118,0,238,39916.2106712963,2009-04-13,05:03:22
39.97347,116.334094,0,234,39916.2107291667,2009-04-13,05:03:27
39.973491,116.334047,0,235,39916.210787037,2009-04-13,05:03:32
39.973496,116.333995,0,231,39916.2108449074,2009-04-13,05:03:37
39.973516,116.333993,0,228,39916.2109027778,2009-04-13,05:03:42
39.973527,116.333991,0,228,39916.2109606481,2009-04-13,05:03:47
39.973553,116.333981,0,226,39916.2110185185,2009-04-13,05:03:52
39.973553,116.333981,0,226,39916.2110532407,2009-04-13,05:03:55
39.973547,116.333983,0,223,39916.2110763889,2009-04-13,05:03:57
39.973507,116.33403,0,227,39916.2111342593,2009-04-13,05:04:02
39.973504,116.334008,0,230,39916.2111921296,2009-04-13,05:04:07
39.973475,116.333993,0,232,39916.21125,2009-04-13,05:04:12
39.973475,116.333993,0,232,39916.2112847222,2009-04-13,05:04:15
39.973477,116.333993,0,233,39916.2113078704,2009-04-13,05:04:17
39.973468,116.333992,0,233,39916.2113657407,2009-04-13,05:04:22
39.973461,116.333993,0,233,39916.2114236111,2009-04-13,05:04:27
39.973459,116.333994,0,233,39916.2114814815,2009-04-13,05:04:32
39.973458,116.333991,0,232,39916.2115393518,2009-04-13,05:04:37
39.973458,116.333991,0,232,39916.2115740741,2009-04-13,05:04:40
39.973465,116.33399,0,232,39916.2115972222,2009-04-13,05:04:42
39.973477,116.33397,0,232,39916.2116550926,2009-04-13,05:04:47
39.97349,116.333921,0,235,39916.211712963,2009-04-13,05:04:52
39.973493,116.333906,0,239,39916.2117708333,2009-04-13,05:04:57
39.973493,116.3339,0,238,39916.2118287037,2009-04-13,05:05:02
39.973493,116.3339,0,238,39916.2118634259,2009-04-13,05:05:05
39.973492,116.333904,0,238,39916.2118865741,2009-04-13,05:05:07
39.973482,116.333904,0,238,39916.2119444444,2009-04-13,05:05:12
39.973475,116.333907,0,238,39916.2120023148,2009-04-13,05:05:17
39.97347,116.333908,0,238,39916.2120601852,2009-04-13,05:05:22
39.973469,116.333909,0,238,39916.2121180556,2009-04-13,05:05:27
39.973467,116.333912,0,238,39916.2121759259,2009-04-13,05:05:32
39.97347,116.333915,0,238,39916.2122337963,2009-04-13,05:05:37
39.97347,116.333915,0,238,39916.2122685185,2009-04-13,05:05:40
39.973477,116.333918,0,238,39916.2122916667,2009-04-13,05:05:42
39.973497,116.33395,0,234,39916.212349537,2009-04-13,05:05:47
39.973519,116.33396,0,233,39916.2124074074,2009-04-13,05:05:52
39.973561,116.33396,0,230,39916.2124652778,2009-04-13,05:05:57
39.973561,116.333925,0,229,39916.2125231481,2009-04-13,05:06:02
39.973561,116.333925,0,229,39916.2125578704,2009-04-13,05:06:05
39.973564,116.333923,0,228,39916.2125810185,2009-04-13,05:06:07
39.973545,116.333927,0,227,39916.2126388889,2009-04-13,05:06:12
39.973522,116.33397,0,230,39916.2126967593,2009-04-13,05:06:17
39.973491,116.333986,0,228,39916.2127546296,2009-04-13,05:06:22
39.973479,116.334018,0,228,39916.2128125,2009-04-13,05:06:27
39.973479,116.334018,0,228,39916.2128472222,2009-04-13,05:06:30
39.973486,116.334024,0,229,39916.2128703704,2009-04-13,05:06:32
39.97349,116.334046,0,233,39916.2129282407,2009-04-13,05:06:37
39.97349,116.334046,0,233,39916.212962963,2009-04-13,05:06:40
39.973497,116.334049,0,234,39916.2129861111,2009-04-13,05:06:42
39.973509,116.334035,0,237,39916.2130439815,2009-04-13,05:06:47
39.973542,116.334043,0,232,39916.2131018518,2009-04-13,05:06:52
39.973541,116.334042,0,232,39916.2131597222,2009-04-13,05:06:57
39.973542,116.334042,0,231,39916.2132175926,2009-04-13,05:07:02
39.973542,116.334042,0,231,39916.2132523148,2009-04-13,05:07:05
39.973542,116.334042,0,231,39916.213275463,2009-04-13,05:07:07
39.973511,116.334031,0,228,39916.2133333333,2009-04-13,05:07:12
39.973495,116.334017,0,224,39916.2133912037,2009-04-13,05:07:17
39.973483,116.33399,0,221,39916.2134490741,2009-04-13,05:07:22
39.973509,116.334043,0,227,39916.2135069444,2009-04-13,05:07:27
39.973508,116.334042,0,228,39916.2135648148,2009-04-13,05:07:32
39.973504,116.334034,0,228,39916.2136226852,2009-04-13,05:07:37
39.973512,116.334035,0,229,39916.2136805556,2009-04-13,05:07:42
39.97351,116.334035,0,229,39916.2137384259,2009-04-13,05:07:47
39.973516,116.334034,0,229,39916.2137962963,2009-04-13,05:07:52
39.973516,116.334034,0,229,39916.2138310185,2009-04-13,05:07:55
39.973508,116.334032,0,230,39916.2138541667,2009-04-13,05:07:57
39.973498,116.334029,0,230,39916.213912037,2009-04-13,05:08:02
39.973498,116.334029,0,230,39916.2139467593,2009-04-13,05:08:05
39.973492,116.334027,0,230,39916.2139699074,2009-04-13,05:08:07
39.973385,116.333846,0,230,39916.2140277778,2009-04-13,05:08:12
39.973373,116.333814,0,230,39916.2140856481,2009-04-13,05:08:17
39.973406,116.333954,0,232,39916.2141435185,2009-04-13,05:08:22
39.973426,116.33399,0,233,39916.2142013889,2009-04-13,05:08:27
39.973426,116.33399,0,233,39916.2142361111,2009-04-13,05:08:30
39.97343,116.333992,0,233,39916.2142592593,2009-04-13,05:08:32
39.973438,116.334011,0,237,39916.2143171296,2009-04-13,05:08:37
39.973445,116.334047,0,242,39916.214375,2009-04-13,05:08:42
39.973445,116.334048,0,243,39916.2144328704,2009-04-13,05:08:47
39.973444,116.334047,0,244,39916.2144907407,2009-04-13,05:08:52
39.97344,116.334047,0,244,39916.2145486111,2009-04-13,05:08:57
39.973436,116.334047,0,244,39916.2146064815,2009-04-13,05:09:02
39.973436,116.334047,0,244,39916.2146412037,2009-04-13,05:09:05
39.973438,116.334047,0,244,39916.2146643519,2009-04-13,05:09:07
39.973476,116.334044,0,242,39916.2147222222,2009-04-13,05:09:12
39.973494,116.334025,0,234,39916.2147800926,2009-04-13,05:09:17
39.973494,116.334019,0,233,39916.214837963,2009-04-13,05:09:22
39.973495,116.334018,0,232,39916.2148958333,2009-04-13,05:09:27
39.973495,116.334018,0,232,39916.2149305556,2009-04-13,05:09:30
39.973487,116.334017,0,232,39916.2149537037,2009-04-13,05:09:32
39.973476,116.334018,0,232,39916.2150115741,2009-04-13,05:09:37
39.97347,116.334018,0,231,39916.2150694444,2009-04-13,05:09:42
39.973466,116.334019,0,231,39916.2151273148,2009-04-13,05:09:47
39.973468,116.334018,0,231,39916.2151851852,2009-04-13,05:09:52
39.973475,116.334016,0,231,39916.2152430556,2009-04-13,05:09:57
39.973482,116.334014,0,231,39916.2153009259,2009-04-13,05:10:02
39.973484,116.334013,0,230,39916.2153587963,2009-04-13,05:10:07
39.973489,116.334011,0,228,39916.2154166667,2009-04-13,05:10:12
39.973493,116.334009,0,226,39916.215474537,2009-04-13,05:10:17
39.973492,116.334008,0,225,39916.2155324074,2009-04-13,05:10:22
39.973494,116.334007,0,225,39916.2155902778,2009-04-13,05:10:27
39.973496,116.334008,0,225,39916.2156481481,2009-04-13,05:10:32
39.973499,116.334009,0,224,39916.2157060185,2009-04-13,05:10:37
39.973502,116.334009,0,222,39916.2157638889,2009-04-13,05:10:42
39.9735,116.33401,0,221,39916.2158217593,2009-04-13,05:10:47
39.973503,116.334008,0,220,39916.2158796296,2009-04-13,05:10:52
39.973511,116.334007,0,220,39916.2159375,2009-04-13,05:10:57
39.973511,116.334007,0,220,39916.2159722222,2009-04-13,05:11:00
39.973518,116.334005,0,219,39916.2159953704,2009-04-13,05:11:02
39.973527,116.334003,0,216,39916.2160532407,2009-04-13,05:11:07
39.973547,116.333982,0,202,39916.2161111111,2009-04-13,05:11:12
39.973554,116.333974,0,192,39916.2161689815,2009-04-13,05:11:17
39.973557,116.333972,0,186,39916.2162268519,2009-04-13,05:11:22
39.97356,116.33397,0,181,39916.2162847222,2009-04-13,05:11:27
39.973562,116.333967,0,179,39916.2163425926,2009-04-13,05:11:32
39.97356,116.333965,0,178,39916.216400463,2009-04-13,05:11:37
39.973554,116.333962,0,178,39916.2164583333,2009-04-13,05:11:42
39.973558,116.333961,0,177,39916.2165162037,2009-04-13,05:11:47
39.973558,116.333961,0,177,39916.2165509259,2009-04-13,05:11:50
39.973556,116.33396,0,177,39916.2165740741,2009-04-13,05:11:52
39.973534,116.333939,0,178,39916.2166319444,2009-04-13,05:11:57
39.97348,116.333944,0,182,39916.2166898148,2009-04-13,05:12:02
39.973458,116.333932,0,183,39916.2167476852,2009-04-13,05:12:07
39.973451,116.333932,0,183,39916.2168055556,2009-04-13,05:12:12
39.973451,116.333932,0,183,39916.2168402778,2009-04-13,05:12:15
39.973454,116.333931,0,183,39916.2168634259,2009-04-13,05:12:17
39.973487,116.3339,0,183,39916.2169212963,2009-04-13,05:12:22
39.973499,116.333899,0,183,39916.2169791667,2009-04-13,05:12:27
39.973541,116.333876,0,175,39916.217037037,2009-04-13,05:12:32
39.97356,116.333877,0,172,39916.2170949074,2009-04-13,05:12:37
39.973566,116.333876,0,170,39916.2171527778,2009-04-13,05:12:42
39.973566,116.333876,0,167,39916.2172106481,2009-04-13,05:12:47
39.973566,116.333876,0,167,39916.2172453704,2009-04-13,05:12:50
39.97356,116.333877,0,167,39916.2172685185,2009-04-13,05:12:52
39.973548,116.333877,0,167,39916.2173263889,2009-04-13,05:12:57
39.973494,116.333849,0,168,39916.2173842593,2009-04-13,05:13:02
39.973479,116.333842,0,169,39916.2174421296,2009-04-13,05:13:07
39.973459,116.333835,0,171,39916.2175,2009-04-13,05:13:12
39.97348,116.333859,0,175,39916.2175578704,2009-04-13,05:13:17
39.97348,116.333859,0,175,39916.2175925926,2009-04-13,05:13:20
39.973474,116.333859,0,175,39916.2176157407,2009-04-13,05:13:22
39.973484,116.333877,0,177,39916.2176736111,2009-04-13,05:13:27
39.973561,116.333967,0,186,39916.2177314815,2009-04-13,05:13:32
39.973574,116.333979,0,194,39916.2177893519,2009-04-13,05:13:37
39.973586,116.333974,0,202,39916.2178472222,2009-04-13,05:13:42
39.973586,116.333974,0,202,39916.2178819444,2009-04-13,05:13:45
39.973587,116.333975,0,204,39916.2179050926,2009-04-13,05:13:47
39.973538,116.333997,0,211,39916.217962963,2009-04-13,05:13:52
39.973496,116.334026,0,221,39916.2180208333,2009-04-13,05:13:57
39.973495,116.334027,0,222,39916.2180787037,2009-04-13,05:14:02
39.973489,116.334027,0,223,39916.2181365741,2009-04-13,05:14:07
39.973488,116.334029,0,223,39916.2181944444,2009-04-13,05:14:12
39.973493,116.334031,0,224,39916.2182523148,2009-04-13,05:14:17
39.973493,116.334031,0,224,39916.218287037,2009-04-13,05:14:20
39.973499,116.334033,0,228,39916.2183101852,2009-04-13,05:14:22
39.973496,116.334021,0,229,39916.2183680556,2009-04-13,05:14:27
39.97349,116.334021,0,229,39916.2184259259,2009-04-13,05:14:32
39.97349,116.334021,0,229,39916.2184606481,2009-04-13,05:14:35
39.973482,116.334019,0,228,39916.2184837963,2009-04-13,05:14:37
39.973465,116.33394,0,224,39916.2185416667,2009-04-13,05:14:42
39.973439,116.333833,0,224,39916.218599537,2009-04-13,05:14:47
39.973385,116.333785,0,224,39916.2186574074,2009-04-13,05:14:52
39.973353,116.333792,0,223,39916.2187152778,2009-04-13,05:14:57
39.973353,116.333792,0,223,39916.21875,2009-04-13,05:15:00
39.973353,116.333792,0,223,39916.2187731481,2009-04-13,05:15:02
39.973425,116.333927,0,220,39916.2188310185,2009-04-13,05:15:07
39.973445,116.333953,0,220,39916.2188888889,2009-04-13,05:15:12
39.973445,116.333953,0,220,39916.2189236111,2009-04-13,05:15:15
39.973451,116.333953,0,220,39916.2189467593,2009-04-13,05:15:17
39.973474,116.333958,0,219,39916.2190046296,2009-04-13,05:15:22
39.973497,116.333937,0,216,39916.2190625,2009-04-13,05:15:27
39.973494,116.333936,0,216,39916.2191203704,2009-04-13,05:15:32
39.97349,116.333935,0,215,39916.2191782407,2009-04-13,05:15:37
39.973486,116.333933,0,215,39916.2192361111,2009-04-13,05:15:42
39.973483,116.333932,0,215,39916.2192939815,2009-04-13,05:15:47
39.973479,116.333931,0,215,39916.2193518518,2009-04-13,05:15:52
39.973478,116.333931,0,215,39916.2194097222,2009-04-13,05:15:57
39.973477,116.333931,0,214,39916.2194675926,2009-04-13,05:16:02
39.973484,116.33393,0,214,39916.219525463,2009-04-13,05:16:07
39.973492,116.333929,0,214,39916.2195833333,2009-04-13,05:16:12
39.973491,116.333926,0,213,39916.2196412037,2009-04-13,05:16:17
39.973538,116.334271,0,283,39916.2425578704,2009-04-13,05:49:17
39.973546,116.334277,0,283,39916.2426157407,2009-04-13,05:49:22
39.973549,116.334277,0,283,39916.2426736111,2009-04-13,05:49:27
39.973549,116.334277,0,283,39916.2427083333,2009-04-13,05:49:30
39.973541,116.334279,0,283,39916.2427314815,2009-04-13,05:49:32
39.973552,116.334252,0,283,39916.2427893518,2009-04-13,05:49:37
39.973552,116.334252,0,283,39916.2428240741,2009-04-13,05:49:40
39.973548,116.334249,0,283,39916.2428472222,2009-04-13,05:49:42
39.973542,116.334207,0,282,39916.2429050926,2009-04-13,05:49:47
39.973542,116.334207,0,282,39916.2429398148,2009-04-13,05:49:50
39.973536,116.334207,0,278,39916.242962963,2009-04-13,05:49:52
39.973509,116.334144,0,277,39916.2430208333,2009-04-13,05:49:57
39.973509,116.334144,0,277,39916.2430555556,2009-04-13,05:50:00
39.973503,116.334138,0,278,39916.2430787037,2009-04-13,05:50:02
39.973517,116.334127,0,278,39916.2431365741,2009-04-13,05:50:07
39.973499,116.334124,0,277,39916.2431944444,2009-04-13,05:50:12
39.973494,116.334146,0,275,39916.2432523148,2009-04-13,05:50:17
39.97349,116.334187,0,275,39916.2433101852,2009-04-13,05:50:22
39.97349,116.334187,0,275,39916.2433449074,2009-04-13,05:50:25
39.973487,116.334187,0,275,39916.2433680556,2009-04-13,05:50:27
39.973547,116.33412,0,275,39916.2434259259,2009-04-13,05:50:32
39.97356,116.334092,0,275,39916.2434837963,2009-04-13,05:50:37
39.973565,116.334012,0,275,39916.2435416667,2009-04-13,05:50:42
39.973571,116.333973,0,275,39916.243599537,2009-04-13,05:50:47
39.973571,116.333973,0,275,39916.2436342593,2009-04-13,05:50:50
39.973575,116.333973,0,275,39916.2436574074,2009-04-13,05:50:52
39.973583,116.333953,0,276,39916.2437152778,2009-04-13,05:50:57
39.973573,116.334015,0,274,39916.2437731481,2009-04-13,05:51:02
39.973528,116.334102,0,271,39916.2438310185,2009-04-13,05:51:07
39.973528,116.334102,0,271,39916.2438657407,2009-04-13,05:51:10
39.973533,116.334108,0,271,39916.2438888889,2009-04-13,05:51:12
39.97354,116.334078,0,271,39916.2439467593,2009-04-13,05:51:17
39.97357,116.33397,0,270,39916.2440046296,2009-04-13,05:51:22
39.973569,116.333971,0,270,39916.2440625,2009-04-13,05:51:27
39.973569,116.333971,0,270,39916.2440972222,2009-04-13,05:51:30
39.973569,116.333971,0,270,39916.2441203704,2009-04-13,05:51:32
39.973559,116.334003,0,268,39916.2441782407,2009-04-13,05:51:37
39.973547,116.334014,0,265,39916.2442361111,2009-04-13,05:51:42
39.973534,116.334015,0,264,39916.2442939815,2009-04-13,05:51:47
39.973534,116.334015,0,264,39916.2443287037,2009-04-13,05:51:50
39.973533,116.334017,0,263,39916.2443518518,2009-04-13,05:51:52
39.973524,116.334019,0,263,39916.2444097222,2009-04-13,05:51:57
39.973523,116.334019,0,263,39916.2444675926,2009-04-13,05:52:02
39.973527,116.334019,0,263,39916.244525463,2009-04-13,05:52:07
39.973531,116.334019,0,263,39916.2445833333,2009-04-13,05:52:12
39.973537,116.334018,0,263,39916.2446412037,2009-04-13,05:52:17
39.973537,116.334018,0,263,39916.2446759259,2009-04-13,05:52:20
39.973536,116.33402,0,263,39916.2446990741,2009-04-13,05:52:22
39.97353,116.33404,0,263,39916.2447569444,2009-04-13,05:52:27
39.973533,116.334048,0,262,39916.2448148148,2009-04-13,05:52:32
39.973535,116.334048,0,262,39916.2448726852,2009-04-13,05:52:37
39.973535,116.334048,0,262,39916.2449074074,2009-04-13,05:52:40
39.973538,116.334048,0,262,39916.2449305556,2009-04-13,05:52:42
39.973526,116.33405,0,262,39916.2449884259,2009-04-13,05:52:47
39.973501,116.334038,0,259,39916.2450462963,2009-04-13,05:52:52
39.973478,116.334007,0,257,39916.2451041667,2009-04-13,05:52:57
39.973464,116.333995,0,256,39916.245162037,2009-04-13,05:53:02
39.973464,116.333995,0,256,39916.2451967593,2009-04-13,05:53:05
39.973459,116.333997,0,256,39916.2452199074,2009-04-13,05:53:07
39.973469,116.333995,0,257,39916.2452777778,2009-04-13,05:53:12
39.973495,116.334043,0,257,39916.2453356481,2009-04-13,05:53:17
39.973458,116.334111,0,256,39916.2453935185,2009-04-13,05:53:22
39.973433,116.334139,0,256,39916.2454513889,2009-04-13,05:53:27
39.973382,116.334075,0,255,39916.2455092593,2009-04-13,05:53:32
39.97335,116.334027,0,255,39916.2455671296,2009-04-13,05:53:37
39.973357,116.333993,0,255,39916.245625,2009-04-13,05:53:42
39.973352,116.333976,0,256,39916.2456828704,2009-04-13,05:53:47
39.973361,116.333969,0,256,39916.2457407407,2009-04-13,05:53:52
39.973361,116.333969,0,256,39916.245775463,2009-04-13,05:53:55
39.973365,116.333969,0,255,39916.2457986111,2009-04-13,05:53:57
39.973387,116.333986,0,256,39916.2458564815,2009-04-13,05:54:02
39.973416,116.33401,0,258,39916.2459143519,2009-04-13,05:54:07
39.973421,116.334012,0,259,39916.2459722222,2009-04-13,05:54:12
39.973425,116.334013,0,259,39916.2460300926,2009-04-13,05:54:17
39.973425,116.334013,0,259,39916.2460648148,2009-04-13,05:54:20
39.973427,116.334018,0,259,39916.246087963,2009-04-13,05:54:22
39.973457,116.333938,0,263,39916.2461458333,2009-04-13,05:54:27
39.973476,116.333938,0,264,39916.2462037037,2009-04-13,05:54:32
39.973475,116.333939,0,264,39916.2462615741,2009-04-13,05:54:37
39.973475,116.333939,0,264,39916.2462962963,2009-04-13,05:54:40
39.973467,116.333943,0,264,39916.2463194444,2009-04-13,05:54:42
39.973419,116.33402,0,264,39916.2463773148,2009-04-13,05:54:47
39.973417,116.334021,0,264,39916.2464351852,2009-04-13,05:54:52
39.973418,116.33402,0,264,39916.2464930556,2009-04-13,05:54:57
39.973424,116.33402,0,264,39916.2465509259,2009-04-13,05:55:02
39.973418,116.334023,0,264,39916.2466087963,2009-04-13,05:55:07
39.973421,116.334024,0,264,39916.2466666667,2009-04-13,05:55:12
39.973423,116.334027,0,264,39916.246724537,2009-04-13,05:55:17
39.973428,116.33403,0,264,39916.2467824074,2009-04-13,05:55:22
39.973431,116.334031,0,264,39916.2468402778,2009-04-13,05:55:27
39.973438,116.33403,0,264,39916.2468981481,2009-04-13,05:55:32
39.973438,116.334031,0,264,39916.2469560185,2009-04-13,05:55:37
39.973444,116.33403,0,264,39916.2470138889,2009-04-13,05:55:42
39.973436,116.334032,0,264,39916.2470717593,2009-04-13,05:55:47
39.973428,116.334032,0,264,39916.2471296296,2009-04-13,05:55:52
39.973423,116.334034,0,264,39916.2471875,2009-04-13,05:55:57
39.973423,116.334034,0,264,39916.2472222222,2009-04-13,05:56:00
39.973421,116.334035,0,264,39916.2472453704,2009-04-13,05:56:02
39.973435,116.33404,0,264,39916.2473032407,2009-04-13,05:56:07
39.97343,116.334049,0,264,39916.2473611111,2009-04-13,05:56:12
39.973434,116.334051,0,264,39916.2474189815,2009-04-13,05:56:17
39.973434,116.334051,0,264,39916.2474537037,2009-04-13,05:56:20
39.973434,116.334051,0,264,39916.2474768519,2009-04-13,05:56:22
39.973445,116.334053,0,264,39916.2475347222,2009-04-13,05:56:27
39.973445,116.334053,0,264,39916.2475694444,2009-04-13,05:56:30
39.97345,116.334054,0,264,39916.2475925926,2009-04-13,05:56:32
39.973441,116.334068,0,263,39916.247650463,2009-04-13,05:56:37
39.973438,116.334115,0,262,39916.2477083333,2009-04-13,05:56:42
39.973442,116.33414,0,262,39916.2477662037,2009-04-13,05:56:47
39.973502,116.334144,0,263,39916.2478240741,2009-04-13,05:56:52
39.973474,116.334222,0,263,39916.2478819444,2009-04-13,05:56:57
39.973474,116.334222,0,263,39916.2479166667,2009-04-13,05:57:00
39.973471,116.334217,0,264,39916.2479398148,2009-04-13,05:57:02
39.973484,116.33421,0,264,39916.2479976852,2009-04-13,05:57:07
39.973484,116.33421,0,264,39916.2480324074,2009-04-13,05:57:10
39.973491,116.334208,0,264,39916.2480555556,2009-04-13,05:57:12
39.973477,116.334223,0,264,39916.2481134259,2009-04-13,05:57:17
39.973446,116.334239,0,263,39916.2481712963,2009-04-13,05:57:22
39.973438,116.334239,0,263,39916.2482291667,2009-04-13,05:57:27
39.973435,116.334237,0,264,39916.248287037,2009-04-13,05:57:32
39.973435,116.334237,0,264,39916.2483217593,2009-04-13,05:57:35
39.973442,116.334231,0,264,39916.2483449074,2009-04-13,05:57:37
39.973465,116.334157,0,264,39916.2484027778,2009-04-13,05:57:42
39.97347,116.33415,0,263,39916.2484606481,2009-04-13,05:57:47
39.97347,116.33415,0,263,39916.2484953704,2009-04-13,05:57:50
39.97347,116.334152,0,263,39916.2485185185,2009-04-13,05:57:52
39.973461,116.33417,0,263,39916.2485763889,2009-04-13,05:57:57
39.973469,116.334161,0,263,39916.2486342593,2009-04-13,05:58:02
39.973465,116.334148,0,262,39916.2486921296,2009-04-13,05:58:07
39.973428,116.334156,0,259,39916.24875,2009-04-13,05:58:12
39.973409,116.33417,0,259,39916.2488078704,2009-04-13,05:58:17
39.973414,116.334148,0,259,39916.2488657407,2009-04-13,05:58:22
39.973414,116.334148,0,259,39916.248900463,2009-04-13,05:58:25
39.973414,116.334144,0,259,39916.2489236111,2009-04-13,05:58:27
39.973415,116.3341,0,257,39916.2489814815,2009-04-13,05:58:32
39.973438,116.334031,0,257,39916.2490393519,2009-04-13,05:58:37
39.973439,116.33403,0,256,39916.2490972222,2009-04-13,05:58:42
39.973444,116.334027,0,256,39916.2491550926,2009-04-13,05:58:47
39.973444,116.334027,0,256,39916.2491898148,2009-04-13,05:58:50
39.973451,116.334024,0,256,39916.249212963,2009-04-13,05:58:52
39.973478,116.334015,0,257,39916.2492708333,2009-04-13,05:58:57
39.973456,116.334027,0,258,39916.2493287037,2009-04-13,05:59:02
39.973456,116.334024,0,259,39916.2493865741,2009-04-13,05:59:07
39.973455,116.334023,0,259,39916.2494444444,2009-04-13,05:59:12
39.973455,116.334023,0,259,39916.2494791667,2009-04-13,05:59:15
39.973456,116.334021,0,259,39916.2495023148,2009-04-13,05:59:17
39.973446,116.334026,0,258,39916.2495601852,2009-04-13,05:59:22
39.973433,116.334025,0,257,39916.2496180556,2009-04-13,05:59:27
39.973385,116.334129,0,271,39916.2496759259,2009-04-13,05:59:32
39.973385,116.334129,0,271,39916.2497106481,2009-04-13,05:59:35
39.973379,116.33413,0,271,39916.2497337963,2009-04-13,05:59:37
39.973341,116.334082,0,272,39916.2497916667,2009-04-13,05:59:42
39.973306,116.334036,0,269,39916.249849537,2009-04-13,05:59:47
39.973328,116.334008,0,266,39916.2499074074,2009-04-13,05:59:52
39.973334,116.334007,0,265,39916.2499652778,2009-04-13,05:59:57
39.973334,116.334007,0,265,39916.25,2009-04-13,06:00:00
39.973333,116.334007,0,264,39916.2500231481,2009-04-13,06:00:02
39.973322,116.334009,0,264,39916.2500810185,2009-04-13,06:00:07
39.973315,116.334011,0,263,39916.2501388889,2009-04-13,06:00:12
39.973315,116.334011,0,263,39916.2501736111,2009-04-13,06:00:15
39.973322,116.334011,0,263,39916.2501967593,2009-04-13,06:00:17
39.973338,116.334062,0,261,39916.2502546296,2009-04-13,06:00:22
39.973338,116.334092,0,261,39916.2503125,2009-04-13,06:00:27
39.973288,116.334168,0,259,39916.2503703704,2009-04-13,06:00:32
39.973276,116.334229,0,263,39916.2504282407,2009-04-13,06:00:37
39.97328,116.334265,0,269,39916.2504861111,2009-04-13,06:00:42
39.973273,116.334264,0,269,39916.2505439815,2009-04-13,06:00:47
39.973274,116.334264,0,270,39916.2506018518,2009-04-13,06:00:52
39.97328,116.334264,0,270,39916.2506597222,2009-04-13,06:00:57
39.97328,116.334264,0,270,39916.2506944444,2009-04-13,06:01:00
39.97328,116.334265,0,270,39916.2507175926,2009-04-13,06:01:02
39.973271,116.334267,0,269,39916.250775463,2009-04-13,06:01:07
39.973271,116.334267,0,269,39916.2508101852,2009-04-13,06:01:10
39.973269,116.334267,0,269,39916.2508333333,2009-04-13,06:01:12
39.973279,116.334266,0,269,39916.2508912037,2009-04-13,06:01:17
39.973281,116.334322,0,268,39916.2509490741,2009-04-13,06:01:22
39.973267,116.334379,0,266,39916.2510069444,2009-04-13,06:01:27
39.973262,116.33438,0,266,39916.2510648148,2009-04-13,06:01:32
39.973262,116.33438,0,266,39916.251099537,2009-04-13,06:01:35
39.973261,116.33438,0,266,39916.2511226852,2009-04-13,06:01:37
39.973297,116.334342,0,267,39916.2511805556,2009-04-13,06:01:42
39.973327,116.3343,0,269,39916.2512384259,2009-04-13,06:01:47
39.973326,116.334301,0,268,39916.2512962963,2009-04-13,06:01:52
39.97332,116.334302,0,268,39916.2513541667,2009-04-13,06:01:57
39.973325,116.334304,0,269,39916.251412037,2009-04-13,06:02:02
39.97332,116.334305,0,269,39916.2514699074,2009-04-13,06:02:07
39.973319,116.334306,0,269,39916.2515277778,2009-04-13,06:02:12
39.97332,116.334306,0,269,39916.2515856481,2009-04-13,06:02:17
39.97332,116.334306,0,269,39916.2516203704,2009-04-13,06:02:20
39.973326,116.334307,0,269,39916.2516435185,2009-04-13,06:02:22
39.973335,116.334308,0,270,39916.2517013889,2009-04-13,06:02:27
39.973339,116.334307,0,271,39916.2517592593,2009-04-13,06:02:32
39.973346,116.334305,0,272,39916.2518171296,2009-04-13,06:02:37
39.973346,116.334305,0,272,39916.2518518518,2009-04-13,06:02:40
39.973348,116.334304,0,272,39916.251875,2009-04-13,06:02:42
39.973326,116.334321,0,272,39916.2519328704,2009-04-13,06:02:47
39.97332,116.334347,0,269,39916.2519907407,2009-04-13,06:02:52
39.973351,116.334367,0,265,39916.2520486111,2009-04-13,06:02:57
39.973355,116.334367,0,265,39916.2521064815,2009-04-13,06:03:02
39.973361,116.334366,0,264,39916.2521643518,2009-04-13,06:03:07
39.973364,116.334366,0,264,39916.2522222222,2009-04-13,06:03:12
39.973365,116.334367,0,263,39916.2522800926,2009-04-13,06:03:17
39.973365,116.334367,0,263,39916.252337963,2009-04-13,06:03:22
39.973365,116.334365,0,264,39916.2523958333,2009-04-13,06:03:27
39.973359,116.334365,0,264,39916.2524537037,2009-04-13,06:03:32
39.973357,116.334364,0,264,39916.2525115741,2009-04-13,06:03:37
39.97336,116.334361,0,264,39916.2525694444,2009-04-13,06:03:42
39.97336,116.33436,0,264,39916.2526273148,2009-04-13,06:03:47
39.973357,116.33436,0,264,39916.2526851852,2009-04-13,06:03:52
39.973352,116.334364,0,263,39916.2527430556,2009-04-13,06:03:57
39.973349,116.334366,0,263,39916.2528009259,2009-04-13,06:04:02
39.973354,116.334363,0,264,39916.2528587963,2009-04-13,06:04:07
39.973356,116.33436,0,264,39916.2529166667,2009-04-13,06:04:12
39.973357,116.334357,0,264,39916.252974537,2009-04-13,06:04:17
39.973351,116.334357,0,264,39916.2530324074,2009-04-13,06:04:22
39.973357,116.334358,0,264,39916.2530902778,2009-04-13,06:04:27
39.97336,116.334359,0,265,39916.2531481481,2009-04-13,06:04:32
39.973352,116.334358,0,265,39916.2532060185,2009-04-13,06:04:37
39.973354,116.334357,0,265,39916.2532638889,2009-04-13,06:04:42
39.973354,116.334357,0,265,39916.2532986111,2009-04-13,06:04:45
39.97335,116.334357,0,265,39916.2533217593,2009-04-13,06:04:47
39.973339,116.334359,0,264,39916.2533796296,2009-04-13,06:04:52
39.973319,116.334386,0,265,39916.2534375,2009-04-13,06:04:57
39.973301,116.334418,0,265,39916.2534953704,2009-04-13,06:05:02
39.973303,116.334415,0,265,39916.2535532407,2009-04-13,06:05:07
39.973303,116.334415,0,265,39916.253587963,2009-04-13,06:05:10
39.973308,116.334411,0,265,39916.2536111111,2009-04-13,06:05:12
39.97332,116.334393,0,265,39916.2536689815,2009-04-13,06:05:17
39.973318,116.334357,0,265,39916.2537268519,2009-04-13,06:05:22
39.973292,116.334356,0,265,39916.2537847222,2009-04-13,06:05:27
39.973297,116.334346,0,264,39916.2538425926,2009-04-13,06:05:32
39.973295,116.334345,0,264,39916.253900463,2009-04-13,06:05:37
39.973301,116.334344,0,264,39916.2539583333,2009-04-13,06:05:42
39.973306,116.334342,0,264,39916.2540162037,2009-04-13,06:05:47
39.973311,116.334341,0,264,39916.2540740741,2009-04-13,06:05:52
39.973311,116.334341,0,264,39916.2541087963,2009-04-13,06:05:55
39.973309,116.334339,0,264,39916.2541319444,2009-04-13,06:05:57
39.973314,116.334306,0,264,39916.2541898148,2009-04-13,06:06:02
39.973296,116.334321,0,266,39916.2542476852,2009-04-13,06:06:07
39.973301,116.334308,0,263,39916.2543055556,2009-04-13,06:06:12
39.973289,116.334313,0,262,39916.2543634259,2009-04-13,06:06:17
39.973298,116.334312,0,262,39916.2544212963,2009-04-13,06:06:22
39.973304,116.334328,0,262,39916.2544791667,2009-04-13,06:06:27
39.973304,116.334328,0,262,39916.2545138889,2009-04-13,06:06:30
39.973311,116.334322,0,261,39916.254537037,2009-04-13,06:06:32
39.97332,116.334319,0,261,39916.2545949074,2009-04-13,06:06:37
39.97332,116.334319,0,261,39916.2546296296,2009-04-13,06:06:40
39.973323,116.334312,0,261,39916.2546527778,2009-04-13,06:06:42
39.973308,116.334324,0,260,39916.2547106481,2009-04-13,06:06:47
39.97331,116.334325,0,260,39916.2547685185,2009-04-13,06:06:52
39.973315,116.334323,0,260,39916.2548263889,2009-04-13,06:06:57
39.973322,116.334321,0,260,39916.2548842593,2009-04-13,06:07:02
39.973327,116.334317,0,259,39916.2549421296,2009-04-13,06:07:07
39.97333,116.334315,0,259,39916.255,2009-04-13,06:07:12
39.97333,116.334315,0,259,39916.2550578704,2009-04-13,06:07:17
39.973332,116.334314,0,259,39916.2551157407,2009-04-13,06:07:22
39.973335,116.334315,0,259,39916.2551736111,2009-04-13,06:07:27
39.97334,116.334315,0,260,39916.2552314815,2009-04-13,06:07:32
39.97334,116.334315,0,260,39916.2552662037,2009-04-13,06:07:35
39.973339,116.334314,0,260,39916.2552893519,2009-04-13,06:07:37
39.973329,116.334363,0,264,39916.2553472222,2009-04-13,06:07:42
39.973329,116.334385,0,265,39916.2554050926,2009-04-13,06:07:47
39.973335,116.334385,0,265,39916.255462963,2009-04-13,06:07:52
39.97334,116.334384,0,265,39916.2555208333,2009-04-13,06:07:57
39.973343,116.334385,0,264,39916.2555787037,2009-04-13,06:08:02
39.973349,116.334385,0,263,39916.2556365741,2009-04-13,06:08:07
39.973356,116.334384,0,262,39916.2556944444,2009-04-13,06:08:12
39.973361,116.334386,0,262,39916.2557523148,2009-04-13,06:08:17
39.97336,116.334387,0,262,39916.2558101852,2009-04-13,06:08:22
39.973354,116.33439,0,262,39916.2558680556,2009-04-13,06:08:27
39.973357,116.334392,0,262,39916.2559259259,2009-04-13,06:08:32
39.973357,116.334392,0,262,39916.2559606481,2009-04-13,06:08:35
39.973362,116.334392,0,262,39916.2559837963,2009-04-13,06:08:37
39.973371,116.33437,0,265,39916.2560416667,2009-04-13,06:08:42
39.973367,116.334368,0,266,39916.256099537,2009-04-13,06:08:47
39.973367,116.334368,0,266,39916.2561342593,2009-04-13,06:08:50
39.973361,116.334368,0,265,39916.2561574074,2009-04-13,06:08:52
39.973374,116.334359,0,265,39916.2562152778,2009-04-13,06:08:57
39.97334,116.334363,0,260,39916.2562731481,2009-04-13,06:09:02
39.973332,116.334363,0,260,39916.2563310185,2009-04-13,06:09:07
39.973328,116.33436,0,260,39916.2563888889,2009-04-13,06:09:12
39.973326,116.334359,0,260,39916.2564467593,2009-04-13,06:09:17
39.973322,116.334358,0,260,39916.2565046296,2009-04-13,06:09:22
39.973321,116.334357,0,260,39916.2565625,2009-04-13,06:09:27
39.973322,116.334356,0,260,39916.2566203704,2009-04-13,06:09:32
39.97332,116.334354,0,260,39916.2566782407,2009-04-13,06:09:37
39.973316,116.334352,0,260,39916.2567361111,2009-04-13,06:09:42
39.973323,116.334349,0,260,39916.2567939815,2009-04-13,06:09:47
39.973329,116.334346,0,260,39916.2568518519,2009-04-13,06:09:52
39.973334,116.334343,0,260,39916.2569097222,2009-04-13,06:09:57
39.973338,116.334339,0,261,39916.2569675926,2009-04-13,06:10:02
39.973337,116.334333,0,261,39916.257025463,2009-04-13,06:10:07
39.973337,116.334331,0,261,39916.2570833333,2009-04-13,06:10:12
39.973337,116.334331,0,260,39916.2571412037,2009-04-13,06:10:17
39.973338,116.334332,0,261,39916.2571990741,2009-04-13,06:10:22
39.973338,116.33433,0,261,39916.2572569444,2009-04-13,06:10:27
39.973342,116.33433,0,261,39916.2573148148,2009-04-13,06:10:32
39.97335,116.334328,0,261,39916.2573726852,2009-04-13,06:10:37
39.97335,116.334328,0,261,39916.2574074074,2009-04-13,06:10:40
39.973357,116.334325,0,260,39916.2574305556,2009-04-13,06:10:42
39.973366,116.334323,0,260,39916.2574884259,2009-04-13,06:10:47
39.973369,116.334324,0,260,39916.2575462963,2009-04-13,06:10:52
39.973369,116.334325,0,261,39916.2576041667,2009-04-13,06:10:57
39.973369,116.334325,0,261,39916.257662037,2009-04-13,06:11:02
39.973369,116.334325,0,261,39916.2576967593,2009-04-13,06:11:05
39.973366,116.334325,0,261,39916.2577199074,2009-04-13,06:11:07
39.973363,116.334316,0,261,39916.2577777778,2009-04-13,06:11:12
39.973367,116.334314,0,261,39916.2578356481,2009-04-13,06:11:17
39.973367,116.334314,0,261,39916.2578703704,2009-04-13,06:11:20
39.973364,116.334313,0,261,39916.2578935185,2009-04-13,06:11:22
39.973356,116.334333,0,262,39916.2579513889,2009-04-13,06:11:27
39.973353,116.334333,0,262,39916.2580092593,2009-04-13,06:11:32
39.973351,116.334332,0,262,39916.2580671296,2009-04-13,06:11:37
39.97335,116.33433,0,262,39916.258125,2009-04-13,06:11:42
39.973347,116.334328,0,262,39916.2581828704,2009-04-13,06:11:47
39.973345,116.334326,0,262,39916.2582407407,2009-04-13,06:11:52
39.973343,116.334325,0,262,39916.2582986111,2009-04-13,06:11:57
39.973342,116.334328,0,263,39916.2583564815,2009-04-13,06:12:02
39.973341,116.334328,0,263,39916.2584143518,2009-04-13,06:12:07
39.973339,116.334328,0,263,39916.2584722222,2009-04-13,06:12:12
39.973337,116.33433,0,263,39916.2585300926,2009-04-13,06:12:17
39.973335,116.334331,0,263,39916.258587963,2009-04-13,06:12:22
39.973335,116.334332,0,263,39916.2586458333,2009-04-13,06:12:27
39.973335,116.334332,0,263,39916.2586805556,2009-04-13,06:12:30
39.973336,116.334331,0,263,39916.2587037037,2009-04-13,06:12:32
39.973326,116.334413,0,257,39916.2587615741,2009-04-13,06:12:37
39.973315,116.334481,0,250,39916.2588194444,2009-04-13,06:12:42
39.973317,116.334472,0,245,39916.2588773148,2009-04-13,06:12:47
39.973323,116.334452,0,245,39916.2589351852,2009-04-13,06:12:52
39.973323,116.334452,0,245,39916.2589699074,2009-04-13,06:12:55
39.973322,116.334451,0,246,39916.2589930556,2009-04-13,06:12:57
39.973323,116.334439,0,246,39916.2590509259,2009-04-13,06:13:02
39.973323,116.334426,0,245,39916.2591087963,2009-04-13,06:13:07
39.973321,116.334398,0,245,39916.2591666667,2009-04-13,06:13:12
39.973325,116.33438,0,243,39916.259224537,2009-04-13,06:13:17
39.973325,116.334379,0,243,39916.2592824074,2009-04-13,06:13:22
39.97332,116.334386,0,244,39916.2593402778,2009-04-13,06:13:27
39.97332,116.334386,0,244,39916.259375,2009-04-13,06:13:30
39.97332,116.334387,0,245,39916.2593981481,2009-04-13,06:13:32
39.973324,116.334359,0,245,39916.2594560185,2009-04-13,06:13:37
39.973324,116.334359,0,245,39916.2594907407,2009-04-13,06:13:40
39.973328,116.334356,0,245,39916.2595138889,2009-04-13,06:13:42
39.973337,116.334332,0,245,39916.2595717593,2009-04-13,06:13:47
39.973346,116.334305,0,246,39916.2596296296,2009-04-13,06:13:52
39.973341,116.334302,0,247,39916.2596875,2009-04-13,06:13:57
39.973339,116.334297,0,248,39916.2597453704,2009-04-13,06:14:02
39.973339,116.334297,0,248,39916.2597800926,2009-04-13,06:14:05
39.973338,116.334294,0,248,39916.2598032407,2009-04-13,06:14:07
39.973337,116.334281,0,248,39916.2598611111,2009-04-13,06:14:12
39.973331,116.334238,0,247,39916.2599189815,2009-04-13,06:14:17
39.973333,116.334224,0,247,39916.2599768518,2009-04-13,06:14:22
39.97333,116.334215,0,246,39916.2600347222,2009-04-13,06:14:27
39.973336,116.334213,0,246,39916.2600925926,2009-04-13,06:14:32
39.97334,116.334212,0,246,39916.260150463,2009-04-13,06:14:37
39.973344,116.334212,0,246,39916.2602083333,2009-04-13,06:14:42
39.973344,116.334212,0,246,39916.2602430556,2009-04-13,06:14:45
39.973349,116.334212,0,246,39916.2602662037,2009-04-13,06:14:47
39.973358,116.33421,0,246,39916.2603240741,2009-04-13,06:14:52
39.973369,116.334218,0,247,39916.2603819444,2009-04-13,06:14:57
39.973376,116.334235,0,246,39916.2604398148,2009-04-13,06:15:02
39.973376,116.334235,0,246,39916.260474537,2009-04-13,06:15:05
39.97338,116.334236,0,247,39916.2604976852,2009-04-13,06:15:07
39.973389,116.334237,0,247,39916.2605555556,2009-04-13,06:15:12
39.973398,116.334236,0,247,39916.2606134259,2009-04-13,06:15:17
39.973405,116.334236,0,246,39916.2606712963,2009-04-13,06:15:22
39.973413,116.334237,0,246,39916.2607291667,2009-04-13,06:15:27
39.973412,116.334239,0,246,39916.260787037,2009-04-13,06:15:32
39.973418,116.33424,0,247,39916.2608449074,2009-04-13,06:15:37
39.973425,116.334242,0,247,39916.2609027778,2009-04-13,06:15:42
39.973425,116.334242,0,247,39916.2609375,2009-04-13,06:15:45
39.973427,116.334245,0,249,39916.2609606481,2009-04-13,06:15:47
39.973418,116.334249,0,249,39916.2610185185,2009-04-13,06:15:52
39.973382,116.334308,0,251,39916.2610763889,2009-04-13,06:15:57
39.973373,116.334333,0,252,39916.2611342593,2009-04-13,06:16:02
39.973364,116.33433,0,252,39916.2611921296,2009-04-13,06:16:07
39.973364,116.33433,0,252,39916.2612268519,2009-04-13,06:16:10
39.973358,116.334325,0,252,39916.26125,2009-04-13,06:16:12
39.973355,116.33431,0,251,39916.2613078704,2009-04-13,06:16:17
39.973358,116.334308,0,251,39916.2613657407,2009-04-13,06:16:22
39.973358,116.334308,0,251,39916.261400463,2009-04-13,06:16:25
39.973358,116.334305,0,250,39916.2614236111,2009-04-13,06:16:27
39.973346,116.334273,0,250,39916.2614814815,2009-04-13,06:16:32
39.973365,116.334118,0,250,39916.2615393519,2009-04-13,06:16:37
39.973367,116.334072,0,250,39916.2615972222,2009-04-13,06:16:42
39.973316,116.33418,0,255,39916.2616550926,2009-04-13,06:16:47
39.973291,116.334198,0,259,39916.261712963,2009-04-13,06:16:52
39.973304,116.334144,0,261,39916.2617708333,2009-04-13,06:16:57
39.973308,116.334088,0,263,39916.2618287037,2009-04-13,06:17:02
39.973311,116.33399,0,264,39916.2618865741,2009-04-13,06:17:07
39.973311,116.333962,0,264,39916.2619444444,2009-04-13,06:17:12
39.973292,116.334027,0,267,39916.2620023148,2009-04-13,06:17:17
39.973296,116.334032,0,267,39916.2620601852,2009-04-13,06:17:22
39.973299,116.334035,0,267,39916.2621180556,2009-04-13,06:17:27
39.973298,116.33404,0,267,39916.2621759259,2009-04-13,06:17:32
39.973297,116.334044,0,268,39916.2622337963,2009-04-13,06:17:37
39.973298,116.334048,0,268,39916.2622916667,2009-04-13,06:17:42
39.973298,116.334048,0,268,39916.2623263889,2009-04-13,06:17:45
39.973302,116.334049,0,268,39916.262349537,2009-04-13,06:17:47
39.973323,116.334095,0,269,39916.2624074074,2009-04-13,06:17:52
39.973333,116.334096,0,270,39916.2624652778,2009-04-13,06:17:57
39.973333,116.334121,0,270,39916.2625231481,2009-04-13,06:18:02
39.973333,116.334121,0,270,39916.2625578704,2009-04-13,06:18:05
39.973334,116.334122,0,270,39916.2625810185,2009-04-13,06:18:07
39.973324,116.334125,0,270,39916.2626388889,2009-04-13,06:18:12
39.973322,116.334127,0,270,39916.2626967593,2009-04-13,06:18:17
39.973322,116.334127,0,270,39916.2627314815,2009-04-13,06:18:20
39.973327,116.334128,0,269,39916.2627546296,2009-04-13,06:18:22
39.973335,116.334137,0,269,39916.2628125,2009-04-13,06:18:27
39.973309,116.334542,0,269,39916.2628703704,2009-04-13,06:18:32
39.973261,116.334681,0,269,39916.2629282407,2009-04-13,06:18:37
39.973234,116.334711,0,273,39916.2629861111,2009-04-13,06:18:42
39.973213,116.334732,0,274,39916.2630439815,2009-04-13,06:18:47
39.973213,116.33473,0,274,39916.2631018519,2009-04-13,06:18:52
39.973213,116.33473,0,274,39916.2631365741,2009-04-13,06:18:55
39.973221,116.334728,0,275,39916.2631597222,2009-04-13,06:18:57
39.973252,116.334677,0,275,39916.2632175926,2009-04-13,06:19:02
39.973284,116.334628,0,272,39916.263275463,2009-04-13,06:19:07
39.973284,116.334628,0,272,39916.2633101852,2009-04-13,06:19:10
39.973289,116.334624,0,271,39916.2633333333,2009-04-13,06:19:12
39.973297,116.334599,0,271,39916.2633912037,2009-04-13,06:19:17
39.973301,116.334594,0,270,39916.2634490741,2009-04-13,06:19:22
39.973306,116.334594,0,270,39916.2635069444,2009-04-13,06:19:27
39.973306,116.334594,0,270,39916.2635416667,2009-04-13,06:19:30
39.973304,116.334594,0,269,39916.2635648148,2009-04-13,06:19:32
39.973298,116.334607,0,269,39916.2636226852,2009-04-13,06:19:37
39.973298,116.334607,0,269,39916.2636574074,2009-04-13,06:19:40
39.973299,116.334607,0,269,39916.2636805556,2009-04-13,06:19:42
39.973318,116.334567,0,270,39916.2637384259,2009-04-13,06:19:47
39.973321,116.334565,0,270,39916.2637962963,2009-04-13,06:19:52
39.973322,116.334562,0,269,39916.2638541667,2009-04-13,06:19:57
39.973325,116.334562,0,269,39916.263912037,2009-04-13,06:20:02
39.973323,116.334561,0,269,39916.2639699074,2009-04-13,06:20:07
39.973321,116.33456,0,268,39916.2640277778,2009-04-13,06:20:12
39.973318,116.334558,0,268,39916.2640856481,2009-04-13,06:20:17
39.973318,116.334558,0,268,39916.2641203704,2009-04-13,06:20:20
39.973319,116.334556,0,268,39916.2641435185,2009-04-13,06:20:22
39.973328,116.334536,0,267,39916.2642013889,2009-04-13,06:20:27
39.97333,116.334496,0,264,39916.2642592593,2009-04-13,06:20:32
39.973332,116.334477,0,263,39916.2643171296,2009-04-13,06:20:37
39.97334,116.334474,0,263,39916.264375,2009-04-13,06:20:42
39.973348,116.334473,0,262,39916.2644328704,2009-04-13,06:20:47
39.973348,116.334473,0,262,39916.2644675926,2009-04-13,06:20:50
39.973347,116.33447,0,261,39916.2644907407,2009-04-13,06:20:52
39.973334,116.334363,0,256,39916.2645486111,2009-04-13,06:20:57
39.973323,116.334286,0,252,39916.2646064815,2009-04-13,06:21:02
39.97333,116.33427,0,250,39916.2646643519,2009-04-13,06:21:07
39.973334,116.334223,0,250,39916.2647222222,2009-04-13,06:21:12
39.973334,116.334223,0,250,39916.2647800926,2009-04-13,06:21:17
39.973334,116.334223,0,250,39916.2648148148,2009-04-13,06:21:20
39.973332,116.334221,0,250,39916.264837963,2009-04-13,06:21:22
39.973337,116.334077,0,247,39916.2648958333,2009-04-13,06:21:27
39.973345,116.333959,0,244,39916.2649537037,2009-04-13,06:21:32
39.973346,116.333917,0,242,39916.2650115741,2009-04-13,06:21:37
39.973346,116.333917,0,242,39916.2650462963,2009-04-13,06:21:40
39.973349,116.333917,0,240,39916.2650694444,2009-04-13,06:21:42
39.97336,116.333912,0,238,39916.2651273148,2009-04-13,06:21:47
39.973358,116.333913,0,238,39916.2651851852,2009-04-13,06:21:52
39.97336,116.333913,0,238,39916.2652430556,2009-04-13,06:21:57
39.973357,116.333914,0,238,39916.2653009259,2009-04-13,06:22:02
39.973357,116.333913,0,238,39916.2653587963,2009-04-13,06:22:07
39.973357,116.333913,0,238,39916.2653935185,2009-04-13,06:22:10
39.973359,116.333911,0,238,39916.2654166667,2009-04-13,06:22:12
39.97337,116.333924,0,235,39916.265474537,2009-04-13,06:22:17
39.973369,116.333946,0,230,39916.2655324074,2009-04-13,06:22:22
39.973406,116.333963,0,233,39916.2729166667,2009-04-13,06:33:00
39.973406,116.333969,0,233,39916.2729398148,2009-04-13,06:33:02
