# Supplementary material for: Research on differential privacy protection method based on user tendency
Source: PLoS One. 2023 Oct 26;18(10):e0288823. doi: 10.1371/journal.pone.0288823 (PMC10602288; doi:10.1371/journal.pone.0288823)
Supplement: S2 Data — (ZIP) [file pone.0288823.s002.zip › Data 5-2/022/Trajectory/20090413131558.plt]

Geolife trajectory
WGS 84
Altitude is in Feet
Reserved 3
0,2,255,My Track,0,0,2,8421376
0
39.969856,116.302585,0,-285,39916.5527546296,2009-04-13,13:15:58
39.969794,116.302707,0,90,39916.5528125,2009-04-13,13:16:03
39.970596,116.304308,0,245,39916.5528703704,2009-04-13,13:16:08
39.970605,116.304478,0,235,39916.5529282407,2009-04-13,13:16:13
39.970416,116.30349,0,259,39916.5529861111,2009-04-13,13:16:18
39.97029,116.302989,0,248,39916.5530439815,2009-04-13,13:16:23
39.970143,116.302267,0,240,39916.5531018519,2009-04-13,13:16:28
39.970126,116.302161,0,237,39916.5531597222,2009-04-13,13:16:33
39.970071,116.302036,0,235,39916.5532175926,2009-04-13,13:16:38
39.970033,116.301938,0,234,39916.553275463,2009-04-13,13:16:43
39.969994,116.301921,0,233,39916.5533333333,2009-04-13,13:16:48
39.969952,116.301882,0,233,39916.5533912037,2009-04-13,13:16:53
39.969923,116.301859,0,232,39916.5534490741,2009-04-13,13:16:58
39.969873,116.301863,0,231,39916.5535069444,2009-04-13,13:17:03
39.969827,116.301862,0,230,39916.5535648148,2009-04-13,13:17:08
39.969769,116.302086,0,227,39916.5536226852,2009-04-13,13:17:13
39.969786,116.302631,0,226,39916.5536805556,2009-04-13,13:17:18
39.969786,116.302885,0,225,39916.5537384259,2009-04-13,13:17:23
39.96978,116.303017,0,225,39916.5537962963,2009-04-13,13:17:28
39.969649,116.301729,0,225,39916.5538541667,2009-04-13,13:17:33
39.969616,116.301589,0,225,39916.553912037,2009-04-13,13:17:38
39.969624,116.301455,0,224,39916.5539699074,2009-04-13,13:17:43
39.969645,116.301446,0,223,39916.5540277778,2009-04-13,13:17:48
39.969661,116.301383,0,222,39916.5540856481,2009-04-13,13:17:53
39.969678,116.301323,0,222,39916.5541435185,2009-04-13,13:17:58
39.96968,116.301245,0,217,39916.5542013889,2009-04-13,13:18:03
39.969668,116.301156,0,200,39916.5542592593,2009-04-13,13:18:08
39.969674,116.3011,0,192,39916.5543171296,2009-04-13,13:18:13
39.969595,116.301068,0,189,39916.554375,2009-04-13,13:18:18
39.969624,116.301048,0,185,39916.5544328704,2009-04-13,13:18:23
39.969647,116.301054,0,181,39916.5544907407,2009-04-13,13:18:28
39.969683,116.301034,0,181,39916.5545486111,2009-04-13,13:18:33
39.969699,116.300996,0,175,39916.5546064815,2009-04-13,13:18:38
39.969723,116.300989,0,173,39916.5546643519,2009-04-13,13:18:43
39.969764,116.300975,0,173,39916.5547222222,2009-04-13,13:18:48
39.969796,116.300972,0,171,39916.5547800926,2009-04-13,13:18:53
39.969836,116.300934,0,170,39916.554837963,2009-04-13,13:18:58
39.969893,116.300925,0,172,39916.5548958333,2009-04-13,13:19:03
39.969964,116.300895,0,176,39916.5549537037,2009-04-13,13:19:08
39.970026,116.300888,0,176,39916.5550115741,2009-04-13,13:19:13
39.970073,116.30087,0,176,39916.5550694444,2009-04-13,13:19:18
39.970126,116.300831,0,174,39916.5551273148,2009-04-13,13:19:23
39.970154,116.300796,0,174,39916.5551851852,2009-04-13,13:19:28
39.970193,116.300792,0,172,39916.5552430556,2009-04-13,13:19:33
39.970216,116.300818,0,173,39916.5553009259,2009-04-13,13:19:38
39.970253,116.300828,0,175,39916.5553587963,2009-04-13,13:19:43
39.970288,116.300811,0,176,39916.5554166667,2009-04-13,13:19:48
39.970342,116.300818,0,177,39916.555474537,2009-04-13,13:19:53
39.970404,116.300806,0,179,39916.5555324074,2009-04-13,13:19:58
39.970432,116.300789,0,181,39916.5555902778,2009-04-13,13:20:03
39.970495,116.300756,0,187,39916.5556481481,2009-04-13,13:20:08
39.970533,116.300777,0,190,39916.5557060185,2009-04-13,13:20:13
39.970571,116.300767,0,192,39916.5557638889,2009-04-13,13:20:18
39.97062,116.300756,0,196,39916.5558217593,2009-04-13,13:20:23
39.970665,116.300743,0,198,39916.5558796296,2009-04-13,13:20:28
39.970711,116.300743,0,201,39916.5559375,2009-04-13,13:20:33
39.970732,116.300738,0,203,39916.5559953704,2009-04-13,13:20:38
39.970796,116.300752,0,207,39916.5560532407,2009-04-13,13:20:43
39.970856,116.300724,0,211,39916.5561111111,2009-04-13,13:20:48
39.970901,116.300734,0,214,39916.5561689815,2009-04-13,13:20:53
39.970946,116.300743,0,217,39916.5562268518,2009-04-13,13:20:58
39.971013,116.300642,0,221,39916.5562847222,2009-04-13,13:21:03
39.971049,116.300629,0,223,39916.5563425926,2009-04-13,13:21:08
39.97108,116.300603,0,225,39916.556400463,2009-04-13,13:21:13
39.971114,116.300605,0,227,39916.5564583333,2009-04-13,13:21:18
39.971163,116.300596,0,232,39916.5565162037,2009-04-13,13:21:23
39.971229,116.300573,0,239,39916.5565740741,2009-04-13,13:21:28
39.971241,116.300546,0,252,39916.5566319444,2009-04-13,13:21:33
39.971254,116.300522,0,264,39916.5566898148,2009-04-13,13:21:38
39.971246,116.300446,0,292,39916.5567476852,2009-04-13,13:21:43
39.971267,116.300385,0,308,39916.5568055556,2009-04-13,13:21:48
39.971317,116.300393,0,317,39916.5568634259,2009-04-13,13:21:53
39.971369,116.300404,0,324,39916.5569212963,2009-04-13,13:21:58
39.97143,116.300393,0,327,39916.5569791667,2009-04-13,13:22:03
39.971489,116.30037,0,327,39916.557037037,2009-04-13,13:22:08
39.971528,116.300363,0,327,39916.5570949074,2009-04-13,13:22:13
39.971565,116.300377,0,335,39916.5571527778,2009-04-13,13:22:18
39.971603,116.300369,0,340,39916.5572106481,2009-04-13,13:22:23
39.971642,116.300331,0,343,39916.5572685185,2009-04-13,13:22:28
39.971704,116.300322,0,348,39916.5573263889,2009-04-13,13:22:33
39.97179,116.300333,0,335,39916.5573842593,2009-04-13,13:22:38
39.9719,116.300298,0,302,39916.5574421296,2009-04-13,13:22:43
39.971962,116.300313,0,282,39916.5575,2009-04-13,13:22:48
39.97201,116.300359,0,267,39916.5575578704,2009-04-13,13:22:53
39.972059,116.300411,0,255,39916.5576157407,2009-04-13,13:22:58
39.972116,116.300473,0,241,39916.5576736111,2009-04-13,13:23:03
39.972188,116.30051,0,234,39916.5577314815,2009-04-13,13:23:08
39.972236,116.300493,0,230,39916.5577893518,2009-04-13,13:23:13
39.972286,116.30049,0,228,39916.5578472222,2009-04-13,13:23:18
39.972342,116.300501,0,219,39916.5579050926,2009-04-13,13:23:23
39.972397,116.300484,0,212,39916.557962963,2009-04-13,13:23:28
39.972452,116.300493,0,212,39916.5580208333,2009-04-13,13:23:33
39.972493,116.300508,0,211,39916.5580787037,2009-04-13,13:23:38
39.972534,116.300522,0,213,39916.5581365741,2009-04-13,13:23:43
39.972597,116.300543,0,204,39916.5581944444,2009-04-13,13:23:48
39.972662,116.300566,0,200,39916.5582523148,2009-04-13,13:23:53
39.972698,116.30055,0,200,39916.5583101852,2009-04-13,13:23:58
39.972784,116.300571,0,197,39916.5583680556,2009-04-13,13:24:03
39.972831,116.300567,0,184,39916.5584259259,2009-04-13,13:24:08
39.972883,116.300533,0,178,39916.5584837963,2009-04-13,13:24:13
39.972932,116.300532,0,177,39916.5585416667,2009-04-13,13:24:18
39.972961,116.300514,0,178,39916.558599537,2009-04-13,13:24:23
39.973002,116.300494,0,180,39916.5586574074,2009-04-13,13:24:28
39.973046,116.300461,0,182,39916.5587152778,2009-04-13,13:24:33
39.973092,116.30044,0,183,39916.5587731482,2009-04-13,13:24:38
39.97313,116.300434,0,184,39916.5588310185,2009-04-13,13:24:43
39.973179,116.300416,0,185,39916.5588888889,2009-04-13,13:24:48
39.973228,116.300432,0,188,39916.5589467593,2009-04-13,13:24:53
39.973273,116.300425,0,185,39916.5590046296,2009-04-13,13:24:58
39.973331,116.300405,0,179,39916.5590625,2009-04-13,13:25:03
39.973379,116.300427,0,181,39916.5591203704,2009-04-13,13:25:08
39.97343,116.300441,0,185,39916.5591782407,2009-04-13,13:25:13
39.973483,116.300435,0,186,39916.5592361111,2009-04-13,13:25:18
39.973526,116.300427,0,187,39916.5592939815,2009-04-13,13:25:23
39.973557,116.30038,0,190,39916.5593518519,2009-04-13,13:25:28
39.973609,116.300342,0,194,39916.5594097222,2009-04-13,13:25:33
39.973652,116.300316,0,195,39916.5594675926,2009-04-13,13:25:38
39.973698,116.300325,0,187,39916.559525463,2009-04-13,13:25:43
39.973746,116.300336,0,195,39916.5595833333,2009-04-13,13:25:48
39.973765,116.300297,0,193,39916.5596412037,2009-04-13,13:25:53
39.973784,116.300321,0,195,39916.5596990741,2009-04-13,13:25:58
39.973801,116.300316,0,196,39916.5597569444,2009-04-13,13:26:03
39.973816,116.300298,0,196,39916.5598148148,2009-04-13,13:26:08
39.973827,116.300295,0,195,39916.5598726852,2009-04-13,13:26:13
39.97383,116.300285,0,195,39916.5599305556,2009-04-13,13:26:18
39.97383,116.300264,0,195,39916.5599884259,2009-04-13,13:26:23
39.973835,116.300244,0,194,39916.5600462963,2009-04-13,13:26:28
39.973834,116.300221,0,194,39916.5601041667,2009-04-13,13:26:33
39.973807,116.300181,0,194,39916.560162037,2009-04-13,13:26:38
39.973793,116.300156,0,194,39916.5602199074,2009-04-13,13:26:43
39.973803,116.30016,0,194,39916.5602777778,2009-04-13,13:26:48
39.973819,116.300206,0,194,39916.5603356481,2009-04-13,13:26:53
39.973835,116.300271,0,194,39916.5603935185,2009-04-13,13:26:58
39.973838,116.300333,0,194,39916.5604513889,2009-04-13,13:27:03
39.973832,116.300375,0,194,39916.5605092593,2009-04-13,13:27:08
39.97382,116.300405,0,194,39916.5605671296,2009-04-13,13:27:13
39.9738,116.300467,0,194,39916.560625,2009-04-13,13:27:18
39.974663,116.333436,0,405,39916.5712152778,2009-04-13,13:42:33
39.974859,116.333339,0,369,39916.5712731481,2009-04-13,13:42:38
39.97501,116.333377,0,331,39916.5713310185,2009-04-13,13:42:43
39.974882,116.333361,0,296,39916.5713888889,2009-04-13,13:42:48
39.974922,116.333526,0,261,39916.5714467593,2009-04-13,13:42:53
39.974922,116.333526,0,261,39916.5714814815,2009-04-13,13:42:56
39.974915,116.333519,0,251,39916.5715046296,2009-04-13,13:42:58
39.974907,116.333458,0,244,39916.5715625,2009-04-13,13:43:03
39.974946,116.333408,0,237,39916.5716203704,2009-04-13,13:43:08
39.974941,116.333347,0,240,39916.5716782407,2009-04-13,13:43:13
39.974972,116.333307,0,235,39916.5717361111,2009-04-13,13:43:18
39.974974,116.333242,0,232,39916.5717939815,2009-04-13,13:43:23
39.974987,116.333178,0,228,39916.5718518518,2009-04-13,13:43:28
39.974963,116.333077,0,219,39916.5719097222,2009-04-13,13:43:33
39.974953,116.333008,0,211,39916.5719675926,2009-04-13,13:43:38
39.974952,116.332943,0,212,39916.572025463,2009-04-13,13:43:43
39.974949,116.332849,0,213,39916.5720833333,2009-04-13,13:43:48
39.974948,116.332788,0,206,39916.5721412037,2009-04-13,13:43:53
39.974955,116.332708,0,203,39916.5721990741,2009-04-13,13:43:58
39.974943,116.332649,0,200,39916.5722569444,2009-04-13,13:44:03
39.974932,116.332568,0,200,39916.5723148148,2009-04-13,13:44:08
39.974935,116.332505,0,189,39916.5723726852,2009-04-13,13:44:13
39.97493,116.332426,0,183,39916.5724305556,2009-04-13,13:44:18
39.974919,116.33235,0,177,39916.5724884259,2009-04-13,13:44:23
39.974925,116.332283,0,176,39916.5725462963,2009-04-13,13:44:28
39.974917,116.332194,0,175,39916.5726041667,2009-04-13,13:44:33
39.974926,116.332141,0,168,39916.572662037,2009-04-13,13:44:38
39.974916,116.332077,0,164,39916.5727199074,2009-04-13,13:44:43
39.974873,116.332021,0,164,39916.5727777778,2009-04-13,13:44:48
39.974851,116.331994,0,156,39916.5728356481,2009-04-13,13:44:53
39.974788,116.33197,0,155,39916.5728935185,2009-04-13,13:44:58
39.974752,116.331967,0,150,39916.5729513889,2009-04-13,13:45:03
39.974712,116.331968,0,145,39916.5730092593,2009-04-13,13:45:08
39.974667,116.33198,0,142,39916.5730671296,2009-04-13,13:45:13
39.974643,116.331964,0,139,39916.573125,2009-04-13,13:45:18
39.974607,116.331962,0,137,39916.5731828704,2009-04-13,13:45:23
39.974578,116.331951,0,132,39916.5732407407,2009-04-13,13:45:28
39.974553,116.331951,0,132,39916.5732986111,2009-04-13,13:45:33
39.974514,116.331956,0,130,39916.5733564815,2009-04-13,13:45:38
39.974461,116.331974,0,132,39916.5734143518,2009-04-13,13:45:43
39.974413,116.331976,0,133,39916.5734722222,2009-04-13,13:45:48
39.974318,116.332019,0,136,39916.5735300926,2009-04-13,13:45:53
39.974258,116.331998,0,137,39916.573587963,2009-04-13,13:45:58
39.974179,116.332017,0,136,39916.5736458333,2009-04-13,13:46:03
39.974102,116.332101,0,140,39916.5737037037,2009-04-13,13:46:08
39.974094,116.33211,0,142,39916.5737615741,2009-04-13,13:46:13
39.974034,116.332191,0,145,39916.5738194444,2009-04-13,13:46:18
39.973994,116.332239,0,145,39916.5738773148,2009-04-13,13:46:23
39.973975,116.332256,0,144,39916.5739351852,2009-04-13,13:46:28
39.973979,116.332255,0,143,39916.5739930556,2009-04-13,13:46:33
39.973979,116.332255,0,143,39916.5740277778,2009-04-13,13:46:36
39.973976,116.33225,0,143,39916.5740509259,2009-04-13,13:46:38
39.973913,116.332395,0,142,39916.5741087963,2009-04-13,13:46:43
39.973881,116.332208,0,140,39916.5741666667,2009-04-13,13:46:48
39.973771,116.331976,0,140,39916.574224537,2009-04-13,13:46:53
39.973743,116.331859,0,140,39916.5742824074,2009-04-13,13:46:58
39.973653,116.331821,0,140,39916.5743402778,2009-04-13,13:47:03
39.973513,116.331744,0,139,39916.5743981482,2009-04-13,13:47:08
39.973492,116.331715,0,142,39916.5744560185,2009-04-13,13:47:13
39.973534,116.331764,0,141,39916.5745138889,2009-04-13,13:47:18
39.973535,116.331741,0,140,39916.5745717593,2009-04-13,13:47:23
39.973532,116.331727,0,140,39916.5746296296,2009-04-13,13:47:28
39.973533,116.331729,0,140,39916.5746875,2009-04-13,13:47:33
39.973531,116.331723,0,140,39916.5747453704,2009-04-13,13:47:38
39.973531,116.331723,0,140,39916.5747800926,2009-04-13,13:47:41
39.973531,116.331722,0,140,39916.5748032407,2009-04-13,13:47:43
39.973421,116.334518,0,270,39916.576712963,2009-04-13,13:50:28
39.973349,116.334464,0,283,39916.5767708333,2009-04-13,13:50:33
39.973227,116.334302,0,288,39916.5768287037,2009-04-13,13:50:38
39.973248,116.334253,0,292,39916.5768865741,2009-04-13,13:50:43
39.973285,116.33421,0,296,39916.5769444444,2009-04-13,13:50:48
39.973267,116.334196,0,299,39916.5770023148,2009-04-13,13:50:53
39.973275,116.334248,0,301,39916.5770601852,2009-04-13,13:50:58
39.97331,116.334338,0,303,39916.5771180556,2009-04-13,13:51:03
39.973319,116.334308,0,303,39916.5771759259,2009-04-13,13:51:08
39.97322,116.33418,0,310,39916.5772337963,2009-04-13,13:51:13
39.973228,116.334102,0,313,39916.5772916667,2009-04-13,13:51:18
39.973256,116.334069,0,315,39916.577349537,2009-04-13,13:51:23
39.973276,116.334099,0,314,39916.5774074074,2009-04-13,13:51:28
39.973271,116.334111,0,314,39916.5774652778,2009-04-13,13:51:33
39.973273,116.334126,0,314,39916.5775231481,2009-04-13,13:51:38
39.973289,116.334149,0,315,39916.5775810185,2009-04-13,13:51:43
39.973305,116.334146,0,315,39916.5776388889,2009-04-13,13:51:48
39.973328,116.334137,0,315,39916.5776967593,2009-04-13,13:51:53
39.973343,116.334148,0,315,39916.5777546296,2009-04-13,13:51:58
39.973395,116.334171,0,315,39916.5778125,2009-04-13,13:52:03
39.973392,116.334218,0,317,39916.5778703704,2009-04-13,13:52:08
39.97343,116.334243,0,319,39916.5779282407,2009-04-13,13:52:13
39.973446,116.334298,0,323,39916.5779861111,2009-04-13,13:52:18
39.973455,116.334303,0,327,39916.5780439815,2009-04-13,13:52:23
39.973509,116.334379,0,331,39916.5781018519,2009-04-13,13:52:28
39.973538,116.334446,0,336,39916.5781597222,2009-04-13,13:52:33
39.973379,116.33462,0,357,39916.5883449074,2009-04-13,14:07:13
39.973388,116.33475,0,357,39916.5884027778,2009-04-13,14:07:18
39.973439,116.334786,0,362,39916.5884606481,2009-04-13,14:07:23
39.973439,116.334786,0,362,39916.5884953704,2009-04-13,14:07:26
39.97344,116.334788,0,362,39916.5885185185,2009-04-13,14:07:28
39.973458,116.334813,0,364,39916.5885763889,2009-04-13,14:07:33
39.973465,116.334821,0,366,39916.5886342593,2009-04-13,14:07:38
39.973465,116.334821,0,366,39916.5886689815,2009-04-13,14:07:41
39.973465,116.334823,0,366,39916.5886921296,2009-04-13,14:07:43
39.973467,116.334832,0,366,39916.58875,2009-04-13,14:07:48
39.973469,116.334837,0,366,39916.5888078704,2009-04-13,14:07:53
39.973469,116.334837,0,366,39916.5888425926,2009-04-13,14:07:56
39.973468,116.33483,0,366,39916.5888657407,2009-04-13,14:07:58
39.973482,116.334795,0,368,39916.5889236111,2009-04-13,14:08:03
39.973465,116.334795,0,367,39916.5889814815,2009-04-13,14:08:08
39.973465,116.334802,0,367,39916.5890393518,2009-04-13,14:08:13
39.973465,116.334802,0,367,39916.5890740741,2009-04-13,14:08:16
39.973463,116.334795,0,366,39916.5890972222,2009-04-13,14:08:18
39.973448,116.334805,0,366,39916.5891550926,2009-04-13,14:08:23
39.973439,116.334797,0,369,39916.589212963,2009-04-13,14:08:28
39.973443,116.334787,0,370,39916.5892708333,2009-04-13,14:08:33
39.973443,116.334787,0,370,39916.5893055556,2009-04-13,14:08:36
39.973444,116.334784,0,370,39916.5893287037,2009-04-13,14:08:38
39.97344,116.334769,0,369,39916.5893865741,2009-04-13,14:08:43
39.973438,116.334759,0,369,39916.5894444444,2009-04-13,14:08:48
39.973434,116.334731,0,371,39916.5895023148,2009-04-13,14:08:53
39.973428,116.334712,0,371,39916.5895601852,2009-04-13,14:08:58
39.973428,116.334712,0,371,39916.5895949074,2009-04-13,14:09:01
39.973429,116.334715,0,371,39916.5896180556,2009-04-13,14:09:03
39.973443,116.334699,0,371,39916.5896759259,2009-04-13,14:09:08
39.973455,116.334703,0,370,39916.5897337963,2009-04-13,14:09:13
39.973452,116.334692,0,371,39916.5897916667,2009-04-13,14:09:18
39.973478,116.334632,0,374,39916.589849537,2009-04-13,14:09:23
39.97348,116.3346,0,376,39916.5899074074,2009-04-13,14:09:28
39.973477,116.334591,0,376,39916.5899652778,2009-04-13,14:09:33
39.973464,116.334592,0,378,39916.5900231482,2009-04-13,14:09:38
39.973464,116.334592,0,378,39916.5900578704,2009-04-13,14:09:41
39.973465,116.334594,0,377,39916.5900810185,2009-04-13,14:09:43
39.973467,116.334609,0,377,39916.5901388889,2009-04-13,14:09:48
39.973465,116.334711,0,372,39916.5901967593,2009-04-13,14:09:53
39.973469,116.334765,0,369,39916.5902546296,2009-04-13,14:09:58
39.973449,116.334787,0,367,39916.5903125,2009-04-13,14:10:03
39.973432,116.334792,0,368,39916.5903703704,2009-04-13,14:10:08
39.973432,116.334787,0,368,39916.5904282407,2009-04-13,14:10:13
39.973432,116.334787,0,368,39916.590462963,2009-04-13,14:10:16
39.973433,116.334789,0,368,39916.5904861111,2009-04-13,14:10:18
39.973433,116.334777,0,369,39916.5905439815,2009-04-13,14:10:23
39.97342,116.334769,0,370,39916.5906018519,2009-04-13,14:10:28
39.97342,116.334773,0,370,39916.5906597222,2009-04-13,14:10:33
39.97342,116.334773,0,370,39916.5906944444,2009-04-13,14:10:36
39.973422,116.334773,0,370,39916.5907175926,2009-04-13,14:10:38
39.97342,116.334762,0,370,39916.590775463,2009-04-13,14:10:43
39.973433,116.334703,0,372,39916.5908333333,2009-04-13,14:10:48
39.97347,116.334694,0,376,39916.5908912037,2009-04-13,14:10:53
39.973477,116.334706,0,377,39916.5909490741,2009-04-13,14:10:58
39.973477,116.334706,0,377,39916.5909837963,2009-04-13,14:11:01
39.973475,116.334701,0,378,39916.5910069444,2009-04-13,14:11:03
39.973461,116.334702,0,379,39916.5910648148,2009-04-13,14:11:08
39.973461,116.334702,0,379,39916.591099537,2009-04-13,14:11:11
39.973454,116.334703,0,380,39916.5911226852,2009-04-13,14:11:13
39.973492,116.334733,0,380,39916.5911805556,2009-04-13,14:11:18
39.973525,116.334752,0,380,39916.5912384259,2009-04-13,14:11:23
39.973506,116.33475,0,380,39916.5912962963,2009-04-13,14:11:28
39.973505,116.334748,0,380,39916.5913541667,2009-04-13,14:11:33
39.973506,116.334751,0,380,39916.591412037,2009-04-13,14:11:38
39.973506,116.334749,0,380,39916.5914699074,2009-04-13,14:11:43
39.973506,116.334749,0,380,39916.5915046296,2009-04-13,14:11:46
39.973502,116.334743,0,379,39916.5915277778,2009-04-13,14:11:48
39.97349,116.334753,0,375,39916.5915856481,2009-04-13,14:11:53
39.973509,116.33479,0,374,39916.5916435185,2009-04-13,14:11:58
39.973528,116.334776,0,374,39916.5917013889,2009-04-13,14:12:03
39.973542,116.334774,0,374,39916.5917592593,2009-04-13,14:12:08
39.973559,116.334771,0,375,39916.5918171296,2009-04-13,14:12:13
39.973533,116.334741,0,371,39916.591875,2009-04-13,14:12:18
39.973508,116.33473,0,364,39916.5919328704,2009-04-13,14:12:23
39.973506,116.334722,0,364,39916.5919907407,2009-04-13,14:12:28
39.973507,116.334725,0,364,39916.5920486111,2009-04-13,14:12:33
39.973505,116.334724,0,363,39916.5921064815,2009-04-13,14:12:38
39.973506,116.33473,0,363,39916.5921643519,2009-04-13,14:12:43
39.973508,116.334738,0,363,39916.5922222222,2009-04-13,14:12:48
39.973508,116.334738,0,364,39916.5922800926,2009-04-13,14:12:53
39.973508,116.334742,0,364,39916.592337963,2009-04-13,14:12:58
39.973507,116.334739,0,364,39916.5923958333,2009-04-13,14:13:03
39.973507,116.334739,0,364,39916.5924305556,2009-04-13,14:13:06
39.97351,116.33474,0,365,39916.5924537037,2009-04-13,14:13:08
39.973453,116.334753,0,370,39916.5925115741,2009-04-13,14:13:13
39.973436,116.334771,0,373,39916.5925694444,2009-04-13,14:13:18
39.973432,116.334776,0,373,39916.5926273148,2009-04-13,14:13:23
39.97343,116.33477,0,373,39916.5926851852,2009-04-13,14:13:28
39.97343,116.33477,0,373,39916.5927199074,2009-04-13,14:13:31
39.973432,116.334777,0,374,39916.5927430556,2009-04-13,14:13:33
39.973435,116.334786,0,374,39916.5928009259,2009-04-13,14:13:38
39.973426,116.334795,0,374,39916.5928587963,2009-04-13,14:13:43
39.973426,116.334795,0,374,39916.5928935185,2009-04-13,14:13:46
39.973427,116.33479,0,375,39916.5929166667,2009-04-13,14:13:48
39.973418,116.334801,0,377,39916.592974537,2009-04-13,14:13:53
39.973416,116.33479,0,377,39916.5930324074,2009-04-13,14:13:58
39.973416,116.33479,0,377,39916.5930671296,2009-04-13,14:14:01
39.973416,116.33479,0,377,39916.5930902778,2009-04-13,14:14:03
39.973421,116.334761,0,377,39916.5931481481,2009-04-13,14:14:08
39.973447,116.334745,0,377,39916.5932060185,2009-04-13,14:14:13
39.973462,116.334729,0,378,39916.5932638889,2009-04-13,14:14:18
39.973453,116.334688,0,378,39916.5933217593,2009-04-13,14:14:23
39.973453,116.334688,0,378,39916.5933564815,2009-04-13,14:14:26
39.973453,116.334691,0,378,39916.5933796296,2009-04-13,14:14:28
39.973465,116.33475,0,377,39916.5934375,2009-04-13,14:14:33
39.973456,116.334766,0,377,39916.5934953704,2009-04-13,14:14:38
39.973456,116.334765,0,377,39916.5935532407,2009-04-13,14:14:43
39.973456,116.334765,0,377,39916.593587963,2009-04-13,14:14:46
39.973455,116.334762,0,377,39916.5936111111,2009-04-13,14:14:48
39.973438,116.334745,0,374,39916.5936689815,2009-04-13,14:14:53
39.973423,116.334719,0,372,39916.5937268519,2009-04-13,14:14:58
39.973407,116.334667,0,369,39916.5937847222,2009-04-13,14:15:03
39.973386,116.334645,0,369,39916.5938425926,2009-04-13,14:15:08
39.973385,116.334644,0,369,39916.593900463,2009-04-13,14:15:13
39.973385,116.334644,0,369,39916.5939351852,2009-04-13,14:15:16
39.973386,116.334649,0,368,39916.5939583333,2009-04-13,14:15:18
39.973403,116.33471,0,364,39916.5940162037,2009-04-13,14:15:23
39.973422,116.334705,0,365,39916.5940740741,2009-04-13,14:15:28
39.973427,116.33467,0,367,39916.5941319444,2009-04-13,14:15:33
39.973427,116.33467,0,367,39916.5941666667,2009-04-13,14:15:36
39.973423,116.334662,0,367,39916.5941898148,2009-04-13,14:15:38
39.973427,116.33468,0,367,39916.5942476852,2009-04-13,14:15:43
39.973451,116.334721,0,363,39916.5943055556,2009-04-13,14:15:48
39.973447,116.33475,0,364,39916.5943634259,2009-04-13,14:15:53
39.973447,116.33475,0,364,39916.5943981481,2009-04-13,14:15:56
39.973448,116.334748,0,364,39916.5944212963,2009-04-13,14:15:58
39.973426,116.334782,0,365,39916.5944791667,2009-04-13,14:16:03
39.97343,116.334767,0,366,39916.594537037,2009-04-13,14:16:08
39.97343,116.334767,0,366,39916.5945717593,2009-04-13,14:16:11
39.97343,116.334762,0,367,39916.5945949074,2009-04-13,14:16:13
39.973427,116.334749,0,367,39916.5946527778,2009-04-13,14:16:18
39.973385,116.334779,0,362,39916.5947106481,2009-04-13,14:16:23
39.97336,116.334813,0,357,39916.5947685185,2009-04-13,14:16:28
39.973359,116.334812,0,354,39916.5948263889,2009-04-13,14:16:33
39.973366,116.334805,0,352,39916.5948842593,2009-04-13,14:16:38
39.973367,116.334807,0,352,39916.5949421296,2009-04-13,14:16:43
39.973368,116.334804,0,353,39916.595,2009-04-13,14:16:48
39.973369,116.334803,0,353,39916.5950578704,2009-04-13,14:16:53
39.973372,116.334808,0,353,39916.5951157407,2009-04-13,14:16:58
39.973372,116.334808,0,353,39916.595150463,2009-04-13,14:17:01
39.973372,116.334802,0,353,39916.5951736111,2009-04-13,14:17:03
39.973363,116.334796,0,350,39916.5952314815,2009-04-13,14:17:08
39.973361,116.33481,0,348,39916.5952893518,2009-04-13,14:17:13
39.973326,116.334813,0,349,39916.5953472222,2009-04-13,14:17:18
39.973326,116.334813,0,349,39916.5953819444,2009-04-13,14:17:21
39.973324,116.334811,0,350,39916.5954050926,2009-04-13,14:17:23
39.973384,116.334768,0,350,39916.595462963,2009-04-13,14:17:28
39.973405,116.334699,0,350,39916.5955208333,2009-04-13,14:17:33
39.973425,116.334731,0,353,39916.5955787037,2009-04-13,14:17:38
39.973425,116.334731,0,353,39916.5956134259,2009-04-13,14:17:41
39.973424,116.334728,0,353,39916.5956365741,2009-04-13,14:17:43
39.973447,116.334739,0,355,39916.5956944444,2009-04-13,14:17:48
39.973437,116.334744,0,355,39916.5957523148,2009-04-13,14:17:53
39.973405,116.334745,0,354,39916.5958101852,2009-04-13,14:17:58
39.973372,116.334726,0,354,39916.5958680556,2009-04-13,14:18:03
39.973382,116.334739,0,353,39916.5959259259,2009-04-13,14:18:08
39.973382,116.334739,0,353,39916.5959606481,2009-04-13,14:18:11
39.973381,116.334734,0,353,39916.5959837963,2009-04-13,14:18:13
39.973381,116.334723,0,353,39916.5960416667,2009-04-13,14:18:18
39.973436,116.334735,0,354,39916.596099537,2009-04-13,14:18:23
39.973454,116.334728,0,355,39916.5961574074,2009-04-13,14:18:28
39.973456,116.33468,0,357,39916.5962152778,2009-04-13,14:18:33
39.973456,116.334698,0,358,39916.5962731481,2009-04-13,14:18:38
39.973454,116.334694,0,358,39916.5963310185,2009-04-13,14:18:43
39.973461,116.334691,0,359,39916.5963888889,2009-04-13,14:18:48
39.973459,116.334691,0,360,39916.5964467593,2009-04-13,14:18:53
39.97346,116.334697,0,359,39916.5965046296,2009-04-13,14:18:58
39.97346,116.334697,0,359,39916.5965393518,2009-04-13,14:19:01
39.97346,116.334695,0,359,39916.5965625,2009-04-13,14:19:03
39.973463,116.33467,0,359,39916.5966203704,2009-04-13,14:19:08
39.973457,116.334613,0,359,39916.5966782407,2009-04-13,14:19:13
39.973441,116.334601,0,363,39916.5967361111,2009-04-13,14:19:18
39.973454,116.334611,0,368,39916.5967939815,2009-04-13,14:19:23
39.97346,116.334634,0,371,39916.5968518518,2009-04-13,14:19:28
39.973471,116.334654,0,372,39916.5969097222,2009-04-13,14:19:33
39.973471,116.334654,0,372,39916.5969444444,2009-04-13,14:19:36
39.97347,116.334647,0,373,39916.5969675926,2009-04-13,14:19:38
39.973466,116.334634,0,373,39916.597025463,2009-04-13,14:19:43
39.973465,116.334628,0,373,39916.5970833333,2009-04-13,14:19:48
39.973465,116.334628,0,373,39916.5971180556,2009-04-13,14:19:51
39.973466,116.334629,0,372,39916.5971412037,2009-04-13,14:19:53
39.973464,116.33462,0,372,39916.5971990741,2009-04-13,14:19:58
39.973461,116.334612,0,372,39916.5972569444,2009-04-13,14:20:03
39.973461,116.334612,0,372,39916.5972916667,2009-04-13,14:20:06
39.973459,116.334608,0,372,39916.5973148148,2009-04-13,14:20:08
39.973462,116.33462,0,372,39916.5973726852,2009-04-13,14:20:13
39.973462,116.33462,0,372,39916.5974074074,2009-04-13,14:20:16
39.973462,116.334623,0,372,39916.5974305556,2009-04-13,14:20:18
39.97346,116.334613,0,371,39916.5974884259,2009-04-13,14:20:23
39.973461,116.334612,0,371,39916.5975462963,2009-04-13,14:20:28
39.973463,116.334617,0,371,39916.5976041667,2009-04-13,14:20:33
39.973464,116.334624,0,371,39916.597662037,2009-04-13,14:20:38
39.973465,116.334632,0,372,39916.5977199074,2009-04-13,14:20:43
39.973465,116.334632,0,372,39916.5977546296,2009-04-13,14:20:46
39.973464,116.334628,0,372,39916.5977777778,2009-04-13,14:20:48
39.973457,116.334659,0,372,39916.5978356482,2009-04-13,14:20:53
39.973449,116.334661,0,371,39916.5978935185,2009-04-13,14:20:58
39.973447,116.334655,0,371,39916.5979513889,2009-04-13,14:21:03
39.973448,116.33466,0,371,39916.5980092593,2009-04-13,14:21:08
39.973452,116.334668,0,371,39916.5980671296,2009-04-13,14:21:13
39.973452,116.334668,0,371,39916.598125,2009-04-13,14:21:18
39.973451,116.334668,0,371,39916.5981828704,2009-04-13,14:21:23
39.973451,116.334668,0,371,39916.5982175926,2009-04-13,14:21:26
39.973449,116.334665,0,371,39916.5982407407,2009-04-13,14:21:28
39.973445,116.33465,0,371,39916.5982986111,2009-04-13,14:21:33
39.973424,116.33464,0,374,39916.5983564815,2009-04-13,14:21:38
39.973415,116.334707,0,374,39916.5984143519,2009-04-13,14:21:43
39.973406,116.334696,0,374,39916.5984722222,2009-04-13,14:21:48
39.973403,116.334677,0,374,39916.5985300926,2009-04-13,14:21:53
39.973398,116.334668,0,374,39916.598587963,2009-04-13,14:21:58
39.973494,116.334962,0,389,39916.6042592593,2009-04-13,14:30:08
39.973496,116.335001,0,387,39916.6043171296,2009-04-13,14:30:13
39.973432,116.335038,0,383,39916.604375,2009-04-13,14:30:18
39.973409,116.335057,0,382,39916.6044328704,2009-04-13,14:30:23
39.973408,116.335037,0,380,39916.6044907407,2009-04-13,14:30:28
39.973435,116.334985,0,379,39916.6045486111,2009-04-13,14:30:33
39.973445,116.334977,0,378,39916.6046064815,2009-04-13,14:30:38
39.973447,116.334982,0,378,39916.6046643518,2009-04-13,14:30:43
39.973449,116.334986,0,378,39916.6047222222,2009-04-13,14:30:48
39.973449,116.334986,0,378,39916.6047569444,2009-04-13,14:30:51
39.973449,116.334986,0,378,39916.6047800926,2009-04-13,14:30:53
39.973458,116.335005,0,377,39916.604837963,2009-04-13,14:30:58
39.97346,116.335029,0,379,39916.6048958333,2009-04-13,14:31:03
39.973451,116.33502,0,378,39916.6049537037,2009-04-13,14:31:08
39.973413,116.335013,0,378,39916.6050115741,2009-04-13,14:31:13
39.973404,116.335014,0,377,39916.6050694444,2009-04-13,14:31:18
39.973404,116.335014,0,377,39916.6051041667,2009-04-13,14:31:21
39.973407,116.335021,0,378,39916.6051273148,2009-04-13,14:31:23
39.973435,116.334978,0,379,39916.6051851852,2009-04-13,14:31:28
39.97343,116.334947,0,381,39916.6052430556,2009-04-13,14:31:33
39.973415,116.334947,0,380,39916.6053009259,2009-04-13,14:31:38
39.973417,116.334952,0,380,39916.6053587963,2009-04-13,14:31:43
39.973416,116.334951,0,380,39916.6054166667,2009-04-13,14:31:48
39.973417,116.334949,0,381,39916.605474537,2009-04-13,14:31:53
39.973417,116.334952,0,381,39916.6055324074,2009-04-13,14:31:58
39.973417,116.334952,0,381,39916.6055671296,2009-04-13,14:32:01
39.973416,116.334947,0,381,39916.6055902778,2009-04-13,14:32:03
39.973414,116.334937,0,381,39916.6056481482,2009-04-13,14:32:08
39.973421,116.334882,0,380,39916.6057060185,2009-04-13,14:32:13
39.973415,116.334846,0,380,39916.6057638889,2009-04-13,14:32:18
39.973406,116.334824,0,381,39916.6058217593,2009-04-13,14:32:23
39.973404,116.334818,0,381,39916.6058796296,2009-04-13,14:32:28
39.973405,116.334824,0,381,39916.6059375,2009-04-13,14:32:33
39.973405,116.334824,0,381,39916.6059722222,2009-04-13,14:32:36
39.973397,116.334821,0,382,39916.6059953704,2009-04-13,14:32:38
39.973387,116.334823,0,380,39916.6060532407,2009-04-13,14:32:43
39.973406,116.334833,0,379,39916.6061111111,2009-04-13,14:32:48
39.973406,116.334832,0,379,39916.6061689815,2009-04-13,14:32:53
39.973405,116.334829,0,379,39916.6062268519,2009-04-13,14:32:58
39.973405,116.334829,0,379,39916.6062615741,2009-04-13,14:33:01
39.973404,116.334825,0,379,39916.6062847222,2009-04-13,14:33:03
39.973402,116.334811,0,379,39916.6063425926,2009-04-13,14:33:08
39.973394,116.334776,0,382,39916.606400463,2009-04-13,14:33:13
39.973403,116.334773,0,385,39916.6064583333,2009-04-13,14:33:18
39.973403,116.334769,0,385,39916.6065162037,2009-04-13,14:33:23
39.973403,116.334772,0,385,39916.6065740741,2009-04-13,14:33:28
39.973407,116.334765,0,385,39916.6066319444,2009-04-13,14:33:33
39.973408,116.334769,0,385,39916.6066898148,2009-04-13,14:33:38
39.973409,116.334773,0,385,39916.6067476852,2009-04-13,14:33:43
39.973408,116.334774,0,385,39916.6068055556,2009-04-13,14:33:48
39.973408,116.334774,0,385,39916.6068402778,2009-04-13,14:33:51
39.973406,116.334769,0,385,39916.6068634259,2009-04-13,14:33:53
39.973401,116.334829,0,384,39916.6069212963,2009-04-13,14:33:58
39.97339,116.334886,0,383,39916.6069791667,2009-04-13,14:34:03
39.973381,116.334896,0,381,39916.607037037,2009-04-13,14:34:08
39.973379,116.33489,0,381,39916.6070949074,2009-04-13,14:34:13
39.973379,116.33489,0,381,39916.6071296296,2009-04-13,14:34:16
39.973377,116.334884,0,380,39916.6071527778,2009-04-13,14:34:18
39.973388,116.3349,0,380,39916.6072106481,2009-04-13,14:34:23
39.973411,116.334927,0,383,39916.6072685185,2009-04-13,14:34:28
39.973423,116.33496,0,384,39916.6073263889,2009-04-13,14:34:33
39.973418,116.334959,0,384,39916.6073842593,2009-04-13,14:34:38
39.973418,116.334954,0,384,39916.6074421296,2009-04-13,14:34:43
39.973418,116.334954,0,384,39916.6074768519,2009-04-13,14:34:46
39.973415,116.334947,0,384,39916.6075,2009-04-13,14:34:48
39.973401,116.334924,0,378,39916.6075578704,2009-04-13,14:34:53
39.973401,116.334924,0,378,39916.6075925926,2009-04-13,14:34:56
39.973396,116.334925,0,375,39916.6076157407,2009-04-13,14:34:58
39.973398,116.33495,0,373,39916.6076736111,2009-04-13,14:35:03
39.973398,116.33495,0,373,39916.6077083333,2009-04-13,14:35:06
39.973397,116.334958,0,369,39916.6077314815,2009-04-13,14:35:08
39.973369,116.334942,0,368,39916.6077893519,2009-04-13,14:35:13
39.973361,116.334943,0,368,39916.6078472222,2009-04-13,14:35:18
39.973361,116.334943,0,368,39916.6078819444,2009-04-13,14:35:21
39.973362,116.334947,0,368,39916.6079050926,2009-04-13,14:35:23
39.973367,116.334965,0,368,39916.607962963,2009-04-13,14:35:28
39.973403,116.334997,0,369,39916.6080208333,2009-04-13,14:35:33
39.973413,116.33501,0,370,39916.6080787037,2009-04-13,14:35:38
39.973413,116.33501,0,370,39916.6081365741,2009-04-13,14:35:43
39.973413,116.33501,0,370,39916.6081712963,2009-04-13,14:35:46
39.973412,116.335002,0,370,39916.6081944444,2009-04-13,14:35:48
39.973393,116.334934,0,368,39916.6082523148,2009-04-13,14:35:53
39.973362,116.33492,0,363,39916.6083101852,2009-04-13,14:35:58
39.973364,116.334926,0,363,39916.6083680556,2009-04-13,14:36:03
39.973364,116.33493,0,362,39916.6084259259,2009-04-13,14:36:08
39.973363,116.334929,0,362,39916.6084837963,2009-04-13,14:36:13
39.973364,116.334931,0,362,39916.6085416667,2009-04-13,14:36:18
39.973364,116.334931,0,362,39916.6085763889,2009-04-13,14:36:21
39.973366,116.334938,0,362,39916.608599537,2009-04-13,14:36:23
39.973358,116.334898,0,364,39916.6086574074,2009-04-13,14:36:28
39.973356,116.334887,0,365,39916.6087152778,2009-04-13,14:36:33
39.973378,116.334901,0,364,39916.6087731481,2009-04-13,14:36:38
39.973397,116.334852,0,366,39916.6088310185,2009-04-13,14:36:43
39.97341,116.334815,0,366,39916.6088888889,2009-04-13,14:36:48
39.97341,116.334815,0,366,39916.6089236111,2009-04-13,14:36:51
39.973402,116.334815,0,364,39916.6089467593,2009-04-13,14:36:53
39.973377,116.334786,0,360,39916.6090046296,2009-04-13,14:36:58
39.973377,116.334786,0,360,39916.6090393519,2009-04-13,14:37:01
39.973377,116.334778,0,360,39916.6090625,2009-04-13,14:37:03
39.97336,116.33481,0,353,39916.6091203704,2009-04-13,14:37:08
39.97336,116.33481,0,353,39916.6091550926,2009-04-13,14:37:11
39.973368,116.334814,0,352,39916.6091782407,2009-04-13,14:37:13
39.973384,116.334788,0,355,39916.6092361111,2009-04-13,14:37:18
39.973385,116.334793,0,355,39916.6092939815,2009-04-13,14:37:23
39.973385,116.334793,0,355,39916.6093287037,2009-04-13,14:37:26
39.973385,116.334793,0,355,39916.6093518519,2009-04-13,14:37:28
39.973383,116.334783,0,355,39916.6094097222,2009-04-13,14:37:33
39.973381,116.334772,0,355,39916.6094675926,2009-04-13,14:37:38
39.973381,116.334766,0,355,39916.609525463,2009-04-13,14:37:43
39.973381,116.334768,0,358,39916.6095833333,2009-04-13,14:37:48
39.973378,116.334767,0,359,39916.6096412037,2009-04-13,14:37:53
39.973376,116.33476,0,359,39916.6096990741,2009-04-13,14:37:58
39.973375,116.334755,0,358,39916.6097569444,2009-04-13,14:38:03
39.973374,116.334751,0,358,39916.6098148148,2009-04-13,14:38:08
39.973374,116.334751,0,358,39916.609849537,2009-04-13,14:38:11
39.973373,116.334747,0,358,39916.6098726852,2009-04-13,14:38:13
39.973376,116.334763,0,355,39916.6099305556,2009-04-13,14:38:18
39.973381,116.33482,0,350,39916.6099884259,2009-04-13,14:38:23
39.973359,116.33483,0,347,39916.6100462963,2009-04-13,14:38:28
39.973328,116.334539,0,295,39916.6205787037,2009-04-13,14:53:38
39.973327,116.334468,0,291,39916.6206365741,2009-04-13,14:53:43
39.97335,116.334444,0,285,39916.6206944444,2009-04-13,14:53:48
39.973345,116.334418,0,281,39916.6207523148,2009-04-13,14:53:53
39.973343,116.334413,0,281,39916.6208101852,2009-04-13,14:53:58
39.973343,116.334409,0,281,39916.6208680556,2009-04-13,14:54:03
39.973344,116.334413,0,281,39916.6209259259,2009-04-13,14:54:08
39.973346,116.334414,0,281,39916.6209837963,2009-04-13,14:54:13
39.973347,116.334419,0,281,39916.6210416667,2009-04-13,14:54:18
39.973347,116.334419,0,281,39916.6210763889,2009-04-13,14:54:21
39.973347,116.33442,0,280,39916.621099537,2009-04-13,14:54:23
39.973351,116.334434,0,280,39916.6211574074,2009-04-13,14:54:28
39.973346,116.33445,0,280,39916.6212152778,2009-04-13,14:54:33
39.97338,116.334462,0,280,39916.6212731482,2009-04-13,14:54:38
39.97338,116.334462,0,280,39916.6213078704,2009-04-13,14:54:41
39.97338,116.334461,0,280,39916.6213310185,2009-04-13,14:54:43
39.973378,116.334452,0,280,39916.6213888889,2009-04-13,14:54:48
39.973372,116.334441,0,279,39916.6214467593,2009-04-13,14:54:53
39.973374,116.334403,0,279,39916.6215046296,2009-04-13,14:54:58
39.973399,116.331857,0,160,39916.6232986111,2009-04-13,14:57:33
39.973398,116.331873,0,172,39916.6233564815,2009-04-13,14:57:38
39.97334,116.33191,0,218,39916.6234143519,2009-04-13,14:57:43
39.973429,116.331957,0,233,39916.6234722222,2009-04-13,14:57:48
39.973439,116.331923,0,235,39916.6235300926,2009-04-13,14:57:53
39.97348,116.331909,0,237,39916.623587963,2009-04-13,14:57:58
39.973578,116.33191,0,237,39916.6236458333,2009-04-13,14:58:03
39.973673,116.331953,0,237,39916.6237037037,2009-04-13,14:58:08
39.973674,116.331925,0,237,39916.6237615741,2009-04-13,14:58:13
39.973823,116.331865,0,236,39916.6238194444,2009-04-13,14:58:18
39.97379,116.331825,0,236,39916.6238773148,2009-04-13,14:58:23
39.973826,116.331833,0,239,39916.6239351852,2009-04-13,14:58:28
39.973861,116.331866,0,250,39916.6239930556,2009-04-13,14:58:33
39.973914,116.331923,0,248,39916.6240509259,2009-04-13,14:58:38
39.973961,116.332009,0,253,39916.6241087963,2009-04-13,14:58:43
39.974014,116.332059,0,254,39916.6241666667,2009-04-13,14:58:48
39.974072,116.332108,0,253,39916.624224537,2009-04-13,14:58:53
39.974151,116.332071,0,263,39916.6242824074,2009-04-13,14:58:58
39.974217,116.332058,0,280,39916.6243402778,2009-04-13,14:59:03
39.97424,116.332062,0,292,39916.6243981481,2009-04-13,14:59:08
39.974258,116.332059,0,306,39916.6244560185,2009-04-13,14:59:13
39.97439,116.332026,0,317,39916.6245138889,2009-04-13,14:59:18
39.974488,116.332017,0,323,39916.6245717593,2009-04-13,14:59:23
39.974556,116.332049,0,316,39916.6246296296,2009-04-13,14:59:28
39.974612,116.332113,0,310,39916.6246875,2009-04-13,14:59:33
39.974675,116.33221,0,309,39916.6247453704,2009-04-13,14:59:38
39.974709,116.332294,0,298,39916.6248032407,2009-04-13,14:59:43
39.974729,116.332372,0,284,39916.6248611111,2009-04-13,14:59:48
39.974772,116.332437,0,254,39916.6249189815,2009-04-13,14:59:53
39.974774,116.332535,0,249,39916.6249768519,2009-04-13,14:59:58
39.974802,116.332603,0,215,39916.6250347222,2009-04-13,15:00:03
39.974827,116.332696,0,189,39916.6250925926,2009-04-13,15:00:08
39.974836,116.332791,0,167,39916.625150463,2009-04-13,15:00:13
39.974838,116.332854,0,151,39916.6252083333,2009-04-13,15:00:18
39.974841,116.332922,0,143,39916.6252662037,2009-04-13,15:00:23
39.974827,116.332999,0,141,39916.6253240741,2009-04-13,15:00:28
39.97482,116.333066,0,143,39916.6253819444,2009-04-13,15:00:33
39.974823,116.333153,0,142,39916.6254398148,2009-04-13,15:00:38
39.974825,116.333231,0,144,39916.6254976852,2009-04-13,15:00:43
39.974829,116.333313,0,145,39916.6255555556,2009-04-13,15:00:48
39.974812,116.333399,0,150,39916.6256134259,2009-04-13,15:00:53
39.974828,116.333462,0,150,39916.6256712963,2009-04-13,15:00:58
39.974838,116.333543,0,146,39916.6257291667,2009-04-13,15:01:03
39.974839,116.333623,0,143,39916.625787037,2009-04-13,15:01:08
39.974832,116.333693,0,139,39916.6258449074,2009-04-13,15:01:13
39.974857,116.333761,0,138,39916.6259027778,2009-04-13,15:01:18
39.974861,116.333822,0,136,39916.6259606481,2009-04-13,15:01:23
39.974856,116.33387,0,134,39916.6260185185,2009-04-13,15:01:28
39.974847,116.333887,0,132,39916.6260763889,2009-04-13,15:01:33
39.974859,116.333891,0,131,39916.6261342593,2009-04-13,15:01:38
39.974859,116.333891,0,131,39916.6261689815,2009-04-13,15:01:41
39.974862,116.333897,0,132,39916.6261921296,2009-04-13,15:01:43
39.974901,116.333931,0,132,39916.62625,2009-04-13,15:01:48
39.974959,116.333931,0,134,39916.6263078704,2009-04-13,15:01:53
39.974995,116.333919,0,137,39916.6263657407,2009-04-13,15:01:58
39.97501,116.333912,0,136,39916.6264236111,2009-04-13,15:02:03
39.975003,116.333925,0,136,39916.6264814815,2009-04-13,15:02:08
39.974994,116.333917,0,135,39916.6265393518,2009-04-13,15:02:13
39.974994,116.333917,0,135,39916.6265740741,2009-04-13,15:02:16
39.974994,116.333915,0,135,39916.6265972222,2009-04-13,15:02:18
39.973927,116.300841,0,-45,39916.6355092593,2009-04-13,15:15:08
39.973823,116.300658,0,142,39916.6355671296,2009-04-13,15:15:13
39.973838,116.300623,0,139,39916.635625,2009-04-13,15:15:18
39.973686,116.300053,0,365,39916.6356828704,2009-04-13,15:15:23
39.973561,116.299999,0,422,39916.6357407407,2009-04-13,15:15:28
39.973515,116.300012,0,453,39916.6357986111,2009-04-13,15:15:33
39.97348,116.30002,0,510,39916.6358564815,2009-04-13,15:15:38
39.973425,116.300162,0,485,39916.6359143518,2009-04-13,15:15:43
39.973365,116.300186,0,476,39916.6359722222,2009-04-13,15:15:48
39.973315,116.300223,0,466,39916.6360300926,2009-04-13,15:15:53
39.973241,116.300229,0,469,39916.636087963,2009-04-13,15:15:58
39.973196,116.300247,0,475,39916.6361458333,2009-04-13,15:16:03
39.973142,116.300273,0,480,39916.6362037037,2009-04-13,15:16:08
39.973095,116.300336,0,474,39916.6362615741,2009-04-13,15:16:13
39.973043,116.300354,0,467,39916.6363194444,2009-04-13,15:16:18
39.973032,116.300359,0,462,39916.6363773148,2009-04-13,15:16:23
39.973006,116.300391,0,449,39916.6364351852,2009-04-13,15:16:28
39.972965,116.300469,0,439,39916.6364930556,2009-04-13,15:16:33
39.972888,116.300464,0,433,39916.6365509259,2009-04-13,15:16:38
39.972842,116.300457,0,423,39916.6366087963,2009-04-13,15:16:43
39.972799,116.300412,0,398,39916.6366666667,2009-04-13,15:16:48
39.972762,116.300363,0,372,39916.636724537,2009-04-13,15:16:53
39.972707,116.300371,0,368,39916.6367824074,2009-04-13,15:16:58
39.972638,116.300397,0,366,39916.6368402778,2009-04-13,15:17:03
39.972588,116.300381,0,359,39916.6368981482,2009-04-13,15:17:08
39.972588,116.300392,0,337,39916.6369560185,2009-04-13,15:17:13
39.972571,116.300411,0,320,39916.6370138889,2009-04-13,15:17:18
39.972535,116.300427,0,307,39916.6370717593,2009-04-13,15:17:23
39.972499,116.300501,0,280,39916.6371296296,2009-04-13,15:17:28
39.972458,116.300541,0,271,39916.6371875,2009-04-13,15:17:33
39.972407,116.300541,0,270,39916.6372453704,2009-04-13,15:17:38
39.97236,116.300541,0,268,39916.6373032407,2009-04-13,15:17:43
39.972301,116.30055,0,267,39916.6373611111,2009-04-13,15:17:48
39.972225,116.300548,0,263,39916.6374189815,2009-04-13,15:17:53
39.972168,116.300529,0,262,39916.6374768519,2009-04-13,15:17:58
39.972103,116.300527,0,260,39916.6375347222,2009-04-13,15:18:03
39.972063,116.30051,0,260,39916.6375925926,2009-04-13,15:18:08
39.97202,116.30049,0,260,39916.637650463,2009-04-13,15:18:13
39.971939,116.300516,0,260,39916.6377083333,2009-04-13,15:18:18
39.971883,116.30053,0,262,39916.6377662037,2009-04-13,15:18:23
39.9718,116.300513,0,263,39916.6378240741,2009-04-13,15:18:28
39.971768,116.300509,0,264,39916.6378819444,2009-04-13,15:18:33
39.971702,116.300493,0,267,39916.6379398148,2009-04-13,15:18:38
39.971631,116.300478,0,268,39916.6379976852,2009-04-13,15:18:43
39.971576,116.300471,0,269,39916.6380555556,2009-04-13,15:18:48
39.971531,116.300607,0,269,39916.6381134259,2009-04-13,15:18:53
39.971561,116.300571,0,266,39916.6381712963,2009-04-13,15:18:58
39.971569,116.30061,0,259,39916.6382291667,2009-04-13,15:19:03
39.971516,116.300749,0,240,39916.638287037,2009-04-13,15:19:08
39.971477,116.300751,0,227,39916.6383449074,2009-04-13,15:19:13
39.971408,116.300762,0,217,39916.6384027778,2009-04-13,15:19:18
39.971339,116.300782,0,206,39916.6384606481,2009-04-13,15:19:23
39.971282,116.300793,0,199,39916.6385185185,2009-04-13,15:19:28
39.971258,116.300802,0,198,39916.6385763889,2009-04-13,15:19:33
39.9712,116.300802,0,194,39916.6386342593,2009-04-13,15:19:38
39.971128,116.300788,0,192,39916.6386921296,2009-04-13,15:19:43
39.971063,116.300793,0,192,39916.63875,2009-04-13,15:19:48
39.971008,116.300755,0,190,39916.6388078704,2009-04-13,15:19:53
39.970942,116.300772,0,190,39916.6388657407,2009-04-13,15:19:58
39.970863,116.300781,0,188,39916.6389236111,2009-04-13,15:20:03
39.970805,116.300783,0,188,39916.6389814815,2009-04-13,15:20:08
39.970747,116.300774,0,194,39916.6390393519,2009-04-13,15:20:13
39.970662,116.300787,0,195,39916.6390972222,2009-04-13,15:20:18
39.970588,116.300765,0,195,39916.6391550926,2009-04-13,15:20:23
39.970514,116.300755,0,191,39916.639212963,2009-04-13,15:20:28
39.970462,116.300743,0,192,39916.6392708333,2009-04-13,15:20:33
39.970392,116.300792,0,186,39916.6393287037,2009-04-13,15:20:38
39.970351,116.300799,0,189,39916.6393865741,2009-04-13,15:20:43
39.9703,116.300843,0,185,39916.6394444444,2009-04-13,15:20:48
39.970224,116.300845,0,179,39916.6395023148,2009-04-13,15:20:53
39.970173,116.300863,0,175,39916.6395601852,2009-04-13,15:20:58
39.970124,116.300878,0,175,39916.6396180556,2009-04-13,15:21:03
39.970086,116.300906,0,172,39916.6396759259,2009-04-13,15:21:08
39.970015,116.300943,0,168,39916.6397337963,2009-04-13,15:21:13
39.969948,116.300967,0,159,39916.6397916667,2009-04-13,15:21:18
39.969925,116.300975,0,156,39916.639849537,2009-04-13,15:21:23
39.969862,116.30097,0,150,39916.6399074074,2009-04-13,15:21:28
39.96979,116.300984,0,140,39916.6399652778,2009-04-13,15:21:33
39.969726,116.300997,0,133,39916.6400231481,2009-04-13,15:21:38
39.969656,116.301003,0,128,39916.6400810185,2009-04-13,15:21:43
39.969608,116.301034,0,119,39916.6401388889,2009-04-13,15:21:48
39.96955,116.301013,0,119,39916.6401967593,2009-04-13,15:21:53
39.969512,116.301015,0,126,39916.6402546296,2009-04-13,15:21:58
39.969486,116.301062,0,125,39916.6403125,2009-04-13,15:22:03
39.96946,116.301126,0,121,39916.6403703704,2009-04-13,15:22:08
39.969457,116.301176,0,123,39916.6404282407,2009-04-13,15:22:13
39.96949,116.301221,0,122,39916.6404861111,2009-04-13,15:22:18
39.969512,116.301274,0,116,39916.6405439815,2009-04-13,15:22:23
39.969517,116.301339,0,115,39916.6406018519,2009-04-13,15:22:28
39.969534,116.301412,0,117,39916.6406597222,2009-04-13,15:22:33
39.969544,116.301484,0,117,39916.6407175926,2009-04-13,15:22:38
39.969576,116.301535,0,113,39916.640775463,2009-04-13,15:22:43
39.969615,116.301578,0,110,39916.6408333333,2009-04-13,15:22:48
39.969643,116.301643,0,114,39916.6408912037,2009-04-13,15:22:53
39.969687,116.301698,0,118,39916.6409490741,2009-04-13,15:22:58
39.969716,116.301766,0,116,39916.6410069444,2009-04-13,15:23:03
39.969779,116.301796,0,123,39916.6410648148,2009-04-13,15:23:08
39.969833,116.301836,0,128,39916.6411226852,2009-04-13,15:23:13
39.969869,116.301854,0,133,39916.6411805556,2009-04-13,15:23:18
39.969907,116.301894,0,134,39916.6412384259,2009-04-13,15:23:23
39.969954,116.301935,0,135,39916.6412962963,2009-04-13,15:23:28
39.970011,116.301975,0,136,39916.6413541667,2009-04-13,15:23:33
39.970062,116.302047,0,138,39916.641412037,2009-04-13,15:23:38
39.970104,116.302095,0,135,39916.6414699074,2009-04-13,15:23:43
39.970153,116.302134,0,136,39916.6415277778,2009-04-13,15:23:48
39.97019,116.302193,0,137,39916.6415856481,2009-04-13,15:23:53
39.970227,116.302267,0,137,39916.6416435185,2009-04-13,15:23:58
39.97028,116.302317,0,135,39916.6417013889,2009-04-13,15:24:03
39.970331,116.302375,0,136,39916.6417592593,2009-04-13,15:24:08
39.970383,116.302413,0,134,39916.6418171296,2009-04-13,15:24:13
39.970413,116.302458,0,135,39916.641875,2009-04-13,15:24:18
39.970437,116.302518,0,135,39916.6419328704,2009-04-13,15:24:23
39.970449,116.302568,0,133,39916.6419907407,2009-04-13,15:24:28
39.970456,116.302602,0,133,39916.6420486111,2009-04-13,15:24:33
39.970461,116.302626,0,133,39916.6421064815,2009-04-13,15:24:38
39.970488,116.302677,0,133,39916.6421643518,2009-04-13,15:24:43
39.970511,116.302819,0,129,39916.6422222222,2009-04-13,15:24:48
39.970454,116.303025,0,134,39916.6422800926,2009-04-13,15:24:53
39.970517,116.303013,0,140,39916.642337963,2009-04-13,15:24:58
39.970508,116.303133,0,138,39916.6423958333,2009-04-13,15:25:03
39.970544,116.303108,0,128,39916.6424537037,2009-04-13,15:25:08
39.970607,116.303075,0,121,39916.6425115741,2009-04-13,15:25:13
39.970664,116.303055,0,116,39916.6425694444,2009-04-13,15:25:18
39.970698,116.303088,0,122,39916.6426273148,2009-04-13,15:25:23
39.970744,116.303191,0,125,39916.6426851852,2009-04-13,15:25:28
39.970787,116.30327,0,128,39916.6427430556,2009-04-13,15:25:33
39.970845,116.303362,0,135,39916.6428009259,2009-04-13,15:25:38
39.970874,116.303428,0,141,39916.6428587963,2009-04-13,15:25:43
39.970889,116.303496,0,141,39916.6429166667,2009-04-13,15:25:48
39.970918,116.303499,0,146,39916.642974537,2009-04-13,15:25:53
39.97097,116.30351,0,151,39916.6430324074,2009-04-13,15:25:58
39.970999,116.303539,0,158,39916.6430902778,2009-04-13,15:26:03
39.971053,116.303563,0,158,39916.6431481481,2009-04-13,15:26:08
39.971123,116.303544,0,169,39916.6432060185,2009-04-13,15:26:13
39.971186,116.303632,0,184,39916.6432638889,2009-04-13,15:26:18
39.971238,116.303671,0,185,39916.6433217593,2009-04-13,15:26:23
39.971278,116.303751,0,192,39916.6433796296,2009-04-13,15:26:28
39.971242,116.30379,0,182,39916.6434375,2009-04-13,15:26:33
39.971307,116.303873,0,178,39916.6434953704,2009-04-13,15:26:38
39.971329,116.303927,0,178,39916.6435532407,2009-04-13,15:26:43
39.971338,116.304001,0,174,39916.6436111111,2009-04-13,15:26:48
39.971348,116.304055,0,176,39916.6436689815,2009-04-13,15:26:53
39.971323,116.304126,0,179,39916.6437268518,2009-04-13,15:26:58
39.971338,116.304191,0,179,39916.6437847222,2009-04-13,15:27:03
39.971318,116.304258,0,179,39916.6438425926,2009-04-13,15:27:08
39.971323,116.304328,0,180,39916.643900463,2009-04-13,15:27:13
39.971347,116.304396,0,183,39916.6439583333,2009-04-13,15:27:18
39.971353,116.304471,0,185,39916.6440162037,2009-04-13,15:27:23
39.971363,116.304534,0,185,39916.6440740741,2009-04-13,15:27:28
39.971415,116.304588,0,180,39916.6441319444,2009-04-13,15:27:33
39.971438,116.304668,0,181,39916.6441898148,2009-04-13,15:27:38
39.971441,116.304737,0,181,39916.6442476852,2009-04-13,15:27:43
39.971413,116.304759,0,182,39916.6443055556,2009-04-13,15:27:48
39.971412,116.304763,0,182,39916.6443634259,2009-04-13,15:27:53
39.971412,116.304763,0,182,39916.6443981482,2009-04-13,15:27:56
39.971405,116.304762,0,182,39916.6444212963,2009-04-13,15:27:58
