# Supplementary material for: Research on differential privacy protection method based on user tendency
Source: PLoS One. 2023 Oct 26;18(10):e0288823. doi: 10.1371/journal.pone.0288823 (PMC10602288; doi:10.1371/journal.pone.0288823)
Supplement: S2 Data — (ZIP) [file pone.0288823.s002.zip › Data 5-2/022/Trajectory/20090414011304.plt]

Geolife trajectory
WGS 84
Altitude is in Feet
Reserved 3
0,2,255,My Track,0,0,2,8421376
0
39.972626,116.331503,0,-336,39917.0507407407,2009-04-14,01:13:04
39.974465,116.336605,0,941,39917.0508564815,2009-04-14,01:13:14
39.973326,116.333529,0,174,39917.0509722222,2009-04-14,01:13:24
39.973329,116.3336,0,186,39917.0510300926,2009-04-14,01:13:29
39.973311,116.333541,0,178,39917.051087963,2009-04-14,01:13:34
39.973238,116.33338,0,138,39917.0511458333,2009-04-14,01:13:39
39.973238,116.33338,0,138,39917.0511805556,2009-04-14,01:13:42
39.973234,116.333375,0,138,39917.0512037037,2009-04-14,01:13:44
39.973197,116.333194,0,112,39917.0512615741,2009-04-14,01:13:49
39.973195,116.333186,0,111,39917.0513194444,2009-04-14,01:13:54
39.973192,116.333186,0,112,39917.0513773148,2009-04-14,01:13:59
39.973192,116.333186,0,112,39917.051412037,2009-04-14,01:14:02
39.973195,116.333189,0,111,39917.0514351852,2009-04-14,01:14:04
39.973273,116.333528,0,151,39917.0514930556,2009-04-14,01:14:09
39.973319,116.333639,0,166,39917.0515509259,2009-04-14,01:14:14
39.973319,116.333639,0,166,39917.0515856481,2009-04-14,01:14:17
39.973325,116.333643,0,165,39917.0516087963,2009-04-14,01:14:19
39.973348,116.33366,0,167,39917.0516666667,2009-04-14,01:14:24
39.973392,116.333729,0,179,39917.051724537,2009-04-14,01:14:29
39.973402,116.333801,0,180,39917.0517824074,2009-04-14,01:14:34
39.973423,116.33382,0,179,39917.0518402778,2009-04-14,01:14:39
39.973435,116.333845,0,184,39917.0518981481,2009-04-14,01:14:44
39.973442,116.33385,0,185,39917.0519560185,2009-04-14,01:14:49
39.973445,116.333855,0,185,39917.0520138889,2009-04-14,01:14:54
39.973447,116.333859,0,185,39917.0520717593,2009-04-14,01:14:59
39.97345,116.333862,0,185,39917.0521296296,2009-04-14,01:15:04
39.973449,116.333861,0,185,39917.0521875,2009-04-14,01:15:09
39.973455,116.333865,0,185,39917.0522453704,2009-04-14,01:15:14
39.973455,116.333865,0,185,39917.0522800926,2009-04-14,01:15:17
39.973458,116.333867,0,186,39917.0523032407,2009-04-14,01:15:19
39.97346,116.333898,0,190,39917.0523611111,2009-04-14,01:15:24
39.973449,116.333877,0,185,39917.0524189815,2009-04-14,01:15:29
39.973449,116.333877,0,185,39917.0524537037,2009-04-14,01:15:32
39.97345,116.333877,0,185,39917.0524768519,2009-04-14,01:15:34
39.973387,116.333822,0,178,39917.0525347222,2009-04-14,01:15:39
39.973362,116.33379,0,178,39917.0525925926,2009-04-14,01:15:44
39.973362,116.33379,0,178,39917.0526273148,2009-04-14,01:15:47
39.973356,116.333783,0,178,39917.052650463,2009-04-14,01:15:49
39.973357,116.333756,0,172,39917.0527083333,2009-04-14,01:15:54
39.973357,116.333756,0,172,39917.0527430556,2009-04-14,01:15:57
39.973352,116.33375,0,172,39917.0527662037,2009-04-14,01:15:59
39.973353,116.333652,0,171,39917.0528240741,2009-04-14,01:16:04
39.973336,116.333563,0,169,39917.0528819444,2009-04-14,01:16:09
39.973372,116.333606,0,195,39917.0529398148,2009-04-14,01:16:14
39.973398,116.333673,0,209,39917.0529976852,2009-04-14,01:16:19
39.973423,116.333745,0,231,39917.0530555556,2009-04-14,01:16:24
39.973423,116.333745,0,231,39917.0530902778,2009-04-14,01:16:27
39.973422,116.333745,0,231,39917.0531134259,2009-04-14,01:16:29
39.973422,116.33376,0,234,39917.0531712963,2009-04-14,01:16:34
39.973439,116.333804,0,241,39917.0532291667,2009-04-14,01:16:39
39.973462,116.33388,0,253,39917.053287037,2009-04-14,01:16:44
39.973475,116.333943,0,267,39917.0533449074,2009-04-14,01:16:49
39.973484,116.333993,0,276,39917.0534027778,2009-04-14,01:16:54
39.973497,116.33404,0,284,39917.0534606481,2009-04-14,01:16:59
39.973637,116.334332,0,298,39917.0535185185,2009-04-14,01:17:04
39.973614,116.334251,0,312,39917.0535763889,2009-04-14,01:17:09
39.973583,116.334305,0,316,39917.0536342593,2009-04-14,01:17:14
39.973596,116.334325,0,317,39917.0536921296,2009-04-14,01:17:19
39.973596,116.334325,0,317,39917.0537268519,2009-04-14,01:17:22
39.973594,116.334329,0,318,39917.05375,2009-04-14,01:17:24
39.973635,116.334421,0,340,39917.0538078704,2009-04-14,01:17:29
39.973646,116.33442,0,341,39917.0538657407,2009-04-14,01:17:34
39.973725,116.334539,0,383,39917.0539236111,2009-04-14,01:17:39
39.973722,116.3345,0,385,39917.0539814815,2009-04-14,01:17:44
39.973722,116.3345,0,385,39917.0540162037,2009-04-14,01:17:47
39.973717,116.334502,0,396,39917.0540393519,2009-04-14,01:17:49
39.973734,116.33465,0,422,39917.0540972222,2009-04-14,01:17:54
39.97378,116.334781,0,443,39917.0541550926,2009-04-14,01:17:59
39.973649,116.33449,0,409,39917.056875,2009-04-14,01:21:54
39.973681,116.334435,0,412,39917.0569328704,2009-04-14,01:21:59
39.973669,116.334392,0,413,39917.0569907407,2009-04-14,01:22:04
39.973662,116.334432,0,413,39917.0570486111,2009-04-14,01:22:09
39.973655,116.334462,0,412,39917.0571064815,2009-04-14,01:22:14
39.973616,116.334542,0,409,39917.0571643518,2009-04-14,01:22:19
39.973634,116.334605,0,409,39917.0572222222,2009-04-14,01:22:24
39.973655,116.334746,0,404,39917.0572800926,2009-04-14,01:22:29
39.973659,116.33477,0,401,39917.057337963,2009-04-14,01:22:34
39.973664,116.334725,0,396,39917.0573958333,2009-04-14,01:22:39
39.973669,116.334732,0,389,39917.0574537037,2009-04-14,01:22:44
39.973669,116.334732,0,389,39917.0574884259,2009-04-14,01:22:47
39.973665,116.334729,0,389,39917.0575115741,2009-04-14,01:22:49
39.973626,116.334688,0,376,39917.0575694444,2009-04-14,01:22:54
39.97362,116.334683,0,376,39917.0576273148,2009-04-14,01:22:59
39.973626,116.334686,0,376,39917.0576851852,2009-04-14,01:23:04
39.973627,116.334687,0,377,39917.0577430556,2009-04-14,01:23:09
39.973627,116.334687,0,377,39917.0577777778,2009-04-14,01:23:12
39.973627,116.334686,0,377,39917.0578009259,2009-04-14,01:23:14
39.973637,116.33468,0,379,39917.0578587963,2009-04-14,01:23:19
39.973643,116.334671,0,383,39917.0579166667,2009-04-14,01:23:24
39.973643,116.334671,0,383,39917.0579513889,2009-04-14,01:23:27
39.973645,116.334671,0,384,39917.057974537,2009-04-14,01:23:29
39.973645,116.334621,0,383,39917.0580324074,2009-04-14,01:23:34
39.973627,116.334554,0,386,39917.0580902778,2009-04-14,01:23:39
39.973624,116.334528,0,387,39917.0581481481,2009-04-14,01:23:44
39.973616,116.334535,0,384,39917.0582060185,2009-04-14,01:23:49
39.973618,116.334539,0,384,39917.0582638889,2009-04-14,01:23:54
39.973623,116.334542,0,383,39917.0583217593,2009-04-14,01:23:59
39.97362,116.334542,0,383,39917.0583796296,2009-04-14,01:24:04
39.97362,116.334542,0,383,39917.0584143519,2009-04-14,01:24:07
39.973623,116.334546,0,383,39917.0584375,2009-04-14,01:24:09
39.973629,116.334589,0,377,39917.0584953704,2009-04-14,01:24:14
39.973642,116.334624,0,372,39917.0585532407,2009-04-14,01:24:19
39.973642,116.334624,0,372,39917.058587963,2009-04-14,01:24:22
39.973639,116.334621,0,372,39917.0586111111,2009-04-14,01:24:24
39.973618,116.334607,0,372,39917.0586689815,2009-04-14,01:24:29
39.973614,116.334569,0,372,39917.0587268519,2009-04-14,01:24:34
39.973608,116.334578,0,370,39917.0587847222,2009-04-14,01:24:39
39.973605,116.334578,0,370,39917.0588425926,2009-04-14,01:24:44
39.973605,116.334578,0,370,39917.0588773148,2009-04-14,01:24:47
39.973605,116.334578,0,370,39917.058900463,2009-04-14,01:24:49
39.973592,116.334536,0,369,39917.0589583333,2009-04-14,01:24:54
39.973604,116.334457,0,369,39917.0590162037,2009-04-14,01:24:59
39.973611,116.334453,0,368,39917.0590740741,2009-04-14,01:25:04
39.973606,116.334459,0,370,39917.0591319444,2009-04-14,01:25:09
39.973599,116.334467,0,368,39917.0591898148,2009-04-14,01:25:14
39.973607,116.334467,0,365,39917.0592476852,2009-04-14,01:25:19
39.973606,116.334467,0,365,39917.0593055556,2009-04-14,01:25:24
39.973605,116.334466,0,365,39917.0593634259,2009-04-14,01:25:29
39.973605,116.334466,0,365,39917.0593981481,2009-04-14,01:25:32
39.9736,116.334461,0,365,39917.0594212963,2009-04-14,01:25:34
39.973584,116.334439,0,364,39917.0594791667,2009-04-14,01:25:39
39.973582,116.33445,0,363,39917.059537037,2009-04-14,01:25:44
39.973523,116.334108,0,302,39917.0646875,2009-04-14,01:33:09
39.973515,116.334103,0,302,39917.0647453704,2009-04-14,01:33:14
39.973507,116.334097,0,301,39917.0648032407,2009-04-14,01:33:19
39.973499,116.33409,0,301,39917.0648611111,2009-04-14,01:33:24
39.973499,116.33409,0,301,39917.0648958333,2009-04-14,01:33:27
39.973494,116.334084,0,301,39917.0649189815,2009-04-14,01:33:29
39.973484,116.334056,0,300,39917.0649768518,2009-04-14,01:33:34
39.973468,116.334024,0,300,39917.0650347222,2009-04-14,01:33:39
39.97349,116.334004,0,300,39917.0650925926,2009-04-14,01:33:44
39.97349,116.334004,0,300,39917.0651273148,2009-04-14,01:33:47
39.973486,116.334001,0,300,39917.065150463,2009-04-14,01:33:49
39.973477,116.333997,0,300,39917.0652083333,2009-04-14,01:33:54
39.973477,116.333997,0,300,39917.0652430556,2009-04-14,01:33:57
39.973479,116.334001,0,299,39917.0652662037,2009-04-14,01:33:59
39.973505,116.334144,0,294,39917.0653240741,2009-04-14,01:34:04
39.973516,116.334288,0,292,39917.0653819444,2009-04-14,01:34:09
39.973557,116.334309,0,293,39917.0654398148,2009-04-14,01:34:14
39.97352,116.334267,0,290,39917.0654976852,2009-04-14,01:34:19
39.973513,116.33425,0,290,39917.0655555556,2009-04-14,01:34:24
39.973519,116.334256,0,290,39917.0656134259,2009-04-14,01:34:29
39.973519,116.334256,0,290,39917.0656481481,2009-04-14,01:34:32
39.97352,116.334255,0,290,39917.0656712963,2009-04-14,01:34:34
39.97349,116.334138,0,286,39917.0657291667,2009-04-14,01:34:39
39.973448,116.334023,0,282,39917.065787037,2009-04-14,01:34:44
39.973432,116.33402,0,279,39917.0658449074,2009-04-14,01:34:49
39.973433,116.334116,0,276,39917.0659027778,2009-04-14,01:34:54
39.973443,116.334135,0,273,39917.0659606481,2009-04-14,01:34:59
39.973449,116.334119,0,269,39917.0660185185,2009-04-14,01:35:04
39.973449,116.334104,0,264,39917.0660763889,2009-04-14,01:35:09
39.973449,116.334104,0,264,39917.0661111111,2009-04-14,01:35:12
39.973453,116.334101,0,256,39917.0661342593,2009-04-14,01:35:14
39.973473,116.334171,0,249,39917.0661921296,2009-04-14,01:35:19
39.973463,116.334113,0,245,39917.06625,2009-04-14,01:35:24
39.973464,116.334071,0,247,39917.0663078704,2009-04-14,01:35:29
39.97345,116.33399,0,246,39917.0663657407,2009-04-14,01:35:34
39.973471,116.333942,0,246,39917.0664236111,2009-04-14,01:35:39
39.973483,116.333986,0,244,39917.0664814815,2009-04-14,01:35:44
39.973483,116.333986,0,244,39917.0665162037,2009-04-14,01:35:47
39.973478,116.333982,0,244,39917.0665393519,2009-04-14,01:35:49
39.973439,116.333966,0,241,39917.0665972222,2009-04-14,01:35:54
39.973444,116.333971,0,241,39917.0666550926,2009-04-14,01:35:59
39.973451,116.333976,0,241,39917.066712963,2009-04-14,01:36:04
39.973455,116.333979,0,242,39917.0667708333,2009-04-14,01:36:09
39.973455,116.333979,0,242,39917.0668055556,2009-04-14,01:36:12
39.973455,116.33398,0,241,39917.0668287037,2009-04-14,01:36:14
39.973467,116.333995,0,240,39917.0668865741,2009-04-14,01:36:19
39.973495,116.334081,0,235,39917.0669444444,2009-04-14,01:36:24
39.973527,116.334185,0,233,39917.0670023148,2009-04-14,01:36:29
39.973505,116.334128,0,232,39917.0670601852,2009-04-14,01:36:34
39.973505,116.334128,0,232,39917.0670949074,2009-04-14,01:36:37
39.9735,116.334129,0,231,39917.0671180556,2009-04-14,01:36:39
39.973488,116.334107,0,231,39917.0671759259,2009-04-14,01:36:44
39.9735,116.334111,0,232,39917.0672337963,2009-04-14,01:36:49
39.973503,116.334114,0,232,39917.0672916667,2009-04-14,01:36:54
39.973505,116.334115,0,232,39917.067349537,2009-04-14,01:36:59
39.973505,116.334115,0,232,39917.0673842593,2009-04-14,01:37:02
39.973511,116.334119,0,232,39917.0674074074,2009-04-14,01:37:04
39.973479,116.334048,0,231,39917.0674652778,2009-04-14,01:37:09
39.973485,116.33397,0,233,39917.0675231481,2009-04-14,01:37:14
39.973467,116.333995,0,232,39917.0675810185,2009-04-14,01:37:19
39.973446,116.333985,0,231,39917.0676388889,2009-04-14,01:37:24
39.973448,116.333971,0,230,39917.0676967593,2009-04-14,01:37:29
39.973438,116.333961,0,226,39917.0677546296,2009-04-14,01:37:34
39.973438,116.333961,0,226,39917.0677893519,2009-04-14,01:37:37
39.973434,116.333956,0,226,39917.0678125,2009-04-14,01:37:39
39.973446,116.333915,0,225,39917.0678703704,2009-04-14,01:37:44
39.973453,116.333823,0,224,39917.0679282407,2009-04-14,01:37:49
39.973434,116.333828,0,224,39917.0679861111,2009-04-14,01:37:54
39.973392,116.333707,0,225,39917.0680439815,2009-04-14,01:37:59
39.973394,116.33368,0,223,39917.0681018519,2009-04-14,01:38:04
39.97341,116.333746,0,225,39917.0681597222,2009-04-14,01:38:09
39.973445,116.333883,0,230,39917.0682175926,2009-04-14,01:38:14
39.973442,116.333884,0,230,39917.068275463,2009-04-14,01:38:19
39.973442,116.333884,0,230,39917.0683101852,2009-04-14,01:38:22
39.973441,116.333885,0,230,39917.0683333333,2009-04-14,01:38:24
39.973452,116.333885,0,230,39917.0683912037,2009-04-14,01:38:29
39.973447,116.333889,0,230,39917.0684490741,2009-04-14,01:38:34
39.97345,116.333893,0,230,39917.0685069444,2009-04-14,01:38:39
39.97345,116.333893,0,230,39917.0685416667,2009-04-14,01:38:42
39.973446,116.333901,0,229,39917.0685648148,2009-04-14,01:38:44
39.973427,116.333922,0,228,39917.0686226852,2009-04-14,01:38:49
39.973415,116.333917,0,227,39917.0686805556,2009-04-14,01:38:54
39.973421,116.333898,0,226,39917.0687384259,2009-04-14,01:38:59
39.973417,116.333885,0,226,39917.0687962963,2009-04-14,01:39:04
39.973409,116.333878,0,226,39917.0688541667,2009-04-14,01:39:09
39.973404,116.333874,0,226,39917.068912037,2009-04-14,01:39:14
39.973401,116.333872,0,226,39917.0689699074,2009-04-14,01:39:19
39.973401,116.333872,0,226,39917.0690046296,2009-04-14,01:39:22
39.973405,116.333879,0,226,39917.0690277778,2009-04-14,01:39:24
39.973424,116.33394,0,224,39917.0690856481,2009-04-14,01:39:29
39.973439,116.333962,0,224,39917.0691435185,2009-04-14,01:39:34
39.973442,116.333965,0,224,39917.0692013889,2009-04-14,01:39:39
39.973446,116.333969,0,224,39917.0692592593,2009-04-14,01:39:44
39.973446,116.333969,0,224,39917.0692939815,2009-04-14,01:39:47
39.973445,116.33397,0,224,39917.0693171296,2009-04-14,01:39:49
39.973435,116.333963,0,224,39917.069375,2009-04-14,01:39:54
39.973435,116.333973,0,225,39917.0694328704,2009-04-14,01:39:59
39.973426,116.333958,0,224,39917.0694907407,2009-04-14,01:40:04
39.973423,116.333905,0,224,39917.0695486111,2009-04-14,01:40:09
39.973414,116.333871,0,222,39917.0696064815,2009-04-14,01:40:14
39.973409,116.333868,0,222,39917.0696643519,2009-04-14,01:40:19
39.97348,116.334137,0,270,39917.0752777778,2009-04-14,01:48:24
39.973496,116.334219,0,271,39917.0753356481,2009-04-14,01:48:29
39.973471,116.334194,0,271,39917.0753935185,2009-04-14,01:48:34
39.973467,116.334175,0,271,39917.0754513889,2009-04-14,01:48:39
39.973465,116.334172,0,272,39917.0755092593,2009-04-14,01:48:44
39.97346,116.334166,0,272,39917.0755671296,2009-04-14,01:48:49
39.97346,116.334166,0,272,39917.0756018519,2009-04-14,01:48:52
39.973457,116.334164,0,272,39917.075625,2009-04-14,01:48:54
39.973433,116.334145,0,271,39917.0756828704,2009-04-14,01:48:59
39.973433,116.334145,0,271,39917.0757175926,2009-04-14,01:49:02
39.973427,116.334145,0,270,39917.0757407407,2009-04-14,01:49:04
39.973446,116.334141,0,269,39917.0757986111,2009-04-14,01:49:09
39.973434,116.334121,0,269,39917.0758564815,2009-04-14,01:49:14
39.973431,116.334119,0,269,39917.0759143519,2009-04-14,01:49:19
39.97343,116.334122,0,268,39917.0759722222,2009-04-14,01:49:24
39.97343,116.334122,0,268,39917.0760069444,2009-04-14,01:49:27
39.97343,116.334121,0,268,39917.0760300926,2009-04-14,01:49:29
39.973445,116.334173,0,267,39917.076087963,2009-04-14,01:49:34
39.973473,116.334197,0,268,39917.0761458333,2009-04-14,01:49:39
39.973487,116.33416,0,269,39917.0762037037,2009-04-14,01:49:44
39.973487,116.33416,0,269,39917.0762384259,2009-04-14,01:49:47
39.973486,116.334157,0,269,39917.0762615741,2009-04-14,01:49:49
39.973477,116.334149,0,269,39917.0763194444,2009-04-14,01:49:54
39.973473,116.334146,0,269,39917.0763773148,2009-04-14,01:49:59
39.973473,116.334146,0,269,39917.076412037,2009-04-14,01:50:02
39.973478,116.334152,0,269,39917.0764351852,2009-04-14,01:50:04
39.973469,116.334243,0,270,39917.0764930556,2009-04-14,01:50:09
39.973481,116.334278,0,271,39917.0765509259,2009-04-14,01:50:14
39.973514,116.334304,0,271,39917.0766087963,2009-04-14,01:50:19
39.973526,116.334331,0,271,39917.0766666667,2009-04-14,01:50:24
39.973491,116.334221,0,271,39917.076724537,2009-04-14,01:50:29
39.973491,116.334221,0,271,39917.0767592593,2009-04-14,01:50:32
39.973488,116.334214,0,271,39917.0767824074,2009-04-14,01:50:34
39.97347,116.334182,0,271,39917.0768402778,2009-04-14,01:50:39
39.973442,116.333983,0,272,39917.0768981481,2009-04-14,01:50:44
39.973442,116.333983,0,272,39917.0769328704,2009-04-14,01:50:47
39.973447,116.333978,0,272,39917.0769560185,2009-04-14,01:50:49
39.973478,116.333995,0,272,39917.0770138889,2009-04-14,01:50:54
39.973511,116.333984,0,272,39917.0770717593,2009-04-14,01:50:59
39.973488,116.333984,0,274,39917.0771296296,2009-04-14,01:51:04
39.973502,116.334017,0,273,39917.0771875,2009-04-14,01:51:09
39.973508,116.334067,0,273,39917.0772453704,2009-04-14,01:51:14
39.97352,116.334106,0,273,39917.0773032407,2009-04-14,01:51:19
39.973503,116.334104,0,272,39917.0773611111,2009-04-14,01:51:24
39.973503,116.334104,0,272,39917.0773958333,2009-04-14,01:51:27
39.973507,116.334107,0,273,39917.0774189815,2009-04-14,01:51:29
39.973481,116.334142,0,274,39917.0774768519,2009-04-14,01:51:34
39.973483,116.334144,0,274,39917.0775347222,2009-04-14,01:51:39
39.973488,116.334148,0,274,39917.0775925926,2009-04-14,01:51:44
39.973489,116.334148,0,274,39917.077650463,2009-04-14,01:51:49
39.973489,116.334148,0,274,39917.0776851852,2009-04-14,01:51:52
39.973485,116.334144,0,274,39917.0777083333,2009-04-14,01:51:54
39.973474,116.334135,0,274,39917.0777662037,2009-04-14,01:51:59
39.973462,116.334095,0,274,39917.0778240741,2009-04-14,01:52:04
39.973472,116.334069,0,274,39917.0778819444,2009-04-14,01:52:09
39.973484,116.334063,0,274,39917.0779398148,2009-04-14,01:52:14
39.97348,116.334058,0,274,39917.0779976852,2009-04-14,01:52:19
39.973478,116.334055,0,273,39917.0780555556,2009-04-14,01:52:24
39.973484,116.334062,0,273,39917.0781134259,2009-04-14,01:52:29
39.973484,116.334062,0,273,39917.0781481481,2009-04-14,01:52:32
39.97349,116.33407,0,273,39917.0781712963,2009-04-14,01:52:34
39.973508,116.334092,0,274,39917.0782291667,2009-04-14,01:52:39
39.973512,116.334164,0,275,39917.078287037,2009-04-14,01:52:44
39.973487,116.334184,0,276,39917.0783449074,2009-04-14,01:52:49
39.973487,116.334184,0,276,39917.0783796296,2009-04-14,01:52:52
39.973481,116.334181,0,276,39917.0784027778,2009-04-14,01:52:54
39.973472,116.334175,0,276,39917.0784606481,2009-04-14,01:52:59
39.97347,116.334173,0,277,39917.0785185185,2009-04-14,01:53:04
39.973466,116.334169,0,277,39917.0785763889,2009-04-14,01:53:09
39.973461,116.334164,0,277,39917.0786342593,2009-04-14,01:53:14
39.973461,116.334164,0,277,39917.0786689815,2009-04-14,01:53:17
39.973455,116.334161,0,277,39917.0786921296,2009-04-14,01:53:19
39.97346,116.334129,0,277,39917.07875,2009-04-14,01:53:24
39.973436,116.334116,0,277,39917.0788078704,2009-04-14,01:53:29
39.973397,116.334079,0,273,39917.0788657407,2009-04-14,01:53:34
39.973419,116.334137,0,271,39917.0789236111,2009-04-14,01:53:39
39.973424,116.33414,0,271,39917.0789814815,2009-04-14,01:53:44
39.973425,116.33414,0,271,39917.0790393518,2009-04-14,01:53:49
39.973424,116.334137,0,271,39917.0790972222,2009-04-14,01:53:54
39.973417,116.33413,0,271,39917.0791550926,2009-04-14,01:53:59
39.973417,116.33413,0,271,39917.0791898148,2009-04-14,01:54:02
39.973416,116.334131,0,272,39917.079212963,2009-04-14,01:54:04
39.973407,116.334124,0,272,39917.0792708333,2009-04-14,01:54:09
39.973399,116.334117,0,272,39917.0793287037,2009-04-14,01:54:14
39.973395,116.334113,0,272,39917.0793865741,2009-04-14,01:54:19
39.973393,116.334111,0,272,39917.0794444444,2009-04-14,01:54:24
39.973387,116.334107,0,272,39917.0795023148,2009-04-14,01:54:29
39.973382,116.334102,0,272,39917.0795601852,2009-04-14,01:54:34
39.973388,116.334106,0,272,39917.0796180556,2009-04-14,01:54:39
39.973389,116.334106,0,272,39917.0796759259,2009-04-14,01:54:44
39.973391,116.334109,0,272,39917.0797337963,2009-04-14,01:54:49
39.973394,116.334113,0,272,39917.0797916667,2009-04-14,01:54:54
39.973394,116.334113,0,272,39917.0798263889,2009-04-14,01:54:57
39.973397,116.334117,0,273,39917.079849537,2009-04-14,01:54:59
39.973374,116.334155,0,275,39917.0799074074,2009-04-14,01:55:04
39.973394,116.334122,0,275,39917.0799652778,2009-04-14,01:55:09
39.973404,116.334123,0,275,39917.0800231481,2009-04-14,01:55:14
39.973427,116.334129,0,275,39917.0800810185,2009-04-14,01:55:19
39.97344,116.334112,0,274,39917.0801388889,2009-04-14,01:55:24
39.973433,116.334106,0,274,39917.0801967593,2009-04-14,01:55:29
39.973433,116.334106,0,274,39917.0802314815,2009-04-14,01:55:32
39.973436,116.334109,0,274,39917.0802546296,2009-04-14,01:55:34
39.973445,116.334158,0,273,39917.0803125,2009-04-14,01:55:39
39.97348,116.334227,0,271,39917.0803703704,2009-04-14,01:55:44
39.973493,116.334294,0,269,39917.0804282407,2009-04-14,01:55:49
39.973491,116.334332,0,270,39917.0804861111,2009-04-14,01:55:54
39.973479,116.33432,0,269,39917.0805439815,2009-04-14,01:55:59
39.973476,116.334346,0,268,39917.0806018518,2009-04-14,01:56:04
39.973487,116.334345,0,269,39917.0806597222,2009-04-14,01:56:09
39.973472,116.334065,0,274,39917.0847106481,2009-04-14,02:01:59
39.973451,116.333979,0,271,39917.0847685185,2009-04-14,02:02:04
39.973443,116.333997,0,269,39917.0848263889,2009-04-14,02:02:09
39.973457,116.33399,0,267,39917.0848842593,2009-04-14,02:02:14
39.973456,116.334082,0,265,39917.0849421296,2009-04-14,02:02:19
39.973456,116.334082,0,265,39917.0849768519,2009-04-14,02:02:22
39.973459,116.334087,0,265,39917.085,2009-04-14,02:02:24
39.973489,116.334172,0,265,39917.0850578704,2009-04-14,02:02:29
39.973492,116.334237,0,264,39917.0851157407,2009-04-14,02:02:34
39.973445,116.334255,0,263,39917.0851736111,2009-04-14,02:02:39
39.973443,116.33426,0,265,39917.0852314815,2009-04-14,02:02:44
39.973443,116.33426,0,265,39917.0852662037,2009-04-14,02:02:47
39.973445,116.33426,0,265,39917.0852893519,2009-04-14,02:02:49
39.973431,116.334209,0,266,39917.0853472222,2009-04-14,02:02:54
39.973417,116.334102,0,269,39917.0854050926,2009-04-14,02:02:59
39.973412,116.334021,0,271,39917.085462963,2009-04-14,02:03:04
39.973409,116.334005,0,270,39917.0855208333,2009-04-14,02:03:09
39.973421,116.334048,0,269,39917.0855787037,2009-04-14,02:03:14
39.973421,116.334048,0,269,39917.0856134259,2009-04-14,02:03:17
39.973427,116.334054,0,269,39917.0856365741,2009-04-14,02:03:19
39.973438,116.334094,0,270,39917.0856944444,2009-04-14,02:03:24
39.973458,116.334117,0,271,39917.0857523148,2009-04-14,02:03:29
39.973458,116.334117,0,271,39917.085787037,2009-04-14,02:03:32
39.97345,116.334123,0,270,39917.0858101852,2009-04-14,02:03:34
39.973484,116.334155,0,269,39917.0858680556,2009-04-14,02:03:39
39.973495,116.334191,0,269,39917.0859259259,2009-04-14,02:03:44
39.973503,116.334205,0,269,39917.0859837963,2009-04-14,02:03:49
39.9735,116.334199,0,269,39917.0860416667,2009-04-14,02:03:54
39.973492,116.334193,0,269,39917.086099537,2009-04-14,02:03:59
39.973491,116.334193,0,269,39917.0861574074,2009-04-14,02:04:04
39.973491,116.334193,0,269,39917.0861921296,2009-04-14,02:04:07
39.973491,116.334192,0,269,39917.0862152778,2009-04-14,02:04:09
39.973487,116.33421,0,269,39917.0862731481,2009-04-14,02:04:14
39.973486,116.334222,0,269,39917.0863310185,2009-04-14,02:04:19
39.973492,116.334228,0,269,39917.0863888889,2009-04-14,02:04:24
39.973492,116.334228,0,269,39917.0864236111,2009-04-14,02:04:27
39.973495,116.334234,0,269,39917.0864467593,2009-04-14,02:04:29
39.973493,116.334272,0,269,39917.0865046296,2009-04-14,02:04:34
39.973496,116.334273,0,269,39917.0865625,2009-04-14,02:04:39
39.973488,116.334267,0,270,39917.0866203704,2009-04-14,02:04:44
39.973483,116.334263,0,269,39917.0866782407,2009-04-14,02:04:49
39.973477,116.334259,0,270,39917.0867361111,2009-04-14,02:04:54
39.973473,116.334256,0,270,39917.0867939815,2009-04-14,02:04:59
39.973469,116.334253,0,270,39917.0868518518,2009-04-14,02:05:04
39.973469,116.334253,0,270,39917.0868865741,2009-04-14,02:05:07
39.973465,116.334249,0,270,39917.0869097222,2009-04-14,02:05:09
39.973449,116.334228,0,271,39917.0869675926,2009-04-14,02:05:14
39.973436,116.33417,0,274,39917.087025463,2009-04-14,02:05:19
39.973453,116.334218,0,273,39917.0870833333,2009-04-14,02:05:24
39.973447,116.334213,0,273,39917.0871412037,2009-04-14,02:05:29
39.97344,116.334208,0,272,39917.0871990741,2009-04-14,02:05:34
39.973441,116.334207,0,272,39917.0872569444,2009-04-14,02:05:39
39.973441,116.334207,0,272,39917.0872916667,2009-04-14,02:05:42
39.973443,116.334208,0,273,39917.0873148148,2009-04-14,02:05:44
39.973461,116.33422,0,272,39917.0873726852,2009-04-14,02:05:49
39.973468,116.334216,0,273,39917.0874305556,2009-04-14,02:05:54
39.97347,116.334217,0,273,39917.0874884259,2009-04-14,02:05:59
39.973468,116.334215,0,273,39917.0875462963,2009-04-14,02:06:04
39.973466,116.334213,0,273,39917.0876041667,2009-04-14,02:06:09
39.973468,116.33421,0,274,39917.087662037,2009-04-14,02:06:14
39.973468,116.33421,0,274,39917.0876967593,2009-04-14,02:06:17
39.973463,116.334205,0,274,39917.0877199074,2009-04-14,02:06:19
39.973454,116.334197,0,274,39917.0877777778,2009-04-14,02:06:24
39.973454,116.334197,0,274,39917.0878125,2009-04-14,02:06:27
39.973448,116.334191,0,274,39917.0878356481,2009-04-14,02:06:29
39.973441,116.334181,0,274,39917.0878935185,2009-04-14,02:06:34
39.973434,116.334174,0,274,39917.0879513889,2009-04-14,02:06:39
39.973427,116.334169,0,273,39917.0880092593,2009-04-14,02:06:44
39.973421,116.334162,0,273,39917.0880671296,2009-04-14,02:06:49
39.973421,116.334163,0,273,39917.088125,2009-04-14,02:06:54
39.973421,116.334161,0,273,39917.0881828704,2009-04-14,02:06:59
39.973423,116.334162,0,273,39917.0882407407,2009-04-14,02:07:04
39.973428,116.334166,0,273,39917.0882986111,2009-04-14,02:07:09
39.973425,116.334163,0,273,39917.0883564815,2009-04-14,02:07:14
39.97342,116.334159,0,273,39917.0884143518,2009-04-14,02:07:19
39.973416,116.334156,0,273,39917.0884722222,2009-04-14,02:07:24
39.973416,116.334156,0,273,39917.0885069444,2009-04-14,02:07:27
39.973422,116.33416,0,273,39917.0885300926,2009-04-14,02:07:29
39.973434,116.334169,0,274,39917.088587963,2009-04-14,02:07:34
39.973434,116.334168,0,274,39917.0886458333,2009-04-14,02:07:39
39.973434,116.334168,0,274,39917.0886805556,2009-04-14,02:07:42
39.973428,116.334164,0,274,39917.0887037037,2009-04-14,02:07:44
39.97344,116.333837,0,216,39917.0981365741,2009-04-14,02:21:19
39.973423,116.333811,0,214,39917.0981944444,2009-04-14,02:21:24
39.973404,116.333818,0,213,39917.0982523148,2009-04-14,02:21:29
39.973419,116.333769,0,210,39917.0983101852,2009-04-14,02:21:34
39.973417,116.333755,0,211,39917.0983680556,2009-04-14,02:21:39
39.973409,116.333749,0,211,39917.0984259259,2009-04-14,02:21:44
39.973404,116.333748,0,211,39917.0984837963,2009-04-14,02:21:49
39.973403,116.33375,0,211,39917.0985416667,2009-04-14,02:21:54
39.973403,116.33375,0,211,39917.0985763889,2009-04-14,02:21:57
39.973406,116.333757,0,211,39917.098599537,2009-04-14,02:21:59
39.973393,116.333748,0,212,39917.0986574074,2009-04-14,02:22:04
39.97337,116.333759,0,214,39917.0987152778,2009-04-14,02:22:09
39.973375,116.333765,0,214,39917.0987731481,2009-04-14,02:22:14
39.973378,116.33377,0,215,39917.0988310185,2009-04-14,02:22:19
39.97338,116.333774,0,215,39917.0988888889,2009-04-14,02:22:24
39.97338,116.333777,0,215,39917.0989467593,2009-04-14,02:22:29
39.97338,116.333777,0,215,39917.0989814815,2009-04-14,02:22:32
39.973377,116.333777,0,215,39917.0990046296,2009-04-14,02:22:34
39.973383,116.333786,0,215,39917.0990625,2009-04-14,02:22:39
39.973386,116.333792,0,215,39917.0991203704,2009-04-14,02:22:44
39.973379,116.33379,0,215,39917.0991782407,2009-04-14,02:22:49
39.973378,116.333791,0,215,39917.0992361111,2009-04-14,02:22:54
39.973378,116.333791,0,215,39917.0992708333,2009-04-14,02:22:57
39.973382,116.333797,0,215,39917.0992939815,2009-04-14,02:22:59
39.973393,116.333849,0,216,39917.0993518519,2009-04-14,02:23:04
39.973384,116.333903,0,216,39917.0994097222,2009-04-14,02:23:09
39.973374,116.333912,0,216,39917.0994675926,2009-04-14,02:23:14
39.973372,116.333912,0,216,39917.099525463,2009-04-14,02:23:19
39.97337,116.333912,0,216,39917.0995833333,2009-04-14,02:23:24
39.973365,116.333909,0,216,39917.0996412037,2009-04-14,02:23:29
39.97336,116.333906,0,216,39917.0996990741,2009-04-14,02:23:34
39.973353,116.333901,0,216,39917.0997569444,2009-04-14,02:23:39
39.973351,116.333898,0,216,39917.0998148148,2009-04-14,02:23:44
39.973355,116.333898,0,216,39917.0998726852,2009-04-14,02:23:49
39.973356,116.333897,0,216,39917.0999305556,2009-04-14,02:23:54
39.973349,116.33389,0,216,39917.0999884259,2009-04-14,02:23:59
39.973343,116.333885,0,216,39917.1000462963,2009-04-14,02:24:04
39.973338,116.33388,0,216,39917.1001041667,2009-04-14,02:24:09
39.973336,116.333877,0,216,39917.100162037,2009-04-14,02:24:14
39.973336,116.333877,0,216,39917.1001967593,2009-04-14,02:24:17
39.973332,116.333871,0,216,39917.1002199074,2009-04-14,02:24:19
39.973351,116.33382,0,217,39917.1002777778,2009-04-14,02:24:24
39.97336,116.333837,0,216,39917.1003356481,2009-04-14,02:24:29
39.973386,116.333876,0,216,39917.1003935185,2009-04-14,02:24:34
39.973419,116.333954,0,217,39917.1004513889,2009-04-14,02:24:39
39.973402,116.333956,0,220,39917.1005092593,2009-04-14,02:24:44
39.97339,116.333964,0,223,39917.1005671296,2009-04-14,02:24:49
39.973373,116.33401,0,223,39917.100625,2009-04-14,02:24:54
39.973359,116.334019,0,224,39917.1006828704,2009-04-14,02:24:59
39.973354,116.334016,0,224,39917.1007407407,2009-04-14,02:25:04
39.973355,116.334016,0,224,39917.1007986111,2009-04-14,02:25:09
39.973355,116.334016,0,224,39917.1008333333,2009-04-14,02:25:12
39.97336,116.334021,0,224,39917.1008564815,2009-04-14,02:25:14
39.973377,116.334053,0,225,39917.1009143519,2009-04-14,02:25:19
39.973368,116.334069,0,226,39917.1009722222,2009-04-14,02:25:24
39.973372,116.33407,0,226,39917.1010300926,2009-04-14,02:25:29
39.973372,116.33407,0,226,39917.1010648148,2009-04-14,02:25:32
39.973371,116.33407,0,226,39917.101087963,2009-04-14,02:25:34
39.973357,116.334049,0,225,39917.1011458333,2009-04-14,02:25:39
39.973352,116.334018,0,223,39917.1012037037,2009-04-14,02:25:44
39.973352,116.334018,0,223,39917.1012384259,2009-04-14,02:25:47
39.973345,116.334013,0,223,39917.1012615741,2009-04-14,02:25:49
39.97331,116.333991,0,227,39917.1013194444,2009-04-14,02:25:54
39.973322,116.333966,0,228,39917.1013773148,2009-04-14,02:25:59
39.973332,116.333974,0,229,39917.1014351852,2009-04-14,02:26:04
39.973332,116.333974,0,229,39917.1014699074,2009-04-14,02:26:07
39.97334,116.333979,0,229,39917.1014930556,2009-04-14,02:26:09
39.973404,116.333975,0,226,39917.1015509259,2009-04-14,02:26:14
39.973404,116.333974,0,226,39917.1016087963,2009-04-14,02:26:19
39.973402,116.333972,0,225,39917.1016666667,2009-04-14,02:26:24
39.973401,116.333971,0,225,39917.101724537,2009-04-14,02:26:29
39.973395,116.333965,0,225,39917.1017824074,2009-04-14,02:26:34
39.973392,116.333962,0,225,39917.1018402778,2009-04-14,02:26:39
39.973387,116.333956,0,225,39917.1018981481,2009-04-14,02:26:44
39.97338,116.333949,0,225,39917.1019560185,2009-04-14,02:26:49
39.973374,116.333944,0,225,39917.1020138889,2009-04-14,02:26:54
39.973374,116.333944,0,225,39917.1020486111,2009-04-14,02:26:57
39.973367,116.333937,0,225,39917.1020717593,2009-04-14,02:26:59
39.973361,116.333928,0,225,39917.1021296296,2009-04-14,02:27:04
39.973357,116.333923,0,225,39917.1021875,2009-04-14,02:27:09
39.973361,116.333925,0,224,39917.1022453704,2009-04-14,02:27:14
39.973363,116.333923,0,224,39917.1023032407,2009-04-14,02:27:19
39.973358,116.333918,0,224,39917.1023611111,2009-04-14,02:27:24
39.973354,116.333913,0,224,39917.1024189815,2009-04-14,02:27:29
39.973354,116.333913,0,224,39917.1024537037,2009-04-14,02:27:32
39.973355,116.333914,0,224,39917.1024768518,2009-04-14,02:27:34
39.973374,116.333921,0,225,39917.1025347222,2009-04-14,02:27:39
39.973385,116.333947,0,226,39917.1025925926,2009-04-14,02:27:44
39.973391,116.333997,0,227,39917.102650463,2009-04-14,02:27:49
39.973415,116.334001,0,226,39917.1027083333,2009-04-14,02:27:54
39.973385,116.333987,0,226,39917.1027662037,2009-04-14,02:27:59
39.973379,116.333992,0,226,39917.1028240741,2009-04-14,02:28:04
39.973376,116.333989,0,226,39917.1028819444,2009-04-14,02:28:09
39.973374,116.333989,0,226,39917.1029398148,2009-04-14,02:28:14
39.973372,116.333991,0,226,39917.1029976852,2009-04-14,02:28:19
39.973373,116.33399,0,227,39917.1030555556,2009-04-14,02:28:24
39.973375,116.333989,0,227,39917.1031134259,2009-04-14,02:28:29
39.973377,116.333989,0,227,39917.1031712963,2009-04-14,02:28:34
39.973375,116.333985,0,227,39917.1032291667,2009-04-14,02:28:39
39.973371,116.33398,0,227,39917.103287037,2009-04-14,02:28:44
39.973367,116.333978,0,227,39917.1033449074,2009-04-14,02:28:49
39.973363,116.333974,0,227,39917.1034027778,2009-04-14,02:28:54
39.973367,116.333978,0,227,39917.1034606481,2009-04-14,02:28:59
39.973369,116.33398,0,227,39917.1035185185,2009-04-14,02:29:04
39.973373,116.333984,0,227,39917.1035763889,2009-04-14,02:29:09
39.973378,116.333988,0,227,39917.1036342593,2009-04-14,02:29:14
39.973382,116.333991,0,227,39917.1036921296,2009-04-14,02:29:19
39.973383,116.333992,0,227,39917.10375,2009-04-14,02:29:24
39.97338,116.333988,0,227,39917.1038078704,2009-04-14,02:29:29
39.973388,116.333991,0,227,39917.1038657407,2009-04-14,02:29:34
39.973388,116.333991,0,227,39917.103900463,2009-04-14,02:29:37
39.973396,116.333997,0,227,39917.1039236111,2009-04-14,02:29:39
39.973423,116.334021,0,227,39917.1039814815,2009-04-14,02:29:44
39.973431,116.334005,0,227,39917.1040393518,2009-04-14,02:29:49
39.973431,116.334005,0,227,39917.1040740741,2009-04-14,02:29:52
39.973429,116.334003,0,227,39917.1040972222,2009-04-14,02:29:54
39.973419,116.333966,0,227,39917.1041550926,2009-04-14,02:29:59
39.973419,116.333966,0,227,39917.1041898148,2009-04-14,02:30:02
39.973413,116.333958,0,225,39917.104212963,2009-04-14,02:30:04
39.973395,116.333895,0,224,39917.1042708333,2009-04-14,02:30:09
39.973398,116.333841,0,224,39917.1043287037,2009-04-14,02:30:14
39.973407,116.333789,0,224,39917.1043865741,2009-04-14,02:30:19
39.973412,116.333794,0,224,39917.1044444444,2009-04-14,02:30:24
39.973413,116.333796,0,223,39917.1045023148,2009-04-14,02:30:29
39.973411,116.333796,0,223,39917.1045601852,2009-04-14,02:30:34
39.973411,116.333796,0,223,39917.1045949074,2009-04-14,02:30:37
39.973418,116.333803,0,224,39917.1046180556,2009-04-14,02:30:39
39.973398,116.333859,0,227,39917.1046759259,2009-04-14,02:30:44
39.973401,116.333861,0,228,39917.1047337963,2009-04-14,02:30:49
39.973397,116.333861,0,228,39917.1047916667,2009-04-14,02:30:54
39.973395,116.333862,0,228,39917.104849537,2009-04-14,02:30:59
39.973397,116.333864,0,228,39917.1049074074,2009-04-14,02:31:04
39.973399,116.333865,0,229,39917.1049652778,2009-04-14,02:31:09
39.9734,116.333865,0,229,39917.1050231481,2009-04-14,02:31:14
39.973399,116.333866,0,229,39917.1050810185,2009-04-14,02:31:19
39.973399,116.333866,0,229,39917.1051157407,2009-04-14,02:31:22
39.973405,116.333871,0,229,39917.1051388889,2009-04-14,02:31:24
39.973377,116.333912,0,232,39917.1051967593,2009-04-14,02:31:29
39.973363,116.33392,0,233,39917.1052546296,2009-04-14,02:31:34
39.973359,116.333917,0,233,39917.1053125,2009-04-14,02:31:39
39.973362,116.333918,0,233,39917.1053703704,2009-04-14,02:31:44
39.973362,116.333918,0,233,39917.1054050926,2009-04-14,02:31:47
39.973367,116.333921,0,233,39917.1054282407,2009-04-14,02:31:49
39.97336,116.333934,0,232,39917.1054861111,2009-04-14,02:31:54
39.973361,116.333928,0,232,39917.1055439815,2009-04-14,02:31:59
39.973364,116.333929,0,232,39917.1056018519,2009-04-14,02:32:04
39.973363,116.333926,0,231,39917.1056597222,2009-04-14,02:32:09
39.973359,116.333924,0,231,39917.1057175926,2009-04-14,02:32:14
39.973359,116.333922,0,231,39917.105775463,2009-04-14,02:32:19
39.973355,116.333917,0,231,39917.1058333333,2009-04-14,02:32:24
39.973351,116.333912,0,231,39917.1058912037,2009-04-14,02:32:29
39.973351,116.33391,0,231,39917.1059490741,2009-04-14,02:32:34
39.973347,116.333906,0,231,39917.1060069444,2009-04-14,02:32:39
39.973347,116.333906,0,231,39917.1060648148,2009-04-14,02:32:44
39.973352,116.333908,0,231,39917.1061226852,2009-04-14,02:32:49
39.973348,116.333905,0,232,39917.1061805556,2009-04-14,02:32:54
39.973354,116.333908,0,232,39917.1062384259,2009-04-14,02:32:59
39.973355,116.333911,0,232,39917.1062962963,2009-04-14,02:33:04
39.973355,116.333911,0,232,39917.1063310185,2009-04-14,02:33:07
39.97336,116.333918,0,232,39917.1063541667,2009-04-14,02:33:09
39.973352,116.334006,0,233,39917.106412037,2009-04-14,02:33:14
39.973361,116.334023,0,232,39917.1064699074,2009-04-14,02:33:19
39.973387,116.334066,0,233,39917.1065277778,2009-04-14,02:33:24
39.973387,116.334066,0,233,39917.1065625,2009-04-14,02:33:27
39.97339,116.334073,0,233,39917.1065856481,2009-04-14,02:33:29
39.973367,116.334072,0,234,39917.1066435185,2009-04-14,02:33:34
39.973346,116.33402,0,234,39917.1067013889,2009-04-14,02:33:39
39.973333,116.333967,0,234,39917.1067592593,2009-04-14,02:33:44
39.973329,116.333934,0,234,39917.1068171296,2009-04-14,02:33:49
39.973339,116.333893,0,234,39917.106875,2009-04-14,02:33:54
39.973363,116.333867,0,234,39917.1069328704,2009-04-14,02:33:59
39.973363,116.333865,0,233,39917.1069907407,2009-04-14,02:34:04
39.973359,116.333862,0,233,39917.1070486111,2009-04-14,02:34:09
39.973362,116.333864,0,233,39917.1071064815,2009-04-14,02:34:14
39.973362,116.333864,0,233,39917.1071412037,2009-04-14,02:34:17
39.973363,116.333867,0,233,39917.1071643519,2009-04-14,02:34:19
39.97334,116.333838,0,233,39917.1072222222,2009-04-14,02:34:24
39.97336,116.333823,0,230,39917.1072800926,2009-04-14,02:34:29
39.973364,116.333842,0,229,39917.107337963,2009-04-14,02:34:34
39.973373,116.333903,0,228,39917.1073958333,2009-04-14,02:34:39
39.973384,116.333904,0,224,39917.1074537037,2009-04-14,02:34:44
39.973388,116.333942,0,221,39917.1075115741,2009-04-14,02:34:49
39.973386,116.333979,0,220,39917.1075694444,2009-04-14,02:34:54
39.973374,116.334008,0,217,39917.1076273148,2009-04-14,02:34:59
39.973372,116.334008,0,217,39917.1076851852,2009-04-14,02:35:04
39.973372,116.334008,0,217,39917.1077199074,2009-04-14,02:35:07
39.973368,116.334007,0,218,39917.1077430556,2009-04-14,02:35:09
39.973429,116.334292,0,236,39917.1228240741,2009-04-14,02:56:52
39.973422,116.334285,0,236,39917.1228472222,2009-04-14,02:56:54
