# Supplementary material for: Research on differential privacy protection method based on user tendency
Source: PLoS One. 2023 Oct 26;18(10):e0288823. doi: 10.1371/journal.pone.0288823 (PMC10602288; doi:10.1371/journal.pone.0288823)
Supplement: S2 Data — (ZIP) [file pone.0288823.s002.zip › Data 5-2/022/Trajectory/20090415235538.plt]

Geolife trajectory
WGS 84
Altitude is in Feet
Reserved 3
0,2,255,My Track,0,0,2,8421376
0
39.969409,116.300451,0,468,39918.9969675926,2009-04-15,23:55:38
39.969585,116.300338,0,474,39918.997025463,2009-04-15,23:55:43
39.969711,116.300397,0,477,39918.9970833333,2009-04-15,23:55:48
39.969842,116.300343,0,477,39918.9971412037,2009-04-15,23:55:53
39.9698,116.300188,0,477,39918.9971990741,2009-04-15,23:55:58
39.969879,116.30016,0,478,39918.9972569444,2009-04-15,23:56:03
39.969841,116.300144,0,488,39918.9973148148,2009-04-15,23:56:08
39.969986,116.300108,0,488,39918.9973726852,2009-04-15,23:56:13
39.970197,116.30007,0,488,39918.9974305556,2009-04-15,23:56:18
39.970194,116.300027,0,488,39918.9974884259,2009-04-15,23:56:23
39.970419,116.300204,0,488,39918.9975462963,2009-04-15,23:56:28
39.970448,116.30016,0,489,39918.9976041667,2009-04-15,23:56:33
39.970337,116.299912,0,490,39918.997662037,2009-04-15,23:56:38
39.970373,116.299948,0,490,39918.9977199074,2009-04-15,23:56:43
39.970484,116.299997,0,490,39918.9977777778,2009-04-15,23:56:48
39.970389,116.299917,0,491,39918.9978356481,2009-04-15,23:56:53
39.970581,116.300237,0,491,39918.9978935185,2009-04-15,23:56:58
39.970709,116.300448,0,491,39918.9979513889,2009-04-15,23:57:03
39.970767,116.300369,0,492,39918.9980092593,2009-04-15,23:57:08
39.970843,116.300383,0,493,39918.9980671296,2009-04-15,23:57:13
39.97082,116.30036,0,494,39918.998125,2009-04-15,23:57:18
39.970801,116.30034,0,495,39918.9981828704,2009-04-15,23:57:23
39.970801,116.30034,0,495,39918.9982175926,2009-04-15,23:57:26
39.970805,116.300334,0,495,39918.9982407407,2009-04-15,23:57:28
39.97082,116.300329,0,496,39918.9982986111,2009-04-15,23:57:33
39.970509,116.300187,0,677,39918.9983564815,2009-04-15,23:57:38
39.970568,116.300386,0,579,39919.0015393518,2009-04-16,00:02:13
39.970757,116.300413,0,576,39919.0015972222,2009-04-16,00:02:18
39.971178,116.300426,0,566,39919.0016550926,2009-04-16,00:02:23
39.971656,116.300371,0,555,39919.001712963,2009-04-16,00:02:28
39.972213,116.300352,0,538,39919.0017708333,2009-04-16,00:02:33
39.972691,116.300268,0,513,39919.0018287037,2009-04-16,00:02:38
39.973164,116.300192,0,469,39919.0018865741,2009-04-16,00:02:43
39.973555,116.300303,0,424,39919.0019444444,2009-04-16,00:02:48
39.973778,116.300257,0,377,39919.0020023148,2009-04-16,00:02:53
39.974061,116.300221,0,325,39919.0020601852,2009-04-16,00:02:58
39.974151,116.300224,0,325,39919.0021180556,2009-04-16,00:03:03
39.974152,116.300243,0,320,39919.0021759259,2009-04-16,00:03:08
39.974166,116.300253,0,317,39919.0022337963,2009-04-16,00:03:13
39.974183,116.300277,0,314,39919.0022916667,2009-04-16,00:03:18
39.974197,116.300295,0,310,39919.002349537,2009-04-16,00:03:23
39.974224,116.300335,0,307,39919.0024074074,2009-04-16,00:03:28
39.974274,116.300512,0,296,39919.0024652778,2009-04-16,00:03:33
39.974323,116.300781,0,290,39919.0025231481,2009-04-16,00:03:38
39.974364,116.301102,0,283,39919.0025810185,2009-04-16,00:03:43
39.974401,116.301247,0,272,39919.0026388889,2009-04-16,00:03:48
39.974436,116.301334,0,267,39919.0026967593,2009-04-16,00:03:53
39.974456,116.301461,0,264,39919.0027546296,2009-04-16,00:03:58
39.9745,116.301603,0,261,39919.0028125,2009-04-16,00:04:03
39.974526,116.301839,0,256,39919.0028703704,2009-04-16,00:04:08
39.974496,116.301972,0,253,39919.0029282407,2009-04-16,00:04:13
39.974476,116.302013,0,250,39919.0029861111,2009-04-16,00:04:18
39.974474,116.302032,0,250,39919.0030439815,2009-04-16,00:04:23
39.974477,116.30203,0,250,39919.0031018518,2009-04-16,00:04:28
39.974474,116.302028,0,250,39919.0031597222,2009-04-16,00:04:33
39.974474,116.302028,0,250,39919.0031944444,2009-04-16,00:04:36
39.974472,116.302033,0,251,39919.0032175926,2009-04-16,00:04:38
39.974472,116.302131,0,250,39919.003275463,2009-04-16,00:04:43
39.974468,116.302296,0,248,39919.0033333333,2009-04-16,00:04:48
39.974449,116.30238,0,253,39919.0033912037,2009-04-16,00:04:53
39.974463,116.302391,0,254,39919.0034490741,2009-04-16,00:04:58
39.974466,116.3024,0,254,39919.0035069444,2009-04-16,00:05:03
39.974466,116.3024,0,254,39919.0035416667,2009-04-16,00:05:06
39.974467,116.302404,0,254,39919.0035648148,2009-04-16,00:05:08
39.974483,116.302536,0,251,39919.0036226852,2009-04-16,00:05:13
39.974486,116.302758,0,252,39919.0036805556,2009-04-16,00:05:18
39.974478,116.303099,0,250,39919.0037384259,2009-04-16,00:05:23
39.974497,116.3036,0,248,39919.0037962963,2009-04-16,00:05:28
39.974512,116.304134,0,250,39919.0038541667,2009-04-16,00:05:33
39.974521,116.304727,0,254,39919.003912037,2009-04-16,00:05:38
39.974528,116.305328,0,258,39919.0039699074,2009-04-16,00:05:43
39.974504,116.305903,0,262,39919.0040277778,2009-04-16,00:05:48
39.974481,116.306454,0,269,39919.0040856482,2009-04-16,00:05:53
39.97451,116.307046,0,267,39919.0041435185,2009-04-16,00:05:58
39.974537,116.307627,0,250,39919.0042013889,2009-04-16,00:06:03
39.974581,116.307952,0,234,39919.0042592593,2009-04-16,00:06:08
39.974648,116.30801,0,202,39919.0043171296,2009-04-16,00:06:13
39.974676,116.308034,0,197,39919.004375,2009-04-16,00:06:18
39.974703,116.308039,0,194,39919.0044328704,2009-04-16,00:06:23
39.974687,116.308154,0,180,39919.0044907407,2009-04-16,00:06:28
39.97473,116.308359,0,174,39919.0045486111,2009-04-16,00:06:33
39.974782,116.308677,0,155,39919.0046064815,2009-04-16,00:06:38
39.974726,116.309135,0,145,39919.0046643519,2009-04-16,00:06:43
39.97472,116.309682,0,138,39919.0047222222,2009-04-16,00:06:48
39.974692,116.310188,0,137,39919.0047800926,2009-04-16,00:06:53
39.974707,116.310585,0,148,39919.004837963,2009-04-16,00:06:58
39.974735,116.310792,0,152,39919.0048958333,2009-04-16,00:07:03
39.974723,116.31088,0,159,39919.0049537037,2009-04-16,00:07:08
39.974715,116.310876,0,157,39919.0050115741,2009-04-16,00:07:13
39.974715,116.31087,0,158,39919.0050694444,2009-04-16,00:07:18
39.974715,116.31087,0,158,39919.0051041667,2009-04-16,00:07:21
39.974714,116.310865,0,158,39919.0051273148,2009-04-16,00:07:23
39.974716,116.310853,0,158,39919.0051851852,2009-04-16,00:07:28
39.974716,116.310853,0,158,39919.0052199074,2009-04-16,00:07:31
39.974716,116.310859,0,158,39919.0052430556,2009-04-16,00:07:33
39.974714,116.310849,0,158,39919.0053009259,2009-04-16,00:07:38
39.974711,116.310829,0,158,39919.0053587963,2009-04-16,00:07:43
39.974708,116.310817,0,159,39919.0054166667,2009-04-16,00:07:48
39.974705,116.310808,0,159,39919.005474537,2009-04-16,00:07:53
39.974704,116.310804,0,159,39919.0055324074,2009-04-16,00:07:58
39.974703,116.310801,0,159,39919.0055902778,2009-04-16,00:08:03
39.974702,116.3108,0,159,39919.0056481481,2009-04-16,00:08:08
39.974702,116.310805,0,160,39919.0057060185,2009-04-16,00:08:13
39.974702,116.310806,0,160,39919.0057638889,2009-04-16,00:08:18
39.9747,116.310803,0,160,39919.0058217593,2009-04-16,00:08:23
39.9747,116.310802,0,160,39919.0058796296,2009-04-16,00:08:28
39.9747,116.310806,0,161,39919.0059375,2009-04-16,00:08:33
39.9747,116.310811,0,161,39919.0059953704,2009-04-16,00:08:38
39.974698,116.310809,0,161,39919.0060532407,2009-04-16,00:08:43
39.974696,116.310806,0,161,39919.0061111111,2009-04-16,00:08:48
39.974694,116.310807,0,161,39919.0061689815,2009-04-16,00:08:53
39.974694,116.310807,0,161,39919.0062037037,2009-04-16,00:08:56
39.974699,116.310807,0,163,39919.0062268519,2009-04-16,00:08:58
39.974712,116.310955,0,165,39919.0062847222,2009-04-16,00:09:03
39.974702,116.311252,0,164,39919.0063425926,2009-04-16,00:09:08
39.97467,116.311642,0,173,39919.006400463,2009-04-16,00:09:13
39.974713,116.312123,0,177,39919.0064583333,2009-04-16,00:09:18
39.974722,116.312612,0,182,39919.0065162037,2009-04-16,00:09:23
39.974769,116.313056,0,182,39919.0065740741,2009-04-16,00:09:28
39.974795,116.313252,0,188,39919.0066319444,2009-04-16,00:09:33
39.974793,116.31325,0,192,39919.0066898148,2009-04-16,00:09:38
39.974794,116.313251,0,192,39919.0067476852,2009-04-16,00:09:43
39.974794,116.313254,0,193,39919.0068055556,2009-04-16,00:09:48
39.974794,116.313254,0,193,39919.0068402778,2009-04-16,00:09:51
39.974794,116.313259,0,193,39919.0068634259,2009-04-16,00:09:53
39.974794,116.3133,0,193,39919.0069212963,2009-04-16,00:09:58
39.974823,116.313499,0,193,39919.0069791667,2009-04-16,00:10:03
39.974816,116.313821,0,194,39919.007037037,2009-04-16,00:10:08
39.974821,116.314236,0,196,39919.0070949074,2009-04-16,00:10:13
39.974935,116.314782,0,198,39919.0071527778,2009-04-16,00:10:18
39.974963,116.315451,0,201,39919.0072106481,2009-04-16,00:10:23
39.974859,116.316137,0,205,39919.0072685185,2009-04-16,00:10:28
39.974757,116.316758,0,207,39919.0073263889,2009-04-16,00:10:33
39.974658,116.317108,0,208,39919.0073842593,2009-04-16,00:10:38
39.974578,116.317443,0,209,39919.0074421296,2009-04-16,00:10:43
39.974623,116.317976,0,207,39919.0075,2009-04-16,00:10:48
39.974758,116.31845,0,202,39919.0075578704,2009-04-16,00:10:53
39.974853,116.318674,0,190,39919.0076157407,2009-04-16,00:10:58
39.974883,116.318689,0,185,39919.0076736111,2009-04-16,00:11:03
39.974884,116.318691,0,184,39919.0077314815,2009-04-16,00:11:08
39.974886,116.318699,0,184,39919.0077893519,2009-04-16,00:11:13
39.974888,116.318706,0,184,39919.0078472222,2009-04-16,00:11:18
39.974889,116.318709,0,184,39919.0079050926,2009-04-16,00:11:23
39.97489,116.318711,0,184,39919.007962963,2009-04-16,00:11:28
39.97489,116.318711,0,184,39919.0079976852,2009-04-16,00:11:31
39.974897,116.318714,0,183,39919.0080208333,2009-04-16,00:11:33
39.974898,116.318723,0,183,39919.0080787037,2009-04-16,00:11:38
39.974898,116.318733,0,183,39919.0081365741,2009-04-16,00:11:43
39.974933,116.318734,0,182,39919.0081944444,2009-04-16,00:11:48
39.97496,116.31873,0,180,39919.0082523148,2009-04-16,00:11:53
39.97498,116.318736,0,179,39919.0083101852,2009-04-16,00:11:58
39.974953,116.318757,0,172,39919.0083680556,2009-04-16,00:12:03
39.974961,116.318795,0,166,39919.0084259259,2009-04-16,00:12:08
39.974977,116.318779,0,157,39919.0084837963,2009-04-16,00:12:13
39.97493,116.318728,0,157,39919.0085416667,2009-04-16,00:12:18
39.974953,116.318724,0,156,39919.008599537,2009-04-16,00:12:23
39.975,116.318762,0,156,39919.0086574074,2009-04-16,00:12:28
39.97504,116.318916,0,156,39919.0087152778,2009-04-16,00:12:33
39.975044,116.319071,0,156,39919.0087731481,2009-04-16,00:12:38
39.974982,116.319287,0,157,39919.0088310185,2009-04-16,00:12:43
39.974856,116.319594,0,161,39919.0088888889,2009-04-16,00:12:48
39.974802,116.319947,0,166,39919.0089467593,2009-04-16,00:12:53
39.974861,116.320363,0,168,39919.0090046296,2009-04-16,00:12:58
39.974879,116.320556,0,171,39919.0090625,2009-04-16,00:13:03
39.974901,116.320559,0,169,39919.0091203704,2009-04-16,00:13:08
39.974869,116.320573,0,169,39919.0091782407,2009-04-16,00:13:13
39.974857,116.320611,0,169,39919.0092361111,2009-04-16,00:13:18
39.974854,116.320761,0,169,39919.0092939815,2009-04-16,00:13:23
39.974847,116.321172,0,168,39919.0093518518,2009-04-16,00:13:28
39.974808,116.321585,0,173,39919.0094097222,2009-04-16,00:13:33
39.974894,116.322072,0,177,39919.0094675926,2009-04-16,00:13:38
39.974943,116.322615,0,193,39919.009525463,2009-04-16,00:13:43
39.97503,116.323192,0,201,39919.0095833333,2009-04-16,00:13:48
39.975063,116.323798,0,207,39919.0096412037,2009-04-16,00:13:53
39.975107,116.3244,0,213,39919.0096990741,2009-04-16,00:13:58
39.975104,116.324971,0,218,39919.0097569444,2009-04-16,00:14:03
39.975132,116.325508,0,222,39919.0098148148,2009-04-16,00:14:08
39.975155,116.326059,0,226,39919.0098726852,2009-04-16,00:14:13
39.975179,116.326444,0,234,39919.0099305556,2009-04-16,00:14:18
39.975166,116.326581,0,235,39919.0099884259,2009-04-16,00:14:23
39.975181,116.326561,0,235,39919.0100462963,2009-04-16,00:14:28
39.975184,116.326547,0,236,39919.0101041667,2009-04-16,00:14:33
39.975187,116.326534,0,235,39919.010162037,2009-04-16,00:14:38
39.97518,116.326561,0,231,39919.0102199074,2009-04-16,00:14:43
39.975181,116.326561,0,230,39919.0102777778,2009-04-16,00:14:48
39.975181,116.326563,0,230,39919.0103356481,2009-04-16,00:14:53
39.975181,116.326563,0,230,39919.0103703704,2009-04-16,00:14:56
39.975182,116.326559,0,230,39919.0103935185,2009-04-16,00:14:58
39.975184,116.326546,0,230,39919.0104513889,2009-04-16,00:15:03
39.975185,116.326535,0,230,39919.0105092593,2009-04-16,00:15:08
39.975185,116.326535,0,230,39919.0105439815,2009-04-16,00:15:11
39.975185,116.326534,0,229,39919.0105671296,2009-04-16,00:15:13
39.975186,116.326524,0,229,39919.010625,2009-04-16,00:15:18
39.975187,116.326513,0,229,39919.0106828704,2009-04-16,00:15:23
39.975187,116.32651,0,229,39919.0107407407,2009-04-16,00:15:28
39.975186,116.326518,0,229,39919.0107986111,2009-04-16,00:15:33
39.975184,116.326525,0,229,39919.0108564815,2009-04-16,00:15:38
39.975185,116.326529,0,229,39919.0109143518,2009-04-16,00:15:43
39.975185,116.326529,0,229,39919.0109490741,2009-04-16,00:15:46
39.975186,116.326528,0,229,39919.0109722222,2009-04-16,00:15:48
39.975185,116.326551,0,229,39919.0110300926,2009-04-16,00:15:53
39.975207,116.32669,0,228,39919.011087963,2009-04-16,00:15:58
39.975208,116.326973,0,228,39919.0111458333,2009-04-16,00:16:03
39.975211,116.327287,0,227,39919.0112037037,2009-04-16,00:16:08
39.975257,116.327736,0,219,39919.0112615741,2009-04-16,00:16:13
39.975325,116.328117,0,213,39919.0113194444,2009-04-16,00:16:18
39.975279,116.328536,0,209,39919.0113773148,2009-04-16,00:16:23
39.975192,116.328944,0,204,39919.0114351852,2009-04-16,00:16:28
39.975209,116.329216,0,198,39919.0114930556,2009-04-16,00:16:33
39.975202,116.329504,0,190,39919.0115509259,2009-04-16,00:16:38
39.975179,116.329752,0,184,39919.0116087963,2009-04-16,00:16:43
39.975205,116.32972,0,178,39919.0116666667,2009-04-16,00:16:48
39.975165,116.32973,0,175,39919.011724537,2009-04-16,00:16:53
39.975152,116.329732,0,174,39919.0117824074,2009-04-16,00:16:58
39.975097,116.32977,0,167,39919.0118402778,2009-04-16,00:17:03
39.975011,116.32986,0,165,39919.0118981482,2009-04-16,00:17:08
39.974948,116.32994,0,158,39919.0119560185,2009-04-16,00:17:13
39.974893,116.330037,0,150,39919.0120138889,2009-04-16,00:17:18
39.974858,116.33012,0,148,39919.0120717593,2009-04-16,00:17:23
39.97487,116.330201,0,141,39919.0121296296,2009-04-16,00:17:28
39.974832,116.330286,0,135,39919.0121875,2009-04-16,00:17:33
39.974826,116.330372,0,128,39919.0122453704,2009-04-16,00:17:38
39.974799,116.330451,0,122,39919.0123032407,2009-04-16,00:17:43
39.974791,116.33054,0,114,39919.0123611111,2009-04-16,00:17:48
39.974779,116.330622,0,111,39919.0124189815,2009-04-16,00:17:53
39.974805,116.330685,0,112,39919.0124768519,2009-04-16,00:17:58
39.974837,116.330742,0,108,39919.0125347222,2009-04-16,00:18:03
39.9749,116.330785,0,112,39919.0125925926,2009-04-16,00:18:08
39.974935,116.330827,0,113,39919.012650463,2009-04-16,00:18:13
39.974954,116.330865,0,118,39919.0127083333,2009-04-16,00:18:18
39.974946,116.330949,0,127,39919.0127662037,2009-04-16,00:18:23
39.975016,116.331027,0,133,39919.0128240741,2009-04-16,00:18:28
39.975012,116.331079,0,143,39919.0128819444,2009-04-16,00:18:33
39.975006,116.331169,0,151,39919.0129398148,2009-04-16,00:18:38
39.975018,116.331261,0,150,39919.0129976852,2009-04-16,00:18:43
39.975007,116.331326,0,158,39919.0130555556,2009-04-16,00:18:48
39.975019,116.331387,0,164,39919.0131134259,2009-04-16,00:18:53
39.975012,116.33144,0,172,39919.0131712963,2009-04-16,00:18:58
39.975016,116.331523,0,176,39919.0132291667,2009-04-16,00:19:03
39.975031,116.331595,0,174,39919.013287037,2009-04-16,00:19:08
39.974989,116.331681,0,174,39919.0133449074,2009-04-16,00:19:13
39.974971,116.331757,0,178,39919.0134027778,2009-04-16,00:19:18
39.974985,116.331796,0,180,39919.0134606481,2009-04-16,00:19:23
39.974977,116.331826,0,184,39919.0135185185,2009-04-16,00:19:28
39.97493,116.331832,0,191,39919.0135763889,2009-04-16,00:19:33
39.974905,116.331833,0,193,39919.0136342593,2009-04-16,00:19:38
39.974832,116.331806,0,194,39919.0136921296,2009-04-16,00:19:43
39.974807,116.331766,0,194,39919.01375,2009-04-16,00:19:48
39.974801,116.331731,0,195,39919.0138078704,2009-04-16,00:19:53
39.974766,116.331727,0,195,39919.0138657407,2009-04-16,00:19:58
39.974686,116.331748,0,200,39919.0139236111,2009-04-16,00:20:03
39.974566,116.331789,0,200,39919.0139814815,2009-04-16,00:20:08
39.974358,116.331871,0,203,39919.0140393519,2009-04-16,00:20:13
39.974265,116.331907,0,207,39919.0140972222,2009-04-16,00:20:18
39.974192,116.331935,0,208,39919.0141550926,2009-04-16,00:20:23
39.974167,116.331934,0,210,39919.014212963,2009-04-16,00:20:28
39.97411,116.331966,0,212,39919.0142708333,2009-04-16,00:20:33
39.974061,116.332048,0,217,39919.0143287037,2009-04-16,00:20:38
39.974028,116.332105,0,217,39919.0143865741,2009-04-16,00:20:43
39.974018,116.332109,0,217,39919.0144444444,2009-04-16,00:20:48
39.973951,116.332121,0,218,39919.0145023148,2009-04-16,00:20:53
39.973908,116.332154,0,219,39919.0145601852,2009-04-16,00:20:58
39.973873,116.332143,0,220,39919.0146180556,2009-04-16,00:21:03
39.973766,116.332093,0,220,39919.0146759259,2009-04-16,00:21:08
39.973713,116.332032,0,223,39919.0147337963,2009-04-16,00:21:13
39.973713,116.332032,0,223,39919.0147685185,2009-04-16,00:21:16
39.973712,116.33203,0,223,39919.0147916667,2009-04-16,00:21:18
39.973711,116.332021,0,223,39919.014849537,2009-04-16,00:21:23
39.973605,116.331977,0,224,39919.0149074074,2009-04-16,00:21:28
39.973562,116.331968,0,226,39919.0149652778,2009-04-16,00:21:33
39.973535,116.331959,0,226,39919.0150231481,2009-04-16,00:21:38
39.973536,116.331955,0,226,39919.0150810185,2009-04-16,00:21:43
39.973536,116.331955,0,226,39919.0151157407,2009-04-16,00:21:46
39.973535,116.331956,0,226,39919.0151388889,2009-04-16,00:21:48
39.973534,116.331978,0,226,39919.0151967593,2009-04-16,00:21:53
39.971962,116.317501,0,1457,39919.0187268518,2009-04-16,00:26:58
39.973655,116.333622,0,212,39919.0190740741,2009-04-16,00:27:28
39.97368,116.333637,0,221,39919.0191319444,2009-04-16,00:27:33
39.973576,116.333719,0,214,39919.0191898148,2009-04-16,00:27:38
39.973604,116.333731,0,214,39919.0192476852,2009-04-16,00:27:43
39.973634,116.333758,0,213,39919.0193055556,2009-04-16,00:27:48
39.973625,116.333912,0,213,39919.0193634259,2009-04-16,00:27:53
39.973619,116.333928,0,211,39919.0194212963,2009-04-16,00:27:58
39.973619,116.333928,0,211,39919.0194560185,2009-04-16,00:28:01
39.973618,116.333935,0,211,39919.0194791667,2009-04-16,00:28:03
39.973592,116.333952,0,211,39919.019537037,2009-04-16,00:28:08
39.973572,116.333992,0,211,39919.0195949074,2009-04-16,00:28:13
39.973449,116.333688,0,187,39919.0236458333,2009-04-16,00:34:03
39.973431,116.333609,0,185,39919.0237037037,2009-04-16,00:34:08
39.973415,116.333582,0,182,39919.0237615741,2009-04-16,00:34:13
39.973417,116.3336,0,180,39919.0238194444,2009-04-16,00:34:18
39.973382,116.333753,0,178,39919.0238773148,2009-04-16,00:34:23
39.973381,116.333758,0,177,39919.0239351852,2009-04-16,00:34:28
39.973381,116.333758,0,177,39919.0239699074,2009-04-16,00:34:31
39.973381,116.333764,0,177,39919.0239930556,2009-04-16,00:34:33
39.973409,116.333724,0,176,39919.0240509259,2009-04-16,00:34:38
39.973454,116.333641,0,172,39919.0241087963,2009-04-16,00:34:43
39.973454,116.333602,0,171,39919.0241666667,2009-04-16,00:34:48
39.973417,116.333627,0,169,39919.024224537,2009-04-16,00:34:53
39.973416,116.33362,0,169,39919.0242824074,2009-04-16,00:34:58
39.973417,116.333613,0,169,39919.0243402778,2009-04-16,00:35:03
39.973417,116.333613,0,169,39919.024375,2009-04-16,00:35:06
39.973416,116.333621,0,169,39919.0243981481,2009-04-16,00:35:08
39.973413,116.333665,0,170,39919.0244560185,2009-04-16,00:35:13
39.973423,116.333721,0,170,39919.0245138889,2009-04-16,00:35:18
39.973429,116.333731,0,170,39919.0245717593,2009-04-16,00:35:23
39.973429,116.333741,0,170,39919.0246296296,2009-04-16,00:35:28
39.97338,116.333804,0,170,39919.0246875,2009-04-16,00:35:33
39.973354,116.333796,0,170,39919.0247453704,2009-04-16,00:35:38
39.973355,116.333794,0,170,39919.0248032407,2009-04-16,00:35:43
39.973355,116.333794,0,170,39919.024837963,2009-04-16,00:35:46
39.973354,116.333795,0,170,39919.0248611111,2009-04-16,00:35:48
39.973355,116.333785,0,170,39919.0249189815,2009-04-16,00:35:53
39.973381,116.333755,0,170,39919.0249768518,2009-04-16,00:35:58
39.973382,116.333743,0,170,39919.0250347222,2009-04-16,00:36:03
39.973382,116.33373,0,170,39919.0250925926,2009-04-16,00:36:08
39.9734,116.333714,0,170,39919.025150463,2009-04-16,00:36:13
39.973379,116.333752,0,171,39919.0252083333,2009-04-16,00:36:18
39.97338,116.333747,0,171,39919.0252662037,2009-04-16,00:36:23
39.973382,116.333751,0,171,39919.0253240741,2009-04-16,00:36:28
39.973385,116.333752,0,171,39919.0253819444,2009-04-16,00:36:33
39.973385,116.333752,0,171,39919.0254166667,2009-04-16,00:36:36
39.973385,116.33375,0,171,39919.0254398148,2009-04-16,00:36:38
39.973383,116.33374,0,171,39919.0254976852,2009-04-16,00:36:43
39.973383,116.33374,0,171,39919.0255324074,2009-04-16,00:36:46
39.973382,116.333748,0,171,39919.0255555556,2009-04-16,00:36:48
39.973329,116.333732,0,171,39919.0256134259,2009-04-16,00:36:53
39.973338,116.33376,0,171,39919.0256712963,2009-04-16,00:36:58
39.973303,116.333783,0,170,39919.0257291667,2009-04-16,00:37:03
39.973303,116.333783,0,170,39919.0257638889,2009-04-16,00:37:06
39.973301,116.333781,0,170,39919.025787037,2009-04-16,00:37:08
39.973315,116.33374,0,170,39919.0258449074,2009-04-16,00:37:13
39.973289,116.333761,0,168,39919.0259027778,2009-04-16,00:37:18
39.973289,116.333761,0,168,39919.0259375,2009-04-16,00:37:21
39.973292,116.333756,0,169,39919.0259606481,2009-04-16,00:37:23
39.973321,116.333791,0,170,39919.0260185185,2009-04-16,00:37:28
39.973337,116.333765,0,170,39919.0260763889,2009-04-16,00:37:33
39.973357,116.333756,0,170,39919.0261342593,2009-04-16,00:37:38
39.973357,116.333756,0,170,39919.0261689815,2009-04-16,00:37:41
39.973363,116.333754,0,170,39919.0261921296,2009-04-16,00:37:43
39.973384,116.333749,0,170,39919.02625,2009-04-16,00:37:48
39.973338,116.333775,0,169,39919.0263078704,2009-04-16,00:37:53
39.973242,116.333769,0,165,39919.0263657407,2009-04-16,00:37:58
39.973241,116.333766,0,165,39919.0264236111,2009-04-16,00:38:03
39.973241,116.333766,0,165,39919.0264583333,2009-04-16,00:38:06
39.973242,116.333768,0,165,39919.0264814815,2009-04-16,00:38:08
39.973258,116.333809,0,164,39919.0265393518,2009-04-16,00:38:13
39.973264,116.333818,0,164,39919.0265972222,2009-04-16,00:38:18
39.973264,116.333818,0,164,39919.0266319444,2009-04-16,00:38:21
39.973266,116.333819,0,164,39919.0266550926,2009-04-16,00:38:23
39.973275,116.33384,0,164,39919.026712963,2009-04-16,00:38:28
39.973235,116.333852,0,163,39919.0267708333,2009-04-16,00:38:33
39.973225,116.333831,0,162,39919.0268287037,2009-04-16,00:38:38
39.973227,116.333824,0,162,39919.0268865741,2009-04-16,00:38:43
39.973229,116.333825,0,162,39919.0269444444,2009-04-16,00:38:48
39.973229,116.333825,0,162,39919.0269791667,2009-04-16,00:38:51
39.973232,116.333821,0,162,39919.0270023148,2009-04-16,00:38:53
39.973235,116.333811,0,162,39919.0270601852,2009-04-16,00:38:58
39.973239,116.333806,0,162,39919.0271180556,2009-04-16,00:39:03
39.973239,116.333806,0,162,39919.0271527778,2009-04-16,00:39:06
39.97324,116.333801,0,162,39919.0271759259,2009-04-16,00:39:08
39.973263,116.333802,0,162,39919.0272337963,2009-04-16,00:39:13
39.973285,116.33379,0,162,39919.0272916667,2009-04-16,00:39:18
39.973325,116.333767,0,160,39919.027349537,2009-04-16,00:39:23
39.97332,116.333794,0,160,39919.0274074074,2009-04-16,00:39:28
39.973321,116.333781,0,159,39919.0274652778,2009-04-16,00:39:33
39.973321,116.333772,0,159,39919.0275231482,2009-04-16,00:39:38
39.973321,116.333703,0,157,39919.0275810185,2009-04-16,00:39:43
39.973233,116.333688,0,147,39919.0342361111,2009-04-16,00:49:18
39.973232,116.333687,0,147,39919.0342939815,2009-04-16,00:49:23
