# Supplementary material for: Research on differential privacy protection method based on user tendency
Source: PLoS One. 2023 Oct 26;18(10):e0288823. doi: 10.1371/journal.pone.0288823 (PMC10602288; doi:10.1371/journal.pone.0288823)
Supplement: S2 Data — (ZIP) [file pone.0288823.s002.zip › Data 5-2/022/Trajectory/20090417032525.plt]

Geolife trajectory
WGS 84
Altitude is in Feet
Reserved 3
0,2,255,My Track,0,0,2,8421376
0
39.974024,116.332205,0,182,39920.142650463,2009-04-17,03:25:25
39.973925,116.33211,0,209,39920.1427083333,2009-04-17,03:25:30
39.97407,116.332038,0,173,39920.1427662037,2009-04-17,03:25:35
39.974166,116.332044,0,164,39920.1428240741,2009-04-17,03:25:40
39.974259,116.332052,0,155,39920.1428819444,2009-04-17,03:25:45
39.974281,116.332028,0,167,39920.1429398148,2009-04-17,03:25:50
39.974326,116.332061,0,167,39920.1429976852,2009-04-17,03:25:55
39.974374,116.332066,0,167,39920.1430555556,2009-04-17,03:26:00
39.974422,116.332087,0,174,39920.1431134259,2009-04-17,03:26:05
39.974458,116.332111,0,186,39920.1431712963,2009-04-17,03:26:10
39.974494,116.332109,0,197,39920.1432291667,2009-04-17,03:26:15
39.974586,116.332081,0,194,39920.143287037,2009-04-17,03:26:20
39.974633,116.332113,0,201,39920.1433449074,2009-04-17,03:26:25
39.974651,116.332192,0,210,39920.1434027778,2009-04-17,03:26:30
39.974691,116.332283,0,214,39920.1434606481,2009-04-17,03:26:35
39.974721,116.332323,0,213,39920.1435185185,2009-04-17,03:26:40
39.974741,116.332374,0,215,39920.1435763889,2009-04-17,03:26:45
39.974739,116.332465,0,221,39920.1436342593,2009-04-17,03:26:50
39.974742,116.332545,0,226,39920.1436921296,2009-04-17,03:26:55
39.974763,116.332589,0,228,39920.14375,2009-04-17,03:27:00
39.974768,116.332655,0,233,39920.1438078704,2009-04-17,03:27:05
39.974738,116.332716,0,238,39920.1438657407,2009-04-17,03:27:10
39.974733,116.332773,0,243,39920.1439236111,2009-04-17,03:27:15
39.974757,116.332839,0,247,39920.1439814815,2009-04-17,03:27:20
39.974788,116.33289,0,253,39920.1440393519,2009-04-17,03:27:25
39.974757,116.332964,0,259,39920.1440972222,2009-04-17,03:27:30
39.974763,116.333032,0,263,39920.1441550926,2009-04-17,03:27:35
39.974793,116.333074,0,262,39920.144212963,2009-04-17,03:27:40
39.974843,116.333059,0,250,39920.1442708333,2009-04-17,03:27:45
39.974813,116.333103,0,246,39920.1443287037,2009-04-17,03:27:50
39.974817,116.333142,0,241,39920.1443865741,2009-04-17,03:27:55
39.974839,116.333204,0,236,39920.1444444444,2009-04-17,03:28:00
39.974846,116.333289,0,232,39920.1445023148,2009-04-17,03:28:05
39.974826,116.333381,0,228,39920.1445601852,2009-04-17,03:28:10
39.974837,116.333421,0,225,39920.1446180556,2009-04-17,03:28:15
39.974858,116.333438,0,224,39920.1446759259,2009-04-17,03:28:20
39.974878,116.3335,0,224,39920.1447337963,2009-04-17,03:28:25
39.974892,116.333561,0,227,39920.1447916667,2009-04-17,03:28:30
39.974915,116.333603,0,231,39920.144849537,2009-04-17,03:28:35
39.974939,116.333622,0,233,39920.1449074074,2009-04-17,03:28:40
39.974952,116.333625,0,235,39920.1449652778,2009-04-17,03:28:45
39.974965,116.333612,0,238,39920.1450231481,2009-04-17,03:28:50
39.974958,116.333601,0,238,39920.1450810185,2009-04-17,03:28:55
39.974954,116.333592,0,239,39920.1451388889,2009-04-17,03:29:00
39.974925,116.333583,0,239,39920.1451967593,2009-04-17,03:29:05
39.97489,116.333591,0,239,39920.1452546296,2009-04-17,03:29:10
39.974865,116.333619,0,240,39920.1453125,2009-04-17,03:29:15
39.974838,116.333651,0,240,39920.1453703704,2009-04-17,03:29:20
39.974835,116.333675,0,240,39920.1454282407,2009-04-17,03:29:25
39.974828,116.333698,0,240,39920.1454861111,2009-04-17,03:29:30
39.974813,116.33369,0,240,39920.1455439815,2009-04-17,03:29:35
39.974788,116.333648,0,240,39920.1456018519,2009-04-17,03:29:40
39.974797,116.333606,0,240,39920.1456597222,2009-04-17,03:29:45
39.974851,116.333533,0,240,39920.1457175926,2009-04-17,03:29:50
39.974914,116.333424,0,241,39920.145775463,2009-04-17,03:29:55
39.974906,116.333294,0,241,39920.1458333333,2009-04-17,03:30:00
39.976323,116.332843,0,-86,39920.146412037,2009-04-17,03:30:50
39.975285,116.333751,0,178,39920.1464699074,2009-04-17,03:30:55
39.975188,116.333854,0,211,39920.1465277778,2009-04-17,03:31:00
39.975036,116.333927,0,218,39920.1465856481,2009-04-17,03:31:05
39.974857,116.334004,0,219,39920.1466435185,2009-04-17,03:31:10
39.974857,116.334004,0,219,39920.1466782407,2009-04-17,03:31:13
39.974864,116.334007,0,219,39920.1467013889,2009-04-17,03:31:15
39.974873,116.334001,0,218,39920.1467592593,2009-04-17,03:31:20
39.974892,116.334007,0,215,39920.1468171296,2009-04-17,03:31:25
39.974838,116.334053,0,216,39920.146875,2009-04-17,03:31:30
39.974879,116.334075,0,214,39920.1469328704,2009-04-17,03:31:35
39.974838,116.334068,0,213,39920.1469907407,2009-04-17,03:31:40
39.974833,116.334044,0,211,39920.1470486111,2009-04-17,03:31:45
39.974836,116.334045,0,211,39920.1471064815,2009-04-17,03:31:50
39.974836,116.334045,0,211,39920.1471412037,2009-04-17,03:31:53
39.974841,116.334053,0,211,39920.1471643519,2009-04-17,03:31:55
39.974854,116.334048,0,211,39920.1472222222,2009-04-17,03:32:00
39.975014,116.333938,0,208,39920.1472800926,2009-04-17,03:32:05
39.975136,116.333859,0,206,39920.147337963,2009-04-17,03:32:10
39.975175,116.333829,0,204,39920.1473958333,2009-04-17,03:32:15
39.975186,116.333821,0,204,39920.1474537037,2009-04-17,03:32:20
39.975193,116.333822,0,204,39920.1475115741,2009-04-17,03:32:25
39.975193,116.333822,0,204,39920.1475462963,2009-04-17,03:32:28
39.975198,116.333827,0,204,39920.1475694444,2009-04-17,03:32:30
39.975255,116.333854,0,204,39920.1476273148,2009-04-17,03:32:35
39.975344,116.333873,0,204,39920.1476851852,2009-04-17,03:32:40
39.975547,116.333876,0,205,39920.1477430556,2009-04-17,03:32:45
39.976141,116.33383,0,204,39920.1478009259,2009-04-17,03:32:50
39.97697,116.333667,0,199,39920.1478587963,2009-04-17,03:32:55
39.977873,116.333484,0,195,39920.1479166667,2009-04-17,03:33:00
39.978852,116.333272,0,190,39920.147974537,2009-04-17,03:33:05
39.979797,116.333056,0,186,39920.1480324074,2009-04-17,03:33:10
39.980671,116.332899,0,188,39920.1480902778,2009-04-17,03:33:15
39.981548,116.332734,0,193,39920.1481481481,2009-04-17,03:33:20
39.982398,116.332578,0,199,39920.1482060185,2009-04-17,03:33:25
39.983264,116.33242,0,202,39920.1482638889,2009-04-17,03:33:30
39.984154,116.332232,0,203,39920.1483217593,2009-04-17,03:33:35
39.985006,116.332106,0,203,39920.1483796296,2009-04-17,03:33:40
39.985809,116.331971,0,204,39920.1484375,2009-04-17,03:33:45
39.986617,116.331884,0,204,39920.1484953704,2009-04-17,03:33:50
39.987411,116.331833,0,203,39920.1485532407,2009-04-17,03:33:55
39.988217,116.331814,0,198,39920.1486111111,2009-04-17,03:34:00
39.988967,116.331783,0,196,39920.1486689815,2009-04-17,03:34:05
39.989615,116.331767,0,202,39920.1487268518,2009-04-17,03:34:10
39.990158,116.331739,0,200,39920.1487847222,2009-04-17,03:34:15
39.990638,116.331703,0,202,39920.1488425926,2009-04-17,03:34:20
39.991041,116.33166,0,201,39920.148900463,2009-04-17,03:34:25
39.991323,116.331625,0,201,39920.1489583333,2009-04-17,03:34:30
39.991498,116.331605,0,205,39920.1490162037,2009-04-17,03:34:35
39.991591,116.331583,0,210,39920.1490740741,2009-04-17,03:34:40
39.991635,116.33157,0,211,39920.1491319444,2009-04-17,03:34:45
39.991665,116.331562,0,214,39920.1491898148,2009-04-17,03:34:50
39.991683,116.331588,0,211,39920.1492476852,2009-04-17,03:34:55
39.991608,116.33163,0,198,39920.1493055556,2009-04-17,03:35:00
39.991626,116.331621,0,191,39920.1493634259,2009-04-17,03:35:05
39.991589,116.331629,0,188,39920.1494212963,2009-04-17,03:35:10
39.991507,116.331619,0,172,39920.1494791667,2009-04-17,03:35:15
39.991496,116.331609,0,171,39920.149537037,2009-04-17,03:35:20
39.991485,116.331611,0,171,39920.1495949074,2009-04-17,03:35:25
39.991474,116.331613,0,171,39920.1496527778,2009-04-17,03:35:30
39.991461,116.331644,0,169,39920.1497106481,2009-04-17,03:35:35
39.991442,116.331647,0,168,39920.1497685185,2009-04-17,03:35:40
39.991442,116.331647,0,168,39920.1498032407,2009-04-17,03:35:43
39.991436,116.331649,0,167,39920.1498263889,2009-04-17,03:35:45
39.991428,116.33166,0,167,39920.1498842593,2009-04-17,03:35:50
39.991418,116.331691,0,167,39920.1499421296,2009-04-17,03:35:55
39.991412,116.331699,0,166,39920.15,2009-04-17,03:36:00
39.991412,116.331699,0,166,39920.1500347222,2009-04-17,03:36:03
39.991414,116.331703,0,166,39920.1500578704,2009-04-17,03:36:05
39.99145,116.331695,0,167,39920.1501157407,2009-04-17,03:36:10
39.99155,116.331423,0,165,39920.1501736111,2009-04-17,03:36:15
39.991658,116.331226,0,172,39920.1502314815,2009-04-17,03:36:20
39.991539,116.331382,0,173,39920.1502893518,2009-04-17,03:36:25
39.991443,116.331464,0,178,39920.1503472222,2009-04-17,03:36:30
39.991443,116.331464,0,178,39920.1503819444,2009-04-17,03:36:33
39.991445,116.331461,0,191,39920.1504050926,2009-04-17,03:36:35
39.991424,116.331424,0,210,39920.150462963,2009-04-17,03:36:40
39.991409,116.331367,0,220,39920.1505208333,2009-04-17,03:36:45
39.991381,116.331327,0,226,39920.1505787037,2009-04-17,03:36:50
39.991345,116.331273,0,233,39920.1506365741,2009-04-17,03:36:55
39.991336,116.331219,0,240,39920.1506944444,2009-04-17,03:37:00
39.99133,116.331194,0,247,39920.1507523148,2009-04-17,03:37:05
39.991304,116.331187,0,254,39920.1508101852,2009-04-17,03:37:10
39.991283,116.331156,0,258,39920.1508680556,2009-04-17,03:37:15
39.991251,116.331145,0,262,39920.1509259259,2009-04-17,03:37:20
39.991214,116.331149,0,265,39920.1509837963,2009-04-17,03:37:25
39.991182,116.331133,0,270,39920.1510416667,2009-04-17,03:37:30
39.991014,116.331128,0,274,39920.151099537,2009-04-17,03:37:35
39.990977,116.33107,0,277,39920.1511574074,2009-04-17,03:37:40
39.990944,116.331049,0,281,39920.1512152778,2009-04-17,03:37:45
39.990894,116.330988,0,285,39920.1512731481,2009-04-17,03:37:50
39.990894,116.330988,0,285,39920.1513078704,2009-04-17,03:37:53
39.990892,116.330981,0,288,39920.1513310185,2009-04-17,03:37:55
39.990833,116.330942,0,291,39920.1513888889,2009-04-17,03:38:00
39.9908,116.330918,0,294,39920.1514467593,2009-04-17,03:38:05
39.990762,116.330916,0,297,39920.1515046296,2009-04-17,03:38:10
39.990708,116.330924,0,300,39920.1515625,2009-04-17,03:38:15
39.990675,116.330929,0,303,39920.1516203704,2009-04-17,03:38:20
39.990627,116.330941,0,306,39920.1516782407,2009-04-17,03:38:25
39.990569,116.33098,0,309,39920.1517361111,2009-04-17,03:38:30
39.990532,116.330983,0,311,39920.1517939815,2009-04-17,03:38:35
39.99048,116.331027,0,313,39920.1518518519,2009-04-17,03:38:40
39.990432,116.331039,0,316,39920.1519097222,2009-04-17,03:38:45
39.990355,116.331053,0,319,39920.1519675926,2009-04-17,03:38:50
39.990323,116.331071,0,323,39920.152025463,2009-04-17,03:38:55
39.990268,116.331075,0,327,39920.1520833333,2009-04-17,03:39:00
39.990201,116.331068,0,330,39920.1521412037,2009-04-17,03:39:05
39.990155,116.331052,0,333,39920.1521990741,2009-04-17,03:39:10
39.990115,116.331017,0,335,39920.1522569444,2009-04-17,03:39:15
39.990109,116.33104,0,336,39920.1523148148,2009-04-17,03:39:20
39.990105,116.33105,0,336,39920.1523726852,2009-04-17,03:39:25
39.990087,116.331045,0,335,39920.1524305556,2009-04-17,03:39:30
39.990041,116.331066,0,335,39920.1524884259,2009-04-17,03:39:35
39.989991,116.33109,0,335,39920.1525462963,2009-04-17,03:39:40
39.989939,116.3311,0,337,39920.1526041667,2009-04-17,03:39:45
39.989891,116.331138,0,339,39920.152662037,2009-04-17,03:39:50
39.989833,116.331189,0,341,39920.1527199074,2009-04-17,03:39:55
39.989782,116.331209,0,344,39920.1527777778,2009-04-17,03:40:00
39.989693,116.331197,0,348,39920.1528356481,2009-04-17,03:40:05
39.989633,116.33122,0,350,39920.1528935185,2009-04-17,03:40:10
39.989576,116.331206,0,351,39920.1529513889,2009-04-17,03:40:15
39.989542,116.331191,0,352,39920.1530092593,2009-04-17,03:40:20
39.989485,116.331196,0,352,39920.1530671296,2009-04-17,03:40:25
39.989385,116.331176,0,344,39920.153125,2009-04-17,03:40:30
39.989338,116.33116,0,335,39920.1531828704,2009-04-17,03:40:35
39.989313,116.33117,0,332,39920.1532407407,2009-04-17,03:40:40
39.989275,116.331177,0,324,39920.1532986111,2009-04-17,03:40:45
39.989261,116.331181,0,323,39920.1533564815,2009-04-17,03:40:50
39.989195,116.33121,0,326,39920.1534143519,2009-04-17,03:40:55
39.989103,116.331249,0,328,39920.1534722222,2009-04-17,03:41:00
39.989043,116.331275,0,329,39920.1535300926,2009-04-17,03:41:05
39.98893,116.331331,0,329,39920.153587963,2009-04-17,03:41:10
39.988743,116.33139,0,329,39920.1536458333,2009-04-17,03:41:15
39.98868,116.331416,0,332,39920.1537037037,2009-04-17,03:41:20
39.988566,116.331435,0,334,39920.1537615741,2009-04-17,03:41:25
39.988503,116.331443,0,337,39920.1538194444,2009-04-17,03:41:30
39.988459,116.331458,0,340,39920.1538773148,2009-04-17,03:41:35
39.988419,116.331449,0,342,39920.1539351852,2009-04-17,03:41:40
39.988379,116.331437,0,343,39920.1539930556,2009-04-17,03:41:45
39.988304,116.331423,0,342,39920.1540509259,2009-04-17,03:41:50
39.988203,116.331458,0,345,39920.1541087963,2009-04-17,03:41:55
39.988154,116.331437,0,342,39920.1541666667,2009-04-17,03:42:00
39.988103,116.331458,0,345,39920.154224537,2009-04-17,03:42:05
39.988059,116.331479,0,349,39920.1542824074,2009-04-17,03:42:10
39.987999,116.331494,0,354,39920.1543402778,2009-04-17,03:42:15
39.987916,116.33152,0,359,39920.1543981481,2009-04-17,03:42:20
39.987859,116.331524,0,363,39920.1544560185,2009-04-17,03:42:25
39.987763,116.331561,0,368,39920.1545138889,2009-04-17,03:42:30
39.987672,116.331584,0,373,39920.1545717593,2009-04-17,03:42:35
39.987593,116.331589,0,377,39920.1546296296,2009-04-17,03:42:40
39.987508,116.331571,0,379,39920.1546875,2009-04-17,03:42:45
39.987481,116.331561,0,381,39920.1547453704,2009-04-17,03:42:50
39.9874,116.331581,0,380,39920.1548032407,2009-04-17,03:42:55
39.987327,116.331587,0,377,39920.1548611111,2009-04-17,03:43:00
39.987302,116.33159,0,380,39920.1549189815,2009-04-17,03:43:05
39.987302,116.33159,0,380,39920.1549537037,2009-04-17,03:43:08
39.987298,116.331585,0,382,39920.1549768519,2009-04-17,03:43:10
39.987289,116.331596,0,383,39920.1550347222,2009-04-17,03:43:15
39.987279,116.331599,0,384,39920.1550925926,2009-04-17,03:43:20
39.98724,116.33161,0,387,39920.155150463,2009-04-17,03:43:25
39.987134,116.331615,0,387,39920.1552083333,2009-04-17,03:43:30
39.987019,116.331653,0,396,39920.1552662037,2009-04-17,03:43:35
39.986902,116.331655,0,402,39920.1553240741,2009-04-17,03:43:40
39.986771,116.331668,0,407,39920.1553819444,2009-04-17,03:43:45
39.986665,116.331643,0,414,39920.1554398148,2009-04-17,03:43:50
39.986581,116.331609,0,416,39920.1554976852,2009-04-17,03:43:55
39.986535,116.331582,0,421,39920.1555555556,2009-04-17,03:44:00
39.986522,116.331533,0,421,39920.1556134259,2009-04-17,03:44:05
39.98651,116.331484,0,424,39920.1556712963,2009-04-17,03:44:10
39.986479,116.331454,0,428,39920.1557291667,2009-04-17,03:44:15
39.986468,116.331404,0,429,39920.155787037,2009-04-17,03:44:20
39.986465,116.331324,0,432,39920.1558449074,2009-04-17,03:44:25
39.986445,116.331226,0,435,39920.1559027778,2009-04-17,03:44:30
39.986345,116.331162,0,435,39920.1559606481,2009-04-17,03:44:35
39.986337,116.331103,0,439,39920.1560185185,2009-04-17,03:44:40
39.986286,116.330977,0,434,39920.1560763889,2009-04-17,03:44:45
39.986285,116.330878,0,437,39920.1561342593,2009-04-17,03:44:50
39.986285,116.330789,0,441,39920.1561921296,2009-04-17,03:44:55
39.98624,116.33068,0,442,39920.15625,2009-04-17,03:45:00
39.986277,116.330584,0,442,39920.1563078704,2009-04-17,03:45:05
39.98628,116.330494,0,439,39920.1563657407,2009-04-17,03:45:10
39.986279,116.330447,0,441,39920.1564236111,2009-04-17,03:45:15
39.98626,116.330398,0,444,39920.1564814815,2009-04-17,03:45:20
39.986245,116.330327,0,448,39920.1565393518,2009-04-17,03:45:25
39.986235,116.330271,0,451,39920.1565972222,2009-04-17,03:45:30
39.986234,116.330222,0,453,39920.1566550926,2009-04-17,03:45:35
39.98624,116.330169,0,452,39920.156712963,2009-04-17,03:45:40
39.986228,116.330049,0,450,39920.1567708333,2009-04-17,03:45:45
39.986248,116.329985,0,448,39920.1568287037,2009-04-17,03:45:50
39.98628,116.329941,0,441,39920.1568865741,2009-04-17,03:45:55
39.986366,116.329892,0,417,39920.1569444444,2009-04-17,03:46:00
39.986401,116.329823,0,407,39920.1570023148,2009-04-17,03:46:05
39.986408,116.32967,0,394,39920.1570601852,2009-04-17,03:46:10
39.986424,116.329548,0,385,39920.1571180556,2009-04-17,03:46:15
39.986358,116.329473,0,381,39920.1571759259,2009-04-17,03:46:20
39.986361,116.329391,0,372,39920.1572337963,2009-04-17,03:46:25
39.986379,116.329344,0,368,39920.1572916667,2009-04-17,03:46:30
39.986399,116.329254,0,363,39920.157349537,2009-04-17,03:46:35
39.98644,116.329168,0,359,39920.1574074074,2009-04-17,03:46:40
39.98645,116.329094,0,351,39920.1574652778,2009-04-17,03:46:45
39.986446,116.32905,0,351,39920.1575231481,2009-04-17,03:46:50
39.986432,116.328983,0,349,39920.1575810185,2009-04-17,03:46:55
39.986443,116.328874,0,346,39920.1576388889,2009-04-17,03:47:00
39.98645,116.328732,0,339,39920.1576967593,2009-04-17,03:47:05
39.986414,116.328665,0,331,39920.1577546296,2009-04-17,03:47:10
39.986435,116.32854,0,324,39920.1578125,2009-04-17,03:47:15
39.986423,116.328429,0,313,39920.1578703704,2009-04-17,03:47:20
39.986382,116.328357,0,309,39920.1579282407,2009-04-17,03:47:25
39.986403,116.328281,0,303,39920.1579861111,2009-04-17,03:47:30
39.986481,116.328189,0,296,39920.1580439815,2009-04-17,03:47:35
39.986502,116.328076,0,284,39920.1581018518,2009-04-17,03:47:40
39.986451,116.327987,0,276,39920.1581597222,2009-04-17,03:47:45
39.986413,116.327874,0,268,39920.1582175926,2009-04-17,03:47:50
39.986364,116.327806,0,266,39920.158275463,2009-04-17,03:47:55
39.986239,116.327789,0,264,39920.1583333333,2009-04-17,03:48:00
39.986135,116.327772,0,265,39920.1583912037,2009-04-17,03:48:05
39.986085,116.327678,0,260,39920.1584490741,2009-04-17,03:48:10
39.9861,116.327617,0,256,39920.1585069444,2009-04-17,03:48:15
39.986117,116.327614,0,254,39920.1585648148,2009-04-17,03:48:20
39.986139,116.327605,0,254,39920.1586226852,2009-04-17,03:48:25
39.986165,116.327572,0,253,39920.1586805556,2009-04-17,03:48:30
39.986192,116.327565,0,254,39920.1587384259,2009-04-17,03:48:35
39.986197,116.327553,0,255,39920.1587962963,2009-04-17,03:48:40
39.986197,116.327537,0,256,39920.1588541667,2009-04-17,03:48:45
39.986197,116.327537,0,256,39920.1588888889,2009-04-17,03:48:48
39.986201,116.327532,0,257,39920.158912037,2009-04-17,03:48:50
39.986221,116.327501,0,257,39920.1589699074,2009-04-17,03:48:55
39.986238,116.327498,0,257,39920.1590277778,2009-04-17,03:49:00
39.98624,116.327509,0,257,39920.1590856481,2009-04-17,03:49:05
39.985592,116.329362,0,-122,39920.1605902778,2009-04-17,03:51:15
39.98728,116.327719,0,150,39920.1606481481,2009-04-17,03:51:20
39.98732,116.32764,0,150,39920.1607060185,2009-04-17,03:51:25
39.987328,116.327639,0,150,39920.1607638889,2009-04-17,03:51:30
39.987328,116.327639,0,150,39920.1607986111,2009-04-17,03:51:33
39.987335,116.327636,0,150,39920.1608217593,2009-04-17,03:51:35
39.987327,116.327545,0,151,39920.1608796296,2009-04-17,03:51:40
39.987294,116.327493,0,152,39920.1609375,2009-04-17,03:51:45
39.987312,116.327475,0,156,39920.1609953704,2009-04-17,03:51:50
39.987348,116.327465,0,158,39920.1610532407,2009-04-17,03:51:55
39.987381,116.327456,0,158,39920.1611111111,2009-04-17,03:52:00
39.987507,116.327425,0,160,39920.1611689815,2009-04-17,03:52:05
39.987624,116.327351,0,164,39920.1612268519,2009-04-17,03:52:10
39.987716,116.327275,0,169,39920.1612847222,2009-04-17,03:52:15
39.987766,116.327242,0,170,39920.1613425926,2009-04-17,03:52:20
39.987796,116.327217,0,179,39920.161400463,2009-04-17,03:52:25
39.987815,116.327187,0,187,39920.1614583333,2009-04-17,03:52:30
39.987807,116.327166,0,198,39920.1615162037,2009-04-17,03:52:35
39.987872,116.327123,0,207,39920.1615740741,2009-04-17,03:52:40
39.987929,116.327107,0,221,39920.1616319444,2009-04-17,03:52:45
39.987969,116.327126,0,230,39920.1616898148,2009-04-17,03:52:50
39.988033,116.327132,0,242,39920.1617476852,2009-04-17,03:52:55
39.988128,116.327075,0,258,39920.1618055556,2009-04-17,03:53:00
39.988192,116.327067,0,270,39920.1618634259,2009-04-17,03:53:05
39.988188,116.327111,0,279,39920.1619212963,2009-04-17,03:53:10
39.988188,116.327111,0,279,39920.1619560185,2009-04-17,03:53:13
39.988187,116.327115,0,279,39920.1619791667,2009-04-17,03:53:15
39.988169,116.327121,0,281,39920.162037037,2009-04-17,03:53:20
39.988129,116.327119,0,286,39920.1620949074,2009-04-17,03:53:25
39.988076,116.327115,0,289,39920.1621527778,2009-04-17,03:53:30
39.987964,116.327127,0,292,39920.1622106481,2009-04-17,03:53:35
39.987838,116.327237,0,290,39920.1622685185,2009-04-17,03:53:40
39.987761,116.327318,0,286,39920.1623263889,2009-04-17,03:53:45
39.987686,116.327349,0,283,39920.1623842593,2009-04-17,03:53:50
39.987625,116.327338,0,281,39920.1624421296,2009-04-17,03:53:55
39.987573,116.327336,0,283,39920.1625,2009-04-17,03:54:00
39.987519,116.32736,0,283,39920.1625578704,2009-04-17,03:54:05
39.987524,116.327367,0,283,39920.1626157407,2009-04-17,03:54:10
39.987523,116.32737,0,283,39920.1626736111,2009-04-17,03:54:15
39.987521,116.327374,0,283,39920.1627314815,2009-04-17,03:54:20
39.987521,116.327374,0,283,39920.1627662037,2009-04-17,03:54:23
39.987526,116.32737,0,283,39920.1627893519,2009-04-17,03:54:25
39.987491,116.327391,0,284,39920.1628472222,2009-04-17,03:54:30
39.987633,116.327402,0,330,39920.1713541667,2009-04-17,04:06:45
39.98793,116.327333,0,339,39920.171412037,2009-04-17,04:06:50
39.988042,116.327299,0,345,39920.1714699074,2009-04-17,04:06:55
39.988081,116.327258,0,348,39920.1715277778,2009-04-17,04:07:00
39.988097,116.32725,0,351,39920.1715856481,2009-04-17,04:07:05
39.988094,116.327239,0,351,39920.1716435185,2009-04-17,04:07:10
39.988091,116.327236,0,352,39920.1717013889,2009-04-17,04:07:15
39.988095,116.327231,0,352,39920.1717592593,2009-04-17,04:07:20
39.988091,116.327229,0,353,39920.1718171296,2009-04-17,04:07:25
39.988091,116.327229,0,353,39920.1718518519,2009-04-17,04:07:28
39.988083,116.327228,0,353,39920.171875,2009-04-17,04:07:30
39.988054,116.327225,0,353,39920.1719328704,2009-04-17,04:07:35
39.98804,116.32723,0,354,39920.1719907407,2009-04-17,04:07:40
39.988043,116.32723,0,354,39920.1720486111,2009-04-17,04:07:45
39.988051,116.327225,0,354,39920.1721064815,2009-04-17,04:07:50
39.988051,116.327225,0,354,39920.1721412037,2009-04-17,04:07:53
39.988056,116.327223,0,355,39920.1721643518,2009-04-17,04:07:55
39.988063,116.327212,0,362,39920.1722222222,2009-04-17,04:08:00
39.988102,116.327205,0,366,39920.1722800926,2009-04-17,04:08:05
39.988135,116.327226,0,366,39920.172337963,2009-04-17,04:08:10
39.988192,116.327219,0,369,39920.1723958333,2009-04-17,04:08:15
39.988192,116.327219,0,369,39920.1724305556,2009-04-17,04:08:18
39.988192,116.327217,0,371,39920.1724537037,2009-04-17,04:08:20
39.988185,116.327226,0,371,39920.1725115741,2009-04-17,04:08:25
39.988185,116.327226,0,371,39920.1725462963,2009-04-17,04:08:28
39.988183,116.327227,0,372,39920.1725694444,2009-04-17,04:08:30
39.988175,116.327248,0,371,39920.1726273148,2009-04-17,04:08:35
39.988143,116.327261,0,373,39920.1726851852,2009-04-17,04:08:40
39.988103,116.327267,0,375,39920.1727430556,2009-04-17,04:08:45
39.988099,116.327267,0,376,39920.1728009259,2009-04-17,04:08:50
39.988099,116.327267,0,376,39920.1728356481,2009-04-17,04:08:53
39.988095,116.327266,0,376,39920.1728587963,2009-04-17,04:08:55
39.988084,116.327263,0,376,39920.1729166667,2009-04-17,04:09:00
39.988077,116.327264,0,376,39920.172974537,2009-04-17,04:09:05
39.988075,116.327263,0,376,39920.1730324074,2009-04-17,04:09:10
39.98808,116.327262,0,376,39920.1730902778,2009-04-17,04:09:15
39.988088,116.327261,0,376,39920.1731481481,2009-04-17,04:09:20
39.988087,116.327259,0,377,39920.1732060185,2009-04-17,04:09:25
39.988087,116.327259,0,377,39920.1732407407,2009-04-17,04:09:28
39.988083,116.32726,0,377,39920.1732638889,2009-04-17,04:09:30
39.988041,116.327275,0,376,39920.1733217593,2009-04-17,04:09:35
39.988021,116.327272,0,377,39920.1733796296,2009-04-17,04:09:40
39.987984,116.327284,0,381,39920.1734375,2009-04-17,04:09:45
39.987989,116.327293,0,382,39920.1734953704,2009-04-17,04:09:50
39.987989,116.327293,0,382,39920.1735300926,2009-04-17,04:09:53
39.987984,116.327293,0,381,39920.1735532407,2009-04-17,04:09:55
39.987972,116.327292,0,381,39920.1736111111,2009-04-17,04:10:00
39.987961,116.327291,0,381,39920.1736689815,2009-04-17,04:10:05
39.987921,116.327306,0,378,39920.1737268518,2009-04-17,04:10:10
39.9879,116.327324,0,377,39920.1737847222,2009-04-17,04:10:15
39.987867,116.327328,0,373,39920.1738425926,2009-04-17,04:10:20
39.987851,116.327325,0,371,39920.173900463,2009-04-17,04:10:25
39.987854,116.327319,0,371,39920.1739583333,2009-04-17,04:10:30
39.98785,116.327315,0,372,39920.1740162037,2009-04-17,04:10:35
39.987853,116.32732,0,371,39920.1740740741,2009-04-17,04:10:40
39.987849,116.327326,0,371,39920.1741319444,2009-04-17,04:10:45
39.987842,116.327324,0,371,39920.1741898148,2009-04-17,04:10:50
39.987848,116.327318,0,370,39920.1742476852,2009-04-17,04:10:55
39.987851,116.327316,0,370,39920.1743055556,2009-04-17,04:11:00
39.98785,116.327308,0,365,39920.1743634259,2009-04-17,04:11:05
39.987844,116.3273,0,365,39920.1744212963,2009-04-17,04:11:10
39.987844,116.3273,0,365,39920.1744560185,2009-04-17,04:11:13
39.987844,116.327296,0,365,39920.1744791667,2009-04-17,04:11:15
39.987853,116.327295,0,364,39920.174537037,2009-04-17,04:11:20
39.98786,116.327298,0,364,39920.1745949074,2009-04-17,04:11:25
39.98786,116.327298,0,364,39920.1746296296,2009-04-17,04:11:28
39.987866,116.327296,0,365,39920.1746527778,2009-04-17,04:11:30
39.98789,116.327301,0,366,39920.1747106481,2009-04-17,04:11:35
39.987923,116.327318,0,367,39920.1747685185,2009-04-17,04:11:40
39.988006,116.327326,0,370,39920.1748263889,2009-04-17,04:11:45
39.988108,116.327311,0,374,39920.1748842593,2009-04-17,04:11:50
39.988119,116.327292,0,374,39920.1749421296,2009-04-17,04:11:55
39.988119,116.327292,0,374,39920.1749768518,2009-04-17,04:11:58
39.988125,116.327292,0,374,39920.175,2009-04-17,04:12:00
39.988163,116.327315,0,375,39920.1750578704,2009-04-17,04:12:05
39.98817,116.327304,0,377,39920.1751157407,2009-04-17,04:12:10
39.988173,116.327299,0,377,39920.1751736111,2009-04-17,04:12:15
39.988165,116.327301,0,377,39920.1752314815,2009-04-17,04:12:20
39.988165,116.327301,0,377,39920.1752662037,2009-04-17,04:12:23
39.988163,116.3273,0,377,39920.1752893519,2009-04-17,04:12:25
39.988219,116.327285,0,381,39920.1753472222,2009-04-17,04:12:30
39.988286,116.327281,0,388,39920.1754050926,2009-04-17,04:12:35
39.988334,116.327298,0,394,39920.175462963,2009-04-17,04:12:40
39.988347,116.327314,0,397,39920.1755208333,2009-04-17,04:12:45
39.988347,116.327314,0,397,39920.1755555556,2009-04-17,04:12:48
39.988347,116.327311,0,398,39920.1755787037,2009-04-17,04:12:50
39.988337,116.327305,0,400,39920.1756365741,2009-04-17,04:12:55
39.988342,116.327297,0,408,39920.1756944444,2009-04-17,04:13:00
39.988341,116.327296,0,408,39920.1757523148,2009-04-17,04:13:05
39.988339,116.327294,0,408,39920.1758101852,2009-04-17,04:13:10
39.988335,116.327297,0,409,39920.1758680556,2009-04-17,04:13:15
39.988334,116.327296,0,409,39920.1759259259,2009-04-17,04:13:20
39.988336,116.32729,0,409,39920.1759837963,2009-04-17,04:13:25
39.988335,116.327284,0,409,39920.1760416667,2009-04-17,04:13:30
39.988336,116.327284,0,410,39920.176099537,2009-04-17,04:13:35
39.988335,116.327285,0,410,39920.1761574074,2009-04-17,04:13:40
39.988335,116.327285,0,410,39920.1761921296,2009-04-17,04:13:43
39.988342,116.327284,0,411,39920.1762152778,2009-04-17,04:13:45
39.988352,116.327286,0,411,39920.1762731481,2009-04-17,04:13:50
39.988363,116.327286,0,412,39920.1763310185,2009-04-17,04:13:55
39.988358,116.327286,0,413,39920.1763888889,2009-04-17,04:14:00
39.988356,116.327286,0,413,39920.1764467593,2009-04-17,04:14:05
39.988358,116.327289,0,413,39920.1765046296,2009-04-17,04:14:10
39.988358,116.327289,0,413,39920.1765393519,2009-04-17,04:14:13
39.988359,116.327291,0,413,39920.1765625,2009-04-17,04:14:15
39.98838,116.327286,0,415,39920.1766203704,2009-04-17,04:14:20
39.988458,116.327292,0,421,39920.1766782407,2009-04-17,04:14:25
39.988482,116.327291,0,419,39920.1767361111,2009-04-17,04:14:30
39.988486,116.327295,0,419,39920.1767939815,2009-04-17,04:14:35
39.988488,116.327292,0,420,39920.1768518519,2009-04-17,04:14:40
39.988489,116.327287,0,420,39920.1769097222,2009-04-17,04:14:45
39.988489,116.327287,0,420,39920.1769444444,2009-04-17,04:14:48
39.988487,116.327284,0,421,39920.1769675926,2009-04-17,04:14:50
39.988503,116.32726,0,427,39920.177025463,2009-04-17,04:14:55
39.988497,116.327257,0,428,39920.1770833333,2009-04-17,04:15:00
39.988498,116.327261,0,428,39920.1771412037,2009-04-17,04:15:05
39.988498,116.327261,0,428,39920.1771759259,2009-04-17,04:15:08
39.988501,116.327254,0,430,39920.1771990741,2009-04-17,04:15:10
39.988515,116.327241,0,436,39920.1772569444,2009-04-17,04:15:15
39.988519,116.327242,0,436,39920.1773148148,2009-04-17,04:15:20
39.988518,116.327241,0,437,39920.1773726852,2009-04-17,04:15:25
39.988512,116.327239,0,437,39920.1774305556,2009-04-17,04:15:30
39.988507,116.327245,0,437,39920.1774884259,2009-04-17,04:15:35
39.988507,116.327245,0,437,39920.1775231481,2009-04-17,04:15:38
39.988506,116.327249,0,437,39920.1775462963,2009-04-17,04:15:40
39.988482,116.327242,0,440,39920.1776041667,2009-04-17,04:15:45
39.988456,116.327244,0,447,39920.177662037,2009-04-17,04:15:50
39.98843,116.327289,0,454,39920.1777199074,2009-04-17,04:15:55
39.988353,116.327273,0,458,39920.1777777778,2009-04-17,04:16:00
39.988289,116.327264,0,461,39920.1778356481,2009-04-17,04:16:05
39.988225,116.327251,0,462,39920.1778935185,2009-04-17,04:16:10
39.988185,116.32725,0,462,39920.1779513889,2009-04-17,04:16:15
39.988214,116.327238,0,464,39920.1780092593,2009-04-17,04:16:20
39.988374,116.327198,0,478,39920.1780671296,2009-04-17,04:16:25
39.988443,116.327174,0,482,39920.178125,2009-04-17,04:16:30
39.988453,116.327179,0,483,39920.1781828704,2009-04-17,04:16:35
39.988464,116.327176,0,483,39920.1782407407,2009-04-17,04:16:40
39.988475,116.327174,0,484,39920.1782986111,2009-04-17,04:16:45
39.988478,116.327169,0,485,39920.1783564815,2009-04-17,04:16:50
39.988478,116.327169,0,485,39920.1783912037,2009-04-17,04:16:53
39.988486,116.327164,0,486,39920.1784143519,2009-04-17,04:16:55
39.988495,116.32716,0,487,39920.1784722222,2009-04-17,04:17:00
39.9885,116.327163,0,487,39920.1785300926,2009-04-17,04:17:05
39.988501,116.32717,0,487,39920.178587963,2009-04-17,04:17:10
39.988506,116.327174,0,487,39920.1786458333,2009-04-17,04:17:15
39.988505,116.327182,0,487,39920.1787037037,2009-04-17,04:17:20
39.9885,116.327186,0,487,39920.1787615741,2009-04-17,04:17:25
39.988497,116.327187,0,487,39920.1788194444,2009-04-17,04:17:30
39.988492,116.327195,0,487,39920.1788773148,2009-04-17,04:17:35
39.988498,116.327192,0,487,39920.1789351852,2009-04-17,04:17:40
39.988494,116.327199,0,487,39920.1789930556,2009-04-17,04:17:45
39.988494,116.327199,0,487,39920.1790277778,2009-04-17,04:17:48
39.988497,116.327194,0,487,39920.1790509259,2009-04-17,04:17:50
39.988535,116.327179,0,488,39920.1791087963,2009-04-17,04:17:55
39.988558,116.327196,0,491,39920.1791666667,2009-04-17,04:18:00
39.988596,116.32723,0,495,39920.179224537,2009-04-17,04:18:05
39.988577,116.327205,0,499,39920.1792824074,2009-04-17,04:18:10
39.988567,116.327207,0,499,39920.1793402778,2009-04-17,04:18:15
39.988521,116.327228,0,498,39920.1793981481,2009-04-17,04:18:20
39.98841,116.327196,0,490,39920.1794560185,2009-04-17,04:18:25
39.988362,116.327191,0,486,39920.1795138889,2009-04-17,04:18:30
39.988315,116.327197,0,484,39920.1795717593,2009-04-17,04:18:35
39.988326,116.32721,0,486,39920.1796296296,2009-04-17,04:18:40
39.988323,116.327207,0,486,39920.1796875,2009-04-17,04:18:45
39.98832,116.327204,0,486,39920.1797453704,2009-04-17,04:18:50
39.98832,116.327204,0,486,39920.1797800926,2009-04-17,04:18:53
39.988317,116.327207,0,486,39920.1798032407,2009-04-17,04:18:55
39.988329,116.327212,0,485,39920.1798611111,2009-04-17,04:19:00
39.988327,116.32721,0,486,39920.1799189815,2009-04-17,04:19:05
39.988327,116.32721,0,486,39920.1799537037,2009-04-17,04:19:08
39.988322,116.327209,0,486,39920.1799768518,2009-04-17,04:19:10
39.988298,116.327205,0,483,39920.1800347222,2009-04-17,04:19:15
39.988081,116.327243,0,382,39920.1824074074,2009-04-17,04:22:40
39.988015,116.327273,0,371,39920.1824652778,2009-04-17,04:22:45
39.987975,116.327297,0,359,39920.1825231481,2009-04-17,04:22:50
39.987954,116.32732,0,353,39920.1825810185,2009-04-17,04:22:55
39.987928,116.327336,0,353,39920.1826388889,2009-04-17,04:23:00
39.987918,116.327335,0,353,39920.1826967593,2009-04-17,04:23:05
39.987918,116.327335,0,353,39920.1827314815,2009-04-17,04:23:08
39.987919,116.327331,0,353,39920.1827546296,2009-04-17,04:23:10
39.987941,116.327318,0,352,39920.1828125,2009-04-17,04:23:15
39.987952,116.327347,0,351,39920.1828703704,2009-04-17,04:23:20
39.987964,116.327355,0,350,39920.1829282407,2009-04-17,04:23:25
39.987964,116.327355,0,350,39920.182962963,2009-04-17,04:23:28
39.987961,116.327356,0,349,39920.1829861111,2009-04-17,04:23:30
39.987915,116.327351,0,346,39920.1830439815,2009-04-17,04:23:35
39.987915,116.327351,0,346,39920.1830787037,2009-04-17,04:23:38
39.987909,116.327347,0,346,39920.1831018519,2009-04-17,04:23:40
39.987874,116.32734,0,346,39920.1831597222,2009-04-17,04:23:45
39.987846,116.327325,0,346,39920.1832175926,2009-04-17,04:23:50
39.987846,116.327325,0,346,39920.1832523148,2009-04-17,04:23:53
39.987843,116.327328,0,347,39920.183275463,2009-04-17,04:23:55
39.987802,116.327372,0,346,39920.1833333333,2009-04-17,04:24:00
39.98773,116.327394,0,351,39920.1833912037,2009-04-17,04:24:05
39.987619,116.32738,0,349,39920.1834490741,2009-04-17,04:24:10
39.987621,116.327365,0,348,39920.1835069444,2009-04-17,04:24:15
39.987621,116.327365,0,348,39920.1835416667,2009-04-17,04:24:18
39.987623,116.327365,0,348,39920.1835648148,2009-04-17,04:24:20
39.987565,116.327399,0,353,39920.1836226852,2009-04-17,04:24:25
39.987564,116.327424,0,356,39920.1836805556,2009-04-17,04:24:30
39.987564,116.327424,0,356,39920.1837152778,2009-04-17,04:24:33
39.987561,116.327432,0,357,39920.1837384259,2009-04-17,04:24:35
39.987546,116.327425,0,357,39920.1837962963,2009-04-17,04:24:40
39.987533,116.327439,0,358,39920.1838541667,2009-04-17,04:24:45
39.987514,116.32744,0,359,39920.183912037,2009-04-17,04:24:50
39.987498,116.32744,0,360,39920.1839699074,2009-04-17,04:24:55
39.987554,116.327404,0,361,39920.1840277778,2009-04-17,04:25:00
39.98759,116.327358,0,363,39920.1840856481,2009-04-17,04:25:05
39.987647,116.327328,0,362,39920.1841435185,2009-04-17,04:25:10
39.987682,116.327329,0,364,39920.1842013889,2009-04-17,04:25:15
39.987687,116.327364,0,365,39920.1842592593,2009-04-17,04:25:20
39.987683,116.327369,0,365,39920.1843171296,2009-04-17,04:25:25
39.987683,116.327369,0,365,39920.1843518519,2009-04-17,04:25:28
39.987687,116.327372,0,366,39920.184375,2009-04-17,04:25:30
39.987668,116.327379,0,367,39920.1844328704,2009-04-17,04:25:35
39.987676,116.327382,0,368,39920.1844907407,2009-04-17,04:25:40
39.987676,116.327382,0,368,39920.184525463,2009-04-17,04:25:43
39.987678,116.32739,0,368,39920.1845486111,2009-04-17,04:25:45
39.987651,116.327383,0,368,39920.1846064815,2009-04-17,04:25:50
39.987633,116.32738,0,365,39920.1846643519,2009-04-17,04:25:55
39.98761,116.327355,0,362,39920.1847222222,2009-04-17,04:26:00
39.987579,116.327366,0,359,39920.1847800926,2009-04-17,04:26:05
39.987568,116.32735,0,358,39920.184837963,2009-04-17,04:26:10
39.987482,116.327398,0,360,39920.1848958333,2009-04-17,04:26:15
39.98745,116.327399,0,360,39920.1849537037,2009-04-17,04:26:20
39.98745,116.327399,0,360,39920.1849884259,2009-04-17,04:26:23
39.987448,116.327404,0,360,39920.1850115741,2009-04-17,04:26:25
39.987416,116.327423,0,358,39920.1850694444,2009-04-17,04:26:30
39.98739,116.327417,0,358,39920.1851273148,2009-04-17,04:26:35
39.98739,116.327417,0,358,39920.185162037,2009-04-17,04:26:38
39.987386,116.327417,0,358,39920.1851851852,2009-04-17,04:26:40
39.987408,116.327432,0,359,39920.1852430556,2009-04-17,04:26:45
39.987457,116.327434,0,359,39920.1853009259,2009-04-17,04:26:50
39.987511,116.327434,0,358,39920.1853587963,2009-04-17,04:26:55
39.987553,116.32742,0,361,39920.1854166667,2009-04-17,04:27:00
39.987577,116.327423,0,362,39920.185474537,2009-04-17,04:27:05
39.987577,116.327423,0,362,39920.1855092593,2009-04-17,04:27:08
39.987582,116.327421,0,363,39920.1855324074,2009-04-17,04:27:10
39.987571,116.32742,0,364,39920.1855902778,2009-04-17,04:27:15
39.987489,116.327398,0,362,39920.1856481481,2009-04-17,04:27:20
39.987482,116.327384,0,359,39920.1857060185,2009-04-17,04:27:25
39.987482,116.327384,0,359,39920.1857638889,2009-04-17,04:27:30
39.987485,116.32739,0,360,39920.1858217593,2009-04-17,04:27:35
39.987485,116.32739,0,360,39920.1858564815,2009-04-17,04:27:38
39.987493,116.327393,0,360,39920.1858796296,2009-04-17,04:27:40
39.987558,116.327399,0,358,39920.1859375,2009-04-17,04:27:45
39.987644,116.327407,0,356,39920.1859953704,2009-04-17,04:27:50
39.987687,116.327421,0,359,39920.1860532407,2009-04-17,04:27:55
39.987849,116.327415,0,357,39920.1861111111,2009-04-17,04:28:00
39.987948,116.32737,0,353,39920.1861689815,2009-04-17,04:28:05
39.987967,116.32738,0,356,39920.1862268519,2009-04-17,04:28:10
39.987926,116.327408,0,361,39920.1862847222,2009-04-17,04:28:15
39.987923,116.327421,0,362,39920.1863425926,2009-04-17,04:28:20
39.987923,116.327421,0,362,39920.1863773148,2009-04-17,04:28:23
39.987922,116.327413,0,362,39920.186400463,2009-04-17,04:28:25
39.987912,116.327402,0,363,39920.1864583333,2009-04-17,04:28:30
39.987838,116.327342,0,358,39920.1865162037,2009-04-17,04:28:35
39.987729,116.327311,0,350,39920.1865740741,2009-04-17,04:28:40
39.987691,116.327316,0,348,39920.1866319444,2009-04-17,04:28:45
39.987712,116.327321,0,347,39920.1866898148,2009-04-17,04:28:50
39.987792,116.327306,0,345,39920.1867476852,2009-04-17,04:28:55
39.987852,116.327311,0,346,39920.1868055556,2009-04-17,04:29:00
39.987907,116.327328,0,346,39920.1868634259,2009-04-17,04:29:05
39.987965,116.327328,0,350,39920.1869212963,2009-04-17,04:29:10
39.987985,116.327333,0,353,39920.1869791667,2009-04-17,04:29:15
39.987972,116.32733,0,364,39920.187037037,2009-04-17,04:29:20
39.987969,116.327354,0,363,39920.1870949074,2009-04-17,04:29:25
39.987937,116.327336,0,372,39920.1871527778,2009-04-17,04:29:30
39.987937,116.327336,0,372,39920.1871875,2009-04-17,04:29:33
39.987937,116.327332,0,379,39920.1872106481,2009-04-17,04:29:35
39.987836,116.327341,0,377,39920.1872685185,2009-04-17,04:29:40
39.987777,116.327333,0,371,39920.1873263889,2009-04-17,04:29:45
39.987707,116.327355,0,354,39920.1873842593,2009-04-17,04:29:50
39.987667,116.327388,0,347,39920.1874421296,2009-04-17,04:29:55
39.987681,116.327401,0,343,39920.1875,2009-04-17,04:30:00
39.987702,116.327413,0,340,39920.1875578704,2009-04-17,04:30:05
39.987729,116.327424,0,338,39920.1876157407,2009-04-17,04:30:10
39.987723,116.327422,0,337,39920.1876736111,2009-04-17,04:30:15
39.987715,116.327417,0,337,39920.1877314815,2009-04-17,04:30:20
39.987707,116.327418,0,337,39920.1877893518,2009-04-17,04:30:25
39.987707,116.327418,0,337,39920.1878240741,2009-04-17,04:30:28
39.987703,116.327416,0,337,39920.1878472222,2009-04-17,04:30:30
39.987702,116.3274,0,335,39920.1879050926,2009-04-17,04:30:35
39.987688,116.327418,0,335,39920.187962963,2009-04-17,04:30:40
39.987739,116.327414,0,333,39920.1880208333,2009-04-17,04:30:45
39.987727,116.327374,0,329,39920.1880787037,2009-04-17,04:30:50
39.987688,116.327338,0,328,39920.1881365741,2009-04-17,04:30:55
39.987645,116.32732,0,328,39920.1881944444,2009-04-17,04:31:00
39.987572,116.327327,0,327,39920.1882523148,2009-04-17,04:31:05
39.987605,116.32734,0,327,39920.1883101852,2009-04-17,04:31:10
39.987619,116.327339,0,325,39920.1883680556,2009-04-17,04:31:15
39.987619,116.327339,0,325,39920.1884027778,2009-04-17,04:31:18
39.987618,116.327342,0,325,39920.1884259259,2009-04-17,04:31:20
39.987713,116.327347,0,324,39920.1884837963,2009-04-17,04:31:25
39.987834,116.32738,0,323,39920.1885416667,2009-04-17,04:31:30
39.987857,116.32739,0,325,39920.188599537,2009-04-17,04:31:35
39.987828,116.327386,0,329,39920.1886574074,2009-04-17,04:31:40
39.987761,116.3274,0,336,39920.1887152778,2009-04-17,04:31:45
39.987693,116.327383,0,338,39920.1887731481,2009-04-17,04:31:50
39.98759,116.327369,0,336,39920.1888310185,2009-04-17,04:31:55
39.987658,116.327376,0,333,39920.1888888889,2009-04-17,04:32:00
39.987669,116.327362,0,331,39920.1889467593,2009-04-17,04:32:05
39.987702,116.327346,0,332,39920.1890046296,2009-04-17,04:32:10
39.987693,116.327342,0,333,39920.1890625,2009-04-17,04:32:15
39.987677,116.327341,0,334,39920.1891203704,2009-04-17,04:32:20
39.987656,116.327322,0,334,39920.1891782407,2009-04-17,04:32:25
39.987618,116.327346,0,333,39920.1892361111,2009-04-17,04:32:30
39.987651,116.327332,0,329,39920.1892939815,2009-04-17,04:32:35
39.987658,116.327317,0,328,39920.1893518518,2009-04-17,04:32:40
39.987659,116.327322,0,328,39920.1894097222,2009-04-17,04:32:45
39.987655,116.327329,0,328,39920.1894675926,2009-04-17,04:32:50
39.987655,116.327329,0,328,39920.1895023148,2009-04-17,04:32:53
39.987648,116.327333,0,329,39920.189525463,2009-04-17,04:32:55
39.987632,116.327343,0,331,39920.1895833333,2009-04-17,04:33:00
39.987576,116.327356,0,336,39920.1896412037,2009-04-17,04:33:05
39.987525,116.327361,0,338,39920.1896990741,2009-04-17,04:33:10
39.987569,116.327377,0,338,39920.1897569444,2009-04-17,04:33:15
39.987583,116.327384,0,337,39920.1898148148,2009-04-17,04:33:20
39.987654,116.32736,0,336,39920.1898726852,2009-04-17,04:33:25
39.987627,116.327362,0,337,39920.1899305556,2009-04-17,04:33:30
39.987658,116.327354,0,337,39920.1899884259,2009-04-17,04:33:35
39.987722,116.327355,0,338,39920.1900462963,2009-04-17,04:33:40
39.987744,116.327366,0,338,39920.1901041667,2009-04-17,04:33:45
39.987716,116.327398,0,336,39920.190162037,2009-04-17,04:33:50
39.987748,116.327399,0,334,39920.1902199074,2009-04-17,04:33:55
39.98777,116.327406,0,333,39920.1902777778,2009-04-17,04:34:00
39.987841,116.327402,0,332,39920.1903356481,2009-04-17,04:34:05
39.987821,116.327394,0,335,39920.1903935185,2009-04-17,04:34:10
39.987834,116.327385,0,334,39920.1904513889,2009-04-17,04:34:15
39.987829,116.327384,0,333,39920.1905092593,2009-04-17,04:34:20
39.987824,116.327386,0,333,39920.1905671296,2009-04-17,04:34:25
39.987823,116.327385,0,333,39920.190625,2009-04-17,04:34:30
39.987825,116.327385,0,332,39920.1906828704,2009-04-17,04:34:35
39.987825,116.327385,0,332,39920.1907175926,2009-04-17,04:34:38
39.987833,116.327378,0,331,39920.1907407407,2009-04-17,04:34:40
39.987873,116.327366,0,325,39920.1907986111,2009-04-17,04:34:45
39.987864,116.327354,0,315,39920.1908564815,2009-04-17,04:34:50
39.987838,116.327356,0,307,39920.1909143519,2009-04-17,04:34:55
39.987828,116.327343,0,299,39920.1909722222,2009-04-17,04:35:00
39.98784,116.327335,0,295,39920.1910300926,2009-04-17,04:35:05
39.987844,116.327311,0,292,39920.191087963,2009-04-17,04:35:10
39.98786,116.327322,0,288,39920.1911458333,2009-04-17,04:35:15
39.987841,116.327343,0,279,39920.1912037037,2009-04-17,04:35:20
39.987947,116.327353,0,278,39920.1912615741,2009-04-17,04:35:25
39.987947,116.327353,0,278,39920.1912962963,2009-04-17,04:35:28
39.987941,116.327359,0,271,39920.1913194444,2009-04-17,04:35:30
39.98796,116.327377,0,262,39920.1913773148,2009-04-17,04:35:35
39.987969,116.327394,0,264,39920.1914351852,2009-04-17,04:35:40
39.987981,116.327387,0,264,39920.1914930556,2009-04-17,04:35:45
39.987825,116.32734,0,257,39920.1915509259,2009-04-17,04:35:50
39.987753,116.327307,0,250,39920.1916087963,2009-04-17,04:35:55
39.98774,116.327288,0,243,39920.1916666667,2009-04-17,04:36:00
39.987603,116.327389,0,237,39920.191724537,2009-04-17,04:36:05
39.987556,116.327406,0,230,39920.1917824074,2009-04-17,04:36:10
39.987493,116.327458,0,223,39920.1918402778,2009-04-17,04:36:15
39.987499,116.327478,0,222,39920.1918981481,2009-04-17,04:36:20
39.987504,116.327478,0,221,39920.1919560185,2009-04-17,04:36:25
39.987504,116.327478,0,221,39920.1919907407,2009-04-17,04:36:28
39.98751,116.327472,0,221,39920.1920138889,2009-04-17,04:36:30
39.987547,116.327483,0,217,39920.1920717593,2009-04-17,04:36:35
39.987578,116.327464,0,210,39920.1921296296,2009-04-17,04:36:40
39.987556,116.327513,0,209,39920.1921875,2009-04-17,04:36:45
39.987569,116.327521,0,208,39920.1922453704,2009-04-17,04:36:50
39.987543,116.327542,0,205,39920.1923032407,2009-04-17,04:36:55
39.987536,116.327567,0,203,39920.1923611111,2009-04-17,04:37:00
39.987439,116.327555,0,199,39920.1924189815,2009-04-17,04:37:05
39.987324,116.327558,0,196,39920.1924768519,2009-04-17,04:37:10
39.987268,116.32752,0,187,39920.1925347222,2009-04-17,04:37:15
39.987283,116.32751,0,185,39920.1925925926,2009-04-17,04:37:20
39.987392,116.327506,0,182,39920.192650463,2009-04-17,04:37:25
39.987445,116.327501,0,180,39920.1927083333,2009-04-17,04:37:30
39.987517,116.327493,0,181,39920.1927662037,2009-04-17,04:37:35
39.987586,116.32752,0,179,39920.1928240741,2009-04-17,04:37:40
39.987629,116.327529,0,177,39920.1928819444,2009-04-17,04:37:45
39.987674,116.327539,0,173,39920.1929398148,2009-04-17,04:37:50
39.987681,116.327529,0,171,39920.1929976852,2009-04-17,04:37:55
39.987681,116.327529,0,171,39920.1930324074,2009-04-17,04:37:58
39.987677,116.327524,0,169,39920.1930555556,2009-04-17,04:38:00
39.987741,116.327542,0,167,39920.1931134259,2009-04-17,04:38:05
39.987799,116.327542,0,164,39920.1931712963,2009-04-17,04:38:10
39.987871,116.327564,0,164,39920.1932291667,2009-04-17,04:38:15
39.987934,116.327575,0,163,39920.193287037,2009-04-17,04:38:20
39.987934,116.327575,0,163,39920.1933217593,2009-04-17,04:38:23
39.987937,116.327567,0,168,39920.1933449074,2009-04-17,04:38:25
39.988037,116.327567,0,167,39920.1934027778,2009-04-17,04:38:30
39.98812,116.327556,0,168,39920.1934606481,2009-04-17,04:38:35
39.988169,116.327555,0,172,39920.1935185185,2009-04-17,04:38:40
39.988147,116.32754,0,175,39920.1935763889,2009-04-17,04:38:45
39.988124,116.327535,0,176,39920.1936342593,2009-04-17,04:38:50
39.988124,116.327535,0,176,39920.1936689815,2009-04-17,04:38:53
39.988122,116.327535,0,177,39920.1936921296,2009-04-17,04:38:55
39.988045,116.32752,0,182,39920.19375,2009-04-17,04:39:00
39.987993,116.327485,0,187,39920.1938078704,2009-04-17,04:39:05
39.987992,116.327457,0,190,39920.1938657407,2009-04-17,04:39:10
39.988103,116.327429,0,196,39920.1939236111,2009-04-17,04:39:15
39.988108,116.327434,0,197,39920.1939814815,2009-04-17,04:39:20
39.988108,116.327434,0,197,39920.1940162037,2009-04-17,04:39:23
39.988108,116.327437,0,197,39920.1940393519,2009-04-17,04:39:25
39.988081,116.327435,0,200,39920.1940972222,2009-04-17,04:39:30
39.988081,116.327435,0,200,39920.1941319444,2009-04-17,04:39:33
39.988089,116.327438,0,199,39920.1941550926,2009-04-17,04:39:35
39.98805,116.327435,0,198,39920.194212963,2009-04-17,04:39:40
39.988008,116.327459,0,197,39920.1942708333,2009-04-17,04:39:45
39.987997,116.327466,0,195,39920.1943287037,2009-04-17,04:39:50
39.988022,116.327482,0,186,39920.1943865741,2009-04-17,04:39:55
39.98797,116.327483,0,186,39920.1944444444,2009-04-17,04:40:00
39.987961,116.3275,0,184,39920.1945023148,2009-04-17,04:40:05
39.987954,116.327511,0,183,39920.1945601852,2009-04-17,04:40:10
39.987977,116.327523,0,183,39920.1946180556,2009-04-17,04:40:15
39.987977,116.327525,0,183,39920.1946759259,2009-04-17,04:40:20
39.987981,116.327528,0,183,39920.1947337963,2009-04-17,04:40:25
39.987981,116.327528,0,183,39920.1947685185,2009-04-17,04:40:28
39.98798,116.327527,0,182,39920.1947916667,2009-04-17,04:40:30
39.988098,116.32752,0,184,39920.194849537,2009-04-17,04:40:35
39.988256,116.327507,0,188,39920.1949074074,2009-04-17,04:40:40
39.988339,116.327511,0,193,39920.1949652778,2009-04-17,04:40:45
39.988449,116.327495,0,205,39920.1950231481,2009-04-17,04:40:50
39.9885,116.32747,0,220,39920.1950810185,2009-04-17,04:40:55
39.988515,116.327458,0,225,39920.1951388889,2009-04-17,04:41:00
39.988499,116.327443,0,227,39920.1951967593,2009-04-17,04:41:05
39.988499,116.327443,0,227,39920.1952314815,2009-04-17,04:41:08
39.988495,116.327439,0,228,39920.1952546296,2009-04-17,04:41:10
39.988552,116.327424,0,228,39920.1953125,2009-04-17,04:41:15
39.988622,116.327395,0,235,39920.1953703704,2009-04-17,04:41:20
39.988592,116.32739,0,240,39920.1954282407,2009-04-17,04:41:25
39.98861,116.327397,0,242,39920.1954861111,2009-04-17,04:41:30
39.98861,116.327397,0,242,39920.1955208333,2009-04-17,04:41:33
39.98861,116.3274,0,243,39920.1955439815,2009-04-17,04:41:35
39.988546,116.327403,0,242,39920.1956018518,2009-04-17,04:41:40
39.988417,116.3274,0,243,39920.1956597222,2009-04-17,04:41:45
39.988236,116.327417,0,236,39920.1957175926,2009-04-17,04:41:50
39.988185,116.327414,0,232,39920.195775463,2009-04-17,04:41:55
39.988219,116.327421,0,227,39920.1958333333,2009-04-17,04:42:00
39.988258,116.327415,0,223,39920.1958912037,2009-04-17,04:42:05
39.988334,116.327431,0,221,39920.1959490741,2009-04-17,04:42:10
39.988384,116.327424,0,221,39920.1960069444,2009-04-17,04:42:15
39.988404,116.327408,0,223,39920.1960648148,2009-04-17,04:42:20
39.98842,116.327412,0,219,39920.1961226852,2009-04-17,04:42:25
39.988411,116.327414,0,219,39920.1961805556,2009-04-17,04:42:30
39.988359,116.327441,0,213,39920.1962384259,2009-04-17,04:42:35
39.988329,116.327461,0,208,39920.1962962963,2009-04-17,04:42:40
39.988333,116.327483,0,205,39920.1963541667,2009-04-17,04:42:45
39.988319,116.3275,0,204,39920.196412037,2009-04-17,04:42:50
39.98817,116.327545,0,194,39920.1964699074,2009-04-17,04:42:55
39.988116,116.32757,0,185,39920.1965277778,2009-04-17,04:43:00
39.988122,116.327571,0,183,39920.1965856481,2009-04-17,04:43:05
39.988122,116.327571,0,183,39920.1966203704,2009-04-17,04:43:08
39.988123,116.327576,0,179,39920.1966435185,2009-04-17,04:43:10
39.988139,116.327586,0,172,39920.1967013889,2009-04-17,04:43:15
39.988131,116.327618,0,170,39920.1967592593,2009-04-17,04:43:20
39.988102,116.327652,0,162,39920.1968171296,2009-04-17,04:43:25
39.988077,116.327666,0,153,39920.196875,2009-04-17,04:43:30
39.98808,116.327653,0,154,39920.1969328704,2009-04-17,04:43:35
39.988086,116.327651,0,153,39920.1969907407,2009-04-17,04:43:40
39.988086,116.327651,0,153,39920.197025463,2009-04-17,04:43:43
39.988086,116.327648,0,153,39920.1970486111,2009-04-17,04:43:45
39.988086,116.327601,0,158,39920.1971064815,2009-04-17,04:43:50
39.988089,116.3276,0,158,39920.1971643518,2009-04-17,04:43:55
39.988089,116.3276,0,158,39920.1971990741,2009-04-17,04:43:58
39.988089,116.327601,0,158,39920.1972222222,2009-04-17,04:44:00
39.988139,116.327594,0,161,39920.1972800926,2009-04-17,04:44:05
39.988221,116.327627,0,160,39920.197337963,2009-04-17,04:44:10
39.988252,116.327624,0,160,39920.1973958333,2009-04-17,04:44:15
39.988273,116.32763,0,158,39920.1974537037,2009-04-17,04:44:20
39.988298,116.327636,0,156,39920.1975115741,2009-04-17,04:44:25
39.988364,116.327642,0,155,39920.1975694444,2009-04-17,04:44:30
39.988452,116.32766,0,157,39920.1976273148,2009-04-17,04:44:35
39.988503,116.32766,0,157,39920.1976851852,2009-04-17,04:44:40
39.988548,116.327676,0,158,39920.1977430556,2009-04-17,04:44:45
39.988557,116.327671,0,158,39920.1978009259,2009-04-17,04:44:50
39.988561,116.327667,0,158,39920.1978587963,2009-04-17,04:44:55
39.98856,116.327662,0,158,39920.1979166667,2009-04-17,04:45:00
39.988557,116.327661,0,158,39920.197974537,2009-04-17,04:45:05
39.988557,116.327661,0,158,39920.1980092593,2009-04-17,04:45:08
39.988559,116.327659,0,158,39920.1980324074,2009-04-17,04:45:10
39.98855,116.327656,0,158,39920.1980902778,2009-04-17,04:45:15
39.98855,116.327656,0,158,39920.198125,2009-04-17,04:45:18
39.988544,116.327651,0,158,39920.1981481481,2009-04-17,04:45:20
39.988452,116.327651,0,155,39920.1982060185,2009-04-17,04:45:25
39.988367,116.327679,0,154,39920.1982638889,2009-04-17,04:45:30
39.988089,116.327617,0,164,39920.1983217593,2009-04-17,04:45:35
39.987881,116.327587,0,176,39920.1983796296,2009-04-17,04:45:40
39.987756,116.327522,0,178,39920.1984375,2009-04-17,04:45:45
39.987612,116.327488,0,186,39920.1984953704,2009-04-17,04:45:50
39.987595,116.327467,0,192,39920.1985532407,2009-04-17,04:45:55
39.987532,116.327422,0,203,39920.1986111111,2009-04-17,04:46:00
39.987583,116.327438,0,204,39920.1986689815,2009-04-17,04:46:05
39.9876,116.327446,0,208,39920.1987268519,2009-04-17,04:46:10
39.987611,116.327438,0,207,39920.1987847222,2009-04-17,04:46:15
39.987558,116.327455,0,207,39920.1988425926,2009-04-17,04:46:20
39.987547,116.327433,0,206,39920.198900463,2009-04-17,04:46:25
39.987521,116.327473,0,199,39920.1989583333,2009-04-17,04:46:30
39.987512,116.327477,0,199,39920.1990162037,2009-04-17,04:46:35
39.987512,116.327477,0,199,39920.1990509259,2009-04-17,04:46:38
39.987505,116.327477,0,198,39920.1990740741,2009-04-17,04:46:40
39.987532,116.327506,0,200,39920.1991319444,2009-04-17,04:46:45
39.98754,116.327504,0,199,39920.1991898148,2009-04-17,04:46:50
39.98754,116.327504,0,199,39920.199224537,2009-04-17,04:46:53
39.987533,116.327502,0,199,39920.1992476852,2009-04-17,04:46:55
39.987572,116.327486,0,200,39920.1993055556,2009-04-17,04:47:00
39.987693,116.327482,0,203,39920.1993634259,2009-04-17,04:47:05
39.98771,116.32745,0,203,39920.1994212963,2009-04-17,04:47:10
39.98771,116.327442,0,204,39920.1994791667,2009-04-17,04:47:15
39.98771,116.327442,0,204,39920.1995138889,2009-04-17,04:47:18
39.987709,116.327439,0,204,39920.199537037,2009-04-17,04:47:20
39.987795,116.327431,0,204,39920.1995949074,2009-04-17,04:47:25
39.987863,116.327426,0,204,39920.1996527778,2009-04-17,04:47:30
39.98794,116.327433,0,203,39920.1997106481,2009-04-17,04:47:35
39.988002,116.327456,0,200,39920.1997685185,2009-04-17,04:47:40
39.988062,116.327486,0,203,39920.1998263889,2009-04-17,04:47:45
39.98804,116.327485,0,205,39920.1998842593,2009-04-17,04:47:50
39.988029,116.327471,0,208,39920.1999421296,2009-04-17,04:47:55
39.988018,116.327467,0,212,39920.2,2009-04-17,04:48:00
39.987983,116.327456,0,214,39920.2000578704,2009-04-17,04:48:05
39.987925,116.327419,0,219,39920.2001157407,2009-04-17,04:48:10
39.987913,116.327442,0,221,39920.2001736111,2009-04-17,04:48:15
39.987951,116.32742,0,226,39920.2002314815,2009-04-17,04:48:20
39.987919,116.327401,0,228,39920.2002893519,2009-04-17,04:48:25
39.9879,116.327402,0,227,39920.2003472222,2009-04-17,04:48:30
39.987813,116.3274,0,231,39920.2004050926,2009-04-17,04:48:35
39.98778,116.327383,0,233,39920.200462963,2009-04-17,04:48:40
39.987765,116.327381,0,238,39920.2005208333,2009-04-17,04:48:45
39.987789,116.32738,0,240,39920.2005787037,2009-04-17,04:48:50
39.987776,116.327397,0,243,39920.2006365741,2009-04-17,04:48:55
39.987722,116.327383,0,248,39920.2006944444,2009-04-17,04:49:00
39.98768,116.327347,0,251,39920.2007523148,2009-04-17,04:49:05
39.987642,116.327343,0,252,39920.2008101852,2009-04-17,04:49:10
39.987634,116.327345,0,252,39920.2008680556,2009-04-17,04:49:15
39.987636,116.327345,0,252,39920.2009259259,2009-04-17,04:49:20
39.987636,116.327345,0,252,39920.2009606481,2009-04-17,04:49:23
39.987644,116.327352,0,252,39920.2009837963,2009-04-17,04:49:25
39.987519,116.327343,0,255,39920.2010416667,2009-04-17,04:49:30
39.987435,116.327335,0,255,39920.201099537,2009-04-17,04:49:35
39.987433,116.327352,0,249,39920.2011574074,2009-04-17,04:49:40
39.987403,116.327373,0,250,39920.2012152778,2009-04-17,04:49:45
39.987497,116.327389,0,245,39920.2012731481,2009-04-17,04:49:50
39.987518,116.327374,0,248,39920.2013310185,2009-04-17,04:49:55
39.98759,116.327409,0,247,39920.2013888889,2009-04-17,04:50:00
39.98759,116.327409,0,247,39920.2014236111,2009-04-17,04:50:03
39.987596,116.327405,0,250,39920.2014467593,2009-04-17,04:50:05
39.987596,116.327416,0,251,39920.2015046296,2009-04-17,04:50:10
39.987601,116.327428,0,251,39920.2015625,2009-04-17,04:50:15
39.987641,116.327416,0,253,39920.2016203704,2009-04-17,04:50:20
39.987715,116.327437,0,257,39920.2016782407,2009-04-17,04:50:25
39.987516,116.327416,0,258,39920.2052083333,2009-04-17,04:55:30
39.987433,116.327418,0,253,39920.2052662037,2009-04-17,04:55:35
39.987409,116.327408,0,246,39920.2053240741,2009-04-17,04:55:40
39.98736,116.327409,0,240,39920.2053819444,2009-04-17,04:55:45
39.987391,116.327414,0,233,39920.2054398148,2009-04-17,04:55:50
39.987364,116.327415,0,232,39920.2054976852,2009-04-17,04:55:55
39.98735,116.327451,0,226,39920.2055555556,2009-04-17,04:56:00
39.98738,116.327479,0,216,39920.2056134259,2009-04-17,04:56:05
39.987437,116.327492,0,207,39920.2056712963,2009-04-17,04:56:10
39.987412,116.3275,0,207,39920.2057291667,2009-04-17,04:56:15
39.987421,116.327501,0,202,39920.205787037,2009-04-17,04:56:20
39.987338,116.327517,0,202,39920.2058449074,2009-04-17,04:56:25
39.987229,116.327471,0,198,39920.2059027778,2009-04-17,04:56:30
39.987144,116.327467,0,194,39920.2059606481,2009-04-17,04:56:35
39.98717,116.327447,0,190,39920.2060185185,2009-04-17,04:56:40
39.987203,116.327473,0,188,39920.2060763889,2009-04-17,04:56:45
39.987211,116.327483,0,186,39920.2061342593,2009-04-17,04:56:50
39.987211,116.327483,0,186,39920.2061689815,2009-04-17,04:56:53
39.987204,116.327483,0,186,39920.2061921296,2009-04-17,04:56:55
39.987236,116.327515,0,183,39920.20625,2009-04-17,04:57:00
39.987329,116.327553,0,176,39920.2063078704,2009-04-17,04:57:05
39.987323,116.327584,0,172,39920.2063657407,2009-04-17,04:57:10
39.987349,116.327596,0,167,39920.2064236111,2009-04-17,04:57:15
39.987279,116.327608,0,161,39920.2064814815,2009-04-17,04:57:20
39.98729,116.327591,0,156,39920.2065393519,2009-04-17,04:57:25
39.98726,116.327609,0,153,39920.2065972222,2009-04-17,04:57:30
39.987317,116.327609,0,149,39920.2066550926,2009-04-17,04:57:35
39.987292,116.327619,0,148,39920.206712963,2009-04-17,04:57:40
39.987239,116.327601,0,147,39920.2067708333,2009-04-17,04:57:45
39.987166,116.327586,0,145,39920.2068287037,2009-04-17,04:57:50
39.987147,116.327602,0,137,39920.2068865741,2009-04-17,04:57:55
39.9872,116.327614,0,133,39920.2069444444,2009-04-17,04:58:00
39.987202,116.327619,0,134,39920.2070023148,2009-04-17,04:58:05
39.987202,116.327619,0,134,39920.207037037,2009-04-17,04:58:08
39.987206,116.327623,0,134,39920.2070601852,2009-04-17,04:58:10
39.987203,116.32765,0,131,39920.2071180556,2009-04-17,04:58:15
39.987215,116.327648,0,131,39920.2071759259,2009-04-17,04:58:20
39.987215,116.327648,0,131,39920.2072106482,2009-04-17,04:58:23
39.987222,116.327649,0,131,39920.2072337963,2009-04-17,04:58:25
39.987255,116.327655,0,131,39920.2072916667,2009-04-17,04:58:30
39.987314,116.327647,0,137,39920.207349537,2009-04-17,04:58:35
39.987358,116.32763,0,137,39920.2074074074,2009-04-17,04:58:40
39.987345,116.327637,0,138,39920.2074652778,2009-04-17,04:58:45
39.987348,116.327641,0,138,39920.2075231481,2009-04-17,04:58:50
39.987348,116.327641,0,138,39920.2075578704,2009-04-17,04:58:53
39.987346,116.327644,0,139,39920.2075810185,2009-04-17,04:58:55
39.9873,116.327643,0,141,39920.2076388889,2009-04-17,04:59:00
39.987285,116.327643,0,143,39920.2076967593,2009-04-17,04:59:05
39.98722,116.327625,0,144,39920.2077546296,2009-04-17,04:59:10
39.987214,116.327598,0,137,39920.2078125,2009-04-17,04:59:15
39.987147,116.327599,0,139,39920.2078703704,2009-04-17,04:59:20
39.987187,116.327576,0,140,39920.2079282407,2009-04-17,04:59:25
39.987143,116.327551,0,141,39920.2079861111,2009-04-17,04:59:30
39.987139,116.327521,0,140,39920.2080439815,2009-04-17,04:59:35
39.987123,116.327512,0,139,39920.2081018519,2009-04-17,04:59:40
39.987123,116.327512,0,139,39920.2081365741,2009-04-17,04:59:43
39.98713,116.327508,0,139,39920.2081597222,2009-04-17,04:59:45
39.987114,116.327512,0,142,39920.2082175926,2009-04-17,04:59:50
39.987143,116.327514,0,142,39920.208275463,2009-04-17,04:59:55
39.987187,116.327513,0,146,39920.2083333333,2009-04-17,05:00:00
39.987209,116.327519,0,149,39920.2083912037,2009-04-17,05:00:05
39.987209,116.327519,0,149,39920.2084259259,2009-04-17,05:00:08
39.987211,116.327522,0,152,39920.2084490741,2009-04-17,05:00:10
39.98722,116.327523,0,153,39920.2085069444,2009-04-17,05:00:15
39.98722,116.327523,0,153,39920.2085416667,2009-04-17,05:00:18
39.987228,116.327529,0,154,39920.2085648148,2009-04-17,05:00:20
39.987244,116.327544,0,158,39920.2086226852,2009-04-17,05:00:25
39.987237,116.327543,0,158,39920.2086805556,2009-04-17,05:00:30
39.987237,116.327543,0,158,39920.2087152778,2009-04-17,05:00:33
39.987231,116.327543,0,159,39920.2087384259,2009-04-17,05:00:35
39.987265,116.327526,0,158,39920.2087962963,2009-04-17,05:00:40
39.98745,116.327468,0,192,39920.2116898148,2009-04-17,05:04:50
39.98753,116.327448,0,202,39920.2117476852,2009-04-17,05:04:55
39.987603,116.327437,0,212,39920.2118055556,2009-04-17,05:05:00
39.987608,116.327421,0,227,39920.2118634259,2009-04-17,05:05:05
39.987732,116.327426,0,227,39920.2119212963,2009-04-17,05:05:10
39.987738,116.327416,0,227,39920.2119791667,2009-04-17,05:05:15
39.987786,116.327424,0,226,39920.212037037,2009-04-17,05:05:20
39.987809,116.32741,0,237,39920.2120949074,2009-04-17,05:05:25
39.987844,116.327418,0,239,39920.2121527778,2009-04-17,05:05:30
39.987896,116.327446,0,241,39920.2122106481,2009-04-17,05:05:35
39.987929,116.327471,0,242,39920.2122685185,2009-04-17,05:05:40
39.987927,116.327491,0,249,39920.2123263889,2009-04-17,05:05:45
39.98794,116.327515,0,248,39920.2123842593,2009-04-17,05:05:50
39.98794,116.327515,0,248,39920.2124189815,2009-04-17,05:05:53
39.98794,116.327523,0,247,39920.2124421296,2009-04-17,05:05:55
39.987958,116.327551,0,248,39920.2125,2009-04-17,05:06:00
39.987964,116.327576,0,247,39920.2125578704,2009-04-17,05:06:05
39.987936,116.327563,0,246,39920.2126157407,2009-04-17,05:06:10
39.987799,116.327492,0,245,39920.2126736111,2009-04-17,05:06:15
39.987768,116.327474,0,249,39920.2127314815,2009-04-17,05:06:20
39.987691,116.32743,0,248,39920.2127893518,2009-04-17,05:06:25
39.987654,116.327398,0,250,39920.2128472222,2009-04-17,05:06:30
39.987699,116.32739,0,249,39920.2129050926,2009-04-17,05:06:35
39.987702,116.32739,0,249,39920.212962963,2009-04-17,05:06:40
39.987702,116.32739,0,249,39920.2129976852,2009-04-17,05:06:43
39.987702,116.327384,0,248,39920.2130208333,2009-04-17,05:06:45
39.987709,116.327409,0,242,39920.2130787037,2009-04-17,05:06:50
39.987774,116.327436,0,238,39920.2131365741,2009-04-17,05:06:55
39.987812,116.327432,0,237,39920.2131944444,2009-04-17,05:07:00
39.987931,116.327461,0,236,39920.2132523148,2009-04-17,05:07:05
39.98805,116.327474,0,226,39920.2133101852,2009-04-17,05:07:10
39.988137,116.327511,0,223,39920.2133680556,2009-04-17,05:07:15
39.988208,116.327533,0,219,39920.2134259259,2009-04-17,05:07:20
39.988215,116.327497,0,222,39920.2134837963,2009-04-17,05:07:25
39.988161,116.327465,0,225,39920.2135416667,2009-04-17,05:07:30
39.988161,116.327465,0,225,39920.2135763889,2009-04-17,05:07:33
39.988168,116.327467,0,223,39920.213599537,2009-04-17,05:07:35
39.988191,116.327481,0,218,39920.2136574074,2009-04-17,05:07:40
39.988254,116.327499,0,216,39920.2137152778,2009-04-17,05:07:45
39.9883,116.327505,0,220,39920.2137731481,2009-04-17,05:07:50
39.98827,116.327477,0,221,39920.2138310185,2009-04-17,05:07:55
39.988202,116.327436,0,222,39920.2138888889,2009-04-17,05:08:00
39.988185,116.327442,0,221,39920.2139467593,2009-04-17,05:08:05
39.988101,116.327438,0,221,39920.2140046296,2009-04-17,05:08:10
39.988013,116.327429,0,223,39920.2140625,2009-04-17,05:08:15
39.987872,116.327408,0,224,39920.2141203704,2009-04-17,05:08:20
39.987859,116.327426,0,215,39920.2141782407,2009-04-17,05:08:25
39.987758,116.327437,0,211,39920.2142361111,2009-04-17,05:08:30
39.987769,116.327429,0,208,39920.2142939815,2009-04-17,05:08:35
39.9877,116.327432,0,205,39920.2143518519,2009-04-17,05:08:40
39.987701,116.327457,0,197,39920.2144097222,2009-04-17,05:08:45
39.987612,116.32746,0,189,39920.2144675926,2009-04-17,05:08:50
39.987604,116.327491,0,181,39920.214525463,2009-04-17,05:08:55
39.987553,116.327478,0,178,39920.2145833333,2009-04-17,05:09:00
39.987468,116.327482,0,176,39920.2146412037,2009-04-17,05:09:05
39.987301,116.327477,0,174,39920.2146990741,2009-04-17,05:09:10
39.987156,116.327445,0,174,39920.2147569444,2009-04-17,05:09:15
39.987187,116.327453,0,174,39920.2148148148,2009-04-17,05:09:20
39.987167,116.327435,0,176,39920.2148726852,2009-04-17,05:09:25
39.987111,116.327423,0,174,39920.2149305556,2009-04-17,05:09:30
39.987076,116.327389,0,166,39920.2149884259,2009-04-17,05:09:35
39.987038,116.32739,0,163,39920.2150462963,2009-04-17,05:09:40
39.987071,116.327424,0,161,39920.2151041667,2009-04-17,05:09:45
39.98708,116.327436,0,160,39920.215162037,2009-04-17,05:09:50
39.98707,116.32745,0,158,39920.2152199074,2009-04-17,05:09:55
39.986925,116.327409,0,157,39920.2152777778,2009-04-17,05:10:00
39.986981,116.327371,0,157,39920.2153356481,2009-04-17,05:10:05
39.987004,116.327391,0,163,39920.2153935185,2009-04-17,05:10:10
39.986956,116.327379,0,160,39920.2154513889,2009-04-17,05:10:15
39.986917,116.327393,0,161,39920.2155092593,2009-04-17,05:10:20
39.986983,116.327409,0,162,39920.2155671296,2009-04-17,05:10:25
39.986986,116.327419,0,163,39920.215625,2009-04-17,05:10:30
39.986986,116.327419,0,163,39920.2156597222,2009-04-17,05:10:33
39.986986,116.32742,0,163,39920.2156828704,2009-04-17,05:10:35
39.986976,116.327427,0,163,39920.2157407407,2009-04-17,05:10:40
39.987004,116.327426,0,162,39920.2157986111,2009-04-17,05:10:45
39.987055,116.327411,0,163,39920.2158564815,2009-04-17,05:10:50
39.987146,116.327404,0,164,39920.2159143519,2009-04-17,05:10:55
39.987207,116.327417,0,164,39920.2159722222,2009-04-17,05:11:00
39.987458,116.327451,0,169,39920.2160300926,2009-04-17,05:11:05
39.987754,116.327498,0,174,39920.216087963,2009-04-17,05:11:10
39.987862,116.327522,0,176,39920.2161458333,2009-04-17,05:11:15
39.987868,116.327491,0,174,39920.2162037037,2009-04-17,05:11:20
39.987873,116.327479,0,174,39920.2162615741,2009-04-17,05:11:25
39.98787,116.327466,0,173,39920.2163194444,2009-04-17,05:11:30
39.987895,116.327466,0,172,39920.2163773148,2009-04-17,05:11:35
39.987904,116.327524,0,172,39920.2164351852,2009-04-17,05:11:40
39.987983,116.327521,0,179,39920.2164930556,2009-04-17,05:11:45
39.98811,116.327495,0,195,39920.2165509259,2009-04-17,05:11:50
39.988373,116.327479,0,204,39920.2166087963,2009-04-17,05:11:55
39.988513,116.327486,0,212,39920.2166666667,2009-04-17,05:12:00
39.988581,116.327494,0,221,39920.216724537,2009-04-17,05:12:05
39.988581,116.327494,0,221,39920.2167592593,2009-04-17,05:12:08
39.988585,116.327501,0,229,39920.2167824074,2009-04-17,05:12:10
39.988638,116.327521,0,228,39920.2168402778,2009-04-17,05:12:15
39.988674,116.327553,0,227,39920.2168981481,2009-04-17,05:12:20
39.988724,116.327583,0,216,39920.2169560185,2009-04-17,05:12:25
39.988723,116.327605,0,211,39920.2170138889,2009-04-17,05:12:30
39.988677,116.327579,0,206,39920.2170717593,2009-04-17,05:12:35
39.988563,116.3275,0,195,39920.2171296296,2009-04-17,05:12:40
39.988546,116.327483,0,197,39920.2171875,2009-04-17,05:12:45
39.988528,116.327483,0,197,39920.2172453704,2009-04-17,05:12:50
39.988487,116.327507,0,202,39920.2173032407,2009-04-17,05:12:55
39.988471,116.327497,0,202,39920.2173611111,2009-04-17,05:13:00
39.988487,116.327512,0,202,39920.2174189815,2009-04-17,05:13:05
39.988448,116.327455,0,197,39920.2174768519,2009-04-17,05:13:10
39.988496,116.327466,0,197,39920.2175347222,2009-04-17,05:13:15
39.988546,116.327511,0,201,39920.2175925926,2009-04-17,05:13:20
39.988531,116.327502,0,200,39920.217650463,2009-04-17,05:13:25
39.988531,116.327502,0,200,39920.2176851852,2009-04-17,05:13:28
39.988536,116.327506,0,201,39920.2177083333,2009-04-17,05:13:30
39.988568,116.327527,0,203,39920.2177662037,2009-04-17,05:13:35
39.988586,116.327524,0,203,39920.2178240741,2009-04-17,05:13:40
39.98861,116.327524,0,209,39920.2178819444,2009-04-17,05:13:45
39.988667,116.327517,0,210,39920.2179398148,2009-04-17,05:13:50
39.988663,116.327497,0,204,39920.2179976852,2009-04-17,05:13:55
39.988725,116.327496,0,202,39920.2180555556,2009-04-17,05:14:00
39.988753,116.327505,0,204,39920.2181134259,2009-04-17,05:14:05
39.988852,116.327534,0,194,39920.2181712963,2009-04-17,05:14:10
39.988864,116.327561,0,184,39920.2182291667,2009-04-17,05:14:15
39.988851,116.327551,0,182,39920.218287037,2009-04-17,05:14:20
39.988814,116.327541,0,177,39920.2183449074,2009-04-17,05:14:25
39.988615,116.327557,0,164,39920.2184027778,2009-04-17,05:14:30
39.988677,116.327603,0,163,39920.2184606481,2009-04-17,05:14:35
39.988716,116.327609,0,167,39920.2185185185,2009-04-17,05:14:40
39.988767,116.327586,0,166,39920.2185763889,2009-04-17,05:14:45
39.988861,116.327594,0,171,39920.2186342593,2009-04-17,05:14:50
39.988921,116.327596,0,170,39920.2186921296,2009-04-17,05:14:55
39.988975,116.327567,0,169,39920.21875,2009-04-17,05:15:00
39.988975,116.327522,0,170,39920.2188078704,2009-04-17,05:15:05
39.988958,116.327506,0,170,39920.2188657407,2009-04-17,05:15:10
39.988956,116.327505,0,170,39920.2189236111,2009-04-17,05:15:15
39.98896,116.327499,0,170,39920.2189814815,2009-04-17,05:15:20
39.98896,116.327499,0,170,39920.2190162037,2009-04-17,05:15:23
39.988952,116.327496,0,170,39920.2190393518,2009-04-17,05:15:25
39.988937,116.327502,0,171,39920.2190972222,2009-04-17,05:15:30
39.988946,116.327492,0,168,39920.2191550926,2009-04-17,05:15:35
39.988946,116.327492,0,168,39920.2191898148,2009-04-17,05:15:38
39.988953,116.32749,0,168,39920.219212963,2009-04-17,05:15:40
39.989006,116.327505,0,166,39920.2192708333,2009-04-17,05:15:45
39.989042,116.327482,0,160,39920.2193287037,2009-04-17,05:15:50
39.989069,116.327469,0,158,39920.2193865741,2009-04-17,05:15:55
39.989095,116.327471,0,156,39920.2194444444,2009-04-17,05:16:00
39.989095,116.327471,0,156,39920.2194791667,2009-04-17,05:16:03
39.989096,116.327477,0,156,39920.2195023148,2009-04-17,05:16:05
39.989032,116.327519,0,157,39920.2195601852,2009-04-17,05:16:10
39.989003,116.327546,0,155,39920.2196180556,2009-04-17,05:16:15
39.988939,116.327559,0,149,39920.2196759259,2009-04-17,05:16:20
39.988883,116.327529,0,143,39920.2197337963,2009-04-17,05:16:25
39.988815,116.327526,0,144,39920.2197916667,2009-04-17,05:16:30
39.988707,116.327548,0,145,39920.219849537,2009-04-17,05:16:35
39.988666,116.327532,0,145,39920.2199074074,2009-04-17,05:16:40
39.988672,116.327507,0,144,39920.2199652778,2009-04-17,05:16:45
39.988636,116.327512,0,143,39920.2200231481,2009-04-17,05:16:50
39.988578,116.327486,0,141,39920.2200810185,2009-04-17,05:16:55
39.98862,116.327467,0,140,39920.2201388889,2009-04-17,05:17:00
39.98873,116.327453,0,139,39920.2201967593,2009-04-17,05:17:05
39.988738,116.3275,0,145,39920.2202546296,2009-04-17,05:17:10
39.988713,116.327531,0,148,39920.2203125,2009-04-17,05:17:15
39.988605,116.327554,0,152,39920.2203703704,2009-04-17,05:17:20
39.988519,116.327563,0,154,39920.2204282407,2009-04-17,05:17:25
39.988432,116.327555,0,156,39920.2204861111,2009-04-17,05:17:30
39.988356,116.327567,0,158,39920.2205439815,2009-04-17,05:17:35
39.988418,116.327588,0,159,39920.2206018518,2009-04-17,05:17:40
39.988498,116.327628,0,159,39920.2206597222,2009-04-17,05:17:45
39.988635,116.327742,0,160,39920.2207175926,2009-04-17,05:17:50
39.988633,116.327829,0,160,39920.220775463,2009-04-17,05:17:55
39.988575,116.327844,0,161,39920.2208333333,2009-04-17,05:18:00
39.988557,116.327832,0,162,39920.2208912037,2009-04-17,05:18:05
39.988481,116.327828,0,162,39920.2209490741,2009-04-17,05:18:10
39.988366,116.327815,0,164,39920.2210069444,2009-04-17,05:18:15
39.988257,116.327762,0,167,39920.2210648148,2009-04-17,05:18:20
39.988074,116.327688,0,167,39920.2211226852,2009-04-17,05:18:25
39.987987,116.327628,0,166,39920.2211805556,2009-04-17,05:18:30
39.987897,116.327593,0,163,39920.2212384259,2009-04-17,05:18:35
39.987851,116.327627,0,158,39920.2212962963,2009-04-17,05:18:40
39.98781,116.327669,0,154,39920.2213541667,2009-04-17,05:18:45
39.987758,116.327682,0,148,39920.221412037,2009-04-17,05:18:50
39.987717,116.327678,0,145,39920.2214699074,2009-04-17,05:18:55
39.987492,116.327519,0,141,39920.2240162037,2009-04-17,05:22:35
39.987439,116.327527,0,136,39920.2240740741,2009-04-17,05:22:40
39.987427,116.327546,0,135,39920.2241319444,2009-04-17,05:22:45
39.987434,116.327546,0,136,39920.2241898148,2009-04-17,05:22:50
39.987434,116.327546,0,136,39920.224224537,2009-04-17,05:22:53
39.987439,116.327548,0,136,39920.2242476852,2009-04-17,05:22:55
39.987459,116.327539,0,136,39920.2243055556,2009-04-17,05:23:00
39.987472,116.327511,0,136,39920.2243634259,2009-04-17,05:23:05
39.987516,116.327483,0,136,39920.2244212963,2009-04-17,05:23:10
39.987506,116.327497,0,136,39920.2244791667,2009-04-17,05:23:15
39.987484,116.327496,0,137,39920.224537037,2009-04-17,05:23:20
39.987472,116.327495,0,137,39920.2245486111,2009-04-17,05:23:21
39.98734,116.327511,0,135,39920.2246064815,2009-04-17,05:23:26
39.987138,116.327493,0,129,39920.2246643519,2009-04-17,05:23:31
39.987035,116.327507,0,129,39920.2247222222,2009-04-17,05:23:36
39.987139,116.327516,0,129,39920.2247800926,2009-04-17,05:23:41
39.98718,116.327532,0,127,39920.224837963,2009-04-17,05:23:46
39.987188,116.327542,0,126,39920.2248958333,2009-04-17,05:23:51
39.98722,116.327536,0,126,39920.2249537037,2009-04-17,05:23:56
39.987251,116.327543,0,126,39920.2250115741,2009-04-17,05:24:01
39.987251,116.327543,0,126,39920.2250462963,2009-04-17,05:24:04
39.987244,116.327548,0,127,39920.2250694444,2009-04-17,05:24:06
39.987257,116.327561,0,125,39920.2251273148,2009-04-17,05:24:11
39.987398,116.327566,0,123,39920.2251851852,2009-04-17,05:24:16
39.987315,116.327554,0,123,39920.2252430556,2009-04-17,05:24:21
39.987315,116.327554,0,123,39920.2252777778,2009-04-17,05:24:24
39.987316,116.327555,0,123,39920.2253009259,2009-04-17,05:24:26
39.987261,116.327548,0,125,39920.2253587963,2009-04-17,05:24:31
39.987206,116.327532,0,127,39920.2254166667,2009-04-17,05:24:36
39.987206,116.327532,0,127,39920.2254513889,2009-04-17,05:24:39
39.987206,116.327534,0,128,39920.225474537,2009-04-17,05:24:41
39.987233,116.327534,0,127,39920.2255324074,2009-04-17,05:24:46
39.987455,116.327539,0,134,39920.2255902778,2009-04-17,05:24:51
39.987491,116.327547,0,139,39920.2256481481,2009-04-17,05:24:56
39.987495,116.327524,0,140,39920.2257060185,2009-04-17,05:25:01
39.987495,116.327512,0,141,39920.2257638889,2009-04-17,05:25:06
39.98748,116.327487,0,142,39920.2258217593,2009-04-17,05:25:11
39.98752,116.327484,0,141,39920.2258796296,2009-04-17,05:25:16
39.987614,116.327538,0,139,39920.2259375,2009-04-17,05:25:21
39.987693,116.327622,0,137,39920.2259953704,2009-04-17,05:25:26
39.987805,116.327603,0,135,39920.2260532407,2009-04-17,05:25:31
39.987852,116.327548,0,133,39920.2261111111,2009-04-17,05:25:36
39.987876,116.327524,0,134,39920.2261689815,2009-04-17,05:25:41
39.987891,116.327489,0,135,39920.2262268519,2009-04-17,05:25:46
39.98793,116.327476,0,137,39920.2262847222,2009-04-17,05:25:51
39.988008,116.327483,0,139,39920.2263425926,2009-04-17,05:25:56
39.987986,116.327494,0,141,39920.226400463,2009-04-17,05:26:01
39.988021,116.327481,0,142,39920.2264583333,2009-04-17,05:26:06
39.98821,116.327458,0,142,39920.2265162037,2009-04-17,05:26:11
39.988376,116.327467,0,144,39920.2265740741,2009-04-17,05:26:16
39.988395,116.32756,0,145,39920.2266319444,2009-04-17,05:26:21
39.98844,116.327558,0,148,39920.2266898148,2009-04-17,05:26:26
39.988406,116.327581,0,150,39920.2267476852,2009-04-17,05:26:31
39.988431,116.327581,0,150,39920.2268055556,2009-04-17,05:26:36
39.988435,116.32764,0,151,39920.2268634259,2009-04-17,05:26:41
39.988587,116.327669,0,148,39920.2269212963,2009-04-17,05:26:46
39.988681,116.327638,0,148,39920.2269791667,2009-04-17,05:26:51
39.988729,116.327611,0,148,39920.227037037,2009-04-17,05:26:56
39.988648,116.327605,0,149,39920.2270949074,2009-04-17,05:27:01
39.988541,116.327558,0,149,39920.2271527778,2009-04-17,05:27:06
39.988494,116.327553,0,148,39920.2272106481,2009-04-17,05:27:11
39.988434,116.327551,0,148,39920.2272685185,2009-04-17,05:27:16
39.988387,116.32757,0,147,39920.2273263889,2009-04-17,05:27:21
39.988339,116.32763,0,146,39920.2273842593,2009-04-17,05:27:26
39.979045,116.327405,0,-377,39920.2288888889,2009-04-17,05:29:36
39.981311,116.327254,0,-83,39920.2289467593,2009-04-17,05:29:41
39.98095,116.327286,0,-123,39920.2290046296,2009-04-17,05:29:46
39.981232,116.327258,0,-127,39920.2290625,2009-04-17,05:29:51
39.982012,116.327267,0,-71,39920.2291203704,2009-04-17,05:29:56
39.98279,116.327293,0,-7,39920.2291782407,2009-04-17,05:30:01
39.98324,116.327316,0,38,39920.2292361111,2009-04-17,05:30:06
39.986667,116.32653,0,320,39920.2302199074,2009-04-17,05:31:31
39.986432,116.326797,0,294,39920.2302777778,2009-04-17,05:31:36
39.98638,116.326755,0,296,39920.2303356482,2009-04-17,05:31:41
39.986387,116.326781,0,298,39920.2303935185,2009-04-17,05:31:46
39.986454,116.326886,0,288,39920.2304513889,2009-04-17,05:31:51
39.986528,116.32699,0,280,39920.2305092593,2009-04-17,05:31:56
39.986569,116.327061,0,279,39920.2305671296,2009-04-17,05:32:01
39.986606,116.327112,0,273,39920.230625,2009-04-17,05:32:06
39.986687,116.327198,0,265,39920.2306828704,2009-04-17,05:32:11
39.986734,116.327187,0,263,39920.2307407407,2009-04-17,05:32:16
39.98679,116.327205,0,257,39920.2307986111,2009-04-17,05:32:21
39.986847,116.32723,0,251,39920.2308564815,2009-04-17,05:32:26
39.986919,116.327252,0,237,39920.2309143519,2009-04-17,05:32:31
39.986988,116.327234,0,228,39920.2309722222,2009-04-17,05:32:36
39.987076,116.327287,0,211,39920.2310300926,2009-04-17,05:32:41
39.987136,116.327242,0,201,39920.231087963,2009-04-17,05:32:46
39.987203,116.327219,0,196,39920.2311458333,2009-04-17,05:32:51
39.987216,116.327147,0,210,39920.2312037037,2009-04-17,05:32:56
39.987241,116.327052,0,220,39920.2312615741,2009-04-17,05:33:01
39.987307,116.326994,0,215,39920.2313194444,2009-04-17,05:33:06
39.987399,116.326897,0,207,39920.2313773148,2009-04-17,05:33:11
39.98747,116.326822,0,202,39920.2314351852,2009-04-17,05:33:16
39.987529,116.326847,0,202,39920.2314930556,2009-04-17,05:33:21
39.987609,116.326807,0,192,39920.2315509259,2009-04-17,05:33:26
39.98769,116.326821,0,185,39920.2316087963,2009-04-17,05:33:31
39.987766,116.326815,0,181,39920.2316666667,2009-04-17,05:33:36
39.987838,116.326834,0,171,39920.231724537,2009-04-17,05:33:41
39.9879,116.326852,0,162,39920.2317824074,2009-04-17,05:33:46
39.987989,116.326912,0,142,39920.2318402778,2009-04-17,05:33:51
39.98805,116.326952,0,131,39920.2318981481,2009-04-17,05:33:56
39.988099,116.326942,0,127,39920.2319560185,2009-04-17,05:34:01
39.988149,116.326926,0,128,39920.2320138889,2009-04-17,05:34:06
39.988199,116.326945,0,129,39920.2320717593,2009-04-17,05:34:11
39.988266,116.32695,0,133,39920.2321296296,2009-04-17,05:34:16
39.988327,116.326959,0,138,39920.2321875,2009-04-17,05:34:21
39.98838,116.32696,0,136,39920.2322453704,2009-04-17,05:34:26
39.988421,116.326977,0,140,39920.2323032407,2009-04-17,05:34:31
39.988468,116.326964,0,138,39920.2323611111,2009-04-17,05:34:36
39.988516,116.32697,0,136,39920.2324189815,2009-04-17,05:34:41
39.988585,116.326982,0,129,39920.2324768519,2009-04-17,05:34:46
39.98865,116.32699,0,127,39920.2325347222,2009-04-17,05:34:51
39.988705,116.326999,0,122,39920.2325925926,2009-04-17,05:34:56
39.98876,116.327,0,122,39920.232650463,2009-04-17,05:35:01
39.988826,116.326998,0,124,39920.2327083333,2009-04-17,05:35:06
39.98888,116.327012,0,120,39920.2327662037,2009-04-17,05:35:11
39.988931,116.327007,0,129,39920.2328240741,2009-04-17,05:35:16
39.988967,116.32699,0,133,39920.2328819444,2009-04-17,05:35:21
39.989022,116.326937,0,128,39920.2329398148,2009-04-17,05:35:26
39.989064,116.32694,0,134,39920.2329976852,2009-04-17,05:35:31
39.989085,116.326907,0,133,39920.2330555556,2009-04-17,05:35:36
39.989137,116.326894,0,130,39920.2331134259,2009-04-17,05:35:41
39.989148,116.326932,0,133,39920.2331712963,2009-04-17,05:35:46
39.989152,116.326935,0,133,39920.2332291667,2009-04-17,05:35:51
39.989152,116.326935,0,133,39920.233287037,2009-04-17,05:35:56
39.989157,116.326935,0,133,39920.2333449074,2009-04-17,05:36:01
39.989159,116.32694,0,133,39920.2334027778,2009-04-17,05:36:06
39.98916,116.326941,0,133,39920.2334606481,2009-04-17,05:36:11
39.989164,116.326942,0,133,39920.2335185185,2009-04-17,05:36:16
39.989164,116.326942,0,133,39920.2335532407,2009-04-17,05:36:19
39.989162,116.326949,0,132,39920.2335763889,2009-04-17,05:36:21
39.989185,116.326943,0,133,39920.2336342593,2009-04-17,05:36:26
39.989197,116.326933,0,133,39920.2336921296,2009-04-17,05:36:31
39.989256,116.326947,0,135,39920.23375,2009-04-17,05:36:36
39.989314,116.326943,0,129,39920.2338078704,2009-04-17,05:36:41
39.989382,116.326946,0,127,39920.2338657407,2009-04-17,05:36:46
39.98943,116.326981,0,122,39920.2339236111,2009-04-17,05:36:51
39.98948,116.326995,0,127,39920.2339814815,2009-04-17,05:36:56
39.989524,116.327027,0,128,39920.2340393519,2009-04-17,05:37:01
39.98956,116.327057,0,139,39920.2340972222,2009-04-17,05:37:06
39.989608,116.327075,0,144,39920.2341550926,2009-04-17,05:37:11
39.989648,116.327063,0,156,39920.234212963,2009-04-17,05:37:16
39.989693,116.327071,0,157,39920.2342708333,2009-04-17,05:37:21
39.9898,116.326942,0,145,39920.2343287037,2009-04-17,05:37:26
39.989872,116.326933,0,142,39920.2343865741,2009-04-17,05:37:31
39.989962,116.326923,0,142,39920.2344444444,2009-04-17,05:37:36
39.990014,116.326912,0,135,39920.2345023148,2009-04-17,05:37:41
39.990068,116.32689,0,133,39920.2345601852,2009-04-17,05:37:46
39.990099,116.32689,0,131,39920.2346180556,2009-04-17,05:37:51
39.990143,116.326937,0,135,39920.2346759259,2009-04-17,05:37:56
39.990167,116.326951,0,140,39920.2347337963,2009-04-17,05:38:01
39.990199,116.326996,0,148,39920.2347916667,2009-04-17,05:38:06
39.990202,116.327073,0,161,39920.234849537,2009-04-17,05:38:11
39.990238,116.327088,0,169,39920.2349074074,2009-04-17,05:38:16
39.990256,116.327108,0,185,39920.2349652778,2009-04-17,05:38:21
39.990303,116.327109,0,194,39920.2350231481,2009-04-17,05:38:26
39.990373,116.327137,0,200,39920.2350810185,2009-04-17,05:38:31
39.990422,116.327132,0,204,39920.2351388889,2009-04-17,05:38:36
39.990485,116.327126,0,209,39920.2351967593,2009-04-17,05:38:41
39.990541,116.327105,0,215,39920.2352546296,2009-04-17,05:38:46
39.990595,116.327098,0,222,39920.2353125,2009-04-17,05:38:51
39.990669,116.327046,0,224,39920.2353703704,2009-04-17,05:38:56
39.990704,116.327078,0,231,39920.2354282407,2009-04-17,05:39:01
39.990761,116.327128,0,230,39920.2354861111,2009-04-17,05:39:06
39.990821,116.327157,0,234,39920.2355439815,2009-04-17,05:39:11
39.990936,116.327218,0,221,39920.2356018518,2009-04-17,05:39:16
39.991003,116.327256,0,210,39920.2356597222,2009-04-17,05:39:21
39.99104,116.327301,0,209,39920.2357175926,2009-04-17,05:39:26
39.991081,116.327355,0,210,39920.235775463,2009-04-17,05:39:31
39.991106,116.327379,0,208,39920.2358333333,2009-04-17,05:39:36
39.991106,116.327379,0,208,39920.2358680556,2009-04-17,05:39:39
39.991108,116.327377,0,209,39920.2358912037,2009-04-17,05:39:41
39.991128,116.32737,0,211,39920.2359490741,2009-04-17,05:39:46
39.991128,116.32737,0,211,39920.2359837963,2009-04-17,05:39:49
39.991127,116.327368,0,211,39920.2360069444,2009-04-17,05:39:51
39.991121,116.327411,0,211,39920.2360648148,2009-04-17,05:39:56
39.991121,116.327418,0,211,39920.2361226852,2009-04-17,05:40:01
39.991124,116.327426,0,211,39920.2361805556,2009-04-17,05:40:06
39.991126,116.327426,0,211,39920.2362384259,2009-04-17,05:40:11
39.991124,116.327425,0,211,39920.2362962963,2009-04-17,05:40:16
39.991124,116.327425,0,211,39920.2363310185,2009-04-17,05:40:19
39.991125,116.327425,0,211,39920.2363541667,2009-04-17,05:40:21
39.991135,116.327428,0,211,39920.236412037,2009-04-17,05:40:26
39.991186,116.327408,0,210,39920.2364699074,2009-04-17,05:40:31
39.991246,116.327365,0,214,39920.2365277778,2009-04-17,05:40:36
39.99127,116.32741,0,222,39920.2365856481,2009-04-17,05:40:41
39.99131,116.32739,0,229,39920.2366435185,2009-04-17,05:40:46
39.991316,116.32737,0,236,39920.2367013889,2009-04-17,05:40:51
39.991336,116.327329,0,239,39920.2367592593,2009-04-17,05:40:56
39.991317,116.327298,0,243,39920.2368171296,2009-04-17,05:41:01
39.991317,116.327298,0,243,39920.2368518518,2009-04-17,05:41:04
39.991319,116.327304,0,243,39920.236875,2009-04-17,05:41:06
39.991318,116.327278,0,245,39920.2369328704,2009-04-17,05:41:11
39.991329,116.327292,0,245,39920.2369907407,2009-04-17,05:41:16
39.991346,116.327313,0,244,39920.2370486111,2009-04-17,05:41:21
39.991426,116.327145,0,237,39920.2371064815,2009-04-17,05:41:26
39.991471,116.327124,0,236,39920.2371643518,2009-04-17,05:41:31
39.991501,116.327081,0,225,39920.2372222222,2009-04-17,05:41:36
39.991523,116.327069,0,217,39920.2372800926,2009-04-17,05:41:41
39.991564,116.327091,0,215,39920.237337963,2009-04-17,05:41:46
39.991602,116.327092,0,210,39920.2373958333,2009-04-17,05:41:51
39.991609,116.327159,0,208,39920.2374537037,2009-04-17,05:41:56
39.991642,116.327199,0,205,39920.2375115741,2009-04-17,05:42:01
39.99163,116.327245,0,201,39920.2375694444,2009-04-17,05:42:06
39.991662,116.327344,0,203,39920.2376273148,2009-04-17,05:42:11
39.991673,116.327405,0,204,39920.2376851852,2009-04-17,05:42:16
39.991679,116.327467,0,203,39920.2377430556,2009-04-17,05:42:21
39.991688,116.327524,0,206,39920.2378009259,2009-04-17,05:42:26
39.991681,116.327589,0,200,39920.2378587963,2009-04-17,05:42:31
39.991682,116.327674,0,199,39920.2379166667,2009-04-17,05:42:36
39.991688,116.327812,0,184,39920.237974537,2009-04-17,05:42:41
39.991703,116.327847,0,188,39920.2380324074,2009-04-17,05:42:46
39.991684,116.327949,0,178,39920.2380902778,2009-04-17,05:42:51
39.991689,116.327995,0,178,39920.2381481482,2009-04-17,05:42:56
39.991704,116.328058,0,180,39920.2382060185,2009-04-17,05:43:01
39.9917,116.328116,0,178,39920.2382638889,2009-04-17,05:43:06
39.991698,116.328162,0,177,39920.2383217593,2009-04-17,05:43:11
39.991685,116.328217,0,178,39920.2383796296,2009-04-17,05:43:16
39.991662,116.32826,0,179,39920.2384375,2009-04-17,05:43:21
39.991663,116.328327,0,180,39920.2384953704,2009-04-17,05:43:26
39.99176,116.328418,0,176,39920.2385532407,2009-04-17,05:43:31
39.99178,116.328429,0,177,39920.2386111111,2009-04-17,05:43:36
39.991784,116.328436,0,177,39920.2386689815,2009-04-17,05:43:41
39.991784,116.328436,0,177,39920.2387037037,2009-04-17,05:43:44
39.991785,116.328438,0,177,39920.2387268519,2009-04-17,05:43:46
39.991803,116.328478,0,175,39920.2387847222,2009-04-17,05:43:51
39.991814,116.3285,0,173,39920.2388425926,2009-04-17,05:43:56
39.991775,116.328502,0,174,39920.238900463,2009-04-17,05:44:01
39.99176,116.328486,0,169,39920.2389583333,2009-04-17,05:44:06
39.991745,116.328496,0,167,39920.2390162037,2009-04-17,05:44:11
39.991736,116.328505,0,167,39920.2390740741,2009-04-17,05:44:16
39.991671,116.328489,0,168,39920.2391319444,2009-04-17,05:44:21
39.991624,116.328506,0,169,39920.2391898148,2009-04-17,05:44:26
39.991664,116.328533,0,171,39920.2392476852,2009-04-17,05:44:31
39.991668,116.328531,0,171,39920.2393055556,2009-04-17,05:44:36
39.991668,116.328531,0,171,39920.2393402778,2009-04-17,05:44:39
39.991664,116.328531,0,171,39920.2393634259,2009-04-17,05:44:41
39.991621,116.32856,0,174,39920.2394212963,2009-04-17,05:44:46
39.991621,116.32856,0,174,39920.2394560185,2009-04-17,05:44:49
39.991628,116.328559,0,179,39920.2394791667,2009-04-17,05:44:51
39.991649,116.328583,0,178,39920.239537037,2009-04-17,05:44:56
39.991638,116.328468,0,179,39920.2395949074,2009-04-17,05:45:01
39.991641,116.328213,0,181,39920.2396527778,2009-04-17,05:45:06
39.991613,116.327791,0,174,39920.2397106481,2009-04-17,05:45:11
39.99162,116.327662,0,173,39920.2397685185,2009-04-17,05:45:16
39.991612,116.327663,0,169,39920.2398263889,2009-04-17,05:45:21
39.99161,116.327664,0,168,39920.2398842593,2009-04-17,05:45:26
39.991611,116.327664,0,168,39920.2399421296,2009-04-17,05:45:31
39.991612,116.327662,0,169,39920.24,2009-04-17,05:45:36
39.991614,116.32766,0,169,39920.2400578704,2009-04-17,05:45:41
39.991615,116.32766,0,169,39920.2401157407,2009-04-17,05:45:46
39.991615,116.32766,0,169,39920.240150463,2009-04-17,05:45:49
39.991617,116.32766,0,169,39920.2401736111,2009-04-17,05:45:51
39.991509,116.327515,0,180,39920.2402314815,2009-04-17,05:45:56
39.991474,116.32707,0,178,39920.2402893519,2009-04-17,05:46:01
39.991448,116.326516,0,173,39920.2403472222,2009-04-17,05:46:06
39.991398,116.325825,0,169,39920.2404050926,2009-04-17,05:46:11
39.991372,116.325001,0,164,39920.240462963,2009-04-17,05:46:16
39.991376,116.324214,0,150,39920.2405208333,2009-04-17,05:46:21
39.991375,116.323436,0,148,39920.2405787037,2009-04-17,05:46:26
39.991343,116.322646,0,137,39920.2406365741,2009-04-17,05:46:31
39.991288,116.321797,0,130,39920.2406944444,2009-04-17,05:46:36
39.99129,116.320694,0,134,39920.2407523148,2009-04-17,05:46:41
39.991232,116.319527,0,131,39920.2408101852,2009-04-17,05:46:46
39.991209,116.318278,0,129,39920.2408680556,2009-04-17,05:46:51
39.991177,116.317194,0,127,39920.2409259259,2009-04-17,05:46:56
39.991173,116.316493,0,120,39920.2409837963,2009-04-17,05:47:01
39.99119,116.316189,0,119,39920.2410416667,2009-04-17,05:47:06
39.991199,116.316204,0,124,39920.241099537,2009-04-17,05:47:11
39.99122,116.316191,0,126,39920.2411574074,2009-04-17,05:47:16
39.991226,116.316177,0,130,39920.2412152778,2009-04-17,05:47:21
39.991228,116.316155,0,135,39920.2412731481,2009-04-17,05:47:26
39.991199,116.315815,0,135,39920.2413310185,2009-04-17,05:47:31
39.991155,116.315187,0,133,39920.2413888889,2009-04-17,05:47:36
39.991129,116.314389,0,138,39920.2414467593,2009-04-17,05:47:41
39.991039,116.313412,0,128,39920.2415046296,2009-04-17,05:47:46
39.99101,116.312339,0,133,39920.2415625,2009-04-17,05:47:51
39.99097,116.311322,0,123,39920.2416203704,2009-04-17,05:47:56
39.990926,116.310449,0,116,39920.2416782407,2009-04-17,05:48:01
39.990902,116.31011,0,111,39920.2417361111,2009-04-17,05:48:06
39.990906,116.31006,0,112,39920.2417939815,2009-04-17,05:48:11
39.990906,116.310052,0,112,39920.2418518519,2009-04-17,05:48:16
39.990905,116.310051,0,113,39920.2419097222,2009-04-17,05:48:21
39.990906,116.310051,0,113,39920.2419675926,2009-04-17,05:48:26
39.990906,116.31005,0,114,39920.242025463,2009-04-17,05:48:31
39.990906,116.310053,0,114,39920.2420833333,2009-04-17,05:48:36
39.990907,116.310053,0,114,39920.2421412037,2009-04-17,05:48:41
39.990906,116.310056,0,114,39920.2421990741,2009-04-17,05:48:46
39.990905,116.310056,0,114,39920.2422569444,2009-04-17,05:48:51
39.990905,116.310059,0,113,39920.2423148148,2009-04-17,05:48:56
39.990904,116.310059,0,113,39920.2423726852,2009-04-17,05:49:01
39.990904,116.31006,0,114,39920.2424305556,2009-04-17,05:49:06
39.990904,116.310061,0,113,39920.2424884259,2009-04-17,05:49:11
39.990903,116.310062,0,113,39920.2425462963,2009-04-17,05:49:16
39.990903,116.310062,0,113,39920.2426041667,2009-04-17,05:49:21
39.990903,116.310062,0,113,39920.2426388889,2009-04-17,05:49:24
39.990903,116.310063,0,113,39920.242662037,2009-04-17,05:49:26
39.990906,116.310034,0,114,39920.2427199074,2009-04-17,05:49:31
39.990901,116.309861,0,120,39920.2427777778,2009-04-17,05:49:36
39.990805,116.309656,0,124,39920.2428356481,2009-04-17,05:49:41
39.990795,116.309657,0,124,39920.2428935185,2009-04-17,05:49:46
39.990795,116.309657,0,124,39920.2429282407,2009-04-17,05:49:49
39.990787,116.309649,0,125,39920.2429513889,2009-04-17,05:49:51
39.990807,116.309584,0,124,39920.2430092593,2009-04-17,05:49:56
39.990805,116.309484,0,123,39920.2430671296,2009-04-17,05:50:01
39.990804,116.309407,0,126,39920.243125,2009-04-17,05:50:06
39.990796,116.309343,0,127,39920.2431828704,2009-04-17,05:50:11
39.990805,116.309271,0,126,39920.2432407407,2009-04-17,05:50:16
39.990801,116.309254,0,122,39920.2432986111,2009-04-17,05:50:21
39.990845,116.309256,0,117,39920.2433564815,2009-04-17,05:50:26
39.990865,116.309269,0,116,39920.2434143518,2009-04-17,05:50:31
39.990875,116.309276,0,116,39920.2434722222,2009-04-17,05:50:36
39.990875,116.309277,0,117,39920.2435300926,2009-04-17,05:50:41
39.990876,116.309277,0,117,39920.243587963,2009-04-17,05:50:46
39.990877,116.309279,0,117,39920.2436458333,2009-04-17,05:50:51
39.990877,116.309281,0,117,39920.2437037037,2009-04-17,05:50:56
39.990884,116.309286,0,117,39920.2437615741,2009-04-17,05:51:01
39.99089,116.309291,0,118,39920.2438194444,2009-04-17,05:51:06
39.99089,116.309293,0,118,39920.2438773148,2009-04-17,05:51:11
39.99089,116.309293,0,118,39920.243912037,2009-04-17,05:51:14
39.990887,116.309294,0,118,39920.2439351852,2009-04-17,05:51:16
39.990872,116.309344,0,121,39920.2439930556,2009-04-17,05:51:21
39.990872,116.309345,0,120,39920.2440509259,2009-04-17,05:51:26
39.990872,116.309345,0,120,39920.2440856481,2009-04-17,05:51:29
39.990872,116.309346,0,120,39920.2441087963,2009-04-17,05:51:31
39.99087,116.309365,0,120,39920.2441666667,2009-04-17,05:51:36
39.99087,116.309365,0,120,39920.2442013889,2009-04-17,05:51:39
39.990878,116.309357,0,121,39920.244224537,2009-04-17,05:51:41
39.990855,116.309388,0,120,39920.2442824074,2009-04-17,05:51:46
39.990855,116.309386,0,120,39920.2443402778,2009-04-17,05:51:51
39.990855,116.309386,0,120,39920.244375,2009-04-17,05:51:54
39.990851,116.309393,0,120,39920.2443981481,2009-04-17,05:51:56
39.990818,116.309473,0,123,39920.2444560185,2009-04-17,05:52:01
39.99079,116.309564,0,126,39920.2445138889,2009-04-17,05:52:06
39.990763,116.309622,0,129,39920.2445717593,2009-04-17,05:52:11
39.990737,116.30969,0,135,39920.2446296296,2009-04-17,05:52:16
39.990728,116.309726,0,140,39920.2446875,2009-04-17,05:52:21
39.990716,116.309753,0,143,39920.2447453704,2009-04-17,05:52:26
39.9907,116.309794,0,148,39920.2448032407,2009-04-17,05:52:31
39.990698,116.309813,0,151,39920.2448611111,2009-04-17,05:52:36
39.990682,116.309848,0,157,39920.2449189815,2009-04-17,05:52:41
39.990678,116.309849,0,159,39920.2449768518,2009-04-17,05:52:46
39.990678,116.309849,0,159,39920.2450115741,2009-04-17,05:52:49
39.990676,116.309846,0,161,39920.2450347222,2009-04-17,05:52:51
39.990677,116.309837,0,163,39920.2450925926,2009-04-17,05:52:56
39.990686,116.309715,0,163,39920.245150463,2009-04-17,05:53:01
39.990706,116.309495,0,168,39920.2452083333,2009-04-17,05:53:06
39.990679,116.309446,0,171,39920.2452662037,2009-04-17,05:53:11
39.990651,116.309397,0,174,39920.2453240741,2009-04-17,05:53:16
39.99063,116.309332,0,177,39920.2453819444,2009-04-17,05:53:21
39.990612,116.30927,0,177,39920.2454398148,2009-04-17,05:53:26
39.990614,116.309172,0,178,39920.2454976852,2009-04-17,05:53:31
39.990616,116.309102,0,180,39920.2455555556,2009-04-17,05:53:36
39.990623,116.309018,0,181,39920.2456134259,2009-04-17,05:53:41
39.99063,116.308921,0,181,39920.2456712963,2009-04-17,05:53:46
39.990639,116.308848,0,183,39920.2457291667,2009-04-17,05:53:51
39.990648,116.308766,0,183,39920.245787037,2009-04-17,05:53:56
39.990646,116.308614,0,183,39920.2458449074,2009-04-17,05:54:01
39.990594,116.308519,0,182,39920.2459027778,2009-04-17,05:54:06
39.990592,116.308376,0,182,39920.2459606482,2009-04-17,05:54:11
39.990614,116.308281,0,182,39920.2460185185,2009-04-17,05:54:16
39.990645,116.308185,0,182,39920.2460763889,2009-04-17,05:54:21
39.990649,116.308112,0,183,39920.2461342593,2009-04-17,05:54:26
39.990665,116.307956,0,183,39920.2461921296,2009-04-17,05:54:31
39.990669,116.307825,0,181,39920.24625,2009-04-17,05:54:36
39.990636,116.307792,0,176,39920.2463078704,2009-04-17,05:54:41
39.990614,116.307719,0,172,39920.2463657407,2009-04-17,05:54:46
39.990608,116.307608,0,165,39920.2464236111,2009-04-17,05:54:51
39.990586,116.307549,0,162,39920.2464814815,2009-04-17,05:54:56
39.990528,116.30748,0,164,39920.2465393519,2009-04-17,05:55:01
39.990516,116.30741,0,162,39920.2465972222,2009-04-17,05:55:06
39.990492,116.307356,0,158,39920.2466550926,2009-04-17,05:55:11
39.990543,116.307228,0,156,39920.246712963,2009-04-17,05:55:16
39.990571,116.307126,0,152,39920.2467708333,2009-04-17,05:55:21
39.990572,116.307027,0,148,39920.2468287037,2009-04-17,05:55:26
39.99057,116.307012,0,147,39920.2468865741,2009-04-17,05:55:31
39.99057,116.307008,0,147,39920.2469444444,2009-04-17,05:55:36
39.99057,116.307008,0,147,39920.2469791667,2009-04-17,05:55:39
39.990572,116.307002,0,146,39920.2470023148,2009-04-17,05:55:41
39.990554,116.306831,0,144,39920.2470601852,2009-04-17,05:55:46
39.990561,116.306754,0,140,39920.2471180556,2009-04-17,05:55:51
39.990565,116.306702,0,138,39920.2471759259,2009-04-17,05:55:56
39.990565,116.306637,0,135,39920.2472337963,2009-04-17,05:56:01
39.990569,116.306545,0,132,39920.2472916667,2009-04-17,05:56:06
39.990594,116.306385,0,126,39920.247349537,2009-04-17,05:56:11
39.990611,116.306254,0,120,39920.2474074074,2009-04-17,05:56:16
39.990622,116.306097,0,111,39920.2474652778,2009-04-17,05:56:21
39.990655,116.306001,0,104,39920.2475231481,2009-04-17,05:56:26
39.990637,116.305952,0,101,39920.2475810185,2009-04-17,05:56:31
39.9906,116.305901,0,98,39920.2476388889,2009-04-17,05:56:36
39.990566,116.305869,0,95,39920.2476967593,2009-04-17,05:56:41
39.990613,116.305766,0,93,39920.2477546296,2009-04-17,05:56:46
39.990685,116.305653,0,91,39920.2478125,2009-04-17,05:56:51
39.990721,116.305584,0,90,39920.2478703704,2009-04-17,05:56:56
39.990762,116.305453,0,89,39920.2479282407,2009-04-17,05:57:01
39.990799,116.305328,0,88,39920.2479861111,2009-04-17,05:57:06
39.990789,116.305311,0,87,39920.2480439815,2009-04-17,05:57:11
39.990681,116.305253,0,78,39920.2481018519,2009-04-17,05:57:16
39.990632,116.305248,0,78,39920.2481597222,2009-04-17,05:57:21
39.990608,116.305242,0,79,39920.2482175926,2009-04-17,05:57:26
39.990389,116.30523,0,80,39920.248275463,2009-04-17,05:57:31
39.99029,116.305218,0,84,39920.2483333333,2009-04-17,05:57:36
39.990229,116.305157,0,90,39920.2483912037,2009-04-17,05:57:41
39.990181,116.30512,0,99,39920.2484490741,2009-04-17,05:57:46
39.990093,116.305167,0,114,39920.2485069444,2009-04-17,05:57:51
39.990009,116.305179,0,132,39920.2485648148,2009-04-17,05:57:56
39.989928,116.305147,0,145,39920.2486226852,2009-04-17,05:58:01
39.989871,116.305057,0,160,39920.2486805556,2009-04-17,05:58:06
39.989865,116.304923,0,156,39920.2487384259,2009-04-17,05:58:11
39.989849,116.304757,0,151,39920.2487962963,2009-04-17,05:58:16
39.989826,116.304696,0,153,39920.2488541667,2009-04-17,05:58:21
39.98982,116.304596,0,146,39920.248912037,2009-04-17,05:58:26
39.989842,116.304462,0,138,39920.2489699074,2009-04-17,05:58:31
39.98984,116.30436,0,136,39920.2490277778,2009-04-17,05:58:36
39.98981,116.304335,0,127,39920.2490856481,2009-04-17,05:58:41
39.989791,116.304267,0,116,39920.2491435185,2009-04-17,05:58:46
39.989811,116.304177,0,113,39920.2492013889,2009-04-17,05:58:51
39.989831,116.304064,0,109,39920.2492592593,2009-04-17,05:58:56
39.989865,116.303966,0,107,39920.2493171296,2009-04-17,05:59:01
39.989876,116.30386,0,105,39920.249375,2009-04-17,05:59:06
39.989877,116.303761,0,99,39920.2494328704,2009-04-17,05:59:11
39.989878,116.303692,0,98,39920.2494907407,2009-04-17,05:59:16
39.989927,116.303616,0,96,39920.2495486111,2009-04-17,05:59:21
39.989959,116.303554,0,103,39920.2496064815,2009-04-17,05:59:26
39.989858,116.303527,0,95,39920.2496643519,2009-04-17,05:59:31
39.989804,116.303512,0,90,39920.2497222222,2009-04-17,05:59:36
39.98978,116.303522,0,92,39920.2497800926,2009-04-17,05:59:41
39.989715,116.303579,0,96,39920.249837963,2009-04-17,05:59:46
39.989653,116.303545,0,97,39920.2498958333,2009-04-17,05:59:51
39.989631,116.303494,0,99,39920.2499537037,2009-04-17,05:59:56
39.989611,116.303402,0,103,39920.2500115741,2009-04-17,06:00:01
39.989607,116.30328,0,106,39920.2500694444,2009-04-17,06:00:06
39.989605,116.303171,0,107,39920.2501273148,2009-04-17,06:00:11
39.989632,116.30305,0,106,39920.2501851852,2009-04-17,06:00:16
39.98965,116.302919,0,104,39920.2502430556,2009-04-17,06:00:21
39.989666,116.302764,0,101,39920.2503009259,2009-04-17,06:00:26
39.989719,116.302562,0,92,39920.2503587963,2009-04-17,06:00:31
39.989715,116.302462,0,90,39920.2504166667,2009-04-17,06:00:36
39.989699,116.30245,0,92,39920.250474537,2009-04-17,06:00:41
39.989702,116.302359,0,86,39920.2505324074,2009-04-17,06:00:46
39.989732,116.302288,0,88,39920.2505902778,2009-04-17,06:00:51
39.989731,116.302224,0,89,39920.2506481481,2009-04-17,06:00:56
39.989739,116.302139,0,88,39920.2507060185,2009-04-17,06:01:01
39.989703,116.302031,0,86,39920.2507638889,2009-04-17,06:01:06
39.989658,116.301923,0,86,39920.2508217593,2009-04-17,06:01:11
39.989644,116.301838,0,91,39920.2508796296,2009-04-17,06:01:16
39.98963,116.301735,0,95,39920.2509375,2009-04-17,06:01:21
39.98963,116.30162,0,92,39920.2509953704,2009-04-17,06:01:26
39.989653,116.301498,0,91,39920.2510532407,2009-04-17,06:01:31
39.989649,116.301418,0,90,39920.2511111111,2009-04-17,06:01:36
39.989636,116.301349,0,91,39920.2511689815,2009-04-17,06:01:41
39.989653,116.301236,0,96,39920.2512268518,2009-04-17,06:01:46
39.989661,116.301164,0,96,39920.2512847222,2009-04-17,06:01:51
39.989643,116.301116,0,96,39920.2513425926,2009-04-17,06:01:56
39.989635,116.301058,0,97,39920.251400463,2009-04-17,06:02:01
39.98964,116.300992,0,98,39920.2514583333,2009-04-17,06:02:06
39.989642,116.300902,0,101,39920.2515162037,2009-04-17,06:02:11
39.98964,116.300853,0,104,39920.2515740741,2009-04-17,06:02:16
39.98964,116.300738,0,116,39920.2516319444,2009-04-17,06:02:21
39.989629,116.300667,0,125,39920.2516898148,2009-04-17,06:02:26
39.989627,116.300618,0,136,39920.2517476852,2009-04-17,06:02:31
39.989689,116.300515,0,138,39920.2518055556,2009-04-17,06:02:36
39.989774,116.3004,0,138,39920.2518634259,2009-04-17,06:02:41
39.989837,116.300312,0,133,39920.2519212963,2009-04-17,06:02:46
39.989901,116.300249,0,132,39920.2519791667,2009-04-17,06:02:51
39.989946,116.30021,0,131,39920.252037037,2009-04-17,06:02:56
39.990017,116.300229,0,131,39920.2520949074,2009-04-17,06:03:01
39.990066,116.300257,0,130,39920.2521527778,2009-04-17,06:03:06
39.990147,116.30022,0,137,39920.2522106481,2009-04-17,06:03:11
39.990187,116.300362,0,141,39920.2522685185,2009-04-17,06:03:16
39.990197,116.300417,0,151,39920.2523263889,2009-04-17,06:03:21
39.990253,116.300402,0,160,39920.2523842593,2009-04-17,06:03:26
39.990224,116.300401,0,163,39920.2524421296,2009-04-17,06:03:31
39.990202,116.300404,0,172,39920.2525,2009-04-17,06:03:36
39.990172,116.300398,0,177,39920.2525578704,2009-04-17,06:03:41
39.990224,116.30038,0,181,39920.2526157407,2009-04-17,06:03:46
39.990302,116.300361,0,188,39920.2526736111,2009-04-17,06:03:51
39.990359,116.300366,0,196,39920.2527314815,2009-04-17,06:03:56
39.990418,116.300328,0,203,39920.2527893518,2009-04-17,06:04:01
39.990446,116.300296,0,206,39920.2528472222,2009-04-17,06:04:06
39.990446,116.300296,0,206,39920.2528819444,2009-04-17,06:04:09
39.990454,116.300295,0,210,39920.2529050926,2009-04-17,06:04:11
39.990464,116.300286,0,210,39920.252962963,2009-04-17,06:04:16
39.990464,116.300286,0,210,39920.2529976852,2009-04-17,06:04:19
39.990472,116.300289,0,211,39920.2530208333,2009-04-17,06:04:21
39.990493,116.300293,0,211,39920.2530787037,2009-04-17,06:04:26
39.99057,116.300292,0,211,39920.2531365741,2009-04-17,06:04:31
39.990697,116.299996,0,196,39920.2564351852,2009-04-17,06:09:16
39.990695,116.29998,0,195,39920.2564930556,2009-04-17,06:09:21
39.990691,116.299978,0,195,39920.2565509259,2009-04-17,06:09:26
39.990688,116.299976,0,195,39920.2566087963,2009-04-17,06:09:31
39.990683,116.299973,0,195,39920.2566666667,2009-04-17,06:09:36
39.990675,116.299968,0,195,39920.256724537,2009-04-17,06:09:41
39.990672,116.299965,0,195,39920.2567824074,2009-04-17,06:09:46
39.990671,116.299963,0,195,39920.2568402778,2009-04-17,06:09:51
39.990671,116.299963,0,195,39920.256875,2009-04-17,06:09:54
39.990674,116.299963,0,194,39920.2568981481,2009-04-17,06:09:56
39.990675,116.299938,0,192,39920.2569560185,2009-04-17,06:10:01
39.990666,116.299928,0,192,39920.2570138889,2009-04-17,06:10:06
39.990662,116.299925,0,192,39920.2570717593,2009-04-17,06:10:11
39.990663,116.299925,0,192,39920.2571296296,2009-04-17,06:10:16
39.990663,116.299925,0,192,39920.2571643519,2009-04-17,06:10:19
39.990656,116.299919,0,192,39920.2571875,2009-04-17,06:10:21
39.990645,116.299893,0,192,39920.2572453704,2009-04-17,06:10:26
39.99065,116.299876,0,191,39920.2573032407,2009-04-17,06:10:31
39.99065,116.299876,0,191,39920.257337963,2009-04-17,06:10:34
39.990651,116.299876,0,192,39920.2573611111,2009-04-17,06:10:36
39.990669,116.299884,0,191,39920.2574189815,2009-04-17,06:10:41
39.990684,116.299907,0,189,39920.2574768519,2009-04-17,06:10:46
39.990695,116.299912,0,188,39920.2575347222,2009-04-17,06:10:51
39.990699,116.299914,0,188,39920.2575925926,2009-04-17,06:10:56
39.990699,116.299914,0,188,39920.2576273148,2009-04-17,06:10:59
39.990696,116.299912,0,187,39920.257650463,2009-04-17,06:11:01
39.990699,116.299922,0,186,39920.2577083333,2009-04-17,06:11:06
39.990694,116.299938,0,183,39920.2577662037,2009-04-17,06:11:11
39.990691,116.299936,0,183,39920.2578240741,2009-04-17,06:11:16
39.990693,116.299938,0,182,39920.2578819444,2009-04-17,06:11:21
39.99069,116.299935,0,182,39920.2579398148,2009-04-17,06:11:26
39.99069,116.299935,0,182,39920.257974537,2009-04-17,06:11:29
39.990694,116.299937,0,182,39920.2579976852,2009-04-17,06:11:31
39.990713,116.299922,0,180,39920.2580555556,2009-04-17,06:11:36
39.990717,116.299917,0,180,39920.2581134259,2009-04-17,06:11:41
39.990716,116.299917,0,179,39920.2581712963,2009-04-17,06:11:46
39.99072,116.299919,0,180,39920.2582291667,2009-04-17,06:11:51
39.990725,116.299921,0,179,39920.258287037,2009-04-17,06:11:56
39.990725,116.299921,0,179,39920.2583217593,2009-04-17,06:11:59
39.99072,116.299919,0,179,39920.2583449074,2009-04-17,06:12:01
39.990725,116.299893,0,176,39920.2584027778,2009-04-17,06:12:06
39.990722,116.299891,0,176,39920.2584606481,2009-04-17,06:12:11
39.990717,116.299889,0,176,39920.2585185185,2009-04-17,06:12:16
39.990719,116.299892,0,176,39920.2585763889,2009-04-17,06:12:21
39.990721,116.299893,0,176,39920.2586342593,2009-04-17,06:12:26
39.990721,116.299893,0,176,39920.2586689815,2009-04-17,06:12:29
39.990721,116.299892,0,176,39920.2586921296,2009-04-17,06:12:31
39.990731,116.299897,0,176,39920.25875,2009-04-17,06:12:36
39.990734,116.2999,0,175,39920.2588078704,2009-04-17,06:12:41
39.990735,116.299902,0,175,39920.2588657407,2009-04-17,06:12:46
39.990735,116.299903,0,176,39920.2589236111,2009-04-17,06:12:51
39.990738,116.299907,0,176,39920.2589814815,2009-04-17,06:12:56
39.990736,116.299906,0,175,39920.2590393518,2009-04-17,06:13:01
39.990735,116.299907,0,175,39920.2590972222,2009-04-17,06:13:06
39.990738,116.299912,0,175,39920.2591550926,2009-04-17,06:13:11
39.990745,116.299916,0,175,39920.259212963,2009-04-17,06:13:16
39.990741,116.299916,0,175,39920.2592708333,2009-04-17,06:13:21
39.990741,116.299918,0,175,39920.2593287037,2009-04-17,06:13:26
39.990737,116.299916,0,175,39920.2593865741,2009-04-17,06:13:31
39.990742,116.299919,0,175,39920.2594444444,2009-04-17,06:13:36
39.990748,116.299923,0,175,39920.2595023148,2009-04-17,06:13:41
39.990748,116.299923,0,175,39920.259537037,2009-04-17,06:13:44
39.99075,116.299926,0,176,39920.2595601852,2009-04-17,06:13:46
39.990761,116.299952,0,175,39920.2596180556,2009-04-17,06:13:51
39.990759,116.299961,0,174,39920.2596759259,2009-04-17,06:13:56
39.990753,116.299958,0,174,39920.2597337963,2009-04-17,06:14:01
39.99075,116.299957,0,173,39920.2597916667,2009-04-17,06:14:06
39.990749,116.299957,0,173,39920.259849537,2009-04-17,06:14:11
39.990749,116.299957,0,173,39920.2598842593,2009-04-17,06:14:14
39.990756,116.299961,0,173,39920.2599074074,2009-04-17,06:14:16
39.990747,116.299961,0,173,39920.2599652778,2009-04-17,06:14:21
39.990719,116.299949,0,172,39920.2600231481,2009-04-17,06:14:26
39.99069,116.299941,0,171,39920.2600810185,2009-04-17,06:14:31
39.990697,116.299942,0,171,39920.2601388889,2009-04-17,06:14:36
39.9907,116.299944,0,171,39920.2601967593,2009-04-17,06:14:41
39.9907,116.299944,0,171,39920.2602314815,2009-04-17,06:14:44
39.990699,116.299943,0,171,39920.2602546296,2009-04-17,06:14:46
39.990714,116.29996,0,171,39920.2603125,2009-04-17,06:14:51
39.990723,116.299978,0,170,39920.2603703704,2009-04-17,06:14:56
39.990725,116.299981,0,170,39920.2604282407,2009-04-17,06:15:01
39.990725,116.299981,0,170,39920.260462963,2009-04-17,06:15:04
39.990726,116.299983,0,170,39920.2604861111,2009-04-17,06:15:06
39.990741,116.299991,0,170,39920.2605439815,2009-04-17,06:15:11
39.990779,116.300012,0,170,39920.2606018518,2009-04-17,06:15:16
39.990814,116.300015,0,168,39920.2606597222,2009-04-17,06:15:21
39.990834,116.30002,0,168,39920.2607175926,2009-04-17,06:15:26
39.990833,116.300013,0,168,39920.260775463,2009-04-17,06:15:31
39.990833,116.300013,0,168,39920.2608101852,2009-04-17,06:15:34
39.990833,116.300008,0,168,39920.2608333333,2009-04-17,06:15:36
39.990829,116.299999,0,168,39920.2608912037,2009-04-17,06:15:41
39.990857,116.300012,0,169,39920.2609490741,2009-04-17,06:15:46
39.990892,116.30001,0,168,39920.2610069444,2009-04-17,06:15:51
39.99091,116.300006,0,166,39920.2610648148,2009-04-17,06:15:56
39.990944,116.300025,0,165,39920.2611226852,2009-04-17,06:16:01
39.990998,116.300026,0,165,39920.2611805556,2009-04-17,06:16:06
39.991044,116.300021,0,165,39920.2612384259,2009-04-17,06:16:11
39.991255,116.299975,0,167,39920.2634375,2009-04-17,06:19:21
39.991331,116.299967,0,166,39920.2634953704,2009-04-17,06:19:26
39.991389,116.299962,0,165,39920.2635532407,2009-04-17,06:19:31
39.991319,116.299955,0,162,39920.2636111111,2009-04-17,06:19:36
39.991296,116.299945,0,161,39920.2636689815,2009-04-17,06:19:41
39.991217,116.299965,0,161,39920.2637268519,2009-04-17,06:19:46
39.991217,116.299965,0,161,39920.2637615741,2009-04-17,06:19:49
39.99122,116.29997,0,162,39920.2637847222,2009-04-17,06:19:51
39.991212,116.299995,0,162,39920.2638425926,2009-04-17,06:19:56
39.991219,116.3,0,162,39920.263900463,2009-04-17,06:20:01
39.991219,116.3,0,162,39920.2639351852,2009-04-17,06:20:04
39.991223,116.300002,0,162,39920.2639583333,2009-04-17,06:20:06
39.991237,116.300023,0,162,39920.2640162037,2009-04-17,06:20:11
39.991279,116.300045,0,159,39920.2640740741,2009-04-17,06:20:16
39.991305,116.300042,0,158,39920.2641319444,2009-04-17,06:20:21
39.991305,116.300042,0,158,39920.2641666667,2009-04-17,06:20:24
39.991299,116.300037,0,157,39920.2641898148,2009-04-17,06:20:26
39.991312,116.300008,0,155,39920.2642476852,2009-04-17,06:20:31
39.991284,116.300021,0,155,39920.2643055556,2009-04-17,06:20:36
39.991245,116.300029,0,157,39920.2643634259,2009-04-17,06:20:41
39.991249,116.30005,0,158,39920.2644212963,2009-04-17,06:20:46
39.991279,116.300044,0,157,39920.2644791667,2009-04-17,06:20:51
39.991286,116.300032,0,157,39920.264537037,2009-04-17,06:20:56
39.991266,116.300024,0,157,39920.2645949074,2009-04-17,06:21:01
39.991229,116.30003,0,156,39920.2646527778,2009-04-17,06:21:06
39.99118,116.30003,0,155,39920.2647106481,2009-04-17,06:21:11
39.991067,116.300042,0,155,39920.2647685185,2009-04-17,06:21:16
39.991034,116.30004,0,155,39920.2648263889,2009-04-17,06:21:21
39.991039,116.300043,0,155,39920.2648842593,2009-04-17,06:21:26
39.991042,116.300045,0,155,39920.2649421296,2009-04-17,06:21:31
39.991042,116.300045,0,155,39920.2649768519,2009-04-17,06:21:34
39.991039,116.300043,0,156,39920.265,2009-04-17,06:21:36
39.990945,116.300006,0,155,39920.2650578704,2009-04-17,06:21:41
39.990879,116.299991,0,155,39920.2651157407,2009-04-17,06:21:46
39.990837,116.299995,0,155,39920.2651736111,2009-04-17,06:21:51
39.990838,116.300007,0,156,39920.2652314815,2009-04-17,06:21:56
39.990838,116.300007,0,156,39920.2652662037,2009-04-17,06:21:59
39.990837,116.300014,0,156,39920.2652893519,2009-04-17,06:22:01
39.990849,116.300015,0,154,39920.2653472222,2009-04-17,06:22:06
39.990832,116.30002,0,152,39920.2654050926,2009-04-17,06:22:11
39.990815,116.300006,0,150,39920.265462963,2009-04-17,06:22:16
39.990801,116.299992,0,149,39920.2655208333,2009-04-17,06:22:21
39.99081,116.299984,0,148,39920.2655787037,2009-04-17,06:22:26
39.990564,116.300072,0,159,39920.2893055556,2009-04-17,06:56:36
39.990522,116.300068,0,158,39920.2893634259,2009-04-17,06:56:41
39.990502,116.300076,0,158,39920.2894212963,2009-04-17,06:56:46
39.99044,116.300108,0,156,39920.2894791667,2009-04-17,06:56:51
39.990376,116.300098,0,156,39920.289537037,2009-04-17,06:56:56
39.990346,116.300037,0,156,39920.2895949074,2009-04-17,06:57:01
39.990333,116.299985,0,156,39920.2896527778,2009-04-17,06:57:06
39.990335,116.299954,0,156,39920.2897106481,2009-04-17,06:57:11
39.990642,116.299937,0,156,39920.2897685185,2009-04-17,06:57:16
39.990786,116.299966,0,156,39920.2898263889,2009-04-17,06:57:21
39.990782,116.299965,0,156,39920.2898842593,2009-04-17,06:57:26
39.990782,116.299965,0,156,39920.2899189815,2009-04-17,06:57:29
39.990774,116.299963,0,156,39920.2899421296,2009-04-17,06:57:31
39.990762,116.29998,0,157,39920.29,2009-04-17,06:57:36
39.990775,116.29996,0,158,39920.2900578704,2009-04-17,06:57:41
39.990765,116.299957,0,158,39920.2901157407,2009-04-17,06:57:46
39.990765,116.299957,0,158,39920.290150463,2009-04-17,06:57:49
39.990768,116.299958,0,158,39920.2901736111,2009-04-17,06:57:51
39.990779,116.299962,0,158,39920.2902314815,2009-04-17,06:57:56
39.990784,116.299964,0,158,39920.2902893518,2009-04-17,06:58:01
39.990784,116.299966,0,158,39920.2903472222,2009-04-17,06:58:06
39.990786,116.299968,0,158,39920.2904050926,2009-04-17,06:58:11
39.990789,116.29997,0,158,39920.290462963,2009-04-17,06:58:16
39.990788,116.299971,0,158,39920.2905208333,2009-04-17,06:58:21
39.990788,116.299971,0,158,39920.2905555556,2009-04-17,06:58:24
39.990793,116.299975,0,158,39920.2905787037,2009-04-17,06:58:26
39.990802,116.29998,0,158,39920.2906365741,2009-04-17,06:58:31
39.990802,116.29998,0,158,39920.2906712963,2009-04-17,06:58:34
39.990807,116.299984,0,158,39920.2906944444,2009-04-17,06:58:36
39.990798,116.299982,0,158,39920.2907523148,2009-04-17,06:58:41
39.990791,116.29998,0,158,39920.2908101852,2009-04-17,06:58:46
39.990791,116.29998,0,158,39920.2908449074,2009-04-17,06:58:49
39.990784,116.299978,0,159,39920.2908680556,2009-04-17,06:58:51
39.990765,116.300003,0,160,39920.2909259259,2009-04-17,06:58:56
39.990761,116.300003,0,160,39920.2909837963,2009-04-17,06:59:01
39.990759,116.300003,0,160,39920.2910416667,2009-04-17,06:59:06
39.990758,116.300004,0,160,39920.291099537,2009-04-17,06:59:11
39.990755,116.300002,0,160,39920.2911574074,2009-04-17,06:59:16
39.990748,116.299998,0,160,39920.2912152778,2009-04-17,06:59:21
39.990748,116.299998,0,160,39920.2912731481,2009-04-17,06:59:26
39.990748,116.299998,0,160,39920.2913078704,2009-04-17,06:59:29
39.990749,116.299998,0,160,39920.2913310185,2009-04-17,06:59:31
39.99076,116.299997,0,160,39920.2913888889,2009-04-17,06:59:36
39.990799,116.30001,0,160,39920.2914467593,2009-04-17,06:59:41
39.990851,116.300014,0,161,39920.2915046296,2009-04-17,06:59:46
39.990896,116.299999,0,163,39920.2915625,2009-04-17,06:59:51
39.990909,116.30001,0,166,39920.2916203704,2009-04-17,06:59:56
39.990903,116.299999,0,168,39920.2916782407,2009-04-17,07:00:01
39.990903,116.299999,0,168,39920.291712963,2009-04-17,07:00:04
39.990899,116.299998,0,168,39920.2917361111,2009-04-17,07:00:06
39.990852,116.299998,0,169,39920.2917939815,2009-04-17,07:00:11
39.990796,116.299971,0,170,39920.2918518518,2009-04-17,07:00:16
39.990746,116.299941,0,171,39920.2919097222,2009-04-17,07:00:21
39.990722,116.299945,0,172,39920.2919675926,2009-04-17,07:00:26
39.990694,116.29996,0,173,39920.292025463,2009-04-17,07:00:31
39.990666,116.299981,0,174,39920.2920833333,2009-04-17,07:00:36
39.990648,116.299999,0,175,39920.2921412037,2009-04-17,07:00:41
39.990631,116.300004,0,175,39920.2921990741,2009-04-17,07:00:46
39.990599,116.30005,0,178,39920.2922569444,2009-04-17,07:00:51
39.990587,116.300058,0,180,39920.2923148148,2009-04-17,07:00:56
39.990585,116.300065,0,180,39920.2923726852,2009-04-17,07:01:01
39.990586,116.300066,0,180,39920.2924305556,2009-04-17,07:01:06
39.990594,116.300071,0,181,39920.2924884259,2009-04-17,07:01:11
39.990595,116.300073,0,181,39920.2925462963,2009-04-17,07:01:16
39.990591,116.300072,0,181,39920.2926041667,2009-04-17,07:01:21
39.990591,116.300072,0,181,39920.2926388889,2009-04-17,07:01:24
39.990594,116.300075,0,180,39920.292662037,2009-04-17,07:01:26
39.990602,116.300103,0,179,39920.2927199074,2009-04-17,07:01:31
39.990609,116.300112,0,179,39920.2927777778,2009-04-17,07:01:36
39.99062,116.300124,0,178,39920.2928356482,2009-04-17,07:01:41
39.990628,116.300123,0,179,39920.2928935185,2009-04-17,07:01:46
39.990627,116.300121,0,179,39920.2929513889,2009-04-17,07:01:51
39.990622,116.300118,0,179,39920.2930092593,2009-04-17,07:01:56
39.990628,116.300122,0,179,39920.2930671296,2009-04-17,07:02:01
39.99063,116.300122,0,179,39920.293125,2009-04-17,07:02:06
39.990637,116.300125,0,179,39920.2931828704,2009-04-17,07:02:11
39.990637,116.300125,0,179,39920.2932175926,2009-04-17,07:02:14
39.990644,116.300128,0,179,39920.2932407407,2009-04-17,07:02:16
39.990645,116.300112,0,178,39920.2932986111,2009-04-17,07:02:21
39.990643,116.300095,0,179,39920.2933564815,2009-04-17,07:02:26
39.990645,116.300096,0,179,39920.2934143519,2009-04-17,07:02:31
39.990646,116.300098,0,179,39920.2934722222,2009-04-17,07:02:36
39.990648,116.300099,0,179,39920.2935300926,2009-04-17,07:02:41
39.990648,116.300099,0,179,39920.2935648148,2009-04-17,07:02:44
39.990651,116.300099,0,178,39920.293587963,2009-04-17,07:02:46
39.990642,116.300093,0,178,39920.2936458333,2009-04-17,07:02:51
39.990634,116.300088,0,178,39920.2937037037,2009-04-17,07:02:56
39.990633,116.300086,0,178,39920.2937615741,2009-04-17,07:03:01
39.990633,116.300086,0,178,39920.2937962963,2009-04-17,07:03:04
39.990627,116.300082,0,178,39920.2938194444,2009-04-17,07:03:06
39.990647,116.300074,0,179,39920.2938773148,2009-04-17,07:03:11
39.990663,116.30007,0,179,39920.2939351852,2009-04-17,07:03:16
39.99067,116.300063,0,179,39920.2939930556,2009-04-17,07:03:21
39.99067,116.300062,0,179,39920.2940509259,2009-04-17,07:03:26
39.990668,116.30006,0,179,39920.2941087963,2009-04-17,07:03:31
39.990665,116.300057,0,179,39920.2941666667,2009-04-17,07:03:36
39.990665,116.300057,0,179,39920.2942013889,2009-04-17,07:03:39
39.990668,116.300057,0,179,39920.294224537,2009-04-17,07:03:41
39.99068,116.300062,0,179,39920.2942824074,2009-04-17,07:03:46
39.990689,116.300066,0,179,39920.2943402778,2009-04-17,07:03:51
39.99074,116.300039,0,178,39920.2943981481,2009-04-17,07:03:56
39.990746,116.300031,0,178,39920.2944560185,2009-04-17,07:04:01
39.990746,116.300031,0,178,39920.2944907407,2009-04-17,07:04:04
39.990754,116.300031,0,179,39920.2945138889,2009-04-17,07:04:06
39.99077,116.300043,0,179,39920.2945717593,2009-04-17,07:04:11
39.990794,116.300047,0,178,39920.2946296296,2009-04-17,07:04:16
39.990792,116.300046,0,178,39920.2946875,2009-04-17,07:04:21
39.990787,116.300044,0,178,39920.2947453704,2009-04-17,07:04:26
39.990781,116.300041,0,178,39920.2948032407,2009-04-17,07:04:31
39.990776,116.300038,0,178,39920.2948611111,2009-04-17,07:04:36
39.990773,116.300036,0,177,39920.2949189815,2009-04-17,07:04:41
39.990769,116.300036,0,177,39920.2949768519,2009-04-17,07:04:46
39.990767,116.300035,0,177,39920.2950347222,2009-04-17,07:04:51
39.990766,116.300034,0,177,39920.2950925926,2009-04-17,07:04:56
39.990762,116.30003,0,178,39920.295150463,2009-04-17,07:05:01
39.990756,116.300028,0,178,39920.2952083333,2009-04-17,07:05:06
39.990756,116.300026,0,178,39920.2952662037,2009-04-17,07:05:11
39.990749,116.300022,0,178,39920.2953240741,2009-04-17,07:05:16
39.990749,116.300022,0,178,39920.2953587963,2009-04-17,07:05:19
39.990754,116.300016,0,176,39920.2953819444,2009-04-17,07:05:21
39.990765,116.300033,0,176,39920.2954398148,2009-04-17,07:05:26
39.990794,116.300077,0,176,39920.2954976852,2009-04-17,07:05:31
39.990799,116.300081,0,177,39920.2955555556,2009-04-17,07:05:36
39.990799,116.300081,0,177,39920.2955902778,2009-04-17,07:05:39
39.990792,116.300074,0,177,39920.2956134259,2009-04-17,07:05:41
39.990778,116.300053,0,177,39920.2956712963,2009-04-17,07:05:46
39.990792,116.300048,0,176,39920.2957291667,2009-04-17,07:05:51
39.990794,116.300048,0,177,39920.295787037,2009-04-17,07:05:56
39.990794,116.300048,0,177,39920.2958217593,2009-04-17,07:05:59
39.9908,116.30005,0,177,39920.2958449074,2009-04-17,07:06:01
39.990831,116.300037,0,178,39920.2959027778,2009-04-17,07:06:06
39.990815,116.300025,0,178,39920.2959606481,2009-04-17,07:06:11
39.990801,116.300023,0,178,39920.2960185185,2009-04-17,07:06:16
39.990814,116.300017,0,179,39920.2960763889,2009-04-17,07:06:21
39.990814,116.300017,0,179,39920.2961111111,2009-04-17,07:06:24
39.990814,116.300011,0,180,39920.2961342593,2009-04-17,07:06:26
39.990819,116.299983,0,182,39920.2961921296,2009-04-17,07:06:31
39.990828,116.299984,0,183,39920.29625,2009-04-17,07:06:36
39.99081,116.29997,0,184,39920.2963078704,2009-04-17,07:06:41
39.990871,116.299949,0,182,39920.2963657407,2009-04-17,07:06:46
39.990867,116.29994,0,182,39920.2964236111,2009-04-17,07:06:51
39.990863,116.299938,0,182,39920.2964814815,2009-04-17,07:06:56
39.990866,116.29994,0,182,39920.2965393519,2009-04-17,07:07:01
39.990865,116.299938,0,182,39920.2965972222,2009-04-17,07:07:06
39.990869,116.299939,0,182,39920.2966550926,2009-04-17,07:07:11
39.990869,116.299936,0,182,39920.296712963,2009-04-17,07:07:16
39.990869,116.299935,0,182,39920.2967708333,2009-04-17,07:07:21
39.990871,116.299935,0,182,39920.2968287037,2009-04-17,07:07:26
39.990869,116.299934,0,182,39920.2968865741,2009-04-17,07:07:31
39.990865,116.299932,0,182,39920.2969444444,2009-04-17,07:07:36
39.990864,116.299937,0,182,39920.2970023148,2009-04-17,07:07:41
39.990864,116.299937,0,182,39920.297037037,2009-04-17,07:07:44
39.990861,116.29994,0,182,39920.2970601852,2009-04-17,07:07:46
39.990824,116.299967,0,180,39920.2971180556,2009-04-17,07:07:51
39.99084,116.299945,0,177,39920.2971759259,2009-04-17,07:07:56
39.99087,116.299908,0,175,39920.2972337963,2009-04-17,07:08:01
39.990876,116.299909,0,175,39920.2972916667,2009-04-17,07:08:06
39.99087,116.299905,0,174,39920.297349537,2009-04-17,07:08:11
39.990868,116.299906,0,174,39920.2974074074,2009-04-17,07:08:16
39.99087,116.299908,0,174,39920.2974652778,2009-04-17,07:08:21
39.990872,116.29991,0,174,39920.2975231481,2009-04-17,07:08:26
39.990871,116.299912,0,174,39920.2975810185,2009-04-17,07:08:31
39.990871,116.299912,0,174,39920.2976157407,2009-04-17,07:08:34
39.990871,116.299913,0,175,39920.2976388889,2009-04-17,07:08:36
39.99092,116.299929,0,174,39920.2976967593,2009-04-17,07:08:41
39.991027,116.299954,0,174,39920.2977546296,2009-04-17,07:08:46
39.991064,116.299976,0,176,39920.2978125,2009-04-17,07:08:51
39.991076,116.299984,0,178,39920.2978703704,2009-04-17,07:08:56
39.991098,116.299952,0,179,39920.2979282407,2009-04-17,07:09:01
39.991085,116.299957,0,181,39920.2979861111,2009-04-17,07:09:06
39.991079,116.299955,0,181,39920.2980439815,2009-04-17,07:09:11
39.991079,116.299955,0,181,39920.2980787037,2009-04-17,07:09:14
39.991075,116.299954,0,181,39920.2981018518,2009-04-17,07:09:16
39.991066,116.29995,0,181,39920.2981597222,2009-04-17,07:09:21
39.991032,116.299957,0,181,39920.2982175926,2009-04-17,07:09:26
39.990991,116.29997,0,181,39920.298275463,2009-04-17,07:09:31
39.990958,116.300039,0,182,39920.2983333333,2009-04-17,07:09:36
39.990932,116.300077,0,182,39920.2983912037,2009-04-17,07:09:41
39.990926,116.300074,0,182,39920.2984490741,2009-04-17,07:09:46
39.990923,116.300072,0,182,39920.2985069444,2009-04-17,07:09:51
39.990923,116.300072,0,182,39920.2985416667,2009-04-17,07:09:54
39.990922,116.300069,0,182,39920.2985648148,2009-04-17,07:09:56
39.990955,116.30007,0,181,39920.2986226852,2009-04-17,07:10:01
39.990955,116.30007,0,181,39920.2986574074,2009-04-17,07:10:04
39.990955,116.300065,0,180,39920.2986805556,2009-04-17,07:10:06
39.990905,116.300072,0,179,39920.2987384259,2009-04-17,07:10:11
39.990905,116.300072,0,179,39920.2987731481,2009-04-17,07:10:14
39.990908,116.300073,0,179,39920.2987962963,2009-04-17,07:10:16
39.990913,116.300058,0,178,39920.2988541667,2009-04-17,07:10:21
39.990918,116.30003,0,179,39920.298912037,2009-04-17,07:10:26
39.990922,116.30002,0,179,39920.2989699074,2009-04-17,07:10:31
39.990926,116.300019,0,179,39920.2990277778,2009-04-17,07:10:36
39.990933,116.300021,0,179,39920.2990856481,2009-04-17,07:10:41
39.99094,116.300024,0,179,39920.2991435185,2009-04-17,07:10:46
39.99094,116.300024,0,179,39920.2991782407,2009-04-17,07:10:49
39.990947,116.300025,0,180,39920.2992013889,2009-04-17,07:10:51
39.990955,116.300012,0,180,39920.2992592593,2009-04-17,07:10:56
39.990991,116.299985,0,180,39920.2993171296,2009-04-17,07:11:01
39.991014,116.299965,0,179,39920.299375,2009-04-17,07:11:06
39.991016,116.299967,0,179,39920.2994328704,2009-04-17,07:11:11
39.991008,116.299964,0,179,39920.2994907407,2009-04-17,07:11:16
39.991001,116.299962,0,179,39920.2995486111,2009-04-17,07:11:21
39.990996,116.299961,0,179,39920.2996064815,2009-04-17,07:11:26
39.990992,116.299959,0,179,39920.2996643518,2009-04-17,07:11:31
39.990992,116.299959,0,179,39920.2996990741,2009-04-17,07:11:34
39.990992,116.299959,0,179,39920.2997222222,2009-04-17,07:11:36
39.991018,116.29996,0,179,39920.2997800926,2009-04-17,07:11:41
39.991118,116.299934,0,178,39920.299837963,2009-04-17,07:11:46
39.991144,116.299911,0,175,39920.2998958333,2009-04-17,07:11:51
39.991144,116.299911,0,175,39920.2999305556,2009-04-17,07:11:54
39.991152,116.299905,0,172,39920.2999537037,2009-04-17,07:11:56
39.991168,116.299898,0,170,39920.3000115741,2009-04-17,07:12:01
39.99116,116.299904,0,170,39920.3000694444,2009-04-17,07:12:06
39.991154,116.299902,0,170,39920.3001273148,2009-04-17,07:12:11
39.991153,116.299901,0,170,39920.3001851852,2009-04-17,07:12:16
39.991153,116.299901,0,170,39920.3002199074,2009-04-17,07:12:19
39.991155,116.299901,0,170,39920.3002430556,2009-04-17,07:12:21
39.991171,116.299911,0,169,39920.3003009259,2009-04-17,07:12:26
39.991169,116.299947,0,168,39920.3003587963,2009-04-17,07:12:31
39.991137,116.299984,0,166,39920.3004166667,2009-04-17,07:12:36
39.991137,116.299984,0,166,39920.3004513889,2009-04-17,07:12:39
39.99113,116.29999,0,164,39920.300474537,2009-04-17,07:12:41
39.991092,116.299994,0,161,39920.3005324074,2009-04-17,07:12:46
39.991092,116.299994,0,161,39920.3005671296,2009-04-17,07:12:49
39.991088,116.299993,0,161,39920.3005902778,2009-04-17,07:12:51
39.991058,116.299987,0,160,39920.3006481482,2009-04-17,07:12:56
39.991027,116.299991,0,159,39920.3007060185,2009-04-17,07:13:01
39.991006,116.299997,0,157,39920.3007638889,2009-04-17,07:13:06
39.990862,116.300029,0,152,39920.3008217593,2009-04-17,07:13:11
39.990753,116.30006,0,146,39920.3008796296,2009-04-17,07:13:16
39.990691,116.300084,0,141,39920.3009375,2009-04-17,07:13:21
39.990691,116.300084,0,141,39920.3009722222,2009-04-17,07:13:24
39.990683,116.300083,0,137,39920.3009953704,2009-04-17,07:13:26
39.990705,116.300078,0,135,39920.3010532407,2009-04-17,07:13:31
39.990706,116.300082,0,134,39920.3011111111,2009-04-17,07:13:36
39.990706,116.300085,0,133,39920.3011689815,2009-04-17,07:13:41
39.990703,116.300084,0,132,39920.3012268519,2009-04-17,07:13:46
39.990696,116.30008,0,132,39920.3012847222,2009-04-17,07:13:51
39.990691,116.300078,0,133,39920.3013425926,2009-04-17,07:13:56
39.990691,116.300078,0,133,39920.3013773148,2009-04-17,07:13:59
39.990683,116.300077,0,133,39920.301400463,2009-04-17,07:14:01
39.990664,116.300109,0,134,39920.3014583333,2009-04-17,07:14:06
39.990664,116.300109,0,134,39920.3014930556,2009-04-17,07:14:09
39.990659,116.300109,0,134,39920.3015162037,2009-04-17,07:14:11
39.990627,116.300133,0,135,39920.3015740741,2009-04-17,07:14:16
39.99066,116.300103,0,134,39920.3016319444,2009-04-17,07:14:21
39.99071,116.300043,0,135,39920.3016898148,2009-04-17,07:14:26
39.99062,116.299941,0,140,39920.3017476852,2009-04-17,07:14:31
39.990558,116.299965,0,158,39920.3018055556,2009-04-17,07:14:36
39.990577,116.300074,0,172,39920.3018634259,2009-04-17,07:14:41
39.99058,116.300194,0,186,39920.3019212963,2009-04-17,07:14:46
39.99058,116.300194,0,186,39920.3019560185,2009-04-17,07:14:49
39.990577,116.300201,0,189,39920.3019791667,2009-04-17,07:14:51
39.990596,116.300207,0,195,39920.302037037,2009-04-17,07:14:56
39.990695,116.30023,0,186,39920.3020949074,2009-04-17,07:15:01
39.990826,116.300246,0,167,39920.3021527778,2009-04-17,07:15:06
39.990846,116.30025,0,170,39920.3022106481,2009-04-17,07:15:11
39.990921,116.300261,0,161,39920.3022685185,2009-04-17,07:15:16
39.991002,116.300291,0,145,39920.3023263889,2009-04-17,07:15:21
39.991053,116.300304,0,137,39920.3023842593,2009-04-17,07:15:26
39.991076,116.300251,0,131,39920.3024421296,2009-04-17,07:15:31
39.991105,116.300221,0,129,39920.3025,2009-04-17,07:15:36
39.991115,116.300208,0,130,39920.3025578704,2009-04-17,07:15:41
39.991139,116.300169,0,129,39920.3026157407,2009-04-17,07:15:46
39.991157,116.300139,0,128,39920.3026736111,2009-04-17,07:15:51
39.991174,116.30009,0,127,39920.3027314815,2009-04-17,07:15:56
39.991194,116.300032,0,126,39920.3027893519,2009-04-17,07:16:01
39.991219,116.299985,0,126,39920.3028472222,2009-04-17,07:16:06
39.99124,116.299945,0,124,39920.3029050926,2009-04-17,07:16:11
39.99125,116.299853,0,121,39920.302962963,2009-04-17,07:16:16
39.991276,116.299779,0,120,39920.3030208333,2009-04-17,07:16:21
39.991288,116.299739,0,118,39920.3030787037,2009-04-17,07:16:26
39.991326,116.299676,0,115,39920.3031365741,2009-04-17,07:16:31
39.991323,116.299617,0,114,39920.3031944444,2009-04-17,07:16:36
39.991371,116.299529,0,113,39920.3032523148,2009-04-17,07:16:41
39.991397,116.299461,0,113,39920.3033101852,2009-04-17,07:16:46
39.991437,116.299379,0,112,39920.3033680556,2009-04-17,07:16:51
39.991493,116.299338,0,108,39920.3034259259,2009-04-17,07:16:56
39.99152,116.299288,0,107,39920.3034837963,2009-04-17,07:17:01
39.991536,116.299216,0,102,39920.3035416667,2009-04-17,07:17:06
39.991561,116.29914,0,102,39920.303599537,2009-04-17,07:17:11
39.991562,116.299101,0,101,39920.3036574074,2009-04-17,07:17:16
39.991577,116.299027,0,103,39920.3037152778,2009-04-17,07:17:21
39.991595,116.298936,0,107,39920.3037731481,2009-04-17,07:17:26
39.991596,116.298892,0,105,39920.3038310185,2009-04-17,07:17:31
39.991593,116.298885,0,107,39920.3038888889,2009-04-17,07:17:36
39.991593,116.298885,0,107,39920.3039236111,2009-04-17,07:17:39
39.991593,116.298881,0,107,39920.3039467593,2009-04-17,07:17:41
39.991648,116.298885,0,107,39920.3040046296,2009-04-17,07:17:46
39.991664,116.29886,0,113,39920.3040625,2009-04-17,07:17:51
39.991723,116.298807,0,119,39920.3041203704,2009-04-17,07:17:56
39.991777,116.298777,0,122,39920.3041782407,2009-04-17,07:18:01
39.991843,116.298757,0,127,39920.3042361111,2009-04-17,07:18:06
39.991878,116.298733,0,129,39920.3042939815,2009-04-17,07:18:11
39.991909,116.298732,0,132,39920.3043518519,2009-04-17,07:18:16
39.99195,116.298732,0,136,39920.3044097222,2009-04-17,07:18:21
39.991962,116.298716,0,138,39920.3044675926,2009-04-17,07:18:26
39.99202,116.298706,0,144,39920.304525463,2009-04-17,07:18:31
39.992068,116.298689,0,149,39920.3045833333,2009-04-17,07:18:36
39.992151,116.2987,0,152,39920.3046412037,2009-04-17,07:18:41
39.992203,116.29872,0,154,39920.3046990741,2009-04-17,07:18:46
39.992256,116.298715,0,159,39920.3047569444,2009-04-17,07:18:51
39.992296,116.298714,0,164,39920.3048148148,2009-04-17,07:18:56
39.992366,116.298681,0,167,39920.3048726852,2009-04-17,07:19:01
39.99243,116.298664,0,171,39920.3049305556,2009-04-17,07:19:06
39.992469,116.298655,0,178,39920.3049884259,2009-04-17,07:19:11
39.992495,116.298657,0,180,39920.3050462963,2009-04-17,07:19:16
39.992559,116.298656,0,182,39920.3051041667,2009-04-17,07:19:21
39.992575,116.298639,0,193,39920.305162037,2009-04-17,07:19:26
39.992616,116.298623,0,198,39920.3052199074,2009-04-17,07:19:31
39.992673,116.298656,0,204,39920.3052777778,2009-04-17,07:19:36
39.992738,116.298654,0,207,39920.3053356481,2009-04-17,07:19:41
39.992812,116.298636,0,208,39920.3053935185,2009-04-17,07:19:46
39.992866,116.298652,0,209,39920.3054513889,2009-04-17,07:19:51
39.992912,116.298669,0,208,39920.3055092593,2009-04-17,07:19:56
39.992993,116.298722,0,196,39920.3055671296,2009-04-17,07:20:01
39.993061,116.298715,0,192,39920.305625,2009-04-17,07:20:06
39.993123,116.298708,0,190,39920.3056828704,2009-04-17,07:20:11
39.993211,116.298696,0,174,39920.3057407407,2009-04-17,07:20:16
39.993253,116.298649,0,164,39920.3057986111,2009-04-17,07:20:21
39.993281,116.298619,0,157,39920.3058564815,2009-04-17,07:20:26
39.993275,116.298593,0,154,39920.3059143518,2009-04-17,07:20:31
39.993249,116.298498,0,140,39920.3059722222,2009-04-17,07:20:36
39.993248,116.298473,0,136,39920.3060300926,2009-04-17,07:20:41
39.993243,116.298472,0,136,39920.306087963,2009-04-17,07:20:46
39.993239,116.298469,0,136,39920.3061458333,2009-04-17,07:20:51
39.993238,116.298468,0,136,39920.3062037037,2009-04-17,07:20:56
39.993238,116.298468,0,136,39920.3062384259,2009-04-17,07:20:59
39.993231,116.298465,0,136,39920.3062615741,2009-04-17,07:21:01
39.993187,116.298469,0,136,39920.3063194444,2009-04-17,07:21:06
39.993178,116.29845,0,134,39920.3063773148,2009-04-17,07:21:11
39.993178,116.29845,0,134,39920.306412037,2009-04-17,07:21:14
39.993175,116.298447,0,134,39920.3064351852,2009-04-17,07:21:16
39.993105,116.298433,0,133,39920.3064930556,2009-04-17,07:21:21
39.993072,116.298404,0,137,39920.3065393518,2009-04-17,07:21:25
39.993061,116.298378,0,136,39920.3065972222,2009-04-17,07:21:30
39.993109,116.29836,0,137,39920.3066550926,2009-04-17,07:21:35
39.993345,116.298336,0,143,39920.306712963,2009-04-17,07:21:40
39.99371,116.298315,0,150,39920.3067708333,2009-04-17,07:21:45
39.994204,116.298314,0,161,39920.3068287037,2009-04-17,07:21:50
39.994637,116.298333,0,164,39920.3068865741,2009-04-17,07:21:55
39.994878,116.298346,0,165,39920.3069444444,2009-04-17,07:22:00
39.995171,116.298339,0,175,39920.3070023148,2009-04-17,07:22:05
39.995443,116.298321,0,177,39920.3070601852,2009-04-17,07:22:10
39.995749,116.298299,0,178,39920.3071180556,2009-04-17,07:22:15
39.996022,116.29834,0,128,39920.3071759259,2009-04-17,07:22:20
39.996126,116.298459,0,131,39920.3072337963,2009-04-17,07:22:25
39.996181,116.29869,0,128,39920.3072916667,2009-04-17,07:22:30
39.996186,116.299178,0,135,39920.307349537,2009-04-17,07:22:35
39.996233,116.299766,0,147,39920.3074074074,2009-04-17,07:22:40
39.996282,116.300382,0,144,39920.3074652778,2009-04-17,07:22:45
39.996377,116.300898,0,151,39920.3075231481,2009-04-17,07:22:50
39.99659,116.301326,0,144,39920.3075810185,2009-04-17,07:22:55
39.996892,116.301635,0,143,39920.3076388889,2009-04-17,07:23:00
39.997204,116.301937,0,145,39920.3076967593,2009-04-17,07:23:05
39.997506,116.302218,0,144,39920.3077546296,2009-04-17,07:23:10
39.99778,116.302472,0,142,39920.3078125,2009-04-17,07:23:15
39.998024,116.302786,0,136,39920.3078703704,2009-04-17,07:23:20
39.998193,116.303254,0,129,39920.3079282407,2009-04-17,07:23:25
39.99832,116.303751,0,135,39920.3079861111,2009-04-17,07:23:30
39.998404,116.304263,0,148,39920.3080439815,2009-04-17,07:23:35
39.998505,116.304738,0,149,39920.3081018519,2009-04-17,07:23:40
39.998526,116.305163,0,137,39920.3081597222,2009-04-17,07:23:45
39.998512,116.305598,0,126,39920.3082175926,2009-04-17,07:23:50
39.998504,116.306032,0,127,39920.308275463,2009-04-17,07:23:55
39.99852,116.306591,0,127,39920.3083333333,2009-04-17,07:24:00
39.998533,116.307305,0,128,39920.3083912037,2009-04-17,07:24:05
39.998515,116.308022,0,115,39920.3084490741,2009-04-17,07:24:10
39.998512,116.30858,0,103,39920.3085069444,2009-04-17,07:24:15
39.998533,116.308774,0,94,39920.3085648148,2009-04-17,07:24:20
39.998514,116.30882,0,90,39920.3086226852,2009-04-17,07:24:25
39.998426,116.30882,0,90,39920.3086805556,2009-04-17,07:24:30
39.998349,116.308812,0,90,39920.3087384259,2009-04-17,07:24:35
39.998341,116.30882,0,94,39920.3087962963,2009-04-17,07:24:40
39.998342,116.308828,0,94,39920.3088541667,2009-04-17,07:24:45
39.998342,116.308835,0,94,39920.308912037,2009-04-17,07:24:50
39.998342,116.308835,0,94,39920.3089467593,2009-04-17,07:24:53
39.998341,116.308838,0,95,39920.3089699074,2009-04-17,07:24:55
39.998262,116.308891,0,97,39920.3090277778,2009-04-17,07:25:00
39.997962,116.308942,0,102,39920.3090856481,2009-04-17,07:25:05
39.997472,116.309003,0,108,39920.3091435185,2009-04-17,07:25:10
39.996918,116.30901,0,125,39920.3092013889,2009-04-17,07:25:15
39.996344,116.309014,0,142,39920.3092592593,2009-04-17,07:25:20
39.995637,116.309104,0,169,39920.3093171296,2009-04-17,07:25:25
39.994952,116.309172,0,181,39920.309375,2009-04-17,07:25:30
39.994282,116.309256,0,200,39920.3094328704,2009-04-17,07:25:35
39.993698,116.309303,0,217,39920.3094907407,2009-04-17,07:25:40
39.993234,116.309321,0,234,39920.3095486111,2009-04-17,07:25:45
39.992962,116.309289,0,234,39920.3096064815,2009-04-17,07:25:50
39.992922,116.30933,0,218,39920.3096643519,2009-04-17,07:25:55
39.992922,116.30933,0,218,39920.3096990741,2009-04-17,07:25:58
39.992919,116.309334,0,211,39920.3097222222,2009-04-17,07:26:00
39.99286,116.309389,0,204,39920.3097800926,2009-04-17,07:26:05
39.992672,116.309486,0,195,39920.309837963,2009-04-17,07:26:10
39.992457,116.309497,0,190,39920.3098958333,2009-04-17,07:26:15
39.992234,116.309519,0,187,39920.3099537037,2009-04-17,07:26:20
39.992062,116.309558,0,190,39920.3100115741,2009-04-17,07:26:25
39.991943,116.309576,0,187,39920.3100694444,2009-04-17,07:26:30
39.991933,116.309577,0,184,39920.3101273148,2009-04-17,07:26:35
39.991936,116.309577,0,184,39920.3101851852,2009-04-17,07:26:40
39.991934,116.309578,0,182,39920.3102430556,2009-04-17,07:26:45
39.991933,116.309577,0,182,39920.3103009259,2009-04-17,07:26:50
39.991932,116.309576,0,182,39920.3103587963,2009-04-17,07:26:55
39.991932,116.309576,0,182,39920.3103935185,2009-04-17,07:26:58
39.991936,116.309574,0,181,39920.3104166667,2009-04-17,07:27:00
39.991946,116.309572,0,181,39920.310474537,2009-04-17,07:27:05
39.991951,116.30957,0,181,39920.3105324074,2009-04-17,07:27:10
39.991953,116.309569,0,181,39920.3105902778,2009-04-17,07:27:15
39.991953,116.309568,0,180,39920.3106481481,2009-04-17,07:27:20
39.99195,116.309569,0,180,39920.3107060185,2009-04-17,07:27:25
39.991946,116.30957,0,180,39920.3107638889,2009-04-17,07:27:30
39.991948,116.30957,0,180,39920.3108217593,2009-04-17,07:27:35
39.991952,116.30957,0,180,39920.3108796296,2009-04-17,07:27:40
39.991954,116.30957,0,180,39920.3109375,2009-04-17,07:27:45
39.991956,116.309571,0,179,39920.3109953704,2009-04-17,07:27:50
39.991953,116.309572,0,178,39920.3110532407,2009-04-17,07:27:55
39.991951,116.309572,0,178,39920.3111111111,2009-04-17,07:28:00
39.991956,116.309572,0,177,39920.3111689815,2009-04-17,07:28:05
39.991962,116.309571,0,176,39920.3112268519,2009-04-17,07:28:10
39.991965,116.309571,0,175,39920.3112847222,2009-04-17,07:28:15
39.991968,116.30957,0,174,39920.3113425926,2009-04-17,07:28:20
39.991968,116.30957,0,174,39920.3113773148,2009-04-17,07:28:23
39.991969,116.30957,0,172,39920.311400463,2009-04-17,07:28:25
39.991909,116.309588,0,170,39920.3114583333,2009-04-17,07:28:30
39.991683,116.309614,0,166,39920.3115162037,2009-04-17,07:28:35
39.991491,116.309664,0,167,39920.3115740741,2009-04-17,07:28:40
39.991218,116.309686,0,172,39920.3116319444,2009-04-17,07:28:45
39.991013,116.30979,0,183,39920.3116898148,2009-04-17,07:28:50
39.990917,116.309906,0,184,39920.3117476852,2009-04-17,07:28:55
39.990876,116.310014,0,185,39920.3118055556,2009-04-17,07:29:00
39.990842,116.310246,0,187,39920.3118634259,2009-04-17,07:29:05
39.990831,116.310832,0,187,39920.3119212963,2009-04-17,07:29:10
39.990877,116.311619,0,178,39920.3119791667,2009-04-17,07:29:15
39.990922,116.312474,0,178,39920.312037037,2009-04-17,07:29:20
39.990963,116.313341,0,180,39920.3120949074,2009-04-17,07:29:25
39.990982,116.314118,0,164,39920.3121527778,2009-04-17,07:29:30
39.990998,116.314565,0,153,39920.3122106481,2009-04-17,07:29:35
39.991029,116.314768,0,159,39920.3122685185,2009-04-17,07:29:40
39.991027,116.314767,0,161,39920.3123263889,2009-04-17,07:29:45
39.991027,116.314759,0,162,39920.3123842593,2009-04-17,07:29:50
39.991028,116.314763,0,162,39920.3124421296,2009-04-17,07:29:55
39.991029,116.314764,0,162,39920.3125,2009-04-17,07:30:00
39.99103,116.314764,0,162,39920.3125578704,2009-04-17,07:30:05
39.991031,116.314766,0,163,39920.3126157407,2009-04-17,07:30:10
39.991031,116.314766,0,163,39920.312650463,2009-04-17,07:30:13
39.991031,116.314764,0,163,39920.3126736111,2009-04-17,07:30:15
39.991068,116.314959,0,172,39920.3127314815,2009-04-17,07:30:20
39.991107,116.315355,0,170,39920.3127893518,2009-04-17,07:30:25
39.991118,116.315892,0,167,39920.3128472222,2009-04-17,07:30:30
39.991153,116.316558,0,163,39920.3129050926,2009-04-17,07:30:35
39.991174,116.317154,0,152,39920.312962963,2009-04-17,07:30:40
39.991207,116.317868,0,163,39920.3130208333,2009-04-17,07:30:45
39.99124,116.318719,0,166,39920.3130787037,2009-04-17,07:30:50
39.991283,116.31965,0,177,39920.3131365741,2009-04-17,07:30:55
39.991303,116.320617,0,181,39920.3131944444,2009-04-17,07:31:00
39.991334,116.321497,0,195,39920.3132523148,2009-04-17,07:31:05
39.991366,116.322481,0,204,39920.3133101852,2009-04-17,07:31:10
39.991426,116.323406,0,213,39920.3133680556,2009-04-17,07:31:15
39.991445,116.32422,0,219,39920.3134259259,2009-04-17,07:31:20
39.991468,116.325061,0,216,39920.3134837963,2009-04-17,07:31:25
39.991468,116.325711,0,210,39920.3135416667,2009-04-17,07:31:30
39.991501,116.326114,0,209,39920.313599537,2009-04-17,07:31:35
39.991473,116.326226,0,205,39920.3136574074,2009-04-17,07:31:40
39.991453,116.326233,0,205,39920.3137152778,2009-04-17,07:31:45
39.991454,116.326245,0,207,39920.3137731481,2009-04-17,07:31:50
39.991435,116.326292,0,206,39920.3138310185,2009-04-17,07:31:55
39.991421,116.326307,0,203,39920.3138888889,2009-04-17,07:32:00
39.991421,116.326307,0,203,39920.3139467593,2009-04-17,07:32:05
39.991421,116.326307,0,203,39920.3139814815,2009-04-17,07:32:08
39.991422,116.326308,0,203,39920.3140046296,2009-04-17,07:32:10
39.991432,116.326322,0,201,39920.3140625,2009-04-17,07:32:15
39.991439,116.326312,0,196,39920.3141203704,2009-04-17,07:32:20
39.991445,116.326295,0,194,39920.3141782407,2009-04-17,07:32:25
39.991446,116.326296,0,195,39920.3142361111,2009-04-17,07:32:30
39.991446,116.326299,0,195,39920.3142939815,2009-04-17,07:32:35
39.991446,116.326296,0,195,39920.3143518518,2009-04-17,07:32:40
39.991445,116.326296,0,195,39920.3144097222,2009-04-17,07:32:45
39.991445,116.326296,0,195,39920.3144444444,2009-04-17,07:32:48
39.991445,116.326297,0,195,39920.3144675926,2009-04-17,07:32:50
39.991468,116.326496,0,188,39920.314525463,2009-04-17,07:32:55
39.991695,116.326658,0,172,39920.3145833333,2009-04-17,07:33:00
39.992105,116.326697,0,158,39920.3146412037,2009-04-17,07:33:05
39.992392,116.326719,0,143,39920.3146990741,2009-04-17,07:33:10
39.992465,116.326724,0,139,39920.3147569444,2009-04-17,07:33:15
39.992486,116.326722,0,139,39920.3148148148,2009-04-17,07:33:20
39.992567,116.326742,0,142,39920.3148726852,2009-04-17,07:33:25
39.992702,116.326776,0,140,39920.3149305556,2009-04-17,07:33:30
39.992903,116.326752,0,138,39920.3149884259,2009-04-17,07:33:35
39.993118,116.326718,0,134,39920.3150462963,2009-04-17,07:33:40
39.993401,116.326711,0,135,39920.3151041667,2009-04-17,07:33:45
39.993666,116.326699,0,129,39920.315162037,2009-04-17,07:33:50
39.993819,116.326684,0,123,39920.3152199074,2009-04-17,07:33:55
39.993946,116.326719,0,129,39920.3152777778,2009-04-17,07:34:00
39.994049,116.326796,0,135,39920.3153356481,2009-04-17,07:34:05
39.994194,116.327003,0,158,39920.3153935185,2009-04-17,07:34:10
39.994423,116.327296,0,162,39920.3154513889,2009-04-17,07:34:15
39.994671,116.327609,0,154,39920.3155092593,2009-04-17,07:34:20
39.994888,116.327858,0,157,39920.3155671296,2009-04-17,07:34:25
39.995072,116.328064,0,152,39920.315625,2009-04-17,07:34:30
39.995328,116.328395,0,157,39920.3156828704,2009-04-17,07:34:35
39.99562,116.328748,0,161,39920.3157407407,2009-04-17,07:34:40
39.995965,116.32909,0,164,39920.3157986111,2009-04-17,07:34:45
39.996276,116.329489,0,166,39920.3158564815,2009-04-17,07:34:50
39.99655,116.329902,0,180,39920.3159143519,2009-04-17,07:34:55
39.996831,116.330256,0,202,39920.3159722222,2009-04-17,07:35:00
39.997102,116.330638,0,221,39920.3160300926,2009-04-17,07:35:05
39.997329,116.330959,0,228,39920.316087963,2009-04-17,07:35:10
39.997514,116.331081,0,210,39920.3161458333,2009-04-17,07:35:15
39.997877,116.331072,0,181,39920.3162037037,2009-04-17,07:35:20
39.998313,116.331009,0,156,39920.3162615741,2009-04-17,07:35:25
39.998785,116.330996,0,164,39920.3163194444,2009-04-17,07:35:30
39.999301,116.330977,0,161,39920.3163773148,2009-04-17,07:35:35
39.999839,116.330959,0,151,39920.3164351852,2009-04-17,07:35:40
40.000451,116.330925,0,142,39920.3164930556,2009-04-17,07:35:45
40.001088,116.330895,0,129,39920.3165509259,2009-04-17,07:35:50
40.001747,116.330854,0,122,39920.3166087963,2009-04-17,07:35:55
40.002387,116.330838,0,122,39920.3166666667,2009-04-17,07:36:00
40.003003,116.330814,0,118,39920.316724537,2009-04-17,07:36:05
40.003663,116.330772,0,115,39920.3167824074,2009-04-17,07:36:10
40.004304,116.330744,0,115,39920.3168402778,2009-04-17,07:36:15
40.004961,116.33073,0,113,39920.3168981481,2009-04-17,07:36:20
40.005619,116.330704,0,111,39920.3169560185,2009-04-17,07:36:25
40.006263,116.330626,0,118,39920.3170138889,2009-04-17,07:36:30
40.006883,116.330383,0,113,39920.3170717593,2009-04-17,07:36:35
40.007415,116.330088,0,113,39920.3171296296,2009-04-17,07:36:40
40.007822,116.329727,0,117,39920.3171875,2009-04-17,07:36:45
40.007992,116.3296,0,125,39920.3172453704,2009-04-17,07:36:50
40.007991,116.329574,0,127,39920.3173032407,2009-04-17,07:36:55
40.007994,116.329572,0,127,39920.3173611111,2009-04-17,07:37:00
40.007992,116.329575,0,128,39920.3174189815,2009-04-17,07:37:05
40.007992,116.329575,0,128,39920.3174537037,2009-04-17,07:37:08
40.007997,116.329568,0,129,39920.3174768519,2009-04-17,07:37:10
40.007892,116.329504,0,129,39920.3175347222,2009-04-17,07:37:15
40.007848,116.329513,0,131,39920.3175925926,2009-04-17,07:37:20
40.007842,116.329509,0,131,39920.317650463,2009-04-17,07:37:25
40.007842,116.329509,0,131,39920.3177083333,2009-04-17,07:37:30
40.007844,116.329506,0,131,39920.3177662037,2009-04-17,07:37:35
40.007844,116.329506,0,131,39920.3178240741,2009-04-17,07:37:40
40.007842,116.329507,0,131,39920.3178819444,2009-04-17,07:37:45
40.007841,116.329507,0,132,39920.3179398148,2009-04-17,07:37:50
40.007839,116.329508,0,132,39920.3179976852,2009-04-17,07:37:55
40.007839,116.329508,0,132,39920.3180555556,2009-04-17,07:38:00
40.007839,116.329508,0,132,39920.3180902778,2009-04-17,07:38:03
40.007839,116.329507,0,132,39920.3181134259,2009-04-17,07:38:05
40.007846,116.329493,0,131,39920.3181712963,2009-04-17,07:38:10
40.007884,116.329445,0,131,39920.3182291667,2009-04-17,07:38:15
40.007924,116.329399,0,132,39920.318287037,2009-04-17,07:38:20
40.007955,116.329356,0,131,39920.3183449074,2009-04-17,07:38:25
40.007975,116.32929,0,132,39920.3184027778,2009-04-17,07:38:30
40.007974,116.329244,0,129,39920.3184606481,2009-04-17,07:38:35
40.00797,116.329196,0,131,39920.3185185185,2009-04-17,07:38:40
40.007979,116.329118,0,132,39920.3185763889,2009-04-17,07:38:45
40.00799,116.329067,0,130,39920.3186342593,2009-04-17,07:38:50
40.007999,116.328986,0,128,39920.3186921296,2009-04-17,07:38:55
40.008018,116.328782,0,117,39920.31875,2009-04-17,07:39:00
40.008064,116.328705,0,113,39920.3188078704,2009-04-17,07:39:05
40.008079,116.328613,0,108,39920.3188657407,2009-04-17,07:39:10
40.008092,116.328554,0,108,39920.3189236111,2009-04-17,07:39:15
40.008106,116.328488,0,106,39920.3189814815,2009-04-17,07:39:20
40.008117,116.328412,0,107,39920.3190393519,2009-04-17,07:39:25
40.008142,116.328303,0,108,39920.3190972222,2009-04-17,07:39:30
40.008128,116.328213,0,109,39920.3191550926,2009-04-17,07:39:35
40.00814,116.328139,0,108,39920.319212963,2009-04-17,07:39:40
40.008144,116.328052,0,109,39920.3192708333,2009-04-17,07:39:45
40.008153,116.327944,0,109,39920.3193287037,2009-04-17,07:39:50
40.008168,116.327846,0,112,39920.3193865741,2009-04-17,07:39:55
40.008193,116.327804,0,108,39920.3194444444,2009-04-17,07:40:00
40.008215,116.327746,0,107,39920.3195023148,2009-04-17,07:40:05
40.008255,116.327692,0,107,39920.3195601852,2009-04-17,07:40:10
40.00829,116.327639,0,108,39920.3196180556,2009-04-17,07:40:15
40.00833,116.327605,0,109,39920.3196759259,2009-04-17,07:40:20
40.008347,116.327549,0,104,39920.3197337963,2009-04-17,07:40:25
40.008356,116.327469,0,102,39920.3197916667,2009-04-17,07:40:30
40.008384,116.327378,0,107,39920.319849537,2009-04-17,07:40:35
40.008428,116.327318,0,114,39920.3199074074,2009-04-17,07:40:40
40.008475,116.327285,0,116,39920.3199652778,2009-04-17,07:40:45
40.00851,116.327233,0,123,39920.3200231481,2009-04-17,07:40:50
40.008558,116.327176,0,125,39920.3200810185,2009-04-17,07:40:55
40.008597,116.327137,0,131,39920.3201388889,2009-04-17,07:41:00
40.008612,116.327177,0,134,39920.3201967593,2009-04-17,07:41:05
40.008611,116.327251,0,137,39920.3202546296,2009-04-17,07:41:10
40.008609,116.327285,0,145,39920.3203125,2009-04-17,07:41:15
40.008639,116.327369,0,148,39920.3203703704,2009-04-17,07:41:20
40.008683,116.327477,0,144,39920.3204282407,2009-04-17,07:41:25
40.008713,116.327543,0,143,39920.3204861111,2009-04-17,07:41:30
40.00873,116.327565,0,145,39920.3205439815,2009-04-17,07:41:35
40.00873,116.327554,0,145,39920.3206018518,2009-04-17,07:41:40
40.00873,116.327554,0,145,39920.3206365741,2009-04-17,07:41:43
40.008731,116.327552,0,146,39920.3206597222,2009-04-17,07:41:45
40.008716,116.327554,0,147,39920.3207175926,2009-04-17,07:41:50
40.008681,116.32756,0,147,39920.320775463,2009-04-17,07:41:55
40.008664,116.327524,0,147,39920.3208333333,2009-04-17,07:42:00
40.008672,116.327502,0,147,39920.3208912037,2009-04-17,07:42:05
40.008672,116.327502,0,147,39920.3209259259,2009-04-17,07:42:08
40.008671,116.327496,0,147,39920.3209490741,2009-04-17,07:42:10
40.008621,116.327486,0,145,39920.3211805556,2009-04-17,07:42:30
40.008572,116.327513,0,145,39920.3212384259,2009-04-17,07:42:35
40.008603,116.327544,0,144,39920.3212962963,2009-04-17,07:42:40
40.008813,116.327544,0,142,39920.3213541667,2009-04-17,07:42:45
40.008883,116.32754,0,141,39920.321412037,2009-04-17,07:42:50
40.008963,116.327538,0,141,39920.3214699074,2009-04-17,07:42:55
40.009039,116.327528,0,141,39920.3215277778,2009-04-17,07:43:00
40.009037,116.32754,0,141,39920.3215856481,2009-04-17,07:43:05
40.008611,116.328127,0,190,39920.3224537037,2009-04-17,07:44:20
40.008553,116.328101,0,177,39920.3225115741,2009-04-17,07:44:25
40.009125,116.32796,0,150,39920.3226273148,2009-04-17,07:44:35
40.00919,116.327931,0,147,39920.3226851852,2009-04-17,07:44:40
40.00919,116.327931,0,147,39920.3227199074,2009-04-17,07:44:43
40.009182,116.327937,0,147,39920.3227430556,2009-04-17,07:44:45
40.009095,116.327906,0,145,39920.3228009259,2009-04-17,07:44:50
40.00904,116.327879,0,144,39920.3228587963,2009-04-17,07:44:55
40.00903,116.327884,0,144,39920.3229166667,2009-04-17,07:45:00
40.00902,116.327891,0,144,39920.322974537,2009-04-17,07:45:05
40.009011,116.327897,0,144,39920.3230324074,2009-04-17,07:45:10
40.009002,116.327902,0,144,39920.3230902778,2009-04-17,07:45:15
40.008991,116.327906,0,144,39920.3231481481,2009-04-17,07:45:20
40.008888,116.327828,0,144,39920.3232060185,2009-04-17,07:45:25
40.008795,116.327782,0,144,39920.3232638889,2009-04-17,07:45:30
40.008765,116.327787,0,143,39920.3233217593,2009-04-17,07:45:35
40.008743,116.327804,0,143,39920.3233796296,2009-04-17,07:45:40
40.008743,116.327804,0,143,39920.3234143518,2009-04-17,07:45:43
40.00875,116.327807,0,143,39920.3234375,2009-04-17,07:45:45
40.008305,116.327068,0,265,39920.3246527778,2009-04-17,07:47:30
40.008379,116.326928,0,199,39920.3247106481,2009-04-17,07:47:35
40.008443,116.327159,0,198,39920.3247685185,2009-04-17,07:47:40
40.008493,116.327333,0,200,39920.3248263889,2009-04-17,07:47:45
40.008497,116.327505,0,200,39920.3248842593,2009-04-17,07:47:50
40.008515,116.327592,0,200,39920.3249421296,2009-04-17,07:47:55
40.008524,116.327612,0,194,39920.325,2009-04-17,07:48:00
40.008602,116.327605,0,190,39920.3250578704,2009-04-17,07:48:05
40.008684,116.327617,0,188,39920.3251157407,2009-04-17,07:48:10
40.008693,116.327654,0,189,39920.3251736111,2009-04-17,07:48:15
40.008693,116.327654,0,189,39920.3252083333,2009-04-17,07:48:18
40.008685,116.32765,0,190,39920.3252314815,2009-04-17,07:48:20
40.008606,116.327678,0,193,39920.3252893519,2009-04-17,07:48:25
40.008545,116.327695,0,189,39920.3253472222,2009-04-17,07:48:30
40.008581,116.327676,0,192,39920.3254050926,2009-04-17,07:48:35
40.008612,116.327687,0,192,39920.325462963,2009-04-17,07:48:40
40.008698,116.327715,0,191,39920.3255208333,2009-04-17,07:48:45
40.008719,116.327792,0,188,39920.3255787037,2009-04-17,07:48:50
40.008702,116.327842,0,185,39920.3256365741,2009-04-17,07:48:55
40.008693,116.327872,0,183,39920.3256944444,2009-04-17,07:49:00
40.00867,116.327883,0,182,39920.3257523148,2009-04-17,07:49:05
40.008639,116.32786,0,180,39920.3258101852,2009-04-17,07:49:10
40.00857,116.32784,0,180,39920.3258680556,2009-04-17,07:49:15
40.00859,116.327883,0,180,39920.3259259259,2009-04-17,07:49:20
40.008607,116.327948,0,180,39920.3259837963,2009-04-17,07:49:25
40.008629,116.328024,0,179,39920.3260416667,2009-04-17,07:49:30
40.008682,116.328082,0,179,39920.326099537,2009-04-17,07:49:35
40.008705,116.328115,0,180,39920.3261574074,2009-04-17,07:49:40
40.00868,116.328058,0,181,39920.3262152778,2009-04-17,07:49:45
40.00862,116.327827,0,182,39920.3262731481,2009-04-17,07:49:50
40.00853,116.327553,0,183,39920.3263310185,2009-04-17,07:49:55
40.008495,116.327555,0,182,39920.3263888889,2009-04-17,07:50:00
40.008462,116.327629,0,181,39920.3264467593,2009-04-17,07:50:05
40.008546,116.327921,0,180,39920.3265046296,2009-04-17,07:50:10
40.008638,116.328148,0,178,39920.3265625,2009-04-17,07:50:15
40.008766,116.328409,0,176,39920.3266203704,2009-04-17,07:50:20
40.008832,116.328669,0,175,39920.3266782407,2009-04-17,07:50:25
40.008814,116.328777,0,173,39920.3267361111,2009-04-17,07:50:30
40.008332,116.327832,0,205,39920.3286458333,2009-04-17,07:53:15
40.008176,116.327809,0,359,39920.3287037037,2009-04-17,07:53:20
40.008156,116.32782,0,365,39920.3287615741,2009-04-17,07:53:25
40.008154,116.327834,0,358,39920.3288194444,2009-04-17,07:53:30
40.008158,116.327845,0,335,39920.3288773148,2009-04-17,07:53:35
40.008191,116.327898,0,312,39920.3289351852,2009-04-17,07:53:40
40.008208,116.327934,0,263,39920.3289930556,2009-04-17,07:53:45
40.008224,116.32792,0,215,39920.3290509259,2009-04-17,07:53:50
40.008254,116.327871,0,189,39920.3291087963,2009-04-17,07:53:55
40.008279,116.327829,0,188,39920.3291666667,2009-04-17,07:54:00
40.00832,116.327794,0,188,39920.329224537,2009-04-17,07:54:05
40.008322,116.327803,0,189,39920.3292824074,2009-04-17,07:54:10
40.008357,116.327816,0,192,39920.3293402778,2009-04-17,07:54:15
40.008377,116.327808,0,193,39920.3293981481,2009-04-17,07:54:20
40.008402,116.327798,0,195,39920.3294560185,2009-04-17,07:54:25
40.008482,116.327809,0,196,39920.3295138889,2009-04-17,07:54:30
40.00859,116.327819,0,197,39920.3295717593,2009-04-17,07:54:35
40.008722,116.327816,0,198,39920.3296296296,2009-04-17,07:54:40
40.008821,116.327798,0,198,39920.3296875,2009-04-17,07:54:45
40.008858,116.327741,0,199,39920.3297453704,2009-04-17,07:54:50
40.008908,116.327611,0,201,39920.3298032407,2009-04-17,07:54:55
40.008929,116.327463,0,203,39920.3298611111,2009-04-17,07:55:00
40.00894,116.327405,0,204,39920.3299189815,2009-04-17,07:55:05
40.008963,116.327375,0,206,39920.3299768518,2009-04-17,07:55:10
40.009011,116.32737,0,206,39920.3300347222,2009-04-17,07:55:15
40.009051,116.327387,0,205,39920.3300925926,2009-04-17,07:55:20
40.009113,116.327394,0,200,39920.330150463,2009-04-17,07:55:25
40.009104,116.327461,0,192,39920.3302083333,2009-04-17,07:55:30
40.009037,116.327532,0,188,39920.3302662037,2009-04-17,07:55:35
40.009037,116.327532,0,188,39920.3303009259,2009-04-17,07:55:38
40.009033,116.327536,0,186,39920.3303240741,2009-04-17,07:55:40
40.008996,116.327536,0,185,39920.3303819444,2009-04-17,07:55:45
40.008981,116.327536,0,184,39920.3304398148,2009-04-17,07:55:50
40.008975,116.327557,0,183,39920.3304976852,2009-04-17,07:55:55
40.008946,116.327591,0,183,39920.3305555556,2009-04-17,07:56:00
40.008931,116.327656,0,183,39920.3306134259,2009-04-17,07:56:05
40.008896,116.327707,0,182,39920.3306712963,2009-04-17,07:56:10
40.008874,116.327769,0,183,39920.3307291667,2009-04-17,07:56:15
40.008858,116.327724,0,183,39920.330787037,2009-04-17,07:56:20
40.008893,116.327646,0,185,39920.3308449074,2009-04-17,07:56:25
40.008913,116.32755,0,189,39920.3309027778,2009-04-17,07:56:30
40.008942,116.32746,0,192,39920.3309606481,2009-04-17,07:56:35
40.008949,116.327397,0,194,39920.3310185185,2009-04-17,07:56:40
40.008956,116.327362,0,196,39920.3310763889,2009-04-17,07:56:45
40.008978,116.327305,0,199,39920.3311342593,2009-04-17,07:56:50
40.008978,116.32732,0,201,39920.3311921296,2009-04-17,07:56:55
40.008946,116.327408,0,202,39920.33125,2009-04-17,07:57:00
40.008886,116.327638,0,200,39920.3313078704,2009-04-17,07:57:05
40.008652,116.327872,0,200,39920.3313657407,2009-04-17,07:57:10
40.008588,116.327971,0,200,39920.3314236111,2009-04-17,07:57:15
40.008532,116.328075,0,201,39920.3314814815,2009-04-17,07:57:20
40.008479,116.328162,0,202,39920.3315393519,2009-04-17,07:57:25
40.008437,116.328308,0,204,39920.3315972222,2009-04-17,07:57:30
40.008377,116.328436,0,207,39920.3316550926,2009-04-17,07:57:35
40.008359,116.328518,0,208,39920.331712963,2009-04-17,07:57:40
40.008337,116.328544,0,210,39920.3317708333,2009-04-17,07:57:45
40.008312,116.328509,0,213,39920.3318287037,2009-04-17,07:57:50
40.008296,116.328461,0,214,39920.3318865741,2009-04-17,07:57:55
40.008274,116.328426,0,215,39920.3319444444,2009-04-17,07:58:00
40.008261,116.328454,0,216,39920.3320023148,2009-04-17,07:58:05
40.008261,116.328454,0,216,39920.332037037,2009-04-17,07:58:08
40.00826,116.328454,0,215,39920.3320601852,2009-04-17,07:58:10
40.008267,116.328393,0,216,39920.3321180556,2009-04-17,07:58:15
40.008282,116.3283,0,217,39920.3321759259,2009-04-17,07:58:20
40.009243,116.328004,0,-197,39920.3331597222,2009-04-17,07:59:45
40.009302,116.328064,0,-213,39920.3332175926,2009-04-17,07:59:50
40.009239,116.328033,0,-148,39920.333275463,2009-04-17,07:59:55
40.0087,116.327855,0,34,39920.3333333333,2009-04-17,08:00:00
40.008366,116.327705,0,168,39920.3333912037,2009-04-17,08:00:05
40.008363,116.327686,0,186,39920.3334490741,2009-04-17,08:00:10
40.008377,116.32768,0,194,39920.3335069444,2009-04-17,08:00:15
40.008441,116.327693,0,201,39920.3335648148,2009-04-17,08:00:20
40.008413,116.327723,0,201,39920.3336226852,2009-04-17,08:00:25
40.008603,116.327759,0,202,39920.3336805556,2009-04-17,08:00:30
40.008656,116.327786,0,206,39920.3337384259,2009-04-17,08:00:35
40.008718,116.327787,0,216,39920.3337962963,2009-04-17,08:00:40
40.00875,116.327821,0,227,39920.3338541667,2009-04-17,08:00:45
40.008803,116.32779,0,237,39920.333912037,2009-04-17,08:00:50
40.008889,116.327749,0,244,39920.3339699074,2009-04-17,08:00:55
40.008985,116.327729,0,242,39920.3340277778,2009-04-17,08:01:00
40.009058,116.32773,0,237,39920.3340856481,2009-04-17,08:01:05
40.00912,116.327738,0,230,39920.3341435185,2009-04-17,08:01:10
40.009115,116.327698,0,224,39920.3342013889,2009-04-17,08:01:15
40.009095,116.327642,0,212,39920.3342592593,2009-04-17,08:01:20
40.009092,116.327615,0,202,39920.3343171296,2009-04-17,08:01:25
40.009053,116.327652,0,198,39920.334375,2009-04-17,08:01:30
40.009047,116.327411,0,201,39920.3355324074,2009-04-17,08:03:10
40.009062,116.327346,0,201,39920.3355902778,2009-04-17,08:03:15
40.009124,116.327337,0,203,39920.3356481481,2009-04-17,08:03:20
40.009207,116.327358,0,204,39920.3357060185,2009-04-17,08:03:25
40.009204,116.327395,0,205,39920.3357638889,2009-04-17,08:03:30
40.00914,116.327397,0,206,39920.3358217593,2009-04-17,08:03:35
40.009097,116.32743,0,207,39920.3358796296,2009-04-17,08:03:40
40.009073,116.327559,0,207,39920.3359375,2009-04-17,08:03:45
40.00909,116.327661,0,208,39920.3359953704,2009-04-17,08:03:50
40.009163,116.327912,0,209,39920.3372106481,2009-04-17,08:05:35
40.008902,116.327781,0,206,39920.3372685185,2009-04-17,08:05:40
40.008869,116.327766,0,205,39920.3373263889,2009-04-17,08:05:45
40.008814,116.327697,0,202,39920.3373842593,2009-04-17,08:05:50
40.008802,116.32761,0,201,39920.3374421296,2009-04-17,08:05:55
40.008861,116.327525,0,187,39920.3375,2009-04-17,08:06:00
40.008755,116.327491,0,173,39920.3375578704,2009-04-17,08:06:05
40.00865,116.327522,0,164,39920.3376157407,2009-04-17,08:06:10
40.008619,116.32753,0,163,39920.3376736111,2009-04-17,08:06:15
40.008605,116.327524,0,171,39920.3377314815,2009-04-17,08:06:20
40.008539,116.32754,0,180,39920.3377893518,2009-04-17,08:06:25
40.008514,116.327548,0,187,39920.3378472222,2009-04-17,08:06:30
40.008514,116.327548,0,187,39920.3378819444,2009-04-17,08:06:33
40.008519,116.327548,0,190,39920.3379050926,2009-04-17,08:06:35
40.008509,116.327576,0,193,39920.337962963,2009-04-17,08:06:40
40.008517,116.327599,0,195,39920.3380208333,2009-04-17,08:06:45
40.008522,116.327616,0,196,39920.3380787037,2009-04-17,08:06:50
40.008522,116.327616,0,196,39920.3381134259,2009-04-17,08:06:53
40.00853,116.327614,0,197,39920.3381365741,2009-04-17,08:06:55
40.008578,116.327583,0,201,39920.3381944444,2009-04-17,08:07:00
40.008608,116.32757,0,202,39920.3382523148,2009-04-17,08:07:05
40.009048,116.327808,0,172,39920.3384259259,2009-04-17,08:07:20
40.009081,116.327754,0,160,39920.3384837963,2009-04-17,08:07:25
40.009081,116.327753,0,161,39920.3385416667,2009-04-17,08:07:30
40.009079,116.327757,0,162,39920.338599537,2009-04-17,08:07:35
40.009081,116.327758,0,163,39920.3386574074,2009-04-17,08:07:40
40.009081,116.327758,0,163,39920.3386921296,2009-04-17,08:07:43
40.009084,116.327756,0,163,39920.3387152778,2009-04-17,08:07:45
40.009059,116.327846,0,201,39920.3391782407,2009-04-17,08:08:25
40.009008,116.327656,0,201,39920.3392361111,2009-04-17,08:08:30
40.009047,116.32764,0,202,39920.3392939815,2009-04-17,08:08:35
40.009047,116.32764,0,202,39920.3393287037,2009-04-17,08:08:38
40.009045,116.327639,0,202,39920.3393518519,2009-04-17,08:08:40
40.008971,116.327703,0,198,39920.339525463,2009-04-17,08:08:55
40.008959,116.327754,0,193,39920.3395833333,2009-04-17,08:09:00
40.008907,116.327774,0,201,39920.3396412037,2009-04-17,08:09:05
40.008831,116.32778,0,176,39920.3396990741,2009-04-17,08:09:10
40.008773,116.327782,0,195,39920.3397569444,2009-04-17,08:09:15
40.008797,116.327795,0,197,39920.3398148148,2009-04-17,08:09:20
40.008807,116.327789,0,196,39920.3398726852,2009-04-17,08:09:25
40.008783,116.327788,0,197,39920.3399305556,2009-04-17,08:09:30
40.008753,116.327776,0,197,39920.3399884259,2009-04-17,08:09:35
40.008735,116.327747,0,196,39920.3400462963,2009-04-17,08:09:40
40.008722,116.327717,0,196,39920.3401041667,2009-04-17,08:09:45
40.008691,116.327741,0,196,39920.340162037,2009-04-17,08:09:50
40.008644,116.327777,0,195,39920.3402199074,2009-04-17,08:09:55
40.008569,116.327837,0,195,39920.3402777778,2009-04-17,08:10:00
40.00847,116.327891,0,194,39920.3403356481,2009-04-17,08:10:05
40.008439,116.327883,0,193,39920.3403935185,2009-04-17,08:10:10
40.008422,116.327871,0,193,39920.3404513889,2009-04-17,08:10:15
40.008397,116.327869,0,193,39920.3405092593,2009-04-17,08:10:20
40.008401,116.327849,0,192,39920.3405671296,2009-04-17,08:10:25
40.008404,116.327826,0,192,39920.340625,2009-04-17,08:10:30
40.008439,116.327802,0,192,39920.3406828704,2009-04-17,08:10:35
40.008455,116.327793,0,192,39920.3407407407,2009-04-17,08:10:40
40.008455,116.327793,0,192,39920.340775463,2009-04-17,08:10:43
40.008458,116.32779,0,192,39920.3407986111,2009-04-17,08:10:45
40.008467,116.327784,0,192,39920.3408564815,2009-04-17,08:10:50
40.008512,116.327764,0,192,39920.3409143519,2009-04-17,08:10:55
40.008536,116.327756,0,192,39920.3409722222,2009-04-17,08:11:00
40.008561,116.327732,0,192,39920.3410300926,2009-04-17,08:11:05
40.008576,116.327696,0,192,39920.341087963,2009-04-17,08:11:10
40.008617,116.327696,0,192,39920.3411458333,2009-04-17,08:11:15
40.008672,116.327692,0,192,39920.3412037037,2009-04-17,08:11:20
40.008721,116.327706,0,192,39920.3412615741,2009-04-17,08:11:25
40.008721,116.327731,0,192,39920.3413194444,2009-04-17,08:11:30
40.008721,116.327731,0,192,39920.3413541667,2009-04-17,08:11:33
40.008716,116.327735,0,192,39920.3413773148,2009-04-17,08:11:35
40.008686,116.327745,0,193,39920.3414351852,2009-04-17,08:11:40
40.008692,116.327756,0,193,39920.3414930556,2009-04-17,08:11:45
40.008686,116.327768,0,193,39920.3415509259,2009-04-17,08:11:50
40.008691,116.327781,0,193,39920.3416087963,2009-04-17,08:11:55
40.008674,116.327778,0,194,39920.3416666667,2009-04-17,08:12:00
40.008604,116.327713,0,194,39920.341724537,2009-04-17,08:12:05
40.008571,116.327667,0,195,39920.3417824074,2009-04-17,08:12:10
40.008555,116.327675,0,195,39920.3418402778,2009-04-17,08:12:15
40.008569,116.32767,0,195,39920.3418981481,2009-04-17,08:12:20
40.00857,116.327672,0,195,39920.3419560185,2009-04-17,08:12:25
40.00857,116.327672,0,195,39920.3419907407,2009-04-17,08:12:28
40.008564,116.327679,0,195,39920.3420138889,2009-04-17,08:12:30
40.008554,116.327689,0,195,39920.3420717593,2009-04-17,08:12:35
40.008552,116.327693,0,195,39920.3421296296,2009-04-17,08:12:40
40.008556,116.327691,0,195,39920.3421875,2009-04-17,08:12:45
40.008558,116.327695,0,195,39920.3422453704,2009-04-17,08:12:50
40.008552,116.327699,0,195,39920.3423032407,2009-04-17,08:12:55
40.008552,116.327699,0,195,39920.342337963,2009-04-17,08:12:58
40.008545,116.3277,0,195,39920.3423611111,2009-04-17,08:13:00
40.008499,116.327705,0,207,39920.3424189815,2009-04-17,08:13:05
40.008501,116.32766,0,210,39920.3424768519,2009-04-17,08:13:10
40.00851,116.327595,0,210,39920.3425347222,2009-04-17,08:13:15
40.008496,116.327523,0,211,39920.3425925926,2009-04-17,08:13:20
40.008506,116.327456,0,212,39920.342650463,2009-04-17,08:13:25
40.008529,116.327382,0,212,39920.3427083333,2009-04-17,08:13:30
40.008541,116.32727,0,212,39920.3427662037,2009-04-17,08:13:35
40.008589,116.327141,0,210,39920.3428240741,2009-04-17,08:13:40
40.008658,116.327049,0,207,39920.3428819444,2009-04-17,08:13:45
40.008712,116.326975,0,198,39920.3429398148,2009-04-17,08:13:50
40.00878,116.326914,0,187,39920.3429976852,2009-04-17,08:13:55
40.008808,116.326851,0,178,39920.3430555556,2009-04-17,08:14:00
40.008823,116.326796,0,173,39920.3431134259,2009-04-17,08:14:05
40.008877,116.326778,0,164,39920.3431712963,2009-04-17,08:14:10
40.008934,116.326743,0,158,39920.3432291667,2009-04-17,08:14:15
40.008976,116.326708,0,145,39920.343287037,2009-04-17,08:14:20
40.009014,116.326687,0,135,39920.3433449074,2009-04-17,08:14:25
40.009049,116.32665,0,128,39920.3434027778,2009-04-17,08:14:30
40.009083,116.326624,0,123,39920.3434606481,2009-04-17,08:14:35
40.009103,116.326652,0,118,39920.3435185185,2009-04-17,08:14:40
40.00909,116.326642,0,117,39920.3435763889,2009-04-17,08:14:45
40.009092,116.326642,0,116,39920.3436342593,2009-04-17,08:14:50
40.00909,116.326644,0,115,39920.3436921296,2009-04-17,08:14:55
40.009092,116.326643,0,115,39920.34375,2009-04-17,08:15:00
40.009095,116.326641,0,115,39920.3438078704,2009-04-17,08:15:05
40.009101,116.326636,0,116,39920.3438657407,2009-04-17,08:15:10
40.009104,116.326637,0,116,39920.3439236111,2009-04-17,08:15:15
40.009106,116.32664,0,116,39920.3439814815,2009-04-17,08:15:20
40.009106,116.32664,0,116,39920.3440162037,2009-04-17,08:15:23
40.009106,116.326638,0,119,39920.3440393518,2009-04-17,08:15:25
40.00911,116.326675,0,126,39920.3440972222,2009-04-17,08:15:30
40.009122,116.326689,0,126,39920.3441550926,2009-04-17,08:15:35
40.009128,116.326735,0,129,39920.344212963,2009-04-17,08:15:40
40.009015,116.326725,0,141,39920.3442708333,2009-04-17,08:15:45
40.008968,116.326663,0,146,39920.3443287037,2009-04-17,08:15:50
40.008929,116.326589,0,151,39920.3443865741,2009-04-17,08:15:55
40.008898,116.326518,0,152,39920.3444444444,2009-04-17,08:16:00
40.008843,116.326445,0,154,39920.3445023148,2009-04-17,08:16:05
40.008818,116.326352,0,153,39920.3445601852,2009-04-17,08:16:10
40.00878,116.326323,0,155,39920.3446180556,2009-04-17,08:16:15
40.008771,116.326242,0,155,39920.3446759259,2009-04-17,08:16:20
40.008781,116.326114,0,157,39920.3447337963,2009-04-17,08:16:25
40.0088,116.325963,0,157,39920.3447916667,2009-04-17,08:16:30
40.008804,116.32587,0,153,39920.344849537,2009-04-17,08:16:35
40.008804,116.325771,0,151,39920.3449074074,2009-04-17,08:16:40
40.008814,116.325678,0,143,39920.3449652778,2009-04-17,08:16:45
40.008799,116.325618,0,138,39920.3450231481,2009-04-17,08:16:50
40.008793,116.32554,0,138,39920.3450810185,2009-04-17,08:16:55
40.008788,116.325473,0,135,39920.3451388889,2009-04-17,08:17:00
40.00877,116.32542,0,134,39920.3451967593,2009-04-17,08:17:05
40.008754,116.325356,0,131,39920.3452546296,2009-04-17,08:17:10
40.00876,116.325279,0,128,39920.3453125,2009-04-17,08:17:15
40.008752,116.325198,0,124,39920.3453703704,2009-04-17,08:17:20
40.008745,116.325126,0,122,39920.3454282407,2009-04-17,08:17:25
40.008741,116.32503,0,124,39920.3454861111,2009-04-17,08:17:30
40.008743,116.324963,0,122,39920.3455439815,2009-04-17,08:17:35
40.008728,116.324904,0,121,39920.3456018518,2009-04-17,08:17:40
40.00872,116.324843,0,116,39920.3456597222,2009-04-17,08:17:45
40.008714,116.324806,0,116,39920.3457175926,2009-04-17,08:17:50
40.008709,116.324697,0,116,39920.345775463,2009-04-17,08:17:55
40.008712,116.324621,0,120,39920.3458333333,2009-04-17,08:18:00
40.008687,116.324564,0,123,39920.3458912037,2009-04-17,08:18:05
40.008683,116.324488,0,124,39920.3459490741,2009-04-17,08:18:10
40.008692,116.324398,0,125,39920.3460069444,2009-04-17,08:18:15
40.008687,116.324351,0,126,39920.3460648148,2009-04-17,08:18:20
40.008694,116.324278,0,122,39920.3461226852,2009-04-17,08:18:25
40.008692,116.324212,0,119,39920.3461805556,2009-04-17,08:18:30
40.008681,116.324134,0,129,39920.3462384259,2009-04-17,08:18:35
40.008669,116.324129,0,133,39920.3462962963,2009-04-17,08:18:40
40.008672,116.324127,0,133,39920.3463541667,2009-04-17,08:18:45
40.008672,116.324127,0,133,39920.3463888889,2009-04-17,08:18:48
40.008675,116.324125,0,133,39920.346412037,2009-04-17,08:18:50
40.008675,116.324104,0,132,39920.3464699074,2009-04-17,08:18:55
40.008675,116.324104,0,132,39920.3465046296,2009-04-17,08:18:58
40.008674,116.324101,0,132,39920.3465277778,2009-04-17,08:19:00
40.008645,116.324079,0,133,39920.3465856481,2009-04-17,08:19:05
40.00862,116.324061,0,140,39920.3466435185,2009-04-17,08:19:10
40.008566,116.324064,0,140,39920.3467013889,2009-04-17,08:19:15
40.008513,116.324057,0,138,39920.3467592593,2009-04-17,08:19:20
40.008448,116.324053,0,137,39920.3468171296,2009-04-17,08:19:25
40.008404,116.324045,0,139,39920.346875,2009-04-17,08:19:30
40.008356,116.324053,0,140,39920.3469328704,2009-04-17,08:19:35
40.008291,116.324068,0,139,39920.3469907407,2009-04-17,08:19:40
40.008232,116.324058,0,136,39920.3470486111,2009-04-17,08:19:45
40.008167,116.324057,0,136,39920.3471064815,2009-04-17,08:19:50
40.008112,116.324057,0,138,39920.3471643519,2009-04-17,08:19:55
40.008054,116.324061,0,138,39920.3472222222,2009-04-17,08:20:00
40.008001,116.324076,0,143,39920.3472800926,2009-04-17,08:20:05
40.007945,116.324052,0,151,39920.347337963,2009-04-17,08:20:10
40.007892,116.32403,0,155,39920.3473958333,2009-04-17,08:20:15
40.007839,116.323958,0,153,39920.3474537037,2009-04-17,08:20:20
40.007817,116.323895,0,154,39920.3475115741,2009-04-17,08:20:25
40.007806,116.323823,0,154,39920.3475694444,2009-04-17,08:20:30
40.007802,116.323754,0,152,39920.3476273148,2009-04-17,08:20:35
40.00779,116.323685,0,151,39920.3476851852,2009-04-17,08:20:40
40.007779,116.3236,0,148,39920.3477430556,2009-04-17,08:20:45
40.007781,116.323518,0,149,39920.3478009259,2009-04-17,08:20:50
40.007779,116.323448,0,147,39920.3478587963,2009-04-17,08:20:55
40.007779,116.323371,0,142,39920.3479166667,2009-04-17,08:21:00
40.00777,116.32331,0,139,39920.347974537,2009-04-17,08:21:05
40.007756,116.32325,0,137,39920.3480324074,2009-04-17,08:21:10
40.007744,116.323164,0,135,39920.3480902778,2009-04-17,08:21:15
40.007754,116.323078,0,137,39920.3481481481,2009-04-17,08:21:20
40.007753,116.323008,0,138,39920.3482060185,2009-04-17,08:21:25
40.00775,116.322934,0,143,39920.3482638889,2009-04-17,08:21:30
40.007753,116.322855,0,145,39920.3483217593,2009-04-17,08:21:35
40.00777,116.322771,0,146,39920.3483796296,2009-04-17,08:21:40
40.007797,116.322713,0,147,39920.3484375,2009-04-17,08:21:45
40.007831,116.322664,0,148,39920.3484953704,2009-04-17,08:21:50
40.007894,116.322618,0,146,39920.3485532407,2009-04-17,08:21:55
40.007945,116.322597,0,143,39920.3486111111,2009-04-17,08:22:00
40.007966,116.322579,0,144,39920.3486689815,2009-04-17,08:22:05
40.00801,116.322572,0,146,39920.3487268519,2009-04-17,08:22:10
40.008041,116.322554,0,148,39920.3487847222,2009-04-17,08:22:15
40.008084,116.322539,0,148,39920.3488425926,2009-04-17,08:22:20
40.008138,116.322535,0,148,39920.348900463,2009-04-17,08:22:25
40.008213,116.322523,0,151,39920.3489583333,2009-04-17,08:22:30
40.008281,116.3225,0,152,39920.3490162037,2009-04-17,08:22:35
40.00836,116.32248,0,159,39920.3490740741,2009-04-17,08:22:40
40.008401,116.322467,0,162,39920.3491319444,2009-04-17,08:22:45
40.008425,116.322438,0,165,39920.3491898148,2009-04-17,08:22:50
40.008429,116.322398,0,167,39920.3492476852,2009-04-17,08:22:55
40.00842,116.322375,0,171,39920.3493055556,2009-04-17,08:23:00
40.00842,116.322384,0,174,39920.3493634259,2009-04-17,08:23:05
40.008424,116.322392,0,175,39920.3494212963,2009-04-17,08:23:10
40.008424,116.322392,0,175,39920.3494560185,2009-04-17,08:23:13
40.008422,116.322395,0,176,39920.3494791667,2009-04-17,08:23:15
40.008384,116.322452,0,176,39920.349537037,2009-04-17,08:23:20
40.008356,116.32249,0,176,39920.3495949074,2009-04-17,08:23:25
40.008349,116.322532,0,176,39920.3496527778,2009-04-17,08:23:30
40.008364,116.322604,0,177,39920.3497106481,2009-04-17,08:23:35
40.008392,116.322624,0,177,39920.3497685185,2009-04-17,08:23:40
40.008419,116.322644,0,177,39920.3498263889,2009-04-17,08:23:45
40.008438,116.322649,0,177,39920.3498842593,2009-04-17,08:23:50
40.008438,116.322649,0,177,39920.3499189815,2009-04-17,08:23:53
40.008435,116.322649,0,177,39920.3499421296,2009-04-17,08:23:55
40.008426,116.322654,0,177,39920.35,2009-04-17,08:24:00
40.008417,116.322661,0,177,39920.3500578704,2009-04-17,08:24:05
40.008408,116.322665,0,177,39920.3501157407,2009-04-17,08:24:10
40.008404,116.322611,0,177,39920.3501736111,2009-04-17,08:24:15
40.008385,116.322566,0,177,39920.3502314815,2009-04-17,08:24:20
40.00837,116.322525,0,176,39920.3502893519,2009-04-17,08:24:25
40.008396,116.322451,0,176,39920.3503472222,2009-04-17,08:24:30
40.008415,116.322367,0,176,39920.3504050926,2009-04-17,08:24:35
40.008411,116.322371,0,176,39920.350462963,2009-04-17,08:24:40
40.008411,116.322371,0,176,39920.3504976852,2009-04-17,08:24:43
40.008403,116.322378,0,176,39920.3505208333,2009-04-17,08:24:45
40.008343,116.322468,0,176,39920.3505787037,2009-04-17,08:24:50
40.008348,116.322439,0,176,39920.3506365741,2009-04-17,08:24:55
40.008412,116.322335,0,176,39920.3506944444,2009-04-17,08:25:00
40.008478,116.32251,0,177,39920.3507523148,2009-04-17,08:25:05
40.008514,116.32248,0,177,39920.3508101852,2009-04-17,08:25:10
40.008425,116.322505,0,176,39920.3508680556,2009-04-17,08:25:15
40.008362,116.322543,0,165,39920.3509259259,2009-04-17,08:25:20
40.008324,116.322587,0,159,39920.3509837963,2009-04-17,08:25:25
40.008286,116.322617,0,153,39920.3510416667,2009-04-17,08:25:30
40.008242,116.322656,0,144,39920.351099537,2009-04-17,08:25:35
40.008181,116.322703,0,140,39920.3511574074,2009-04-17,08:25:40
40.008125,116.322722,0,136,39920.3512152778,2009-04-17,08:25:45
40.008067,116.322737,0,134,39920.3512731481,2009-04-17,08:25:50
40.008003,116.322741,0,134,39920.3513310185,2009-04-17,08:25:55
40.00797,116.32275,0,134,39920.3513888889,2009-04-17,08:26:00
40.007921,116.322756,0,136,39920.3514467593,2009-04-17,08:26:05
40.00787,116.322764,0,138,39920.3515046296,2009-04-17,08:26:10
40.007823,116.322769,0,140,39920.3515625,2009-04-17,08:26:15
40.007799,116.322796,0,141,39920.3516203704,2009-04-17,08:26:20
40.007756,116.322802,0,144,39920.3516782407,2009-04-17,08:26:25
40.007691,116.322783,0,148,39920.3517361111,2009-04-17,08:26:30
40.007669,116.322773,0,150,39920.3517939815,2009-04-17,08:26:35
40.007618,116.322783,0,151,39920.3518518518,2009-04-17,08:26:40
40.007611,116.322774,0,151,39920.3519097222,2009-04-17,08:26:45
40.007611,116.322774,0,151,39920.3519444444,2009-04-17,08:26:48
40.007609,116.322776,0,151,39920.3519675926,2009-04-17,08:26:50
40.007648,116.322779,0,152,39920.352025463,2009-04-17,08:26:55
40.007658,116.322936,0,153,39920.3520833333,2009-04-17,08:27:00
40.007667,116.323277,0,154,39920.3521412037,2009-04-17,08:27:05
40.007685,116.323728,0,154,39920.3521990741,2009-04-17,08:27:10
40.007703,116.324073,0,153,39920.3522569444,2009-04-17,08:27:15
40.007583,116.324159,0,151,39920.3523148148,2009-04-17,08:27:20
40.007302,116.324212,0,149,39920.3523726852,2009-04-17,08:27:25
40.006846,116.324212,0,146,39920.3524305556,2009-04-17,08:27:30
40.006329,116.324235,0,145,39920.3524884259,2009-04-17,08:27:35
40.00581,116.324249,0,144,39920.3525462963,2009-04-17,08:27:40
40.00548,116.324266,0,143,39920.3526041667,2009-04-17,08:27:45
40.005352,116.32436,0,143,39920.352662037,2009-04-17,08:27:50
40.005298,116.324605,0,140,39920.3527199074,2009-04-17,08:27:55
40.00529,116.325022,0,140,39920.3527777778,2009-04-17,08:28:00
40.005327,116.325575,0,144,39920.3528356481,2009-04-17,08:28:05
40.005342,116.326112,0,145,39920.3528935185,2009-04-17,08:28:10
40.005359,116.326743,0,146,39920.3529513889,2009-04-17,08:28:15
40.005366,116.327426,0,147,39920.3530092593,2009-04-17,08:28:20
40.0054,116.327844,0,146,39920.3530671296,2009-04-17,08:28:25
40.005573,116.328067,0,142,39920.353125,2009-04-17,08:28:30
40.005905,116.328048,0,142,39920.3531828704,2009-04-17,08:28:35
40.006215,116.328028,0,144,39920.3532407407,2009-04-17,08:28:40
40.006471,116.327933,0,147,39920.3532986111,2009-04-17,08:28:45
40.006767,116.327799,0,152,39920.3533564815,2009-04-17,08:28:50
40.007181,116.327741,0,154,39920.3534143518,2009-04-17,08:28:55
40.007541,116.327713,0,155,39920.3534722222,2009-04-17,08:29:00
40.007762,116.327708,0,162,39920.3535300926,2009-04-17,08:29:05
40.007897,116.327846,0,164,39920.353587963,2009-04-17,08:29:10
40.007938,116.328266,0,166,39920.3536458333,2009-04-17,08:29:15
40.007995,116.32878,0,166,39920.3537037037,2009-04-17,08:29:20
40.008045,116.329193,0,167,39920.3537615741,2009-04-17,08:29:25
40.008044,116.329403,0,167,39920.3538194444,2009-04-17,08:29:30
40.007798,116.329606,0,169,39920.3538773148,2009-04-17,08:29:35
40.0075,116.329852,0,165,39920.3539351852,2009-04-17,08:29:40
40.007089,116.330117,0,158,39920.3539930556,2009-04-17,08:29:45
40.006495,116.330388,0,156,39920.3540509259,2009-04-17,08:29:50
40.005779,116.330614,0,153,39920.3541087963,2009-04-17,08:29:55
40.004949,116.330703,0,145,39920.3541666667,2009-04-17,08:30:00
40.004018,116.330723,0,145,39920.354224537,2009-04-17,08:30:05
40.003069,116.330764,0,143,39920.3542824074,2009-04-17,08:30:10
40.002089,116.330797,0,147,39920.3543402778,2009-04-17,08:30:15
40.001093,116.330835,0,147,39920.3543981481,2009-04-17,08:30:20
40.000123,116.330875,0,144,39920.3544560185,2009-04-17,08:30:25
39.999274,116.330913,0,145,39920.3545138889,2009-04-17,08:30:30
39.998538,116.33093,0,145,39920.3545717593,2009-04-17,08:30:35
39.997959,116.330945,0,145,39920.3546296296,2009-04-17,08:30:40
39.997739,116.330907,0,153,39920.3546875,2009-04-17,08:30:45
39.997703,116.330963,0,161,39920.3547453704,2009-04-17,08:30:50
39.997687,116.330939,0,169,39920.3548032407,2009-04-17,08:30:55
39.997687,116.330939,0,169,39920.354837963,2009-04-17,08:30:58
39.99768,116.330939,0,170,39920.3548611111,2009-04-17,08:31:00
39.997669,116.330939,0,171,39920.3549189815,2009-04-17,08:31:05
39.997665,116.330939,0,172,39920.3549768519,2009-04-17,08:31:10
39.997664,116.330939,0,173,39920.3550347222,2009-04-17,08:31:15
39.997662,116.330939,0,174,39920.3550925926,2009-04-17,08:31:20
39.997663,116.330939,0,174,39920.355150463,2009-04-17,08:31:25
39.997669,116.330938,0,174,39920.3552083333,2009-04-17,08:31:30
39.997677,116.330938,0,173,39920.3552662037,2009-04-17,08:31:35
39.99768,116.330938,0,172,39920.3553240741,2009-04-17,08:31:40
39.997677,116.330938,0,173,39920.3553819444,2009-04-17,08:31:45
39.997673,116.330937,0,175,39920.3554398148,2009-04-17,08:31:50
39.997673,116.330937,0,175,39920.355474537,2009-04-17,08:31:53
39.997679,116.330937,0,176,39920.3554976852,2009-04-17,08:31:55
39.997688,116.330937,0,177,39920.3555555556,2009-04-17,08:32:00
39.997693,116.330936,0,178,39920.3556134259,2009-04-17,08:32:05
39.997696,116.330936,0,180,39920.3556712963,2009-04-17,08:32:10
39.997696,116.330936,0,180,39920.3557060185,2009-04-17,08:32:13
39.997695,116.330937,0,180,39920.3557291667,2009-04-17,08:32:15
39.997633,116.330947,0,182,39920.355787037,2009-04-17,08:32:20
39.99753,116.330955,0,183,39920.3558449074,2009-04-17,08:32:25
39.99729,116.331,0,184,39920.3559027778,2009-04-17,08:32:30
39.996888,116.331029,0,183,39920.3559606481,2009-04-17,08:32:35
39.996409,116.331098,0,182,39920.3560185185,2009-04-17,08:32:40
39.995842,116.331132,0,179,39920.3560763889,2009-04-17,08:32:45
39.99522,116.331173,0,176,39920.3561342593,2009-04-17,08:32:50
39.994521,116.331196,0,173,39920.3561921296,2009-04-17,08:32:55
39.993806,116.331223,0,170,39920.35625,2009-04-17,08:33:00
39.993187,116.331211,0,162,39920.3563078704,2009-04-17,08:33:05
39.992691,116.331067,0,159,39920.3563657407,2009-04-17,08:33:10
39.992234,116.330902,0,153,39920.3564236111,2009-04-17,08:33:15
39.991907,116.330775,0,147,39920.3564814815,2009-04-17,08:33:20
39.991819,116.330672,0,137,39920.3565393519,2009-04-17,08:33:25
39.991867,116.330634,0,126,39920.3565972222,2009-04-17,08:33:30
39.991863,116.330632,0,125,39920.3566550926,2009-04-17,08:33:35
39.991864,116.330631,0,125,39920.356712963,2009-04-17,08:33:40
39.99187,116.330633,0,125,39920.3567708333,2009-04-17,08:33:45
39.991863,116.330629,0,125,39920.3568287037,2009-04-17,08:33:50
39.991863,116.330629,0,125,39920.3568634259,2009-04-17,08:33:53
39.991862,116.330629,0,125,39920.3568865741,2009-04-17,08:33:55
39.99185,116.330627,0,125,39920.3569444444,2009-04-17,08:34:00
39.991828,116.330627,0,125,39920.3570023148,2009-04-17,08:34:05
39.991832,116.330629,0,125,39920.3570601852,2009-04-17,08:34:10
39.991833,116.330629,0,125,39920.3571180556,2009-04-17,08:34:15
39.991833,116.330628,0,126,39920.3571759259,2009-04-17,08:34:20
39.991833,116.330628,0,126,39920.3572106481,2009-04-17,08:34:23
39.991827,116.330629,0,126,39920.3572337963,2009-04-17,08:34:25
39.991814,116.330635,0,126,39920.3572916667,2009-04-17,08:34:30
39.991814,116.330636,0,127,39920.357349537,2009-04-17,08:34:35
39.991812,116.330635,0,127,39920.3574074074,2009-04-17,08:34:40
39.991812,116.330635,0,127,39920.3574421296,2009-04-17,08:34:43
39.991805,116.330633,0,127,39920.3574652778,2009-04-17,08:34:45
39.991762,116.330604,0,129,39920.3575231481,2009-04-17,08:34:50
39.991724,116.330555,0,128,39920.3575810185,2009-04-17,08:34:55
39.991692,116.330517,0,130,39920.3576388889,2009-04-17,08:35:00
39.991664,116.33045,0,132,39920.3576967593,2009-04-17,08:35:05
39.991658,116.330372,0,135,39920.3577546296,2009-04-17,08:35:10
39.99166,116.330295,0,137,39920.3578125,2009-04-17,08:35:15
39.991691,116.330188,0,147,39920.3578703704,2009-04-17,08:35:20
39.991671,116.330112,0,153,39920.3579282407,2009-04-17,08:35:25
39.991657,116.330054,0,157,39920.3579861111,2009-04-17,08:35:30
39.991661,116.329993,0,158,39920.3580439815,2009-04-17,08:35:35
39.991658,116.329961,0,157,39920.3581018519,2009-04-17,08:35:40
39.991665,116.329917,0,156,39920.3581597222,2009-04-17,08:35:45
39.991657,116.32983,0,154,39920.3582175926,2009-04-17,08:35:50
39.991663,116.329756,0,152,39920.358275463,2009-04-17,08:35:55
39.991662,116.329671,0,151,39920.3583333333,2009-04-17,08:36:00
39.991664,116.329593,0,149,39920.3583912037,2009-04-17,08:36:05
39.991681,116.329494,0,147,39920.3584490741,2009-04-17,08:36:10
39.991673,116.329417,0,143,39920.3585069444,2009-04-17,08:36:15
39.991653,116.329351,0,136,39920.3585648148,2009-04-17,08:36:20
39.99164,116.329265,0,137,39920.3586226852,2009-04-17,08:36:25
39.991626,116.329176,0,146,39920.3586805556,2009-04-17,08:36:30
39.991626,116.329104,0,153,39920.3587384259,2009-04-17,08:36:35
39.991608,116.329043,0,165,39920.3587962963,2009-04-17,08:36:40
39.991582,116.32899,0,172,39920.3588541667,2009-04-17,08:36:45
39.991552,116.328916,0,178,39920.358912037,2009-04-17,08:36:50
39.991568,116.328865,0,181,39920.3589699074,2009-04-17,08:36:55
39.991595,116.328861,0,185,39920.3590277778,2009-04-17,08:37:00
39.991617,116.328763,0,185,39920.3590856481,2009-04-17,08:37:05
39.991657,116.328632,0,184,39920.3591435185,2009-04-17,08:37:10
39.991692,116.328591,0,183,39920.3592013889,2009-04-17,08:37:15
39.991699,116.328553,0,182,39920.3592592593,2009-04-17,08:37:20
39.991709,116.328536,0,181,39920.3593171296,2009-04-17,08:37:25
39.991711,116.328536,0,181,39920.359375,2009-04-17,08:37:30
39.991713,116.328535,0,180,39920.3594328704,2009-04-17,08:37:35
39.991716,116.328535,0,179,39920.3594907407,2009-04-17,08:37:40
39.991716,116.328535,0,179,39920.359525463,2009-04-17,08:37:43
39.991712,116.328533,0,179,39920.3595486111,2009-04-17,08:37:45
39.991719,116.328493,0,178,39920.3596064815,2009-04-17,08:37:50
39.991693,116.328427,0,169,39920.3596643518,2009-04-17,08:37:55
39.991691,116.328335,0,159,39920.3597222222,2009-04-17,08:38:00
39.991682,116.328256,0,153,39920.3597800926,2009-04-17,08:38:05
39.991684,116.328193,0,148,39920.359837963,2009-04-17,08:38:10
39.991688,116.328111,0,139,39920.3598958333,2009-04-17,08:38:15
39.991705,116.328041,0,137,39920.3599537037,2009-04-17,08:38:20
39.991685,116.327972,0,129,39920.3600115741,2009-04-17,08:38:25
39.991681,116.327902,0,124,39920.3600694444,2009-04-17,08:38:30
39.991661,116.327782,0,140,39920.3601273148,2009-04-17,08:38:35
39.991652,116.327725,0,138,39920.3601851852,2009-04-17,08:38:40
39.991644,116.327695,0,136,39920.3602430556,2009-04-17,08:38:45
39.991627,116.327652,0,134,39920.3603009259,2009-04-17,08:38:50
39.99163,116.327627,0,133,39920.3603587963,2009-04-17,08:38:55
39.991639,116.327584,0,134,39920.3604166667,2009-04-17,08:39:00
39.991609,116.327485,0,134,39920.360474537,2009-04-17,08:39:05
39.991602,116.327405,0,134,39920.3605324074,2009-04-17,08:39:10
39.991581,116.327318,0,133,39920.3605902778,2009-04-17,08:39:15
39.991565,116.327188,0,130,39920.3606481481,2009-04-17,08:39:20
39.991566,116.327097,0,125,39920.3607060185,2009-04-17,08:39:25
39.991561,116.327063,0,122,39920.3607638889,2009-04-17,08:39:30
39.991545,116.327038,0,119,39920.3608217593,2009-04-17,08:39:35
39.991501,116.327023,0,115,39920.3608796296,2009-04-17,08:39:40
39.991444,116.327044,0,111,39920.3609375,2009-04-17,08:39:45
39.991423,116.327056,0,112,39920.3609953704,2009-04-17,08:39:50
39.991423,116.327056,0,112,39920.3610300926,2009-04-17,08:39:53
39.991418,116.327056,0,112,39920.3610532407,2009-04-17,08:39:55
39.991393,116.327048,0,111,39920.3611111111,2009-04-17,08:40:00
39.991346,116.327049,0,112,39920.3611689815,2009-04-17,08:40:05
39.991288,116.327047,0,116,39920.3612268518,2009-04-17,08:40:10
39.991244,116.32704,0,117,39920.3612847222,2009-04-17,08:40:15
39.99117,116.327051,0,125,39920.3613425926,2009-04-17,08:40:20
39.991103,116.327046,0,134,39920.361400463,2009-04-17,08:40:25
39.99109,116.327048,0,146,39920.3614583333,2009-04-17,08:40:30
39.991062,116.327025,0,148,39920.3615162037,2009-04-17,08:40:35
39.99104,116.327016,0,150,39920.3615740741,2009-04-17,08:40:40
39.990971,116.327028,0,153,39920.3616319444,2009-04-17,08:40:45
39.990912,116.327012,0,155,39920.3616898148,2009-04-17,08:40:50
39.990866,116.327014,0,157,39920.3617476852,2009-04-17,08:40:55
39.990745,116.32706,0,157,39920.3618055556,2009-04-17,08:41:00
39.99064,116.327121,0,158,39920.3618634259,2009-04-17,08:41:05
39.990579,116.32713,0,157,39920.3619212963,2009-04-17,08:41:10
39.990528,116.327172,0,157,39920.3619791667,2009-04-17,08:41:15
39.99047,116.327134,0,153,39920.362037037,2009-04-17,08:41:20
39.99043,116.3271,0,152,39920.3620949074,2009-04-17,08:41:25
39.990359,116.327125,0,151,39920.3621527778,2009-04-17,08:41:30
39.990319,116.327124,0,149,39920.3622106481,2009-04-17,08:41:35
39.990257,116.327091,0,147,39920.3622685185,2009-04-17,08:41:40
39.990206,116.327075,0,145,39920.3623263889,2009-04-17,08:41:45
39.990152,116.327074,0,144,39920.3623842593,2009-04-17,08:41:50
39.990073,116.327047,0,141,39920.3624421296,2009-04-17,08:41:55
39.990039,116.327028,0,141,39920.3625,2009-04-17,08:42:00
39.990014,116.327034,0,141,39920.3625578704,2009-04-17,08:42:05
39.989942,116.327022,0,139,39920.3626157407,2009-04-17,08:42:10
39.9899,116.327017,0,139,39920.3626736111,2009-04-17,08:42:15
39.989857,116.327037,0,140,39920.3627314815,2009-04-17,08:42:20
39.989789,116.327048,0,136,39920.3627893519,2009-04-17,08:42:25
39.989726,116.327063,0,136,39920.3628472222,2009-04-17,08:42:30
39.989672,116.327066,0,137,39920.3629050926,2009-04-17,08:42:35
39.989608,116.327066,0,131,39920.362962963,2009-04-17,08:42:40
39.989524,116.327055,0,134,39920.3630208333,2009-04-17,08:42:45
39.989474,116.327062,0,137,39920.3630787037,2009-04-17,08:42:50
39.989429,116.327066,0,140,39920.3631365741,2009-04-17,08:42:55
39.989389,116.327056,0,138,39920.3631944444,2009-04-17,08:43:00
39.989341,116.327052,0,139,39920.3632523148,2009-04-17,08:43:05
39.989287,116.327043,0,139,39920.3633101852,2009-04-17,08:43:10
39.989214,116.327064,0,141,39920.3633680556,2009-04-17,08:43:15
39.98915,116.327079,0,142,39920.3634259259,2009-04-17,08:43:20
39.989083,116.327088,0,141,39920.3634837963,2009-04-17,08:43:25
39.989024,116.327083,0,140,39920.3635416667,2009-04-17,08:43:30
39.988988,116.327095,0,140,39920.363599537,2009-04-17,08:43:35
39.988937,116.32709,0,138,39920.3636574074,2009-04-17,08:43:40
39.988874,116.327088,0,136,39920.3637152778,2009-04-17,08:43:45
39.9888,116.32708,0,134,39920.3637731481,2009-04-17,08:43:50
39.988743,116.327083,0,133,39920.3638310185,2009-04-17,08:43:55
39.988691,116.327091,0,130,39920.3638888889,2009-04-17,08:44:00
39.988654,116.327103,0,127,39920.3639467593,2009-04-17,08:44:05
39.988599,116.327097,0,124,39920.3640046296,2009-04-17,08:44:10
39.988535,116.327092,0,122,39920.3640625,2009-04-17,08:44:15
39.98848,116.327086,0,122,39920.3641203704,2009-04-17,08:44:20
39.988418,116.327085,0,117,39920.3641782407,2009-04-17,08:44:25
39.98836,116.327107,0,122,39920.3642361111,2009-04-17,08:44:30
39.988315,116.327112,0,127,39920.3642939815,2009-04-17,08:44:35
39.988264,116.327098,0,140,39920.3643518519,2009-04-17,08:44:40
39.988205,116.327097,0,142,39920.3644097222,2009-04-17,08:44:45
39.988162,116.327083,0,146,39920.3644675926,2009-04-17,08:44:50
39.988105,116.327074,0,148,39920.364525463,2009-04-17,08:44:55
39.988068,116.327071,0,153,39920.3645833333,2009-04-17,08:45:00
39.988023,116.327078,0,156,39920.3646412037,2009-04-17,08:45:05
39.987942,116.32711,0,158,39920.3646990741,2009-04-17,08:45:10
39.987866,116.32713,0,157,39920.3647569444,2009-04-17,08:45:15
39.987799,116.327132,0,157,39920.3648148148,2009-04-17,08:45:20
39.987747,116.327129,0,158,39920.3648726852,2009-04-17,08:45:25
39.987686,116.32713,0,158,39920.3649305556,2009-04-17,08:45:30
39.987638,116.32714,0,156,39920.3649884259,2009-04-17,08:45:35
39.987585,116.32713,0,157,39920.3650462963,2009-04-17,08:45:40
39.987533,116.327097,0,158,39920.3651041667,2009-04-17,08:45:45
39.987465,116.327131,0,155,39920.365162037,2009-04-17,08:45:50
39.987422,116.327136,0,149,39920.3652199074,2009-04-17,08:45:55
39.987372,116.327137,0,157,39920.3652777778,2009-04-17,08:46:00
39.987331,116.327143,0,160,39920.3653356481,2009-04-17,08:46:05
39.987279,116.327164,0,172,39920.3653935185,2009-04-17,08:46:10
39.987239,116.32718,0,168,39920.3654513889,2009-04-17,08:46:15
39.987224,116.327221,0,171,39920.3655092593,2009-04-17,08:46:20
39.987185,116.327243,0,173,39920.3655671296,2009-04-17,08:46:25
39.987133,116.327252,0,175,39920.365625,2009-04-17,08:46:30
39.987098,116.327231,0,176,39920.3656828704,2009-04-17,08:46:35
39.987081,116.327232,0,176,39920.3657407407,2009-04-17,08:46:40
39.987108,116.327275,0,178,39920.3657986111,2009-04-17,08:46:45
39.986924,116.32749,0,180,39920.3658564815,2009-04-17,08:46:50
39.986832,116.327698,0,182,39920.3659143519,2009-04-17,08:46:55
39.98679,116.327658,0,190,39920.3659722222,2009-04-17,08:47:00
39.986756,116.327518,0,187,39920.3660300926,2009-04-17,08:47:05
39.986724,116.327417,0,186,39920.366087963,2009-04-17,08:47:10
39.986713,116.327508,0,184,39920.3661458333,2009-04-17,08:47:15
39.986711,116.327536,0,184,39920.3662037037,2009-04-17,08:47:20
39.986722,116.327657,0,185,39920.3662615741,2009-04-17,08:47:25
39.986693,116.32768,0,185,39920.3663194444,2009-04-17,08:47:30
39.986652,116.327686,0,184,39920.3663773148,2009-04-17,08:47:35
39.986616,116.327704,0,180,39920.3664351852,2009-04-17,08:47:40
39.9866,116.327721,0,178,39920.3664930556,2009-04-17,08:47:45
39.986565,116.327726,0,175,39920.3665509259,2009-04-17,08:47:50
39.98651,116.327679,0,172,39920.3666087963,2009-04-17,08:47:55
39.986471,116.3276,0,167,39920.3666666667,2009-04-17,08:48:00
39.986417,116.327585,0,164,39920.366724537,2009-04-17,08:48:05
39.986393,116.327714,0,162,39920.3667824074,2009-04-17,08:48:10
39.986285,116.327734,0,158,39920.3668402778,2009-04-17,08:48:15
39.986206,116.327751,0,157,39920.3668981481,2009-04-17,08:48:20
39.986164,116.327752,0,154,39920.3669560185,2009-04-17,08:48:25
39.986116,116.327745,0,153,39920.3670138889,2009-04-17,08:48:30
39.986017,116.327777,0,152,39920.3670717593,2009-04-17,08:48:35
39.985982,116.327764,0,148,39920.3671296296,2009-04-17,08:48:40
39.98594,116.327762,0,148,39920.3671875,2009-04-17,08:48:45
39.985872,116.327761,0,147,39920.3672453704,2009-04-17,08:48:50
39.985806,116.327773,0,145,39920.3673032407,2009-04-17,08:48:55
39.985743,116.32768,0,138,39920.3673611111,2009-04-17,08:49:00
39.985685,116.3276,0,134,39920.3674189815,2009-04-17,08:49:05
39.985622,116.327571,0,133,39920.3674768518,2009-04-17,08:49:10
39.985582,116.32753,0,132,39920.3675347222,2009-04-17,08:49:15
39.985496,116.327479,0,130,39920.3675925926,2009-04-17,08:49:20
39.985416,116.327451,0,129,39920.367650463,2009-04-17,08:49:25
39.9853,116.327287,0,125,39920.3677083333,2009-04-17,08:49:30
39.985152,116.326956,0,147,39920.3677662037,2009-04-17,08:49:35
39.985103,116.32682,0,149,39920.3678240741,2009-04-17,08:49:40
39.985074,116.326701,0,150,39920.3678819444,2009-04-17,08:49:45
39.985064,116.326576,0,148,39920.3679398148,2009-04-17,08:49:50
39.985063,116.326478,0,146,39920.3679976852,2009-04-17,08:49:55
39.98506,116.32638,0,141,39920.3680555556,2009-04-17,08:50:00
39.985051,116.326289,0,138,39920.3681134259,2009-04-17,08:50:05
39.985042,116.326208,0,135,39920.3681712963,2009-04-17,08:50:10
39.985029,116.326119,0,132,39920.3682291667,2009-04-17,08:50:15
39.985028,116.326027,0,129,39920.368287037,2009-04-17,08:50:20
39.985031,116.325924,0,129,39920.3683449074,2009-04-17,08:50:25
39.985043,116.325846,0,128,39920.3684027778,2009-04-17,08:50:30
39.985034,116.32577,0,127,39920.3684606481,2009-04-17,08:50:35
39.985022,116.325716,0,126,39920.3685185185,2009-04-17,08:50:40
39.985013,116.325625,0,123,39920.3685763889,2009-04-17,08:50:45
39.985021,116.32554,0,122,39920.3686342593,2009-04-17,08:50:50
39.985023,116.325487,0,122,39920.3686921296,2009-04-17,08:50:55
39.985012,116.325419,0,122,39920.36875,2009-04-17,08:51:00
39.984999,116.325382,0,122,39920.3688078704,2009-04-17,08:51:05
39.984995,116.325317,0,122,39920.3688657407,2009-04-17,08:51:10
39.985011,116.325217,0,123,39920.3689236111,2009-04-17,08:51:15
39.985015,116.325135,0,121,39920.3689814815,2009-04-17,08:51:20
39.985,116.325027,0,124,39920.3690393518,2009-04-17,08:51:25
39.98498,116.324961,0,125,39920.3690972222,2009-04-17,08:51:30
39.98499,116.324874,0,125,39920.3691550926,2009-04-17,08:51:35
39.984995,116.324809,0,129,39920.369212963,2009-04-17,08:51:40
39.985,116.32471,0,128,39920.3692708333,2009-04-17,08:51:45
39.984998,116.32463,0,128,39920.3693287037,2009-04-17,08:51:50
39.984994,116.324543,0,126,39920.3693865741,2009-04-17,08:51:55
39.985003,116.324447,0,128,39920.3694444444,2009-04-17,08:52:00
39.985,116.324372,0,130,39920.3695023148,2009-04-17,08:52:05
39.984995,116.324303,0,129,39920.3695601852,2009-04-17,08:52:10
39.985,116.324225,0,129,39920.3696180556,2009-04-17,08:52:15
39.984983,116.324159,0,130,39920.3696759259,2009-04-17,08:52:20
39.984973,116.32409,0,132,39920.3697337963,2009-04-17,08:52:25
39.984968,116.324016,0,134,39920.3697916667,2009-04-17,08:52:30
39.984958,116.323949,0,136,39920.369849537,2009-04-17,08:52:35
39.984952,116.323863,0,141,39920.3699074074,2009-04-17,08:52:40
39.984946,116.323791,0,145,39920.3699652778,2009-04-17,08:52:45
39.984937,116.323738,0,148,39920.3700231481,2009-04-17,08:52:50
39.984933,116.323665,0,148,39920.3700810185,2009-04-17,08:52:55
39.984937,116.3236,0,151,39920.3701388889,2009-04-17,08:53:00
39.984934,116.32352,0,152,39920.3701967593,2009-04-17,08:53:05
39.984922,116.323452,0,155,39920.3702546296,2009-04-17,08:53:10
39.984919,116.323377,0,155,39920.3703125,2009-04-17,08:53:15
39.984917,116.323316,0,155,39920.3703703704,2009-04-17,08:53:20
39.984919,116.32324,0,154,39920.3704282407,2009-04-17,08:53:25
39.984909,116.323162,0,155,39920.3704861111,2009-04-17,08:53:30
39.984905,116.323076,0,156,39920.3705439815,2009-04-17,08:53:35
39.984895,116.323019,0,158,39920.3706018519,2009-04-17,08:53:40
39.984904,116.322954,0,159,39920.3706597222,2009-04-17,08:53:45
39.984904,116.322863,0,158,39920.3707175926,2009-04-17,08:53:50
39.984897,116.32277,0,159,39920.370775463,2009-04-17,08:53:55
39.984902,116.322692,0,162,39920.3708333333,2009-04-17,08:54:00
39.984896,116.322637,0,164,39920.3708912037,2009-04-17,08:54:05
39.984898,116.322554,0,165,39920.3709490741,2009-04-17,08:54:10
39.984891,116.322472,0,166,39920.3710069444,2009-04-17,08:54:15
39.984887,116.322388,0,165,39920.3710648148,2009-04-17,08:54:20
39.984892,116.322315,0,165,39920.3711226852,2009-04-17,08:54:25
39.984882,116.322243,0,168,39920.3711805556,2009-04-17,08:54:30
39.984874,116.322179,0,172,39920.3712384259,2009-04-17,08:54:35
39.984879,116.322104,0,171,39920.3712962963,2009-04-17,08:54:40
39.984877,116.322057,0,171,39920.3713541667,2009-04-17,08:54:45
39.984873,116.321976,0,170,39920.371412037,2009-04-17,08:54:50
39.984868,116.32188,0,170,39920.3714699074,2009-04-17,08:54:55
39.984877,116.321786,0,173,39920.3715277778,2009-04-17,08:55:00
39.984877,116.321722,0,174,39920.3715856481,2009-04-17,08:55:05
39.984877,116.321645,0,173,39920.3716435185,2009-04-17,08:55:10
39.984883,116.321575,0,174,39920.3717013889,2009-04-17,08:55:15
39.984877,116.321485,0,171,39920.3717592593,2009-04-17,08:55:20
39.98487,116.321399,0,168,39920.3718171296,2009-04-17,08:55:25
39.984876,116.321309,0,169,39920.371875,2009-04-17,08:55:30
39.984876,116.321244,0,168,39920.3719328704,2009-04-17,08:55:35
39.984871,116.321149,0,169,39920.3719907407,2009-04-17,08:55:40
39.984866,116.321063,0,169,39920.3720486111,2009-04-17,08:55:45
39.984863,116.320975,0,169,39920.3721064815,2009-04-17,08:55:50
39.984853,116.320906,0,165,39920.3721643519,2009-04-17,08:55:55
39.98485,116.320825,0,160,39920.3722222222,2009-04-17,08:56:00
39.984843,116.320733,0,155,39920.3722800926,2009-04-17,08:56:05
39.984855,116.320656,0,154,39920.372337963,2009-04-17,08:56:10
39.984861,116.320564,0,155,39920.3723958333,2009-04-17,08:56:15
39.984856,116.320488,0,155,39920.3724537037,2009-04-17,08:56:20
39.984852,116.320407,0,153,39920.3725115741,2009-04-17,08:56:25
39.984871,116.320313,0,152,39920.3725694444,2009-04-17,08:56:30
39.984892,116.320242,0,160,39920.3726273148,2009-04-17,08:56:35
39.984916,116.320208,0,171,39920.3726851852,2009-04-17,08:56:40
39.984964,116.320169,0,170,39920.3727430556,2009-04-17,08:56:45
39.984986,116.320104,0,175,39920.3728009259,2009-04-17,08:56:50
39.984984,116.320055,0,175,39920.3728587963,2009-04-17,08:56:55
39.984991,116.319957,0,178,39920.3729166667,2009-04-17,08:57:00
39.984975,116.319901,0,176,39920.372974537,2009-04-17,08:57:05
39.984965,116.319818,0,178,39920.3730324074,2009-04-17,08:57:10
39.984979,116.319756,0,181,39920.3730902778,2009-04-17,08:57:15
39.984985,116.319701,0,186,39920.3731481481,2009-04-17,08:57:20
39.984993,116.319703,0,188,39920.3732060185,2009-04-17,08:57:25
39.984991,116.319711,0,189,39920.3732638889,2009-04-17,08:57:30
39.984991,116.319711,0,189,39920.3732986111,2009-04-17,08:57:33
39.984991,116.319706,0,189,39920.3733217593,2009-04-17,08:57:35
39.984991,116.319697,0,189,39920.3733796296,2009-04-17,08:57:40
39.984765,116.319291,0,171,39920.3734953704,2009-04-17,08:57:50
39.984767,116.319281,0,172,39920.3735532407,2009-04-17,08:57:55
39.984766,116.319268,0,172,39920.3736111111,2009-04-17,08:58:00
39.984764,116.319257,0,172,39920.3736689815,2009-04-17,08:58:05
39.984763,116.319251,0,172,39920.3737268519,2009-04-17,08:58:10
39.984761,116.31925,0,172,39920.3737847222,2009-04-17,08:58:15
39.98476,116.319244,0,172,39920.3738425926,2009-04-17,08:58:20
39.984759,116.319238,0,172,39920.373900463,2009-04-17,08:58:25
39.984758,116.319234,0,172,39920.3739583333,2009-04-17,08:58:30
39.984757,116.319231,0,172,39920.3740162037,2009-04-17,08:58:35
39.984757,116.319235,0,172,39920.3740740741,2009-04-17,08:58:40
39.984757,116.319235,0,172,39920.3741087963,2009-04-17,08:58:43
39.984757,116.319243,0,172,39920.3741319444,2009-04-17,08:58:45
39.984737,116.319281,0,172,39920.3741898148,2009-04-17,08:58:50
39.984703,116.319321,0,172,39920.3742476852,2009-04-17,08:58:55
39.984683,116.319367,0,172,39920.3743055556,2009-04-17,08:59:00
39.984714,116.3194,0,172,39920.3743634259,2009-04-17,08:59:05
39.984776,116.319436,0,172,39920.3744212963,2009-04-17,08:59:10
39.984849,116.319562,0,172,39920.3744791667,2009-04-17,08:59:15
39.984825,116.319495,0,198,39920.3754050926,2009-04-17,09:00:35
39.984825,116.319484,0,198,39920.375462963,2009-04-17,09:00:40
39.984808,116.319449,0,195,39920.3755208333,2009-04-17,09:00:45
39.984761,116.319397,0,193,39920.3755787037,2009-04-17,09:00:50
39.984698,116.319343,0,193,39920.3756365741,2009-04-17,09:00:55
39.984649,116.319309,0,192,39920.3756944444,2009-04-17,09:01:00
39.984657,116.319201,0,192,39920.3757523148,2009-04-17,09:01:05
39.984817,116.321063,0,220,39920.4678819444,2009-04-17,11:13:45
39.984835,116.321106,0,208,39920.4679398148,2009-04-17,11:13:50
39.984845,116.321094,0,191,39920.4679976852,2009-04-17,11:13:55
39.984857,116.321153,0,182,39920.4680555556,2009-04-17,11:14:00
39.984862,116.321214,0,185,39920.4681134259,2009-04-17,11:14:05
39.984875,116.321283,0,186,39920.4681712963,2009-04-17,11:14:10
39.984886,116.321354,0,182,39920.4682291667,2009-04-17,11:14:15
39.984888,116.321422,0,187,39920.468287037,2009-04-17,11:14:20
39.984875,116.321494,0,189,39920.4683449074,2009-04-17,11:14:25
39.984868,116.321571,0,187,39920.4684027778,2009-04-17,11:14:30
39.984873,116.321659,0,190,39920.4684606481,2009-04-17,11:14:35
39.984871,116.321761,0,193,39920.4685185185,2009-04-17,11:14:40
39.984861,116.321831,0,199,39920.4685763889,2009-04-17,11:14:45
39.984863,116.321912,0,201,39920.4686342593,2009-04-17,11:14:50
39.984877,116.321989,0,205,39920.4686921296,2009-04-17,11:14:55
39.984883,116.322045,0,214,39920.46875,2009-04-17,11:15:00
39.984877,116.3221,0,221,39920.4688078704,2009-04-17,11:15:05
39.984869,116.322165,0,227,39920.4688657407,2009-04-17,11:15:10
39.984849,116.322258,0,233,39920.4689236111,2009-04-17,11:15:15
39.984884,116.322356,0,224,39920.4689814815,2009-04-17,11:15:20
39.984905,116.322481,0,212,39920.4690393518,2009-04-17,11:15:25
39.984896,116.322564,0,212,39920.4690972222,2009-04-17,11:15:30
39.984908,116.322655,0,208,39920.4691550926,2009-04-17,11:15:35
39.984922,116.322734,0,204,39920.469212963,2009-04-17,11:15:40
39.984898,116.322816,0,202,39920.4692708333,2009-04-17,11:15:45
39.984893,116.322886,0,201,39920.4693287037,2009-04-17,11:15:50
39.984905,116.322972,0,197,39920.4693865741,2009-04-17,11:15:55
39.984913,116.323052,0,191,39920.4694444444,2009-04-17,11:16:00
39.984887,116.323133,0,186,39920.4695023148,2009-04-17,11:16:05
39.984886,116.323213,0,190,39920.4695601852,2009-04-17,11:16:10
39.984873,116.323282,0,191,39920.4696180556,2009-04-17,11:16:15
39.984878,116.323356,0,191,39920.4696759259,2009-04-17,11:16:20
39.984876,116.323435,0,190,39920.4697337963,2009-04-17,11:16:25
39.984863,116.323532,0,190,39920.4697916667,2009-04-17,11:16:30
39.984874,116.323635,0,196,39920.469849537,2009-04-17,11:16:35
39.984877,116.323701,0,196,39920.4699074074,2009-04-17,11:16:40
39.984875,116.323784,0,195,39920.4699652778,2009-04-17,11:16:45
39.984901,116.323861,0,199,39920.4700231481,2009-04-17,11:16:50
39.984923,116.323957,0,197,39920.4700810185,2009-04-17,11:16:55
39.984924,116.324051,0,197,39920.4701388889,2009-04-17,11:17:00
39.984934,116.324132,0,197,39920.4701967593,2009-04-17,11:17:05
39.98495,116.324225,0,189,39920.4702546296,2009-04-17,11:17:10
39.984959,116.324311,0,179,39920.4703125,2009-04-17,11:17:15
39.984943,116.324369,0,175,39920.4703703704,2009-04-17,11:17:20
39.984951,116.324455,0,170,39920.4704282407,2009-04-17,11:17:25
39.984949,116.324536,0,163,39920.4704861111,2009-04-17,11:17:30
39.98495,116.32462,0,159,39920.4705439815,2009-04-17,11:17:35
39.984954,116.324681,0,158,39920.4706018518,2009-04-17,11:17:40
39.984953,116.324747,0,157,39920.4706597222,2009-04-17,11:17:45
39.98494,116.324825,0,157,39920.4707175926,2009-04-17,11:17:50
39.984939,116.324886,0,151,39920.470775463,2009-04-17,11:17:55
39.98491,116.324946,0,144,39920.4708333333,2009-04-17,11:18:00
39.984926,116.32501,0,136,39920.4708912037,2009-04-17,11:18:05
39.984921,116.325081,0,129,39920.4709490741,2009-04-17,11:18:10
39.984925,116.325159,0,122,39920.4710069444,2009-04-17,11:18:15
39.984923,116.325235,0,116,39920.4710648148,2009-04-17,11:18:20
39.984943,116.325327,0,108,39920.4711226852,2009-04-17,11:18:25
39.98495,116.325435,0,100,39920.4711805556,2009-04-17,11:18:30
39.98494,116.325509,0,93,39920.4712384259,2009-04-17,11:18:35
39.98491,116.325564,0,87,39920.4712962963,2009-04-17,11:18:40
39.984891,116.325629,0,80,39920.4713541667,2009-04-17,11:18:45
39.984867,116.325695,0,73,39920.471412037,2009-04-17,11:18:50
39.984908,116.325806,0,78,39920.4714699074,2009-04-17,11:18:55
39.984933,116.325924,0,84,39920.4715277778,2009-04-17,11:19:00
39.984935,116.325992,0,85,39920.4715856481,2009-04-17,11:19:05
39.984953,116.326097,0,87,39920.4716435185,2009-04-17,11:19:10
39.984976,116.326205,0,86,39920.4717013889,2009-04-17,11:19:15
39.984972,116.32628,0,79,39920.4717592593,2009-04-17,11:19:20
39.984973,116.326354,0,70,39920.4718171296,2009-04-17,11:19:25
39.984966,116.326435,0,69,39920.471875,2009-04-17,11:19:30
39.984965,116.326503,0,66,39920.4719328704,2009-04-17,11:19:35
39.984975,116.326587,0,64,39920.4719907407,2009-04-17,11:19:40
39.98498,116.326666,0,64,39920.4720486111,2009-04-17,11:19:45
39.984979,116.326738,0,66,39920.4721064815,2009-04-17,11:19:50
39.985004,116.326779,0,71,39920.4721643519,2009-04-17,11:19:55
39.985026,116.326849,0,78,39920.4722222222,2009-04-17,11:20:00
39.985027,116.326907,0,75,39920.4722800926,2009-04-17,11:20:05
39.985035,116.326935,0,78,39920.472337963,2009-04-17,11:20:10
39.985058,116.326942,0,80,39920.4723958333,2009-04-17,11:20:15
39.985059,116.326949,0,80,39920.4724537037,2009-04-17,11:20:20
39.985059,116.326949,0,80,39920.4724884259,2009-04-17,11:20:23
39.985059,116.326954,0,79,39920.4725115741,2009-04-17,11:20:25
39.985067,116.327012,0,81,39920.4725694444,2009-04-17,11:20:30
39.985096,116.327078,0,84,39920.4726273148,2009-04-17,11:20:35
39.98514,116.327146,0,87,39920.4726851852,2009-04-17,11:20:40
39.985167,116.327218,0,91,39920.4727430556,2009-04-17,11:20:45
39.98522,116.327273,0,94,39920.4728009259,2009-04-17,11:20:50
39.985263,116.327291,0,96,39920.4728587963,2009-04-17,11:20:55
39.985316,116.327307,0,98,39920.4729166667,2009-04-17,11:21:00
39.985372,116.327311,0,100,39920.472974537,2009-04-17,11:21:05
39.985418,116.327305,0,101,39920.4730324074,2009-04-17,11:21:10
39.985483,116.327314,0,96,39920.4730902778,2009-04-17,11:21:15
39.985529,116.327302,0,92,39920.4731481481,2009-04-17,11:21:20
39.985547,116.327279,0,90,39920.4732060185,2009-04-17,11:21:25
39.98559,116.327278,0,86,39920.4732638889,2009-04-17,11:21:30
39.985681,116.327331,0,86,39920.4733217593,2009-04-17,11:21:35
39.985753,116.327335,0,90,39920.4733796296,2009-04-17,11:21:40
39.985859,116.327358,0,99,39920.4734375,2009-04-17,11:21:45
39.985932,116.327337,0,104,39920.4734953704,2009-04-17,11:21:50
39.985974,116.327357,0,111,39920.4735532407,2009-04-17,11:21:55
39.986086,116.327321,0,122,39920.4736111111,2009-04-17,11:22:00
39.986108,116.327268,0,135,39920.4736689815,2009-04-17,11:22:05
39.986097,116.327195,0,144,39920.4737268519,2009-04-17,11:22:10
39.986129,116.327131,0,149,39920.4737847222,2009-04-17,11:22:15
39.986172,116.32706,0,153,39920.4738425926,2009-04-17,11:22:20
39.986212,116.327024,0,178,39920.473900463,2009-04-17,11:22:25
39.986262,116.326977,0,188,39920.4739583333,2009-04-17,11:22:30
39.986305,116.326964,0,197,39920.4740162037,2009-04-17,11:22:35
39.986357,116.326949,0,212,39920.4740740741,2009-04-17,11:22:40
39.986455,116.326884,0,223,39920.4741319444,2009-04-17,11:22:45
39.986562,116.326798,0,231,39920.4741898148,2009-04-17,11:22:50
39.986649,116.326762,0,240,39920.4742476852,2009-04-17,11:22:55
39.986712,116.326719,0,249,39920.4743055556,2009-04-17,11:23:00
39.986754,116.32675,0,263,39920.4743634259,2009-04-17,11:23:05
39.986877,116.326933,0,291,39920.4744212963,2009-04-17,11:23:10
39.98697,116.32706,0,279,39920.4744791667,2009-04-17,11:23:15
39.987067,116.327193,0,255,39920.474537037,2009-04-17,11:23:20
39.987147,116.327179,0,249,39920.4745949074,2009-04-17,11:23:25
39.987267,116.327135,0,243,39920.4746527778,2009-04-17,11:23:30
39.987338,116.327086,0,248,39920.4747106481,2009-04-17,11:23:35
39.98738,116.327045,0,258,39920.4747685185,2009-04-17,11:23:40
39.987438,116.326995,0,263,39920.4748263889,2009-04-17,11:23:45
39.987509,116.326957,0,275,39920.4748842593,2009-04-17,11:23:50
39.987576,116.32693,0,289,39920.4749421296,2009-04-17,11:23:55
39.987641,116.326881,0,307,39920.475,2009-04-17,11:24:00
39.987709,116.326834,0,325,39920.4750578704,2009-04-17,11:24:05
39.98778,116.326803,0,342,39920.4751157407,2009-04-17,11:24:10
39.987841,116.326791,0,361,39920.4751736111,2009-04-17,11:24:15
39.987877,116.326792,0,367,39920.4752314815,2009-04-17,11:24:20
39.987951,116.326816,0,374,39920.4752893519,2009-04-17,11:24:25
39.988018,116.326833,0,376,39920.4753472222,2009-04-17,11:24:30
39.988088,116.326838,0,370,39920.4754050926,2009-04-17,11:24:35
39.988148,116.32685,0,363,39920.475462963,2009-04-17,11:24:40
39.98821,116.32685,0,356,39920.4755208333,2009-04-17,11:24:45
39.988269,116.326853,0,351,39920.4755787037,2009-04-17,11:24:50
39.988313,116.32688,0,333,39920.4756365741,2009-04-17,11:24:55
39.988304,116.326985,0,273,39920.4756944444,2009-04-17,11:25:00
39.98832,116.327013,0,232,39920.4757523148,2009-04-17,11:25:05
39.988374,116.326993,0,227,39920.4758101852,2009-04-17,11:25:10
39.988441,116.327034,0,212,39920.4758680556,2009-04-17,11:25:15
39.988497,116.327042,0,202,39920.4759259259,2009-04-17,11:25:20
39.988555,116.327051,0,189,39920.4759837963,2009-04-17,11:25:25
39.988619,116.327048,0,179,39920.4760416667,2009-04-17,11:25:30
39.988675,116.327048,0,167,39920.476099537,2009-04-17,11:25:35
39.988746,116.327054,0,159,39920.4761574074,2009-04-17,11:25:40
39.988811,116.327058,0,151,39920.4762152778,2009-04-17,11:25:45
39.988872,116.327058,0,141,39920.4762731481,2009-04-17,11:25:50
39.988945,116.327062,0,142,39920.4763310185,2009-04-17,11:25:55
39.988979,116.327041,0,127,39920.4763888889,2009-04-17,11:26:00
39.989031,116.327039,0,127,39920.4764467593,2009-04-17,11:26:05
39.98909,116.327034,0,129,39920.4765046296,2009-04-17,11:26:10
39.989132,116.327039,0,126,39920.4765625,2009-04-17,11:26:15
39.989173,116.327012,0,124,39920.4766203704,2009-04-17,11:26:20
39.989226,116.327005,0,117,39920.4766782407,2009-04-17,11:26:25
39.989258,116.326995,0,113,39920.4767361111,2009-04-17,11:26:30
39.989308,116.326982,0,113,39920.4767939815,2009-04-17,11:26:35
39.989344,116.32697,0,106,39920.4768518518,2009-04-17,11:26:40
39.989411,116.326998,0,114,39920.4769097222,2009-04-17,11:26:45
39.989474,116.326992,0,114,39920.4769675926,2009-04-17,11:26:50
39.989526,116.326981,0,116,39920.477025463,2009-04-17,11:26:55
39.989584,116.326982,0,123,39920.4770833333,2009-04-17,11:27:00
39.989658,116.326999,0,137,39920.4771412037,2009-04-17,11:27:05
39.989711,116.326994,0,141,39920.4771990741,2009-04-17,11:27:10
39.989766,116.326989,0,144,39920.4772569444,2009-04-17,11:27:15
39.989811,116.327006,0,151,39920.4773148148,2009-04-17,11:27:20
39.989919,116.327004,0,140,39920.4773726852,2009-04-17,11:27:25
39.990031,116.327024,0,144,39920.4774305556,2009-04-17,11:27:30
39.990092,116.327013,0,135,39920.4774884259,2009-04-17,11:27:35
39.990145,116.327017,0,129,39920.4775462963,2009-04-17,11:27:40
39.990194,116.327018,0,124,39920.4776041667,2009-04-17,11:27:45
39.990236,116.327015,0,120,39920.477662037,2009-04-17,11:27:50
39.990276,116.327014,0,120,39920.4777199074,2009-04-17,11:27:55
39.990312,116.327016,0,122,39920.4777777778,2009-04-17,11:28:00
39.990348,116.327028,0,121,39920.4778356481,2009-04-17,11:28:05
39.990379,116.327032,0,122,39920.4778935185,2009-04-17,11:28:10
39.990437,116.327049,0,133,39920.4779513889,2009-04-17,11:28:15
39.990535,116.32709,0,152,39920.4780092593,2009-04-17,11:28:20
39.990573,116.32708,0,155,39920.4780671296,2009-04-17,11:28:25
39.99061,116.327062,0,158,39920.478125,2009-04-17,11:28:30
39.990619,116.327078,0,159,39920.4781828704,2009-04-17,11:28:35
39.990642,116.327056,0,160,39920.4782407407,2009-04-17,11:28:40
39.990746,116.326993,0,157,39920.4782986111,2009-04-17,11:28:45
39.990848,116.326943,0,154,39920.4783564815,2009-04-17,11:28:50
39.99092,116.32697,0,154,39920.4784143518,2009-04-17,11:28:55
39.991011,116.327044,0,157,39920.4784722222,2009-04-17,11:29:00
39.991117,116.327142,0,159,39920.4785300926,2009-04-17,11:29:05
39.991158,116.327121,0,159,39920.478587963,2009-04-17,11:29:10
39.9912,116.327097,0,164,39920.4786458333,2009-04-17,11:29:15
39.991251,116.327069,0,164,39920.4787037037,2009-04-17,11:29:20
39.991268,116.327107,0,163,39920.4787615741,2009-04-17,11:29:25
39.99125,116.327153,0,169,39920.4788194444,2009-04-17,11:29:30
39.99123,116.327206,0,168,39920.4788773148,2009-04-17,11:29:35
39.99124,116.327313,0,156,39920.4789351852,2009-04-17,11:29:40
39.991237,116.32739,0,150,39920.4789930556,2009-04-17,11:29:45
39.991257,116.327439,0,152,39920.4790509259,2009-04-17,11:29:50
39.991289,116.327493,0,155,39920.4791087963,2009-04-17,11:29:55
39.991334,116.327552,0,150,39920.4791666667,2009-04-17,11:30:00
39.991308,116.32764,0,148,39920.479224537,2009-04-17,11:30:05
39.99132,116.327694,0,147,39920.4792824074,2009-04-17,11:30:10
39.99136,116.327705,0,149,39920.4793402778,2009-04-17,11:30:15
39.991342,116.327763,0,148,39920.4793981481,2009-04-17,11:30:20
39.991334,116.327806,0,149,39920.4794560185,2009-04-17,11:30:25
39.991331,116.327845,0,150,39920.4795138889,2009-04-17,11:30:30
39.991329,116.327893,0,151,39920.4795717593,2009-04-17,11:30:35
39.991342,116.327966,0,157,39920.4796296296,2009-04-17,11:30:40
39.991393,116.328047,0,160,39920.4796875,2009-04-17,11:30:45
39.991434,116.328105,0,164,39920.4797453704,2009-04-17,11:30:50
39.991428,116.328177,0,168,39920.4798032407,2009-04-17,11:30:55
39.991351,116.328302,0,177,39920.4798611111,2009-04-17,11:31:00
39.991392,116.328366,0,180,39920.4799189815,2009-04-17,11:31:05
39.991393,116.328464,0,181,39920.4799768519,2009-04-17,11:31:10
39.991418,116.328533,0,178,39920.4800347222,2009-04-17,11:31:15
39.991405,116.328568,0,185,39920.4800925926,2009-04-17,11:31:20
39.991405,116.328626,0,186,39920.480150463,2009-04-17,11:31:25
39.991445,116.3287,0,185,39920.4802083333,2009-04-17,11:31:30
39.991453,116.328774,0,184,39920.4802662037,2009-04-17,11:31:35
39.99146,116.328805,0,186,39920.4803240741,2009-04-17,11:31:40
39.991451,116.32887,0,184,39920.4803819444,2009-04-17,11:31:45
39.991427,116.328929,0,184,39920.4804398148,2009-04-17,11:31:50
39.991418,116.328966,0,186,39920.4804976852,2009-04-17,11:31:55
39.991389,116.329041,0,189,39920.4805555556,2009-04-17,11:32:00
39.991381,116.329107,0,200,39920.4806134259,2009-04-17,11:32:05
39.991381,116.329135,0,202,39920.4806712963,2009-04-17,11:32:10
39.991378,116.32917,0,205,39920.4807291667,2009-04-17,11:32:15
39.991377,116.329218,0,211,39920.480787037,2009-04-17,11:32:20
39.991355,116.329293,0,212,39920.4808449074,2009-04-17,11:32:25
39.99139,116.329352,0,217,39920.4809027778,2009-04-17,11:32:30
39.991442,116.329419,0,220,39920.4809606481,2009-04-17,11:32:35
39.991474,116.32947,0,230,39920.4810185185,2009-04-17,11:32:40
39.991509,116.329507,0,238,39920.4810763889,2009-04-17,11:32:45
39.99154,116.329589,0,251,39920.4811342593,2009-04-17,11:32:50
39.991549,116.329669,0,257,39920.4811921296,2009-04-17,11:32:55
39.991559,116.329724,0,264,39920.48125,2009-04-17,11:33:00
39.991601,116.329822,0,268,39920.4813078704,2009-04-17,11:33:05
39.991666,116.329939,0,265,39920.4813657407,2009-04-17,11:33:10
39.991679,116.330021,0,265,39920.4814236111,2009-04-17,11:33:15
39.99169,116.330099,0,266,39920.4814814815,2009-04-17,11:33:20
39.991663,116.330165,0,267,39920.4815393519,2009-04-17,11:33:25
39.991526,116.330279,0,260,39920.4815972222,2009-04-17,11:33:30
39.991507,116.330396,0,247,39920.4816550926,2009-04-17,11:33:35
39.99153,116.330464,0,240,39920.481712963,2009-04-17,11:33:40
39.991516,116.330482,0,229,39920.4817708333,2009-04-17,11:33:45
39.991516,116.330485,0,228,39920.4818287037,2009-04-17,11:33:50
39.991516,116.330488,0,228,39920.4818865741,2009-04-17,11:33:55
39.991516,116.330492,0,227,39920.4819444444,2009-04-17,11:34:00
39.991515,116.330492,0,227,39920.4820023148,2009-04-17,11:34:05
39.991515,116.330493,0,227,39920.4820601852,2009-04-17,11:34:10
39.991515,116.330493,0,227,39920.4820949074,2009-04-17,11:34:13
39.991517,116.3305,0,226,39920.4821180556,2009-04-17,11:34:15
39.991491,116.33048,0,222,39920.4821759259,2009-04-17,11:34:20
39.99149,116.330495,0,220,39920.4822337963,2009-04-17,11:34:25
39.991498,116.330498,0,218,39920.4822916667,2009-04-17,11:34:30
39.991498,116.330498,0,218,39920.4823263889,2009-04-17,11:34:33
39.991499,116.330502,0,218,39920.482349537,2009-04-17,11:34:35
39.991543,116.330483,0,214,39920.4824074074,2009-04-17,11:34:40
39.991591,116.330464,0,201,39920.4824652778,2009-04-17,11:34:45
39.991614,116.330423,0,193,39920.4825231481,2009-04-17,11:34:50
39.991662,116.330369,0,188,39920.4825810185,2009-04-17,11:34:55
39.991712,116.330334,0,187,39920.4826388889,2009-04-17,11:35:00
39.991765,116.330289,0,181,39920.4826967593,2009-04-17,11:35:05
39.991757,116.330219,0,182,39920.4827546296,2009-04-17,11:35:10
39.991757,116.330219,0,182,39920.4827893519,2009-04-17,11:35:13
39.991756,116.330216,0,180,39920.4828125,2009-04-17,11:35:15
39.991764,116.330241,0,179,39920.4828703704,2009-04-17,11:35:20
39.991783,116.330314,0,177,39920.4829282407,2009-04-17,11:35:25
39.99177,116.330349,0,176,39920.4829861111,2009-04-17,11:35:30
39.991769,116.330365,0,173,39920.4830439815,2009-04-17,11:35:35
39.991749,116.330411,0,173,39920.4831018519,2009-04-17,11:35:40
39.991741,116.330471,0,172,39920.4831597222,2009-04-17,11:35:45
39.991736,116.330503,0,172,39920.4832175926,2009-04-17,11:35:50
39.991734,116.330555,0,175,39920.483275463,2009-04-17,11:35:55
39.991708,116.330593,0,179,39920.4833333333,2009-04-17,11:36:00
39.991739,116.330628,0,182,39920.4833912037,2009-04-17,11:36:05
39.991764,116.330695,0,184,39920.4834490741,2009-04-17,11:36:10
39.991755,116.330739,0,188,39920.4835069444,2009-04-17,11:36:15
39.991732,116.330756,0,191,39920.4835648148,2009-04-17,11:36:20
39.991724,116.330794,0,194,39920.4836226852,2009-04-17,11:36:25
39.99171,116.330846,0,198,39920.4836805556,2009-04-17,11:36:30
39.991702,116.330896,0,201,39920.4837384259,2009-04-17,11:36:35
39.991702,116.330939,0,203,39920.4837962963,2009-04-17,11:36:40
39.99171,116.331014,0,203,39920.4838541667,2009-04-17,11:36:45
39.991695,116.331072,0,206,39920.483912037,2009-04-17,11:36:50
39.991684,116.331122,0,209,39920.4839699074,2009-04-17,11:36:55
39.991699,116.331169,0,211,39920.4840277778,2009-04-17,11:37:00
39.99171,116.331218,0,216,39920.4840856481,2009-04-17,11:37:05
39.991719,116.331214,0,217,39920.4841435185,2009-04-17,11:37:10
39.991719,116.331214,0,217,39920.4841782407,2009-04-17,11:37:13
39.99172,116.331217,0,218,39920.4842013889,2009-04-17,11:37:15
39.991764,116.331231,0,219,39920.4842592593,2009-04-17,11:37:20
39.99178,116.331264,0,219,39920.4843171296,2009-04-17,11:37:25
39.99178,116.331264,0,219,39920.4843518519,2009-04-17,11:37:28
39.991773,116.331264,0,220,39920.484375,2009-04-17,11:37:30
39.991772,116.331254,0,220,39920.4844328704,2009-04-17,11:37:35
39.991776,116.33124,0,220,39920.4844907407,2009-04-17,11:37:40
39.991788,116.331248,0,220,39920.4845486111,2009-04-17,11:37:45
39.991785,116.331245,0,221,39920.4846064815,2009-04-17,11:37:50
39.991785,116.331244,0,221,39920.4846643518,2009-04-17,11:37:55
39.991785,116.331246,0,221,39920.4847222222,2009-04-17,11:38:00
39.991785,116.331248,0,221,39920.4847800926,2009-04-17,11:38:05
39.991785,116.331245,0,221,39920.484837963,2009-04-17,11:38:10
39.991788,116.331239,0,221,39920.4848958333,2009-04-17,11:38:15
39.991788,116.331239,0,221,39920.4849305556,2009-04-17,11:38:18
39.991791,116.331243,0,221,39920.4849537037,2009-04-17,11:38:20
39.991875,116.331338,0,220,39920.4850115741,2009-04-17,11:38:25
39.99198,116.331445,0,220,39920.4850694444,2009-04-17,11:38:30
39.991982,116.331457,0,220,39920.4851273148,2009-04-17,11:38:35
39.991983,116.33146,0,220,39920.4851851852,2009-04-17,11:38:40
39.991983,116.33146,0,220,39920.4852199074,2009-04-17,11:38:43
39.991983,116.331467,0,220,39920.4852430556,2009-04-17,11:38:45
39.99199,116.331508,0,220,39920.4853009259,2009-04-17,11:38:50
39.99177,116.331441,0,40,39920.4911458333,2009-04-17,11:47:15
39.991727,116.331369,0,40,39920.4912037037,2009-04-17,11:47:20
39.991541,116.331081,0,41,39920.4912615741,2009-04-17,11:47:25
39.99025,116.330709,0,45,39920.4913194444,2009-04-17,11:47:30
39.988566,116.331123,0,51,39920.4913773148,2009-04-17,11:47:35
39.987284,116.331477,0,57,39920.4914351852,2009-04-17,11:47:40
39.986204,116.33173,0,61,39920.4914930556,2009-04-17,11:47:45
39.98535,116.331871,0,64,39920.4915509259,2009-04-17,11:47:50
39.984606,116.332043,0,64,39920.4916087963,2009-04-17,11:47:55
39.983906,116.332136,0,62,39920.4916666667,2009-04-17,11:48:00
39.98319,116.332195,0,65,39920.491724537,2009-04-17,11:48:05
39.982518,116.332305,0,70,39920.4917824074,2009-04-17,11:48:10
39.981854,116.332452,0,77,39920.4918402778,2009-04-17,11:48:15
39.981157,116.332566,0,81,39920.4918981481,2009-04-17,11:48:20
39.980419,116.332711,0,85,39920.4919560185,2009-04-17,11:48:25
39.979629,116.332863,0,87,39920.4920138889,2009-04-17,11:48:30
39.978835,116.33303,0,96,39920.4920717593,2009-04-17,11:48:35
39.978062,116.333179,0,100,39920.4921296296,2009-04-17,11:48:40
39.977448,116.333336,0,104,39920.4921875,2009-04-17,11:48:45
39.976954,116.333464,0,106,39920.4922453704,2009-04-17,11:48:50
39.976592,116.333541,0,108,39920.4923032407,2009-04-17,11:48:55
39.976307,116.333611,0,110,39920.4923611111,2009-04-17,11:49:00
39.976038,116.33365,0,110,39920.4924189815,2009-04-17,11:49:05
39.975766,116.333685,0,110,39920.4924768518,2009-04-17,11:49:10
39.975529,116.333715,0,110,39920.4925347222,2009-04-17,11:49:15
39.975371,116.333753,0,110,39920.4925925926,2009-04-17,11:49:20
39.975315,116.333776,0,109,39920.492650463,2009-04-17,11:49:25
39.975309,116.333793,0,109,39920.4927083333,2009-04-17,11:49:30
39.975309,116.333793,0,109,39920.4927430556,2009-04-17,11:49:33
39.97531,116.333794,0,109,39920.4927662037,2009-04-17,11:49:35
39.975285,116.333798,0,102,39920.4928240741,2009-04-17,11:49:40
39.975303,116.333792,0,121,39920.4928819444,2009-04-17,11:49:45
39.975303,116.333792,0,121,39920.4929166667,2009-04-17,11:49:48
39.975296,116.333785,0,129,39920.4929398148,2009-04-17,11:49:50
39.975299,116.333776,0,131,39920.4929976852,2009-04-17,11:49:55
39.975299,116.333776,0,131,39920.4930324074,2009-04-17,11:49:58
39.975291,116.333772,0,132,39920.4930555556,2009-04-17,11:50:00
39.975215,116.333817,0,142,39920.4931134259,2009-04-17,11:50:05
39.975202,116.333795,0,152,39920.4931712963,2009-04-17,11:50:10
39.975155,116.333798,0,158,39920.4932291667,2009-04-17,11:50:15
39.975118,116.333789,0,161,39920.493287037,2009-04-17,11:50:20
39.975076,116.333814,0,162,39920.4933449074,2009-04-17,11:50:25
39.975054,116.333822,0,160,39920.4934027778,2009-04-17,11:50:30
39.975054,116.333822,0,160,39920.4934375,2009-04-17,11:50:33
39.975048,116.333819,0,160,39920.4934606481,2009-04-17,11:50:35
39.975045,116.333829,0,161,39920.4935185185,2009-04-17,11:50:40
39.975034,116.333836,0,161,39920.4935763889,2009-04-17,11:50:45
39.975034,116.333836,0,161,39920.4936111111,2009-04-17,11:50:48
39.975036,116.333841,0,160,39920.4936342593,2009-04-17,11:50:50
39.975022,116.333848,0,161,39920.4936921296,2009-04-17,11:50:55
39.975002,116.333847,0,161,39920.49375,2009-04-17,11:51:00
39.974962,116.333842,0,161,39920.4938078704,2009-04-17,11:51:05
39.974908,116.333824,0,160,39920.4938657407,2009-04-17,11:51:10
39.974883,116.333815,0,159,39920.4939236111,2009-04-17,11:51:15
39.974867,116.333804,0,158,39920.4939814815,2009-04-17,11:51:20
39.974859,116.333805,0,158,39920.4940393518,2009-04-17,11:51:25
39.974859,116.333805,0,158,39920.4940740741,2009-04-17,11:51:28
39.974856,116.333809,0,157,39920.4940972222,2009-04-17,11:51:30
39.974849,116.333819,0,157,39920.4941550926,2009-04-17,11:51:35
39.974841,116.333827,0,156,39920.494212963,2009-04-17,11:51:40
39.974835,116.333831,0,156,39920.4942708333,2009-04-17,11:51:45
39.974829,116.333831,0,155,39920.4943287037,2009-04-17,11:51:50
39.974823,116.333832,0,154,39920.4943865741,2009-04-17,11:51:55
39.974817,116.333832,0,154,39920.4944444444,2009-04-17,11:52:00
39.974815,116.333833,0,153,39920.4945023148,2009-04-17,11:52:05
39.974815,116.333833,0,153,39920.4945601852,2009-04-17,11:52:10
39.974815,116.333833,0,153,39920.4945949074,2009-04-17,11:52:13
39.974817,116.333835,0,152,39920.4946180556,2009-04-17,11:52:15
39.974826,116.333835,0,152,39920.4946759259,2009-04-17,11:52:20
39.974855,116.333807,0,151,39920.4947337963,2009-04-17,11:52:25
39.974875,116.333747,0,151,39920.4947916667,2009-04-17,11:52:30
39.974902,116.333707,0,150,39920.494849537,2009-04-17,11:52:35
39.974902,116.333707,0,150,39920.4948842593,2009-04-17,11:52:38
39.974896,116.333704,0,150,39920.4949074074,2009-04-17,11:52:40
39.974886,116.333704,0,149,39920.4949652778,2009-04-17,11:52:45
39.974892,116.333694,0,149,39920.4950231481,2009-04-17,11:52:50
39.974898,116.333685,0,148,39920.4950810185,2009-04-17,11:52:55
39.974902,116.333679,0,148,39920.4951388889,2009-04-17,11:53:00
39.974903,116.333672,0,147,39920.4951967593,2009-04-17,11:53:05
39.974898,116.333666,0,147,39920.4952546296,2009-04-17,11:53:10
39.974891,116.333661,0,146,39920.4953125,2009-04-17,11:53:15
39.974886,116.333655,0,146,39920.4953703704,2009-04-17,11:53:20
39.974886,116.333655,0,146,39920.4954050926,2009-04-17,11:53:23
39.974882,116.333651,0,145,39920.4954282407,2009-04-17,11:53:25
39.974872,116.333656,0,145,39920.4954861111,2009-04-17,11:53:30
39.974827,116.3337,0,144,39920.4955439815,2009-04-17,11:53:35
39.97477,116.333758,0,144,39920.4956018519,2009-04-17,11:53:40
39.974707,116.333845,0,143,39920.4956597222,2009-04-17,11:53:45
39.974631,116.333911,0,143,39920.4957175926,2009-04-17,11:53:50
39.974578,116.333932,0,142,39920.495775463,2009-04-17,11:53:55
39.892715,116.456885,0,633,39920.5289930556,2009-04-17,12:41:45
39.892705,116.456873,0,628,39920.5290509259,2009-04-17,12:41:50
39.892077,116.456481,0,302,39920.5291087963,2009-04-17,12:41:55
39.891873,116.456563,0,252,39920.5291666667,2009-04-17,12:42:00
39.891903,116.456588,0,202,39920.529224537,2009-04-17,12:42:05
39.891846,116.456704,0,185,39920.5292824074,2009-04-17,12:42:10
39.891846,116.456744,0,197,39920.5293402778,2009-04-17,12:42:15
39.891844,116.456716,0,192,39920.5293981481,2009-04-17,12:42:20
39.891859,116.456725,0,192,39920.5294560185,2009-04-17,12:42:25
39.89185,116.456727,0,191,39920.5295138889,2009-04-17,12:42:30
39.891846,116.456712,0,192,39920.5295717593,2009-04-17,12:42:35
39.891851,116.456716,0,192,39920.5296296296,2009-04-17,12:42:40
39.891851,116.456716,0,192,39920.5296643519,2009-04-17,12:42:43
39.891855,116.456719,0,192,39920.5296875,2009-04-17,12:42:45
39.891879,116.456777,0,192,39920.5297453704,2009-04-17,12:42:50
39.891879,116.45698,0,192,39920.5298032407,2009-04-17,12:42:55
39.891853,116.45736,0,192,39920.5298611111,2009-04-17,12:43:00
39.891837,116.45785,0,193,39920.5299189815,2009-04-17,12:43:05
39.891893,116.458132,0,193,39920.5299768519,2009-04-17,12:43:10
39.892028,116.458289,0,192,39920.5300347222,2009-04-17,12:43:15
39.892039,116.458294,0,192,39920.5300925926,2009-04-17,12:43:20
39.892044,116.458307,0,192,39920.530150463,2009-04-17,12:43:25
39.892319,116.458476,0,193,39920.5302083333,2009-04-17,12:43:30
39.892543,116.458681,0,195,39920.5302662037,2009-04-17,12:43:35
39.892544,116.458812,0,199,39920.5303240741,2009-04-17,12:43:40
39.892406,116.458978,0,207,39920.5303819444,2009-04-17,12:43:45
39.892344,116.459336,0,212,39920.5304398148,2009-04-17,12:43:50
39.892304,116.459854,0,216,39920.5304976852,2009-04-17,12:43:55
39.892062,116.460443,0,226,39920.5305555556,2009-04-17,12:44:00
39.891975,116.461037,0,238,39920.5306134259,2009-04-17,12:44:05
39.891896,116.461634,0,247,39920.5306712963,2009-04-17,12:44:10
39.891808,116.4621,0,257,39920.5307291667,2009-04-17,12:44:15
39.891784,116.462127,0,262,39920.530787037,2009-04-17,12:44:20
39.891795,116.462272,0,271,39920.5308449074,2009-04-17,12:44:25
39.891916,116.462569,0,249,39920.5309027778,2009-04-17,12:44:30
39.891983,116.462712,0,236,39920.5309606481,2009-04-17,12:44:35
39.891946,116.462858,0,231,39920.5310185185,2009-04-17,12:44:40
39.891934,116.46297,0,229,39920.5310763889,2009-04-17,12:44:45
39.891911,116.463161,0,228,39920.5311342593,2009-04-17,12:44:50
39.891906,116.463593,0,229,39920.5311921296,2009-04-17,12:44:55
39.891922,116.464189,0,229,39920.53125,2009-04-17,12:45:00
39.891914,116.464691,0,221,39920.5313078704,2009-04-17,12:45:05
39.891921,116.465059,0,214,39920.5313657407,2009-04-17,12:45:10
39.891899,116.465136,0,218,39920.5314236111,2009-04-17,12:45:15
39.891871,116.465157,0,219,39920.5314814815,2009-04-17,12:45:20
39.891841,116.465247,0,226,39920.5315393518,2009-04-17,12:45:25
39.891846,116.465316,0,227,39920.5315972222,2009-04-17,12:45:30
39.891884,116.465534,0,226,39920.5316550926,2009-04-17,12:45:35
39.891923,116.465951,0,227,39920.531712963,2009-04-17,12:45:40
39.891964,116.466177,0,220,39920.5317708333,2009-04-17,12:45:45
39.892068,116.466164,0,201,39920.5318287037,2009-04-17,12:45:50
39.892088,116.466146,0,193,39920.5318865741,2009-04-17,12:45:55
39.892088,116.46615,0,191,39920.5319444444,2009-04-17,12:46:00
39.892088,116.46615,0,191,39920.5320023148,2009-04-17,12:46:05
39.892088,116.46615,0,191,39920.532037037,2009-04-17,12:46:08
39.892089,116.466156,0,190,39920.5320601852,2009-04-17,12:46:10
39.892096,116.466188,0,189,39920.5321180556,2009-04-17,12:46:15
39.892101,116.466202,0,189,39920.5321759259,2009-04-17,12:46:20
39.892096,116.466238,0,189,39920.5322337963,2009-04-17,12:46:25
39.892084,116.466237,0,190,39920.5322916667,2009-04-17,12:46:30
39.892107,116.466276,0,192,39920.532349537,2009-04-17,12:46:35
39.892087,116.466315,0,196,39920.5324074074,2009-04-17,12:46:40
39.892134,116.466418,0,197,39920.5324652778,2009-04-17,12:46:45
39.892129,116.466485,0,204,39920.5325231481,2009-04-17,12:46:50
39.892177,116.466571,0,204,39920.5325810185,2009-04-17,12:46:55
39.892199,116.466643,0,200,39920.5326388889,2009-04-17,12:47:00
39.892202,116.466699,0,196,39920.5326967593,2009-04-17,12:47:05
39.892195,116.466758,0,196,39920.5327546296,2009-04-17,12:47:10
39.892193,116.466802,0,196,39920.5328125,2009-04-17,12:47:15
39.892183,116.466869,0,199,39920.5328703704,2009-04-17,12:47:20
39.892173,116.466927,0,204,39920.5329282407,2009-04-17,12:47:25
39.892211,116.467032,0,206,39920.5329861111,2009-04-17,12:47:30
39.892256,116.467062,0,204,39920.5330439815,2009-04-17,12:47:35
39.892283,116.467109,0,204,39920.5331018518,2009-04-17,12:47:40
39.892332,116.467155,0,204,39920.5331597222,2009-04-17,12:47:45
39.892386,116.467145,0,209,39920.5332175926,2009-04-17,12:47:50
39.892438,116.467141,0,210,39920.533275463,2009-04-17,12:47:55
39.892484,116.467138,0,211,39920.5333333333,2009-04-17,12:48:00
39.892522,116.467135,0,211,39920.5333912037,2009-04-17,12:48:05
39.892552,116.467147,0,211,39920.5334490741,2009-04-17,12:48:10
39.892565,116.467164,0,211,39920.5335069444,2009-04-17,12:48:15
39.892565,116.467166,0,211,39920.5335648148,2009-04-17,12:48:20
39.892565,116.467165,0,211,39920.5336226852,2009-04-17,12:48:25
39.892565,116.467165,0,211,39920.5336574074,2009-04-17,12:48:28
39.892573,116.467159,0,211,39920.5336805556,2009-04-17,12:48:30
39.892579,116.467144,0,211,39920.5337384259,2009-04-17,12:48:35
39.892574,116.467124,0,210,39920.5337962963,2009-04-17,12:48:40
39.892435,116.467949,0,254,39920.5363425926,2009-04-17,12:52:20
39.892604,116.468276,0,180,39920.536400463,2009-04-17,12:52:25
39.892559,116.468235,0,185,39920.5364583333,2009-04-17,12:52:30
39.892559,116.468235,0,185,39920.5364930556,2009-04-17,12:52:33
39.892551,116.46824,0,180,39920.5365162037,2009-04-17,12:52:35
39.892561,116.468335,0,151,39920.5365740741,2009-04-17,12:52:40
39.892537,116.468367,0,154,39920.5366319444,2009-04-17,12:52:45
39.89252,116.468408,0,148,39920.5366898148,2009-04-17,12:52:50
39.892547,116.468459,0,144,39920.5367476852,2009-04-17,12:52:55
39.892563,116.468516,0,141,39920.5368055556,2009-04-17,12:53:00
39.892513,116.468655,0,155,39920.5368634259,2009-04-17,12:53:05
39.89238,116.468373,0,167,39920.5389467593,2009-04-17,12:56:05
39.89236,116.468308,0,167,39920.5390046296,2009-04-17,12:56:10
39.891683,116.466153,0,367,39920.5490162037,2009-04-17,13:10:35
39.891807,116.466895,0,227,39920.5490740741,2009-04-17,13:10:40
39.892179,116.467523,0,203,39920.5491319444,2009-04-17,13:10:45
39.892316,116.467958,0,181,39920.5492476852,2009-04-17,13:10:55
39.892445,116.46818,0,173,39920.5493055556,2009-04-17,13:11:00
39.892485,116.468287,0,170,39920.5493634259,2009-04-17,13:11:05
39.892511,116.468336,0,170,39920.5494212963,2009-04-17,13:11:10
39.89258,116.468409,0,169,39920.5494791667,2009-04-17,13:11:15
39.892537,116.465749,0,1052,39920.550462963,2009-04-17,13:12:40
39.892728,116.468058,0,316,39920.5505208333,2009-04-17,13:12:45
39.891763,116.468105,0,167,39920.5745949074,2009-04-17,13:47:25
39.891865,116.468147,0,167,39920.5746527778,2009-04-17,13:47:30
39.8919,116.468192,0,167,39920.5747106481,2009-04-17,13:47:35
39.89194,116.468218,0,167,39920.5747685185,2009-04-17,13:47:40
39.891973,116.46821,0,168,39920.5748263889,2009-04-17,13:47:45
39.891932,116.468144,0,168,39920.5748842593,2009-04-17,13:47:50
39.891876,116.468073,0,168,39920.5749421296,2009-04-17,13:47:55
39.891837,116.468026,0,168,39920.575,2009-04-17,13:48:00
39.89233,116.467178,0,239,39920.5760416667,2009-04-17,13:49:30
39.892275,116.467189,0,195,39920.576099537,2009-04-17,13:49:35
39.892212,116.46745,0,178,39920.5761574074,2009-04-17,13:49:40
39.892192,116.467635,0,175,39920.5762152778,2009-04-17,13:49:45
39.892131,116.467672,0,174,39920.5762731481,2009-04-17,13:49:50
39.89211,116.467667,0,177,39920.5763310185,2009-04-17,13:49:55
39.892042,116.467668,0,169,39920.5763888889,2009-04-17,13:50:00
39.891993,116.467688,0,162,39920.5764467593,2009-04-17,13:50:05
39.891937,116.467708,0,175,39920.5765046296,2009-04-17,13:50:10
39.891838,116.467721,0,177,39920.5765625,2009-04-17,13:50:15
39.891743,116.467746,0,176,39920.5766203704,2009-04-17,13:50:20
39.8916,116.467768,0,177,39920.5766782407,2009-04-17,13:50:25
39.891449,116.467848,0,178,39920.5767361111,2009-04-17,13:50:30
39.891383,116.468003,0,179,39920.5767939815,2009-04-17,13:50:35
39.89134,116.468197,0,179,39920.5769097222,2009-04-17,13:50:45
39.891277,116.468254,0,179,39920.577025463,2009-04-17,13:50:55
39.891222,116.468379,0,178,39920.5771990741,2009-04-17,13:51:10
39.891144,116.468474,0,180,39920.5772569444,2009-04-17,13:51:15
39.891141,116.468376,0,180,39920.5773148148,2009-04-17,13:51:20
39.891148,116.468359,0,181,39920.5773726852,2009-04-17,13:51:25
39.891262,116.468387,0,183,39920.5774305556,2009-04-17,13:51:30
39.891348,116.468408,0,188,39920.5774884259,2009-04-17,13:51:35
39.891376,116.468414,0,194,39920.5775462963,2009-04-17,13:51:40
39.891532,116.468431,0,200,39920.5776041667,2009-04-17,13:51:45
39.891703,116.468458,0,206,39920.577662037,2009-04-17,13:51:50
39.89183,116.468524,0,211,39920.5777199074,2009-04-17,13:51:55
39.891872,116.468569,0,217,39920.5777777778,2009-04-17,13:52:00
39.891932,116.468591,0,224,39920.5778356481,2009-04-17,13:52:05
39.891978,116.468654,0,231,39920.5778935185,2009-04-17,13:52:10
39.891992,116.468745,0,239,39920.5779513889,2009-04-17,13:52:15
39.891963,116.468781,0,244,39920.5780092593,2009-04-17,13:52:20
39.891938,116.468764,0,247,39920.5780671296,2009-04-17,13:52:25
39.891917,116.468694,0,246,39920.578125,2009-04-17,13:52:30
39.891895,116.468687,0,248,39920.5781828704,2009-04-17,13:52:35
39.891864,116.468671,0,251,39920.5782407407,2009-04-17,13:52:40
39.891827,116.468659,0,258,39920.5782986111,2009-04-17,13:52:45
39.891804,116.468671,0,266,39920.5783564815,2009-04-17,13:52:50
39.891742,116.46869,0,273,39920.5784143518,2009-04-17,13:52:55
39.891685,116.468678,0,272,39920.5784722222,2009-04-17,13:53:00
39.891592,116.468688,0,269,39920.5785300926,2009-04-17,13:53:05
39.891502,116.468696,0,266,39920.578587963,2009-04-17,13:53:10
39.891467,116.468696,0,263,39920.5786458333,2009-04-17,13:53:15
39.891545,116.468722,0,261,39920.5787037037,2009-04-17,13:53:20
39.891528,116.468698,0,260,39920.5787615741,2009-04-17,13:53:25
39.891509,116.468664,0,259,39920.5788194444,2009-04-17,13:53:30
39.891465,116.468641,0,260,39920.5788773148,2009-04-17,13:53:35
39.891413,116.468646,0,260,39920.5789351852,2009-04-17,13:53:40
39.891774,116.468615,0,263,39920.5789930556,2009-04-17,13:53:45
39.891906,116.468674,0,265,39920.5790509259,2009-04-17,13:53:50
39.89209,116.468761,0,269,39920.5791087963,2009-04-17,13:53:55
39.892154,116.46876,0,276,39920.5791666667,2009-04-17,13:54:00
39.892188,116.468758,0,285,39920.579224537,2009-04-17,13:54:05
39.892238,116.468772,0,291,39920.5792824074,2009-04-17,13:54:10
39.892309,116.468871,0,292,39920.5793402778,2009-04-17,13:54:15
39.892314,116.468939,0,294,39920.5793981481,2009-04-17,13:54:20
39.892322,116.46901,0,295,39920.5794560185,2009-04-17,13:54:25
39.892293,116.46905,0,294,39920.5795138889,2009-04-17,13:54:30
39.892267,116.469068,0,294,39920.5796296296,2009-04-17,13:54:40
39.892267,116.469068,0,294,39920.5796643518,2009-04-17,13:54:43
39.892264,116.469061,0,293,39920.5796875,2009-04-17,13:54:45
39.892223,116.469024,0,283,39920.5797453704,2009-04-17,13:54:50
39.892189,116.469004,0,275,39920.5798032407,2009-04-17,13:54:55
39.89218,116.469,0,271,39920.5798611111,2009-04-17,13:55:00
39.89218,116.469,0,271,39920.5798958333,2009-04-17,13:55:03
39.892176,116.468997,0,269,39920.5799189815,2009-04-17,13:55:05
39.892198,116.468995,0,266,39920.5799768518,2009-04-17,13:55:10
39.892195,116.468979,0,262,39920.5800347222,2009-04-17,13:55:15
39.892141,116.468966,0,261,39920.5800925926,2009-04-17,13:55:20
39.892099,116.468956,0,261,39920.580150463,2009-04-17,13:55:25
39.892102,116.468518,0,262,39920.5802083333,2009-04-17,13:55:30
39.891982,116.468429,0,263,39920.5802662037,2009-04-17,13:55:35
39.891868,116.468392,0,266,39920.5803240741,2009-04-17,13:55:40
39.891773,116.468391,0,271,39920.5803819444,2009-04-17,13:55:45
39.891752,116.468446,0,275,39920.5804398148,2009-04-17,13:55:50
39.891768,116.46851,0,279,39920.5804976852,2009-04-17,13:55:55
39.891789,116.468553,0,285,39920.5805555556,2009-04-17,13:56:00
39.892103,116.468612,0,294,39920.5806134259,2009-04-17,13:56:05
39.892306,116.468666,0,298,39920.5806712963,2009-04-17,13:56:10
39.892367,116.46871,0,300,39920.5807291667,2009-04-17,13:56:15
39.892431,116.468752,0,301,39920.580787037,2009-04-17,13:56:20
39.892456,116.468761,0,302,39920.5808449074,2009-04-17,13:56:25
39.892455,116.468752,0,304,39920.5809027778,2009-04-17,13:56:30
39.892455,116.46871,0,306,39920.5809606481,2009-04-17,13:56:35
39.892464,116.468677,0,313,39920.5810185185,2009-04-17,13:56:40
39.892453,116.468691,0,319,39920.5810763889,2009-04-17,13:56:45
39.892435,116.468709,0,326,39920.5811342593,2009-04-17,13:56:50
39.892435,116.468709,0,326,39920.5811689815,2009-04-17,13:56:53
39.892429,116.468711,0,335,39920.5811921296,2009-04-17,13:56:55
39.892403,116.468697,0,345,39920.58125,2009-04-17,13:57:00
39.892363,116.468693,0,356,39920.5813078704,2009-04-17,13:57:05
39.892377,116.468709,0,361,39920.5813657407,2009-04-17,13:57:10
39.892388,116.468724,0,361,39920.5814236111,2009-04-17,13:57:15
39.892388,116.468724,0,361,39920.5814583333,2009-04-17,13:57:18
39.892387,116.468726,0,363,39920.5814814815,2009-04-17,13:57:20
39.892376,116.4687,0,363,39920.5815393519,2009-04-17,13:57:25
39.892365,116.468675,0,364,39920.5815972222,2009-04-17,13:57:30
39.892375,116.468638,0,364,39920.5816550926,2009-04-17,13:57:35
39.892369,116.468623,0,363,39920.581712963,2009-04-17,13:57:40
39.892354,116.468604,0,362,39920.5817708333,2009-04-17,13:57:45
39.892331,116.468583,0,362,39920.5818287037,2009-04-17,13:57:50
39.892314,116.468552,0,363,39920.5818865741,2009-04-17,13:57:55
39.892287,116.468505,0,363,39920.5819444444,2009-04-17,13:58:00
39.892269,116.468432,0,366,39920.5820023148,2009-04-17,13:58:05
39.89223,116.468395,0,371,39920.5820601852,2009-04-17,13:58:10
39.892165,116.468472,0,376,39920.5821180556,2009-04-17,13:58:15
39.892129,116.468611,0,384,39920.5821759259,2009-04-17,13:58:20
39.892074,116.468703,0,389,39920.5822337963,2009-04-17,13:58:25
39.892071,116.468789,0,390,39920.5822916667,2009-04-17,13:58:30
39.891892,116.468143,0,381,39920.582349537,2009-04-17,13:58:35
39.892166,116.468293,0,377,39920.5824074074,2009-04-17,13:58:40
39.892271,116.468455,0,373,39920.5824652778,2009-04-17,13:58:45
39.892271,116.468455,0,373,39920.5825,2009-04-17,13:58:48
39.892276,116.468463,0,372,39920.5825231481,2009-04-17,13:58:50
39.892386,116.46842,0,367,39920.5825810185,2009-04-17,13:58:55
39.892462,116.468408,0,359,39920.5826388889,2009-04-17,13:59:00
39.892462,116.468399,0,358,39920.5826967593,2009-04-17,13:59:05
39.892463,116.468394,0,358,39920.5827546296,2009-04-17,13:59:10
39.892463,116.468394,0,358,39920.5827893519,2009-04-17,13:59:13
39.892463,116.468391,0,358,39920.5828125,2009-04-17,13:59:15
39.892463,116.468382,0,358,39920.5828703704,2009-04-17,13:59:20
39.892464,116.468389,0,358,39920.5829282407,2009-04-17,13:59:25
39.892465,116.468396,0,358,39920.5829861111,2009-04-17,13:59:30
39.892464,116.468391,0,357,39920.5830439815,2009-04-17,13:59:35
39.892464,116.468391,0,357,39920.5830787037,2009-04-17,13:59:38
39.892465,116.468396,0,357,39920.5831018519,2009-04-17,13:59:40
39.892469,116.468436,0,357,39920.5831597222,2009-04-17,13:59:45
39.892465,116.468478,0,356,39920.5832175926,2009-04-17,13:59:50
39.89246,116.468508,0,355,39920.583275463,2009-04-17,13:59:55
39.892443,116.468533,0,354,39920.5833333333,2009-04-17,14:00:00
39.892433,116.468547,0,354,39920.5833912037,2009-04-17,14:00:05
39.892433,116.46853,0,354,39920.5834490741,2009-04-17,14:00:10
39.892433,116.468491,0,354,39920.5835069444,2009-04-17,14:00:15
39.892429,116.468412,0,355,39920.5835648148,2009-04-17,14:00:20
39.892427,116.468315,0,355,39920.5836226852,2009-04-17,14:00:25
39.892426,116.468185,0,356,39920.5836805556,2009-04-17,14:00:30
39.892834,116.466452,0,377,39920.5857638889,2009-04-17,14:03:30
39.892845,116.46604,0,535,39920.5858217593,2009-04-17,14:03:35
39.892909,116.466147,0,615,39920.5858796296,2009-04-17,14:03:40
39.892888,116.466339,0,643,39920.5859375,2009-04-17,14:03:45
39.892893,116.466431,0,649,39920.5859953704,2009-04-17,14:03:50
39.892895,116.466461,0,654,39920.5860532407,2009-04-17,14:03:55
39.892919,116.466664,0,631,39920.5861111111,2009-04-17,14:04:00
39.892909,116.466711,0,629,39920.5861689815,2009-04-17,14:04:05
39.892872,116.466701,0,620,39920.5862268518,2009-04-17,14:04:10
39.892868,116.466696,0,620,39920.5862847222,2009-04-17,14:04:15
39.892868,116.466696,0,620,39920.5863194444,2009-04-17,14:04:18
39.892866,116.466689,0,620,39920.5863425926,2009-04-17,14:04:20
39.892854,116.466684,0,623,39920.586400463,2009-04-17,14:04:25
39.892854,116.466684,0,623,39920.5864351852,2009-04-17,14:04:28
39.892853,116.466676,0,623,39920.5864583333,2009-04-17,14:04:30
39.892853,116.466687,0,622,39920.5865162037,2009-04-17,14:04:35
39.892853,116.466687,0,622,39920.5865509259,2009-04-17,14:04:38
39.892857,116.46668,0,621,39920.5865740741,2009-04-17,14:04:40
39.892841,116.46667,0,619,39920.5866319444,2009-04-17,14:04:45
39.892876,116.466665,0,619,39920.5866898148,2009-04-17,14:04:50
39.892947,116.46665,0,619,39920.5867476852,2009-04-17,14:04:55
39.893127,116.466676,0,620,39920.5868055556,2009-04-17,14:05:00
39.893317,116.466737,0,623,39920.5868634259,2009-04-17,14:05:05
39.893393,116.46676,0,620,39920.5869212963,2009-04-17,14:05:10
39.893323,116.46663,0,607,39920.5869791667,2009-04-17,14:05:15
39.89334,116.466458,0,600,39920.587037037,2009-04-17,14:05:20
39.893229,116.466388,0,579,39920.5870949074,2009-04-17,14:05:25
39.892918,116.466214,0,547,39920.5871527778,2009-04-17,14:05:30
39.892552,116.466092,0,521,39920.5872106481,2009-04-17,14:05:35
39.892315,116.466022,0,498,39920.5872685185,2009-04-17,14:05:40
39.892157,116.465985,0,481,39920.5873263889,2009-04-17,14:05:45
39.892107,116.46593,0,458,39920.5873842593,2009-04-17,14:05:50
39.8921,116.465621,0,440,39920.5874421296,2009-04-17,14:05:55
39.892101,116.46516,0,419,39920.5875,2009-04-17,14:06:00
39.892092,116.464776,0,404,39920.5875578704,2009-04-17,14:06:05
39.89209,116.464434,0,387,39920.5876157407,2009-04-17,14:06:10
39.892065,116.464196,0,371,39920.5876736111,2009-04-17,14:06:15
39.892076,116.463878,0,349,39920.5877314815,2009-04-17,14:06:20
39.892103,116.463628,0,336,39920.5877893518,2009-04-17,14:06:25
39.892127,116.463427,0,326,39920.5878472222,2009-04-17,14:06:30
39.892151,116.463208,0,315,39920.5879050926,2009-04-17,14:06:35
39.892253,116.46289,0,301,39920.587962963,2009-04-17,14:06:40
39.892265,116.462399,0,287,39920.5880208333,2009-04-17,14:06:45
39.892255,116.461817,0,271,39920.5880787037,2009-04-17,14:06:50
39.892285,116.461209,0,255,39920.5881365741,2009-04-17,14:06:55
39.89228,116.460579,0,232,39920.5881944444,2009-04-17,14:07:00
39.89228,116.459978,0,210,39920.5882523148,2009-04-17,14:07:05
39.892265,116.459422,0,193,39920.5883101852,2009-04-17,14:07:10
39.892244,116.458886,0,180,39920.5883680556,2009-04-17,14:07:15
39.892249,116.458358,0,165,39920.5884259259,2009-04-17,14:07:20
39.892218,116.457873,0,153,39920.5884837963,2009-04-17,14:07:25
39.892217,116.45743,0,141,39920.5885416667,2009-04-17,14:07:30
39.892294,116.457149,0,133,39920.588599537,2009-04-17,14:07:35
39.892301,116.457068,0,132,39920.5886574074,2009-04-17,14:07:40
39.892301,116.457068,0,132,39920.5886921296,2009-04-17,14:07:43
39.892302,116.457073,0,132,39920.5887152778,2009-04-17,14:07:45
39.892303,116.457063,0,132,39920.5887731481,2009-04-17,14:07:50
39.892304,116.45705,0,132,39920.5888310185,2009-04-17,14:07:55
39.892304,116.45705,0,132,39920.5888657407,2009-04-17,14:07:58
39.892303,116.457052,0,132,39920.5888888889,2009-04-17,14:08:00
39.892304,116.457063,0,132,39920.5889467593,2009-04-17,14:08:05
39.892305,116.457069,0,132,39920.5890046296,2009-04-17,14:08:10
39.892305,116.457069,0,132,39920.5890393518,2009-04-17,14:08:13
39.892306,116.457062,0,132,39920.5890625,2009-04-17,14:08:15
39.89231,116.456821,0,130,39920.5891203704,2009-04-17,14:08:20
39.89232,116.45638,0,131,39920.5891782407,2009-04-17,14:08:25
39.892338,116.456049,0,132,39920.5892361111,2009-04-17,14:08:30
39.892318,116.455898,0,134,39920.5892939815,2009-04-17,14:08:35
39.892309,116.45588,0,133,39920.5893518519,2009-04-17,14:08:40
39.892302,116.455742,0,133,39920.5894097222,2009-04-17,14:08:45
39.892476,116.455648,0,130,39920.5894675926,2009-04-17,14:08:50
39.892841,116.455624,0,126,39920.589525463,2009-04-17,14:08:55
39.893207,116.455625,0,124,39920.5895833333,2009-04-17,14:09:00
39.893777,116.455673,0,103,39920.5896412037,2009-04-17,14:09:05
39.89424,116.455641,0,100,39920.5896990741,2009-04-17,14:09:10
39.894617,116.455601,0,93,39920.5897569444,2009-04-17,14:09:15
39.894891,116.455528,0,84,39920.5898148148,2009-04-17,14:09:20
39.895285,116.455471,0,93,39920.5898726852,2009-04-17,14:09:25
39.895743,116.455513,0,92,39920.5899305556,2009-04-17,14:09:30
39.89625,116.455516,0,108,39920.5899884259,2009-04-17,14:09:35
39.896682,116.455499,0,102,39920.5900462963,2009-04-17,14:09:40
39.897253,116.455509,0,106,39920.5901041667,2009-04-17,14:09:45
39.897777,116.455496,0,109,39920.590162037,2009-04-17,14:09:50
39.898233,116.455513,0,118,39920.5902199074,2009-04-17,14:09:55
39.898693,116.455523,0,123,39920.5902777778,2009-04-17,14:10:00
39.899118,116.45553,0,127,39920.5903356481,2009-04-17,14:10:05
39.899539,116.455545,0,125,39920.5903935185,2009-04-17,14:10:10
39.899957,116.455536,0,118,39920.5904513889,2009-04-17,14:10:15
39.900386,116.45555,0,122,39920.5905092593,2009-04-17,14:10:20
39.900837,116.455562,0,118,39920.5905671296,2009-04-17,14:10:25
39.901404,116.455535,0,117,39920.590625,2009-04-17,14:10:30
39.902074,116.455546,0,114,39920.5906828704,2009-04-17,14:10:35
39.902832,116.455572,0,107,39920.5907407407,2009-04-17,14:10:40
39.903648,116.455576,0,106,39920.5907986111,2009-04-17,14:10:45
39.904444,116.455562,0,96,39920.5908564815,2009-04-17,14:10:50
39.905303,116.455584,0,96,39920.5909143519,2009-04-17,14:10:55
39.906095,116.455588,0,102,39920.5909722222,2009-04-17,14:11:00
39.906874,116.455601,0,102,39920.5910300926,2009-04-17,14:11:05
39.907635,116.455636,0,109,39920.591087963,2009-04-17,14:11:10
39.908404,116.455671,0,108,39920.5911458333,2009-04-17,14:11:15
39.909176,116.455703,0,104,39920.5912037037,2009-04-17,14:11:20
39.90996,116.455738,0,106,39920.5912615741,2009-04-17,14:11:25
39.910765,116.45576,0,100,39920.5913194444,2009-04-17,14:11:30
39.911547,116.455765,0,98,39920.5913773148,2009-04-17,14:11:35
39.9123,116.455753,0,92,39920.5914351852,2009-04-17,14:11:40
39.91304,116.455752,0,83,39920.5914930556,2009-04-17,14:11:45
39.913716,116.455747,0,73,39920.5915509259,2009-04-17,14:11:50
39.91435,116.455754,0,65,39920.5916087963,2009-04-17,14:11:55
39.914998,116.455701,0,65,39920.5916666667,2009-04-17,14:12:00
39.915696,116.455659,0,61,39920.591724537,2009-04-17,14:12:05
39.916427,116.45562,0,62,39920.5917824074,2009-04-17,14:12:10
39.917127,116.4556,0,73,39920.5918402778,2009-04-17,14:12:15
39.917818,116.455571,0,75,39920.5918981481,2009-04-17,14:12:20
39.918555,116.455546,0,82,39920.5919560185,2009-04-17,14:12:25
39.919282,116.455543,0,87,39920.5920138889,2009-04-17,14:12:30
39.919989,116.455535,0,90,39920.5920717593,2009-04-17,14:12:35
39.92068,116.455537,0,99,39920.5921296296,2009-04-17,14:12:40
39.921351,116.455551,0,102,39920.5921875,2009-04-17,14:12:45
39.922088,116.455569,0,103,39920.5922453704,2009-04-17,14:12:50
39.922842,116.455595,0,104,39920.5923032407,2009-04-17,14:12:55
39.923594,116.455617,0,101,39920.5923611111,2009-04-17,14:13:00
39.924289,116.455621,0,95,39920.5924189815,2009-04-17,14:13:05
39.92488,116.455629,0,91,39920.5924768519,2009-04-17,14:13:10
39.925415,116.45564,0,85,39920.5925347222,2009-04-17,14:13:15
39.925911,116.455657,0,85,39920.5925925926,2009-04-17,14:13:20
39.92639,116.455695,0,83,39920.592650463,2009-04-17,14:13:25
39.926779,116.455712,0,86,39920.5927083333,2009-04-17,14:13:30
39.927279,116.455728,0,85,39920.5927662037,2009-04-17,14:13:35
39.927846,116.455746,0,94,39920.5928240741,2009-04-17,14:13:40
39.92849,116.455765,0,105,39920.5928819444,2009-04-17,14:13:45
39.929137,116.455794,0,102,39920.5929398148,2009-04-17,14:13:50
39.929736,116.45578,0,103,39920.5929976852,2009-04-17,14:13:55
39.930282,116.455779,0,98,39920.5930555556,2009-04-17,14:14:00
39.930774,116.45578,0,98,39920.5931134259,2009-04-17,14:14:05
39.931177,116.45578,0,95,39920.5931712963,2009-04-17,14:14:10
39.93146,116.455814,0,90,39920.5932291667,2009-04-17,14:14:15
39.931573,116.45593,0,83,39920.593287037,2009-04-17,14:14:20
39.931595,116.455972,0,78,39920.5933449074,2009-04-17,14:14:25
39.931601,116.455973,0,73,39920.5934027778,2009-04-17,14:14:30
39.931601,116.455973,0,73,39920.5934375,2009-04-17,14:14:33
39.931606,116.455974,0,70,39920.5934606481,2009-04-17,14:14:35
39.93162,116.455976,0,70,39920.5935185185,2009-04-17,14:14:40
39.931621,116.455978,0,72,39920.5935763889,2009-04-17,14:14:45
39.931621,116.455979,0,74,39920.5936342593,2009-04-17,14:14:50
39.931617,116.455982,0,76,39920.5936921296,2009-04-17,14:14:55
39.931617,116.455982,0,76,39920.5937268519,2009-04-17,14:14:58
39.93161,116.455984,0,76,39920.59375,2009-04-17,14:15:00
39.93162,116.455985,0,76,39920.5938078704,2009-04-17,14:15:05
39.931638,116.455982,0,77,39920.5938657407,2009-04-17,14:15:10
39.93166,116.456025,0,82,39920.5939236111,2009-04-17,14:15:15
39.931758,116.456196,0,91,39920.5939814815,2009-04-17,14:15:20
39.931831,116.456222,0,94,39920.5940393518,2009-04-17,14:15:25
39.931916,116.456209,0,94,39920.5940972222,2009-04-17,14:15:30
39.931926,116.456218,0,94,39920.5941550926,2009-04-17,14:15:35
39.931926,116.456218,0,94,39920.5941898148,2009-04-17,14:15:38
39.931919,116.456218,0,94,39920.594212963,2009-04-17,14:15:40
39.93193,116.456219,0,94,39920.5942708333,2009-04-17,14:15:45
39.931932,116.456219,0,95,39920.5943287037,2009-04-17,14:15:50
39.931932,116.456219,0,95,39920.5943634259,2009-04-17,14:15:53
39.931933,116.45622,0,95,39920.5943865741,2009-04-17,14:15:55
39.931943,116.456224,0,96,39920.5944444444,2009-04-17,14:16:00
39.931955,116.456224,0,97,39920.5945023148,2009-04-17,14:16:05
39.931965,116.456224,0,98,39920.5945601852,2009-04-17,14:16:10
39.93198,116.456219,0,99,39920.5946180556,2009-04-17,14:16:15
39.932006,116.456312,0,103,39920.5946759259,2009-04-17,14:16:20
39.931841,116.456101,0,111,39920.5947337963,2009-04-17,14:16:25
39.932188,116.455594,0,114,39920.5947916667,2009-04-17,14:16:30
39.932275,116.455373,0,109,39920.594849537,2009-04-17,14:16:35
39.932283,116.45527,0,108,39920.5949074074,2009-04-17,14:16:40
39.932349,116.455183,0,101,39920.5949652778,2009-04-17,14:16:45
39.932348,116.454985,0,104,39920.5950231481,2009-04-17,14:16:50
39.93232,116.454634,0,107,39920.5950810185,2009-04-17,14:16:55
39.932358,116.454275,0,111,39920.5951388889,2009-04-17,14:17:00
39.932384,116.453953,0,116,39920.5951967593,2009-04-17,14:17:05
39.932383,116.453575,0,115,39920.5952546296,2009-04-17,14:17:10
39.932367,116.453268,0,111,39920.5953125,2009-04-17,14:17:15
39.932357,116.452972,0,110,39920.5953703704,2009-04-17,14:17:20
39.932346,116.452654,0,111,39920.5954282407,2009-04-17,14:17:25
39.932362,116.452343,0,114,39920.5954861111,2009-04-17,14:17:30
39.932371,116.45223,0,121,39920.5955439815,2009-04-17,14:17:35
39.932372,116.452215,0,121,39920.5956018518,2009-04-17,14:17:40
39.932379,116.452171,0,121,39920.5956597222,2009-04-17,14:17:45
39.93238,116.452077,0,120,39920.5957175926,2009-04-17,14:17:50
39.932378,116.45201,0,120,39920.595775463,2009-04-17,14:17:55
39.932381,116.451928,0,120,39920.5958333333,2009-04-17,14:18:00
39.932383,116.451914,0,121,39920.5958912037,2009-04-17,14:18:05
39.932376,116.451853,0,121,39920.5959490741,2009-04-17,14:18:10
39.932379,116.451796,0,121,39920.5960069444,2009-04-17,14:18:15
39.932384,116.451724,0,122,39920.5960648148,2009-04-17,14:18:20
39.932383,116.451467,0,123,39920.5961226852,2009-04-17,14:18:25
39.932389,116.451333,0,123,39920.5961805556,2009-04-17,14:18:30
39.932404,116.451311,0,120,39920.5962384259,2009-04-17,14:18:35
39.932405,116.451281,0,118,39920.5962962963,2009-04-17,14:18:40
39.932405,116.451233,0,120,39920.5963541667,2009-04-17,14:18:45
39.932393,116.451202,0,123,39920.596412037,2009-04-17,14:18:50
39.932396,116.451114,0,124,39920.5964699074,2009-04-17,14:18:55
39.932414,116.45109,0,123,39920.5965277778,2009-04-17,14:19:00
39.932414,116.45109,0,123,39920.5965625,2009-04-17,14:19:03
39.932415,116.451082,0,123,39920.5965856481,2009-04-17,14:19:05
39.93241,116.451057,0,124,39920.5966435185,2009-04-17,14:19:10
39.93239,116.451037,0,128,39920.5967013889,2009-04-17,14:19:15
39.93239,116.451027,0,129,39920.5967592593,2009-04-17,14:19:20
39.93239,116.451027,0,129,39920.5967939815,2009-04-17,14:19:23
39.93239,116.451023,0,129,39920.5968171296,2009-04-17,14:19:25
39.932393,116.450879,0,129,39920.596875,2009-04-17,14:19:30
39.932412,116.450772,0,132,39920.5969328704,2009-04-17,14:19:35
39.932429,116.450653,0,131,39920.5969907407,2009-04-17,14:19:40
39.932433,116.450527,0,130,39920.5970486111,2009-04-17,14:19:45
39.932431,116.450501,0,131,39920.5971064815,2009-04-17,14:19:50
39.932432,116.450497,0,131,39920.5971643519,2009-04-17,14:19:55
39.932434,116.450489,0,131,39920.5972222222,2009-04-17,14:20:00
39.932434,116.450489,0,131,39920.5972569444,2009-04-17,14:20:03
39.932434,116.450492,0,131,39920.5972800926,2009-04-17,14:20:05
39.932435,116.450483,0,131,39920.597337963,2009-04-17,14:20:10
39.932436,116.450479,0,131,39920.5973958333,2009-04-17,14:20:15
39.932436,116.450482,0,132,39920.5974537037,2009-04-17,14:20:20
39.932436,116.450486,0,131,39920.5975115741,2009-04-17,14:20:25
39.932436,116.450486,0,131,39920.5975462963,2009-04-17,14:20:28
39.932438,116.450478,0,131,39920.5975694444,2009-04-17,14:20:30
39.932471,116.450402,0,142,39920.5976273148,2009-04-17,14:20:35
39.932464,116.450304,0,146,39920.5976851852,2009-04-17,14:20:40
39.932466,116.450154,0,147,39920.5977430556,2009-04-17,14:20:45
39.932437,116.449997,0,146,39920.5978009259,2009-04-17,14:20:50
39.932415,116.449768,0,143,39920.5978587963,2009-04-17,14:20:55
39.932407,116.449707,0,138,39920.5979166667,2009-04-17,14:21:00
39.932408,116.449714,0,134,39920.597974537,2009-04-17,14:21:05
39.932408,116.44971,0,133,39920.5980324074,2009-04-17,14:21:10
39.932408,116.449712,0,133,39920.5980902778,2009-04-17,14:21:15
39.932408,116.449717,0,133,39920.5981481481,2009-04-17,14:21:20
39.932408,116.449719,0,133,39920.5982060185,2009-04-17,14:21:25
39.932408,116.449716,0,133,39920.5982638889,2009-04-17,14:21:30
39.932408,116.449715,0,133,39920.5983217593,2009-04-17,14:21:35
39.932408,116.449714,0,133,39920.5983796296,2009-04-17,14:21:40
39.932408,116.449714,0,133,39920.5984143519,2009-04-17,14:21:43
39.932408,116.449712,0,133,39920.5984375,2009-04-17,14:21:45
39.93241,116.449476,0,133,39920.5984953704,2009-04-17,14:21:50
39.932397,116.448979,0,132,39920.5985532407,2009-04-17,14:21:55
39.932393,116.448396,0,131,39920.5986111111,2009-04-17,14:22:00
39.932378,116.447729,0,129,39920.5986689815,2009-04-17,14:22:05
39.932365,116.447146,0,126,39920.5987268519,2009-04-17,14:22:10
39.932372,116.446526,0,123,39920.5987847222,2009-04-17,14:22:15
39.932374,116.445819,0,122,39920.5988425926,2009-04-17,14:22:20
39.932375,116.445156,0,121,39920.598900463,2009-04-17,14:22:25
39.932374,116.444836,0,119,39920.5989583333,2009-04-17,14:22:30
39.932381,116.444795,0,118,39920.5990162037,2009-04-17,14:22:35
39.932381,116.444792,0,117,39920.5990740741,2009-04-17,14:22:40
39.932381,116.444791,0,117,39920.5991319444,2009-04-17,14:22:45
39.932381,116.444795,0,116,39920.5991898148,2009-04-17,14:22:50
39.93238,116.444795,0,116,39920.5992476852,2009-04-17,14:22:55
39.93238,116.444799,0,116,39920.5993055556,2009-04-17,14:23:00
39.93238,116.444805,0,116,39920.5993634259,2009-04-17,14:23:05
39.93238,116.444805,0,116,39920.5993981481,2009-04-17,14:23:08
39.93238,116.444805,0,116,39920.5994212963,2009-04-17,14:23:10
39.93238,116.444794,0,117,39920.5994791667,2009-04-17,14:23:15
39.93238,116.44481,0,117,39920.599537037,2009-04-17,14:23:20
39.932378,116.444823,0,116,39920.5995949074,2009-04-17,14:23:25
39.932376,116.444833,0,116,39920.5996527778,2009-04-17,14:23:30
39.932373,116.44484,0,116,39920.5997106481,2009-04-17,14:23:35
39.93237,116.44484,0,116,39920.5997685185,2009-04-17,14:23:40
39.93237,116.44484,0,116,39920.5998032407,2009-04-17,14:23:43
39.932369,116.44484,0,116,39920.5998263889,2009-04-17,14:23:45
39.932371,116.444746,0,119,39920.5998842593,2009-04-17,14:23:50
39.932366,116.444366,0,120,39920.5999421296,2009-04-17,14:23:55
39.932336,116.443938,0,121,39920.6,2009-04-17,14:24:00
39.932362,116.443303,0,119,39920.6000578704,2009-04-17,14:24:05
39.932361,116.44258,0,118,39920.6001157407,2009-04-17,14:24:10
39.932357,116.441887,0,113,39920.6001736111,2009-04-17,14:24:15
39.93238,116.441435,0,111,39920.6002314815,2009-04-17,14:24:20
39.93239,116.441117,0,106,39920.6002893519,2009-04-17,14:24:25
39.932375,116.440622,0,100,39920.6003472222,2009-04-17,14:24:30
39.932368,116.440125,0,93,39920.6004050926,2009-04-17,14:24:35
39.932331,116.439674,0,90,39920.600462963,2009-04-17,14:24:40
39.93232,116.439378,0,87,39920.6005208333,2009-04-17,14:24:45
39.932324,116.439283,0,83,39920.6005787037,2009-04-17,14:24:50
39.932209,116.439498,0,144,39920.602662037,2009-04-17,14:27:50
39.93219,116.43969,0,132,39920.6027199074,2009-04-17,14:27:55
39.932186,116.439772,0,128,39920.6027777778,2009-04-17,14:28:00
39.93217,116.439811,0,122,39920.6028356481,2009-04-17,14:28:05
39.932137,116.439853,0,122,39920.6028935185,2009-04-17,14:28:10
39.932141,116.439869,0,124,39920.6029513889,2009-04-17,14:28:15
39.93213,116.439917,0,124,39920.6030092593,2009-04-17,14:28:20
39.93213,116.439917,0,124,39920.6030439815,2009-04-17,14:28:23
39.932124,116.439923,0,125,39920.6030671296,2009-04-17,14:28:25
39.932115,116.439979,0,124,39920.603125,2009-04-17,14:28:30
39.93212,116.440029,0,125,39920.6031828704,2009-04-17,14:28:35
39.932121,116.440114,0,124,39920.6032407407,2009-04-17,14:28:40
39.932107,116.440186,0,119,39920.6032986111,2009-04-17,14:28:45
39.932105,116.440271,0,117,39920.6033564815,2009-04-17,14:28:50
39.932102,116.440323,0,117,39920.6034143518,2009-04-17,14:28:55
39.932098,116.440399,0,117,39920.6034722222,2009-04-17,14:29:00
39.932081,116.440508,0,113,39920.6035300926,2009-04-17,14:29:05
39.932057,116.440578,0,109,39920.603587963,2009-04-17,14:29:10
39.932044,116.440643,0,108,39920.6036458333,2009-04-17,14:29:15
39.932017,116.440698,0,106,39920.6037037037,2009-04-17,14:29:20
39.93199,116.440782,0,106,39920.6037615741,2009-04-17,14:29:25
39.931962,116.440834,0,105,39920.6038194444,2009-04-17,14:29:30
39.931931,116.440846,0,99,39920.6038773148,2009-04-17,14:29:35
39.931911,116.440843,0,98,39920.6039351852,2009-04-17,14:29:40
39.931864,116.440833,0,102,39920.6039930556,2009-04-17,14:29:45
39.931825,116.440834,0,104,39920.6040509259,2009-04-17,14:29:50
39.931785,116.440836,0,104,39920.6041087963,2009-04-17,14:29:55
39.931738,116.440874,0,107,39920.6041666667,2009-04-17,14:30:00
39.931702,116.440885,0,108,39920.604224537,2009-04-17,14:30:05
39.931669,116.440885,0,106,39920.6042824074,2009-04-17,14:30:10
39.931633,116.440885,0,106,39920.6043402778,2009-04-17,14:30:15
39.931609,116.440896,0,110,39920.6043981481,2009-04-17,14:30:20
39.931573,116.440896,0,112,39920.6044560185,2009-04-17,14:30:25
39.931566,116.440906,0,113,39920.6045138889,2009-04-17,14:30:30
39.931552,116.440896,0,113,39920.6045717593,2009-04-17,14:30:35
39.931532,116.440852,0,116,39920.6046296296,2009-04-17,14:30:40
39.931485,116.440842,0,118,39920.6046875,2009-04-17,14:30:45
39.93144,116.440861,0,119,39920.6047453704,2009-04-17,14:30:50
39.931353,116.440888,0,107,39920.6048032407,2009-04-17,14:30:55
39.931304,116.440883,0,105,39920.6048611111,2009-04-17,14:31:00
39.931272,116.440862,0,107,39920.6049189815,2009-04-17,14:31:05
39.93121,116.440864,0,106,39920.6049768519,2009-04-17,14:31:10
39.931102,116.44118,0,120,39920.6103009259,2009-04-17,14:38:50
39.931043,116.441219,0,116,39920.6103587963,2009-04-17,14:38:55
39.931001,116.441232,0,111,39920.6104166667,2009-04-17,14:39:00
39.930972,116.441225,0,108,39920.610474537,2009-04-17,14:39:05
39.930945,116.44122,0,105,39920.6105324074,2009-04-17,14:39:10
39.930928,116.441221,0,103,39920.6105902778,2009-04-17,14:39:15
39.930941,116.441219,0,103,39920.6106481481,2009-04-17,14:39:20
39.93094,116.441231,0,102,39920.6107060185,2009-04-17,14:39:25
39.930958,116.441236,0,108,39920.6107638889,2009-04-17,14:39:30
39.930958,116.441236,0,108,39920.6107986111,2009-04-17,14:39:33
39.930966,116.441228,0,113,39920.6108217593,2009-04-17,14:39:35
39.931003,116.441204,0,114,39920.6108796296,2009-04-17,14:39:40
39.931043,116.441175,0,116,39920.6109375,2009-04-17,14:39:45
39.931073,116.441188,0,117,39920.6109953704,2009-04-17,14:39:50
39.931103,116.441309,0,113,39920.6110532407,2009-04-17,14:39:55
39.931107,116.441351,0,113,39920.6111111111,2009-04-17,14:40:00
39.931106,116.441384,0,113,39920.6111689815,2009-04-17,14:40:05
39.931124,116.441376,0,114,39920.6112268518,2009-04-17,14:40:10
39.931124,116.441376,0,114,39920.6112615741,2009-04-17,14:40:13
39.931126,116.44137,0,114,39920.6112847222,2009-04-17,14:40:15
39.931154,116.441352,0,117,39920.6113425926,2009-04-17,14:40:20
39.931209,116.441316,0,120,39920.611400463,2009-04-17,14:40:25
39.931276,116.441311,0,126,39920.6114583333,2009-04-17,14:40:30
39.931313,116.441304,0,131,39920.6115162037,2009-04-17,14:40:35
39.931329,116.441294,0,140,39920.6115740741,2009-04-17,14:40:40
39.931337,116.44131,0,141,39920.6116319444,2009-04-17,14:40:45
39.931337,116.441307,0,143,39920.6116898148,2009-04-17,14:40:50
39.931338,116.441315,0,144,39920.6117476852,2009-04-17,14:40:55
39.931339,116.441316,0,144,39920.6118055556,2009-04-17,14:41:00
39.931339,116.441321,0,144,39920.6118634259,2009-04-17,14:41:05
39.931339,116.441325,0,144,39920.6119212963,2009-04-17,14:41:10
39.931339,116.441323,0,144,39920.6119791667,2009-04-17,14:41:15
39.93134,116.441331,0,144,39920.612037037,2009-04-17,14:41:20
39.93134,116.441338,0,144,39920.6120949074,2009-04-17,14:41:25
39.93134,116.441338,0,144,39920.6121296296,2009-04-17,14:41:28
39.931341,116.441337,0,144,39920.6121527778,2009-04-17,14:41:30
39.931378,116.441329,0,144,39920.6122106481,2009-04-17,14:41:35
39.931431,116.441328,0,144,39920.6122685185,2009-04-17,14:41:40
39.931475,116.441318,0,142,39920.6123263889,2009-04-17,14:41:45
39.931524,116.441308,0,143,39920.6123842593,2009-04-17,14:41:50
39.931561,116.441301,0,144,39920.6124421296,2009-04-17,14:41:55
39.931583,116.441314,0,146,39920.6125,2009-04-17,14:42:00
39.931599,116.44133,0,146,39920.6125578704,2009-04-17,14:42:05
39.9316,116.441338,0,147,39920.6126157407,2009-04-17,14:42:10
39.9316,116.441338,0,147,39920.612650463,2009-04-17,14:42:13
39.931601,116.441343,0,147,39920.6126736111,2009-04-17,14:42:15
39.931601,116.441356,0,147,39920.6127314815,2009-04-17,14:42:20
39.931601,116.44137,0,148,39920.6127893519,2009-04-17,14:42:25
39.931639,116.44129,0,149,39920.6128472222,2009-04-17,14:42:30
39.93163,116.441435,0,151,39920.6129050926,2009-04-17,14:42:35
39.931646,116.441507,0,149,39920.612962963,2009-04-17,14:42:40
39.931638,116.441487,0,147,39920.6130208333,2009-04-17,14:42:45
39.931638,116.441532,0,143,39920.6130787037,2009-04-17,14:42:50
39.931629,116.441532,0,139,39920.6131365741,2009-04-17,14:42:55
39.931634,116.441519,0,129,39920.6131944444,2009-04-17,14:43:00
39.931645,116.441474,0,126,39920.6132523148,2009-04-17,14:43:05
39.931628,116.441432,0,122,39920.6133101852,2009-04-17,14:43:10
39.931651,116.441348,0,120,39920.6133680556,2009-04-17,14:43:15
39.931692,116.441279,0,119,39920.6134259259,2009-04-17,14:43:20
39.931725,116.441231,0,119,39920.6134837963,2009-04-17,14:43:25
39.931764,116.441238,0,111,39920.6135416667,2009-04-17,14:43:30
39.931797,116.441222,0,107,39920.613599537,2009-04-17,14:43:35
39.931855,116.44121,0,103,39920.6136574074,2009-04-17,14:43:40
39.931867,116.441214,0,100,39920.6137152778,2009-04-17,14:43:45
39.931886,116.441156,0,101,39920.6137731481,2009-04-17,14:43:50
39.931899,116.441105,0,102,39920.6138310185,2009-04-17,14:43:55
39.931922,116.441072,0,101,39920.6138888889,2009-04-17,14:44:00
39.931914,116.441043,0,100,39920.6139467593,2009-04-17,14:44:05
39.93196,116.44096,0,100,39920.6140046296,2009-04-17,14:44:10
39.931975,116.440903,0,103,39920.6140625,2009-04-17,14:44:15
39.932007,116.440834,0,106,39920.6141203704,2009-04-17,14:44:20
39.932012,116.440799,0,103,39920.6141782407,2009-04-17,14:44:25
39.932011,116.440762,0,103,39920.6142361111,2009-04-17,14:44:30
39.932019,116.44071,0,105,39920.6142939815,2009-04-17,14:44:35
39.932021,116.440683,0,106,39920.6143518519,2009-04-17,14:44:40
39.932031,116.440629,0,106,39920.6144097222,2009-04-17,14:44:45
39.932054,116.440561,0,106,39920.6144675926,2009-04-17,14:44:50
39.932062,116.440511,0,103,39920.614525463,2009-04-17,14:44:55
39.932066,116.440467,0,99,39920.6145833333,2009-04-17,14:45:00
39.932061,116.440434,0,96,39920.6146412037,2009-04-17,14:45:05
39.932038,116.440395,0,94,39920.6146990741,2009-04-17,14:45:10
39.932021,116.440348,0,92,39920.6147569444,2009-04-17,14:45:15
39.932019,116.440306,0,91,39920.6148148148,2009-04-17,14:45:20
39.932014,116.440253,0,89,39920.6148726852,2009-04-17,14:45:25
39.931992,116.440218,0,92,39920.6149305556,2009-04-17,14:45:30
39.931987,116.440168,0,89,39920.6149884259,2009-04-17,14:45:35
39.93199,116.440127,0,87,39920.6150462963,2009-04-17,14:45:40
39.931987,116.440082,0,86,39920.6151041667,2009-04-17,14:45:45
39.931996,116.440051,0,89,39920.615162037,2009-04-17,14:45:50
39.931994,116.440028,0,89,39920.6152199074,2009-04-17,14:45:55
39.932048,116.439906,0,89,39920.6152777778,2009-04-17,14:46:00
39.932032,116.439875,0,88,39920.6153356481,2009-04-17,14:46:05
39.932022,116.439856,0,88,39920.6153935185,2009-04-17,14:46:10
39.932033,116.439794,0,88,39920.6154513889,2009-04-17,14:46:15
39.932071,116.439746,0,89,39920.6155092593,2009-04-17,14:46:20
39.932031,116.439688,0,88,39920.6155671296,2009-04-17,14:46:25
39.932042,116.439598,0,89,39920.615625,2009-04-17,14:46:30
39.932018,116.439559,0,90,39920.6156828704,2009-04-17,14:46:35
39.931999,116.439516,0,91,39920.6157407407,2009-04-17,14:46:40
39.931996,116.439436,0,91,39920.6157986111,2009-04-17,14:46:45
39.931979,116.439386,0,94,39920.6158564815,2009-04-17,14:46:50
39.931978,116.439303,0,98,39920.6159143519,2009-04-17,14:46:55
39.931995,116.439245,0,100,39920.6159722222,2009-04-17,14:47:00
39.931992,116.439201,0,101,39920.6160300926,2009-04-17,14:47:05
39.931986,116.439143,0,105,39920.616087963,2009-04-17,14:47:10
39.932009,116.439101,0,107,39920.6161458333,2009-04-17,14:47:15
39.932023,116.439017,0,108,39920.6162037037,2009-04-17,14:47:20
39.932036,116.438934,0,108,39920.6162615741,2009-04-17,14:47:25
39.932036,116.438908,0,108,39920.6163194444,2009-04-17,14:47:30
39.93203,116.438885,0,112,39920.6163773148,2009-04-17,14:47:35
39.932063,116.438792,0,113,39920.6164351852,2009-04-17,14:47:40
39.932055,116.438756,0,115,39920.6164930556,2009-04-17,14:47:45
39.932054,116.438713,0,119,39920.6165509259,2009-04-17,14:47:50
39.932065,116.438657,0,122,39920.6166087963,2009-04-17,14:47:55
39.932084,116.438645,0,115,39920.6166666667,2009-04-17,14:48:00
39.932093,116.438599,0,112,39920.616724537,2009-04-17,14:48:05
39.932079,116.43855,0,112,39920.6167824074,2009-04-17,14:48:10
39.932091,116.43848,0,109,39920.6168402778,2009-04-17,14:48:15
39.932104,116.438415,0,110,39920.6168981481,2009-04-17,14:48:20
39.932099,116.43839,0,107,39920.6169560185,2009-04-17,14:48:25
39.932082,116.43834,0,104,39920.6170138889,2009-04-17,14:48:30
39.932116,116.438242,0,106,39920.6170717593,2009-04-17,14:48:35
39.932114,116.438187,0,104,39920.6171296296,2009-04-17,14:48:40
39.932098,116.438146,0,101,39920.6171875,2009-04-17,14:48:45
39.932088,116.438083,0,95,39920.6172453704,2009-04-17,14:48:50
39.932071,116.438035,0,94,39920.6173032407,2009-04-17,14:48:55
39.932079,116.437966,0,93,39920.6173611111,2009-04-17,14:49:00
39.932091,116.437896,0,90,39920.6174189815,2009-04-17,14:49:05
39.932098,116.437836,0,91,39920.6174768518,2009-04-17,14:49:10
39.932092,116.437777,0,91,39920.6175347222,2009-04-17,14:49:15
39.932084,116.437762,0,90,39920.6175925926,2009-04-17,14:49:20
39.932079,116.437746,0,87,39920.617650463,2009-04-17,14:49:25
39.932079,116.437746,0,87,39920.6176851852,2009-04-17,14:49:28
39.93208,116.43774,0,87,39920.6177083333,2009-04-17,14:49:30
39.932074,116.437702,0,86,39920.6177662037,2009-04-17,14:49:35
39.932051,116.43768,0,84,39920.6178240741,2009-04-17,14:49:40
39.932053,116.437605,0,83,39920.6178819444,2009-04-17,14:49:45
39.932067,116.437548,0,83,39920.6179398148,2009-04-17,14:49:50
39.93208,116.43749,0,83,39920.6179976852,2009-04-17,14:49:55
39.932065,116.437414,0,85,39920.6180555556,2009-04-17,14:50:00
39.932072,116.437367,0,86,39920.6181134259,2009-04-17,14:50:05
39.932075,116.437327,0,85,39920.6181712963,2009-04-17,14:50:10
39.93207,116.437311,0,88,39920.6182291667,2009-04-17,14:50:15
39.932078,116.437265,0,89,39920.618287037,2009-04-17,14:50:20
39.932089,116.437212,0,89,39920.6183449074,2009-04-17,14:50:25
39.932098,116.437168,0,89,39920.6184027778,2009-04-17,14:50:30
39.932105,116.437104,0,90,39920.6184606481,2009-04-17,14:50:35
39.93211,116.437052,0,90,39920.6185185185,2009-04-17,14:50:40
39.932096,116.437006,0,89,39920.6185763889,2009-04-17,14:50:45
39.932085,116.436954,0,88,39920.6186342593,2009-04-17,14:50:50
39.932106,116.436888,0,88,39920.6186921296,2009-04-17,14:50:55
39.932125,116.436851,0,88,39920.61875,2009-04-17,14:51:00
39.932109,116.436821,0,84,39920.6188078704,2009-04-17,14:51:05
39.932103,116.436777,0,81,39920.6188657407,2009-04-17,14:51:10
39.932096,116.436734,0,81,39920.6189236111,2009-04-17,14:51:15
39.932079,116.436703,0,81,39920.6189814815,2009-04-17,14:51:20
39.932085,116.436628,0,87,39920.6190393518,2009-04-17,14:51:25
39.932088,116.436559,0,91,39920.6190972222,2009-04-17,14:51:30
39.932078,116.436509,0,92,39920.6191550926,2009-04-17,14:51:35
39.932065,116.436465,0,94,39920.619212963,2009-04-17,14:51:40
39.932048,116.436423,0,93,39920.6192708333,2009-04-17,14:51:45
39.932027,116.436395,0,88,39920.6193287037,2009-04-17,14:51:50
39.932022,116.436365,0,84,39920.6193865741,2009-04-17,14:51:55
39.932024,116.436299,0,79,39920.6194444444,2009-04-17,14:52:00
39.932033,116.436234,0,76,39920.6195023148,2009-04-17,14:52:05
39.932048,116.436156,0,75,39920.6195601852,2009-04-17,14:52:10
39.932077,116.436098,0,74,39920.6196180556,2009-04-17,14:52:15
39.932081,116.436029,0,76,39920.6196759259,2009-04-17,14:52:20
39.932069,116.435984,0,73,39920.6197337963,2009-04-17,14:52:25
39.932074,116.43591,0,73,39920.6197916667,2009-04-17,14:52:30
39.932094,116.435819,0,72,39920.619849537,2009-04-17,14:52:35
39.932093,116.435761,0,73,39920.6199074074,2009-04-17,14:52:40
39.932112,116.4357,0,73,39920.6199652778,2009-04-17,14:52:45
39.932098,116.43566,0,73,39920.6200231481,2009-04-17,14:52:50
39.932105,116.435607,0,76,39920.6200810185,2009-04-17,14:52:55
39.932132,116.435539,0,76,39920.6201388889,2009-04-17,14:53:00
39.932144,116.435465,0,75,39920.6201967593,2009-04-17,14:53:05
39.932135,116.435408,0,77,39920.6202546296,2009-04-17,14:53:10
39.932132,116.435366,0,78,39920.6203125,2009-04-17,14:53:15
39.932139,116.435338,0,79,39920.6203703704,2009-04-17,14:53:20
39.932155,116.435291,0,82,39920.6204282407,2009-04-17,14:53:25
39.932175,116.435227,0,85,39920.6204861111,2009-04-17,14:53:30
39.932189,116.435184,0,86,39920.6205439815,2009-04-17,14:53:35
39.932208,116.43514,0,88,39920.6206018519,2009-04-17,14:53:40
39.932226,116.435124,0,89,39920.6206597222,2009-04-17,14:53:45
39.932233,116.435095,0,91,39920.6207175926,2009-04-17,14:53:50
39.932228,116.435071,0,91,39920.620775463,2009-04-17,14:53:55
39.932211,116.435039,0,93,39920.6208333333,2009-04-17,14:54:00
39.932222,116.435002,0,95,39920.6208912037,2009-04-17,14:54:05
39.932211,116.434961,0,97,39920.6209490741,2009-04-17,14:54:10
39.932219,116.434923,0,96,39920.6210069444,2009-04-17,14:54:15
39.932224,116.434876,0,99,39920.6210648148,2009-04-17,14:54:20
39.932237,116.434842,0,104,39920.6211226852,2009-04-17,14:54:25
39.93222,116.434818,0,106,39920.6211805556,2009-04-17,14:54:30
39.932193,116.434768,0,105,39920.6212384259,2009-04-17,14:54:35
39.93218,116.434721,0,104,39920.6212962963,2009-04-17,14:54:40
39.932212,116.434666,0,105,39920.6213541667,2009-04-17,14:54:45
39.93221,116.434609,0,106,39920.621412037,2009-04-17,14:54:50
39.932221,116.434535,0,110,39920.6214699074,2009-04-17,14:54:55
39.932229,116.434412,0,115,39920.6215277778,2009-04-17,14:55:00
39.932181,116.434323,0,123,39920.6215856481,2009-04-17,14:55:05
39.932174,116.434277,0,126,39920.6216435185,2009-04-17,14:55:10
39.932165,116.434213,0,134,39920.6217013889,2009-04-17,14:55:15
39.932173,116.434169,0,147,39920.6217592593,2009-04-17,14:55:20
39.93218,116.43412,0,154,39920.6218171296,2009-04-17,14:55:25
39.932216,116.434076,0,155,39920.621875,2009-04-17,14:55:30
39.932209,116.434062,0,157,39920.6219328704,2009-04-17,14:55:35
39.932209,116.434062,0,157,39920.6219675926,2009-04-17,14:55:38
39.932208,116.434062,0,157,39920.6219907407,2009-04-17,14:55:40
39.932208,116.434053,0,158,39920.6220486111,2009-04-17,14:55:45
39.932017,116.433837,0,167,39920.6243055556,2009-04-17,14:59:00
39.931991,116.433793,0,165,39920.6243634259,2009-04-17,14:59:05
39.931999,116.433717,0,164,39920.6244212963,2009-04-17,14:59:10
39.931997,116.433683,0,163,39920.6244791667,2009-04-17,14:59:15
39.932012,116.433668,0,161,39920.624537037,2009-04-17,14:59:20
39.932012,116.433668,0,161,39920.6245717593,2009-04-17,14:59:23
39.932012,116.433664,0,161,39920.6245949074,2009-04-17,14:59:25
39.932018,116.433586,0,164,39920.6246527778,2009-04-17,14:59:30
39.932008,116.433564,0,164,39920.6247106481,2009-04-17,14:59:35
39.931985,116.433527,0,165,39920.6247685185,2009-04-17,14:59:40
39.931955,116.433502,0,171,39920.6248263889,2009-04-17,14:59:45
39.931966,116.433484,0,175,39920.6248842593,2009-04-17,14:59:50
39.931946,116.433478,0,178,39920.6249421296,2009-04-17,14:59:55
39.931946,116.433414,0,180,39920.625,2009-04-17,15:00:00
39.931972,116.433322,0,182,39920.6250578704,2009-04-17,15:00:05
39.931969,116.43328,0,181,39920.6251157407,2009-04-17,15:00:10
39.931965,116.433203,0,180,39920.6251736111,2009-04-17,15:00:15
39.931969,116.433132,0,178,39920.6252314815,2009-04-17,15:00:20
39.931952,116.433086,0,174,39920.6252893518,2009-04-17,15:00:25
39.931973,116.433008,0,172,39920.6253472222,2009-04-17,15:00:30
39.931978,116.43297,0,168,39920.6254050926,2009-04-17,15:00:35
39.931987,116.432902,0,165,39920.625462963,2009-04-17,15:00:40
39.931981,116.432847,0,161,39920.6255208333,2009-04-17,15:00:45
39.931983,116.432787,0,158,39920.6255787037,2009-04-17,15:00:50
39.931969,116.432739,0,154,39920.6256365741,2009-04-17,15:00:55
39.931973,116.432666,0,150,39920.6256944444,2009-04-17,15:01:00
39.932002,116.432603,0,149,39920.6257523148,2009-04-17,15:01:05
39.932012,116.432532,0,151,39920.6258101852,2009-04-17,15:01:10
39.932054,116.432469,0,151,39920.6258680556,2009-04-17,15:01:15
39.932051,116.432401,0,152,39920.6259259259,2009-04-17,15:01:20
39.932033,116.432358,0,152,39920.6259837963,2009-04-17,15:01:25
39.932025,116.432297,0,153,39920.6260416667,2009-04-17,15:01:30
39.932037,116.432221,0,155,39920.626099537,2009-04-17,15:01:35
39.932053,116.43215,0,158,39920.6261574074,2009-04-17,15:01:40
39.932031,116.432117,0,159,39920.6262152778,2009-04-17,15:01:45
39.932007,116.432066,0,166,39920.6262731481,2009-04-17,15:01:50
39.931997,116.432016,0,168,39920.6263310185,2009-04-17,15:01:55
39.931977,116.431975,0,165,39920.6263888889,2009-04-17,15:02:00
39.932012,116.431901,0,159,39920.6264467593,2009-04-17,15:02:05
39.932036,116.431843,0,157,39920.6265046296,2009-04-17,15:02:10
39.93203,116.431802,0,158,39920.6265625,2009-04-17,15:02:15
39.932036,116.431752,0,159,39920.6266203704,2009-04-17,15:02:20
39.932078,116.43166,0,160,39920.6266782407,2009-04-17,15:02:25
39.932046,116.431593,0,165,39920.6267361111,2009-04-17,15:02:30
39.932036,116.431543,0,171,39920.6267939815,2009-04-17,15:02:35
39.932019,116.431517,0,181,39920.6268518518,2009-04-17,15:02:40
39.932021,116.431464,0,186,39920.6269097222,2009-04-17,15:02:45
39.932051,116.431381,0,195,39920.6269675926,2009-04-17,15:02:50
39.932082,116.431347,0,207,39920.627025463,2009-04-17,15:02:55
39.932073,116.431318,0,211,39920.6270833333,2009-04-17,15:03:00
39.932053,116.431259,0,214,39920.6271412037,2009-04-17,15:03:05
39.932059,116.431206,0,212,39920.6271990741,2009-04-17,15:03:10
39.932093,116.431105,0,208,39920.6272569444,2009-04-17,15:03:15
39.932042,116.431031,0,195,39920.6273148148,2009-04-17,15:03:20
39.932006,116.43098,0,188,39920.6273726852,2009-04-17,15:03:25
39.931994,116.430977,0,189,39920.6274305556,2009-04-17,15:03:30
39.931994,116.430977,0,189,39920.6274652778,2009-04-17,15:03:33
39.931995,116.430975,0,189,39920.6274884259,2009-04-17,15:03:35
39.932014,116.430933,0,184,39920.6275462963,2009-04-17,15:03:40
39.932023,116.430906,0,181,39920.6276041667,2009-04-17,15:03:45
39.932049,116.430854,0,177,39920.627662037,2009-04-17,15:03:50
39.932063,116.430787,0,176,39920.6277199074,2009-04-17,15:03:55
39.932045,116.430767,0,184,39920.6277777778,2009-04-17,15:04:00
39.931987,116.430769,0,190,39920.6278356481,2009-04-17,15:04:05
39.931933,116.430777,0,193,39920.6278935185,2009-04-17,15:04:10
39.931913,116.430735,0,196,39920.6279513889,2009-04-17,15:04:15
39.931913,116.430727,0,196,39920.6280092593,2009-04-17,15:04:20
39.931912,116.430729,0,196,39920.6280671296,2009-04-17,15:04:25
39.931911,116.430735,0,196,39920.628125,2009-04-17,15:04:30
39.93191,116.43073,0,196,39920.6281828704,2009-04-17,15:04:35
39.93191,116.43073,0,196,39920.6282175926,2009-04-17,15:04:38
39.931909,116.43073,0,196,39920.6282407407,2009-04-17,15:04:40
39.931926,116.430753,0,197,39920.6282986111,2009-04-17,15:04:45
39.931932,116.430742,0,199,39920.6283564815,2009-04-17,15:04:50
39.931945,116.430743,0,199,39920.6284143519,2009-04-17,15:04:55
39.931953,116.430957,0,201,39920.6284722222,2009-04-17,15:05:00
39.931957,116.431424,0,202,39920.6285300926,2009-04-17,15:05:05
39.931967,116.431885,0,200,39920.628587963,2009-04-17,15:05:10
39.931987,116.432193,0,198,39920.6286458333,2009-04-17,15:05:15
39.93196,116.432337,0,195,39920.6287037037,2009-04-17,15:05:20
39.931874,116.432364,0,193,39920.6287615741,2009-04-17,15:05:25
39.931695,116.432399,0,190,39920.6288194444,2009-04-17,15:05:30
39.931557,116.432387,0,187,39920.6288773148,2009-04-17,15:05:35
39.931436,116.432353,0,185,39920.6289351852,2009-04-17,15:05:40
39.931254,116.432374,0,181,39920.6289930556,2009-04-17,15:05:45
39.931058,116.432425,0,177,39920.6290509259,2009-04-17,15:05:50
39.930966,116.432445,0,175,39920.6291087963,2009-04-17,15:05:55
39.930949,116.432447,0,174,39920.6291666667,2009-04-17,15:06:00
39.930949,116.432447,0,174,39920.6292013889,2009-04-17,15:06:03
39.930948,116.432448,0,173,39920.629224537,2009-04-17,15:06:05
39.930948,116.432458,0,173,39920.6292824074,2009-04-17,15:06:10
39.930946,116.432465,0,173,39920.6293402778,2009-04-17,15:06:15
39.930942,116.432469,0,174,39920.6293981481,2009-04-17,15:06:20
39.930939,116.432474,0,174,39920.6294560185,2009-04-17,15:06:25
39.930937,116.432474,0,174,39920.6295138889,2009-04-17,15:06:30
39.930937,116.432477,0,174,39920.6295717593,2009-04-17,15:06:35
39.930937,116.432477,0,174,39920.6296064815,2009-04-17,15:06:38
39.930936,116.432477,0,174,39920.6296296296,2009-04-17,15:06:40
39.9309,116.432469,0,176,39920.6296875,2009-04-17,15:06:45
39.930526,116.432411,0,175,39920.6297453704,2009-04-17,15:06:50
39.930162,116.432381,0,173,39920.6298032407,2009-04-17,15:06:55
39.93007,116.432611,0,173,39920.6298611111,2009-04-17,15:07:00
39.930105,116.433039,0,174,39920.6299189815,2009-04-17,15:07:05
39.930034,116.433526,0,160,39920.6299768519,2009-04-17,15:07:10
39.929827,116.433494,0,144,39920.6300347222,2009-04-17,15:07:15
39.929671,116.433036,0,133,39920.6300925926,2009-04-17,15:07:20
39.929618,116.432363,0,127,39920.630150463,2009-04-17,15:07:25
39.929615,116.431556,0,121,39920.6302083333,2009-04-17,15:07:30
39.929578,116.430794,0,120,39920.6302662037,2009-04-17,15:07:35
39.929532,116.430518,0,116,39920.6303240741,2009-04-17,15:07:40
39.929558,116.430374,0,120,39920.6303819444,2009-04-17,15:07:45
39.92975,116.430249,0,130,39920.6304398148,2009-04-17,15:07:50
39.929826,116.430162,0,140,39920.6304976852,2009-04-17,15:07:55
39.929848,116.429802,0,148,39920.6305555556,2009-04-17,15:08:00
39.929979,116.429275,0,163,39920.6306134259,2009-04-17,15:08:05
39.930048,116.428735,0,163,39920.6306712963,2009-04-17,15:08:10
39.930053,116.428536,0,166,39920.6307291667,2009-04-17,15:08:15
39.93009,116.428312,0,160,39920.630787037,2009-04-17,15:08:20
39.930098,116.428257,0,160,39920.6308449074,2009-04-17,15:08:25
39.930098,116.428247,0,159,39920.6309027778,2009-04-17,15:08:30
39.930098,116.428246,0,158,39920.6309606481,2009-04-17,15:08:35
39.930098,116.428248,0,158,39920.6310185185,2009-04-17,15:08:40
39.930098,116.428252,0,157,39920.6310763889,2009-04-17,15:08:45
39.930097,116.428255,0,157,39920.6311342593,2009-04-17,15:08:50
39.930097,116.428255,0,157,39920.6311689815,2009-04-17,15:08:53
39.930098,116.428247,0,157,39920.6311921296,2009-04-17,15:08:55
39.930267,116.428177,0,154,39920.63125,2009-04-17,15:09:00
39.930657,116.428169,0,155,39920.6313078704,2009-04-17,15:09:05
39.931221,116.428149,0,152,39920.6313657407,2009-04-17,15:09:10
39.931941,116.428096,0,154,39920.6314236111,2009-04-17,15:09:15
39.932771,116.428022,0,160,39920.6314814815,2009-04-17,15:09:20
39.933518,116.427945,0,174,39920.6315393519,2009-04-17,15:09:25
39.934141,116.427899,0,192,39920.6315972222,2009-04-17,15:09:30
39.934754,116.427816,0,213,39920.6316550926,2009-04-17,15:09:35
39.935385,116.427739,0,223,39920.631712963,2009-04-17,15:09:40
39.936039,116.4277,0,236,39920.6317708333,2009-04-17,15:09:45
39.93678,116.427628,0,255,39920.6318287037,2009-04-17,15:09:50
39.937491,116.427551,0,287,39920.6318865741,2009-04-17,15:09:55
39.938298,116.427509,0,298,39920.6319444444,2009-04-17,15:10:00
39.939147,116.427472,0,302,39920.6320023148,2009-04-17,15:10:05
39.939893,116.427509,0,317,39920.6320601852,2009-04-17,15:10:10
39.940594,116.427448,0,334,39920.6321180556,2009-04-17,15:10:15
39.941208,116.427339,0,371,39920.6321759259,2009-04-17,15:10:20
39.941966,116.42724,0,389,39920.6322337963,2009-04-17,15:10:25
39.942737,116.427228,0,399,39920.6322916667,2009-04-17,15:10:30
39.943502,116.427234,0,402,39920.632349537,2009-04-17,15:10:35
39.94419,116.427266,0,387,39920.6324074074,2009-04-17,15:10:40
39.944772,116.427375,0,349,39920.6324652778,2009-04-17,15:10:45
39.945458,116.427436,0,320,39920.6325231481,2009-04-17,15:10:50
39.946033,116.427431,0,297,39920.6325810185,2009-04-17,15:10:55
39.946577,116.427335,0,279,39920.6326388889,2009-04-17,15:11:00
39.947125,116.427024,0,270,39920.6326967593,2009-04-17,15:11:05
39.947568,116.426525,0,252,39920.6327546296,2009-04-17,15:11:10
39.947976,116.425906,0,227,39920.6328125,2009-04-17,15:11:15
39.948222,116.42506,0,191,39920.6328703704,2009-04-17,15:11:20
39.948328,116.424153,0,170,39920.6329282407,2009-04-17,15:11:25
39.948318,116.423148,0,152,39920.6329861111,2009-04-17,15:11:30
39.948288,116.422135,0,142,39920.6330439815,2009-04-17,15:11:35
39.94827,116.421168,0,138,39920.6331018518,2009-04-17,15:11:40
39.948243,116.420186,0,139,39920.6331597222,2009-04-17,15:11:45
39.948182,116.41919,0,142,39920.6332175926,2009-04-17,15:11:50
39.948133,116.418253,0,150,39920.633275463,2009-04-17,15:11:55
39.948109,116.417284,0,145,39920.6333333333,2009-04-17,15:12:00
39.948014,116.41622,0,154,39920.6333912037,2009-04-17,15:12:05
39.947944,116.415234,0,167,39920.6334490741,2009-04-17,15:12:10
39.947888,116.414285,0,192,39920.6335069444,2009-04-17,15:12:15
39.947877,116.413398,0,202,39920.6335648148,2009-04-17,15:12:20
39.947857,116.412446,0,213,39920.6336226852,2009-04-17,15:12:25
39.947827,116.411524,0,219,39920.6336805556,2009-04-17,15:12:30
39.947805,116.410568,0,219,39920.6337384259,2009-04-17,15:12:35
39.947799,116.409578,0,204,39920.6337962963,2009-04-17,15:12:40
39.947808,116.408572,0,178,39920.6338541667,2009-04-17,15:12:45
39.947803,116.407564,0,159,39920.633912037,2009-04-17,15:12:50
39.947784,116.4065,0,145,39920.6339699074,2009-04-17,15:12:55
39.94776,116.405469,0,137,39920.6340277778,2009-04-17,15:13:00
39.947733,116.404491,0,129,39920.6340856481,2009-04-17,15:13:05
39.947708,116.403566,0,120,39920.6341435185,2009-04-17,15:13:10
39.947706,116.402646,0,98,39920.6342013889,2009-04-17,15:13:15
39.947708,116.40169,0,84,39920.6342592593,2009-04-17,15:13:20
39.947705,116.400659,0,82,39920.6343171296,2009-04-17,15:13:25
39.947715,116.399618,0,90,39920.634375,2009-04-17,15:13:30
39.947712,116.398581,0,88,39920.6344328704,2009-04-17,15:13:35
39.947715,116.397661,0,83,39920.6344907407,2009-04-17,15:13:40
39.94771,116.396753,0,73,39920.6345486111,2009-04-17,15:13:45
39.947701,116.395797,0,77,39920.6346064815,2009-04-17,15:13:50
39.947691,116.394868,0,77,39920.6346643518,2009-04-17,15:13:55
39.947688,116.393804,0,76,39920.6347222222,2009-04-17,15:14:00
39.947679,116.392668,0,87,39920.6347800926,2009-04-17,15:14:05
39.947648,116.39153,0,103,39920.634837963,2009-04-17,15:14:10
39.947634,116.390407,0,113,39920.6348958333,2009-04-17,15:14:15
39.947619,116.389256,0,119,39920.6349537037,2009-04-17,15:14:20
39.947617,116.38806,0,125,39920.6350115741,2009-04-17,15:14:25
39.947612,116.386884,0,120,39920.6350694444,2009-04-17,15:14:30
39.947612,116.38569,0,113,39920.6351273148,2009-04-17,15:14:35
39.947601,116.384525,0,109,39920.6351851852,2009-04-17,15:14:40
39.947565,116.383486,0,121,39920.6352430556,2009-04-17,15:14:45
39.947523,116.382543,0,135,39920.6353009259,2009-04-17,15:14:50
39.947498,116.38158,0,151,39920.6353587963,2009-04-17,15:14:55
39.947511,116.380673,0,156,39920.6354166667,2009-04-17,15:15:00
39.947508,116.379801,0,163,39920.635474537,2009-04-17,15:15:05
39.947524,116.378938,0,169,39920.6355324074,2009-04-17,15:15:10
39.947527,116.378153,0,173,39920.6355902778,2009-04-17,15:15:15
39.947576,116.377449,0,172,39920.6356481481,2009-04-17,15:15:20
39.947574,116.376723,0,173,39920.6357060185,2009-04-17,15:15:25
39.947609,116.376003,0,172,39920.6357638889,2009-04-17,15:15:30
39.947826,116.375243,0,165,39920.6358217593,2009-04-17,15:15:35
39.948195,116.374711,0,156,39920.6358796296,2009-04-17,15:15:40
39.948657,116.37442,0,158,39920.6359375,2009-04-17,15:15:45
39.949147,116.374093,0,163,39920.6359953704,2009-04-17,15:15:50
39.949669,116.373746,0,162,39920.6360532407,2009-04-17,15:15:55
39.950209,116.373406,0,159,39920.6361111111,2009-04-17,15:16:00
39.950744,116.373293,0,156,39920.6361689815,2009-04-17,15:16:05
39.951173,116.373267,0,155,39920.6362268519,2009-04-17,15:16:10
39.951574,116.373241,0,152,39920.6362847222,2009-04-17,15:16:15
39.952067,116.37322,0,154,39920.6363425926,2009-04-17,15:16:20
39.952683,116.373196,0,158,39920.636400463,2009-04-17,15:16:25
39.953339,116.373163,0,157,39920.6364583333,2009-04-17,15:16:30
39.953954,116.373121,0,159,39920.6365162037,2009-04-17,15:16:35
39.954464,116.373044,0,165,39920.6365740741,2009-04-17,15:16:40
39.954924,116.373035,0,176,39920.6366319444,2009-04-17,15:16:45
39.955415,116.372979,0,190,39920.6366898148,2009-04-17,15:16:50
39.955777,116.373017,0,192,39920.6367476852,2009-04-17,15:16:55
39.956168,116.373001,0,201,39920.6368055556,2009-04-17,15:17:00
39.956497,116.373042,0,174,39920.6368634259,2009-04-17,15:17:05
39.956658,116.373082,0,168,39920.6369212963,2009-04-17,15:17:10
39.956938,116.373117,0,165,39920.6369791667,2009-04-17,15:17:15
39.957347,116.373167,0,166,39920.637037037,2009-04-17,15:17:20
39.957866,116.373204,0,175,39920.6370949074,2009-04-17,15:17:25
39.958419,116.373275,0,190,39920.6371527778,2009-04-17,15:17:30
39.959061,116.373322,0,192,39920.6372106481,2009-04-17,15:17:35
39.95973,116.373371,0,201,39920.6372685185,2009-04-17,15:17:40
39.960438,116.373468,0,211,39920.6373263889,2009-04-17,15:17:45
39.961131,116.373596,0,218,39920.6373842593,2009-04-17,15:17:50
39.961815,116.373659,0,225,39920.6374421296,2009-04-17,15:17:55
39.962567,116.373668,0,234,39920.6375,2009-04-17,15:18:00
39.963335,116.37371,0,243,39920.6375578704,2009-04-17,15:18:05
39.964077,116.373787,0,247,39920.6376157407,2009-04-17,15:18:10
39.964797,116.373919,0,252,39920.6376736111,2009-04-17,15:18:15
39.9655,116.374018,0,274,39920.6377314815,2009-04-17,15:18:20
39.966195,116.374058,0,275,39920.6377893519,2009-04-17,15:18:25
39.966661,116.374175,0,272,39920.6378472222,2009-04-17,15:18:30
39.966998,116.374338,0,219,39920.6379050926,2009-04-17,15:18:35
39.967253,116.374455,0,192,39920.637962963,2009-04-17,15:18:40
39.967339,116.374964,0,164,39920.6380208333,2009-04-17,15:18:45
39.967332,116.375615,0,149,39920.6380787037,2009-04-17,15:18:50
39.967212,116.375819,0,131,39920.6381365741,2009-04-17,15:18:55
39.967013,116.375708,0,114,39920.6381944444,2009-04-17,15:19:00
39.966925,116.375392,0,98,39920.6382523148,2009-04-17,15:19:05
39.966902,116.374744,0,85,39920.6383101852,2009-04-17,15:19:10
39.966757,116.374006,0,75,39920.6383680556,2009-04-17,15:19:15
39.966663,116.373069,0,65,39920.6384259259,2009-04-17,15:19:20
39.966705,116.371821,0,65,39920.6384837963,2009-04-17,15:19:25
39.966765,116.370579,0,62,39920.6385416667,2009-04-17,15:19:30
39.966732,116.369353,0,59,39920.638599537,2009-04-17,15:19:35
39.966724,116.368143,0,62,39920.6386574074,2009-04-17,15:19:40
39.966691,116.366954,0,64,39920.6387152778,2009-04-17,15:19:45
39.96664,116.365723,0,70,39920.6387731481,2009-04-17,15:19:50
39.96662,116.364495,0,78,39920.6388310185,2009-04-17,15:19:55
39.966584,116.363325,0,75,39920.6388888889,2009-04-17,15:20:00
39.966546,116.362098,0,74,39920.6389467593,2009-04-17,15:20:05
39.9665,116.360895,0,73,39920.6390046296,2009-04-17,15:20:10
39.966473,116.359689,0,78,39920.6390625,2009-04-17,15:20:15
39.96647,116.358474,0,84,39920.6391203704,2009-04-17,15:20:20
39.966455,116.357237,0,86,39920.6391782407,2009-04-17,15:20:25
39.966468,116.35611,0,90,39920.6392361111,2009-04-17,15:20:30
39.966457,116.355174,0,93,39920.6392939815,2009-04-17,15:20:35
39.966423,116.35418,0,88,39920.6393518519,2009-04-17,15:20:40
39.966409,116.353102,0,85,39920.6394097222,2009-04-17,15:20:45
39.966419,116.351955,0,88,39920.6394675926,2009-04-17,15:20:50
39.966412,116.350849,0,86,39920.639525463,2009-04-17,15:20:55
39.966389,116.34978,0,96,39920.6395833333,2009-04-17,15:21:00
39.966384,116.348636,0,103,39920.6396412037,2009-04-17,15:21:05
39.966363,116.347477,0,115,39920.6396990741,2009-04-17,15:21:10
39.96634,116.346317,0,121,39920.6397569444,2009-04-17,15:21:15
39.966345,116.345089,0,118,39920.6398148148,2009-04-17,15:21:20
39.966343,116.343851,0,113,39920.6398726852,2009-04-17,15:21:25
39.966324,116.342647,0,112,39920.6399305556,2009-04-17,15:21:30
39.96631,116.341453,0,112,39920.6399884259,2009-04-17,15:21:35
39.966297,116.340225,0,115,39920.6400462963,2009-04-17,15:21:40
39.966291,116.338969,0,118,39920.6401041667,2009-04-17,15:21:45
39.966278,116.337723,0,121,39920.640162037,2009-04-17,15:21:50
39.966278,116.336477,0,125,39920.6402199074,2009-04-17,15:21:55
39.966256,116.335248,0,129,39920.6402777778,2009-04-17,15:22:00
39.966267,116.33402,0,130,39920.6403356481,2009-04-17,15:22:05
39.966274,116.332806,0,139,39920.6403935185,2009-04-17,15:22:10
39.966267,116.331617,0,142,39920.6404513889,2009-04-17,15:22:15
39.966267,116.330413,0,142,39920.6405092593,2009-04-17,15:22:20
39.966266,116.32922,0,143,39920.6405671296,2009-04-17,15:22:25
39.966264,116.328087,0,146,39920.640625,2009-04-17,15:22:30
39.966241,116.326984,0,147,39920.6406828704,2009-04-17,15:22:35
39.966217,116.32588,0,142,39920.6407407407,2009-04-17,15:22:40
39.966211,116.324797,0,135,39920.6407986111,2009-04-17,15:22:45
39.966194,116.323863,0,131,39920.6408564815,2009-04-17,15:22:50
39.966187,116.32317,0,128,39920.6409143518,2009-04-17,15:22:55
39.966177,116.322508,0,131,39920.6409722222,2009-04-17,15:23:00
39.966175,116.321851,0,135,39920.6410300926,2009-04-17,15:23:05
39.96613,116.321319,0,139,39920.641087963,2009-04-17,15:23:10
39.966133,116.320793,0,147,39920.6411458333,2009-04-17,15:23:15
39.966144,116.320297,0,151,39920.6412037037,2009-04-17,15:23:20
39.966134,116.319822,0,154,39920.6412615741,2009-04-17,15:23:25
39.966126,116.319477,0,167,39920.6413194444,2009-04-17,15:23:30
39.966315,116.319443,0,165,39920.6413773148,2009-04-17,15:23:35
39.966676,116.319406,0,189,39920.6414351852,2009-04-17,15:23:40
39.967106,116.319403,0,207,39920.6414930556,2009-04-17,15:23:45
39.967576,116.319382,0,230,39920.6415509259,2009-04-17,15:23:50
39.968064,116.319339,0,251,39920.6416087963,2009-04-17,15:23:55
39.968621,116.319306,0,270,39920.6416666667,2009-04-17,15:24:00
39.969171,116.319238,0,270,39920.641724537,2009-04-17,15:24:05
39.96949,116.319232,0,256,39920.6417824074,2009-04-17,15:24:10
39.969557,116.319235,0,230,39920.6418402778,2009-04-17,15:24:15
39.96957,116.319234,0,231,39920.6418981481,2009-04-17,15:24:20
39.96957,116.319234,0,231,39920.6419328704,2009-04-17,15:24:23
39.969573,116.319235,0,230,39920.6419560185,2009-04-17,15:24:25
39.969642,116.319258,0,222,39920.6420138889,2009-04-17,15:24:30
39.970021,116.319223,0,215,39920.6420717593,2009-04-17,15:24:35
39.970533,116.31922,0,201,39920.6421296296,2009-04-17,15:24:40
39.97105,116.319211,0,184,39920.6421875,2009-04-17,15:24:45
39.971196,116.319207,0,172,39920.6422453704,2009-04-17,15:24:50
39.971249,116.319191,0,158,39920.6423032407,2009-04-17,15:24:55
39.971265,116.319169,0,151,39920.6423611111,2009-04-17,15:25:00
39.971265,116.319169,0,151,39920.6423958333,2009-04-17,15:25:03
39.971273,116.319167,0,145,39920.6424189815,2009-04-17,15:25:05
39.971325,116.319184,0,144,39920.6424768518,2009-04-17,15:25:10
39.971576,116.319208,0,136,39920.6425347222,2009-04-17,15:25:15
39.971985,116.319156,0,135,39920.6425925926,2009-04-17,15:25:20
39.972525,116.319089,0,125,39920.642650463,2009-04-17,15:25:25
39.973148,116.319029,0,126,39920.6427083333,2009-04-17,15:25:30
39.97374,116.319016,0,128,39920.6427662037,2009-04-17,15:25:35
39.974272,116.318986,0,132,39920.6428240741,2009-04-17,15:25:40
39.97467,116.31902,0,141,39920.6428819444,2009-04-17,15:25:45
39.974818,116.319183,0,142,39920.6429398148,2009-04-17,15:25:50
39.974835,116.319673,0,140,39920.6429976852,2009-04-17,15:25:55
39.974781,116.320495,0,119,39920.6430555556,2009-04-17,15:26:00
39.974846,116.320984,0,114,39920.6431134259,2009-04-17,15:26:05
39.974969,116.321395,0,101,39920.6431712963,2009-04-17,15:26:10
39.97502,116.322084,0,98,39920.6432291667,2009-04-17,15:26:15
39.97504,116.32305,0,110,39920.643287037,2009-04-17,15:26:20
39.975048,116.323997,0,112,39920.6433449074,2009-04-17,15:26:25
39.975104,116.324865,0,120,39920.6434027778,2009-04-17,15:26:30
39.975178,116.325738,0,124,39920.6434606481,2009-04-17,15:26:35
39.975207,116.326508,0,131,39920.6435185185,2009-04-17,15:26:40
39.975227,116.327091,0,137,39920.6435763889,2009-04-17,15:26:45
39.975231,116.32743,0,185,39920.6456597222,2009-04-17,15:29:45
39.97524,116.327505,0,184,39920.6457175926,2009-04-17,15:29:50
39.975224,116.327662,0,192,39920.645775463,2009-04-17,15:29:55
39.975661,116.327665,0,203,39920.6458333333,2009-04-17,15:30:00
39.976312,116.327532,0,193,39920.6458912037,2009-04-17,15:30:05
39.976984,116.327465,0,180,39920.6459490741,2009-04-17,15:30:10
39.977651,116.327443,0,178,39920.6460069444,2009-04-17,15:30:15
39.978328,116.327397,0,183,39920.6460648148,2009-04-17,15:30:20
39.979028,116.327348,0,192,39920.6461226852,2009-04-17,15:30:25
39.979715,116.327296,0,195,39920.6461805556,2009-04-17,15:30:30
39.980446,116.32727,0,175,39920.6462384259,2009-04-17,15:30:35
39.981183,116.327227,0,167,39920.6462962963,2009-04-17,15:30:40
39.981891,116.327192,0,157,39920.6463541667,2009-04-17,15:30:45
39.982557,116.327149,0,154,39920.646412037,2009-04-17,15:30:50
39.983178,116.327184,0,158,39920.6464699074,2009-04-17,15:30:55
39.983759,116.327173,0,156,39920.6465277778,2009-04-17,15:31:00
39.984201,116.32716,0,146,39920.6465856481,2009-04-17,15:31:05
39.984347,116.327157,0,149,39920.6466435185,2009-04-17,15:31:10
39.98434,116.32716,0,154,39920.6467013889,2009-04-17,15:31:15
39.984338,116.32716,0,155,39920.6467592593,2009-04-17,15:31:20
39.984337,116.327161,0,156,39920.6468171296,2009-04-17,15:31:25
39.984337,116.327161,0,155,39920.646875,2009-04-17,15:31:30
39.984337,116.32716,0,155,39920.6469328704,2009-04-17,15:31:35
39.984337,116.32716,0,155,39920.6469675926,2009-04-17,15:31:38
39.984338,116.32716,0,156,39920.6469907407,2009-04-17,15:31:40
39.984369,116.327161,0,155,39920.6470486111,2009-04-17,15:31:45
39.98465,116.327156,0,154,39920.6471064815,2009-04-17,15:31:50
39.985046,116.327141,0,147,39920.6471643519,2009-04-17,15:31:55
39.985549,116.327128,0,146,39920.6472222222,2009-04-17,15:32:00
39.986164,116.327084,0,153,39920.6472800926,2009-04-17,15:32:05
39.986825,116.327051,0,154,39920.647337963,2009-04-17,15:32:10
39.987555,116.327009,0,148,39920.6473958333,2009-04-17,15:32:15
39.988237,116.326987,0,148,39920.6474537037,2009-04-17,15:32:20
39.988923,116.326972,0,139,39920.6475115741,2009-04-17,15:32:25
39.989526,116.326927,0,137,39920.6475694444,2009-04-17,15:32:30
39.989936,116.326866,0,135,39920.6476273148,2009-04-17,15:32:35
39.990306,116.326881,0,126,39920.6476851852,2009-04-17,15:32:40
39.990624,116.326858,0,135,39920.6477430556,2009-04-17,15:32:45
39.99103,116.326814,0,132,39920.6478009259,2009-04-17,15:32:50
39.991279,116.326867,0,130,39920.6478587963,2009-04-17,15:32:55
39.991373,116.327061,0,139,39920.6479166667,2009-04-17,15:33:00
39.991371,116.32745,0,136,39920.647974537,2009-04-17,15:33:05
39.991367,116.327725,0,170,39920.6480324074,2009-04-17,15:33:10
39.991369,116.327747,0,166,39920.6480902778,2009-04-17,15:33:15
39.991369,116.327748,0,166,39920.6481481481,2009-04-17,15:33:20
39.991369,116.327748,0,166,39920.6481828704,2009-04-17,15:33:23
39.991364,116.327748,0,166,39920.6482060185,2009-04-17,15:33:25
39.991348,116.327749,0,166,39920.6482638889,2009-04-17,15:33:30
39.991328,116.327755,0,167,39920.6483217593,2009-04-17,15:33:35
39.991314,116.327756,0,167,39920.6483796296,2009-04-17,15:33:40
39.991311,116.327756,0,168,39920.6484375,2009-04-17,15:33:45
39.991312,116.327755,0,168,39920.6484953704,2009-04-17,15:33:50
39.991311,116.327754,0,168,39920.6485532407,2009-04-17,15:33:55
39.991303,116.327755,0,168,39920.6486111111,2009-04-17,15:34:00
39.9913,116.327756,0,168,39920.6486689815,2009-04-17,15:34:05
39.991297,116.327755,0,168,39920.6487268518,2009-04-17,15:34:10
39.99129,116.327754,0,168,39920.6487847222,2009-04-17,15:34:15
39.991297,116.327751,0,168,39920.6488425926,2009-04-17,15:34:20
39.991297,116.327751,0,168,39920.6488773148,2009-04-17,15:34:23
39.991299,116.32775,0,169,39920.648900463,2009-04-17,15:34:25
39.991287,116.327737,0,170,39920.6489583333,2009-04-17,15:34:30
39.99126,116.327696,0,172,39920.6490162037,2009-04-17,15:34:35
39.991154,116.327616,0,181,39920.6490740741,2009-04-17,15:34:40
39.991036,116.327625,0,193,39920.6491319444,2009-04-17,15:34:45
39.990941,116.32761,0,203,39920.6491898148,2009-04-17,15:34:50
39.990934,116.327563,0,209,39920.6492476852,2009-04-17,15:34:55
39.990922,116.327516,0,213,39920.6493055556,2009-04-17,15:35:00
39.990991,116.327403,0,220,39920.6493634259,2009-04-17,15:35:05
39.991067,116.32731,0,226,39920.6494212963,2009-04-17,15:35:10
39.991153,116.327251,0,230,39920.6494791667,2009-04-17,15:35:15
39.991239,116.327217,0,232,39920.649537037,2009-04-17,15:35:20
39.991293,116.327194,0,234,39920.6495949074,2009-04-17,15:35:25
39.991326,116.327151,0,236,39920.6496527778,2009-04-17,15:35:30
39.991372,116.327104,0,237,39920.6497106481,2009-04-17,15:35:35
39.991377,116.327085,0,237,39920.6497685185,2009-04-17,15:35:40
39.991327,116.32704,0,241,39920.6498263889,2009-04-17,15:35:45
39.99128,116.327007,0,244,39920.6498842593,2009-04-17,15:35:50
39.991314,116.326958,0,247,39920.6499421296,2009-04-17,15:35:55
39.991351,116.326895,0,253,39920.65,2009-04-17,15:36:00
39.991351,116.32682,0,261,39920.6500578704,2009-04-17,15:36:05
39.991406,116.326749,0,268,39920.6501157407,2009-04-17,15:36:10
39.99149,116.32666,0,275,39920.6501736111,2009-04-17,15:36:15
39.991486,116.3266,0,278,39920.6502314815,2009-04-17,15:36:20
39.991514,116.326509,0,279,39920.6502893518,2009-04-17,15:36:25
39.991468,116.326436,0,278,39920.6503472222,2009-04-17,15:36:30
39.991428,116.326366,0,279,39920.6504050926,2009-04-17,15:36:35
39.991403,116.326304,0,281,39920.650462963,2009-04-17,15:36:40
39.991362,116.326254,0,288,39920.6505208333,2009-04-17,15:36:45
39.99133,116.326209,0,294,39920.6505787037,2009-04-17,15:36:50
39.991289,116.326182,0,297,39920.6506365741,2009-04-17,15:36:55
39.991249,116.326123,0,298,39920.6506944444,2009-04-17,15:37:00
39.991212,116.326086,0,306,39920.6507523148,2009-04-17,15:37:05
39.991202,116.326022,0,316,39920.6508101852,2009-04-17,15:37:10
39.991198,116.325952,0,321,39920.6508680556,2009-04-17,15:37:15
39.991213,116.325898,0,325,39920.6509259259,2009-04-17,15:37:20
39.991237,116.325797,0,327,39920.6509837963,2009-04-17,15:37:25
39.991311,116.325711,0,328,39920.6510416667,2009-04-17,15:37:30
39.991351,116.325607,0,324,39920.651099537,2009-04-17,15:37:35
39.991327,116.325531,0,323,39920.6511574074,2009-04-17,15:37:40
39.991316,116.325481,0,325,39920.6512152778,2009-04-17,15:37:45
39.991313,116.325418,0,328,39920.6512731481,2009-04-17,15:37:50
39.991299,116.325361,0,331,39920.6513310185,2009-04-17,15:37:55
39.991292,116.32528,0,330,39920.6513888889,2009-04-17,15:38:00
39.991172,116.325295,0,360,39920.6514467593,2009-04-17,15:38:05
39.991136,116.325289,0,368,39920.6515046296,2009-04-17,15:38:10
39.991138,116.325287,0,370,39920.6515625,2009-04-17,15:38:15
39.991138,116.325287,0,370,39920.6515972222,2009-04-17,15:38:18
39.991134,116.325284,0,370,39920.6516203704,2009-04-17,15:38:20
39.99118,116.32522,0,372,39920.6516782407,2009-04-17,15:38:25
39.991199,116.325151,0,373,39920.6517361111,2009-04-17,15:38:30
39.99122,116.325106,0,373,39920.6517939815,2009-04-17,15:38:35
39.991271,116.32504,0,372,39920.6518518519,2009-04-17,15:38:40
39.99135,116.324974,0,371,39920.6519097222,2009-04-17,15:38:45
39.991385,116.324954,0,369,39920.6519675926,2009-04-17,15:38:50
39.991405,116.324956,0,368,39920.652025463,2009-04-17,15:38:55
39.991413,116.324935,0,365,39920.6520833333,2009-04-17,15:39:00
39.991419,116.324921,0,364,39920.6521412037,2009-04-17,15:39:05
39.991396,116.324894,0,363,39920.6521990741,2009-04-17,15:39:10
39.991389,116.324867,0,362,39920.6522569444,2009-04-17,15:39:15
39.991389,116.324867,0,362,39920.6522916667,2009-04-17,15:39:18
39.991382,116.324867,0,362,39920.6523148148,2009-04-17,15:39:20
39.991343,116.324844,0,362,39920.6523726852,2009-04-17,15:39:25
39.991289,116.32481,0,362,39920.6524305556,2009-04-17,15:39:30
39.991268,116.323607,0,362,39920.6534722222,2009-04-17,15:41:00
39.991267,116.32361,0,362,39920.6535300926,2009-04-17,15:41:05
39.991267,116.32361,0,362,39920.6535648148,2009-04-17,15:41:08
39.991269,116.323613,0,362,39920.653587963,2009-04-17,15:41:10
39.987542,116.326158,0,397,39920.6911458333,2009-04-17,16:35:15
39.990787,116.32459,0,345,39920.6912037037,2009-04-17,16:35:20
39.991217,116.324258,0,333,39920.6912615741,2009-04-17,16:35:25
39.991445,116.324212,0,322,39920.6913194444,2009-04-17,16:35:30
39.991515,116.324204,0,317,39920.6913773148,2009-04-17,16:35:35
39.991472,116.324313,0,302,39920.6914351852,2009-04-17,16:35:40
39.991508,116.324368,0,298,39920.6914930556,2009-04-17,16:35:45
39.991508,116.324368,0,298,39920.6915277778,2009-04-17,16:35:48
39.99151,116.324365,0,322,39920.6915509259,2009-04-17,16:35:50
39.99151,116.324392,0,326,39920.6916087963,2009-04-17,16:35:55
39.991507,116.324425,0,345,39920.6916666667,2009-04-17,16:36:00
39.991521,116.324434,0,346,39920.691724537,2009-04-17,16:36:05
39.991519,116.324435,0,348,39920.6917824074,2009-04-17,16:36:10
39.991519,116.324436,0,348,39920.6918402778,2009-04-17,16:36:15
39.991519,116.324436,0,348,39920.691875,2009-04-17,16:36:18
39.991522,116.324436,0,349,39920.6918981481,2009-04-17,16:36:20
39.991535,116.324428,0,351,39920.6919560185,2009-04-17,16:36:25
39.991529,116.324427,0,351,39920.6920138889,2009-04-17,16:36:30
39.991529,116.324427,0,351,39920.6920486111,2009-04-17,16:36:33
39.991533,116.324433,0,352,39920.6920717593,2009-04-17,16:36:35
39.991583,116.32462,0,349,39920.6921296296,2009-04-17,16:36:40
39.99162,116.324756,0,339,39920.6921875,2009-04-17,16:36:45
39.991672,116.324867,0,330,39920.6922453704,2009-04-17,16:36:50
39.991759,116.324862,0,326,39920.6923032407,2009-04-17,16:36:55
39.991759,116.324935,0,323,39920.6923611111,2009-04-17,16:37:00
39.991761,116.32501,0,321,39920.6924189815,2009-04-17,16:37:05
39.991748,116.325079,0,315,39920.6924768519,2009-04-17,16:37:10
39.991747,116.325122,0,313,39920.6925347222,2009-04-17,16:37:15
39.99178,116.325159,0,307,39920.6925925926,2009-04-17,16:37:20
39.991756,116.325211,0,297,39920.692650463,2009-04-17,16:37:25
39.991758,116.325242,0,289,39920.6927083333,2009-04-17,16:37:30
39.991732,116.325265,0,283,39920.6927662037,2009-04-17,16:37:35
39.991736,116.325265,0,282,39920.6928240741,2009-04-17,16:37:40
39.991739,116.325265,0,281,39920.6928819444,2009-04-17,16:37:45
39.991744,116.325265,0,280,39920.6929398148,2009-04-17,16:37:50
39.991744,116.325265,0,280,39920.692974537,2009-04-17,16:37:53
39.991747,116.325264,0,279,39920.6929976852,2009-04-17,16:37:55
39.991706,116.325236,0,277,39920.6930555556,2009-04-17,16:38:00
39.991643,116.325134,0,277,39920.6931134259,2009-04-17,16:38:05
39.991593,116.324797,0,277,39920.6931712963,2009-04-17,16:38:10
39.991677,116.32426,0,276,39920.6932291667,2009-04-17,16:38:15
39.991646,116.32364,0,272,39920.693287037,2009-04-17,16:38:20
39.991684,116.323097,0,271,39920.6933449074,2009-04-17,16:38:25
39.991691,116.32258,0,270,39920.6934027778,2009-04-17,16:38:30
39.991662,116.322114,0,267,39920.6934606481,2009-04-17,16:38:35
39.991665,116.321787,0,264,39920.6935185185,2009-04-17,16:38:40
39.991636,116.321437,0,263,39920.6935763889,2009-04-17,16:38:45
39.991613,116.320927,0,263,39920.6936342593,2009-04-17,16:38:50
39.991532,116.320376,0,264,39920.6936921296,2009-04-17,16:38:55
39.991227,116.319686,0,258,39920.69375,2009-04-17,16:39:00
39.991117,116.319046,0,254,39920.6938078704,2009-04-17,16:39:05
39.991004,116.318398,0,250,39920.6938657407,2009-04-17,16:39:10
39.991089,116.317717,0,243,39920.6939236111,2009-04-17,16:39:15
39.991134,116.317127,0,238,39920.6939814815,2009-04-17,16:39:20
39.991149,116.316593,0,232,39920.6940393519,2009-04-17,16:39:25
39.991134,116.316293,0,225,39920.6940972222,2009-04-17,16:39:30
39.991113,116.316186,0,217,39920.6941550926,2009-04-17,16:39:35
39.991123,116.315957,0,212,39920.694212963,2009-04-17,16:39:40
39.991046,116.315534,0,203,39920.6942708333,2009-04-17,16:39:45
39.991053,116.315159,0,199,39920.6943287037,2009-04-17,16:39:50
39.991094,116.314677,0,197,39920.6943865741,2009-04-17,16:39:55
39.99111,116.313973,0,194,39920.6944444444,2009-04-17,16:40:00
39.991115,116.313256,0,194,39920.6945023148,2009-04-17,16:40:05
39.991003,116.312478,0,193,39920.6945601852,2009-04-17,16:40:10
39.990967,116.311713,0,193,39920.6946180556,2009-04-17,16:40:15
39.990914,116.310982,0,192,39920.6946759259,2009-04-17,16:40:20
39.990794,116.310463,0,190,39920.6947337963,2009-04-17,16:40:25
39.990734,116.310275,0,188,39920.6947916667,2009-04-17,16:40:30
39.990754,116.310286,0,186,39920.694849537,2009-04-17,16:40:35
39.990768,116.310285,0,185,39920.6949074074,2009-04-17,16:40:40
39.990757,116.310286,0,185,39920.6949652778,2009-04-17,16:40:45
39.990746,116.310287,0,185,39920.6950231481,2009-04-17,16:40:50
39.990748,116.310287,0,185,39920.6950810185,2009-04-17,16:40:55
39.990742,116.310289,0,185,39920.6951388889,2009-04-17,16:41:00
39.990742,116.310289,0,185,39920.6951967593,2009-04-17,16:41:05
39.990745,116.310289,0,185,39920.6952546296,2009-04-17,16:41:10
39.990749,116.310288,0,184,39920.6953125,2009-04-17,16:41:15
39.990744,116.310288,0,184,39920.6953703704,2009-04-17,16:41:20
39.990737,116.310287,0,184,39920.6954282407,2009-04-17,16:41:25
39.990735,116.310284,0,183,39920.6954861111,2009-04-17,16:41:30
39.990732,116.310277,0,183,39920.6955439815,2009-04-17,16:41:35
39.990729,116.310273,0,182,39920.6956018518,2009-04-17,16:41:40
39.990729,116.310273,0,182,39920.6956365741,2009-04-17,16:41:43
39.990731,116.310271,0,182,39920.6956597222,2009-04-17,16:41:45
39.99074,116.310269,0,182,39920.6957175926,2009-04-17,16:41:50
39.990751,116.310268,0,180,39920.695775463,2009-04-17,16:41:55
39.990766,116.310266,0,178,39920.6958333333,2009-04-17,16:42:00
39.990775,116.310264,0,174,39920.6958912037,2009-04-17,16:42:05
39.990775,116.310264,0,174,39920.6959259259,2009-04-17,16:42:08
39.990776,116.310262,0,171,39920.6959490741,2009-04-17,16:42:10
39.990804,116.310093,0,170,39920.6960069444,2009-04-17,16:42:15
39.990758,116.309782,0,170,39920.6960648148,2009-04-17,16:42:20
39.99047,116.309696,0,177,39920.6961226852,2009-04-17,16:42:25
39.990112,116.30969,0,201,39920.6961805556,2009-04-17,16:42:30
39.989552,116.309711,0,223,39920.6962384259,2009-04-17,16:42:35
39.988953,116.309724,0,233,39920.6962962963,2009-04-17,16:42:40
39.988313,116.309793,0,252,39920.6963541667,2009-04-17,16:42:45
39.987651,116.309831,0,255,39920.696412037,2009-04-17,16:42:50
39.987078,116.309907,0,258,39920.6964699074,2009-04-17,16:42:55
39.986531,116.309922,0,266,39920.6965277778,2009-04-17,16:43:00
39.985933,116.309922,0,271,39920.6965856481,2009-04-17,16:43:05
39.985327,116.309966,0,298,39920.6966435185,2009-04-17,16:43:10
39.985002,116.309975,0,291,39920.6967013889,2009-04-17,16:43:15
39.984959,116.310026,0,301,39920.6967592593,2009-04-17,16:43:20
39.984942,116.310032,0,302,39920.6968171296,2009-04-17,16:43:25
39.984942,116.310032,0,302,39920.6968518518,2009-04-17,16:43:28
39.984935,116.310034,0,303,39920.696875,2009-04-17,16:43:30
39.984923,116.310036,0,304,39920.6969328704,2009-04-17,16:43:35
39.984918,116.310037,0,304,39920.6969907407,2009-04-17,16:43:40
39.984916,116.310037,0,304,39920.6970486111,2009-04-17,16:43:45
39.984915,116.310037,0,303,39920.6971064815,2009-04-17,16:43:50
39.984912,116.310037,0,303,39920.6971643518,2009-04-17,16:43:55
39.984912,116.310037,0,303,39920.6971990741,2009-04-17,16:43:58
39.984909,116.310038,0,303,39920.6972222222,2009-04-17,16:44:00
39.984898,116.310038,0,302,39920.6972800926,2009-04-17,16:44:05
39.984885,116.310042,0,303,39920.697337963,2009-04-17,16:44:10
39.984864,116.310051,0,303,39920.6973958333,2009-04-17,16:44:15
39.98485,116.310053,0,303,39920.6974537037,2009-04-17,16:44:20
39.984836,116.310052,0,303,39920.6975115741,2009-04-17,16:44:25
39.984829,116.310054,0,304,39920.6975694444,2009-04-17,16:44:30
39.984832,116.310054,0,304,39920.6976273148,2009-04-17,16:44:35
39.984832,116.310054,0,304,39920.697662037,2009-04-17,16:44:38
39.984825,116.310056,0,303,39920.6976851852,2009-04-17,16:44:40
39.984814,116.310059,0,303,39920.6977430556,2009-04-17,16:44:45
39.984802,116.310062,0,303,39920.6978009259,2009-04-17,16:44:50
39.984786,116.310065,0,303,39920.6978587963,2009-04-17,16:44:55
39.984779,116.310067,0,303,39920.6979166667,2009-04-17,16:45:00
39.984783,116.310067,0,303,39920.697974537,2009-04-17,16:45:05
39.984782,116.310068,0,302,39920.6980324074,2009-04-17,16:45:10
39.984781,116.31007,0,301,39920.6980902778,2009-04-17,16:45:15
39.984774,116.310073,0,302,39920.6981481481,2009-04-17,16:45:20
39.984774,116.310073,0,302,39920.6981828704,2009-04-17,16:45:23
39.984768,116.310075,0,303,39920.6982060185,2009-04-17,16:45:25
39.984688,116.310041,0,296,39920.6982638889,2009-04-17,16:45:30
39.984546,116.309869,0,272,39920.6983217593,2009-04-17,16:45:35
39.98449,116.309483,0,243,39920.6983796296,2009-04-17,16:45:40
39.984415,116.30899,0,220,39920.6984375,2009-04-17,16:45:45
39.984372,116.308445,0,208,39920.6984953704,2009-04-17,16:45:50
39.984336,116.307917,0,200,39920.6985532407,2009-04-17,16:45:55
39.984307,116.30722,0,201,39920.6986111111,2009-04-17,16:46:00
39.984248,116.306403,0,195,39920.6986689815,2009-04-17,16:46:05
39.984197,116.305513,0,197,39920.6987268519,2009-04-17,16:46:10
39.984155,116.304638,0,211,39920.6987847222,2009-04-17,16:46:15
39.984086,116.303863,0,267,39920.6988425926,2009-04-17,16:46:20
39.984154,116.302865,0,275,39920.698900463,2009-04-17,16:46:25
39.984205,116.30184,0,251,39920.6989583333,2009-04-17,16:46:30
39.984187,116.300913,0,224,39920.6990162037,2009-04-17,16:46:35
39.984202,116.300133,0,201,39920.6990740741,2009-04-17,16:46:40
39.984206,116.299747,0,192,39920.6991319444,2009-04-17,16:46:45
39.984196,116.299752,0,190,39920.6991898148,2009-04-17,16:46:50
39.984196,116.299752,0,190,39920.699224537,2009-04-17,16:46:53
39.984195,116.299748,0,191,39920.6992476852,2009-04-17,16:46:55
39.984191,116.299739,0,190,39920.6993055556,2009-04-17,16:47:00
39.984188,116.299727,0,190,39920.6993634259,2009-04-17,16:47:05
39.984188,116.299727,0,190,39920.6993981482,2009-04-17,16:47:08
39.984189,116.299733,0,190,39920.6994212963,2009-04-17,16:47:10
39.984193,116.299744,0,190,39920.6994791667,2009-04-17,16:47:15
39.984198,116.299756,0,189,39920.699537037,2009-04-17,16:47:20
39.984201,116.299764,0,189,39920.6995949074,2009-04-17,16:47:25
39.984201,116.29977,0,189,39920.6996527778,2009-04-17,16:47:30
39.984201,116.299766,0,189,39920.6997106481,2009-04-17,16:47:35
39.984202,116.299767,0,188,39920.6997685185,2009-04-17,16:47:40
39.984203,116.299768,0,188,39920.6998263889,2009-04-17,16:47:45
39.984205,116.299773,0,188,39920.6998842593,2009-04-17,16:47:50
39.984206,116.299777,0,188,39920.6999421296,2009-04-17,16:47:55
39.984208,116.299783,0,188,39920.7,2009-04-17,16:48:00
39.984208,116.299783,0,188,39920.7000347222,2009-04-17,16:48:03
39.984208,116.299778,0,187,39920.7000578704,2009-04-17,16:48:05
39.984081,116.299622,0,184,39920.7001157407,2009-04-17,16:48:10
39.983935,116.299482,0,184,39920.7001736111,2009-04-17,16:48:15
39.98384,116.299416,0,183,39920.7002314815,2009-04-17,16:48:20
39.983825,116.299385,0,183,39920.7002893519,2009-04-17,16:48:25
39.983815,116.299358,0,184,39920.7003472222,2009-04-17,16:48:30
39.983829,116.299381,0,184,39920.7004050926,2009-04-17,16:48:35
39.983683,116.300164,0,185,39920.700462963,2009-04-17,16:48:40
39.983694,116.300405,0,186,39920.7005208333,2009-04-17,16:48:45
39.983739,116.300602,0,187,39920.7005787037,2009-04-17,16:48:50
39.983499,116.300194,0,189,39920.7006365741,2009-04-17,16:48:55
39.983137,116.299852,0,191,39920.7006944444,2009-04-17,16:49:00
39.982671,116.299708,0,196,39920.7007523148,2009-04-17,16:49:05
39.98214,116.299731,0,200,39920.7008101852,2009-04-17,16:49:10
39.981535,116.299695,0,207,39920.7008680556,2009-04-17,16:49:15
39.981105,116.299698,0,207,39920.7009259259,2009-04-17,16:49:20
39.980737,116.299684,0,209,39920.7009837963,2009-04-17,16:49:25
39.980226,116.299635,0,216,39920.7010416667,2009-04-17,16:49:30
39.979582,116.299619,0,224,39920.701099537,2009-04-17,16:49:35
39.978973,116.29969,0,236,39920.7011574074,2009-04-17,16:49:40
39.978378,116.299748,0,248,39920.7012152778,2009-04-17,16:49:45
39.977762,116.299835,0,261,39920.7012731481,2009-04-17,16:49:50
39.977121,116.299925,0,275,39920.7013310185,2009-04-17,16:49:55
39.976455,116.299959,0,284,39920.7013888889,2009-04-17,16:50:00
39.975848,116.299963,0,291,39920.7014467593,2009-04-17,16:50:05
39.975292,116.299981,0,302,39920.7015046296,2009-04-17,16:50:10
39.97491,116.30001,0,306,39920.7015625,2009-04-17,16:50:15
39.974677,116.300138,0,323,39920.7016203704,2009-04-17,16:50:20
39.974651,116.30028,0,333,39920.7016782407,2009-04-17,16:50:25
39.974646,116.300298,0,334,39920.7017361111,2009-04-17,16:50:30
39.974643,116.3003,0,334,39920.7017939815,2009-04-17,16:50:35
39.974638,116.300302,0,335,39920.7018518519,2009-04-17,16:50:40
39.974631,116.300304,0,335,39920.7019097222,2009-04-17,16:50:45
39.974627,116.300305,0,336,39920.7019675926,2009-04-17,16:50:50
39.974627,116.300305,0,336,39920.7020023148,2009-04-17,16:50:53
39.974627,116.300307,0,336,39920.702025463,2009-04-17,16:50:55
39.97464,116.300308,0,336,39920.7020833333,2009-04-17,16:51:00
39.974624,116.30022,0,333,39920.7021412037,2009-04-17,16:51:05
39.974418,116.300132,0,320,39920.7021990741,2009-04-17,16:51:10
39.974106,116.300163,0,295,39920.7022569444,2009-04-17,16:51:15
39.973649,116.3002,0,287,39920.7023148148,2009-04-17,16:51:20
39.973091,116.300258,0,289,39920.7023726852,2009-04-17,16:51:25
39.972492,116.300353,0,289,39920.7024305556,2009-04-17,16:51:30
39.971859,116.300487,0,288,39920.7024884259,2009-04-17,16:51:35
39.971191,116.300536,0,284,39920.7025462963,2009-04-17,16:51:40
39.970518,116.300624,0,280,39920.7026041667,2009-04-17,16:51:45
39.969922,116.300687,0,277,39920.702662037,2009-04-17,16:51:50
39.969515,116.300731,0,265,39920.7027199074,2009-04-17,16:51:55
39.96941,116.300877,0,250,39920.7027777778,2009-04-17,16:52:00
39.969422,116.300995,0,225,39920.7028356481,2009-04-17,16:52:05
39.969437,116.301116,0,208,39920.7028935185,2009-04-17,16:52:10
39.969426,116.301174,0,198,39920.7029513889,2009-04-17,16:52:15
39.969439,116.301326,0,191,39920.7030092593,2009-04-17,16:52:20
39.969444,116.301422,0,181,39920.7030671296,2009-04-17,16:52:25
39.969441,116.301414,0,177,39920.703125,2009-04-17,16:52:30
39.969436,116.301413,0,175,39920.7031828704,2009-04-17,16:52:35
39.969436,116.301413,0,175,39920.7032175926,2009-04-17,16:52:38
39.969439,116.301412,0,174,39920.7032407407,2009-04-17,16:52:40
39.969476,116.301421,0,171,39920.7032986111,2009-04-17,16:52:45
39.969516,116.301666,0,170,39920.7033564815,2009-04-17,16:52:50
39.96957,116.302045,0,179,39920.7034143518,2009-04-17,16:52:55
39.969561,116.302461,0,181,39920.7034722222,2009-04-17,16:53:00
39.969573,116.302896,0,179,39920.7035300926,2009-04-17,16:53:05
39.969655,116.303191,0,167,39920.703587963,2009-04-17,16:53:10
39.969796,116.303391,0,167,39920.7036458333,2009-04-17,16:53:15
39.969835,116.303681,0,164,39920.7037037037,2009-04-17,16:53:20
39.969911,116.304077,0,161,39920.7037615741,2009-04-17,16:53:25
39.969973,116.304451,0,149,39920.7038194444,2009-04-17,16:53:30
39.969993,116.304704,0,143,39920.7038773148,2009-04-17,16:53:35
39.970014,116.304934,0,139,39920.7039351852,2009-04-17,16:53:40
39.969987,116.304983,0,136,39920.7039930556,2009-04-17,16:53:45
39.969983,116.304993,0,135,39920.7040509259,2009-04-17,16:53:50
39.969983,116.304993,0,135,39920.7040856481,2009-04-17,16:53:53
39.969983,116.304999,0,135,39920.7041087963,2009-04-17,16:53:55
39.969984,116.305008,0,135,39920.7041666667,2009-04-17,16:54:00
39.969985,116.305024,0,135,39920.704224537,2009-04-17,16:54:05
39.969986,116.305039,0,135,39920.7042824074,2009-04-17,16:54:10
39.969987,116.305056,0,135,39920.7043402778,2009-04-17,16:54:15
39.969988,116.305073,0,135,39920.7043981481,2009-04-17,16:54:20
39.96999,116.305093,0,136,39920.7044560185,2009-04-17,16:54:25
39.969993,116.305111,0,136,39920.7045138889,2009-04-17,16:54:30
39.969993,116.305122,0,136,39920.7045717593,2009-04-17,16:54:35
39.969993,116.305122,0,136,39920.7046064815,2009-04-17,16:54:38
39.969991,116.305114,0,136,39920.7046296296,2009-04-17,16:54:40
39.969994,116.305095,0,136,39920.7046875,2009-04-17,16:54:45
39.969993,116.305092,0,136,39920.7047453704,2009-04-17,16:54:50
39.969993,116.305092,0,136,39920.7047800926,2009-04-17,16:54:53
39.969993,116.305084,0,137,39920.7048032407,2009-04-17,16:54:55
39.969999,116.305103,0,137,39920.7048611111,2009-04-17,16:55:00
39.970033,116.305123,0,137,39920.7049189815,2009-04-17,16:55:05
39.970066,116.305146,0,137,39920.7049768518,2009-04-17,16:55:10
39.970066,116.305146,0,137,39920.7050115741,2009-04-17,16:55:13
39.970072,116.305148,0,137,39920.7050347222,2009-04-17,16:55:15
39.970088,116.305135,0,138,39920.7050925926,2009-04-17,16:55:20
39.97012,116.305118,0,138,39920.705150463,2009-04-17,16:55:25
39.970232,116.305196,0,139,39920.7052083333,2009-04-17,16:55:30
39.970375,116.305303,0,143,39920.7052662037,2009-04-17,16:55:35
39.970486,116.305312,0,150,39920.7053240741,2009-04-17,16:55:40
39.970507,116.30527,0,155,39920.7053819444,2009-04-17,16:55:45
39.970554,116.305223,0,158,39920.7054398148,2009-04-17,16:55:50
39.970626,116.305216,0,167,39920.7054976852,2009-04-17,16:55:55
39.970737,116.305243,0,170,39920.7055555556,2009-04-17,16:56:00
39.970767,116.305263,0,177,39920.7056134259,2009-04-17,16:56:05
39.970778,116.305268,0,181,39920.7056712963,2009-04-17,16:56:10
39.970796,116.305247,0,182,39920.7057291667,2009-04-17,16:56:15
39.970796,116.305266,0,182,39920.705787037,2009-04-17,16:56:20
39.970867,116.305436,0,180,39920.7058449074,2009-04-17,16:56:25
39.970963,116.305351,0,187,39920.7059027778,2009-04-17,16:56:30
39.971032,116.305335,0,195,39920.7059606481,2009-04-17,16:56:35
39.971098,116.305262,0,197,39920.7060185185,2009-04-17,16:56:40
39.971159,116.305205,0,200,39920.7060763889,2009-04-17,16:56:45
39.971205,116.3053,0,202,39920.7061342593,2009-04-17,16:56:50
39.971232,116.305421,0,201,39920.7061921296,2009-04-17,16:56:55
39.971292,116.305377,0,202,39920.70625,2009-04-17,16:57:00
39.971353,116.305267,0,199,39920.7063078704,2009-04-17,16:57:05
39.971353,116.305266,0,199,39920.7063657407,2009-04-17,16:57:10
39.971354,116.30527,0,199,39920.7064236111,2009-04-17,16:57:15
39.971354,116.305272,0,199,39920.7064814815,2009-04-17,16:57:20
39.971354,116.305269,0,199,39920.7065393519,2009-04-17,16:57:25
39.971354,116.305269,0,199,39920.7065740741,2009-04-17,16:57:28
39.971354,116.305272,0,199,39920.7065972222,2009-04-17,16:57:30
39.971355,116.305282,0,199,39920.7066550926,2009-04-17,16:57:35
39.971358,116.305294,0,199,39920.706712963,2009-04-17,16:57:40
39.971397,116.305342,0,199,39920.7067708333,2009-04-17,16:57:45
39.97142,116.305366,0,200,39920.7068287037,2009-04-17,16:57:50
39.971422,116.305389,0,200,39920.7068865741,2009-04-17,16:57:55
39.971418,116.305416,0,201,39920.7069444444,2009-04-17,16:58:00
39.97142,116.30537,0,201,39920.7070023148,2009-04-17,16:58:05
39.971435,116.305347,0,201,39920.7070601852,2009-04-17,16:58:10
39.971435,116.305347,0,201,39920.7070949074,2009-04-17,16:58:13
39.971435,116.305339,0,201,39920.7071180556,2009-04-17,16:58:15
39.971433,116.30533,0,201,39920.7071759259,2009-04-17,16:58:20
39.971433,116.30533,0,201,39920.7072106482,2009-04-17,16:58:23
39.971432,116.305323,0,201,39920.7072337963,2009-04-17,16:58:25
39.97143,116.30531,0,201,39920.7072916667,2009-04-17,16:58:30
39.971454,116.305301,0,201,39920.707349537,2009-04-17,16:58:35
39.971453,116.305294,0,201,39920.7074074074,2009-04-17,16:58:40
39.971453,116.305291,0,201,39920.7074652778,2009-04-17,16:58:45
39.971454,116.305287,0,201,39920.7075231481,2009-04-17,16:58:50
39.971454,116.305287,0,201,39920.7075578704,2009-04-17,16:58:53
39.971453,116.305281,0,201,39920.7075810185,2009-04-17,16:58:55
39.971452,116.305272,0,201,39920.7076388889,2009-04-17,16:59:00
39.971451,116.30527,0,201,39920.7076967593,2009-04-17,16:59:05
39.971452,116.305271,0,201,39920.7077546296,2009-04-17,16:59:10
39.971452,116.305271,0,201,39920.7077893519,2009-04-17,16:59:13
39.971453,116.30527,0,201,39920.7078125,2009-04-17,16:59:15
39.971453,116.305258,0,201,39920.7078703704,2009-04-17,16:59:20
39.971452,116.305246,0,201,39920.7079282407,2009-04-17,16:59:25
39.97145,116.305233,0,201,39920.7079861111,2009-04-17,16:59:30
39.971448,116.305222,0,201,39920.7080439815,2009-04-17,16:59:35
39.971517,116.30509,0,204,39920.7081018519,2009-04-17,16:59:40
39.971524,116.305029,0,213,39920.7081597222,2009-04-17,16:59:45
39.971491,116.305023,0,216,39920.7082175926,2009-04-17,16:59:50
39.971513,116.305059,0,219,39920.708275463,2009-04-17,16:59:55
39.971518,116.305068,0,217,39920.7083333333,2009-04-17,17:00:00
39.971477,116.305056,0,216,39920.7083912037,2009-04-17,17:00:05
39.971426,116.305024,0,218,39920.7084490741,2009-04-17,17:00:10
39.971396,116.305009,0,219,39920.7085069444,2009-04-17,17:00:15
39.971397,116.304996,0,219,39920.7085648148,2009-04-17,17:00:20
39.971393,116.304968,0,219,39920.7086226852,2009-04-17,17:00:25
39.971395,116.304931,0,219,39920.7086805556,2009-04-17,17:00:30
39.971421,116.304875,0,219,39920.7087384259,2009-04-17,17:00:35
39.971443,116.304833,0,219,39920.7087962963,2009-04-17,17:00:40
39.971454,116.304827,0,220,39920.7088541667,2009-04-17,17:00:45
39.971455,116.30483,0,220,39920.708912037,2009-04-17,17:00:50
39.971455,116.304831,0,220,39920.7089699074,2009-04-17,17:00:55
39.971453,116.304824,0,220,39920.7090277778,2009-04-17,17:01:00
39.971453,116.304824,0,220,39920.7090625,2009-04-17,17:01:03
39.971453,116.304827,0,220,39920.7090856481,2009-04-17,17:01:05
39.971488,116.304843,0,220,39920.7091435185,2009-04-17,17:01:10
39.971526,116.304878,0,220,39920.7092013889,2009-04-17,17:01:15
39.971574,116.304886,0,220,39920.7092592593,2009-04-17,17:01:20
39.971595,116.304808,0,220,39920.7093171296,2009-04-17,17:01:25
39.971594,116.304798,0,220,39920.709375,2009-04-17,17:01:30
39.971591,116.304786,0,220,39920.7094328704,2009-04-17,17:01:35
39.97156,116.30474,0,221,39920.7094907407,2009-04-17,17:01:40
39.971549,116.304681,0,221,39920.7095486111,2009-04-17,17:01:45
39.971552,116.304644,0,221,39920.7096064815,2009-04-17,17:01:50
