# Supplementary material for: Research on differential privacy protection method based on user tendency
Source: PLoS One. 2023 Oct 26;18(10):e0288823. doi: 10.1371/journal.pone.0288823 (PMC10602288; doi:10.1371/journal.pone.0288823)
Supplement: S2 Data — (ZIP) [file pone.0288823.s002.zip › Data 5-2/022/Trajectory/20090418045734.plt]

Geolife trajectory
WGS 84
Altitude is in Feet
Reserved 3
0,2,255,My Track,0,0,2,8421376
0
39.970939,116.302973,0,492,39921.2066435185,2009-04-18,04:57:34
39.970822,116.303987,0,492,39921.2067013889,2009-04-18,04:57:39
39.970708,116.304275,0,670,39921.2067592593,2009-04-18,04:57:44
39.970646,116.304131,0,670,39921.2068171296,2009-04-18,04:57:49
39.970597,116.304128,0,671,39921.206875,2009-04-18,04:57:54
39.970554,116.303879,0,670,39921.2069328704,2009-04-18,04:57:59
39.970531,116.303754,0,670,39921.2069907407,2009-04-18,04:58:04
39.970614,116.303693,0,645,39921.2070486111,2009-04-18,04:58:09
39.970613,116.303572,0,644,39921.2071064815,2009-04-18,04:58:14
39.970667,116.303457,0,635,39921.2071643519,2009-04-18,04:58:19
39.970699,116.303316,0,613,39921.2072222222,2009-04-18,04:58:24
39.970628,116.303212,0,588,39921.2072800926,2009-04-18,04:58:29
39.97063,116.303183,0,554,39921.207337963,2009-04-18,04:58:34
39.970656,116.303094,0,517,39921.2073958333,2009-04-18,04:58:39
39.970686,116.303026,0,493,39921.2074537037,2009-04-18,04:58:44
39.970699,116.302951,0,483,39921.2075115741,2009-04-18,04:58:49
39.970728,116.30287,0,468,39921.2075694444,2009-04-18,04:58:54
39.970779,116.302802,0,454,39921.2076273148,2009-04-18,04:58:59
39.970971,116.302242,0,416,39921.2076851852,2009-04-18,04:59:04
39.970962,116.302143,0,409,39921.2077430556,2009-04-18,04:59:09
39.970989,116.302124,0,373,39921.2078009259,2009-04-18,04:59:14
39.970798,116.302061,0,356,39921.2078587963,2009-04-18,04:59:19
39.970704,116.302047,0,344,39921.2079166667,2009-04-18,04:59:24
39.970585,116.302039,0,336,39921.207974537,2009-04-18,04:59:29
39.970475,116.302032,0,327,39921.2080324074,2009-04-18,04:59:34
39.970383,116.302062,0,313,39921.2080902778,2009-04-18,04:59:39
39.970325,116.302059,0,302,39921.2081481481,2009-04-18,04:59:44
39.970264,116.302041,0,294,39921.2082060185,2009-04-18,04:59:49
39.970249,116.301997,0,294,39921.2082638889,2009-04-18,04:59:54
39.970159,116.301952,0,296,39921.2083217593,2009-04-18,04:59:59
39.970095,116.301933,0,287,39921.2083796296,2009-04-18,05:00:04
39.970079,116.301872,0,258,39921.2084375,2009-04-18,05:00:09
39.970017,116.301827,0,231,39921.2084953704,2009-04-18,05:00:14
39.969986,116.301795,0,215,39921.2085532407,2009-04-18,05:00:19
39.969947,116.301749,0,200,39921.2086111111,2009-04-18,05:00:24
39.969887,116.301689,0,188,39921.2086689815,2009-04-18,05:00:29
39.969818,116.301657,0,177,39921.2087268519,2009-04-18,05:00:34
39.969769,116.301608,0,167,39921.2087847222,2009-04-18,05:00:39
39.969709,116.301566,0,158,39921.2088425926,2009-04-18,05:00:44
39.96965,116.301536,0,150,39921.208900463,2009-04-18,05:00:49
39.969597,116.301506,0,143,39921.2089583333,2009-04-18,05:00:54
39.969562,116.301425,0,139,39921.2090162037,2009-04-18,05:00:59
39.969554,116.301353,0,134,39921.2090740741,2009-04-18,05:01:04
39.969552,116.301274,0,128,39921.2091319444,2009-04-18,05:01:09
39.969539,116.301198,0,118,39921.2091898148,2009-04-18,05:01:14
39.969554,116.301119,0,118,39921.2092476852,2009-04-18,05:01:19
39.969512,116.301021,0,119,39921.2093055556,2009-04-18,05:01:24
39.969501,116.30095,0,120,39921.2093634259,2009-04-18,05:01:29
39.969494,116.300882,0,118,39921.2094212963,2009-04-18,05:01:34
39.969502,116.300806,0,114,39921.2094791667,2009-04-18,05:01:39
39.969502,116.300737,0,112,39921.209537037,2009-04-18,05:01:44
39.969505,116.30066,0,116,39921.2095949074,2009-04-18,05:01:49
39.969488,116.300603,0,115,39921.2096527778,2009-04-18,05:01:54
39.969567,116.300553,0,116,39921.2097106481,2009-04-18,05:01:59
39.969626,116.300531,0,117,39921.2097685185,2009-04-18,05:02:04
39.969679,116.300512,0,119,39921.2098263889,2009-04-18,05:02:09
39.969743,116.300505,0,124,39921.2098842593,2009-04-18,05:02:14
39.969806,116.300521,0,125,39921.2099421296,2009-04-18,05:02:19
39.969869,116.300519,0,123,39921.21,2009-04-18,05:02:24
39.969927,116.300503,0,127,39921.2100578704,2009-04-18,05:02:29
39.969985,116.300529,0,128,39921.2101157407,2009-04-18,05:02:34
39.970043,116.300552,0,133,39921.2101736111,2009-04-18,05:02:39
39.970088,116.300562,0,141,39921.2102314815,2009-04-18,05:02:44
39.970156,116.300524,0,140,39921.2102893519,2009-04-18,05:02:49
39.970214,116.300555,0,144,39921.2103472222,2009-04-18,05:02:54
39.970279,116.300561,0,150,39921.2104050926,2009-04-18,05:02:59
39.970331,116.300573,0,152,39921.210462963,2009-04-18,05:03:04
39.970355,116.300572,0,160,39921.2105208333,2009-04-18,05:03:09
39.970388,116.300565,0,150,39921.2105787037,2009-04-18,05:03:14
39.970434,116.300533,0,159,39921.2106365741,2009-04-18,05:03:19
39.970432,116.300522,0,165,39921.2106944444,2009-04-18,05:03:24
39.970455,116.300493,0,165,39921.2107523148,2009-04-18,05:03:29
39.970489,116.300429,0,159,39921.2108101852,2009-04-18,05:03:34
39.970502,116.300413,0,163,39921.2108680556,2009-04-18,05:03:39
39.970561,116.300417,0,164,39921.2109259259,2009-04-18,05:03:44
39.970592,116.300422,0,163,39921.2109837963,2009-04-18,05:03:49
39.970433,116.300489,0,157,39921.2143402778,2009-04-18,05:08:39
39.970279,116.300523,0,157,39921.2143981481,2009-04-18,05:08:44
39.969995,116.300559,0,158,39921.2144560185,2009-04-18,05:08:49
39.969771,116.300597,0,160,39921.2145138889,2009-04-18,05:08:54
39.969744,116.300629,0,162,39921.2145717593,2009-04-18,05:08:59
39.969746,116.300626,0,162,39921.2146296296,2009-04-18,05:09:04
39.969746,116.300626,0,162,39921.2146643519,2009-04-18,05:09:07
39.969748,116.300623,0,162,39921.2146875,2009-04-18,05:09:09
39.969739,116.300627,0,162,39921.2147453704,2009-04-18,05:09:14
39.969724,116.300634,0,163,39921.2148032407,2009-04-18,05:09:19
39.969715,116.300639,0,163,39921.2148611111,2009-04-18,05:09:24
39.969709,116.300645,0,163,39921.2149189815,2009-04-18,05:09:29
39.969702,116.300648,0,163,39921.2149768519,2009-04-18,05:09:34
39.969697,116.300655,0,163,39921.2150347222,2009-04-18,05:09:39
39.969696,116.300663,0,163,39921.2150925926,2009-04-18,05:09:44
39.9697,116.300668,0,163,39921.215150463,2009-04-18,05:09:49
39.9697,116.300668,0,163,39921.2151851852,2009-04-18,05:09:52
39.969699,116.300669,0,163,39921.2152083333,2009-04-18,05:09:54
39.969699,116.300657,0,163,39921.2152662037,2009-04-18,05:09:59
39.969692,116.300646,0,163,39921.2153240741,2009-04-18,05:10:04
39.969566,116.300644,0,163,39921.2153819444,2009-04-18,05:10:09
39.969314,116.300685,0,163,39921.2154398148,2009-04-18,05:10:14
39.969005,116.300667,0,163,39921.2154976852,2009-04-18,05:10:19
39.968677,116.300596,0,163,39921.2155555556,2009-04-18,05:10:24
39.968346,116.300603,0,163,39921.2156134259,2009-04-18,05:10:29
39.967984,116.300665,0,162,39921.2156712963,2009-04-18,05:10:34
39.967557,116.300728,0,161,39921.2157291667,2009-04-18,05:10:39
39.967191,116.300784,0,160,39921.215787037,2009-04-18,05:10:44
39.966998,116.300808,0,160,39921.2158449074,2009-04-18,05:10:49
39.966839,116.300851,0,160,39921.2159027778,2009-04-18,05:10:54
39.966593,116.300883,0,160,39921.2159606481,2009-04-18,05:10:59
39.966276,116.300903,0,159,39921.2160185185,2009-04-18,05:11:04
39.965869,116.300937,0,159,39921.2160763889,2009-04-18,05:11:09
39.965516,116.300991,0,158,39921.2161342593,2009-04-18,05:11:14
39.965246,116.300978,0,157,39921.2161921296,2009-04-18,05:11:19
39.965195,116.301015,0,157,39921.21625,2009-04-18,05:11:24
39.965123,116.301023,0,156,39921.2163078704,2009-04-18,05:11:29
39.965092,116.30105,0,155,39921.2163657407,2009-04-18,05:11:34
39.965085,116.301063,0,155,39921.2164236111,2009-04-18,05:11:39
39.965085,116.301063,0,155,39921.2164583333,2009-04-18,05:11:42
39.965088,116.301055,0,155,39921.2164814815,2009-04-18,05:11:44
39.965049,116.301105,0,155,39921.2165393519,2009-04-18,05:11:49
39.964921,116.301094,0,155,39921.2165972222,2009-04-18,05:11:54
39.964704,116.30112,0,154,39921.2166550926,2009-04-18,05:11:59
39.96444,116.301118,0,155,39921.216712963,2009-04-18,05:12:04
39.964151,116.301137,0,157,39921.2167708333,2009-04-18,05:12:09
39.963793,116.301182,0,159,39921.2168287037,2009-04-18,05:12:14
39.9635,116.301245,0,160,39921.2168865741,2009-04-18,05:12:19
39.963384,116.301351,0,162,39921.2169444444,2009-04-18,05:12:24
39.96335,116.301393,0,160,39921.2170023148,2009-04-18,05:12:29
39.963335,116.301415,0,156,39921.2170601852,2009-04-18,05:12:34
39.963337,116.301479,0,153,39921.2171180556,2009-04-18,05:12:39
39.963338,116.301527,0,152,39921.2171759259,2009-04-18,05:12:44
39.963322,116.301504,0,154,39921.2172337963,2009-04-18,05:12:49
39.963302,116.301538,0,155,39921.2172916667,2009-04-18,05:12:54
39.963302,116.301538,0,155,39921.2173263889,2009-04-18,05:12:57
39.963305,116.301542,0,158,39921.217349537,2009-04-18,05:12:59
39.963339,116.301508,0,161,39921.2174074074,2009-04-18,05:13:04
39.96337,116.301415,0,164,39921.2174652778,2009-04-18,05:13:09
39.963403,116.301335,0,168,39921.2175231481,2009-04-18,05:13:14
39.963408,116.30128,0,172,39921.2175810185,2009-04-18,05:13:19
39.963378,116.301246,0,176,39921.2176388889,2009-04-18,05:13:24
39.963362,116.301209,0,180,39921.2176967593,2009-04-18,05:13:29
39.963292,116.301177,0,185,39921.2177546296,2009-04-18,05:13:34
39.963283,116.30119,0,190,39921.2178125,2009-04-18,05:13:39
39.963215,116.301157,0,196,39921.2178703704,2009-04-18,05:13:44
39.963057,116.301161,0,201,39921.2179282407,2009-04-18,05:13:49
39.962807,116.301153,0,205,39921.2179861111,2009-04-18,05:13:54
39.962468,116.301138,0,209,39921.2180439815,2009-04-18,05:13:59
39.962114,116.301201,0,213,39921.2181018519,2009-04-18,05:14:04
39.961706,116.301321,0,218,39921.2181597222,2009-04-18,05:14:09
39.961198,116.301475,0,222,39921.2182175926,2009-04-18,05:14:14
39.96069,116.30162,0,226,39921.218275463,2009-04-18,05:14:19
39.960169,116.301746,0,223,39921.2183333333,2009-04-18,05:14:24
39.959693,116.301805,0,223,39921.2183912037,2009-04-18,05:14:29
39.959247,116.301894,0,225,39921.2184490741,2009-04-18,05:14:34
39.958877,116.302008,0,228,39921.2185069444,2009-04-18,05:14:39
39.958548,116.302122,0,232,39921.2185648148,2009-04-18,05:14:44
39.958266,116.302207,0,235,39921.2186226852,2009-04-18,05:14:49
39.958017,116.302314,0,236,39921.2186805556,2009-04-18,05:14:54
39.957699,116.302394,0,239,39921.2187384259,2009-04-18,05:14:59
39.957315,116.302488,0,242,39921.2187962963,2009-04-18,05:15:04
39.956967,116.302629,0,248,39921.2188541667,2009-04-18,05:15:09
39.956625,116.302696,0,251,39921.218912037,2009-04-18,05:15:14
39.95633,116.302729,0,256,39921.2189699074,2009-04-18,05:15:19
39.95618,116.30279,0,260,39921.2190277778,2009-04-18,05:15:24
39.955963,116.302839,0,260,39921.2190856481,2009-04-18,05:15:29
39.955696,116.302861,0,262,39921.2191435185,2009-04-18,05:15:34
39.95538,116.302887,0,260,39921.2192013889,2009-04-18,05:15:39
39.955013,116.302924,0,261,39921.2192592593,2009-04-18,05:15:44
39.954699,116.302946,0,261,39921.2193171296,2009-04-18,05:15:49
39.954582,116.302978,0,265,39921.219375,2009-04-18,05:15:54
39.954467,116.30307,0,265,39921.2194328704,2009-04-18,05:15:59
39.95429,116.303075,0,260,39921.2194907407,2009-04-18,05:16:04
39.954078,116.303101,0,246,39921.2195486111,2009-04-18,05:16:09
39.953915,116.303061,0,243,39921.2196064815,2009-04-18,05:16:14
39.953825,116.303004,0,253,39921.2196643518,2009-04-18,05:16:19
39.953792,116.303007,0,252,39921.2197222222,2009-04-18,05:16:24
39.953715,116.302951,0,257,39921.2197800926,2009-04-18,05:16:29
39.953703,116.302924,0,257,39921.219837963,2009-04-18,05:16:34
39.953682,116.302929,0,254,39921.2198958333,2009-04-18,05:16:39
39.95361,116.302914,0,254,39921.2199537037,2009-04-18,05:16:44
39.953581,116.302976,0,249,39921.2200115741,2009-04-18,05:16:49
39.953586,116.302978,0,244,39921.2200694444,2009-04-18,05:16:54
39.953586,116.302978,0,244,39921.2201041667,2009-04-18,05:16:57
39.953592,116.302972,0,244,39921.2201273148,2009-04-18,05:16:59
39.953569,116.302958,0,242,39921.2201851852,2009-04-18,05:17:04
39.953536,116.302951,0,234,39921.2202430556,2009-04-18,05:17:09
39.953526,116.302935,0,228,39921.2203009259,2009-04-18,05:17:14
39.953415,116.302945,0,225,39921.2203587963,2009-04-18,05:17:19
39.953208,116.302965,0,227,39921.2204166667,2009-04-18,05:17:24
39.952909,116.303006,0,230,39921.220474537,2009-04-18,05:17:29
39.95257,116.303036,0,227,39921.2205324074,2009-04-18,05:17:34
39.952276,116.303087,0,217,39921.2205902778,2009-04-18,05:17:39
39.951939,116.303093,0,209,39921.2206481481,2009-04-18,05:17:44
39.951572,116.303136,0,205,39921.2207060185,2009-04-18,05:17:49
39.951147,116.303181,0,195,39921.2207638889,2009-04-18,05:17:54
39.950673,116.303214,0,190,39921.2208217593,2009-04-18,05:17:59
39.950259,116.303252,0,188,39921.2208796296,2009-04-18,05:18:04
39.949897,116.303284,0,190,39921.2209375,2009-04-18,05:18:09
39.949503,116.303275,0,181,39921.2209953704,2009-04-18,05:18:14
39.949165,116.303301,0,174,39921.2210532407,2009-04-18,05:18:19
39.948982,116.303323,0,174,39921.2211111111,2009-04-18,05:18:24
39.9489,116.303289,0,143,39921.2211689815,2009-04-18,05:18:29
39.948849,116.303263,0,138,39921.2212268518,2009-04-18,05:18:34
39.948833,116.303273,0,136,39921.2212847222,2009-04-18,05:18:39
39.948781,116.303264,0,133,39921.2213425926,2009-04-18,05:18:44
39.948764,116.303255,0,136,39921.221400463,2009-04-18,05:18:49
39.948735,116.303224,0,132,39921.2214583333,2009-04-18,05:18:54
39.94867,116.303234,0,129,39921.2215162037,2009-04-18,05:18:59
39.948637,116.303217,0,141,39921.2215740741,2009-04-18,05:19:04
39.948618,116.303221,0,147,39921.2216319444,2009-04-18,05:19:09
39.948606,116.303231,0,146,39921.2216898148,2009-04-18,05:19:14
39.948467,116.303129,0,140,39921.2217476852,2009-04-18,05:19:19
39.948413,116.303137,0,136,39921.2218055556,2009-04-18,05:19:24
39.948396,116.303137,0,138,39921.2218634259,2009-04-18,05:19:29
39.948315,116.303156,0,134,39921.2219212963,2009-04-18,05:19:34
39.948243,116.303189,0,150,39921.2219791667,2009-04-18,05:19:39
39.94824,116.303177,0,150,39921.222037037,2009-04-18,05:19:44
39.948215,116.303259,0,153,39921.2220949074,2009-04-18,05:19:49
39.948115,116.303322,0,159,39921.2221527778,2009-04-18,05:19:54
39.948067,116.303282,0,161,39921.2222106481,2009-04-18,05:19:59
39.948086,116.30327,0,168,39921.2222685185,2009-04-18,05:20:04
39.948109,116.303252,0,172,39921.2223263889,2009-04-18,05:20:09
39.948151,116.30323,0,177,39921.2223842593,2009-04-18,05:20:14
39.948205,116.303209,0,174,39921.2224421296,2009-04-18,05:20:19
39.94825,116.303173,0,170,39921.2225,2009-04-18,05:20:24
39.948299,116.303164,0,168,39921.2225578704,2009-04-18,05:20:29
39.948361,116.303176,0,166,39921.2226157407,2009-04-18,05:20:34
39.948407,116.303158,0,172,39921.2226736111,2009-04-18,05:20:39
39.948459,116.303147,0,178,39921.2227314815,2009-04-18,05:20:44
39.948514,116.303126,0,178,39921.2227893519,2009-04-18,05:20:49
39.948587,116.303066,0,177,39921.2228472222,2009-04-18,05:20:54
39.948657,116.303059,0,183,39921.2229050926,2009-04-18,05:20:59
39.948719,116.30307,0,183,39921.222962963,2009-04-18,05:21:04
39.948778,116.303039,0,186,39921.2230208333,2009-04-18,05:21:09
39.948836,116.303017,0,184,39921.2230787037,2009-04-18,05:21:14
39.948911,116.30303,0,186,39921.2231365741,2009-04-18,05:21:19
39.948968,116.303051,0,189,39921.2231944444,2009-04-18,05:21:24
39.949035,116.30309,0,190,39921.2232523148,2009-04-18,05:21:29
39.949098,116.303104,0,194,39921.2233101852,2009-04-18,05:21:34
39.949125,116.303079,0,202,39921.2233680556,2009-04-18,05:21:39
39.949166,116.30309,0,203,39921.2234259259,2009-04-18,05:21:44
39.949238,116.303176,0,196,39921.2234837963,2009-04-18,05:21:49
39.949263,116.303273,0,187,39921.2235416667,2009-04-18,05:21:54
39.949284,116.303327,0,183,39921.223599537,2009-04-18,05:21:59
39.949308,116.303392,0,180,39921.2236574074,2009-04-18,05:22:04
39.94933,116.30346,0,177,39921.2237152778,2009-04-18,05:22:09
39.949333,116.303532,0,172,39921.2237731481,2009-04-18,05:22:14
39.949337,116.303612,0,172,39921.2238310185,2009-04-18,05:22:19
39.949336,116.303694,0,166,39921.2238888889,2009-04-18,05:22:24
39.949331,116.303768,0,163,39921.2239467593,2009-04-18,05:22:29
39.949358,116.303829,0,161,39921.2240046296,2009-04-18,05:22:34
39.949361,116.30391,0,160,39921.2240625,2009-04-18,05:22:39
39.949352,116.303978,0,162,39921.2241203704,2009-04-18,05:22:44
39.949444,116.30398,0,164,39921.2241782407,2009-04-18,05:22:49
39.949528,116.304009,0,163,39921.2242361111,2009-04-18,05:22:54
39.949605,116.304015,0,156,39921.2242939815,2009-04-18,05:22:59
39.949665,116.30402,0,152,39921.2243518519,2009-04-18,05:23:04
39.94969,116.304053,0,148,39921.2244097222,2009-04-18,05:23:09
39.949709,116.304145,0,148,39921.2244675926,2009-04-18,05:23:14
39.949721,116.304267,0,145,39921.224525463,2009-04-18,05:23:19
39.949749,116.304351,0,140,39921.2245833333,2009-04-18,05:23:24
39.949834,116.304411,0,152,39921.2246412037,2009-04-18,05:23:29
39.949826,116.30449,0,162,39921.2246990741,2009-04-18,05:23:34
39.949818,116.304566,0,168,39921.2247569444,2009-04-18,05:23:39
39.949819,116.304633,0,178,39921.2248148148,2009-04-18,05:23:44
39.949814,116.304725,0,181,39921.2248726852,2009-04-18,05:23:49
39.94983,116.304794,0,181,39921.2249305556,2009-04-18,05:23:54
39.949809,116.304876,0,180,39921.2249884259,2009-04-18,05:23:59
39.949829,116.304927,0,174,39921.2250462963,2009-04-18,05:24:04
39.94985,116.305004,0,171,39921.2251041667,2009-04-18,05:24:09
39.94984,116.305079,0,167,39921.225162037,2009-04-18,05:24:14
39.94985,116.30517,0,164,39921.2252199074,2009-04-18,05:24:19
39.949859,116.305244,0,160,39921.2252777778,2009-04-18,05:24:24
39.949828,116.305332,0,159,39921.2253356481,2009-04-18,05:24:29
39.949824,116.305413,0,161,39921.2253935185,2009-04-18,05:24:34
39.949833,116.305496,0,152,39921.2254513889,2009-04-18,05:24:39
39.949845,116.305579,0,137,39921.2255092593,2009-04-18,05:24:44
39.949852,116.305646,0,133,39921.2255671296,2009-04-18,05:24:49
39.94984,116.305735,0,130,39921.225625,2009-04-18,05:24:54
39.949841,116.30582,0,128,39921.2256828704,2009-04-18,05:24:59
39.949876,116.305888,0,126,39921.2257407407,2009-04-18,05:25:04
39.949901,116.305961,0,123,39921.2257986111,2009-04-18,05:25:09
39.949905,116.306052,0,117,39921.2258564815,2009-04-18,05:25:14
39.949927,116.306084,0,114,39921.2259143519,2009-04-18,05:25:19
39.949911,116.306146,0,114,39921.2259722222,2009-04-18,05:25:24
39.949899,116.306241,0,110,39921.2260300926,2009-04-18,05:25:29
39.949897,116.30632,0,111,39921.226087963,2009-04-18,05:25:34
39.949908,116.306393,0,107,39921.2261458333,2009-04-18,05:25:39
39.949918,116.30646,0,96,39921.2262037037,2009-04-18,05:25:44
39.949925,116.306544,0,89,39921.2262615741,2009-04-18,05:25:49
39.949928,116.306634,0,82,39921.2263194444,2009-04-18,05:25:54
39.949956,116.306724,0,80,39921.2263773148,2009-04-18,05:25:59
39.949972,116.306808,0,86,39921.2264351852,2009-04-18,05:26:04
39.949988,116.30688,0,88,39921.2264930556,2009-04-18,05:26:09
39.950009,116.306962,0,83,39921.2265509259,2009-04-18,05:26:14
39.950008,116.307054,0,77,39921.2266087963,2009-04-18,05:26:19
39.95015,116.307135,0,85,39921.2266666667,2009-04-18,05:26:24
39.95017,116.307201,0,86,39921.226724537,2009-04-18,05:26:29
39.950179,116.30725,0,91,39921.2267824074,2009-04-18,05:26:34
39.950176,116.307301,0,91,39921.2268402778,2009-04-18,05:26:39
39.950187,116.307309,0,95,39921.2268981481,2009-04-18,05:26:44
39.950193,116.307332,0,98,39921.2269560185,2009-04-18,05:26:49
39.950143,116.307574,0,107,39921.2270138889,2009-04-18,05:26:54
39.950121,116.30767,0,116,39921.2270717593,2009-04-18,05:26:59
39.950122,116.307711,0,118,39921.2271296296,2009-04-18,05:27:04
39.950121,116.30773,0,124,39921.2271875,2009-04-18,05:27:09
39.950134,116.307806,0,121,39921.2272453704,2009-04-18,05:27:14
39.950145,116.307901,0,124,39921.2273032407,2009-04-18,05:27:19
39.95015,116.308001,0,120,39921.2273611111,2009-04-18,05:27:24
39.950171,116.308087,0,117,39921.2274189815,2009-04-18,05:27:29
39.950105,116.308234,0,117,39921.2274768518,2009-04-18,05:27:34
39.950104,116.30832,0,112,39921.2275347222,2009-04-18,05:27:39
39.950091,116.308358,0,111,39921.2275925926,2009-04-18,05:27:44
39.950136,116.308414,0,111,39921.227650463,2009-04-18,05:27:49
39.95014,116.308501,0,109,39921.2277083333,2009-04-18,05:27:54
39.950176,116.308566,0,111,39921.2277662037,2009-04-18,05:27:59
39.950184,116.308663,0,110,39921.2278240741,2009-04-18,05:28:04
39.950185,116.308753,0,107,39921.2278819444,2009-04-18,05:28:09
39.950205,116.30883,0,105,39921.2279398148,2009-04-18,05:28:14
39.950205,116.308903,0,104,39921.2279976852,2009-04-18,05:28:19
39.9502,116.309005,0,109,39921.2280555556,2009-04-18,05:28:24
39.950185,116.309114,0,110,39921.2281134259,2009-04-18,05:28:29
39.950187,116.309213,0,108,39921.2281712963,2009-04-18,05:28:34
39.950213,116.30929,0,107,39921.2282291667,2009-04-18,05:28:39
39.95022,116.309366,0,99,39921.228287037,2009-04-18,05:28:44
39.950235,116.309444,0,93,39921.2283449074,2009-04-18,05:28:49
39.950251,116.309524,0,87,39921.2284027778,2009-04-18,05:28:54
39.950269,116.309597,0,85,39921.2284606481,2009-04-18,05:28:59
39.95028,116.30969,0,81,39921.2285185185,2009-04-18,05:29:04
39.950253,116.309786,0,76,39921.2285763889,2009-04-18,05:29:09
39.950274,116.309864,0,69,39921.2286342593,2009-04-18,05:29:14
39.950269,116.309936,0,68,39921.2286921296,2009-04-18,05:29:19
39.950269,116.310013,0,67,39921.22875,2009-04-18,05:29:24
39.950294,116.310122,0,68,39921.2288078704,2009-04-18,05:29:29
39.950285,116.310241,0,61,39921.2288657407,2009-04-18,05:29:34
39.950304,116.31033,0,58,39921.2289236111,2009-04-18,05:29:39
39.950329,116.3104,0,58,39921.2289814815,2009-04-18,05:29:44
39.950337,116.310499,0,55,39921.2290393518,2009-04-18,05:29:49
39.950394,116.310573,0,54,39921.2290972222,2009-04-18,05:29:54
39.950409,116.31064,0,52,39921.2291550926,2009-04-18,05:29:59
39.950381,116.310736,0,59,39921.229212963,2009-04-18,05:30:04
39.950419,116.310823,0,57,39921.2292708333,2009-04-18,05:30:09
39.95043,116.310896,0,59,39921.2293287037,2009-04-18,05:30:14
39.950419,116.310965,0,65,39921.2293865741,2009-04-18,05:30:19
39.950409,116.311052,0,65,39921.2294444444,2009-04-18,05:30:24
39.9504,116.31113,0,69,39921.2295023148,2009-04-18,05:30:29
39.950383,116.311199,0,73,39921.2295601852,2009-04-18,05:30:34
39.950362,116.311284,0,70,39921.2296180556,2009-04-18,05:30:39
39.95035,116.311367,0,66,39921.2296759259,2009-04-18,05:30:44
39.950304,116.31145,0,64,39921.2297337963,2009-04-18,05:30:49
39.950302,116.311531,0,65,39921.2297916667,2009-04-18,05:30:54
39.950297,116.311631,0,62,39921.229849537,2009-04-18,05:30:59
39.950288,116.311701,0,61,39921.2299074074,2009-04-18,05:31:04
39.950302,116.311773,0,62,39921.2299652778,2009-04-18,05:31:09
39.950315,116.311866,0,63,39921.2300231481,2009-04-18,05:31:14
39.950334,116.311943,0,70,39921.2300810185,2009-04-18,05:31:19
39.950213,116.312029,0,94,39921.2301388889,2009-04-18,05:31:24
39.950164,116.312098,0,102,39921.2301967593,2009-04-18,05:31:29
39.950122,116.312126,0,107,39921.2302546296,2009-04-18,05:31:34
39.950066,116.312172,0,110,39921.2303125,2009-04-18,05:31:39
39.950009,116.312193,0,120,39921.2303703704,2009-04-18,05:31:44
39.949946,116.312209,0,124,39921.2304282407,2009-04-18,05:31:49
39.94989,116.312242,0,126,39921.2304861111,2009-04-18,05:31:54
39.949855,116.312255,0,136,39921.2305439815,2009-04-18,05:31:59
39.949878,116.312313,0,140,39921.2306018519,2009-04-18,05:32:04
39.949856,116.312365,0,144,39921.2306597222,2009-04-18,05:32:09
39.949872,116.312391,0,145,39921.2307175926,2009-04-18,05:32:14
39.949872,116.312391,0,145,39921.2307523148,2009-04-18,05:32:17
39.949865,116.312386,0,146,39921.230775463,2009-04-18,05:32:19
39.949851,116.312378,0,147,39921.2308333333,2009-04-18,05:32:24
39.949843,116.312379,0,147,39921.2308912037,2009-04-18,05:32:29
39.949843,116.312379,0,147,39921.2309259259,2009-04-18,05:32:32
39.949836,116.312384,0,148,39921.2309490741,2009-04-18,05:32:34
39.949818,116.312308,0,151,39921.2310069444,2009-04-18,05:32:39
39.949827,116.312287,0,154,39921.2310648148,2009-04-18,05:32:44
39.949836,116.312288,0,154,39921.2311226852,2009-04-18,05:32:49
39.949831,116.31229,0,156,39921.2311805556,2009-04-18,05:32:54
39.949831,116.31229,0,156,39921.2312152778,2009-04-18,05:32:57
39.949826,116.312294,0,157,39921.2312384259,2009-04-18,05:32:59
39.949818,116.312234,0,159,39921.2312962963,2009-04-18,05:33:04
39.949849,116.312309,0,161,39921.2313541667,2009-04-18,05:33:09
39.949842,116.312413,0,160,39921.231412037,2009-04-18,05:33:14
39.949841,116.312452,0,160,39921.2314699074,2009-04-18,05:33:19
39.949856,116.312506,0,160,39921.2315277778,2009-04-18,05:33:24
39.949904,116.312573,0,160,39921.2315856481,2009-04-18,05:33:29
39.950134,116.312544,0,139,39921.2340740741,2009-04-18,05:37:04
39.950246,116.312463,0,139,39921.2341319444,2009-04-18,05:37:09
39.950332,116.312408,0,139,39921.2341898148,2009-04-18,05:37:14
39.950387,116.312467,0,140,39921.2342476852,2009-04-18,05:37:19
39.950426,116.312621,0,141,39921.2343055556,2009-04-18,05:37:24
39.950427,116.312763,0,141,39921.2343634259,2009-04-18,05:37:29
39.950406,116.312836,0,142,39921.2344212963,2009-04-18,05:37:34
39.95042,116.312835,0,143,39921.2344791667,2009-04-18,05:37:39
39.95046,116.312773,0,143,39921.234537037,2009-04-18,05:37:44
39.950501,116.312686,0,144,39921.2345949074,2009-04-18,05:37:49
39.9505,116.31259,0,145,39921.2346527778,2009-04-18,05:37:54
39.950513,116.312452,0,146,39921.2347106481,2009-04-18,05:37:59
39.950397,116.312423,0,146,39921.2347685185,2009-04-18,05:38:04
39.950395,116.31234,0,147,39921.2348263889,2009-04-18,05:38:09
39.950415,116.312286,0,147,39921.2348842593,2009-04-18,05:38:14
39.950451,116.312272,0,148,39921.2349421296,2009-04-18,05:38:19
39.950156,116.312538,0,143,39921.2351736111,2009-04-18,05:38:39
39.949755,116.312724,0,275,39921.2352314815,2009-04-18,05:38:44
39.949815,116.312687,0,277,39921.2352893518,2009-04-18,05:38:49
39.949829,116.312632,0,284,39921.2353472222,2009-04-18,05:38:54
39.94982,116.3126,0,291,39921.2354050926,2009-04-18,05:38:59
39.949814,116.312549,0,291,39921.235462963,2009-04-18,05:39:04
39.9498,116.312558,0,287,39921.2355208333,2009-04-18,05:39:09
39.949781,116.312576,0,287,39921.2355787037,2009-04-18,05:39:14
39.949796,116.312574,0,283,39921.2356365741,2009-04-18,05:39:19
39.949796,116.312574,0,283,39921.2356712963,2009-04-18,05:39:22
39.949794,116.312579,0,279,39921.2356944444,2009-04-18,05:39:24
39.949779,116.312533,0,271,39921.2357523148,2009-04-18,05:39:29
39.949732,116.312542,0,260,39921.2358101852,2009-04-18,05:39:34
39.949679,116.312628,0,256,39921.2358680556,2009-04-18,05:39:39
39.949708,116.312612,0,264,39921.2359259259,2009-04-18,05:39:44
39.949761,116.312641,0,261,39921.2359837963,2009-04-18,05:39:49
39.949816,116.312675,0,263,39921.2360416667,2009-04-18,05:39:54
39.949845,116.312693,0,256,39921.236099537,2009-04-18,05:39:59
39.949901,116.312678,0,239,39921.2361574074,2009-04-18,05:40:04
39.949912,116.312701,0,240,39921.2362152778,2009-04-18,05:40:09
39.949931,116.312714,0,234,39921.2362731481,2009-04-18,05:40:14
39.949913,116.312693,0,230,39921.2363310185,2009-04-18,05:40:19
39.949942,116.312652,0,230,39921.2363888889,2009-04-18,05:40:24
39.949952,116.312634,0,230,39921.2364467593,2009-04-18,05:40:29
39.949902,116.312548,0,229,39921.2365046296,2009-04-18,05:40:34
39.949864,116.312476,0,228,39921.2365625,2009-04-18,05:40:39
39.949871,116.312453,0,229,39921.2366203704,2009-04-18,05:40:44
39.949841,116.312445,0,226,39921.2366782407,2009-04-18,05:40:49
39.94983,116.312391,0,226,39921.2367361111,2009-04-18,05:40:54
39.949822,116.312316,0,227,39921.2367939815,2009-04-18,05:40:59
39.949821,116.312292,0,224,39921.2368518518,2009-04-18,05:41:04
39.949839,116.312267,0,222,39921.2369097222,2009-04-18,05:41:09
39.949873,116.312203,0,223,39921.2369675926,2009-04-18,05:41:14
39.949909,116.312154,0,223,39921.237025463,2009-04-18,05:41:19
39.949944,116.312122,0,224,39921.2370833333,2009-04-18,05:41:24
39.95,116.312112,0,225,39921.2371412037,2009-04-18,05:41:29
39.950064,116.312045,0,227,39921.2371990741,2009-04-18,05:41:34
39.950106,116.312008,0,228,39921.2372569444,2009-04-18,05:41:39
39.950145,116.311997,0,221,39921.2373148148,2009-04-18,05:41:44
39.95018,116.311994,0,216,39921.2373726852,2009-04-18,05:41:49
39.95019,116.311966,0,212,39921.2374305556,2009-04-18,05:41:54
39.950199,116.31194,0,212,39921.2374884259,2009-04-18,05:41:59
39.950191,116.311891,0,212,39921.2375462963,2009-04-18,05:42:04
39.950193,116.31183,0,214,39921.2376041667,2009-04-18,05:42:09
39.950209,116.311763,0,212,39921.237662037,2009-04-18,05:42:14
39.95023,116.311697,0,211,39921.2377199074,2009-04-18,05:42:19
39.950245,116.311642,0,208,39921.2377777778,2009-04-18,05:42:24
39.950278,116.311583,0,209,39921.2378356481,2009-04-18,05:42:29
39.950311,116.311529,0,207,39921.2378935185,2009-04-18,05:42:34
39.950326,116.311468,0,204,39921.2379513889,2009-04-18,05:42:39
39.950334,116.311405,0,206,39921.2380092593,2009-04-18,05:42:44
39.950322,116.311372,0,206,39921.2380671296,2009-04-18,05:42:49
39.950316,116.311321,0,203,39921.238125,2009-04-18,05:42:54
39.950286,116.311287,0,199,39921.2381828704,2009-04-18,05:42:59
39.950278,116.311202,0,197,39921.2382407407,2009-04-18,05:43:04
39.950323,116.311095,0,193,39921.2382986111,2009-04-18,05:43:09
39.950365,116.311019,0,189,39921.2383564815,2009-04-18,05:43:14
39.950396,116.311021,0,191,39921.2384143519,2009-04-18,05:43:19
39.950396,116.311021,0,191,39921.2384490741,2009-04-18,05:43:22
39.950404,116.311019,0,188,39921.2384722222,2009-04-18,05:43:24
39.950421,116.310993,0,188,39921.2385300926,2009-04-18,05:43:29
39.950437,116.310971,0,188,39921.238587963,2009-04-18,05:43:34
39.950484,116.310965,0,189,39921.2386458333,2009-04-18,05:43:39
39.95051,116.310964,0,189,39921.2387037037,2009-04-18,05:43:44
39.950503,116.310968,0,189,39921.2387615741,2009-04-18,05:43:49
39.950503,116.310968,0,189,39921.2387962963,2009-04-18,05:43:52
39.950498,116.310973,0,189,39921.2388194444,2009-04-18,05:43:54
39.950493,116.310986,0,189,39921.2388773148,2009-04-18,05:43:59
39.950493,116.310986,0,189,39921.238912037,2009-04-18,05:44:02
39.950491,116.310986,0,189,39921.2389351852,2009-04-18,05:44:04
39.950488,116.310973,0,189,39921.2389930556,2009-04-18,05:44:09
39.950485,116.310961,0,189,39921.2390509259,2009-04-18,05:44:14
39.950453,116.310966,0,189,39921.2391087963,2009-04-18,05:44:19
39.950427,116.310965,0,189,39921.2391666667,2009-04-18,05:44:24
39.950422,116.310997,0,189,39921.239224537,2009-04-18,05:44:29
39.950415,116.311024,0,189,39921.2392824074,2009-04-18,05:44:34
39.950409,116.311039,0,189,39921.2393402778,2009-04-18,05:44:39
39.950409,116.311078,0,189,39921.2393981481,2009-04-18,05:44:44
39.950447,116.311114,0,189,39921.2394560185,2009-04-18,05:44:49
39.95045,116.311135,0,189,39921.2395138889,2009-04-18,05:44:54
39.950195,116.311874,0,184,39921.2398032407,2009-04-18,05:45:19
39.950251,116.311646,0,242,39921.2398611111,2009-04-18,05:45:24
39.950266,116.311557,0,245,39921.2399189815,2009-04-18,05:45:29
39.950345,116.311458,0,198,39921.2399768519,2009-04-18,05:45:34
39.950432,116.31128,0,188,39921.2400347222,2009-04-18,05:45:39
39.950507,116.311089,0,183,39921.2400925926,2009-04-18,05:45:44
39.950523,116.311048,0,181,39921.240150463,2009-04-18,05:45:49
39.950521,116.311015,0,181,39921.2402083333,2009-04-18,05:45:54
39.950449,116.311033,0,182,39921.2402662037,2009-04-18,05:45:59
39.950421,116.311048,0,182,39921.2403240741,2009-04-18,05:46:04
39.950421,116.311048,0,182,39921.2403587963,2009-04-18,05:46:07
39.950418,116.311044,0,182,39921.2403819444,2009-04-18,05:46:09
39.950468,116.311041,0,182,39921.2404398148,2009-04-18,05:46:14
39.950462,116.311033,0,182,39921.2404976852,2009-04-18,05:46:19
39.950462,116.311033,0,182,39921.2405324074,2009-04-18,05:46:22
39.950456,116.311038,0,182,39921.2405555556,2009-04-18,05:46:24
39.949923,116.311741,0,44,39921.240787037,2009-04-18,05:46:44
39.950055,116.311525,0,-24,39921.2408449074,2009-04-18,05:46:49
39.950061,116.311507,0,-16,39921.2409027778,2009-04-18,05:46:54
39.950134,116.312018,0,47,39921.2409606481,2009-04-18,05:46:59
39.949849,116.312102,0,110,39921.2410185185,2009-04-18,05:47:04
39.949985,116.311678,0,136,39921.2410763889,2009-04-18,05:47:09
39.950082,116.311385,0,149,39921.2411342593,2009-04-18,05:47:14
39.950283,116.310998,0,151,39921.2411921296,2009-04-18,05:47:19
39.950372,116.310778,0,153,39921.24125,2009-04-18,05:47:24
39.950479,116.310585,0,154,39921.2413078704,2009-04-18,05:47:29
39.9505,116.310422,0,156,39921.2413657407,2009-04-18,05:47:34
39.950521,116.310259,0,157,39921.2414236111,2009-04-18,05:47:39
39.950564,116.310142,0,157,39921.2414814815,2009-04-18,05:47:44
39.950638,116.309983,0,157,39921.2415393519,2009-04-18,05:47:49
39.950579,116.310267,0,158,39921.2415972222,2009-04-18,05:47:54
39.95064,116.3102,0,159,39921.2416550926,2009-04-18,05:47:59
39.950637,116.310317,0,160,39921.241712963,2009-04-18,05:48:04
39.950674,116.31031,0,160,39921.2417708333,2009-04-18,05:48:09
39.950636,116.310374,0,161,39921.2418287037,2009-04-18,05:48:14
39.950616,116.310297,0,161,39921.2418865741,2009-04-18,05:48:19
39.95062,116.310263,0,162,39921.2419444444,2009-04-18,05:48:24
39.95065,116.310215,0,163,39921.2420023148,2009-04-18,05:48:29
39.950666,116.310204,0,163,39921.2420601852,2009-04-18,05:48:34
39.950628,116.310402,0,164,39921.2421180556,2009-04-18,05:48:39
39.950583,116.310537,0,165,39921.2421759259,2009-04-18,05:48:44
39.950595,116.310549,0,165,39921.2422337963,2009-04-18,05:48:49
39.950583,116.310613,0,166,39921.2422916667,2009-04-18,05:48:54
39.950583,116.31055,0,166,39921.242349537,2009-04-18,05:48:59
39.950581,116.310528,0,167,39921.2424074074,2009-04-18,05:49:04
39.95058,116.31054,0,167,39921.2424652778,2009-04-18,05:49:09
39.950582,116.310553,0,167,39921.2425231481,2009-04-18,05:49:14
39.950584,116.310562,0,167,39921.2425810185,2009-04-18,05:49:19
39.950604,116.310591,0,167,39921.2426388889,2009-04-18,05:49:24
39.950624,116.3106,0,167,39921.2426967593,2009-04-18,05:49:29
39.950635,116.310588,0,167,39921.2427546296,2009-04-18,05:49:34
39.950625,116.310564,0,167,39921.2428125,2009-04-18,05:49:39
39.950625,116.310531,0,168,39921.2428703704,2009-04-18,05:49:44
39.950612,116.310571,0,168,39921.2429282407,2009-04-18,05:49:49
39.950599,116.310612,0,165,39921.2429861111,2009-04-18,05:49:54
39.950595,116.31063,0,165,39921.2430439815,2009-04-18,05:49:59
39.950559,116.310696,0,161,39921.2431018518,2009-04-18,05:50:04
39.950524,116.310796,0,157,39921.2431597222,2009-04-18,05:50:09
39.950499,116.310889,0,155,39921.2432175926,2009-04-18,05:50:14
39.950442,116.311058,0,155,39921.243275463,2009-04-18,05:50:19
39.950406,116.311201,0,154,39921.2433333333,2009-04-18,05:50:24
39.950422,116.311225,0,154,39921.2433912037,2009-04-18,05:50:29
39.95038,116.311406,0,154,39921.2434490741,2009-04-18,05:50:34
39.950334,116.31162,0,154,39921.2435069444,2009-04-18,05:50:39
39.950301,116.31166,0,154,39921.2435648148,2009-04-18,05:50:44
39.950345,116.311503,0,153,39921.2436226852,2009-04-18,05:50:49
39.950379,116.311371,0,160,39921.2436805556,2009-04-18,05:50:54
39.950378,116.311359,0,160,39921.2437384259,2009-04-18,05:50:59
39.950377,116.311348,0,160,39921.2437962963,2009-04-18,05:51:04
39.950378,116.311347,0,160,39921.2438541667,2009-04-18,05:51:09
39.950382,116.31135,0,160,39921.243912037,2009-04-18,05:51:14
39.950382,116.311347,0,160,39921.2439699074,2009-04-18,05:51:19
39.950382,116.311346,0,160,39921.2440277778,2009-04-18,05:51:24
39.950382,116.311346,0,160,39921.2440625,2009-04-18,05:51:27
39.95038,116.311344,0,160,39921.2440856481,2009-04-18,05:51:29
39.950375,116.31133,0,160,39921.2441435185,2009-04-18,05:51:34
39.950374,116.311317,0,160,39921.2442013889,2009-04-18,05:51:39
39.950371,116.311305,0,160,39921.2442592593,2009-04-18,05:51:44
39.950367,116.311296,0,160,39921.2443171296,2009-04-18,05:51:49
39.950384,116.311215,0,160,39921.244375,2009-04-18,05:51:54
39.950349,116.311222,0,160,39921.2444328704,2009-04-18,05:51:59
39.950331,116.311135,0,159,39921.2444907407,2009-04-18,05:52:04
39.950341,116.311054,0,159,39921.2445486111,2009-04-18,05:52:09
39.950343,116.3111,0,159,39921.2446064815,2009-04-18,05:52:14
39.950361,116.311141,0,158,39921.2446643518,2009-04-18,05:52:19
39.950382,116.31116,0,158,39921.2447222222,2009-04-18,05:52:24
39.950404,116.311139,0,158,39921.2447800926,2009-04-18,05:52:29
39.950408,116.311108,0,158,39921.244837963,2009-04-18,05:52:34
39.950426,116.311047,0,158,39921.2448958333,2009-04-18,05:52:39
39.950448,116.310973,0,158,39921.2449537037,2009-04-18,05:52:44
39.950414,116.310989,0,159,39921.2450115741,2009-04-18,05:52:49
39.950404,116.310979,0,159,39921.2450694444,2009-04-18,05:52:54
39.950384,116.310947,0,159,39921.2451273148,2009-04-18,05:52:59
39.950374,116.310911,0,159,39921.2451851852,2009-04-18,05:53:04
39.950374,116.310911,0,159,39921.2452199074,2009-04-18,05:53:07
39.950377,116.310904,0,159,39921.2452430556,2009-04-18,05:53:09
39.95036,116.310905,0,159,39921.2453009259,2009-04-18,05:53:14
39.950375,116.31087,0,159,39921.2453587963,2009-04-18,05:53:19
39.950395,116.310819,0,159,39921.2454166667,2009-04-18,05:53:24
39.950438,116.310719,0,160,39921.245474537,2009-04-18,05:53:29
39.950445,116.310678,0,160,39921.2455324074,2009-04-18,05:53:34
39.950447,116.310662,0,160,39921.2455902778,2009-04-18,05:53:39
39.950466,116.310619,0,160,39921.2456481481,2009-04-18,05:53:44
39.950479,116.310615,0,160,39921.2457060185,2009-04-18,05:53:49
39.950517,116.310591,0,160,39921.2457638889,2009-04-18,05:53:54
39.950549,116.310612,0,161,39921.2458217593,2009-04-18,05:53:59
39.95056,116.310648,0,161,39921.2458796296,2009-04-18,05:54:04
39.950566,116.310708,0,157,39921.2459375,2009-04-18,05:54:09
39.950566,116.310708,0,157,39921.2459722222,2009-04-18,05:54:12
39.950573,116.310715,0,155,39921.2459953704,2009-04-18,05:54:14
39.950606,116.310584,0,155,39921.2460532407,2009-04-18,05:54:19
39.950547,116.310757,0,152,39921.2461111111,2009-04-18,05:54:24
39.950488,116.310933,0,146,39921.2461689815,2009-04-18,05:54:29
39.950471,116.311035,0,146,39921.2462268519,2009-04-18,05:54:34
39.950439,116.311161,0,146,39921.2462847222,2009-04-18,05:54:39
39.950336,116.310942,0,154,39921.2491782407,2009-04-18,05:58:49
39.950235,116.310885,0,155,39921.2492361111,2009-04-18,05:58:54
39.950161,116.310869,0,155,39921.2492939815,2009-04-18,05:58:59
39.950114,116.310845,0,156,39921.2493518519,2009-04-18,05:59:04
39.950118,116.310816,0,157,39921.2494097222,2009-04-18,05:59:09
39.950088,116.310836,0,158,39921.2494675926,2009-04-18,05:59:14
39.950106,116.310881,0,159,39921.249525463,2009-04-18,05:59:19
39.950153,116.310922,0,160,39921.2495833333,2009-04-18,05:59:24
39.950171,116.310974,0,160,39921.2496412037,2009-04-18,05:59:29
39.950096,116.311109,0,160,39921.2496990741,2009-04-18,05:59:34
39.950117,116.311225,0,160,39921.2497569444,2009-04-18,05:59:39
39.950231,116.31142,0,160,39921.2498148148,2009-04-18,05:59:44
39.95022,116.311552,0,159,39921.2498726852,2009-04-18,05:59:49
39.95028,116.31157,0,158,39921.2499305556,2009-04-18,05:59:54
39.950428,116.311481,0,159,39921.2499884259,2009-04-18,05:59:59
39.950522,116.311416,0,161,39921.2500462963,2009-04-18,06:00:04
39.950434,116.311428,0,166,39921.2501041667,2009-04-18,06:00:09
39.950354,116.311413,0,171,39921.250162037,2009-04-18,06:00:14
39.950322,116.31144,0,175,39921.2502199074,2009-04-18,06:00:19
39.950388,116.311382,0,177,39921.2502777778,2009-04-18,06:00:24
39.950352,116.311374,0,178,39921.2503356481,2009-04-18,06:00:29
39.950334,116.311411,0,180,39921.2503935185,2009-04-18,06:00:34
39.950283,116.311439,0,182,39921.2504513889,2009-04-18,06:00:39
39.950263,116.311418,0,182,39921.2505092593,2009-04-18,06:00:44
39.950339,116.311539,0,182,39921.2505671296,2009-04-18,06:00:49
39.950301,116.311546,0,183,39921.250625,2009-04-18,06:00:54
39.950384,116.311466,0,183,39921.2506828704,2009-04-18,06:00:59
39.949974,116.311374,0,166,39921.2514351852,2009-04-18,06:02:04
39.9501,116.311255,0,26,39921.2514930556,2009-04-18,06:02:09
39.950165,116.311066,0,-73,39921.2515509259,2009-04-18,06:02:14
39.95001,116.311517,0,39,39921.2516087963,2009-04-18,06:02:19
39.949794,116.311916,0,110,39921.2516666667,2009-04-18,06:02:24
39.949895,116.312098,0,180,39921.251724537,2009-04-18,06:02:29
39.949915,116.311995,0,179,39921.2517824074,2009-04-18,06:02:34
39.949938,116.311959,0,179,39921.2518402778,2009-04-18,06:02:39
39.949992,116.311838,0,170,39921.2518981481,2009-04-18,06:02:44
39.950093,116.311603,0,166,39921.2519560185,2009-04-18,06:02:49
39.950075,116.3116,0,165,39921.2520138889,2009-04-18,06:02:54
39.950047,116.311851,0,142,39921.2520717593,2009-04-18,06:02:59
39.950214,116.311524,0,127,39921.2521296296,2009-04-18,06:03:04
39.950402,116.311114,0,110,39921.2521875,2009-04-18,06:03:09
39.950516,116.310762,0,122,39921.2522453704,2009-04-18,06:03:14
39.950484,116.310719,0,136,39921.2523032407,2009-04-18,06:03:19
39.950508,116.310645,0,138,39921.2523611111,2009-04-18,06:03:24
39.950482,116.310759,0,133,39921.2524189815,2009-04-18,06:03:29
39.950461,116.310808,0,129,39921.2524768518,2009-04-18,06:03:34
39.950408,116.310931,0,124,39921.2525347222,2009-04-18,06:03:39
39.950408,116.310931,0,124,39921.2525694444,2009-04-18,06:03:42
39.950408,116.31093,0,130,39921.2525925926,2009-04-18,06:03:44
39.950424,116.310916,0,133,39921.252650463,2009-04-18,06:03:49
39.950449,116.31088,0,132,39921.2527083333,2009-04-18,06:03:54
39.950448,116.310969,0,131,39921.2527662037,2009-04-18,06:03:59
39.950431,116.311029,0,118,39921.2528240741,2009-04-18,06:04:04
39.950431,116.311029,0,118,39921.2528587963,2009-04-18,06:04:07
39.950431,116.311033,0,94,39921.2528819444,2009-04-18,06:04:09
39.95039,116.311192,0,70,39921.2529398148,2009-04-18,06:04:14
39.950377,116.311227,0,66,39921.2529976852,2009-04-18,06:04:19
39.950387,116.311159,0,77,39921.2530555556,2009-04-18,06:04:24
39.950424,116.311072,0,78,39921.2531134259,2009-04-18,06:04:29
39.950424,116.311072,0,78,39921.2531481481,2009-04-18,06:04:32
39.950427,116.311074,0,79,39921.2531712963,2009-04-18,06:04:34
39.950451,116.310988,0,75,39921.2532291667,2009-04-18,06:04:39
39.950451,116.310988,0,75,39921.2532638889,2009-04-18,06:04:42
39.950459,116.31098,0,78,39921.253287037,2009-04-18,06:04:44
39.950486,116.310941,0,78,39921.2533449074,2009-04-18,06:04:49
39.950484,116.310975,0,78,39921.2534027778,2009-04-18,06:04:54
39.950512,116.310884,0,79,39921.2534606481,2009-04-18,06:04:59
39.950512,116.310884,0,79,39921.2534953704,2009-04-18,06:05:02
39.950511,116.310892,0,82,39921.2535185185,2009-04-18,06:05:04
39.950496,116.310896,0,90,39921.2535763889,2009-04-18,06:05:09
39.950434,116.310998,0,98,39921.2536342593,2009-04-18,06:05:14
39.950456,116.310958,0,99,39921.2536921296,2009-04-18,06:05:19
39.950483,116.310865,0,101,39921.25375,2009-04-18,06:05:24
39.950476,116.310847,0,105,39921.2538078704,2009-04-18,06:05:29
39.950458,116.310889,0,115,39921.2538657407,2009-04-18,06:05:34
39.950469,116.310865,0,131,39921.2539236111,2009-04-18,06:05:39
39.950463,116.310934,0,143,39921.2539814815,2009-04-18,06:05:44
39.950469,116.310914,0,155,39921.2540393519,2009-04-18,06:05:49
39.950472,116.310889,0,166,39921.2540972222,2009-04-18,06:05:54
39.950454,116.31088,0,174,39921.2541550926,2009-04-18,06:05:59
39.950478,116.310767,0,177,39921.254212963,2009-04-18,06:06:04
39.950508,116.310638,0,177,39921.2542708333,2009-04-18,06:06:09
39.950543,116.310532,0,177,39921.2543287037,2009-04-18,06:06:14
39.950561,116.310489,0,177,39921.2543865741,2009-04-18,06:06:19
39.950561,116.310489,0,177,39921.2544212963,2009-04-18,06:06:22
39.950568,116.310496,0,178,39921.2544444444,2009-04-18,06:06:24
39.950557,116.310511,0,179,39921.2545023148,2009-04-18,06:06:29
39.950557,116.310511,0,179,39921.254537037,2009-04-18,06:06:32
39.950559,116.310517,0,183,39921.2545601852,2009-04-18,06:06:34
39.95059,116.310479,0,185,39921.2546180556,2009-04-18,06:06:39
39.950586,116.310613,0,184,39921.2546759259,2009-04-18,06:06:44
39.950591,116.310682,0,184,39921.2547337963,2009-04-18,06:06:49
39.950577,116.310789,0,187,39921.2547916667,2009-04-18,06:06:54
39.95046,116.311084,0,194,39921.254849537,2009-04-18,06:06:59
39.950351,116.311391,0,198,39921.2549074074,2009-04-18,06:07:04
39.950286,116.311607,0,199,39921.2549652778,2009-04-18,06:07:09
39.950269,116.311627,0,202,39921.2550231481,2009-04-18,06:07:14
39.950242,116.311588,0,202,39921.2550810185,2009-04-18,06:07:19
39.95024,116.311513,0,198,39921.2551388889,2009-04-18,06:07:24
39.95025,116.311414,0,189,39921.2551967593,2009-04-18,06:07:29
39.95025,116.311414,0,189,39921.2552314815,2009-04-18,06:07:32
39.950245,116.31142,0,187,39921.2552546296,2009-04-18,06:07:34
39.950274,116.311329,0,185,39921.2553125,2009-04-18,06:07:39
39.95029,116.311296,0,187,39921.2553703704,2009-04-18,06:07:44
39.950284,116.311277,0,185,39921.2554282407,2009-04-18,06:07:49
39.950279,116.311272,0,185,39921.2554861111,2009-04-18,06:07:54
39.950279,116.311272,0,185,39921.2555208333,2009-04-18,06:07:57
39.95028,116.311268,0,185,39921.2555439815,2009-04-18,06:07:59
39.950299,116.311236,0,183,39921.2556018519,2009-04-18,06:08:04
39.950326,116.31118,0,183,39921.2556597222,2009-04-18,06:08:09
39.950329,116.311189,0,183,39921.2557175926,2009-04-18,06:08:14
39.950338,116.311109,0,186,39921.255775463,2009-04-18,06:08:19
39.950393,116.310852,0,185,39921.2558333333,2009-04-18,06:08:24
39.950442,116.310605,0,184,39921.2558912037,2009-04-18,06:08:29
39.950472,116.31042,0,183,39921.2559490741,2009-04-18,06:08:34
39.950431,116.310352,0,184,39921.2560069444,2009-04-18,06:08:39
39.950527,116.310194,0,187,39921.2560648148,2009-04-18,06:08:44
39.950599,116.310053,0,190,39921.2561226852,2009-04-18,06:08:49
39.950789,116.309807,0,176,39921.2561805556,2009-04-18,06:08:54
39.950713,116.309769,0,182,39921.2562384259,2009-04-18,06:08:59
39.950741,116.309507,0,186,39921.2562962963,2009-04-18,06:09:04
39.950741,116.309507,0,186,39921.2563310185,2009-04-18,06:09:07
39.950736,116.309501,0,185,39921.2563541667,2009-04-18,06:09:09
39.950723,116.309479,0,185,39921.256412037,2009-04-18,06:09:14
39.950697,116.309525,0,185,39921.2564699074,2009-04-18,06:09:19
39.950478,116.310197,0,181,39921.2565277778,2009-04-18,06:09:24
39.950405,116.310561,0,180,39921.2565856481,2009-04-18,06:09:29
39.950401,116.310726,0,178,39921.2566435185,2009-04-18,06:09:34
39.950441,116.310842,0,178,39921.2567013889,2009-04-18,06:09:39
39.95048,116.310836,0,182,39921.2567592593,2009-04-18,06:09:44
39.950435,116.310844,0,185,39921.2568171296,2009-04-18,06:09:49
39.950362,116.310846,0,197,39921.256875,2009-04-18,06:09:54
39.950311,116.310834,0,215,39921.2569328704,2009-04-18,06:09:59
39.950336,116.310782,0,222,39921.2569907407,2009-04-18,06:10:04
39.950439,116.310702,0,217,39921.2570486111,2009-04-18,06:10:09
39.950438,116.310684,0,213,39921.2571064815,2009-04-18,06:10:14
39.950374,116.310734,0,209,39921.2571643519,2009-04-18,06:10:19
39.950365,116.310751,0,204,39921.2572222222,2009-04-18,06:10:24
39.950368,116.310677,0,201,39921.2572800926,2009-04-18,06:10:29
39.950264,116.310658,0,199,39921.257337963,2009-04-18,06:10:34
39.950197,116.310732,0,199,39921.2573958333,2009-04-18,06:10:39
39.950224,116.310724,0,196,39921.2574537037,2009-04-18,06:10:44
39.950307,116.310646,0,195,39921.2575115741,2009-04-18,06:10:49
39.950371,116.310534,0,193,39921.2575694444,2009-04-18,06:10:54
39.950405,116.31046,0,192,39921.2576273148,2009-04-18,06:10:59
39.950383,116.310479,0,182,39921.2576851852,2009-04-18,06:11:04
39.950291,116.310505,0,181,39921.2577430556,2009-04-18,06:11:09
39.950449,116.31048,0,185,39921.2578009259,2009-04-18,06:11:14
39.950419,116.310631,0,188,39921.2578587963,2009-04-18,06:11:19
39.950372,116.310809,0,180,39921.2579166667,2009-04-18,06:11:24
39.9504,116.311005,0,172,39921.257974537,2009-04-18,06:11:29
39.950492,116.311049,0,171,39921.2580324074,2009-04-18,06:11:34
39.95049,116.311143,0,176,39921.2581481481,2009-04-18,06:11:44
39.950498,116.311223,0,178,39921.2582060185,2009-04-18,06:11:49
39.950567,116.31118,0,179,39921.2582638889,2009-04-18,06:11:54
39.950657,116.311136,0,181,39921.2583217593,2009-04-18,06:11:59
39.950547,116.311147,0,182,39921.2584375,2009-04-18,06:12:09
39.950481,116.311028,0,184,39921.2584953704,2009-04-18,06:12:14
39.950511,116.311002,0,184,39921.2585532407,2009-04-18,06:12:19
39.950511,116.311002,0,184,39921.258587963,2009-04-18,06:12:22
39.950508,116.311005,0,184,39921.2586111111,2009-04-18,06:12:24
39.950313,116.311004,0,185,39921.2586689815,2009-04-18,06:12:29
39.950239,116.311007,0,185,39921.2587268518,2009-04-18,06:12:34
39.950239,116.311007,0,185,39921.2587615741,2009-04-18,06:12:37
39.950243,116.311012,0,185,39921.2587847222,2009-04-18,06:12:39
39.95025,116.31106,0,184,39921.2588425926,2009-04-18,06:12:44
39.950314,116.311047,0,186,39921.258900463,2009-04-18,06:12:49
39.950352,116.31099,0,190,39921.2589583333,2009-04-18,06:12:54
39.950339,116.311032,0,192,39921.2590162037,2009-04-18,06:12:59
39.950339,116.311047,0,193,39921.2590740741,2009-04-18,06:13:04
39.950331,116.311034,0,194,39921.2591319444,2009-04-18,06:13:09
39.950352,116.311011,0,195,39921.2591898148,2009-04-18,06:13:14
39.950368,116.311046,0,196,39921.2592476852,2009-04-18,06:13:19
39.950401,116.311017,0,196,39921.2593055556,2009-04-18,06:13:24
39.950401,116.311017,0,196,39921.2593402778,2009-04-18,06:13:27
39.950407,116.311024,0,196,39921.2593634259,2009-04-18,06:13:29
39.950393,116.311071,0,196,39921.2594212963,2009-04-18,06:13:34
39.950374,116.311133,0,193,39921.2594791667,2009-04-18,06:13:39
39.950431,116.310944,0,188,39921.259537037,2009-04-18,06:13:44
39.95046,116.31079,0,184,39921.2595949074,2009-04-18,06:13:49
39.950513,116.310565,0,177,39921.2596527778,2009-04-18,06:13:54
39.950536,116.310463,0,174,39921.2597106481,2009-04-18,06:13:59
39.950526,116.310438,0,171,39921.2597685185,2009-04-18,06:14:04
39.950498,116.310455,0,166,39921.2598263889,2009-04-18,06:14:09
39.950475,116.310451,0,160,39921.2598842593,2009-04-18,06:14:14
39.950492,116.310414,0,156,39921.2599421296,2009-04-18,06:14:19
39.950431,116.310595,0,148,39921.26,2009-04-18,06:14:24
39.950408,116.310775,0,146,39921.2600578704,2009-04-18,06:14:29
39.950466,116.310846,0,146,39921.2601157407,2009-04-18,06:14:34
39.950476,116.310837,0,147,39921.2601736111,2009-04-18,06:14:39
39.950446,116.310824,0,149,39921.2602314815,2009-04-18,06:14:44
39.950483,116.310752,0,151,39921.2602893518,2009-04-18,06:14:49
39.950464,116.310664,0,151,39921.2603472222,2009-04-18,06:14:54
39.950443,116.31073,0,154,39921.2604050926,2009-04-18,06:14:59
39.950414,116.31089,0,155,39921.260462963,2009-04-18,06:15:04
39.950446,116.310909,0,159,39921.2605208333,2009-04-18,06:15:09
39.950506,116.310857,0,161,39921.2605787037,2009-04-18,06:15:14
39.950556,116.310745,0,164,39921.2606365741,2009-04-18,06:15:19
39.950653,116.310477,0,169,39921.2606944444,2009-04-18,06:15:24
39.95059,116.310517,0,172,39921.2607523148,2009-04-18,06:15:29
39.95052,116.310607,0,176,39921.2608101852,2009-04-18,06:15:34
39.950506,116.310597,0,177,39921.2608680556,2009-04-18,06:15:39
39.950495,116.31061,0,181,39921.2609259259,2009-04-18,06:15:44
39.950475,116.310567,0,185,39921.2609837963,2009-04-18,06:15:49
39.950497,116.310389,0,186,39921.2610416667,2009-04-18,06:15:54
39.950435,116.310424,0,189,39921.261099537,2009-04-18,06:15:59
39.95045,116.310377,0,192,39921.2611574074,2009-04-18,06:16:04
39.950417,116.310352,0,196,39921.2612152778,2009-04-18,06:16:09
39.950413,116.310406,0,201,39921.2612731481,2009-04-18,06:16:14
39.950385,116.310458,0,203,39921.2613310185,2009-04-18,06:16:19
39.950309,116.310606,0,205,39921.2613888889,2009-04-18,06:16:24
39.950327,116.310605,0,207,39921.2614467593,2009-04-18,06:16:29
39.950408,116.310515,0,209,39921.2615046296,2009-04-18,06:16:34
39.950409,116.310495,0,211,39921.2615625,2009-04-18,06:16:39
39.950422,116.310458,0,212,39921.2616203704,2009-04-18,06:16:44
39.95045,116.310392,0,213,39921.2616782407,2009-04-18,06:16:49
39.950385,116.310419,0,214,39921.2617361111,2009-04-18,06:16:54
39.95026,116.310511,0,215,39921.2617939815,2009-04-18,06:16:59
39.950061,116.310592,0,215,39921.2618518519,2009-04-18,06:17:04
39.950061,116.310592,0,215,39921.2618865741,2009-04-18,06:17:07
39.950067,116.310592,0,215,39921.2619097222,2009-04-18,06:17:09
39.949821,116.310789,0,214,39921.2619675926,2009-04-18,06:17:14
39.949854,116.311131,0,214,39921.262025463,2009-04-18,06:17:19
39.950071,116.311677,0,213,39921.2620833333,2009-04-18,06:17:24
39.950054,116.311892,0,210,39921.2621412037,2009-04-18,06:17:29
39.950075,116.311929,0,209,39921.2621990741,2009-04-18,06:17:34
39.950126,116.311909,0,209,39921.2622569444,2009-04-18,06:17:39
39.949969,116.310052,0,-124,39921.2640509259,2009-04-18,06:20:14
39.950107,116.310606,0,54,39921.2641087963,2009-04-18,06:20:19
39.950187,116.310964,0,172,39921.2641666667,2009-04-18,06:20:24
39.950411,116.310878,0,191,39921.264224537,2009-04-18,06:20:29
39.951942,116.312449,0,500,39921.2643402778,2009-04-18,06:20:39
39.952032,116.312369,0,548,39921.2643981481,2009-04-18,06:20:44
39.951947,116.312611,0,660,39921.2644560185,2009-04-18,06:20:49
39.95191,116.312622,0,646,39921.2645138889,2009-04-18,06:20:54
39.951343,116.311682,0,537,39921.2645717593,2009-04-18,06:20:59
39.951235,116.31163,0,485,39921.2646296296,2009-04-18,06:21:04
39.951113,116.311595,0,428,39921.2646875,2009-04-18,06:21:09
39.951062,116.311557,0,385,39921.2647453704,2009-04-18,06:21:14
39.950965,116.311349,0,317,39921.2648032407,2009-04-18,06:21:19
39.950903,116.311203,0,295,39921.2648611111,2009-04-18,06:21:24
39.950795,116.311262,0,298,39921.2649189815,2009-04-18,06:21:29
39.950679,116.311353,0,291,39921.2649768519,2009-04-18,06:21:34
39.950653,116.311296,0,283,39921.2650347222,2009-04-18,06:21:39
39.950638,116.311238,0,282,39921.2650925926,2009-04-18,06:21:44
39.950319,116.311416,0,288,39921.265150463,2009-04-18,06:21:49
39.950217,116.311557,0,296,39921.2652083333,2009-04-18,06:21:54
39.950553,116.31145,0,298,39921.2652662037,2009-04-18,06:21:59
39.950983,116.311287,0,310,39921.2653240741,2009-04-18,06:22:04
39.950997,116.311311,0,314,39921.2653819444,2009-04-18,06:22:09
39.950806,116.311339,0,305,39921.2654398148,2009-04-18,06:22:14
39.950787,116.311356,0,297,39921.2654976852,2009-04-18,06:22:19
39.950458,116.311578,0,286,39921.2655555556,2009-04-18,06:22:24
39.950417,116.311559,0,269,39921.2656134259,2009-04-18,06:22:29
39.950427,116.311511,0,257,39921.2656712963,2009-04-18,06:22:34
39.950426,116.311444,0,254,39921.2657291667,2009-04-18,06:22:39
39.950414,116.311399,0,248,39921.265787037,2009-04-18,06:22:44
39.950378,116.31137,0,234,39921.2658449074,2009-04-18,06:22:49
39.950354,116.31132,0,225,39921.2659027778,2009-04-18,06:22:54
39.950308,116.311227,0,190,39921.2659606481,2009-04-18,06:22:59
39.950289,116.31126,0,187,39921.2660185185,2009-04-18,06:23:04
39.950261,116.311297,0,181,39921.2660763889,2009-04-18,06:23:09
39.950253,116.311357,0,182,39921.2661342593,2009-04-18,06:23:14
39.950203,116.311423,0,175,39921.2661921296,2009-04-18,06:23:19
39.950198,116.311475,0,175,39921.26625,2009-04-18,06:23:24
39.950204,116.311511,0,170,39921.2663078704,2009-04-18,06:23:29
39.950207,116.311569,0,167,39921.2663657407,2009-04-18,06:23:34
39.950228,116.311616,0,164,39921.2664236111,2009-04-18,06:23:39
39.950232,116.311666,0,164,39921.2664814815,2009-04-18,06:23:44
39.950257,116.311706,0,161,39921.2665393518,2009-04-18,06:23:49
39.950288,116.311747,0,164,39921.2665972222,2009-04-18,06:23:54
39.950318,116.311788,0,172,39921.2666550926,2009-04-18,06:23:59
39.95036,116.311804,0,175,39921.266712963,2009-04-18,06:24:04
39.950372,116.311842,0,176,39921.2667708333,2009-04-18,06:24:09
39.950372,116.311893,0,178,39921.2668287037,2009-04-18,06:24:14
39.950375,116.31194,0,176,39921.2668865741,2009-04-18,06:24:19
39.950376,116.311999,0,181,39921.2669444444,2009-04-18,06:24:24
39.950248,116.312034,0,168,39921.2670023148,2009-04-18,06:24:29
39.950225,116.312073,0,161,39921.2670601852,2009-04-18,06:24:34
39.950177,116.312127,0,152,39921.2671180556,2009-04-18,06:24:39
39.950133,116.312155,0,151,39921.2671759259,2009-04-18,06:24:44
39.950082,116.312171,0,153,39921.2672337963,2009-04-18,06:24:49
39.950055,116.312174,0,155,39921.2672916667,2009-04-18,06:24:54
39.949979,116.31214,0,159,39921.267349537,2009-04-18,06:24:59
39.949906,116.312132,0,160,39921.2674074074,2009-04-18,06:25:04
39.949848,116.312128,0,162,39921.2674652778,2009-04-18,06:25:09
39.949834,116.312204,0,160,39921.2675231481,2009-04-18,06:25:14
39.94984,116.312276,0,159,39921.2675810185,2009-04-18,06:25:19
39.949857,116.312316,0,159,39921.2676388889,2009-04-18,06:25:24
39.949859,116.312384,0,157,39921.2676967593,2009-04-18,06:25:29
39.949877,116.312428,0,158,39921.2677546296,2009-04-18,06:25:34
39.949876,116.312476,0,158,39921.2678125,2009-04-18,06:25:39
39.949885,116.312582,0,157,39921.2678703704,2009-04-18,06:25:44
39.949729,116.312863,0,168,39921.2727662037,2009-04-18,06:32:47
39.949724,116.312868,0,168,39921.2727893519,2009-04-18,06:32:49
39.949731,116.312819,0,167,39921.2728472222,2009-04-18,06:32:54
39.949736,116.312775,0,167,39921.2729050926,2009-04-18,06:32:59
39.949729,116.3128,0,167,39921.272962963,2009-04-18,06:33:04
39.949729,116.3128,0,167,39921.2729976852,2009-04-18,06:33:07
39.949728,116.312792,0,167,39921.2730208333,2009-04-18,06:33:09
39.949729,116.312782,0,167,39921.2730787037,2009-04-18,06:33:14
39.949727,116.312776,0,167,39921.2731365741,2009-04-18,06:33:19
39.949725,116.312779,0,167,39921.2731944444,2009-04-18,06:33:24
39.949729,116.312777,0,167,39921.2732523148,2009-04-18,06:33:29
39.94973,116.31277,0,167,39921.2733101852,2009-04-18,06:33:34
39.949727,116.312765,0,167,39921.2733680556,2009-04-18,06:33:39
39.949732,116.31276,0,167,39921.2734259259,2009-04-18,06:33:44
39.949735,116.312755,0,167,39921.2734837963,2009-04-18,06:33:49
39.949736,116.31275,0,167,39921.2735416667,2009-04-18,06:33:54
39.949736,116.31275,0,167,39921.2735763889,2009-04-18,06:33:57
39.949733,116.312752,0,167,39921.273599537,2009-04-18,06:33:59
39.949732,116.312761,0,167,39921.2736574074,2009-04-18,06:34:04
39.94975,116.312742,0,165,39921.2737152778,2009-04-18,06:34:09
39.949778,116.312729,0,164,39921.2737731481,2009-04-18,06:34:14
39.949782,116.312724,0,164,39921.2738310185,2009-04-18,06:34:19
39.949782,116.312724,0,164,39921.2738657407,2009-04-18,06:34:22
39.949778,116.312721,0,164,39921.2738888889,2009-04-18,06:34:24
39.949769,116.312731,0,164,39921.2739467593,2009-04-18,06:34:29
39.949757,116.312733,0,164,39921.2740046296,2009-04-18,06:34:34
39.949766,116.31273,0,164,39921.2740625,2009-04-18,06:34:39
39.949766,116.31273,0,164,39921.2740972222,2009-04-18,06:34:42
39.949758,116.312729,0,165,39921.2741203704,2009-04-18,06:34:44
39.949752,116.312718,0,165,39921.2741782407,2009-04-18,06:34:49
39.949745,116.312671,0,165,39921.2742361111,2009-04-18,06:34:54
39.949749,116.312645,0,165,39921.2742939815,2009-04-18,06:34:59
39.949748,116.312639,0,165,39921.2743518518,2009-04-18,06:35:04
39.94975,116.312635,0,165,39921.2744097222,2009-04-18,06:35:09
39.94975,116.312635,0,165,39921.2744444444,2009-04-18,06:35:12
39.949757,116.312638,0,166,39921.2744675926,2009-04-18,06:35:14
39.949762,116.312676,0,166,39921.274525463,2009-04-18,06:35:19
39.949767,116.312697,0,164,39921.2745833333,2009-04-18,06:35:24
39.949769,116.312699,0,164,39921.2746412037,2009-04-18,06:35:29
39.949765,116.312698,0,164,39921.2746990741,2009-04-18,06:35:34
39.949759,116.312701,0,164,39921.2747569444,2009-04-18,06:35:39
39.949751,116.312709,0,165,39921.2748148148,2009-04-18,06:35:44
39.949751,116.312709,0,165,39921.274849537,2009-04-18,06:35:47
39.949744,116.312706,0,165,39921.2748726852,2009-04-18,06:35:49
39.949791,116.312634,0,162,39921.2749305556,2009-04-18,06:35:54
39.949812,116.312605,0,161,39921.2749884259,2009-04-18,06:35:59
39.949827,116.312603,0,160,39921.2750462963,2009-04-18,06:36:04
39.949833,116.312598,0,160,39921.2751041667,2009-04-18,06:36:09
39.949839,116.312591,0,160,39921.275162037,2009-04-18,06:36:14
39.949846,116.31259,0,160,39921.2752199074,2009-04-18,06:36:19
39.949846,116.31259,0,160,39921.2752546296,2009-04-18,06:36:22
39.949848,116.312598,0,159,39921.2752777778,2009-04-18,06:36:24
39.949823,116.312663,0,159,39921.2753356481,2009-04-18,06:36:29
39.94978,116.312731,0,160,39921.2753935185,2009-04-18,06:36:34
39.949752,116.312758,0,162,39921.2754513889,2009-04-18,06:36:39
39.949739,116.312783,0,163,39921.2755092593,2009-04-18,06:36:44
39.94973,116.312786,0,163,39921.2755671296,2009-04-18,06:36:49
39.94973,116.312786,0,163,39921.2756018518,2009-04-18,06:36:52
39.949723,116.312778,0,164,39921.275625,2009-04-18,06:36:54
39.94971,116.312748,0,166,39921.2756828704,2009-04-18,06:36:59
39.949726,116.312705,0,168,39921.2757407407,2009-04-18,06:37:04
39.94976,116.312682,0,169,39921.2757986111,2009-04-18,06:37:09
39.949783,116.312686,0,170,39921.2758564815,2009-04-18,06:37:14
39.949782,116.312679,0,171,39921.2759143518,2009-04-18,06:37:19
39.949786,116.312675,0,172,39921.2759722222,2009-04-18,06:37:24
39.949794,116.312667,0,173,39921.2760300926,2009-04-18,06:37:29
39.949794,116.312667,0,173,39921.2760648148,2009-04-18,06:37:32
39.949802,116.312661,0,174,39921.276087963,2009-04-18,06:37:34
39.949808,116.312647,0,175,39921.2761458333,2009-04-18,06:37:39
39.949808,116.312647,0,175,39921.2761805556,2009-04-18,06:37:42
39.949815,116.312639,0,176,39921.2762037037,2009-04-18,06:37:44
39.949838,116.312604,0,178,39921.2762615741,2009-04-18,06:37:49
39.949865,116.312551,0,181,39921.2763194444,2009-04-18,06:37:54
39.949877,116.312503,0,182,39921.2763773148,2009-04-18,06:37:59
39.949893,116.312472,0,179,39921.2764351852,2009-04-18,06:38:04
39.949903,116.312464,0,177,39921.2764930556,2009-04-18,06:38:09
39.949858,116.312553,0,180,39921.2765509259,2009-04-18,06:38:14
39.949852,116.312564,0,181,39921.2766087963,2009-04-18,06:38:19
39.94984,116.312607,0,184,39921.2766666667,2009-04-18,06:38:24
39.949823,116.312634,0,186,39921.276724537,2009-04-18,06:38:29
39.949819,116.312642,0,187,39921.2767824074,2009-04-18,06:38:34
39.949819,116.312635,0,187,39921.2768402778,2009-04-18,06:38:39
39.949819,116.312635,0,187,39921.276875,2009-04-18,06:38:42
39.949811,116.31264,0,188,39921.2768981481,2009-04-18,06:38:44
39.949803,116.31265,0,189,39921.2769560185,2009-04-18,06:38:49
39.949794,116.312686,0,192,39921.2770138889,2009-04-18,06:38:54
39.949806,116.312717,0,195,39921.2770717593,2009-04-18,06:38:59
39.949808,116.31273,0,196,39921.2771296296,2009-04-18,06:39:04
39.949808,116.312745,0,198,39921.2771875,2009-04-18,06:39:09
39.949797,116.312757,0,198,39921.2772453704,2009-04-18,06:39:14
39.949797,116.312757,0,198,39921.2772800926,2009-04-18,06:39:17
39.949791,116.312765,0,200,39921.2773032407,2009-04-18,06:39:19
39.949781,116.312771,0,201,39921.2773611111,2009-04-18,06:39:24
39.94978,116.312743,0,202,39921.2774189815,2009-04-18,06:39:29
39.949774,116.31274,0,203,39921.2774768519,2009-04-18,06:39:34
39.949931,116.312915,0,203,39921.2814699074,2009-04-18,06:45:19
39.94999,116.312951,0,202,39921.2815277778,2009-04-18,06:45:24
39.950038,116.313,0,200,39921.2815856481,2009-04-18,06:45:29
39.950063,116.313092,0,197,39921.2816435185,2009-04-18,06:45:34
39.950056,116.313176,0,191,39921.2817013889,2009-04-18,06:45:39
39.950055,116.313229,0,189,39921.2817592593,2009-04-18,06:45:44
39.950035,116.313263,0,186,39921.2818171296,2009-04-18,06:45:49
39.949985,116.31328,0,184,39921.281875,2009-04-18,06:45:54
39.949882,116.313291,0,184,39921.2819328704,2009-04-18,06:45:59
39.949725,116.313285,0,182,39921.2819907407,2009-04-18,06:46:04
39.949701,116.313336,0,182,39921.2820486111,2009-04-18,06:46:09
39.949695,116.313309,0,181,39921.2821064815,2009-04-18,06:46:14
39.94969,116.313296,0,181,39921.2821643518,2009-04-18,06:46:19
39.949686,116.313323,0,181,39921.2822222222,2009-04-18,06:46:24
39.949275,116.313316,0,181,39921.2825694444,2009-04-18,06:46:54
39.949388,116.313394,0,181,39921.2826273148,2009-04-18,06:46:59
39.949419,116.313438,0,181,39921.2826851852,2009-04-18,06:47:04
39.949481,116.313575,0,181,39921.2827430556,2009-04-18,06:47:09
39.949509,116.313725,0,181,39921.2828009259,2009-04-18,06:47:14
39.94946,116.313742,0,181,39921.2828587963,2009-04-18,06:47:19
39.949374,116.313721,0,181,39921.2829166667,2009-04-18,06:47:24
39.949298,116.313731,0,181,39921.282974537,2009-04-18,06:47:29
39.949282,116.313703,0,181,39921.2830324074,2009-04-18,06:47:34
39.949305,116.31374,0,181,39921.2830902778,2009-04-18,06:47:39
39.949344,116.313736,0,181,39921.2831481481,2009-04-18,06:47:44
39.949373,116.313722,0,181,39921.2832060185,2009-04-18,06:47:49
39.949411,116.313691,0,181,39921.2832638889,2009-04-18,06:47:54
39.949449,116.313654,0,181,39921.2833217593,2009-04-18,06:47:59
39.94954,116.313425,0,187,39921.2833796296,2009-04-18,06:48:04
39.949492,116.313285,0,181,39921.2834375,2009-04-18,06:48:09
39.949723,116.313531,0,47,39921.2837268518,2009-04-18,06:48:34
39.950178,116.313468,0,214,39921.2837847222,2009-04-18,06:48:39
39.950319,116.313419,0,219,39921.2838425926,2009-04-18,06:48:44
39.95032,116.31341,0,219,39921.283900463,2009-04-18,06:48:49
39.95031,116.313393,0,219,39921.2839583333,2009-04-18,06:48:54
39.950244,116.313374,0,219,39921.2840162037,2009-04-18,06:48:59
39.95017,116.31338,0,219,39921.2840740741,2009-04-18,06:49:04
39.950108,116.313378,0,219,39921.2841319444,2009-04-18,06:49:09
39.950088,116.313275,0,219,39921.2841898148,2009-04-18,06:49:14
39.950098,116.313218,0,219,39921.2842476852,2009-04-18,06:49:19
39.950098,116.313218,0,219,39921.2842824074,2009-04-18,06:49:22
39.950091,116.313216,0,219,39921.2843055556,2009-04-18,06:49:24
39.950099,116.313234,0,219,39921.2843634259,2009-04-18,06:49:29
39.9501,116.313237,0,219,39921.2844212963,2009-04-18,06:49:34
39.9501,116.313237,0,219,39921.2844560185,2009-04-18,06:49:37
39.950099,116.313245,0,219,39921.2844791667,2009-04-18,06:49:39
39.950052,116.313236,0,219,39921.284537037,2009-04-18,06:49:44
39.950017,116.313196,0,218,39921.2845949074,2009-04-18,06:49:49
39.950008,116.313197,0,218,39921.2846527778,2009-04-18,06:49:54
39.949889,116.313276,0,218,39921.2847106481,2009-04-18,06:49:59
39.949783,116.313308,0,218,39921.2847685185,2009-04-18,06:50:04
39.949717,116.313309,0,218,39921.2848263889,2009-04-18,06:50:09
39.949668,116.31336,0,218,39921.2848842593,2009-04-18,06:50:14
39.949645,116.313388,0,218,39921.2849421296,2009-04-18,06:50:19
39.949622,116.313423,0,218,39921.285,2009-04-18,06:50:24
39.94972,116.313661,0,223,39921.2853472222,2009-04-18,06:50:54
39.94969,116.313612,0,222,39921.2854050926,2009-04-18,06:50:59
39.949676,116.313647,0,221,39921.285462963,2009-04-18,06:51:04
39.949638,116.313707,0,219,39921.2855208333,2009-04-18,06:51:09
39.949582,116.313684,0,214,39921.2855787037,2009-04-18,06:51:14
39.949566,116.313634,0,209,39921.2856365741,2009-04-18,06:51:19
39.94956,116.313621,0,209,39921.2856944444,2009-04-18,06:51:24
39.949561,116.313644,0,211,39921.2857523148,2009-04-18,06:51:29
39.949577,116.3136,0,215,39921.2858101852,2009-04-18,06:51:34
39.94959,116.313597,0,217,39921.2858680556,2009-04-18,06:51:39
39.949598,116.313606,0,218,39921.2859259259,2009-04-18,06:51:44
39.949598,116.313606,0,218,39921.2859606481,2009-04-18,06:51:47
39.949593,116.313607,0,217,39921.2859837963,2009-04-18,06:51:49
39.949587,116.31354,0,219,39921.2860416667,2009-04-18,06:51:54
39.949596,116.313429,0,229,39921.286099537,2009-04-18,06:51:59
39.949597,116.313363,0,220,39921.2861574074,2009-04-18,06:52:04
39.949596,116.313268,0,223,39921.2862152778,2009-04-18,06:52:09
39.949585,116.313158,0,233,39921.2862731481,2009-04-18,06:52:14
39.949602,116.313188,0,240,39921.2863310185,2009-04-18,06:52:19
39.949644,116.313326,0,219,39921.2863888889,2009-04-18,06:52:24
39.94971,116.313423,0,210,39921.2864467593,2009-04-18,06:52:29
39.949745,116.31353,0,202,39921.2865046296,2009-04-18,06:52:34
39.949767,116.313599,0,191,39921.2865625,2009-04-18,06:52:39
39.94974,116.313594,0,186,39921.2866203704,2009-04-18,06:52:44
39.94974,116.313594,0,186,39921.2866550926,2009-04-18,06:52:47
39.949733,116.313597,0,176,39921.2866782407,2009-04-18,06:52:49
39.949768,116.313616,0,169,39921.2867361111,2009-04-18,06:52:54
39.949784,116.313613,0,164,39921.2867939815,2009-04-18,06:52:59
39.948999,116.303461,0,92,39921.2869675926,2009-04-18,06:53:14
39.94954,116.313464,0,115,39921.2880671296,2009-04-18,06:54:49
39.949363,116.313133,0,210,39921.288125,2009-04-18,06:54:54
39.949393,116.313277,0,217,39921.2881828704,2009-04-18,06:54:59
39.94941,116.313299,0,218,39921.2882407407,2009-04-18,06:55:04
39.94941,116.313299,0,218,39921.288275463,2009-04-18,06:55:07
39.949409,116.313294,0,218,39921.2882986111,2009-04-18,06:55:09
39.949413,116.313304,0,218,39921.2883564815,2009-04-18,06:55:14
39.949454,116.313384,0,218,39921.2884143519,2009-04-18,06:55:19
39.949485,116.313405,0,218,39921.2884722222,2009-04-18,06:55:24
39.949517,116.313418,0,218,39921.2885300926,2009-04-18,06:55:29
39.949518,116.31336,0,219,39921.288587963,2009-04-18,06:55:34
39.949768,116.314047,0,76,39921.289224537,2009-04-18,06:56:29
39.949675,116.313829,0,149,39921.2892824074,2009-04-18,06:56:34
39.949655,116.313639,0,190,39921.2893402778,2009-04-18,06:56:39
39.949685,116.313645,0,206,39921.2893981481,2009-04-18,06:56:44
39.949698,116.313564,0,210,39921.2894560185,2009-04-18,06:56:49
39.949668,116.313472,0,212,39921.2895138889,2009-04-18,06:56:54
39.949638,116.313494,0,213,39921.2895717593,2009-04-18,06:56:59
39.94961,116.313516,0,214,39921.2896296296,2009-04-18,06:57:04
39.949596,116.313503,0,214,39921.2896875,2009-04-18,06:57:09
39.949587,116.313487,0,214,39921.2897453704,2009-04-18,06:57:14
39.949558,116.313402,0,215,39921.2898032407,2009-04-18,06:57:19
39.949539,116.313291,0,214,39921.2898611111,2009-04-18,06:57:24
39.949521,116.313236,0,214,39921.2899189815,2009-04-18,06:57:29
39.949503,116.31323,0,215,39921.2899768518,2009-04-18,06:57:34
39.949514,116.313285,0,215,39921.2900347222,2009-04-18,06:57:39
39.949541,116.31338,0,215,39921.2900925926,2009-04-18,06:57:44
39.949596,116.313553,0,215,39921.290150463,2009-04-18,06:57:49
39.949652,116.31372,0,215,39921.2902083333,2009-04-18,06:57:54
39.949703,116.313883,0,216,39921.2902662037,2009-04-18,06:57:59
39.949779,116.31411,0,216,39921.2903240741,2009-04-18,06:58:04
39.949852,116.314287,0,218,39921.2903819444,2009-04-18,06:58:09
39.949869,116.314359,0,219,39921.2904398148,2009-04-18,06:58:14
39.949844,116.314295,0,219,39921.2904976852,2009-04-18,06:58:19
39.949796,116.314232,0,219,39921.2905555556,2009-04-18,06:58:24
39.949777,116.3142,0,219,39921.2906134259,2009-04-18,06:58:29
39.949799,116.314223,0,220,39921.2906712963,2009-04-18,06:58:34
39.949836,116.314312,0,222,39921.2907291667,2009-04-18,06:58:39
39.949885,116.314407,0,226,39921.290787037,2009-04-18,06:58:44
39.949965,116.314555,0,232,39921.2908449074,2009-04-18,06:58:49
39.95003,116.314714,0,239,39921.2909027778,2009-04-18,06:58:54
39.949688,116.314071,0,216,39921.2910185185,2009-04-18,06:59:04
39.949633,116.31419,0,227,39921.2910763889,2009-04-18,06:59:09
39.949603,116.314264,0,229,39921.2911342593,2009-04-18,06:59:14
39.949613,116.314328,0,231,39921.2911921296,2009-04-18,06:59:19
39.949624,116.314368,0,231,39921.29125,2009-04-18,06:59:24
39.949649,116.314598,0,233,39921.2913078704,2009-04-18,06:59:29
39.949649,116.31491,0,235,39921.2913657407,2009-04-18,06:59:34
39.949637,116.31524,0,238,39921.2914236111,2009-04-18,06:59:39
39.948917,116.31205,0,669,39921.2920023148,2009-04-18,07:00:29
39.948822,116.312004,0,702,39921.2920601852,2009-04-18,07:00:34
39.9488,116.311977,0,705,39921.2921180556,2009-04-18,07:00:39
39.948806,116.311953,0,704,39921.2921759259,2009-04-18,07:00:44
39.948806,116.311953,0,704,39921.2922106481,2009-04-18,07:00:47
39.948801,116.311953,0,703,39921.2922337963,2009-04-18,07:00:49
39.948725,116.311685,0,562,39921.292349537,2009-04-18,07:00:59
39.948667,116.311727,0,700,39921.2924074074,2009-04-18,07:01:04
39.948931,116.311279,0,101,39921.2925810185,2009-04-18,07:01:19
39.948952,116.311266,0,101,39921.2926388889,2009-04-18,07:01:24
39.949688,116.314098,0,87,39921.2929282407,2009-04-18,07:01:49
39.948997,116.313759,0,632,39921.2929861111,2009-04-18,07:01:54
39.948948,116.313682,0,668,39921.2930439815,2009-04-18,07:01:59
39.948993,116.313686,0,685,39921.2931018519,2009-04-18,07:02:04
39.949078,116.313751,0,647,39921.2931597222,2009-04-18,07:02:09
39.948997,116.313822,0,602,39921.2932175926,2009-04-18,07:02:14
39.949094,116.313895,0,529,39921.293275463,2009-04-18,07:02:19
39.949091,116.313979,0,454,39921.2933333333,2009-04-18,07:02:24
39.94912,116.314008,0,417,39921.2933912037,2009-04-18,07:02:29
39.949203,116.314058,0,363,39921.2934490741,2009-04-18,07:02:34
39.949317,116.31407,0,347,39921.2935069444,2009-04-18,07:02:39
39.949468,116.313943,0,357,39921.2935648148,2009-04-18,07:02:44
39.949689,116.314062,0,273,39921.2936226852,2009-04-18,07:02:49
39.949826,116.314099,0,222,39921.2936805556,2009-04-18,07:02:54
39.949917,116.314179,0,196,39921.2937384259,2009-04-18,07:02:59
39.949964,116.314246,0,188,39921.2937962963,2009-04-18,07:03:04
39.95002,116.314306,0,185,39921.2938541667,2009-04-18,07:03:09
39.950051,116.314342,0,189,39921.293912037,2009-04-18,07:03:14
39.95006,116.31441,0,212,39921.2939699074,2009-04-18,07:03:19
39.950086,116.314464,0,230,39921.2940277778,2009-04-18,07:03:24
39.950141,116.314482,0,242,39921.2940856481,2009-04-18,07:03:29
39.950179,116.31448,0,260,39921.2941435185,2009-04-18,07:03:34
39.950176,116.314445,0,263,39921.2942013889,2009-04-18,07:03:39
39.950185,116.314418,0,268,39921.2942592593,2009-04-18,07:03:44
39.950175,116.31438,0,271,39921.2943171296,2009-04-18,07:03:49
39.950159,116.314357,0,273,39921.294375,2009-04-18,07:03:54
39.950147,116.314352,0,274,39921.2944328704,2009-04-18,07:03:59
39.950147,116.314352,0,274,39921.2944675926,2009-04-18,07:04:02
39.950148,116.314352,0,275,39921.2944907407,2009-04-18,07:04:04
39.95017,116.314336,0,275,39921.2945486111,2009-04-18,07:04:09
39.95016,116.314289,0,276,39921.2946064815,2009-04-18,07:04:14
39.950227,116.314254,0,283,39921.2946643519,2009-04-18,07:04:19
39.950227,116.314254,0,283,39921.2946990741,2009-04-18,07:04:22
39.95023,116.314259,0,283,39921.2947222222,2009-04-18,07:04:24
39.95025,116.314271,0,287,39921.2947800926,2009-04-18,07:04:29
39.950228,116.31429,0,287,39921.294837963,2009-04-18,07:04:34
39.950171,116.314287,0,288,39921.2948958333,2009-04-18,07:04:39
39.950151,116.314291,0,289,39921.2949537037,2009-04-18,07:04:44
39.950111,116.314303,0,289,39921.2950115741,2009-04-18,07:04:49
39.950063,116.314299,0,290,39921.2950694444,2009-04-18,07:04:54
39.950012,116.314309,0,290,39921.2951273148,2009-04-18,07:04:59
39.949947,116.314303,0,291,39921.2951851852,2009-04-18,07:05:04
39.949874,116.314267,0,291,39921.2952430556,2009-04-18,07:05:09
39.949822,116.314223,0,291,39921.2953009259,2009-04-18,07:05:14
39.949821,116.314206,0,292,39921.2953587963,2009-04-18,07:05:19
39.949869,116.314183,0,292,39921.2954166667,2009-04-18,07:05:24
39.949902,116.314199,0,292,39921.295474537,2009-04-18,07:05:29
39.949922,116.314217,0,292,39921.2955324074,2009-04-18,07:05:34
39.949997,116.314261,0,293,39921.2955902778,2009-04-18,07:05:39
39.950068,116.314295,0,293,39921.2956481481,2009-04-18,07:05:44
39.950147,116.314353,0,293,39921.2957060185,2009-04-18,07:05:49
39.949733,116.304022,0,196,39921.4385185185,2009-04-18,10:31:28
39.949721,116.303876,0,182,39921.4385763889,2009-04-18,10:31:33
39.949933,116.303822,0,179,39921.4386342593,2009-04-18,10:31:38
39.950344,116.303778,0,168,39921.4386921296,2009-04-18,10:31:43
39.950859,116.303749,0,162,39921.43875,2009-04-18,10:31:48
39.951419,116.303728,0,155,39921.4388078704,2009-04-18,10:31:53
39.951893,116.303678,0,164,39921.4388657407,2009-04-18,10:31:58
39.95229,116.303582,0,179,39921.4389236111,2009-04-18,10:32:03
39.952421,116.303589,0,198,39921.4389814815,2009-04-18,10:32:08
39.952425,116.303608,0,188,39921.4390393518,2009-04-18,10:32:13
39.952423,116.303607,0,187,39921.4390972222,2009-04-18,10:32:18
39.952423,116.303607,0,187,39921.4391319444,2009-04-18,10:32:21
39.952419,116.303607,0,188,39921.4391550926,2009-04-18,10:32:23
39.952457,116.303579,0,169,39921.439212963,2009-04-18,10:32:28
39.952454,116.303585,0,167,39921.4392708333,2009-04-18,10:32:33
39.952454,116.303585,0,167,39921.4393055556,2009-04-18,10:32:36
39.952446,116.303586,0,164,39921.4393287037,2009-04-18,10:32:38
39.95245,116.303554,0,164,39921.4393865741,2009-04-18,10:32:43
39.952472,116.303542,0,164,39921.4394444444,2009-04-18,10:32:48
39.952743,116.303489,0,165,39921.4395023148,2009-04-18,10:32:53
39.953209,116.303438,0,159,39921.4395601852,2009-04-18,10:32:58
39.95382,116.303375,0,159,39921.4396180556,2009-04-18,10:33:03
39.95441,116.303336,0,160,39921.4396759259,2009-04-18,10:33:08
39.954951,116.303304,0,163,39921.4397337963,2009-04-18,10:33:13
39.955362,116.303247,0,169,39921.4397916667,2009-04-18,10:33:18
39.955488,116.303203,0,175,39921.439849537,2009-04-18,10:33:23
39.955544,116.303192,0,181,39921.4399074074,2009-04-18,10:33:28
39.955733,116.303101,0,180,39921.4399652778,2009-04-18,10:33:33
39.956154,116.303084,0,166,39921.4400231481,2009-04-18,10:33:38
39.956853,116.30296,0,164,39921.4400810185,2009-04-18,10:33:43
39.957575,116.302922,0,172,39921.4401388889,2009-04-18,10:33:48
39.95831,116.302892,0,169,39921.4401967593,2009-04-18,10:33:53
39.958958,116.302808,0,174,39921.4402546296,2009-04-18,10:33:58
39.959617,116.302691,0,174,39921.4403125,2009-04-18,10:34:03
39.960159,116.302578,0,177,39921.4403703704,2009-04-18,10:34:08
39.96049,116.302512,0,184,39921.4404282407,2009-04-18,10:34:13
39.960598,116.302501,0,186,39921.4404861111,2009-04-18,10:34:18
39.960591,116.302491,0,186,39921.4405439815,2009-04-18,10:34:23
39.960591,116.302491,0,186,39921.4405787037,2009-04-18,10:34:26
39.960595,116.302493,0,187,39921.4406018518,2009-04-18,10:34:28
39.960551,116.302475,0,186,39921.4406597222,2009-04-18,10:34:33
39.960528,116.302427,0,183,39921.4407175926,2009-04-18,10:34:38
39.960519,116.302416,0,181,39921.440775463,2009-04-18,10:34:43
39.960528,116.302423,0,182,39921.4408333333,2009-04-18,10:34:48
39.960528,116.302423,0,182,39921.4408680556,2009-04-18,10:34:51
39.96052,116.30243,0,182,39921.4408912037,2009-04-18,10:34:53
39.960487,116.302406,0,181,39921.4409490741,2009-04-18,10:34:58
39.960468,116.302402,0,180,39921.4410069444,2009-04-18,10:35:03
39.960441,116.302372,0,178,39921.4410648148,2009-04-18,10:35:08
39.960351,116.302296,0,166,39921.4411226852,2009-04-18,10:35:13
39.960315,116.30224,0,162,39921.4411805556,2009-04-18,10:35:18
39.960288,116.302202,0,161,39921.4412384259,2009-04-18,10:35:23
39.960272,116.302177,0,161,39921.4412962963,2009-04-18,10:35:28
39.96027,116.302159,0,161,39921.4413541667,2009-04-18,10:35:33
39.96027,116.302159,0,161,39921.4413888889,2009-04-18,10:35:36
39.960275,116.302157,0,160,39921.441412037,2009-04-18,10:35:38
39.960307,116.302206,0,159,39921.4414699074,2009-04-18,10:35:43
39.960387,116.30225,0,154,39921.4415277778,2009-04-18,10:35:48
39.96073,116.302301,0,142,39921.4415856482,2009-04-18,10:35:53
39.961247,116.302148,0,90,39921.4416435185,2009-04-18,10:35:58
39.961792,116.30218,0,122,39921.4417013889,2009-04-18,10:36:03
39.962339,116.302069,0,129,39921.4417592593,2009-04-18,10:36:08
39.962875,116.301981,0,129,39921.4418171296,2009-04-18,10:36:13
39.963355,116.301886,0,157,39921.441875,2009-04-18,10:36:18
39.963815,116.301799,0,167,39921.4419328704,2009-04-18,10:36:23
39.964236,116.301729,0,165,39921.4419907407,2009-04-18,10:36:28
39.964646,116.301691,0,161,39921.4420486111,2009-04-18,10:36:33
39.965078,116.301605,0,174,39921.4421064815,2009-04-18,10:36:38
39.965558,116.301535,0,165,39921.4421643519,2009-04-18,10:36:43
39.966053,116.301419,0,156,39921.4422222222,2009-04-18,10:36:48
39.966548,116.301331,0,157,39921.4422800926,2009-04-18,10:36:53
39.966991,116.301272,0,150,39921.442337963,2009-04-18,10:36:58
39.96746,116.301231,0,153,39921.4423958333,2009-04-18,10:37:03
39.96792,116.301177,0,154,39921.4424537037,2009-04-18,10:37:08
39.968342,116.30113,0,141,39921.4425115741,2009-04-18,10:37:13
39.968586,116.301107,0,147,39921.4425694444,2009-04-18,10:37:18
39.968724,116.301092,0,157,39921.4426273148,2009-04-18,10:37:23
39.968849,116.301099,0,155,39921.4426851852,2009-04-18,10:37:28
39.968916,116.301297,0,144,39921.4427430556,2009-04-18,10:37:33
39.968951,116.301381,0,142,39921.4428009259,2009-04-18,10:37:38
39.968954,116.301378,0,141,39921.4428587963,2009-04-18,10:37:43
39.968955,116.301378,0,141,39921.4429166667,2009-04-18,10:37:48
39.968955,116.301378,0,141,39921.4429513889,2009-04-18,10:37:51
39.968954,116.301381,0,141,39921.442974537,2009-04-18,10:37:53
39.968951,116.301358,0,140,39921.4430324074,2009-04-18,10:37:58
39.968967,116.301347,0,140,39921.4430902778,2009-04-18,10:38:03
39.96899,116.301353,0,141,39921.4431481481,2009-04-18,10:38:08
39.96902,116.301354,0,141,39921.4432060185,2009-04-18,10:38:13
39.96904,116.301341,0,142,39921.4432638889,2009-04-18,10:38:18
39.96906,116.301338,0,142,39921.4433217593,2009-04-18,10:38:23
39.969083,116.301338,0,142,39921.4433796296,2009-04-18,10:38:28
39.969107,116.301328,0,142,39921.4434375,2009-04-18,10:38:33
39.969107,116.301328,0,142,39921.4434722222,2009-04-18,10:38:36
39.969115,116.301321,0,142,39921.4434953704,2009-04-18,10:38:38
39.969156,116.301313,0,141,39921.4435532407,2009-04-18,10:38:43
39.969208,116.301348,0,138,39921.4436111111,2009-04-18,10:38:48
39.969234,116.301363,0,137,39921.4436689815,2009-04-18,10:38:53
39.969298,116.301387,0,137,39921.4437268519,2009-04-18,10:38:58
39.969394,116.301397,0,138,39921.4437847222,2009-04-18,10:39:03
39.96947,116.301403,0,137,39921.4438425926,2009-04-18,10:39:08
39.969513,116.301458,0,135,39921.443900463,2009-04-18,10:39:13
39.969539,116.301505,0,137,39921.4439583333,2009-04-18,10:39:18
39.969564,116.301553,0,141,39921.4440162037,2009-04-18,10:39:23
39.969585,116.301603,0,146,39921.4440740741,2009-04-18,10:39:28
39.969671,116.30162,0,151,39921.4441319444,2009-04-18,10:39:33
39.969687,116.301681,0,156,39921.4441898148,2009-04-18,10:39:38
39.969732,116.301701,0,160,39921.4442476852,2009-04-18,10:39:43
39.96976,116.301745,0,163,39921.4443055556,2009-04-18,10:39:48
39.969807,116.301791,0,164,39921.4443634259,2009-04-18,10:39:53
39.96982,116.301812,0,165,39921.4444212963,2009-04-18,10:39:58
39.969871,116.301853,0,169,39921.4444791667,2009-04-18,10:40:03
39.969931,116.301923,0,171,39921.444537037,2009-04-18,10:40:08
39.969953,116.302027,0,175,39921.4445949074,2009-04-18,10:40:13
39.969981,116.302077,0,180,39921.4446527778,2009-04-18,10:40:18
39.969994,116.302071,0,180,39921.4447106481,2009-04-18,10:40:23
39.969994,116.302071,0,180,39921.4447453704,2009-04-18,10:40:26
39.970001,116.30207,0,180,39921.4447685185,2009-04-18,10:40:28
39.970109,116.302062,0,181,39921.4448263889,2009-04-18,10:40:33
39.970114,116.302061,0,181,39921.4448842593,2009-04-18,10:40:38
39.970119,116.302065,0,182,39921.4449421296,2009-04-18,10:40:43
39.970112,116.302069,0,182,39921.445,2009-04-18,10:40:48
39.970112,116.302069,0,182,39921.4450347222,2009-04-18,10:40:51
39.97012,116.302062,0,183,39921.4450578704,2009-04-18,10:40:53
39.97013,116.302056,0,183,39921.4451157407,2009-04-18,10:40:58
39.97015,116.302009,0,184,39921.4451736111,2009-04-18,10:41:03
39.970126,116.301978,0,186,39921.4452314815,2009-04-18,10:41:08
39.970113,116.301949,0,186,39921.4452893519,2009-04-18,10:41:13
39.970099,116.301911,0,189,39921.4453472222,2009-04-18,10:41:18
39.970118,116.301788,0,191,39921.4454050926,2009-04-18,10:41:23
39.970131,116.301652,0,192,39921.445462963,2009-04-18,10:41:28
39.970035,116.301717,0,199,39921.4455208333,2009-04-18,10:41:33
39.969786,116.302379,0,204,39921.4455787037,2009-04-18,10:41:38
39.970075,116.302718,0,204,39921.4456365741,2009-04-18,10:41:43
39.970268,116.302825,0,205,39921.4456944444,2009-04-18,10:41:48
39.970382,116.302977,0,204,39921.4457523148,2009-04-18,10:41:53
39.970461,116.302943,0,205,39921.4458101852,2009-04-18,10:41:58
39.97048,116.302821,0,207,39921.4458680556,2009-04-18,10:42:03
39.970485,116.302815,0,208,39921.4459259259,2009-04-18,10:42:08
39.970485,116.302815,0,208,39921.4459606481,2009-04-18,10:42:11
39.970479,116.302818,0,208,39921.4459837963,2009-04-18,10:42:13
39.970402,116.303027,0,209,39921.4460416667,2009-04-18,10:42:18
39.970391,116.30318,0,208,39921.446099537,2009-04-18,10:42:23
39.970444,116.303192,0,198,39921.4461574074,2009-04-18,10:42:28
39.970441,116.303262,0,193,39921.4462152778,2009-04-18,10:42:33
39.970448,116.303371,0,186,39921.4462731481,2009-04-18,10:42:38
39.970534,116.303426,0,193,39921.4463310185,2009-04-18,10:42:43
39.970652,116.303445,0,204,39921.4463888889,2009-04-18,10:42:48
39.970754,116.303485,0,200,39921.4464467593,2009-04-18,10:42:53
39.970854,116.303518,0,195,39921.4465046296,2009-04-18,10:42:58
39.970856,116.303528,0,194,39921.4465625,2009-04-18,10:43:03
39.970899,116.303518,0,195,39921.4466203704,2009-04-18,10:43:08
39.970968,116.30349,0,199,39921.4466782407,2009-04-18,10:43:13
39.970999,116.303455,0,201,39921.4467361111,2009-04-18,10:43:18
39.971029,116.303411,0,204,39921.4467939815,2009-04-18,10:43:23
39.971052,116.303381,0,205,39921.4468518518,2009-04-18,10:43:28
39.971068,116.303354,0,206,39921.4469097222,2009-04-18,10:43:33
39.971184,116.304768,0,399,39921.4478356481,2009-04-18,10:44:53
39.971162,116.304702,0,373,39921.4478935185,2009-04-18,10:44:58
39.971145,116.304686,0,371,39921.4479513889,2009-04-18,10:45:03
39.971145,116.304686,0,371,39921.4479861111,2009-04-18,10:45:06
39.971144,116.304688,0,371,39921.4480092593,2009-04-18,10:45:08
39.971216,116.304674,0,377,39921.4480671296,2009-04-18,10:45:13
39.971246,116.304704,0,377,39921.448125,2009-04-18,10:45:18
39.971244,116.304738,0,378,39921.4481828704,2009-04-18,10:45:23
39.971253,116.304743,0,364,39921.4482407407,2009-04-18,10:45:28
39.971286,116.304734,0,367,39921.4482986111,2009-04-18,10:45:33
39.971288,116.304703,0,363,39921.4483564815,2009-04-18,10:45:38
39.97125,116.304714,0,363,39921.4484143518,2009-04-18,10:45:43
39.971276,116.304718,0,356,39921.4484722222,2009-04-18,10:45:48
39.971267,116.304738,0,357,39921.4485300926,2009-04-18,10:45:53
39.97125,116.304735,0,358,39921.448587963,2009-04-18,10:45:58
39.971146,116.304766,0,362,39921.4486458333,2009-04-18,10:46:03
39.971047,116.304762,0,357,39921.4487037037,2009-04-18,10:46:08
39.970941,116.304748,0,337,39921.4487615741,2009-04-18,10:46:13
39.971067,116.304832,0,318,39921.4488194444,2009-04-18,10:46:18
39.971086,116.304873,0,309,39921.4488773148,2009-04-18,10:46:23
39.971072,116.304884,0,301,39921.4489351852,2009-04-18,10:46:28
39.971063,116.304884,0,295,39921.4489930556,2009-04-18,10:46:33
39.971022,116.304893,0,291,39921.4490509259,2009-04-18,10:46:38
