# Supplementary material for: Research on differential privacy protection method based on user tendency
Source: PLoS One. 2023 Oct 26;18(10):e0288823. doi: 10.1371/journal.pone.0288823 (PMC10602288; doi:10.1371/journal.pone.0288823)
Supplement: S2 Data — (ZIP) [file pone.0288823.s002.zip › Data 5-2/022/Trajectory/20090419024851.plt]

Geolife trajectory
WGS 84
Altitude is in Feet
Reserved 3
0,2,255,My Track,0,0,2,8421376
0
39.969831,116.302026,0,218,39922.1172569444,2009-04-19,02:48:51
39.969998,116.301602,0,230,39922.1173263889,2009-04-19,02:48:57
39.969828,116.301719,0,235,39922.1173842593,2009-04-19,02:49:02
39.96973,116.301835,0,225,39922.1174421296,2009-04-19,02:49:07
39.969663,116.301863,0,208,39922.1175,2009-04-19,02:49:12
39.969675,116.301864,0,185,39922.1175578704,2009-04-19,02:49:17
39.969623,116.301806,0,189,39922.1176157407,2009-04-19,02:49:22
39.969535,116.3017,0,193,39922.1176736111,2009-04-19,02:49:27
39.969504,116.301613,0,186,39922.1177314815,2009-04-19,02:49:32
39.969483,116.301557,0,192,39922.1177893518,2009-04-19,02:49:37
39.969475,116.301455,0,175,39922.1178472222,2009-04-19,02:49:42
39.969472,116.301359,0,162,39922.1179050926,2009-04-19,02:49:47
39.969539,116.301036,0,159,39922.117962963,2009-04-19,02:49:52
39.969465,116.301159,0,151,39922.1180208333,2009-04-19,02:49:57
39.969445,116.301091,0,132,39922.1180787037,2009-04-19,02:50:02
39.969452,116.300998,0,122,39922.1181365741,2009-04-19,02:50:07
39.969452,116.300928,0,125,39922.1181944444,2009-04-19,02:50:12
39.969507,116.300922,0,131,39922.1182523148,2009-04-19,02:50:17
39.969551,116.300905,0,136,39922.1183101852,2009-04-19,02:50:22
39.969591,116.300863,0,140,39922.1183680556,2009-04-19,02:50:27
39.969616,116.30087,0,142,39922.1184259259,2009-04-19,02:50:32
39.969681,116.300866,0,145,39922.1184837963,2009-04-19,02:50:37
39.969712,116.300856,0,141,39922.1185416667,2009-04-19,02:50:42
39.969767,116.300863,0,147,39922.118599537,2009-04-19,02:50:47
39.969859,116.300899,0,151,39922.1186574074,2009-04-19,02:50:52
39.969928,116.300873,0,152,39922.1187152778,2009-04-19,02:50:57
39.97001,116.300792,0,155,39922.1187731481,2009-04-19,02:51:02
39.970058,116.300526,0,167,39922.1188310185,2009-04-19,02:51:07
39.970077,116.300137,0,231,39922.1188888889,2009-04-19,02:51:12
39.970147,116.299679,0,287,39922.1189467593,2009-04-19,02:51:17
39.970146,116.299798,0,325,39922.1190046296,2009-04-19,02:51:22
39.97015,116.299866,0,351,39922.1190625,2009-04-19,02:51:27
39.970188,116.299918,0,348,39922.1191203704,2009-04-19,02:51:32
39.970213,116.300021,0,353,39922.1191782407,2009-04-19,02:51:37
39.970283,116.300295,0,351,39922.121087963,2009-04-19,02:54:22
39.970382,116.300351,0,351,39922.1211458333,2009-04-19,02:54:27
39.970522,116.300472,0,350,39922.1212037037,2009-04-19,02:54:32
39.970709,116.300556,0,350,39922.1212615741,2009-04-19,02:54:37
39.970925,116.300646,0,348,39922.1213194444,2009-04-19,02:54:42
39.971207,116.300491,0,346,39922.1213773148,2009-04-19,02:54:47
39.9714,116.300439,0,337,39922.1214351852,2009-04-19,02:54:52
39.971667,116.300432,0,325,39922.1214930556,2009-04-19,02:54:57
39.971963,116.300411,0,308,39922.1215509259,2009-04-19,02:55:02
39.97253,116.300454,0,260,39922.1216087963,2009-04-19,02:55:07
39.972742,116.300449,0,233,39922.1216666667,2009-04-19,02:55:12
39.972828,116.300401,0,216,39922.121724537,2009-04-19,02:55:17
39.972986,116.300339,0,201,39922.1217824074,2009-04-19,02:55:22
39.97329,116.300271,0,202,39922.1218402778,2009-04-19,02:55:27
39.9736,116.300265,0,194,39922.1218981481,2009-04-19,02:55:32
39.973734,116.30016,0,213,39922.1219560185,2009-04-19,02:55:37
39.973737,116.30012,0,195,39922.1220138889,2009-04-19,02:55:42
39.973699,116.300074,0,194,39922.1220717593,2009-04-19,02:55:47
39.973698,116.300064,0,193,39922.1221296296,2009-04-19,02:55:52
39.973698,116.300064,0,193,39922.1221643519,2009-04-19,02:55:55
39.973705,116.300065,0,192,39922.1221875,2009-04-19,02:55:57
39.97373,116.300077,0,190,39922.1222453704,2009-04-19,02:56:02
39.973872,116.300058,0,183,39922.1223032407,2009-04-19,02:56:07
39.973863,116.300005,0,183,39922.1223611111,2009-04-19,02:56:12
39.973862,116.299954,0,189,39922.1224189815,2009-04-19,02:56:17
39.973865,116.299931,0,204,39922.1224768519,2009-04-19,02:56:22
39.973894,116.29996,0,213,39922.1225347222,2009-04-19,02:56:27
39.973903,116.299975,0,214,39922.1225925926,2009-04-19,02:56:32
39.973907,116.299987,0,215,39922.122650463,2009-04-19,02:56:37
39.973909,116.299992,0,215,39922.1227083333,2009-04-19,02:56:42
39.973909,116.299995,0,215,39922.1227662037,2009-04-19,02:56:47
39.973912,116.299989,0,216,39922.1228240741,2009-04-19,02:56:52
39.973916,116.299984,0,217,39922.1228819444,2009-04-19,02:56:57
39.973921,116.299982,0,217,39922.1229398148,2009-04-19,02:57:02
39.973921,116.299982,0,217,39922.122974537,2009-04-19,02:57:05
39.97392,116.299987,0,217,39922.1229976852,2009-04-19,02:57:07
39.973918,116.299998,0,217,39922.1230555556,2009-04-19,02:57:12
39.973921,116.300009,0,219,39922.1231134259,2009-04-19,02:57:17
39.973921,116.300009,0,219,39922.1231481481,2009-04-19,02:57:20
39.973925,116.300017,0,219,39922.1231712963,2009-04-19,02:57:22
39.973935,116.300021,0,219,39922.1232291667,2009-04-19,02:57:27
39.973986,116.300091,0,225,39922.123287037,2009-04-19,02:57:32
39.973988,116.300086,0,226,39922.1233449074,2009-04-19,02:57:37
39.973988,116.300086,0,226,39922.1233796296,2009-04-19,02:57:40
39.973994,116.300083,0,226,39922.1234027778,2009-04-19,02:57:42
39.974031,116.300108,0,227,39922.1234606481,2009-04-19,02:57:47
39.97404,116.300115,0,228,39922.1235185185,2009-04-19,02:57:52
39.974025,116.300113,0,228,39922.1235763889,2009-04-19,02:57:57
39.974012,116.300103,0,228,39922.1236342593,2009-04-19,02:58:02
39.973988,116.300051,0,230,39922.1236921296,2009-04-19,02:58:07
39.973954,116.300026,0,231,39922.12375,2009-04-19,02:58:12
39.973954,116.300026,0,231,39922.1237847222,2009-04-19,02:58:15
39.973955,116.300026,0,230,39922.1238078704,2009-04-19,02:58:17
39.973962,116.300078,0,224,39922.1238657407,2009-04-19,02:58:22
39.974089,116.300181,0,225,39922.1239236111,2009-04-19,02:58:27
39.974405,116.300174,0,216,39922.1239814815,2009-04-19,02:58:32
39.974786,116.300142,0,205,39922.1240393519,2009-04-19,02:58:37
39.975195,116.300088,0,193,39922.1240972222,2009-04-19,02:58:42
39.97559,116.300012,0,176,39922.1241550926,2009-04-19,02:58:47
39.976063,116.299866,0,175,39922.124212963,2009-04-19,02:58:52
39.976577,116.299795,0,196,39922.1242708333,2009-04-19,02:58:57
39.977065,116.299643,0,187,39922.1243287037,2009-04-19,02:59:02
39.977645,116.299572,0,170,39922.1243865741,2009-04-19,02:59:07
39.978112,116.299547,0,174,39922.1244444444,2009-04-19,02:59:12
39.978506,116.299618,0,197,39922.1245023148,2009-04-19,02:59:17
39.978577,116.299636,0,210,39922.1245601852,2009-04-19,02:59:22
39.978601,116.299687,0,225,39922.1246180556,2009-04-19,02:59:27
39.978615,116.299691,0,234,39922.1246759259,2009-04-19,02:59:32
39.978615,116.299691,0,234,39922.1247106481,2009-04-19,02:59:35
39.978623,116.29969,0,240,39922.1247337963,2009-04-19,02:59:37
39.978697,116.299693,0,240,39922.1247916667,2009-04-19,02:59:42
39.978908,116.299727,0,235,39922.124849537,2009-04-19,02:59:47
39.979265,116.299686,0,225,39922.1249074074,2009-04-19,02:59:52
39.979673,116.299689,0,202,39922.1249652778,2009-04-19,02:59:57
39.97997,116.299639,0,207,39922.1250231481,2009-04-19,03:00:02
39.980161,116.29953,0,208,39922.1250810185,2009-04-19,03:00:07
39.98018,116.299485,0,222,39922.1251388889,2009-04-19,03:00:12
39.980316,116.299401,0,252,39922.1251967593,2009-04-19,03:00:17
39.980617,116.299428,0,259,39922.1252546296,2009-04-19,03:00:22
39.980925,116.299459,0,288,39922.1253125,2009-04-19,03:00:27
39.981251,116.299485,0,327,39922.1253703704,2009-04-19,03:00:32
39.98162,116.299448,0,356,39922.1254282407,2009-04-19,03:00:37
39.98205,116.299424,0,366,39922.1254861111,2009-04-19,03:00:42
39.982502,116.299235,0,317,39922.1255439815,2009-04-19,03:00:47
39.982834,116.299158,0,318,39922.1256018518,2009-04-19,03:00:52
39.983125,116.299136,0,322,39922.1256597222,2009-04-19,03:00:57
39.983249,116.299263,0,306,39922.1257175926,2009-04-19,03:01:02
39.983565,116.299505,0,270,39922.125775463,2009-04-19,03:01:07
39.983722,116.300005,0,263,39922.1258333333,2009-04-19,03:01:12
39.983779,116.300582,0,256,39922.1258912037,2009-04-19,03:01:17
39.983814,116.301288,0,249,39922.1259490741,2009-04-19,03:01:22
39.983834,116.302106,0,236,39922.1260069444,2009-04-19,03:01:27
39.983837,116.302744,0,227,39922.1260648148,2009-04-19,03:01:32
39.983857,116.303297,0,217,39922.1261226852,2009-04-19,03:01:37
39.983901,116.303904,0,203,39922.1261805556,2009-04-19,03:01:42
39.983905,116.304337,0,192,39922.1262384259,2009-04-19,03:01:47
39.983884,116.30438,0,186,39922.1262962963,2009-04-19,03:01:52
39.98387,116.304382,0,184,39922.1263541667,2009-04-19,03:01:57
39.983855,116.304382,0,183,39922.126412037,2009-04-19,03:02:02
39.983838,116.304386,0,182,39922.1264699074,2009-04-19,03:02:07
39.98383,116.304562,0,182,39922.1265277778,2009-04-19,03:02:12
39.98388,116.304965,0,181,39922.1265856481,2009-04-19,03:02:17
39.983937,116.305469,0,181,39922.1266435185,2009-04-19,03:02:22
39.984047,116.306035,0,183,39922.1267013889,2009-04-19,03:02:27
39.984024,116.306713,0,188,39922.1267592593,2009-04-19,03:02:32
39.984014,116.307357,0,189,39922.1268171296,2009-04-19,03:02:37
39.984006,116.307875,0,193,39922.126875,2009-04-19,03:02:42
39.984042,116.308105,0,193,39922.1269328704,2009-04-19,03:02:47
39.984044,116.308171,0,194,39922.1269907407,2009-04-19,03:02:52
39.983917,116.308276,0,176,39922.1270486111,2009-04-19,03:02:57
39.983902,116.308283,0,170,39922.1271064815,2009-04-19,03:03:02
39.983902,116.308283,0,170,39922.1271412037,2009-04-19,03:03:05
39.983901,116.308283,0,167,39922.1271643518,2009-04-19,03:03:07
39.983879,116.308323,0,162,39922.1272222222,2009-04-19,03:03:12
39.983899,116.3085,0,144,39922.1272800926,2009-04-19,03:03:17
39.98388,116.308784,0,141,39922.127337963,2009-04-19,03:03:22
39.983895,116.309313,0,139,39922.1273958333,2009-04-19,03:03:27
39.983935,116.309803,0,137,39922.1274537037,2009-04-19,03:03:32
39.983958,116.310199,0,126,39922.1275115741,2009-04-19,03:03:37
39.983997,116.310491,0,119,39922.1275694444,2009-04-19,03:03:42
39.984016,116.31075,0,112,39922.1276273148,2009-04-19,03:03:47
39.983989,116.311061,0,111,39922.1276851852,2009-04-19,03:03:52
39.984003,116.311472,0,106,39922.1277430556,2009-04-19,03:03:57
39.984031,116.311923,0,106,39922.1278009259,2009-04-19,03:04:02
39.984028,116.312365,0,105,39922.1278587963,2009-04-19,03:04:07
39.984012,116.312814,0,105,39922.1279166667,2009-04-19,03:04:12
39.984033,116.313142,0,104,39922.127974537,2009-04-19,03:04:17
39.984037,116.313248,0,100,39922.1280324074,2009-04-19,03:04:22
39.984035,116.313247,0,99,39922.1280902778,2009-04-19,03:04:27
39.984036,116.313246,0,98,39922.1281481481,2009-04-19,03:04:32
39.98404,116.313245,0,97,39922.1282060185,2009-04-19,03:04:37
39.98404,116.313245,0,97,39922.1282407407,2009-04-19,03:04:40
39.984048,116.313245,0,97,39922.1282638889,2009-04-19,03:04:42
39.984051,116.313414,0,98,39922.1283217593,2009-04-19,03:04:47
39.98404,116.313826,0,102,39922.1283796296,2009-04-19,03:04:52
39.984049,116.31434,0,107,39922.1284375,2009-04-19,03:04:57
39.984073,116.314919,0,105,39922.1284953704,2009-04-19,03:05:02
39.984106,116.315379,0,106,39922.1285532407,2009-04-19,03:05:07
39.9841,116.315515,0,109,39922.1286111111,2009-04-19,03:05:12
39.984091,116.315495,0,111,39922.1286689815,2009-04-19,03:05:17
39.984034,116.315624,0,112,39922.1287268519,2009-04-19,03:05:22
39.983984,116.315761,0,112,39922.1287847222,2009-04-19,03:05:27
39.984027,116.315758,0,110,39922.1288425926,2009-04-19,03:05:32
39.983993,116.315804,0,111,39922.128900463,2009-04-19,03:05:37
39.983984,116.316067,0,105,39922.1289583333,2009-04-19,03:05:42
39.98398,116.316652,0,104,39922.1290162037,2009-04-19,03:05:47
39.984035,116.317302,0,102,39922.1290740741,2009-04-19,03:05:52
39.98408,116.317955,0,100,39922.1291319444,2009-04-19,03:05:57
39.984138,116.318619,0,103,39922.1291898148,2009-04-19,03:06:02
39.98422,116.319281,0,104,39922.1292476852,2009-04-19,03:06:07
39.984269,116.319951,0,92,39922.1293055556,2009-04-19,03:06:12
39.984286,116.32066,0,84,39922.1293634259,2009-04-19,03:06:17
39.984303,116.32139,0,87,39922.1294212963,2009-04-19,03:06:22
39.984321,116.322058,0,81,39922.1294791667,2009-04-19,03:06:27
39.984323,116.322655,0,83,39922.129537037,2009-04-19,03:06:32
39.984322,116.323217,0,84,39922.1295949074,2009-04-19,03:06:37
39.984338,116.323789,0,97,39922.1296527778,2009-04-19,03:06:42
39.984334,116.324241,0,100,39922.1297106481,2009-04-19,03:06:47
39.984347,116.324404,0,96,39922.1297685185,2009-04-19,03:06:52
39.984347,116.324404,0,96,39922.1298032407,2009-04-19,03:06:55
39.984347,116.324401,0,92,39922.1298263889,2009-04-19,03:06:57
39.984345,116.32438,0,93,39922.1298842593,2009-04-19,03:07:02
39.984302,116.324348,0,96,39922.1299421296,2009-04-19,03:07:07
39.984283,116.324267,0,107,39922.13,2009-04-19,03:07:12
39.98428,116.324186,0,112,39922.1300578704,2009-04-19,03:07:17
39.984311,116.324102,0,113,39922.1301157407,2009-04-19,03:07:22
39.984327,116.324017,0,111,39922.1301736111,2009-04-19,03:07:27
39.984349,116.323927,0,107,39922.1302314815,2009-04-19,03:07:32
39.984351,116.323843,0,104,39922.1302893519,2009-04-19,03:07:37
39.984344,116.32376,0,101,39922.1303472222,2009-04-19,03:07:42
39.984348,116.323725,0,97,39922.1304050926,2009-04-19,03:07:47
39.984381,116.323679,0,95,39922.130462963,2009-04-19,03:07:52
39.984387,116.323633,0,93,39922.1305208333,2009-04-19,03:07:57
39.984413,116.323589,0,89,39922.1305787037,2009-04-19,03:08:02
39.984455,116.323539,0,90,39922.1306365741,2009-04-19,03:08:07
39.984496,116.323516,0,87,39922.1306944444,2009-04-19,03:08:12
39.984581,116.323499,0,88,39922.1307523148,2009-04-19,03:08:17
39.984659,116.32343,0,90,39922.1308101852,2009-04-19,03:08:22
39.984748,116.32344,0,90,39922.1308680556,2009-04-19,03:08:27
39.984778,116.323445,0,90,39922.1309259259,2009-04-19,03:08:32
39.984778,116.323445,0,90,39922.1309606481,2009-04-19,03:08:35
39.984782,116.32344,0,95,39922.1309837963,2009-04-19,03:08:37
39.984799,116.323434,0,96,39922.1310416667,2009-04-19,03:08:42
39.984908,116.323393,0,95,39922.131099537,2009-04-19,03:08:47
39.984938,116.323318,0,94,39922.1311574074,2009-04-19,03:08:52
39.984934,116.323223,0,92,39922.1312152778,2009-04-19,03:08:57
39.98494,116.323137,0,89,39922.1312731481,2009-04-19,03:09:02
39.98494,116.323057,0,90,39922.1313310185,2009-04-19,03:09:07
39.984933,116.322982,0,89,39922.1313888889,2009-04-19,03:09:12
39.984927,116.322907,0,88,39922.1314467593,2009-04-19,03:09:17
39.984943,116.322823,0,88,39922.1315046296,2009-04-19,03:09:22
39.984942,116.322732,0,94,39922.1315625,2009-04-19,03:09:27
39.984965,116.322629,0,98,39922.1316203704,2009-04-19,03:09:32
39.984955,116.322552,0,109,39922.1316782407,2009-04-19,03:09:37
39.984947,116.322489,0,112,39922.1317361111,2009-04-19,03:09:42
39.98495,116.322409,0,108,39922.1317939815,2009-04-19,03:09:47
39.984954,116.322331,0,102,39922.1318518519,2009-04-19,03:09:52
39.984962,116.322238,0,101,39922.1319097222,2009-04-19,03:09:57
39.984976,116.322148,0,104,39922.1319675926,2009-04-19,03:10:02
39.984973,116.322075,0,104,39922.132025463,2009-04-19,03:10:07
39.984971,116.321997,0,103,39922.1320833333,2009-04-19,03:10:12
39.984985,116.32192,0,102,39922.1321412037,2009-04-19,03:10:17
39.984977,116.321841,0,105,39922.1321990741,2009-04-19,03:10:22
39.984951,116.321749,0,113,39922.1322569444,2009-04-19,03:10:27
39.984939,116.321665,0,111,39922.1323148148,2009-04-19,03:10:32
39.984936,116.321596,0,108,39922.1323726852,2009-04-19,03:10:37
39.984919,116.321529,0,105,39922.1324305556,2009-04-19,03:10:42
39.984905,116.32146,0,101,39922.1324884259,2009-04-19,03:10:47
39.984914,116.321369,0,95,39922.1325462963,2009-04-19,03:10:52
39.98489,116.321281,0,98,39922.1326041667,2009-04-19,03:10:57
39.984898,116.321213,0,98,39922.132662037,2009-04-19,03:11:02
39.984908,116.321197,0,106,39922.1327199074,2009-04-19,03:11:07
39.984908,116.321197,0,106,39922.1327546296,2009-04-19,03:11:10
39.9849,116.321189,0,107,39922.1327777778,2009-04-19,03:11:12
39.984913,116.321195,0,110,39922.1328356481,2009-04-19,03:11:17
39.984924,116.321192,0,113,39922.1328935185,2009-04-19,03:11:22
39.984924,116.321192,0,113,39922.1329282407,2009-04-19,03:11:25
39.984927,116.321189,0,113,39922.1329513889,2009-04-19,03:11:27
39.984944,116.321168,0,114,39922.1330092593,2009-04-19,03:11:32
39.984953,116.321104,0,118,39922.1330671296,2009-04-19,03:11:37
39.984955,116.321091,0,122,39922.133125,2009-04-19,03:11:42
39.984957,116.321043,0,131,39922.1331828704,2009-04-19,03:11:47
39.984938,116.320979,0,143,39922.1332407407,2009-04-19,03:11:52
39.984929,116.3209,0,151,39922.1332986111,2009-04-19,03:11:57
39.984901,116.320824,0,149,39922.1333564815,2009-04-19,03:12:02
39.984895,116.320751,0,147,39922.1334143518,2009-04-19,03:12:07
39.984884,116.320672,0,141,39922.1334722222,2009-04-19,03:12:12
39.984882,116.320564,0,135,39922.1335300926,2009-04-19,03:12:17
39.984877,116.320485,0,124,39922.133587963,2009-04-19,03:12:22
39.984872,116.320401,0,114,39922.1336458333,2009-04-19,03:12:27
39.984886,116.320333,0,106,39922.1337037037,2009-04-19,03:12:32
39.984931,116.320282,0,100,39922.1337615741,2009-04-19,03:12:37
39.984964,116.320242,0,99,39922.1338194444,2009-04-19,03:12:42
39.985,116.320163,0,100,39922.1338773148,2009-04-19,03:12:47
39.985005,116.320077,0,97,39922.1339351852,2009-04-19,03:12:52
39.984984,116.320006,0,99,39922.1339930556,2009-04-19,03:12:57
39.984997,116.319909,0,96,39922.1340509259,2009-04-19,03:13:02
39.985008,116.31981,0,95,39922.1341087963,2009-04-19,03:13:07
39.985031,116.319751,0,93,39922.1341666667,2009-04-19,03:13:12
39.985067,116.319721,0,89,39922.134224537,2009-04-19,03:13:17
39.985038,116.319707,0,86,39922.1342824074,2009-04-19,03:13:22
39.985024,116.319693,0,85,39922.1343402778,2009-04-19,03:13:27
39.985007,116.319678,0,85,39922.1343981481,2009-04-19,03:13:32
39.984996,116.319685,0,85,39922.1344560185,2009-04-19,03:13:37
39.985047,116.3198,0,132,39922.1864814815,2009-04-19,04:28:32
39.985116,116.319752,0,120,39922.1865393519,2009-04-19,04:28:37
39.985125,116.31975,0,119,39922.1865972222,2009-04-19,04:28:42
39.985098,116.319737,0,118,39922.1866550926,2009-04-19,04:28:47
39.985086,116.319746,0,118,39922.186712963,2009-04-19,04:28:52
39.98508,116.319797,0,117,39922.1867708333,2009-04-19,04:28:57
39.985077,116.319928,0,117,39922.1868287037,2009-04-19,04:29:02
39.98509,116.32005,0,116,39922.1868865741,2009-04-19,04:29:07
39.985056,116.320138,0,117,39922.1869444444,2009-04-19,04:29:12
39.985047,116.320139,0,118,39922.1870023148,2009-04-19,04:29:17
39.984999,116.32017,0,120,39922.1870601852,2009-04-19,04:29:22
39.984937,116.320206,0,120,39922.1871180556,2009-04-19,04:29:27
39.984864,116.320013,0,121,39922.1871759259,2009-04-19,04:29:32
39.984836,116.319593,0,121,39922.1872337963,2009-04-19,04:29:37
39.984804,116.319093,0,121,39922.1872916667,2009-04-19,04:29:42
39.98478,116.31863,0,121,39922.187349537,2009-04-19,04:29:47
39.984732,116.317993,0,122,39922.1874074074,2009-04-19,04:29:52
39.984672,116.317279,0,122,39922.1874652778,2009-04-19,04:29:57
39.984651,116.316552,0,122,39922.1875231481,2009-04-19,04:30:02
39.984617,116.315737,0,122,39922.1875810185,2009-04-19,04:30:07
39.984579,116.314968,0,122,39922.1876388889,2009-04-19,04:30:12
39.984552,116.314413,0,121,39922.1876967593,2009-04-19,04:30:17
39.984554,116.314188,0,120,39922.1877546296,2009-04-19,04:30:22
39.984423,116.314037,0,120,39922.1878125,2009-04-19,04:30:27
39.984205,116.314089,0,121,39922.1878703704,2009-04-19,04:30:32
39.984131,116.314417,0,121,39922.1879282407,2009-04-19,04:30:37
39.984129,116.315019,0,121,39922.1879861111,2009-04-19,04:30:42
39.984161,116.315827,0,121,39922.1880439815,2009-04-19,04:30:47
39.984192,116.316735,0,124,39922.1881018518,2009-04-19,04:30:52
39.984245,116.317635,0,127,39922.1881597222,2009-04-19,04:30:57
39.984294,116.318477,0,128,39922.1882175926,2009-04-19,04:31:02
39.984303,116.31904,0,129,39922.188275463,2009-04-19,04:31:07
39.984311,116.319556,0,129,39922.1883333333,2009-04-19,04:31:12
39.984317,116.32011,0,130,39922.1883912037,2009-04-19,04:31:17
39.984304,116.320655,0,130,39922.1884490741,2009-04-19,04:31:22
39.984292,116.321009,0,131,39922.1885069444,2009-04-19,04:31:27
39.984137,116.32112,0,131,39922.1885648148,2009-04-19,04:31:32
39.98388,116.321125,0,133,39922.1886226852,2009-04-19,04:31:37
39.983514,116.321113,0,135,39922.1886805556,2009-04-19,04:31:42
39.983088,116.321139,0,137,39922.1887384259,2009-04-19,04:31:47
39.982606,116.321167,0,139,39922.1887962963,2009-04-19,04:31:52
39.982132,116.32113,0,140,39922.1888541667,2009-04-19,04:31:57
39.981642,116.321166,0,142,39922.188912037,2009-04-19,04:32:02
39.981178,116.321224,0,143,39922.1889699074,2009-04-19,04:32:07
39.980768,116.321251,0,145,39922.1890277778,2009-04-19,04:32:12
39.980436,116.321276,0,145,39922.1890856481,2009-04-19,04:32:17
39.980164,116.321281,0,146,39922.1891435185,2009-04-19,04:32:22
39.980036,116.321319,0,148,39922.1892013889,2009-04-19,04:32:27
39.979973,116.321356,0,151,39922.1892592593,2009-04-19,04:32:32
39.97994,116.321358,0,156,39922.1893171296,2009-04-19,04:32:37
39.97995,116.321352,0,158,39922.189375,2009-04-19,04:32:42
39.979948,116.321354,0,159,39922.1894328704,2009-04-19,04:32:47
39.979948,116.321353,0,160,39922.1894907407,2009-04-19,04:32:52
39.979948,116.321353,0,160,39922.189525463,2009-04-19,04:32:55
39.979952,116.321348,0,160,39922.1895486111,2009-04-19,04:32:57
39.979938,116.321364,0,160,39922.1896064815,2009-04-19,04:33:02
39.979898,116.32137,0,163,39922.1896643518,2009-04-19,04:33:07
39.979838,116.321362,0,170,39922.1897222222,2009-04-19,04:33:12
39.979794,116.32138,0,178,39922.1897800926,2009-04-19,04:33:17
39.979778,116.321363,0,183,39922.189837963,2009-04-19,04:33:22
39.979773,116.321365,0,184,39922.1898958333,2009-04-19,04:33:27
39.979769,116.321367,0,184,39922.1899537037,2009-04-19,04:33:32
39.979768,116.321366,0,184,39922.1900115741,2009-04-19,04:33:37
39.979768,116.321366,0,184,39922.1900462963,2009-04-19,04:33:40
39.979775,116.321361,0,185,39922.1900694444,2009-04-19,04:33:42
39.979787,116.321357,0,185,39922.1901273148,2009-04-19,04:33:47
39.979791,116.321354,0,185,39922.1901851852,2009-04-19,04:33:52
39.979791,116.321354,0,185,39922.1902199074,2009-04-19,04:33:55
39.979798,116.32135,0,185,39922.1902430556,2009-04-19,04:33:57
39.979807,116.321345,0,185,39922.1903009259,2009-04-19,04:34:02
39.979812,116.321341,0,185,39922.1903587963,2009-04-19,04:34:07
39.979812,116.321341,0,185,39922.1903935185,2009-04-19,04:34:10
39.979812,116.321341,0,185,39922.1904166667,2009-04-19,04:34:12
39.979799,116.321356,0,185,39922.190474537,2009-04-19,04:34:17
39.979776,116.321403,0,185,39922.1905324074,2009-04-19,04:34:22
39.97977,116.32145,0,185,39922.1905902778,2009-04-19,04:34:27
39.979763,116.321526,0,185,39922.1906481481,2009-04-19,04:34:32
39.980336,116.320819,0,219,39922.1908217593,2009-04-19,04:34:47
39.980325,116.320825,0,219,39922.1908796296,2009-04-19,04:34:52
39.980316,116.320834,0,218,39922.1909375,2009-04-19,04:34:57
39.980199,116.32097,0,211,39922.1909953704,2009-04-19,04:35:02
39.980102,116.321186,0,202,39922.1910532407,2009-04-19,04:35:07
39.980049,116.321287,0,197,39922.1911111111,2009-04-19,04:35:12
39.980013,116.321409,0,194,39922.1911689815,2009-04-19,04:35:17
39.980006,116.32145,0,192,39922.1912268519,2009-04-19,04:35:22
39.979935,116.321363,0,191,39922.1912847222,2009-04-19,04:35:27
39.979877,116.321427,0,191,39922.1913425926,2009-04-19,04:35:32
39.979798,116.321518,0,191,39922.191400463,2009-04-19,04:35:37
39.979721,116.321617,0,191,39922.1914583333,2009-04-19,04:35:42
39.979655,116.321713,0,191,39922.1915162037,2009-04-19,04:35:47
39.979641,116.321742,0,191,39922.1915740741,2009-04-19,04:35:52
39.979667,116.321775,0,192,39922.1916319444,2009-04-19,04:35:57
39.97972,116.321832,0,192,39922.1916898148,2009-04-19,04:36:02
39.979787,116.321901,0,192,39922.1917476852,2009-04-19,04:36:07
39.979865,116.321976,0,192,39922.1918055556,2009-04-19,04:36:12
39.979875,116.321957,0,192,39922.1918634259,2009-04-19,04:36:17
39.979852,116.321914,0,191,39922.1919212963,2009-04-19,04:36:22
39.979862,116.321881,0,191,39922.1919791667,2009-04-19,04:36:27
39.979898,116.321799,0,191,39922.192037037,2009-04-19,04:36:32
39.979894,116.321771,0,191,39922.1920949074,2009-04-19,04:36:37
39.97987,116.321741,0,191,39922.1921527778,2009-04-19,04:36:42
39.97987,116.321741,0,191,39922.1921875,2009-04-19,04:36:45
39.979877,116.321736,0,191,39922.1922106481,2009-04-19,04:36:47
39.97987,116.32175,0,191,39922.1922685185,2009-04-19,04:36:52
39.979861,116.321817,0,191,39922.1923263889,2009-04-19,04:36:57
39.979845,116.321838,0,191,39922.1923842593,2009-04-19,04:37:02
39.97982,116.321852,0,191,39922.1924421296,2009-04-19,04:37:07
39.979797,116.32182,0,191,39922.1925,2009-04-19,04:37:12
39.979791,116.321821,0,191,39922.1925578704,2009-04-19,04:37:17
39.979786,116.32182,0,191,39922.1926157407,2009-04-19,04:37:22
39.979781,116.321819,0,191,39922.1926736111,2009-04-19,04:37:27
39.979773,116.321821,0,191,39922.1927314815,2009-04-19,04:37:32
39.979769,116.32182,0,191,39922.1927893519,2009-04-19,04:37:37
39.979776,116.321812,0,191,39922.1928472222,2009-04-19,04:37:42
39.979779,116.321809,0,191,39922.1929050926,2009-04-19,04:37:47
39.97978,116.321808,0,191,39922.192962963,2009-04-19,04:37:52
39.979781,116.321804,0,191,39922.1930208333,2009-04-19,04:37:57
39.979785,116.321799,0,191,39922.1930787037,2009-04-19,04:38:02
39.97979,116.321793,0,191,39922.1931365741,2009-04-19,04:38:07
39.979794,116.321788,0,191,39922.1931944444,2009-04-19,04:38:12
39.979794,116.321787,0,191,39922.1932523148,2009-04-19,04:38:17
39.979794,116.321787,0,191,39922.193287037,2009-04-19,04:38:20
39.979788,116.321791,0,191,39922.1933101852,2009-04-19,04:38:22
39.979742,116.321788,0,191,39922.1933680556,2009-04-19,04:38:27
39.979756,116.321415,0,190,39922.1937152778,2009-04-19,04:38:57
39.979756,116.32143,0,190,39922.1937731481,2009-04-19,04:39:02
39.979756,116.32143,0,190,39922.1938078704,2009-04-19,04:39:05
39.979762,116.321433,0,191,39922.1938310185,2009-04-19,04:39:07
39.97979,116.322238,0,198,39922.1949884259,2009-04-19,04:40:47
39.979847,116.322246,0,182,39922.1950462963,2009-04-19,04:40:52
39.979844,116.322246,0,182,39922.1951041667,2009-04-19,04:40:57
39.979843,116.322242,0,182,39922.195162037,2009-04-19,04:41:02
39.979843,116.322242,0,182,39922.1951967593,2009-04-19,04:41:05
39.979843,116.32224,0,182,39922.1952199074,2009-04-19,04:41:07
39.979834,116.32214,0,184,39922.1952777778,2009-04-19,04:41:12
39.979859,116.322067,0,184,39922.1953356481,2009-04-19,04:41:17
39.979962,116.322168,0,185,39922.1953935185,2009-04-19,04:41:22
39.979807,116.32185,0,183,39922.1954513889,2009-04-19,04:41:27
39.979785,116.321818,0,181,39922.1955092593,2009-04-19,04:41:32
39.979787,116.321816,0,181,39922.1955671296,2009-04-19,04:41:37
39.979788,116.321814,0,181,39922.195625,2009-04-19,04:41:42
39.979788,116.321814,0,181,39922.1956828704,2009-04-19,04:41:47
39.979795,116.32181,0,181,39922.1957407407,2009-04-19,04:41:52
39.979795,116.32181,0,181,39922.195775463,2009-04-19,04:41:55
39.979803,116.321806,0,181,39922.1957986111,2009-04-19,04:41:57
39.979819,116.321805,0,180,39922.1958564815,2009-04-19,04:42:02
39.979819,116.321805,0,180,39922.1958912037,2009-04-19,04:42:05
39.97982,116.321802,0,180,39922.1959143518,2009-04-19,04:42:07
39.979821,116.321782,0,180,39922.1959722222,2009-04-19,04:42:12
39.979826,116.321774,0,180,39922.1960300926,2009-04-19,04:42:17
39.979829,116.321769,0,180,39922.196087963,2009-04-19,04:42:22
39.979825,116.32177,0,180,39922.1961458333,2009-04-19,04:42:27
39.979825,116.32177,0,180,39922.1961805556,2009-04-19,04:42:30
39.979827,116.321767,0,180,39922.1962037037,2009-04-19,04:42:32
39.979825,116.32175,0,180,39922.1962615741,2009-04-19,04:42:37
39.979846,116.321734,0,180,39922.1963194444,2009-04-19,04:42:42
39.97988,116.321737,0,180,39922.1963773148,2009-04-19,04:42:47
39.979875,116.321748,0,182,39922.1964351852,2009-04-19,04:42:52
39.979861,116.32175,0,183,39922.1964930556,2009-04-19,04:42:57
39.979866,116.321747,0,183,39922.1965509259,2009-04-19,04:43:02
39.979864,116.32175,0,183,39922.1966087963,2009-04-19,04:43:07
39.979859,116.321757,0,183,39922.1966666667,2009-04-19,04:43:12
39.979858,116.32176,0,183,39922.196724537,2009-04-19,04:43:17
39.979858,116.32176,0,183,39922.1967592593,2009-04-19,04:43:20
39.979863,116.321762,0,184,39922.1967824074,2009-04-19,04:43:22
39.979872,116.321761,0,184,39922.1968402778,2009-04-19,04:43:27
39.979896,116.321784,0,184,39922.1968981481,2009-04-19,04:43:32
39.979948,116.321885,0,185,39922.1969560185,2009-04-19,04:43:37
39.980053,116.322102,0,187,39922.1970138889,2009-04-19,04:43:42
39.980187,116.322397,0,193,39922.1970717593,2009-04-19,04:43:47
39.980274,116.322645,0,203,39922.1971296296,2009-04-19,04:43:52
39.980349,116.322718,0,211,39922.1971875,2009-04-19,04:43:57
39.980378,116.322579,0,218,39922.1972453704,2009-04-19,04:44:02
39.980173,116.322148,0,218,39922.1973032407,2009-04-19,04:44:07
39.980148,116.322089,0,222,39922.1973611111,2009-04-19,04:44:12
39.980103,116.321986,0,225,39922.1974189815,2009-04-19,04:44:17
39.979848,116.321652,0,225,39922.1974768518,2009-04-19,04:44:22
39.979814,116.321627,0,228,39922.1975347222,2009-04-19,04:44:27
39.979767,116.321652,0,229,39922.1975925926,2009-04-19,04:44:32
39.979767,116.321652,0,229,39922.1976273148,2009-04-19,04:44:35
39.979762,116.321651,0,230,39922.197650463,2009-04-19,04:44:37
39.979739,116.321627,0,230,39922.1977083333,2009-04-19,04:44:42
39.97971,116.321563,0,231,39922.1977662037,2009-04-19,04:44:47
39.97971,116.321563,0,231,39922.1978009259,2009-04-19,04:44:50
39.979703,116.321555,0,234,39922.1978240741,2009-04-19,04:44:52
39.979694,116.321583,0,234,39922.1978819444,2009-04-19,04:44:57
39.979691,116.321607,0,234,39922.1979398148,2009-04-19,04:45:02
39.979659,116.321608,0,235,39922.1979976852,2009-04-19,04:45:07
39.979648,116.321609,0,236,39922.1980555556,2009-04-19,04:45:12
39.979658,116.32179,0,237,39922.1981134259,2009-04-19,04:45:17
39.979694,116.32198,0,238,39922.1981712963,2009-04-19,04:45:22
39.979734,116.32221,0,239,39922.1982291667,2009-04-19,04:45:27
39.979773,116.322503,0,238,39922.198287037,2009-04-19,04:45:32
39.97977,116.322671,0,236,39922.1983449074,2009-04-19,04:45:37
39.979764,116.322611,0,233,39922.1984027778,2009-04-19,04:45:42
39.979748,116.322577,0,232,39922.1984606481,2009-04-19,04:45:47
39.979748,116.322577,0,232,39922.1984953704,2009-04-19,04:45:50
39.979745,116.32258,0,232,39922.1985185185,2009-04-19,04:45:52
39.979729,116.322592,0,232,39922.1985763889,2009-04-19,04:45:57
39.979717,116.322614,0,233,39922.1986342593,2009-04-19,04:46:02
39.979709,116.322626,0,233,39922.1986921296,2009-04-19,04:46:07
39.979709,116.322626,0,233,39922.1987268519,2009-04-19,04:46:10
39.97971,116.32262,0,234,39922.19875,2009-04-19,04:46:12
39.979744,116.322604,0,234,39922.1988078704,2009-04-19,04:46:17
39.979735,116.322411,0,234,39922.1988657407,2009-04-19,04:46:22
39.979721,116.322135,0,234,39922.1989236111,2009-04-19,04:46:27
39.979746,116.322087,0,234,39922.1989814815,2009-04-19,04:46:32
39.979776,116.322171,0,236,39922.1990393519,2009-04-19,04:46:37
39.979796,116.321995,0,237,39922.1990972222,2009-04-19,04:46:42
39.979779,116.321833,0,238,39922.1991550926,2009-04-19,04:46:47
39.979702,116.321691,0,238,39922.199212963,2009-04-19,04:46:52
39.97968,116.321545,0,237,39922.1992708333,2009-04-19,04:46:57
39.979671,116.321481,0,237,39922.1993287037,2009-04-19,04:47:02
39.97969,116.321533,0,238,39922.1993865741,2009-04-19,04:47:07
39.979687,116.321479,0,240,39922.1994444444,2009-04-19,04:47:12
39.979668,116.321421,0,244,39922.1995023148,2009-04-19,04:47:17
39.979668,116.321441,0,246,39922.1995601852,2009-04-19,04:47:22
39.979677,116.321434,0,249,39922.1996180556,2009-04-19,04:47:27
39.979702,116.321412,0,253,39922.1996759259,2009-04-19,04:47:32
39.979731,116.321466,0,255,39922.1997337963,2009-04-19,04:47:37
39.979755,116.321519,0,258,39922.1997916667,2009-04-19,04:47:42
39.979755,116.321519,0,258,39922.1998263889,2009-04-19,04:47:45
39.979747,116.32152,0,263,39922.199849537,2009-04-19,04:47:47
39.979756,116.321476,0,268,39922.1999074074,2009-04-19,04:47:52
39.979752,116.321332,0,269,39922.1999652778,2009-04-19,04:47:57
39.979772,116.321245,0,269,39922.2000231481,2009-04-19,04:48:02
39.979783,116.321283,0,268,39922.2000810185,2009-04-19,04:48:07
39.979757,116.321279,0,269,39922.2001388889,2009-04-19,04:48:12
39.979749,116.321192,0,269,39922.2001967593,2009-04-19,04:48:17
39.979723,116.321162,0,269,39922.2002546296,2009-04-19,04:48:22
39.979655,116.321303,0,272,39922.2003125,2009-04-19,04:48:27
39.979652,116.321256,0,275,39922.2003703704,2009-04-19,04:48:32
39.979674,116.321409,0,278,39922.2004282407,2009-04-19,04:48:37
39.979672,116.321603,0,276,39922.2004861111,2009-04-19,04:48:42
39.979653,116.32174,0,278,39922.2005439815,2009-04-19,04:48:47
39.979853,116.321526,0,267,39922.2041898148,2009-04-19,04:54:02
39.979855,116.321499,0,271,39922.2042476852,2009-04-19,04:54:07
39.97984,116.321468,0,283,39922.2043055556,2009-04-19,04:54:12
39.979863,116.321461,0,290,39922.2043634259,2009-04-19,04:54:17
39.979853,116.321437,0,299,39922.2044212963,2009-04-19,04:54:22
39.979853,116.321437,0,299,39922.2044560185,2009-04-19,04:54:25
39.979848,116.32144,0,299,39922.2044791667,2009-04-19,04:54:27
39.97983,116.321453,0,299,39922.204537037,2009-04-19,04:54:32
39.979809,116.321461,0,300,39922.2045949074,2009-04-19,04:54:37
39.979782,116.321474,0,300,39922.2046527778,2009-04-19,04:54:42
39.979821,116.321478,0,300,39922.2047106481,2009-04-19,04:54:47
39.979977,116.321445,0,298,39922.2047685185,2009-04-19,04:54:52
39.980275,116.321359,0,298,39922.2048263889,2009-04-19,04:54:57
39.98067,116.321277,0,297,39922.2048842593,2009-04-19,04:55:02
39.981122,116.321209,0,296,39922.2049421296,2009-04-19,04:55:07
39.981595,116.321158,0,294,39922.205,2009-04-19,04:55:12
39.982057,116.321139,0,292,39922.2050578704,2009-04-19,04:55:17
39.982489,116.321089,0,291,39922.2051157407,2009-04-19,04:55:22
39.982893,116.32107,0,288,39922.2051736111,2009-04-19,04:55:27
39.983278,116.321033,0,286,39922.2052314815,2009-04-19,04:55:32
39.983652,116.320989,0,282,39922.2052893518,2009-04-19,04:55:37
39.983898,116.320966,0,277,39922.2053472222,2009-04-19,04:55:42
39.983999,116.321004,0,274,39922.2054050926,2009-04-19,04:55:47
39.98404,116.32102,0,273,39922.205462963,2009-04-19,04:55:52
39.98417,116.321023,0,271,39922.2055208333,2009-04-19,04:55:57
39.984448,116.321022,0,268,39922.2055787037,2009-04-19,04:56:02
39.984723,116.320929,0,265,39922.2056365741,2009-04-19,04:56:07
39.984824,116.320682,0,260,39922.2056944444,2009-04-19,04:56:12
39.984824,116.320399,0,248,39922.2057523148,2009-04-19,04:56:17
39.984898,116.320224,0,239,39922.2058101852,2009-04-19,04:56:22
39.984941,116.320183,0,237,39922.2058680556,2009-04-19,04:56:27
39.984941,116.320183,0,237,39922.2059027778,2009-04-19,04:56:30
39.984945,116.320182,0,235,39922.2059259259,2009-04-19,04:56:32
39.984987,116.320167,0,235,39922.2059837963,2009-04-19,04:56:37
39.985022,116.320068,0,236,39922.2060416667,2009-04-19,04:56:42
39.984992,116.319944,0,238,39922.206099537,2009-04-19,04:56:47
39.985024,116.31986,0,234,39922.2061574074,2009-04-19,04:56:52
39.985029,116.319814,0,228,39922.2062152778,2009-04-19,04:56:57
39.985029,116.319814,0,228,39922.20625,2009-04-19,04:57:00
39.985026,116.319812,0,225,39922.2062731481,2009-04-19,04:57:02
39.984973,116.319767,0,149,39922.2063310185,2009-04-19,04:57:07
39.984982,116.31974,0,133,39922.2063888889,2009-04-19,04:57:12
39.98501,116.319707,0,128,39922.2064467593,2009-04-19,04:57:17
39.985038,116.319698,0,129,39922.2065046296,2009-04-19,04:57:22
39.985032,116.319693,0,129,39922.2065625,2009-04-19,04:57:27
39.985032,116.319693,0,129,39922.2065972222,2009-04-19,04:57:30
39.985024,116.319688,0,129,39922.2066203704,2009-04-19,04:57:32
39.984981,116.319706,0,128,39922.2066782407,2009-04-19,04:57:37
39.984892,116.319752,0,128,39922.2067361111,2009-04-19,04:57:42
39.984817,116.319774,0,128,39922.2067939815,2009-04-19,04:57:47
39.98474,116.319823,0,128,39922.2068518519,2009-04-19,04:57:52
39.984691,116.319869,0,128,39922.2069097222,2009-04-19,04:57:57
39.984635,116.319907,0,129,39922.2069675926,2009-04-19,04:58:02
39.984592,116.319909,0,129,39922.207025463,2009-04-19,04:58:07
39.984539,116.319899,0,129,39922.2070833333,2009-04-19,04:58:12
39.984676,116.316496,0,112,39922.4311574074,2009-04-19,10:20:52
39.984678,116.316463,0,106,39922.4312152778,2009-04-19,10:20:57
39.984671,116.316495,0,153,39922.4312731481,2009-04-19,10:21:02
39.984671,116.316495,0,153,39922.4313078704,2009-04-19,10:21:05
39.984666,116.316502,0,172,39922.4313310185,2009-04-19,10:21:07
39.984695,116.316492,0,170,39922.4313888889,2009-04-19,10:21:12
39.984695,116.316492,0,170,39922.4314236111,2009-04-19,10:21:15
39.9847,116.316491,0,165,39922.4314467593,2009-04-19,10:21:17
39.984672,116.316517,0,173,39922.4315046296,2009-04-19,10:21:22
39.984652,116.316517,0,166,39922.4315625,2009-04-19,10:21:27
39.984652,116.316517,0,166,39922.4315972222,2009-04-19,10:21:30
39.984653,116.316516,0,167,39922.4316203704,2009-04-19,10:21:32
39.984662,116.316495,0,157,39922.4316782407,2009-04-19,10:21:37
39.984668,116.316492,0,157,39922.4317361111,2009-04-19,10:21:42
39.984668,116.316492,0,157,39922.4317708333,2009-04-19,10:21:45
39.984671,116.316492,0,157,39922.4317939815,2009-04-19,10:21:47
39.984635,116.316454,0,158,39922.4318518518,2009-04-19,10:21:52
39.9846,116.316305,0,158,39922.4319097222,2009-04-19,10:21:57
39.984567,116.316004,0,158,39922.4319675926,2009-04-19,10:22:02
39.984522,116.315535,0,158,39922.432025463,2009-04-19,10:22:07
39.984455,116.314945,0,158,39922.4320833333,2009-04-19,10:22:12
39.984488,116.314493,0,158,39922.4321412037,2009-04-19,10:22:17
39.984535,116.314335,0,158,39922.4321990741,2009-04-19,10:22:22
39.984535,116.314335,0,158,39922.4322337963,2009-04-19,10:22:25
39.98454,116.314342,0,158,39922.4322569444,2009-04-19,10:22:27
39.984525,116.314373,0,157,39922.4323148148,2009-04-19,10:22:32
39.984516,116.31438,0,156,39922.4323726852,2009-04-19,10:22:37
39.984527,116.31437,0,155,39922.4324305556,2009-04-19,10:22:42
39.984541,116.314087,0,157,39922.4324884259,2009-04-19,10:22:47
39.984529,116.313551,0,158,39922.4325462963,2009-04-19,10:22:52
39.984498,116.312922,0,158,39922.4326041667,2009-04-19,10:22:57
39.984488,116.31235,0,159,39922.432662037,2009-04-19,10:23:02
39.984486,116.311788,0,159,39922.4327199074,2009-04-19,10:23:07
39.984503,116.311421,0,159,39922.4327777778,2009-04-19,10:23:12
39.984508,116.311317,0,157,39922.4328356481,2009-04-19,10:23:17
39.984489,116.311322,0,156,39922.4328935185,2009-04-19,10:23:22
39.984498,116.311315,0,156,39922.4329513889,2009-04-19,10:23:27
39.984498,116.311314,0,156,39922.4330092593,2009-04-19,10:23:32
39.984494,116.311315,0,156,39922.4330671296,2009-04-19,10:23:37
39.984494,116.311315,0,156,39922.4331018519,2009-04-19,10:23:40
39.984495,116.311315,0,155,39922.433125,2009-04-19,10:23:42
39.984485,116.311322,0,155,39922.4331828704,2009-04-19,10:23:47
39.984478,116.311327,0,155,39922.4332407407,2009-04-19,10:23:52
39.984478,116.311327,0,155,39922.433275463,2009-04-19,10:23:55
39.984476,116.311329,0,155,39922.4332986111,2009-04-19,10:23:57
39.984493,116.311317,0,155,39922.4333564815,2009-04-19,10:24:02
39.9845,116.311311,0,155,39922.4334143519,2009-04-19,10:24:07
39.9845,116.311311,0,155,39922.4334490741,2009-04-19,10:24:10
39.984505,116.311313,0,155,39922.4334722222,2009-04-19,10:24:12
39.984516,116.311223,0,155,39922.4335300926,2009-04-19,10:24:17
39.984484,116.310918,0,153,39922.433587963,2009-04-19,10:24:22
39.984481,116.310574,0,153,39922.4336458333,2009-04-19,10:24:27
39.98448,116.310183,0,155,39922.4337037037,2009-04-19,10:24:32
39.98447,116.309818,0,153,39922.4337615741,2009-04-19,10:24:37
39.984437,116.309402,0,142,39922.4338194444,2009-04-19,10:24:42
39.984414,116.309075,0,141,39922.4338773148,2009-04-19,10:24:47
39.984457,116.308886,0,138,39922.4339351852,2009-04-19,10:24:52
39.984499,116.308713,0,135,39922.4339930556,2009-04-19,10:24:57
39.984493,116.308691,0,134,39922.4340509259,2009-04-19,10:25:02
39.984489,116.308692,0,133,39922.4341087963,2009-04-19,10:25:07
39.984489,116.308692,0,133,39922.4341435185,2009-04-19,10:25:10
39.984493,116.308688,0,133,39922.4341666667,2009-04-19,10:25:12
39.9845,116.308678,0,133,39922.434224537,2009-04-19,10:25:17
39.98451,116.308671,0,132,39922.4342824074,2009-04-19,10:25:22
39.984519,116.308652,0,132,39922.4343402778,2009-04-19,10:25:27
39.984507,116.3086,0,132,39922.4343981481,2009-04-19,10:25:32
39.984474,116.308417,0,131,39922.4344560185,2009-04-19,10:25:37
39.984454,116.30829,0,132,39922.4345138889,2009-04-19,10:25:42
39.984423,116.308297,0,130,39922.4345717593,2009-04-19,10:25:47
39.984423,116.308297,0,130,39922.4346064815,2009-04-19,10:25:50
39.984417,116.3083,0,129,39922.4346296296,2009-04-19,10:25:52
39.984414,116.308276,0,130,39922.4346875,2009-04-19,10:25:57
39.984427,116.3082,0,130,39922.4347453704,2009-04-19,10:26:02
39.984442,116.308135,0,131,39922.4348032407,2009-04-19,10:26:07
39.984439,116.307989,0,133,39922.4348611111,2009-04-19,10:26:12
39.984503,116.3077,0,135,39922.4349189815,2009-04-19,10:26:17
39.984504,116.307283,0,133,39922.4349768519,2009-04-19,10:26:22
39.984539,116.306794,0,133,39922.4350347222,2009-04-19,10:26:27
39.984434,116.306179,0,131,39922.4350925926,2009-04-19,10:26:32
39.984398,116.305526,0,130,39922.435150463,2009-04-19,10:26:37
39.984389,116.30492,0,129,39922.4352083333,2009-04-19,10:26:42
39.984363,116.30432,0,124,39922.4352662037,2009-04-19,10:26:47
39.984414,116.303827,0,121,39922.4353240741,2009-04-19,10:26:52
39.984277,116.303447,0,118,39922.4353819444,2009-04-19,10:26:57
39.984192,116.303148,0,121,39922.4354398148,2009-04-19,10:27:02
39.984202,116.302695,0,123,39922.4354976852,2009-04-19,10:27:07
39.984227,116.302191,0,127,39922.4355555556,2009-04-19,10:27:12
39.984297,116.301579,0,115,39922.4356134259,2009-04-19,10:27:17
39.984288,116.300972,0,113,39922.4356712963,2009-04-19,10:27:22
39.984246,116.300388,0,111,39922.4357291667,2009-04-19,10:27:27
39.984198,116.299966,0,108,39922.435787037,2009-04-19,10:27:32
39.984182,116.29989,0,109,39922.4358449074,2009-04-19,10:27:37
39.984166,116.299927,0,104,39922.4359027778,2009-04-19,10:27:42
39.984161,116.29993,0,105,39922.4359606481,2009-04-19,10:27:47
39.984153,116.299935,0,104,39922.4360185185,2009-04-19,10:27:52
39.984146,116.299942,0,104,39922.4360763889,2009-04-19,10:27:57
39.984147,116.299944,0,104,39922.4361342593,2009-04-19,10:28:02
39.984147,116.299944,0,104,39922.4361689815,2009-04-19,10:28:05
39.98414,116.299947,0,104,39922.4361921296,2009-04-19,10:28:07
39.984121,116.299948,0,104,39922.43625,2009-04-19,10:28:12
39.984121,116.299949,0,104,39922.4363078704,2009-04-19,10:28:17
39.984126,116.299947,0,104,39922.4363657407,2009-04-19,10:28:22
39.984126,116.299947,0,104,39922.436400463,2009-04-19,10:28:25
39.984128,116.299945,0,105,39922.4364236111,2009-04-19,10:28:27
39.984142,116.299938,0,105,39922.4364814815,2009-04-19,10:28:32
39.984155,116.299932,0,106,39922.4365393519,2009-04-19,10:28:37
39.984141,116.299937,0,107,39922.4365972222,2009-04-19,10:28:42
39.984111,116.299874,0,106,39922.4366550926,2009-04-19,10:28:47
39.98412,116.299728,0,107,39922.436712963,2009-04-19,10:28:52
39.984062,116.299576,0,111,39922.4367708333,2009-04-19,10:28:57
39.983955,116.299503,0,113,39922.4368287037,2009-04-19,10:29:02
39.983934,116.299478,0,116,39922.4368865741,2009-04-19,10:29:07
39.983948,116.299468,0,116,39922.4369444444,2009-04-19,10:29:12
39.983963,116.29944,0,116,39922.4370023148,2009-04-19,10:29:17
39.983993,116.299318,0,113,39922.4371180556,2009-04-19,10:29:27
39.984012,116.299472,0,116,39922.4371759259,2009-04-19,10:29:32
39.983865,116.29956,0,117,39922.4372337963,2009-04-19,10:29:37
39.983635,116.299503,0,130,39922.4372916667,2009-04-19,10:29:42
39.98332,116.299458,0,159,39922.437349537,2009-04-19,10:29:47
39.983097,116.299436,0,147,39922.4374074074,2009-04-19,10:29:52
39.982822,116.299406,0,166,39922.4374652778,2009-04-19,10:29:57
39.982525,116.299445,0,176,39922.4375231481,2009-04-19,10:30:02
39.982283,116.299564,0,176,39922.4375810185,2009-04-19,10:30:07
39.982226,116.299656,0,176,39922.4376388889,2009-04-19,10:30:12
39.982188,116.299747,0,168,39922.4376967593,2009-04-19,10:30:17
39.982175,116.299796,0,166,39922.4377546296,2009-04-19,10:30:22
39.982175,116.299811,0,171,39922.4378125,2009-04-19,10:30:27
39.982054,116.299893,0,179,39922.4378703704,2009-04-19,10:30:32
39.981856,116.299946,0,188,39922.4379282407,2009-04-19,10:30:37
39.981634,116.299937,0,205,39922.4379861111,2009-04-19,10:30:42
39.981346,116.299858,0,224,39922.4380439815,2009-04-19,10:30:47
39.981071,116.299882,0,227,39922.4381018518,2009-04-19,10:30:52
39.980731,116.2999,0,207,39922.4381597222,2009-04-19,10:30:57
39.980311,116.300063,0,217,39922.4382175926,2009-04-19,10:31:02
39.979801,116.300021,0,223,39922.438275463,2009-04-19,10:31:07
39.979334,116.299981,0,220,39922.4383333333,2009-04-19,10:31:12
39.978975,116.299938,0,214,39922.4383912037,2009-04-19,10:31:17
39.978718,116.299916,0,208,39922.4384490741,2009-04-19,10:31:22
39.978514,116.299923,0,200,39922.4385069444,2009-04-19,10:31:27
39.978479,116.299957,0,187,39922.4385648148,2009-04-19,10:31:32
39.978499,116.299961,0,181,39922.4386226852,2009-04-19,10:31:37
39.978513,116.29996,0,177,39922.4386805556,2009-04-19,10:31:42
39.978525,116.29996,0,172,39922.4387384259,2009-04-19,10:31:47
39.978534,116.299957,0,166,39922.4387962963,2009-04-19,10:31:52
39.978516,116.299938,0,162,39922.4388541667,2009-04-19,10:31:57
39.978365,116.299968,0,158,39922.438912037,2009-04-19,10:32:02
39.977972,116.300076,0,181,39922.4389699074,2009-04-19,10:32:07
39.977698,116.300123,0,180,39922.4390277778,2009-04-19,10:32:12
39.977415,116.300133,0,173,39922.4390856481,2009-04-19,10:32:17
39.977035,116.300059,0,161,39922.4391435185,2009-04-19,10:32:22
39.97662,116.300039,0,152,39922.4392013889,2009-04-19,10:32:27
39.976202,116.300078,0,150,39922.4392592593,2009-04-19,10:32:32
39.975834,116.300046,0,143,39922.4393171296,2009-04-19,10:32:37
39.975495,116.300082,0,138,39922.439375,2009-04-19,10:32:42
39.975112,116.300042,0,145,39922.4394328704,2009-04-19,10:32:47
39.974811,116.300096,0,146,39922.4394907407,2009-04-19,10:32:52
39.97474,116.300244,0,132,39922.4395486111,2009-04-19,10:32:57
39.974742,116.300305,0,134,39922.4396064815,2009-04-19,10:33:02
39.974724,116.300311,0,136,39922.4396643518,2009-04-19,10:33:07
39.974719,116.30031,0,136,39922.4397222222,2009-04-19,10:33:12
39.974719,116.30031,0,136,39922.4397569444,2009-04-19,10:33:15
39.974723,116.300307,0,135,39922.4397800926,2009-04-19,10:33:17
39.974735,116.300305,0,135,39922.439837963,2009-04-19,10:33:22
39.974768,116.300296,0,133,39922.4398958333,2009-04-19,10:33:27
39.974792,116.300286,0,131,39922.4399537037,2009-04-19,10:33:32
39.974798,116.300285,0,128,39922.4400115741,2009-04-19,10:33:37
39.974806,116.300285,0,125,39922.4400694444,2009-04-19,10:33:42
39.974811,116.300285,0,123,39922.4401273148,2009-04-19,10:33:47
39.974811,116.300285,0,123,39922.440162037,2009-04-19,10:33:50
39.974814,116.300286,0,120,39922.4401851852,2009-04-19,10:33:52
39.974833,116.300287,0,117,39922.4402430556,2009-04-19,10:33:57
39.974865,116.300293,0,113,39922.4403009259,2009-04-19,10:34:02
39.97488,116.300294,0,109,39922.4403587963,2009-04-19,10:34:07
39.97488,116.300294,0,109,39922.4403935185,2009-04-19,10:34:10
39.974882,116.300295,0,104,39922.4404166667,2009-04-19,10:34:12
39.974891,116.300295,0,101,39922.440474537,2009-04-19,10:34:17
39.974892,116.300296,0,99,39922.4405324074,2009-04-19,10:34:22
39.974886,116.300296,0,99,39922.4405902778,2009-04-19,10:34:27
39.974886,116.300296,0,99,39922.440625,2009-04-19,10:34:30
39.974878,116.300297,0,99,39922.4406481481,2009-04-19,10:34:32
39.974861,116.300298,0,99,39922.4407060185,2009-04-19,10:34:37
39.974848,116.300296,0,100,39922.4407638889,2009-04-19,10:34:42
39.974841,116.300295,0,100,39922.4408217593,2009-04-19,10:34:47
39.974843,116.300294,0,100,39922.4408796296,2009-04-19,10:34:52
39.974839,116.300295,0,100,39922.4409375,2009-04-19,10:34:57
39.974834,116.300295,0,100,39922.4409953704,2009-04-19,10:35:02
39.97483,116.300295,0,101,39922.4410532407,2009-04-19,10:35:07
39.97483,116.300295,0,101,39922.441087963,2009-04-19,10:35:10
39.974822,116.300295,0,101,39922.4411111111,2009-04-19,10:35:12
39.974811,116.300296,0,101,39922.4411689815,2009-04-19,10:35:17
39.974842,116.30025,0,102,39922.4412268519,2009-04-19,10:35:22
39.974869,116.300254,0,104,39922.4412847222,2009-04-19,10:35:27
39.97473,116.300326,0,109,39922.4413425926,2009-04-19,10:35:32
39.974182,116.300276,0,115,39922.441400463,2009-04-19,10:35:37
39.973764,116.300268,0,119,39922.4414583333,2009-04-19,10:35:42
39.973358,116.300285,0,126,39922.4415162037,2009-04-19,10:35:47
39.972984,116.300304,0,128,39922.4415740741,2009-04-19,10:35:52
39.972596,116.300337,0,124,39922.4416319444,2009-04-19,10:35:57
39.972247,116.300347,0,112,39922.4416898148,2009-04-19,10:36:02
39.971841,116.300395,0,102,39922.4417476852,2009-04-19,10:36:07
39.971393,116.300502,0,105,39922.4418055556,2009-04-19,10:36:12
39.971018,116.300504,0,110,39922.4418634259,2009-04-19,10:36:17
39.970952,116.30056,0,114,39922.4419212963,2009-04-19,10:36:22
39.970951,116.300585,0,114,39922.4419791667,2009-04-19,10:36:27
39.970936,116.300586,0,112,39922.442037037,2009-04-19,10:36:32
39.97091,116.300589,0,111,39922.4420949074,2009-04-19,10:36:37
39.970785,116.30061,0,134,39922.4421527778,2009-04-19,10:36:42
39.970717,116.300639,0,172,39922.4422106481,2009-04-19,10:36:47
39.970725,116.300645,0,183,39922.4422685185,2009-04-19,10:36:52
39.970725,116.300644,0,182,39922.4423263889,2009-04-19,10:36:57
39.970725,116.300644,0,182,39922.4423611111,2009-04-19,10:37:00
39.970723,116.300644,0,182,39922.4423842593,2009-04-19,10:37:02
39.970656,116.300673,0,192,39922.4424421296,2009-04-19,10:37:07
39.970548,116.300709,0,200,39922.4425,2009-04-19,10:37:12
39.970507,116.300718,0,203,39922.4425578704,2009-04-19,10:37:17
39.970462,116.300754,0,206,39922.4426157407,2009-04-19,10:37:22
39.970442,116.300759,0,207,39922.4426736111,2009-04-19,10:37:27
39.970327,116.300795,0,212,39922.4427314815,2009-04-19,10:37:32
39.970074,116.300821,0,215,39922.4427893519,2009-04-19,10:37:37
39.969724,116.300792,0,232,39922.4428472222,2009-04-19,10:37:42
39.969437,116.300811,0,240,39922.4429050926,2009-04-19,10:37:47
39.969345,116.300754,0,249,39922.442962963,2009-04-19,10:37:52
39.969254,116.300693,0,253,39922.4430208333,2009-04-19,10:37:57
39.969256,116.300685,0,254,39922.4430787037,2009-04-19,10:38:02
39.969256,116.300685,0,254,39922.4431134259,2009-04-19,10:38:05
39.969259,116.300688,0,254,39922.4431365741,2009-04-19,10:38:07
39.96929,116.300692,0,255,39922.4431944444,2009-04-19,10:38:12
39.969322,116.300701,0,255,39922.4432523148,2009-04-19,10:38:17
39.969337,116.300702,0,255,39922.4433101852,2009-04-19,10:38:22
39.969338,116.3007,0,255,39922.4433680556,2009-04-19,10:38:27
39.969338,116.3007,0,255,39922.4434027778,2009-04-19,10:38:30
39.96934,116.3007,0,255,39922.4434259259,2009-04-19,10:38:32
39.969353,116.300699,0,254,39922.4434837963,2009-04-19,10:38:37
39.969375,116.3007,0,253,39922.4435416667,2009-04-19,10:38:42
39.969401,116.300704,0,252,39922.443599537,2009-04-19,10:38:47
39.969426,116.300709,0,250,39922.4436574074,2009-04-19,10:38:52
39.969339,116.30072,0,248,39922.4437152778,2009-04-19,10:38:57
39.969101,116.300719,0,238,39922.4437731481,2009-04-19,10:39:02
39.968856,116.3007,0,239,39922.4438310185,2009-04-19,10:39:07
39.968658,116.300629,0,237,39922.4438888889,2009-04-19,10:39:12
39.968446,116.300654,0,235,39922.4439467593,2009-04-19,10:39:17
39.968133,116.300596,0,254,39922.4440046296,2009-04-19,10:39:22
39.967679,116.300529,0,289,39922.4440625,2009-04-19,10:39:27
39.967244,116.300575,0,294,39922.4441203704,2009-04-19,10:39:32
39.966756,116.30074,0,307,39922.4441782407,2009-04-19,10:39:37
39.966364,116.300953,0,301,39922.4442361111,2009-04-19,10:39:42
39.965929,116.301065,0,296,39922.4442939815,2009-04-19,10:39:47
39.965724,116.30101,0,281,39922.4443518519,2009-04-19,10:39:52
39.965467,116.300994,0,270,39922.4444097222,2009-04-19,10:39:57
39.965349,116.300954,0,269,39922.4444675926,2009-04-19,10:40:02
39.965328,116.300934,0,271,39922.444525463,2009-04-19,10:40:07
39.965328,116.300934,0,271,39922.4445601852,2009-04-19,10:40:10
39.965322,116.300936,0,272,39922.4445833333,2009-04-19,10:40:12
39.965339,116.300912,0,272,39922.4446412037,2009-04-19,10:40:17
39.965357,116.300903,0,273,39922.4446990741,2009-04-19,10:40:22
39.965382,116.300902,0,273,39922.4447569444,2009-04-19,10:40:27
39.965427,116.301012,0,262,39922.4448148148,2009-04-19,10:40:32
39.965549,116.301012,0,259,39922.4448726852,2009-04-19,10:40:37
39.965551,116.30103,0,258,39922.4449305556,2009-04-19,10:40:42
39.965564,116.300971,0,248,39922.4449884259,2009-04-19,10:40:47
39.965624,116.300874,0,236,39922.4450462963,2009-04-19,10:40:52
39.965676,116.300836,0,230,39922.4451041667,2009-04-19,10:40:57
39.965677,116.300876,0,225,39922.445162037,2009-04-19,10:41:02
39.965716,116.300917,0,220,39922.4452199074,2009-04-19,10:41:07
39.965751,116.300907,0,222,39922.4452777778,2009-04-19,10:41:12
39.965807,116.300878,0,224,39922.4453356481,2009-04-19,10:41:17
39.965833,116.300902,0,224,39922.4453935185,2009-04-19,10:41:22
39.96588,116.300871,0,223,39922.4454513889,2009-04-19,10:41:27
39.965879,116.300909,0,226,39922.4455092593,2009-04-19,10:41:32
39.965905,116.300968,0,222,39922.4455671296,2009-04-19,10:41:37
39.965922,116.301041,0,217,39922.445625,2009-04-19,10:41:42
39.965946,116.301116,0,229,39922.4456828704,2009-04-19,10:41:47
39.965916,116.301161,0,227,39922.4457407407,2009-04-19,10:41:52
39.965888,116.301216,0,223,39922.4457986111,2009-04-19,10:41:57
39.965917,116.301284,0,220,39922.4458564815,2009-04-19,10:42:02
39.96591,116.301345,0,212,39922.4459143518,2009-04-19,10:42:07
39.9659,116.301388,0,208,39922.4459722222,2009-04-19,10:42:12
39.965874,116.301433,0,201,39922.4460300926,2009-04-19,10:42:17
39.965923,116.301491,0,203,39922.446087963,2009-04-19,10:42:22
39.965916,116.30154,0,199,39922.4461458333,2009-04-19,10:42:27
39.965884,116.301564,0,199,39922.4462037037,2009-04-19,10:42:32
39.965828,116.301568,0,197,39922.4462615741,2009-04-19,10:42:37
39.965794,116.301583,0,192,39922.4463194444,2009-04-19,10:42:42
39.965755,116.301585,0,195,39922.4463773148,2009-04-19,10:42:47
39.96573,116.301582,0,192,39922.4464351852,2009-04-19,10:42:52
39.965708,116.301582,0,189,39922.4464930556,2009-04-19,10:42:57
39.965667,116.301589,0,186,39922.4465509259,2009-04-19,10:43:02
39.965604,116.301565,0,184,39922.4466087963,2009-04-19,10:43:07
39.965568,116.301573,0,179,39922.4466666667,2009-04-19,10:43:12
39.965549,116.301602,0,172,39922.446724537,2009-04-19,10:43:17
39.965513,116.301606,0,166,39922.4467824074,2009-04-19,10:43:22
39.965414,116.301685,0,157,39922.4468402778,2009-04-19,10:43:27
39.965347,116.301703,0,152,39922.4468981481,2009-04-19,10:43:32
39.965288,116.301751,0,148,39922.4469560185,2009-04-19,10:43:37
39.96521,116.301826,0,141,39922.4470138889,2009-04-19,10:43:42
39.965181,116.301875,0,131,39922.4470717593,2009-04-19,10:43:47
39.965125,116.301903,0,117,39922.4471296296,2009-04-19,10:43:52
39.965087,116.301954,0,106,39922.4471875,2009-04-19,10:43:57
39.965057,116.301945,0,107,39922.4472453704,2009-04-19,10:44:02
39.965037,116.301929,0,109,39922.4473032407,2009-04-19,10:44:07
39.964912,116.301975,0,111,39922.4473611111,2009-04-19,10:44:12
39.964847,116.301981,0,107,39922.4474189815,2009-04-19,10:44:17
39.964798,116.301971,0,105,39922.4474768518,2009-04-19,10:44:22
39.964727,116.301926,0,104,39922.4475347222,2009-04-19,10:44:27
39.964697,116.301974,0,101,39922.4475925926,2009-04-19,10:44:32
39.964655,116.302038,0,93,39922.447650463,2009-04-19,10:44:37
39.964618,116.302026,0,91,39922.4477083333,2009-04-19,10:44:42
39.964583,116.30203,0,88,39922.4477662037,2009-04-19,10:44:47
39.96453,116.30205,0,85,39922.4478240741,2009-04-19,10:44:52
39.964492,116.302044,0,82,39922.4478819444,2009-04-19,10:44:57
39.964426,116.302087,0,80,39922.4479398148,2009-04-19,10:45:02
39.964589,116.30188,0,114,39922.4501967593,2009-04-19,10:48:17
39.964641,116.30187,0,106,39922.4502546296,2009-04-19,10:48:22
39.964685,116.301844,0,105,39922.4503125,2009-04-19,10:48:27
39.964728,116.301835,0,101,39922.4503703704,2009-04-19,10:48:32
39.964776,116.30185,0,98,39922.4504282407,2009-04-19,10:48:37
39.964832,116.301848,0,99,39922.4504861111,2009-04-19,10:48:42
39.964882,116.301878,0,91,39922.4505439815,2009-04-19,10:48:47
39.964913,116.30183,0,121,39922.4506018519,2009-04-19,10:48:52
39.964955,116.301796,0,138,39922.4506597222,2009-04-19,10:48:57
39.96501,116.301801,0,136,39922.4507175926,2009-04-19,10:49:02
39.965099,116.301791,0,138,39922.450775463,2009-04-19,10:49:07
39.965147,116.301762,0,149,39922.4508333333,2009-04-19,10:49:12
39.965186,116.301752,0,147,39922.4508912037,2009-04-19,10:49:17
39.965234,116.301735,0,137,39922.4509490741,2009-04-19,10:49:22
39.965279,116.301759,0,125,39922.4510069444,2009-04-19,10:49:27
39.965346,116.301763,0,109,39922.4510648148,2009-04-19,10:49:32
39.965401,116.301758,0,102,39922.4511226852,2009-04-19,10:49:37
39.965441,116.301681,0,116,39922.4511805556,2009-04-19,10:49:42
39.965489,116.301655,0,119,39922.4512384259,2009-04-19,10:49:47
39.96555,116.301609,0,111,39922.4512962963,2009-04-19,10:49:52
39.965567,116.30159,0,116,39922.4513541667,2009-04-19,10:49:57
39.965602,116.301548,0,116,39922.451412037,2009-04-19,10:50:02
39.965648,116.301531,0,112,39922.4514699074,2009-04-19,10:50:07
39.965709,116.301532,0,111,39922.4515277778,2009-04-19,10:50:12
39.965723,116.301539,0,121,39922.4515856481,2009-04-19,10:50:17
39.96575,116.301534,0,136,39922.4516435185,2009-04-19,10:50:22
39.965787,116.301521,0,141,39922.4517013889,2009-04-19,10:50:27
39.965827,116.301509,0,146,39922.4517592593,2009-04-19,10:50:32
39.965856,116.301505,0,149,39922.4518171296,2009-04-19,10:50:37
39.965902,116.301495,0,153,39922.451875,2009-04-19,10:50:42
39.965939,116.301501,0,153,39922.4519328704,2009-04-19,10:50:47
39.965961,116.301447,0,152,39922.4519907407,2009-04-19,10:50:52
39.965973,116.30138,0,155,39922.4520486111,2009-04-19,10:50:57
39.965976,116.301327,0,159,39922.4521064815,2009-04-19,10:51:02
39.965983,116.301263,0,160,39922.4521643519,2009-04-19,10:51:07
39.965957,116.301197,0,161,39922.4522222222,2009-04-19,10:51:12
39.965943,116.301141,0,161,39922.4522800926,2009-04-19,10:51:17
39.965944,116.301078,0,162,39922.452337963,2009-04-19,10:51:22
39.965943,116.301004,0,167,39922.4523958333,2009-04-19,10:51:27
39.965922,116.300935,0,164,39922.4524537037,2009-04-19,10:51:32
39.965894,116.300868,0,163,39922.4525115741,2009-04-19,10:51:37
39.965883,116.300836,0,163,39922.4525694444,2009-04-19,10:51:42
39.965857,116.300842,0,161,39922.4526273148,2009-04-19,10:51:47
39.965823,116.30085,0,159,39922.4526851852,2009-04-19,10:51:52
39.965801,116.30086,0,160,39922.4527430556,2009-04-19,10:51:57
39.965763,116.300826,0,157,39922.4528009259,2009-04-19,10:52:02
39.965691,116.300823,0,154,39922.4528587963,2009-04-19,10:52:07
39.96564,116.300835,0,155,39922.4529166667,2009-04-19,10:52:12
39.965601,116.30086,0,154,39922.452974537,2009-04-19,10:52:17
39.965551,116.300894,0,152,39922.4530324074,2009-04-19,10:52:22
39.96551,116.300888,0,153,39922.4530902778,2009-04-19,10:52:27
39.965459,116.300893,0,151,39922.4531481481,2009-04-19,10:52:32
39.965423,116.300908,0,154,39922.4532060185,2009-04-19,10:52:37
39.96535,116.300964,0,157,39922.4532638889,2009-04-19,10:52:42
39.965309,116.300944,0,152,39922.4533217593,2009-04-19,10:52:47
39.965243,116.300956,0,149,39922.4533796296,2009-04-19,10:52:52
39.965201,116.300955,0,149,39922.4534375,2009-04-19,10:52:57
39.965181,116.300931,0,148,39922.4534953704,2009-04-19,10:53:02
39.965179,116.300895,0,150,39922.4535532407,2009-04-19,10:53:07
39.965179,116.300895,0,150,39922.453587963,2009-04-19,10:53:10
39.965175,116.300898,0,150,39922.4536111111,2009-04-19,10:53:12
39.965188,116.300897,0,150,39922.4536689815,2009-04-19,10:53:17
39.9652,116.300911,0,151,39922.4537268518,2009-04-19,10:53:22
39.965216,116.300896,0,152,39922.4537847222,2009-04-19,10:53:27
39.96524,116.300897,0,151,39922.4538425926,2009-04-19,10:53:32
39.965277,116.300917,0,152,39922.453900463,2009-04-19,10:53:37
39.965289,116.300926,0,151,39922.4539583333,2009-04-19,10:53:42
39.965289,116.300926,0,151,39922.4539930556,2009-04-19,10:53:45
39.965283,116.300925,0,151,39922.4540162037,2009-04-19,10:53:47
39.965262,116.30092,0,150,39922.4540740741,2009-04-19,10:53:52
39.965223,116.300928,0,150,39922.4541319444,2009-04-19,10:53:57
39.965224,116.300935,0,151,39922.4541898148,2009-04-19,10:54:02
39.965224,116.300935,0,151,39922.454224537,2009-04-19,10:54:05
39.96522,116.300935,0,151,39922.4542476852,2009-04-19,10:54:07
39.965224,116.300955,0,152,39922.4543055556,2009-04-19,10:54:12
39.965221,116.300929,0,152,39922.4543634259,2009-04-19,10:54:17
39.965171,116.300923,0,153,39922.4544212963,2009-04-19,10:54:22
39.965148,116.300934,0,156,39922.4544791667,2009-04-19,10:54:27
39.965133,116.300931,0,156,39922.454537037,2009-04-19,10:54:32
39.965133,116.300931,0,156,39922.4545949074,2009-04-19,10:54:37
39.965133,116.300931,0,156,39922.4546296296,2009-04-19,10:54:40
39.965135,116.300932,0,156,39922.4546527778,2009-04-19,10:54:42
39.96508,116.30095,0,156,39922.4547106481,2009-04-19,10:54:47
39.964896,116.301007,0,156,39922.4547685185,2009-04-19,10:54:52
39.964607,116.301054,0,158,39922.4548263889,2009-04-19,10:54:57
39.964338,116.301182,0,161,39922.4548842593,2009-04-19,10:55:02
39.963866,116.301341,0,166,39922.4549421296,2009-04-19,10:55:07
39.963373,116.301462,0,169,39922.455,2009-04-19,10:55:12
39.962954,116.301511,0,172,39922.4550578704,2009-04-19,10:55:17
39.962533,116.301559,0,175,39922.4551157407,2009-04-19,10:55:22
39.96224,116.301611,0,177,39922.4551736111,2009-04-19,10:55:27
39.962126,116.301613,0,178,39922.4552314815,2009-04-19,10:55:32
39.961994,116.301643,0,180,39922.4552893518,2009-04-19,10:55:37
39.961836,116.301674,0,182,39922.4553472222,2009-04-19,10:55:42
39.961699,116.301711,0,185,39922.4554050926,2009-04-19,10:55:47
39.96155,116.301735,0,187,39922.455462963,2009-04-19,10:55:52
39.961443,116.301725,0,190,39922.4555208333,2009-04-19,10:55:57
39.961448,116.301686,0,193,39922.4555787037,2009-04-19,10:56:02
39.961439,116.301683,0,196,39922.4556365741,2009-04-19,10:56:07
39.961442,116.301679,0,197,39922.4556944444,2009-04-19,10:56:12
39.961442,116.301679,0,197,39922.4557291667,2009-04-19,10:56:15
39.961443,116.30168,0,197,39922.4557523148,2009-04-19,10:56:17
39.96147,116.301695,0,198,39922.4558101852,2009-04-19,10:56:22
39.96148,116.301701,0,198,39922.4558680556,2009-04-19,10:56:27
39.96148,116.301701,0,198,39922.4559027778,2009-04-19,10:56:30
39.96148,116.301699,0,198,39922.4559259259,2009-04-19,10:56:32
39.961452,116.301698,0,197,39922.4559837963,2009-04-19,10:56:37
39.961447,116.3017,0,196,39922.4560416667,2009-04-19,10:56:42
39.961447,116.3017,0,196,39922.4560763889,2009-04-19,10:56:45
39.961444,116.301707,0,196,39922.456099537,2009-04-19,10:56:47
39.961448,116.301722,0,195,39922.4561574074,2009-04-19,10:56:52
39.961494,116.301705,0,193,39922.4562152778,2009-04-19,10:56:57
39.961467,116.301704,0,193,39922.4562731481,2009-04-19,10:57:02
39.961467,116.301704,0,193,39922.4563078704,2009-04-19,10:57:05
39.961462,116.301706,0,193,39922.4563310185,2009-04-19,10:57:07
39.961436,116.30167,0,191,39922.4563888889,2009-04-19,10:57:12
39.961417,116.301608,0,193,39922.4564467593,2009-04-19,10:57:17
39.961417,116.301608,0,193,39922.4564814815,2009-04-19,10:57:20
39.961417,116.301606,0,193,39922.4565046296,2009-04-19,10:57:22
39.961431,116.301632,0,192,39922.4565625,2009-04-19,10:57:27
39.961388,116.301664,0,193,39922.4566203704,2009-04-19,10:57:32
39.961386,116.301676,0,195,39922.4566782407,2009-04-19,10:57:37
39.961378,116.301677,0,197,39922.4567361111,2009-04-19,10:57:42
39.961381,116.301674,0,198,39922.4567939815,2009-04-19,10:57:47
39.961375,116.301679,0,198,39922.4568518519,2009-04-19,10:57:52
39.961375,116.301679,0,198,39922.4568865741,2009-04-19,10:57:55
39.961372,116.30168,0,198,39922.4569097222,2009-04-19,10:57:57
39.961294,116.301698,0,198,39922.4569675926,2009-04-19,10:58:02
39.961133,116.301697,0,201,39922.457025463,2009-04-19,10:58:07
39.96102,116.301792,0,196,39922.4570833333,2009-04-19,10:58:12
39.96099,116.301979,0,186,39922.4571412037,2009-04-19,10:58:17
39.960978,116.302043,0,179,39922.4571990741,2009-04-19,10:58:22
39.960972,116.30205,0,174,39922.4572569444,2009-04-19,10:58:27
39.960972,116.302053,0,173,39922.4573148148,2009-04-19,10:58:32
39.960972,116.302053,0,173,39922.457349537,2009-04-19,10:58:35
39.960969,116.302058,0,172,39922.4573726852,2009-04-19,10:58:37
39.960988,116.302071,0,172,39922.4574305556,2009-04-19,10:58:42
39.961012,116.30209,0,173,39922.4574884259,2009-04-19,10:58:47
39.961034,116.302123,0,174,39922.4575462963,2009-04-19,10:58:52
39.96101,116.302293,0,173,39922.4576041667,2009-04-19,10:58:57
39.961043,116.302624,0,172,39922.457662037,2009-04-19,10:59:02
39.96106,116.303053,0,174,39922.4577199074,2009-04-19,10:59:07
39.961332,116.3037,0,174,39922.4577777778,2009-04-19,10:59:12
39.961625,116.304338,0,167,39922.4578356481,2009-04-19,10:59:17
39.961825,116.304936,0,184,39922.4578935185,2009-04-19,10:59:22
39.961946,116.305392,0,182,39922.4579513889,2009-04-19,10:59:27
39.962172,116.305971,0,176,39922.4580092593,2009-04-19,10:59:32
39.96232,116.306543,0,170,39922.4580671296,2009-04-19,10:59:37
39.962407,116.306931,0,169,39922.458125,2009-04-19,10:59:42
39.9624,116.30698,0,166,39922.4581828704,2009-04-19,10:59:47
39.962397,116.306969,0,166,39922.4582407407,2009-04-19,10:59:52
39.962396,116.306963,0,165,39922.4582986111,2009-04-19,10:59:57
39.962395,116.306956,0,165,39922.4583564815,2009-04-19,11:00:02
39.962395,116.306956,0,165,39922.4583912037,2009-04-19,11:00:05
39.962397,116.30696,0,165,39922.4584143519,2009-04-19,11:00:07
39.962404,116.306982,0,165,39922.4584722222,2009-04-19,11:00:12
39.962408,116.306994,0,165,39922.4585300926,2009-04-19,11:00:17
39.962445,116.307049,0,166,39922.458587963,2009-04-19,11:00:22
39.962585,116.307216,0,167,39922.4586458333,2009-04-19,11:00:27
39.962718,116.307468,0,165,39922.4587037037,2009-04-19,11:00:32
39.962844,116.307869,0,162,39922.4587615741,2009-04-19,11:00:37
39.96301,116.308355,0,161,39922.4588194444,2009-04-19,11:00:42
39.963216,116.308872,0,157,39922.4588773148,2009-04-19,11:00:47
39.963415,116.30946,0,154,39922.4589351852,2009-04-19,11:00:52
39.963654,116.310059,0,148,39922.4589930556,2009-04-19,11:00:57
39.963879,116.310684,0,145,39922.4590509259,2009-04-19,11:01:02
39.964136,116.311317,0,141,39922.4591087963,2009-04-19,11:01:07
39.96438,116.311978,0,137,39922.4591666667,2009-04-19,11:01:12
39.964588,116.312648,0,135,39922.459224537,2009-04-19,11:01:17
39.964794,116.313223,0,132,39922.4592824074,2009-04-19,11:01:22
39.964941,116.313725,0,130,39922.4593402778,2009-04-19,11:01:27
39.96504,116.31402,0,131,39922.4593981481,2009-04-19,11:01:32
39.965113,116.314297,0,137,39922.4594560185,2009-04-19,11:01:37
39.965203,116.314665,0,142,39922.4595138889,2009-04-19,11:01:42
39.965285,116.314912,0,148,39922.4595717593,2009-04-19,11:01:47
39.965285,116.31511,0,153,39922.4596296296,2009-04-19,11:01:52
39.965023,116.315207,0,158,39922.4596875,2009-04-19,11:01:57
39.964637,116.315347,0,159,39922.4597453704,2009-04-19,11:02:02
39.964302,116.315478,0,160,39922.4598032407,2009-04-19,11:02:07
39.964205,116.315504,0,169,39922.4598611111,2009-04-19,11:02:12
39.964212,116.315526,0,169,39922.4599189815,2009-04-19,11:02:17
39.964206,116.315539,0,170,39922.4599768519,2009-04-19,11:02:22
39.964025,116.315577,0,169,39922.4600347222,2009-04-19,11:02:27
39.96365,116.315684,0,171,39922.4600925926,2009-04-19,11:02:32
39.963161,116.31588,0,156,39922.460150463,2009-04-19,11:02:37
39.962661,116.316015,0,149,39922.4602083333,2009-04-19,11:02:42
39.962151,116.316108,0,149,39922.4602662037,2009-04-19,11:02:47
39.961599,116.31621,0,147,39922.4603240741,2009-04-19,11:02:52
39.961005,116.316293,0,146,39922.4603819444,2009-04-19,11:02:57
39.96045,116.316379,0,153,39922.4604398148,2009-04-19,11:03:02
39.959977,116.316444,0,154,39922.4604976852,2009-04-19,11:03:07
39.959678,116.316471,0,153,39922.4605555556,2009-04-19,11:03:12
39.959614,116.316463,0,170,39922.4606134259,2009-04-19,11:03:17
39.959598,116.316451,0,168,39922.4606712963,2009-04-19,11:03:22
39.959512,116.316484,0,171,39922.4607291667,2009-04-19,11:03:27
39.95949,116.316471,0,174,39922.460787037,2009-04-19,11:03:32
39.95949,116.316471,0,174,39922.4608217593,2009-04-19,11:03:35
39.959485,116.316466,0,174,39922.4608449074,2009-04-19,11:03:37
39.95938,116.316435,0,175,39922.4609027778,2009-04-19,11:03:42
39.959193,116.316468,0,176,39922.4609606481,2009-04-19,11:03:47
39.95885,116.316486,0,180,39922.4610185185,2009-04-19,11:03:52
39.958441,116.316559,0,186,39922.4610763889,2009-04-19,11:03:57
39.957961,116.316711,0,191,39922.4611342593,2009-04-19,11:04:02
39.95742,116.316801,0,200,39922.4611921296,2009-04-19,11:04:07
39.956924,116.316925,0,205,39922.46125,2009-04-19,11:04:12
39.956389,116.316993,0,199,39922.4613078704,2009-04-19,11:04:17
39.95592,116.317051,0,189,39922.4613657407,2009-04-19,11:04:22
39.955456,116.317106,0,182,39922.4614236111,2009-04-19,11:04:27
39.954933,116.317146,0,179,39922.4614814815,2009-04-19,11:04:32
39.954431,116.317211,0,174,39922.4615393518,2009-04-19,11:04:37
39.954004,116.317259,0,172,39922.4615972222,2009-04-19,11:04:42
39.953612,116.317303,0,174,39922.4616550926,2009-04-19,11:04:47
39.953212,116.317352,0,172,39922.461712963,2009-04-19,11:04:52
39.952838,116.317395,0,164,39922.4617708333,2009-04-19,11:04:57
39.952564,116.317434,0,160,39922.4618287037,2009-04-19,11:05:02
39.952409,116.317457,0,159,39922.4618865741,2009-04-19,11:05:07
39.952302,116.317436,0,162,39922.4619444444,2009-04-19,11:05:12
39.952242,116.317422,0,167,39922.4620023148,2009-04-19,11:05:17
39.952115,116.317428,0,184,39922.4620601852,2009-04-19,11:05:22
39.95201,116.31747,0,182,39922.4621180556,2009-04-19,11:05:27
39.952013,116.317502,0,181,39922.4621759259,2009-04-19,11:05:32
39.952013,116.317499,0,181,39922.4622337963,2009-04-19,11:05:37
39.952013,116.317499,0,181,39922.4622685185,2009-04-19,11:05:40
39.952012,116.317497,0,181,39922.4622916667,2009-04-19,11:05:42
39.952019,116.317406,0,184,39922.462349537,2009-04-19,11:05:47
39.951993,116.317417,0,179,39922.4624074074,2009-04-19,11:05:52
39.951915,116.317417,0,176,39922.4624652778,2009-04-19,11:05:57
39.951859,116.317422,0,177,39922.4625231481,2009-04-19,11:06:02
39.951792,116.317416,0,166,39922.4625810185,2009-04-19,11:06:07
39.951752,116.3174,0,160,39922.4626388889,2009-04-19,11:06:12
39.951697,116.317417,0,158,39922.4626967593,2009-04-19,11:06:17
39.95164,116.317398,0,159,39922.4627546296,2009-04-19,11:06:22
39.95155,116.31737,0,164,39922.4628125,2009-04-19,11:06:27
39.951499,116.317408,0,163,39922.4628703704,2009-04-19,11:06:32
39.951459,116.317396,0,170,39922.4629282407,2009-04-19,11:06:37
39.951423,116.317421,0,169,39922.4629861111,2009-04-19,11:06:42
39.951365,116.317458,0,169,39922.4630439815,2009-04-19,11:06:47
39.951305,116.317492,0,175,39922.4631018518,2009-04-19,11:06:52
39.951249,116.317505,0,170,39922.4631597222,2009-04-19,11:06:57
39.951203,116.317502,0,169,39922.4632175926,2009-04-19,11:07:02
39.951148,116.317503,0,167,39922.463275463,2009-04-19,11:07:07
39.95109,116.317493,0,165,39922.4633333333,2009-04-19,11:07:12
39.951029,116.317491,0,164,39922.4633912037,2009-04-19,11:07:17
39.95095,116.3175,0,164,39922.4634490741,2009-04-19,11:07:22
39.950879,116.317514,0,164,39922.4635069444,2009-04-19,11:07:27
39.950822,116.317491,0,166,39922.4635648148,2009-04-19,11:07:32
39.95073,116.317503,0,176,39922.4636226852,2009-04-19,11:07:37
39.950677,116.317514,0,182,39922.4636805556,2009-04-19,11:07:42
39.950601,116.317571,0,185,39922.4637384259,2009-04-19,11:07:47
39.950578,116.317576,0,184,39922.4637962963,2009-04-19,11:07:52
39.950518,116.317583,0,187,39922.4638541667,2009-04-19,11:07:57
39.950459,116.317591,0,194,39922.463912037,2009-04-19,11:08:02
39.950406,116.317609,0,203,39922.4639699074,2009-04-19,11:08:07
39.950363,116.317599,0,211,39922.4640277778,2009-04-19,11:08:12
39.950319,116.317589,0,218,39922.4640856481,2009-04-19,11:08:17
39.950261,116.317603,0,228,39922.4641435185,2009-04-19,11:08:22
39.950178,116.317639,0,232,39922.4642013889,2009-04-19,11:08:27
39.950117,116.317651,0,242,39922.4642592593,2009-04-19,11:08:32
39.950052,116.317658,0,246,39922.4643171296,2009-04-19,11:08:37
39.949992,116.31767,0,251,39922.464375,2009-04-19,11:08:42
39.949939,116.317676,0,257,39922.4644328704,2009-04-19,11:08:47
39.949886,116.317684,0,255,39922.4644907407,2009-04-19,11:08:52
39.949837,116.317687,0,256,39922.4645486111,2009-04-19,11:08:57
39.949781,116.317685,0,252,39922.4646064815,2009-04-19,11:09:02
39.949715,116.3177,0,247,39922.4646643519,2009-04-19,11:09:07
39.949651,116.317716,0,245,39922.4647222222,2009-04-19,11:09:12
39.949588,116.317725,0,246,39922.4647800926,2009-04-19,11:09:17
39.949511,116.317737,0,237,39922.464837963,2009-04-19,11:09:22
39.949427,116.317753,0,221,39922.4648958333,2009-04-19,11:09:27
39.94936,116.317778,0,217,39922.4649537037,2009-04-19,11:09:32
39.949303,116.317779,0,216,39922.4650115741,2009-04-19,11:09:37
39.949254,116.317801,0,214,39922.4650694444,2009-04-19,11:09:42
39.949197,116.317809,0,216,39922.4651273148,2009-04-19,11:09:47
39.949151,116.317798,0,217,39922.4651851852,2009-04-19,11:09:52
39.949084,116.317809,0,214,39922.4652430556,2009-04-19,11:09:57
39.949005,116.317827,0,211,39922.4653009259,2009-04-19,11:10:02
39.948946,116.317835,0,213,39922.4653587963,2009-04-19,11:10:07
39.948891,116.317839,0,211,39922.4654166667,2009-04-19,11:10:12
39.948835,116.317845,0,208,39922.465474537,2009-04-19,11:10:17
39.948766,116.317862,0,213,39922.4655324074,2009-04-19,11:10:22
39.948693,116.317863,0,220,39922.4655902778,2009-04-19,11:10:27
39.948653,116.317872,0,223,39922.4656481481,2009-04-19,11:10:32
39.94859,116.317874,0,223,39922.4657060185,2009-04-19,11:10:37
39.94852,116.317894,0,225,39922.4657638889,2009-04-19,11:10:42
39.948468,116.317906,0,228,39922.4658217593,2009-04-19,11:10:47
39.94841,116.317906,0,229,39922.4658796296,2009-04-19,11:10:52
39.948349,116.317894,0,221,39922.4659375,2009-04-19,11:10:57
39.948306,116.317881,0,219,39922.4659953704,2009-04-19,11:11:02
39.948244,116.317894,0,223,39922.4660532407,2009-04-19,11:11:07
39.948163,116.317899,0,218,39922.4661111111,2009-04-19,11:11:12
39.9481,116.317913,0,216,39922.4661689815,2009-04-19,11:11:17
39.948061,116.317917,0,218,39922.4662268519,2009-04-19,11:11:22
39.948001,116.317934,0,215,39922.4662847222,2009-04-19,11:11:27
39.94793,116.317936,0,217,39922.4663425926,2009-04-19,11:11:32
39.947862,116.317969,0,217,39922.466400463,2009-04-19,11:11:37
39.947811,116.31797,0,220,39922.4664583333,2009-04-19,11:11:42
39.947725,116.318018,0,222,39922.4665162037,2009-04-19,11:11:47
39.947672,116.31803,0,221,39922.4665740741,2009-04-19,11:11:52
39.947608,116.31803,0,219,39922.4666319444,2009-04-19,11:11:57
39.947525,116.318034,0,220,39922.4666898148,2009-04-19,11:12:02
39.947498,116.31802,0,224,39922.4667476852,2009-04-19,11:12:07
39.947433,116.318017,0,218,39922.4668055556,2009-04-19,11:12:12
39.947374,116.318025,0,212,39922.4668634259,2009-04-19,11:12:17
39.947311,116.318041,0,212,39922.4669212963,2009-04-19,11:12:22
39.94718,116.31812,0,218,39922.4669791667,2009-04-19,11:12:27
39.947148,116.318108,0,216,39922.467037037,2009-04-19,11:12:32
39.947099,116.318104,0,217,39922.4670949074,2009-04-19,11:12:37
39.947002,116.318113,0,226,39922.4671527778,2009-04-19,11:12:42
39.946958,116.31812,0,234,39922.4672106481,2009-04-19,11:12:47
39.9469,116.3181,0,239,39922.4672685185,2009-04-19,11:12:52
39.946848,116.318091,0,247,39922.4673263889,2009-04-19,11:12:57
39.946791,116.318113,0,260,39922.4673842593,2009-04-19,11:13:02
39.946725,116.318138,0,274,39922.4674421296,2009-04-19,11:13:07
39.946676,116.31815,0,268,39922.4675,2009-04-19,11:13:12
39.946654,116.31813,0,262,39922.4675578704,2009-04-19,11:13:17
39.946629,116.318127,0,259,39922.4676157407,2009-04-19,11:13:22
39.946617,116.318147,0,252,39922.4676736111,2009-04-19,11:13:27
39.946621,116.318174,0,243,39922.4677314815,2009-04-19,11:13:32
39.946635,116.318232,0,237,39922.4677893519,2009-04-19,11:13:37
39.946646,116.318304,0,233,39922.4678472222,2009-04-19,11:13:42
39.946642,116.318378,0,230,39922.4679050926,2009-04-19,11:13:47
39.946647,116.318458,0,222,39922.467962963,2009-04-19,11:13:52
39.94665,116.318532,0,210,39922.4680208333,2009-04-19,11:13:57
39.946677,116.3186,0,193,39922.4680787037,2009-04-19,11:14:02
39.946746,116.318627,0,189,39922.4681365741,2009-04-19,11:14:07
39.946772,116.318614,0,186,39922.4681944444,2009-04-19,11:14:12
39.946796,116.318612,0,182,39922.4682523148,2009-04-19,11:14:17
39.946844,116.318591,0,183,39922.4683101852,2009-04-19,11:14:22
39.946912,116.318588,0,185,39922.4683680556,2009-04-19,11:14:27
39.946991,116.318635,0,184,39922.4684259259,2009-04-19,11:14:32
39.947029,116.318708,0,184,39922.4684837963,2009-04-19,11:14:37
39.947082,116.318729,0,185,39922.4685416667,2009-04-19,11:14:42
39.947146,116.318728,0,183,39922.468599537,2009-04-19,11:14:47
39.947202,116.318731,0,181,39922.4686574074,2009-04-19,11:14:52
39.94725,116.318733,0,180,39922.4687152778,2009-04-19,11:14:57
39.947235,116.318724,0,179,39922.4687731481,2009-04-19,11:15:02
39.947275,116.318718,0,179,39922.4688310185,2009-04-19,11:15:07
39.947329,116.318723,0,178,39922.4688888889,2009-04-19,11:15:12
39.947361,116.318727,0,177,39922.4689467593,2009-04-19,11:15:17
39.947446,116.318719,0,174,39922.4690046296,2009-04-19,11:15:22
39.947493,116.318674,0,171,39922.4690625,2009-04-19,11:15:27
39.94756,116.318634,0,169,39922.4691203704,2009-04-19,11:15:32
39.947559,116.31866,0,169,39922.4691782407,2009-04-19,11:15:37
39.947609,116.318576,0,168,39922.4692361111,2009-04-19,11:15:42
39.947687,116.31858,0,163,39922.4692939815,2009-04-19,11:15:47
39.947763,116.318528,0,159,39922.4693518518,2009-04-19,11:15:52
39.947826,116.318545,0,154,39922.4694097222,2009-04-19,11:15:57
39.947882,116.318521,0,148,39922.4694675926,2009-04-19,11:16:02
39.947949,116.318545,0,133,39922.469525463,2009-04-19,11:16:07
39.948013,116.31853,0,125,39922.4695833333,2009-04-19,11:16:12
39.948071,116.318447,0,163,39922.4696412037,2009-04-19,11:16:17
39.948135,116.318434,0,165,39922.4696990741,2009-04-19,11:16:22
39.948221,116.318407,0,176,39922.4697569444,2009-04-19,11:16:27
39.948279,116.318399,0,180,39922.4698148148,2009-04-19,11:16:32
39.948338,116.318413,0,179,39922.4698726852,2009-04-19,11:16:37
39.948408,116.318404,0,173,39922.4699305556,2009-04-19,11:16:42
39.948468,116.318392,0,172,39922.4699884259,2009-04-19,11:16:47
39.948531,116.318391,0,175,39922.4700462963,2009-04-19,11:16:52
39.948583,116.318367,0,183,39922.4701041667,2009-04-19,11:16:57
39.94867,116.318353,0,184,39922.470162037,2009-04-19,11:17:02
39.948715,116.318356,0,185,39922.4702199074,2009-04-19,11:17:07
39.948773,116.318327,0,190,39922.4702777778,2009-04-19,11:17:12
39.948851,116.318317,0,189,39922.4703356481,2009-04-19,11:17:17
39.948886,116.318303,0,189,39922.4703935185,2009-04-19,11:17:22
39.948932,116.318297,0,193,39922.4704513889,2009-04-19,11:17:27
39.949,116.318301,0,189,39922.4705092593,2009-04-19,11:17:32
39.949071,116.318293,0,191,39922.4705671296,2009-04-19,11:17:37
39.949144,116.318272,0,194,39922.470625,2009-04-19,11:17:42
39.949207,116.318263,0,193,39922.4706828704,2009-04-19,11:17:47
39.949284,116.318252,0,193,39922.4707407407,2009-04-19,11:17:52
39.94933,116.318277,0,187,39922.4707986111,2009-04-19,11:17:57
39.949401,116.318249,0,188,39922.4708564815,2009-04-19,11:18:02
39.949414,116.31826,0,154,39922.4709143518,2009-04-19,11:18:07
39.949472,116.318259,0,152,39922.4709722222,2009-04-19,11:18:12
39.949536,116.318254,0,149,39922.4710300926,2009-04-19,11:18:17
39.949602,116.318247,0,145,39922.471087963,2009-04-19,11:18:22
39.949648,116.318238,0,146,39922.4711458333,2009-04-19,11:18:27
39.949694,116.318251,0,151,39922.4712037037,2009-04-19,11:18:32
39.949768,116.318248,0,151,39922.4712615741,2009-04-19,11:18:37
39.949816,116.318246,0,155,39922.4713194444,2009-04-19,11:18:42
39.949861,116.318248,0,160,39922.4713773148,2009-04-19,11:18:47
39.949933,116.318241,0,157,39922.4714351852,2009-04-19,11:18:52
39.949996,116.318229,0,156,39922.4714930556,2009-04-19,11:18:57
39.950053,116.31821,0,154,39922.4715509259,2009-04-19,11:19:02
39.95012,116.318219,0,142,39922.4716087963,2009-04-19,11:19:07
39.95019,116.318227,0,140,39922.4716666667,2009-04-19,11:19:12
39.950245,116.318214,0,142,39922.471724537,2009-04-19,11:19:17
39.95029,116.31816,0,149,39922.4717824074,2009-04-19,11:19:22
39.950335,116.318147,0,153,39922.4718402778,2009-04-19,11:19:27
39.950404,116.318139,0,158,39922.4718981481,2009-04-19,11:19:32
39.950459,116.318124,0,161,39922.4719560185,2009-04-19,11:19:37
39.950524,116.318114,0,163,39922.4720138889,2009-04-19,11:19:42
39.9506,116.318112,0,158,39922.4720717593,2009-04-19,11:19:47
39.950659,116.318102,0,153,39922.4721296296,2009-04-19,11:19:52
39.950737,116.318113,0,152,39922.4721875,2009-04-19,11:19:57
39.950789,116.318115,0,154,39922.4722453704,2009-04-19,11:20:02
39.950849,116.318118,0,150,39922.4723032407,2009-04-19,11:20:07
39.95092,116.318115,0,147,39922.4723611111,2009-04-19,11:20:12
39.950996,116.318113,0,142,39922.4724189815,2009-04-19,11:20:17
39.951052,116.318117,0,140,39922.4724768519,2009-04-19,11:20:22
39.951102,116.318117,0,140,39922.4725347222,2009-04-19,11:20:27
39.95114,116.318099,0,148,39922.4725925926,2009-04-19,11:20:32
39.951197,116.318093,0,158,39922.472650463,2009-04-19,11:20:37
39.951258,116.318078,0,172,39922.4727083333,2009-04-19,11:20:42
39.95133,116.318076,0,169,39922.4727662037,2009-04-19,11:20:47
39.951397,116.318079,0,169,39922.4728240741,2009-04-19,11:20:52
39.951449,116.318081,0,170,39922.4728819444,2009-04-19,11:20:57
39.951516,116.318079,0,164,39922.4729398148,2009-04-19,11:21:02
39.951591,116.318062,0,159,39922.4729976852,2009-04-19,11:21:07
39.951647,116.318039,0,152,39922.4730555556,2009-04-19,11:21:12
39.951698,116.318018,0,135,39922.4731134259,2009-04-19,11:21:17
39.951758,116.318006,0,142,39922.4731712963,2009-04-19,11:21:22
39.951812,116.318028,0,147,39922.4732291667,2009-04-19,11:21:27
39.951893,116.318047,0,143,39922.473287037,2009-04-19,11:21:32
39.951988,116.318044,0,136,39922.4733449074,2009-04-19,11:21:37
39.952063,116.318044,0,133,39922.4734027778,2009-04-19,11:21:42
39.952114,116.318061,0,138,39922.4734606481,2009-04-19,11:21:47
39.952171,116.318107,0,138,39922.4735185185,2009-04-19,11:21:52
39.952228,116.318149,0,136,39922.4735763889,2009-04-19,11:21:57
39.95227,116.318179,0,138,39922.4736342593,2009-04-19,11:22:02
39.952287,116.318244,0,140,39922.4736921296,2009-04-19,11:22:07
39.952283,116.318259,0,138,39922.47375,2009-04-19,11:22:12
39.952258,116.31823,0,138,39922.4738078704,2009-04-19,11:22:17
39.95227,116.318237,0,138,39922.4738657407,2009-04-19,11:22:22
39.952272,116.31823,0,138,39922.4739236111,2009-04-19,11:22:27
39.952272,116.31823,0,138,39922.4739583333,2009-04-19,11:22:30
39.952271,116.318232,0,138,39922.4739814815,2009-04-19,11:22:32
39.95231,116.318224,0,138,39922.4740393519,2009-04-19,11:22:37
39.952411,116.318212,0,140,39922.4740972222,2009-04-19,11:22:42
39.952445,116.318205,0,141,39922.4741550926,2009-04-19,11:22:47
39.952436,116.31823,0,143,39922.474212963,2009-04-19,11:22:52
39.95245,116.318218,0,144,39922.4742708333,2009-04-19,11:22:57
39.95245,116.318218,0,144,39922.4743055556,2009-04-19,11:23:00
39.95245,116.318223,0,145,39922.4743287037,2009-04-19,11:23:02
39.952464,116.31821,0,146,39922.4743865741,2009-04-19,11:23:07
39.952468,116.318209,0,147,39922.4744444444,2009-04-19,11:23:12
39.952469,116.318208,0,148,39922.4745023148,2009-04-19,11:23:17
39.952466,116.318209,0,149,39922.4745601852,2009-04-19,11:23:22
39.952466,116.318209,0,149,39922.4745949074,2009-04-19,11:23:25
39.952474,116.318206,0,149,39922.4746180556,2009-04-19,11:23:27
39.95252,116.318161,0,151,39922.4746759259,2009-04-19,11:23:32
39.952555,116.318106,0,153,39922.4747337963,2009-04-19,11:23:37
39.952531,116.318069,0,159,39922.4747916667,2009-04-19,11:23:42
39.952519,116.318057,0,160,39922.474849537,2009-04-19,11:23:47
39.95251,116.318058,0,160,39922.4749074074,2009-04-19,11:23:52
39.9525,116.318058,0,160,39922.4749652778,2009-04-19,11:23:57
39.9525,116.318058,0,160,39922.475,2009-04-19,11:24:00
39.952504,116.318055,0,160,39922.4750231481,2009-04-19,11:24:02
39.95253,116.317993,0,162,39922.4750810185,2009-04-19,11:24:07
39.952526,116.317962,0,163,39922.4751388889,2009-04-19,11:24:12
39.952579,116.317799,0,170,39922.4751967593,2009-04-19,11:24:17
39.952578,116.317754,0,171,39922.4752546296,2009-04-19,11:24:22
39.951947,116.317081,0,111,39922.4753125,2009-04-19,11:24:27
39.951988,116.31703,0,118,39922.4753703704,2009-04-19,11:24:32
39.951907,116.316985,0,93,39922.4754282407,2009-04-19,11:24:37
39.951848,116.317039,0,99,39922.4754861111,2009-04-19,11:24:42
39.951776,116.317232,0,95,39922.4755439815,2009-04-19,11:24:47
39.951721,116.317324,0,112,39922.4756018519,2009-04-19,11:24:52
39.9517,116.317516,0,118,39922.4756597222,2009-04-19,11:24:57
39.951667,116.31765,0,129,39922.4757175926,2009-04-19,11:25:02
39.951646,116.317776,0,142,39922.475775463,2009-04-19,11:25:07
39.951629,116.317742,0,147,39922.4758333333,2009-04-19,11:25:12
39.951629,116.317742,0,147,39922.4758680556,2009-04-19,11:25:15
39.951633,116.317738,0,152,39922.4758912037,2009-04-19,11:25:17
39.951597,116.317748,0,166,39922.4759490741,2009-04-19,11:25:22
39.951559,116.317755,0,170,39922.4760069444,2009-04-19,11:25:27
39.95153,116.317772,0,159,39922.4760648148,2009-04-19,11:25:32
39.951512,116.317875,0,184,39922.4761226852,2009-04-19,11:25:37
39.951498,116.317874,0,187,39922.4761805556,2009-04-19,11:25:42
39.951457,116.31784,0,202,39922.4762384259,2009-04-19,11:25:47
39.951281,116.317982,0,248,39922.4762962963,2009-04-19,11:25:52
39.951288,116.318011,0,277,39922.4763541667,2009-04-19,11:25:57
39.951298,116.31786,0,290,39922.476412037,2009-04-19,11:26:02
39.951289,116.317709,0,292,39922.4764699074,2009-04-19,11:26:07
39.951163,116.317607,0,307,39922.4765277778,2009-04-19,11:26:12
39.951125,116.317548,0,320,39922.4765856481,2009-04-19,11:26:17
39.951092,116.317536,0,331,39922.4766435185,2009-04-19,11:26:22
39.951048,116.317538,0,348,39922.4767013889,2009-04-19,11:26:27
39.951007,116.317549,0,348,39922.4767592593,2009-04-19,11:26:32
39.950986,116.317608,0,350,39922.4768171296,2009-04-19,11:26:37
39.950943,116.317612,0,345,39922.476875,2009-04-19,11:26:42
39.950903,116.317625,0,339,39922.4769328704,2009-04-19,11:26:47
39.950865,116.317633,0,330,39922.4769907407,2009-04-19,11:26:52
39.950827,116.317639,0,321,39922.4770486111,2009-04-19,11:26:57
39.950792,116.317654,0,310,39922.4771064815,2009-04-19,11:27:02
39.950737,116.317668,0,302,39922.4771643518,2009-04-19,11:27:07
39.950662,116.317671,0,296,39922.4772222222,2009-04-19,11:27:12
39.950613,116.317605,0,294,39922.4772800926,2009-04-19,11:27:17
39.950638,116.317541,0,284,39922.477337963,2009-04-19,11:27:22
39.950691,116.31744,0,277,39922.4773958333,2009-04-19,11:27:27
39.950717,116.317336,0,268,39922.4774537037,2009-04-19,11:27:32
39.950757,116.31727,0,253,39922.4775115741,2009-04-19,11:27:37
39.950795,116.317172,0,229,39922.4775694444,2009-04-19,11:27:42
39.950811,116.317092,0,217,39922.4776273148,2009-04-19,11:27:47
39.950814,116.317019,0,217,39922.4776851852,2009-04-19,11:27:52
39.950853,116.316935,0,214,39922.4777430556,2009-04-19,11:27:57
39.950875,116.316868,0,213,39922.4778009259,2009-04-19,11:28:02
39.950876,116.316801,0,207,39922.4778587963,2009-04-19,11:28:07
39.950881,116.316718,0,200,39922.4779166667,2009-04-19,11:28:12
39.950889,116.316633,0,197,39922.477974537,2009-04-19,11:28:17
39.950887,116.316545,0,198,39922.4780324074,2009-04-19,11:28:22
39.950865,116.316461,0,196,39922.4780902778,2009-04-19,11:28:27
39.950868,116.316396,0,189,39922.4781481481,2009-04-19,11:28:32
39.950873,116.316305,0,175,39922.4782060185,2009-04-19,11:28:37
39.950853,116.316223,0,169,39922.4782638889,2009-04-19,11:28:42
39.95084,116.316139,0,173,39922.4783217593,2009-04-19,11:28:47
39.950836,116.31607,0,173,39922.4783796296,2009-04-19,11:28:52
39.95083,116.315999,0,172,39922.4784375,2009-04-19,11:28:57
39.950834,116.315905,0,168,39922.4784953704,2009-04-19,11:29:02
39.950826,116.315829,0,167,39922.4785532407,2009-04-19,11:29:07
39.9508,116.31575,0,165,39922.4786111111,2009-04-19,11:29:12
39.950776,116.315698,0,164,39922.4786689815,2009-04-19,11:29:17
39.950707,116.315715,0,158,39922.4787268518,2009-04-19,11:29:22
39.950656,116.3157,0,156,39922.4787847222,2009-04-19,11:29:27
39.950601,116.315667,0,153,39922.4788425926,2009-04-19,11:29:32
39.950528,116.315643,0,146,39922.478900463,2009-04-19,11:29:37
39.950514,116.315552,0,149,39922.4789583333,2009-04-19,11:29:42
39.950484,116.315476,0,157,39922.4790162037,2009-04-19,11:29:47
39.950469,116.315408,0,159,39922.4790740741,2009-04-19,11:29:52
39.950426,116.315356,0,163,39922.4791319444,2009-04-19,11:29:57
39.950399,116.3153,0,167,39922.4791898148,2009-04-19,11:30:02
39.950389,116.315246,0,170,39922.4792476852,2009-04-19,11:30:07
39.950358,116.315177,0,175,39922.4793055556,2009-04-19,11:30:12
39.950378,116.315093,0,180,39922.4793634259,2009-04-19,11:30:17
39.950368,116.315014,0,187,39922.4794212963,2009-04-19,11:30:22
39.950373,116.314925,0,196,39922.4794791667,2009-04-19,11:30:27
39.950402,116.314829,0,205,39922.479537037,2009-04-19,11:30:32
39.950427,116.314712,0,212,39922.4795949074,2009-04-19,11:30:37
39.95033,116.31468,0,208,39922.4796527778,2009-04-19,11:30:42
39.950298,116.314659,0,204,39922.4797106481,2009-04-19,11:30:47
39.950248,116.314641,0,197,39922.4797685185,2009-04-19,11:30:52
39.950222,116.314635,0,191,39922.4798263889,2009-04-19,11:30:57
39.950223,116.314629,0,191,39922.4798842593,2009-04-19,11:31:02
39.950224,116.314628,0,191,39922.4799421296,2009-04-19,11:31:07
39.950226,116.314625,0,190,39922.48,2009-04-19,11:31:12
39.95023,116.314623,0,190,39922.4800578704,2009-04-19,11:31:17
39.950225,116.314621,0,191,39922.4801157407,2009-04-19,11:31:22
39.950217,116.31462,0,191,39922.4801736111,2009-04-19,11:31:27
39.950217,116.31462,0,191,39922.4802083333,2009-04-19,11:31:30
39.95021,116.314618,0,192,39922.4802314815,2009-04-19,11:31:32
39.950126,116.314552,0,188,39922.4802893519,2009-04-19,11:31:37
39.950061,116.314432,0,185,39922.4803472222,2009-04-19,11:31:42
39.949998,116.314374,0,188,39922.4804050926,2009-04-19,11:31:47
39.949934,116.314299,0,190,39922.480462963,2009-04-19,11:31:52
39.949926,116.314314,0,196,39922.4805208333,2009-04-19,11:31:57
39.949932,116.314311,0,203,39922.4805787037,2009-04-19,11:32:02
39.949932,116.314311,0,203,39922.4806134259,2009-04-19,11:32:05
39.949928,116.314315,0,207,39922.4806365741,2009-04-19,11:32:07
39.9499,116.31423,0,211,39922.4806944444,2009-04-19,11:32:12
39.949876,116.314154,0,211,39922.4807523148,2009-04-19,11:32:17
39.94982,116.314075,0,213,39922.4808101852,2009-04-19,11:32:22
39.949793,116.314036,0,218,39922.4808680556,2009-04-19,11:32:27
39.949806,116.314004,0,217,39922.4809259259,2009-04-19,11:32:32
39.949816,116.313952,0,215,39922.4809837963,2009-04-19,11:32:37
39.949844,116.313887,0,213,39922.4810416667,2009-04-19,11:32:42
39.949868,116.313799,0,210,39922.481099537,2009-04-19,11:32:47
39.949874,116.313734,0,206,39922.4811574074,2009-04-19,11:32:52
39.949873,116.313682,0,203,39922.4812152778,2009-04-19,11:32:57
39.949888,116.313601,0,200,39922.4812731481,2009-04-19,11:33:02
39.949883,116.31352,0,196,39922.4813310185,2009-04-19,11:33:07
39.949886,116.313418,0,192,39922.4813888889,2009-04-19,11:33:12
39.949897,116.313347,0,188,39922.4814467593,2009-04-19,11:33:17
39.949859,116.313279,0,184,39922.4815046296,2009-04-19,11:33:22
39.949837,116.31322,0,181,39922.4815625,2009-04-19,11:33:27
39.94981,116.313186,0,177,39922.4816203704,2009-04-19,11:33:32
39.949794,116.313154,0,173,39922.4816782407,2009-04-19,11:33:37
39.949773,116.313098,0,170,39922.4817361111,2009-04-19,11:33:42
39.949763,116.312993,0,166,39922.4817939815,2009-04-19,11:33:47
39.949851,116.312858,0,164,39922.4818518519,2009-04-19,11:33:52
39.949807,116.312763,0,161,39922.4819097222,2009-04-19,11:33:57
39.949795,116.312691,0,159,39922.4819675926,2009-04-19,11:34:02
39.949802,116.312618,0,156,39922.482025463,2009-04-19,11:34:07
39.949801,116.312566,0,153,39922.4820833333,2009-04-19,11:34:12
39.949754,116.312512,0,154,39922.4821412037,2009-04-19,11:34:17
39.949757,116.312418,0,153,39922.4821990741,2009-04-19,11:34:22
39.949744,116.312394,0,159,39922.4822569444,2009-04-19,11:34:27
39.949727,116.312393,0,157,39922.4823148148,2009-04-19,11:34:32
39.949725,116.312393,0,156,39922.4823726852,2009-04-19,11:34:37
39.949725,116.312393,0,156,39922.4824074074,2009-04-19,11:34:40
39.949722,116.312393,0,156,39922.4824305556,2009-04-19,11:34:42
39.949721,116.312375,0,157,39922.4824884259,2009-04-19,11:34:47
39.949767,116.312343,0,167,39922.4825462963,2009-04-19,11:34:52
39.949788,116.312341,0,174,39922.4826041667,2009-04-19,11:34:57
39.9498,116.312336,0,177,39922.482662037,2009-04-19,11:35:02
39.949804,116.312335,0,178,39922.4827199074,2009-04-19,11:35:07
39.949802,116.312336,0,179,39922.4827777778,2009-04-19,11:35:12
39.949806,116.312332,0,180,39922.4828356481,2009-04-19,11:35:17
39.949813,116.31233,0,181,39922.4828935185,2009-04-19,11:35:22
39.949821,116.312333,0,182,39922.4829513889,2009-04-19,11:35:27
39.949826,116.312336,0,183,39922.4830092593,2009-04-19,11:35:32
39.94983,116.31234,0,184,39922.4830671296,2009-04-19,11:35:37
39.949832,116.312341,0,186,39922.483125,2009-04-19,11:35:42
39.949832,116.312341,0,186,39922.4831597222,2009-04-19,11:35:45
39.949837,116.312345,0,188,39922.4831828704,2009-04-19,11:35:47
39.949852,116.312369,0,192,39922.4832407407,2009-04-19,11:35:52
39.949887,116.312428,0,193,39922.4832986111,2009-04-19,11:35:57
39.94993,116.312502,0,200,39922.4833564815,2009-04-19,11:36:02
39.949921,116.312588,0,206,39922.4834143519,2009-04-19,11:36:07
39.949937,116.312619,0,210,39922.4834722222,2009-04-19,11:36:12
39.949961,116.312633,0,217,39922.4835300926,2009-04-19,11:36:17
39.949982,116.312629,0,219,39922.483587963,2009-04-19,11:36:22
39.949978,116.31263,0,220,39922.4836458333,2009-04-19,11:36:27
39.949986,116.312628,0,221,39922.4837037037,2009-04-19,11:36:32
39.94999,116.31263,0,223,39922.4837615741,2009-04-19,11:36:37
39.94999,116.31263,0,223,39922.4837962963,2009-04-19,11:36:40
39.949988,116.312623,0,224,39922.4838194444,2009-04-19,11:36:42
39.949996,116.312613,0,224,39922.4838773148,2009-04-19,11:36:47
39.950005,116.312596,0,224,39922.4839351852,2009-04-19,11:36:52
39.950011,116.312613,0,224,39922.4839930556,2009-04-19,11:36:57
39.949583,116.311917,0,432,39922.4848032407,2009-04-19,11:38:07
39.949748,116.312223,0,232,39922.4848611111,2009-04-19,11:38:12
39.949749,116.312311,0,225,39922.4849189815,2009-04-19,11:38:17
39.949787,116.312422,0,226,39922.4849768518,2009-04-19,11:38:22
39.949787,116.312422,0,226,39922.4850115741,2009-04-19,11:38:25
39.949791,116.312426,0,226,39922.4850347222,2009-04-19,11:38:27
39.949812,116.312511,0,226,39922.4850925926,2009-04-19,11:38:32
39.949839,116.312655,0,226,39922.485150463,2009-04-19,11:38:37
39.949857,116.312711,0,226,39922.4852083333,2009-04-19,11:38:42
39.95009,116.313588,0,226,39922.4853819444,2009-04-19,11:38:57
39.950043,116.31345,0,258,39922.4854398148,2009-04-19,11:39:02
39.950079,116.313449,0,243,39922.4854976852,2009-04-19,11:39:07
39.950082,116.313417,0,230,39922.4855555556,2009-04-19,11:39:12
39.950044,116.313404,0,229,39922.4856134259,2009-04-19,11:39:17
39.949994,116.313346,0,243,39922.4856712963,2009-04-19,11:39:22
39.949959,116.313271,0,252,39922.4857291667,2009-04-19,11:39:27
39.949907,116.313168,0,262,39922.485787037,2009-04-19,11:39:32
39.949896,116.313106,0,267,39922.4858449074,2009-04-19,11:39:37
39.949905,116.313071,0,265,39922.4859027778,2009-04-19,11:39:42
39.949899,116.312986,0,262,39922.4859606481,2009-04-19,11:39:47
39.949903,116.31291,0,265,39922.4860185185,2009-04-19,11:39:52
39.949888,116.312804,0,268,39922.4860763889,2009-04-19,11:39:57
39.949885,116.312745,0,269,39922.4861342593,2009-04-19,11:40:02
39.949881,116.312681,0,268,39922.4861921296,2009-04-19,11:40:07
39.949845,116.312556,0,269,39922.48625,2009-04-19,11:40:12
39.949816,116.312451,0,269,39922.4863078704,2009-04-19,11:40:17
39.949799,116.312408,0,268,39922.4863657407,2009-04-19,11:40:22
39.949835,116.31231,0,268,39922.4864236111,2009-04-19,11:40:27
39.949874,116.31221,0,268,39922.4864814815,2009-04-19,11:40:32
39.949889,116.312196,0,269,39922.4865393518,2009-04-19,11:40:37
39.949942,116.312152,0,269,39922.4865972222,2009-04-19,11:40:42
39.949981,116.31209,0,269,39922.4866550926,2009-04-19,11:40:47
39.949994,116.312113,0,269,39922.486712963,2009-04-19,11:40:52
39.949994,116.312113,0,269,39922.4867476852,2009-04-19,11:40:55
39.950002,116.312112,0,269,39922.4867708333,2009-04-19,11:40:57
39.950011,116.312147,0,267,39922.4868287037,2009-04-19,11:41:02
39.950025,116.312206,0,264,39922.4868865741,2009-04-19,11:41:07
39.950065,116.312246,0,261,39922.4869444444,2009-04-19,11:41:12
39.950124,116.312245,0,258,39922.4870023148,2009-04-19,11:41:17
39.950136,116.312259,0,256,39922.4870601852,2009-04-19,11:41:22
39.950051,116.312478,0,244,39922.4871180556,2009-04-19,11:41:27
39.949958,116.31261,0,236,39922.4871759259,2009-04-19,11:41:32
39.949936,116.312617,0,234,39922.4872337963,2009-04-19,11:41:37
39.949953,116.312679,0,232,39922.4872916667,2009-04-19,11:41:42
39.949944,116.312712,0,230,39922.487349537,2009-04-19,11:41:47
39.949954,116.312767,0,230,39922.4874074074,2009-04-19,11:41:52
39.949947,116.312818,0,229,39922.4874652778,2009-04-19,11:41:57
39.949967,116.312888,0,228,39922.4875231481,2009-04-19,11:42:02
39.949967,116.312961,0,226,39922.4875810185,2009-04-19,11:42:07
39.949961,116.313,0,224,39922.4876388889,2009-04-19,11:42:12
39.949945,116.313046,0,223,39922.4876967593,2009-04-19,11:42:17
39.94991,116.313089,0,223,39922.4877546296,2009-04-19,11:42:22
39.949904,116.313142,0,222,39922.4878125,2009-04-19,11:42:27
39.950019,116.313138,0,216,39922.4878703704,2009-04-19,11:42:32
39.950103,116.313173,0,218,39922.4879282407,2009-04-19,11:42:37
39.950235,116.313177,0,224,39922.4879861111,2009-04-19,11:42:42
39.950181,116.313263,0,221,39922.4880439815,2009-04-19,11:42:47
39.950158,116.313318,0,216,39922.4881018519,2009-04-19,11:42:52
39.950171,116.313305,0,209,39922.4881597222,2009-04-19,11:42:57
39.950199,116.313328,0,206,39922.4882175926,2009-04-19,11:43:02
39.950248,116.313357,0,205,39922.488275463,2009-04-19,11:43:07
39.950283,116.313407,0,205,39922.4883333333,2009-04-19,11:43:12
39.950341,116.313463,0,205,39922.4883912037,2009-04-19,11:43:17
39.950424,116.313522,0,203,39922.4884490741,2009-04-19,11:43:22
39.950465,116.313579,0,206,39922.4885069444,2009-04-19,11:43:27
39.950487,116.313644,0,213,39922.4885648148,2009-04-19,11:43:32
39.950525,116.313703,0,214,39922.4886226852,2009-04-19,11:43:37
39.950563,116.31376,0,217,39922.4886805556,2009-04-19,11:43:42
39.950578,116.313823,0,223,39922.4887384259,2009-04-19,11:43:47
39.950617,116.313868,0,230,39922.4887962963,2009-04-19,11:43:52
39.950633,116.313928,0,236,39922.4888541667,2009-04-19,11:43:57
39.950652,116.314006,0,243,39922.488912037,2009-04-19,11:44:02
39.950652,116.314059,0,251,39922.4889699074,2009-04-19,11:44:07
39.950665,116.314124,0,255,39922.4890277778,2009-04-19,11:44:12
39.950693,116.314165,0,259,39922.4890856481,2009-04-19,11:44:17
39.950693,116.314217,0,260,39922.4891435185,2009-04-19,11:44:22
39.9507,116.314251,0,264,39922.4892013889,2009-04-19,11:44:27
39.950719,116.314279,0,266,39922.4892592593,2009-04-19,11:44:32
39.950736,116.314276,0,268,39922.4893171296,2009-04-19,11:44:37
39.950737,116.314276,0,271,39922.489375,2009-04-19,11:44:42
39.950737,116.314276,0,271,39922.4894097222,2009-04-19,11:44:45
39.950743,116.314275,0,273,39922.4894328704,2009-04-19,11:44:47
39.950754,116.314275,0,273,39922.4894907407,2009-04-19,11:44:52
39.950785,116.314261,0,276,39922.4895486111,2009-04-19,11:44:57
39.950799,116.314273,0,277,39922.4896064815,2009-04-19,11:45:02
39.950872,116.314351,0,279,39922.4896643519,2009-04-19,11:45:07
39.950693,116.314583,0,275,39922.4919212963,2009-04-19,11:48:22
39.950592,116.314482,0,288,39922.4919791667,2009-04-19,11:48:27
39.950592,116.314482,0,288,39922.4920138889,2009-04-19,11:48:30
39.950588,116.314481,0,291,39922.492037037,2009-04-19,11:48:32
39.950597,116.314473,0,293,39922.4920949074,2009-04-19,11:48:37
39.95064,116.31443,0,297,39922.4921527778,2009-04-19,11:48:42
39.950675,116.314423,0,292,39922.4922106481,2009-04-19,11:48:47
39.95073,116.314446,0,280,39922.4922685185,2009-04-19,11:48:52
39.950739,116.314415,0,281,39922.4923263889,2009-04-19,11:48:57
39.950766,116.314386,0,283,39922.4923842593,2009-04-19,11:49:02
39.950821,116.314301,0,286,39922.4924421296,2009-04-19,11:49:07
39.950818,116.314299,0,291,39922.4925,2009-04-19,11:49:12
39.950818,116.314299,0,291,39922.4925347222,2009-04-19,11:49:15
39.950814,116.314291,0,294,39922.4925578704,2009-04-19,11:49:17
39.950802,116.314304,0,290,39922.4926157407,2009-04-19,11:49:22
39.950809,116.314302,0,291,39922.4926736111,2009-04-19,11:49:27
39.950809,116.314302,0,291,39922.4927083333,2009-04-19,11:49:30
39.950817,116.3143,0,291,39922.4927314815,2009-04-19,11:49:32
39.950826,116.314308,0,290,39922.4927893518,2009-04-19,11:49:37
39.95083,116.314312,0,289,39922.4928472222,2009-04-19,11:49:42
39.95083,116.314312,0,289,39922.4928819444,2009-04-19,11:49:45
39.950832,116.314307,0,288,39922.4929050926,2009-04-19,11:49:47
39.950848,116.314299,0,281,39922.492962963,2009-04-19,11:49:52
39.950877,116.314292,0,272,39922.4930208333,2009-04-19,11:49:57
39.950877,116.314292,0,272,39922.4930555556,2009-04-19,11:50:00
39.950874,116.314289,0,267,39922.4930787037,2009-04-19,11:50:02
39.950901,116.314284,0,263,39922.4931365741,2009-04-19,11:50:07
39.950948,116.314304,0,258,39922.4931944444,2009-04-19,11:50:12
39.950908,116.314316,0,259,39922.4932523148,2009-04-19,11:50:17
39.950884,116.314326,0,253,39922.4933101852,2009-04-19,11:50:22
39.950875,116.314322,0,251,39922.4933680556,2009-04-19,11:50:27
39.950871,116.314319,0,248,39922.4934259259,2009-04-19,11:50:32
39.950871,116.314314,0,246,39922.4934837963,2009-04-19,11:50:37
39.950869,116.314306,0,244,39922.4935416667,2009-04-19,11:50:42
39.950869,116.314306,0,244,39922.4935763889,2009-04-19,11:50:45
39.950865,116.314299,0,243,39922.493599537,2009-04-19,11:50:47
39.950859,116.314289,0,241,39922.4936574074,2009-04-19,11:50:52
39.950855,116.314289,0,240,39922.4937152778,2009-04-19,11:50:57
39.950855,116.314289,0,240,39922.49375,2009-04-19,11:51:00
39.950847,116.314295,0,239,39922.4937731481,2009-04-19,11:51:02
39.950838,116.3143,0,238,39922.4938310185,2009-04-19,11:51:07
39.950834,116.314316,0,239,39922.4938888889,2009-04-19,11:51:12
39.950829,116.314315,0,238,39922.4939467593,2009-04-19,11:51:17
39.950828,116.314315,0,237,39922.4940046296,2009-04-19,11:51:22
39.950828,116.314315,0,237,39922.4940393518,2009-04-19,11:51:25
39.950823,116.314318,0,236,39922.4940625,2009-04-19,11:51:27
39.950836,116.314312,0,235,39922.4941203704,2009-04-19,11:51:32
39.950836,116.314312,0,235,39922.4941550926,2009-04-19,11:51:35
39.950831,116.31431,0,234,39922.4941782407,2009-04-19,11:51:37
39.950595,116.314407,0,226,39922.4942361111,2009-04-19,11:51:42
39.950546,116.314414,0,223,39922.4942939815,2009-04-19,11:51:47
39.950483,116.314414,0,223,39922.4943518518,2009-04-19,11:51:52
39.950415,116.314435,0,221,39922.4944097222,2009-04-19,11:51:57
39.950402,116.314414,0,218,39922.4944675926,2009-04-19,11:52:02
39.950402,116.314414,0,218,39922.4945023148,2009-04-19,11:52:05
39.9504,116.314414,0,218,39922.494525463,2009-04-19,11:52:07
39.950375,116.314422,0,212,39922.4945833333,2009-04-19,11:52:12
39.950369,116.314432,0,207,39922.4946412037,2009-04-19,11:52:17
39.950353,116.314446,0,207,39922.4946990741,2009-04-19,11:52:22
39.950304,116.31446,0,204,39922.4947569444,2009-04-19,11:52:27
39.950271,116.314482,0,205,39922.4948148148,2009-04-19,11:52:32
39.950228,116.314513,0,205,39922.4948726852,2009-04-19,11:52:37
39.950201,116.314525,0,205,39922.4949305556,2009-04-19,11:52:42
39.950154,116.314569,0,209,39922.4949884259,2009-04-19,11:52:47
39.950116,116.314578,0,206,39922.4950462963,2009-04-19,11:52:52
39.950061,116.314583,0,209,39922.4951041667,2009-04-19,11:52:57
39.950007,116.31455,0,208,39922.495162037,2009-04-19,11:53:02
39.949947,116.314493,0,207,39922.4952199074,2009-04-19,11:53:07
39.949949,116.314463,0,205,39922.4952777778,2009-04-19,11:53:12
39.949949,116.314463,0,205,39922.4953125,2009-04-19,11:53:15
39.949957,116.314468,0,207,39922.4953356481,2009-04-19,11:53:17
39.949997,116.314486,0,208,39922.4953935185,2009-04-19,11:53:22
39.949978,116.314473,0,206,39922.4954513889,2009-04-19,11:53:27
39.949957,116.314439,0,206,39922.4955092593,2009-04-19,11:53:32
39.949934,116.31446,0,204,39922.4955671296,2009-04-19,11:53:37
39.949913,116.314478,0,202,39922.495625,2009-04-19,11:53:42
39.949889,116.314486,0,199,39922.4956828704,2009-04-19,11:53:47
39.949868,116.314478,0,196,39922.4957407407,2009-04-19,11:53:52
39.949829,116.314464,0,190,39922.4957986111,2009-04-19,11:53:57
39.949793,116.314457,0,189,39922.4958564815,2009-04-19,11:54:02
39.949759,116.314438,0,189,39922.4959143519,2009-04-19,11:54:07
39.949715,116.314459,0,188,39922.4959722222,2009-04-19,11:54:12
39.949685,116.314493,0,187,39922.4960300926,2009-04-19,11:54:17
39.949628,116.314553,0,183,39922.496087963,2009-04-19,11:54:22
39.94957,116.314592,0,181,39922.4961458333,2009-04-19,11:54:27
39.949505,116.314631,0,181,39922.4962037037,2009-04-19,11:54:32
39.949435,116.314734,0,182,39922.4962615741,2009-04-19,11:54:37
39.949384,116.31472,0,185,39922.4963194444,2009-04-19,11:54:42
39.94932,116.31472,0,188,39922.4963773148,2009-04-19,11:54:47
39.949295,116.314557,0,197,39922.4964351852,2009-04-19,11:54:52
39.949256,116.314526,0,199,39922.4964930556,2009-04-19,11:54:57
39.949225,116.31451,0,200,39922.4965509259,2009-04-19,11:55:02
39.949204,116.314484,0,192,39922.4966087963,2009-04-19,11:55:07
39.949183,116.31445,0,192,39922.4966666667,2009-04-19,11:55:12
39.949158,116.31442,0,197,39922.496724537,2009-04-19,11:55:17
39.949129,116.314399,0,200,39922.4967824074,2009-04-19,11:55:22
39.949071,116.314369,0,204,39922.4968402778,2009-04-19,11:55:27
39.949058,116.314367,0,207,39922.4968981481,2009-04-19,11:55:32
39.949139,116.314498,0,203,39922.4969560185,2009-04-19,11:55:37
39.949139,116.314498,0,203,39922.4969907407,2009-04-19,11:55:40
39.949134,116.314495,0,203,39922.4970138889,2009-04-19,11:55:42
39.949091,116.314497,0,204,39922.4970717593,2009-04-19,11:55:47
39.949054,116.314545,0,203,39922.4971296296,2009-04-19,11:55:52
39.94903,116.314569,0,202,39922.4971875,2009-04-19,11:55:57
39.948999,116.314559,0,202,39922.4972453704,2009-04-19,11:56:02
39.948999,116.314559,0,202,39922.4972800926,2009-04-19,11:56:05
39.948996,116.314557,0,199,39922.4973032407,2009-04-19,11:56:07
39.948924,116.314576,0,200,39922.4973611111,2009-04-19,11:56:12
39.948887,116.314613,0,199,39922.4974189815,2009-04-19,11:56:17
39.94883,116.314625,0,198,39922.4974768519,2009-04-19,11:56:22
39.948791,116.314632,0,198,39922.4975347222,2009-04-19,11:56:27
39.948746,116.314651,0,195,39922.4975925926,2009-04-19,11:56:32
39.948706,116.314661,0,195,39922.497650463,2009-04-19,11:56:37
39.948667,116.314661,0,195,39922.4977083333,2009-04-19,11:56:42
39.948628,116.314661,0,195,39922.4977662037,2009-04-19,11:56:47
39.948585,116.314679,0,196,39922.4978240741,2009-04-19,11:56:52
39.948549,116.314683,0,196,39922.4978819444,2009-04-19,11:56:57
39.948514,116.314685,0,196,39922.4979398148,2009-04-19,11:57:02
39.948484,116.314687,0,195,39922.4979976852,2009-04-19,11:57:07
39.948439,116.314704,0,194,39922.4980555556,2009-04-19,11:57:12
39.948415,116.314724,0,194,39922.4981134259,2009-04-19,11:57:17
39.948376,116.31473,0,192,39922.4981712963,2009-04-19,11:57:22
39.948333,116.314742,0,187,39922.4982291667,2009-04-19,11:57:27
39.948304,116.31473,0,185,39922.498287037,2009-04-19,11:57:32
39.948262,116.314725,0,181,39922.4983449074,2009-04-19,11:57:37
39.948245,116.314705,0,177,39922.4984027778,2009-04-19,11:57:42
39.948227,116.314714,0,177,39922.4984606481,2009-04-19,11:57:47
39.948206,116.314721,0,177,39922.4985185185,2009-04-19,11:57:52
39.948172,116.314718,0,178,39922.4985763889,2009-04-19,11:57:57
39.94814,116.314725,0,179,39922.4986342593,2009-04-19,11:58:02
39.948112,116.314728,0,179,39922.4986921296,2009-04-19,11:58:07
39.948081,116.314735,0,179,39922.49875,2009-04-19,11:58:12
39.948046,116.314737,0,180,39922.4988078704,2009-04-19,11:58:17
39.947957,116.314746,0,179,39922.4988657407,2009-04-19,11:58:22
39.947918,116.314765,0,178,39922.4989236111,2009-04-19,11:58:27
39.947872,116.314777,0,179,39922.4989814815,2009-04-19,11:58:32
39.947844,116.314781,0,178,39922.4990393519,2009-04-19,11:58:37
39.947799,116.314796,0,180,39922.4990972222,2009-04-19,11:58:42
39.947782,116.31484,0,176,39922.4991550926,2009-04-19,11:58:47
39.947765,116.314893,0,174,39922.499212963,2009-04-19,11:58:52
39.947755,116.314908,0,173,39922.4992708333,2009-04-19,11:58:57
39.947758,116.314941,0,171,39922.4993287037,2009-04-19,11:59:02
39.947765,116.31497,0,169,39922.4993865741,2009-04-19,11:59:07
39.947775,116.315006,0,166,39922.4994444444,2009-04-19,11:59:12
39.947774,116.315034,0,166,39922.4995023148,2009-04-19,11:59:17
39.947776,116.315064,0,168,39922.4995601852,2009-04-19,11:59:22
39.947799,116.315109,0,169,39922.4996180556,2009-04-19,11:59:27
39.947822,116.315151,0,170,39922.4996759259,2009-04-19,11:59:32
39.947827,116.315194,0,171,39922.4997337963,2009-04-19,11:59:37
39.947835,116.315237,0,171,39922.4997916667,2009-04-19,11:59:42
39.947823,116.315286,0,172,39922.499849537,2009-04-19,11:59:47
39.947843,116.315324,0,173,39922.4999074074,2009-04-19,11:59:52
39.94783,116.315375,0,173,39922.4999652778,2009-04-19,11:59:57
39.947821,116.315435,0,173,39922.5000231481,2009-04-19,12:00:02
39.947837,116.315489,0,173,39922.5000810185,2009-04-19,12:00:07
39.947827,116.315532,0,173,39922.5001388889,2009-04-19,12:00:12
39.947827,116.315532,0,173,39922.5001736111,2009-04-19,12:00:15
39.947829,116.31554,0,173,39922.5001967593,2009-04-19,12:00:17
39.947847,116.315597,0,176,39922.5002546296,2009-04-19,12:00:22
39.947854,116.315649,0,176,39922.5003125,2009-04-19,12:00:27
39.947853,116.315698,0,173,39922.5003703704,2009-04-19,12:00:32
39.947853,116.315743,0,173,39922.5004282407,2009-04-19,12:00:37
39.947873,116.315789,0,173,39922.5004861111,2009-04-19,12:00:42
39.947855,116.315851,0,167,39922.5005439815,2009-04-19,12:00:47
39.947858,116.315892,0,168,39922.5006018518,2009-04-19,12:00:52
39.947881,116.315935,0,172,39922.5006597222,2009-04-19,12:00:57
39.947812,116.316002,0,167,39922.5007175926,2009-04-19,12:01:02
39.947823,116.31604,0,169,39922.500775463,2009-04-19,12:01:07
39.947816,116.316092,0,170,39922.5008333333,2009-04-19,12:01:12
39.947805,116.316142,0,171,39922.5008912037,2009-04-19,12:01:17
39.947813,116.316177,0,173,39922.5009490741,2009-04-19,12:01:22
39.947824,116.316222,0,176,39922.5010069444,2009-04-19,12:01:27
39.947832,116.316254,0,175,39922.5010648148,2009-04-19,12:01:32
39.947829,116.316294,0,175,39922.5011226852,2009-04-19,12:01:37
39.947829,116.316326,0,177,39922.5011805556,2009-04-19,12:01:42
39.94782,116.316371,0,178,39922.5012384259,2009-04-19,12:01:47
39.947826,116.316423,0,179,39922.5012962963,2009-04-19,12:01:52
39.947823,116.316465,0,180,39922.5013541667,2009-04-19,12:01:57
39.947799,116.316528,0,181,39922.501412037,2009-04-19,12:02:02
39.947807,116.316573,0,182,39922.5014699074,2009-04-19,12:02:07
39.947824,116.31661,0,186,39922.5015277778,2009-04-19,12:02:12
39.947817,116.316652,0,186,39922.5015856481,2009-04-19,12:02:17
39.947787,116.316709,0,185,39922.5016435185,2009-04-19,12:02:22
39.947781,116.316749,0,186,39922.5017013889,2009-04-19,12:02:27
39.947787,116.31681,0,186,39922.5017592593,2009-04-19,12:02:32
39.947805,116.316859,0,186,39922.5018171296,2009-04-19,12:02:37
39.947822,116.316876,0,188,39922.501875,2009-04-19,12:02:42
39.947838,116.316926,0,188,39922.5019328704,2009-04-19,12:02:47
39.94782,116.316998,0,187,39922.5019907407,2009-04-19,12:02:52
39.947798,116.317063,0,187,39922.5020486111,2009-04-19,12:02:57
39.94789,116.317089,0,181,39922.5021064815,2009-04-19,12:03:02
39.947903,116.317154,0,182,39922.5021643518,2009-04-19,12:03:07
39.94791,116.317217,0,182,39922.5022222222,2009-04-19,12:03:12
39.947912,116.317266,0,182,39922.5022800926,2009-04-19,12:03:17
39.947886,116.317338,0,183,39922.502337963,2009-04-19,12:03:22
39.947917,116.317367,0,182,39922.5023958333,2009-04-19,12:03:27
39.947904,116.3174,0,181,39922.5024537037,2009-04-19,12:03:32
39.947915,116.317416,0,181,39922.5025115741,2009-04-19,12:03:37
39.947948,116.317458,0,180,39922.5025694444,2009-04-19,12:03:42
39.947985,116.31751,0,180,39922.5026273148,2009-04-19,12:03:47
39.948008,116.317537,0,180,39922.5026851852,2009-04-19,12:03:52
39.948016,116.317557,0,178,39922.5027430556,2009-04-19,12:03:57
39.948077,116.317611,0,183,39922.5028009259,2009-04-19,12:04:02
39.948125,116.31762,0,183,39922.5028587963,2009-04-19,12:04:07
39.948224,116.317561,0,190,39922.5029166667,2009-04-19,12:04:12
39.948176,116.317746,0,185,39922.502974537,2009-04-19,12:04:17
39.948165,116.317792,0,181,39922.5030324074,2009-04-19,12:04:22
39.948193,116.317815,0,178,39922.5030902778,2009-04-19,12:04:27
39.948226,116.317898,0,178,39922.5031481481,2009-04-19,12:04:32
39.948262,116.317836,0,177,39922.5032060185,2009-04-19,12:04:37
39.948305,116.3177,0,176,39922.5032638889,2009-04-19,12:04:42
39.948343,116.317646,0,178,39922.5033217593,2009-04-19,12:04:47
39.948368,116.317551,0,177,39922.5033796296,2009-04-19,12:04:52
39.948395,116.317496,0,178,39922.5034375,2009-04-19,12:04:57
39.948408,116.317405,0,180,39922.5034953704,2009-04-19,12:05:02
39.948418,116.317343,0,181,39922.5035532407,2009-04-19,12:05:07
39.948435,116.317297,0,179,39922.5036111111,2009-04-19,12:05:12
39.948439,116.317245,0,178,39922.5036689815,2009-04-19,12:05:17
39.94848,116.317155,0,179,39922.5037268519,2009-04-19,12:05:22
39.948525,116.317062,0,172,39922.5037847222,2009-04-19,12:05:27
39.948569,116.316986,0,168,39922.5038425926,2009-04-19,12:05:32
39.948601,116.316916,0,165,39922.503900463,2009-04-19,12:05:37
39.948603,116.316858,0,165,39922.5039583333,2009-04-19,12:05:42
39.948588,116.316826,0,165,39922.5040162037,2009-04-19,12:05:47
39.948579,116.316776,0,165,39922.5040740741,2009-04-19,12:05:52
39.948593,116.316722,0,165,39922.5041319444,2009-04-19,12:05:57
39.948598,116.316701,0,165,39922.5041898148,2009-04-19,12:06:02
39.948571,116.316674,0,169,39922.5042476852,2009-04-19,12:06:07
39.948573,116.316632,0,171,39922.5043055556,2009-04-19,12:06:12
39.948561,116.316578,0,177,39922.5043634259,2009-04-19,12:06:17
39.948583,116.316515,0,179,39922.5044212963,2009-04-19,12:06:22
39.948605,116.316452,0,181,39922.5044791667,2009-04-19,12:06:27
39.948597,116.316412,0,181,39922.504537037,2009-04-19,12:06:32
39.948574,116.31638,0,181,39922.5045949074,2009-04-19,12:06:37
39.948577,116.316342,0,182,39922.5046527778,2009-04-19,12:06:42
39.948605,116.316279,0,184,39922.5047106481,2009-04-19,12:06:47
39.948598,116.31622,0,185,39922.5047685185,2009-04-19,12:06:52
39.94864,116.316147,0,185,39922.5048263889,2009-04-19,12:06:57
39.948575,116.316133,0,189,39922.5048842593,2009-04-19,12:07:02
39.948576,116.316096,0,193,39922.5049421296,2009-04-19,12:07:07
39.948507,116.316101,0,197,39922.505,2009-04-19,12:07:12
39.94847,116.316081,0,199,39922.5050578704,2009-04-19,12:07:17
39.948462,116.31606,0,199,39922.5051157407,2009-04-19,12:07:22
39.94848,116.315997,0,203,39922.5051736111,2009-04-19,12:07:27
39.94848,116.315997,0,203,39922.5052083333,2009-04-19,12:07:30
39.948486,116.315992,0,207,39922.5052314815,2009-04-19,12:07:32
39.948506,116.315978,0,209,39922.5052893519,2009-04-19,12:07:37
39.948522,116.315964,0,211,39922.5053472222,2009-04-19,12:07:42
39.948565,116.316005,0,207,39922.5054050926,2009-04-19,12:07:47
39.948599,116.316017,0,207,39922.505462963,2009-04-19,12:07:52
39.948615,116.316032,0,203,39922.5055208333,2009-04-19,12:07:57
39.948643,116.316037,0,195,39922.5055787037,2009-04-19,12:08:02
39.948664,116.31604,0,187,39922.5056365741,2009-04-19,12:08:07
39.948702,116.316019,0,180,39922.5056944444,2009-04-19,12:08:12
39.948731,116.316023,0,177,39922.5057523148,2009-04-19,12:08:17
39.948778,116.315994,0,174,39922.5058101852,2009-04-19,12:08:22
39.948801,116.315995,0,164,39922.5058680556,2009-04-19,12:08:27
39.948843,116.315977,0,159,39922.5059259259,2009-04-19,12:08:32
39.948873,116.315979,0,149,39922.5059837963,2009-04-19,12:08:37
39.948909,116.315965,0,148,39922.5060416667,2009-04-19,12:08:42
39.948961,116.315941,0,158,39922.506099537,2009-04-19,12:08:47
39.94901,116.315954,0,159,39922.5061574074,2009-04-19,12:08:52
39.949047,116.315943,0,167,39922.5062152778,2009-04-19,12:08:57
39.94907,116.315911,0,170,39922.5062731481,2009-04-19,12:09:02
39.949105,116.315916,0,169,39922.5063310185,2009-04-19,12:09:07
39.949112,116.315934,0,174,39922.5063888889,2009-04-19,12:09:12
39.94911,116.315935,0,175,39922.5064467593,2009-04-19,12:09:17
39.94911,116.315935,0,175,39922.5064814815,2009-04-19,12:09:20
39.949114,116.315937,0,177,39922.5065046296,2009-04-19,12:09:22
39.949145,116.315929,0,181,39922.5065625,2009-04-19,12:09:27
39.949176,116.31591,0,186,39922.5066203704,2009-04-19,12:09:32
39.949204,116.315912,0,189,39922.5066782407,2009-04-19,12:09:37
39.949232,116.31592,0,188,39922.5067361111,2009-04-19,12:09:42
39.949283,116.315906,0,188,39922.5067939815,2009-04-19,12:09:47
39.949325,116.315876,0,187,39922.5068518519,2009-04-19,12:09:52
39.949346,116.315863,0,185,39922.5069097222,2009-04-19,12:09:57
39.949367,116.315858,0,183,39922.5069675926,2009-04-19,12:10:02
39.949401,116.315844,0,182,39922.507025463,2009-04-19,12:10:07
39.949427,116.315855,0,183,39922.5070833333,2009-04-19,12:10:12
39.949467,116.315822,0,184,39922.5071412037,2009-04-19,12:10:17
39.949501,116.315812,0,174,39922.5071990741,2009-04-19,12:10:22
39.949534,116.315808,0,178,39922.5072569444,2009-04-19,12:10:27
39.949543,116.315791,0,179,39922.5073148148,2009-04-19,12:10:32
39.949597,116.315774,0,176,39922.5073726852,2009-04-19,12:10:37
39.949647,116.31578,0,175,39922.5074305556,2009-04-19,12:10:42
39.949728,116.315757,0,176,39922.5074884259,2009-04-19,12:10:47
39.949799,116.315746,0,172,39922.5075462963,2009-04-19,12:10:52
39.949809,116.315733,0,173,39922.5076041667,2009-04-19,12:10:57
39.949833,116.315729,0,177,39922.507662037,2009-04-19,12:11:02
39.949859,116.315697,0,182,39922.5077199074,2009-04-19,12:11:07
39.949862,116.315654,0,181,39922.5077777778,2009-04-19,12:11:12
39.949893,116.315625,0,183,39922.5078356481,2009-04-19,12:11:17
39.949932,116.315677,0,193,39922.5078935185,2009-04-19,12:11:22
39.949957,116.315715,0,198,39922.5079513889,2009-04-19,12:11:27
39.950011,116.315754,0,195,39922.5080092593,2009-04-19,12:11:32
39.950056,116.31577,0,191,39922.5080671296,2009-04-19,12:11:37
39.95009,116.3158,0,182,39922.508125,2009-04-19,12:11:42
39.950122,116.315807,0,179,39922.5081828704,2009-04-19,12:11:47
39.950159,116.315849,0,180,39922.5082407407,2009-04-19,12:11:52
39.950232,116.31578,0,191,39922.5082986111,2009-04-19,12:11:57
39.950267,116.315777,0,196,39922.5083564815,2009-04-19,12:12:02
39.950319,116.315779,0,196,39922.5084143518,2009-04-19,12:12:07
39.950356,116.315806,0,196,39922.5084722222,2009-04-19,12:12:12
39.950404,116.315803,0,194,39922.5085300926,2009-04-19,12:12:17
39.950452,116.315749,0,187,39922.508587963,2009-04-19,12:12:22
39.950496,116.315733,0,187,39922.5086458333,2009-04-19,12:12:27
39.950537,116.315726,0,189,39922.5087037037,2009-04-19,12:12:32
39.950592,116.315727,0,183,39922.5087615741,2009-04-19,12:12:37
39.950614,116.315741,0,175,39922.5088194444,2009-04-19,12:12:42
39.950693,116.315683,0,175,39922.5088773148,2009-04-19,12:12:47
39.950744,116.315679,0,173,39922.5089351852,2009-04-19,12:12:52
39.950787,116.31568,0,170,39922.5089930556,2009-04-19,12:12:57
39.950831,116.315668,0,171,39922.5090509259,2009-04-19,12:13:02
39.950876,116.315671,0,172,39922.5091087963,2009-04-19,12:13:07
39.950895,116.315647,0,171,39922.5091666667,2009-04-19,12:13:12
39.950897,116.315576,0,171,39922.509224537,2009-04-19,12:13:17
39.950897,116.315508,0,171,39922.5092824074,2009-04-19,12:13:22
39.950898,116.315508,0,172,39922.5093402778,2009-04-19,12:13:27
39.950898,116.315507,0,172,39922.5093981481,2009-04-19,12:13:32
39.950898,116.315507,0,172,39922.5094328704,2009-04-19,12:13:35
39.950899,116.315503,0,172,39922.5094560185,2009-04-19,12:13:37
39.950898,116.3154,0,171,39922.5095138889,2009-04-19,12:13:42
39.950874,116.315285,0,172,39922.5095717593,2009-04-19,12:13:47
39.950881,116.315188,0,173,39922.5096296296,2009-04-19,12:13:52
39.950859,116.31512,0,174,39922.5096875,2009-04-19,12:13:57
39.950845,116.31507,0,176,39922.5097453704,2009-04-19,12:14:02
39.950815,116.314982,0,182,39922.5098032407,2009-04-19,12:14:07
39.950798,116.314918,0,184,39922.5098611111,2009-04-19,12:14:12
39.950805,116.314831,0,186,39922.5099189815,2009-04-19,12:14:17
39.95081,116.314777,0,187,39922.5099768518,2009-04-19,12:14:22
39.950794,116.314751,0,190,39922.5100347222,2009-04-19,12:14:27
39.950785,116.314744,0,193,39922.5100925926,2009-04-19,12:14:32
39.950792,116.314701,0,213,39922.510150463,2009-04-19,12:14:37
39.950757,116.314659,0,222,39922.5102083333,2009-04-19,12:14:42
39.95075,116.314631,0,230,39922.5102662037,2009-04-19,12:14:47
39.950774,116.314604,0,235,39922.5103240741,2009-04-19,12:14:52
39.950826,116.314579,0,239,39922.5103819444,2009-04-19,12:14:57
39.950866,116.314549,0,241,39922.5104398148,2009-04-19,12:15:02
39.951022,116.314234,0,248,39922.5104976852,2009-04-19,12:15:07
39.951083,116.314199,0,253,39922.5105555556,2009-04-19,12:15:12
39.951134,116.314188,0,259,39922.5106134259,2009-04-19,12:15:17
39.951193,116.314187,0,251,39922.5106712963,2009-04-19,12:15:22
39.951217,116.314134,0,249,39922.5107291667,2009-04-19,12:15:27
39.951228,116.314072,0,243,39922.510787037,2009-04-19,12:15:32
39.951238,116.314015,0,230,39922.5108449074,2009-04-19,12:15:37
39.951227,116.313949,0,225,39922.5109027778,2009-04-19,12:15:42
39.951208,116.313907,0,221,39922.5109606481,2009-04-19,12:15:47
39.951183,116.313886,0,195,39922.5110185185,2009-04-19,12:15:52
39.951147,116.313862,0,198,39922.5110763889,2009-04-19,12:15:57
39.951147,116.313862,0,198,39922.5111111111,2009-04-19,12:16:00
39.951142,116.313863,0,197,39922.5111342593,2009-04-19,12:16:02
39.951131,116.313861,0,197,39922.5111921296,2009-04-19,12:16:07
39.951111,116.313858,0,197,39922.51125,2009-04-19,12:16:12
39.951305,116.317183,0,277,39922.5418055556,2009-04-19,13:00:12
39.951633,116.317469,0,175,39922.5418634259,2009-04-19,13:00:17
39.951655,116.317496,0,173,39922.5419212963,2009-04-19,13:00:22
39.951669,116.317565,0,161,39922.5419791667,2009-04-19,13:00:27
39.951673,116.317616,0,155,39922.542037037,2009-04-19,13:00:32
39.951664,116.317729,0,140,39922.5420949074,2009-04-19,13:00:37
39.951659,116.317791,0,137,39922.5421527778,2009-04-19,13:00:42
39.951574,116.317924,0,128,39922.5422106481,2009-04-19,13:00:47
39.951641,116.317977,0,136,39922.5422685185,2009-04-19,13:00:52
39.951666,116.318038,0,138,39922.5423263889,2009-04-19,13:00:57
39.951674,116.318079,0,139,39922.5423842593,2009-04-19,13:01:02
39.951697,116.318075,0,143,39922.5424421296,2009-04-19,13:01:07
39.951668,116.318071,0,145,39922.5425,2009-04-19,13:01:12
39.951652,116.318092,0,149,39922.5425578704,2009-04-19,13:01:17
39.951638,116.318093,0,157,39922.5426157407,2009-04-19,13:01:22
39.95163,116.31811,0,160,39922.5426736111,2009-04-19,13:01:27
39.951598,116.31813,0,161,39922.5427314815,2009-04-19,13:01:32
39.951579,116.318136,0,164,39922.5427893519,2009-04-19,13:01:37
39.951565,116.318135,0,166,39922.5428472222,2009-04-19,13:01:42
39.951609,116.318087,0,168,39922.5429050926,2009-04-19,13:01:47
39.951646,116.318075,0,171,39922.542962963,2009-04-19,13:01:52
39.951683,116.31809,0,173,39922.5430208333,2009-04-19,13:01:57
39.951725,116.318121,0,176,39922.5430787037,2009-04-19,13:02:02
39.951784,116.318118,0,185,39922.5431365741,2009-04-19,13:02:07
39.951807,116.318127,0,192,39922.5431944444,2009-04-19,13:02:12
39.951807,116.318127,0,194,39922.5432523148,2009-04-19,13:02:17
39.95181,116.318125,0,194,39922.5433101852,2009-04-19,13:02:22
39.951813,116.318123,0,195,39922.5433680556,2009-04-19,13:02:27
39.951806,116.318125,0,194,39922.5434259259,2009-04-19,13:02:32
39.951806,116.318125,0,194,39922.5434606481,2009-04-19,13:02:35
39.951798,116.318127,0,195,39922.5434837963,2009-04-19,13:02:37
39.951778,116.318043,0,200,39922.5435416667,2009-04-19,13:02:42
39.95167,116.318028,0,195,39922.543599537,2009-04-19,13:02:47
39.951561,116.318031,0,194,39922.5436574074,2009-04-19,13:02:52
39.951409,116.318013,0,192,39922.5437152778,2009-04-19,13:02:57
39.951365,116.317998,0,195,39922.5437731481,2009-04-19,13:03:02
39.951395,116.317999,0,195,39922.5438310185,2009-04-19,13:03:07
39.951538,116.317989,0,196,39922.5438888889,2009-04-19,13:03:12
39.951772,116.317965,0,197,39922.5439467593,2009-04-19,13:03:17
39.952112,116.317901,0,200,39922.5440046296,2009-04-19,13:03:22
39.952315,116.317685,0,211,39922.5440625,2009-04-19,13:03:27
39.952709,116.3176,0,219,39922.5441203704,2009-04-19,13:03:32
39.953156,116.317236,0,211,39922.5441782407,2009-04-19,13:03:37
39.953542,116.317178,0,212,39922.5442361111,2009-04-19,13:03:42
39.953901,116.317198,0,225,39922.5442939815,2009-04-19,13:03:47
39.95431,116.31719,0,241,39922.5443518519,2009-04-19,13:03:52
39.954792,116.31715,0,251,39922.5444097222,2009-04-19,13:03:57
39.955236,116.317113,0,256,39922.5444675926,2009-04-19,13:04:02
39.955717,116.31714,0,259,39922.544525463,2009-04-19,13:04:07
39.956217,116.31711,0,263,39922.5445833333,2009-04-19,13:04:12
39.9567,116.317068,0,262,39922.5446412037,2009-04-19,13:04:17
39.957175,116.317035,0,263,39922.5446990741,2009-04-19,13:04:22
39.957615,116.317028,0,262,39922.5447569444,2009-04-19,13:04:27
39.958041,116.316996,0,258,39922.5448148148,2009-04-19,13:04:32
39.958468,116.316956,0,252,39922.5448726852,2009-04-19,13:04:37
39.958838,116.316915,0,246,39922.5449305556,2009-04-19,13:04:42
39.959191,116.316907,0,237,39922.5449884259,2009-04-19,13:04:47
39.95937,116.316934,0,224,39922.5450462963,2009-04-19,13:04:52
39.959419,116.31701,0,216,39922.5451041667,2009-04-19,13:04:57
39.959446,116.317079,0,212,39922.545162037,2009-04-19,13:05:02
39.959492,116.317141,0,209,39922.5452199074,2009-04-19,13:05:07
39.959645,116.317169,0,206,39922.5452777778,2009-04-19,13:05:12
39.959914,116.317172,0,208,39922.5453356481,2009-04-19,13:05:17
39.960263,116.317169,0,212,39922.5453935185,2009-04-19,13:05:22
39.960579,116.31684,0,210,39922.5454513889,2009-04-19,13:05:27
39.961065,116.316741,0,218,39922.5455092593,2009-04-19,13:05:32
39.961548,116.316682,0,226,39922.5455671296,2009-04-19,13:05:37
39.962034,116.316612,0,236,39922.545625,2009-04-19,13:05:42
39.96251,116.316499,0,247,39922.5456828704,2009-04-19,13:05:47
39.962936,116.316398,0,250,39922.5457407407,2009-04-19,13:05:52
39.963325,116.316278,0,250,39922.5457986111,2009-04-19,13:05:57
39.963707,116.316184,0,249,39922.5458564815,2009-04-19,13:06:02
39.96405,116.316057,0,248,39922.5459143519,2009-04-19,13:06:07
39.964349,116.315918,0,244,39922.5459722222,2009-04-19,13:06:12
39.96472,116.315829,0,245,39922.5460300926,2009-04-19,13:06:17
39.96505,116.315753,0,241,39922.546087963,2009-04-19,13:06:22
39.965311,116.315687,0,240,39922.5461458333,2009-04-19,13:06:27
39.965375,116.315611,0,244,39922.5462037037,2009-04-19,13:06:32
39.965366,116.315605,0,241,39922.5462615741,2009-04-19,13:06:37
39.965366,116.315605,0,241,39922.5462962963,2009-04-19,13:06:40
39.96537,116.315605,0,241,39922.5463194444,2009-04-19,13:06:42
39.965383,116.315604,0,241,39922.5463773148,2009-04-19,13:06:47
39.965383,116.315604,0,241,39922.546412037,2009-04-19,13:06:50
39.965387,116.315602,0,239,39922.5464351852,2009-04-19,13:06:52
39.965385,116.315587,0,238,39922.5464930556,2009-04-19,13:06:57
39.965385,116.315585,0,238,39922.5465509259,2009-04-19,13:07:02
39.965385,116.315585,0,238,39922.5465856481,2009-04-19,13:07:05
39.965388,116.315583,0,238,39922.5466087963,2009-04-19,13:07:07
39.965398,116.315579,0,238,39922.5466666667,2009-04-19,13:07:12
39.96541,116.315574,0,238,39922.546724537,2009-04-19,13:07:17
39.965419,116.31557,0,238,39922.5467824074,2009-04-19,13:07:22
39.965419,116.31557,0,238,39922.5468171296,2009-04-19,13:07:25
39.965427,116.315567,0,237,39922.5468402778,2009-04-19,13:07:27
39.965445,116.315563,0,236,39922.5468981481,2009-04-19,13:07:32
39.965464,116.315559,0,235,39922.5469560185,2009-04-19,13:07:37
39.965465,116.315557,0,234,39922.5470138889,2009-04-19,13:07:42
39.965465,116.315557,0,234,39922.5470486111,2009-04-19,13:07:45
39.965472,116.315555,0,233,39922.5470717593,2009-04-19,13:07:47
39.965482,116.315551,0,233,39922.5471296296,2009-04-19,13:07:52
39.965493,116.315548,0,232,39922.5471875,2009-04-19,13:07:57
39.965498,116.315546,0,230,39922.5472453704,2009-04-19,13:08:02
39.965504,116.315544,0,228,39922.5473032407,2009-04-19,13:08:07
39.965506,116.315543,0,228,39922.5473611111,2009-04-19,13:08:12
39.965506,116.315543,0,228,39922.5473958333,2009-04-19,13:08:15
39.965503,116.315541,0,228,39922.5474189815,2009-04-19,13:08:17
39.965574,116.315483,0,227,39922.5474768518,2009-04-19,13:08:22
39.965774,116.31537,0,231,39922.5475347222,2009-04-19,13:08:27
39.96607,116.315183,0,233,39922.5475925926,2009-04-19,13:08:32
39.966395,116.314982,0,223,39922.547650463,2009-04-19,13:08:37
39.96689,116.31489,0,225,39922.5477083333,2009-04-19,13:08:42
39.967231,116.314773,0,215,39922.5477662037,2009-04-19,13:08:47
39.967494,116.314629,0,202,39922.5478240741,2009-04-19,13:08:52
39.967555,116.31459,0,186,39922.5478819444,2009-04-19,13:08:57
39.967572,116.314617,0,187,39922.5479398148,2009-04-19,13:09:02
39.96758,116.314586,0,178,39922.5479976852,2009-04-19,13:09:07
39.967627,116.314596,0,177,39922.5480555556,2009-04-19,13:09:12
39.967709,116.314618,0,187,39922.5481134259,2009-04-19,13:09:17
39.967763,116.314628,0,199,39922.5481712963,2009-04-19,13:09:22
39.967784,116.314596,0,186,39922.5482291667,2009-04-19,13:09:27
39.967803,116.314576,0,181,39922.548287037,2009-04-19,13:09:32
39.967836,116.314568,0,176,39922.5483449074,2009-04-19,13:09:37
39.96786,116.314552,0,176,39922.5484027778,2009-04-19,13:09:42
39.967908,116.314547,0,180,39922.5484606481,2009-04-19,13:09:47
39.96795,116.314548,0,178,39922.5485185185,2009-04-19,13:09:52
39.967984,116.314528,0,176,39922.5485763889,2009-04-19,13:09:57
39.967995,116.314458,0,181,39922.5486342593,2009-04-19,13:10:02
39.967972,116.314414,0,182,39922.5486921296,2009-04-19,13:10:07
39.96795,116.314355,0,185,39922.54875,2009-04-19,13:10:12
39.967952,116.314281,0,194,39922.5488078704,2009-04-19,13:10:17
39.967939,116.314208,0,200,39922.5488657407,2009-04-19,13:10:22
39.967923,116.314138,0,206,39922.5489236111,2009-04-19,13:10:27
39.967916,116.314061,0,206,39922.5489814815,2009-04-19,13:10:32
39.967883,116.314029,0,209,39922.5490393518,2009-04-19,13:10:37
39.967919,116.313961,0,213,39922.5490972222,2009-04-19,13:10:42
39.967977,116.31392,0,214,39922.5491550926,2009-04-19,13:10:47
39.968026,116.313905,0,214,39922.549212963,2009-04-19,13:10:52
39.968074,116.313879,0,203,39922.5492708333,2009-04-19,13:10:57
39.968119,116.313835,0,201,39922.5493287037,2009-04-19,13:11:02
39.968154,116.31381,0,200,39922.5493865741,2009-04-19,13:11:07
39.968191,116.313796,0,199,39922.5494444444,2009-04-19,13:11:12
39.968234,116.313785,0,198,39922.5495023148,2009-04-19,13:11:17
39.968289,116.313754,0,194,39922.5495601852,2009-04-19,13:11:22
39.968328,116.313725,0,195,39922.5496180556,2009-04-19,13:11:27
39.968404,116.313686,0,198,39922.5496759259,2009-04-19,13:11:32
39.968435,116.313604,0,199,39922.5497337963,2009-04-19,13:11:37
39.968429,116.313547,0,200,39922.5497916667,2009-04-19,13:11:42
39.968425,116.313506,0,201,39922.549849537,2009-04-19,13:11:47
39.968434,116.313446,0,203,39922.5499074074,2009-04-19,13:11:52
39.968422,116.313387,0,206,39922.5499652778,2009-04-19,13:11:57
39.968446,116.313281,0,208,39922.5500231481,2009-04-19,13:12:02
39.968457,116.313163,0,212,39922.5500810185,2009-04-19,13:12:07
39.968492,116.313088,0,211,39922.5501388889,2009-04-19,13:12:12
39.968537,116.31305,0,214,39922.5501967593,2009-04-19,13:12:17
39.968596,116.313016,0,218,39922.5502546296,2009-04-19,13:12:22
39.968629,116.312949,0,225,39922.5503125,2009-04-19,13:12:27
39.968656,116.312897,0,231,39922.5503703704,2009-04-19,13:12:32
39.968677,116.312851,0,233,39922.5504282407,2009-04-19,13:12:37
39.96869,116.31276,0,240,39922.5504861111,2009-04-19,13:12:42
39.968741,116.312683,0,250,39922.5505439815,2009-04-19,13:12:47
39.968749,116.312596,0,252,39922.5506018519,2009-04-19,13:12:52
39.968784,116.312533,0,246,39922.5506597222,2009-04-19,13:12:57
39.968768,116.31249,0,242,39922.5507175926,2009-04-19,13:13:02
39.968768,116.312433,0,242,39922.550775463,2009-04-19,13:13:07
39.96877,116.312352,0,248,39922.5508333333,2009-04-19,13:13:12
39.968789,116.312263,0,254,39922.5508912037,2009-04-19,13:13:17
39.968779,116.312213,0,252,39922.5509490741,2009-04-19,13:13:22
39.96879,116.312168,0,252,39922.5510069444,2009-04-19,13:13:27
39.968799,116.31208,0,256,39922.5510648148,2009-04-19,13:13:32
39.96879,116.312009,0,260,39922.5511226852,2009-04-19,13:13:37
39.968775,116.311908,0,266,39922.5511805556,2009-04-19,13:13:42
39.968756,116.311792,0,271,39922.5512384259,2009-04-19,13:13:47
39.968765,116.311736,0,270,39922.5512962963,2009-04-19,13:13:52
39.968731,116.31169,0,277,39922.5513541667,2009-04-19,13:13:57
39.968711,116.311646,0,287,39922.551412037,2009-04-19,13:14:02
39.968697,116.311591,0,287,39922.5514699074,2009-04-19,13:14:07
39.968689,116.31156,0,285,39922.5515277778,2009-04-19,13:14:12
39.968707,116.311521,0,283,39922.5515856481,2009-04-19,13:14:17
39.968746,116.311408,0,281,39922.5516435185,2009-04-19,13:14:22
39.968783,116.311367,0,281,39922.5517013889,2009-04-19,13:14:27
39.968829,116.311284,0,282,39922.5517592593,2009-04-19,13:14:32
39.968864,116.31122,0,284,39922.5518171296,2009-04-19,13:14:37
39.968926,116.311153,0,286,39922.551875,2009-04-19,13:14:42
39.968983,116.3111,0,286,39922.5519328704,2009-04-19,13:14:47
39.969055,116.311092,0,274,39922.5519907407,2009-04-19,13:14:52
39.969107,116.311067,0,272,39922.5520486111,2009-04-19,13:14:57
39.969218,116.311039,0,252,39922.5521064815,2009-04-19,13:15:02
39.969283,116.31102,0,233,39922.5521643519,2009-04-19,13:15:07
39.969328,116.310963,0,222,39922.5522222222,2009-04-19,13:15:12
39.969365,116.310941,0,211,39922.5522800926,2009-04-19,13:15:17
39.969399,116.310893,0,197,39922.552337963,2009-04-19,13:15:22
39.969414,116.31084,0,183,39922.5523958333,2009-04-19,13:15:27
39.969456,116.310796,0,177,39922.5524537037,2009-04-19,13:15:32
39.969489,116.310746,0,169,39922.5525115741,2009-04-19,13:15:37
39.96949,116.31066,0,161,39922.5525694444,2009-04-19,13:15:42
39.969426,116.310535,0,160,39922.5526273148,2009-04-19,13:15:47
39.969367,116.310433,0,160,39922.5526851852,2009-04-19,13:15:52
39.969334,116.310335,0,157,39922.5527430556,2009-04-19,13:15:57
39.969328,116.310281,0,158,39922.5528009259,2009-04-19,13:16:02
39.969318,116.310195,0,155,39922.5528587963,2009-04-19,13:16:07
39.969269,116.31007,0,151,39922.5529166667,2009-04-19,13:16:12
39.969226,116.309962,0,149,39922.552974537,2009-04-19,13:16:17
39.969143,116.309858,0,153,39922.5530324074,2009-04-19,13:16:22
39.969065,116.309772,0,164,39922.5530902778,2009-04-19,13:16:27
39.969016,116.309667,0,170,39922.5531481481,2009-04-19,13:16:32
39.969091,116.309563,0,174,39922.5532060185,2009-04-19,13:16:37
39.969225,116.309525,0,185,39922.5532638889,2009-04-19,13:16:42
39.969352,116.309522,0,190,39922.5533217593,2009-04-19,13:16:47
39.969474,116.309521,0,200,39922.5533796296,2009-04-19,13:16:52
39.969516,116.309537,0,203,39922.5534375,2009-04-19,13:16:57
39.969524,116.309551,0,205,39922.5534953704,2009-04-19,13:17:02
39.969524,116.309551,0,205,39922.5535300926,2009-04-19,13:17:05
39.969528,116.309548,0,206,39922.5535532407,2009-04-19,13:17:07
39.969518,116.309553,0,206,39922.5536111111,2009-04-19,13:17:12
39.969508,116.309556,0,206,39922.5536689815,2009-04-19,13:17:17
39.969501,116.309558,0,206,39922.5537268519,2009-04-19,13:17:22
39.969503,116.30956,0,206,39922.5537847222,2009-04-19,13:17:27
39.969509,116.309561,0,206,39922.5538425926,2009-04-19,13:17:32
39.969515,116.309564,0,206,39922.553900463,2009-04-19,13:17:37
39.969515,116.309564,0,206,39922.5539351852,2009-04-19,13:17:40
39.969521,116.309566,0,206,39922.5539583333,2009-04-19,13:17:42
39.969552,116.309653,0,205,39922.5540162037,2009-04-19,13:17:47
39.969585,116.309696,0,204,39922.5540740741,2009-04-19,13:17:52
39.969644,116.30975,0,203,39922.5541319444,2009-04-19,13:17:57
39.969845,116.309534,0,181,39922.5603240741,2009-04-19,13:26:52
39.96992,116.309516,0,178,39922.5603819444,2009-04-19,13:26:57
39.97,116.309539,0,172,39922.5604398148,2009-04-19,13:27:02
39.970032,116.30951,0,177,39922.5604976852,2009-04-19,13:27:07
39.970074,116.309476,0,177,39922.5605555556,2009-04-19,13:27:12
39.970116,116.309443,0,171,39922.5606134259,2009-04-19,13:27:17
39.97017,116.309387,0,171,39922.5606712963,2009-04-19,13:27:22
39.970203,116.309332,0,177,39922.5607291667,2009-04-19,13:27:27
39.970215,116.309265,0,173,39922.560787037,2009-04-19,13:27:32
39.97019,116.309197,0,174,39922.5608449074,2009-04-19,13:27:37
39.970153,116.309124,0,165,39922.5609027778,2009-04-19,13:27:42
39.970151,116.309043,0,157,39922.5609606481,2009-04-19,13:27:47
39.970164,116.308979,0,154,39922.5610185185,2009-04-19,13:27:52
39.970154,116.308927,0,151,39922.5610763889,2009-04-19,13:27:57
39.970163,116.308862,0,152,39922.5611342593,2009-04-19,13:28:02
39.970241,116.308789,0,158,39922.5611921296,2009-04-19,13:28:07
39.970262,116.308761,0,159,39922.56125,2009-04-19,13:28:12
39.970249,116.308677,0,159,39922.5613078704,2009-04-19,13:28:17
39.970221,116.308595,0,161,39922.5613657407,2009-04-19,13:28:22
39.970201,116.308517,0,161,39922.5614236111,2009-04-19,13:28:27
39.970191,116.308437,0,161,39922.5614814815,2009-04-19,13:28:32
39.9702,116.308336,0,157,39922.5615393519,2009-04-19,13:28:37
39.970195,116.308267,0,157,39922.5615972222,2009-04-19,13:28:42
39.97021,116.308206,0,158,39922.5616550926,2009-04-19,13:28:47
39.970253,116.30813,0,156,39922.561712963,2009-04-19,13:28:52
39.970292,116.308056,0,157,39922.5617708333,2009-04-19,13:28:57
39.97032,116.308013,0,158,39922.5618287037,2009-04-19,13:29:02
39.970291,116.307923,0,165,39922.5618865741,2009-04-19,13:29:07
39.970285,116.30785,0,168,39922.5619444444,2009-04-19,13:29:12
39.970281,116.30777,0,174,39922.5620023148,2009-04-19,13:29:17
39.970275,116.307678,0,181,39922.5620601852,2009-04-19,13:29:22
39.970275,116.307601,0,191,39922.5621180556,2009-04-19,13:29:27
39.970273,116.307524,0,201,39922.5621759259,2009-04-19,13:29:32
39.970281,116.307429,0,209,39922.5622337963,2009-04-19,13:29:37
39.970316,116.307404,0,215,39922.5622916667,2009-04-19,13:29:42
39.970305,116.307351,0,216,39922.562349537,2009-04-19,13:29:47
39.970307,116.307279,0,225,39922.5624074074,2009-04-19,13:29:52
39.970238,116.307197,0,212,39922.5624652778,2009-04-19,13:29:57
39.970297,116.307115,0,190,39922.5625231481,2009-04-19,13:30:02
39.970339,116.3071,0,181,39922.5625810185,2009-04-19,13:30:07
39.970393,116.307053,0,176,39922.5626388889,2009-04-19,13:30:12
39.970451,116.30706,0,173,39922.5626967593,2009-04-19,13:30:17
39.970531,116.307013,0,165,39922.5627546296,2009-04-19,13:30:22
39.970575,116.306962,0,163,39922.5628125,2009-04-19,13:30:27
39.970595,116.306954,0,166,39922.5628703704,2009-04-19,13:30:32
39.970673,116.306978,0,169,39922.5629282407,2009-04-19,13:30:37
39.970726,116.306943,0,177,39922.5629861111,2009-04-19,13:30:42
39.970808,116.306972,0,181,39922.5630439815,2009-04-19,13:30:47
39.970879,116.306952,0,164,39922.5631018518,2009-04-19,13:30:52
39.970933,116.306924,0,153,39922.5631597222,2009-04-19,13:30:57
39.970958,116.306912,0,159,39922.5632175926,2009-04-19,13:31:02
39.971014,116.306923,0,163,39922.563275463,2009-04-19,13:31:07
39.971064,116.306889,0,167,39922.5633333333,2009-04-19,13:31:12
39.971163,116.306876,0,173,39922.5633912037,2009-04-19,13:31:17
39.971255,116.306876,0,186,39922.5634490741,2009-04-19,13:31:22
39.971276,116.30686,0,186,39922.5635069444,2009-04-19,13:31:27
39.971296,116.306866,0,184,39922.5635648148,2009-04-19,13:31:32
39.971356,116.30689,0,189,39922.5636226852,2009-04-19,13:31:37
39.971433,116.306901,0,173,39922.5636805556,2009-04-19,13:31:42
39.971485,116.306833,0,168,39922.5637384259,2009-04-19,13:31:47
39.971479,116.306786,0,174,39922.5637962963,2009-04-19,13:31:52
39.971461,116.306744,0,177,39922.5638541667,2009-04-19,13:31:57
39.971435,116.306684,0,176,39922.563912037,2009-04-19,13:32:02
39.971428,116.306621,0,183,39922.5639699074,2009-04-19,13:32:07
39.971404,116.306533,0,175,39922.5640277778,2009-04-19,13:32:12
39.971421,116.306466,0,179,39922.5640856481,2009-04-19,13:32:17
39.971418,116.306393,0,184,39922.5641435185,2009-04-19,13:32:22
39.971419,116.306313,0,192,39922.5642013889,2009-04-19,13:32:27
39.971434,116.306221,0,195,39922.5642592593,2009-04-19,13:32:32
39.971438,116.306124,0,198,39922.5643171296,2009-04-19,13:32:37
39.971431,116.306054,0,193,39922.564375,2009-04-19,13:32:42
39.97143,116.305957,0,173,39922.5644328704,2009-04-19,13:32:47
39.971434,116.305881,0,170,39922.5644907407,2009-04-19,13:32:52
39.971414,116.305811,0,178,39922.5645486111,2009-04-19,13:32:57
39.971413,116.305742,0,182,39922.5646064815,2009-04-19,13:33:02
39.971418,116.305678,0,185,39922.5646643518,2009-04-19,13:33:07
39.971387,116.305627,0,192,39922.5647222222,2009-04-19,13:33:12
39.971415,116.30557,0,198,39922.5647800926,2009-04-19,13:33:17
39.971404,116.305493,0,196,39922.564837963,2009-04-19,13:33:22
39.971411,116.305427,0,200,39922.5648958333,2009-04-19,13:33:27
39.971422,116.30535,0,204,39922.5649537037,2009-04-19,13:33:32
39.971394,116.305275,0,201,39922.5650115741,2009-04-19,13:33:37
39.971441,116.305146,0,183,39922.5650694444,2009-04-19,13:33:42
39.971469,116.305059,0,182,39922.5651273148,2009-04-19,13:33:47
39.971482,116.304999,0,187,39922.5651851852,2009-04-19,13:33:52
39.971355,116.304936,0,183,39922.5652430556,2009-04-19,13:33:57
39.971311,116.30488,0,193,39922.5653009259,2009-04-19,13:34:02
39.971269,116.304844,0,200,39922.5653587963,2009-04-19,13:34:07
39.971287,116.304823,0,203,39922.5654166667,2009-04-19,13:34:12
39.971278,116.304817,0,202,39922.565474537,2009-04-19,13:34:17
39.971278,116.304817,0,202,39922.5655092593,2009-04-19,13:34:20
39.97128,116.304814,0,202,39922.5655324074,2009-04-19,13:34:22
