# Supplementary material for: Research on differential privacy protection method based on user tendency
Source: PLoS One. 2023 Oct 26;18(10):e0288823. doi: 10.1371/journal.pone.0288823 (PMC10602288; doi:10.1371/journal.pone.0288823)
Supplement: S2 Data — (ZIP) [file pone.0288823.s002.zip › Data 5-2/022/Trajectory/20090422011155.plt]

Geolife trajectory
WGS 84
Altitude is in Feet
Reserved 3
0,2,255,My Track,0,0,2,8421376
0
39.97399,116.334195,0,492,39925.0499421296,2009-04-22,01:11:55
39.975013,116.334287,0,753,39925.05,2009-04-22,01:12:00
39.975245,116.334268,0,754,39925.0500578704,2009-04-22,01:12:05
39.975261,116.334236,0,753,39925.0501157407,2009-04-22,01:12:10
39.975075,116.334252,0,748,39925.0501736111,2009-04-22,01:12:15
39.974976,116.334298,0,749,39925.0502314815,2009-04-22,01:12:20
39.974838,116.334298,0,747,39925.0502893519,2009-04-22,01:12:25
39.974819,116.334274,0,745,39925.0503472222,2009-04-22,01:12:30
39.974806,116.334332,0,744,39925.0504050926,2009-04-22,01:12:35
39.974883,116.334311,0,747,39925.050462963,2009-04-22,01:12:40
39.975032,116.334217,0,749,39925.0505208333,2009-04-22,01:12:45
39.974861,116.334095,0,743,39925.0505787037,2009-04-22,01:12:50
39.974709,116.334176,0,740,39925.0506365741,2009-04-22,01:12:55
39.97476,116.334135,0,733,39925.0506944444,2009-04-22,01:13:00
39.974882,116.334016,0,733,39925.0507523148,2009-04-22,01:13:05
39.974892,116.333978,0,731,39925.0508101852,2009-04-22,01:13:10
39.974799,116.334003,0,731,39925.0508680556,2009-04-22,01:13:15
39.974612,116.334002,0,727,39925.0509259259,2009-04-22,01:13:20
39.974562,116.334014,0,730,39925.0509837963,2009-04-22,01:13:25
39.974535,116.334019,0,732,39925.0510416667,2009-04-22,01:13:30
39.974581,116.334016,0,720,39925.051099537,2009-04-22,01:13:35
39.974492,116.334049,0,715,39925.0511574074,2009-04-22,01:13:40
39.974403,116.334081,0,712,39925.0512152778,2009-04-22,01:13:45
39.974374,116.3341,0,712,39925.0512731481,2009-04-22,01:13:50
39.97437,116.334091,0,710,39925.0513310185,2009-04-22,01:13:55
39.974408,116.33406,0,701,39925.0513888889,2009-04-22,01:14:00
39.974467,116.334062,0,697,39925.0514467593,2009-04-22,01:14:05
39.974414,116.334072,0,695,39925.0515046296,2009-04-22,01:14:10
39.97436,116.334064,0,691,39925.0515625,2009-04-22,01:14:15
39.974351,116.334071,0,688,39925.0516203704,2009-04-22,01:14:20
39.97428,116.334092,0,687,39925.0516782407,2009-04-22,01:14:25
39.974007,116.33408,0,680,39925.0517361111,2009-04-22,01:14:30
39.974099,116.334108,0,679,39925.0517939815,2009-04-22,01:14:35
39.974054,116.334077,0,674,39925.0518518519,2009-04-22,01:14:40
39.974013,116.334082,0,673,39925.0519097222,2009-04-22,01:14:45
39.973938,116.334105,0,653,39925.0519675926,2009-04-22,01:14:50
39.973464,116.333886,0,214,39925.0524884259,2009-04-22,01:15:35
39.973385,116.333942,0,210,39925.0525462963,2009-04-22,01:15:40
39.973369,116.333914,0,208,39925.0526041667,2009-04-22,01:15:45
39.973356,116.333839,0,206,39925.052662037,2009-04-22,01:15:50
39.973401,116.333623,0,204,39925.0527199074,2009-04-22,01:15:55
39.973437,116.333597,0,202,39925.0527777778,2009-04-22,01:16:00
39.973444,116.333718,0,202,39925.0528356481,2009-04-22,01:16:05
39.973457,116.333739,0,203,39925.0528935185,2009-04-22,01:16:10
39.973449,116.333717,0,203,39925.0529513889,2009-04-22,01:16:15
39.973452,116.333692,0,204,39925.0530092593,2009-04-22,01:16:20
39.974165,116.331807,0,481,39925.05625,2009-04-22,01:21:00
39.973676,116.331732,0,306,39925.0563078704,2009-04-22,01:21:05
39.973561,116.331724,0,273,39925.0563657407,2009-04-22,01:21:10
39.973499,116.331692,0,263,39925.0564236111,2009-04-22,01:21:15
39.973518,116.331626,0,262,39925.0564814815,2009-04-22,01:21:20
39.973624,116.331606,0,267,39925.0565393518,2009-04-22,01:21:25
39.973738,116.331606,0,264,39925.0565972222,2009-04-22,01:21:30
39.97374,116.331581,0,250,39925.0566550926,2009-04-22,01:21:35
39.973703,116.331577,0,228,39925.056712963,2009-04-22,01:21:40
39.973821,116.331528,0,231,39925.0567708333,2009-04-22,01:21:45
39.973879,116.3315,0,227,39925.0568287037,2009-04-22,01:21:50
39.973974,116.331461,0,230,39925.0568865741,2009-04-22,01:21:55
39.974031,116.331466,0,228,39925.0569444444,2009-04-22,01:22:00
39.97417,116.331758,0,212,39925.0570023148,2009-04-22,01:22:05
39.974189,116.331769,0,201,39925.0570601852,2009-04-22,01:22:10
39.974229,116.331816,0,228,39925.0571180556,2009-04-22,01:22:15
39.974164,116.331752,0,213,39925.0571759259,2009-04-22,01:22:20
39.974182,116.331762,0,214,39925.0572337963,2009-04-22,01:22:25
39.97419,116.331827,0,219,39925.0572916667,2009-04-22,01:22:30
39.974231,116.331818,0,225,39925.057349537,2009-04-22,01:22:35
39.974277,116.331741,0,217,39925.0574074074,2009-04-22,01:22:40
39.974352,116.331756,0,208,39925.0574652778,2009-04-22,01:22:45
39.974421,116.331821,0,207,39925.0575231481,2009-04-22,01:22:50
39.974563,116.33197,0,188,39925.0575810185,2009-04-22,01:22:55
39.9746,116.332072,0,182,39925.0576388889,2009-04-22,01:23:00
39.97482,116.332334,0,156,39925.0576967593,2009-04-22,01:23:05
39.974806,116.332424,0,159,39925.0577546296,2009-04-22,01:23:10
39.974834,116.33253,0,154,39925.0578125,2009-04-22,01:23:15
39.974853,116.332633,0,156,39925.0578703704,2009-04-22,01:23:20
39.974818,116.332715,0,144,39925.0579282407,2009-04-22,01:23:25
39.974833,116.332811,0,146,39925.0579861111,2009-04-22,01:23:30
39.974841,116.332924,0,147,39925.0580439815,2009-04-22,01:23:35
39.974808,116.332992,0,145,39925.0581018519,2009-04-22,01:23:40
39.974756,116.333045,0,150,39925.0581597222,2009-04-22,01:23:45
39.974715,116.333123,0,152,39925.0582175926,2009-04-22,01:23:50
39.974697,116.333203,0,156,39925.058275463,2009-04-22,01:23:55
39.974722,116.333284,0,154,39925.0583333333,2009-04-22,01:24:00
39.974661,116.333317,0,151,39925.0583912037,2009-04-22,01:24:05
39.974591,116.333349,0,151,39925.0584490741,2009-04-22,01:24:10
39.974569,116.333406,0,155,39925.0585069444,2009-04-22,01:24:15
39.974569,116.333463,0,158,39925.0585648148,2009-04-22,01:24:20
39.974595,116.333507,0,158,39925.0586226852,2009-04-22,01:24:25
39.974632,116.333586,0,158,39925.0586805556,2009-04-22,01:24:30
39.974694,116.333698,0,157,39925.0587384259,2009-04-22,01:24:35
39.974712,116.333734,0,158,39925.0587962963,2009-04-22,01:24:40
39.97474,116.333752,0,160,39925.0588541667,2009-04-22,01:24:45
39.974789,116.333752,0,161,39925.058912037,2009-04-22,01:24:50
39.973879,116.300265,0,207,39925.0680555556,2009-04-22,01:38:00
39.973995,116.300133,0,185,39925.0681134259,2009-04-22,01:38:05
39.973927,116.30006,0,188,39925.0681712963,2009-04-22,01:38:10
39.973899,116.300068,0,187,39925.0682291667,2009-04-22,01:38:15
39.973625,116.300075,0,259,39925.068287037,2009-04-22,01:38:20
39.973604,116.300157,0,267,39925.0683449074,2009-04-22,01:38:25
39.973507,116.300133,0,285,39925.0684027778,2009-04-22,01:38:30
39.973405,116.300119,0,303,39925.0684606481,2009-04-22,01:38:35
39.973363,116.300137,0,317,39925.0685185185,2009-04-22,01:38:40
39.973324,116.300155,0,329,39925.0685763889,2009-04-22,01:38:45
39.973276,116.300183,0,336,39925.0686342593,2009-04-22,01:38:50
39.973227,116.300198,0,337,39925.0686921296,2009-04-22,01:38:55
39.973145,116.300189,0,346,39925.06875,2009-04-22,01:39:00
39.973113,116.300216,0,351,39925.0688078704,2009-04-22,01:39:05
39.973036,116.300219,0,352,39925.0688657407,2009-04-22,01:39:10
39.972964,116.300229,0,351,39925.0689236111,2009-04-22,01:39:15
39.972892,116.300236,0,352,39925.0689814815,2009-04-22,01:39:20
39.972827,116.300251,0,351,39925.0690393519,2009-04-22,01:39:25
39.972699,116.300272,0,339,39925.0690972222,2009-04-22,01:39:30
39.97242,116.300361,0,331,39925.0691550926,2009-04-22,01:39:35
39.972354,116.300381,0,312,39925.069212963,2009-04-22,01:39:40
39.972305,116.300389,0,301,39925.0692708333,2009-04-22,01:39:45
39.972267,116.300397,0,296,39925.0693287037,2009-04-22,01:39:50
39.972234,116.300402,0,296,39925.0693865741,2009-04-22,01:39:55
39.972206,116.300397,0,297,39925.0694444444,2009-04-22,01:40:00
39.972165,116.300384,0,296,39925.0695023148,2009-04-22,01:40:05
39.972108,116.30033,0,299,39925.0695601852,2009-04-22,01:40:10
39.972024,116.300287,0,303,39925.0696180556,2009-04-22,01:40:15
39.972002,116.300291,0,303,39925.0696759259,2009-04-22,01:40:20
39.971944,116.300306,0,301,39925.0697337963,2009-04-22,01:40:25
39.97191,116.300334,0,300,39925.0697916667,2009-04-22,01:40:30
39.971877,116.30036,0,297,39925.069849537,2009-04-22,01:40:35
39.971824,116.30037,0,295,39925.0699074074,2009-04-22,01:40:40
39.971755,116.300405,0,293,39925.0699652778,2009-04-22,01:40:45
39.971692,116.300412,0,289,39925.0700231481,2009-04-22,01:40:50
39.971655,116.300452,0,283,39925.0700810185,2009-04-22,01:40:55
39.97161,116.300515,0,282,39925.0701388889,2009-04-22,01:41:00
39.971248,116.300626,0,276,39925.0701967593,2009-04-22,01:41:05
39.971002,116.300511,0,284,39925.0702546296,2009-04-22,01:41:10
39.970937,116.300471,0,290,39925.0703125,2009-04-22,01:41:15
39.970895,116.300498,0,291,39925.0703703704,2009-04-22,01:41:20
39.97085,116.300484,0,308,39925.0704282407,2009-04-22,01:41:25
39.970789,116.300475,0,320,39925.0704861111,2009-04-22,01:41:30
39.970728,116.300491,0,332,39925.0705439815,2009-04-22,01:41:35
39.970682,116.300472,0,338,39925.0706018518,2009-04-22,01:41:40
39.970622,116.30047,0,349,39925.0706597222,2009-04-22,01:41:45
39.970548,116.30048,0,358,39925.0707175926,2009-04-22,01:41:50
39.97048,116.300494,0,366,39925.070775463,2009-04-22,01:41:55
39.970431,116.300501,0,373,39925.0708333333,2009-04-22,01:42:00
39.970374,116.300484,0,379,39925.0708912037,2009-04-22,01:42:05
39.970301,116.300505,0,388,39925.0709490741,2009-04-22,01:42:10
39.970241,116.300495,0,398,39925.0710069444,2009-04-22,01:42:15
39.970187,116.300492,0,405,39925.0710648148,2009-04-22,01:42:20
39.970152,116.300474,0,414,39925.0711226852,2009-04-22,01:42:25
39.970088,116.300499,0,423,39925.0711805556,2009-04-22,01:42:30
39.970073,116.300591,0,429,39925.0712384259,2009-04-22,01:42:35
39.970026,116.300539,0,430,39925.0712962963,2009-04-22,01:42:40
39.969979,116.300535,0,432,39925.0713541667,2009-04-22,01:42:45
39.96999,116.300547,0,438,39925.071412037,2009-04-22,01:42:50
39.969939,116.30058,0,441,39925.0714699074,2009-04-22,01:42:55
39.969909,116.300598,0,446,39925.0715277778,2009-04-22,01:43:00
39.969842,116.300613,0,447,39925.0715856481,2009-04-22,01:43:05
39.969774,116.300616,0,449,39925.0716435185,2009-04-22,01:43:10
39.969738,116.300644,0,435,39925.0717013889,2009-04-22,01:43:15
39.969691,116.300672,0,424,39925.0717592593,2009-04-22,01:43:20
39.969618,116.30067,0,417,39925.0718171296,2009-04-22,01:43:25
39.969546,116.300724,0,416,39925.071875,2009-04-22,01:43:30
39.969533,116.300785,0,414,39925.0719328704,2009-04-22,01:43:35
39.969495,116.3009,0,402,39925.0719907407,2009-04-22,01:43:40
39.969273,116.301136,0,395,39925.0720486111,2009-04-22,01:43:45
39.969253,116.301226,0,391,39925.0721064815,2009-04-22,01:43:50
39.969242,116.301299,0,386,39925.0721643518,2009-04-22,01:43:55
39.969241,116.301328,0,385,39925.0722222222,2009-04-22,01:44:00
39.969228,116.301348,0,381,39925.0722800926,2009-04-22,01:44:05
39.969208,116.3014,0,382,39925.072337963,2009-04-22,01:44:10
39.969274,116.301429,0,387,39925.0723958333,2009-04-22,01:44:15
39.969298,116.301452,0,391,39925.0724537037,2009-04-22,01:44:20
39.969344,116.301456,0,392,39925.0725115741,2009-04-22,01:44:25
39.969394,116.301498,0,391,39925.0725694444,2009-04-22,01:44:30
39.969522,116.301586,0,387,39925.0726273148,2009-04-22,01:44:35
39.969604,116.301651,0,384,39925.0726851852,2009-04-22,01:44:40
39.969674,116.301707,0,382,39925.0727430556,2009-04-22,01:44:45
39.969747,116.301768,0,384,39925.0728009259,2009-04-22,01:44:50
39.969795,116.301832,0,389,39925.0728587963,2009-04-22,01:44:55
39.969835,116.301864,0,400,39925.0729166667,2009-04-22,01:45:00
39.970117,116.301897,0,405,39925.072974537,2009-04-22,01:45:05
39.970192,116.301904,0,414,39925.0730324074,2009-04-22,01:45:10
39.970212,116.301894,0,420,39925.0730902778,2009-04-22,01:45:15
39.970183,116.301889,0,423,39925.0731481481,2009-04-22,01:45:20
39.970149,116.301874,0,426,39925.0732060185,2009-04-22,01:45:25
39.970071,116.301865,0,429,39925.0732638889,2009-04-22,01:45:30
39.969993,116.301895,0,431,39925.0733217593,2009-04-22,01:45:35
39.969903,116.302061,0,433,39925.0733796296,2009-04-22,01:45:40
39.969922,116.302162,0,439,39925.0734375,2009-04-22,01:45:45
39.969934,116.302195,0,441,39925.0734953704,2009-04-22,01:45:50
39.970282,116.30258,0,435,39925.0735532407,2009-04-22,01:45:55
39.970431,116.302641,0,419,39925.0736111111,2009-04-22,01:46:00
39.970546,116.302644,0,395,39925.0736689815,2009-04-22,01:46:05
39.970632,116.302731,0,387,39925.0737268519,2009-04-22,01:46:10
39.970681,116.302877,0,379,39925.0737847222,2009-04-22,01:46:15
39.970714,116.302985,0,371,39925.0738425926,2009-04-22,01:46:20
39.970737,116.30324,0,358,39925.073900463,2009-04-22,01:46:25
39.970741,116.30333,0,357,39925.0739583333,2009-04-22,01:46:30
39.9708,116.303398,0,355,39925.0740162037,2009-04-22,01:46:35
39.970881,116.303413,0,354,39925.0740740741,2009-04-22,01:46:40
39.970945,116.303419,0,353,39925.0741319444,2009-04-22,01:46:45
39.970984,116.303424,0,358,39925.0741898148,2009-04-22,01:46:50
39.970996,116.303444,0,363,39925.0742476852,2009-04-22,01:46:55
39.971033,116.303448,0,367,39925.0743055556,2009-04-22,01:47:00
39.971052,116.303519,0,369,39925.0743634259,2009-04-22,01:47:05
39.971078,116.303587,0,367,39925.0744212963,2009-04-22,01:47:10
39.971131,116.303661,0,362,39925.0744791667,2009-04-22,01:47:15
39.971201,116.303785,0,356,39925.074537037,2009-04-22,01:47:20
39.97125,116.303882,0,355,39925.0745949074,2009-04-22,01:47:25
39.971319,116.304007,0,347,39925.0746527778,2009-04-22,01:47:30
39.971313,116.304119,0,345,39925.0747106481,2009-04-22,01:47:35
39.97135,116.304234,0,343,39925.0747685185,2009-04-22,01:47:40
39.971383,116.304346,0,336,39925.0748263889,2009-04-22,01:47:45
39.971408,116.304408,0,332,39925.0748842593,2009-04-22,01:47:50
39.971447,116.30447,0,326,39925.0749421296,2009-04-22,01:47:55
39.971471,116.304589,0,317,39925.075,2009-04-22,01:48:00
39.971477,116.304688,0,311,39925.0750578704,2009-04-22,01:48:05
39.971475,116.304702,0,310,39925.0751157407,2009-04-22,01:48:10
39.971475,116.304702,0,310,39925.075150463,2009-04-22,01:48:13
39.971472,116.304694,0,310,39925.0751736111,2009-04-22,01:48:15
39.971445,116.30468,0,310,39925.0752314815,2009-04-22,01:48:20
39.971392,116.305299,0,249,39925.0765046296,2009-04-22,01:50:10
39.971353,116.305302,0,239,39925.0765625,2009-04-22,01:50:15
39.971404,116.305328,0,245,39925.0766203704,2009-04-22,01:50:20
39.971355,116.305335,0,223,39925.0766782407,2009-04-22,01:50:25
39.971319,116.305259,0,177,39925.0767361111,2009-04-22,01:50:30
39.971316,116.305332,0,171,39925.0767939815,2009-04-22,01:50:35
39.971337,116.305409,0,163,39925.0768518519,2009-04-22,01:50:40
39.971263,116.305465,0,162,39925.0769097222,2009-04-22,01:50:45
39.97125,116.305552,0,164,39925.0769675926,2009-04-22,01:50:50
39.971245,116.305641,0,169,39925.077025463,2009-04-22,01:50:55
39.971262,116.305734,0,170,39925.0770833333,2009-04-22,01:51:00
39.971341,116.30583,0,161,39925.0771412037,2009-04-22,01:51:05
39.971382,116.305919,0,155,39925.0771990741,2009-04-22,01:51:10
39.971381,116.30601,0,157,39925.0772569444,2009-04-22,01:51:15
39.971389,116.306099,0,152,39925.0773148148,2009-04-22,01:51:20
39.971389,116.306194,0,151,39925.0773726852,2009-04-22,01:51:25
39.971403,116.306292,0,148,39925.0774305556,2009-04-22,01:51:30
39.97142,116.306391,0,147,39925.0774884259,2009-04-22,01:51:35
39.97142,116.30649,0,145,39925.0775462963,2009-04-22,01:51:40
39.971389,116.306566,0,139,39925.0776041667,2009-04-22,01:51:45
39.971385,116.306649,0,137,39925.077662037,2009-04-22,01:51:50
39.971411,116.306736,0,136,39925.0777199074,2009-04-22,01:51:55
39.971413,116.306831,0,138,39925.0777777778,2009-04-22,01:52:00
39.971403,116.306922,0,137,39925.0778356481,2009-04-22,01:52:05
39.971371,116.306953,0,135,39925.0778935185,2009-04-22,01:52:10
39.971311,116.307001,0,135,39925.0779513889,2009-04-22,01:52:15
39.971248,116.307034,0,134,39925.0780092593,2009-04-22,01:52:20
39.971179,116.307031,0,132,39925.0780671296,2009-04-22,01:52:25
39.971113,116.307043,0,131,39925.078125,2009-04-22,01:52:30
39.971039,116.307039,0,132,39925.0781828704,2009-04-22,01:52:35
39.970977,116.307034,0,135,39925.0782407407,2009-04-22,01:52:40
39.97091,116.307026,0,137,39925.0782986111,2009-04-22,01:52:45
39.970842,116.307039,0,139,39925.0783564815,2009-04-22,01:52:50
39.970767,116.307051,0,142,39925.0784143518,2009-04-22,01:52:55
39.970692,116.307047,0,145,39925.0784722222,2009-04-22,01:53:00
39.970671,116.307142,0,145,39925.0785300926,2009-04-22,01:53:05
39.970674,116.307243,0,141,39925.078587963,2009-04-22,01:53:10
39.970672,116.307359,0,140,39925.0786458333,2009-04-22,01:53:15
39.970671,116.307449,0,139,39925.0787037037,2009-04-22,01:53:20
39.970667,116.307548,0,138,39925.0787615741,2009-04-22,01:53:25
39.970687,116.307627,0,134,39925.0788194444,2009-04-22,01:53:30
39.970692,116.307753,0,139,39925.0788773148,2009-04-22,01:53:35
39.970711,116.30785,0,143,39925.0789351852,2009-04-22,01:53:40
39.97074,116.307917,0,141,39925.0789930556,2009-04-22,01:53:45
39.970693,116.307981,0,142,39925.0790509259,2009-04-22,01:53:50
39.970648,116.308051,0,144,39925.0791087963,2009-04-22,01:53:55
39.970646,116.308139,0,143,39925.0791666667,2009-04-22,01:54:00
39.970617,116.308242,0,141,39925.079224537,2009-04-22,01:54:05
39.970607,116.308347,0,145,39925.0792824074,2009-04-22,01:54:10
39.970611,116.308327,0,150,39925.0793402778,2009-04-22,01:54:15
39.970628,116.30825,0,151,39925.0793981481,2009-04-22,01:54:20
39.970615,116.30816,0,143,39925.0794560185,2009-04-22,01:54:25
39.970601,116.308068,0,139,39925.0795138889,2009-04-22,01:54:30
39.970606,116.307998,0,136,39925.0795717593,2009-04-22,01:54:35
39.970539,116.307996,0,136,39925.0796296296,2009-04-22,01:54:40
39.970464,116.307981,0,138,39925.0796875,2009-04-22,01:54:45
39.970398,116.307961,0,139,39925.0797453704,2009-04-22,01:54:50
39.970317,116.307958,0,140,39925.0798032407,2009-04-22,01:54:55
39.970239,116.308009,0,142,39925.0798611111,2009-04-22,01:55:00
39.97019,116.308102,0,143,39925.0799189815,2009-04-22,01:55:05
39.970196,116.308182,0,144,39925.0799768518,2009-04-22,01:55:10
39.970194,116.30827,0,147,39925.0800347222,2009-04-22,01:55:15
39.970215,116.30831,0,139,39925.0800925926,2009-04-22,01:55:20
39.970226,116.308348,0,138,39925.080150463,2009-04-22,01:55:25
39.970232,116.308337,0,141,39925.0802083333,2009-04-22,01:55:30
39.970218,116.308313,0,144,39925.0802662037,2009-04-22,01:55:35
39.97023,116.308268,0,140,39925.0803240741,2009-04-22,01:55:40
39.970237,116.308176,0,140,39925.0803819444,2009-04-22,01:55:45
39.970233,116.308079,0,141,39925.0804398148,2009-04-22,01:55:50
39.97024,116.307977,0,141,39925.0804976852,2009-04-22,01:55:55
39.970227,116.307885,0,144,39925.0805555556,2009-04-22,01:56:00
39.970219,116.307792,0,142,39925.0806134259,2009-04-22,01:56:05
39.970218,116.30769,0,142,39925.0806712963,2009-04-22,01:56:10
39.970217,116.307599,0,142,39925.0807291667,2009-04-22,01:56:15
39.970233,116.307509,0,141,39925.080787037,2009-04-22,01:56:20
39.970235,116.307409,0,137,39925.0808449074,2009-04-22,01:56:25
39.970239,116.307327,0,136,39925.0809027778,2009-04-22,01:56:30
39.970248,116.307242,0,137,39925.0809606481,2009-04-22,01:56:35
39.970243,116.307156,0,139,39925.0810185185,2009-04-22,01:56:40
39.970286,116.307134,0,142,39925.0810763889,2009-04-22,01:56:45
39.970318,116.307123,0,148,39925.0811342593,2009-04-22,01:56:50
39.97034,116.307116,0,150,39925.0811921296,2009-04-22,01:56:55
39.970397,116.307098,0,151,39925.08125,2009-04-22,01:57:00
39.970444,116.307051,0,151,39925.0813078704,2009-04-22,01:57:05
39.970506,116.307038,0,155,39925.0813657407,2009-04-22,01:57:10
39.970536,116.307001,0,160,39925.0814236111,2009-04-22,01:57:15
39.970579,116.306986,0,160,39925.0814814815,2009-04-22,01:57:20
39.970633,116.306981,0,164,39925.0815393519,2009-04-22,01:57:25
39.970714,116.306961,0,169,39925.0815972222,2009-04-22,01:57:30
39.970758,116.306969,0,165,39925.0816550926,2009-04-22,01:57:35
39.97081,116.306963,0,165,39925.081712963,2009-04-22,01:57:40
39.970894,116.306959,0,162,39925.0817708333,2009-04-22,01:57:45
39.97098,116.30697,0,170,39925.0818287037,2009-04-22,01:57:50
39.971021,116.306983,0,172,39925.0818865741,2009-04-22,01:57:55
39.971053,116.30697,0,170,39925.0819444444,2009-04-22,01:58:00
39.971147,116.306953,0,165,39925.0820023148,2009-04-22,01:58:05
39.971205,116.306955,0,163,39925.0820601852,2009-04-22,01:58:10
39.971232,116.306951,0,162,39925.0821180556,2009-04-22,01:58:15
39.971312,116.306937,0,160,39925.0821759259,2009-04-22,01:58:20
39.971383,116.306912,0,159,39925.0822337963,2009-04-22,01:58:25
39.9714,116.306817,0,156,39925.0822916667,2009-04-22,01:58:30
39.971412,116.306715,0,154,39925.082349537,2009-04-22,01:58:35
39.971435,116.306621,0,150,39925.0824074074,2009-04-22,01:58:40
39.971438,116.306536,0,147,39925.0824652778,2009-04-22,01:58:45
39.971425,116.306443,0,146,39925.0825231481,2009-04-22,01:58:50
39.971403,116.306363,0,143,39925.0825810185,2009-04-22,01:58:55
39.971422,116.306255,0,142,39925.0826388889,2009-04-22,01:59:00
39.971416,116.306149,0,141,39925.0826967593,2009-04-22,01:59:05
39.971431,116.306044,0,139,39925.0827546296,2009-04-22,01:59:10
39.971431,116.30595,0,138,39925.0828125,2009-04-22,01:59:15
39.971436,116.305871,0,136,39925.0828703704,2009-04-22,01:59:20
39.97143,116.305777,0,135,39925.0829282407,2009-04-22,01:59:25
39.971422,116.305662,0,132,39925.0829861111,2009-04-22,01:59:30
39.971412,116.305566,0,131,39925.0830439815,2009-04-22,01:59:35
39.971385,116.305505,0,125,39925.0831018519,2009-04-22,01:59:40
39.97138,116.30541,0,123,39925.0831597222,2009-04-22,01:59:45
39.971389,116.305324,0,121,39925.0832175926,2009-04-22,01:59:50
39.97139,116.305244,0,120,39925.083275463,2009-04-22,01:59:55
39.971402,116.305125,0,122,39925.0833333333,2009-04-22,02:00:00
39.971382,116.305033,0,123,39925.0833912037,2009-04-22,02:00:05
39.971403,116.304948,0,119,39925.0834490741,2009-04-22,02:00:10
39.97141,116.304873,0,117,39925.0835069444,2009-04-22,02:00:15
39.971416,116.304858,0,114,39925.0835648148,2009-04-22,02:00:20
39.971424,116.30484,0,111,39925.0836226852,2009-04-22,02:00:25
39.971437,116.304819,0,108,39925.0836805556,2009-04-22,02:00:30
39.971319,116.304799,0,109,39925.0850115741,2009-04-22,02:02:25
39.971344,116.304671,0,96,39925.0850694444,2009-04-22,02:02:30
39.971331,116.304579,0,77,39925.0851273148,2009-04-22,02:02:35
39.9713,116.304485,0,67,39925.0851851852,2009-04-22,02:02:40
39.97128,116.304424,0,109,39925.0852430556,2009-04-22,02:02:45
39.971271,116.304338,0,111,39925.0853009259,2009-04-22,02:02:50
39.971243,116.304278,0,116,39925.0853587963,2009-04-22,02:02:55
39.971245,116.304178,0,112,39925.0854166667,2009-04-22,02:03:00
39.971259,116.304107,0,112,39925.085474537,2009-04-22,02:03:05
39.971265,116.304028,0,111,39925.0855324074,2009-04-22,02:03:10
39.97129,116.30399,0,109,39925.0855902778,2009-04-22,02:03:15
39.971281,116.303973,0,109,39925.0856481481,2009-04-22,02:03:20
39.971302,116.303932,0,106,39925.0857060185,2009-04-22,02:03:25
39.971329,116.30393,0,106,39925.0857638889,2009-04-22,02:03:30
39.971341,116.303846,0,105,39925.0858217593,2009-04-22,02:03:35
39.971334,116.303761,0,104,39925.0858796296,2009-04-22,02:03:40
39.971217,116.303678,0,114,39925.0859375,2009-04-22,02:03:45
39.971199,116.303553,0,117,39925.0859953704,2009-04-22,02:03:50
39.971191,116.303488,0,123,39925.0860532407,2009-04-22,02:03:55
39.971103,116.303484,0,129,39925.0861111111,2009-04-22,02:04:00
39.970914,116.303627,0,137,39925.0861689815,2009-04-22,02:04:05
39.970829,116.303584,0,144,39925.0862268518,2009-04-22,02:04:10
39.970784,116.303499,0,144,39925.0862847222,2009-04-22,02:04:15
39.970777,116.303349,0,145,39925.0863425926,2009-04-22,02:04:20
39.970755,116.303238,0,141,39925.086400463,2009-04-22,02:04:25
39.970749,116.303135,0,137,39925.0864583333,2009-04-22,02:04:30
39.970731,116.303033,0,135,39925.0865162037,2009-04-22,02:04:35
39.970744,116.302947,0,127,39925.0865740741,2009-04-22,02:04:40
39.970755,116.30288,0,129,39925.0866319444,2009-04-22,02:04:45
39.970794,116.302811,0,131,39925.0866898148,2009-04-22,02:04:50
39.970821,116.302668,0,126,39925.0867476852,2009-04-22,02:04:55
39.97083,116.302569,0,126,39925.0868055556,2009-04-22,02:05:00
39.970786,116.302477,0,126,39925.0868634259,2009-04-22,02:05:05
39.970713,116.302371,0,128,39925.0869212963,2009-04-22,02:05:10
39.970681,116.302315,0,130,39925.0869791667,2009-04-22,02:05:15
39.970682,116.302241,0,134,39925.087037037,2009-04-22,02:05:20
39.970684,116.302202,0,136,39925.0870949074,2009-04-22,02:05:25
39.970532,116.302209,0,142,39925.0871527778,2009-04-22,02:05:30
39.970465,116.302209,0,146,39925.0872106481,2009-04-22,02:05:35
39.970408,116.302148,0,150,39925.0872685185,2009-04-22,02:05:40
39.970384,116.30209,0,157,39925.0873263889,2009-04-22,02:05:45
39.970315,116.301925,0,166,39925.0873842593,2009-04-22,02:05:50
39.970179,116.301889,0,167,39925.0874421296,2009-04-22,02:05:55
39.970098,116.30185,0,166,39925.0875,2009-04-22,02:06:00
39.970039,116.301813,0,165,39925.0875578704,2009-04-22,02:06:05
39.969971,116.301788,0,164,39925.0876157407,2009-04-22,02:06:10
39.969894,116.301716,0,166,39925.0876736111,2009-04-22,02:06:15
39.969842,116.301672,0,167,39925.0877314815,2009-04-22,02:06:20
39.969779,116.301592,0,170,39925.0877893518,2009-04-22,02:06:25
39.969722,116.301554,0,173,39925.0878472222,2009-04-22,02:06:30
39.969699,116.301498,0,164,39925.0879050926,2009-04-22,02:06:35
39.969654,116.301432,0,164,39925.087962963,2009-04-22,02:06:40
39.969599,116.301355,0,170,39925.0880208333,2009-04-22,02:06:45
39.969525,116.301232,0,168,39925.0880787037,2009-04-22,02:06:50
39.969484,116.30106,0,167,39925.0881365741,2009-04-22,02:06:55
39.969558,116.30098,0,166,39925.0881944444,2009-04-22,02:07:00
39.969687,116.301014,0,176,39925.0882523148,2009-04-22,02:07:05
39.969811,116.300967,0,175,39925.0883101852,2009-04-22,02:07:10
39.969897,116.300963,0,179,39925.0883680556,2009-04-22,02:07:15
39.969986,116.300918,0,180,39925.0884259259,2009-04-22,02:07:20
39.970043,116.300864,0,178,39925.0884837963,2009-04-22,02:07:25
39.970073,116.30089,0,177,39925.0885416667,2009-04-22,02:07:30
39.970097,116.300847,0,183,39925.088599537,2009-04-22,02:07:35
39.97013,116.300708,0,191,39925.0886574074,2009-04-22,02:07:40
39.97018,116.300663,0,200,39925.0887152778,2009-04-22,02:07:45
39.970171,116.300643,0,208,39925.0887731481,2009-04-22,02:07:50
39.970159,116.300595,0,219,39925.0888310185,2009-04-22,02:07:55
39.970156,116.30059,0,221,39925.0888888889,2009-04-22,02:08:00
39.970156,116.30059,0,221,39925.0889236111,2009-04-22,02:08:03
39.97016,116.300587,0,221,39925.0889467593,2009-04-22,02:08:05
39.970172,116.300583,0,221,39925.0890046296,2009-04-22,02:08:10
39.970242,116.300564,0,223,39925.0890625,2009-04-22,02:08:15
39.970348,116.300608,0,225,39925.0891203704,2009-04-22,02:08:20
39.970425,116.300535,0,232,39925.0891782407,2009-04-22,02:08:25
39.970545,116.300501,0,235,39925.0892361111,2009-04-22,02:08:30
39.97067,116.300455,0,237,39925.0892939815,2009-04-22,02:08:35
39.970701,116.300405,0,240,39925.0893518519,2009-04-22,02:08:40
39.970731,116.3004,0,241,39925.0894097222,2009-04-22,02:08:45
39.970754,116.300407,0,240,39925.0894675926,2009-04-22,02:08:50
39.97077,116.300403,0,239,39925.089525463,2009-04-22,02:08:55
39.970782,116.30043,0,238,39925.0895833333,2009-04-22,02:09:00
39.970785,116.30043,0,237,39925.0896412037,2009-04-22,02:09:05
39.970785,116.30043,0,237,39925.0896759259,2009-04-22,02:09:08
39.970792,116.300428,0,236,39925.0896990741,2009-04-22,02:09:10
39.970834,116.300461,0,232,39925.0897569444,2009-04-22,02:09:15
39.97085,116.300485,0,232,39925.0898148148,2009-04-22,02:09:20
39.970792,116.300411,0,231,39925.0898726852,2009-04-22,02:09:25
39.970765,116.30037,0,230,39925.0899305556,2009-04-22,02:09:30
39.970771,116.300395,0,229,39925.0899884259,2009-04-22,02:09:35
39.970844,116.30039,0,232,39925.0900462963,2009-04-22,02:09:40
39.970923,116.300386,0,239,39925.0901041667,2009-04-22,02:09:45
39.970976,116.300373,0,247,39925.090162037,2009-04-22,02:09:50
39.971017,116.300319,0,268,39925.0902199074,2009-04-22,02:09:55
39.971173,116.300301,0,292,39925.0902777778,2009-04-22,02:10:00
39.971448,116.30037,0,320,39925.0903356481,2009-04-22,02:10:05
39.971665,116.300371,0,325,39925.0903935185,2009-04-22,02:10:10
39.971842,116.300323,0,329,39925.0904513889,2009-04-22,02:10:15
39.971952,116.30027,0,328,39925.0905092593,2009-04-22,02:10:20
39.971975,116.300256,0,327,39925.0905671296,2009-04-22,02:10:25
39.971977,116.300274,0,324,39925.090625,2009-04-22,02:10:30
39.971973,116.300245,0,320,39925.0906828704,2009-04-22,02:10:35
39.971973,116.300231,0,319,39925.0907407407,2009-04-22,02:10:40
39.971982,116.300223,0,315,39925.0907986111,2009-04-22,02:10:45
39.971999,116.300214,0,307,39925.0908564815,2009-04-22,02:10:50
39.972076,116.300259,0,307,39925.0909143519,2009-04-22,02:10:55
39.972116,116.300299,0,305,39925.0909722222,2009-04-22,02:11:00
39.972114,116.300301,0,304,39925.0910300926,2009-04-22,02:11:05
39.972118,116.3003,0,304,39925.091087963,2009-04-22,02:11:10
39.972126,116.300297,0,304,39925.0911458333,2009-04-22,02:11:15
39.972126,116.300297,0,304,39925.0911805556,2009-04-22,02:11:18
39.972132,116.300295,0,304,39925.0912037037,2009-04-22,02:11:20
39.972141,116.300292,0,304,39925.0912615741,2009-04-22,02:11:25
39.972151,116.300289,0,304,39925.0913194444,2009-04-22,02:11:30
39.972156,116.300289,0,304,39925.0913773148,2009-04-22,02:11:35
39.97216,116.30029,0,304,39925.0914351852,2009-04-22,02:11:40
39.972162,116.300293,0,304,39925.0914930556,2009-04-22,02:11:45
39.972162,116.300297,0,303,39925.0915509259,2009-04-22,02:11:50
39.97216,116.300302,0,303,39925.0916087963,2009-04-22,02:11:55
39.972156,116.300305,0,303,39925.0916666667,2009-04-22,02:12:00
39.972156,116.300305,0,303,39925.0917013889,2009-04-22,02:12:03
39.97216,116.300302,0,303,39925.091724537,2009-04-22,02:12:05
39.972172,116.300298,0,303,39925.0917824074,2009-04-22,02:12:10
39.97225,116.300313,0,301,39925.0918402778,2009-04-22,02:12:15
39.972283,116.300343,0,301,39925.0918981481,2009-04-22,02:12:20
39.972312,116.300354,0,298,39925.0919560185,2009-04-22,02:12:25
39.972463,116.300334,0,296,39925.0920138889,2009-04-22,02:12:30
39.972686,116.30044,0,284,39925.0920717593,2009-04-22,02:12:35
39.972924,116.300467,0,272,39925.0921296296,2009-04-22,02:12:40
39.973147,116.300433,0,268,39925.0921875,2009-04-22,02:12:45
39.973303,116.300358,0,293,39925.0922453704,2009-04-22,02:12:50
39.973465,116.300291,0,316,39925.0923032407,2009-04-22,02:12:55
39.97356,116.300269,0,334,39925.0923611111,2009-04-22,02:13:00
39.973645,116.30025,0,338,39925.0924189815,2009-04-22,02:13:05
39.973693,116.300264,0,384,39925.0924768519,2009-04-22,02:13:10
39.9738,116.300285,0,416,39925.0925347222,2009-04-22,02:13:15
39.973856,116.300274,0,425,39925.0925925926,2009-04-22,02:13:20
39.973913,116.30027,0,433,39925.092650463,2009-04-22,02:13:25
39.973983,116.30024,0,407,39925.0927083333,2009-04-22,02:13:30
39.974049,116.300259,0,394,39925.0927662037,2009-04-22,02:13:35
39.974095,116.300295,0,341,39925.0928240741,2009-04-22,02:13:40
39.974106,116.300302,0,337,39925.0928819444,2009-04-22,02:13:45
39.974114,116.300304,0,335,39925.0929398148,2009-04-22,02:13:50
39.974108,116.300309,0,332,39925.0929976852,2009-04-22,02:13:55
39.974103,116.300312,0,331,39925.0930555556,2009-04-22,02:14:00
39.974104,116.300315,0,330,39925.0931134259,2009-04-22,02:14:05
39.974104,116.300315,0,330,39925.0931481481,2009-04-22,02:14:08
39.974103,116.300318,0,329,39925.0931712963,2009-04-22,02:14:10
39.974138,116.300302,0,326,39925.0932291667,2009-04-22,02:14:15
39.97418,116.300407,0,302,39925.093287037,2009-04-22,02:14:20
39.974219,116.300408,0,293,39925.0933449074,2009-04-22,02:14:25
39.974274,116.300432,0,283,39925.0934027778,2009-04-22,02:14:30
39.974292,116.300455,0,277,39925.0934606481,2009-04-22,02:14:35
39.974291,116.300566,0,266,39925.0935185185,2009-04-22,02:14:40
39.974275,116.300789,0,261,39925.0935763889,2009-04-22,02:14:45
39.974269,116.301108,0,256,39925.0936342593,2009-04-22,02:14:50
39.974273,116.301286,0,253,39925.0936921296,2009-04-22,02:14:55
39.974301,116.301344,0,256,39925.09375,2009-04-22,02:15:00
39.974304,116.301344,0,257,39925.0938078704,2009-04-22,02:15:05
39.974308,116.301345,0,257,39925.0938657407,2009-04-22,02:15:10
39.974308,116.301345,0,257,39925.093900463,2009-04-22,02:15:13
39.974311,116.301347,0,257,39925.0939236111,2009-04-22,02:15:15
39.974359,116.301451,0,255,39925.0939814815,2009-04-22,02:15:20
39.974399,116.3017,0,249,39925.0940393518,2009-04-22,02:15:25
39.974421,116.301923,0,235,39925.0940972222,2009-04-22,02:15:30
39.974444,116.301972,0,234,39925.0941550926,2009-04-22,02:15:35
39.974444,116.301972,0,234,39925.0941898148,2009-04-22,02:15:38
39.974445,116.301975,0,233,39925.094212963,2009-04-22,02:15:40
39.974465,116.302137,0,230,39925.0942708333,2009-04-22,02:15:45
39.974463,116.302335,0,228,39925.0943287037,2009-04-22,02:15:50
39.974431,116.302459,0,227,39925.0943865741,2009-04-22,02:15:55
39.974401,116.302493,0,227,39925.0944444444,2009-04-22,02:16:00
39.974392,116.302509,0,227,39925.0945023148,2009-04-22,02:16:05
39.974347,116.302537,0,226,39925.0945601852,2009-04-22,02:16:10
39.974316,116.302558,0,225,39925.0946180556,2009-04-22,02:16:15
39.974333,116.302573,0,224,39925.0946759259,2009-04-22,02:16:20
39.974341,116.302601,0,224,39925.0947337963,2009-04-22,02:16:25
39.974341,116.302615,0,224,39925.0947916667,2009-04-22,02:16:30
39.97435,116.302612,0,223,39925.094849537,2009-04-22,02:16:35
39.974356,116.302631,0,223,39925.0949074074,2009-04-22,02:16:40
39.974406,116.302808,0,220,39925.0949652778,2009-04-22,02:16:45
39.974474,116.303129,0,211,39925.0950231481,2009-04-22,02:16:50
39.974512,116.30357,0,193,39925.0950810185,2009-04-22,02:16:55
39.974518,116.304133,0,177,39925.0951388889,2009-04-22,02:17:00
39.974516,116.304627,0,167,39925.0951967593,2009-04-22,02:17:05
39.97449,116.304981,0,151,39925.0952546296,2009-04-22,02:17:10
39.974475,116.305139,0,136,39925.0953125,2009-04-22,02:17:15
39.974458,116.305267,0,133,39925.0953703704,2009-04-22,02:17:20
39.974451,116.305532,0,128,39925.0954282407,2009-04-22,02:17:25
39.974453,116.305978,0,125,39925.0954861111,2009-04-22,02:17:30
39.974434,116.306394,0,115,39925.0955439815,2009-04-22,02:17:35
39.974442,116.306846,0,107,39925.0956018518,2009-04-22,02:17:40
39.974462,116.307238,0,102,39925.0956597222,2009-04-22,02:17:45
39.974484,116.307572,0,91,39925.0957175926,2009-04-22,02:17:50
39.974479,116.307784,0,90,39925.095775463,2009-04-22,02:17:55
39.974481,116.307832,0,83,39925.0958333333,2009-04-22,02:18:00
39.974509,116.307868,0,78,39925.0958912037,2009-04-22,02:18:05
39.97455,116.308033,0,78,39925.0959490741,2009-04-22,02:18:10
39.974546,116.308379,0,74,39925.0960069444,2009-04-22,02:18:15
39.974592,116.308748,0,64,39925.0960648148,2009-04-22,02:18:20
39.974638,116.309102,0,63,39925.0961226852,2009-04-22,02:18:25
39.974683,116.309466,0,69,39925.0961805556,2009-04-22,02:18:30
39.974723,116.309812,0,69,39925.0962384259,2009-04-22,02:18:35
39.974672,116.310201,0,64,39925.0962962963,2009-04-22,02:18:40
39.974646,116.310427,0,61,39925.0963541667,2009-04-22,02:18:45
39.974634,116.310497,0,77,39925.096412037,2009-04-22,02:18:50
39.974627,116.310502,0,72,39925.0964699074,2009-04-22,02:18:55
39.97462,116.310504,0,71,39925.0965277778,2009-04-22,02:19:00
39.97462,116.310504,0,71,39925.0965625,2009-04-22,02:19:03
39.974612,116.310509,0,70,39925.0965856481,2009-04-22,02:19:05
39.974597,116.310515,0,70,39925.0966435185,2009-04-22,02:19:10
39.974589,116.310519,0,70,39925.0967013889,2009-04-22,02:19:15
39.974589,116.310519,0,70,39925.0967361111,2009-04-22,02:19:18
39.974582,116.310523,0,70,39925.0967592593,2009-04-22,02:19:20
39.974568,116.310531,0,69,39925.0968171296,2009-04-22,02:19:25
39.974553,116.310539,0,69,39925.096875,2009-04-22,02:19:30
39.974544,116.310544,0,69,39925.0969328704,2009-04-22,02:19:35
39.974543,116.310546,0,69,39925.0969907407,2009-04-22,02:19:40
39.974541,116.310547,0,69,39925.0970486111,2009-04-22,02:19:45
39.974539,116.310548,0,69,39925.0971064815,2009-04-22,02:19:50
39.974531,116.310553,0,69,39925.0971643519,2009-04-22,02:19:55
39.974531,116.310553,0,69,39925.0971990741,2009-04-22,02:19:58
39.974525,116.310558,0,69,39925.0972222222,2009-04-22,02:20:00
39.974549,116.310746,0,75,39925.0972800926,2009-04-22,02:20:05
39.974551,116.310995,0,82,39925.097337963,2009-04-22,02:20:10
39.974558,116.31115,0,98,39925.0973958333,2009-04-22,02:20:15
39.974523,116.311231,0,118,39925.0974537037,2009-04-22,02:20:20
39.974457,116.311456,0,135,39925.0975115741,2009-04-22,02:20:25
39.974471,116.311613,0,158,39925.0975694444,2009-04-22,02:20:30
39.974478,116.311893,0,180,39925.0976273148,2009-04-22,02:20:35
39.974465,116.312208,0,213,39925.0976851852,2009-04-22,02:20:40
39.974449,116.312442,0,248,39925.0977430556,2009-04-22,02:20:45
39.974483,116.312615,0,274,39925.0978009259,2009-04-22,02:20:50
39.974549,116.312878,0,291,39925.0978587963,2009-04-22,02:20:55
39.974657,116.313169,0,318,39925.0979166667,2009-04-22,02:21:00
39.974709,116.313347,0,334,39925.097974537,2009-04-22,02:21:05
39.974705,116.313345,0,330,39925.0980324074,2009-04-22,02:21:10
39.974705,116.313345,0,330,39925.0980671296,2009-04-22,02:21:13
39.974711,116.313343,0,331,39925.0980902778,2009-04-22,02:21:15
39.974732,116.313349,0,332,39925.0981481481,2009-04-22,02:21:20
39.974756,116.313571,0,325,39925.0982060185,2009-04-22,02:21:25
39.974821,116.313946,0,325,39925.0982638889,2009-04-22,02:21:30
39.974916,116.314342,0,321,39925.0983217593,2009-04-22,02:21:35
39.974936,116.314829,0,312,39925.0983796296,2009-04-22,02:21:40
39.974948,116.315358,0,308,39925.0984375,2009-04-22,02:21:45
39.974961,116.315911,0,313,39925.0984953704,2009-04-22,02:21:50
39.97494,116.316478,0,318,39925.0985532407,2009-04-22,02:21:55
39.974899,116.31691,0,311,39925.0986111111,2009-04-22,02:22:00
39.974877,116.31721,0,306,39925.0986689815,2009-04-22,02:22:05
39.974815,116.317632,0,306,39925.0987268519,2009-04-22,02:22:10
39.974726,116.318067,0,320,39925.0987847222,2009-04-22,02:22:15
39.974762,116.318401,0,323,39925.0988425926,2009-04-22,02:22:20
39.974799,116.318631,0,306,39925.098900463,2009-04-22,02:22:25
39.97485,116.318908,0,257,39925.0989583333,2009-04-22,02:22:30
39.974814,116.319072,0,198,39925.0990162037,2009-04-22,02:22:35
39.974852,116.319268,0,195,39925.0990740741,2009-04-22,02:22:40
39.974875,116.319467,0,188,39925.0991319444,2009-04-22,02:22:45
39.974926,116.319793,0,193,39925.0991898148,2009-04-22,02:22:50
39.974937,116.320109,0,207,39925.0992476852,2009-04-22,02:22:55
39.974969,116.320456,0,227,39925.0993055556,2009-04-22,02:23:00
39.974907,116.320754,0,230,39925.0993634259,2009-04-22,02:23:05
39.974883,116.320799,0,213,39925.0994212963,2009-04-22,02:23:10
39.974863,116.320877,0,216,39925.0994791667,2009-04-22,02:23:15
39.974844,116.320923,0,219,39925.099537037,2009-04-22,02:23:20
39.974832,116.321125,0,225,39925.0995949074,2009-04-22,02:23:25
39.974875,116.321444,0,226,39925.0996527778,2009-04-22,02:23:30
39.974896,116.321998,0,226,39925.0997106481,2009-04-22,02:23:35
39.974929,116.322653,0,213,39925.0997685185,2009-04-22,02:23:40
39.97497,116.323334,0,211,39925.0998263889,2009-04-22,02:23:45
39.975003,116.323979,0,210,39925.0998842593,2009-04-22,02:23:50
39.975023,116.32458,0,206,39925.0999421296,2009-04-22,02:23:55
39.975058,116.325204,0,211,39925.1,2009-04-22,02:24:00
39.975064,116.325779,0,215,39925.1000578704,2009-04-22,02:24:05
39.975078,116.326182,0,231,39925.1001157407,2009-04-22,02:24:10
39.975065,116.326394,0,236,39925.1001736111,2009-04-22,02:24:15
39.975045,116.326434,0,240,39925.1002314815,2009-04-22,02:24:20
39.975045,116.326442,0,240,39925.1002893519,2009-04-22,02:24:25
39.975043,116.326442,0,240,39925.1003472222,2009-04-22,02:24:30
39.975037,116.326443,0,241,39925.1004050926,2009-04-22,02:24:35
39.975032,116.326439,0,241,39925.100462963,2009-04-22,02:24:40
39.975027,116.32644,0,242,39925.1005208333,2009-04-22,02:24:45
39.975027,116.32644,0,242,39925.1005555556,2009-04-22,02:24:48
39.975025,116.326435,0,242,39925.1005787037,2009-04-22,02:24:50
39.975041,116.326415,0,241,39925.1006365741,2009-04-22,02:24:55
39.975044,116.3264,0,240,39925.1006944444,2009-04-22,02:25:00
39.975044,116.32639,0,240,39925.1007523148,2009-04-22,02:25:05
39.975052,116.32643,0,239,39925.1008101852,2009-04-22,02:25:10
39.975099,116.326645,0,239,39925.1008680556,2009-04-22,02:25:15
39.975132,116.327029,0,244,39925.1009259259,2009-04-22,02:25:20
39.97512,116.32749,0,226,39925.1009837963,2009-04-22,02:25:25
39.975095,116.327955,0,206,39925.1010416667,2009-04-22,02:25:30
39.975084,116.328425,0,192,39925.101099537,2009-04-22,02:25:35
39.975073,116.328935,0,178,39925.1011574074,2009-04-22,02:25:40
39.975042,116.329309,0,171,39925.1012152778,2009-04-22,02:25:45
39.975007,116.329412,0,164,39925.1012731481,2009-04-22,02:25:50
39.974984,116.329419,0,165,39925.1013310185,2009-04-22,02:25:55
39.974969,116.329448,0,166,39925.1013888889,2009-04-22,02:26:00
39.974967,116.329479,0,165,39925.1014467593,2009-04-22,02:26:05
39.974975,116.329517,0,165,39925.1015046296,2009-04-22,02:26:10
39.974986,116.329556,0,158,39925.1015625,2009-04-22,02:26:15
39.97498,116.32959,0,158,39925.1016203704,2009-04-22,02:26:20
39.974991,116.329663,0,156,39925.1016782407,2009-04-22,02:26:25
39.974996,116.329744,0,153,39925.1017361111,2009-04-22,02:26:30
39.974929,116.329851,0,148,39925.1017939815,2009-04-22,02:26:35
39.974828,116.329946,0,134,39925.1018518518,2009-04-22,02:26:40
39.974844,116.330039,0,128,39925.1019097222,2009-04-22,02:26:45
39.974875,116.330131,0,126,39925.1019675926,2009-04-22,02:26:50
39.974903,116.330214,0,128,39925.102025463,2009-04-22,02:26:55
39.974954,116.330333,0,132,39925.1020833333,2009-04-22,02:27:00
39.974971,116.330437,0,135,39925.1021412037,2009-04-22,02:27:05
39.974988,116.33053,0,132,39925.1021990741,2009-04-22,02:27:10
39.974988,116.330626,0,141,39925.1022569444,2009-04-22,02:27:15
39.975011,116.330797,0,139,39925.1023148148,2009-04-22,02:27:20
39.975,116.330987,0,148,39925.1023726852,2009-04-22,02:27:25
39.974998,116.331134,0,165,39925.1024305556,2009-04-22,02:27:30
39.974945,116.331303,0,169,39925.1024884259,2009-04-22,02:27:35
39.974905,116.3315,0,161,39925.1025462963,2009-04-22,02:27:40
39.974873,116.331614,0,145,39925.1026041667,2009-04-22,02:27:45
39.974836,116.331696,0,136,39925.102662037,2009-04-22,02:27:50
39.974797,116.331765,0,121,39925.1027199074,2009-04-22,02:27:55
39.974759,116.33178,0,116,39925.1027777778,2009-04-22,02:28:00
39.974681,116.331796,0,106,39925.1028356481,2009-04-22,02:28:05
39.974641,116.331848,0,111,39925.1028935185,2009-04-22,02:28:10
39.974568,116.331856,0,121,39925.1029513889,2009-04-22,02:28:15
39.974509,116.331867,0,128,39925.1030092593,2009-04-22,02:28:20
39.974443,116.33187,0,137,39925.1030671296,2009-04-22,02:28:25
39.974367,116.331899,0,149,39925.103125,2009-04-22,02:28:30
39.974252,116.331904,0,156,39925.1031828704,2009-04-22,02:28:35
39.974169,116.33195,0,158,39925.1032407407,2009-04-22,02:28:40
39.974132,116.331903,0,158,39925.1032986111,2009-04-22,02:28:45
39.974081,116.331945,0,167,39925.1033564815,2009-04-22,02:28:50
39.974009,116.33197,0,166,39925.1034143518,2009-04-22,02:28:55
39.97394,116.332056,0,173,39925.1034722222,2009-04-22,02:29:00
39.97385,116.332022,0,193,39925.1035300926,2009-04-22,02:29:05
39.973771,116.331989,0,202,39925.103587963,2009-04-22,02:29:10
39.973616,116.331954,0,217,39925.1036458333,2009-04-22,02:29:15
39.973507,116.331997,0,233,39925.1037037037,2009-04-22,02:29:20
39.973485,116.33195,0,245,39925.1037615741,2009-04-22,02:29:25
39.973479,116.331938,0,244,39925.1038194444,2009-04-22,02:29:30
39.973493,116.331933,0,246,39925.1038773148,2009-04-22,02:29:35
39.973526,116.331921,0,248,39925.1039351852,2009-04-22,02:29:40
39.973553,116.331925,0,249,39925.1039930556,2009-04-22,02:29:45
39.973401,116.334949,0,252,39925.1071180556,2009-04-22,02:34:15
39.973419,116.334626,0,243,39925.110474537,2009-04-22,02:39:05
39.973424,116.334574,0,242,39925.1105324074,2009-04-22,02:39:10
39.973406,116.334443,0,243,39925.1105902778,2009-04-22,02:39:15
39.973411,116.334439,0,243,39925.1106481481,2009-04-22,02:39:20
39.973418,116.334434,0,243,39925.1107060185,2009-04-22,02:39:25
39.973416,116.334432,0,242,39925.1107638889,2009-04-22,02:39:30
39.97341,116.334429,0,242,39925.1108217593,2009-04-22,02:39:35
39.973407,116.334426,0,242,39925.1108796296,2009-04-22,02:39:40
39.973407,116.334423,0,242,39925.1109375,2009-04-22,02:39:45
39.973412,116.33442,0,242,39925.1109953704,2009-04-22,02:39:50
39.973414,116.334421,0,242,39925.1110532407,2009-04-22,02:39:55
39.973414,116.334421,0,242,39925.111087963,2009-04-22,02:39:58
39.973414,116.334423,0,242,39925.1111111111,2009-04-22,02:40:00
39.973394,116.334401,0,241,39925.1111689815,2009-04-22,02:40:05
39.973376,116.334407,0,239,39925.1112268518,2009-04-22,02:40:10
39.97337,116.334407,0,239,39925.1112847222,2009-04-22,02:40:15
39.973363,116.334407,0,239,39925.1113425926,2009-04-22,02:40:20
39.973363,116.334408,0,239,39925.111400463,2009-04-22,02:40:25
39.973363,116.334408,0,239,39925.1114351852,2009-04-22,02:40:28
39.973365,116.334416,0,240,39925.1114583333,2009-04-22,02:40:30
39.973371,116.334429,0,240,39925.1115162037,2009-04-22,02:40:35
39.973372,116.334431,0,240,39925.1115740741,2009-04-22,02:40:40
39.973372,116.334431,0,240,39925.1116087963,2009-04-22,02:40:43
39.973376,116.334431,0,240,39925.1116319444,2009-04-22,02:40:45
39.973385,116.334432,0,241,39925.1116898148,2009-04-22,02:40:50
39.973404,116.334452,0,243,39925.1117476852,2009-04-22,02:40:55
39.973404,116.334493,0,249,39925.1118055556,2009-04-22,02:41:00
39.973403,116.334503,0,251,39925.1118634259,2009-04-22,02:41:05
39.9734,116.334502,0,251,39925.1119212963,2009-04-22,02:41:10
39.973399,116.334503,0,251,39925.1119791667,2009-04-22,02:41:15
39.9734,116.334502,0,251,39925.112037037,2009-04-22,02:41:20
39.973397,116.334503,0,251,39925.1120949074,2009-04-22,02:41:25
39.973397,116.334503,0,251,39925.1121296296,2009-04-22,02:41:28
39.973396,116.334504,0,251,39925.1121527778,2009-04-22,02:41:30
39.973387,116.334505,0,251,39925.1122106481,2009-04-22,02:41:35
39.973386,116.334505,0,251,39925.1122685185,2009-04-22,02:41:40
39.973387,116.334506,0,251,39925.1123263889,2009-04-22,02:41:45
39.973386,116.334508,0,251,39925.1123842593,2009-04-22,02:41:50
39.973383,116.33451,0,251,39925.1124421296,2009-04-22,02:41:55
39.973388,116.33451,0,251,39925.1125,2009-04-22,02:42:00
39.973389,116.334508,0,251,39925.1125578704,2009-04-22,02:42:05
39.973392,116.334505,0,251,39925.1126157407,2009-04-22,02:42:10
39.973398,116.334503,0,251,39925.1126736111,2009-04-22,02:42:15
39.973394,116.334503,0,251,39925.1127314815,2009-04-22,02:42:20
39.973392,116.334501,0,251,39925.1127893519,2009-04-22,02:42:25
39.973389,116.334499,0,251,39925.1128472222,2009-04-22,02:42:30
39.973387,116.334498,0,251,39925.1129050926,2009-04-22,02:42:35
39.973387,116.334498,0,251,39925.1129398148,2009-04-22,02:42:38
39.973388,116.334498,0,251,39925.112962963,2009-04-22,02:42:40
39.97337,116.334486,0,250,39925.1130208333,2009-04-22,02:42:45
39.973339,116.334469,0,251,39925.1130787037,2009-04-22,02:42:50
39.973328,116.33448,0,250,39925.1131365741,2009-04-22,02:42:55
39.973321,116.334481,0,250,39925.1131944444,2009-04-22,02:43:00
39.973317,116.334482,0,250,39925.1132523148,2009-04-22,02:43:05
39.973319,116.33448,0,250,39925.1133101852,2009-04-22,02:43:10
39.973316,116.334479,0,250,39925.1133680556,2009-04-22,02:43:15
39.973313,116.334477,0,250,39925.1134259259,2009-04-22,02:43:20
39.973313,116.334477,0,250,39925.1134606482,2009-04-22,02:43:23
39.973318,116.334474,0,250,39925.1134837963,2009-04-22,02:43:25
39.973342,116.33438,0,254,39925.1135416667,2009-04-22,02:43:30
39.97336,116.334178,0,258,39925.113599537,2009-04-22,02:43:35
39.973374,116.334028,0,261,39925.1136574074,2009-04-22,02:43:40
39.973399,116.33398,0,260,39925.1137152778,2009-04-22,02:43:45
39.973402,116.333964,0,260,39925.1137731481,2009-04-22,02:43:50
39.973388,116.333961,0,258,39925.1138310185,2009-04-22,02:43:55
39.973365,116.333993,0,258,39925.1138888889,2009-04-22,02:44:00
39.973308,116.334319,0,276,39925.1189236111,2009-04-22,02:51:15
39.973317,116.334343,0,275,39925.1189814815,2009-04-22,02:51:20
39.973326,116.334434,0,274,39925.1190393518,2009-04-22,02:51:25
39.97333,116.334436,0,273,39925.1190972222,2009-04-22,02:51:30
39.973334,116.334441,0,273,39925.1191550926,2009-04-22,02:51:35
39.973332,116.334448,0,273,39925.119212963,2009-04-22,02:51:40
39.973325,116.334455,0,273,39925.1192708333,2009-04-22,02:51:45
39.973321,116.334456,0,273,39925.1193287037,2009-04-22,02:51:50
39.973324,116.334459,0,273,39925.1193865741,2009-04-22,02:51:55
39.973324,116.334459,0,273,39925.1194212963,2009-04-22,02:51:58
39.973326,116.334462,0,273,39925.1194444444,2009-04-22,02:52:00
39.973342,116.334462,0,275,39925.1195023148,2009-04-22,02:52:05
39.97337,116.334544,0,275,39925.1195601852,2009-04-22,02:52:10
39.973386,116.334578,0,273,39925.1196759259,2009-04-22,02:52:20
39.97339,116.334579,0,273,39925.1197337963,2009-04-22,02:52:25
39.973389,116.334576,0,273,39925.1197916667,2009-04-22,02:52:30
39.973388,116.33457,0,273,39925.119849537,2009-04-22,02:52:35
39.973394,116.334567,0,273,39925.1199074074,2009-04-22,02:52:40
39.973394,116.334567,0,273,39925.1199652778,2009-04-22,02:52:45
39.973391,116.334569,0,273,39925.1200231481,2009-04-22,02:52:50
39.973384,116.334568,0,273,39925.1200810185,2009-04-22,02:52:55
39.973381,116.334569,0,273,39925.1201388889,2009-04-22,02:53:00
39.973374,116.334575,0,273,39925.1201967593,2009-04-22,02:53:05
39.973376,116.334579,0,273,39925.1202546296,2009-04-22,02:53:10
39.973376,116.334579,0,273,39925.1202893518,2009-04-22,02:53:13
39.973379,116.334584,0,273,39925.1203125,2009-04-22,02:53:15
39.973369,116.334741,0,271,39925.1203703704,2009-04-22,02:53:20
39.973365,116.334743,0,271,39925.1204282407,2009-04-22,02:53:25
39.973362,116.334743,0,271,39925.1204861111,2009-04-22,02:53:30
39.973362,116.334743,0,271,39925.1205439815,2009-04-22,02:53:35
39.973362,116.334743,0,271,39925.1205787037,2009-04-22,02:53:38
39.973363,116.334742,0,271,39925.1206018519,2009-04-22,02:53:40
39.973352,116.334691,0,272,39925.1206597222,2009-04-22,02:53:45
39.973328,116.3346,0,272,39925.1207175926,2009-04-22,02:53:50
39.973304,116.334647,0,270,39925.120775463,2009-04-22,02:53:55
39.973299,116.334641,0,269,39925.1208333333,2009-04-22,02:54:00
39.973299,116.334641,0,269,39925.1208680556,2009-04-22,02:54:03
39.973303,116.33464,0,269,39925.1208912037,2009-04-22,02:54:05
39.973333,116.334595,0,269,39925.1209490741,2009-04-22,02:54:10
39.973348,116.334612,0,268,39925.1210069444,2009-04-22,02:54:15
39.973355,116.334612,0,268,39925.1210648148,2009-04-22,02:54:20
39.973357,116.33461,0,267,39925.1211226852,2009-04-22,02:54:25
39.97336,116.334609,0,267,39925.1211805556,2009-04-22,02:54:30
39.97336,116.334608,0,267,39925.1212384259,2009-04-22,02:54:35
39.973358,116.33461,0,267,39925.1212962963,2009-04-22,02:54:40
39.973358,116.33461,0,267,39925.1213310185,2009-04-22,02:54:43
39.973356,116.334607,0,267,39925.1213541667,2009-04-22,02:54:45
39.973331,116.334694,0,266,39925.121412037,2009-04-22,02:54:50
39.973317,116.334696,0,265,39925.1214699074,2009-04-22,02:54:55
39.973323,116.334766,0,262,39925.1215277778,2009-04-22,02:55:00
39.973324,116.334767,0,262,39925.1215856481,2009-04-22,02:55:05
39.973321,116.334766,0,262,39925.1216435185,2009-04-22,02:55:10
39.973322,116.334762,0,262,39925.1217013889,2009-04-22,02:55:15
39.973322,116.334762,0,262,39925.1217361111,2009-04-22,02:55:18
39.973314,116.334759,0,262,39925.1217592593,2009-04-22,02:55:20
39.973272,116.334781,0,261,39925.1218171296,2009-04-22,02:55:25
39.973255,116.334877,0,257,39925.121875,2009-04-22,02:55:30
39.973265,116.334903,0,256,39925.1219328704,2009-04-22,02:55:35
39.973266,116.334958,0,255,39925.1219907407,2009-04-22,02:55:40
39.973256,116.335038,0,254,39925.1220486111,2009-04-22,02:55:45
39.973267,116.335315,0,256,39925.1221064815,2009-04-22,02:55:50
39.973265,116.335214,0,259,39925.1221643519,2009-04-22,02:55:55
39.973253,116.335196,0,261,39925.1222222222,2009-04-22,02:56:00
39.973263,116.335145,0,263,39925.1222800926,2009-04-22,02:56:05
39.973265,116.335153,0,263,39925.122337963,2009-04-22,02:56:10
39.973268,116.33515,0,263,39925.1223958333,2009-04-22,02:56:15
39.973267,116.335143,0,263,39925.1224537037,2009-04-22,02:56:20
39.973263,116.335137,0,263,39925.1225115741,2009-04-22,02:56:25
39.973256,116.335134,0,263,39925.1225694444,2009-04-22,02:56:30
39.973256,116.335134,0,263,39925.1226041667,2009-04-22,02:56:33
39.973253,116.335133,0,263,39925.1226273148,2009-04-22,02:56:35
39.97325,116.335154,0,263,39925.1226851852,2009-04-22,02:56:40
39.973256,116.335108,0,269,39925.1227430556,2009-04-22,02:56:45
39.973254,116.335035,0,268,39925.1228009259,2009-04-22,02:56:50
39.973315,116.334473,0,268,39925.1228587963,2009-04-22,02:56:55
39.973335,116.334409,0,268,39925.1229166667,2009-04-22,02:57:00
39.973358,116.334405,0,268,39925.122974537,2009-04-22,02:57:05
39.973357,116.334443,0,266,39925.1230324074,2009-04-22,02:57:10
39.973357,116.334442,0,266,39925.1230902778,2009-04-22,02:57:15
39.973361,116.334446,0,265,39925.1231481481,2009-04-22,02:57:20
39.973361,116.334448,0,265,39925.1232060185,2009-04-22,02:57:25
39.973363,116.33445,0,265,39925.1232638889,2009-04-22,02:57:30
39.973367,116.334452,0,265,39925.1233217593,2009-04-22,02:57:35
39.973367,116.334454,0,265,39925.1233796296,2009-04-22,02:57:40
39.973369,116.334455,0,265,39925.1234375,2009-04-22,02:57:45
39.973369,116.334454,0,265,39925.1234953704,2009-04-22,02:57:50
39.973372,116.334454,0,265,39925.1235532407,2009-04-22,02:57:55
39.973371,116.334453,0,264,39925.1236111111,2009-04-22,02:58:00
39.973366,116.334453,0,264,39925.1236689815,2009-04-22,02:58:05
39.973364,116.334454,0,264,39925.1237268519,2009-04-22,02:58:10
39.973366,116.334453,0,264,39925.1237847222,2009-04-22,02:58:15
39.973367,116.334451,0,264,39925.1238425926,2009-04-22,02:58:20
39.973363,116.334451,0,264,39925.123900463,2009-04-22,02:58:25
39.973361,116.334452,0,264,39925.1239583333,2009-04-22,02:58:30
39.973361,116.334452,0,264,39925.1239930556,2009-04-22,02:58:33
39.973354,116.334456,0,264,39925.1240162037,2009-04-22,02:58:35
39.973344,116.33446,0,264,39925.1240740741,2009-04-22,02:58:40
39.973339,116.334463,0,264,39925.1241319444,2009-04-22,02:58:45
39.973338,116.334466,0,265,39925.1241898148,2009-04-22,02:58:50
39.973338,116.334466,0,265,39925.124224537,2009-04-22,02:58:53
39.973341,116.33447,0,265,39925.1242476852,2009-04-22,02:58:55
39.973345,116.334483,0,265,39925.1243055556,2009-04-22,02:59:00
39.973355,116.334489,0,265,39925.1243634259,2009-04-22,02:59:05
39.973358,116.334501,0,265,39925.1244212963,2009-04-22,02:59:10
39.973349,116.334511,0,266,39925.1244791667,2009-04-22,02:59:15
39.973326,116.334627,0,263,39925.124537037,2009-04-22,02:59:20
39.973293,116.334667,0,262,39925.1245949074,2009-04-22,02:59:25
39.973293,116.334667,0,262,39925.1246296296,2009-04-22,02:59:28
39.973291,116.334668,0,262,39925.1246527778,2009-04-22,02:59:30
39.973305,116.334695,0,261,39925.1247106481,2009-04-22,02:59:35
39.97332,116.334797,0,259,39925.1247685185,2009-04-22,02:59:40
39.973284,116.334825,0,255,39925.1248263889,2009-04-22,02:59:45
39.973309,116.334676,0,236,39925.1282407407,2009-04-22,03:04:40
39.973285,116.334451,0,234,39925.1282986111,2009-04-22,03:04:45
39.973299,116.33436,0,235,39925.1283564815,2009-04-22,03:04:50
39.97332,116.334248,0,237,39925.1284143519,2009-04-22,03:04:55
39.973348,116.334192,0,240,39925.1284722222,2009-04-22,03:05:00
39.973354,116.33428,0,243,39925.1285300926,2009-04-22,03:05:05
39.973343,116.334407,0,244,39925.128587963,2009-04-22,03:05:10
39.973333,116.33443,0,243,39925.1286458333,2009-04-22,03:05:15
39.973338,116.334439,0,243,39925.1287037037,2009-04-22,03:05:20
39.973338,116.334439,0,243,39925.1287384259,2009-04-22,03:05:23
39.973335,116.334446,0,243,39925.1287615741,2009-04-22,03:05:25
39.973326,116.334449,0,243,39925.1288194444,2009-04-22,03:05:30
39.97332,116.334468,0,243,39925.1288773148,2009-04-22,03:05:35
39.973319,116.334479,0,243,39925.1289351852,2009-04-22,03:05:40
39.973329,116.334678,0,239,39925.1289930556,2009-04-22,03:05:45
39.973333,116.334695,0,239,39925.1290509259,2009-04-22,03:05:50
39.973333,116.334698,0,239,39925.1291087963,2009-04-22,03:05:55
39.973334,116.334702,0,239,39925.1291666667,2009-04-22,03:06:00
39.973332,116.334705,0,239,39925.129224537,2009-04-22,03:06:05
39.973326,116.334704,0,239,39925.1292824074,2009-04-22,03:06:10
39.97332,116.334703,0,239,39925.1293402778,2009-04-22,03:06:15
39.973316,116.3347,0,239,39925.1293981481,2009-04-22,03:06:20
39.973316,116.334693,0,239,39925.1294560185,2009-04-22,03:06:25
39.973315,116.334687,0,239,39925.1295138889,2009-04-22,03:06:30
39.973317,116.334687,0,238,39925.1295717593,2009-04-22,03:06:35
39.973318,116.334692,0,238,39925.1296296296,2009-04-22,03:06:40
39.973323,116.334695,0,238,39925.1296875,2009-04-22,03:06:45
39.973321,116.334698,0,238,39925.1297453704,2009-04-22,03:06:50
39.973319,116.334698,0,238,39925.1298032407,2009-04-22,03:06:55
39.973319,116.334698,0,238,39925.129837963,2009-04-22,03:06:58
39.973317,116.334698,0,238,39925.1298611111,2009-04-22,03:07:00
39.973296,116.334767,0,239,39925.1299189815,2009-04-22,03:07:05
39.973287,116.334925,0,238,39925.1299768519,2009-04-22,03:07:10
39.973283,116.334945,0,237,39925.1300347222,2009-04-22,03:07:15
39.973283,116.334945,0,237,39925.1300694444,2009-04-22,03:07:18
39.973277,116.33495,0,237,39925.1300925926,2009-04-22,03:07:20
39.973284,116.33504,0,236,39925.130150463,2009-04-22,03:07:25
39.973291,116.335042,0,236,39925.1302083333,2009-04-22,03:07:30
39.973291,116.335042,0,236,39925.1302430556,2009-04-22,03:07:33
39.973291,116.335045,0,236,39925.1302662037,2009-04-22,03:07:35
39.973264,116.335085,0,237,39925.1303240741,2009-04-22,03:07:40
39.973246,116.335156,0,233,39925.1303819444,2009-04-22,03:07:45
39.973236,116.335188,0,229,39925.1304398148,2009-04-22,03:07:50
39.973227,116.33519,0,229,39925.1304976852,2009-04-22,03:07:55
39.973221,116.335191,0,229,39925.1305555556,2009-04-22,03:08:00
39.973229,116.335193,0,229,39925.1306134259,2009-04-22,03:08:05
39.973236,116.335194,0,229,39925.1306712963,2009-04-22,03:08:10
39.973243,116.335196,0,229,39925.1307291667,2009-04-22,03:08:15
39.97324,116.335198,0,229,39925.130787037,2009-04-22,03:08:20
39.973235,116.335199,0,229,39925.1308449074,2009-04-22,03:08:25
39.973237,116.335199,0,229,39925.1309027778,2009-04-22,03:08:30
39.973238,116.3352,0,229,39925.1309606481,2009-04-22,03:08:35
39.973231,116.335201,0,229,39925.1310185185,2009-04-22,03:08:40
39.973231,116.335201,0,229,39925.1310532407,2009-04-22,03:08:43
39.973231,116.335199,0,229,39925.1310763889,2009-04-22,03:08:45
39.973267,116.335113,0,229,39925.1311342593,2009-04-22,03:08:50
39.973267,116.335113,0,229,39925.1311689815,2009-04-22,03:08:53
39.973274,116.335112,0,230,39925.1311921296,2009-04-22,03:08:55
39.973285,116.33512,0,230,39925.13125,2009-04-22,03:09:00
39.973297,116.335024,0,224,39925.1313078704,2009-04-22,03:09:05
39.973281,116.334969,0,220,39925.1313657407,2009-04-22,03:09:10
39.973279,116.334946,0,219,39925.1314236111,2009-04-22,03:09:15
39.973279,116.334946,0,219,39925.1314583333,2009-04-22,03:09:18
39.973286,116.334943,0,218,39925.1314814815,2009-04-22,03:09:20
39.973306,116.334904,0,213,39925.1315393519,2009-04-22,03:09:25
39.973314,116.334893,0,211,39925.1315972222,2009-04-22,03:09:30
39.973308,116.334888,0,209,39925.1316550926,2009-04-22,03:09:35
39.973308,116.334884,0,208,39925.131712963,2009-04-22,03:09:40
39.973308,116.334884,0,208,39925.1317476852,2009-04-22,03:09:43
39.973311,116.334876,0,208,39925.1317708333,2009-04-22,03:09:45
39.973375,116.334266,0,207,39925.1318287037,2009-04-22,03:09:50
39.973316,116.334524,0,199,39925.134375,2009-04-22,03:13:30
39.973339,116.334654,0,197,39925.1344328704,2009-04-22,03:13:35
39.973365,116.334796,0,193,39925.1344907407,2009-04-22,03:13:40
39.973377,116.334815,0,191,39925.1345486111,2009-04-22,03:13:45
39.973374,116.334817,0,191,39925.1346064815,2009-04-22,03:13:50
39.97337,116.33482,0,191,39925.1346643518,2009-04-22,03:13:55
39.973365,116.334819,0,191,39925.1347222222,2009-04-22,03:14:00
39.973365,116.334819,0,191,39925.1347569444,2009-04-22,03:14:03
39.973357,116.334818,0,191,39925.1347800926,2009-04-22,03:14:05
39.973347,116.334819,0,191,39925.134837963,2009-04-22,03:14:10
39.973338,116.334817,0,191,39925.1348958333,2009-04-22,03:14:15
39.973334,116.334799,0,192,39925.1349537037,2009-04-22,03:14:20
39.973331,116.334795,0,192,39925.1350115741,2009-04-22,03:14:25
39.973331,116.334795,0,192,39925.1350462963,2009-04-22,03:14:28
39.973333,116.334794,0,192,39925.1350694444,2009-04-22,03:14:30
39.973338,116.334779,0,190,39925.1351273148,2009-04-22,03:14:35
39.973338,116.334779,0,190,39925.135162037,2009-04-22,03:14:38
39.973338,116.334777,0,190,39925.1351851852,2009-04-22,03:14:40
39.973329,116.334748,0,189,39925.1352430556,2009-04-22,03:14:45
39.973305,116.334677,0,189,39925.1353009259,2009-04-22,03:14:50
39.973303,116.334644,0,188,39925.1353587963,2009-04-22,03:14:55
39.973303,116.334644,0,188,39925.1353935185,2009-04-22,03:14:58
39.973302,116.334641,0,188,39925.1354166667,2009-04-22,03:15:00
39.973311,116.334638,0,188,39925.135474537,2009-04-22,03:15:05
39.973326,116.33464,0,188,39925.1355324074,2009-04-22,03:15:10
39.973331,116.334641,0,188,39925.1355902778,2009-04-22,03:15:15
39.97333,116.334643,0,188,39925.1356481481,2009-04-22,03:15:20
39.973323,116.33464,0,188,39925.1357060185,2009-04-22,03:15:25
39.973322,116.334637,0,188,39925.1357638889,2009-04-22,03:15:30
39.973322,116.334637,0,188,39925.1357986111,2009-04-22,03:15:33
39.973324,116.334635,0,188,39925.1358217593,2009-04-22,03:15:35
39.973327,116.334673,0,186,39925.1358796296,2009-04-22,03:15:40
39.973325,116.334686,0,186,39925.1359375,2009-04-22,03:15:45
39.973327,116.33469,0,186,39925.1359953704,2009-04-22,03:15:50
39.97333,116.334694,0,186,39925.1360532407,2009-04-22,03:15:55
39.973331,116.334698,0,186,39925.1361111111,2009-04-22,03:16:00
39.973331,116.334698,0,186,39925.1361458333,2009-04-22,03:16:03
39.973329,116.334701,0,186,39925.1361689815,2009-04-22,03:16:05
39.97332,116.334702,0,186,39925.1362268519,2009-04-22,03:16:10
39.97332,116.334702,0,186,39925.1362615741,2009-04-22,03:16:13
39.973325,116.334703,0,186,39925.1362847222,2009-04-22,03:16:15
39.973334,116.334705,0,186,39925.1363425926,2009-04-22,03:16:20
39.973333,116.334707,0,186,39925.136400463,2009-04-22,03:16:25
39.973331,116.334706,0,186,39925.1364583333,2009-04-22,03:16:30
39.973329,116.334705,0,186,39925.1365162037,2009-04-22,03:16:35
39.973325,116.334702,0,186,39925.1365740741,2009-04-22,03:16:40
39.973323,116.334699,0,185,39925.1366319444,2009-04-22,03:16:45
39.973322,116.334692,0,185,39925.1366898148,2009-04-22,03:16:50
39.973328,116.334685,0,185,39925.1367476852,2009-04-22,03:16:55
39.973335,116.334681,0,185,39925.1368055556,2009-04-22,03:17:00
39.973335,116.334675,0,184,39925.1368634259,2009-04-22,03:17:05
39.973336,116.334669,0,184,39925.1369212963,2009-04-22,03:17:10
39.973334,116.334664,0,184,39925.1369791667,2009-04-22,03:17:15
39.973329,116.33466,0,184,39925.137037037,2009-04-22,03:17:20
39.973324,116.334656,0,184,39925.1370949074,2009-04-22,03:17:25
39.973326,116.334651,0,184,39925.1371527778,2009-04-22,03:17:30
39.973331,116.334647,0,183,39925.1372106481,2009-04-22,03:17:35
39.973337,116.334644,0,183,39925.1372685185,2009-04-22,03:17:40
39.973341,116.334641,0,182,39925.1373263889,2009-04-22,03:17:45
39.973342,116.334636,0,181,39925.1373842593,2009-04-22,03:17:50
39.973339,116.33463,0,181,39925.1374421296,2009-04-22,03:17:55
39.973335,116.334627,0,181,39925.1375,2009-04-22,03:18:00
39.973333,116.334624,0,182,39925.1375578704,2009-04-22,03:18:05
39.97333,116.334623,0,182,39925.1376157407,2009-04-22,03:18:10
39.973327,116.334619,0,182,39925.1376736111,2009-04-22,03:18:15
39.97333,116.334615,0,182,39925.1377314815,2009-04-22,03:18:20
39.973333,116.334611,0,181,39925.1377893519,2009-04-22,03:18:25
39.973328,116.334609,0,181,39925.1378472222,2009-04-22,03:18:30
39.973321,116.334605,0,181,39925.1379050926,2009-04-22,03:18:35
39.973318,116.334603,0,181,39925.137962963,2009-04-22,03:18:40
39.973312,116.334601,0,181,39925.1380208333,2009-04-22,03:18:45
39.973308,116.334599,0,181,39925.1380787037,2009-04-22,03:18:50
39.973304,116.334595,0,181,39925.1381365741,2009-04-22,03:18:55
39.973304,116.334593,0,181,39925.1381944444,2009-04-22,03:19:00
39.973306,116.334588,0,181,39925.1382523148,2009-04-22,03:19:05
39.973304,116.334586,0,180,39925.1383101852,2009-04-22,03:19:10
39.973308,116.334582,0,180,39925.1383680556,2009-04-22,03:19:15
39.97331,116.334579,0,180,39925.1384259259,2009-04-22,03:19:20
39.973317,116.334574,0,180,39925.1384837963,2009-04-22,03:19:25
39.973321,116.33457,0,180,39925.1385416667,2009-04-22,03:19:30
39.973327,116.334565,0,179,39925.138599537,2009-04-22,03:19:35
39.973328,116.33456,0,179,39925.1386574074,2009-04-22,03:19:40
39.97333,116.334556,0,179,39925.1387152778,2009-04-22,03:19:45
39.973337,116.334553,0,179,39925.1387731481,2009-04-22,03:19:50
39.973335,116.334551,0,179,39925.1388310185,2009-04-22,03:19:55
39.973335,116.334548,0,179,39925.1388888889,2009-04-22,03:20:00
39.973335,116.334548,0,179,39925.1389236111,2009-04-22,03:20:03
39.973342,116.334544,0,178,39925.1389467593,2009-04-22,03:20:05
39.973366,116.334421,0,179,39925.1390046296,2009-04-22,03:20:10
39.973392,116.33432,0,177,39925.1390625,2009-04-22,03:20:15
39.973403,116.334236,0,175,39925.1391203704,2009-04-22,03:20:20
39.973413,116.334193,0,175,39925.1391782407,2009-04-22,03:20:25
39.973423,116.33419,0,173,39925.1392361111,2009-04-22,03:20:30
39.97344,116.334125,0,169,39925.1392939815,2009-04-22,03:20:35
39.973451,116.334059,0,159,39925.1393518519,2009-04-22,03:20:40
39.973481,116.333995,0,148,39925.1394097222,2009-04-22,03:20:45
39.973518,116.333936,0,138,39925.1394675926,2009-04-22,03:20:50
39.973523,116.333877,0,130,39925.139525463,2009-04-22,03:20:55
39.973361,116.334093,0,134,39925.1453125,2009-04-22,03:29:15
39.973339,116.334156,0,134,39925.1453703704,2009-04-22,03:29:20
39.973354,116.334151,0,134,39925.1454282407,2009-04-22,03:29:25
39.973358,116.334151,0,134,39925.1454861111,2009-04-22,03:29:30
39.973351,116.334152,0,134,39925.1455439815,2009-04-22,03:29:35
39.973352,116.334149,0,134,39925.1456018519,2009-04-22,03:29:40
39.973352,116.334149,0,134,39925.1456365741,2009-04-22,03:29:43
39.973358,116.334146,0,134,39925.1456597222,2009-04-22,03:29:45
39.973368,116.334141,0,134,39925.1457175926,2009-04-22,03:29:50
39.973382,116.334115,0,133,39925.145775463,2009-04-22,03:29:55
39.973402,116.334054,0,135,39925.1458333333,2009-04-22,03:30:00
39.973412,116.334051,0,135,39925.1458912037,2009-04-22,03:30:05
39.9734,116.334092,0,133,39925.1459490741,2009-04-22,03:30:10
39.973398,116.334093,0,133,39925.1460069444,2009-04-22,03:30:15
39.973398,116.334093,0,133,39925.1460648148,2009-04-22,03:30:20
39.973398,116.334093,0,133,39925.146099537,2009-04-22,03:30:23
39.973393,116.334095,0,132,39925.1461226852,2009-04-22,03:30:25
39.973367,116.33414,0,133,39925.1461805556,2009-04-22,03:30:30
39.973354,116.334155,0,133,39925.1462384259,2009-04-22,03:30:35
39.973344,116.334163,0,133,39925.1462962963,2009-04-22,03:30:40
39.973317,116.334211,0,131,39925.1463541667,2009-04-22,03:30:45
39.973313,116.334268,0,126,39925.146412037,2009-04-22,03:30:50
39.973335,116.334213,0,125,39925.1464699074,2009-04-22,03:30:55
39.973346,116.334189,0,126,39925.1465277778,2009-04-22,03:31:00
39.973346,116.334187,0,126,39925.1465856481,2009-04-22,03:31:05
39.973348,116.334186,0,126,39925.1466435185,2009-04-22,03:31:10
39.973342,116.334184,0,126,39925.1467013889,2009-04-22,03:31:15
39.973336,116.334184,0,126,39925.1467592593,2009-04-22,03:31:20
39.973336,116.334184,0,126,39925.1468171296,2009-04-22,03:31:25
39.973332,116.334184,0,126,39925.146875,2009-04-22,03:31:30
39.97333,116.334181,0,126,39925.1469328704,2009-04-22,03:31:35
39.97333,116.334181,0,126,39925.1469675926,2009-04-22,03:31:38
39.973335,116.334179,0,125,39925.1469907407,2009-04-22,03:31:40
39.973345,116.334178,0,125,39925.1470486111,2009-04-22,03:31:45
39.973349,116.334176,0,125,39925.1471064815,2009-04-22,03:31:50
39.973349,116.334176,0,125,39925.1471412037,2009-04-22,03:31:53
39.973348,116.334175,0,125,39925.1471643519,2009-04-22,03:31:55
39.973327,116.334236,0,122,39925.1472222222,2009-04-22,03:32:00
39.973319,116.334238,0,121,39925.1472800926,2009-04-22,03:32:05
39.973316,116.334238,0,121,39925.147337963,2009-04-22,03:32:10
39.973316,116.334238,0,121,39925.1473726852,2009-04-22,03:32:13
39.97331,116.334239,0,121,39925.1473958333,2009-04-22,03:32:15
39.973317,116.334261,0,122,39925.1474537037,2009-04-22,03:32:20
39.973316,116.334263,0,122,39925.1475115741,2009-04-22,03:32:25
39.973316,116.334263,0,122,39925.1475462963,2009-04-22,03:32:28
39.973318,116.334264,0,122,39925.1475694444,2009-04-22,03:32:30
39.973336,116.334274,0,121,39925.1476273148,2009-04-22,03:32:35
39.973355,116.334319,0,119,39925.1476851852,2009-04-22,03:32:40
39.973385,116.33438,0,114,39925.1477430556,2009-04-22,03:32:45
39.97339,116.334375,0,112,39925.1478009259,2009-04-22,03:32:50
39.97339,116.334375,0,112,39925.1478356481,2009-04-22,03:32:53
39.973383,116.334375,0,112,39925.1478587963,2009-04-22,03:32:55
39.973356,116.334395,0,113,39925.1479166667,2009-04-22,03:33:00
39.97336,116.334368,0,113,39925.147974537,2009-04-22,03:33:05
39.973355,116.334367,0,113,39925.1480324074,2009-04-22,03:33:10
39.973349,116.334368,0,113,39925.1480902778,2009-04-22,03:33:15
39.973349,116.334368,0,113,39925.148125,2009-04-22,03:33:18
39.973352,116.334368,0,113,39925.1481481481,2009-04-22,03:33:20
39.97335,116.334354,0,113,39925.1482060185,2009-04-22,03:33:25
39.973338,116.334344,0,113,39925.1482638889,2009-04-22,03:33:30
39.973329,116.334344,0,113,39925.1483217593,2009-04-22,03:33:35
39.973329,116.334344,0,113,39925.1483564815,2009-04-22,03:33:38
39.973329,116.334342,0,113,39925.1483796296,2009-04-22,03:33:40
39.973333,116.334377,0,113,39925.1484375,2009-04-22,03:33:45
39.973334,116.334409,0,108,39925.1484953704,2009-04-22,03:33:50
39.973334,116.334409,0,108,39925.1485300926,2009-04-22,03:33:53
39.973338,116.334411,0,108,39925.1485532407,2009-04-22,03:33:55
39.973323,116.334397,0,108,39925.1486111111,2009-04-22,03:34:00
39.973291,116.334404,0,107,39925.1486689815,2009-04-22,03:34:05
39.973268,116.334379,0,107,39925.1487268518,2009-04-22,03:34:10
39.973266,116.334343,0,108,39925.1487847222,2009-04-22,03:34:15
39.973266,116.334343,0,108,39925.1488194444,2009-04-22,03:34:18
39.973265,116.334343,0,108,39925.1488425926,2009-04-22,03:34:20
39.973307,116.334351,0,107,39925.148900463,2009-04-22,03:34:25
39.97335,116.33433,0,106,39925.1489583333,2009-04-22,03:34:30
39.973411,116.334217,0,106,39925.1490162037,2009-04-22,03:34:35
39.973431,116.334215,0,105,39925.1490740741,2009-04-22,03:34:40
39.973426,116.334227,0,104,39925.1491319444,2009-04-22,03:34:45
39.973437,116.334227,0,105,39925.1491898148,2009-04-22,03:34:50
39.973466,116.33416,0,105,39925.1492476852,2009-04-22,03:34:55
39.973493,116.334071,0,105,39925.1493055556,2009-04-22,03:35:00
39.973498,116.334039,0,104,39925.1493634259,2009-04-22,03:35:05
39.973534,116.33398,0,104,39925.1494212963,2009-04-22,03:35:10
39.973488,116.334178,0,78,39925.1494791667,2009-04-22,03:35:15
39.973458,116.334361,0,47,39925.149537037,2009-04-22,03:35:20
39.973492,116.3344,0,30,39925.1495949074,2009-04-22,03:35:25
39.973561,116.334356,0,25,39925.1496527778,2009-04-22,03:35:30
39.97365,116.334262,0,22,39925.1497106481,2009-04-22,03:35:35
39.973748,116.334135,0,20,39925.1497685185,2009-04-22,03:35:40
39.973785,116.334031,0,19,39925.1498263889,2009-04-22,03:35:45
39.973756,116.333959,0,18,39925.1498842593,2009-04-22,03:35:50
39.973692,116.333899,0,18,39925.1499421296,2009-04-22,03:35:55
39.973692,116.333784,0,15,39925.15,2009-04-22,03:36:00
39.973672,116.333719,0,11,39925.1500578704,2009-04-22,03:36:05
39.973646,116.333725,0,8,39925.1501157407,2009-04-22,03:36:10
39.973469,116.334541,0,0,39925.1501736111,2009-04-22,03:36:15
39.973408,116.334728,0,0,39925.1502314815,2009-04-22,03:36:20
39.973398,116.33475,0,2,39925.1502893518,2009-04-22,03:36:25
39.973398,116.33475,0,2,39925.1503240741,2009-04-22,03:36:28
39.973398,116.334751,0,3,39925.1503472222,2009-04-22,03:36:30
39.973403,116.33469,0,1,39925.1504050926,2009-04-22,03:36:35
39.973402,116.334644,0,0,39925.150462963,2009-04-22,03:36:40
39.973379,116.334601,0,0,39925.1505208333,2009-04-22,03:36:45
39.973324,116.334537,0,-1,39925.1505787037,2009-04-22,03:36:50
39.97331,116.334499,0,-1,39925.1506365741,2009-04-22,03:36:55
39.973311,116.334362,0,-1,39925.1506944444,2009-04-22,03:37:00
39.973344,116.334232,0,0,39925.1507523148,2009-04-22,03:37:05
39.973334,116.334149,0,0,39925.1508101852,2009-04-22,03:37:10
39.973304,116.334076,0,2,39925.1508680556,2009-04-22,03:37:15
39.973321,116.33402,0,4,39925.1509259259,2009-04-22,03:37:20
39.973328,116.334032,0,9,39925.1509837963,2009-04-22,03:37:25
39.973317,116.334036,0,13,39925.1510416667,2009-04-22,03:37:30
39.973304,116.333907,0,15,39925.151099537,2009-04-22,03:37:35
39.973322,116.333838,0,17,39925.1511574074,2009-04-22,03:37:40
39.973346,116.333756,0,19,39925.1512152778,2009-04-22,03:37:45
39.973354,116.333711,0,21,39925.1512731481,2009-04-22,03:37:50
39.973369,116.333695,0,22,39925.1513310185,2009-04-22,03:37:55
39.973372,116.333741,0,21,39925.1513888889,2009-04-22,03:38:00
39.973341,116.333789,0,21,39925.1514467593,2009-04-22,03:38:05
39.973323,116.333832,0,23,39925.1515046296,2009-04-22,03:38:10
39.973302,116.333786,0,26,39925.1515625,2009-04-22,03:38:15
39.973262,116.333803,0,33,39925.1516203704,2009-04-22,03:38:20
39.973262,116.333803,0,33,39925.1516550926,2009-04-22,03:38:23
39.973259,116.333807,0,40,39925.1516782407,2009-04-22,03:38:25
39.973259,116.333785,0,45,39925.1517361111,2009-04-22,03:38:30
39.973311,116.333793,0,51,39925.1517939815,2009-04-22,03:38:35
39.973334,116.333764,0,57,39925.1518518519,2009-04-22,03:38:40
39.973347,116.333719,0,63,39925.1519097222,2009-04-22,03:38:45
39.973347,116.333736,0,68,39925.1519675926,2009-04-22,03:38:50
39.973352,116.333793,0,74,39925.152025463,2009-04-22,03:38:55
39.973346,116.333818,0,79,39925.1520833333,2009-04-22,03:39:00
39.973283,116.333824,0,82,39925.1521412037,2009-04-22,03:39:05
39.973225,116.333882,0,81,39925.1521990741,2009-04-22,03:39:10
39.973181,116.333918,0,80,39925.1522569444,2009-04-22,03:39:15
39.973185,116.334041,0,79,39925.1523148148,2009-04-22,03:39:20
39.973201,116.334162,0,77,39925.1523726852,2009-04-22,03:39:25
39.973199,116.334281,0,76,39925.1524305556,2009-04-22,03:39:30
39.973205,116.334358,0,75,39925.1524884259,2009-04-22,03:39:35
39.973192,116.334679,0,25,39925.1528356481,2009-04-22,03:40:05
39.973207,116.334491,0,26,39925.1528935185,2009-04-22,03:40:10
39.973197,116.334382,0,27,39925.1529513889,2009-04-22,03:40:15
39.973197,116.334355,0,29,39925.1530092593,2009-04-22,03:40:20
39.97318,116.334245,0,29,39925.1530671296,2009-04-22,03:40:25
39.973183,116.334254,0,28,39925.153125,2009-04-22,03:40:30
39.97318,116.334319,0,28,39925.1531828704,2009-04-22,03:40:35
39.973164,116.334285,0,26,39925.1532407407,2009-04-22,03:40:40
39.97317,116.334203,0,26,39925.1532986111,2009-04-22,03:40:45
39.973157,116.334057,0,25,39925.1533564815,2009-04-22,03:40:50
39.973182,116.333999,0,27,39925.1534143519,2009-04-22,03:40:55
39.973214,116.333908,0,27,39925.1534722222,2009-04-22,03:41:00
39.973214,116.333851,0,28,39925.1535300926,2009-04-22,03:41:05
39.973427,116.334017,0,152,39925.1568287037,2009-04-22,03:45:50
39.973474,116.333962,0,160,39925.1568865741,2009-04-22,03:45:55
39.973488,116.3339,0,169,39925.1569444444,2009-04-22,03:46:00
39.973495,116.333818,0,174,39925.1570023148,2009-04-22,03:46:05
39.97351,116.333723,0,179,39925.1570601852,2009-04-22,03:46:10
39.973562,116.333632,0,183,39925.1571180556,2009-04-22,03:46:15
39.97358,116.333638,0,186,39925.1571759259,2009-04-22,03:46:20
39.973581,116.333609,0,191,39925.1572337963,2009-04-22,03:46:25
39.973588,116.333657,0,192,39925.1572916667,2009-04-22,03:46:30
39.973594,116.333693,0,193,39925.157349537,2009-04-22,03:46:35
39.973601,116.333699,0,194,39925.1574074074,2009-04-22,03:46:40
39.973601,116.333699,0,194,39925.1574421296,2009-04-22,03:46:43
39.973601,116.333705,0,195,39925.1574652778,2009-04-22,03:46:45
39.973588,116.333712,0,195,39925.1575231481,2009-04-22,03:46:50
39.973587,116.333714,0,196,39925.1575810185,2009-04-22,03:46:55
39.973586,116.333717,0,196,39925.1576388889,2009-04-22,03:47:00
39.973586,116.333717,0,196,39925.1576736111,2009-04-22,03:47:03
39.97358,116.33372,0,196,39925.1576967593,2009-04-22,03:47:05
39.97356,116.333794,0,197,39925.1577546296,2009-04-22,03:47:10
39.973526,116.333999,0,197,39925.1578125,2009-04-22,03:47:15
39.973457,116.3342,0,195,39925.1578703704,2009-04-22,03:47:20
39.973418,116.334221,0,196,39925.1579282407,2009-04-22,03:47:25
39.973435,116.334228,0,196,39925.1579861111,2009-04-22,03:47:30
39.973435,116.334229,0,196,39925.1580439815,2009-04-22,03:47:35
39.973433,116.334229,0,196,39925.1581018518,2009-04-22,03:47:40
39.973432,116.334227,0,196,39925.1581597222,2009-04-22,03:47:45
39.973432,116.334227,0,196,39925.1581944444,2009-04-22,03:47:48
39.973439,116.334224,0,196,39925.1582175926,2009-04-22,03:47:50
39.97345,116.33422,0,196,39925.158275463,2009-04-22,03:47:55
39.973463,116.334109,0,195,39925.1583333333,2009-04-22,03:48:00
39.973468,116.334062,0,195,39925.1583912037,2009-04-22,03:48:05
39.973492,116.334003,0,195,39925.1584490741,2009-04-22,03:48:10
39.973459,116.333972,0,195,39925.1585069444,2009-04-22,03:48:15
39.973466,116.333969,0,195,39925.1585648148,2009-04-22,03:48:20
39.973469,116.333967,0,195,39925.1586226852,2009-04-22,03:48:25
39.973471,116.333966,0,195,39925.1586805556,2009-04-22,03:48:30
39.973471,116.333966,0,195,39925.1587152778,2009-04-22,03:48:33
39.973475,116.333965,0,194,39925.1587384259,2009-04-22,03:48:35
39.973487,116.333931,0,194,39925.1587962963,2009-04-22,03:48:40
39.973474,116.333949,0,189,39925.1588541667,2009-04-22,03:48:45
39.973481,116.333912,0,189,39925.158912037,2009-04-22,03:48:50
39.973473,116.333905,0,185,39925.1589699074,2009-04-22,03:48:55
39.973465,116.333906,0,184,39925.1590277778,2009-04-22,03:49:00
39.973458,116.333906,0,184,39925.1590856481,2009-04-22,03:49:05
39.97346,116.333906,0,184,39925.1591435185,2009-04-22,03:49:10
39.973454,116.333906,0,181,39925.1592013889,2009-04-22,03:49:15
39.973454,116.333907,0,181,39925.1592592593,2009-04-22,03:49:20
39.973447,116.333905,0,181,39925.1593171296,2009-04-22,03:49:25
39.973442,116.333902,0,181,39925.159375,2009-04-22,03:49:30
39.973443,116.333902,0,181,39925.1594328704,2009-04-22,03:49:35
39.973443,116.333902,0,181,39925.1594675926,2009-04-22,03:49:38
39.973447,116.333897,0,181,39925.1594907407,2009-04-22,03:49:40
39.97345,116.333771,0,180,39925.1595486111,2009-04-22,03:49:45
39.97346,116.333628,0,179,39925.1596064815,2009-04-22,03:49:50
39.973461,116.333489,0,179,39925.1596643519,2009-04-22,03:49:55
39.973452,116.333512,0,178,39925.1597222222,2009-04-22,03:50:00
39.973457,116.333512,0,178,39925.1597800926,2009-04-22,03:50:05
39.973457,116.333512,0,178,39925.1598148148,2009-04-22,03:50:08
39.973463,116.333512,0,178,39925.159837963,2009-04-22,03:50:10
39.973472,116.333512,0,177,39925.1598958333,2009-04-22,03:50:15
39.973482,116.333514,0,177,39925.1599537037,2009-04-22,03:50:20
39.973492,116.333515,0,176,39925.1600115741,2009-04-22,03:50:25
39.973492,116.333518,0,175,39925.1600694444,2009-04-22,03:50:30
39.973493,116.33352,0,175,39925.1601273148,2009-04-22,03:50:35
39.973494,116.333523,0,175,39925.1601851852,2009-04-22,03:50:40
39.973494,116.333523,0,175,39925.1602199074,2009-04-22,03:50:43
39.973491,116.333526,0,175,39925.1602430556,2009-04-22,03:50:45
39.97347,116.333573,0,173,39925.1603009259,2009-04-22,03:50:50
39.973442,116.333663,0,165,39925.1603587963,2009-04-22,03:50:55
39.973395,116.333709,0,162,39925.1604166667,2009-04-22,03:51:00
39.973385,116.333759,0,154,39925.160474537,2009-04-22,03:51:05
39.973383,116.333762,0,154,39925.1605324074,2009-04-22,03:51:10
39.973383,116.333762,0,154,39925.1605902778,2009-04-22,03:51:15
39.973385,116.333765,0,154,39925.1606481481,2009-04-22,03:51:20
39.973393,116.333767,0,155,39925.1607060185,2009-04-22,03:51:25
39.973396,116.333769,0,155,39925.1607638889,2009-04-22,03:51:30
39.973396,116.33377,0,155,39925.1608217593,2009-04-22,03:51:35
39.973396,116.33377,0,155,39925.1608564815,2009-04-22,03:51:38
39.973391,116.333771,0,155,39925.1608796296,2009-04-22,03:51:40
39.973386,116.333807,0,155,39925.1609375,2009-04-22,03:51:45
39.973386,116.333807,0,155,39925.1609722222,2009-04-22,03:51:48
39.97338,116.333799,0,155,39925.1609953704,2009-04-22,03:51:50
39.973369,116.333838,0,155,39925.1610532407,2009-04-22,03:51:55
39.973366,116.333836,0,156,39925.1611111111,2009-04-22,03:52:00
39.973359,116.333838,0,156,39925.1611689815,2009-04-22,03:52:05
39.973355,116.333839,0,156,39925.1612268519,2009-04-22,03:52:10
39.973349,116.333842,0,156,39925.1612847222,2009-04-22,03:52:15
39.973346,116.333843,0,156,39925.1613425926,2009-04-22,03:52:20
39.973343,116.333842,0,156,39925.161400463,2009-04-22,03:52:25
39.97335,116.333839,0,156,39925.1614583333,2009-04-22,03:52:30
39.973353,116.333838,0,156,39925.1615162037,2009-04-22,03:52:35
39.973353,116.333838,0,156,39925.1615509259,2009-04-22,03:52:38
39.973355,116.333836,0,156,39925.1615740741,2009-04-22,03:52:40
39.973345,116.333834,0,156,39925.1616319444,2009-04-22,03:52:45
39.973337,116.33383,0,155,39925.1616898148,2009-04-22,03:52:50
39.973335,116.333828,0,155,39925.1617476852,2009-04-22,03:52:55
39.973343,116.333826,0,155,39925.1618055556,2009-04-22,03:53:00
39.973346,116.333826,0,155,39925.1618634259,2009-04-22,03:53:05
39.97335,116.333827,0,155,39925.1619212963,2009-04-22,03:53:10
39.97335,116.333827,0,155,39925.1619560185,2009-04-22,03:53:13
39.973347,116.333831,0,155,39925.1619791667,2009-04-22,03:53:15
39.973343,116.334056,0,153,39925.162037037,2009-04-22,03:53:20
39.973322,116.33431,0,153,39925.1620949074,2009-04-22,03:53:25
39.973386,116.334021,0,148,39925.1642939815,2009-04-22,03:56:35
39.973384,116.333869,0,144,39925.1643518518,2009-04-22,03:56:40
39.973381,116.333845,0,138,39925.1644097222,2009-04-22,03:56:45
39.973397,116.333845,0,133,39925.1644675926,2009-04-22,03:56:50
39.973397,116.333845,0,133,39925.1645023148,2009-04-22,03:56:53
39.973404,116.333851,0,131,39925.164525463,2009-04-22,03:56:55
39.973412,116.333838,0,131,39925.1645833333,2009-04-22,03:57:00
39.973417,116.333839,0,130,39925.1646412037,2009-04-22,03:57:05
39.97342,116.333839,0,130,39925.1646990741,2009-04-22,03:57:10
39.973428,116.33384,0,129,39925.1647569444,2009-04-22,03:57:15
39.973431,116.333843,0,127,39925.1648148148,2009-04-22,03:57:20
39.973425,116.333846,0,127,39925.1648726852,2009-04-22,03:57:25
39.973427,116.333846,0,127,39925.1649305556,2009-04-22,03:57:30
39.973427,116.333846,0,127,39925.1649652778,2009-04-22,03:57:33
39.973432,116.333846,0,127,39925.1649884259,2009-04-22,03:57:35
39.973441,116.333846,0,128,39925.1650462963,2009-04-22,03:57:40
39.973441,116.333846,0,128,39925.1650810185,2009-04-22,03:57:43
39.973441,116.333846,0,129,39925.1651041667,2009-04-22,03:57:45
39.973451,116.333842,0,131,39925.165162037,2009-04-22,03:57:50
39.973482,116.333826,0,137,39925.1652199074,2009-04-22,03:57:55
39.973506,116.333738,0,141,39925.1652777778,2009-04-22,03:58:00
39.973514,116.333726,0,140,39925.1653356481,2009-04-22,03:58:05
39.973531,116.333663,0,137,39925.1653935185,2009-04-22,03:58:10
39.973492,116.333679,0,135,39925.1654513889,2009-04-22,03:58:15
39.973461,116.333694,0,135,39925.1655092593,2009-04-22,03:58:20
39.973461,116.333694,0,135,39925.1655439815,2009-04-22,03:58:23
39.973455,116.333695,0,135,39925.1655671296,2009-04-22,03:58:25
39.973408,116.333715,0,137,39925.165625,2009-04-22,03:58:30
39.973382,116.333753,0,137,39925.1656828704,2009-04-22,03:58:35
39.973367,116.333766,0,136,39925.1657407407,2009-04-22,03:58:40
39.973368,116.333774,0,136,39925.1657986111,2009-04-22,03:58:45
39.973373,116.333772,0,135,39925.1658564815,2009-04-22,03:58:50
39.973372,116.333774,0,135,39925.1659143518,2009-04-22,03:58:55
39.973374,116.333774,0,135,39925.1659722222,2009-04-22,03:59:00
39.973374,116.333774,0,135,39925.1660069444,2009-04-22,03:59:03
39.973374,116.333776,0,135,39925.1660300926,2009-04-22,03:59:05
39.973365,116.333777,0,136,39925.166087963,2009-04-22,03:59:10
39.973361,116.333776,0,136,39925.1661458333,2009-04-22,03:59:15
39.973361,116.333776,0,136,39925.1661805556,2009-04-22,03:59:18
39.973358,116.333774,0,136,39925.1662037037,2009-04-22,03:59:20
39.973386,116.333736,0,137,39925.1662615741,2009-04-22,03:59:25
39.973404,116.33369,0,136,39925.1663194444,2009-04-22,03:59:30
39.97341,116.333668,0,136,39925.1663773148,2009-04-22,03:59:35
39.97346,116.333638,0,137,39925.1664351852,2009-04-22,03:59:40
39.973456,116.333927,0,162,39925.1690972222,2009-04-22,04:03:30
39.9734,116.334001,0,159,39925.1691550926,2009-04-22,04:03:35
39.973376,116.333984,0,157,39925.169212963,2009-04-22,04:03:40
39.973379,116.333953,0,155,39925.1692708333,2009-04-22,04:03:45
39.973382,116.333961,0,154,39925.1693287037,2009-04-22,04:03:50
39.973381,116.33396,0,154,39925.1693865741,2009-04-22,04:03:55
39.973381,116.333958,0,154,39925.1694444444,2009-04-22,04:04:00
39.973388,116.333956,0,154,39925.1695023148,2009-04-22,04:04:05
39.973388,116.333956,0,154,39925.169537037,2009-04-22,04:04:08
39.973389,116.333955,0,154,39925.1695601852,2009-04-22,04:04:10
39.973374,116.333955,0,155,39925.1696180556,2009-04-22,04:04:15
39.973358,116.333929,0,155,39925.1696759259,2009-04-22,04:04:20
39.973332,116.333915,0,155,39925.1697337963,2009-04-22,04:04:25
39.973317,116.333906,0,154,39925.1697916667,2009-04-22,04:04:30
39.973322,116.333915,0,154,39925.169849537,2009-04-22,04:04:35
39.973322,116.333915,0,154,39925.1698842593,2009-04-22,04:04:38
39.973325,116.333916,0,154,39925.1699074074,2009-04-22,04:04:40
39.973337,116.333913,0,154,39925.1699652778,2009-04-22,04:04:45
39.973379,116.333867,0,156,39925.1700231481,2009-04-22,04:04:50
39.973403,116.333893,0,152,39925.1700810185,2009-04-22,04:04:55
39.973431,116.333891,0,149,39925.1701388889,2009-04-22,04:05:00
39.973425,116.333878,0,151,39925.1701967593,2009-04-22,04:05:05
39.973427,116.333878,0,152,39925.1702546296,2009-04-22,04:05:10
39.973426,116.333879,0,152,39925.1703125,2009-04-22,04:05:15
39.973428,116.33388,0,153,39925.1703703704,2009-04-22,04:05:20
39.973429,116.333881,0,153,39925.1704282407,2009-04-22,04:05:25
39.973426,116.333881,0,154,39925.1704861111,2009-04-22,04:05:30
39.973423,116.333878,0,154,39925.1705439815,2009-04-22,04:05:35
39.973429,116.333874,0,154,39925.1706018519,2009-04-22,04:05:40
39.973432,116.33387,0,154,39925.1706597222,2009-04-22,04:05:45
39.973432,116.33387,0,154,39925.1706944444,2009-04-22,04:05:48
39.973429,116.333868,0,154,39925.1707175926,2009-04-22,04:05:50
39.973411,116.333898,0,152,39925.170775463,2009-04-22,04:05:55
39.973413,116.3339,0,152,39925.1708333333,2009-04-22,04:06:00
39.973413,116.3339,0,152,39925.1708680556,2009-04-22,04:06:03
39.973408,116.333903,0,152,39925.1708912037,2009-04-22,04:06:05
39.973354,116.334002,0,141,39925.1709490741,2009-04-22,04:06:10
39.973333,116.333995,0,137,39925.1710069444,2009-04-22,04:06:15
39.973336,116.334011,0,137,39925.1710648148,2009-04-22,04:06:20
39.973337,116.334013,0,137,39925.1711226852,2009-04-22,04:06:25
39.973337,116.334014,0,137,39925.1711805556,2009-04-22,04:06:30
39.973337,116.334014,0,137,39925.1712152778,2009-04-22,04:06:33
39.97333,116.334016,0,137,39925.1712384259,2009-04-22,04:06:35
39.973321,116.334016,0,137,39925.1712962963,2009-04-22,04:06:40
39.973315,116.334014,0,138,39925.1713541667,2009-04-22,04:06:45
39.973312,116.334015,0,138,39925.171412037,2009-04-22,04:06:50
39.973307,116.334014,0,138,39925.1714699074,2009-04-22,04:06:55
39.973307,116.334014,0,138,39925.1715046296,2009-04-22,04:06:58
39.973305,116.334013,0,138,39925.1715277778,2009-04-22,04:07:00
39.973304,116.334032,0,137,39925.1715856481,2009-04-22,04:07:05
39.973297,116.334022,0,137,39925.1716435185,2009-04-22,04:07:10
39.973298,116.333997,0,139,39925.1717013889,2009-04-22,04:07:15
39.973284,116.334014,0,138,39925.1717592593,2009-04-22,04:07:20
39.973279,116.333996,0,137,39925.1718171296,2009-04-22,04:07:25
39.973277,116.333995,0,137,39925.171875,2009-04-22,04:07:30
39.97327,116.333994,0,137,39925.1719328704,2009-04-22,04:07:35
39.97327,116.333993,0,137,39925.1719907407,2009-04-22,04:07:40
39.973268,116.333992,0,137,39925.1720486111,2009-04-22,04:07:45
39.973266,116.333992,0,136,39925.1721064815,2009-04-22,04:07:50
39.973274,116.333992,0,136,39925.1721643518,2009-04-22,04:07:55
39.973269,116.333992,0,136,39925.1722222222,2009-04-22,04:08:00
39.973269,116.333992,0,136,39925.1722569444,2009-04-22,04:08:03
39.97327,116.333992,0,135,39925.1722800926,2009-04-22,04:08:05
39.973297,116.334006,0,135,39925.172337963,2009-04-22,04:08:10
39.973352,116.334023,0,136,39925.1723958333,2009-04-22,04:08:15
39.973383,116.334023,0,140,39925.1724537037,2009-04-22,04:08:20
39.973383,116.333968,0,145,39925.1725115741,2009-04-22,04:08:25
39.973382,116.333967,0,146,39925.1725694444,2009-04-22,04:08:30
39.97338,116.333967,0,146,39925.1726273148,2009-04-22,04:08:35
39.973383,116.333966,0,146,39925.1726851852,2009-04-22,04:08:40
39.973383,116.333964,0,146,39925.1727430556,2009-04-22,04:08:45
39.97338,116.333962,0,146,39925.1728009259,2009-04-22,04:08:50
39.97338,116.333962,0,146,39925.1728356481,2009-04-22,04:08:53
39.973383,116.333958,0,146,39925.1728587963,2009-04-22,04:08:55
39.973384,116.333938,0,147,39925.1729166667,2009-04-22,04:09:00
39.973384,116.333938,0,147,39925.1729513889,2009-04-22,04:09:03
39.973383,116.333935,0,147,39925.172974537,2009-04-22,04:09:05
39.973374,116.333932,0,147,39925.1730324074,2009-04-22,04:09:10
39.973363,116.333931,0,147,39925.1730902778,2009-04-22,04:09:15
39.973352,116.33393,0,147,39925.1731481481,2009-04-22,04:09:20
39.973349,116.333928,0,147,39925.1732060185,2009-04-22,04:09:25
39.973349,116.333928,0,147,39925.1732407407,2009-04-22,04:09:28
39.973352,116.333926,0,147,39925.1732638889,2009-04-22,04:09:30
39.973364,116.333903,0,148,39925.1733217593,2009-04-22,04:09:35
39.973349,116.333892,0,147,39925.1733796296,2009-04-22,04:09:40
39.973346,116.333888,0,147,39925.1734375,2009-04-22,04:09:45
39.973346,116.333888,0,147,39925.1734722222,2009-04-22,04:09:48
39.973347,116.333882,0,147,39925.1734953704,2009-04-22,04:09:50
39.973355,116.333831,0,147,39925.1735532407,2009-04-22,04:09:55
39.973362,116.333741,0,148,39925.1736111111,2009-04-22,04:10:00
39.973359,116.333706,0,148,39925.1736689815,2009-04-22,04:10:05
39.973386,116.333722,0,149,39925.1737268518,2009-04-22,04:10:10
39.973462,116.333769,0,153,39925.1737847222,2009-04-22,04:10:15
39.973508,116.333782,0,155,39925.1738425926,2009-04-22,04:10:20
39.973361,116.333999,0,148,39925.1766782407,2009-04-22,04:14:25
39.973325,116.334058,0,147,39925.1767361111,2009-04-22,04:14:30
39.973324,116.334082,0,147,39925.1767939815,2009-04-22,04:14:35
39.973326,116.334099,0,146,39925.1768518519,2009-04-22,04:14:40
39.97334,116.334107,0,146,39925.1769097222,2009-04-22,04:14:45
39.97334,116.334107,0,146,39925.1769675926,2009-04-22,04:14:50
39.973337,116.334105,0,146,39925.177025463,2009-04-22,04:14:55
39.973337,116.334105,0,146,39925.1770601852,2009-04-22,04:14:58
39.973334,116.334103,0,146,39925.1770833333,2009-04-22,04:15:00
39.973339,116.33406,0,146,39925.1771990741,2009-04-22,04:15:10
39.973342,116.33406,0,146,39925.1772569444,2009-04-22,04:15:15
39.973342,116.33406,0,146,39925.1772916667,2009-04-22,04:15:18
39.973339,116.334059,0,146,39925.1773148148,2009-04-22,04:15:20
39.973324,116.334018,0,146,39925.1773726852,2009-04-22,04:15:25
39.9733,116.334002,0,144,39925.1774305556,2009-04-22,04:15:30
39.9733,116.333987,0,145,39925.1774884259,2009-04-22,04:15:35
39.973357,116.333956,0,143,39925.1775462963,2009-04-22,04:15:40
39.973395,116.333958,0,140,39925.1776041667,2009-04-22,04:15:45
39.973395,116.333958,0,140,39925.1776388889,2009-04-22,04:15:48
39.973397,116.333959,0,140,39925.177662037,2009-04-22,04:15:50
39.973408,116.33396,0,140,39925.1777199074,2009-04-22,04:15:55
39.973432,116.333962,0,140,39925.1777777778,2009-04-22,04:16:00
39.973485,116.333963,0,142,39925.1778356481,2009-04-22,04:16:05
39.973497,116.333942,0,144,39925.1778935185,2009-04-22,04:16:10
39.973534,116.333952,0,144,39925.1779513889,2009-04-22,04:16:15
39.973578,116.333974,0,143,39925.1780092593,2009-04-22,04:16:20
39.97356,116.334033,0,141,39925.1780671296,2009-04-22,04:16:25
39.973572,116.334048,0,141,39925.178125,2009-04-22,04:16:30
39.973572,116.334048,0,141,39925.1781597222,2009-04-22,04:16:33
39.973578,116.334048,0,141,39925.1781828704,2009-04-22,04:16:35
39.97363,116.334066,0,142,39925.1782407407,2009-04-22,04:16:40
39.973679,116.334066,0,144,39925.1782986111,2009-04-22,04:16:45
39.973728,116.334081,0,145,39925.1783564815,2009-04-22,04:16:50
39.97376,116.334108,0,148,39925.1784143519,2009-04-22,04:16:55
39.973746,116.334106,0,149,39925.1784722222,2009-04-22,04:17:00
39.973661,116.334136,0,149,39925.1785300926,2009-04-22,04:17:05
39.973572,116.334151,0,150,39925.178587963,2009-04-22,04:17:10
39.973485,116.334173,0,152,39925.1786458333,2009-04-22,04:17:15
39.973425,116.334187,0,150,39925.1787037037,2009-04-22,04:17:20
39.973395,116.334172,0,144,39925.1787615741,2009-04-22,04:17:25
39.973408,116.334162,0,141,39925.1788194444,2009-04-22,04:17:30
39.973445,116.334146,0,141,39925.1788773148,2009-04-22,04:17:35
39.973491,116.334124,0,142,39925.1789351852,2009-04-22,04:17:40
39.973541,116.334099,0,143,39925.1789930556,2009-04-22,04:17:45
39.973568,116.334105,0,144,39925.1790509259,2009-04-22,04:17:50
39.973558,116.334119,0,144,39925.1791087963,2009-04-22,04:17:55
39.973571,116.334101,0,143,39925.1791666667,2009-04-22,04:18:00
39.973576,116.334101,0,143,39925.179224537,2009-04-22,04:18:05
39.973576,116.334101,0,143,39925.1792592593,2009-04-22,04:18:08
39.973581,116.334101,0,143,39925.1792824074,2009-04-22,04:18:10
39.973571,116.334111,0,143,39925.1793402778,2009-04-22,04:18:15
39.973539,116.334061,0,144,39925.1793981481,2009-04-22,04:18:20
39.973521,116.334015,0,145,39925.1794560185,2009-04-22,04:18:25
39.973516,116.334004,0,146,39925.1795138889,2009-04-22,04:18:30
39.973526,116.333959,0,140,39925.1795717593,2009-04-22,04:18:35
39.973557,116.333971,0,136,39925.1796296296,2009-04-22,04:18:40
39.973562,116.333971,0,137,39925.1796875,2009-04-22,04:18:45
39.973566,116.333971,0,137,39925.1797453704,2009-04-22,04:18:50
39.973572,116.33397,0,137,39925.1798032407,2009-04-22,04:18:55
39.973572,116.33397,0,137,39925.179837963,2009-04-22,04:18:58
39.973572,116.333969,0,137,39925.1798611111,2009-04-22,04:19:00
39.973592,116.333952,0,138,39925.1799189815,2009-04-22,04:19:05
39.973655,116.333882,0,137,39925.1799768518,2009-04-22,04:19:10
39.973687,116.333858,0,137,39925.1800347222,2009-04-22,04:19:15
39.973662,116.33386,0,137,39925.1800925926,2009-04-22,04:19:20
39.973646,116.333853,0,137,39925.180150463,2009-04-22,04:19:25
39.973637,116.333853,0,137,39925.1802083333,2009-04-22,04:19:30
39.973609,116.333826,0,137,39925.1802662037,2009-04-22,04:19:35
39.973609,116.333826,0,137,39925.1803009259,2009-04-22,04:19:38
39.973616,116.333827,0,137,39925.1803240741,2009-04-22,04:19:40
39.973639,116.33382,0,137,39925.1803819444,2009-04-22,04:19:45
39.973639,116.33382,0,137,39925.1804166667,2009-04-22,04:19:48
39.97364,116.33382,0,137,39925.1804398148,2009-04-22,04:19:50
39.973626,116.333819,0,137,39925.1804976852,2009-04-22,04:19:55
39.973605,116.333786,0,136,39925.1805555556,2009-04-22,04:20:00
39.973587,116.333765,0,135,39925.1806134259,2009-04-22,04:20:05
39.973546,116.333754,0,135,39925.1806712963,2009-04-22,04:20:10
39.973537,116.333755,0,135,39925.1807291667,2009-04-22,04:20:15
39.97355,116.333706,0,136,39925.180787037,2009-04-22,04:20:20
39.973544,116.333728,0,137,39925.1808449074,2009-04-22,04:20:25
39.973583,116.333757,0,137,39925.1809027778,2009-04-22,04:20:30
39.973596,116.333754,0,137,39925.1809606481,2009-04-22,04:20:35
39.973587,116.333758,0,137,39925.1810185185,2009-04-22,04:20:40
39.973568,116.333797,0,137,39925.1810763889,2009-04-22,04:20:45
39.973972,116.334249,0,136,39925.1813078704,2009-04-22,04:21:05
39.973972,116.334249,0,136,39925.1813425926,2009-04-22,04:21:08
39.973971,116.334253,0,138,39925.1813657407,2009-04-22,04:21:10
39.973993,116.334305,0,156,39925.1814236111,2009-04-22,04:21:15
39.973981,116.334312,0,159,39925.1818865741,2009-04-22,04:21:55
39.973854,116.33425,0,161,39925.1819444444,2009-04-22,04:22:00
39.97378,116.334218,0,166,39925.1820023148,2009-04-22,04:22:05
39.973732,116.334183,0,174,39925.1820601852,2009-04-22,04:22:10
39.973725,116.334195,0,176,39925.1821180556,2009-04-22,04:22:15
39.973725,116.334195,0,176,39925.1821527778,2009-04-22,04:22:18
39.973727,116.334197,0,176,39925.1821759259,2009-04-22,04:22:20
39.973747,116.334181,0,180,39925.1822337963,2009-04-22,04:22:25
39.973788,116.334226,0,183,39925.1822916667,2009-04-22,04:22:30
39.973787,116.334226,0,184,39925.182349537,2009-04-22,04:22:35
39.973781,116.334228,0,184,39925.1824074074,2009-04-22,04:22:40
39.973781,116.334228,0,184,39925.1824421296,2009-04-22,04:22:43
39.973786,116.33423,0,184,39925.1824652778,2009-04-22,04:22:45
39.973796,116.33423,0,185,39925.1825231481,2009-04-22,04:22:50
39.973796,116.33423,0,185,39925.1825578704,2009-04-22,04:22:53
39.973789,116.33423,0,185,39925.1825810185,2009-04-22,04:22:55
39.973773,116.334232,0,188,39925.1826388889,2009-04-22,04:23:00
39.973774,116.334202,0,194,39925.1826967593,2009-04-22,04:23:05
39.973762,116.334169,0,200,39925.1827546296,2009-04-22,04:23:10
39.973767,116.334129,0,208,39925.1828125,2009-04-22,04:23:15
39.973767,116.334129,0,208,39925.1828472222,2009-04-22,04:23:18
39.973775,116.334127,0,210,39925.1828703704,2009-04-22,04:23:20
39.97375,116.334112,0,208,39925.1829282407,2009-04-22,04:23:25
39.973717,116.334119,0,204,39925.1829861111,2009-04-22,04:23:30
39.973695,116.334134,0,203,39925.1830439815,2009-04-22,04:23:35
39.97362,116.334177,0,207,39925.1831018519,2009-04-22,04:23:40
39.973537,116.334149,0,205,39925.1831597222,2009-04-22,04:23:45
39.973439,116.334076,0,200,39925.1832175926,2009-04-22,04:23:50
39.973413,116.333938,0,181,39925.183275463,2009-04-22,04:23:55
39.973429,116.333869,0,173,39925.1833333333,2009-04-22,04:24:00
39.973426,116.333821,0,164,39925.1833912037,2009-04-22,04:24:05
39.973464,116.333819,0,161,39925.1834490741,2009-04-22,04:24:10
39.9735,116.333825,0,159,39925.1835069444,2009-04-22,04:24:15
39.973536,116.333861,0,158,39925.1835648148,2009-04-22,04:24:20
39.973544,116.333871,0,157,39925.1836226852,2009-04-22,04:24:25
39.973518,116.333883,0,159,39925.1836805556,2009-04-22,04:24:30
39.973473,116.333841,0,157,39925.1837384259,2009-04-22,04:24:35
39.973468,116.333825,0,148,39925.1837962963,2009-04-22,04:24:40
39.973487,116.333827,0,144,39925.1838541667,2009-04-22,04:24:45
39.973442,116.333789,0,141,39925.183912037,2009-04-22,04:24:50
39.973378,116.333734,0,142,39925.1839699074,2009-04-22,04:24:55
39.973397,116.333701,0,143,39925.1840277778,2009-04-22,04:25:00
39.973453,116.33374,0,143,39925.1840856481,2009-04-22,04:25:05
39.973489,116.333792,0,147,39925.1841435185,2009-04-22,04:25:10
39.973524,116.333843,0,144,39925.1842013889,2009-04-22,04:25:15
39.97355,116.333899,0,142,39925.1842592593,2009-04-22,04:25:20
39.973596,116.333963,0,144,39925.1843171296,2009-04-22,04:25:25
39.973649,116.334053,0,148,39925.184375,2009-04-22,04:25:30
39.973672,116.334103,0,154,39925.1844328704,2009-04-22,04:25:35
39.973744,116.334196,0,161,39925.1844907407,2009-04-22,04:25:40
39.973769,116.334294,0,166,39925.1845486111,2009-04-22,04:25:45
39.973775,116.334313,0,169,39925.1846064815,2009-04-22,04:25:50
39.973779,116.334331,0,170,39925.1846643519,2009-04-22,04:25:55
39.973801,116.33436,0,176,39925.1847222222,2009-04-22,04:26:00
39.973853,116.334423,0,183,39925.1847800926,2009-04-22,04:26:05
39.973869,116.334442,0,193,39925.184837963,2009-04-22,04:26:10
39.973889,116.334454,0,200,39925.1848958333,2009-04-22,04:26:15
39.973802,116.334383,0,206,39925.1849537037,2009-04-22,04:26:20
39.973784,116.334358,0,211,39925.1850115741,2009-04-22,04:26:25
39.973755,116.334281,0,214,39925.1850694444,2009-04-22,04:26:30
39.973677,116.334128,0,217,39925.1851273148,2009-04-22,04:26:35
39.973575,116.334014,0,217,39925.1851851852,2009-04-22,04:26:40
39.973543,116.333988,0,221,39925.1852430556,2009-04-22,04:26:45
39.973589,116.334031,0,222,39925.1853009259,2009-04-22,04:26:50
39.973576,116.334063,0,223,39925.1853587963,2009-04-22,04:26:55
39.97354,116.334086,0,229,39925.1854166667,2009-04-22,04:27:00
39.973553,116.334142,0,233,39925.185474537,2009-04-22,04:27:05
39.973556,116.334142,0,233,39925.1855324074,2009-04-22,04:27:10
39.973556,116.334142,0,233,39925.1855671296,2009-04-22,04:27:13
39.973555,116.334143,0,233,39925.1855902778,2009-04-22,04:27:15
39.973634,116.334176,0,233,39925.1856481481,2009-04-22,04:27:20
39.973724,116.334245,0,230,39925.1857060185,2009-04-22,04:27:25
39.973694,116.334245,0,227,39925.1857638889,2009-04-22,04:27:30
39.973659,116.334185,0,224,39925.1858217593,2009-04-22,04:27:35
39.973616,116.334141,0,224,39925.1858796296,2009-04-22,04:27:40
39.973618,116.33411,0,224,39925.1859375,2009-04-22,04:27:45
39.973569,116.334091,0,227,39925.1859953704,2009-04-22,04:27:50
39.973512,116.334074,0,228,39925.1860532407,2009-04-22,04:27:55
39.973425,116.334053,0,232,39925.1861111111,2009-04-22,04:28:00
39.973356,116.33398,0,239,39925.1861689815,2009-04-22,04:28:05
39.973289,116.333889,0,249,39925.1862268519,2009-04-22,04:28:10
39.973336,116.333869,0,258,39925.1862847222,2009-04-22,04:28:15
39.973457,116.333959,0,263,39925.1863425926,2009-04-22,04:28:20
39.973475,116.334031,0,268,39925.186400463,2009-04-22,04:28:25
39.973486,116.334092,0,271,39925.1864583333,2009-04-22,04:28:30
39.973494,116.334128,0,272,39925.1865162037,2009-04-22,04:28:35
39.973497,116.334159,0,273,39925.1865740741,2009-04-22,04:28:40
39.973502,116.334186,0,274,39925.1866319444,2009-04-22,04:28:45
39.973542,116.334226,0,274,39925.1866898148,2009-04-22,04:28:50
39.97356,116.334282,0,274,39925.1867476852,2009-04-22,04:28:55
39.973556,116.334308,0,276,39925.1868055556,2009-04-22,04:29:00
39.973572,116.33433,0,279,39925.1868634259,2009-04-22,04:29:05
39.973598,116.334346,0,279,39925.1869212963,2009-04-22,04:29:10
39.973672,116.334377,0,279,39925.1869791667,2009-04-22,04:29:15
39.973672,116.334377,0,279,39925.1870138889,2009-04-22,04:29:18
39.973672,116.334376,0,279,39925.187037037,2009-04-22,04:29:20
39.973712,116.334391,0,278,39925.1870949074,2009-04-22,04:29:25
39.973659,116.334365,0,279,39925.1871527778,2009-04-22,04:29:30
39.973535,116.334313,0,278,39925.1872106481,2009-04-22,04:29:35
39.973468,116.334257,0,279,39925.1872685185,2009-04-22,04:29:40
39.973459,116.334241,0,279,39925.1873263889,2009-04-22,04:29:45
39.973432,116.334235,0,279,39925.1873842593,2009-04-22,04:29:50
39.973419,116.334252,0,279,39925.1874421296,2009-04-22,04:29:55
39.973446,116.334279,0,279,39925.1875,2009-04-22,04:30:00
39.973485,116.334274,0,276,39925.1875578704,2009-04-22,04:30:05
39.973495,116.334264,0,274,39925.1876157407,2009-04-22,04:30:10
39.973477,116.334247,0,272,39925.1876736111,2009-04-22,04:30:15
39.973438,116.334192,0,270,39925.1877314815,2009-04-22,04:30:20
39.97341,116.334141,0,271,39925.1877893518,2009-04-22,04:30:25
39.973446,116.334142,0,275,39925.1878472222,2009-04-22,04:30:30
39.973459,116.334106,0,278,39925.1879050926,2009-04-22,04:30:35
39.973459,116.334106,0,278,39925.1879398148,2009-04-22,04:30:38
39.973464,116.3341,0,274,39925.187962963,2009-04-22,04:30:40
39.973432,116.334123,0,261,39925.1880208333,2009-04-22,04:30:45
39.973418,116.334124,0,255,39925.1880787037,2009-04-22,04:30:50
39.973451,116.334127,0,254,39925.1881365741,2009-04-22,04:30:55
39.973478,116.334131,0,249,39925.1881944444,2009-04-22,04:31:00
39.973467,116.334128,0,243,39925.1882523148,2009-04-22,04:31:05
39.973467,116.334067,0,236,39925.1883101852,2009-04-22,04:31:10
39.973455,116.334051,0,233,39925.1883680556,2009-04-22,04:31:15
39.973471,116.334031,0,233,39925.1884259259,2009-04-22,04:31:20
39.973464,116.334031,0,230,39925.1884837963,2009-04-22,04:31:25
39.973464,116.334031,0,230,39925.1885185185,2009-04-22,04:31:28
39.973464,116.334038,0,231,39925.1885416667,2009-04-22,04:31:30
39.97352,116.334029,0,230,39925.188599537,2009-04-22,04:31:35
39.973479,116.334046,0,229,39925.1886574074,2009-04-22,04:31:40
39.973444,116.334012,0,211,39925.1887152778,2009-04-22,04:31:45
39.973446,116.333959,0,199,39925.1887731481,2009-04-22,04:31:50
39.973436,116.333883,0,192,39925.1888310185,2009-04-22,04:31:55
39.973463,116.333846,0,181,39925.1888888889,2009-04-22,04:32:00
39.973473,116.333857,0,179,39925.1889467593,2009-04-22,04:32:05
39.973479,116.333841,0,170,39925.1890046296,2009-04-22,04:32:10
39.973433,116.333822,0,162,39925.1890625,2009-04-22,04:32:15
39.973423,116.333759,0,150,39925.1891203704,2009-04-22,04:32:20
39.973477,116.333697,0,138,39925.1891782407,2009-04-22,04:32:25
39.973532,116.333685,0,132,39925.1892361111,2009-04-22,04:32:30
39.973552,116.333732,0,130,39925.1892939815,2009-04-22,04:32:35
39.973561,116.333736,0,131,39925.1893518518,2009-04-22,04:32:40
39.973559,116.333759,0,131,39925.1894097222,2009-04-22,04:32:45
39.973565,116.333759,0,131,39925.1894675926,2009-04-22,04:32:50
39.973565,116.333759,0,131,39925.1895023148,2009-04-22,04:32:53
39.973567,116.333758,0,131,39925.189525463,2009-04-22,04:32:55
39.973589,116.333789,0,124,39925.1895833333,2009-04-22,04:33:00
39.97364,116.333821,0,116,39925.1896412037,2009-04-22,04:33:05
39.973619,116.333808,0,113,39925.1896990741,2009-04-22,04:33:10
39.973603,116.333807,0,113,39925.1897569444,2009-04-22,04:33:15
39.973624,116.333804,0,109,39925.1898148148,2009-04-22,04:33:20
39.973624,116.333804,0,109,39925.189849537,2009-04-22,04:33:23
39.973618,116.333805,0,110,39925.1898726852,2009-04-22,04:33:25
39.973656,116.333834,0,106,39925.1899305556,2009-04-22,04:33:30
39.973634,116.333877,0,104,39925.1899884259,2009-04-22,04:33:35
39.973611,116.333884,0,106,39925.1900462963,2009-04-22,04:33:40
39.97362,116.333908,0,107,39925.1901041667,2009-04-22,04:33:45
39.97362,116.333908,0,107,39925.1901388889,2009-04-22,04:33:48
39.973626,116.333909,0,109,39925.190162037,2009-04-22,04:33:50
39.973624,116.333924,0,116,39925.1902199074,2009-04-22,04:33:55
39.973599,116.333935,0,126,39925.1902777778,2009-04-22,04:34:00
39.973599,116.333935,0,126,39925.1903125,2009-04-22,04:34:03
39.973601,116.333937,0,130,39925.1903356481,2009-04-22,04:34:05
39.973608,116.33403,0,139,39925.1903935185,2009-04-22,04:34:10
39.973638,116.334047,0,142,39925.1904513889,2009-04-22,04:34:15
39.973668,116.334009,0,145,39925.1905092593,2009-04-22,04:34:20
39.973703,116.334004,0,142,39925.1905671296,2009-04-22,04:34:25
39.973741,116.334003,0,142,39925.190625,2009-04-22,04:34:30
39.973727,116.334016,0,144,39925.1906828704,2009-04-22,04:34:35
39.973606,116.334018,0,152,39925.1907407407,2009-04-22,04:34:40
39.973532,116.334015,0,159,39925.1907986111,2009-04-22,04:34:45
39.973532,116.334015,0,159,39925.1908333333,2009-04-22,04:34:48
39.973528,116.334018,0,158,39925.1908564815,2009-04-22,04:34:50
39.973568,116.33401,0,163,39925.1909143519,2009-04-22,04:34:55
39.97357,116.334028,0,167,39925.1909722222,2009-04-22,04:35:00
39.97357,116.334028,0,167,39925.1910069444,2009-04-22,04:35:03
39.973572,116.334025,0,173,39925.1910300926,2009-04-22,04:35:05
39.973612,116.334029,0,179,39925.191087963,2009-04-22,04:35:10
39.973657,116.33404,0,187,39925.1911458333,2009-04-22,04:35:15
39.973649,116.334059,0,190,39925.1912037037,2009-04-22,04:35:20
39.97364,116.334087,0,192,39925.1912615741,2009-04-22,04:35:25
39.973677,116.334102,0,195,39925.1913194444,2009-04-22,04:35:30
39.973671,116.33416,0,197,39925.1913773148,2009-04-22,04:35:35
39.973659,116.334136,0,197,39925.1914351852,2009-04-22,04:35:40
39.973575,116.334124,0,202,39925.1914930556,2009-04-22,04:35:45
39.973567,116.334114,0,209,39925.1915509259,2009-04-22,04:35:50
39.973533,116.334167,0,220,39925.1916087963,2009-04-22,04:35:55
39.973533,116.334167,0,220,39925.1916435185,2009-04-22,04:35:58
39.97354,116.334171,0,226,39925.1916666667,2009-04-22,04:36:00
39.973541,116.334104,0,228,39925.191724537,2009-04-22,04:36:05
39.973511,116.334024,0,224,39925.1917824074,2009-04-22,04:36:10
39.973458,116.333942,0,226,39925.1918402778,2009-04-22,04:36:15
39.973498,116.333877,0,226,39925.1918981481,2009-04-22,04:36:20
39.973528,116.333851,0,227,39925.1919560185,2009-04-22,04:36:25
39.973534,116.333808,0,229,39925.1920138889,2009-04-22,04:36:30
39.97352,116.333743,0,227,39925.1920717593,2009-04-22,04:36:35
39.973518,116.333795,0,223,39925.1921296296,2009-04-22,04:36:40
39.973536,116.333875,0,222,39925.1921875,2009-04-22,04:36:45
39.973522,116.333906,0,222,39925.1922453704,2009-04-22,04:36:50
39.973553,116.333934,0,226,39925.1923032407,2009-04-22,04:36:55
39.973553,116.333934,0,226,39925.192337963,2009-04-22,04:36:58
39.973558,116.333928,0,229,39925.1923611111,2009-04-22,04:37:00
39.973556,116.333902,0,229,39925.1924189815,2009-04-22,04:37:05
39.97358,116.333882,0,223,39925.1924768519,2009-04-22,04:37:10
39.973582,116.333897,0,222,39925.1925347222,2009-04-22,04:37:15
39.973588,116.333897,0,222,39925.1925925926,2009-04-22,04:37:20
39.973595,116.333895,0,224,39925.192650463,2009-04-22,04:37:25
39.973595,116.333895,0,224,39925.1926851852,2009-04-22,04:37:28
39.973587,116.33389,0,225,39925.1927083333,2009-04-22,04:37:30
39.973592,116.333831,0,220,39925.1927662037,2009-04-22,04:37:35
39.97355,116.33379,0,220,39925.1928240741,2009-04-22,04:37:40
39.973554,116.33378,0,221,39925.1928819444,2009-04-22,04:37:45
39.973576,116.333795,0,222,39925.1929398148,2009-04-22,04:37:50
39.9736,116.333886,0,223,39925.1929976852,2009-04-22,04:37:55
39.973652,116.334008,0,227,39925.1930555556,2009-04-22,04:38:00
39.973659,116.334033,0,230,39925.1931134259,2009-04-22,04:38:05
39.973653,116.334001,0,235,39925.1931712963,2009-04-22,04:38:10
39.97364,116.334006,0,238,39925.1932291667,2009-04-22,04:38:15
39.973596,116.334045,0,244,39925.193287037,2009-04-22,04:38:20
39.973574,116.334127,0,248,39925.1933449074,2009-04-22,04:38:25
39.973568,116.33422,0,247,39925.1934027778,2009-04-22,04:38:30
39.973514,116.334253,0,244,39925.1934606481,2009-04-22,04:38:35
39.973489,116.334232,0,240,39925.1935185185,2009-04-22,04:38:40
39.973473,116.33423,0,231,39925.1935763889,2009-04-22,04:38:45
39.973516,116.334254,0,230,39925.1936342593,2009-04-22,04:38:50
39.973534,116.334255,0,229,39925.1936921296,2009-04-22,04:38:55
39.973554,116.334221,0,230,39925.19375,2009-04-22,04:39:00
39.973567,116.334137,0,230,39925.1938078704,2009-04-22,04:39:05
39.973551,116.334185,0,230,39925.1938657407,2009-04-22,04:39:10
39.973484,116.334379,0,228,39925.1939236111,2009-04-22,04:39:15
39.973406,116.334568,0,227,39925.1939814815,2009-04-22,04:39:20
39.973398,116.334602,0,224,39925.1940393519,2009-04-22,04:39:25
39.973421,116.33458,0,227,39925.1940972222,2009-04-22,04:39:30
39.973472,116.334378,0,232,39925.1941550926,2009-04-22,04:39:35
39.973492,116.334199,0,236,39925.194212963,2009-04-22,04:39:40
39.973496,116.334109,0,237,39925.1942708333,2009-04-22,04:39:45
39.973479,116.33406,0,234,39925.1943287037,2009-04-22,04:39:50
39.973505,116.33407,0,230,39925.1943865741,2009-04-22,04:39:55
39.973523,116.334065,0,230,39925.1944444444,2009-04-22,04:40:00
39.973547,116.334071,0,229,39925.1945023148,2009-04-22,04:40:05
39.97355,116.334091,0,230,39925.1945601852,2009-04-22,04:40:10
39.973564,116.334128,0,232,39925.1946180556,2009-04-22,04:40:15
39.973552,116.334122,0,233,39925.1946759259,2009-04-22,04:40:20
39.973555,116.33406,0,221,39925.1947337963,2009-04-22,04:40:25
39.973534,116.333978,0,210,39925.1947916667,2009-04-22,04:40:30
39.973527,116.33391,0,201,39925.194849537,2009-04-22,04:40:35
39.973538,116.33396,0,192,39925.1949074074,2009-04-22,04:40:40
39.97357,116.334037,0,189,39925.1949652778,2009-04-22,04:40:45
39.973591,116.334026,0,186,39925.1950231481,2009-04-22,04:40:50
39.973599,116.334008,0,182,39925.1950810185,2009-04-22,04:40:55
39.973599,116.334008,0,182,39925.1951157407,2009-04-22,04:40:58
39.973602,116.334008,0,180,39925.1951388889,2009-04-22,04:41:00
39.973589,116.333969,0,168,39925.1951967593,2009-04-22,04:41:05
39.973612,116.333946,0,161,39925.1952546296,2009-04-22,04:41:10
39.973667,116.333938,0,146,39925.1953125,2009-04-22,04:41:15
39.97369,116.333974,0,136,39925.1953703704,2009-04-22,04:41:20
39.97372,116.333944,0,138,39925.1954282407,2009-04-22,04:41:25
39.97372,116.333944,0,138,39925.195462963,2009-04-22,04:41:28
39.973714,116.333942,0,139,39925.1954861111,2009-04-22,04:41:30
39.973696,116.333882,0,149,39925.1955439815,2009-04-22,04:41:35
39.973669,116.333825,0,150,39925.1956018518,2009-04-22,04:41:40
39.973649,116.333801,0,142,39925.1956597222,2009-04-22,04:41:45
39.973612,116.333847,0,140,39925.1957175926,2009-04-22,04:41:50
39.973593,116.333874,0,134,39925.195775463,2009-04-22,04:41:55
39.973608,116.333922,0,133,39925.1958333333,2009-04-22,04:42:00
39.973606,116.333918,0,136,39925.1958912037,2009-04-22,04:42:05
39.973606,116.333918,0,136,39925.1959259259,2009-04-22,04:42:08
39.973604,116.333915,0,135,39925.1959490741,2009-04-22,04:42:10
39.973585,116.333845,0,135,39925.1960069444,2009-04-22,04:42:15
39.973549,116.333817,0,136,39925.1960648148,2009-04-22,04:42:20
39.973493,116.33385,0,140,39925.1961226852,2009-04-22,04:42:25
39.973494,116.33384,0,137,39925.1961805556,2009-04-22,04:42:30
39.973478,116.333825,0,136,39925.1962384259,2009-04-22,04:42:35
39.97347,116.333788,0,131,39925.1962962963,2009-04-22,04:42:40
39.973546,116.333915,0,160,39925.1990740741,2009-04-22,04:46:40
39.973528,116.334132,0,184,39925.1991319444,2009-04-22,04:46:45
39.973551,116.334181,0,191,39925.1991898148,2009-04-22,04:46:50
39.973551,116.334162,0,195,39925.1992476852,2009-04-22,04:46:55
39.973488,116.334127,0,198,39925.1993055556,2009-04-22,04:47:00
39.973523,116.334205,0,206,39925.1993634259,2009-04-22,04:47:05
39.97361,116.334315,0,221,39925.1994212963,2009-04-22,04:47:10
39.973674,116.334396,0,232,39925.1994791667,2009-04-22,04:47:15
39.973718,116.33447,0,239,39925.199537037,2009-04-22,04:47:20
39.973774,116.334523,0,242,39925.1995949074,2009-04-22,04:47:25
39.973774,116.334523,0,242,39925.1996296296,2009-04-22,04:47:28
39.97378,116.334515,0,243,39925.1996527778,2009-04-22,04:47:30
39.973681,116.334453,0,246,39925.1997106481,2009-04-22,04:47:35
39.973614,116.334469,0,252,39925.1997685185,2009-04-22,04:47:40
39.973587,116.334518,0,254,39925.1998263889,2009-04-22,04:47:45
39.973529,116.334522,0,255,39925.1998842593,2009-04-22,04:47:50
39.973563,116.334542,0,255,39925.1999421296,2009-04-22,04:47:55
39.973654,116.334436,0,253,39925.2,2009-04-22,04:48:00
39.97365,116.334478,0,255,39925.2000578704,2009-04-22,04:48:05
39.973745,116.334516,0,249,39925.2001157407,2009-04-22,04:48:10
39.973785,116.334532,0,245,39925.2001736111,2009-04-22,04:48:15
39.973812,116.334524,0,242,39925.2002314815,2009-04-22,04:48:20
39.973784,116.334516,0,241,39925.2002893519,2009-04-22,04:48:25
39.973757,116.334484,0,239,39925.2003472222,2009-04-22,04:48:30
39.973711,116.334394,0,234,39925.2004050926,2009-04-22,04:48:35
39.973661,116.334232,0,228,39925.200462963,2009-04-22,04:48:40
39.973679,116.33421,0,226,39925.2005208333,2009-04-22,04:48:45
39.973676,116.334181,0,223,39925.2005787037,2009-04-22,04:48:50
39.973665,116.334195,0,219,39925.2006365741,2009-04-22,04:48:55
39.973657,116.334163,0,218,39925.2006944444,2009-04-22,04:49:00
39.97367,116.334163,0,215,39925.2007523148,2009-04-22,04:49:05
39.973693,116.334165,0,210,39925.2008101852,2009-04-22,04:49:10
39.973705,116.334126,0,207,39925.2008680556,2009-04-22,04:49:15
39.973631,116.334033,0,199,39925.2009259259,2009-04-22,04:49:20
39.973569,116.333939,0,193,39925.2009837963,2009-04-22,04:49:25
39.973502,116.33393,0,194,39925.2010416667,2009-04-22,04:49:30
39.973451,116.333954,0,191,39925.201099537,2009-04-22,04:49:35
39.973421,116.333958,0,190,39925.2011574074,2009-04-22,04:49:40
39.973387,116.33409,0,197,39925.2012152778,2009-04-22,04:49:45
39.9734,116.334161,0,203,39925.2012731481,2009-04-22,04:49:50
39.973386,116.334171,0,208,39925.2013310185,2009-04-22,04:49:55
39.973369,116.334142,0,209,39925.2013888889,2009-04-22,04:50:00
39.973406,116.334161,0,210,39925.2014467593,2009-04-22,04:50:05
39.973401,116.334151,0,210,39925.2015046296,2009-04-22,04:50:10
39.973395,116.334111,0,211,39925.2015625,2009-04-22,04:50:15
39.973398,116.334127,0,213,39925.2016203704,2009-04-22,04:50:20
39.973399,116.334074,0,214,39925.2016782407,2009-04-22,04:50:25
39.973428,116.334052,0,218,39925.2017361111,2009-04-22,04:50:30
39.973451,116.334026,0,221,39925.2017939815,2009-04-22,04:50:35
39.973476,116.334043,0,223,39925.2018518519,2009-04-22,04:50:40
39.973476,116.334067,0,225,39925.2019097222,2009-04-22,04:50:45
39.973478,116.334069,0,225,39925.2019675926,2009-04-22,04:50:50
39.973477,116.334072,0,224,39925.202025463,2009-04-22,04:50:55
39.973477,116.334072,0,224,39925.2020601852,2009-04-22,04:50:58
39.973479,116.334073,0,225,39925.2020833333,2009-04-22,04:51:00
39.973531,116.334083,0,225,39925.2021412037,2009-04-22,04:51:05
39.973577,116.334142,0,231,39925.2021990741,2009-04-22,04:51:10
39.973605,116.334229,0,233,39925.2022569444,2009-04-22,04:51:15
39.97361,116.334247,0,233,39925.2023148148,2009-04-22,04:51:20
39.973591,116.334246,0,234,39925.2023726852,2009-04-22,04:51:25
39.973543,116.334186,0,232,39925.2024305556,2009-04-22,04:51:30
39.973511,116.334153,0,231,39925.2024884259,2009-04-22,04:51:35
39.97346,116.334144,0,230,39925.2025462963,2009-04-22,04:51:40
39.973466,116.334087,0,227,39925.2026041667,2009-04-22,04:51:45
39.973464,116.334043,0,228,39925.202662037,2009-04-22,04:51:50
39.97343,116.33402,0,231,39925.2027199074,2009-04-22,04:51:55
39.973481,116.33427,0,237,39925.2027777778,2009-04-22,04:52:00
39.973556,116.334362,0,241,39925.2028356481,2009-04-22,04:52:05
39.973564,116.334375,0,241,39925.2028935185,2009-04-22,04:52:10
39.973593,116.334439,0,242,39925.2029513889,2009-04-22,04:52:15
39.973517,116.334355,0,242,39925.2030092593,2009-04-22,04:52:20
39.973473,116.334239,0,243,39925.2030671296,2009-04-22,04:52:25
39.973475,116.334191,0,244,39925.203125,2009-04-22,04:52:30
39.973489,116.334203,0,235,39925.2031828704,2009-04-22,04:52:35
39.973495,116.334163,0,228,39925.2032407407,2009-04-22,04:52:40
39.973499,116.334079,0,222,39925.2032986111,2009-04-22,04:52:45
39.973518,116.33383,0,150,39925.212037037,2009-04-22,05:05:20
39.973552,116.333732,0,148,39925.2120949074,2009-04-22,05:05:25
39.973526,116.333724,0,149,39925.2121527778,2009-04-22,05:05:30
39.973455,116.333745,0,151,39925.2122106481,2009-04-22,05:05:35
39.973434,116.333793,0,153,39925.2122685185,2009-04-22,05:05:40
39.973361,116.33406,0,155,39925.2123263889,2009-04-22,05:05:45
39.973388,116.334192,0,153,39925.2123842593,2009-04-22,05:05:50
39.973417,116.334219,0,153,39925.2124421296,2009-04-22,05:05:55
39.973426,116.334217,0,152,39925.2125,2009-04-22,05:06:00
39.973465,116.334114,0,153,39925.2125578704,2009-04-22,05:06:05
39.973461,116.334104,0,152,39925.2126157407,2009-04-22,05:06:10
39.973462,116.334099,0,152,39925.2126736111,2009-04-22,05:06:15
39.973462,116.334099,0,152,39925.2127083333,2009-04-22,05:06:18
39.973467,116.334096,0,152,39925.2127314815,2009-04-22,05:06:20
39.973539,116.333964,0,150,39925.2127893518,2009-04-22,05:06:25
39.973609,116.333791,0,150,39925.2128472222,2009-04-22,05:06:30
39.973595,116.33384,0,150,39925.2129050926,2009-04-22,05:06:35
39.973539,116.333893,0,149,39925.212962963,2009-04-22,05:06:40
39.973448,116.333788,0,152,39925.2130208333,2009-04-22,05:06:45
39.973483,116.333594,0,152,39925.2130787037,2009-04-22,05:06:50
39.97352,116.333472,0,151,39925.2131365741,2009-04-22,05:06:55
39.973587,116.333393,0,150,39925.2131944444,2009-04-22,05:07:00
39.97353,116.333638,0,146,39925.2132523148,2009-04-22,05:07:05
39.973512,116.333742,0,139,39925.2133101852,2009-04-22,05:07:10
39.973512,116.333742,0,139,39925.2133449074,2009-04-22,05:07:13
39.973505,116.333743,0,139,39925.2133680556,2009-04-22,05:07:15
39.973436,116.333666,0,139,39925.2134259259,2009-04-22,05:07:20
39.973432,116.333593,0,144,39925.2134837963,2009-04-22,05:07:25
39.973496,116.333475,0,149,39925.2135416667,2009-04-22,05:07:30
39.973589,116.333321,0,149,39925.213599537,2009-04-22,05:07:35
39.973653,116.333233,0,151,39925.2136574074,2009-04-22,05:07:40
39.973687,116.333217,0,150,39925.2137152778,2009-04-22,05:07:45
39.973706,116.33321,0,148,39925.2137731481,2009-04-22,05:07:50
39.973704,116.33324,0,149,39925.2138310185,2009-04-22,05:07:55
39.973711,116.333301,0,148,39925.2138888889,2009-04-22,05:08:00
39.973696,116.333344,0,144,39925.2139467593,2009-04-22,05:08:05
39.973644,116.333538,0,143,39925.2140046296,2009-04-22,05:08:10
39.973558,116.333778,0,142,39925.2140625,2009-04-22,05:08:15
39.973494,116.333828,0,142,39925.2141203704,2009-04-22,05:08:20
39.973444,116.333989,0,141,39925.2141782407,2009-04-22,05:08:25
39.973513,116.333939,0,134,39925.2142361111,2009-04-22,05:08:30
39.973546,116.33388,0,135,39925.2142939815,2009-04-22,05:08:35
39.973512,116.333838,0,135,39925.2143518519,2009-04-22,05:08:40
39.973524,116.333821,0,135,39925.2144097222,2009-04-22,05:08:45
39.973539,116.333827,0,133,39925.2144675926,2009-04-22,05:08:50
39.973538,116.333807,0,144,39925.214525463,2009-04-22,05:08:55
39.973525,116.333826,0,144,39925.2145833333,2009-04-22,05:09:00
39.973525,116.333826,0,144,39925.2146180556,2009-04-22,05:09:03
39.973526,116.333828,0,145,39925.2146412037,2009-04-22,05:09:05
39.973536,116.333828,0,146,39925.2146990741,2009-04-22,05:09:10
39.973546,116.333827,0,146,39925.2147569444,2009-04-22,05:09:15
39.973505,116.333835,0,153,39925.2148148148,2009-04-22,05:09:20
39.973583,116.333774,0,152,39925.2148726852,2009-04-22,05:09:25
39.973623,116.333768,0,150,39925.2149305556,2009-04-22,05:09:30
39.973605,116.333743,0,155,39925.2149884259,2009-04-22,05:09:35
39.973601,116.333761,0,152,39925.2150462963,2009-04-22,05:09:40
39.973604,116.333762,0,153,39925.2151041667,2009-04-22,05:09:45
39.9736,116.333762,0,153,39925.215162037,2009-04-22,05:09:50
39.9736,116.333762,0,153,39925.2151967593,2009-04-22,05:09:53
39.973603,116.333761,0,153,39925.2152199074,2009-04-22,05:09:55
39.973607,116.333789,0,148,39925.2152777778,2009-04-22,05:10:00
39.973629,116.333792,0,146,39925.2153356481,2009-04-22,05:10:05
39.973623,116.333806,0,146,39925.2153935185,2009-04-22,05:10:10
39.973633,116.333798,0,148,39925.2154513889,2009-04-22,05:10:15
39.973626,116.333735,0,153,39925.2155092593,2009-04-22,05:10:20
39.973626,116.333748,0,150,39925.2155671296,2009-04-22,05:10:25
39.973626,116.333748,0,150,39925.2156018519,2009-04-22,05:10:28
39.973621,116.333749,0,150,39925.215625,2009-04-22,05:10:30
39.973605,116.333787,0,151,39925.2156828704,2009-04-22,05:10:35
39.973591,116.333757,0,157,39925.2157407407,2009-04-22,05:10:40
39.973601,116.333684,0,160,39925.2157986111,2009-04-22,05:10:45
39.973538,116.333691,0,165,39925.2158564815,2009-04-22,05:10:50
39.973508,116.333621,0,170,39925.2159143519,2009-04-22,05:10:55
39.97355,116.333617,0,168,39925.2159722222,2009-04-22,05:11:00
39.97353,116.333612,0,167,39925.2160300926,2009-04-22,05:11:05
39.973495,116.333636,0,161,39925.216087963,2009-04-22,05:11:10
39.973483,116.333647,0,161,39925.2161458333,2009-04-22,05:11:15
39.973546,116.333528,0,159,39925.2162037037,2009-04-22,05:11:20
39.973582,116.333472,0,155,39925.2162615741,2009-04-22,05:11:25
39.973559,116.333536,0,152,39925.2163194444,2009-04-22,05:11:30
39.973542,116.333608,0,151,39925.2163773148,2009-04-22,05:11:35
39.973535,116.333631,0,154,39925.2164351852,2009-04-22,05:11:40
39.973574,116.33352,0,161,39925.2164930556,2009-04-22,05:11:45
39.973576,116.33353,0,164,39925.2165509259,2009-04-22,05:11:50
39.97358,116.333535,0,165,39925.2166087963,2009-04-22,05:11:55
39.97358,116.333535,0,165,39925.2166435185,2009-04-22,05:11:58
39.973578,116.333539,0,165,39925.2166666667,2009-04-22,05:12:00
39.973489,116.333806,0,168,39925.216724537,2009-04-22,05:12:05
39.973466,116.333962,0,169,39925.2167824074,2009-04-22,05:12:10
39.973518,116.33389,0,171,39925.2168402778,2009-04-22,05:12:15
39.973537,116.333852,0,177,39925.2168981481,2009-04-22,05:12:20
39.973563,116.333722,0,175,39925.2169560185,2009-04-22,05:12:25
39.973601,116.333615,0,176,39925.2170138889,2009-04-22,05:12:30
39.973601,116.333615,0,176,39925.2170486111,2009-04-22,05:12:33
39.973601,116.333607,0,178,39925.2170717593,2009-04-22,05:12:35
39.973584,116.333577,0,181,39925.2171296296,2009-04-22,05:12:40
39.973494,116.333689,0,180,39925.2171875,2009-04-22,05:12:45
39.973373,116.333876,0,177,39925.2172453704,2009-04-22,05:12:50
39.973306,116.333944,0,174,39925.2173032407,2009-04-22,05:12:55
39.973333,116.334073,0,176,39925.2173611111,2009-04-22,05:13:00
39.973448,116.334182,0,174,39925.2174189815,2009-04-22,05:13:05
39.97354,116.334063,0,173,39925.2174768519,2009-04-22,05:13:10
39.973588,116.333934,0,181,39925.2175347222,2009-04-22,05:13:15
39.973612,116.33389,0,181,39925.2175925926,2009-04-22,05:13:20
39.973569,116.333973,0,184,39925.217650463,2009-04-22,05:13:25
39.973591,116.333966,0,181,39925.2177083333,2009-04-22,05:13:30
39.973591,116.333966,0,181,39925.2177430556,2009-04-22,05:13:33
39.973588,116.333965,0,181,39925.2177662037,2009-04-22,05:13:35
39.973575,116.333917,0,174,39925.2178240741,2009-04-22,05:13:40
39.973559,116.333932,0,169,39925.2178819444,2009-04-22,05:13:45
39.973539,116.333926,0,173,39925.2179398148,2009-04-22,05:13:50
39.973512,116.33393,0,174,39925.2179976852,2009-04-22,05:13:55
39.973504,116.334049,0,169,39925.2180555556,2009-04-22,05:14:00
39.973484,116.334108,0,170,39925.2181134259,2009-04-22,05:14:05
39.973511,116.333987,0,167,39925.2181712963,2009-04-22,05:14:10
39.973561,116.33388,0,168,39925.2182291667,2009-04-22,05:14:15
39.973553,116.333848,0,159,39925.218287037,2009-04-22,05:14:20
39.973574,116.333808,0,149,39925.2183449074,2009-04-22,05:14:25
39.973589,116.333759,0,135,39925.2184027778,2009-04-22,05:14:30
39.973552,116.333845,0,126,39925.2184606481,2009-04-22,05:14:35
39.97352,116.333947,0,128,39925.2185185185,2009-04-22,05:14:40
39.973524,116.333948,0,128,39925.2185763889,2009-04-22,05:14:45
39.973524,116.333948,0,128,39925.2186111111,2009-04-22,05:14:48
39.973528,116.333941,0,130,39925.2186342593,2009-04-22,05:14:50
39.973523,116.333885,0,130,39925.2186921296,2009-04-22,05:14:55
39.973512,116.333868,0,133,39925.21875,2009-04-22,05:15:00
39.973512,116.333868,0,133,39925.2187847222,2009-04-22,05:15:03
39.97351,116.333871,0,135,39925.2188078704,2009-04-22,05:15:05
39.973496,116.333847,0,133,39925.2188657407,2009-04-22,05:15:10
39.973435,116.334023,0,128,39925.2189236111,2009-04-22,05:15:15
39.97343,116.334044,0,123,39925.2189814815,2009-04-22,05:15:20
39.97343,116.334044,0,123,39925.2190162037,2009-04-22,05:15:23
39.973425,116.33404,0,123,39925.2190393518,2009-04-22,05:15:25
39.973499,116.333784,0,119,39925.2190972222,2009-04-22,05:15:30
39.973528,116.333742,0,115,39925.2191550926,2009-04-22,05:15:35
39.973559,116.333672,0,109,39925.219212963,2009-04-22,05:15:40
39.973578,116.333602,0,98,39925.2192708333,2009-04-22,05:15:45
39.97356,116.333628,0,89,39925.2193287037,2009-04-22,05:15:50
39.97355,116.33357,0,87,39925.2193865741,2009-04-22,05:15:55
39.97352,116.333671,0,89,39925.2194444444,2009-04-22,05:16:00
39.973501,116.333783,0,89,39925.2195023148,2009-04-22,05:16:05
39.9735,116.333795,0,89,39925.2195601852,2009-04-22,05:16:10
39.973546,116.333675,0,82,39925.2196180556,2009-04-22,05:16:15
39.973577,116.333578,0,80,39925.2196759259,2009-04-22,05:16:20
39.973688,116.33331,0,79,39925.2197337963,2009-04-22,05:16:25
39.973773,116.33318,0,80,39925.2197916667,2009-04-22,05:16:30
39.973777,116.333235,0,80,39925.219849537,2009-04-22,05:16:35
39.973749,116.333351,0,83,39925.2199074074,2009-04-22,05:16:40
39.9737,116.333511,0,76,39925.2199652778,2009-04-22,05:16:45
39.973629,116.333749,0,82,39925.2200231481,2009-04-22,05:16:50
39.973652,116.333684,0,85,39925.2200810185,2009-04-22,05:16:55
39.973576,116.333885,0,84,39925.2201388889,2009-04-22,05:17:00
39.973494,116.334048,0,95,39925.2201967593,2009-04-22,05:17:05
39.973496,116.333943,0,96,39925.2202546296,2009-04-22,05:17:10
39.973496,116.333943,0,96,39925.2202893518,2009-04-22,05:17:13
39.973496,116.333941,0,97,39925.2203125,2009-04-22,05:17:15
39.973551,116.333747,0,98,39925.2203703704,2009-04-22,05:17:20
39.97356,116.333548,0,102,39925.2204282407,2009-04-22,05:17:25
39.973657,116.333213,0,100,39925.2204861111,2009-04-22,05:17:30
39.973739,116.332925,0,101,39925.2205439815,2009-04-22,05:17:35
39.973807,116.33281,0,103,39925.2206018518,2009-04-22,05:17:40
39.973736,116.333101,0,105,39925.2206597222,2009-04-22,05:17:45
39.973698,116.33329,0,99,39925.2207175926,2009-04-22,05:17:50
39.973689,116.333345,0,98,39925.220775463,2009-04-22,05:17:55
39.973587,116.333519,0,96,39925.2208333333,2009-04-22,05:18:00
39.973585,116.333532,0,95,39925.2208912037,2009-04-22,05:18:05
39.973543,116.333581,0,97,39925.2209490741,2009-04-22,05:18:10
39.973458,116.333626,0,98,39925.2210069444,2009-04-22,05:18:15
39.973546,116.333417,0,101,39925.2210648148,2009-04-22,05:18:20
39.973571,116.333314,0,101,39925.2211226852,2009-04-22,05:18:25
39.973645,116.333138,0,101,39925.2211805556,2009-04-22,05:18:30
39.973701,116.333119,0,102,39925.2212384259,2009-04-22,05:18:35
39.973646,116.33334,0,98,39925.2212962963,2009-04-22,05:18:40
39.973668,116.333376,0,100,39925.2213541667,2009-04-22,05:18:45
39.973625,116.333717,0,107,39925.221412037,2009-04-22,05:18:50
39.973635,116.333851,0,110,39925.2214699074,2009-04-22,05:18:55
39.97365,116.333931,0,115,39925.2215277778,2009-04-22,05:19:00
39.973737,116.33387,0,117,39925.2215856481,2009-04-22,05:19:05
39.973801,116.333926,0,120,39925.2216435185,2009-04-22,05:19:10
39.973938,116.333895,0,123,39925.2217013889,2009-04-22,05:19:15
39.974065,116.333718,0,128,39925.2217592593,2009-04-22,05:19:20
39.974116,116.33346,0,133,39925.2218171296,2009-04-22,05:19:25
39.974059,116.333455,0,136,39925.221875,2009-04-22,05:19:30
39.973995,116.333593,0,136,39925.2219328704,2009-04-22,05:19:35
39.973827,116.333904,0,134,39925.2219907407,2009-04-22,05:19:40
39.973714,116.334094,0,137,39925.2220486111,2009-04-22,05:19:45
39.973716,116.333998,0,142,39925.2221064815,2009-04-22,05:19:50
39.973707,116.333971,0,148,39925.2221643519,2009-04-22,05:19:55
39.973707,116.333971,0,148,39925.2221990741,2009-04-22,05:19:58
39.973707,116.333968,0,149,39925.2222222222,2009-04-22,05:20:00
39.973674,116.33393,0,153,39925.2222800926,2009-04-22,05:20:05
39.973675,116.333864,0,155,39925.222337963,2009-04-22,05:20:10
39.973582,116.333857,0,155,39925.2223958333,2009-04-22,05:20:15
39.973499,116.333818,0,155,39925.2224537037,2009-04-22,05:20:20
39.973459,116.333665,0,151,39925.2225115741,2009-04-22,05:20:25
39.973428,116.333485,0,150,39925.2225694444,2009-04-22,05:20:30
39.973471,116.333329,0,150,39925.2226273148,2009-04-22,05:20:35
39.973416,116.333313,0,151,39925.2226851852,2009-04-22,05:20:40
39.973363,116.333464,0,154,39925.2227430556,2009-04-22,05:20:45
39.973361,116.333563,0,156,39925.2228009259,2009-04-22,05:20:50
39.973388,116.333548,0,157,39925.2228587963,2009-04-22,05:20:55
39.973408,116.333567,0,162,39925.2229166667,2009-04-22,05:21:00
39.97345,116.333529,0,166,39925.222974537,2009-04-22,05:21:05
39.973497,116.333482,0,166,39925.2230324074,2009-04-22,05:21:10
39.973477,116.333578,0,172,39925.2230902778,2009-04-22,05:21:15
39.9735,116.333643,0,176,39925.2231481481,2009-04-22,05:21:20
39.973562,116.333646,0,172,39925.2232060185,2009-04-22,05:21:25
39.973465,116.333909,0,179,39925.2232638889,2009-04-22,05:21:30
39.973475,116.334095,0,188,39925.2233217593,2009-04-22,05:21:35
39.973556,116.334132,0,188,39925.2233796296,2009-04-22,05:21:40
39.97368,116.33407,0,187,39925.2234375,2009-04-22,05:21:45
39.97373,116.334045,0,188,39925.2234953704,2009-04-22,05:21:50
39.973675,116.334124,0,186,39925.2235532407,2009-04-22,05:21:55
39.973637,116.334114,0,194,39925.2236111111,2009-04-22,05:22:00
39.973611,116.334035,0,198,39925.2236689815,2009-04-22,05:22:05
39.973611,116.334012,0,194,39925.2237268519,2009-04-22,05:22:10
39.973599,116.333998,0,191,39925.2237847222,2009-04-22,05:22:15
39.973646,116.333862,0,176,39925.2238425926,2009-04-22,05:22:20
39.973645,116.333822,0,165,39925.223900463,2009-04-22,05:22:25
39.973614,116.333883,0,161,39925.2239583333,2009-04-22,05:22:30
39.973579,116.333891,0,163,39925.2240162037,2009-04-22,05:22:35
39.973536,116.333977,0,158,39925.2240740741,2009-04-22,05:22:40
39.973518,116.33406,0,148,39925.2241319444,2009-04-22,05:22:45
39.973499,116.334189,0,142,39925.2241898148,2009-04-22,05:22:50
39.973501,116.334147,0,141,39925.2242476852,2009-04-22,05:22:55
39.97349,116.334051,0,141,39925.2243055556,2009-04-22,05:23:00
39.973499,116.333919,0,142,39925.2243634259,2009-04-22,05:23:05
39.973504,116.333886,0,143,39925.2244212963,2009-04-22,05:23:10
39.973546,116.333801,0,144,39925.2244791667,2009-04-22,05:23:15
39.973537,116.333838,0,140,39925.224537037,2009-04-22,05:23:20
39.973526,116.333864,0,144,39925.2245949074,2009-04-22,05:23:25
39.973519,116.333875,0,140,39925.2246527778,2009-04-22,05:23:30
39.97351,116.333875,0,139,39925.2247106481,2009-04-22,05:23:35
39.973494,116.333887,0,140,39925.2247685185,2009-04-22,05:23:40
39.973511,116.333845,0,140,39925.2248263889,2009-04-22,05:23:45
39.973548,116.333696,0,144,39925.2248842593,2009-04-22,05:23:50
39.973535,116.333702,0,146,39925.2249421296,2009-04-22,05:23:55
39.973518,116.333719,0,147,39925.225,2009-04-22,05:24:00
39.973514,116.333799,0,143,39925.2250578704,2009-04-22,05:24:05
39.973514,116.333799,0,143,39925.2250925926,2009-04-22,05:24:08
39.973513,116.3338,0,143,39925.2251157407,2009-04-22,05:24:10
39.973533,116.333712,0,143,39925.2251736111,2009-04-22,05:24:15
39.973567,116.333633,0,142,39925.2252314815,2009-04-22,05:24:20
39.973575,116.333583,0,141,39925.2252893519,2009-04-22,05:24:25
39.973558,116.333598,0,138,39925.2253472222,2009-04-22,05:24:30
39.973546,116.333585,0,137,39925.2254050926,2009-04-22,05:24:35
39.973551,116.333567,0,139,39925.225462963,2009-04-22,05:24:40
39.973572,116.333501,0,140,39925.2255208333,2009-04-22,05:24:45
39.973567,116.333572,0,139,39925.2255787037,2009-04-22,05:24:50
39.973561,116.333596,0,135,39925.2256365741,2009-04-22,05:24:55
39.973552,116.333661,0,130,39925.2256944444,2009-04-22,05:25:00
39.973564,116.333682,0,124,39925.2257523148,2009-04-22,05:25:05
39.973591,116.333535,0,132,39925.2258101852,2009-04-22,05:25:10
39.973579,116.333508,0,139,39925.2258680556,2009-04-22,05:25:15
39.973553,116.333511,0,139,39925.2259259259,2009-04-22,05:25:20
39.973591,116.333356,0,138,39925.2259837963,2009-04-22,05:25:25
39.973626,116.333184,0,136,39925.2260416667,2009-04-22,05:25:30
39.973633,116.333227,0,138,39925.226099537,2009-04-22,05:25:35
39.973617,116.333342,0,138,39925.2261574074,2009-04-22,05:25:40
39.973588,116.333423,0,131,39925.2262152778,2009-04-22,05:25:45
39.973531,116.333528,0,130,39925.2262731481,2009-04-22,05:25:50
39.973455,116.333752,0,128,39925.2263310185,2009-04-22,05:25:55
39.973392,116.333929,0,127,39925.2263888889,2009-04-22,05:26:00
39.973406,116.333872,0,125,39925.2264467593,2009-04-22,05:26:05
39.973426,116.333812,0,125,39925.2265046296,2009-04-22,05:26:10
39.973475,116.333775,0,125,39925.2265625,2009-04-22,05:26:15
39.973533,116.3337,0,126,39925.2266203704,2009-04-22,05:26:20
39.973536,116.333689,0,126,39925.2266782407,2009-04-22,05:26:25
39.973536,116.333689,0,126,39925.226712963,2009-04-22,05:26:28
39.973531,116.333689,0,126,39925.2267361111,2009-04-22,05:26:30
39.973568,116.333526,0,139,39925.2267939815,2009-04-22,05:26:35
39.973583,116.333222,0,161,39925.2289930556,2009-04-22,05:29:45
39.973626,116.333058,0,160,39925.2290509259,2009-04-22,05:29:50
39.973713,116.332826,0,156,39925.2291087963,2009-04-22,05:29:55
39.973709,116.332858,0,152,39925.2291666667,2009-04-22,05:30:00
39.973707,116.33293,0,145,39925.229224537,2009-04-22,05:30:05
39.97364,116.333207,0,144,39925.2292824074,2009-04-22,05:30:10
39.973597,116.333394,0,146,39925.2293402778,2009-04-22,05:30:15
39.97355,116.333576,0,148,39925.2293981481,2009-04-22,05:30:20
39.973555,116.333605,0,148,39925.2294560185,2009-04-22,05:30:25
39.973557,116.333629,0,148,39925.2295138889,2009-04-22,05:30:30
39.973608,116.333517,0,147,39925.2295717593,2009-04-22,05:30:35
39.973608,116.333517,0,147,39925.2296064815,2009-04-22,05:30:38
39.97361,116.333509,0,152,39925.2296296296,2009-04-22,05:30:40
39.973654,116.33336,0,153,39925.2296875,2009-04-22,05:30:45
39.973678,116.333336,0,154,39925.2297453704,2009-04-22,05:30:50
39.973688,116.333314,0,157,39925.2298032407,2009-04-22,05:30:55
39.973688,116.333314,0,157,39925.229837963,2009-04-22,05:30:58
39.973693,116.333312,0,158,39925.2298611111,2009-04-22,05:31:00
39.973664,116.333404,0,159,39925.2299189815,2009-04-22,05:31:05
39.973651,116.333419,0,160,39925.2299768519,2009-04-22,05:31:10
39.973597,116.333441,0,166,39925.2300347222,2009-04-22,05:31:15
39.973564,116.333419,0,169,39925.2300925926,2009-04-22,05:31:20
39.973533,116.333483,0,173,39925.230150463,2009-04-22,05:31:25
39.973588,116.333347,0,172,39925.2302083333,2009-04-22,05:31:30
39.973588,116.333347,0,172,39925.2302430556,2009-04-22,05:31:33
39.973592,116.333348,0,166,39925.2302662037,2009-04-22,05:31:35
39.97364,116.333233,0,166,39925.2303240741,2009-04-22,05:31:40
39.973684,116.33318,0,158,39925.2303819444,2009-04-22,05:31:45
39.973717,116.333155,0,155,39925.2304398148,2009-04-22,05:31:50
39.973692,116.333213,0,153,39925.2304976852,2009-04-22,05:31:55
39.973703,116.33318,0,151,39925.2305555556,2009-04-22,05:32:00
39.97369,116.333214,0,151,39925.2306134259,2009-04-22,05:32:05
39.973667,116.333275,0,151,39925.2306712963,2009-04-22,05:32:10
39.973644,116.333356,0,146,39925.2307291667,2009-04-22,05:32:15
39.973653,116.333354,0,150,39925.230787037,2009-04-22,05:32:20
39.973639,116.333332,0,158,39925.2308449074,2009-04-22,05:32:25
39.973659,116.333256,0,159,39925.2309027778,2009-04-22,05:32:30
39.973683,116.333229,0,159,39925.2309606481,2009-04-22,05:32:35
39.973682,116.33327,0,157,39925.2310185185,2009-04-22,05:32:40
39.973671,116.333298,0,156,39925.2310763889,2009-04-22,05:32:45
39.973697,116.333283,0,149,39925.2311342593,2009-04-22,05:32:50
39.973711,116.333369,0,144,39925.2311921296,2009-04-22,05:32:55
39.973703,116.333453,0,139,39925.23125,2009-04-22,05:33:00
39.973667,116.333531,0,136,39925.2313078704,2009-04-22,05:33:05
39.973691,116.333554,0,133,39925.2313657407,2009-04-22,05:33:10
39.973664,116.333688,0,133,39925.2314236111,2009-04-22,05:33:15
39.97364,116.333784,0,134,39925.2314814815,2009-04-22,05:33:20
39.973572,116.334003,0,135,39925.2315393519,2009-04-22,05:33:25
39.973611,116.333942,0,137,39925.2315972222,2009-04-22,05:33:30
39.973635,116.333871,0,133,39925.2316550926,2009-04-22,05:33:35
39.973604,116.33381,0,124,39925.231712963,2009-04-22,05:33:40
39.973563,116.333729,0,120,39925.2317708333,2009-04-22,05:33:45
39.973568,116.333635,0,115,39925.2318287037,2009-04-22,05:33:50
39.973568,116.333635,0,115,39925.2318634259,2009-04-22,05:33:53
39.973571,116.333632,0,117,39925.2318865741,2009-04-22,05:33:55
39.973592,116.333553,0,117,39925.2319444444,2009-04-22,05:34:00
39.973566,116.333658,0,115,39925.2320023148,2009-04-22,05:34:05
39.973542,116.333754,0,117,39925.2320601852,2009-04-22,05:34:10
39.973509,116.333798,0,113,39925.2321180556,2009-04-22,05:34:15
39.9735,116.333757,0,108,39925.2321759259,2009-04-22,05:34:20
39.973526,116.333537,0,114,39925.2322337963,2009-04-22,05:34:25
39.973531,116.333419,0,119,39925.2322916667,2009-04-22,05:34:30
39.973579,116.33325,0,116,39925.232349537,2009-04-22,05:34:35
39.973571,116.333225,0,115,39925.2324074074,2009-04-22,05:34:40
39.973614,116.333077,0,112,39925.2324652778,2009-04-22,05:34:45
39.973629,116.333,0,109,39925.2325231481,2009-04-22,05:34:50
39.973641,116.332999,0,109,39925.2325810185,2009-04-22,05:34:55
39.973704,116.33303,0,112,39925.2326388889,2009-04-22,05:35:00
39.973751,116.333033,0,113,39925.2326967593,2009-04-22,05:35:05
39.973754,116.333101,0,114,39925.2327546296,2009-04-22,05:35:10
39.973809,116.333014,0,113,39925.2328703704,2009-04-22,05:35:20
39.973827,116.333002,0,113,39925.2329282407,2009-04-22,05:35:25
39.973834,116.332963,0,112,39925.2329861111,2009-04-22,05:35:30
39.97383,116.333087,0,106,39925.2330439815,2009-04-22,05:35:35
39.973837,116.33317,0,104,39925.2331018519,2009-04-22,05:35:40
39.973845,116.333247,0,104,39925.2331597222,2009-04-22,05:35:45
39.97387,116.333197,0,102,39925.2332175926,2009-04-22,05:35:50
39.97387,116.333279,0,103,39925.233275463,2009-04-22,05:35:55
39.973868,116.33338,0,103,39925.2333333333,2009-04-22,05:36:00
39.97384,116.333392,0,105,39925.2333912037,2009-04-22,05:36:05
39.97384,116.333397,0,104,39925.2334490741,2009-04-22,05:36:10
39.97384,116.333397,0,104,39925.2334837963,2009-04-22,05:36:13
39.973843,116.333402,0,104,39925.2335069444,2009-04-22,05:36:15
39.973763,116.333576,0,104,39925.2335648148,2009-04-22,05:36:20
39.973657,116.333809,0,103,39925.2336226852,2009-04-22,05:36:25
39.973428,116.333963,0,144,39925.2366898148,2009-04-22,05:40:50
39.9734,116.333992,0,146,39925.2367476852,2009-04-22,05:40:55
39.973381,116.333951,0,149,39925.2368055556,2009-04-22,05:41:00
39.973376,116.333958,0,152,39925.2368634259,2009-04-22,05:41:05
39.973377,116.333957,0,152,39925.2369212963,2009-04-22,05:41:10
39.973379,116.333956,0,152,39925.2369791667,2009-04-22,05:41:15
39.973379,116.333956,0,152,39925.2370138889,2009-04-22,05:41:18
39.973379,116.333955,0,152,39925.237037037,2009-04-22,05:41:20
39.97337,116.333953,0,152,39925.2370949074,2009-04-22,05:41:25
39.973369,116.333951,0,152,39925.2371527778,2009-04-22,05:41:30
39.973364,116.333948,0,152,39925.2372106481,2009-04-22,05:41:35
39.97337,116.333945,0,152,39925.2372685185,2009-04-22,05:41:40
39.973375,116.333944,0,152,39925.2373263889,2009-04-22,05:41:45
39.973378,116.333944,0,151,39925.2373842593,2009-04-22,05:41:50
39.973383,116.333942,0,151,39925.2374421296,2009-04-22,05:41:55
39.973386,116.33394,0,151,39925.2375,2009-04-22,05:42:00
39.973389,116.333939,0,151,39925.2375578704,2009-04-22,05:42:05
39.973388,116.33394,0,151,39925.2376157407,2009-04-22,05:42:10
39.973391,116.333939,0,151,39925.2376736111,2009-04-22,05:42:15
39.973399,116.333938,0,151,39925.2377314815,2009-04-22,05:42:20
39.9734,116.333937,0,151,39925.2377893519,2009-04-22,05:42:25
39.973405,116.333935,0,151,39925.2378472222,2009-04-22,05:42:30
39.973405,116.333935,0,151,39925.2378819444,2009-04-22,05:42:33
39.973404,116.333933,0,151,39925.2379050926,2009-04-22,05:42:35
39.973413,116.333931,0,151,39925.237962963,2009-04-22,05:42:40
39.973416,116.33395,0,151,39925.2380208333,2009-04-22,05:42:45
39.973417,116.333965,0,149,39925.2380787037,2009-04-22,05:42:50
39.973417,116.333965,0,149,39925.2381134259,2009-04-22,05:42:53
39.97341,116.333967,0,149,39925.2381365741,2009-04-22,05:42:55
39.9734,116.333986,0,149,39925.2381944444,2009-04-22,05:43:00
39.973393,116.33399,0,148,39925.2382523148,2009-04-22,05:43:05
39.973386,116.33399,0,148,39925.2383101852,2009-04-22,05:43:10
39.973387,116.33399,0,148,39925.2383680556,2009-04-22,05:43:15
39.973383,116.33399,0,149,39925.2384259259,2009-04-22,05:43:20
39.97339,116.33399,0,149,39925.2384837963,2009-04-22,05:43:25
39.973397,116.333989,0,149,39925.2385416667,2009-04-22,05:43:30
39.973398,116.33399,0,150,39925.238599537,2009-04-22,05:43:35
39.973392,116.333991,0,150,39925.2386574074,2009-04-22,05:43:40
39.973385,116.333992,0,150,39925.2387152778,2009-04-22,05:43:45
39.973383,116.333993,0,150,39925.2387731481,2009-04-22,05:43:50
39.973384,116.333994,0,150,39925.2388310185,2009-04-22,05:43:55
39.973385,116.333993,0,150,39925.2388888889,2009-04-22,05:44:00
39.973384,116.333989,0,151,39925.2389467593,2009-04-22,05:44:05
39.973387,116.333987,0,151,39925.2390046296,2009-04-22,05:44:10
39.973389,116.333984,0,151,39925.2390625,2009-04-22,05:44:15
39.973389,116.333984,0,151,39925.2390972222,2009-04-22,05:44:18
39.973393,116.333982,0,151,39925.2391203704,2009-04-22,05:44:20
39.973415,116.333971,0,151,39925.2391782407,2009-04-22,05:44:25
39.97345,116.33401,0,151,39925.2392361111,2009-04-22,05:44:30
39.973467,116.334022,0,152,39925.2392939815,2009-04-22,05:44:35
39.973464,116.334021,0,152,39925.2393518519,2009-04-22,05:44:40
39.973461,116.33402,0,152,39925.2394097222,2009-04-22,05:44:45
39.973461,116.33402,0,152,39925.2394444444,2009-04-22,05:44:48
39.973456,116.33402,0,152,39925.2394675926,2009-04-22,05:44:50
39.973427,116.334054,0,152,39925.239525463,2009-04-22,05:44:55
39.973421,116.334098,0,150,39925.2395833333,2009-04-22,05:45:00
39.97341,116.33411,0,149,39925.2396412037,2009-04-22,05:45:05
39.973407,116.334109,0,149,39925.2396990741,2009-04-22,05:45:10
39.973401,116.334108,0,149,39925.2397569444,2009-04-22,05:45:15
39.973421,116.333838,0,154,39925.2482638889,2009-04-22,05:57:30
39.973415,116.333687,0,152,39925.2483217593,2009-04-22,05:57:35
39.973423,116.333572,0,151,39925.2483796296,2009-04-22,05:57:40
39.973427,116.333641,0,154,39925.2484375,2009-04-22,05:57:45
39.973409,116.3337,0,153,39925.2484953704,2009-04-22,05:57:50
39.97341,116.33373,0,152,39925.2485532407,2009-04-22,05:57:55
39.973413,116.333733,0,152,39925.2486111111,2009-04-22,05:58:00
39.973415,116.333734,0,152,39925.2486689815,2009-04-22,05:58:05
39.973415,116.333734,0,152,39925.2487037037,2009-04-22,05:58:08
39.973415,116.333741,0,152,39925.2487268519,2009-04-22,05:58:10
39.973416,116.333767,0,153,39925.2487847222,2009-04-22,05:58:15
39.97342,116.333791,0,154,39925.2488425926,2009-04-22,05:58:20
39.973415,116.334085,0,152,39925.248900463,2009-04-22,05:58:25
39.973408,116.334101,0,151,39925.2489583333,2009-04-22,05:58:30
39.973403,116.334101,0,151,39925.2490162037,2009-04-22,05:58:35
39.973406,116.334104,0,151,39925.2490740741,2009-04-22,05:58:40
39.973409,116.334106,0,151,39925.2491319444,2009-04-22,05:58:45
39.973408,116.334105,0,151,39925.2491898148,2009-04-22,05:58:50
39.973412,116.334107,0,151,39925.2492476852,2009-04-22,05:58:55
39.973412,116.334107,0,151,39925.2492824074,2009-04-22,05:58:58
39.973406,116.334107,0,151,39925.2493055556,2009-04-22,05:59:00
39.973378,116.334181,0,145,39925.2493634259,2009-04-22,05:59:05
39.973351,116.334249,0,144,39925.2494212963,2009-04-22,05:59:10
39.973336,116.334231,0,145,39925.2494791667,2009-04-22,05:59:15
39.973336,116.334231,0,145,39925.2495138889,2009-04-22,05:59:18
39.973332,116.334227,0,144,39925.249537037,2009-04-22,05:59:20
39.973335,116.33419,0,145,39925.2495949074,2009-04-22,05:59:25
39.973335,116.33419,0,145,39925.2496296296,2009-04-22,05:59:28
39.973342,116.334187,0,145,39925.2496527778,2009-04-22,05:59:30
39.973374,116.334127,0,146,39925.2497106481,2009-04-22,05:59:35
39.973374,116.334127,0,146,39925.2497453704,2009-04-22,05:59:38
39.973373,116.334127,0,146,39925.2497685185,2009-04-22,05:59:40
39.973377,116.334062,0,148,39925.2498263889,2009-04-22,05:59:45
39.973366,116.333999,0,148,39925.2498842593,2009-04-22,05:59:50
39.973346,116.333921,0,147,39925.2499421296,2009-04-22,05:59:55
39.973368,116.333844,0,146,39925.25,2009-04-22,06:00:00
39.973398,116.333809,0,145,39925.2500578704,2009-04-22,06:00:05
39.973421,116.333855,0,145,39925.2501157407,2009-04-22,06:00:10
39.97343,116.333855,0,145,39925.2501736111,2009-04-22,06:00:15
39.97343,116.333855,0,145,39925.2502083333,2009-04-22,06:00:18
39.973434,116.333856,0,145,39925.2502314815,2009-04-22,06:00:20
39.97344,116.333838,0,145,39925.2502893518,2009-04-22,06:00:25
39.973431,116.33382,0,145,39925.2503472222,2009-04-22,06:00:30
39.973419,116.333777,0,145,39925.2504050926,2009-04-22,06:00:35
39.973409,116.333714,0,144,39925.250462963,2009-04-22,06:00:40
39.973409,116.333714,0,144,39925.2504976852,2009-04-22,06:00:43
39.973414,116.333707,0,144,39925.2505208333,2009-04-22,06:00:45
39.973423,116.333696,0,144,39925.2505787037,2009-04-22,06:00:50
39.973395,116.333716,0,144,39925.2506365741,2009-04-22,06:00:55
39.973415,116.333784,0,143,39925.2506944444,2009-04-22,06:01:00
39.973444,116.333839,0,144,39925.2507523148,2009-04-22,06:01:05
39.973451,116.333849,0,144,39925.2508101852,2009-04-22,06:01:10
39.973457,116.333851,0,144,39925.2508680556,2009-04-22,06:01:15
39.973464,116.333851,0,144,39925.2509259259,2009-04-22,06:01:20
39.973461,116.333855,0,144,39925.2509837963,2009-04-22,06:01:25
39.973457,116.33386,0,144,39925.2510416667,2009-04-22,06:01:30
39.973457,116.33386,0,144,39925.2510763889,2009-04-22,06:01:33
39.973453,116.333865,0,144,39925.251099537,2009-04-22,06:01:35
39.973442,116.333869,0,144,39925.2511574074,2009-04-22,06:01:40
39.973439,116.333872,0,144,39925.2512152778,2009-04-22,06:01:45
39.973439,116.333875,0,144,39925.2512731481,2009-04-22,06:01:50
39.973437,116.333876,0,144,39925.2513310185,2009-04-22,06:01:55
39.973437,116.333876,0,144,39925.2513657407,2009-04-22,06:01:58
39.973442,116.333878,0,144,39925.2513888889,2009-04-22,06:02:00
39.973452,116.33388,0,144,39925.2514467593,2009-04-22,06:02:05
39.973452,116.33388,0,144,39925.2514814815,2009-04-22,06:02:08
39.973455,116.333883,0,144,39925.2515046296,2009-04-22,06:02:10
39.973434,116.333849,0,145,39925.2515625,2009-04-22,06:02:15
39.973417,116.333793,0,149,39925.2516203704,2009-04-22,06:02:20
39.97343,116.333736,0,150,39925.2516782407,2009-04-22,06:02:25
39.973431,116.333625,0,152,39925.2517361111,2009-04-22,06:02:30
39.973428,116.333577,0,156,39925.2517939815,2009-04-22,06:02:35
39.973412,116.333537,0,159,39925.2518518518,2009-04-22,06:02:40
39.973377,116.333538,0,160,39925.2519097222,2009-04-22,06:02:45
39.9734,116.333504,0,162,39925.2519675926,2009-04-22,06:02:50
39.973433,116.333552,0,164,39925.252025463,2009-04-22,06:02:55
39.973436,116.333635,0,166,39925.2520833333,2009-04-22,06:03:00
39.973464,116.333658,0,167,39925.2521990741,2009-04-22,06:03:10
39.973493,116.33372,0,167,39925.2522569444,2009-04-22,06:03:15
39.973505,116.33374,0,167,39925.2523148148,2009-04-22,06:03:20
39.973466,116.333822,0,167,39925.2523726852,2009-04-22,06:03:25
39.973393,116.333951,0,168,39925.2524305556,2009-04-22,06:03:30
39.973345,116.334103,0,171,39925.2524884259,2009-04-22,06:03:35
39.973309,116.334176,0,175,39925.2525462963,2009-04-22,06:03:40
39.973268,116.334334,0,179,39925.2526041667,2009-04-22,06:03:45
39.973239,116.334452,0,183,39925.252662037,2009-04-22,06:03:50
39.973233,116.334566,0,188,39925.2527199074,2009-04-22,06:03:55
39.973204,116.334688,0,195,39925.2527777778,2009-04-22,06:04:00
39.973211,116.33476,0,200,39925.2528356481,2009-04-22,06:04:05
39.973244,116.334685,0,202,39925.2528935185,2009-04-22,06:04:10
39.97324,116.334684,0,203,39925.2529513889,2009-04-22,06:04:15
39.97324,116.334684,0,203,39925.2529861111,2009-04-22,06:04:18
39.97324,116.33468,0,203,39925.2530092593,2009-04-22,06:04:20
39.973249,116.334505,0,202,39925.2530671296,2009-04-22,06:04:25
39.973277,116.334411,0,203,39925.253125,2009-04-22,06:04:30
39.973273,116.334338,0,206,39925.2531828704,2009-04-22,06:04:35
39.973276,116.334157,0,209,39925.2532407407,2009-04-22,06:04:40
39.973281,116.334063,0,211,39925.2532986111,2009-04-22,06:04:45
39.97333,116.334125,0,208,39925.2533564815,2009-04-22,06:04:50
39.973345,116.334112,0,204,39925.2534143519,2009-04-22,06:04:55
39.973345,116.334112,0,204,39925.2534490741,2009-04-22,06:04:58
39.973349,116.334112,0,204,39925.2534722222,2009-04-22,06:05:00
39.973339,116.334109,0,204,39925.2535300926,2009-04-22,06:05:05
39.973337,116.334086,0,208,39925.253587963,2009-04-22,06:05:10
39.973368,116.334072,0,210,39925.2536458333,2009-04-22,06:05:15
39.973377,116.334068,0,211,39925.2537037037,2009-04-22,06:05:20
39.973382,116.334066,0,211,39925.2537615741,2009-04-22,06:05:25
39.973382,116.334062,0,211,39925.2538194444,2009-04-22,06:05:30
39.973383,116.334064,0,211,39925.2538773148,2009-04-22,06:05:35
39.973383,116.334064,0,211,39925.253912037,2009-04-22,06:05:38
39.973385,116.334065,0,211,39925.2539351852,2009-04-22,06:05:40
39.973395,116.334065,0,211,39925.2539930556,2009-04-22,06:05:45
39.973393,116.334067,0,211,39925.2540509259,2009-04-22,06:05:50
39.973394,116.334064,0,211,39925.2541087963,2009-04-22,06:05:55
39.973401,116.334062,0,212,39925.2541666667,2009-04-22,06:06:00
39.973402,116.334062,0,212,39925.254224537,2009-04-22,06:06:05
39.973399,116.334062,0,211,39925.2542824074,2009-04-22,06:06:10
39.973399,116.334062,0,211,39925.2543171296,2009-04-22,06:06:13
39.973398,116.334064,0,212,39925.2543402778,2009-04-22,06:06:15
39.973379,116.334105,0,213,39925.2543981481,2009-04-22,06:06:20
39.973371,116.334098,0,217,39925.2544560185,2009-04-22,06:06:25
39.973371,116.334098,0,217,39925.2544907407,2009-04-22,06:06:28
39.973368,116.334097,0,217,39925.2545138889,2009-04-22,06:06:30
39.973381,116.334099,0,217,39925.2545717593,2009-04-22,06:06:35
39.97342,116.334128,0,220,39925.2546296296,2009-04-22,06:06:40
39.973443,116.334171,0,223,39925.2546875,2009-04-22,06:06:45
39.973451,116.334171,0,224,39925.2547453704,2009-04-22,06:06:50
39.973451,116.334171,0,224,39925.2547800926,2009-04-22,06:06:53
39.973458,116.334169,0,226,39925.2548032407,2009-04-22,06:06:55
39.973469,116.334169,0,227,39925.2548611111,2009-04-22,06:07:00
39.973461,116.334227,0,228,39925.2549189815,2009-04-22,06:07:05
39.973452,116.334229,0,229,39925.2549768519,2009-04-22,06:07:10
39.973446,116.334228,0,229,39925.2550347222,2009-04-22,06:07:15
39.973446,116.334227,0,229,39925.2550925926,2009-04-22,06:07:20
39.973444,116.334227,0,229,39925.255150463,2009-04-22,06:07:25
39.973439,116.334228,0,230,39925.2552083333,2009-04-22,06:07:30
39.973434,116.33423,0,230,39925.2552662037,2009-04-22,06:07:35
39.973436,116.33423,0,230,39925.2553240741,2009-04-22,06:07:40
39.973436,116.33423,0,230,39925.2553587963,2009-04-22,06:07:43
39.973444,116.334227,0,230,39925.2553819444,2009-04-22,06:07:45
39.973537,116.334123,0,224,39925.2554398148,2009-04-22,06:07:50
39.973537,116.334123,0,224,39925.255474537,2009-04-22,06:07:53
39.973541,116.334121,0,220,39925.2554976852,2009-04-22,06:07:55
39.973534,116.334142,0,218,39925.2555555556,2009-04-22,06:08:00
39.973534,116.334142,0,218,39925.2555902778,2009-04-22,06:08:03
39.973538,116.334137,0,218,39925.2556134259,2009-04-22,06:08:05
39.973562,116.334135,0,217,39925.2556712963,2009-04-22,06:08:10
39.973563,116.334157,0,218,39925.2557291667,2009-04-22,06:08:15
39.973594,116.334165,0,219,39925.255787037,2009-04-22,06:08:20
39.973649,116.334154,0,222,39925.2558449074,2009-04-22,06:08:25
39.973667,116.334161,0,223,39925.2559027778,2009-04-22,06:08:30
39.973668,116.334161,0,223,39925.2559606481,2009-04-22,06:08:35
39.973668,116.334161,0,223,39925.2559953704,2009-04-22,06:08:38
39.973661,116.334161,0,224,39925.2560185185,2009-04-22,06:08:40
39.973635,116.334155,0,228,39925.2560763889,2009-04-22,06:08:45
39.973617,116.334139,0,230,39925.2561342593,2009-04-22,06:08:50
39.973576,116.334167,0,229,39925.2561921296,2009-04-22,06:08:55
39.973565,116.334134,0,230,39925.25625,2009-04-22,06:09:00
39.97353,116.334074,0,232,39925.2563078704,2009-04-22,06:09:05
39.973532,116.333993,0,232,39925.2563657407,2009-04-22,06:09:10
39.97352,116.33395,0,235,39925.2564236111,2009-04-22,06:09:15
39.973562,116.33391,0,241,39925.2564814815,2009-04-22,06:09:20
39.973588,116.333914,0,244,39925.2565393519,2009-04-22,06:09:25
39.973601,116.333948,0,240,39925.2565972222,2009-04-22,06:09:30
39.973342,116.334027,0,203,39925.2613194444,2009-04-22,06:16:18
39.973338,116.334026,0,203,39925.2613425926,2009-04-22,06:16:20
39.973329,116.334028,0,203,39925.261400463,2009-04-22,06:16:25
39.973324,116.334031,0,203,39925.2614583333,2009-04-22,06:16:30
39.973325,116.334034,0,203,39925.2615162037,2009-04-22,06:16:35
39.973333,116.334036,0,203,39925.2615740741,2009-04-22,06:16:40
39.973338,116.334038,0,203,39925.2616319444,2009-04-22,06:16:45
39.973342,116.334039,0,203,39925.2616898148,2009-04-22,06:16:50
39.973344,116.334039,0,203,39925.2617476852,2009-04-22,06:16:55
39.973343,116.334038,0,203,39925.2618055556,2009-04-22,06:17:00
39.973343,116.334037,0,203,39925.2618634259,2009-04-22,06:17:05
39.973343,116.334037,0,203,39925.2618981482,2009-04-22,06:17:08
39.973338,116.334036,0,203,39925.2619212963,2009-04-22,06:17:10
39.973345,116.334,0,206,39925.2619791667,2009-04-22,06:17:15
39.973349,116.333996,0,209,39925.262037037,2009-04-22,06:17:20
39.973343,116.333998,0,209,39925.2620949074,2009-04-22,06:17:25
39.973336,116.334,0,209,39925.2621527778,2009-04-22,06:17:30
39.973336,116.334001,0,209,39925.2622106481,2009-04-22,06:17:35
39.973336,116.334001,0,209,39925.2622453704,2009-04-22,06:17:38
39.973335,116.334001,0,209,39925.2622685185,2009-04-22,06:17:40
39.973344,116.333998,0,209,39925.2623263889,2009-04-22,06:17:45
39.973353,116.333998,0,209,39925.2623842593,2009-04-22,06:17:50
39.973353,116.333998,0,209,39925.2624189815,2009-04-22,06:17:53
39.973349,116.333998,0,209,39925.2624421296,2009-04-22,06:17:55
39.973339,116.333998,0,209,39925.2625,2009-04-22,06:18:00
39.973347,116.334029,0,213,39925.2625578704,2009-04-22,06:18:05
39.97335,116.334046,0,213,39925.2626157407,2009-04-22,06:18:10
39.973353,116.334088,0,214,39925.2626736111,2009-04-22,06:18:15
39.973339,116.334089,0,213,39925.2627314815,2009-04-22,06:18:20
39.973336,116.334134,0,212,39925.2627893519,2009-04-22,06:18:25
39.973362,116.334151,0,210,39925.2628472222,2009-04-22,06:18:30
39.973366,116.33415,0,210,39925.2629050926,2009-04-22,06:18:35
39.973366,116.33415,0,210,39925.2629398148,2009-04-22,06:18:38
39.973361,116.334151,0,210,39925.262962963,2009-04-22,06:18:40
39.973352,116.334152,0,210,39925.2630208333,2009-04-22,06:18:45
39.973352,116.334152,0,210,39925.2630555556,2009-04-22,06:18:48
39.973352,116.334153,0,211,39925.2630787037,2009-04-22,06:18:50
39.973337,116.334152,0,211,39925.2631365741,2009-04-22,06:18:55
39.973339,116.334145,0,215,39925.2631944444,2009-04-22,06:19:00
39.973339,116.334145,0,215,39925.2632291667,2009-04-22,06:19:03
39.973335,116.334146,0,215,39925.2632523148,2009-04-22,06:19:05
39.973349,116.334142,0,215,39925.2633101852,2009-04-22,06:19:10
39.973369,116.334139,0,216,39925.2633680556,2009-04-22,06:19:15
39.973372,116.334136,0,216,39925.2634259259,2009-04-22,06:19:20
39.973368,116.334135,0,216,39925.2634837963,2009-04-22,06:19:25
39.973368,116.334135,0,216,39925.2635185185,2009-04-22,06:19:28
39.973361,116.334137,0,216,39925.2635416667,2009-04-22,06:19:30
39.973351,116.334138,0,216,39925.263599537,2009-04-22,06:19:35
39.973343,116.334139,0,216,39925.2636574074,2009-04-22,06:19:40
39.973344,116.33414,0,216,39925.2637152778,2009-04-22,06:19:45
39.973347,116.33414,0,217,39925.2637731481,2009-04-22,06:19:50
39.973347,116.33414,0,217,39925.2638078704,2009-04-22,06:19:53
39.973339,116.33414,0,217,39925.2638310185,2009-04-22,06:19:55
39.973344,116.334155,0,218,39925.2638888889,2009-04-22,06:20:00
39.973348,116.334153,0,217,39925.2639467593,2009-04-22,06:20:05
39.973355,116.334152,0,217,39925.2640046296,2009-04-22,06:20:10
39.973353,116.334153,0,217,39925.2640625,2009-04-22,06:20:15
39.973358,116.334153,0,217,39925.2641203704,2009-04-22,06:20:20
39.973363,116.33415,0,217,39925.2641782407,2009-04-22,06:20:25
39.973363,116.33415,0,217,39925.264212963,2009-04-22,06:20:28
39.973356,116.334148,0,217,39925.2642361111,2009-04-22,06:20:30
39.973347,116.334145,0,217,39925.2642939815,2009-04-22,06:20:35
39.973339,116.334146,0,217,39925.2643518519,2009-04-22,06:20:40
39.973339,116.334146,0,217,39925.2643865741,2009-04-22,06:20:43
39.973333,116.33415,0,217,39925.2644097222,2009-04-22,06:20:45
39.973348,116.334252,0,217,39925.2644675926,2009-04-22,06:20:50
39.973357,116.334332,0,215,39925.264525463,2009-04-22,06:20:55
39.973357,116.334332,0,215,39925.2645601852,2009-04-22,06:20:58
39.973364,116.334334,0,216,39925.2645833333,2009-04-22,06:21:00
39.97342,116.33434,0,215,39925.2646412037,2009-04-22,06:21:05
39.973434,116.334314,0,217,39925.2646990741,2009-04-22,06:21:10
39.973434,116.334328,0,217,39925.2647569444,2009-04-22,06:21:15
39.973435,116.334328,0,218,39925.2648148148,2009-04-22,06:21:20
39.973434,116.334329,0,218,39925.2648726852,2009-04-22,06:21:25
39.973438,116.334329,0,218,39925.2649305556,2009-04-22,06:21:30
39.973432,116.33433,0,218,39925.2649884259,2009-04-22,06:21:35
39.973427,116.334333,0,218,39925.2650462963,2009-04-22,06:21:40
39.973426,116.334333,0,219,39925.2651041667,2009-04-22,06:21:45
39.97342,116.334332,0,219,39925.265162037,2009-04-22,06:21:50
39.973419,116.334332,0,219,39925.2652199074,2009-04-22,06:21:55
39.973411,116.334329,0,218,39925.2652777778,2009-04-22,06:22:00
39.973411,116.334329,0,218,39925.2653125,2009-04-22,06:22:03
39.973403,116.334328,0,218,39925.2653356481,2009-04-22,06:22:05
39.973395,116.334285,0,218,39925.2653935185,2009-04-22,06:22:10
39.973361,116.334147,0,214,39925.2654513889,2009-04-22,06:22:15
39.973321,116.334129,0,212,39925.2655092593,2009-04-22,06:22:20
39.973295,116.334151,0,213,39925.2655671296,2009-04-22,06:22:25
39.9733,116.334221,0,213,39925.265625,2009-04-22,06:22:30
39.97332,116.334242,0,212,39925.2656828704,2009-04-22,06:22:35
39.97337,116.334272,0,213,39925.2657407407,2009-04-22,06:22:40
39.973391,116.334267,0,216,39925.2657986111,2009-04-22,06:22:45
39.973388,116.334276,0,216,39925.2658564815,2009-04-22,06:22:50
39.97339,116.334216,0,220,39925.2659143518,2009-04-22,06:22:55
39.973393,116.334195,0,220,39925.2659722222,2009-04-22,06:23:00
39.973393,116.334195,0,220,39925.2660069444,2009-04-22,06:23:03
39.973401,116.334194,0,220,39925.2660300926,2009-04-22,06:23:05
39.97341,116.334195,0,220,39925.266087963,2009-04-22,06:23:10
39.97341,116.334195,0,220,39925.2661226852,2009-04-22,06:23:13
39.97341,116.334193,0,220,39925.2661458333,2009-04-22,06:23:15
39.973387,116.334191,0,219,39925.2662037037,2009-04-22,06:23:20
39.973402,116.334117,0,220,39925.2662615741,2009-04-22,06:23:25
39.973419,116.334148,0,222,39925.2663194444,2009-04-22,06:23:30
39.973428,116.33414,0,222,39925.2663773148,2009-04-22,06:23:35
39.97343,116.334143,0,222,39925.2664351852,2009-04-22,06:23:40
39.973424,116.334145,0,222,39925.2664930556,2009-04-22,06:23:45
39.973421,116.334146,0,222,39925.2665509259,2009-04-22,06:23:50
39.973416,116.334146,0,222,39925.2666087963,2009-04-22,06:23:55
39.973418,116.334146,0,222,39925.2666666667,2009-04-22,06:24:00
39.973422,116.334145,0,222,39925.266724537,2009-04-22,06:24:05
39.973426,116.334152,0,222,39925.2667824074,2009-04-22,06:24:10
39.973426,116.334152,0,222,39925.2668171296,2009-04-22,06:24:13
39.973427,116.33416,0,221,39925.2668402778,2009-04-22,06:24:15
39.973439,116.334158,0,221,39925.2668981481,2009-04-22,06:24:20
39.973437,116.334158,0,221,39925.2669560185,2009-04-22,06:24:25
39.973436,116.334157,0,221,39925.2670138889,2009-04-22,06:24:30
39.973436,116.334157,0,221,39925.2670486111,2009-04-22,06:24:33
39.973438,116.334155,0,222,39925.2670717593,2009-04-22,06:24:35
39.973479,116.334091,0,222,39925.2671296296,2009-04-22,06:24:40
39.973531,116.334028,0,225,39925.2671875,2009-04-22,06:24:45
39.973589,116.33391,0,231,39925.2672453704,2009-04-22,06:24:50
39.973483,116.334055,0,257,39925.275462963,2009-04-22,06:36:40
39.973484,116.334237,0,264,39925.2755208333,2009-04-22,06:36:45
39.973494,116.334274,0,267,39925.2755787037,2009-04-22,06:36:50
39.973504,116.334273,0,269,39925.2756365741,2009-04-22,06:36:55
39.973511,116.334272,0,271,39925.2756944444,2009-04-22,06:37:00
39.97351,116.334271,0,272,39925.2757523148,2009-04-22,06:37:05
39.97351,116.33427,0,273,39925.2758101852,2009-04-22,06:37:10
39.97351,116.33427,0,273,39925.2758449074,2009-04-22,06:37:13
39.973502,116.334265,0,273,39925.2758680556,2009-04-22,06:37:15
39.973491,116.334263,0,273,39925.2759259259,2009-04-22,06:37:20
39.973464,116.334263,0,271,39925.2759837963,2009-04-22,06:37:25
39.973452,116.334268,0,279,39925.2760416667,2009-04-22,06:37:30
39.973455,116.334267,0,280,39925.276099537,2009-04-22,06:37:35
39.973461,116.334268,0,280,39925.2761574074,2009-04-22,06:37:40
39.97346,116.334269,0,281,39925.2762152778,2009-04-22,06:37:45
39.97346,116.334269,0,281,39925.27625,2009-04-22,06:37:48
39.973459,116.334269,0,281,39925.2762731481,2009-04-22,06:37:50
39.973469,116.334212,0,283,39925.2763310185,2009-04-22,06:37:55
39.973469,116.334182,0,285,39925.2763888889,2009-04-22,06:38:00
39.973472,116.334179,0,286,39925.2764467593,2009-04-22,06:38:05
39.973472,116.334179,0,286,39925.2764814815,2009-04-22,06:38:08
39.973464,116.334177,0,286,39925.2765046296,2009-04-22,06:38:10
39.973455,116.334176,0,286,39925.2765625,2009-04-22,06:38:15
39.973452,116.334174,0,286,39925.2766203704,2009-04-22,06:38:20
39.97346,116.334174,0,286,39925.2766782407,2009-04-22,06:38:25
39.973457,116.334176,0,286,39925.2767361111,2009-04-22,06:38:30
39.973457,116.334177,0,286,39925.2767939815,2009-04-22,06:38:35
39.973459,116.334178,0,287,39925.2768518519,2009-04-22,06:38:40
39.973462,116.334178,0,287,39925.2769097222,2009-04-22,06:38:45
39.973467,116.334177,0,288,39925.2769675926,2009-04-22,06:38:50
39.973464,116.334176,0,289,39925.277025463,2009-04-22,06:38:55
39.973465,116.334176,0,289,39925.2770833333,2009-04-22,06:39:00
39.973465,116.334176,0,289,39925.2771180556,2009-04-22,06:39:03
39.973472,116.334176,0,289,39925.2771412037,2009-04-22,06:39:05
39.973482,116.334176,0,289,39925.2771990741,2009-04-22,06:39:10
39.973488,116.334176,0,290,39925.2772569444,2009-04-22,06:39:15
39.973487,116.334178,0,291,39925.2773148148,2009-04-22,06:39:20
39.973484,116.334179,0,291,39925.2773726852,2009-04-22,06:39:25
39.973479,116.334181,0,291,39925.2774305556,2009-04-22,06:39:30
39.973473,116.334184,0,291,39925.2774884259,2009-04-22,06:39:35
39.973472,116.334186,0,291,39925.2775462963,2009-04-22,06:39:40
39.973473,116.334188,0,292,39925.2776041667,2009-04-22,06:39:45
39.97347,116.334187,0,292,39925.277662037,2009-04-22,06:39:50
39.973476,116.334188,0,292,39925.2777199074,2009-04-22,06:39:55
39.973479,116.334188,0,293,39925.2777777778,2009-04-22,06:40:00
39.973473,116.334187,0,293,39925.2778356481,2009-04-22,06:40:05
39.973469,116.334187,0,293,39925.2778935185,2009-04-22,06:40:10
39.973466,116.334186,0,293,39925.2779513889,2009-04-22,06:40:15
39.973469,116.334187,0,293,39925.2780092593,2009-04-22,06:40:20
39.973469,116.334187,0,293,39925.2780439815,2009-04-22,06:40:23
39.973473,116.334185,0,293,39925.2780671296,2009-04-22,06:40:25
39.973482,116.334185,0,293,39925.278125,2009-04-22,06:40:30
39.973491,116.334186,0,294,39925.2781828704,2009-04-22,06:40:35
39.973497,116.334185,0,295,39925.2782407407,2009-04-22,06:40:40
39.973495,116.334185,0,296,39925.2782986111,2009-04-22,06:40:45
39.97349,116.334185,0,296,39925.2783564815,2009-04-22,06:40:50
39.97349,116.334185,0,296,39925.2784143519,2009-04-22,06:40:55
39.973487,116.334186,0,296,39925.2784722222,2009-04-22,06:41:00
39.97348,116.334189,0,296,39925.2785300926,2009-04-22,06:41:05
39.97348,116.334189,0,296,39925.2785648148,2009-04-22,06:41:08
39.973472,116.334189,0,296,39925.278587963,2009-04-22,06:41:10
39.973454,116.334206,0,296,39925.2786458333,2009-04-22,06:41:15
39.973417,116.334212,0,296,39925.2787037037,2009-04-22,06:41:20
39.973378,116.334254,0,297,39925.2787615741,2009-04-22,06:41:25
39.973378,116.334254,0,297,39925.2787962963,2009-04-22,06:41:28
39.973377,116.334259,0,297,39925.2788194444,2009-04-22,06:41:30
39.973351,116.33427,0,295,39925.2788773148,2009-04-22,06:41:35
39.973323,116.334261,0,294,39925.2789351852,2009-04-22,06:41:40
39.973332,116.334279,0,294,39925.2789930556,2009-04-22,06:41:45
39.973343,116.334277,0,294,39925.2790509259,2009-04-22,06:41:50
39.973333,116.334276,0,294,39925.2791087963,2009-04-22,06:41:55
39.973322,116.334262,0,295,39925.2791666667,2009-04-22,06:42:00
39.973327,116.334207,0,297,39925.279224537,2009-04-22,06:42:05
39.973451,116.334192,0,301,39925.2792824074,2009-04-22,06:42:10
39.973463,116.334269,0,306,39925.2793402778,2009-04-22,06:42:15
39.973502,116.334298,0,301,39925.2793981481,2009-04-22,06:42:20
39.973537,116.334283,0,299,39925.2794560185,2009-04-22,06:42:25
39.973537,116.334283,0,299,39925.2794907407,2009-04-22,06:42:28
39.973545,116.334283,0,298,39925.2795138889,2009-04-22,06:42:30
39.973611,116.334276,0,297,39925.2795717593,2009-04-22,06:42:35
39.973646,116.334328,0,300,39925.2796296296,2009-04-22,06:42:40
39.9737,116.334243,0,306,39925.2796875,2009-04-22,06:42:45
39.97371,116.334259,0,307,39925.2797453704,2009-04-22,06:42:50
39.973706,116.334241,0,307,39925.2798032407,2009-04-22,06:42:55
39.973706,116.334241,0,307,39925.279837963,2009-04-22,06:42:58
39.973699,116.334242,0,307,39925.2798611111,2009-04-22,06:43:00
39.973571,116.334225,0,307,39925.2799189815,2009-04-22,06:43:05
39.973516,116.334255,0,307,39925.2799768519,2009-04-22,06:43:10
39.973495,116.334305,0,306,39925.2800347222,2009-04-22,06:43:15
39.974281,116.334655,0,288,39925.280150463,2009-04-22,06:43:25
39.973276,116.333928,0,242,39925.2802083333,2009-04-22,06:43:30
39.973278,116.333948,0,251,39925.2802662037,2009-04-22,06:43:35
39.973285,116.333959,0,253,39925.2803240741,2009-04-22,06:43:40
39.973285,116.333959,0,253,39925.2803587963,2009-04-22,06:43:43
39.973285,116.333966,0,254,39925.2803819444,2009-04-22,06:43:45
39.973293,116.333984,0,256,39925.2804398148,2009-04-22,06:43:50
39.973293,116.333984,0,256,39925.280474537,2009-04-22,06:43:53
39.973295,116.333986,0,256,39925.2804976852,2009-04-22,06:43:55
39.973296,116.333936,0,253,39925.2805555556,2009-04-22,06:44:00
39.973274,116.333839,0,237,39925.2806134259,2009-04-22,06:44:05
39.973299,116.333841,0,238,39925.2806712963,2009-04-22,06:44:10
39.973311,116.33387,0,241,39925.2807291667,2009-04-22,06:44:15
39.973321,116.333872,0,241,39925.280787037,2009-04-22,06:44:20
39.97333,116.333883,0,242,39925.2808449074,2009-04-22,06:44:25
39.97333,116.333883,0,242,39925.2808796296,2009-04-22,06:44:28
39.973325,116.333883,0,242,39925.2809027778,2009-04-22,06:44:30
39.973365,116.333869,0,247,39925.2809606481,2009-04-22,06:44:35
39.97336,116.33387,0,247,39925.2810185185,2009-04-22,06:44:40
39.97336,116.33387,0,247,39925.2810532407,2009-04-22,06:44:43
39.973357,116.333869,0,247,39925.2810763889,2009-04-22,06:44:45
39.973332,116.333868,0,253,39925.2811342593,2009-04-22,06:44:50
39.97332,116.333838,0,258,39925.2811921296,2009-04-22,06:44:55
39.973338,116.333821,0,262,39925.28125,2009-04-22,06:45:00
39.973349,116.333863,0,268,39925.2813078704,2009-04-22,06:45:05
39.973347,116.333831,0,264,39925.2813657407,2009-04-22,06:45:10
39.973354,116.333848,0,265,39925.2814236111,2009-04-22,06:45:15
39.973362,116.33385,0,265,39925.2814814815,2009-04-22,06:45:20
39.97336,116.333852,0,265,39925.2815393518,2009-04-22,06:45:25
39.973356,116.333853,0,265,39925.2815972222,2009-04-22,06:45:30
39.973353,116.333851,0,265,39925.2816550926,2009-04-22,06:45:35
39.973348,116.333849,0,265,39925.281712963,2009-04-22,06:45:40
39.973348,116.333849,0,265,39925.2817476852,2009-04-22,06:45:43
39.973352,116.333849,0,265,39925.2817708333,2009-04-22,06:45:45
39.973367,116.333876,0,262,39925.2818287037,2009-04-22,06:45:50
39.973382,116.333905,0,256,39925.2818865741,2009-04-22,06:45:55
39.973394,116.333904,0,253,39925.2819444444,2009-04-22,06:46:00
39.973382,116.333889,0,251,39925.2820023148,2009-04-22,06:46:05
39.973381,116.333881,0,249,39925.2820601852,2009-04-22,06:46:10
39.973387,116.333881,0,248,39925.2821180556,2009-04-22,06:46:15
39.973384,116.333881,0,247,39925.2821759259,2009-04-22,06:46:20
39.973387,116.333882,0,247,39925.2822337963,2009-04-22,06:46:25
39.973395,116.333881,0,248,39925.2822916667,2009-04-22,06:46:30
39.973399,116.33388,0,248,39925.282349537,2009-04-22,06:46:35
39.973395,116.333879,0,249,39925.2824074074,2009-04-22,06:46:40
39.97339,116.333878,0,250,39925.2824652778,2009-04-22,06:46:45
39.973392,116.333877,0,250,39925.2825231481,2009-04-22,06:46:50
39.973392,116.333877,0,250,39925.2825578704,2009-04-22,06:46:53
39.973395,116.333875,0,249,39925.2825810185,2009-04-22,06:46:55
39.973412,116.333876,0,251,39925.2826388889,2009-04-22,06:47:00
39.973397,116.333872,0,256,39925.2826967593,2009-04-22,06:47:05
39.973397,116.333871,0,256,39925.2827546296,2009-04-22,06:47:10
39.973397,116.333871,0,256,39925.2827893518,2009-04-22,06:47:13
39.973404,116.333871,0,257,39925.2828125,2009-04-22,06:47:15
39.973421,116.33388,0,265,39925.2828703704,2009-04-22,06:47:20
39.973421,116.33388,0,265,39925.2829050926,2009-04-22,06:47:23
39.973423,116.333882,0,266,39925.2829282407,2009-04-22,06:47:25
39.973433,116.333962,0,271,39925.2829861111,2009-04-22,06:47:30
39.973444,116.333995,0,278,39925.2830439815,2009-04-22,06:47:35
39.973427,116.334007,0,277,39925.2831018518,2009-04-22,06:47:40
39.973434,116.333992,0,281,39925.2831597222,2009-04-22,06:47:45
39.973417,116.334039,0,280,39925.2832175926,2009-04-22,06:47:50
39.97342,116.334038,0,281,39925.283275463,2009-04-22,06:47:55
39.973424,116.334036,0,282,39925.2833333333,2009-04-22,06:48:00
39.973421,116.334034,0,282,39925.2833912037,2009-04-22,06:48:05
39.973418,116.334033,0,282,39925.2834490741,2009-04-22,06:48:10
39.973415,116.334033,0,282,39925.2835069444,2009-04-22,06:48:15
39.973414,116.334033,0,282,39925.2835648148,2009-04-22,06:48:20
39.973412,116.334033,0,282,39925.2836226852,2009-04-22,06:48:25
39.973411,116.334033,0,282,39925.2836805556,2009-04-22,06:48:30
39.973409,116.334035,0,282,39925.2837384259,2009-04-22,06:48:35
39.973412,116.334036,0,283,39925.2837962963,2009-04-22,06:48:40
39.973414,116.334035,0,283,39925.2838541667,2009-04-22,06:48:45
39.973414,116.334034,0,283,39925.283912037,2009-04-22,06:48:50
39.973414,116.334034,0,283,39925.2839467593,2009-04-22,06:48:53
39.973358,116.334067,0,184,39925.3185763889,2009-04-22,07:38:45
39.973241,116.334563,0,42,39925.3186342593,2009-04-22,07:38:50
39.973043,116.335579,0,-219,39925.3186921296,2009-04-22,07:38:55
39.97293,116.336163,0,-429,39925.31875,2009-04-22,07:39:00
39.972945,116.336172,0,-403,39925.3188657407,2009-04-22,07:39:10
39.972937,116.336193,0,-397,39925.3189236111,2009-04-22,07:39:15
39.972937,116.336193,0,-397,39925.3189583333,2009-04-22,07:39:18
39.972935,116.336189,0,-393,39925.3189814815,2009-04-22,07:39:20
39.972943,116.336121,0,-349,39925.3190393519,2009-04-22,07:39:25
39.972943,116.336121,0,-349,39925.3190740741,2009-04-22,07:39:28
39.972935,116.336123,0,-346,39925.3190972222,2009-04-22,07:39:30
39.972947,116.33615,0,-342,39925.319212963,2009-04-22,07:39:40
39.972947,116.33615,0,-342,39925.3192476852,2009-04-22,07:39:43
39.972942,116.336146,0,-341,39925.3192708333,2009-04-22,07:39:45
39.972977,116.335967,0,-285,39925.3193287037,2009-04-22,07:39:50
39.972984,116.335772,0,-220,39925.3193865741,2009-04-22,07:39:55
39.972992,116.335604,0,-157,39925.3194444444,2009-04-22,07:40:00
39.973014,116.335499,0,-124,39925.3195023148,2009-04-22,07:40:05
39.973015,116.335491,0,-119,39925.3195601852,2009-04-22,07:40:10
39.973016,116.335485,0,-119,39925.3196180556,2009-04-22,07:40:15
39.973019,116.335483,0,-118,39925.3196759259,2009-04-22,07:40:20
39.973019,116.335483,0,-118,39925.3197106481,2009-04-22,07:40:23
39.973013,116.335477,0,-118,39925.3197337963,2009-04-22,07:40:25
39.973022,116.335388,0,-108,39925.3197916667,2009-04-22,07:40:30
39.973071,116.335165,0,-85,39925.319849537,2009-04-22,07:40:35
39.973071,116.335165,0,-85,39925.3198842593,2009-04-22,07:40:38
39.973079,116.335163,0,-85,39925.3199074074,2009-04-22,07:40:40
39.97304,116.335102,0,-66,39925.3199652778,2009-04-22,07:40:45
39.973037,116.334879,0,-44,39925.3200231481,2009-04-22,07:40:50
39.973052,116.33476,0,-29,39925.3200810185,2009-04-22,07:40:55
39.973131,116.334419,0,-11,39925.3201388889,2009-04-22,07:41:00
39.97321,116.334404,0,4,39925.3201967593,2009-04-22,07:41:05
39.973254,116.334469,0,19,39925.3202546296,2009-04-22,07:41:10
39.973269,116.334557,0,32,39925.3203125,2009-04-22,07:41:15
39.973268,116.334579,0,37,39925.3203703704,2009-04-22,07:41:20
39.973271,116.33457,0,37,39925.3204282407,2009-04-22,07:41:25
39.973271,116.33457,0,37,39925.320462963,2009-04-22,07:41:28
39.973277,116.334562,0,37,39925.3204861111,2009-04-22,07:41:30
39.973282,116.334189,0,47,39925.3205439815,2009-04-22,07:41:35
39.973275,116.334031,0,56,39925.3206018518,2009-04-22,07:41:40
39.973261,116.334256,0,65,39925.3206597222,2009-04-22,07:41:45
39.973267,116.334282,0,68,39925.3207175926,2009-04-22,07:41:50
39.973267,116.334282,0,68,39925.3208101852,2009-04-22,07:41:58
39.973272,116.334289,0,68,39925.3208333333,2009-04-22,07:42:00
39.973254,116.334468,0,73,39925.3208912037,2009-04-22,07:42:05
39.973257,116.334561,0,80,39925.3209490741,2009-04-22,07:42:10
39.973247,116.33462,0,86,39925.3210069444,2009-04-22,07:42:15
39.973226,116.334625,0,91,39925.3210648148,2009-04-22,07:42:20
39.973226,116.334625,0,91,39925.321099537,2009-04-22,07:42:23
39.973226,116.334619,0,94,39925.3211226852,2009-04-22,07:42:25
39.973223,116.334666,0,98,39925.3211805556,2009-04-22,07:42:30
39.973223,116.334666,0,98,39925.3212152778,2009-04-22,07:42:33
39.973229,116.33467,0,99,39925.3212384259,2009-04-22,07:42:35
39.973188,116.334764,0,101,39925.3212962963,2009-04-22,07:42:40
39.973135,116.334961,0,106,39925.3213541667,2009-04-22,07:42:45
39.973159,116.33503,0,111,39925.321412037,2009-04-22,07:42:50
39.973186,116.334929,0,117,39925.3214699074,2009-04-22,07:42:55
39.973186,116.334929,0,117,39925.3215046296,2009-04-22,07:42:58
39.973178,116.334929,0,117,39925.3215277778,2009-04-22,07:43:00
39.973169,116.334926,0,117,39925.3215856481,2009-04-22,07:43:05
39.973197,116.334861,0,118,39925.3216435185,2009-04-22,07:43:10
39.973197,116.334861,0,118,39925.3216782407,2009-04-22,07:43:13
39.973202,116.334856,0,118,39925.3217013889,2009-04-22,07:43:15
39.973242,116.334591,0,119,39925.3217592593,2009-04-22,07:43:20
39.973296,116.334342,0,120,39925.3218171296,2009-04-22,07:43:25
39.97331,116.334229,0,121,39925.321875,2009-04-22,07:43:30
39.973294,116.334263,0,123,39925.3219328704,2009-04-22,07:43:35
39.973321,116.334208,0,124,39925.3219907407,2009-04-22,07:43:40
39.973364,116.334071,0,126,39925.3220486111,2009-04-22,07:43:45
39.973393,116.333937,0,127,39925.3221064815,2009-04-22,07:43:50
39.973373,116.333916,0,128,39925.3221643518,2009-04-22,07:43:55
39.973372,116.334039,0,130,39925.3222222222,2009-04-22,07:44:00
39.973353,116.334173,0,131,39925.3222800926,2009-04-22,07:44:05
39.973344,116.334213,0,126,39925.322337963,2009-04-22,07:44:10
39.973325,116.334276,0,124,39925.3223958333,2009-04-22,07:44:15
39.973302,116.334303,0,124,39925.3224537037,2009-04-22,07:44:20
39.973297,116.334269,0,125,39925.3225115741,2009-04-22,07:44:25
39.973279,116.33436,0,121,39925.3225694444,2009-04-22,07:44:30
39.973274,116.334363,0,121,39925.3226273148,2009-04-22,07:44:35
39.973281,116.334361,0,121,39925.3226851852,2009-04-22,07:44:40
39.973284,116.334364,0,121,39925.3227430556,2009-04-22,07:44:45
39.97328,116.334369,0,121,39925.3228009259,2009-04-22,07:44:50
39.97328,116.334369,0,121,39925.3228356481,2009-04-22,07:44:53
39.973279,116.334377,0,121,39925.3228587963,2009-04-22,07:44:55
39.973253,116.334683,0,124,39925.3229166667,2009-04-22,07:45:00
39.973253,116.334769,0,125,39925.322974537,2009-04-22,07:45:05
39.973243,116.334906,0,128,39925.3230324074,2009-04-22,07:45:10
39.973187,116.3351,0,130,39925.3230902778,2009-04-22,07:45:15
39.973196,116.335061,0,131,39925.3231481481,2009-04-22,07:45:20
39.973203,116.335002,0,132,39925.3232060185,2009-04-22,07:45:25
39.973153,116.335048,0,134,39925.3232638889,2009-04-22,07:45:30
39.973101,116.335159,0,135,39925.3233217593,2009-04-22,07:45:35
39.973107,116.335249,0,137,39925.3233796296,2009-04-22,07:45:40
39.973185,116.335171,0,138,39925.3234375,2009-04-22,07:45:45
39.973217,116.335135,0,142,39925.3234953704,2009-04-22,07:45:50
39.973217,116.335135,0,142,39925.3235300926,2009-04-22,07:45:53
39.97322,116.335135,0,142,39925.3235532407,2009-04-22,07:45:55
39.973202,116.335156,0,142,39925.3236111111,2009-04-22,07:46:00
39.973175,116.335201,0,143,39925.3236689815,2009-04-22,07:46:05
39.973177,116.335217,0,145,39925.3237268519,2009-04-22,07:46:10
39.973217,116.335146,0,149,39925.3237847222,2009-04-22,07:46:15
39.973222,116.335147,0,149,39925.3238425926,2009-04-22,07:46:20
39.973222,116.335147,0,149,39925.3238773148,2009-04-22,07:46:23
39.973222,116.33515,0,149,39925.323900463,2009-04-22,07:46:25
39.9732,116.3352,0,149,39925.3239583333,2009-04-22,07:46:30
39.973156,116.335336,0,151,39925.3240162037,2009-04-22,07:46:35
39.973146,116.335429,0,152,39925.3240740741,2009-04-22,07:46:40
39.973189,116.335261,0,156,39925.3241319444,2009-04-22,07:46:45
39.973188,116.335229,0,160,39925.3241898148,2009-04-22,07:46:50
39.973184,116.335229,0,160,39925.3242476852,2009-04-22,07:46:55
39.973191,116.335233,0,160,39925.3243055556,2009-04-22,07:47:00
39.973194,116.335237,0,160,39925.3243634259,2009-04-22,07:47:05
39.973191,116.33524,0,160,39925.3244212963,2009-04-22,07:47:10
39.973191,116.33524,0,160,39925.3244560185,2009-04-22,07:47:13
39.973196,116.33524,0,160,39925.3244791667,2009-04-22,07:47:15
39.973213,116.335239,0,161,39925.324537037,2009-04-22,07:47:20
39.97322,116.33524,0,161,39925.3245949074,2009-04-22,07:47:25
39.97322,116.33524,0,161,39925.3246296296,2009-04-22,07:47:28
39.973218,116.33524,0,161,39925.3246527778,2009-04-22,07:47:30
39.973187,116.335308,0,162,39925.3247106481,2009-04-22,07:47:35
39.973166,116.335208,0,163,39925.3247685185,2009-04-22,07:47:40
39.973194,116.33507,0,165,39925.3248263889,2009-04-22,07:47:45
39.973209,116.335057,0,167,39925.3248842593,2009-04-22,07:47:50
39.973214,116.335054,0,166,39925.3250578704,2009-04-22,07:48:05
39.973214,116.335054,0,166,39925.3250925926,2009-04-22,07:48:08
39.973214,116.335047,0,166,39925.3251157407,2009-04-22,07:48:10
39.973205,116.33496,0,167,39925.3251736111,2009-04-22,07:48:15
39.97323,116.334835,0,171,39925.3252314815,2009-04-22,07:48:20
39.973226,116.334833,0,171,39925.3252893519,2009-04-22,07:48:25
39.973226,116.334833,0,171,39925.3253240741,2009-04-22,07:48:28
39.973227,116.334827,0,171,39925.3253472222,2009-04-22,07:48:30
39.973235,116.334818,0,171,39925.3254050926,2009-04-22,07:48:35
39.973235,116.334818,0,171,39925.3254398148,2009-04-22,07:48:38
39.973239,116.334817,0,171,39925.325462963,2009-04-22,07:48:40
39.973229,116.334818,0,171,39925.3255208333,2009-04-22,07:48:45
39.973237,116.334688,0,171,39925.3255787037,2009-04-22,07:48:50
39.97325,116.334638,0,181,39925.3256365741,2009-04-22,07:48:55
39.973263,116.334638,0,181,39925.3256944444,2009-04-22,07:49:00
39.973276,116.334744,0,179,39925.3258101852,2009-04-22,07:49:10
39.973276,116.334744,0,179,39925.3258449074,2009-04-22,07:49:13
39.973273,116.334741,0,179,39925.3258680556,2009-04-22,07:49:15
39.973295,116.334433,0,179,39925.3259259259,2009-04-22,07:49:20
39.973239,116.334437,0,179,39925.3259837963,2009-04-22,07:49:25
39.973228,116.334419,0,180,39925.3260416667,2009-04-22,07:49:30
39.973243,116.334387,0,183,39925.326099537,2009-04-22,07:49:35
39.973243,116.334389,0,183,39925.3261574074,2009-04-22,07:49:40
39.973242,116.334391,0,183,39925.3262152778,2009-04-22,07:49:45
39.973242,116.334391,0,183,39925.32625,2009-04-22,07:49:48
39.973239,116.334392,0,183,39925.3262731481,2009-04-22,07:49:50
39.973252,116.334332,0,187,39925.3263310185,2009-04-22,07:49:55
39.973249,116.33433,0,187,39925.3263888889,2009-04-22,07:50:00
39.973245,116.334331,0,187,39925.3264467593,2009-04-22,07:50:05
39.973243,116.334332,0,187,39925.3265046296,2009-04-22,07:50:10
39.973243,116.334332,0,187,39925.3265393519,2009-04-22,07:50:13
39.97325,116.334332,0,187,39925.3265625,2009-04-22,07:50:15
39.97326,116.334338,0,187,39925.3266782407,2009-04-22,07:50:25
39.973262,116.334343,0,187,39925.3267361111,2009-04-22,07:50:30
39.973256,116.334345,0,187,39925.3267939815,2009-04-22,07:50:35
39.973257,116.334346,0,187,39925.3268518519,2009-04-22,07:50:40
39.973257,116.334349,0,187,39925.3269097222,2009-04-22,07:50:45
39.973257,116.334349,0,187,39925.3269444444,2009-04-22,07:50:48
39.973251,116.33435,0,187,39925.3269675926,2009-04-22,07:50:50
39.973202,116.334393,0,187,39925.327025463,2009-04-22,07:50:55
39.973103,116.334624,0,188,39925.3270833333,2009-04-22,07:51:00
39.973032,116.334922,0,189,39925.3271412037,2009-04-22,07:51:05
39.973026,116.335087,0,190,39925.3271990741,2009-04-22,07:51:10
39.9731,116.33508,0,190,39925.3272569444,2009-04-22,07:51:15
39.973143,116.334967,0,190,39925.3273148148,2009-04-22,07:51:20
39.97319,116.334845,0,193,39925.3273726852,2009-04-22,07:51:25
39.973242,116.334691,0,196,39925.3274305556,2009-04-22,07:51:30
39.973246,116.334564,0,198,39925.3274884259,2009-04-22,07:51:35
39.973275,116.33431,0,199,39925.3275462963,2009-04-22,07:51:40
39.973298,116.333945,0,200,39925.3276041667,2009-04-22,07:51:45
39.973351,116.333615,0,207,39925.327662037,2009-04-22,07:51:50
39.973448,116.333368,0,206,39925.3277199074,2009-04-22,07:51:55
39.973517,116.333218,0,206,39925.3277777778,2009-04-22,07:52:00
39.973503,116.333382,0,204,39925.3278356481,2009-04-22,07:52:05
39.973469,116.333706,0,205,39925.3278935185,2009-04-22,07:52:10
39.973453,116.333748,0,205,39925.3279513889,2009-04-22,07:52:15
39.973437,116.333699,0,205,39925.3280092593,2009-04-22,07:52:20
39.973388,116.333743,0,203,39925.3280671296,2009-04-22,07:52:25
39.973377,116.333752,0,203,39925.328125,2009-04-22,07:52:30
39.973377,116.333752,0,203,39925.3281597222,2009-04-22,07:52:33
39.973377,116.333752,0,203,39925.3281828704,2009-04-22,07:52:35
39.973337,116.333784,0,204,39925.3282407407,2009-04-22,07:52:40
39.973333,116.333814,0,204,39925.3282986111,2009-04-22,07:52:45
39.973367,116.333845,0,204,39925.3283564815,2009-04-22,07:52:50
39.973365,116.333827,0,205,39925.3284143518,2009-04-22,07:52:55
39.973309,116.333991,0,199,39925.3284722222,2009-04-22,07:53:00
39.973298,116.334025,0,193,39925.3285300926,2009-04-22,07:53:05
39.973267,116.334183,0,194,39925.328587963,2009-04-22,07:53:10
39.973253,116.334242,0,195,39925.3286458333,2009-04-22,07:53:15
39.97323,116.334402,0,195,39925.3287037037,2009-04-22,07:53:20
39.973221,116.334409,0,196,39925.3287615741,2009-04-22,07:53:25
39.973222,116.334361,0,201,39925.3288194444,2009-04-22,07:53:30
39.973237,116.334347,0,201,39925.3288773148,2009-04-22,07:53:35
39.973262,116.334325,0,200,39925.3289351852,2009-04-22,07:53:40
39.973268,116.334311,0,200,39925.3289930556,2009-04-22,07:53:45
39.973277,116.334257,0,200,39925.3290509259,2009-04-22,07:53:50
39.973316,116.334031,0,200,39925.3291087963,2009-04-22,07:53:55
39.973372,116.333679,0,201,39925.3291666667,2009-04-22,07:54:00
39.97341,116.333552,0,207,39925.329224537,2009-04-22,07:54:05
39.973395,116.333559,0,208,39925.3292824074,2009-04-22,07:54:10
39.973402,116.333437,0,213,39925.3293402778,2009-04-22,07:54:15
39.973434,116.333218,0,212,39925.3293981481,2009-04-22,07:54:20
39.973472,116.33311,0,212,39925.3294560185,2009-04-22,07:54:25
39.973502,116.333139,0,212,39925.3295138889,2009-04-22,07:54:30
39.973507,116.333275,0,209,39925.3295717593,2009-04-22,07:54:35
39.973479,116.333501,0,203,39925.3296296296,2009-04-22,07:54:40
39.973398,116.333932,0,198,39925.3296875,2009-04-22,07:54:45
39.973221,116.33486,0,200,39925.3297453704,2009-04-22,07:54:50
39.973152,116.335056,0,200,39925.3298032407,2009-04-22,07:54:55
39.97318,116.334876,0,201,39925.3298611111,2009-04-22,07:55:00
39.973178,116.334825,0,201,39925.3299189815,2009-04-22,07:55:05
39.973169,116.334786,0,202,39925.3299768518,2009-04-22,07:55:10
39.973211,116.334579,0,205,39925.3300347222,2009-04-22,07:55:15
39.973248,116.334375,0,212,39925.3300925926,2009-04-22,07:55:20
39.973277,116.334247,0,216,39925.330150463,2009-04-22,07:55:25
39.973287,116.33428,0,215,39925.3302083333,2009-04-22,07:55:30
39.973286,116.334356,0,214,39925.3302662037,2009-04-22,07:55:35
39.973286,116.334356,0,214,39925.3303009259,2009-04-22,07:55:38
39.973286,116.334351,0,213,39925.3303240741,2009-04-22,07:55:40
39.973314,116.334273,0,213,39925.3303819444,2009-04-22,07:55:45
39.973316,116.334288,0,212,39925.3304398148,2009-04-22,07:55:50
39.973325,116.334278,0,212,39925.3304976852,2009-04-22,07:55:55
39.973372,116.334229,0,212,39925.3305555556,2009-04-22,07:56:00
39.973374,116.33428,0,210,39925.3306134259,2009-04-22,07:56:05
39.973378,116.334275,0,210,39925.3306712963,2009-04-22,07:56:10
39.973375,116.33427,0,210,39925.3307291667,2009-04-22,07:56:15
39.973375,116.33427,0,210,39925.3307638889,2009-04-22,07:56:18
39.97337,116.33427,0,210,39925.330787037,2009-04-22,07:56:20
39.973422,116.334225,0,209,39925.3308449074,2009-04-22,07:56:25
39.973452,116.334268,0,209,39925.3309027778,2009-04-22,07:56:30
39.973454,116.334398,0,209,39925.3309606481,2009-04-22,07:56:35
39.973439,116.334526,0,204,39925.3310185185,2009-04-22,07:56:40
39.973411,116.334629,0,204,39925.3310763889,2009-04-22,07:56:45
39.973325,116.334958,0,205,39925.3311342593,2009-04-22,07:56:50
39.973197,116.335392,0,206,39925.3311921296,2009-04-22,07:56:55
39.973112,116.335817,0,207,39925.33125,2009-04-22,07:57:00
39.973059,116.336152,0,209,39925.3313078704,2009-04-22,07:57:05
39.973001,116.336389,0,210,39925.3313657407,2009-04-22,07:57:10
39.972942,116.336491,0,211,39925.3314236111,2009-04-22,07:57:15
39.972844,116.336607,0,212,39925.3316550926,2009-04-22,07:57:35
39.972898,116.336652,0,212,39925.331712963,2009-04-22,07:57:40
39.972984,116.336327,0,212,39925.3317708333,2009-04-22,07:57:45
39.973064,116.335861,0,211,39925.3318287037,2009-04-22,07:57:50
39.973161,116.335154,0,211,39925.3318865741,2009-04-22,07:57:55
39.973309,116.33462,0,210,39925.3319444444,2009-04-22,07:58:00
39.97338,116.334334,0,210,39925.3320023148,2009-04-22,07:58:05
39.97339,116.334218,0,211,39925.3320601852,2009-04-22,07:58:10
39.973441,116.333976,0,211,39925.3321180556,2009-04-22,07:58:15
39.973468,116.333807,0,211,39925.3321759259,2009-04-22,07:58:20
39.973469,116.333744,0,211,39925.3322337963,2009-04-22,07:58:25
39.973504,116.333618,0,211,39925.3322916667,2009-04-22,07:58:30
39.97349,116.333631,0,212,39925.332349537,2009-04-22,07:58:35
39.973471,116.333757,0,212,39925.3324074074,2009-04-22,07:58:40
39.973448,116.333811,0,212,39925.3324652778,2009-04-22,07:58:45
39.97345,116.333669,0,212,39925.3325231481,2009-04-22,07:58:50
39.973392,116.333715,0,213,39925.3325810185,2009-04-22,07:58:55
39.973346,116.333651,0,213,39925.3326388889,2009-04-22,07:59:00
39.973314,116.333654,0,213,39925.3326967593,2009-04-22,07:59:05
39.973283,116.333712,0,213,39925.3327546296,2009-04-22,07:59:10
39.973226,116.333752,0,213,39925.3328125,2009-04-22,07:59:15
39.973257,116.333935,0,214,39925.3328703704,2009-04-22,07:59:20
39.973301,116.334023,0,214,39925.3329282407,2009-04-22,07:59:25
39.973386,116.333849,0,214,39925.3329861111,2009-04-22,07:59:30
39.973381,116.333928,0,209,39925.3330439815,2009-04-22,07:59:35
39.973397,116.333939,0,209,39925.3331018519,2009-04-22,07:59:40
39.973375,116.334033,0,209,39925.3331597222,2009-04-22,07:59:45
39.973345,116.33417,0,208,39925.3332175926,2009-04-22,07:59:50
39.973287,116.334253,0,202,39925.333275463,2009-04-22,07:59:55
39.973323,116.334356,0,202,39925.3333333333,2009-04-22,08:00:00
39.973325,116.334453,0,198,39925.3333912037,2009-04-22,08:00:05
39.973263,116.334668,0,199,39925.3334490741,2009-04-22,08:00:10
39.973191,116.334992,0,200,39925.3335069444,2009-04-22,08:00:15
39.973135,116.335317,0,201,39925.3335648148,2009-04-22,08:00:20
39.973122,116.335367,0,202,39925.3336226852,2009-04-22,08:00:25
39.973078,116.335545,0,203,39925.3336805556,2009-04-22,08:00:30
39.973002,116.335664,0,204,39925.3337384259,2009-04-22,08:00:35
39.972973,116.33578,0,205,39925.3337962963,2009-04-22,08:00:40
39.972961,116.335708,0,205,39925.3338541667,2009-04-22,08:00:45
39.972992,116.335255,0,205,39925.333912037,2009-04-22,08:00:50
39.972997,116.335098,0,202,39925.3342013889,2009-04-22,08:01:15
39.973157,116.334442,0,200,39925.3342592593,2009-04-22,08:01:20
39.973258,116.334101,0,199,39925.3343171296,2009-04-22,08:01:25
39.97339,116.333689,0,198,39925.334375,2009-04-22,08:01:30
39.973502,116.33331,0,198,39925.3344328704,2009-04-22,08:01:35
39.973545,116.33318,0,198,39925.3344907407,2009-04-22,08:01:40
39.973531,116.333266,0,198,39925.3345486111,2009-04-22,08:01:45
39.973466,116.333437,0,199,39925.3346064815,2009-04-22,08:01:50
39.973426,116.333463,0,200,39925.3346643519,2009-04-22,08:01:55
39.973422,116.333472,0,201,39925.3347222222,2009-04-22,08:02:00
39.973404,116.33354,0,202,39925.3347800926,2009-04-22,08:02:05
39.973402,116.333801,0,202,39925.334837963,2009-04-22,08:02:10
39.973326,116.334123,0,203,39925.3348958333,2009-04-22,08:02:15
39.973293,116.33426,0,206,39925.3349537037,2009-04-22,08:02:20
39.973285,116.334272,0,204,39925.3350115741,2009-04-22,08:02:25
39.97329,116.334341,0,202,39925.3350694444,2009-04-22,08:02:30
39.973305,116.334371,0,202,39925.3351273148,2009-04-22,08:02:35
39.973314,116.334328,0,203,39925.3351851852,2009-04-22,08:02:40
39.973288,116.334544,0,197,39925.3352430556,2009-04-22,08:02:45
39.973154,116.335092,0,199,39925.3353009259,2009-04-22,08:02:50
39.973157,116.335118,0,200,39925.3353587963,2009-04-22,08:02:55
39.973104,116.335212,0,201,39925.3354166667,2009-04-22,08:03:00
39.973062,116.335252,0,202,39925.335474537,2009-04-22,08:03:05
39.973087,116.335213,0,203,39925.3355324074,2009-04-22,08:03:10
39.973128,116.335142,0,203,39925.3355902778,2009-04-22,08:03:15
39.973128,116.335142,0,203,39925.335625,2009-04-22,08:03:18
39.973133,116.33514,0,204,39925.3356481481,2009-04-22,08:03:20
39.973065,116.335286,0,204,39925.3357060185,2009-04-22,08:03:25
39.973143,116.335136,0,205,39925.3357638889,2009-04-22,08:03:30
39.973161,116.33507,0,210,39925.3358217593,2009-04-22,08:03:35
39.973204,116.334944,0,216,39925.3358796296,2009-04-22,08:03:40
39.973209,116.334925,0,219,39925.3359375,2009-04-22,08:03:45
39.973177,116.334807,0,219,39925.3359953704,2009-04-22,08:03:50
39.9732,116.334635,0,224,39925.3360532407,2009-04-22,08:03:55
39.973362,116.334028,0,222,39925.3361111111,2009-04-22,08:04:00
39.973397,116.333929,0,221,39925.3361689815,2009-04-22,08:04:05
39.973391,116.333912,0,220,39925.3362268518,2009-04-22,08:04:10
39.973415,116.333985,0,218,39925.3362847222,2009-04-22,08:04:15
39.97339,116.334132,0,215,39925.3363425926,2009-04-22,08:04:20
39.97339,116.334114,0,217,39925.336400463,2009-04-22,08:04:25
39.973419,116.334047,0,215,39925.3364583333,2009-04-22,08:04:30
39.97339,116.334104,0,214,39925.3365162037,2009-04-22,08:04:35
39.973307,116.334229,0,214,39925.3365740741,2009-04-22,08:04:40
39.973331,116.334031,0,213,39925.3366319444,2009-04-22,08:04:45
39.973282,116.334211,0,207,39925.3366898148,2009-04-22,08:04:50
39.973284,116.334379,0,208,39925.3367476852,2009-04-22,08:04:55
39.973238,116.334461,0,204,39925.3368055556,2009-04-22,08:05:00
39.973187,116.334503,0,205,39925.3368634259,2009-04-22,08:05:05
39.973204,116.334436,0,207,39925.3369212963,2009-04-22,08:05:10
39.973194,116.334396,0,210,39925.3369791667,2009-04-22,08:05:15
39.973202,116.334554,0,210,39925.337037037,2009-04-22,08:05:20
39.973168,116.334824,0,210,39925.3370949074,2009-04-22,08:05:25
39.973081,116.335336,0,208,39925.3371527778,2009-04-22,08:05:30
39.973054,116.33558,0,209,39925.3372106481,2009-04-22,08:05:35
39.973033,116.33586,0,210,39925.3372685185,2009-04-22,08:05:40
39.972971,116.336295,0,211,39925.3373263889,2009-04-22,08:05:45
39.972946,116.3364,0,211,39925.3373842593,2009-04-22,08:05:50
39.972885,116.336608,0,212,39925.3374421296,2009-04-22,08:05:55
39.972795,116.336869,0,212,39925.3375,2009-04-22,08:06:00
39.972707,116.33705,0,212,39925.3375578704,2009-04-22,08:06:05
39.97269,116.336928,0,211,39925.3376157407,2009-04-22,08:06:10
39.972672,116.336691,0,210,39925.3376736111,2009-04-22,08:06:15
39.972757,116.336298,0,209,39925.3377314815,2009-04-22,08:06:20
39.972864,116.335957,0,207,39925.3377893518,2009-04-22,08:06:25
39.972976,116.3357,0,209,39925.3378472222,2009-04-22,08:06:30
39.973052,116.335506,0,212,39925.3379050926,2009-04-22,08:06:35
39.973092,116.335376,0,216,39925.337962963,2009-04-22,08:06:40
39.97315,116.335172,0,212,39925.3380208333,2009-04-22,08:06:45
39.973226,116.334856,0,209,39925.3380787037,2009-04-22,08:06:50
39.973284,116.334642,0,207,39925.3381365741,2009-04-22,08:06:55
39.97332,116.334624,0,206,39925.3381944444,2009-04-22,08:07:00
39.973301,116.334698,0,205,39925.3382523148,2009-04-22,08:07:05
39.973267,116.334826,0,204,39925.3383101852,2009-04-22,08:07:10
39.973235,116.334821,0,203,39925.3383680556,2009-04-22,08:07:15
39.973237,116.334743,0,205,39925.3384259259,2009-04-22,08:07:20
39.973183,116.334877,0,201,39925.3384837963,2009-04-22,08:07:25
39.97322,116.3347,0,205,39925.3385416667,2009-04-22,08:07:30
39.973232,116.334407,0,204,39925.338599537,2009-04-22,08:07:35
39.973244,116.334368,0,207,39925.3386574074,2009-04-22,08:07:40
39.973276,116.334437,0,207,39925.3387152778,2009-04-22,08:07:45
39.973288,116.334529,0,207,39925.3387731481,2009-04-22,08:07:50
39.973253,116.334716,0,207,39925.3388310185,2009-04-22,08:07:55
39.973324,116.334439,0,206,39925.3388888889,2009-04-22,08:08:00
39.973443,116.333965,0,205,39925.3389467593,2009-04-22,08:08:05
39.973477,116.333854,0,204,39925.3390046296,2009-04-22,08:08:10
39.973503,116.333751,0,204,39925.3390625,2009-04-22,08:08:15
39.973482,116.333746,0,205,39925.3391203704,2009-04-22,08:08:20
39.973501,116.333719,0,206,39925.3391782407,2009-04-22,08:08:25
39.97349,116.333554,0,206,39925.3392361111,2009-04-22,08:08:30
39.973521,116.333427,0,206,39925.3392939815,2009-04-22,08:08:35
39.973486,116.333563,0,208,39925.3393518519,2009-04-22,08:08:40
39.973505,116.333495,0,209,39925.3394097222,2009-04-22,08:08:45
39.973574,116.333485,0,210,39925.3394675926,2009-04-22,08:08:50
39.973635,116.333616,0,211,39925.339525463,2009-04-22,08:08:55
39.973567,116.333884,0,213,39925.3395833333,2009-04-22,08:09:00
39.973505,116.334043,0,218,39925.3396412037,2009-04-22,08:09:05
39.973525,116.333844,0,221,39925.3396990741,2009-04-22,08:09:10
39.973554,116.33373,0,221,39925.3397569444,2009-04-22,08:09:15
39.973507,116.333817,0,220,39925.3398148148,2009-04-22,08:09:20
39.973445,116.333915,0,219,39925.3398726852,2009-04-22,08:09:25
39.973384,116.334038,0,218,39925.3399305556,2009-04-22,08:09:30
39.973377,116.334054,0,217,39925.3399884259,2009-04-22,08:09:35
39.97341,116.333977,0,217,39925.3400462963,2009-04-22,08:09:40
39.973395,116.33404,0,211,39925.3401041667,2009-04-22,08:09:45
39.973303,116.334284,0,209,39925.340162037,2009-04-22,08:09:50
39.973201,116.33456,0,210,39925.3402199074,2009-04-22,08:09:55
39.973145,116.33464,0,210,39925.3402777778,2009-04-22,08:10:00
39.973149,116.334598,0,210,39925.3403356481,2009-04-22,08:10:05
39.973216,116.334442,0,209,39925.3403935185,2009-04-22,08:10:10
39.973327,116.33413,0,213,39925.3404513889,2009-04-22,08:10:15
39.973501,116.333711,0,208,39925.3405092593,2009-04-22,08:10:20
39.973501,116.333711,0,208,39925.3405439815,2009-04-22,08:10:23
39.973504,116.333703,0,203,39925.3405671296,2009-04-22,08:10:25
39.973463,116.334001,0,201,39925.340625,2009-04-22,08:10:30
39.973461,116.334052,0,201,39925.3406828704,2009-04-22,08:10:35
39.973441,116.334013,0,196,39925.3407407407,2009-04-22,08:10:40
39.973438,116.334092,0,195,39925.3407986111,2009-04-22,08:10:45
39.973352,116.334337,0,193,39925.3408564815,2009-04-22,08:10:50
39.973302,116.334502,0,185,39925.3409143519,2009-04-22,08:10:55
39.973258,116.334567,0,187,39925.3409722222,2009-04-22,08:11:00
39.973201,116.334689,0,191,39925.3410300926,2009-04-22,08:11:05
39.973152,116.334954,0,194,39925.341087963,2009-04-22,08:11:10
39.972937,116.3358,0,201,39925.3411458333,2009-04-22,08:11:15
39.97277,116.336504,0,206,39925.3412037037,2009-04-22,08:11:20
39.972649,116.33689,0,210,39925.3412615741,2009-04-22,08:11:25
39.972566,116.337042,0,212,39925.3413194444,2009-04-22,08:11:30
39.972462,116.337466,0,215,39925.3413773148,2009-04-22,08:11:35
39.972375,116.337779,0,218,39925.3414351852,2009-04-22,08:11:40
39.972226,116.338096,0,220,39925.3415509259,2009-04-22,08:11:50
39.972252,116.337985,0,218,39925.3416087963,2009-04-22,08:11:55
39.972316,116.337811,0,217,39925.3416666667,2009-04-22,08:12:00
39.972422,116.337471,0,215,39925.341724537,2009-04-22,08:12:05
39.972484,116.337219,0,212,39925.3417824074,2009-04-22,08:12:10
39.97248,116.33724,0,211,39925.3418402778,2009-04-22,08:12:15
39.972543,116.337089,0,210,39925.3418981481,2009-04-22,08:12:20
39.972648,116.336893,0,207,39925.3419560185,2009-04-22,08:12:25
39.972748,116.336721,0,206,39925.3420138889,2009-04-22,08:12:30
39.972767,116.336676,0,213,39925.3420717593,2009-04-22,08:12:35
39.972767,116.336676,0,213,39925.3421064815,2009-04-22,08:12:38
39.972766,116.336675,0,213,39925.3421296296,2009-04-22,08:12:40
39.97274,116.336776,0,213,39925.3421875,2009-04-22,08:12:45
39.972566,116.337234,0,215,39925.3422453704,2009-04-22,08:12:50
39.972255,116.338083,0,218,39925.3423032407,2009-04-22,08:12:55
39.972209,116.338286,0,219,39925.3423611111,2009-04-22,08:13:00
39.972026,116.33894,0,220,39925.3424189815,2009-04-22,08:13:05
39.971952,116.339243,0,221,39925.3424768519,2009-04-22,08:13:10
39.971949,116.339319,0,220,39925.3425347222,2009-04-22,08:13:15
39.971884,116.339678,0,220,39925.3425925926,2009-04-22,08:13:20
39.971854,116.340047,0,221,39925.342650463,2009-04-22,08:13:25
39.971814,116.340361,0,221,39925.3427083333,2009-04-22,08:13:30
39.971707,116.340857,0,221,39925.3427662037,2009-04-22,08:13:35
39.971813,116.340527,0,219,39925.3428240741,2009-04-22,08:13:40
39.972259,116.339403,0,212,39925.3429976852,2009-04-22,08:13:55
39.972327,116.339296,0,212,39925.3430555556,2009-04-22,08:14:00
39.972309,116.339381,0,212,39925.3431134259,2009-04-22,08:14:05
39.972204,116.33971,0,213,39925.3431712963,2009-04-22,08:14:10
39.972204,116.339681,0,213,39925.3432291667,2009-04-22,08:14:15
39.972283,116.339426,0,212,39925.343287037,2009-04-22,08:14:20
39.972181,116.339651,0,214,39925.3433449074,2009-04-22,08:14:25
39.972022,116.339958,0,216,39925.3434027778,2009-04-22,08:14:30
39.971875,116.340268,0,219,39925.3434606481,2009-04-22,08:14:35
39.971796,116.340347,0,221,39925.3435185185,2009-04-22,08:14:40
39.971546,116.340986,0,226,39925.3435763889,2009-04-22,08:14:45
39.971092,116.342604,0,235,39925.3436342593,2009-04-22,08:14:50
39.97085,116.343409,0,241,39925.3436921296,2009-04-22,08:14:55
39.970854,116.343395,0,241,39925.34375,2009-04-22,08:15:00
39.970782,116.343682,0,243,39925.3438078704,2009-04-22,08:15:05
39.970755,116.343821,0,244,39925.3438657407,2009-04-22,08:15:10
39.970751,116.343909,0,244,39925.3439236111,2009-04-22,08:15:15
39.970662,116.344168,0,245,39925.3439814815,2009-04-22,08:15:20
39.970555,116.344454,0,246,39925.3440393518,2009-04-22,08:15:25
39.970571,116.344409,0,244,39925.3440972222,2009-04-22,08:15:30
39.97284,116.33647,0,390,39925.3570601852,2009-04-22,08:34:10
39.972927,116.335967,0,366,39925.3571180556,2009-04-22,08:34:15
39.973312,116.334947,0,324,39925.3571759259,2009-04-22,08:34:20
39.973391,116.334748,0,299,39925.3572337963,2009-04-22,08:34:25
39.973446,116.334523,0,290,39925.3572916667,2009-04-22,08:34:30
39.97341,116.334454,0,283,39925.357349537,2009-04-22,08:34:35
39.973462,116.334197,0,278,39925.3574074074,2009-04-22,08:34:40
39.973519,116.334039,0,274,39925.3574652778,2009-04-22,08:34:45
39.973523,116.33403,0,267,39925.3575231481,2009-04-22,08:34:50
39.973512,116.334036,0,263,39925.3575810185,2009-04-22,08:34:55
39.973523,116.334002,0,261,39925.3576388889,2009-04-22,08:35:00
39.973505,116.333997,0,260,39925.3576967593,2009-04-22,08:35:05
39.97345,116.333965,0,256,39925.3577546296,2009-04-22,08:35:10
39.97344,116.333951,0,251,39925.3578125,2009-04-22,08:35:15
39.97344,116.333911,0,247,39925.3578703704,2009-04-22,08:35:20
39.973473,116.333842,0,246,39925.3579282407,2009-04-22,08:35:25
39.973473,116.333842,0,246,39925.357962963,2009-04-22,08:35:28
39.973469,116.333845,0,244,39925.3579861111,2009-04-22,08:35:30
39.973436,116.333814,0,240,39925.358275463,2009-04-22,08:35:55
39.973423,116.333884,0,240,39925.3583333333,2009-04-22,08:36:00
39.973428,116.333939,0,238,39925.3583912037,2009-04-22,08:36:05
39.973494,116.333943,0,236,39925.3584490741,2009-04-22,08:36:10
39.973505,116.333966,0,233,39925.3585069444,2009-04-22,08:36:15
39.973507,116.333985,0,229,39925.3585648148,2009-04-22,08:36:20
39.973514,116.334002,0,229,39925.3586226852,2009-04-22,08:36:25
39.973496,116.334028,0,231,39925.3586805556,2009-04-22,08:36:30
39.973448,116.334046,0,233,39925.3587384259,2009-04-22,08:36:35
39.973377,116.33408,0,235,39925.3587962963,2009-04-22,08:36:40
39.97341,116.334071,0,234,39925.3588541667,2009-04-22,08:36:45
39.973425,116.334063,0,235,39925.358912037,2009-04-22,08:36:50
39.97358,116.333896,0,233,39925.3589699074,2009-04-22,08:36:55
39.973656,116.333845,0,231,39925.3590277778,2009-04-22,08:37:00
39.973661,116.333765,0,232,39925.3590856481,2009-04-22,08:37:05
39.973666,116.333633,0,234,39925.3591435185,2009-04-22,08:37:10
39.973687,116.333454,0,236,39925.3592013889,2009-04-22,08:37:15
39.973747,116.333247,0,239,39925.3592592593,2009-04-22,08:37:20
39.973687,116.333279,0,242,39925.3593171296,2009-04-22,08:37:25
39.97365,116.333283,0,243,39925.3597800926,2009-04-22,08:38:05
39.973702,116.333068,0,246,39925.359837963,2009-04-22,08:38:10
39.973712,116.333039,0,250,39925.3598958333,2009-04-22,08:38:15
39.973725,116.333051,0,247,39925.3599537037,2009-04-22,08:38:20
39.973772,116.333038,0,242,39925.3600115741,2009-04-22,08:38:25
39.973804,116.333021,0,234,39925.3600694444,2009-04-22,08:38:30
39.974163,116.332428,0,222,39925.3603587963,2009-04-22,08:38:55
39.974119,116.332577,0,220,39925.3604166667,2009-04-22,08:39:00
39.97413,116.332529,0,222,39925.360474537,2009-04-22,08:39:05
39.974141,116.332547,0,222,39925.3605324074,2009-04-22,08:39:10
39.974141,116.332547,0,222,39925.3605671296,2009-04-22,08:39:13
39.974139,116.332553,0,219,39925.3605902778,2009-04-22,08:39:15
39.973996,116.333061,0,217,39925.3606481481,2009-04-22,08:39:20
39.973919,116.333297,0,214,39925.3607060185,2009-04-22,08:39:25
39.973882,116.333394,0,211,39925.3607638889,2009-04-22,08:39:30
39.973868,116.333429,0,205,39925.3608217593,2009-04-22,08:39:35
39.973838,116.33351,0,206,39925.3608796296,2009-04-22,08:39:40
39.973832,116.333555,0,204,39925.3609375,2009-04-22,08:39:45
39.973866,116.333503,0,205,39925.3609953704,2009-04-22,08:39:50
39.973879,116.333436,0,209,39925.3623263889,2009-04-22,08:41:45
39.973857,116.333663,0,210,39925.3623842593,2009-04-22,08:41:50
39.973832,116.333801,0,212,39925.3624421296,2009-04-22,08:41:55
39.973765,116.333847,0,214,39925.3625,2009-04-22,08:42:00
39.973686,116.333954,0,216,39925.3625578704,2009-04-22,08:42:05
39.973677,116.333943,0,218,39925.3626157407,2009-04-22,08:42:10
39.973631,116.333914,0,221,39925.3626736111,2009-04-22,08:42:15
39.973706,116.333759,0,223,39925.3627314815,2009-04-22,08:42:20
39.973873,116.333524,0,225,39925.3627893519,2009-04-22,08:42:25
39.973754,116.333698,0,225,39925.3628472222,2009-04-22,08:42:30
39.973713,116.333831,0,226,39925.3629050926,2009-04-22,08:42:35
39.973694,116.333909,0,221,39925.362962963,2009-04-22,08:42:40
39.973657,116.333931,0,221,39925.3630208333,2009-04-22,08:42:45
39.973612,116.333934,0,221,39925.3630787037,2009-04-22,08:42:50
39.973602,116.333888,0,221,39925.3631365741,2009-04-22,08:42:55
39.973601,116.333921,0,221,39925.3631944444,2009-04-22,08:43:00
39.973504,116.334099,0,221,39925.3632523148,2009-04-22,08:43:05
39.973503,116.334047,0,220,39925.3633101852,2009-04-22,08:43:10
39.97336,116.334168,0,219,39925.3633680556,2009-04-22,08:43:15
39.973343,116.334124,0,218,39925.3634259259,2009-04-22,08:43:20
39.973414,116.334034,0,219,39925.3634837963,2009-04-22,08:43:25
39.973542,116.3339,0,217,39925.3635416667,2009-04-22,08:43:30
39.973676,116.333653,0,217,39925.363599537,2009-04-22,08:43:35
39.973704,116.333592,0,219,39925.3636574074,2009-04-22,08:43:40
39.973483,116.333811,0,215,39925.3641782407,2009-04-22,08:44:25
39.973721,116.33368,0,213,39925.3642361111,2009-04-22,08:44:30
39.973846,116.333623,0,210,39925.3642939815,2009-04-22,08:44:35
39.973845,116.333657,0,210,39925.3643518519,2009-04-22,08:44:40
39.973785,116.333731,0,210,39925.3644097222,2009-04-22,08:44:45
39.973743,116.333904,0,210,39925.3644675926,2009-04-22,08:44:50
39.97371,116.333898,0,211,39925.364525463,2009-04-22,08:44:55
39.973692,116.333899,0,211,39925.3645833333,2009-04-22,08:45:00
39.973705,116.333881,0,211,39925.3646412037,2009-04-22,08:45:05
39.973722,116.333821,0,212,39925.3646990741,2009-04-22,08:45:10
39.973686,116.333838,0,215,39925.3647569444,2009-04-22,08:45:15
39.973686,116.333838,0,215,39925.3647916667,2009-04-22,08:45:18
39.973684,116.333838,0,215,39925.3648148148,2009-04-22,08:45:20
39.973631,116.333863,0,218,39925.3649305556,2009-04-22,08:45:30
39.973631,116.333863,0,218,39925.3649652778,2009-04-22,08:45:33
39.973629,116.333863,0,219,39925.3649884259,2009-04-22,08:45:35
39.973628,116.333879,0,220,39925.3650462963,2009-04-22,08:45:40
39.973639,116.333907,0,221,39925.3651041667,2009-04-22,08:45:45
39.973639,116.333907,0,221,39925.3651388889,2009-04-22,08:45:48
39.973645,116.333906,0,221,39925.365162037,2009-04-22,08:45:50
39.973626,116.33391,0,220,39925.3652199074,2009-04-22,08:45:55
39.973571,116.334003,0,214,39925.3652777778,2009-04-22,08:46:00
39.973571,116.334003,0,214,39925.3653125,2009-04-22,08:46:03
39.97357,116.334005,0,215,39925.3653356481,2009-04-22,08:46:05
39.97353,116.334067,0,216,39925.3653935185,2009-04-22,08:46:10
39.973504,116.334125,0,215,39925.3654513889,2009-04-22,08:46:15
39.973531,116.334094,0,216,39925.3655092593,2009-04-22,08:46:20
39.973526,116.334144,0,216,39925.3655671296,2009-04-22,08:46:25
39.973538,116.334169,0,214,39925.365625,2009-04-22,08:46:30
39.973573,116.33419,0,216,39925.3656828704,2009-04-22,08:46:35
39.973569,116.334192,0,217,39925.3657407407,2009-04-22,08:46:40
39.973569,116.334192,0,217,39925.365775463,2009-04-22,08:46:43
39.973573,116.33419,0,218,39925.3657986111,2009-04-22,08:46:45
39.973577,116.334152,0,218,39925.3658564815,2009-04-22,08:46:50
39.973589,116.334088,0,219,39925.3659143519,2009-04-22,08:46:55
39.973539,116.334124,0,217,39925.3659722222,2009-04-22,08:47:00
39.973506,116.3341,0,217,39925.3660300926,2009-04-22,08:47:05
39.973503,116.33408,0,218,39925.366087963,2009-04-22,08:47:10
39.973587,116.333985,0,219,39925.3661458333,2009-04-22,08:47:15
39.973634,116.33395,0,221,39925.3662037037,2009-04-22,08:47:20
39.973669,116.3339,0,221,39925.3662615741,2009-04-22,08:47:25
39.973665,116.333899,0,221,39925.3663194444,2009-04-22,08:47:30
39.973661,116.3339,0,220,39925.3663773148,2009-04-22,08:47:35
39.973663,116.3339,0,220,39925.3664351852,2009-04-22,08:47:40
39.973667,116.333899,0,219,39925.3664930556,2009-04-22,08:47:45
39.973665,116.333901,0,219,39925.3665509259,2009-04-22,08:47:50
39.97367,116.333904,0,218,39925.3666087963,2009-04-22,08:47:55
39.97367,116.333904,0,218,39925.3666435185,2009-04-22,08:47:58
39.973671,116.333908,0,219,39925.3666666667,2009-04-22,08:48:00
39.973646,116.334074,0,216,39925.366724537,2009-04-22,08:48:05
39.973641,116.334092,0,215,39925.3667824074,2009-04-22,08:48:10
39.973638,116.334077,0,216,39925.3668402778,2009-04-22,08:48:15
39.973627,116.334043,0,217,39925.3668981481,2009-04-22,08:48:20
39.973611,116.333997,0,218,39925.3669560185,2009-04-22,08:48:25
39.973607,116.334038,0,215,39925.3670138889,2009-04-22,08:48:30
39.973607,116.334038,0,215,39925.3670486111,2009-04-22,08:48:33
39.973614,116.334041,0,216,39925.3670717593,2009-04-22,08:48:35
39.973624,116.334033,0,216,39925.3671296296,2009-04-22,08:48:40
39.97361,116.334071,0,216,39925.3671875,2009-04-22,08:48:45
39.973592,116.334015,0,217,39925.3672453704,2009-04-22,08:48:50
39.973574,116.33398,0,216,39925.3673032407,2009-04-22,08:48:55
39.973539,116.333987,0,217,39925.3673611111,2009-04-22,08:49:00
39.973541,116.333945,0,218,39925.3674189815,2009-04-22,08:49:05
39.973509,116.333983,0,220,39925.3674768518,2009-04-22,08:49:10
39.973494,116.33402,0,221,39925.3675347222,2009-04-22,08:49:15
39.973478,116.334034,0,221,39925.3675925926,2009-04-22,08:49:20
39.973505,116.334017,0,222,39925.367650463,2009-04-22,08:49:25
39.973505,116.334017,0,222,39925.3676851852,2009-04-22,08:49:28
39.97351,116.334017,0,222,39925.3677083333,2009-04-22,08:49:30
39.973517,116.333983,0,223,39925.3677662037,2009-04-22,08:49:35
39.973499,116.333995,0,223,39925.3678240741,2009-04-22,08:49:40
39.973493,116.333994,0,223,39925.3678819444,2009-04-22,08:49:45
39.973493,116.333993,0,223,39925.3679398148,2009-04-22,08:49:50
39.973486,116.333995,0,223,39925.3679976852,2009-04-22,08:49:55
39.973487,116.333997,0,223,39925.3680555556,2009-04-22,08:50:00
39.973487,116.333997,0,223,39925.3680902778,2009-04-22,08:50:03
39.973482,116.334,0,223,39925.3681134259,2009-04-22,08:50:05
39.973491,116.334,0,222,39925.3681712963,2009-04-22,08:50:10
39.973484,116.33399,0,222,39925.3682291667,2009-04-22,08:50:15
39.973512,116.33393,0,222,39925.368287037,2009-04-22,08:50:20
39.973516,116.333911,0,221,39925.3683449074,2009-04-22,08:50:25
39.973553,116.333839,0,221,39925.3684027778,2009-04-22,08:50:30
39.973558,116.33384,0,221,39925.3684606481,2009-04-22,08:50:35
39.973564,116.33384,0,221,39925.3685185185,2009-04-22,08:50:40
39.973565,116.33384,0,221,39925.3685763889,2009-04-22,08:50:45
39.973565,116.33384,0,221,39925.3686111111,2009-04-22,08:50:48
39.973557,116.33384,0,221,39925.3686342593,2009-04-22,08:50:50
39.9729,116.334998,0,291,39925.3688078704,2009-04-22,08:51:05
39.973218,116.334617,0,278,39925.3688657407,2009-04-22,08:51:10
39.97338,116.334553,0,256,39925.3689236111,2009-04-22,08:51:15
39.973394,116.334533,0,258,39925.3689814815,2009-04-22,08:51:20
39.973397,116.334524,0,258,39925.3690393518,2009-04-22,08:51:25
39.973397,116.334524,0,258,39925.3690740741,2009-04-22,08:51:28
39.973392,116.33452,0,258,39925.3690972222,2009-04-22,08:51:30
39.973303,116.334546,0,253,39925.3691550926,2009-04-22,08:51:35
39.973307,116.334519,0,247,39925.369212963,2009-04-22,08:51:40
39.973299,116.334517,0,247,39925.3692708333,2009-04-22,08:51:45
39.973302,116.334512,0,247,39925.3693287037,2009-04-22,08:51:50
39.973303,116.334508,0,247,39925.3693865741,2009-04-22,08:51:55
39.973297,116.334503,0,247,39925.3694444444,2009-04-22,08:52:00
39.973297,116.334503,0,247,39925.3694791667,2009-04-22,08:52:03
39.973294,116.334502,0,247,39925.3695023148,2009-04-22,08:52:05
39.973265,116.3346,0,245,39925.3695601852,2009-04-22,08:52:10
39.973285,116.334535,0,242,39925.3696180556,2009-04-22,08:52:15
39.973327,116.334438,0,242,39925.3696759259,2009-04-22,08:52:20
39.973334,116.334419,0,242,39925.3697337963,2009-04-22,08:52:25
39.973331,116.334418,0,242,39925.3697916667,2009-04-22,08:52:30
39.973339,116.334417,0,242,39925.369849537,2009-04-22,08:52:35
39.973341,116.334417,0,243,39925.3699074074,2009-04-22,08:52:40
39.973341,116.334417,0,243,39925.3699421296,2009-04-22,08:52:43
39.973333,116.334416,0,243,39925.3699652778,2009-04-22,08:52:45
39.97333,116.334396,0,241,39925.3700231481,2009-04-22,08:52:50
39.97335,116.334373,0,240,39925.3700810185,2009-04-22,08:52:55
39.973352,116.334372,0,240,39925.3701388889,2009-04-22,08:53:00
39.973352,116.334372,0,240,39925.3701736111,2009-04-22,08:53:03
39.973349,116.33437,0,240,39925.3701967593,2009-04-22,08:53:05
39.973339,116.33437,0,240,39925.3702546296,2009-04-22,08:53:10
39.973331,116.33437,0,240,39925.3703125,2009-04-22,08:53:15
39.973327,116.33437,0,240,39925.3703703704,2009-04-22,08:53:20
39.973319,116.334369,0,240,39925.3704282407,2009-04-22,08:53:25
39.973319,116.334369,0,240,39925.370462963,2009-04-22,08:53:28
39.973314,116.334369,0,240,39925.3704861111,2009-04-22,08:53:30
39.973345,116.334322,0,240,39925.3705439815,2009-04-22,08:53:35
39.973378,116.334239,0,239,39925.3706018519,2009-04-22,08:53:40
39.973398,116.334209,0,239,39925.3706597222,2009-04-22,08:53:45
39.973408,116.334208,0,239,39925.3707175926,2009-04-22,08:53:50
39.973409,116.334209,0,238,39925.370775463,2009-04-22,08:53:55
39.973409,116.334209,0,238,39925.3708101852,2009-04-22,08:53:58
39.973414,116.334207,0,238,39925.3708333333,2009-04-22,08:54:00
39.973452,116.334139,0,236,39925.3708912037,2009-04-22,08:54:05
39.973492,116.334066,0,234,39925.3709490741,2009-04-22,08:54:10
39.973462,116.3341,0,232,39925.3710069444,2009-04-22,08:54:15
39.973459,116.334083,0,232,39925.3710648148,2009-04-22,08:54:20
39.973459,116.334083,0,232,39925.371099537,2009-04-22,08:54:23
39.973464,116.334075,0,232,39925.3711226852,2009-04-22,08:54:25
39.973455,116.334075,0,232,39925.3711805556,2009-04-22,08:54:30
39.973445,116.334076,0,232,39925.3712384259,2009-04-22,08:54:35
39.973416,116.334073,0,232,39925.3712962963,2009-04-22,08:54:40
39.973389,116.33408,0,231,39925.3713541667,2009-04-22,08:54:45
39.973321,116.334151,0,231,39925.371412037,2009-04-22,08:54:50
39.973294,116.334214,0,231,39925.3714699074,2009-04-22,08:54:55
39.97328,116.334244,0,230,39925.3715277778,2009-04-22,08:55:00
39.97327,116.334307,0,230,39925.3715856481,2009-04-22,08:55:05
39.97327,116.334307,0,230,39925.3716203704,2009-04-22,08:55:08
39.97327,116.33431,0,230,39925.3716435185,2009-04-22,08:55:10
39.973282,116.334305,0,230,39925.3717013889,2009-04-22,08:55:15
39.973282,116.334305,0,230,39925.3717592593,2009-04-22,08:55:20
39.973282,116.334305,0,230,39925.3717939815,2009-04-22,08:55:23
39.973274,116.334307,0,230,39925.3718171296,2009-04-22,08:55:25
39.973191,116.334462,0,230,39925.371875,2009-04-22,08:55:30
39.973207,116.334393,0,230,39925.3719328704,2009-04-22,08:55:35
39.973241,116.334399,0,230,39925.3719907407,2009-04-22,08:55:40
39.973238,116.3344,0,229,39925.3720486111,2009-04-22,08:55:45
39.973238,116.3344,0,229,39925.3720833333,2009-04-22,08:55:48
39.973234,116.334401,0,229,39925.3721064815,2009-04-22,08:55:50
39.976686,116.323748,0,171,39925.3785300926,2009-04-22,09:05:05
39.976684,116.323751,0,173,39925.378587963,2009-04-22,09:05:10
39.97668,116.323753,0,174,39925.3786458333,2009-04-22,09:05:15
39.976676,116.323754,0,174,39925.3787037037,2009-04-22,09:05:20
39.97668,116.323754,0,175,39925.3787615741,2009-04-22,09:05:25
39.976685,116.323754,0,175,39925.3788194444,2009-04-22,09:05:30
39.976686,116.323755,0,176,39925.3788773148,2009-04-22,09:05:35
39.976686,116.323756,0,176,39925.3789351852,2009-04-22,09:05:40
39.976684,116.323756,0,177,39925.3789930556,2009-04-22,09:05:45
39.976684,116.323756,0,177,39925.3790509259,2009-04-22,09:05:50
39.976685,116.323756,0,178,39925.3791087963,2009-04-22,09:05:55
39.976688,116.323756,0,178,39925.3791666667,2009-04-22,09:06:00
39.976695,116.323757,0,179,39925.379224537,2009-04-22,09:06:05
39.976696,116.323757,0,180,39925.3792824074,2009-04-22,09:06:10
39.976701,116.323755,0,181,39925.3793402778,2009-04-22,09:06:15
39.976701,116.323755,0,181,39925.379375,2009-04-22,09:06:18
39.976704,116.323754,0,182,39925.3793981481,2009-04-22,09:06:20
39.976716,116.323742,0,185,39925.3794560185,2009-04-22,09:06:25
39.973749,116.332692,0,-95,39925.3795138889,2009-04-22,09:06:30
39.973638,116.333081,0,7,39925.3795717593,2009-04-22,09:06:35
39.973726,116.333354,0,28,39925.382349537,2009-04-22,09:10:35
39.973693,116.333466,0,26,39925.3824074074,2009-04-22,09:10:40
39.973684,116.333479,0,27,39925.3824652778,2009-04-22,09:10:45
39.97378,116.333684,0,46,39925.3825231481,2009-04-22,09:10:50
39.973776,116.333629,0,50,39925.3825810185,2009-04-22,09:10:55
39.973767,116.333567,0,51,39925.3826388889,2009-04-22,09:11:00
39.97376,116.333502,0,51,39925.3826967593,2009-04-22,09:11:05
39.973685,116.333379,0,75,39925.3827546296,2009-04-22,09:11:10
39.973654,116.333337,0,77,39925.3828125,2009-04-22,09:11:15
39.973624,116.333324,0,81,39925.3828703704,2009-04-22,09:11:20
39.973562,116.333294,0,97,39925.3829282407,2009-04-22,09:11:25
39.973522,116.33333,0,106,39925.3829861111,2009-04-22,09:11:30
39.973474,116.333331,0,109,39925.3830439815,2009-04-22,09:11:35
39.97347,116.33333,0,110,39925.3831018518,2009-04-22,09:11:40
39.973472,116.333326,0,110,39925.3831597222,2009-04-22,09:11:45
39.973465,116.333322,0,110,39925.3832175926,2009-04-22,09:11:50
39.973458,116.33332,0,110,39925.383275463,2009-04-22,09:11:55
39.973457,116.333318,0,110,39925.3833333333,2009-04-22,09:12:00
39.973457,116.333318,0,110,39925.3833680556,2009-04-22,09:12:03
39.973463,116.333316,0,110,39925.3833912037,2009-04-22,09:12:05
39.973472,116.333314,0,110,39925.3834490741,2009-04-22,09:12:10
39.973475,116.33329,0,111,39925.3835069444,2009-04-22,09:12:15
39.973475,116.33329,0,111,39925.3835416667,2009-04-22,09:12:18
39.973482,116.333287,0,112,39925.3835648148,2009-04-22,09:12:20
39.973484,116.3333,0,113,39925.3836226852,2009-04-22,09:12:25
39.973503,116.33332,0,117,39925.3836805556,2009-04-22,09:12:30
39.973528,116.333412,0,128,39925.3837384259,2009-04-22,09:12:35
39.973515,116.333569,0,132,39925.3837962963,2009-04-22,09:12:40
39.973495,116.333647,0,130,39925.3838541667,2009-04-22,09:12:45
39.973495,116.333647,0,130,39925.3838888889,2009-04-22,09:12:48
39.973488,116.333649,0,131,39925.383912037,2009-04-22,09:12:50
39.973486,116.333721,0,133,39925.3839699074,2009-04-22,09:12:55
39.973486,116.333746,0,137,39925.3840277778,2009-04-22,09:13:00
39.973486,116.333746,0,137,39925.3840856481,2009-04-22,09:13:05
39.973487,116.333746,0,137,39925.3841435185,2009-04-22,09:13:10
39.973484,116.333747,0,137,39925.3842013889,2009-04-22,09:13:15
39.973484,116.333747,0,137,39925.3842361111,2009-04-22,09:13:18
39.973482,116.333745,0,138,39925.3842592593,2009-04-22,09:13:20
39.973473,116.333704,0,138,39925.3843171296,2009-04-22,09:13:25
39.973474,116.333595,0,140,39925.384375,2009-04-22,09:13:30
39.97343,116.333574,0,139,39925.3844328704,2009-04-22,09:13:35
39.973406,116.333488,0,138,39925.3844907407,2009-04-22,09:13:40
39.973392,116.333426,0,138,39925.3845486111,2009-04-22,09:13:45
39.973384,116.333353,0,138,39925.3846064815,2009-04-22,09:13:50
39.973362,116.333247,0,138,39925.3846643518,2009-04-22,09:13:55
39.973314,116.333175,0,137,39925.3847222222,2009-04-22,09:14:00
39.973313,116.333095,0,137,39925.3847800926,2009-04-22,09:14:05
39.973318,116.333024,0,137,39925.384837963,2009-04-22,09:14:10
39.973349,116.333026,0,137,39925.3848958333,2009-04-22,09:14:15
39.973371,116.333015,0,136,39925.3849537037,2009-04-22,09:14:20
39.973325,116.332904,0,136,39925.3850115741,2009-04-22,09:14:25
39.973322,116.332811,0,135,39925.3850694444,2009-04-22,09:14:30
39.973341,116.332823,0,134,39925.3851273148,2009-04-22,09:14:35
39.973354,116.332824,0,131,39925.3851851852,2009-04-22,09:14:40
39.973355,116.332793,0,130,39925.3852430556,2009-04-22,09:14:45
39.973366,116.332729,0,129,39925.3853009259,2009-04-22,09:14:50
39.973383,116.332863,0,128,39925.3853587963,2009-04-22,09:14:55
39.973365,116.332908,0,124,39925.3854166667,2009-04-22,09:15:00
39.973437,116.333092,0,125,39925.385474537,2009-04-22,09:15:05
39.973512,116.333266,0,126,39925.3855324074,2009-04-22,09:15:10
39.973523,116.333303,0,126,39925.3855902778,2009-04-22,09:15:15
39.973531,116.333432,0,127,39925.3856481481,2009-04-22,09:15:20
39.973564,116.333554,0,132,39925.3857060185,2009-04-22,09:15:25
39.973593,116.333613,0,136,39925.3857638889,2009-04-22,09:15:30
39.973376,116.333694,0,166,39925.3923032407,2009-04-22,09:24:55
39.973366,116.333861,0,164,39925.3923611111,2009-04-22,09:25:00
39.973387,116.33389,0,164,39925.3924189815,2009-04-22,09:25:05
39.973406,116.333904,0,164,39925.3924768518,2009-04-22,09:25:10
39.973398,116.333895,0,164,39925.3925347222,2009-04-22,09:25:15
39.973398,116.333895,0,164,39925.3925694444,2009-04-22,09:25:18
39.973398,116.333893,0,164,39925.3925925926,2009-04-22,09:25:20
39.973409,116.33389,0,164,39925.392650463,2009-04-22,09:25:25
39.973409,116.33389,0,164,39925.3926851852,2009-04-22,09:25:28
39.973416,116.333889,0,164,39925.3927083333,2009-04-22,09:25:30
39.973432,116.333868,0,163,39925.3927662037,2009-04-22,09:25:35
39.973441,116.333863,0,160,39925.3928240741,2009-04-22,09:25:40
39.973441,116.333863,0,160,39925.3928587963,2009-04-22,09:25:43
39.973438,116.33386,0,160,39925.3928819444,2009-04-22,09:25:45
39.973435,116.333793,0,160,39925.3929398148,2009-04-22,09:25:50
39.973427,116.333769,0,160,39925.3929976852,2009-04-22,09:25:55
39.973413,116.333758,0,160,39925.3930555556,2009-04-22,09:26:00
39.973412,116.33376,0,160,39925.3931134259,2009-04-22,09:26:05
39.973412,116.33376,0,160,39925.3931481481,2009-04-22,09:26:08
39.973409,116.333758,0,160,39925.3931712963,2009-04-22,09:26:10
39.97342,116.333755,0,160,39925.3932291667,2009-04-22,09:26:15
39.973417,116.333751,0,161,39925.393287037,2009-04-22,09:26:20
39.973412,116.333755,0,161,39925.3933449074,2009-04-22,09:26:25
39.973409,116.333756,0,161,39925.3934027778,2009-04-22,09:26:30
39.973409,116.333756,0,161,39925.3934375,2009-04-22,09:26:33
39.973411,116.333754,0,161,39925.3934606481,2009-04-22,09:26:35
39.97342,116.333755,0,162,39925.3935185185,2009-04-22,09:26:40
39.973448,116.33378,0,165,39925.3935763889,2009-04-22,09:26:45
39.973468,116.333786,0,166,39925.3936342593,2009-04-22,09:26:50
39.973468,116.333786,0,168,39925.3936921296,2009-04-22,09:26:55
39.973465,116.333786,0,168,39925.39375,2009-04-22,09:27:00
39.97346,116.333786,0,169,39925.3938078704,2009-04-22,09:27:05
39.973453,116.333786,0,169,39925.3938657407,2009-04-22,09:27:10
39.973451,116.333785,0,169,39925.3939236111,2009-04-22,09:27:15
39.973448,116.333786,0,170,39925.3939814815,2009-04-22,09:27:20
39.97344,116.333787,0,170,39925.3940393519,2009-04-22,09:27:25
39.973441,116.333786,0,170,39925.3940972222,2009-04-22,09:27:30
39.973442,116.333784,0,170,39925.3941550926,2009-04-22,09:27:35
39.973442,116.333784,0,170,39925.3941898148,2009-04-22,09:27:38
39.973445,116.333784,0,171,39925.394212963,2009-04-22,09:27:40
39.973481,116.333758,0,174,39925.3942708333,2009-04-22,09:27:45
39.973495,116.333769,0,177,39925.3943287037,2009-04-22,09:27:50
39.9735,116.333769,0,178,39925.3943865741,2009-04-22,09:27:55
39.973508,116.333769,0,179,39925.3944444444,2009-04-22,09:28:00
39.973505,116.333771,0,180,39925.3945023148,2009-04-22,09:28:05
39.973499,116.333772,0,180,39925.3945601852,2009-04-22,09:28:10
39.973505,116.333772,0,181,39925.3946180556,2009-04-22,09:28:15
39.973513,116.333773,0,182,39925.3946759259,2009-04-22,09:28:20
39.973519,116.333772,0,184,39925.3947337963,2009-04-22,09:28:25
39.97352,116.333771,0,186,39925.3947916667,2009-04-22,09:28:30
39.973515,116.333772,0,187,39925.394849537,2009-04-22,09:28:35
39.973515,116.333772,0,187,39925.3949074074,2009-04-22,09:28:40
39.97352,116.333772,0,187,39925.3949652778,2009-04-22,09:28:45
39.973526,116.333774,0,188,39925.3950231481,2009-04-22,09:28:50
39.973524,116.333777,0,189,39925.3950810185,2009-04-22,09:28:55
39.973519,116.333781,0,190,39925.3951388889,2009-04-22,09:29:00
39.973518,116.333782,0,190,39925.3951967593,2009-04-22,09:29:05
39.973521,116.333783,0,191,39925.3952546296,2009-04-22,09:29:10
39.973529,116.333783,0,191,39925.3953125,2009-04-22,09:29:15
39.973526,116.333784,0,193,39925.3953703704,2009-04-22,09:29:20
39.973526,116.333784,0,193,39925.3954050926,2009-04-22,09:29:23
39.973518,116.333785,0,193,39925.3954282407,2009-04-22,09:29:25
39.973499,116.333759,0,196,39925.3954861111,2009-04-22,09:29:30
39.973499,116.333759,0,196,39925.3955208333,2009-04-22,09:29:33
39.973497,116.333758,0,197,39925.3955439815,2009-04-22,09:29:35
39.973457,116.333766,0,197,39925.3956018519,2009-04-22,09:29:40
39.973441,116.333817,0,196,39925.3956597222,2009-04-22,09:29:45
39.973435,116.333804,0,196,39925.3957175926,2009-04-22,09:29:50
39.973426,116.333805,0,196,39925.395775463,2009-04-22,09:29:55
39.973421,116.333805,0,196,39925.3958333333,2009-04-22,09:30:00
39.973418,116.333804,0,196,39925.3958912037,2009-04-22,09:30:05
39.973415,116.333803,0,196,39925.3959490741,2009-04-22,09:30:10
39.973412,116.333801,0,196,39925.3960069444,2009-04-22,09:30:15
39.973404,116.333798,0,196,39925.3960648148,2009-04-22,09:30:20
39.973404,116.333798,0,196,39925.396099537,2009-04-22,09:30:23
39.973396,116.333797,0,196,39925.3961226852,2009-04-22,09:30:25
39.973387,116.333794,0,196,39925.3961805556,2009-04-22,09:30:30
39.973378,116.333791,0,196,39925.3962384259,2009-04-22,09:30:35
39.973374,116.333789,0,196,39925.3962962963,2009-04-22,09:30:40
39.973371,116.333786,0,196,39925.3963541667,2009-04-22,09:30:45
39.973367,116.333783,0,196,39925.396412037,2009-04-22,09:30:50
39.973367,116.333783,0,196,39925.3964467593,2009-04-22,09:30:53
39.973362,116.333779,0,196,39925.3964699074,2009-04-22,09:30:55
39.973353,116.333775,0,196,39925.3965277778,2009-04-22,09:31:00
39.973348,116.333774,0,196,39925.3965856481,2009-04-22,09:31:05
39.973349,116.333773,0,196,39925.3966435185,2009-04-22,09:31:10
39.973354,116.333773,0,196,39925.3967013889,2009-04-22,09:31:15
39.97336,116.333772,0,196,39925.3967592593,2009-04-22,09:31:20
39.973367,116.33377,0,195,39925.3968171296,2009-04-22,09:31:25
39.973364,116.333773,0,194,39925.396875,2009-04-22,09:31:30
39.973362,116.333773,0,194,39925.3969328704,2009-04-22,09:31:35
39.973362,116.333773,0,194,39925.3969675926,2009-04-22,09:31:38
39.973366,116.333772,0,194,39925.3969907407,2009-04-22,09:31:40
39.973377,116.33377,0,193,39925.3970486111,2009-04-22,09:31:45
39.973382,116.333768,0,194,39925.3971064815,2009-04-22,09:31:50
39.973377,116.333768,0,194,39925.3971643519,2009-04-22,09:31:55
39.973375,116.333768,0,193,39925.3972222222,2009-04-22,09:32:00
39.973371,116.333769,0,193,39925.3972800926,2009-04-22,09:32:05
39.973371,116.333769,0,193,39925.3973148148,2009-04-22,09:32:08
39.973372,116.333769,0,193,39925.397337963,2009-04-22,09:32:10
39.973378,116.333744,0,194,39925.3973958333,2009-04-22,09:32:15
39.973387,116.333733,0,194,39925.3974537037,2009-04-22,09:32:20
39.973388,116.333732,0,194,39925.3975115741,2009-04-22,09:32:25
39.973385,116.333731,0,194,39925.3975694444,2009-04-22,09:32:30
39.973378,116.333732,0,194,39925.3976273148,2009-04-22,09:32:35
39.973378,116.333732,0,194,39925.397662037,2009-04-22,09:32:38
39.973379,116.333732,0,193,39925.3976851852,2009-04-22,09:32:40
39.973398,116.333732,0,193,39925.3977430556,2009-04-22,09:32:45
39.973386,116.333711,0,194,39925.3978009259,2009-04-22,09:32:50
39.973386,116.333711,0,194,39925.3978356481,2009-04-22,09:32:53
39.973386,116.333711,0,194,39925.3978587963,2009-04-22,09:32:55
39.973395,116.333712,0,194,39925.3979166667,2009-04-22,09:33:00
39.973395,116.333712,0,194,39925.3979513889,2009-04-22,09:33:03
39.9734,116.333712,0,194,39925.397974537,2009-04-22,09:33:05
39.973426,116.333723,0,192,39925.3980324074,2009-04-22,09:33:10
39.973449,116.333719,0,192,39925.3980902778,2009-04-22,09:33:15
39.973449,116.333719,0,192,39925.3981481481,2009-04-22,09:33:20
39.973446,116.333719,0,192,39925.3982060185,2009-04-22,09:33:25
39.973444,116.333719,0,192,39925.3982638889,2009-04-22,09:33:30
39.973437,116.333719,0,192,39925.3983217593,2009-04-22,09:33:35
39.973433,116.33372,0,192,39925.3983796296,2009-04-22,09:33:40
39.973285,116.333669,0,202,39925.4070023148,2009-04-22,09:46:05
39.973211,116.333437,0,201,39925.4071180556,2009-04-22,09:46:15
39.973219,116.333436,0,201,39925.4071759259,2009-04-22,09:46:20
39.97322,116.333436,0,201,39925.4072337963,2009-04-22,09:46:25
39.973225,116.333435,0,201,39925.4072916667,2009-04-22,09:46:30
39.973231,116.333433,0,201,39925.407349537,2009-04-22,09:46:35
39.973238,116.33343,0,202,39925.4074074074,2009-04-22,09:46:40
39.97324,116.333429,0,202,39925.4074652778,2009-04-22,09:46:45
39.97324,116.333429,0,202,39925.4075,2009-04-22,09:46:48
39.973232,116.333426,0,202,39925.4075231481,2009-04-22,09:46:50
39.973233,116.333345,0,201,39925.4075810185,2009-04-22,09:46:55
39.973232,116.333146,0,207,39925.4076388889,2009-04-22,09:47:00
39.973232,116.333145,0,207,39925.4076967593,2009-04-22,09:47:05
39.97323,116.333145,0,206,39925.4077546296,2009-04-22,09:47:10
39.973223,116.333146,0,206,39925.4078125,2009-04-22,09:47:15
39.973226,116.333147,0,206,39925.4078703704,2009-04-22,09:47:20
39.973228,116.333147,0,206,39925.4079282407,2009-04-22,09:47:25
39.973227,116.333146,0,207,39925.4079861111,2009-04-22,09:47:30
39.973223,116.333145,0,207,39925.4080439815,2009-04-22,09:47:35
39.973222,116.333145,0,207,39925.4081018518,2009-04-22,09:47:40
39.973229,116.333144,0,207,39925.4081597222,2009-04-22,09:47:45
39.973229,116.333144,0,207,39925.4081944444,2009-04-22,09:47:48
39.973227,116.333145,0,207,39925.4082175926,2009-04-22,09:47:50
39.973234,116.333132,0,207,39925.408275463,2009-04-22,09:47:55
39.973247,116.333109,0,210,39925.4083333333,2009-04-22,09:48:00
39.973254,116.33311,0,210,39925.4083912037,2009-04-22,09:48:05
39.973256,116.33311,0,209,39925.4084490741,2009-04-22,09:48:10
39.973262,116.333109,0,209,39925.4085069444,2009-04-22,09:48:15
39.97326,116.333107,0,209,39925.4085648148,2009-04-22,09:48:20
39.97326,116.333107,0,209,39925.408599537,2009-04-22,09:48:23
39.973254,116.333107,0,209,39925.4086226852,2009-04-22,09:48:25
39.973263,116.333106,0,209,39925.4086805556,2009-04-22,09:48:30
39.973263,116.333106,0,209,39925.4087152778,2009-04-22,09:48:33
39.97326,116.333106,0,209,39925.4087384259,2009-04-22,09:48:35
39.973279,116.333072,0,209,39925.4087962963,2009-04-22,09:48:40
39.973289,116.33306,0,209,39925.4088541667,2009-04-22,09:48:45
39.973289,116.33306,0,208,39925.408912037,2009-04-22,09:48:50
39.973291,116.33306,0,208,39925.4089699074,2009-04-22,09:48:55
39.973296,116.333061,0,208,39925.4090277778,2009-04-22,09:49:00
39.973291,116.333062,0,208,39925.4090856481,2009-04-22,09:49:05
39.973292,116.333064,0,208,39925.4091435185,2009-04-22,09:49:10
39.97329,116.333066,0,208,39925.4092013889,2009-04-22,09:49:15
39.973285,116.333069,0,208,39925.4092592593,2009-04-22,09:49:20
39.973278,116.333071,0,208,39925.4093171296,2009-04-22,09:49:25
39.973275,116.333071,0,209,39925.409375,2009-04-22,09:49:30
39.973273,116.333072,0,209,39925.4094328704,2009-04-22,09:49:35
39.973269,116.333073,0,209,39925.4094907407,2009-04-22,09:49:40
39.973268,116.333074,0,209,39925.4095486111,2009-04-22,09:49:45
39.973267,116.333073,0,209,39925.4096064815,2009-04-22,09:49:50
39.973259,116.333073,0,208,39925.4096643519,2009-04-22,09:49:55
39.973261,116.333072,0,208,39925.4097222222,2009-04-22,09:50:00
39.973262,116.333073,0,208,39925.4097800926,2009-04-22,09:50:05
39.973263,116.333076,0,208,39925.409837963,2009-04-22,09:50:10
39.973262,116.333079,0,208,39925.4098958333,2009-04-22,09:50:15
39.973269,116.333082,0,208,39925.4099537037,2009-04-22,09:50:20
39.973272,116.333083,0,209,39925.4100115741,2009-04-22,09:50:25
39.973276,116.333084,0,209,39925.4100694444,2009-04-22,09:50:30
39.973276,116.333084,0,209,39925.4101041667,2009-04-22,09:50:33
39.973273,116.333085,0,209,39925.4101273148,2009-04-22,09:50:35
39.973261,116.333113,0,209,39925.4101851852,2009-04-22,09:50:40
39.973265,116.333155,0,209,39925.4102430556,2009-04-22,09:50:45
39.973265,116.333155,0,209,39925.4102777778,2009-04-22,09:50:48
39.973257,116.333155,0,209,39925.4103009259,2009-04-22,09:50:50
39.973232,116.333167,0,209,39925.4103587963,2009-04-22,09:50:55
39.973214,116.333233,0,209,39925.4104166667,2009-04-22,09:51:00
39.973212,116.333259,0,209,39925.410474537,2009-04-22,09:51:05
39.973207,116.333268,0,209,39925.4105324074,2009-04-22,09:51:10
39.973208,116.333269,0,209,39925.4105902778,2009-04-22,09:51:15
39.973212,116.333267,0,209,39925.4106481481,2009-04-22,09:51:20
39.973214,116.333263,0,209,39925.4107060185,2009-04-22,09:51:25
39.973209,116.33326,0,209,39925.4107638889,2009-04-22,09:51:30
39.973209,116.33326,0,209,39925.4107986111,2009-04-22,09:51:33
39.973211,116.333257,0,209,39925.4108217593,2009-04-22,09:51:35
39.973219,116.333227,0,207,39925.4108796296,2009-04-22,09:51:40
39.973221,116.333211,0,207,39925.4109375,2009-04-22,09:51:45
39.973224,116.333211,0,206,39925.4109953704,2009-04-22,09:51:50
39.973222,116.333212,0,206,39925.4110532407,2009-04-22,09:51:55
39.973215,116.333212,0,206,39925.4111111111,2009-04-22,09:52:00
39.973216,116.333213,0,206,39925.4111689815,2009-04-22,09:52:05
39.973209,116.333214,0,206,39925.4112268519,2009-04-22,09:52:10
39.973205,116.333214,0,206,39925.4112847222,2009-04-22,09:52:15
39.973205,116.333213,0,206,39925.4113425926,2009-04-22,09:52:20
39.973206,116.333212,0,206,39925.411400463,2009-04-22,09:52:25
39.973206,116.33321,0,206,39925.4114583333,2009-04-22,09:52:30
39.973206,116.33321,0,206,39925.4114930556,2009-04-22,09:52:33
39.973206,116.333208,0,206,39925.4115162037,2009-04-22,09:52:35
39.973174,116.333208,0,206,39925.4115740741,2009-04-22,09:52:40
39.97315,116.333156,0,206,39925.4116319444,2009-04-22,09:52:45
39.973149,116.333156,0,206,39925.4116898148,2009-04-22,09:52:50
39.973143,116.333156,0,206,39925.4117476852,2009-04-22,09:52:55
39.97314,116.333155,0,207,39925.4118055556,2009-04-22,09:53:00
39.973133,116.333155,0,207,39925.4118634259,2009-04-22,09:53:05
39.973128,116.333155,0,207,39925.4119212963,2009-04-22,09:53:10
39.973123,116.333154,0,207,39925.4119791667,2009-04-22,09:53:15
39.973123,116.333154,0,207,39925.4120138889,2009-04-22,09:53:18
39.973119,116.333153,0,207,39925.412037037,2009-04-22,09:53:20
39.973102,116.333151,0,206,39925.4122106481,2009-04-22,09:53:35
39.973092,116.333151,0,207,39925.4122685185,2009-04-22,09:53:40
39.973086,116.33315,0,207,39925.4123263889,2009-04-22,09:53:45
39.973084,116.333147,0,207,39925.4123842593,2009-04-22,09:53:50
39.973081,116.333143,0,207,39925.4124421296,2009-04-22,09:53:55
39.973074,116.33314,0,207,39925.4125,2009-04-22,09:54:00
39.973073,116.333138,0,206,39925.4125578704,2009-04-22,09:54:05
39.973079,116.333133,0,206,39925.4126157407,2009-04-22,09:54:10
39.973086,116.333129,0,206,39925.4126736111,2009-04-22,09:54:15
39.973086,116.333129,0,206,39925.4127083333,2009-04-22,09:54:18
39.973083,116.333126,0,205,39925.4127314815,2009-04-22,09:54:20
39.973034,116.332976,0,204,39925.4127893519,2009-04-22,09:54:25
39.973029,116.332815,0,203,39925.4128472222,2009-04-22,09:54:30
39.973005,116.332707,0,204,39925.4129050926,2009-04-22,09:54:35
39.972996,116.332626,0,205,39925.412962963,2009-04-22,09:54:40
39.972997,116.3326,0,206,39925.4130208333,2009-04-22,09:54:45
39.972994,116.332615,0,206,39925.4130787037,2009-04-22,09:54:50
39.972997,116.332608,0,206,39925.4131365741,2009-04-22,09:54:55
39.972997,116.332608,0,206,39925.4131712963,2009-04-22,09:54:58
39.973002,116.332611,0,206,39925.4131944444,2009-04-22,09:55:00
39.973034,116.332614,0,206,39925.4132523148,2009-04-22,09:55:05
39.973034,116.332614,0,206,39925.4133101852,2009-04-22,09:55:10
39.973037,116.332615,0,206,39925.4133680556,2009-04-22,09:55:15
39.973036,116.332616,0,206,39925.4134259259,2009-04-22,09:55:20
39.973041,116.332616,0,206,39925.4134837963,2009-04-22,09:55:25
39.973046,116.332616,0,206,39925.4135416667,2009-04-22,09:55:30
39.97304,116.332612,0,206,39925.413599537,2009-04-22,09:55:35
39.97304,116.332612,0,206,39925.4136342593,2009-04-22,09:55:38
39.973036,116.33261,0,206,39925.4136574074,2009-04-22,09:55:40
39.973026,116.33261,0,206,39925.4137152778,2009-04-22,09:55:45
39.973025,116.332648,0,205,39925.4137731481,2009-04-22,09:55:50
39.973072,116.332676,0,204,39925.4138310185,2009-04-22,09:55:55
39.973099,116.332724,0,202,39925.4138888889,2009-04-22,09:56:00
39.973113,116.332757,0,201,39925.4139467593,2009-04-22,09:56:05
39.973109,116.332758,0,201,39925.4140046296,2009-04-22,09:56:10
39.973103,116.33276,0,201,39925.4140625,2009-04-22,09:56:15
39.973103,116.33276,0,201,39925.4140972222,2009-04-22,09:56:18
39.973108,116.332762,0,201,39925.4141203704,2009-04-22,09:56:20
39.973118,116.332765,0,201,39925.4141782407,2009-04-22,09:56:25
39.973118,116.332765,0,201,39925.414212963,2009-04-22,09:56:28
39.973126,116.332767,0,200,39925.4142361111,2009-04-22,09:56:30
39.973136,116.332773,0,200,39925.4142939815,2009-04-22,09:56:35
39.97319,116.332894,0,199,39925.4143518518,2009-04-22,09:56:40
39.973205,116.332912,0,197,39925.4144097222,2009-04-22,09:56:45
39.973209,116.332915,0,195,39925.4144675926,2009-04-22,09:56:50
39.973206,116.332918,0,194,39925.414525463,2009-04-22,09:56:55
39.973201,116.332918,0,194,39925.4145833333,2009-04-22,09:57:00
39.973197,116.332919,0,194,39925.4146412037,2009-04-22,09:57:05
39.973197,116.332919,0,194,39925.4146759259,2009-04-22,09:57:08
39.973204,116.332919,0,194,39925.4146990741,2009-04-22,09:57:10
39.973255,116.332929,0,192,39925.4147569444,2009-04-22,09:57:15
39.973266,116.332934,0,191,39925.4148148148,2009-04-22,09:57:20
39.973266,116.332934,0,191,39925.414849537,2009-04-22,09:57:23
39.973271,116.332934,0,191,39925.4148726852,2009-04-22,09:57:25
39.973259,116.333026,0,190,39925.415162037,2009-04-22,09:57:50
39.97327,116.333343,0,189,39925.4152199074,2009-04-22,09:57:55
39.973297,116.333503,0,189,39925.4152777778,2009-04-22,09:58:00
39.97332,116.333603,0,190,39925.4153356481,2009-04-22,09:58:05
39.973301,116.33367,0,189,39925.4153935185,2009-04-22,09:58:10
39.973328,116.333661,0,188,39925.4154513889,2009-04-22,09:58:15
39.973375,116.333676,0,187,39925.4155092593,2009-04-22,09:58:20
39.97338,116.333685,0,186,39925.4155671296,2009-04-22,09:58:25
39.973364,116.33369,0,186,39925.415625,2009-04-22,09:58:30
39.973534,116.333961,0,197,39925.4204282407,2009-04-22,10:05:25
39.973537,116.333968,0,198,39925.4204861111,2009-04-22,10:05:30
39.973537,116.333968,0,198,39925.4205208333,2009-04-22,10:05:33
39.973531,116.333975,0,198,39925.4205439815,2009-04-22,10:05:35
39.97354,116.334564,0,199,39925.4206018519,2009-04-22,10:05:40
39.973498,116.334585,0,202,39925.4206597222,2009-04-22,10:05:45
39.973495,116.334583,0,202,39925.4207175926,2009-04-22,10:05:50
39.973492,116.33458,0,202,39925.420775463,2009-04-22,10:05:55
39.973489,116.334575,0,202,39925.4208333333,2009-04-22,10:06:00
39.973493,116.334571,0,202,39925.4208912037,2009-04-22,10:06:05
39.973491,116.334569,0,202,39925.4209490741,2009-04-22,10:06:10
39.97349,116.334566,0,202,39925.4210069444,2009-04-22,10:06:15
39.97349,116.334566,0,202,39925.4210416667,2009-04-22,10:06:18
39.97349,116.334564,0,202,39925.4210648148,2009-04-22,10:06:20
39.973468,116.334516,0,204,39925.4211226852,2009-04-22,10:06:25
39.973451,116.334479,0,205,39925.4211805556,2009-04-22,10:06:30
39.973436,116.334463,0,206,39925.4212384259,2009-04-22,10:06:35
39.973436,116.334461,0,206,39925.4212962963,2009-04-22,10:06:40
39.973433,116.33446,0,206,39925.4213541667,2009-04-22,10:06:45
39.973434,116.334459,0,206,39925.421412037,2009-04-22,10:06:50
39.973433,116.334459,0,206,39925.4214699074,2009-04-22,10:06:55
39.973433,116.334459,0,206,39925.4215046296,2009-04-22,10:06:58
39.973431,116.334453,0,206,39925.4215277778,2009-04-22,10:07:00
39.973381,116.334494,0,204,39925.4215856481,2009-04-22,10:07:05
39.973339,116.334486,0,204,39925.4216435185,2009-04-22,10:07:10
39.973336,116.33448,0,204,39925.4217013889,2009-04-22,10:07:15
39.973341,116.33448,0,204,39925.4217592593,2009-04-22,10:07:20
39.973344,116.334479,0,204,39925.4218171296,2009-04-22,10:07:25
39.973345,116.334475,0,204,39925.421875,2009-04-22,10:07:30
39.973349,116.33447,0,204,39925.4219328704,2009-04-22,10:07:35
39.973351,116.334469,0,205,39925.4219907407,2009-04-22,10:07:40
39.973352,116.334465,0,205,39925.4220486111,2009-04-22,10:07:45
39.973352,116.334465,0,205,39925.4220833333,2009-04-22,10:07:48
39.973355,116.334459,0,205,39925.4221064815,2009-04-22,10:07:50
39.973369,116.334353,0,205,39925.4221643518,2009-04-22,10:07:55
39.973383,116.334272,0,210,39925.4222222222,2009-04-22,10:08:00
39.973393,116.334253,0,212,39925.4222800926,2009-04-22,10:08:05
39.973399,116.33425,0,212,39925.422337963,2009-04-22,10:08:10
39.973395,116.334247,0,212,39925.4223958333,2009-04-22,10:08:15
39.973392,116.334242,0,212,39925.4224537037,2009-04-22,10:08:20
39.973392,116.334242,0,212,39925.4224884259,2009-04-22,10:08:23
39.973391,116.334241,0,212,39925.4225115741,2009-04-22,10:08:25
39.973382,116.334241,0,212,39925.4225694444,2009-04-22,10:08:30
39.973378,116.334241,0,212,39925.4226273148,2009-04-22,10:08:35
39.973378,116.334241,0,212,39925.422662037,2009-04-22,10:08:38
39.973375,116.334242,0,212,39925.4226851852,2009-04-22,10:08:40
39.973364,116.334251,0,212,39925.4227430556,2009-04-22,10:08:45
39.973368,116.334196,0,213,39925.4228009259,2009-04-22,10:08:50
39.973397,116.334095,0,220,39925.4228587963,2009-04-22,10:08:55
39.973393,116.334095,0,220,39925.4229166667,2009-04-22,10:09:00
39.97339,116.334095,0,220,39925.422974537,2009-04-22,10:09:05
39.973389,116.334092,0,220,39925.4230324074,2009-04-22,10:09:10
39.973386,116.334085,0,220,39925.4230902778,2009-04-22,10:09:15
39.973433,116.333995,0,202,39925.4257523148,2009-04-22,10:13:05
39.973487,116.333751,0,204,39925.4258101852,2009-04-22,10:13:10
39.97348,116.333743,0,205,39925.4258680556,2009-04-22,10:13:15
39.97348,116.333743,0,205,39925.4259027778,2009-04-22,10:13:18
39.973476,116.333746,0,204,39925.4259259259,2009-04-22,10:13:20
39.973461,116.333757,0,204,39925.4259837963,2009-04-22,10:13:25
39.973481,116.333717,0,206,39925.4260416667,2009-04-22,10:13:30
39.973491,116.333735,0,206,39925.426099537,2009-04-22,10:13:35
39.97352,116.33374,0,208,39925.4261574074,2009-04-22,10:13:40
39.973533,116.333748,0,208,39925.4262152778,2009-04-22,10:13:45
39.973521,116.333764,0,208,39925.4262731481,2009-04-22,10:13:50
39.973494,116.333811,0,206,39925.4263310185,2009-04-22,10:13:55
39.973506,116.333819,0,205,39925.4263888889,2009-04-22,10:14:00
39.973514,116.333818,0,205,39925.4264467593,2009-04-22,10:14:05
39.973518,116.333816,0,205,39925.4265046296,2009-04-22,10:14:10
39.973518,116.333815,0,204,39925.4265625,2009-04-22,10:14:15
39.973511,116.333815,0,204,39925.4266203704,2009-04-22,10:14:20
39.973509,116.333813,0,204,39925.4266782407,2009-04-22,10:14:25
39.973509,116.333813,0,204,39925.426712963,2009-04-22,10:14:28
39.973505,116.333812,0,204,39925.4267361111,2009-04-22,10:14:30
39.973495,116.333814,0,204,39925.4267939815,2009-04-22,10:14:35
39.973495,116.333814,0,204,39925.4268287037,2009-04-22,10:14:38
39.973495,116.33381,0,204,39925.4268518519,2009-04-22,10:14:40
39.973546,116.333629,0,205,39925.4269097222,2009-04-22,10:14:45
39.973606,116.333361,0,207,39925.4269675926,2009-04-22,10:14:50
39.973601,116.33337,0,207,39925.427025463,2009-04-22,10:14:55
39.973608,116.33336,0,207,39925.4270833333,2009-04-22,10:15:00
39.973614,116.333347,0,207,39925.4271412037,2009-04-22,10:15:05
39.973619,116.333344,0,207,39925.4271990741,2009-04-22,10:15:10
39.973619,116.333344,0,207,39925.4272337963,2009-04-22,10:15:13
39.973617,116.333339,0,207,39925.4272569444,2009-04-22,10:15:15
39.973576,116.333277,0,205,39925.4273148148,2009-04-22,10:15:20
39.973563,116.333291,0,202,39925.4273726852,2009-04-22,10:15:25
39.973571,116.333291,0,202,39925.4274305556,2009-04-22,10:15:30
39.973574,116.333292,0,202,39925.4274884259,2009-04-22,10:15:35
39.973574,116.333294,0,201,39925.4275462963,2009-04-22,10:15:40
39.973574,116.333294,0,201,39925.4275810185,2009-04-22,10:15:43
39.973568,116.333298,0,201,39925.4276041667,2009-04-22,10:15:45
39.973559,116.333304,0,201,39925.427662037,2009-04-22,10:15:50
39.97353,116.333435,0,197,39925.4277199074,2009-04-22,10:15:55
39.973522,116.333498,0,194,39925.4277777778,2009-04-22,10:16:00
39.973524,116.3335,0,195,39925.4278356481,2009-04-22,10:16:05
39.973527,116.3335,0,195,39925.4278935185,2009-04-22,10:16:10
39.973525,116.3335,0,195,39925.4279513889,2009-04-22,10:16:15
39.973523,116.333501,0,195,39925.4280092593,2009-04-22,10:16:20
39.973521,116.333505,0,195,39925.4280671296,2009-04-22,10:16:25
39.973521,116.333505,0,195,39925.4281018519,2009-04-22,10:16:28
39.973514,116.33351,0,195,39925.428125,2009-04-22,10:16:30
39.973499,116.333548,0,195,39925.4281828704,2009-04-22,10:16:35
39.973495,116.333592,0,191,39925.4282407407,2009-04-22,10:16:40
39.973497,116.333596,0,191,39925.4282986111,2009-04-22,10:16:45
39.973387,116.333902,0,195,39925.4320601852,2009-04-22,10:22:10
39.973396,116.333923,0,195,39925.4321180556,2009-04-22,10:22:15
39.973402,116.333923,0,195,39925.4321759259,2009-04-22,10:22:20
39.973407,116.333924,0,195,39925.4325231481,2009-04-22,10:22:50
39.973407,116.333924,0,195,39925.4325578704,2009-04-22,10:22:53
39.973406,116.333924,0,195,39925.4325810185,2009-04-22,10:22:55
39.973501,116.333913,0,195,39925.4327546296,2009-04-22,10:23:10
39.973464,116.333847,0,196,39925.4328125,2009-04-22,10:23:15
39.973453,116.333847,0,196,39925.4328703704,2009-04-22,10:23:20
39.973446,116.333856,0,196,39925.4329282407,2009-04-22,10:23:25
39.973428,116.333864,0,195,39925.4329861111,2009-04-22,10:23:30
39.973423,116.333863,0,195,39925.4330439815,2009-04-22,10:23:35
39.973423,116.333863,0,195,39925.4330787037,2009-04-22,10:23:38
39.973422,116.333861,0,195,39925.4331018519,2009-04-22,10:23:40
39.973413,116.333861,0,195,39925.4331597222,2009-04-22,10:23:45
39.973399,116.333863,0,195,39925.4332175926,2009-04-22,10:23:50
39.973402,116.333882,0,195,39925.433275463,2009-04-22,10:23:55
39.973398,116.333901,0,195,39925.4335069444,2009-04-22,10:24:15
39.973405,116.333941,0,195,39925.4335648148,2009-04-22,10:24:20
39.973516,116.333977,0,196,39925.4336226852,2009-04-22,10:24:25
39.975285,116.34014,0,204,39925.4344328704,2009-04-22,10:25:35
39.975183,116.339815,0,210,39925.4344907407,2009-04-22,10:25:40
39.973549,116.334109,0,217,39925.4345486111,2009-04-22,10:25:45
39.97347,116.333969,0,207,39925.4346064815,2009-04-22,10:25:50
39.973389,116.33384,0,202,39925.4346643519,2009-04-22,10:25:55
39.973341,116.333832,0,198,39925.4347222222,2009-04-22,10:26:00
39.973314,116.333892,0,195,39925.4347800926,2009-04-22,10:26:05
39.973352,116.333899,0,195,39925.434837963,2009-04-22,10:26:10
39.973393,116.333892,0,194,39925.4348958333,2009-04-22,10:26:15
39.973399,116.333891,0,195,39925.4349537037,2009-04-22,10:26:20
39.973397,116.333889,0,195,39925.4350115741,2009-04-22,10:26:25
39.973399,116.333891,0,195,39925.4350694444,2009-04-22,10:26:30
39.973399,116.333891,0,195,39925.4351041667,2009-04-22,10:26:33
39.973396,116.333895,0,195,39925.4351273148,2009-04-22,10:26:35
39.973402,116.333932,0,195,39925.4351851852,2009-04-22,10:26:40
39.973407,116.333947,0,195,39925.4352430556,2009-04-22,10:26:45
39.973406,116.333946,0,195,39925.4353009259,2009-04-22,10:26:50
39.973409,116.333945,0,195,39925.4353587963,2009-04-22,10:26:55
39.973417,116.333947,0,195,39925.4354166667,2009-04-22,10:27:00
39.973417,116.333947,0,195,39925.4354513889,2009-04-22,10:27:03
39.973425,116.333948,0,195,39925.435474537,2009-04-22,10:27:05
39.973434,116.333965,0,195,39925.4355324074,2009-04-22,10:27:10
39.973434,116.333965,0,195,39925.4355671296,2009-04-22,10:27:13
39.973426,116.333968,0,195,39925.4355902778,2009-04-22,10:27:15
39.973445,116.333951,0,196,39925.4356481481,2009-04-22,10:27:20
39.973452,116.333954,0,196,39925.4357060185,2009-04-22,10:27:25
39.973454,116.333954,0,196,39925.4357638889,2009-04-22,10:27:30
39.973458,116.333952,0,196,39925.4358217593,2009-04-22,10:27:35
39.973458,116.333952,0,196,39925.4358564815,2009-04-22,10:27:38
39.973457,116.333951,0,196,39925.4358796296,2009-04-22,10:27:40
39.973445,116.333914,0,196,39925.4359375,2009-04-22,10:27:45
39.973407,116.333915,0,196,39925.4359953704,2009-04-22,10:27:50
39.973401,116.333909,0,195,39925.4360532407,2009-04-22,10:27:55
39.973399,116.333907,0,195,39925.4361111111,2009-04-22,10:28:00
39.973399,116.333907,0,195,39925.4361458333,2009-04-22,10:28:03
39.973407,116.333905,0,195,39925.4361689815,2009-04-22,10:28:05
39.973409,116.333893,0,195,39925.4362268519,2009-04-22,10:28:10
39.973426,116.333859,0,195,39925.4362847222,2009-04-22,10:28:15
39.973394,116.33382,0,196,39925.4363425926,2009-04-22,10:28:20
39.973386,116.333822,0,196,39925.436400463,2009-04-22,10:28:25
39.973381,116.333823,0,196,39925.4364583333,2009-04-22,10:28:30
39.973382,116.333823,0,196,39925.4365162037,2009-04-22,10:28:35
39.973386,116.333823,0,195,39925.4365740741,2009-04-22,10:28:40
39.973385,116.333825,0,195,39925.4366319444,2009-04-22,10:28:45
39.973385,116.333825,0,195,39925.4366666667,2009-04-22,10:28:48
39.973383,116.33383,0,196,39925.4366898148,2009-04-22,10:28:50
39.973385,116.333819,0,197,39925.4367476852,2009-04-22,10:28:55
39.973392,116.333821,0,197,39925.4368055556,2009-04-22,10:29:00
39.973392,116.333821,0,197,39925.4368402778,2009-04-22,10:29:03
39.9734,116.333817,0,197,39925.4368634259,2009-04-22,10:29:05
39.973468,116.334089,0,200,39925.4397569444,2009-04-22,10:33:15
39.973522,116.334203,0,200,39925.4398148148,2009-04-22,10:33:20
39.973511,116.334372,0,200,39925.4398726852,2009-04-22,10:33:25
39.97352,116.334471,0,200,39925.4399305556,2009-04-22,10:33:30
39.973553,116.334508,0,200,39925.4399884259,2009-04-22,10:33:35
39.973603,116.334601,0,200,39925.4400462963,2009-04-22,10:33:40
39.973618,116.334589,0,200,39925.4401041667,2009-04-22,10:33:45
39.973599,116.334609,0,200,39925.440162037,2009-04-22,10:33:50
39.973614,116.334595,0,200,39925.4402199074,2009-04-22,10:33:55
39.973607,116.334446,0,199,39925.4402777778,2009-04-22,10:34:00
39.973595,116.334413,0,199,39925.4403356481,2009-04-22,10:34:05
39.97359,116.334412,0,199,39925.4403935185,2009-04-22,10:34:10
39.973595,116.334409,0,199,39925.4404513889,2009-04-22,10:34:15
39.9736,116.334405,0,199,39925.4405092593,2009-04-22,10:34:20
39.9736,116.334405,0,199,39925.4405439815,2009-04-22,10:34:23
39.973607,116.334399,0,199,39925.4405671296,2009-04-22,10:34:25
39.973605,116.334388,0,199,39925.440625,2009-04-22,10:34:30
39.973605,116.334388,0,199,39925.4406597222,2009-04-22,10:34:33
39.973597,116.334382,0,199,39925.4406828704,2009-04-22,10:34:35
39.973579,116.33439,0,199,39925.4407407407,2009-04-22,10:34:40
39.973548,116.334411,0,199,39925.4407986111,2009-04-22,10:34:45
39.973548,116.334411,0,199,39925.4408333333,2009-04-22,10:34:48
39.973548,116.334411,0,199,39925.4408564815,2009-04-22,10:34:50
39.973552,116.334462,0,199,39925.4409143519,2009-04-22,10:34:55
39.973564,116.334453,0,199,39925.4410300926,2009-04-22,10:35:05
39.973564,116.334453,0,199,39925.4410648148,2009-04-22,10:35:08
39.97357,116.334453,0,199,39925.441087963,2009-04-22,10:35:10
39.973579,116.334452,0,199,39925.4411458333,2009-04-22,10:35:15
39.973643,116.334438,0,199,39925.4412037037,2009-04-22,10:35:20
39.973653,116.334448,0,199,39925.4412615741,2009-04-22,10:35:25
39.973691,116.334443,0,200,39925.4413194444,2009-04-22,10:35:30
39.973663,116.334424,0,200,39925.4413773148,2009-04-22,10:35:35
39.973663,116.334424,0,200,39925.441412037,2009-04-22,10:35:38
39.973665,116.334425,0,200,39925.4414351852,2009-04-22,10:35:40
39.973609,116.334447,0,200,39925.4416666667,2009-04-22,10:36:00
39.973609,116.334447,0,200,39925.4417013889,2009-04-22,10:36:03
39.973615,116.334448,0,200,39925.441724537,2009-04-22,10:36:05
39.973589,116.334424,0,200,39925.4417824074,2009-04-22,10:36:10
39.97354,116.334425,0,202,39925.4418402778,2009-04-22,10:36:15
39.973595,116.334403,0,200,39925.4418981481,2009-04-22,10:36:20
39.973619,116.334372,0,201,39925.4419560185,2009-04-22,10:36:25
39.973632,116.334313,0,201,39925.4420138889,2009-04-22,10:36:30
39.97359,116.334263,0,201,39925.4420717593,2009-04-22,10:36:35
39.97359,116.334263,0,201,39925.4421064815,2009-04-22,10:36:38
39.973584,116.33426,0,201,39925.4421296296,2009-04-22,10:36:40
39.973574,116.334255,0,201,39925.4421875,2009-04-22,10:36:45
39.973567,116.334253,0,201,39925.4422453704,2009-04-22,10:36:50
39.973567,116.334253,0,201,39925.4422800926,2009-04-22,10:36:53
39.97356,116.334253,0,200,39925.4423032407,2009-04-22,10:36:55
39.973551,116.334249,0,200,39925.4423611111,2009-04-22,10:37:00
39.973468,116.33418,0,200,39925.4424189815,2009-04-22,10:37:05
39.97343,116.334016,0,200,39925.4424768519,2009-04-22,10:37:10
39.973446,116.33399,0,200,39925.4425347222,2009-04-22,10:37:15
39.973449,116.33399,0,200,39925.4425925926,2009-04-22,10:37:20
39.973449,116.33399,0,200,39925.4426273148,2009-04-22,10:37:23
39.973449,116.33399,0,200,39925.442650463,2009-04-22,10:37:25
39.97346,116.333992,0,200,39925.4427083333,2009-04-22,10:37:30
39.973465,116.333993,0,200,39925.4427662037,2009-04-22,10:37:35
39.973467,116.333992,0,200,39925.4428240741,2009-04-22,10:37:40
39.973357,116.333929,0,210,39925.4449074074,2009-04-22,10:40:40
39.973564,116.333556,0,210,39925.4449652778,2009-04-22,10:40:45
39.973572,116.333521,0,209,39925.4450231481,2009-04-22,10:40:50
39.973535,116.333546,0,211,39925.4450810185,2009-04-22,10:40:55
39.973524,116.333547,0,211,39925.4451388889,2009-04-22,10:41:00
39.973461,116.333589,0,211,39925.4451967593,2009-04-22,10:41:05
39.973451,116.333601,0,211,39925.4452546296,2009-04-22,10:41:10
39.973456,116.333601,0,211,39925.4453125,2009-04-22,10:41:15
39.973456,116.333601,0,211,39925.4453472222,2009-04-22,10:41:18
39.973462,116.333598,0,211,39925.4453703704,2009-04-22,10:41:20
39.973471,116.333596,0,211,39925.4454282407,2009-04-22,10:41:25
39.973482,116.333595,0,211,39925.4454861111,2009-04-22,10:41:30
39.973492,116.333593,0,210,39925.4455439815,2009-04-22,10:41:35
39.973492,116.333593,0,210,39925.4455787037,2009-04-22,10:41:38
39.973497,116.333592,0,210,39925.4456018518,2009-04-22,10:41:40
39.973507,116.333592,0,210,39925.4456597222,2009-04-22,10:41:45
39.973509,116.333593,0,210,39925.4457175926,2009-04-22,10:41:50
39.973506,116.333592,0,210,39925.445775463,2009-04-22,10:41:55
39.973506,116.333592,0,210,39925.4458101852,2009-04-22,10:41:58
39.973503,116.333584,0,210,39925.4458333333,2009-04-22,10:42:00
39.973468,116.333156,0,209,39925.4458912037,2009-04-22,10:42:05
39.97346,116.333144,0,209,39925.4459490741,2009-04-22,10:42:10
39.973451,116.333142,0,209,39925.4460069444,2009-04-22,10:42:15
39.973451,116.333041,0,208,39925.4460648148,2009-04-22,10:42:20
39.973486,116.333045,0,208,39925.4461226852,2009-04-22,10:42:25
39.973486,116.333045,0,208,39925.4461574074,2009-04-22,10:42:28
39.973494,116.333043,0,208,39925.4461805556,2009-04-22,10:42:30
39.973509,116.333033,0,208,39925.4462384259,2009-04-22,10:42:35
39.973557,116.333039,0,206,39925.4462962963,2009-04-22,10:42:40
39.973548,116.333076,0,204,39925.4463541667,2009-04-22,10:42:45
39.97354,116.333078,0,204,39925.446412037,2009-04-22,10:42:50
39.973536,116.333081,0,204,39925.4464699074,2009-04-22,10:42:55
39.973539,116.333084,0,204,39925.4465277778,2009-04-22,10:43:00
39.973539,116.333084,0,204,39925.4465625,2009-04-22,10:43:03
39.973536,116.333086,0,204,39925.4465856481,2009-04-22,10:43:05
39.973461,116.333271,0,204,39925.4466435185,2009-04-22,10:43:10
39.973436,116.333472,0,204,39925.4467013889,2009-04-22,10:43:15
39.97344,116.333483,0,204,39925.4467592593,2009-04-22,10:43:20
39.97344,116.333483,0,204,39925.4467939815,2009-04-22,10:43:23
39.973432,116.333484,0,204,39925.4468171296,2009-04-22,10:43:25
39.973421,116.333486,0,204,39925.446875,2009-04-22,10:43:30
39.973415,116.333485,0,204,39925.4469328704,2009-04-22,10:43:35
39.973415,116.333485,0,204,39925.4469675926,2009-04-22,10:43:38
39.973411,116.333482,0,204,39925.4469907407,2009-04-22,10:43:40
39.973373,116.333466,0,204,39925.4470486111,2009-04-22,10:43:45
39.97335,116.33351,0,204,39925.4471064815,2009-04-22,10:43:50
39.973387,116.333492,0,202,39925.4471643518,2009-04-22,10:43:55
39.973394,116.333492,0,202,39925.4472222222,2009-04-22,10:44:00
39.973399,116.333494,0,202,39925.4472800926,2009-04-22,10:44:05
39.973407,116.333496,0,202,39925.447337963,2009-04-22,10:44:10
39.97341,116.333497,0,203,39925.4473958333,2009-04-22,10:44:15
39.973415,116.333498,0,203,39925.4474537037,2009-04-22,10:44:20
39.973414,116.333498,0,203,39925.4475115741,2009-04-22,10:44:25
39.97341,116.333502,0,203,39925.4475694444,2009-04-22,10:44:30
39.97341,116.333502,0,203,39925.4476041667,2009-04-22,10:44:33
39.973407,116.333506,0,203,39925.4476273148,2009-04-22,10:44:35
39.97346,116.333561,0,203,39925.4476851852,2009-04-22,10:44:40
39.973488,116.333603,0,203,39925.4477430556,2009-04-22,10:44:45
39.973476,116.333647,0,202,39925.4478009259,2009-04-22,10:44:50
39.973468,116.333649,0,202,39925.4478587963,2009-04-22,10:44:55
39.97346,116.333652,0,202,39925.4479166667,2009-04-22,10:45:00
39.973463,116.333649,0,202,39925.447974537,2009-04-22,10:45:05
39.97346,116.333649,0,201,39925.4480324074,2009-04-22,10:45:10
39.973461,116.333647,0,201,39925.4480902778,2009-04-22,10:45:15
39.97346,116.333648,0,201,39925.4481481481,2009-04-22,10:45:20
39.97346,116.333648,0,201,39925.4481828704,2009-04-22,10:45:23
39.973467,116.333652,0,201,39925.4482060185,2009-04-22,10:45:25
39.973483,116.333716,0,201,39925.4482638889,2009-04-22,10:45:30
39.973507,116.333843,0,200,39925.4483217593,2009-04-22,10:45:35
39.973502,116.333771,0,200,39925.4483796296,2009-04-22,10:45:40
39.973502,116.333771,0,201,39925.4484375,2009-04-22,10:45:45
39.973504,116.333773,0,201,39925.4484953704,2009-04-22,10:45:50
39.973501,116.333773,0,201,39925.4485532407,2009-04-22,10:45:55
39.973495,116.333773,0,201,39925.4486111111,2009-04-22,10:46:00
39.973494,116.333775,0,201,39925.4486689815,2009-04-22,10:46:05
39.973497,116.333774,0,201,39925.4487268519,2009-04-22,10:46:10
39.973497,116.333774,0,201,39925.4487615741,2009-04-22,10:46:13
39.973492,116.333775,0,201,39925.4487847222,2009-04-22,10:46:15
39.973476,116.333824,0,200,39925.4488425926,2009-04-22,10:46:20
39.97347,116.333824,0,200,39925.448900463,2009-04-22,10:46:25
39.973465,116.333825,0,200,39925.4489583333,2009-04-22,10:46:30
39.973463,116.333824,0,200,39925.4490162037,2009-04-22,10:46:35
39.973459,116.333821,0,200,39925.4490740741,2009-04-22,10:46:40
39.97346,116.333819,0,200,39925.4491319444,2009-04-22,10:46:45
39.973462,116.333817,0,199,39925.4491898148,2009-04-22,10:46:50
39.973462,116.333817,0,199,39925.449224537,2009-04-22,10:46:53
39.973466,116.333815,0,199,39925.4492476852,2009-04-22,10:46:55
39.97406,116.33496,0,492,39925.62875,2009-04-22,15:05:24
39.973581,116.33475,0,492,39925.6288078704,2009-04-22,15:05:29
39.973447,116.33467,0,492,39925.6288657407,2009-04-22,15:05:34
39.973277,116.33456,0,492,39925.6289236111,2009-04-22,15:05:39
39.973155,116.334456,0,492,39925.6289814815,2009-04-22,15:05:44
39.973294,116.334513,0,492,39925.6290393519,2009-04-22,15:05:49
39.973251,116.334608,0,492,39925.6290972222,2009-04-22,15:05:54
39.973239,116.334649,0,491,39925.6291550926,2009-04-22,15:05:59
39.973236,116.334576,0,491,39925.629212963,2009-04-22,15:06:04
39.973243,116.334546,0,491,39925.6292708333,2009-04-22,15:06:09
39.973185,116.33453,0,491,39925.6293287037,2009-04-22,15:06:14
39.973127,116.334497,0,491,39925.6293865741,2009-04-22,15:06:19
39.973085,116.334436,0,491,39925.6294444444,2009-04-22,15:06:24
39.973094,116.33447,0,491,39925.6295023148,2009-04-22,15:06:29
39.973099,116.334502,0,491,39925.6295601852,2009-04-22,15:06:34
39.973112,116.334518,0,491,39925.6296180556,2009-04-22,15:06:39
39.973219,116.334509,0,491,39925.6296759259,2009-04-22,15:06:44
39.973224,116.33447,0,491,39925.6297337963,2009-04-22,15:06:49
39.973221,116.334487,0,490,39925.6297916667,2009-04-22,15:06:54
39.973221,116.334487,0,490,39925.6298263889,2009-04-22,15:06:57
39.973226,116.334482,0,490,39925.629849537,2009-04-22,15:06:59
39.973269,116.334482,0,490,39925.6299074074,2009-04-22,15:07:04
39.973465,116.33172,0,505,39925.6317592593,2009-04-22,15:09:44
39.973806,116.332604,0,414,39925.6319328704,2009-04-22,15:09:59
39.973819,116.332604,0,369,39925.6319907407,2009-04-22,15:10:04
39.974322,116.332491,0,358,39925.6320486111,2009-04-22,15:10:09
39.974417,116.332312,0,277,39925.6321064815,2009-04-22,15:10:14
39.975122,116.330942,0,20,39925.6322222222,2009-04-22,15:10:24
39.97497,116.331291,0,155,39925.6322800926,2009-04-22,15:10:29
39.974636,116.33191,0,358,39925.632337963,2009-04-22,15:10:34
39.974641,116.331923,0,350,39925.6323958333,2009-04-22,15:10:39
39.974641,116.331923,0,350,39925.6324305556,2009-04-22,15:10:42
39.974634,116.331928,0,351,39925.6324537037,2009-04-22,15:10:44
39.974618,116.331936,0,360,39925.6325115741,2009-04-22,15:10:49
39.974618,116.331936,0,360,39925.6325462963,2009-04-22,15:10:52
39.974618,116.331933,0,359,39925.6325694444,2009-04-22,15:10:54
39.974631,116.331938,0,352,39925.6326273148,2009-04-22,15:10:59
39.974658,116.331933,0,350,39925.6326851852,2009-04-22,15:11:04
39.974791,116.33193,0,339,39925.6327430556,2009-04-22,15:11:09
39.97502,116.331892,0,447,39925.6328009259,2009-04-22,15:11:14
39.975129,116.332086,0,458,39925.6328587963,2009-04-22,15:11:19
39.975193,116.332311,0,452,39925.6329166667,2009-04-22,15:11:24
39.975213,116.332489,0,442,39925.632974537,2009-04-22,15:11:29
39.975209,116.332652,0,429,39925.6330324074,2009-04-22,15:11:34
39.975229,116.332757,0,417,39925.6330902778,2009-04-22,15:11:39
39.975205,116.332851,0,407,39925.6331481481,2009-04-22,15:11:44
39.9752,116.33295,0,398,39925.6332060185,2009-04-22,15:11:49
39.975202,116.333053,0,392,39925.6332638889,2009-04-22,15:11:54
39.975204,116.333178,0,377,39925.6333217593,2009-04-22,15:11:59
39.975201,116.333371,0,370,39925.6333796296,2009-04-22,15:12:04
39.975199,116.333534,0,363,39925.6334375,2009-04-22,15:12:09
39.97521,116.333611,0,352,39925.6334953704,2009-04-22,15:12:14
39.975167,116.333696,0,343,39925.6335532407,2009-04-22,15:12:19
39.975169,116.333844,0,332,39925.6336111111,2009-04-22,15:12:24
39.975184,116.333909,0,322,39925.6336689815,2009-04-22,15:12:29
39.975204,116.333973,0,313,39925.6337268518,2009-04-22,15:12:34
39.975223,116.333998,0,304,39925.6337847222,2009-04-22,15:12:39
39.975215,116.333955,0,296,39925.6338425926,2009-04-22,15:12:44
39.975212,116.3339,0,289,39925.633900463,2009-04-22,15:12:49
39.975225,116.333844,0,282,39925.6339583333,2009-04-22,15:12:54
39.975262,116.333807,0,276,39925.6340162037,2009-04-22,15:12:59
39.975292,116.33379,0,271,39925.6340740741,2009-04-22,15:13:04
39.975286,116.333818,0,268,39925.6341319444,2009-04-22,15:13:09
39.975295,116.333863,0,264,39925.6341898148,2009-04-22,15:13:14
39.975312,116.333893,0,260,39925.6342476852,2009-04-22,15:13:19
39.975307,116.333927,0,256,39925.6343055556,2009-04-22,15:13:24
39.975241,116.333949,0,254,39925.6343634259,2009-04-22,15:13:29
39.975029,116.333906,0,253,39925.6344212963,2009-04-22,15:13:34
39.974816,116.333901,0,253,39925.6344791667,2009-04-22,15:13:39
39.974592,116.333841,0,253,39925.634537037,2009-04-22,15:13:44
39.97443,116.333768,0,253,39925.6345949074,2009-04-22,15:13:49
39.974292,116.333689,0,253,39925.6346527778,2009-04-22,15:13:54
39.974148,116.333535,0,253,39925.6347106481,2009-04-22,15:13:59
39.974491,116.301649,0,277,39925.6471527778,2009-04-22,15:31:54
39.974729,116.301552,0,136,39925.6472106481,2009-04-22,15:31:59
39.974693,116.301536,0,158,39925.6472685185,2009-04-22,15:32:04
39.974662,116.301487,0,154,39925.6473263889,2009-04-22,15:32:09
39.974667,116.301432,0,139,39925.6473842593,2009-04-22,15:32:14
39.97458,116.301575,0,122,39925.6474421296,2009-04-22,15:32:19
39.974643,116.301616,0,132,39925.6475,2009-04-22,15:32:24
39.97465,116.30168,0,144,39925.6475578704,2009-04-22,15:32:29
39.974678,116.301682,0,146,39925.6476157407,2009-04-22,15:32:34
39.974701,116.301668,0,142,39925.6476736111,2009-04-22,15:32:39
39.974723,116.301645,0,144,39925.6477314815,2009-04-22,15:32:44
39.974736,116.301578,0,143,39925.6477893519,2009-04-22,15:32:49
39.974743,116.301491,0,143,39925.6478472222,2009-04-22,15:32:54
39.974729,116.301417,0,149,39925.6479050926,2009-04-22,15:32:59
39.974707,116.301345,0,152,39925.647962963,2009-04-22,15:33:04
39.974669,116.3013,0,151,39925.6480208333,2009-04-22,15:33:09
39.974658,116.301215,0,148,39925.6480787037,2009-04-22,15:33:14
39.974726,116.301102,0,143,39925.6481365741,2009-04-22,15:33:19
39.974762,116.301006,0,141,39925.6481944444,2009-04-22,15:33:24
39.974771,116.300914,0,136,39925.6482523148,2009-04-22,15:33:29
39.974769,116.300825,0,135,39925.6483101852,2009-04-22,15:33:34
39.974781,116.300741,0,134,39925.6483680556,2009-04-22,15:33:39
39.97478,116.300661,0,133,39925.6484259259,2009-04-22,15:33:44
39.974784,116.300573,0,134,39925.6484837963,2009-04-22,15:33:49
39.974762,116.30054,0,139,39925.6485416667,2009-04-22,15:33:54
39.974739,116.300544,0,141,39925.648599537,2009-04-22,15:33:59
39.974707,116.300519,0,142,39925.6486574074,2009-04-22,15:34:04
39.974647,116.300475,0,145,39925.6487152778,2009-04-22,15:34:09
39.974583,116.300453,0,147,39925.6487731481,2009-04-22,15:34:14
39.97452,116.30044,0,149,39925.6488310185,2009-04-22,15:34:19
39.974517,116.300427,0,149,39925.6488888889,2009-04-22,15:34:24
39.976962,116.297726,0,204,39925.6498148148,2009-04-22,15:35:44
39.974733,116.300444,0,140,39925.6498726852,2009-04-22,15:35:49
39.974692,116.300413,0,149,39925.6499305556,2009-04-22,15:35:54
39.974675,116.300452,0,153,39925.6499884259,2009-04-22,15:35:59
39.974588,116.300499,0,156,39925.6500462963,2009-04-22,15:36:04
39.974533,116.300514,0,160,39925.6501041667,2009-04-22,15:36:09
39.974464,116.300527,0,164,39925.650162037,2009-04-22,15:36:14
39.974361,116.300567,0,167,39925.6502199074,2009-04-22,15:36:19
39.974298,116.300575,0,164,39925.6502777778,2009-04-22,15:36:24
39.974258,116.300559,0,158,39925.6503356481,2009-04-22,15:36:29
39.974191,116.300529,0,161,39925.6503935185,2009-04-22,15:36:34
39.974162,116.300469,0,159,39925.6504513889,2009-04-22,15:36:39
39.974131,116.300477,0,162,39925.6505092593,2009-04-22,15:36:44
39.974098,116.300479,0,164,39925.6505671296,2009-04-22,15:36:49
39.974055,116.300472,0,168,39925.650625,2009-04-22,15:36:54
39.974014,116.300493,0,169,39925.6506828704,2009-04-22,15:36:59
39.973961,116.300484,0,170,39925.6507407407,2009-04-22,15:37:04
39.973874,116.300454,0,170,39925.6507986111,2009-04-22,15:37:09
39.973729,116.300425,0,166,39925.6508564815,2009-04-22,15:37:14
39.97367,116.30045,0,166,39925.6509143518,2009-04-22,15:37:19
39.973622,116.300472,0,168,39925.6509722222,2009-04-22,15:37:24
39.973572,116.300464,0,167,39925.6510300926,2009-04-22,15:37:29
39.973521,116.300444,0,165,39925.651087963,2009-04-22,15:37:34
39.973473,116.300415,0,163,39925.6511458333,2009-04-22,15:37:39
39.973467,116.300432,0,163,39925.6512037037,2009-04-22,15:37:44
39.973413,116.300424,0,169,39925.6512615741,2009-04-22,15:37:49
39.973366,116.300325,0,175,39925.6513194444,2009-04-22,15:37:54
39.973218,116.300349,0,183,39925.6513773148,2009-04-22,15:37:59
39.973051,116.300414,0,192,39925.6514351852,2009-04-22,15:38:04
39.972953,116.300422,0,198,39925.6514930556,2009-04-22,15:38:09
39.972864,116.300491,0,202,39925.6515509259,2009-04-22,15:38:14
39.972792,116.300516,0,206,39925.6516087963,2009-04-22,15:38:19
39.972721,116.300531,0,212,39925.6516666667,2009-04-22,15:38:24
39.972646,116.300517,0,219,39925.651724537,2009-04-22,15:38:29
39.972632,116.300567,0,215,39925.6517824074,2009-04-22,15:38:34
39.972575,116.300629,0,202,39925.6518402778,2009-04-22,15:38:39
39.972531,116.300677,0,199,39925.6518981481,2009-04-22,15:38:44
39.972478,116.300682,0,201,39925.6519560185,2009-04-22,15:38:49
39.97242,116.300704,0,204,39925.6520138889,2009-04-22,15:38:54
39.972362,116.300685,0,203,39925.6520717593,2009-04-22,15:38:59
39.972299,116.300716,0,207,39925.6521296296,2009-04-22,15:39:04
39.972237,116.300727,0,210,39925.6521875,2009-04-22,15:39:09
39.972177,116.300758,0,212,39925.6522453704,2009-04-22,15:39:14
39.972118,116.300788,0,212,39925.6523032407,2009-04-22,15:39:19
39.972048,116.300762,0,213,39925.6523611111,2009-04-22,15:39:24
39.97197,116.300776,0,214,39925.6524189815,2009-04-22,15:39:29
39.97192,116.300769,0,218,39925.6524768519,2009-04-22,15:39:34
39.971853,116.300762,0,220,39925.6525347222,2009-04-22,15:39:39
39.97179,116.300738,0,221,39925.6525925926,2009-04-22,15:39:44
39.971739,116.300792,0,221,39925.652650463,2009-04-22,15:39:49
39.971672,116.30081,0,223,39925.6527083333,2009-04-22,15:39:54
39.97161,116.300845,0,223,39925.6527662037,2009-04-22,15:39:59
39.971546,116.300912,0,227,39925.6528240741,2009-04-22,15:40:04
39.971422,116.301005,0,239,39925.6528819444,2009-04-22,15:40:09
39.97128,116.301109,0,261,39925.6529398148,2009-04-22,15:40:14
39.971157,116.30122,0,295,39925.6529976852,2009-04-22,15:40:19
39.971058,116.301256,0,326,39925.6530555556,2009-04-22,15:40:24
39.970971,116.301292,0,348,39925.6531134259,2009-04-22,15:40:29
39.970922,116.301294,0,366,39925.6531712963,2009-04-22,15:40:34
39.970894,116.301301,0,380,39925.6532291667,2009-04-22,15:40:39
39.970836,116.301293,0,389,39925.653287037,2009-04-22,15:40:44
39.970795,116.30129,0,392,39925.6533449074,2009-04-22,15:40:49
39.970736,116.301279,0,393,39925.6534027778,2009-04-22,15:40:54
39.970671,116.301288,0,394,39925.6534606481,2009-04-22,15:40:59
39.970615,116.301302,0,398,39925.6535185185,2009-04-22,15:41:04
39.970566,116.301284,0,396,39925.6535763889,2009-04-22,15:41:09
39.970524,116.30124,0,394,39925.6536342593,2009-04-22,15:41:14
39.970483,116.301093,0,387,39925.6536921296,2009-04-22,15:41:19
39.970426,116.30098,0,382,39925.65375,2009-04-22,15:41:24
39.970362,116.300945,0,383,39925.6538078704,2009-04-22,15:41:29
39.970289,116.300958,0,387,39925.6538657407,2009-04-22,15:41:34
39.970225,116.30087,0,387,39925.6539236111,2009-04-22,15:41:39
39.970177,116.300796,0,386,39925.6539814815,2009-04-22,15:41:44
39.970116,116.300814,0,389,39925.6540393519,2009-04-22,15:41:49
39.970048,116.300855,0,393,39925.6540972222,2009-04-22,15:41:54
39.969978,116.300802,0,397,39925.6541550926,2009-04-22,15:41:59
39.969915,116.300814,0,403,39925.654212963,2009-04-22,15:42:04
39.969844,116.300831,0,390,39925.6542708333,2009-04-22,15:42:09
39.969778,116.300902,0,397,39925.6543287037,2009-04-22,15:42:14
39.969723,116.300917,0,401,39925.6543865741,2009-04-22,15:42:19
39.969675,116.300927,0,406,39925.6544444444,2009-04-22,15:42:24
39.969616,116.300976,0,409,39925.6545023148,2009-04-22,15:42:29
39.969574,116.300929,0,413,39925.6545601852,2009-04-22,15:42:34
39.969548,116.300856,0,401,39925.6546180556,2009-04-22,15:42:39
39.969527,116.300774,0,368,39925.6546759259,2009-04-22,15:42:44
39.969502,116.300735,0,349,39925.6547337963,2009-04-22,15:42:49
39.969474,116.30071,0,334,39925.6547916667,2009-04-22,15:42:54
39.969423,116.300693,0,326,39925.654849537,2009-04-22,15:42:59
39.969402,116.300719,0,303,39925.6549074074,2009-04-22,15:43:04
39.969369,116.300749,0,297,39925.6549652778,2009-04-22,15:43:09
39.969328,116.300789,0,281,39925.6550231481,2009-04-22,15:43:14
39.969336,116.300885,0,242,39925.6550810185,2009-04-22,15:43:19
39.969379,116.301029,0,192,39925.6551388889,2009-04-22,15:43:24
39.969379,116.301099,0,170,39925.6551967593,2009-04-22,15:43:29
39.969366,116.301117,0,161,39925.6552546296,2009-04-22,15:43:34
39.969372,116.30111,0,160,39925.6553125,2009-04-22,15:43:39
39.969374,116.301109,0,159,39925.6553703704,2009-04-22,15:43:44
39.969374,116.30111,0,159,39925.6554282407,2009-04-22,15:43:49
39.969373,116.30111,0,159,39925.6554861111,2009-04-22,15:43:54
39.969373,116.30111,0,159,39925.6555208333,2009-04-22,15:43:57
39.96938,116.301106,0,159,39925.6555439815,2009-04-22,15:43:59
39.969372,116.301115,0,159,39925.6556018519,2009-04-22,15:44:04
39.969375,116.301098,0,158,39925.6556597222,2009-04-22,15:44:09
39.969376,116.301096,0,158,39925.6557175926,2009-04-22,15:44:14
39.969377,116.301095,0,158,39925.655775463,2009-04-22,15:44:19
39.969378,116.301095,0,158,39925.6558333333,2009-04-22,15:44:24
39.969378,116.301095,0,158,39925.6558912037,2009-04-22,15:44:29
39.969378,116.301095,0,158,39925.6559490741,2009-04-22,15:44:34
39.969378,116.301095,0,158,39925.6560069444,2009-04-22,15:44:39
39.969378,116.301095,0,158,39925.6560648148,2009-04-22,15:44:44
39.969379,116.301096,0,158,39925.6561226852,2009-04-22,15:44:49
39.969379,116.301096,0,158,39925.6561805556,2009-04-22,15:44:54
39.969379,116.301096,0,158,39925.6562384259,2009-04-22,15:44:59
39.969377,116.301096,0,157,39925.6562962963,2009-04-22,15:45:04
39.969377,116.301097,0,157,39925.6563541667,2009-04-22,15:45:09
39.969378,116.301097,0,157,39925.656412037,2009-04-22,15:45:14
39.969378,116.301097,0,157,39925.6564699074,2009-04-22,15:45:19
39.969378,116.301097,0,157,39925.6565046296,2009-04-22,15:45:22
39.969378,116.301098,0,157,39925.6565277778,2009-04-22,15:45:24
39.969412,116.301159,0,151,39925.6565856481,2009-04-22,15:45:29
39.969456,116.301224,0,148,39925.6566435185,2009-04-22,15:45:34
39.969496,116.301278,0,145,39925.6567013889,2009-04-22,15:45:39
39.969512,116.301342,0,144,39925.6567592593,2009-04-22,15:45:44
39.969511,116.301413,0,142,39925.6568171296,2009-04-22,15:45:49
39.969498,116.301483,0,140,39925.656875,2009-04-22,15:45:54
39.969547,116.301524,0,143,39925.6569328704,2009-04-22,15:45:59
39.969596,116.301578,0,143,39925.6569907407,2009-04-22,15:46:04
39.969617,116.301632,0,142,39925.6570486111,2009-04-22,15:46:09
39.969669,116.301682,0,140,39925.6571064815,2009-04-22,15:46:14
39.969713,116.301726,0,139,39925.6571643518,2009-04-22,15:46:19
39.969786,116.30174,0,139,39925.6572222222,2009-04-22,15:46:24
39.969831,116.301779,0,139,39925.6572800926,2009-04-22,15:46:29
39.969879,116.301821,0,139,39925.657337963,2009-04-22,15:46:34
39.969911,116.301866,0,137,39925.6573958333,2009-04-22,15:46:39
39.969939,116.301922,0,140,39925.6574537037,2009-04-22,15:46:44
39.969989,116.301968,0,140,39925.6575115741,2009-04-22,15:46:49
39.970009,116.302015,0,143,39925.6575694444,2009-04-22,15:46:54
39.970067,116.302015,0,142,39925.6576273148,2009-04-22,15:46:59
39.970142,116.301998,0,139,39925.6576851852,2009-04-22,15:47:04
39.970182,116.301987,0,142,39925.6577430556,2009-04-22,15:47:09
39.97024,116.301989,0,140,39925.6578009259,2009-04-22,15:47:14
39.970299,116.301966,0,137,39925.6578587963,2009-04-22,15:47:19
39.970357,116.301952,0,133,39925.6579166667,2009-04-22,15:47:24
39.970416,116.301911,0,133,39925.657974537,2009-04-22,15:47:29
39.970447,116.301894,0,131,39925.6580324074,2009-04-22,15:47:34
39.970458,116.301905,0,143,39925.6580902778,2009-04-22,15:47:39
39.970535,116.301975,0,140,39925.6581481481,2009-04-22,15:47:44
39.970576,116.301974,0,141,39925.6582060185,2009-04-22,15:47:49
39.970634,116.30207,0,146,39925.6582638889,2009-04-22,15:47:54
39.97067,116.302164,0,152,39925.6583217593,2009-04-22,15:47:59
39.970695,116.302235,0,152,39925.6583796296,2009-04-22,15:48:04
39.970719,116.302297,0,154,39925.6584375,2009-04-22,15:48:09
39.970626,116.302419,0,159,39925.6584953704,2009-04-22,15:48:14
39.970636,116.302416,0,160,39925.6585532407,2009-04-22,15:48:19
39.970701,116.302511,0,151,39925.6586111111,2009-04-22,15:48:24
39.970743,116.302597,0,149,39925.6586689815,2009-04-22,15:48:29
39.970717,116.302656,0,149,39925.6587268518,2009-04-22,15:48:34
39.970682,116.302729,0,148,39925.6587847222,2009-04-22,15:48:39
39.970635,116.302795,0,149,39925.6588425926,2009-04-22,15:48:44
39.970657,116.30289,0,148,39925.658900463,2009-04-22,15:48:49
39.970597,116.30296,0,150,39925.6589583333,2009-04-22,15:48:54
39.97066,116.30302,0,150,39925.6590162037,2009-04-22,15:48:59
39.970746,116.303128,0,161,39925.6590740741,2009-04-22,15:49:04
39.97077,116.303161,0,153,39925.6591319444,2009-04-22,15:49:09
39.970805,116.303229,0,148,39925.6591898148,2009-04-22,15:49:14
39.970832,116.303315,0,149,39925.6592476852,2009-04-22,15:49:19
39.970841,116.30338,0,147,39925.6593055556,2009-04-22,15:49:24
39.970851,116.303431,0,146,39925.6593634259,2009-04-22,15:49:29
39.970889,116.303457,0,147,39925.6594212963,2009-04-22,15:49:34
39.970894,116.303472,0,148,39925.6594791667,2009-04-22,15:49:39
39.970941,116.303516,0,152,39925.659537037,2009-04-22,15:49:44
39.970944,116.303554,0,153,39925.6595949074,2009-04-22,15:49:49
39.970938,116.303566,0,154,39925.6596527778,2009-04-22,15:49:54
39.970942,116.303589,0,153,39925.6597106481,2009-04-22,15:49:59
39.970981,116.303708,0,156,39925.6597685185,2009-04-22,15:50:04
39.971095,116.303673,0,161,39925.6598263889,2009-04-22,15:50:09
39.971186,116.303719,0,162,39925.6598842593,2009-04-22,15:50:14
39.971229,116.303775,0,166,39925.6599421296,2009-04-22,15:50:19
39.971273,116.303822,0,170,39925.66,2009-04-22,15:50:24
39.971333,116.303871,0,171,39925.6600578704,2009-04-22,15:50:29
39.971397,116.303906,0,172,39925.6601157407,2009-04-22,15:50:34
39.971451,116.303968,0,175,39925.6601736111,2009-04-22,15:50:39
39.971468,116.304034,0,180,39925.6602314815,2009-04-22,15:50:44
39.971465,116.304091,0,181,39925.6602893519,2009-04-22,15:50:49
39.971448,116.304156,0,183,39925.6603472222,2009-04-22,15:50:54
39.971445,116.304221,0,188,39925.6604050926,2009-04-22,15:50:59
39.971448,116.304279,0,196,39925.660462963,2009-04-22,15:51:04
39.971441,116.304437,0,193,39925.6605208333,2009-04-22,15:51:09
39.971443,116.304538,0,188,39925.6605787037,2009-04-22,15:51:14
39.971412,116.304618,0,187,39925.6606365741,2009-04-22,15:51:19
39.971418,116.304683,0,182,39925.6606944444,2009-04-22,15:51:24
39.971441,116.304759,0,180,39925.6607523148,2009-04-22,15:51:29
39.971434,116.304827,0,180,39925.6608101852,2009-04-22,15:51:34
39.971451,116.304884,0,179,39925.6608680556,2009-04-22,15:51:39
39.971419,116.304897,0,180,39925.6609259259,2009-04-22,15:51:44
39.971423,116.304908,0,179,39925.6609837963,2009-04-22,15:51:49
39.971438,116.304922,0,180,39925.6610416667,2009-04-22,15:51:54
39.971438,116.304922,0,180,39925.6610763889,2009-04-22,15:51:57
39.971442,116.30492,0,179,39925.661099537,2009-04-22,15:51:59
39.971417,116.304919,0,178,39925.6611574074,2009-04-22,15:52:04
39.971388,116.304921,0,178,39925.6612152778,2009-04-22,15:52:09
