# Supplementary material for: Research on differential privacy protection method based on user tendency
Source: PLoS One. 2023 Oct 26;18(10):e0288823. doi: 10.1371/journal.pone.0288823 (PMC10602288; doi:10.1371/journal.pone.0288823)
Supplement: S2 Data — (ZIP) [file pone.0288823.s002.zip › Data 5-2/022/Trajectory/20090423000103.plt]

Geolife trajectory
WGS 84
Altitude is in Feet
Reserved 3
0,2,255,My Track,0,0,2,8421376
0
39.974844,116.310519,0,206,39926.0007291667,2009-04-23,00:01:03
39.974815,116.310491,0,217,39926.000787037,2009-04-23,00:01:08
39.974928,116.310464,0,228,39926.0008449074,2009-04-23,00:01:13
39.974884,116.310475,0,247,39926.0009027778,2009-04-23,00:01:18
39.974897,116.310457,0,248,39926.0009606481,2009-04-23,00:01:23
39.974789,116.310539,0,241,39926.0010185185,2009-04-23,00:01:28
39.974759,116.310579,0,232,39926.0010763889,2009-04-23,00:01:33
39.974748,116.31058,0,231,39926.0011342593,2009-04-23,00:01:38
39.974748,116.31058,0,231,39926.0011689815,2009-04-23,00:01:41
39.974752,116.310576,0,231,39926.0011921296,2009-04-23,00:01:43
39.974762,116.310575,0,231,39926.00125,2009-04-23,00:01:48
39.97477,116.310603,0,222,39926.0013078704,2009-04-23,00:01:53
39.974768,116.310613,0,221,39926.0013657407,2009-04-23,00:01:58
39.974768,116.310613,0,221,39926.001400463,2009-04-23,00:02:01
39.974771,116.310617,0,219,39926.0014236111,2009-04-23,00:02:03
39.974756,116.310627,0,219,39926.0014814815,2009-04-23,00:02:08
39.974756,116.310627,0,219,39926.0015162037,2009-04-23,00:02:11
39.974764,116.310619,0,219,39926.0015393518,2009-04-23,00:02:13
39.974792,116.310616,0,216,39926.0015972222,2009-04-23,00:02:18
39.974812,116.310668,0,214,39926.0016550926,2009-04-23,00:02:23
39.974837,116.310881,0,211,39926.001712963,2009-04-23,00:02:28
39.974812,116.311163,0,208,39926.0017708333,2009-04-23,00:02:33
39.974784,116.311525,0,203,39926.0018287037,2009-04-23,00:02:38
39.974821,116.311906,0,200,39926.0018865741,2009-04-23,00:02:43
39.974757,116.31212,0,197,39926.0019444444,2009-04-23,00:02:48
39.974671,116.312294,0,191,39926.0020023148,2009-04-23,00:02:53
39.974592,116.312494,0,187,39926.0020601852,2009-04-23,00:02:58
39.974657,116.312696,0,179,39926.0021180556,2009-04-23,00:03:03
39.974651,116.312873,0,171,39926.0021759259,2009-04-23,00:03:08
39.974617,116.31312,0,166,39926.0022337963,2009-04-23,00:03:13
39.974543,116.313169,0,168,39926.0022916667,2009-04-23,00:03:18
39.974541,116.313176,0,167,39926.002349537,2009-04-23,00:03:23
39.974541,116.313176,0,167,39926.0023842593,2009-04-23,00:03:26
39.97454,116.313176,0,167,39926.0024074074,2009-04-23,00:03:28
39.97452,116.31325,0,168,39926.0024652778,2009-04-23,00:03:33
39.974537,116.313541,0,174,39926.0025231481,2009-04-23,00:03:38
39.974584,116.313977,0,162,39926.0025810185,2009-04-23,00:03:43
39.974567,116.314552,0,156,39926.0026388889,2009-04-23,00:03:48
39.974561,116.315159,0,157,39926.0026967593,2009-04-23,00:03:53
39.974589,116.315719,0,150,39926.0027546296,2009-04-23,00:03:58
39.974601,116.316234,0,140,39926.0028125,2009-04-23,00:04:03
39.974302,116.316603,0,130,39926.0028703704,2009-04-23,00:04:08
39.974584,116.316878,0,150,39926.0029282407,2009-04-23,00:04:13
39.974657,116.31709,0,142,39926.0029861111,2009-04-23,00:04:18
39.974778,116.317386,0,120,39926.0030439815,2009-04-23,00:04:23
39.974824,116.317667,0,109,39926.0031018518,2009-04-23,00:04:28
39.974882,116.317919,0,101,39926.0031597222,2009-04-23,00:04:33
39.974872,116.318233,0,97,39926.0032175926,2009-04-23,00:04:38
39.974885,116.318364,0,93,39926.003275463,2009-04-23,00:04:43
39.974862,116.318376,0,86,39926.0033333333,2009-04-23,00:04:48
39.974864,116.318373,0,82,39926.0033912037,2009-04-23,00:04:53
39.974866,116.318365,0,81,39926.0034490741,2009-04-23,00:04:58
39.974863,116.31836,0,80,39926.0035069444,2009-04-23,00:05:03
39.974863,116.31836,0,80,39926.0035416667,2009-04-23,00:05:06
39.97486,116.318357,0,80,39926.0035648148,2009-04-23,00:05:08
39.974851,116.318356,0,80,39926.0036226852,2009-04-23,00:05:13
39.974838,116.318358,0,80,39926.0036805556,2009-04-23,00:05:18
39.974844,116.318355,0,80,39926.0037384259,2009-04-23,00:05:23
39.974844,116.318355,0,80,39926.0037731482,2009-04-23,00:05:26
39.974844,116.318362,0,80,39926.0037962963,2009-04-23,00:05:28
39.974841,116.318418,0,82,39926.0038541667,2009-04-23,00:05:33
39.974929,116.318716,0,76,39926.003912037,2009-04-23,00:05:38
39.974939,116.319013,0,73,39926.0039699074,2009-04-23,00:05:43
39.974953,116.319266,0,90,39926.0040277778,2009-04-23,00:05:48
39.974923,116.319545,0,88,39926.0040856482,2009-04-23,00:05:53
39.974907,116.319852,0,88,39926.0041435185,2009-04-23,00:05:58
39.974912,116.320189,0,114,39926.0042013889,2009-04-23,00:06:03
39.974878,116.320314,0,128,39926.0042592593,2009-04-23,00:06:08
39.974878,116.320314,0,128,39926.0042939815,2009-04-23,00:06:11
39.97487,116.320316,0,133,39926.0043171296,2009-04-23,00:06:13
39.97486,116.32031,0,133,39926.004375,2009-04-23,00:06:18
39.974861,116.320306,0,133,39926.0044328704,2009-04-23,00:06:23
39.97486,116.320304,0,133,39926.0044907407,2009-04-23,00:06:28
39.97486,116.320304,0,133,39926.004525463,2009-04-23,00:06:31
39.974864,116.32031,0,133,39926.0045486111,2009-04-23,00:06:33
39.974921,116.320563,0,138,39926.0046064815,2009-04-23,00:06:38
39.974992,116.320909,0,132,39926.0046643519,2009-04-23,00:06:43
39.97501,116.321297,0,139,39926.0047222222,2009-04-23,00:06:48
39.975032,116.321771,0,138,39926.0047800926,2009-04-23,00:06:53
39.975093,116.322288,0,136,39926.004837963,2009-04-23,00:06:58
39.975109,116.322764,0,138,39926.0048958333,2009-04-23,00:07:03
39.975089,116.323215,0,139,39926.0049537037,2009-04-23,00:07:08
39.975127,116.323632,0,137,39926.0050115741,2009-04-23,00:07:13
39.975137,116.324062,0,139,39926.0050694444,2009-04-23,00:07:18
39.975145,116.324561,0,141,39926.0051273148,2009-04-23,00:07:23
39.975137,116.325069,0,142,39926.0051851852,2009-04-23,00:07:28
39.975102,116.325552,0,144,39926.0052430556,2009-04-23,00:07:33
39.975041,116.326068,0,146,39926.0053009259,2009-04-23,00:07:38
39.975036,116.326599,0,148,39926.0053587963,2009-04-23,00:07:43
39.975039,116.327043,0,149,39926.0054166667,2009-04-23,00:07:48
39.975026,116.327426,0,150,39926.005474537,2009-04-23,00:07:53
39.975014,116.3278,0,150,39926.0055324074,2009-04-23,00:07:58
39.975091,116.328153,0,149,39926.0055902778,2009-04-23,00:08:03
39.975165,116.328502,0,148,39926.0056481481,2009-04-23,00:08:08
39.975168,116.328832,0,147,39926.0057060185,2009-04-23,00:08:13
39.975137,116.329051,0,146,39926.0057638889,2009-04-23,00:08:18
39.975165,116.329195,0,145,39926.0058217593,2009-04-23,00:08:23
39.975166,116.329338,0,144,39926.0058796296,2009-04-23,00:08:28
39.975127,116.329335,0,142,39926.0059375,2009-04-23,00:08:33
39.975118,116.329317,0,141,39926.0059953704,2009-04-23,00:08:38
39.975096,116.329329,0,140,39926.0060532407,2009-04-23,00:08:43
39.975086,116.329362,0,139,39926.0061111111,2009-04-23,00:08:48
39.975068,116.329385,0,138,39926.0061689815,2009-04-23,00:08:53
39.975058,116.329431,0,137,39926.0062268519,2009-04-23,00:08:58
39.974912,116.329529,0,136,39926.0062847222,2009-04-23,00:09:03
39.974859,116.329582,0,137,39926.0063425926,2009-04-23,00:09:08
39.974863,116.329678,0,132,39926.006400463,2009-04-23,00:09:13
39.974839,116.329781,0,129,39926.0064583333,2009-04-23,00:09:18
39.974824,116.329833,0,128,39926.0065162037,2009-04-23,00:09:23
39.974835,116.329895,0,128,39926.0065740741,2009-04-23,00:09:28
39.974869,116.329968,0,129,39926.0066319444,2009-04-23,00:09:33
39.974842,116.330054,0,127,39926.0066898148,2009-04-23,00:09:38
39.974852,116.330143,0,128,39926.0067476852,2009-04-23,00:09:43
39.974878,116.330242,0,136,39926.0068055556,2009-04-23,00:09:48
39.974905,116.33029,0,134,39926.0068634259,2009-04-23,00:09:53
39.974921,116.330369,0,132,39926.0069212963,2009-04-23,00:09:58
39.97493,116.330434,0,134,39926.0069791667,2009-04-23,00:10:03
39.974905,116.330509,0,137,39926.007037037,2009-04-23,00:10:08
39.974898,116.33056,0,140,39926.0070949074,2009-04-23,00:10:13
39.974894,116.330637,0,145,39926.0071527778,2009-04-23,00:10:18
39.9749,116.330687,0,148,39926.0072106481,2009-04-23,00:10:23
39.97491,116.330751,0,150,39926.0072685185,2009-04-23,00:10:28
39.974931,116.330831,0,149,39926.0073263889,2009-04-23,00:10:33
39.97493,116.330894,0,149,39926.0073842593,2009-04-23,00:10:38
39.974937,116.330959,0,146,39926.0074421296,2009-04-23,00:10:43
39.974954,116.33103,0,148,39926.0075,2009-04-23,00:10:48
39.974928,116.331099,0,148,39926.0075578704,2009-04-23,00:10:53
39.97491,116.331152,0,149,39926.0076157407,2009-04-23,00:10:58
39.974898,116.331238,0,149,39926.0076736111,2009-04-23,00:11:03
39.974904,116.331316,0,147,39926.0077314815,2009-04-23,00:11:08
39.974928,116.331392,0,145,39926.0077893519,2009-04-23,00:11:13
39.974915,116.33146,0,143,39926.0078472222,2009-04-23,00:11:18
39.974928,116.33155,0,139,39926.0079050926,2009-04-23,00:11:23
39.974932,116.331631,0,133,39926.007962963,2009-04-23,00:11:28
39.974904,116.331712,0,130,39926.0080208333,2009-04-23,00:11:33
39.97489,116.331717,0,124,39926.0080787037,2009-04-23,00:11:38
39.974829,116.331753,0,121,39926.0081365741,2009-04-23,00:11:43
39.974775,116.331769,0,117,39926.0081944444,2009-04-23,00:11:48
39.974775,116.331803,0,118,39926.0082523148,2009-04-23,00:11:53
39.974721,116.331802,0,117,39926.0083101852,2009-04-23,00:11:58
39.97468,116.331792,0,117,39926.0083680556,2009-04-23,00:12:03
39.974643,116.331792,0,119,39926.0084259259,2009-04-23,00:12:08
39.974662,116.331819,0,121,39926.0084837963,2009-04-23,00:12:13
39.97465,116.331818,0,121,39926.0085416667,2009-04-23,00:12:18
39.974607,116.331825,0,123,39926.008599537,2009-04-23,00:12:23
39.974552,116.331872,0,127,39926.0086574074,2009-04-23,00:12:28
39.97439,116.33201,0,134,39926.0087152778,2009-04-23,00:12:33
39.974318,116.332018,0,132,39926.0087731481,2009-04-23,00:12:38
39.974245,116.332027,0,125,39926.0088310185,2009-04-23,00:12:43
39.974201,116.332032,0,120,39926.0088888889,2009-04-23,00:12:48
39.974155,116.332015,0,118,39926.0089467593,2009-04-23,00:12:53
39.974151,116.332003,0,116,39926.0090046296,2009-04-23,00:12:58
39.974137,116.331992,0,115,39926.0090625,2009-04-23,00:13:03
39.974127,116.331993,0,114,39926.0091203704,2009-04-23,00:13:08
39.974093,116.332003,0,115,39926.0091782407,2009-04-23,00:13:13
39.974093,116.332003,0,115,39926.009212963,2009-04-23,00:13:16
39.974101,116.332009,0,115,39926.0092361111,2009-04-23,00:13:18
39.974075,116.33202,0,116,39926.0092939815,2009-04-23,00:13:23
39.973989,116.332045,0,117,39926.0093518518,2009-04-23,00:13:28
39.973899,116.332124,0,119,39926.0094097222,2009-04-23,00:13:33
39.973703,116.332198,0,121,39926.0094675926,2009-04-23,00:13:38
39.973712,116.332173,0,121,39926.009525463,2009-04-23,00:13:43
39.973688,116.332118,0,121,39926.0095833333,2009-04-23,00:13:48
39.973613,116.332087,0,121,39926.0096412037,2009-04-23,00:13:53
39.973527,116.332074,0,123,39926.0096990741,2009-04-23,00:13:58
39.97342,116.3321,0,124,39926.0097569444,2009-04-23,00:14:03
39.973268,116.332177,0,126,39926.0098148148,2009-04-23,00:14:08
39.973228,116.332173,0,127,39926.0098726852,2009-04-23,00:14:13
39.97321,116.332168,0,128,39926.0099305556,2009-04-23,00:14:18
39.973183,116.332141,0,129,39926.0099884259,2009-04-23,00:14:23
39.973131,116.332149,0,129,39926.0100462963,2009-04-23,00:14:28
39.973372,116.332856,0,306,39926.0127083333,2009-04-23,00:18:18
39.97343,116.333481,0,197,39926.0127662037,2009-04-23,00:18:23
39.973305,116.333224,0,143,39926.0128240741,2009-04-23,00:18:28
39.973256,116.333261,0,132,39926.0128819444,2009-04-23,00:18:33
39.973216,116.333322,0,129,39926.0129398148,2009-04-23,00:18:38
39.973204,116.333297,0,130,39926.0129976852,2009-04-23,00:18:43
39.973188,116.333235,0,128,39926.0130555556,2009-04-23,00:18:48
39.973175,116.333241,0,127,39926.0131134259,2009-04-23,00:18:53
39.973162,116.333255,0,126,39926.0131712963,2009-04-23,00:18:58
39.973151,116.333257,0,126,39926.0132291667,2009-04-23,00:19:03
39.9731,116.333209,0,125,39926.013287037,2009-04-23,00:19:08
39.9731,116.333209,0,125,39926.0133217593,2009-04-23,00:19:11
39.973099,116.333203,0,124,39926.0133449074,2009-04-23,00:19:13
39.973115,116.33319,0,124,39926.0134027778,2009-04-23,00:19:18
39.973112,116.333179,0,124,39926.0134606481,2009-04-23,00:19:23
39.973112,116.333179,0,124,39926.0135532407,2009-04-23,00:19:31
39.973107,116.333184,0,124,39926.0135763889,2009-04-23,00:19:33
39.973151,116.33344,0,127,39926.0136342593,2009-04-23,00:19:38
39.973193,116.333896,0,135,39926.0136921296,2009-04-23,00:19:43
39.973197,116.334157,0,141,39926.01375,2009-04-23,00:19:48
39.973272,116.334208,0,142,39926.0138078704,2009-04-23,00:19:53
39.973304,116.33424,0,141,39926.0138657407,2009-04-23,00:19:58
39.973345,116.334245,0,139,39926.0139236111,2009-04-23,00:20:03
39.973342,116.334284,0,136,39926.0139814815,2009-04-23,00:20:08
39.973389,116.334358,0,135,39926.0140393519,2009-04-23,00:20:13
39.973458,116.334424,0,135,39926.0140972222,2009-04-23,00:20:18
39.973466,116.334483,0,133,39926.0141550926,2009-04-23,00:20:23
39.973432,116.334509,0,134,39926.014212963,2009-04-23,00:20:28
39.973408,116.334558,0,135,39926.0142708333,2009-04-23,00:20:33
39.973404,116.334603,0,139,39926.0143287037,2009-04-23,00:20:38
39.973456,116.334633,0,144,39926.0143865741,2009-04-23,00:20:43
39.973454,116.334637,0,144,39926.0144444444,2009-04-23,00:20:48
39.973454,116.334637,0,144,39926.0144791667,2009-04-23,00:20:51
39.97345,116.334631,0,144,39926.0145023148,2009-04-23,00:20:53
39.973431,116.334647,0,145,39926.0145601852,2009-04-23,00:20:58
39.973417,116.334615,0,145,39926.0146180556,2009-04-23,00:21:03
39.973339,116.334534,0,164,39926.0146759259,2009-04-23,00:21:08
39.973307,116.334506,0,175,39926.0147337963,2009-04-23,00:21:13
39.973337,116.334503,0,181,39926.0147916667,2009-04-23,00:21:18
39.973328,116.3345,0,181,39926.014849537,2009-04-23,00:21:23
39.973301,116.334504,0,187,39926.0149074074,2009-04-23,00:21:28
39.973337,116.334514,0,188,39926.0149652778,2009-04-23,00:21:33
39.973454,116.334503,0,206,39926.0150231481,2009-04-23,00:21:38
39.9735,116.334507,0,209,39926.0150810185,2009-04-23,00:21:43
39.9735,116.334507,0,209,39926.0151157407,2009-04-23,00:21:46
39.973503,116.334501,0,209,39926.0151388889,2009-04-23,00:21:48
39.97352,116.334493,0,211,39926.0151967593,2009-04-23,00:21:53
39.973573,116.334502,0,221,39926.0152546296,2009-04-23,00:21:58
39.973601,116.334497,0,232,39926.0153125,2009-04-23,00:22:03
39.973602,116.334488,0,238,39926.0153703704,2009-04-23,00:22:08
39.973566,116.334479,0,254,39926.0154282407,2009-04-23,00:22:13
39.9735,116.334507,0,258,39926.0154861111,2009-04-23,00:22:18
39.973504,116.334497,0,263,39926.0155439815,2009-04-23,00:22:23
39.973569,116.334467,0,272,39926.0156018519,2009-04-23,00:22:28
39.973591,116.334491,0,274,39926.0156597222,2009-04-23,00:22:33
39.973591,116.334491,0,274,39926.0156944444,2009-04-23,00:22:36
39.973592,116.334484,0,274,39926.0157175926,2009-04-23,00:22:38
39.973558,116.334457,0,276,39926.015775463,2009-04-23,00:22:43
39.973495,116.334433,0,279,39926.0158333333,2009-04-23,00:22:48
39.973456,116.334416,0,281,39926.0158912037,2009-04-23,00:22:53
39.973433,116.334432,0,282,39926.0159490741,2009-04-23,00:22:58
39.973433,116.334432,0,282,39926.0159837963,2009-04-23,00:23:01
39.973437,116.334432,0,282,39926.0160069444,2009-04-23,00:23:03
39.97351,116.334444,0,284,39926.0160648148,2009-04-23,00:23:08
39.973568,116.334462,0,285,39926.0161226852,2009-04-23,00:23:13
39.973567,116.334431,0,289,39926.0161805556,2009-04-23,00:23:18
39.973641,116.334409,0,293,39926.0162384259,2009-04-23,00:23:23
39.97351,116.334636,0,309,39926.0183217593,2009-04-23,00:26:23
39.973444,116.334687,0,310,39926.0183796296,2009-04-23,00:26:28
39.973432,116.334735,0,305,39926.0184375,2009-04-23,00:26:33
39.97346,116.334767,0,302,39926.0184953704,2009-04-23,00:26:38
39.973501,116.334818,0,297,39926.0185532407,2009-04-23,00:26:43
39.973536,116.334848,0,295,39926.0186111111,2009-04-23,00:26:48
39.973585,116.334863,0,295,39926.0186689815,2009-04-23,00:26:53
39.973586,116.334865,0,298,39926.0187268518,2009-04-23,00:26:58
39.973586,116.334865,0,298,39926.0187615741,2009-04-23,00:27:01
39.973586,116.334869,0,298,39926.0187847222,2009-04-23,00:27:03
39.9736,116.334842,0,300,39926.0188425926,2009-04-23,00:27:08
39.973599,116.334809,0,300,39926.018900463,2009-04-23,00:27:13
39.973599,116.334809,0,300,39926.0189351852,2009-04-23,00:27:16
39.973605,116.334807,0,300,39926.0189583333,2009-04-23,00:27:18
39.973614,116.334802,0,300,39926.0190162037,2009-04-23,00:27:23
39.973618,116.334796,0,300,39926.0190740741,2009-04-23,00:27:28
39.973618,116.334796,0,300,39926.0191087963,2009-04-23,00:27:31
39.973618,116.334801,0,300,39926.0191319444,2009-04-23,00:27:33
39.973607,116.334801,0,300,39926.0191898148,2009-04-23,00:27:38
39.973588,116.334826,0,299,39926.0192476852,2009-04-23,00:27:43
39.97359,116.33483,0,299,39926.0193055556,2009-04-23,00:27:48
39.97359,116.33483,0,299,39926.0193402778,2009-04-23,00:27:51
39.973582,116.334827,0,299,39926.0193634259,2009-04-23,00:27:53
39.973562,116.334827,0,298,39926.0194212963,2009-04-23,00:27:58
39.973522,116.334831,0,295,39926.0194791667,2009-04-23,00:28:03
39.973501,116.33481,0,293,39926.019537037,2009-04-23,00:28:08
39.973488,116.334814,0,291,39926.0195949074,2009-04-23,00:28:13
39.973545,116.334778,0,290,39926.0196527778,2009-04-23,00:28:18
39.973545,116.334778,0,290,39926.0196875,2009-04-23,00:28:21
39.973543,116.334781,0,290,39926.0197106482,2009-04-23,00:28:23
39.973608,116.334794,0,290,39926.0197685185,2009-04-23,00:28:28
39.973645,116.334781,0,289,39926.0198263889,2009-04-23,00:28:33
39.973619,116.334787,0,291,39926.0198842593,2009-04-23,00:28:38
39.973561,116.334783,0,294,39926.0199421296,2009-04-23,00:28:43
39.973546,116.33476,0,295,39926.02,2009-04-23,00:28:48
39.973463,116.33469,0,297,39926.0200578704,2009-04-23,00:28:53
39.973434,116.334645,0,298,39926.0201157407,2009-04-23,00:28:58
39.973438,116.33469,0,298,39926.0201736111,2009-04-23,00:29:03
39.973464,116.334681,0,299,39926.0202314815,2009-04-23,00:29:08
39.973524,116.334676,0,299,39926.0202893519,2009-04-23,00:29:13
39.973535,116.334687,0,298,39926.0203472222,2009-04-23,00:29:18
39.973717,116.334859,0,412,39926.0330208333,2009-04-23,00:47:33
39.973754,116.334907,0,418,39926.0330787037,2009-04-23,00:47:38
39.973758,116.334923,0,419,39926.0331365741,2009-04-23,00:47:43
39.973766,116.334932,0,419,39926.0331944444,2009-04-23,00:47:48
39.973766,116.334932,0,419,39926.0332291667,2009-04-23,00:47:51
39.973772,116.334927,0,419,39926.0332523148,2009-04-23,00:47:53
39.973765,116.334879,0,420,39926.0333101852,2009-04-23,00:47:58
39.97376,116.334863,0,420,39926.0333680556,2009-04-23,00:48:03
39.97376,116.334863,0,420,39926.0334027778,2009-04-23,00:48:06
39.973766,116.33486,0,420,39926.0334259259,2009-04-23,00:48:08
39.973755,116.334792,0,418,39926.0334837963,2009-04-23,00:48:13
39.973745,116.334783,0,414,39926.0335416667,2009-04-23,00:48:18
39.973764,116.334795,0,413,39926.033599537,2009-04-23,00:48:23
39.973751,116.334737,0,413,39926.0336574074,2009-04-23,00:48:28
39.973778,116.334734,0,415,39926.0337152778,2009-04-23,00:48:33
39.973757,116.334731,0,416,39926.0337731481,2009-04-23,00:48:38
39.973755,116.334759,0,418,39926.0338310185,2009-04-23,00:48:43
39.973754,116.334753,0,418,39926.0338888889,2009-04-23,00:48:48
39.973754,116.334753,0,418,39926.0339236111,2009-04-23,00:48:51
39.973749,116.334747,0,418,39926.0339467593,2009-04-23,00:48:53
39.973747,116.334771,0,420,39926.0340046296,2009-04-23,00:48:58
39.973746,116.334781,0,421,39926.0340625,2009-04-23,00:49:03
39.973721,116.334772,0,423,39926.0341203704,2009-04-23,00:49:08
39.973723,116.334752,0,425,39926.0341782407,2009-04-23,00:49:13
39.973742,116.334769,0,430,39926.0342361111,2009-04-23,00:49:18
39.973742,116.334769,0,430,39926.0342708333,2009-04-23,00:49:21
39.973749,116.334766,0,433,39926.0342939815,2009-04-23,00:49:23
39.973778,116.334811,0,436,39926.0343518518,2009-04-23,00:49:28
39.973787,116.334833,0,435,39926.0344097222,2009-04-23,00:49:33
39.973766,116.334833,0,432,39926.0344675926,2009-04-23,00:49:38
39.973766,116.33484,0,432,39926.034525463,2009-04-23,00:49:43
39.973763,116.334837,0,432,39926.0345833333,2009-04-23,00:49:48
39.973763,116.334837,0,432,39926.0346180556,2009-04-23,00:49:51
39.973758,116.334833,0,432,39926.0346412037,2009-04-23,00:49:53
39.973777,116.334826,0,434,39926.0346990741,2009-04-23,00:49:58
39.973792,116.334843,0,433,39926.0347569444,2009-04-23,00:50:03
39.973793,116.334845,0,433,39926.0348148148,2009-04-23,00:50:08
39.973793,116.334844,0,433,39926.0348726852,2009-04-23,00:50:13
39.973793,116.334844,0,433,39926.0349074074,2009-04-23,00:50:16
39.973791,116.334843,0,434,39926.0349305556,2009-04-23,00:50:18
39.973784,116.334854,0,432,39926.0349884259,2009-04-23,00:50:23
39.973776,116.334864,0,432,39926.0350462963,2009-04-23,00:50:28
39.973755,116.334852,0,429,39926.0351041667,2009-04-23,00:50:33
39.973749,116.334817,0,425,39926.035162037,2009-04-23,00:50:38
39.973749,116.334817,0,425,39926.0351967593,2009-04-23,00:50:41
39.973746,116.334816,0,425,39926.0352199074,2009-04-23,00:50:43
39.973718,116.334758,0,415,39926.0352777778,2009-04-23,00:50:48
39.973718,116.334758,0,415,39926.0353125,2009-04-23,00:50:51
39.973711,116.33475,0,404,39926.0353356482,2009-04-23,00:50:53
39.973678,116.334702,0,395,39926.0353935185,2009-04-23,00:50:58
39.973658,116.334666,0,389,39926.0354513889,2009-04-23,00:51:03
39.973658,116.334666,0,389,39926.0354861111,2009-04-23,00:51:06
39.973657,116.334666,0,388,39926.0355092593,2009-04-23,00:51:08
39.973646,116.33467,0,388,39926.0355671296,2009-04-23,00:51:13
39.973627,116.334697,0,384,39926.035625,2009-04-23,00:51:18
39.973627,116.334697,0,384,39926.0356597222,2009-04-23,00:51:21
39.973633,116.334695,0,372,39926.0356828704,2009-04-23,00:51:23
39.973644,116.33466,0,366,39926.0357407407,2009-04-23,00:51:28
39.973644,116.33466,0,366,39926.035775463,2009-04-23,00:51:31
39.973645,116.334662,0,365,39926.0357986111,2009-04-23,00:51:33
39.973636,116.334661,0,362,39926.0358564815,2009-04-23,00:51:38
39.973644,116.334669,0,357,39926.0359143519,2009-04-23,00:51:43
39.973644,116.334669,0,357,39926.0359490741,2009-04-23,00:51:46
39.973639,116.334661,0,353,39926.0359722222,2009-04-23,00:51:48
39.973634,116.334652,0,348,39926.0360300926,2009-04-23,00:51:53
39.973615,116.334627,0,345,39926.036087963,2009-04-23,00:51:58
39.973611,116.334598,0,344,39926.0361458333,2009-04-23,00:52:03
39.973606,116.334578,0,342,39926.0362037037,2009-04-23,00:52:08
39.973602,116.334558,0,340,39926.0362615741,2009-04-23,00:52:13
39.973596,116.334526,0,338,39926.0363194444,2009-04-23,00:52:18
39.973595,116.334493,0,335,39926.0363773148,2009-04-23,00:52:23
39.973585,116.334498,0,334,39926.0364351852,2009-04-23,00:52:28
39.973585,116.334498,0,334,39926.0364699074,2009-04-23,00:52:31
39.973587,116.334503,0,327,39926.0364930556,2009-04-23,00:52:33
39.973589,116.334491,0,325,39926.0365509259,2009-04-23,00:52:38
39.973601,116.33447,0,320,39926.0366087963,2009-04-23,00:52:43
39.973603,116.334466,0,320,39926.0366666667,2009-04-23,00:52:48
39.9736,116.334466,0,320,39926.036724537,2009-04-23,00:52:53
39.9736,116.334459,0,319,39926.0367824074,2009-04-23,00:52:58
39.973605,116.334453,0,319,39926.0368402778,2009-04-23,00:53:03
39.973605,116.334453,0,319,39926.036875,2009-04-23,00:53:06
39.973605,116.334448,0,319,39926.0368981481,2009-04-23,00:53:08
39.973615,116.334519,0,319,39926.0369560185,2009-04-23,00:53:13
39.973625,116.334591,0,316,39926.0370138889,2009-04-23,00:53:18
39.973628,116.334568,0,314,39926.0370717593,2009-04-23,00:53:23
39.973627,116.334532,0,315,39926.0371296296,2009-04-23,00:53:28
39.973618,116.334495,0,312,39926.0371875,2009-04-23,00:53:33
39.973604,116.334435,0,309,39926.0372453704,2009-04-23,00:53:38
39.973614,116.334464,0,307,39926.0373032407,2009-04-23,00:53:43
39.973632,116.33452,0,307,39926.0373611111,2009-04-23,00:53:48
39.973631,116.33451,0,306,39926.0374189815,2009-04-23,00:53:53
39.97364,116.334507,0,305,39926.0374768519,2009-04-23,00:53:58
39.97365,116.334498,0,304,39926.0375347222,2009-04-23,00:54:03
39.97365,116.334524,0,301,39926.0375925926,2009-04-23,00:54:08
39.973666,116.33454,0,299,39926.037650463,2009-04-23,00:54:13
39.973654,116.334515,0,298,39926.0377083333,2009-04-23,00:54:18
39.973639,116.334519,0,298,39926.0377662037,2009-04-23,00:54:23
39.973639,116.334519,0,298,39926.0378009259,2009-04-23,00:54:26
39.973631,116.33452,0,298,39926.0378240741,2009-04-23,00:54:28
39.973623,116.334491,0,298,39926.0378819444,2009-04-23,00:54:33
39.973617,116.334447,0,298,39926.0379398148,2009-04-23,00:54:38
39.973623,116.334464,0,299,39926.0379976852,2009-04-23,00:54:43
39.973612,116.334416,0,299,39926.0380555556,2009-04-23,00:54:48
39.973617,116.334354,0,298,39926.0381134259,2009-04-23,00:54:53
39.973622,116.33431,0,295,39926.0381712963,2009-04-23,00:54:58
39.973613,116.334311,0,294,39926.0382291667,2009-04-23,00:55:03
39.973605,116.334309,0,294,39926.038287037,2009-04-23,00:55:08
39.973599,116.334312,0,294,39926.0383449074,2009-04-23,00:55:13
39.9736,116.33431,0,294,39926.0384027778,2009-04-23,00:55:18
39.9736,116.33431,0,294,39926.0384375,2009-04-23,00:55:21
39.973608,116.334305,0,293,39926.0384606481,2009-04-23,00:55:23
39.973643,116.334357,0,294,39926.0385185185,2009-04-23,00:55:28
39.973669,116.334381,0,294,39926.0385763889,2009-04-23,00:55:33
39.973684,116.334376,0,292,39926.0386342593,2009-04-23,00:55:38
39.973684,116.334376,0,292,39926.0386689815,2009-04-23,00:55:41
39.973679,116.334376,0,292,39926.0386921296,2009-04-23,00:55:43
39.973634,116.334416,0,287,39926.03875,2009-04-23,00:55:48
39.973605,116.334399,0,280,39926.0388078704,2009-04-23,00:55:53
39.973602,116.334388,0,278,39926.0388657407,2009-04-23,00:55:58
39.973609,116.334393,0,277,39926.0389236111,2009-04-23,00:56:03
39.973609,116.334391,0,277,39926.0389814815,2009-04-23,00:56:08
39.973601,116.334394,0,277,39926.0390393519,2009-04-23,00:56:13
39.973594,116.3344,0,277,39926.0390972222,2009-04-23,00:56:18
39.973589,116.334399,0,277,39926.0391550926,2009-04-23,00:56:23
39.973582,116.334404,0,277,39926.039212963,2009-04-23,00:56:28
39.973582,116.334404,0,277,39926.0392476852,2009-04-23,00:56:31
39.973586,116.3344,0,277,39926.0392708333,2009-04-23,00:56:33
39.973609,116.33436,0,277,39926.0393287037,2009-04-23,00:56:38
39.973609,116.33436,0,277,39926.0393634259,2009-04-23,00:56:41
39.973603,116.334363,0,276,39926.0393865741,2009-04-23,00:56:43
39.973602,116.334351,0,276,39926.0394444444,2009-04-23,00:56:48
39.97356,116.334297,0,274,39926.0395023148,2009-04-23,00:56:53
39.97356,116.334297,0,274,39926.039537037,2009-04-23,00:56:56
39.973563,116.334294,0,275,39926.0395601852,2009-04-23,00:56:58
39.973595,116.334301,0,273,39926.0396180556,2009-04-23,00:57:03
39.973586,116.334304,0,272,39926.0396759259,2009-04-23,00:57:08
39.973592,116.334313,0,273,39926.0397337963,2009-04-23,00:57:13
39.973581,116.334317,0,273,39926.0397916667,2009-04-23,00:57:18
39.973565,116.334306,0,272,39926.039849537,2009-04-23,00:57:23
39.973557,116.334309,0,272,39926.0399074074,2009-04-23,00:57:28
39.973557,116.334309,0,272,39926.0399421296,2009-04-23,00:57:31
39.973554,116.334317,0,272,39926.0399652778,2009-04-23,00:57:33
39.973499,116.334294,0,271,39926.0400231481,2009-04-23,00:57:38
39.973492,116.334264,0,271,39926.0400810185,2009-04-23,00:57:43
39.9735,116.334224,0,268,39926.0401388889,2009-04-23,00:57:48
39.973486,116.334246,0,263,39926.0401967593,2009-04-23,00:57:53
39.973505,116.334267,0,263,39926.0402546296,2009-04-23,00:57:58
39.973505,116.334267,0,263,39926.0402893518,2009-04-23,00:58:01
39.973511,116.334271,0,263,39926.0403125,2009-04-23,00:58:03
39.973507,116.334282,0,263,39926.0403703704,2009-04-23,00:58:08
39.973506,116.334286,0,262,39926.0404282407,2009-04-23,00:58:13
39.973506,116.334284,0,262,39926.0404861111,2009-04-23,00:58:18
39.973506,116.334284,0,262,39926.0405208333,2009-04-23,00:58:21
39.973505,116.334278,0,262,39926.0405439815,2009-04-23,00:58:23
39.973526,116.334268,0,262,39926.0406018518,2009-04-23,00:58:28
39.973524,116.334294,0,256,39926.0406597222,2009-04-23,00:58:33
39.973524,116.334294,0,256,39926.0406944444,2009-04-23,00:58:36
39.973531,116.334294,0,256,39926.0407175926,2009-04-23,00:58:38
39.973547,116.334319,0,256,39926.040775463,2009-04-23,00:58:43
39.973535,116.334341,0,256,39926.0408333333,2009-04-23,00:58:48
39.973531,116.334321,0,255,39926.0408912037,2009-04-23,00:58:53
39.973536,116.334269,0,255,39926.0409490741,2009-04-23,00:58:58
39.973533,116.334261,0,255,39926.0410069444,2009-04-23,00:59:03
39.973533,116.334261,0,255,39926.0410416667,2009-04-23,00:59:06
39.973531,116.334257,0,255,39926.0410648148,2009-04-23,00:59:08
39.973515,116.33423,0,254,39926.0411226852,2009-04-23,00:59:13
39.973499,116.334242,0,252,39926.0411805556,2009-04-23,00:59:18
39.973501,116.33424,0,252,39926.0412384259,2009-04-23,00:59:23
39.973501,116.33424,0,252,39926.0412731481,2009-04-23,00:59:26
39.973508,116.334239,0,251,39926.0412962963,2009-04-23,00:59:28
39.973545,116.334295,0,253,39926.0413541667,2009-04-23,00:59:33
39.973564,116.334274,0,252,39926.041412037,2009-04-23,00:59:38
39.973553,116.334205,0,249,39926.0414699074,2009-04-23,00:59:43
39.973557,116.334195,0,248,39926.0415277778,2009-04-23,00:59:48
39.973557,116.334195,0,248,39926.0415625,2009-04-23,00:59:51
39.973552,116.334203,0,248,39926.0415856481,2009-04-23,00:59:53
39.973567,116.334259,0,251,39926.0416435185,2009-04-23,00:59:58
39.973575,116.3343,0,253,39926.0417013889,2009-04-23,01:00:03
39.97358,116.334294,0,253,39926.0417592593,2009-04-23,01:00:08
39.97358,116.334294,0,253,39926.0417939815,2009-04-23,01:00:11
39.973573,116.334289,0,253,39926.0418171296,2009-04-23,01:00:13
39.973541,116.334309,0,254,39926.041875,2009-04-23,01:00:18
39.973533,116.334295,0,255,39926.0419328704,2009-04-23,01:00:23
39.973541,116.334261,0,259,39926.0419907407,2009-04-23,01:00:28
39.973515,116.334261,0,260,39926.0420486111,2009-04-23,01:00:33
39.973533,116.334265,0,261,39926.0421064815,2009-04-23,01:00:38
39.973577,116.334297,0,263,39926.0421643518,2009-04-23,01:00:43
39.973623,116.334292,0,266,39926.0422222222,2009-04-23,01:00:48
39.973616,116.334243,0,267,39926.0422800926,2009-04-23,01:00:53
39.973603,116.33425,0,271,39926.042337963,2009-04-23,01:00:58
39.97358,116.334223,0,274,39926.0423958333,2009-04-23,01:01:03
39.97359,116.334229,0,276,39926.0424537037,2009-04-23,01:01:08
39.973604,116.334206,0,279,39926.0425115741,2009-04-23,01:01:13
39.973582,116.334213,0,282,39926.0425694444,2009-04-23,01:01:18
39.973606,116.334197,0,287,39926.0426273148,2009-04-23,01:01:23
39.973589,116.334211,0,292,39926.0426851852,2009-04-23,01:01:28
39.973583,116.334218,0,292,39926.0427430556,2009-04-23,01:01:33
39.973583,116.334218,0,292,39926.0427777778,2009-04-23,01:01:36
39.973577,116.334213,0,293,39926.0428009259,2009-04-23,01:01:38
39.973555,116.334253,0,296,39926.0428587963,2009-04-23,01:01:43
39.973533,116.334281,0,300,39926.0429166667,2009-04-23,01:01:48
39.973532,116.334301,0,301,39926.042974537,2009-04-23,01:01:53
39.973533,116.334353,0,300,39926.0430324074,2009-04-23,01:01:58
39.973518,116.334365,0,300,39926.0430902778,2009-04-23,01:02:03
39.973517,116.334316,0,299,39926.0431481482,2009-04-23,01:02:08
39.973517,116.334316,0,299,39926.0431828704,2009-04-23,01:02:11
39.973518,116.334315,0,298,39926.0432060185,2009-04-23,01:02:13
39.973525,116.334306,0,300,39926.0432638889,2009-04-23,01:02:18
39.973577,116.334296,0,301,39926.0433217593,2009-04-23,01:02:23
39.973591,116.334284,0,305,39926.0433796296,2009-04-23,01:02:28
39.973595,116.334275,0,305,39926.0434375,2009-04-23,01:02:33
39.97357,116.334229,0,306,39926.0434953704,2009-04-23,01:02:38
39.973525,116.334243,0,308,39926.0435532407,2009-04-23,01:02:43
39.973517,116.334254,0,310,39926.0436111111,2009-04-23,01:02:48
39.973541,116.334276,0,310,39926.0436689815,2009-04-23,01:02:53
39.973548,116.334297,0,311,39926.0437268519,2009-04-23,01:02:58
39.973548,116.334297,0,311,39926.0437615741,2009-04-23,01:03:01
39.973555,116.334289,0,312,39926.0437847222,2009-04-23,01:03:03
39.973588,116.334299,0,313,39926.0438425926,2009-04-23,01:03:08
39.973582,116.334329,0,313,39926.043900463,2009-04-23,01:03:13
39.973565,116.334314,0,313,39926.0439583333,2009-04-23,01:03:18
39.973565,116.334314,0,313,39926.0439930556,2009-04-23,01:03:21
39.973568,116.334313,0,313,39926.0440162037,2009-04-23,01:03:23
39.97357,116.334303,0,314,39926.0440740741,2009-04-23,01:03:28
39.97357,116.334303,0,314,39926.0441087963,2009-04-23,01:03:31
39.97357,116.334298,0,314,39926.0441319444,2009-04-23,01:03:33
39.973574,116.334288,0,314,39926.0441898148,2009-04-23,01:03:38
39.973574,116.334288,0,314,39926.044224537,2009-04-23,01:03:41
39.973576,116.334293,0,314,39926.0442476852,2009-04-23,01:03:43
39.973611,116.33432,0,313,39926.0443055556,2009-04-23,01:03:48
39.973604,116.334354,0,313,39926.0443634259,2009-04-23,01:03:53
39.973593,116.334354,0,313,39926.0444212963,2009-04-23,01:03:58
39.97359,116.33433,0,311,39926.0444791667,2009-04-23,01:04:03
39.97359,116.33433,0,311,39926.0445138889,2009-04-23,01:04:06
39.973582,116.334327,0,311,39926.044537037,2009-04-23,01:04:08
39.97355,116.334362,0,311,39926.0445949074,2009-04-23,01:04:13
39.973562,116.334361,0,307,39926.0446527778,2009-04-23,01:04:18
39.973518,116.334381,0,305,39926.0447106481,2009-04-23,01:04:23
39.973473,116.334351,0,304,39926.0447685185,2009-04-23,01:04:28
39.97349,116.334326,0,303,39926.0448263889,2009-04-23,01:04:33
39.973491,116.334317,0,302,39926.0448842593,2009-04-23,01:04:38
39.973519,116.334336,0,302,39926.0449421296,2009-04-23,01:04:43
39.973556,116.334309,0,299,39926.045,2009-04-23,01:04:48
39.973556,116.334309,0,299,39926.0450347222,2009-04-23,01:04:51
39.973563,116.334307,0,299,39926.0450578704,2009-04-23,01:04:53
39.97358,116.334326,0,296,39926.0451157407,2009-04-23,01:04:58
39.973577,116.33432,0,295,39926.0451736111,2009-04-23,01:05:03
39.97358,116.334321,0,295,39926.0452314815,2009-04-23,01:05:08
39.973578,116.334323,0,295,39926.0452893519,2009-04-23,01:05:13
39.973578,116.334323,0,295,39926.0453240741,2009-04-23,01:05:16
39.97357,116.334316,0,295,39926.0453472222,2009-04-23,01:05:18
39.973552,116.334281,0,295,39926.0454050926,2009-04-23,01:05:23
39.973552,116.334281,0,295,39926.0454398148,2009-04-23,01:05:26
39.973553,116.334286,0,296,39926.045462963,2009-04-23,01:05:28
39.973544,116.334305,0,292,39926.0455208333,2009-04-23,01:05:33
39.973533,116.334316,0,291,39926.0455787037,2009-04-23,01:05:38
39.973533,116.334316,0,291,39926.0456134259,2009-04-23,01:05:41
39.973541,116.334312,0,291,39926.0456365741,2009-04-23,01:05:43
39.973539,116.334288,0,291,39926.0456944444,2009-04-23,01:05:48
39.973539,116.334288,0,291,39926.0457291667,2009-04-23,01:05:51
39.973544,116.334283,0,293,39926.0457523148,2009-04-23,01:05:53
39.973547,116.334311,0,294,39926.0458101852,2009-04-23,01:05:58
39.973539,116.334351,0,296,39926.0458680556,2009-04-23,01:06:03
39.973545,116.33446,0,304,39926.0459259259,2009-04-23,01:06:08
39.973558,116.33454,0,310,39926.0459837963,2009-04-23,01:06:13
39.97357,116.334621,0,320,39926.0460416667,2009-04-23,01:06:18
39.973565,116.334651,0,326,39926.046099537,2009-04-23,01:06:23
39.973553,116.334668,0,330,39926.0461574074,2009-04-23,01:06:28
39.973529,116.334703,0,334,39926.0462152778,2009-04-23,01:06:33
39.973516,116.334703,0,336,39926.0462731481,2009-04-23,01:06:38
39.973516,116.334703,0,336,39926.0463078704,2009-04-23,01:06:41
39.973519,116.334698,0,336,39926.0463310185,2009-04-23,01:06:43
39.973522,116.334687,0,336,39926.0463888889,2009-04-23,01:06:48
39.973523,116.334676,0,336,39926.0464467593,2009-04-23,01:06:53
39.973527,116.334665,0,336,39926.0465046296,2009-04-23,01:06:58
39.973531,116.334654,0,336,39926.0465625,2009-04-23,01:07:03
39.973571,116.334563,0,337,39926.0466203704,2009-04-23,01:07:08
39.973594,116.334501,0,337,39926.0466782407,2009-04-23,01:07:13
39.973608,116.334452,0,338,39926.0467361111,2009-04-23,01:07:18
39.973586,116.334433,0,335,39926.0467939815,2009-04-23,01:07:23
39.973601,116.334395,0,332,39926.0468518519,2009-04-23,01:07:28
39.973638,116.334351,0,329,39926.0469097222,2009-04-23,01:07:33
39.973672,116.334343,0,331,39926.0469675926,2009-04-23,01:07:38
39.973684,116.334285,0,329,39926.047025463,2009-04-23,01:07:43
39.973666,116.334287,0,329,39926.0470833333,2009-04-23,01:07:48
39.97367,116.334288,0,329,39926.0471412037,2009-04-23,01:07:53
39.97367,116.334288,0,329,39926.0471759259,2009-04-23,01:07:56
39.973672,116.334293,0,330,39926.0471990741,2009-04-23,01:07:58
39.973663,116.334322,0,332,39926.0472569444,2009-04-23,01:08:03
39.973669,116.334305,0,333,39926.0473148148,2009-04-23,01:08:08
39.973685,116.334262,0,333,39926.0473726852,2009-04-23,01:08:13
39.973653,116.334233,0,333,39926.0474305556,2009-04-23,01:08:18
39.973621,116.334186,0,331,39926.0474884259,2009-04-23,01:08:23
39.973621,116.334186,0,331,39926.0475231481,2009-04-23,01:08:26
39.973617,116.334179,0,328,39926.0475462963,2009-04-23,01:08:28
39.973632,116.334207,0,327,39926.0476041667,2009-04-23,01:08:33
39.973632,116.334207,0,327,39926.0476388889,2009-04-23,01:08:36
39.973639,116.334206,0,327,39926.047662037,2009-04-23,01:08:38
39.973653,116.334146,0,326,39926.0477199074,2009-04-23,01:08:43
39.973648,116.334129,0,327,39926.0477777778,2009-04-23,01:08:48
39.973659,116.334164,0,328,39926.0478356481,2009-04-23,01:08:53
39.973633,116.334212,0,328,39926.0478935185,2009-04-23,01:08:58
39.973636,116.334227,0,328,39926.0479513889,2009-04-23,01:09:03
39.973636,116.334227,0,328,39926.0479861111,2009-04-23,01:09:06
39.973639,116.334228,0,328,39926.0480092593,2009-04-23,01:09:08
39.973591,116.334191,0,328,39926.0480671296,2009-04-23,01:09:13
39.973595,116.334168,0,327,39926.048125,2009-04-23,01:09:18
39.973622,116.334133,0,328,39926.0481828704,2009-04-23,01:09:23
39.973607,116.334157,0,331,39926.0482407407,2009-04-23,01:09:28
39.973606,116.334168,0,331,39926.0482986111,2009-04-23,01:09:33
39.973606,116.334169,0,331,39926.0483564815,2009-04-23,01:09:38
39.973606,116.334169,0,331,39926.0483912037,2009-04-23,01:09:41
39.97361,116.334164,0,331,39926.0484143518,2009-04-23,01:09:43
39.973622,116.334244,0,329,39926.0484722222,2009-04-23,01:09:48
39.973631,116.334323,0,324,39926.0485300926,2009-04-23,01:09:53
39.973654,116.334383,0,318,39926.048587963,2009-04-23,01:09:58
39.973687,116.334444,0,315,39926.0486458333,2009-04-23,01:10:03
39.973707,116.334511,0,320,39926.0487037037,2009-04-23,01:10:08
39.973697,116.334638,0,324,39926.0487615741,2009-04-23,01:10:13
39.973713,116.334721,0,326,39926.0488194444,2009-04-23,01:10:18
39.973679,116.334739,0,328,39926.0488773148,2009-04-23,01:10:23
39.973665,116.334761,0,332,39926.0489351852,2009-04-23,01:10:28
39.973665,116.334761,0,332,39926.0489699074,2009-04-23,01:10:31
39.973665,116.334755,0,332,39926.0489930556,2009-04-23,01:10:33
39.973673,116.334739,0,336,39926.0490509259,2009-04-23,01:10:38
39.973709,116.334705,0,339,39926.0491087963,2009-04-23,01:10:43
39.973755,116.334674,0,337,39926.0491666667,2009-04-23,01:10:48
39.973736,116.334617,0,334,39926.049224537,2009-04-23,01:10:53
39.973716,116.334557,0,331,39926.0492824074,2009-04-23,01:10:58
39.973716,116.334557,0,331,39926.0493171296,2009-04-23,01:11:01
39.973708,116.334556,0,331,39926.0493402778,2009-04-23,01:11:03
39.973652,116.334509,0,328,39926.0493981481,2009-04-23,01:11:08
39.973623,116.334447,0,323,39926.0494560185,2009-04-23,01:11:13
39.973599,116.334405,0,322,39926.0495138889,2009-04-23,01:11:18
39.973586,116.334392,0,323,39926.0495717593,2009-04-23,01:11:23
39.973598,116.334345,0,322,39926.0496296296,2009-04-23,01:11:28
39.973613,116.334278,0,323,39926.0496875,2009-04-23,01:11:33
39.973605,116.334258,0,322,39926.0497453704,2009-04-23,01:11:38
39.973575,116.334173,0,319,39926.0498032407,2009-04-23,01:11:43
39.973542,116.33416,0,317,39926.0498611111,2009-04-23,01:11:48
39.973526,116.334167,0,316,39926.0499189815,2009-04-23,01:11:53
39.973533,116.334184,0,314,39926.0499768518,2009-04-23,01:11:58
39.973533,116.334184,0,314,39926.0500115741,2009-04-23,01:12:01
39.973537,116.334192,0,311,39926.0500347222,2009-04-23,01:12:03
39.973547,116.334162,0,307,39926.0500925926,2009-04-23,01:12:08
39.973553,116.334131,0,305,39926.050150463,2009-04-23,01:12:13
39.97354,116.33415,0,301,39926.0502083333,2009-04-23,01:12:18
39.97352,116.334147,0,299,39926.0502662037,2009-04-23,01:12:23
39.973526,116.334144,0,299,39926.0503240741,2009-04-23,01:12:28
39.973533,116.334143,0,299,39926.0503819444,2009-04-23,01:12:33
39.973533,116.334143,0,299,39926.0504166667,2009-04-23,01:12:36
39.97354,116.334145,0,299,39926.0504398148,2009-04-23,01:12:38
39.973553,116.334139,0,298,39926.0504976852,2009-04-23,01:12:43
39.973543,116.334137,0,296,39926.0505555556,2009-04-23,01:12:48
39.973543,116.334155,0,295,39926.0506134259,2009-04-23,01:12:53
39.973554,116.334138,0,295,39926.0506712963,2009-04-23,01:12:58
39.973586,116.334122,0,297,39926.0507291667,2009-04-23,01:13:03
39.97357,116.334034,0,296,39926.050787037,2009-04-23,01:13:08
39.973541,116.334014,0,295,39926.0508449074,2009-04-23,01:13:13
39.973541,116.334014,0,295,39926.0508796296,2009-04-23,01:13:16
39.973546,116.334017,0,295,39926.0509027778,2009-04-23,01:13:18
39.973544,116.334036,0,292,39926.0509606482,2009-04-23,01:13:23
39.973544,116.334036,0,292,39926.0509953704,2009-04-23,01:13:26
39.97354,116.334031,0,290,39926.0510185185,2009-04-23,01:13:28
39.973571,116.334037,0,289,39926.0510763889,2009-04-23,01:13:33
39.973605,116.334134,0,290,39926.0511342593,2009-04-23,01:13:38
39.973598,116.334238,0,294,39926.0511921296,2009-04-23,01:13:43
39.97361,116.334314,0,295,39926.05125,2009-04-23,01:13:48
39.973626,116.33436,0,296,39926.0513078704,2009-04-23,01:13:53
39.97363,116.334412,0,299,39926.0513657407,2009-04-23,01:13:58
39.973629,116.334426,0,299,39926.0514236111,2009-04-23,01:14:03
39.973637,116.334425,0,299,39926.0514814815,2009-04-23,01:14:08
39.973637,116.334425,0,299,39926.0515162037,2009-04-23,01:14:11
39.973633,116.334427,0,299,39926.0515393519,2009-04-23,01:14:13
39.973648,116.334378,0,299,39926.0515972222,2009-04-23,01:14:18
39.973651,116.334349,0,297,39926.0516550926,2009-04-23,01:14:23
39.973651,116.334349,0,297,39926.0516898148,2009-04-23,01:14:26
39.973643,116.334346,0,297,39926.051712963,2009-04-23,01:14:28
39.973615,116.334228,0,290,39926.0517708333,2009-04-23,01:14:33
39.973579,116.334117,0,287,39926.0518287037,2009-04-23,01:14:38
39.973574,116.334121,0,286,39926.0518865741,2009-04-23,01:14:43
39.973574,116.334121,0,286,39926.0519212963,2009-04-23,01:14:46
39.973577,116.33412,0,286,39926.0519444444,2009-04-23,01:14:48
39.973572,116.33414,0,285,39926.0520023148,2009-04-23,01:14:53
39.973561,116.334146,0,285,39926.0520601852,2009-04-23,01:14:58
39.973577,116.334093,0,284,39926.0521180556,2009-04-23,01:15:03
39.973592,116.334093,0,286,39926.0521759259,2009-04-23,01:15:08
39.973608,116.334106,0,287,39926.0522337963,2009-04-23,01:15:13
39.973606,116.334093,0,288,39926.0522916667,2009-04-23,01:15:18
39.973625,116.33414,0,289,39926.052349537,2009-04-23,01:15:23
39.973635,116.334174,0,289,39926.0524074074,2009-04-23,01:15:28
39.973626,116.334176,0,290,39926.0524652778,2009-04-23,01:15:33
39.97364,116.334236,0,290,39926.0525231481,2009-04-23,01:15:38
39.973656,116.334268,0,289,39926.0525810185,2009-04-23,01:15:43
39.973656,116.334268,0,289,39926.0526157407,2009-04-23,01:15:46
39.973655,116.334272,0,289,39926.0526388889,2009-04-23,01:15:48
39.973621,116.334291,0,291,39926.0526967593,2009-04-23,01:15:53
39.973618,116.334259,0,292,39926.0527546296,2009-04-23,01:15:58
39.973606,116.33427,0,293,39926.0528125,2009-04-23,01:16:03
39.973629,116.334282,0,290,39926.0528703704,2009-04-23,01:16:08
39.973616,116.334264,0,290,39926.0529282407,2009-04-23,01:16:13
39.973581,116.334233,0,288,39926.0529861111,2009-04-23,01:16:18
39.97356,116.334178,0,286,39926.0530439815,2009-04-23,01:16:23
39.973572,116.334187,0,285,39926.0531018519,2009-04-23,01:16:28
39.973572,116.334187,0,285,39926.0531365741,2009-04-23,01:16:31
39.973573,116.334191,0,285,39926.0531597222,2009-04-23,01:16:33
39.973565,116.334164,0,286,39926.0532175926,2009-04-23,01:16:38
39.973565,116.334115,0,283,39926.053275463,2009-04-23,01:16:43
39.973565,116.334083,0,282,39926.0533333333,2009-04-23,01:16:48
39.973562,116.334046,0,281,39926.0533912037,2009-04-23,01:16:53
39.973588,116.333972,0,279,39926.0534490741,2009-04-23,01:16:58
39.973577,116.333978,0,280,39926.0535069444,2009-04-23,01:17:03
39.973577,116.333978,0,280,39926.0535416667,2009-04-23,01:17:06
39.973577,116.333978,0,280,39926.0535648148,2009-04-23,01:17:08
39.973587,116.333989,0,279,39926.0536226852,2009-04-23,01:17:13
39.973579,116.334045,0,279,39926.0536805556,2009-04-23,01:17:18
39.973553,116.334005,0,277,39926.0537384259,2009-04-23,01:17:23
39.973554,116.333997,0,277,39926.0537962963,2009-04-23,01:17:28
39.973554,116.333997,0,277,39926.0538310185,2009-04-23,01:17:31
39.97356,116.333992,0,277,39926.0538541667,2009-04-23,01:17:33
39.973614,116.333973,0,278,39926.053912037,2009-04-23,01:17:38
39.973616,116.334019,0,278,39926.0539699074,2009-04-23,01:17:43
39.973616,116.334019,0,278,39926.0540046296,2009-04-23,01:17:46
39.973611,116.334025,0,278,39926.0540277778,2009-04-23,01:17:48
39.973621,116.334172,0,274,39926.0540856481,2009-04-23,01:17:53
39.973621,116.334195,0,271,39926.0541435185,2009-04-23,01:17:58
39.973616,116.334205,0,271,39926.0542013889,2009-04-23,01:18:03
39.973635,116.334262,0,268,39926.0542592593,2009-04-23,01:18:08
39.97364,116.334307,0,263,39926.0543171296,2009-04-23,01:18:13
39.973597,116.334304,0,262,39926.054375,2009-04-23,01:18:18
39.973583,116.334289,0,264,39926.0544328704,2009-04-23,01:18:23
39.973596,116.334237,0,265,39926.0544907407,2009-04-23,01:18:28
39.97357,116.334163,0,264,39926.0545486111,2009-04-23,01:18:33
39.973538,116.334151,0,264,39926.0546064815,2009-04-23,01:18:38
39.97351,116.334197,0,264,39926.0546643519,2009-04-23,01:18:43
39.973531,116.334265,0,264,39926.0547222222,2009-04-23,01:18:48
39.973563,116.334322,0,264,39926.0547800926,2009-04-23,01:18:53
39.973557,116.334386,0,265,39926.054837963,2009-04-23,01:18:58
39.973557,116.334386,0,265,39926.0548726852,2009-04-23,01:19:01
39.973556,116.334381,0,265,39926.0548958333,2009-04-23,01:19:03
39.973545,116.334429,0,267,39926.0549537037,2009-04-23,01:19:08
39.973537,116.334481,0,269,39926.0550115741,2009-04-23,01:19:13
39.973537,116.334481,0,269,39926.0550462963,2009-04-23,01:19:16
39.973543,116.334478,0,271,39926.0550694444,2009-04-23,01:19:18
39.973548,116.334467,0,270,39926.0551273148,2009-04-23,01:19:23
39.973572,116.334461,0,267,39926.0551851852,2009-04-23,01:19:28
39.97358,116.334444,0,267,39926.0552430556,2009-04-23,01:19:33
39.97358,116.334444,0,267,39926.0552777778,2009-04-23,01:19:36
39.973585,116.334443,0,264,39926.0553009259,2009-04-23,01:19:38
39.97362,116.334439,0,259,39926.0553587963,2009-04-23,01:19:43
39.973634,116.334447,0,260,39926.0554166667,2009-04-23,01:19:48
39.97362,116.334405,0,259,39926.055474537,2009-04-23,01:19:53
39.973566,116.334345,0,258,39926.0555324074,2009-04-23,01:19:58
39.973532,116.33427,0,257,39926.0555902778,2009-04-23,01:20:03
39.973488,116.334219,0,258,39926.0556481481,2009-04-23,01:20:08
39.973487,116.334186,0,258,39926.0557060185,2009-04-23,01:20:13
39.973503,116.334158,0,260,39926.0557638889,2009-04-23,01:20:18
39.973536,116.334224,0,262,39926.0558217593,2009-04-23,01:20:23
39.973502,116.334246,0,261,39926.0558796296,2009-04-23,01:20:28
39.973475,116.334248,0,261,39926.0559375,2009-04-23,01:20:33
39.97347,116.334288,0,259,39926.0559953704,2009-04-23,01:20:38
39.973491,116.334272,0,259,39926.0560532407,2009-04-23,01:20:43
39.973477,116.334218,0,257,39926.0561111111,2009-04-23,01:20:48
39.973447,116.334179,0,255,39926.0561689815,2009-04-23,01:20:53
39.973432,116.334141,0,255,39926.0562268518,2009-04-23,01:20:58
39.973442,116.334113,0,256,39926.0562847222,2009-04-23,01:21:03
39.973468,116.33407,0,256,39926.0563425926,2009-04-23,01:21:08
39.973396,116.333741,0,220,39926.0650231481,2009-04-23,01:33:38
39.973386,116.333684,0,218,39926.0650810185,2009-04-23,01:33:43
39.973417,116.333754,0,219,39926.0651388889,2009-04-23,01:33:48
39.973422,116.333761,0,218,39926.0651967593,2009-04-23,01:33:53
39.973422,116.333761,0,218,39926.0652314815,2009-04-23,01:33:56
39.973427,116.333769,0,218,39926.0652546296,2009-04-23,01:33:58
39.973431,116.333781,0,218,39926.0653125,2009-04-23,01:34:03
39.973431,116.333796,0,218,39926.0653703704,2009-04-23,01:34:08
39.973431,116.333796,0,218,39926.0654050926,2009-04-23,01:34:11
39.973425,116.333801,0,218,39926.0654282407,2009-04-23,01:34:13
39.973415,116.333819,0,218,39926.0654861111,2009-04-23,01:34:18
39.973395,116.333767,0,218,39926.0655439815,2009-04-23,01:34:23
39.973395,116.333767,0,218,39926.0655787037,2009-04-23,01:34:26
39.973391,116.333774,0,216,39926.0656018518,2009-04-23,01:34:28
39.973395,116.333795,0,219,39926.0656597222,2009-04-23,01:34:33
39.973382,116.333758,0,217,39926.0657175926,2009-04-23,01:34:38
39.973382,116.333758,0,217,39926.0657523148,2009-04-23,01:34:41
39.973382,116.333757,0,217,39926.065775463,2009-04-23,01:34:43
39.973391,116.333832,0,213,39926.0658333333,2009-04-23,01:34:48
39.973396,116.333813,0,209,39926.0658912037,2009-04-23,01:34:53
39.973406,116.333805,0,207,39926.0659490741,2009-04-23,01:34:58
39.973406,116.333805,0,207,39926.0659837963,2009-04-23,01:35:01
39.97341,116.333798,0,207,39926.0660069444,2009-04-23,01:35:03
39.973414,116.333787,0,207,39926.0660648148,2009-04-23,01:35:08
39.973414,116.333787,0,207,39926.066099537,2009-04-23,01:35:11
39.973407,116.333785,0,208,39926.0661226852,2009-04-23,01:35:13
39.973402,116.33377,0,207,39926.0661805556,2009-04-23,01:35:18
39.973447,116.333794,0,206,39926.0662384259,2009-04-23,01:35:23
39.973455,116.333859,0,204,39926.0662962963,2009-04-23,01:35:28
39.973438,116.333817,0,203,39926.0663541667,2009-04-23,01:35:33
39.973433,116.333828,0,203,39926.066412037,2009-04-23,01:35:38
39.973428,116.333906,0,205,39926.0664699074,2009-04-23,01:35:43
39.973413,116.333938,0,207,39926.0665277778,2009-04-23,01:35:48
39.973403,116.33392,0,207,39926.0665856482,2009-04-23,01:35:53
39.973388,116.333894,0,207,39926.0666435185,2009-04-23,01:35:58
39.973393,116.333811,0,208,39926.0667013889,2009-04-23,01:36:03
39.973403,116.333787,0,206,39926.0667592593,2009-04-23,01:36:08
39.973403,116.333787,0,206,39926.0667939815,2009-04-23,01:36:11
39.973396,116.333779,0,206,39926.0668171296,2009-04-23,01:36:13
39.973396,116.333768,0,206,39926.066875,2009-04-23,01:36:18
39.973411,116.333763,0,206,39926.0669328704,2009-04-23,01:36:23
39.973411,116.333763,0,206,39926.0669675926,2009-04-23,01:36:26
39.973418,116.333756,0,206,39926.0669907407,2009-04-23,01:36:28
39.97341,116.33374,0,206,39926.0670486111,2009-04-23,01:36:33
39.973433,116.333798,0,207,39926.0671064815,2009-04-23,01:36:38
39.973442,116.333826,0,206,39926.0671643519,2009-04-23,01:36:43
39.973458,116.333934,0,203,39926.0672222222,2009-04-23,01:36:48
39.973471,116.334,0,203,39926.0672800926,2009-04-23,01:36:53
39.973449,116.334041,0,204,39926.067337963,2009-04-23,01:36:58
39.973448,116.334071,0,205,39926.0673958333,2009-04-23,01:37:03
39.973455,116.334042,0,205,39926.0674537037,2009-04-23,01:37:08
39.973469,116.334058,0,205,39926.0675115741,2009-04-23,01:37:13
39.973477,116.334107,0,204,39926.0675694444,2009-04-23,01:37:18
39.973486,116.334116,0,205,39926.0676273148,2009-04-23,01:37:23
39.973486,116.334116,0,205,39926.067662037,2009-04-23,01:37:26
39.973478,116.334124,0,205,39926.0676851852,2009-04-23,01:37:28
39.973469,116.334126,0,205,39926.0677430556,2009-04-23,01:37:33
39.973467,116.334124,0,205,39926.0678009259,2009-04-23,01:37:38
39.973467,116.334124,0,205,39926.0678356481,2009-04-23,01:37:41
39.973471,116.334131,0,205,39926.0678587963,2009-04-23,01:37:43
39.973452,116.334153,0,204,39926.0679166667,2009-04-23,01:37:48
39.973478,116.334094,0,206,39926.067974537,2009-04-23,01:37:53
39.973476,116.334051,0,209,39926.0680324074,2009-04-23,01:37:58
39.973476,116.334051,0,209,39926.0680671296,2009-04-23,01:38:01
39.97348,116.334051,0,210,39926.0680902778,2009-04-23,01:38:03
39.973472,116.334026,0,210,39926.0681481481,2009-04-23,01:38:08
39.973461,116.333975,0,209,39926.0682060185,2009-04-23,01:38:13
39.973468,116.333939,0,207,39926.0682638889,2009-04-23,01:38:18
39.973487,116.333869,0,206,39926.0683217593,2009-04-23,01:38:23
39.973474,116.333826,0,208,39926.0683796296,2009-04-23,01:38:28
39.973452,116.333811,0,207,39926.0684375,2009-04-23,01:38:33
39.973436,116.333804,0,207,39926.0684953704,2009-04-23,01:38:38
39.973447,116.333814,0,207,39926.0685532407,2009-04-23,01:38:43
39.973461,116.333825,0,207,39926.0686111111,2009-04-23,01:38:48
39.973462,116.333823,0,207,39926.0686689815,2009-04-23,01:38:53
39.973465,116.333816,0,207,39926.0687268519,2009-04-23,01:38:58
39.973465,116.333816,0,207,39926.0687615741,2009-04-23,01:39:01
39.973469,116.333813,0,207,39926.0687847222,2009-04-23,01:39:03
39.973469,116.333802,0,208,39926.0688425926,2009-04-23,01:39:08
39.973469,116.33379,0,208,39926.068900463,2009-04-23,01:39:13
39.973464,116.333781,0,208,39926.0689583333,2009-04-23,01:39:18
39.973459,116.333771,0,208,39926.0690162037,2009-04-23,01:39:23
39.973459,116.333771,0,208,39926.0690509259,2009-04-23,01:39:26
39.973455,116.333765,0,208,39926.0690740741,2009-04-23,01:39:28
39.973456,116.333753,0,208,39926.0691319444,2009-04-23,01:39:33
39.97345,116.333741,0,208,39926.0691898148,2009-04-23,01:39:38
39.973451,116.333776,0,208,39926.0692476852,2009-04-23,01:39:43
39.973459,116.333798,0,208,39926.0693055556,2009-04-23,01:39:48
39.973453,116.333888,0,209,39926.0693634259,2009-04-23,01:39:53
39.973453,116.333888,0,209,39926.0693981481,2009-04-23,01:39:56
39.973446,116.333894,0,211,39926.0694212963,2009-04-23,01:39:58
39.973436,116.33392,0,211,39926.0694791667,2009-04-23,01:40:03
39.973438,116.333932,0,211,39926.069537037,2009-04-23,01:40:08
39.973448,116.333933,0,211,39926.0695949074,2009-04-23,01:40:13
39.973493,116.334003,0,210,39926.0696527778,2009-04-23,01:40:18
39.97352,116.334024,0,210,39926.0697106481,2009-04-23,01:40:23
39.973529,116.333965,0,212,39926.0697685185,2009-04-23,01:40:28
39.973529,116.333965,0,212,39926.0698032407,2009-04-23,01:40:31
39.973534,116.333972,0,212,39926.0698263889,2009-04-23,01:40:33
39.973536,116.333982,0,212,39926.0698842593,2009-04-23,01:40:38
39.973535,116.333994,0,212,39926.0699421296,2009-04-23,01:40:43
39.973532,116.334066,0,213,39926.07,2009-04-23,01:40:48
39.973501,116.334079,0,213,39926.0700578704,2009-04-23,01:40:53
39.973496,116.334089,0,213,39926.0701157407,2009-04-23,01:40:58
39.973496,116.334089,0,213,39926.070150463,2009-04-23,01:41:01
39.97349,116.33409,0,213,39926.0701736111,2009-04-23,01:41:03
39.973483,116.334081,0,213,39926.0702314815,2009-04-23,01:41:08
39.973488,116.334054,0,213,39926.0702893519,2009-04-23,01:41:13
39.973523,116.334026,0,213,39926.0703472222,2009-04-23,01:41:18
39.973539,116.334049,0,213,39926.0704050926,2009-04-23,01:41:23
39.97354,116.334002,0,213,39926.070462963,2009-04-23,01:41:28
39.97354,116.334002,0,213,39926.0704976852,2009-04-23,01:41:31
39.973542,116.334003,0,214,39926.0705208333,2009-04-23,01:41:33
39.973524,116.333961,0,213,39926.0705787037,2009-04-23,01:41:38
39.973512,116.333895,0,214,39926.0706365741,2009-04-23,01:41:43
39.973575,116.333826,0,215,39926.0706944444,2009-04-23,01:41:48
39.973609,116.333861,0,216,39926.0707523148,2009-04-23,01:41:53
39.973613,116.333825,0,218,39926.0708101852,2009-04-23,01:41:58
39.973614,116.333825,0,218,39926.0708680556,2009-04-23,01:42:03
39.973612,116.333824,0,218,39926.0709259259,2009-04-23,01:42:08
39.973612,116.333824,0,218,39926.0709606481,2009-04-23,01:42:11
39.973606,116.33382,0,218,39926.0709837963,2009-04-23,01:42:13
39.973611,116.333811,0,218,39926.0710416667,2009-04-23,01:42:18
39.973616,116.333803,0,218,39926.071099537,2009-04-23,01:42:23
39.973614,116.333797,0,218,39926.0711574074,2009-04-23,01:42:28
39.973614,116.333795,0,218,39926.0712152778,2009-04-23,01:42:33
39.973614,116.333795,0,218,39926.07125,2009-04-23,01:42:36
39.973613,116.333797,0,218,39926.0712731481,2009-04-23,01:42:38
39.973575,116.333893,0,217,39926.0713310185,2009-04-23,01:42:43
39.973545,116.333911,0,217,39926.0713888889,2009-04-23,01:42:48
39.973541,116.333947,0,217,39926.0714467593,2009-04-23,01:42:53
39.97355,116.333957,0,217,39926.0715046296,2009-04-23,01:42:58
39.973545,116.333983,0,216,39926.0715625,2009-04-23,01:43:03
39.973545,116.333983,0,216,39926.0715972222,2009-04-23,01:43:06
39.973546,116.333978,0,216,39926.0716203704,2009-04-23,01:43:08
39.973547,116.333966,0,216,39926.0716782407,2009-04-23,01:43:13
39.973548,116.333922,0,216,39926.0717361111,2009-04-23,01:43:18
39.973536,116.333876,0,216,39926.0717939815,2009-04-23,01:43:23
39.973497,116.333899,0,216,39926.0718518518,2009-04-23,01:43:28
39.973528,116.333977,0,216,39926.0719097222,2009-04-23,01:43:33
39.973528,116.333977,0,216,39926.0719444444,2009-04-23,01:43:36
39.973531,116.333981,0,216,39926.0719675926,2009-04-23,01:43:38
39.973519,116.333972,0,215,39926.072025463,2009-04-23,01:43:43
39.97352,116.333972,0,214,39926.0720833333,2009-04-23,01:43:48
39.97352,116.333972,0,214,39926.0721180556,2009-04-23,01:43:51
39.973516,116.333975,0,214,39926.0721412037,2009-04-23,01:43:53
39.973504,116.333977,0,212,39926.0721990741,2009-04-23,01:43:58
39.973502,116.333965,0,211,39926.0722569444,2009-04-23,01:44:03
39.9735,116.333972,0,211,39926.0723148148,2009-04-23,01:44:08
39.973495,116.33398,0,211,39926.0723726852,2009-04-23,01:44:13
39.973495,116.33398,0,211,39926.0724074074,2009-04-23,01:44:16
39.973498,116.333981,0,211,39926.0724305556,2009-04-23,01:44:18
39.97352,116.333948,0,210,39926.0724884259,2009-04-23,01:44:23
39.973532,116.333887,0,210,39926.0725462963,2009-04-23,01:44:28
39.973533,116.333757,0,209,39926.0726041667,2009-04-23,01:44:33
39.973527,116.333698,0,210,39926.072662037,2009-04-23,01:44:38
39.973506,116.333682,0,211,39926.0727199074,2009-04-23,01:44:43
39.973511,116.333597,0,211,39926.0727777778,2009-04-23,01:44:48
39.973487,116.333663,0,211,39926.0728356481,2009-04-23,01:44:53
39.973465,116.333675,0,212,39926.0728935185,2009-04-23,01:44:58
39.973467,116.333664,0,213,39926.0729513889,2009-04-23,01:45:03
39.973462,116.333628,0,213,39926.0730092593,2009-04-23,01:45:08
39.973457,116.333674,0,211,39926.0730671296,2009-04-23,01:45:13
39.973448,116.333713,0,207,39926.073125,2009-04-23,01:45:18
39.973442,116.333831,0,206,39926.0731828704,2009-04-23,01:45:23
39.973449,116.333887,0,206,39926.0732407407,2009-04-23,01:45:28
39.973456,116.333896,0,206,39926.0732986111,2009-04-23,01:45:33
39.973451,116.333903,0,206,39926.0733564815,2009-04-23,01:45:38
39.973451,116.333903,0,206,39926.0733912037,2009-04-23,01:45:41
39.973454,116.333911,0,206,39926.0734143518,2009-04-23,01:45:43
39.97345,116.3339,0,206,39926.0734722222,2009-04-23,01:45:48
39.973428,116.333952,0,204,39926.0735300926,2009-04-23,01:45:53
39.973428,116.333952,0,204,39926.0735648148,2009-04-23,01:45:56
39.973432,116.333949,0,204,39926.073587963,2009-04-23,01:45:58
39.973416,116.333959,0,204,39926.0736458333,2009-04-23,01:46:03
39.973418,116.333996,0,206,39926.0737037037,2009-04-23,01:46:08
39.973454,116.334036,0,202,39926.0737615741,2009-04-23,01:46:13
39.973429,116.334064,0,201,39926.0738194444,2009-04-23,01:46:18
39.973385,116.334149,0,202,39926.0738773148,2009-04-23,01:46:23
39.973498,116.334307,0,144,39926.0777546296,2009-04-23,01:51:58
39.973505,116.334464,0,140,39926.0778125,2009-04-23,01:52:03
39.97352,116.334531,0,135,39926.0778703704,2009-04-23,01:52:08
39.973516,116.334519,0,137,39926.0779282407,2009-04-23,01:52:13
39.973528,116.334519,0,137,39926.0779861111,2009-04-23,01:52:18
39.973534,116.33446,0,138,39926.0780439815,2009-04-23,01:52:23
39.973532,116.334392,0,139,39926.0781018519,2009-04-23,01:52:28
39.973534,116.334391,0,140,39926.0781597222,2009-04-23,01:52:33
39.973534,116.334391,0,140,39926.0781944444,2009-04-23,01:52:36
39.97353,116.334389,0,136,39926.0782175926,2009-04-23,01:52:38
39.9735,116.334379,0,134,39926.078275463,2009-04-23,01:52:43
39.97352,116.334351,0,132,39926.0783333333,2009-04-23,01:52:48
39.973525,116.334317,0,130,39926.0783912037,2009-04-23,01:52:53
39.973525,116.334317,0,130,39926.0784259259,2009-04-23,01:52:56
39.973525,116.334314,0,129,39926.0784490741,2009-04-23,01:52:58
39.973521,116.334283,0,131,39926.0785069444,2009-04-23,01:53:03
39.973529,116.334274,0,131,39926.0785648148,2009-04-23,01:53:08
39.973529,116.334274,0,131,39926.078599537,2009-04-23,01:53:11
39.973535,116.334271,0,131,39926.0786226852,2009-04-23,01:53:13
39.973529,116.334228,0,132,39926.0786805556,2009-04-23,01:53:18
39.973518,116.334134,0,131,39926.0787384259,2009-04-23,01:53:23
39.973506,116.334109,0,131,39926.0787962963,2009-04-23,01:53:28
39.9735,116.334146,0,130,39926.0788541667,2009-04-23,01:53:33
39.973495,116.334142,0,130,39926.078912037,2009-04-23,01:53:38
39.973495,116.334142,0,130,39926.0789467593,2009-04-23,01:53:41
39.973491,116.334136,0,131,39926.0789699074,2009-04-23,01:53:43
39.973486,116.334147,0,131,39926.0790277778,2009-04-23,01:53:48
39.973484,116.334153,0,131,39926.0790856481,2009-04-23,01:53:53
39.973484,116.334153,0,131,39926.0791203704,2009-04-23,01:53:56
39.973477,116.334148,0,131,39926.0791435185,2009-04-23,01:53:58
39.973467,116.334108,0,132,39926.0792013889,2009-04-23,01:54:03
39.973455,116.334036,0,132,39926.0792592593,2009-04-23,01:54:08
39.973468,116.333977,0,133,39926.0793171296,2009-04-23,01:54:13
39.973469,116.333926,0,135,39926.079375,2009-04-23,01:54:18
39.973469,116.333917,0,135,39926.0794328704,2009-04-23,01:54:23
39.973469,116.333917,0,135,39926.0794675926,2009-04-23,01:54:26
39.973477,116.333909,0,134,39926.0794907407,2009-04-23,01:54:28
39.973474,116.333945,0,132,39926.0795486111,2009-04-23,01:54:33
39.973474,116.333945,0,132,39926.0795833333,2009-04-23,01:54:36
39.973472,116.333946,0,132,39926.0796064815,2009-04-23,01:54:38
39.973468,116.333997,0,132,39926.0796643518,2009-04-23,01:54:43
39.973438,116.334007,0,130,39926.0797222222,2009-04-23,01:54:48
39.973417,116.334023,0,131,39926.0797800926,2009-04-23,01:54:53
39.973411,116.334,0,132,39926.079837963,2009-04-23,01:54:58
39.973408,116.333917,0,132,39926.0798958333,2009-04-23,01:55:03
39.973399,116.333846,0,135,39926.0799537037,2009-04-23,01:55:08
39.973388,116.333812,0,136,39926.0800115741,2009-04-23,01:55:13
39.973381,116.333745,0,136,39926.0800694444,2009-04-23,01:55:18
39.973374,116.333675,0,136,39926.0801273148,2009-04-23,01:55:23
39.973385,116.333664,0,137,39926.0801851852,2009-04-23,01:55:28
39.973371,116.33366,0,139,39926.0802430556,2009-04-23,01:55:33
39.973371,116.33366,0,139,39926.0802777778,2009-04-23,01:55:36
39.97337,116.33366,0,141,39926.0803009259,2009-04-23,01:55:38
39.973388,116.333678,0,141,39926.0803587963,2009-04-23,01:55:43
39.973397,116.333694,0,140,39926.0804166667,2009-04-23,01:55:48
39.973405,116.333704,0,140,39926.080474537,2009-04-23,01:55:53
39.973396,116.333928,0,133,39926.0805324074,2009-04-23,01:55:58
39.973391,116.33402,0,127,39926.0805902778,2009-04-23,01:56:03
39.973391,116.334035,0,122,39926.0806481481,2009-04-23,01:56:08
39.973374,116.334046,0,119,39926.0807060185,2009-04-23,01:56:13
39.973378,116.334036,0,118,39926.0807638889,2009-04-23,01:56:18
39.973376,116.334021,0,117,39926.0808217593,2009-04-23,01:56:23
39.973353,116.333898,0,115,39926.0808796296,2009-04-23,01:56:28
39.973366,116.33383,0,114,39926.0809375,2009-04-23,01:56:33
39.973366,116.333809,0,115,39926.0809953704,2009-04-23,01:56:38
39.973351,116.333758,0,114,39926.0810532407,2009-04-23,01:56:43
39.973383,116.333692,0,113,39926.0811111111,2009-04-23,01:56:48
39.97338,116.333645,0,113,39926.0811689815,2009-04-23,01:56:53
39.973357,116.333626,0,113,39926.0812268518,2009-04-23,01:56:58
39.973357,116.333626,0,113,39926.0812615741,2009-04-23,01:57:01
39.973365,116.333621,0,113,39926.0812847222,2009-04-23,01:57:03
39.973373,116.333612,0,113,39926.0813425926,2009-04-23,01:57:08
39.973373,116.333624,0,113,39926.081400463,2009-04-23,01:57:13
39.973373,116.333624,0,113,39926.0814351852,2009-04-23,01:57:16
39.973381,116.33363,0,113,39926.0814583333,2009-04-23,01:57:18
39.97339,116.333629,0,113,39926.0815162037,2009-04-23,01:57:23
39.97339,116.333629,0,113,39926.0815509259,2009-04-23,01:57:26
39.973398,116.333632,0,113,39926.0815740741,2009-04-23,01:57:28
39.973439,116.333641,0,112,39926.0816319444,2009-04-23,01:57:33
39.973439,116.333658,0,112,39926.0816898148,2009-04-23,01:57:38
39.973436,116.333674,0,109,39926.0817476852,2009-04-23,01:57:43
39.973409,116.333785,0,106,39926.0818055556,2009-04-23,01:57:48
39.97343,116.333837,0,103,39926.0818634259,2009-04-23,01:57:53
39.973436,116.333891,0,99,39926.0819212963,2009-04-23,01:57:58
39.97344,116.333941,0,97,39926.0819791667,2009-04-23,01:58:03
39.973431,116.333981,0,96,39926.082037037,2009-04-23,01:58:08
39.973476,116.33426,0,111,39926.0952314815,2009-04-23,02:17:08
39.97347,116.334352,0,105,39926.0952893518,2009-04-23,02:17:13
39.973468,116.334425,0,100,39926.0953472222,2009-04-23,02:17:18
39.973477,116.334412,0,97,39926.0954050926,2009-04-23,02:17:23
39.973487,116.334418,0,97,39926.095462963,2009-04-23,02:17:28
39.97352,116.334508,0,96,39926.0955208333,2009-04-23,02:17:33
39.973535,116.334473,0,95,39926.0955787037,2009-04-23,02:17:38
39.973525,116.334503,0,93,39926.0956365741,2009-04-23,02:17:43
39.973545,116.334485,0,92,39926.0956944444,2009-04-23,02:17:48
39.973541,116.334511,0,92,39926.0957523148,2009-04-23,02:17:53
39.973541,116.334511,0,92,39926.095787037,2009-04-23,02:17:56
39.973535,116.334519,0,92,39926.0958101852,2009-04-23,02:17:58
39.973497,116.334452,0,91,39926.0958680556,2009-04-23,02:18:03
39.973445,116.334303,0,90,39926.0959259259,2009-04-23,02:18:08
39.973433,116.334221,0,90,39926.0959837963,2009-04-23,02:18:13
39.973426,116.334191,0,91,39926.0960416667,2009-04-23,02:18:18
39.973436,116.33423,0,89,39926.096099537,2009-04-23,02:18:23
39.973447,116.334274,0,86,39926.0961574074,2009-04-23,02:18:28
39.973449,116.334278,0,86,39926.0962152778,2009-04-23,02:18:33
39.973449,116.334278,0,86,39926.09625,2009-04-23,02:18:36
39.973453,116.334275,0,86,39926.0962731481,2009-04-23,02:18:38
39.973466,116.334229,0,87,39926.0963310185,2009-04-23,02:18:43
39.973485,116.334188,0,91,39926.0963888889,2009-04-23,02:18:48
39.973481,116.334166,0,94,39926.0964467593,2009-04-23,02:18:53
39.97347,116.334149,0,94,39926.0965046296,2009-04-23,02:18:58
39.973422,116.334155,0,92,39926.0965625,2009-04-23,02:19:03
39.97337,116.334114,0,90,39926.0966203704,2009-04-23,02:19:08
39.973367,116.334055,0,89,39926.0966782407,2009-04-23,02:19:13
39.973357,116.334027,0,89,39926.0967361111,2009-04-23,02:19:18
39.973359,116.334013,0,90,39926.0967939815,2009-04-23,02:19:23
39.97335,116.333975,0,91,39926.0968518518,2009-04-23,02:19:28
39.973359,116.333942,0,92,39926.0969097222,2009-04-23,02:19:33
39.973356,116.333946,0,91,39926.0969675926,2009-04-23,02:19:38
39.973356,116.333946,0,91,39926.0970023148,2009-04-23,02:19:41
39.973357,116.333938,0,91,39926.097025463,2009-04-23,02:19:43
39.973403,116.333976,0,93,39926.0970833333,2009-04-23,02:19:48
39.973422,116.333971,0,93,39926.0971412037,2009-04-23,02:19:53
39.973422,116.333971,0,93,39926.0971759259,2009-04-23,02:19:56
39.973417,116.333966,0,93,39926.0971990741,2009-04-23,02:19:58
39.973414,116.334036,0,93,39926.0972569444,2009-04-23,02:20:03
39.973396,116.334137,0,96,39926.0973148148,2009-04-23,02:20:08
39.973408,116.334171,0,96,39926.0973726852,2009-04-23,02:20:13
39.973416,116.334187,0,96,39926.0974305556,2009-04-23,02:20:18
39.973418,116.334195,0,97,39926.0974884259,2009-04-23,02:20:23
39.973418,116.334195,0,97,39926.0975231482,2009-04-23,02:20:26
39.973425,116.334202,0,97,39926.0975462963,2009-04-23,02:20:28
39.973417,116.334236,0,96,39926.0976041667,2009-04-23,02:20:33
39.973415,116.334272,0,94,39926.097662037,2009-04-23,02:20:38
39.973418,116.334369,0,92,39926.0977199074,2009-04-23,02:20:43
39.97343,116.334331,0,91,39926.0977777778,2009-04-23,02:20:48
39.973424,116.334311,0,92,39926.0978356482,2009-04-23,02:20:53
39.973417,116.334278,0,94,39926.0978935185,2009-04-23,02:20:58
39.973413,116.334262,0,95,39926.0979513889,2009-04-23,02:21:03
39.973423,116.334259,0,95,39926.0980092593,2009-04-23,02:21:08
39.97343,116.334252,0,94,39926.0980671296,2009-04-23,02:21:13
39.97343,116.334252,0,94,39926.0981018519,2009-04-23,02:21:16
39.973427,116.334246,0,94,39926.098125,2009-04-23,02:21:18
39.973424,116.334176,0,93,39926.0981828704,2009-04-23,02:21:23
39.973409,116.334198,0,96,39926.0982407407,2009-04-23,02:21:28
39.973409,116.334198,0,96,39926.098275463,2009-04-23,02:21:31
39.973407,116.334198,0,95,39926.0982986111,2009-04-23,02:21:33
39.973398,116.334208,0,96,39926.0983564815,2009-04-23,02:21:38
39.973389,116.334186,0,97,39926.0984143519,2009-04-23,02:21:43
39.973391,116.33419,0,97,39926.0984722222,2009-04-23,02:21:48
39.973391,116.33419,0,97,39926.0985069444,2009-04-23,02:21:51
39.973391,116.334183,0,97,39926.0985300926,2009-04-23,02:21:53
39.973394,116.334174,0,96,39926.098587963,2009-04-23,02:21:58
39.973394,116.334163,0,96,39926.0986458333,2009-04-23,02:22:03
39.973386,116.334089,0,95,39926.0987037037,2009-04-23,02:22:08
39.973385,116.334053,0,92,39926.0987615741,2009-04-23,02:22:13
39.973396,116.334057,0,90,39926.0988194444,2009-04-23,02:22:18
39.973397,116.334085,0,91,39926.0988773148,2009-04-23,02:22:23
39.973399,116.334147,0,90,39926.0989351852,2009-04-23,02:22:28
39.973396,116.334153,0,91,39926.0989930556,2009-04-23,02:22:33
39.973396,116.334153,0,91,39926.0990277778,2009-04-23,02:22:36
39.973397,116.334151,0,91,39926.0990509259,2009-04-23,02:22:38
39.973393,116.334104,0,89,39926.0991087963,2009-04-23,02:22:43
39.973389,116.334074,0,87,39926.0991666667,2009-04-23,02:22:48
39.973386,116.334064,0,88,39926.099224537,2009-04-23,02:22:53
39.973385,116.334054,0,88,39926.0992824074,2009-04-23,02:22:58
39.973387,116.334038,0,88,39926.0993402778,2009-04-23,02:23:03
39.973389,116.334056,0,89,39926.0993981481,2009-04-23,02:23:08
39.973394,116.334054,0,89,39926.0994560185,2009-04-23,02:23:13
39.973394,116.334054,0,89,39926.0994907407,2009-04-23,02:23:16
39.973402,116.334062,0,90,39926.0995138889,2009-04-23,02:23:18
39.973415,116.334111,0,91,39926.0995717593,2009-04-23,02:23:23
39.973416,116.334136,0,91,39926.0996296296,2009-04-23,02:23:28
39.973415,116.334136,0,91,39926.0996875,2009-04-23,02:23:33
39.973415,116.334136,0,91,39926.0997222222,2009-04-23,02:23:36
39.973411,116.334137,0,91,39926.0997453704,2009-04-23,02:23:38
39.973413,116.334205,0,90,39926.0998032407,2009-04-23,02:23:43
39.97341,116.334231,0,89,39926.0998611111,2009-04-23,02:23:48
39.97341,116.334231,0,89,39926.0998958333,2009-04-23,02:23:51
39.973413,116.334239,0,89,39926.0999189815,2009-04-23,02:23:53
39.973411,116.33422,0,87,39926.0999768519,2009-04-23,02:23:58
39.973405,116.3342,0,87,39926.1000347222,2009-04-23,02:24:03
39.973409,116.334206,0,87,39926.1000925926,2009-04-23,02:24:08
39.973409,116.334206,0,87,39926.1001273148,2009-04-23,02:24:11
39.973407,116.334214,0,87,39926.100150463,2009-04-23,02:24:13
39.973409,116.334244,0,87,39926.1002083333,2009-04-23,02:24:18
39.973405,116.334294,0,83,39926.1002662037,2009-04-23,02:24:23
39.973419,116.334244,0,82,39926.1003240741,2009-04-23,02:24:28
39.973422,116.334209,0,81,39926.1003819444,2009-04-23,02:24:33
39.973417,116.33423,0,80,39926.1004398148,2009-04-23,02:24:38
39.973402,116.334269,0,78,39926.1004976852,2009-04-23,02:24:43
39.973398,116.334271,0,78,39926.1005555556,2009-04-23,02:24:48
39.973398,116.334271,0,78,39926.1005902778,2009-04-23,02:24:51
39.973403,116.334263,0,78,39926.1006134259,2009-04-23,02:24:53
39.973398,116.334247,0,80,39926.1006712963,2009-04-23,02:24:58
39.973396,116.334214,0,80,39926.1007291667,2009-04-23,02:25:03
39.973391,116.334163,0,80,39926.100787037,2009-04-23,02:25:08
39.97338,116.334146,0,80,39926.1008449074,2009-04-23,02:25:13
39.973359,116.334084,0,81,39926.1009027778,2009-04-23,02:25:18
39.97336,116.333991,0,82,39926.1009606481,2009-04-23,02:25:23
39.973361,116.334056,0,83,39926.1010185185,2009-04-23,02:25:28
39.973373,116.334084,0,84,39926.1010763889,2009-04-23,02:25:33
39.973363,116.333986,0,85,39926.1011342593,2009-04-23,02:25:38
39.973374,116.334002,0,84,39926.1011921296,2009-04-23,02:25:43
39.973374,116.334002,0,84,39926.1012268519,2009-04-23,02:25:46
39.973375,116.334009,0,83,39926.10125,2009-04-23,02:25:48
39.973366,116.334005,0,80,39926.1013078704,2009-04-23,02:25:53
39.973361,116.333896,0,76,39926.1013657407,2009-04-23,02:25:58
39.97334,116.333876,0,74,39926.1014236111,2009-04-23,02:26:03
39.973339,116.333926,0,71,39926.1014814815,2009-04-23,02:26:08
39.973357,116.333982,0,68,39926.1015393519,2009-04-23,02:26:13
39.973371,116.334035,0,66,39926.1015972222,2009-04-23,02:26:18
39.97337,116.334042,0,65,39926.1016550926,2009-04-23,02:26:23
39.973371,116.334048,0,65,39926.101712963,2009-04-23,02:26:28
39.973371,116.334048,0,65,39926.1017476852,2009-04-23,02:26:31
39.973367,116.334047,0,65,39926.1017708333,2009-04-23,02:26:33
39.973358,116.334046,0,65,39926.1018287037,2009-04-23,02:26:38
39.973332,116.33408,0,66,39926.1018865741,2009-04-23,02:26:43
39.973338,116.334108,0,66,39926.1019444444,2009-04-23,02:26:48
39.973338,116.334108,0,66,39926.1019791667,2009-04-23,02:26:51
39.973338,116.334115,0,66,39926.1020023148,2009-04-23,02:26:53
39.973343,116.334135,0,65,39926.1020601852,2009-04-23,02:26:58
39.973338,116.334137,0,63,39926.1021180556,2009-04-23,02:27:03
39.973338,116.334137,0,63,39926.1021527778,2009-04-23,02:27:06
39.973331,116.334138,0,58,39926.1021759259,2009-04-23,02:27:08
39.973326,116.334148,0,55,39926.1022337963,2009-04-23,02:27:13
39.973345,116.334164,0,54,39926.1022916667,2009-04-23,02:27:18
39.973347,116.334141,0,54,39926.102349537,2009-04-23,02:27:23
39.973347,116.334153,0,54,39926.1024074074,2009-04-23,02:27:28
39.973349,116.334159,0,55,39926.1024652778,2009-04-23,02:27:33
39.973349,116.334162,0,55,39926.1025231481,2009-04-23,02:27:38
39.973349,116.334162,0,55,39926.1025578704,2009-04-23,02:27:41
39.973353,116.334168,0,55,39926.1025810185,2009-04-23,02:27:43
39.973356,116.334226,0,54,39926.1026388889,2009-04-23,02:27:48
39.97337,116.334269,0,53,39926.1026967593,2009-04-23,02:27:53
39.973382,116.334254,0,53,39926.1027546296,2009-04-23,02:27:58
39.973372,116.334252,0,53,39926.1028125,2009-04-23,02:28:03
39.973372,116.334252,0,53,39926.1028472222,2009-04-23,02:28:06
39.973374,116.334257,0,53,39926.1028703704,2009-04-23,02:28:08
39.973372,116.334266,0,53,39926.1029282407,2009-04-23,02:28:13
39.973372,116.334266,0,53,39926.102962963,2009-04-23,02:28:16
39.97337,116.334269,0,53,39926.1029861111,2009-04-23,02:28:18
39.973383,116.334263,0,51,39926.1030439815,2009-04-23,02:28:23
39.973396,116.3343,0,49,39926.1031018518,2009-04-23,02:28:28
39.973394,116.334332,0,48,39926.1031597222,2009-04-23,02:28:33
39.973388,116.33429,0,47,39926.1032175926,2009-04-23,02:28:38
39.97339,116.334292,0,47,39926.103275463,2009-04-23,02:28:43
39.97339,116.334292,0,47,39926.1033101852,2009-04-23,02:28:46
39.97339,116.334291,0,47,39926.1033333333,2009-04-23,02:28:48
39.973372,116.334301,0,48,39926.1033912037,2009-04-23,02:28:53
39.973372,116.334301,0,48,39926.1034259259,2009-04-23,02:28:56
39.973365,116.334297,0,48,39926.1034490741,2009-04-23,02:28:58
39.973363,116.334272,0,48,39926.1035069444,2009-04-23,02:29:03
39.973358,116.334244,0,48,39926.1035648148,2009-04-23,02:29:08
39.973348,116.334272,0,49,39926.1036226852,2009-04-23,02:29:13
39.973361,116.334297,0,48,39926.1036805556,2009-04-23,02:29:18
39.97335,116.334283,0,48,39926.1037384259,2009-04-23,02:29:23
39.973339,116.334276,0,48,39926.1037962963,2009-04-23,02:29:28
39.97334,116.33428,0,48,39926.1038541667,2009-04-23,02:29:33
39.97334,116.33428,0,48,39926.1038888889,2009-04-23,02:29:36
39.973342,116.334287,0,47,39926.103912037,2009-04-23,02:29:38
39.973354,116.33426,0,46,39926.1039699074,2009-04-23,02:29:43
39.97335,116.334319,0,46,39926.1040277778,2009-04-23,02:29:48
39.973342,116.334341,0,47,39926.1040856481,2009-04-23,02:29:53
39.97331,116.334414,0,50,39926.1041435185,2009-04-23,02:29:58
39.973297,116.334474,0,52,39926.1042013889,2009-04-23,02:30:03
39.973321,116.334457,0,55,39926.1042592593,2009-04-23,02:30:08
39.973329,116.334382,0,56,39926.1043171296,2009-04-23,02:30:13
39.97333,116.334359,0,57,39926.104375,2009-04-23,02:30:18
39.973325,116.334347,0,57,39926.1044328704,2009-04-23,02:30:23
39.973339,116.334288,0,57,39926.1044907407,2009-04-23,02:30:28
39.973344,116.334306,0,59,39926.1045486111,2009-04-23,02:30:33
39.973322,116.334323,0,59,39926.1046064815,2009-04-23,02:30:38
39.973304,116.334301,0,59,39926.1046643518,2009-04-23,02:30:43
39.973314,116.334228,0,60,39926.1047222222,2009-04-23,02:30:48
39.973361,116.334163,0,60,39926.1047800926,2009-04-23,02:30:53
39.97339,116.334121,0,59,39926.104837963,2009-04-23,02:30:58
39.973391,116.334135,0,58,39926.1048958333,2009-04-23,02:31:03
39.973378,116.334094,0,57,39926.1049537037,2009-04-23,02:31:08
39.973388,116.334048,0,55,39926.1050115741,2009-04-23,02:31:13
39.973375,116.334079,0,54,39926.1050694444,2009-04-23,02:31:18
39.973366,116.334072,0,54,39926.1051273148,2009-04-23,02:31:23
39.973382,116.334035,0,53,39926.1051851852,2009-04-23,02:31:28
39.973387,116.334015,0,51,39926.1052430556,2009-04-23,02:31:33
39.97338,116.334015,0,49,39926.1053009259,2009-04-23,02:31:38
39.97338,116.334015,0,49,39926.1053356482,2009-04-23,02:31:41
39.973379,116.334011,0,49,39926.1053587963,2009-04-23,02:31:43
39.973375,116.334058,0,47,39926.1054166667,2009-04-23,02:31:48
39.97337,116.334072,0,47,39926.105474537,2009-04-23,02:31:53
39.973374,116.334094,0,47,39926.1055324074,2009-04-23,02:31:58
39.973383,116.334091,0,46,39926.1055902778,2009-04-23,02:32:03
39.973379,116.334155,0,46,39926.1056481482,2009-04-23,02:32:08
39.973375,116.334248,0,45,39926.1057060185,2009-04-23,02:32:13
39.973381,116.334298,0,44,39926.1057638889,2009-04-23,02:32:18
39.973394,116.334313,0,41,39926.1058217593,2009-04-23,02:32:23
39.973395,116.334368,0,40,39926.1058796296,2009-04-23,02:32:28
39.973383,116.334362,0,39,39926.1059375,2009-04-23,02:32:33
39.973365,116.334321,0,40,39926.1059953704,2009-04-23,02:32:38
39.973363,116.334322,0,40,39926.1060532407,2009-04-23,02:32:43
39.973363,116.334322,0,40,39926.106087963,2009-04-23,02:32:46
39.973365,116.334329,0,40,39926.1061111111,2009-04-23,02:32:48
39.973386,116.334406,0,38,39926.1061689815,2009-04-23,02:32:53
39.973378,116.334423,0,37,39926.1062268519,2009-04-23,02:32:58
39.973372,116.33444,0,37,39926.1062847222,2009-04-23,02:33:03
39.973352,116.334461,0,37,39926.1063425926,2009-04-23,02:33:08
39.97335,116.33448,0,37,39926.106400463,2009-04-23,02:33:13
39.973359,116.334491,0,37,39926.1064583333,2009-04-23,02:33:18
39.973368,116.334525,0,37,39926.1065162037,2009-04-23,02:33:23
39.973387,116.334574,0,38,39926.1065740741,2009-04-23,02:33:28
39.973426,116.334533,0,40,39926.1066319444,2009-04-23,02:33:33
39.973432,116.334502,0,41,39926.1066898148,2009-04-23,02:33:38
39.973416,116.334468,0,42,39926.1067476852,2009-04-23,02:33:43
39.973421,116.334444,0,43,39926.1068055556,2009-04-23,02:33:48
39.973412,116.334412,0,43,39926.1068634259,2009-04-23,02:33:53
39.973453,116.334183,0,40,39926.1069212963,2009-04-23,02:33:58
39.973466,116.334034,0,38,39926.1069791667,2009-04-23,02:34:03
39.973473,116.334,0,37,39926.107037037,2009-04-23,02:34:08
39.973486,116.333985,0,36,39926.1070949074,2009-04-23,02:34:13
39.973481,116.333994,0,36,39926.1071527778,2009-04-23,02:34:18
39.973481,116.333994,0,36,39926.1071875,2009-04-23,02:34:21
39.973484,116.333998,0,36,39926.1072106481,2009-04-23,02:34:23
39.97346,116.334017,0,36,39926.1072685185,2009-04-23,02:34:28
39.973451,116.334082,0,32,39926.1073263889,2009-04-23,02:34:33
39.973419,116.334171,0,32,39926.1073842593,2009-04-23,02:34:38
39.973397,116.334224,0,32,39926.1074421296,2009-04-23,02:34:43
39.973383,116.334272,0,30,39926.1075,2009-04-23,02:34:48
39.973387,116.33428,0,30,39926.1075578704,2009-04-23,02:34:53
39.973385,116.334273,0,30,39926.1076157407,2009-04-23,02:34:58
39.973385,116.334273,0,30,39926.107650463,2009-04-23,02:35:01
39.973384,116.334266,0,30,39926.1076736111,2009-04-23,02:35:03
39.973437,116.334255,0,30,39926.1077314815,2009-04-23,02:35:08
39.973462,116.334219,0,31,39926.1077893519,2009-04-23,02:35:13
39.973462,116.334219,0,31,39926.1078240741,2009-04-23,02:35:16
39.973469,116.334219,0,31,39926.1078472222,2009-04-23,02:35:18
39.973486,116.334092,0,30,39926.1079050926,2009-04-23,02:35:23
39.973512,116.333875,0,28,39926.107962963,2009-04-23,02:35:28
39.97352,116.333788,0,28,39926.1080208333,2009-04-23,02:35:33
39.973542,116.333747,0,29,39926.1080787037,2009-04-23,02:35:38
39.97352,116.333863,0,31,39926.1081365741,2009-04-23,02:35:43
39.973554,116.333764,0,31,39926.1081944444,2009-04-23,02:35:48
39.973574,116.333689,0,33,39926.1082523148,2009-04-23,02:35:53
39.973553,116.33369,0,35,39926.1083101852,2009-04-23,02:35:58
39.973547,116.333702,0,36,39926.1083680556,2009-04-23,02:36:03
39.973546,116.333697,0,36,39926.1084259259,2009-04-23,02:36:08
39.973545,116.333695,0,36,39926.1084837963,2009-04-23,02:36:13
39.973545,116.333695,0,36,39926.1085185185,2009-04-23,02:36:16
39.973548,116.333695,0,36,39926.1085416667,2009-04-23,02:36:18
39.973499,116.33388,0,39,39926.108599537,2009-04-23,02:36:23
39.97346,116.333986,0,43,39926.1086574074,2009-04-23,02:36:28
39.973452,116.333975,0,44,39926.1087152778,2009-04-23,02:36:33
39.973453,116.333981,0,44,39926.1087731481,2009-04-23,02:36:38
39.973451,116.333983,0,44,39926.1088310185,2009-04-23,02:36:43
39.973451,116.333983,0,44,39926.1088657407,2009-04-23,02:36:46
39.973448,116.333991,0,45,39926.1088888889,2009-04-23,02:36:48
39.973444,116.334004,0,45,39926.1089467593,2009-04-23,02:36:53
39.973415,116.33408,0,45,39926.1090046296,2009-04-23,02:36:58
39.97347,116.333793,0,57,39926.1139236111,2009-04-23,02:44:03
39.97347,116.333735,0,57,39926.1139814815,2009-04-23,02:44:08
39.973475,116.333677,0,58,39926.1140393519,2009-04-23,02:44:13
39.973485,116.333649,0,58,39926.1140972222,2009-04-23,02:44:18
39.973512,116.333588,0,59,39926.1141550926,2009-04-23,02:44:23
39.973518,116.333605,0,59,39926.114212963,2009-04-23,02:44:28
39.973518,116.333605,0,59,39926.1142476852,2009-04-23,02:44:31
39.973515,116.333613,0,60,39926.1142708333,2009-04-23,02:44:33
39.973532,116.33356,0,60,39926.1143287037,2009-04-23,02:44:38
39.973532,116.33356,0,60,39926.1143634259,2009-04-23,02:44:41
39.973532,116.333567,0,60,39926.1143865741,2009-04-23,02:44:43
39.973519,116.333561,0,60,39926.1144444444,2009-04-23,02:44:48
39.973501,116.333587,0,60,39926.1145023148,2009-04-23,02:44:53
39.973501,116.333587,0,60,39926.114537037,2009-04-23,02:44:56
39.973495,116.333589,0,59,39926.1145601852,2009-04-23,02:44:58
39.973516,116.333525,0,58,39926.1146180556,2009-04-23,02:45:03
39.973564,116.333404,0,57,39926.1146759259,2009-04-23,02:45:08
39.973574,116.333338,0,57,39926.1147337963,2009-04-23,02:45:13
39.973552,116.3333,0,58,39926.1147916667,2009-04-23,02:45:18
39.973528,116.333298,0,58,39926.114849537,2009-04-23,02:45:23
39.97349,116.333273,0,59,39926.1149074074,2009-04-23,02:45:28
39.973463,116.333271,0,59,39926.1149652778,2009-04-23,02:45:33
39.973459,116.333355,0,56,39926.1150231481,2009-04-23,02:45:38
39.973439,116.333436,0,54,39926.1150810185,2009-04-23,02:45:43
39.973438,116.333507,0,53,39926.1151388889,2009-04-23,02:45:48
39.973451,116.333556,0,53,39926.1151967593,2009-04-23,02:45:53
39.97346,116.333568,0,53,39926.1152546296,2009-04-23,02:45:58
39.97346,116.333568,0,53,39926.1152893519,2009-04-23,02:46:01
39.973467,116.333576,0,54,39926.1153125,2009-04-23,02:46:03
39.973476,116.333631,0,54,39926.1153703704,2009-04-23,02:46:08
39.973512,116.33378,0,55,39926.1154282407,2009-04-23,02:46:13
39.973489,116.333889,0,55,39926.1154861111,2009-04-23,02:46:18
39.973453,116.333995,0,55,39926.1155439815,2009-04-23,02:46:23
39.973422,116.334118,0,55,39926.1156018519,2009-04-23,02:46:28
39.973406,116.334278,0,56,39926.1156597222,2009-04-23,02:46:33
39.973371,116.334398,0,57,39926.1157175926,2009-04-23,02:46:38
39.973361,116.334397,0,58,39926.115775463,2009-04-23,02:46:43
39.973368,116.334406,0,58,39926.1158333333,2009-04-23,02:46:48
39.973364,116.334369,0,58,39926.1158912037,2009-04-23,02:46:53
39.973376,116.334284,0,62,39926.1159490741,2009-04-23,02:46:58
39.97338,116.334273,0,63,39926.1160069444,2009-04-23,02:47:03
39.973393,116.334243,0,64,39926.1160648148,2009-04-23,02:47:08
39.973456,116.334107,0,66,39926.1161226852,2009-04-23,02:47:13
39.973472,116.33404,0,67,39926.1161805556,2009-04-23,02:47:18
39.973489,116.333983,0,67,39926.1162384259,2009-04-23,02:47:23
39.973527,116.333903,0,67,39926.1162962963,2009-04-23,02:47:28
39.973535,116.333848,0,68,39926.1163541667,2009-04-23,02:47:33
39.973533,116.333806,0,69,39926.116412037,2009-04-23,02:47:38
39.973512,116.333742,0,70,39926.1164699074,2009-04-23,02:47:43
39.97349,116.333765,0,69,39926.1165277778,2009-04-23,02:47:48
39.973477,116.333809,0,69,39926.1165856481,2009-04-23,02:47:53
39.973477,116.333809,0,69,39926.1166203704,2009-04-23,02:47:56
39.973482,116.33381,0,69,39926.1166435185,2009-04-23,02:47:58
39.9735,116.333822,0,73,39926.1167013889,2009-04-23,02:48:03
39.973503,116.333791,0,76,39926.1167592593,2009-04-23,02:48:08
39.973486,116.33385,0,78,39926.1168171296,2009-04-23,02:48:13
39.973476,116.333937,0,83,39926.116875,2009-04-23,02:48:18
39.97347,116.334125,0,89,39926.1169328704,2009-04-23,02:48:23
39.973484,116.334153,0,88,39926.1169907407,2009-04-23,02:48:28
39.973477,116.334232,0,86,39926.1170486111,2009-04-23,02:48:33
39.973477,116.334232,0,86,39926.1170833333,2009-04-23,02:48:36
39.973476,116.334238,0,86,39926.1171064815,2009-04-23,02:48:38
39.973467,116.334242,0,86,39926.1171643519,2009-04-23,02:48:43
39.973457,116.334242,0,86,39926.1172222222,2009-04-23,02:48:48
39.973441,116.334257,0,86,39926.1172800926,2009-04-23,02:48:53
39.973419,116.334302,0,89,39926.117337963,2009-04-23,02:48:58
39.973419,116.334293,0,89,39926.1173958333,2009-04-23,02:49:03
39.973424,116.334283,0,89,39926.1174537037,2009-04-23,02:49:08
39.973406,116.334276,0,90,39926.1175115741,2009-04-23,02:49:13
39.973394,116.334291,0,90,39926.1175694444,2009-04-23,02:49:18
39.973385,116.334268,0,92,39926.1176273148,2009-04-23,02:49:23
39.973392,116.334258,0,92,39926.1176851852,2009-04-23,02:49:28
39.973398,116.334196,0,93,39926.1177430556,2009-04-23,02:49:33
39.973407,116.334168,0,95,39926.1178009259,2009-04-23,02:49:38
39.973411,116.334195,0,99,39926.1178587963,2009-04-23,02:49:43
39.973406,116.334178,0,101,39926.1179166667,2009-04-23,02:49:48
39.973424,116.334143,0,101,39926.117974537,2009-04-23,02:49:53
39.973417,116.334121,0,102,39926.1180324074,2009-04-23,02:49:58
39.973436,116.334154,0,104,39926.1180902778,2009-04-23,02:50:03
39.973442,116.334192,0,106,39926.1181481481,2009-04-23,02:50:08
39.973442,116.334192,0,106,39926.1181828704,2009-04-23,02:50:11
39.973435,116.334189,0,107,39926.1182060185,2009-04-23,02:50:13
39.973436,116.334147,0,108,39926.1182638889,2009-04-23,02:50:18
39.973425,116.334143,0,107,39926.1183217593,2009-04-23,02:50:23
39.973319,116.334017,0,142,39926.1183796296,2009-04-23,02:50:28
39.97331,116.334009,0,91,39926.1184375,2009-04-23,02:50:33
39.97332,116.334004,0,95,39926.1184953704,2009-04-23,02:50:38
39.973392,116.334121,0,104,39926.1185532407,2009-04-23,02:50:43
39.973421,116.334039,0,119,39926.1186111111,2009-04-23,02:50:48
39.973467,116.333752,0,110,39926.1186689815,2009-04-23,02:50:53
39.973465,116.333496,0,99,39926.1188425926,2009-04-23,02:51:08
39.973497,116.333404,0,98,39926.118900463,2009-04-23,02:51:13
39.973594,116.333329,0,102,39926.1189583333,2009-04-23,02:51:18
39.973605,116.333364,0,100,39926.1190162037,2009-04-23,02:51:23
39.9736,116.333469,0,102,39926.1190740741,2009-04-23,02:51:28
39.9736,116.333469,0,102,39926.1191087963,2009-04-23,02:51:31
39.973602,116.333474,0,102,39926.1191319444,2009-04-23,02:51:33
39.973606,116.333465,0,102,39926.1191898148,2009-04-23,02:51:38
39.973606,116.333465,0,102,39926.119224537,2009-04-23,02:51:41
39.973601,116.333462,0,102,39926.1192476852,2009-04-23,02:51:43
39.973591,116.333452,0,98,39926.1193055556,2009-04-23,02:51:48
39.97352,116.333616,0,93,39926.1193634259,2009-04-23,02:51:53
39.973514,116.333633,0,93,39926.1194212963,2009-04-23,02:51:58
39.973494,116.333722,0,94,39926.1194791667,2009-04-23,02:52:03
39.973495,116.333737,0,93,39926.119537037,2009-04-23,02:52:08
39.973496,116.333734,0,93,39926.1195949074,2009-04-23,02:52:13
39.973491,116.333729,0,93,39926.1196527778,2009-04-23,02:52:18
39.973494,116.333725,0,93,39926.1197106481,2009-04-23,02:52:23
39.973498,116.333726,0,93,39926.1197685185,2009-04-23,02:52:28
39.973501,116.333727,0,93,39926.1198263889,2009-04-23,02:52:33
39.973501,116.333727,0,93,39926.1198611111,2009-04-23,02:52:36
39.973503,116.333719,0,93,39926.1198842593,2009-04-23,02:52:38
39.973517,116.333701,0,92,39926.1199421296,2009-04-23,02:52:43
39.973521,116.333691,0,92,39926.12,2009-04-23,02:52:48
39.973521,116.333691,0,92,39926.1200347222,2009-04-23,02:52:51
39.973515,116.333686,0,91,39926.1200578704,2009-04-23,02:52:53
39.973507,116.333677,0,91,39926.1201157407,2009-04-23,02:52:58
39.973485,116.333689,0,91,39926.1201736111,2009-04-23,02:53:03
39.973469,116.33369,0,91,39926.1202314815,2009-04-23,02:53:08
39.973455,116.333733,0,93,39926.1202893518,2009-04-23,02:53:13
39.973459,116.333761,0,93,39926.1203472222,2009-04-23,02:53:18
39.973463,116.334048,0,126,39926.1228356481,2009-04-23,02:56:53
39.973417,116.33417,0,124,39926.1228935185,2009-04-23,02:56:58
39.973454,116.333977,0,124,39926.1229513889,2009-04-23,02:57:03
39.973452,116.333924,0,123,39926.1230092593,2009-04-23,02:57:08
39.973449,116.333893,0,124,39926.1230671296,2009-04-23,02:57:13
39.973428,116.333829,0,125,39926.123125,2009-04-23,02:57:18
39.973432,116.333735,0,125,39926.1231828704,2009-04-23,02:57:23
39.973448,116.333672,0,125,39926.1232407407,2009-04-23,02:57:28
39.973445,116.333666,0,125,39926.1232986111,2009-04-23,02:57:33
39.973445,116.333666,0,125,39926.1233333333,2009-04-23,02:57:36
39.973446,116.333665,0,125,39926.1233564815,2009-04-23,02:57:38
39.973444,116.333703,0,125,39926.1234143519,2009-04-23,02:57:43
39.973443,116.333633,0,125,39926.1234722222,2009-04-23,02:57:48
39.973461,116.333561,0,125,39926.1235300926,2009-04-23,02:57:53
39.973472,116.333513,0,126,39926.123587963,2009-04-23,02:57:58
39.973472,116.333513,0,126,39926.1236226852,2009-04-23,02:58:01
39.973465,116.333507,0,126,39926.1236458333,2009-04-23,02:58:03
39.973454,116.33356,0,120,39926.1237037037,2009-04-23,02:58:08
39.973455,116.333524,0,118,39926.1237615741,2009-04-23,02:58:13
39.973473,116.333562,0,118,39926.1238194444,2009-04-23,02:58:18
39.973507,116.333534,0,117,39926.1238773148,2009-04-23,02:58:23
39.973539,116.333364,0,115,39926.1239351852,2009-04-23,02:58:28
39.973545,116.333305,0,116,39926.1239930556,2009-04-23,02:58:33
39.97353,116.333254,0,116,39926.1240509259,2009-04-23,02:58:38
39.973505,116.333267,0,116,39926.1241087963,2009-04-23,02:58:43
39.973489,116.333322,0,112,39926.1241666667,2009-04-23,02:58:48
39.973491,116.333371,0,110,39926.124224537,2009-04-23,02:58:53
39.973489,116.333382,0,107,39926.1242824074,2009-04-23,02:58:58
39.973493,116.333406,0,107,39926.1243402778,2009-04-23,02:59:03
39.973498,116.333419,0,107,39926.1243981481,2009-04-23,02:59:08
39.973498,116.333419,0,107,39926.1244328704,2009-04-23,02:59:11
39.973505,116.333427,0,107,39926.1244560185,2009-04-23,02:59:13
39.973514,116.333421,0,107,39926.1245138889,2009-04-23,02:59:18
39.973514,116.333421,0,107,39926.1245486111,2009-04-23,02:59:21
39.973518,116.333421,0,112,39926.1245717593,2009-04-23,02:59:23
39.973535,116.333405,0,117,39926.1246296296,2009-04-23,02:59:28
39.973535,116.333405,0,117,39926.1246643519,2009-04-23,02:59:31
39.97354,116.33341,0,119,39926.1246875,2009-04-23,02:59:33
39.973506,116.33347,0,122,39926.1247453704,2009-04-23,02:59:38
39.973482,116.333473,0,125,39926.1248032407,2009-04-23,02:59:43
39.973484,116.333492,0,120,39926.1248611111,2009-04-23,02:59:48
39.973498,116.333549,0,121,39926.1249189815,2009-04-23,02:59:53
39.973498,116.333549,0,121,39926.1249537037,2009-04-23,02:59:56
39.973495,116.333542,0,121,39926.1249768519,2009-04-23,02:59:58
39.973507,116.333504,0,118,39926.1250347222,2009-04-23,03:00:03
39.973552,116.333417,0,115,39926.1250925926,2009-04-23,03:00:08
39.973536,116.333344,0,117,39926.125150463,2009-04-23,03:00:13
39.97358,116.333161,0,123,39926.1252083333,2009-04-23,03:00:18
39.973682,116.332909,0,128,39926.1252662037,2009-04-23,03:00:23
39.973714,116.332846,0,129,39926.1253240741,2009-04-23,03:00:28
39.973755,116.332741,0,131,39926.1253819444,2009-04-23,03:00:33
39.97374,116.33272,0,133,39926.1254398148,2009-04-23,03:00:38
39.973724,116.332687,0,134,39926.1254976852,2009-04-23,03:00:43
39.973707,116.33269,0,133,39926.1255555556,2009-04-23,03:00:48
39.973691,116.332711,0,129,39926.1256134259,2009-04-23,03:00:53
39.973695,116.332648,0,127,39926.1256712963,2009-04-23,03:00:58
39.973712,116.33256,0,123,39926.1257291667,2009-04-23,03:01:03
39.973716,116.332603,0,122,39926.125787037,2009-04-23,03:01:08
39.973714,116.332688,0,117,39926.1258449074,2009-04-23,03:01:13
39.973717,116.332699,0,118,39926.1259027778,2009-04-23,03:01:18
39.973726,116.332721,0,119,39926.1259606481,2009-04-23,03:01:23
39.973729,116.332712,0,119,39926.1260185185,2009-04-23,03:01:28
39.973737,116.3327,0,119,39926.1260763889,2009-04-23,03:01:33
39.973738,116.332695,0,119,39926.1261342593,2009-04-23,03:01:38
39.973735,116.33269,0,119,39926.1261921296,2009-04-23,03:01:43
39.973735,116.33269,0,119,39926.1262268518,2009-04-23,03:01:46
39.973734,116.332686,0,118,39926.12625,2009-04-23,03:01:48
39.973724,116.332624,0,117,39926.1263078704,2009-04-23,03:01:53
39.973692,116.332581,0,118,39926.1263657407,2009-04-23,03:01:58
39.973703,116.332606,0,120,39926.1264236111,2009-04-23,03:02:03
39.973639,116.332778,0,116,39926.1264814815,2009-04-23,03:02:08
39.973596,116.332912,0,113,39926.1265393518,2009-04-23,03:02:13
39.973584,116.332944,0,110,39926.1265972222,2009-04-23,03:02:18
39.973581,116.332946,0,110,39926.1266550926,2009-04-23,03:02:23
39.973581,116.332946,0,110,39926.1266898148,2009-04-23,03:02:26
39.973584,116.332945,0,110,39926.126712963,2009-04-23,03:02:28
39.973561,116.332911,0,111,39926.1267708333,2009-04-23,03:02:33
39.973544,116.332937,0,104,39926.1268287037,2009-04-23,03:02:38
39.973566,116.332954,0,96,39926.1268865741,2009-04-23,03:02:43
39.973583,116.332956,0,96,39926.1269444444,2009-04-23,03:02:48
39.973558,116.332981,0,97,39926.1270023148,2009-04-23,03:02:53
39.97356,116.332973,0,98,39926.1270601852,2009-04-23,03:02:58
39.973564,116.33297,0,97,39926.1271180556,2009-04-23,03:03:03
39.973564,116.33297,0,97,39926.1271527778,2009-04-23,03:03:06
39.973559,116.332974,0,97,39926.1271759259,2009-04-23,03:03:08
39.973546,116.33305,0,96,39926.1272337963,2009-04-23,03:03:13
39.973525,116.333164,0,99,39926.1272916667,2009-04-23,03:03:18
39.973532,116.333197,0,98,39926.127349537,2009-04-23,03:03:23
39.973537,116.333239,0,98,39926.1274074074,2009-04-23,03:03:28
39.973573,116.333392,0,101,39926.1274652778,2009-04-23,03:03:33
39.973575,116.333467,0,102,39926.1275231481,2009-04-23,03:03:38
39.973598,116.333485,0,102,39926.1275810185,2009-04-23,03:03:43
39.973608,116.333478,0,101,39926.1276388889,2009-04-23,03:03:48
39.973616,116.333479,0,101,39926.1276967593,2009-04-23,03:03:53
39.973616,116.333477,0,101,39926.1277546296,2009-04-23,03:03:58
39.973616,116.333477,0,101,39926.1277893518,2009-04-23,03:04:01
39.973616,116.333481,0,101,39926.1278125,2009-04-23,03:04:03
39.973625,116.333486,0,101,39926.1278703704,2009-04-23,03:04:08
39.973615,116.333508,0,102,39926.1279282407,2009-04-23,03:04:13
39.973631,116.333571,0,103,39926.1279861111,2009-04-23,03:04:18
39.973626,116.333626,0,103,39926.1280439815,2009-04-23,03:04:23
39.973628,116.333639,0,102,39926.1281018518,2009-04-23,03:04:28
39.973613,116.333694,0,106,39926.1281597222,2009-04-23,03:04:33
39.973584,116.333785,0,108,39926.1282175926,2009-04-23,03:04:38
39.973581,116.333824,0,110,39926.128275463,2009-04-23,03:04:43
39.973571,116.333877,0,111,39926.1283333333,2009-04-23,03:04:48
39.973514,116.333979,0,114,39926.1283912037,2009-04-23,03:04:53
39.973504,116.334051,0,117,39926.1284490741,2009-04-23,03:04:58
39.973483,116.334094,0,119,39926.1285069444,2009-04-23,03:05:03
39.973483,116.33411,0,120,39926.1285648148,2009-04-23,03:05:08
39.973434,116.334121,0,122,39926.1286226852,2009-04-23,03:05:13
39.973417,116.334139,0,125,39926.1286805556,2009-04-23,03:05:18
39.973412,116.334165,0,127,39926.1287384259,2009-04-23,03:05:23
39.9734,116.334166,0,127,39926.1287962963,2009-04-23,03:05:28
39.973367,116.334125,0,128,39926.1288541667,2009-04-23,03:05:33
39.973378,116.334112,0,129,39926.128912037,2009-04-23,03:05:38
39.973428,116.334104,0,128,39926.1289699074,2009-04-23,03:05:43
39.973487,116.334136,0,129,39926.1290277778,2009-04-23,03:05:48
39.973527,116.334224,0,131,39926.1290856482,2009-04-23,03:05:53
39.97353,116.334235,0,131,39926.1291435185,2009-04-23,03:05:58
39.97356,116.334365,0,128,39926.1292013889,2009-04-23,03:06:03
39.973561,116.334369,0,129,39926.1292592593,2009-04-23,03:06:08
39.973561,116.334369,0,129,39926.1292939815,2009-04-23,03:06:11
39.973559,116.334364,0,129,39926.1293171296,2009-04-23,03:06:13
39.973507,116.334481,0,130,39926.129375,2009-04-23,03:06:18
39.973484,116.334604,0,132,39926.1294328704,2009-04-23,03:06:23
39.973488,116.33467,0,130,39926.1294907407,2009-04-23,03:06:28
39.973483,116.334756,0,126,39926.1295486111,2009-04-23,03:06:33
39.97348,116.334756,0,126,39926.1296064815,2009-04-23,03:06:38
39.97348,116.334756,0,126,39926.1296412037,2009-04-23,03:06:41
39.973477,116.334762,0,126,39926.1296643519,2009-04-23,03:06:43
39.973466,116.334903,0,128,39926.1297222222,2009-04-23,03:06:48
39.973462,116.335,0,129,39926.1297800926,2009-04-23,03:06:53
39.973468,116.33508,0,131,39926.129837963,2009-04-23,03:06:58
39.973468,116.33508,0,131,39926.1298726852,2009-04-23,03:07:01
39.973461,116.335081,0,130,39926.1298958333,2009-04-23,03:07:03
39.973459,116.335061,0,130,39926.1299537037,2009-04-23,03:07:08
39.973441,116.335044,0,130,39926.1300115741,2009-04-23,03:07:13
39.973461,116.335047,0,129,39926.1300694444,2009-04-23,03:07:18
39.973465,116.334989,0,129,39926.1301273148,2009-04-23,03:07:23
39.973459,116.334945,0,128,39926.1301851852,2009-04-23,03:07:28
39.973429,116.33497,0,131,39926.1302430556,2009-04-23,03:07:33
39.973438,116.334966,0,131,39926.1303009259,2009-04-23,03:07:38
39.973454,116.334994,0,130,39926.1303587963,2009-04-23,03:07:43
39.973449,116.33496,0,129,39926.1304166667,2009-04-23,03:07:48
39.97345,116.334936,0,129,39926.130474537,2009-04-23,03:07:53
39.97345,116.334936,0,129,39926.1305092593,2009-04-23,03:07:56
39.973442,116.33493,0,129,39926.1305324074,2009-04-23,03:07:58
39.973431,116.334889,0,128,39926.1305902778,2009-04-23,03:08:03
39.973431,116.334889,0,128,39926.130625,2009-04-23,03:08:06
39.973429,116.33489,0,129,39926.1306481481,2009-04-23,03:08:08
39.973437,116.334932,0,134,39926.1307060185,2009-04-23,03:08:13
39.973435,116.334915,0,137,39926.1307638889,2009-04-23,03:08:18
39.973469,116.334867,0,138,39926.1308217593,2009-04-23,03:08:23
39.973471,116.334751,0,139,39926.1308796296,2009-04-23,03:08:28
39.973458,116.334641,0,142,39926.1309375,2009-04-23,03:08:33
39.973476,116.334607,0,141,39926.1309953704,2009-04-23,03:08:38
39.973499,116.334328,0,135,39926.1310532407,2009-04-23,03:08:43
39.973508,116.334355,0,136,39926.1311111111,2009-04-23,03:08:48
39.973508,116.334355,0,136,39926.1311458333,2009-04-23,03:08:51
39.973515,116.33436,0,138,39926.1311689815,2009-04-23,03:08:53
39.973514,116.33433,0,140,39926.1312268519,2009-04-23,03:08:58
39.973509,116.33427,0,139,39926.1312847222,2009-04-23,03:09:03
39.973524,116.334232,0,134,39926.1313425926,2009-04-23,03:09:08
39.973496,116.334187,0,133,39926.131400463,2009-04-23,03:09:13
39.973481,116.334169,0,133,39926.1314583333,2009-04-23,03:09:18
39.973469,116.334165,0,132,39926.1315162037,2009-04-23,03:09:23
39.973469,116.334153,0,132,39926.1315740741,2009-04-23,03:09:28
39.973469,116.334153,0,132,39926.1316087963,2009-04-23,03:09:31
39.973471,116.334145,0,132,39926.1316319444,2009-04-23,03:09:33
39.973477,116.334134,0,132,39926.1316898148,2009-04-23,03:09:38
39.973502,116.334047,0,130,39926.1317476852,2009-04-23,03:09:43
39.97349,116.333947,0,127,39926.1318055556,2009-04-23,03:09:48
39.973478,116.333994,0,127,39926.1318634259,2009-04-23,03:09:53
39.973503,116.334031,0,127,39926.1319212963,2009-04-23,03:09:58
39.97352,116.334018,0,127,39926.1319791667,2009-04-23,03:10:03
39.973534,116.334001,0,127,39926.132037037,2009-04-23,03:10:08
39.973533,116.334046,0,126,39926.1320949074,2009-04-23,03:10:13
39.973526,116.334,0,129,39926.1321527778,2009-04-23,03:10:18
39.973548,116.333903,0,132,39926.1322106481,2009-04-23,03:10:23
39.973542,116.333852,0,135,39926.1322685185,2009-04-23,03:10:28
39.973507,116.333793,0,138,39926.1323263889,2009-04-23,03:10:33
39.973503,116.333757,0,141,39926.1323842593,2009-04-23,03:10:38
39.973519,116.333679,0,144,39926.1324421296,2009-04-23,03:10:43
39.973515,116.333664,0,146,39926.1325,2009-04-23,03:10:48
39.973516,116.333532,0,150,39926.1325578704,2009-04-23,03:10:53
39.973514,116.333462,0,152,39926.1326157407,2009-04-23,03:10:58
39.973542,116.333355,0,151,39926.1326736111,2009-04-23,03:11:03
39.973552,116.333322,0,153,39926.1327314815,2009-04-23,03:11:08
39.97354,116.333235,0,157,39926.1327893519,2009-04-23,03:11:13
39.973545,116.33321,0,158,39926.1328472222,2009-04-23,03:11:18
39.973554,116.333154,0,159,39926.1329050926,2009-04-23,03:11:23
39.973515,116.333486,0,138,39926.1354513889,2009-04-23,03:15:03
39.973494,116.333619,0,134,39926.1355092593,2009-04-23,03:15:08
39.973488,116.333663,0,130,39926.1355671296,2009-04-23,03:15:13
39.973463,116.333823,0,128,39926.135625,2009-04-23,03:15:18
39.973454,116.333913,0,126,39926.1356828704,2009-04-23,03:15:23
39.973441,116.333889,0,128,39926.1357407407,2009-04-23,03:15:28
39.97345,116.333861,0,128,39926.1357986111,2009-04-23,03:15:33
39.973456,116.333774,0,128,39926.1358564815,2009-04-23,03:15:38
39.973467,116.333736,0,130,39926.1359143518,2009-04-23,03:15:43
39.973471,116.333739,0,130,39926.1359722222,2009-04-23,03:15:48
39.973471,116.333739,0,130,39926.1360069444,2009-04-23,03:15:51
39.973468,116.333735,0,130,39926.1360300926,2009-04-23,03:15:53
39.973455,116.333755,0,130,39926.136087963,2009-04-23,03:15:58
39.973448,116.333776,0,131,39926.1361458333,2009-04-23,03:16:03
39.973456,116.333792,0,132,39926.1362037037,2009-04-23,03:16:08
39.973462,116.333773,0,132,39926.1362615741,2009-04-23,03:16:13
39.973461,116.333743,0,135,39926.1363194444,2009-04-23,03:16:18
39.973457,116.333724,0,136,39926.1363773148,2009-04-23,03:16:23
39.973498,116.33358,0,138,39926.1364351852,2009-04-23,03:16:28
39.973533,116.333467,0,139,39926.1364930556,2009-04-23,03:16:33
39.973569,116.333363,0,141,39926.1365509259,2009-04-23,03:16:38
39.97358,116.333306,0,142,39926.1366087963,2009-04-23,03:16:43
39.973558,116.333338,0,145,39926.1366666667,2009-04-23,03:16:48
39.973524,116.333428,0,144,39926.136724537,2009-04-23,03:16:53
39.973487,116.333535,0,144,39926.1367824074,2009-04-23,03:16:58
39.973475,116.333679,0,145,39926.1368402778,2009-04-23,03:17:03
39.973494,116.333773,0,143,39926.1368981482,2009-04-23,03:17:08
39.973502,116.333756,0,143,39926.1369560185,2009-04-23,03:17:13
39.973502,116.333756,0,143,39926.1369907407,2009-04-23,03:17:16
39.973501,116.333756,0,143,39926.1370138889,2009-04-23,03:17:18
39.973503,116.333766,0,143,39926.1370717593,2009-04-23,03:17:23
39.973503,116.33385,0,143,39926.1371296296,2009-04-23,03:17:28
39.973506,116.333803,0,139,39926.1371875,2009-04-23,03:17:33
39.973525,116.333711,0,139,39926.1372453704,2009-04-23,03:17:38
39.973552,116.333643,0,138,39926.1373032407,2009-04-23,03:17:43
39.97357,116.33353,0,138,39926.1373611111,2009-04-23,03:17:48
39.973572,116.333538,0,138,39926.1374189815,2009-04-23,03:17:53
39.973575,116.33354,0,138,39926.1374768519,2009-04-23,03:17:58
39.973582,116.333534,0,138,39926.1375347222,2009-04-23,03:18:03
39.973582,116.333534,0,138,39926.1375694444,2009-04-23,03:18:06
39.973583,116.333528,0,138,39926.1375925926,2009-04-23,03:18:08
39.973577,116.333553,0,138,39926.137650463,2009-04-23,03:18:13
39.973558,116.333575,0,137,39926.1377083333,2009-04-23,03:18:18
39.973527,116.333613,0,135,39926.1377662037,2009-04-23,03:18:23
39.973523,116.333587,0,134,39926.1378240741,2009-04-23,03:18:28
39.973508,116.33357,0,133,39926.1378819444,2009-04-23,03:18:33
39.9735,116.333589,0,132,39926.1379398148,2009-04-23,03:18:38
39.973508,116.333493,0,131,39926.1379976852,2009-04-23,03:18:43
39.97352,116.333631,0,128,39926.1380555556,2009-04-23,03:18:48
39.973517,116.333663,0,125,39926.1381134259,2009-04-23,03:18:53
39.973516,116.333666,0,125,39926.1381712963,2009-04-23,03:18:58
39.973516,116.333508,0,121,39926.1407175926,2009-04-23,03:22:38
39.973552,116.333306,0,122,39926.140775463,2009-04-23,03:22:43
39.973553,116.333272,0,126,39926.1408333333,2009-04-23,03:22:48
39.973557,116.333258,0,130,39926.1408912037,2009-04-23,03:22:53
39.973557,116.333258,0,130,39926.1409259259,2009-04-23,03:22:56
39.973553,116.333263,0,128,39926.1409490741,2009-04-23,03:22:58
39.973559,116.333296,0,127,39926.1410069444,2009-04-23,03:23:03
39.973531,116.333329,0,124,39926.1410648148,2009-04-23,03:23:08
39.973527,116.333348,0,124,39926.1411226852,2009-04-23,03:23:13
39.973522,116.333443,0,121,39926.1411805556,2009-04-23,03:23:18
39.973529,116.333498,0,119,39926.1412384259,2009-04-23,03:23:23
39.973507,116.333629,0,118,39926.1412962963,2009-04-23,03:23:28
39.973494,116.333742,0,116,39926.1413541667,2009-04-23,03:23:33
39.973495,116.333818,0,113,39926.141412037,2009-04-23,03:23:38
39.973452,116.333968,0,111,39926.1414699074,2009-04-23,03:23:43
39.973437,116.334063,0,109,39926.1415277778,2009-04-23,03:23:48
39.973458,116.33401,0,109,39926.1415856481,2009-04-23,03:23:53
39.973451,116.334022,0,108,39926.1416435185,2009-04-23,03:23:58
39.973451,116.334022,0,108,39926.1416782407,2009-04-23,03:24:01
39.973448,116.334028,0,108,39926.1417013889,2009-04-23,03:24:03
39.973435,116.334009,0,107,39926.1417592593,2009-04-23,03:24:08
39.9734,116.333991,0,105,39926.1418171296,2009-04-23,03:24:13
39.973369,116.333995,0,104,39926.141875,2009-04-23,03:24:18
39.97327,116.334314,0,65,39926.1420486111,2009-04-23,03:24:33
39.973367,116.334199,0,62,39926.1421064815,2009-04-23,03:24:38
39.973386,116.334099,0,61,39926.1421643518,2009-04-23,03:24:43
39.973374,116.334047,0,60,39926.1422222222,2009-04-23,03:24:48
39.973365,116.334076,0,60,39926.1422800926,2009-04-23,03:24:53
39.973366,116.33413,0,60,39926.142337963,2009-04-23,03:24:58
39.973388,116.334193,0,59,39926.1423958333,2009-04-23,03:25:03
39.973417,116.334128,0,59,39926.1424537037,2009-04-23,03:25:08
39.973417,116.334128,0,59,39926.1424884259,2009-04-23,03:25:11
39.973409,116.334133,0,59,39926.1425115741,2009-04-23,03:25:13
39.973415,116.334038,0,59,39926.1425694444,2009-04-23,03:25:18
39.973426,116.334055,0,59,39926.1426273148,2009-04-23,03:25:23
39.973426,116.334191,0,59,39926.1426851852,2009-04-23,03:25:28
39.973423,116.334274,0,53,39926.1427430556,2009-04-23,03:25:33
39.973423,116.334274,0,53,39926.1427777778,2009-04-23,03:25:36
39.973426,116.334275,0,53,39926.1428009259,2009-04-23,03:25:38
39.973423,116.334336,0,52,39926.1428587963,2009-04-23,03:25:43
39.973431,116.334421,0,52,39926.1429166667,2009-04-23,03:25:48
39.973419,116.33447,0,48,39926.142974537,2009-04-23,03:25:53
39.973418,116.334546,0,48,39926.1430324074,2009-04-23,03:25:58
39.973404,116.334607,0,48,39926.1430902778,2009-04-23,03:26:03
39.973406,116.334627,0,48,39926.1431481481,2009-04-23,03:26:08
39.973419,116.334634,0,48,39926.1432060185,2009-04-23,03:26:13
39.973417,116.334652,0,48,39926.1432638889,2009-04-23,03:26:18
39.973435,116.334756,0,47,39926.1433217593,2009-04-23,03:26:23
39.973453,116.334931,0,47,39926.1433796296,2009-04-23,03:26:28
39.973461,116.334963,0,47,39926.1434375,2009-04-23,03:26:33
39.973463,116.334973,0,47,39926.1434953704,2009-04-23,03:26:38
39.973463,116.334973,0,47,39926.1435300926,2009-04-23,03:26:41
39.973465,116.334968,0,47,39926.1435532407,2009-04-23,03:26:43
39.973451,116.334911,0,47,39926.1436111111,2009-04-23,03:26:48
39.973441,116.334846,0,47,39926.1436689815,2009-04-23,03:26:53
39.97344,116.334771,0,47,39926.1437268518,2009-04-23,03:26:58
39.973432,116.334742,0,47,39926.1437847222,2009-04-23,03:27:03
39.973442,116.334686,0,49,39926.1438425926,2009-04-23,03:27:08
39.973441,116.334616,0,50,39926.143900463,2009-04-23,03:27:13
39.973419,116.334577,0,51,39926.1439583333,2009-04-23,03:27:18
39.973396,116.334574,0,51,39926.1440162037,2009-04-23,03:27:23
39.973383,116.334572,0,51,39926.1440740741,2009-04-23,03:27:28
39.973374,116.334566,0,51,39926.1441319444,2009-04-23,03:27:33
39.973339,116.334567,0,51,39926.1441898148,2009-04-23,03:27:38
39.973338,116.334554,0,51,39926.1442476852,2009-04-23,03:27:43
39.97334,116.334557,0,51,39926.1443055556,2009-04-23,03:27:48
39.973342,116.334559,0,51,39926.1443634259,2009-04-23,03:27:53
39.973342,116.334559,0,51,39926.1443981482,2009-04-23,03:27:56
39.973343,116.334563,0,51,39926.1444212963,2009-04-23,03:27:58
39.973353,116.334514,0,51,39926.1444791667,2009-04-23,03:28:03
39.973343,116.334487,0,51,39926.144537037,2009-04-23,03:28:08
39.973361,116.334376,0,51,39926.1445949074,2009-04-23,03:28:13
39.973346,116.334383,0,49,39926.1446527778,2009-04-23,03:28:18
39.973344,116.334366,0,49,39926.1447106482,2009-04-23,03:28:23
39.973336,116.334361,0,50,39926.1447685185,2009-04-23,03:28:28
39.973338,116.334359,0,50,39926.1448263889,2009-04-23,03:28:33
39.973338,116.334359,0,50,39926.1448611111,2009-04-23,03:28:36
39.97334,116.33436,0,50,39926.1448842593,2009-04-23,03:28:38
39.973349,116.334331,0,50,39926.1449421296,2009-04-23,03:28:43
39.973336,116.334379,0,50,39926.145,2009-04-23,03:28:48
39.973338,116.33437,0,50,39926.1450578704,2009-04-23,03:28:53
39.97335,116.334293,0,50,39926.1451157407,2009-04-23,03:28:58
39.973352,116.334243,0,50,39926.1451736111,2009-04-23,03:29:03
39.973352,116.334246,0,50,39926.1452314815,2009-04-23,03:29:08
39.973352,116.334246,0,50,39926.1452662037,2009-04-23,03:29:11
39.973356,116.33424,0,50,39926.1452893519,2009-04-23,03:29:13
39.97336,116.334228,0,50,39926.1453472222,2009-04-23,03:29:18
39.973366,116.334194,0,50,39926.1454050926,2009-04-23,03:29:23
39.973331,116.33451,0,67,39926.1505555556,2009-04-23,03:36:48
39.973317,116.334564,0,69,39926.1506134259,2009-04-23,03:36:53
39.97331,116.334547,0,71,39926.1506712963,2009-04-23,03:36:58
39.973307,116.334511,0,72,39926.1507291667,2009-04-23,03:37:03
39.973311,116.334506,0,74,39926.150787037,2009-04-23,03:37:08
39.973311,116.334506,0,74,39926.1508217593,2009-04-23,03:37:11
39.973308,116.334514,0,74,39926.1508449074,2009-04-23,03:37:13
39.973311,116.334528,0,74,39926.1509027778,2009-04-23,03:37:18
39.973317,116.334534,0,74,39926.1509606481,2009-04-23,03:37:23
39.973317,116.334534,0,74,39926.1509953704,2009-04-23,03:37:26
39.973316,116.334529,0,74,39926.1510185185,2009-04-23,03:37:28
39.973333,116.334462,0,74,39926.1510763889,2009-04-23,03:37:33
39.973386,116.334279,0,72,39926.1511342593,2009-04-23,03:37:38
39.973367,116.334213,0,71,39926.1511921296,2009-04-23,03:37:43
39.973354,116.33419,0,71,39926.15125,2009-04-23,03:37:48
39.973338,116.334178,0,71,39926.1513078704,2009-04-23,03:37:53
39.973338,116.334178,0,71,39926.1513425926,2009-04-23,03:37:56
39.973331,116.334176,0,70,39926.1513657407,2009-04-23,03:37:58
39.973352,116.334183,0,70,39926.1514236111,2009-04-23,03:38:03
39.973362,116.334123,0,69,39926.1514814815,2009-04-23,03:38:08
39.973362,116.334123,0,69,39926.1515162037,2009-04-23,03:38:11
39.973357,116.334123,0,69,39926.1515393518,2009-04-23,03:38:13
39.973346,116.334111,0,70,39926.1515972222,2009-04-23,03:38:18
39.97335,116.334087,0,70,39926.1516550926,2009-04-23,03:38:23
39.973359,116.334086,0,70,39926.151712963,2009-04-23,03:38:28
39.973359,116.334086,0,70,39926.1517476852,2009-04-23,03:38:31
39.973365,116.334094,0,70,39926.1517708333,2009-04-23,03:38:33
39.973389,116.33405,0,74,39926.1518287037,2009-04-23,03:38:38
39.973445,116.333927,0,80,39926.1518865741,2009-04-23,03:38:43
39.973498,116.33385,0,81,39926.1519444444,2009-04-23,03:38:48
39.973454,116.333908,0,90,39926.1520023148,2009-04-23,03:38:53
39.973439,116.33392,0,91,39926.1520601852,2009-04-23,03:38:58
39.973431,116.333927,0,91,39926.1521180556,2009-04-23,03:39:03
39.973427,116.333931,0,91,39926.1521759259,2009-04-23,03:39:08
39.973427,116.333931,0,91,39926.1522106482,2009-04-23,03:39:11
39.973423,116.333933,0,91,39926.1522337963,2009-04-23,03:39:13
39.973385,116.333918,0,87,39926.1522916667,2009-04-23,03:39:18
39.973299,116.333852,0,84,39926.152349537,2009-04-23,03:39:23
39.973219,116.333788,0,84,39926.1524074074,2009-04-23,03:39:28
39.973208,116.333765,0,83,39926.1524652778,2009-04-23,03:39:33
39.973262,116.333732,0,83,39926.1525231482,2009-04-23,03:39:38
39.973279,116.333743,0,85,39926.1525810185,2009-04-23,03:39:43
39.973282,116.33377,0,91,39926.1526388889,2009-04-23,03:39:48
39.973292,116.33379,0,95,39926.1526967593,2009-04-23,03:39:53
39.97331,116.333762,0,98,39926.1527546296,2009-04-23,03:39:58
39.973305,116.33376,0,98,39926.1528125,2009-04-23,03:40:03
39.9733,116.333755,0,98,39926.1528703704,2009-04-23,03:40:08
39.9733,116.333755,0,98,39926.1529050926,2009-04-23,03:40:11
39.973299,116.333758,0,98,39926.1529282407,2009-04-23,03:40:13
39.973313,116.333777,0,98,39926.1529861111,2009-04-23,03:40:18
39.973306,116.333779,0,99,39926.1530439815,2009-04-23,03:40:23
39.973306,116.333779,0,99,39926.1530787037,2009-04-23,03:40:26
39.973302,116.333773,0,99,39926.1531018519,2009-04-23,03:40:28
39.973296,116.333759,0,99,39926.1531597222,2009-04-23,03:40:33
39.973294,116.333733,0,97,39926.1532175926,2009-04-23,03:40:38
39.973293,116.333704,0,97,39926.153275463,2009-04-23,03:40:43
39.973302,116.333735,0,94,39926.1533333333,2009-04-23,03:40:48
39.97331,116.333743,0,94,39926.1533912037,2009-04-23,03:40:53
39.97331,116.333743,0,94,39926.1534259259,2009-04-23,03:40:56
39.973312,116.333748,0,94,39926.1534490741,2009-04-23,03:40:58
39.973312,116.333757,0,94,39926.1535069444,2009-04-23,03:41:03
39.973309,116.333761,0,94,39926.1535648148,2009-04-23,03:41:08
39.973309,116.333761,0,94,39926.153599537,2009-04-23,03:41:11
39.973311,116.333754,0,94,39926.1536226852,2009-04-23,03:41:13
39.973311,116.333764,0,94,39926.1536805556,2009-04-23,03:41:18
39.973311,116.333769,0,94,39926.1537384259,2009-04-23,03:41:23
39.973314,116.333761,0,94,39926.1537962963,2009-04-23,03:41:28
39.973309,116.333764,0,94,39926.1538541667,2009-04-23,03:41:33
39.973304,116.333764,0,94,39926.153912037,2009-04-23,03:41:38
39.973308,116.333758,0,94,39926.1539699074,2009-04-23,03:41:43
39.973311,116.333756,0,94,39926.1540277778,2009-04-23,03:41:48
39.973314,116.333762,0,94,39926.1540856481,2009-04-23,03:41:53
39.973319,116.333765,0,94,39926.1541435185,2009-04-23,03:41:58
39.973322,116.333757,0,94,39926.1542013889,2009-04-23,03:42:03
39.973328,116.33375,0,94,39926.1542592593,2009-04-23,03:42:08
39.973328,116.33375,0,94,39926.1542939815,2009-04-23,03:42:11
39.973331,116.333749,0,95,39926.1543171296,2009-04-23,03:42:13
39.973335,116.333764,0,95,39926.154375,2009-04-23,03:42:18
39.97334,116.333769,0,95,39926.1544328704,2009-04-23,03:42:23
39.97334,116.333769,0,95,39926.1544675926,2009-04-23,03:42:26
39.973338,116.333772,0,95,39926.1544907407,2009-04-23,03:42:28
39.973373,116.333781,0,99,39926.1545486111,2009-04-23,03:42:33
39.973373,116.333781,0,99,39926.1545833333,2009-04-23,03:42:36
39.97338,116.333788,0,99,39926.1546064815,2009-04-23,03:42:38
39.973384,116.3338,0,99,39926.1546643519,2009-04-23,03:42:43
39.973381,116.333819,0,100,39926.1547222222,2009-04-23,03:42:48
39.973379,116.333846,0,102,39926.1547800926,2009-04-23,03:42:53
39.973377,116.333847,0,102,39926.154837963,2009-04-23,03:42:58
39.973377,116.333847,0,102,39926.1548726852,2009-04-23,03:43:01
39.973377,116.33384,0,102,39926.1548958333,2009-04-23,03:43:03
39.973382,116.33383,0,102,39926.1549537037,2009-04-23,03:43:08
39.973384,116.333829,0,102,39926.1550115741,2009-04-23,03:43:13
39.973382,116.333829,0,102,39926.1550694444,2009-04-23,03:43:18
39.973376,116.333827,0,103,39926.1551273148,2009-04-23,03:43:23
39.97337,116.333824,0,103,39926.1551851852,2009-04-23,03:43:28
39.973366,116.333824,0,103,39926.1552430556,2009-04-23,03:43:33
39.973366,116.333824,0,103,39926.1552777778,2009-04-23,03:43:36
39.973362,116.333828,0,103,39926.1553009259,2009-04-23,03:43:38
39.97336,116.33384,0,103,39926.1553587963,2009-04-23,03:43:43
39.97336,116.33384,0,103,39926.1553935185,2009-04-23,03:43:46
39.97343,116.334103,0,88,39926.1675694444,2009-04-23,04:01:18
39.973465,116.3342,0,90,39926.1676273148,2009-04-23,04:01:23
39.973443,116.334239,0,94,39926.1676851852,2009-04-23,04:01:28
39.973432,116.334333,0,96,39926.1677430556,2009-04-23,04:01:33
39.973437,116.334436,0,96,39926.1678009259,2009-04-23,04:01:38
39.973474,116.334488,0,91,39926.1678587963,2009-04-23,04:01:43
39.973512,116.334489,0,92,39926.1679166667,2009-04-23,04:01:48
39.973528,116.334426,0,98,39926.167974537,2009-04-23,04:01:53
39.973528,116.334426,0,98,39926.1680092593,2009-04-23,04:01:56
39.973523,116.334421,0,98,39926.1680324074,2009-04-23,04:01:58
39.973511,116.334355,0,99,39926.1680902778,2009-04-23,04:02:03
39.973502,116.334266,0,102,39926.1681481482,2009-04-23,04:02:08
39.973512,116.334261,0,101,39926.1682060185,2009-04-23,04:02:13
39.973477,116.334283,0,100,39926.1682638889,2009-04-23,04:02:18
39.97345,116.334374,0,99,39926.1683217593,2009-04-23,04:02:23
39.97344,116.334356,0,99,39926.1683796296,2009-04-23,04:02:28
39.97344,116.334356,0,99,39926.1684143519,2009-04-23,04:02:31
39.973439,116.33436,0,99,39926.1684375,2009-04-23,04:02:33
39.973442,116.33434,0,98,39926.1684953704,2009-04-23,04:02:38
39.973459,116.334295,0,97,39926.1685532407,2009-04-23,04:02:43
39.973472,116.334205,0,97,39926.1686111111,2009-04-23,04:02:48
39.973459,116.334089,0,98,39926.1686689815,2009-04-23,04:02:53
39.973433,116.33407,0,98,39926.1687268519,2009-04-23,04:02:58
39.973433,116.334126,0,96,39926.1687847222,2009-04-23,04:03:03
39.973455,116.33407,0,100,39926.1688425926,2009-04-23,04:03:08
39.973493,116.334021,0,102,39926.168900463,2009-04-23,04:03:13
39.973486,116.334036,0,103,39926.1689583333,2009-04-23,04:03:18
39.973477,116.333996,0,107,39926.1690162037,2009-04-23,04:03:23
39.973455,116.334017,0,109,39926.1690740741,2009-04-23,04:03:28
39.973454,116.333961,0,107,39926.1691319444,2009-04-23,04:03:33
39.973458,116.3339,0,107,39926.1691898148,2009-04-23,04:03:38
39.973458,116.3339,0,107,39926.169224537,2009-04-23,04:03:41
39.973461,116.333905,0,107,39926.1692476852,2009-04-23,04:03:43
39.973443,116.333891,0,107,39926.1693055556,2009-04-23,04:03:48
39.973415,116.333845,0,108,39926.1693634259,2009-04-23,04:03:53
39.973415,116.333845,0,108,39926.1693981481,2009-04-23,04:03:56
39.973412,116.333837,0,108,39926.1694212963,2009-04-23,04:03:58
39.973412,116.333795,0,109,39926.1694791667,2009-04-23,04:04:03
39.973441,116.333721,0,110,39926.169537037,2009-04-23,04:04:08
39.973466,116.333702,0,111,39926.1695949074,2009-04-23,04:04:13
39.973465,116.333754,0,113,39926.1696527778,2009-04-23,04:04:18
39.973462,116.333773,0,113,39926.1697106481,2009-04-23,04:04:23
39.973467,116.333783,0,113,39926.1697685185,2009-04-23,04:04:28
39.973481,116.33387,0,111,39926.1698263889,2009-04-23,04:04:33
39.973473,116.333901,0,113,39926.1698842593,2009-04-23,04:04:38
39.973456,116.333863,0,114,39926.1699421296,2009-04-23,04:04:43
39.973447,116.333884,0,115,39926.17,2009-04-23,04:04:48
39.973433,116.333882,0,116,39926.1700578704,2009-04-23,04:04:53
39.97343,116.333844,0,117,39926.1701157407,2009-04-23,04:04:58
39.973429,116.333897,0,112,39926.1701736111,2009-04-23,04:05:03
39.973421,116.333995,0,113,39926.1702314815,2009-04-23,04:05:08
39.973403,116.333963,0,114,39926.1702893519,2009-04-23,04:05:13
39.973432,116.333926,0,115,39926.1703472222,2009-04-23,04:05:18
39.973556,116.334052,0,120,39926.1704050926,2009-04-23,04:05:23
39.973602,116.33402,0,123,39926.170462963,2009-04-23,04:05:28
39.973586,116.333924,0,125,39926.1705208333,2009-04-23,04:05:33
39.973554,116.333897,0,127,39926.1705787037,2009-04-23,04:05:38
39.973498,116.333877,0,129,39926.1706365741,2009-04-23,04:05:43
39.973463,116.333896,0,129,39926.1706944444,2009-04-23,04:05:48
39.973426,116.3339,0,129,39926.1707523148,2009-04-23,04:05:53
39.973421,116.333865,0,131,39926.1708101852,2009-04-23,04:05:58
39.973435,116.333874,0,131,39926.1708680556,2009-04-23,04:06:03
39.973428,116.333902,0,130,39926.1709259259,2009-04-23,04:06:08
39.973431,116.333922,0,130,39926.1709837963,2009-04-23,04:06:13
39.973456,116.333951,0,131,39926.1710416667,2009-04-23,04:06:18
39.973541,116.334001,0,132,39926.171099537,2009-04-23,04:06:23
39.973626,116.334031,0,133,39926.1711574074,2009-04-23,04:06:28
39.973642,116.334029,0,134,39926.1712152778,2009-04-23,04:06:33
39.97363,116.334042,0,134,39926.1712731481,2009-04-23,04:06:38
39.973583,116.334021,0,135,39926.1713310185,2009-04-23,04:06:43
39.973552,116.333968,0,136,39926.1713888889,2009-04-23,04:06:48
39.973521,116.3339,0,138,39926.1714467593,2009-04-23,04:06:53
39.973488,116.333853,0,139,39926.1715046296,2009-04-23,04:06:58
39.973468,116.333917,0,137,39926.1715625,2009-04-23,04:07:03
39.973428,116.333961,0,137,39926.1716203704,2009-04-23,04:07:08
39.97341,116.333973,0,137,39926.1716782407,2009-04-23,04:07:13
39.973428,116.334015,0,138,39926.1717361111,2009-04-23,04:07:18
39.973428,116.334015,0,138,39926.1717708333,2009-04-23,04:07:21
39.973425,116.334014,0,137,39926.1717939815,2009-04-23,04:07:23
39.973425,116.333993,0,138,39926.1718518519,2009-04-23,04:07:28
39.973442,116.33397,0,141,39926.1719097222,2009-04-23,04:07:33
39.973465,116.333971,0,143,39926.1719675926,2009-04-23,04:07:38
39.97346,116.334006,0,144,39926.172025463,2009-04-23,04:07:43
39.973488,116.334058,0,143,39926.1720833333,2009-04-23,04:07:48
39.973525,116.334101,0,142,39926.1721412037,2009-04-23,04:07:53
39.973527,116.33408,0,142,39926.1721990741,2009-04-23,04:07:58
39.973513,116.33407,0,143,39926.1722569444,2009-04-23,04:08:03
39.973515,116.33408,0,142,39926.1723148148,2009-04-23,04:08:08
39.973445,116.333979,0,137,39926.1723726852,2009-04-23,04:08:13
39.973393,116.33389,0,134,39926.1724305556,2009-04-23,04:08:18
39.973354,116.333846,0,131,39926.1724884259,2009-04-23,04:08:23
39.973331,116.333819,0,128,39926.1725462963,2009-04-23,04:08:28
39.973388,116.333789,0,124,39926.1726041667,2009-04-23,04:08:33
39.973418,116.333788,0,121,39926.172662037,2009-04-23,04:08:38
39.973447,116.333797,0,116,39926.1727199074,2009-04-23,04:08:43
39.97349,116.333736,0,112,39926.1727777778,2009-04-23,04:08:48
39.973563,116.333744,0,111,39926.1728356481,2009-04-23,04:08:53
39.973615,116.333837,0,112,39926.1728935185,2009-04-23,04:08:58
39.973593,116.333938,0,111,39926.1729513889,2009-04-23,04:09:03
39.973601,116.333952,0,110,39926.1730092593,2009-04-23,04:09:08
39.973599,116.333929,0,110,39926.1730671296,2009-04-23,04:09:13
39.973599,116.333929,0,110,39926.1731018518,2009-04-23,04:09:16
39.973604,116.333935,0,110,39926.173125,2009-04-23,04:09:18
39.973587,116.333929,0,110,39926.1731828704,2009-04-23,04:09:23
39.973563,116.333873,0,110,39926.1732407407,2009-04-23,04:09:28
39.973573,116.333835,0,111,39926.1732986111,2009-04-23,04:09:33
39.973521,116.333767,0,112,39926.1733564815,2009-04-23,04:09:38
39.973521,116.333767,0,112,39926.1733912037,2009-04-23,04:09:41
39.973514,116.333759,0,112,39926.1734143518,2009-04-23,04:09:43
39.973524,116.33383,0,112,39926.1734722222,2009-04-23,04:09:48
39.973492,116.333953,0,114,39926.1735300926,2009-04-23,04:09:53
39.973454,116.334026,0,114,39926.173587963,2009-04-23,04:09:58
39.973447,116.333982,0,115,39926.1736458333,2009-04-23,04:10:03
39.973453,116.333973,0,115,39926.1737037037,2009-04-23,04:10:08
39.973457,116.333898,0,114,39926.1737615741,2009-04-23,04:10:13
39.973457,116.333824,0,113,39926.1738194444,2009-04-23,04:10:18
39.973443,116.333798,0,112,39926.1738773148,2009-04-23,04:10:23
39.973425,116.33385,0,108,39926.1739351852,2009-04-23,04:10:28
39.973392,116.333855,0,107,39926.1739930556,2009-04-23,04:10:33
39.973354,116.333905,0,104,39926.1740509259,2009-04-23,04:10:38
39.973362,116.333911,0,104,39926.1741087963,2009-04-23,04:10:43
39.973362,116.333911,0,104,39926.1741435185,2009-04-23,04:10:46
39.973366,116.333909,0,104,39926.1741666667,2009-04-23,04:10:48
39.973373,116.333844,0,104,39926.174224537,2009-04-23,04:10:53
39.973381,116.333812,0,104,39926.1742824074,2009-04-23,04:10:58
39.973354,116.333756,0,103,39926.1743402778,2009-04-23,04:11:03
39.97332,116.333757,0,98,39926.1743981481,2009-04-23,04:11:08
39.973298,116.333752,0,90,39926.1744560185,2009-04-23,04:11:13
39.97329,116.333675,0,85,39926.1745138889,2009-04-23,04:11:18
39.973293,116.333638,0,83,39926.1745717593,2009-04-23,04:11:23
39.973331,116.333731,0,82,39926.1746296296,2009-04-23,04:11:28
39.973386,116.333765,0,84,39926.1746875,2009-04-23,04:11:33
39.973386,116.333765,0,84,39926.1747222222,2009-04-23,04:11:36
39.973379,116.333761,0,85,39926.1747453704,2009-04-23,04:11:38
39.973359,116.333776,0,84,39926.1748032407,2009-04-23,04:11:43
39.973329,116.333772,0,84,39926.1748611111,2009-04-23,04:11:48
39.973285,116.333762,0,86,39926.1749189815,2009-04-23,04:11:53
39.973267,116.333713,0,85,39926.1749768518,2009-04-23,04:11:58
39.973293,116.333664,0,83,39926.1750347222,2009-04-23,04:12:03
39.973273,116.333592,0,82,39926.1750925926,2009-04-23,04:12:08
39.973243,116.333547,0,82,39926.175150463,2009-04-23,04:12:13
39.973225,116.333803,0,82,39926.1752083333,2009-04-23,04:12:18
39.973222,116.333911,0,83,39926.1752662037,2009-04-23,04:12:23
39.973227,116.333902,0,84,39926.1753240741,2009-04-23,04:12:28
39.973236,116.333843,0,84,39926.1753819444,2009-04-23,04:12:33
39.973259,116.333758,0,84,39926.1754398148,2009-04-23,04:12:38
39.973296,116.333762,0,86,39926.1754976852,2009-04-23,04:12:43
39.973277,116.333757,0,88,39926.1755555556,2009-04-23,04:12:48
39.973255,116.333757,0,91,39926.1756134259,2009-04-23,04:12:53
39.973239,116.33379,0,96,39926.1756712963,2009-04-23,04:12:58
39.973249,116.33381,0,97,39926.1757291667,2009-04-23,04:13:03
39.973251,116.333822,0,97,39926.175787037,2009-04-23,04:13:08
39.973251,116.333822,0,97,39926.1758217593,2009-04-23,04:13:11
39.973248,116.333821,0,97,39926.1758449074,2009-04-23,04:13:13
39.973244,116.333797,0,96,39926.1759027778,2009-04-23,04:13:18
39.973269,116.333761,0,94,39926.1759606482,2009-04-23,04:13:23
39.973301,116.333782,0,95,39926.1760185185,2009-04-23,04:13:28
39.973351,116.333766,0,93,39926.1760763889,2009-04-23,04:13:33
39.973369,116.333782,0,94,39926.1761342593,2009-04-23,04:13:38
39.973398,116.333768,0,94,39926.1761921296,2009-04-23,04:13:43
39.973408,116.333724,0,92,39926.17625,2009-04-23,04:13:48
39.973414,116.333714,0,92,39926.1763078704,2009-04-23,04:13:53
39.97344,116.333748,0,91,39926.1763657407,2009-04-23,04:13:58
39.97345,116.33376,0,90,39926.1764236111,2009-04-23,04:14:03
39.973491,116.333784,0,89,39926.1764814815,2009-04-23,04:14:08
39.973488,116.333793,0,89,39926.1765393519,2009-04-23,04:14:13
39.973494,116.333808,0,88,39926.1765972222,2009-04-23,04:14:18
39.973485,116.333845,0,88,39926.1766550926,2009-04-23,04:14:23
39.973465,116.333885,0,88,39926.176712963,2009-04-23,04:14:28
39.973413,116.333864,0,88,39926.1767708333,2009-04-23,04:14:33
39.973425,116.333844,0,89,39926.1768287037,2009-04-23,04:14:38
39.973432,116.333787,0,90,39926.1768865741,2009-04-23,04:14:43
39.973402,116.333681,0,91,39926.1769444444,2009-04-23,04:14:48
39.973353,116.333587,0,93,39926.1770023148,2009-04-23,04:14:53
39.973332,116.333579,0,95,39926.1770601852,2009-04-23,04:14:58
39.97334,116.333604,0,96,39926.1771180556,2009-04-23,04:15:03
39.97334,116.333604,0,96,39926.1771527778,2009-04-23,04:15:06
39.973339,116.333607,0,96,39926.1771759259,2009-04-23,04:15:08
39.973348,116.333606,0,96,39926.1772337963,2009-04-23,04:15:13
39.973409,116.333688,0,97,39926.1772916667,2009-04-23,04:15:18
39.973435,116.33375,0,98,39926.177349537,2009-04-23,04:15:23
39.97341,116.33374,0,98,39926.1774074074,2009-04-23,04:15:28
39.973249,116.333627,0,97,39926.1774652778,2009-04-23,04:15:33
39.973204,116.333689,0,97,39926.1775231481,2009-04-23,04:15:38
39.973205,116.333709,0,97,39926.1775810185,2009-04-23,04:15:43
39.973253,116.333662,0,97,39926.1776388889,2009-04-23,04:15:48
39.973343,116.333657,0,99,39926.1776967593,2009-04-23,04:15:53
39.973378,116.33369,0,100,39926.1777546296,2009-04-23,04:15:58
39.9734,116.333703,0,100,39926.1778125,2009-04-23,04:16:03
39.9734,116.333703,0,100,39926.1778472222,2009-04-23,04:16:06
39.973402,116.333702,0,100,39926.1778703704,2009-04-23,04:16:08
39.973339,116.3337,0,99,39926.1779282407,2009-04-23,04:16:13
39.973285,116.333708,0,96,39926.1779861111,2009-04-23,04:16:18
39.973254,116.333749,0,92,39926.1780439815,2009-04-23,04:16:23
39.973229,116.333765,0,90,39926.1781018519,2009-04-23,04:16:28
39.9732,116.333788,0,88,39926.1781597222,2009-04-23,04:16:33
39.973191,116.333808,0,88,39926.1782175926,2009-04-23,04:16:38
39.973192,116.333818,0,87,39926.178275463,2009-04-23,04:16:43
39.973267,116.333841,0,88,39926.1783333333,2009-04-23,04:16:48
39.97333,116.333892,0,88,39926.1783912037,2009-04-23,04:16:53
39.973353,116.333961,0,88,39926.1784490741,2009-04-23,04:16:58
39.973363,116.333972,0,89,39926.1785069444,2009-04-23,04:17:03
39.973353,116.333941,0,90,39926.1785648148,2009-04-23,04:17:08
39.973326,116.333884,0,91,39926.1786226852,2009-04-23,04:17:13
39.973276,116.333798,0,92,39926.1786805556,2009-04-23,04:17:18
39.973247,116.333772,0,93,39926.1787384259,2009-04-23,04:17:23
39.973228,116.333753,0,94,39926.1787962963,2009-04-23,04:17:28
39.973231,116.333742,0,95,39926.1788541667,2009-04-23,04:17:33
39.973231,116.333742,0,95,39926.1788888889,2009-04-23,04:17:36
39.973233,116.333735,0,96,39926.178912037,2009-04-23,04:17:38
39.973197,116.333711,0,96,39926.1789699074,2009-04-23,04:17:43
39.973103,116.333651,0,98,39926.1790277778,2009-04-23,04:17:48
39.973056,116.333647,0,98,39926.1790856481,2009-04-23,04:17:53
39.9731,116.333643,0,99,39926.1791435185,2009-04-23,04:17:58
39.973143,116.333628,0,100,39926.1792013889,2009-04-23,04:18:03
39.973188,116.333616,0,100,39926.1792592593,2009-04-23,04:18:08
39.973201,116.333615,0,100,39926.1793171296,2009-04-23,04:18:13
39.973214,116.333642,0,99,39926.179375,2009-04-23,04:18:18
39.973277,116.333628,0,98,39926.1794328704,2009-04-23,04:18:23
39.973345,116.333633,0,99,39926.1794907407,2009-04-23,04:18:28
39.973401,116.333705,0,101,39926.1795486111,2009-04-23,04:18:33
39.973454,116.333773,0,99,39926.1796064815,2009-04-23,04:18:38
39.97351,116.333825,0,99,39926.1796643519,2009-04-23,04:18:43
39.973485,116.333854,0,100,39926.1797222222,2009-04-23,04:18:48
39.973416,116.333849,0,101,39926.1797800926,2009-04-23,04:18:53
39.97343,116.333848,0,101,39926.179837963,2009-04-23,04:18:58
39.97343,116.333848,0,101,39926.1798726852,2009-04-23,04:19:01
39.973427,116.333841,0,101,39926.1798958333,2009-04-23,04:19:03
39.973386,116.333826,0,102,39926.1799537037,2009-04-23,04:19:08
39.97338,116.3338,0,102,39926.1800115741,2009-04-23,04:19:13
39.973396,116.333736,0,101,39926.1800694444,2009-04-23,04:19:18
39.973385,116.333686,0,100,39926.1801273148,2009-04-23,04:19:23
39.973371,116.333709,0,101,39926.1801851852,2009-04-23,04:19:28
39.973392,116.33368,0,101,39926.1802430556,2009-04-23,04:19:33
39.973433,116.333619,0,103,39926.1803009259,2009-04-23,04:19:38
39.973455,116.333595,0,105,39926.1803587963,2009-04-23,04:19:43
39.973464,116.333588,0,105,39926.1804166667,2009-04-23,04:19:48
39.973479,116.333602,0,104,39926.180474537,2009-04-23,04:19:53
39.973391,116.333615,0,102,39926.1805324074,2009-04-23,04:19:58
39.973327,116.333653,0,101,39926.1805902778,2009-04-23,04:20:03
39.973334,116.333586,0,100,39926.1806481481,2009-04-23,04:20:08
39.973381,116.333621,0,102,39926.1807060185,2009-04-23,04:20:13
39.973383,116.333626,0,102,39926.1807638889,2009-04-23,04:20:18
39.97338,116.33363,0,102,39926.1808217593,2009-04-23,04:20:23
39.973374,116.333629,0,102,39926.1808796296,2009-04-23,04:20:28
39.973373,116.333623,0,102,39926.1809375,2009-04-23,04:20:33
39.973596,116.333777,0,46,39926.1850462963,2009-04-23,04:26:28
39.97365,116.333788,0,45,39926.1851041667,2009-04-23,04:26:33
39.973634,116.333796,0,46,39926.185162037,2009-04-23,04:26:38
39.973609,116.333804,0,45,39926.1852199074,2009-04-23,04:26:43
39.973598,116.333799,0,45,39926.1852777778,2009-04-23,04:26:48
39.973591,116.333794,0,45,39926.1853356481,2009-04-23,04:26:53
39.973591,116.333794,0,45,39926.1853703704,2009-04-23,04:26:56
39.973599,116.333787,0,46,39926.1853935185,2009-04-23,04:26:58
39.973662,116.333797,0,48,39926.1854513889,2009-04-23,04:27:03
39.973735,116.333834,0,50,39926.1855092593,2009-04-23,04:27:08
39.973804,116.333839,0,52,39926.1855671296,2009-04-23,04:27:13
39.973812,116.333816,0,54,39926.185625,2009-04-23,04:27:18
39.973822,116.333797,0,55,39926.1856828704,2009-04-23,04:27:23
39.973819,116.333775,0,58,39926.1857407407,2009-04-23,04:27:28
39.973819,116.333775,0,58,39926.185775463,2009-04-23,04:27:31
39.973819,116.333773,0,59,39926.1857986111,2009-04-23,04:27:33
39.973844,116.333771,0,61,39926.1858564815,2009-04-23,04:27:38
39.973876,116.333818,0,57,39926.1859143519,2009-04-23,04:27:43
39.973907,116.333869,0,53,39926.1859722222,2009-04-23,04:27:48
39.973907,116.333869,0,53,39926.1860069444,2009-04-23,04:27:51
39.973908,116.33387,0,54,39926.1860300926,2009-04-23,04:27:53
39.973886,116.333862,0,54,39926.186087963,2009-04-23,04:27:58
39.973876,116.333859,0,54,39926.1861458333,2009-04-23,04:28:03
39.973819,116.333844,0,58,39926.1862037037,2009-04-23,04:28:08
39.973741,116.333805,0,60,39926.1862615741,2009-04-23,04:28:13
39.973641,116.333757,0,62,39926.1863194444,2009-04-23,04:28:18
39.973569,116.333732,0,63,39926.1863773148,2009-04-23,04:28:23
39.973509,116.333666,0,61,39926.1864351852,2009-04-23,04:28:28
39.973457,116.333659,0,61,39926.1864930556,2009-04-23,04:28:33
39.973414,116.333661,0,63,39926.1865509259,2009-04-23,04:28:38
39.973399,116.333674,0,64,39926.1866087963,2009-04-23,04:28:43
39.9734,116.333633,0,65,39926.1866666667,2009-04-23,04:28:48
39.973342,116.333614,0,66,39926.186724537,2009-04-23,04:28:53
39.973247,116.333643,0,67,39926.1867824074,2009-04-23,04:28:58
39.973264,116.333654,0,69,39926.1868402778,2009-04-23,04:29:03
39.973269,116.333676,0,71,39926.1868981481,2009-04-23,04:29:08
39.973284,116.333669,0,73,39926.1869560185,2009-04-23,04:29:13
39.973267,116.333661,0,76,39926.1870138889,2009-04-23,04:29:18
39.973225,116.33364,0,78,39926.1870717593,2009-04-23,04:29:23
39.973149,116.333645,0,80,39926.1871296296,2009-04-23,04:29:28
39.97311,116.33369,0,81,39926.1871875,2009-04-23,04:29:33
39.973131,116.333721,0,81,39926.1872453704,2009-04-23,04:29:38
39.973131,116.333721,0,81,39926.1872800926,2009-04-23,04:29:41
39.973137,116.333722,0,81,39926.1873032407,2009-04-23,04:29:43
39.97314,116.333711,0,80,39926.1873611111,2009-04-23,04:29:48
39.973154,116.333704,0,77,39926.1874189815,2009-04-23,04:29:53
39.973154,116.333704,0,77,39926.1874537037,2009-04-23,04:29:56
39.973153,116.333708,0,78,39926.1874768519,2009-04-23,04:29:58
39.973186,116.333684,0,77,39926.1875347222,2009-04-23,04:30:03
39.973203,116.333685,0,78,39926.1875925926,2009-04-23,04:30:08
39.9732,116.333676,0,78,39926.187650463,2009-04-23,04:30:13
39.973259,116.333681,0,78,39926.1877083333,2009-04-23,04:30:18
39.973249,116.333688,0,80,39926.1877662037,2009-04-23,04:30:23
39.973242,116.333709,0,80,39926.1878240741,2009-04-23,04:30:28
39.973242,116.333709,0,80,39926.1878587963,2009-04-23,04:30:31
39.973246,116.333709,0,80,39926.1878819444,2009-04-23,04:30:33
39.973257,116.333725,0,82,39926.1879398148,2009-04-23,04:30:38
39.973321,116.33376,0,84,39926.1879976852,2009-04-23,04:30:43
39.973394,116.33378,0,86,39926.1880555556,2009-04-23,04:30:48
39.973396,116.333796,0,87,39926.1881134259,2009-04-23,04:30:53
39.973396,116.333796,0,87,39926.1881481481,2009-04-23,04:30:56
39.973394,116.333794,0,87,39926.1881712963,2009-04-23,04:30:58
39.973422,116.33385,0,87,39926.1882291667,2009-04-23,04:31:03
39.97346,116.333925,0,89,39926.188287037,2009-04-23,04:31:08
39.973409,116.333986,0,92,39926.1883449074,2009-04-23,04:31:13
39.973443,116.334077,0,95,39926.1884027778,2009-04-23,04:31:18
39.973463,116.334125,0,97,39926.1884606481,2009-04-23,04:31:23
39.973491,116.334147,0,99,39926.1885185185,2009-04-23,04:31:28
39.973538,116.334137,0,103,39926.1885763889,2009-04-23,04:31:33
39.973584,116.334152,0,107,39926.1886342593,2009-04-23,04:31:38
39.973584,116.334152,0,107,39926.1886689815,2009-04-23,04:31:41
39.973584,116.334149,0,108,39926.1886921296,2009-04-23,04:31:43
39.973578,116.33414,0,108,39926.18875,2009-04-23,04:31:48
39.973583,116.334175,0,112,39926.1888078704,2009-04-23,04:31:53
39.973551,116.33421,0,116,39926.1888657407,2009-04-23,04:31:58
39.973501,116.334193,0,120,39926.1889236111,2009-04-23,04:32:03
39.973429,116.334149,0,122,39926.1889814815,2009-04-23,04:32:08
39.973338,116.334119,0,125,39926.1890393518,2009-04-23,04:32:13
39.97332,116.33412,0,130,39926.1890972222,2009-04-23,04:32:18
39.97332,116.33412,0,130,39926.1891319444,2009-04-23,04:32:21
39.973318,116.334116,0,130,39926.1891550926,2009-04-23,04:32:23
39.973284,116.334064,0,135,39926.189212963,2009-04-23,04:32:28
39.973266,116.334013,0,139,39926.1892708333,2009-04-23,04:32:33
39.973243,116.333992,0,141,39926.1893287037,2009-04-23,04:32:38
39.973201,116.333985,0,143,39926.1893865741,2009-04-23,04:32:43
39.973113,116.333968,0,146,39926.1894444444,2009-04-23,04:32:48
39.973016,116.333951,0,149,39926.1895023148,2009-04-23,04:32:53
39.973051,116.333977,0,152,39926.1895601852,2009-04-23,04:32:58
39.973175,116.334092,0,155,39926.1896180556,2009-04-23,04:33:03
39.973205,116.334136,0,158,39926.1896759259,2009-04-23,04:33:08
39.973214,116.334147,0,158,39926.1897337963,2009-04-23,04:33:13
39.973232,116.334229,0,160,39926.1897916667,2009-04-23,04:33:18
39.973256,116.334249,0,160,39926.189849537,2009-04-23,04:33:23
39.973276,116.334228,0,162,39926.1899074074,2009-04-23,04:33:28
39.97328,116.334216,0,163,39926.1899652778,2009-04-23,04:33:33
39.973238,116.334236,0,165,39926.1900231481,2009-04-23,04:33:38
39.973204,116.334206,0,168,39926.1900810185,2009-04-23,04:33:43
39.973221,116.334155,0,170,39926.1901388889,2009-04-23,04:33:48
39.973246,116.334218,0,170,39926.1901967593,2009-04-23,04:33:53
39.973253,116.334227,0,170,39926.1902546296,2009-04-23,04:33:58
39.973268,116.33419,0,170,39926.1903125,2009-04-23,04:34:03
39.973281,116.334181,0,168,39926.1903703704,2009-04-23,04:34:08
39.973286,116.3342,0,166,39926.1904282407,2009-04-23,04:34:13
39.97331,116.334198,0,163,39926.1904861111,2009-04-23,04:34:18
39.973324,116.334164,0,162,39926.1905439815,2009-04-23,04:34:23
39.973376,116.334185,0,161,39926.1906018518,2009-04-23,04:34:28
39.973434,116.334189,0,159,39926.1906597222,2009-04-23,04:34:33
39.973455,116.334172,0,159,39926.1907175926,2009-04-23,04:34:38
39.973471,116.33417,0,158,39926.190775463,2009-04-23,04:34:43
39.973483,116.334175,0,158,39926.1908333333,2009-04-23,04:34:48
39.973493,116.334174,0,158,39926.1908912037,2009-04-23,04:34:53
39.973498,116.334165,0,158,39926.1909490741,2009-04-23,04:34:58
39.973504,116.33413,0,156,39926.1910069444,2009-04-23,04:35:03
39.973544,116.334134,0,154,39926.1910648148,2009-04-23,04:35:08
39.973585,116.334124,0,152,39926.1911226852,2009-04-23,04:35:13
39.97353,116.334072,0,150,39926.1911805556,2009-04-23,04:35:18
39.973534,116.334025,0,149,39926.1912384259,2009-04-23,04:35:23
39.973549,116.334051,0,146,39926.1912962963,2009-04-23,04:35:28
39.973622,116.334095,0,144,39926.1913541667,2009-04-23,04:35:33
39.973454,116.334035,0,142,39926.191412037,2009-04-23,04:35:38
39.97347,116.334046,0,140,39926.1914699074,2009-04-23,04:35:43
39.973499,116.334059,0,139,39926.1915277778,2009-04-23,04:35:48
39.973557,116.334053,0,134,39926.1915856482,2009-04-23,04:35:53
39.973623,116.334057,0,131,39926.1916435185,2009-04-23,04:35:58
39.973668,116.333959,0,128,39926.1917013889,2009-04-23,04:36:03
39.973583,116.333908,0,124,39926.1917592593,2009-04-23,04:36:08
39.973537,116.333878,0,118,39926.1918171296,2009-04-23,04:36:13
39.973588,116.333897,0,113,39926.191875,2009-04-23,04:36:18
39.973589,116.333868,0,109,39926.1919328704,2009-04-23,04:36:23
39.973599,116.33381,0,105,39926.1919907407,2009-04-23,04:36:28
39.973577,116.333747,0,102,39926.1920486111,2009-04-23,04:36:33
39.973575,116.33373,0,97,39926.1921064815,2009-04-23,04:36:38
39.973598,116.333735,0,92,39926.1921643519,2009-04-23,04:36:43
39.973629,116.333696,0,89,39926.1922222222,2009-04-23,04:36:48
39.973677,116.333709,0,86,39926.1922800926,2009-04-23,04:36:53
39.973662,116.333718,0,84,39926.192337963,2009-04-23,04:36:58
39.973623,116.333708,0,84,39926.1923958333,2009-04-23,04:37:03
39.973614,116.333672,0,84,39926.1924537037,2009-04-23,04:37:08
39.973609,116.333657,0,84,39926.1925115741,2009-04-23,04:37:13
39.973609,116.333657,0,84,39926.1925462963,2009-04-23,04:37:16
39.973613,116.333653,0,85,39926.1925694444,2009-04-23,04:37:18
39.973541,116.333586,0,84,39926.1926273148,2009-04-23,04:37:23
39.973477,116.333514,0,83,39926.1926851852,2009-04-23,04:37:28
39.97347,116.333473,0,82,39926.1927430556,2009-04-23,04:37:33
39.973438,116.333474,0,82,39926.1928009259,2009-04-23,04:37:38
39.973458,116.333549,0,83,39926.1928587963,2009-04-23,04:37:43
39.973502,116.33362,0,86,39926.1929166667,2009-04-23,04:37:48
39.973503,116.333663,0,85,39926.192974537,2009-04-23,04:37:53
39.973491,116.333624,0,85,39926.1930324074,2009-04-23,04:37:58
39.97355,116.333636,0,85,39926.1930902778,2009-04-23,04:38:03
39.973565,116.33366,0,86,39926.1931481481,2009-04-23,04:38:08
39.9736,116.33369,0,86,39926.1932060185,2009-04-23,04:38:13
39.973641,116.333671,0,88,39926.1932638889,2009-04-23,04:38:18
39.973557,116.333766,0,88,39926.1933217593,2009-04-23,04:38:23
39.973558,116.333839,0,90,39926.1933796296,2009-04-23,04:38:28
39.973618,116.333871,0,92,39926.1934375,2009-04-23,04:38:33
39.973643,116.333865,0,96,39926.1934953704,2009-04-23,04:38:38
39.973515,116.333852,0,98,39926.1935532407,2009-04-23,04:38:43
39.973452,116.333816,0,99,39926.1936111111,2009-04-23,04:38:48
39.973466,116.333854,0,101,39926.1936689815,2009-04-23,04:38:53
39.973552,116.333883,0,103,39926.1937268519,2009-04-23,04:38:58
39.973559,116.333858,0,102,39926.1937847222,2009-04-23,04:39:03
39.973566,116.33387,0,103,39926.1938425926,2009-04-23,04:39:08
39.973542,116.333902,0,102,39926.193900463,2009-04-23,04:39:13
39.973517,116.3339,0,103,39926.1939583333,2009-04-23,04:39:18
39.973518,116.333891,0,106,39926.1940162037,2009-04-23,04:39:23
39.973494,116.333914,0,106,39926.1940740741,2009-04-23,04:39:28
39.97339,116.333925,0,105,39926.1941319444,2009-04-23,04:39:33
39.973341,116.333882,0,105,39926.1941898148,2009-04-23,04:39:38
39.973341,116.333882,0,105,39926.194224537,2009-04-23,04:39:41
39.973347,116.33388,0,104,39926.1942476852,2009-04-23,04:39:43
39.973349,116.333889,0,104,39926.1943055556,2009-04-23,04:39:48
39.973349,116.333889,0,104,39926.1943402778,2009-04-23,04:39:51
39.973352,116.333886,0,103,39926.1943634259,2009-04-23,04:39:53
39.97337,116.333882,0,103,39926.1944212963,2009-04-23,04:39:58
39.973376,116.333917,0,102,39926.1944791667,2009-04-23,04:40:03
39.973355,116.333995,0,102,39926.194537037,2009-04-23,04:40:08
39.973316,116.334051,0,103,39926.1945949074,2009-04-23,04:40:13
39.973305,116.334067,0,102,39926.1946527778,2009-04-23,04:40:18
39.973303,116.334107,0,102,39926.1947106481,2009-04-23,04:40:23
39.973344,116.33413,0,101,39926.1947685185,2009-04-23,04:40:28
39.973382,116.334048,0,102,39926.1948263889,2009-04-23,04:40:33
39.973415,116.334007,0,102,39926.1948842593,2009-04-23,04:40:38
39.97343,116.333984,0,102,39926.1949421296,2009-04-23,04:40:43
39.973433,116.33393,0,101,39926.195,2009-04-23,04:40:48
39.973478,116.333786,0,99,39926.1950578704,2009-04-23,04:40:53
39.973521,116.333771,0,98,39926.1951157407,2009-04-23,04:40:58
39.973491,116.333799,0,96,39926.1951736111,2009-04-23,04:41:03
39.973471,116.333799,0,96,39926.1952314815,2009-04-23,04:41:08
39.973462,116.3338,0,96,39926.1952893519,2009-04-23,04:41:13
39.973462,116.3338,0,96,39926.1953240741,2009-04-23,04:41:16
39.973457,116.333795,0,96,39926.1953472222,2009-04-23,04:41:18
39.97351,116.333867,0,95,39926.1954050926,2009-04-23,04:41:23
39.973573,116.333911,0,95,39926.195462963,2009-04-23,04:41:28
39.973623,116.333939,0,96,39926.1955208333,2009-04-23,04:41:33
39.973625,116.333955,0,96,39926.1955787037,2009-04-23,04:41:38
39.973625,116.333955,0,96,39926.1956134259,2009-04-23,04:41:41
39.973629,116.333959,0,96,39926.1956365741,2009-04-23,04:41:43
39.973635,116.334032,0,96,39926.1956944444,2009-04-23,04:41:48
39.973632,116.33408,0,96,39926.1957523148,2009-04-23,04:41:53
39.973619,116.334181,0,97,39926.1958101852,2009-04-23,04:41:58
39.973466,116.334206,0,104,39926.198125,2009-04-23,04:45:18
39.973333,116.334111,0,103,39926.1981828704,2009-04-23,04:45:23
39.973235,116.33403,0,104,39926.1982407407,2009-04-23,04:45:28
39.973227,116.333973,0,105,39926.1982986111,2009-04-23,04:45:33
39.973237,116.333976,0,105,39926.1983564815,2009-04-23,04:45:38
39.973222,116.333985,0,105,39926.1984143518,2009-04-23,04:45:43
39.973214,116.333959,0,106,39926.1984722222,2009-04-23,04:45:48
39.973253,116.333914,0,105,39926.1985300926,2009-04-23,04:45:53
39.973293,116.333928,0,105,39926.198587963,2009-04-23,04:45:58
39.973311,116.333864,0,104,39926.1986458333,2009-04-23,04:46:03
39.973311,116.333777,0,104,39926.1987037037,2009-04-23,04:46:08
39.97329,116.333655,0,105,39926.1987615741,2009-04-23,04:46:13
39.973287,116.333641,0,106,39926.1988194444,2009-04-23,04:46:18
39.973333,116.33372,0,108,39926.1988773148,2009-04-23,04:46:23
39.973348,116.333736,0,109,39926.1989351852,2009-04-23,04:46:28
39.973348,116.333736,0,109,39926.1989699074,2009-04-23,04:46:31
39.973352,116.333739,0,109,39926.1989930556,2009-04-23,04:46:33
39.973381,116.333769,0,109,39926.1990509259,2009-04-23,04:46:38
39.973407,116.333841,0,108,39926.1991087963,2009-04-23,04:46:43
39.97345,116.333851,0,107,39926.1991666667,2009-04-23,04:46:48
39.973486,116.33383,0,106,39926.199224537,2009-04-23,04:46:53
39.973477,116.333813,0,105,39926.1992824074,2009-04-23,04:46:58
39.973477,116.333813,0,105,39926.1993171296,2009-04-23,04:47:01
39.973483,116.333814,0,104,39926.1993402778,2009-04-23,04:47:03
39.973483,116.333856,0,104,39926.1993981482,2009-04-23,04:47:08
39.973465,116.333894,0,103,39926.1994560185,2009-04-23,04:47:13
39.973464,116.333924,0,102,39926.1995138889,2009-04-23,04:47:18
39.973479,116.333896,0,102,39926.1995717593,2009-04-23,04:47:23
39.973485,116.333832,0,103,39926.1996296296,2009-04-23,04:47:28
39.973483,116.333771,0,103,39926.1996875,2009-04-23,04:47:33
39.973495,116.333769,0,104,39926.1997453704,2009-04-23,04:47:38
39.97352,116.333785,0,104,39926.1998032407,2009-04-23,04:47:43
39.973557,116.333773,0,105,39926.1998611111,2009-04-23,04:47:48
39.973499,116.333693,0,102,39926.1999189815,2009-04-23,04:47:53
39.973383,116.333609,0,101,39926.1999768519,2009-04-23,04:47:58
39.973311,116.333622,0,100,39926.2000347222,2009-04-23,04:48:03
39.973245,116.333607,0,99,39926.2000925926,2009-04-23,04:48:08
39.973257,116.333585,0,98,39926.200150463,2009-04-23,04:48:13
39.97332,116.333567,0,96,39926.2002083333,2009-04-23,04:48:18
39.97334,116.333533,0,95,39926.2002662037,2009-04-23,04:48:23
39.973375,116.333542,0,93,39926.2003240741,2009-04-23,04:48:28
39.973378,116.333529,0,93,39926.2003819444,2009-04-23,04:48:33
39.973372,116.333538,0,92,39926.2004398148,2009-04-23,04:48:38
39.973352,116.333566,0,92,39926.2004976852,2009-04-23,04:48:43
39.973309,116.333557,0,92,39926.2005555556,2009-04-23,04:48:48
39.973338,116.333497,0,93,39926.2006134259,2009-04-23,04:48:53
39.973395,116.333551,0,95,39926.2006712963,2009-04-23,04:48:58
39.973405,116.333556,0,96,39926.2007291667,2009-04-23,04:49:03
39.973384,116.333674,0,97,39926.200787037,2009-04-23,04:49:08
39.973408,116.333722,0,99,39926.2008449074,2009-04-23,04:49:13
39.973396,116.333711,0,100,39926.2009027778,2009-04-23,04:49:18
39.973396,116.333711,0,100,39926.2009375,2009-04-23,04:49:21
39.973392,116.333703,0,101,39926.2009606481,2009-04-23,04:49:23
39.97337,116.333639,0,101,39926.2010185185,2009-04-23,04:49:28
39.97337,116.333611,0,101,39926.2010763889,2009-04-23,04:49:33
39.973279,116.333542,0,100,39926.2011342593,2009-04-23,04:49:38
39.973302,116.333526,0,98,39926.2011921296,2009-04-23,04:49:43
39.973401,116.333575,0,95,39926.20125,2009-04-23,04:49:48
39.973409,116.333548,0,92,39926.2013078704,2009-04-23,04:49:53
39.973435,116.333531,0,92,39926.2013657407,2009-04-23,04:49:58
39.973461,116.333539,0,91,39926.2014236111,2009-04-23,04:50:03
39.973461,116.333539,0,91,39926.2014583333,2009-04-23,04:50:06
39.973466,116.333542,0,91,39926.2014814815,2009-04-23,04:50:08
39.973485,116.333557,0,90,39926.2015393519,2009-04-23,04:50:13
39.973494,116.333613,0,89,39926.2015972222,2009-04-23,04:50:18
39.973523,116.333636,0,89,39926.2016550926,2009-04-23,04:50:23
39.973523,116.333636,0,89,39926.2016898148,2009-04-23,04:50:26
39.973521,116.333632,0,89,39926.201712963,2009-04-23,04:50:28
39.97353,116.333641,0,89,39926.2017708333,2009-04-23,04:50:33
39.97353,116.333641,0,89,39926.2018055556,2009-04-23,04:50:36
39.973533,116.333634,0,88,39926.2018287037,2009-04-23,04:50:38
39.973507,116.333631,0,87,39926.2018865741,2009-04-23,04:50:43
39.973516,116.333663,0,85,39926.2019444444,2009-04-23,04:50:48
39.973505,116.333726,0,85,39926.2020023148,2009-04-23,04:50:53
39.973515,116.333769,0,85,39926.2020601852,2009-04-23,04:50:58
39.97351,116.333839,0,86,39926.2021180556,2009-04-23,04:51:03
39.97348,116.333911,0,86,39926.2021759259,2009-04-23,04:51:08
39.973494,116.334065,0,88,39926.2022337963,2009-04-23,04:51:13
39.973577,116.334149,0,89,39926.2022916667,2009-04-23,04:51:18
39.973639,116.334203,0,89,39926.202349537,2009-04-23,04:51:23
39.973674,116.334271,0,91,39926.2024074074,2009-04-23,04:51:28
39.973707,116.334349,0,92,39926.2024652778,2009-04-23,04:51:33
39.973727,116.334229,0,91,39926.2025231481,2009-04-23,04:51:38
39.973723,116.334271,0,92,39926.2025810185,2009-04-23,04:51:43
39.973719,116.334177,0,91,39926.2026388889,2009-04-23,04:51:48
39.973682,116.334164,0,91,39926.2026967593,2009-04-23,04:51:53
39.973672,116.334169,0,90,39926.2027546296,2009-04-23,04:51:58
39.973761,116.334094,0,90,39926.2028125,2009-04-23,04:52:03
39.973856,116.334026,0,92,39926.2028703704,2009-04-23,04:52:08
39.973872,116.334077,0,95,39926.2029861111,2009-04-23,04:52:18
39.973922,116.333922,0,96,39926.2030439815,2009-04-23,04:52:23
39.973943,116.333747,0,98,39926.2031018519,2009-04-23,04:52:28
39.973917,116.333642,0,100,39926.2031597222,2009-04-23,04:52:33
39.973972,116.333594,0,102,39926.2032175926,2009-04-23,04:52:38
39.973918,116.333768,0,102,39926.203275463,2009-04-23,04:52:43
39.973871,116.333797,0,102,39926.2033333333,2009-04-23,04:52:48
39.97383,116.333866,0,103,39926.2033912037,2009-04-23,04:52:53
39.973729,116.334067,0,104,39926.2034490741,2009-04-23,04:52:58
39.973652,116.334125,0,107,39926.2035069444,2009-04-23,04:53:03
39.973608,116.334249,0,108,39926.2035648148,2009-04-23,04:53:08
39.973562,116.334332,0,110,39926.2036226852,2009-04-23,04:53:13
39.973584,116.334334,0,112,39926.2036805556,2009-04-23,04:53:18
39.973612,116.334318,0,110,39926.2037384259,2009-04-23,04:53:23
39.973601,116.334286,0,112,39926.2037962963,2009-04-23,04:53:28
39.973623,116.334163,0,117,39926.2038541667,2009-04-23,04:53:33
39.973599,116.334091,0,120,39926.203912037,2009-04-23,04:53:38
39.973599,116.334091,0,120,39926.2039467593,2009-04-23,04:53:41
39.973597,116.334092,0,119,39926.2039699074,2009-04-23,04:53:43
39.973593,116.334056,0,118,39926.2040277778,2009-04-23,04:53:48
39.973565,116.33401,0,112,39926.2040856481,2009-04-23,04:53:53
39.973523,116.333962,0,114,39926.2041435185,2009-04-23,04:53:58
39.973496,116.333953,0,120,39926.2042013889,2009-04-23,04:54:03
39.973489,116.333986,0,126,39926.2042592593,2009-04-23,04:54:08
39.97349,116.334064,0,131,39926.2043171296,2009-04-23,04:54:13
39.973501,116.334099,0,139,39926.204375,2009-04-23,04:54:18
39.973517,116.3341,0,142,39926.2044328704,2009-04-23,04:54:23
39.97353,116.334147,0,139,39926.2044907407,2009-04-23,04:54:28
39.973579,116.334123,0,139,39926.2045486111,2009-04-23,04:54:33
39.973604,116.334117,0,140,39926.2046064815,2009-04-23,04:54:38
39.97358,116.334113,0,140,39926.2046643518,2009-04-23,04:54:43
39.973565,116.334134,0,141,39926.2047222222,2009-04-23,04:54:48
39.973584,116.334138,0,141,39926.2047800926,2009-04-23,04:54:53
39.973596,116.334094,0,142,39926.204837963,2009-04-23,04:54:58
39.973592,116.334107,0,146,39926.2048958333,2009-04-23,04:55:03
39.973595,116.334282,0,153,39926.2049537037,2009-04-23,04:55:08
39.973628,116.33437,0,151,39926.2050115741,2009-04-23,04:55:13
39.973745,116.334595,0,152,39926.2050694444,2009-04-23,04:55:18
39.973771,116.334749,0,159,39926.2051273148,2009-04-23,04:55:23
39.973809,116.33481,0,162,39926.2051851852,2009-04-23,04:55:28
39.973789,116.334791,0,164,39926.2052430556,2009-04-23,04:55:33
39.973791,116.334743,0,172,39926.2053009259,2009-04-23,04:55:38
39.973748,116.3347,0,187,39926.2053587963,2009-04-23,04:55:43
39.973693,116.334732,0,190,39926.2054166667,2009-04-23,04:55:48
39.973626,116.33464,0,197,39926.205474537,2009-04-23,04:55:53
39.973549,116.33449,0,206,39926.2055324074,2009-04-23,04:55:58
39.973511,116.334467,0,217,39926.2055902778,2009-04-23,04:56:03
39.973492,116.334557,0,233,39926.2056481481,2009-04-23,04:56:08
39.973524,116.334588,0,240,39926.2057060185,2009-04-23,04:56:13
39.973537,116.334571,0,246,39926.2057638889,2009-04-23,04:56:18
39.973503,116.334499,0,252,39926.2058217593,2009-04-23,04:56:23
39.973468,116.334486,0,259,39926.2058796296,2009-04-23,04:56:28
39.97342,116.334446,0,268,39926.2059375,2009-04-23,04:56:33
39.973359,116.334364,0,277,39926.2059953704,2009-04-23,04:56:38
39.973333,116.334281,0,287,39926.2060532407,2009-04-23,04:56:43
39.973306,116.334263,0,295,39926.2061111111,2009-04-23,04:56:48
39.973329,116.334298,0,298,39926.2061689815,2009-04-23,04:56:53
39.973325,116.334262,0,294,39926.2062268518,2009-04-23,04:56:58
39.973297,116.334239,0,294,39926.2062847222,2009-04-23,04:57:03
39.973222,116.334253,0,299,39926.2063425926,2009-04-23,04:57:08
39.973252,116.334411,0,303,39926.206400463,2009-04-23,04:57:13
39.97332,116.33456,0,307,39926.2064583333,2009-04-23,04:57:18
39.973362,116.334605,0,307,39926.2065162037,2009-04-23,04:57:23
39.973375,116.334578,0,306,39926.2065740741,2009-04-23,04:57:28
39.973377,116.334633,0,305,39926.2066319444,2009-04-23,04:57:33
39.973403,116.334653,0,302,39926.2066898148,2009-04-23,04:57:38
39.973441,116.334656,0,302,39926.2067476852,2009-04-23,04:57:43
39.973446,116.334613,0,303,39926.2068055556,2009-04-23,04:57:48
39.973452,116.334636,0,304,39926.2068634259,2009-04-23,04:57:53
39.973463,116.334662,0,305,39926.2069212963,2009-04-23,04:57:58
39.973521,116.334718,0,305,39926.2069791667,2009-04-23,04:58:03
39.973656,116.334832,0,295,39926.207037037,2009-04-23,04:58:08
39.973683,116.33484,0,280,39926.2070949074,2009-04-23,04:58:13
39.973774,116.334989,0,275,39926.2071527778,2009-04-23,04:58:18
39.97383,116.335059,0,273,39926.2072106482,2009-04-23,04:58:23
39.973793,116.334992,0,276,39926.2072685185,2009-04-23,04:58:28
39.973707,116.334976,0,279,39926.2073263889,2009-04-23,04:58:33
39.973604,116.334824,0,273,39926.2073842593,2009-04-23,04:58:38
39.973552,116.334834,0,272,39926.2074421296,2009-04-23,04:58:43
39.973598,116.33479,0,273,39926.2075,2009-04-23,04:58:48
39.973606,116.334739,0,269,39926.2075578704,2009-04-23,04:58:53
39.973565,116.33464,0,266,39926.2076157407,2009-04-23,04:58:58
39.973538,116.334579,0,265,39926.2076736111,2009-04-23,04:59:03
39.9736,116.334621,0,267,39926.2077314815,2009-04-23,04:59:08
39.973629,116.334638,0,269,39926.2077893519,2009-04-23,04:59:13
39.973598,116.334545,0,263,39926.2078472222,2009-04-23,04:59:18
39.973565,116.334532,0,256,39926.2079050926,2009-04-23,04:59:23
39.973589,116.334457,0,250,39926.207962963,2009-04-23,04:59:28
39.973569,116.334414,0,250,39926.2080208333,2009-04-23,04:59:33
39.973483,116.334605,0,259,39926.2080787037,2009-04-23,04:59:38
39.97347,116.334734,0,272,39926.2081365741,2009-04-23,04:59:43
39.97348,116.334726,0,273,39926.2081944444,2009-04-23,04:59:48
39.973452,116.334736,0,274,39926.2082523148,2009-04-23,04:59:53
39.973493,116.334785,0,276,39926.2083101852,2009-04-23,04:59:58
39.973527,116.334832,0,279,39926.2083680556,2009-04-23,05:00:03
39.973602,116.334797,0,283,39926.2084259259,2009-04-23,05:00:08
39.973638,116.334601,0,282,39926.2084837963,2009-04-23,05:00:13
39.973668,116.334507,0,286,39926.2085416667,2009-04-23,05:00:18
39.97371,116.334504,0,293,39926.208599537,2009-04-23,05:00:23
39.973735,116.334553,0,297,39926.2086574074,2009-04-23,05:00:28
39.973708,116.334572,0,299,39926.2087152778,2009-04-23,05:00:33
39.973697,116.334472,0,289,39926.2087731481,2009-04-23,05:00:38
39.973741,116.334282,0,269,39926.2088310185,2009-04-23,05:00:43
39.973752,116.334313,0,257,39926.2088888889,2009-04-23,05:00:48
39.973755,116.334469,0,246,39926.2089467593,2009-04-23,05:00:53
39.973803,116.334505,0,236,39926.2090046296,2009-04-23,05:00:58
39.973817,116.334379,0,229,39926.2090625,2009-04-23,05:01:03
39.973828,116.334183,0,223,39926.2091203704,2009-04-23,05:01:08
39.973805,116.334064,0,220,39926.2091782407,2009-04-23,05:01:13
39.973777,116.334074,0,216,39926.2092361111,2009-04-23,05:01:18
39.973751,116.334064,0,212,39926.2092939815,2009-04-23,05:01:23
39.973725,116.334,0,209,39926.2093518519,2009-04-23,05:01:28
39.973696,116.334073,0,205,39926.2094097222,2009-04-23,05:01:33
39.973591,116.334165,0,197,39926.209525463,2009-04-23,05:01:43
39.973661,116.334164,0,190,39926.2095833333,2009-04-23,05:01:48
39.973758,116.334162,0,185,39926.2096412037,2009-04-23,05:01:53
39.973809,116.334213,0,179,39926.2096990741,2009-04-23,05:01:58
39.973783,116.334121,0,176,39926.2097569444,2009-04-23,05:02:03
39.973797,116.334116,0,173,39926.2098148148,2009-04-23,05:02:08
39.973768,116.334114,0,172,39926.2098726852,2009-04-23,05:02:13
39.973748,116.33407,0,170,39926.2099305556,2009-04-23,05:02:18
39.973759,116.33407,0,167,39926.2099884259,2009-04-23,05:02:23
39.973785,116.33416,0,164,39926.2100462963,2009-04-23,05:02:28
39.973765,116.334287,0,161,39926.2101041667,2009-04-23,05:02:33
39.973765,116.334287,0,161,39926.2101388889,2009-04-23,05:02:36
39.973767,116.334293,0,159,39926.210162037,2009-04-23,05:02:38
39.97369,116.3344,0,157,39926.2102199074,2009-04-23,05:02:43
39.973566,116.334547,0,155,39926.2102777778,2009-04-23,05:02:48
39.973554,116.334804,0,153,39926.2103356481,2009-04-23,05:02:53
39.973609,116.334753,0,152,39926.2103935185,2009-04-23,05:02:58
39.973675,116.334626,0,153,39926.2104513889,2009-04-23,05:03:03
39.973713,116.334583,0,152,39926.2105092593,2009-04-23,05:03:08
39.973817,116.3344,0,151,39926.2105671296,2009-04-23,05:03:13
39.973901,116.334191,0,150,39926.210625,2009-04-23,05:03:18
39.974047,116.333963,0,148,39926.2106828704,2009-04-23,05:03:23
39.97429,116.333575,0,144,39926.2107407407,2009-04-23,05:03:28
39.974406,116.333477,0,141,39926.2107986111,2009-04-23,05:03:33
39.974404,116.333702,0,138,39926.2108564815,2009-04-23,05:03:38
39.974523,116.333904,0,136,39926.2109143519,2009-04-23,05:03:43
39.974332,116.334192,0,135,39926.2109722222,2009-04-23,05:03:48
39.974143,116.334338,0,135,39926.2110300926,2009-04-23,05:03:53
39.974054,116.334303,0,134,39926.211087963,2009-04-23,05:03:58
39.973869,116.334315,0,132,39926.2111458333,2009-04-23,05:04:03
39.973865,116.334365,0,132,39926.2112037037,2009-04-23,05:04:08
39.973938,116.334277,0,130,39926.2112615741,2009-04-23,05:04:13
39.974102,116.334135,0,128,39926.2113194444,2009-04-23,05:04:18
39.974038,116.334212,0,127,39926.2113773148,2009-04-23,05:04:23
39.97388,116.33458,0,124,39926.2114351852,2009-04-23,05:04:28
39.973839,116.334639,0,124,39926.2114930556,2009-04-23,05:04:33
39.973844,116.334783,0,123,39926.2115509259,2009-04-23,05:04:38
39.973886,116.335078,0,121,39926.2116087963,2009-04-23,05:04:43
39.973915,116.335263,0,120,39926.2116666667,2009-04-23,05:04:48
39.974076,116.335108,0,118,39926.211724537,2009-04-23,05:04:53
39.974232,116.33508,0,117,39926.2117824074,2009-04-23,05:04:58
39.974207,116.335109,0,117,39926.2118402778,2009-04-23,05:05:03
39.974207,116.335109,0,117,39926.211875,2009-04-23,05:05:06
39.974212,116.335112,0,116,39926.2118981481,2009-04-23,05:05:08
39.974203,116.335129,0,116,39926.2119560185,2009-04-23,05:05:13
39.974122,116.335263,0,115,39926.2120138889,2009-04-23,05:05:18
39.974044,116.335204,0,114,39926.2120717593,2009-04-23,05:05:23
39.974099,116.335066,0,114,39926.2121296296,2009-04-23,05:05:28
39.974375,116.334917,0,114,39926.2121875,2009-04-23,05:05:33
39.974751,116.334576,0,113,39926.2122453704,2009-04-23,05:05:38
39.97471,116.334594,0,113,39926.2123032407,2009-04-23,05:05:43
39.974648,116.334716,0,113,39926.2123611111,2009-04-23,05:05:48
39.974631,116.334747,0,112,39926.2124189815,2009-04-23,05:05:53
39.974671,116.334831,0,111,39926.2124768518,2009-04-23,05:05:58
39.974011,116.335158,0,99,39926.2125347222,2009-04-23,05:06:03
39.973862,116.335184,0,95,39926.2125925926,2009-04-23,05:06:08
39.973705,116.33519,0,93,39926.212650463,2009-04-23,05:06:13
39.973742,116.334888,0,91,39926.2127083333,2009-04-23,05:06:18
39.973777,116.334778,0,90,39926.2127662037,2009-04-23,05:06:23
39.973785,116.334769,0,86,39926.2128240741,2009-04-23,05:06:28
39.973693,116.334733,0,85,39926.2128819444,2009-04-23,05:06:33
39.973589,116.334671,0,82,39926.2129398148,2009-04-23,05:06:38
39.973725,116.33448,0,79,39926.2129976852,2009-04-23,05:06:43
39.973841,116.334244,0,75,39926.2130555556,2009-04-23,05:06:48
39.973902,116.334025,0,72,39926.2131134259,2009-04-23,05:06:53
39.973952,116.333853,0,66,39926.2131712963,2009-04-23,05:06:58
39.973974,116.333663,0,60,39926.2132291667,2009-04-23,05:07:03
39.973897,116.333738,0,59,39926.213287037,2009-04-23,05:07:08
39.973883,116.333909,0,54,39926.2133449074,2009-04-23,05:07:13
39.97396,116.333948,0,48,39926.2134027778,2009-04-23,05:07:18
39.973883,116.334226,0,43,39926.2134606481,2009-04-23,05:07:23
39.973694,116.334569,0,41,39926.2135185185,2009-04-23,05:07:28
39.973588,116.334789,0,40,39926.2135763889,2009-04-23,05:07:33
39.973516,116.334849,0,38,39926.2136342593,2009-04-23,05:07:38
39.973507,116.3347,0,37,39926.2136921296,2009-04-23,05:07:43
39.973503,116.334521,0,37,39926.21375,2009-04-23,05:07:48
39.973557,116.334381,0,39,39926.2138078704,2009-04-23,05:07:53
39.973586,116.334348,0,43,39926.2138657407,2009-04-23,05:07:58
39.973612,116.334238,0,46,39926.2139236111,2009-04-23,05:08:03
39.973449,116.334405,0,50,39926.2139814815,2009-04-23,05:08:08
39.973361,116.334374,0,55,39926.2140393518,2009-04-23,05:08:13
39.973323,116.334233,0,59,39926.2140972222,2009-04-23,05:08:18
39.973383,116.333889,0,60,39926.2141550926,2009-04-23,05:08:23
39.973394,116.333804,0,62,39926.214212963,2009-04-23,05:08:28
39.973379,116.334028,0,66,39926.2142708333,2009-04-23,05:08:33
39.973341,116.334253,0,66,39926.2143287037,2009-04-23,05:08:38
39.973268,116.334494,0,67,39926.2143865741,2009-04-23,05:08:43
39.973185,116.335006,0,68,39926.2144444444,2009-04-23,05:08:48
39.973082,116.335399,0,68,39926.2145023148,2009-04-23,05:08:53
39.97302,116.335603,0,68,39926.2145601852,2009-04-23,05:08:58
39.972945,116.335927,0,66,39926.2146180556,2009-04-23,05:09:03
39.972842,116.336355,0,64,39926.2146759259,2009-04-23,05:09:08
39.972811,116.336473,0,64,39926.2147337963,2009-04-23,05:09:13
39.972784,116.336578,0,63,39926.2147916667,2009-04-23,05:09:18
39.972871,116.33632,0,65,39926.214849537,2009-04-23,05:09:23
39.973027,116.335848,0,72,39926.2149074074,2009-04-23,05:09:28
39.973161,116.335324,0,86,39926.2149652778,2009-04-23,05:09:33
39.973235,116.334943,0,92,39926.2150231482,2009-04-23,05:09:38
39.973387,116.334418,0,97,39926.2150810185,2009-04-23,05:09:43
39.973468,116.334249,0,95,39926.2151388889,2009-04-23,05:09:48
39.973546,116.334061,0,93,39926.2151967593,2009-04-23,05:09:53
39.97363,116.333955,0,92,39926.2152546296,2009-04-23,05:09:58
39.973626,116.334069,0,92,39926.2153125,2009-04-23,05:10:03
39.973498,116.334384,0,91,39926.2153703704,2009-04-23,05:10:08
39.973408,116.334629,0,90,39926.2154282407,2009-04-23,05:10:13
39.973385,116.334672,0,90,39926.2154861111,2009-04-23,05:10:18
39.973379,116.334686,0,89,39926.2155439815,2009-04-23,05:10:23
39.973392,116.334716,0,87,39926.2156018519,2009-04-23,05:10:28
39.973476,116.334672,0,86,39926.2156597222,2009-04-23,05:10:33
39.973543,116.33465,0,87,39926.2157175926,2009-04-23,05:10:38
39.973585,116.33465,0,89,39926.215775463,2009-04-23,05:10:43
39.973568,116.33466,0,92,39926.2158333333,2009-04-23,05:10:48
39.973663,116.334479,0,98,39926.2158912037,2009-04-23,05:10:53
39.973827,116.333908,0,103,39926.2159490741,2009-04-23,05:10:58
39.973916,116.333639,0,107,39926.2160069444,2009-04-23,05:11:03
39.973782,116.333963,0,111,39926.2160648148,2009-04-23,05:11:08
39.973724,116.334012,0,115,39926.2161226852,2009-04-23,05:11:13
39.97368,116.333988,0,118,39926.2161805556,2009-04-23,05:11:18
39.973632,116.334034,0,122,39926.2162384259,2009-04-23,05:11:23
39.973644,116.333985,0,128,39926.2162962963,2009-04-23,05:11:28
39.973657,116.333892,0,135,39926.2163541667,2009-04-23,05:11:33
39.973611,116.33389,0,139,39926.216412037,2009-04-23,05:11:38
39.973573,116.333907,0,142,39926.2164699074,2009-04-23,05:11:43
39.97356,116.333916,0,142,39926.2165277778,2009-04-23,05:11:48
39.973551,116.333945,0,145,39926.2165856481,2009-04-23,05:11:53
39.973599,116.33385,0,150,39926.2166435185,2009-04-23,05:11:58
39.973591,116.333746,0,158,39926.2167013889,2009-04-23,05:12:03
39.973578,116.33373,0,155,39926.2167592593,2009-04-23,05:12:08
39.973578,116.33373,0,155,39926.2167939815,2009-04-23,05:12:11
39.973572,116.333726,0,157,39926.2168171296,2009-04-23,05:12:13
39.973532,116.333855,0,153,39926.216875,2009-04-23,05:12:18
39.973527,116.33384,0,147,39926.2169328704,2009-04-23,05:12:23
39.973539,116.333727,0,150,39926.2169907407,2009-04-23,05:12:28
39.973539,116.333727,0,150,39926.217025463,2009-04-23,05:12:31
39.973537,116.333721,0,158,39926.2170486111,2009-04-23,05:12:33
39.973518,116.333731,0,165,39926.2171064815,2009-04-23,05:12:38
39.97351,116.333801,0,167,39926.2171643519,2009-04-23,05:12:43
39.973507,116.333928,0,169,39926.2172222222,2009-04-23,05:12:48
39.973519,116.334047,0,174,39926.2172800926,2009-04-23,05:12:53
39.973535,116.334024,0,177,39926.217337963,2009-04-23,05:12:58
39.973545,116.334014,0,173,39926.2173958333,2009-04-23,05:13:03
39.97354,116.334037,0,171,39926.2174537037,2009-04-23,05:13:08
39.973593,116.334007,0,174,39926.2175115741,2009-04-23,05:13:13
39.973607,116.334089,0,176,39926.2175694444,2009-04-23,05:13:18
39.973617,116.334143,0,174,39926.2176273148,2009-04-23,05:13:23
39.973608,116.334096,0,174,39926.2176851852,2009-04-23,05:13:28
39.973613,116.334072,0,174,39926.2177430556,2009-04-23,05:13:33
39.973641,116.334037,0,164,39926.2178009259,2009-04-23,05:13:38
39.973664,116.333998,0,161,39926.2178587963,2009-04-23,05:13:43
39.973702,116.333858,0,158,39926.2179166667,2009-04-23,05:13:48
39.973691,116.333855,0,158,39926.217974537,2009-04-23,05:13:53
39.973672,116.333944,0,151,39926.2180324074,2009-04-23,05:13:58
39.973694,116.333976,0,152,39926.2180902778,2009-04-23,05:14:03
39.973746,116.333927,0,157,39926.2181481481,2009-04-23,05:14:08
39.9737,116.334132,0,153,39926.2182060185,2009-04-23,05:14:13
39.973663,116.334123,0,151,39926.2182638889,2009-04-23,05:14:18
39.973608,116.33416,0,150,39926.2183217593,2009-04-23,05:14:23
39.97363,116.334156,0,150,39926.2183796296,2009-04-23,05:14:28
39.973631,116.334147,0,151,39926.2184375,2009-04-23,05:14:33
39.973602,116.334107,0,151,39926.2184953704,2009-04-23,05:14:38
39.973541,116.334254,0,153,39926.2185532407,2009-04-23,05:14:43
39.973443,116.334598,0,153,39926.2186111111,2009-04-23,05:14:48
39.973429,116.334604,0,148,39926.2186689815,2009-04-23,05:14:53
39.973443,116.334517,0,150,39926.2187268519,2009-04-23,05:14:58
39.973418,116.334589,0,152,39926.2187847222,2009-04-23,05:15:03
39.973447,116.334421,0,156,39926.2188425926,2009-04-23,05:15:08
39.973473,116.334276,0,158,39926.218900463,2009-04-23,05:15:13
39.973514,116.334075,0,160,39926.2189583333,2009-04-23,05:15:18
39.973589,116.333886,0,162,39926.2190162037,2009-04-23,05:15:23
39.973677,116.333636,0,166,39926.2190740741,2009-04-23,05:15:28
39.973648,116.333674,0,167,39926.2191319444,2009-04-23,05:15:33
39.973707,116.333634,0,164,39926.2191898148,2009-04-23,05:15:38
39.973823,116.333583,0,160,39926.2192476852,2009-04-23,05:15:43
39.973902,116.33365,0,155,39926.2193055556,2009-04-23,05:15:48
39.97399,116.33366,0,150,39926.2193634259,2009-04-23,05:15:53
39.974054,116.333669,0,146,39926.2194212963,2009-04-23,05:15:58
39.974128,116.333664,0,145,39926.2194791667,2009-04-23,05:16:03
39.974198,116.333666,0,144,39926.219537037,2009-04-23,05:16:08
39.974212,116.333688,0,145,39926.2195949074,2009-04-23,05:16:13
39.974212,116.333688,0,145,39926.2196296296,2009-04-23,05:16:16
39.97421,116.333686,0,146,39926.2196527778,2009-04-23,05:16:18
39.974228,116.333628,0,145,39926.2197106481,2009-04-23,05:16:23
39.974203,116.333619,0,145,39926.2197685185,2009-04-23,05:16:28
39.974043,116.333769,0,146,39926.2198263889,2009-04-23,05:16:33
39.97378,116.333945,0,150,39926.2198842593,2009-04-23,05:16:38
39.973484,116.334156,0,155,39926.2199421296,2009-04-23,05:16:43
39.973314,116.334209,0,161,39926.22,2009-04-23,05:16:48
39.973234,116.334252,0,168,39926.2200578704,2009-04-23,05:16:53
39.973341,116.334218,0,175,39926.2201157407,2009-04-23,05:16:58
39.973487,116.33414,0,181,39926.2201736111,2009-04-23,05:17:03
39.973586,116.333991,0,183,39926.2202314815,2009-04-23,05:17:08
39.97372,116.333916,0,182,39926.2202893518,2009-04-23,05:17:13
39.973709,116.333914,0,182,39926.2203472222,2009-04-23,05:17:18
39.97361,116.33395,0,182,39926.2204050926,2009-04-23,05:17:23
39.973618,116.333933,0,185,39926.220462963,2009-04-23,05:17:28
39.973618,116.333933,0,185,39926.2204976852,2009-04-23,05:17:31
39.973616,116.333925,0,183,39926.2205208333,2009-04-23,05:17:33
39.973578,116.333935,0,184,39926.2205787037,2009-04-23,05:17:38
39.973541,116.333953,0,185,39926.2206365741,2009-04-23,05:17:43
39.973489,116.333975,0,185,39926.2206944444,2009-04-23,05:17:48
39.973472,116.333955,0,187,39926.2207523148,2009-04-23,05:17:53
39.973506,116.333829,0,191,39926.2208101852,2009-04-23,05:17:58
39.973552,116.333818,0,187,39926.2208680556,2009-04-23,05:18:03
39.97352,116.333834,0,185,39926.2209259259,2009-04-23,05:18:08
39.97348,116.333921,0,183,39926.2209837963,2009-04-23,05:18:13
39.973448,116.334009,0,179,39926.2210416667,2009-04-23,05:18:18
39.973441,116.333977,0,180,39926.221099537,2009-04-23,05:18:23
39.973396,116.333906,0,180,39926.2211574074,2009-04-23,05:18:28
39.973295,116.333964,0,180,39926.2212152778,2009-04-23,05:18:33
39.973325,116.333989,0,181,39926.2212731481,2009-04-23,05:18:38
39.973292,116.334148,0,177,39926.2213310185,2009-04-23,05:18:43
39.973287,116.334272,0,178,39926.2213888889,2009-04-23,05:18:48
39.973273,116.334365,0,173,39926.2214467593,2009-04-23,05:18:53
39.973043,116.334848,0,171,39926.2215046296,2009-04-23,05:18:58
39.972964,116.334849,0,173,39926.2215625,2009-04-23,05:19:03
39.972951,116.334812,0,176,39926.2216203704,2009-04-23,05:19:08
39.972931,116.334833,0,177,39926.2216782407,2009-04-23,05:19:13
39.972957,116.334755,0,179,39926.2217361111,2009-04-23,05:19:18
39.973002,116.334695,0,181,39926.2217939815,2009-04-23,05:19:23
39.973019,116.334651,0,183,39926.2218518518,2009-04-23,05:19:28
39.973058,116.334536,0,189,39926.2219097222,2009-04-23,05:19:33
39.973039,116.334657,0,187,39926.2219675926,2009-04-23,05:19:38
39.972994,116.334795,0,181,39926.222025463,2009-04-23,05:19:43
39.972949,116.334979,0,181,39926.2220833333,2009-04-23,05:19:48
39.972958,116.335102,0,180,39926.2221412037,2009-04-23,05:19:53
39.972972,116.335188,0,180,39926.2221990741,2009-04-23,05:19:58
39.973034,116.335166,0,180,39926.2222569444,2009-04-23,05:20:03
39.973083,116.335127,0,180,39926.2223148148,2009-04-23,05:20:08
39.973075,116.335187,0,178,39926.2223726852,2009-04-23,05:20:13
39.973071,116.335295,0,173,39926.2224305556,2009-04-23,05:20:18
39.973076,116.335403,0,170,39926.2224884259,2009-04-23,05:20:23
39.973091,116.335407,0,168,39926.2225462963,2009-04-23,05:20:28
39.973094,116.335422,0,165,39926.2226041667,2009-04-23,05:20:33
39.973082,116.335309,0,165,39926.222662037,2009-04-23,05:20:38
39.973026,116.335475,0,165,39926.2227199074,2009-04-23,05:20:43
39.972963,116.335749,0,159,39926.2227777778,2009-04-23,05:20:48
39.972934,116.335986,0,159,39926.2228356482,2009-04-23,05:20:53
39.972943,116.336082,0,159,39926.2228935185,2009-04-23,05:20:58
39.972915,116.336256,0,160,39926.2229513889,2009-04-23,05:21:03
39.972886,116.336359,0,162,39926.2230092593,2009-04-23,05:21:08
39.972834,116.336489,0,165,39926.2230671296,2009-04-23,05:21:13
39.972796,116.336567,0,168,39926.223125,2009-04-23,05:21:18
39.97285,116.336469,0,172,39926.2231828704,2009-04-23,05:21:23
39.972876,116.336403,0,177,39926.2232407407,2009-04-23,05:21:28
39.97287,116.336459,0,178,39926.2232986111,2009-04-23,05:21:33
39.972871,116.336409,0,182,39926.2233564815,2009-04-23,05:21:38
39.972893,116.336232,0,184,39926.2234143519,2009-04-23,05:21:43
39.972964,116.335975,0,194,39926.2234722222,2009-04-23,05:21:48
39.97306,116.335566,0,198,39926.2235300926,2009-04-23,05:21:53
39.973175,116.335281,0,200,39926.223587963,2009-04-23,05:21:58
39.973211,116.335189,0,200,39926.2236458333,2009-04-23,05:22:03
39.973287,116.335061,0,202,39926.2237037037,2009-04-23,05:22:08
39.973328,116.335103,0,205,39926.2237615741,2009-04-23,05:22:13
39.973294,116.335299,0,206,39926.2238194444,2009-04-23,05:22:18
39.973296,116.335455,0,207,39926.2238773148,2009-04-23,05:22:23
39.973276,116.33548,0,208,39926.2239351852,2009-04-23,05:22:28
39.973319,116.335299,0,207,39926.2239930556,2009-04-23,05:22:33
39.973363,116.335111,0,207,39926.2240509259,2009-04-23,05:22:38
39.973423,116.334923,0,207,39926.2241087963,2009-04-23,05:22:43
39.97345,116.334821,0,210,39926.2241666667,2009-04-23,05:22:48
39.973453,116.334832,0,212,39926.224224537,2009-04-23,05:22:53
39.973433,116.334884,0,217,39926.2242824074,2009-04-23,05:22:58
39.973496,116.334734,0,216,39926.2243402778,2009-04-23,05:23:03
39.973593,116.334504,0,214,39926.2243981481,2009-04-23,05:23:08
39.973666,116.334204,0,215,39926.2244560185,2009-04-23,05:23:13
39.973703,116.33417,0,216,39926.2245138889,2009-04-23,05:23:18
39.973734,116.334141,0,219,39926.2245717593,2009-04-23,05:23:23
39.973657,116.334354,0,222,39926.2246296296,2009-04-23,05:23:28
39.973622,116.334459,0,225,39926.2246875,2009-04-23,05:23:33
39.973618,116.334532,0,227,39926.2247453704,2009-04-23,05:23:38
39.97359,116.334614,0,229,39926.2248032407,2009-04-23,05:23:43
39.973611,116.334603,0,232,39926.2248611111,2009-04-23,05:23:48
39.973611,116.334615,0,233,39926.2249189815,2009-04-23,05:23:53
39.973569,116.334739,0,236,39926.2249768519,2009-04-23,05:23:58
39.973537,116.334828,0,235,39926.2250347222,2009-04-23,05:24:03
39.973482,116.334918,0,235,39926.2250925926,2009-04-23,05:24:08
39.973437,116.335009,0,237,39926.225150463,2009-04-23,05:24:13
39.973462,116.334874,0,235,39926.2252083333,2009-04-23,05:24:18
39.973508,116.334748,0,232,39926.2252662037,2009-04-23,05:24:23
39.973555,116.33456,0,228,39926.2253240741,2009-04-23,05:24:28
39.973476,116.334676,0,231,39926.2253819444,2009-04-23,05:24:33
39.973422,116.334851,0,224,39926.2254398148,2009-04-23,05:24:38
39.973285,116.33532,0,231,39926.2254976852,2009-04-23,05:24:43
39.973185,116.335631,0,238,39926.2255555556,2009-04-23,05:24:48
39.973157,116.335719,0,242,39926.2256134259,2009-04-23,05:24:53
39.973173,116.335715,0,241,39926.2256712963,2009-04-23,05:24:58
39.973205,116.335654,0,247,39926.2257291667,2009-04-23,05:25:03
39.973217,116.335619,0,252,39926.225787037,2009-04-23,05:25:08
39.97323,116.335453,0,254,39926.2258449074,2009-04-23,05:25:13
39.973234,116.335342,0,252,39926.2259027778,2009-04-23,05:25:18
39.973267,116.335217,0,251,39926.2259606481,2009-04-23,05:25:23
39.973321,116.335124,0,250,39926.2260185185,2009-04-23,05:25:28
39.973355,116.335085,0,252,39926.2260763889,2009-04-23,05:25:33
39.973388,116.334983,0,252,39926.2261342593,2009-04-23,05:25:38
39.973438,116.334827,0,248,39926.2261921296,2009-04-23,05:25:43
39.973468,116.334782,0,243,39926.22625,2009-04-23,05:25:48
39.973366,116.33482,0,228,39926.2263078704,2009-04-23,05:25:53
39.973265,116.33479,0,218,39926.2263657407,2009-04-23,05:25:58
39.973261,116.334735,0,217,39926.2264236111,2009-04-23,05:26:03
39.973266,116.334756,0,216,39926.2264814815,2009-04-23,05:26:08
39.973242,116.334906,0,215,39926.2265393519,2009-04-23,05:26:13
39.973236,116.334918,0,215,39926.2265972222,2009-04-23,05:26:18
39.973253,116.334852,0,215,39926.2266550926,2009-04-23,05:26:23
39.973276,116.334637,0,213,39926.226712963,2009-04-23,05:26:28
39.973304,116.334469,0,212,39926.2267708333,2009-04-23,05:26:33
39.973328,116.334274,0,210,39926.2268287037,2009-04-23,05:26:38
39.97339,116.334509,0,180,39926.2294328704,2009-04-23,05:30:23
39.973412,116.334656,0,175,39926.2294907407,2009-04-23,05:30:28
39.973408,116.334684,0,171,39926.2295486111,2009-04-23,05:30:33
39.973412,116.334698,0,170,39926.2296064815,2009-04-23,05:30:38
39.973414,116.33471,0,170,39926.2296643518,2009-04-23,05:30:43
39.973427,116.334676,0,169,39926.2297222222,2009-04-23,05:30:48
39.973473,116.334634,0,167,39926.2297800926,2009-04-23,05:30:53
39.97349,116.334739,0,170,39926.229837963,2009-04-23,05:30:58
39.973477,116.334668,0,175,39926.2298958333,2009-04-23,05:31:03
39.973443,116.334653,0,179,39926.2299537037,2009-04-23,05:31:08
39.973441,116.334527,0,178,39926.2300115741,2009-04-23,05:31:13
39.97343,116.334533,0,177,39926.2300694444,2009-04-23,05:31:18
39.973443,116.334555,0,177,39926.2301273148,2009-04-23,05:31:23
39.97344,116.334544,0,177,39926.2301851852,2009-04-23,05:31:28
39.973402,116.334541,0,177,39926.2302430556,2009-04-23,05:31:33
39.97338,116.334509,0,175,39926.2303009259,2009-04-23,05:31:38
39.973361,116.334486,0,174,39926.2303587963,2009-04-23,05:31:43
39.973359,116.334472,0,174,39926.2304166667,2009-04-23,05:31:48
39.973359,116.334449,0,173,39926.230474537,2009-04-23,05:31:53
39.973359,116.33447,0,174,39926.2305324074,2009-04-23,05:31:58
39.973367,116.334453,0,175,39926.2305902778,2009-04-23,05:32:03
39.973367,116.334453,0,175,39926.230625,2009-04-23,05:32:06
39.973359,116.334452,0,176,39926.2306481482,2009-04-23,05:32:08
39.973381,116.334423,0,176,39926.2307060185,2009-04-23,05:32:13
39.973393,116.334413,0,177,39926.2307638889,2009-04-23,05:32:18
39.973392,116.334388,0,176,39926.2308217593,2009-04-23,05:32:23
39.973409,116.334262,0,176,39926.2308796296,2009-04-23,05:32:28
39.973398,116.334192,0,176,39926.2309375,2009-04-23,05:32:33
39.973403,116.334195,0,176,39926.2309953704,2009-04-23,05:32:38
39.973408,116.334187,0,176,39926.2310532407,2009-04-23,05:32:43
39.973408,116.334187,0,176,39926.231087963,2009-04-23,05:32:46
39.973413,116.334192,0,176,39926.2311111111,2009-04-23,05:32:48
39.9734,116.334205,0,174,39926.2311689815,2009-04-23,05:32:53
39.9734,116.334205,0,174,39926.2312037037,2009-04-23,05:32:56
39.973396,116.334207,0,174,39926.2312268519,2009-04-23,05:32:58
39.973398,116.334219,0,174,39926.2312847222,2009-04-23,05:33:03
39.973372,116.334306,0,174,39926.2313425926,2009-04-23,05:33:08
39.973372,116.334332,0,173,39926.231400463,2009-04-23,05:33:13
39.973372,116.334329,0,173,39926.2314583333,2009-04-23,05:33:18
39.97337,116.334335,0,173,39926.2315162037,2009-04-23,05:33:23
39.97337,116.334335,0,173,39926.2315509259,2009-04-23,05:33:26
39.973373,116.334343,0,173,39926.2315740741,2009-04-23,05:33:28
39.973379,116.334356,0,173,39926.2316319444,2009-04-23,05:33:33
39.973379,116.334356,0,173,39926.2316666667,2009-04-23,05:33:36
39.973386,116.334364,0,173,39926.2316898148,2009-04-23,05:33:38
39.973389,116.334511,0,177,39926.2317476852,2009-04-23,05:33:43
39.973391,116.334591,0,176,39926.2318055556,2009-04-23,05:33:48
39.973381,116.334714,0,178,39926.2318634259,2009-04-23,05:33:53
39.97339,116.334782,0,179,39926.2319212963,2009-04-23,05:33:58
39.973386,116.334807,0,180,39926.2319791667,2009-04-23,05:34:03
39.973373,116.334839,0,180,39926.232037037,2009-04-23,05:34:08
39.973369,116.334819,0,181,39926.2320949074,2009-04-23,05:34:13
39.973373,116.334768,0,180,39926.2321527778,2009-04-23,05:34:18
39.973351,116.334688,0,179,39926.2322106481,2009-04-23,05:34:23
39.973318,116.334695,0,177,39926.2322685185,2009-04-23,05:34:28
39.973298,116.334678,0,175,39926.2323263889,2009-04-23,05:34:33
39.973299,116.334631,0,173,39926.2323842593,2009-04-23,05:34:38
39.973299,116.334631,0,173,39926.2324189815,2009-04-23,05:34:41
39.973302,116.334635,0,173,39926.2324421296,2009-04-23,05:34:43
39.973297,116.334728,0,174,39926.2325,2009-04-23,05:34:48
39.973306,116.334905,0,175,39926.2325578704,2009-04-23,05:34:53
39.973337,116.334764,0,177,39926.2326157407,2009-04-23,05:34:58
39.973337,116.334756,0,178,39926.2326736111,2009-04-23,05:35:03
39.973337,116.334756,0,178,39926.2327083333,2009-04-23,05:35:06
39.973334,116.334756,0,178,39926.2327314815,2009-04-23,05:35:08
39.97333,116.334747,0,178,39926.2327893519,2009-04-23,05:35:13
39.973364,116.334581,0,176,39926.2328472222,2009-04-23,05:35:18
39.973411,116.334387,0,173,39926.2329050926,2009-04-23,05:35:23
39.973433,116.334288,0,172,39926.232962963,2009-04-23,05:35:28
39.973385,116.334405,0,173,39926.2330208333,2009-04-23,05:35:33
39.973375,116.33447,0,168,39926.2330787037,2009-04-23,05:35:38
39.973372,116.334481,0,168,39926.2331365741,2009-04-23,05:35:43
39.97342,116.33437,0,166,39926.2331944444,2009-04-23,05:35:48
39.973479,116.334254,0,166,39926.2332523148,2009-04-23,05:35:53
39.973541,116.334169,0,161,39926.2333101852,2009-04-23,05:35:58
39.973579,116.334145,0,158,39926.2333680556,2009-04-23,05:36:03
39.973592,116.334179,0,154,39926.2334259259,2009-04-23,05:36:08
39.973594,116.334158,0,154,39926.2334837963,2009-04-23,05:36:13
39.973594,116.334158,0,154,39926.2335185185,2009-04-23,05:36:16
39.97359,116.334157,0,154,39926.2335416667,2009-04-23,05:36:18
39.973574,116.334197,0,154,39926.233599537,2009-04-23,05:36:23
39.973537,116.334292,0,149,39926.2336574074,2009-04-23,05:36:28
39.973484,116.334171,0,124,39926.2337152778,2009-04-23,05:36:33
39.97346,116.334144,0,110,39926.2337731481,2009-04-23,05:36:38
39.973441,116.334161,0,105,39926.2338310185,2009-04-23,05:36:43
39.973438,116.334136,0,106,39926.2338888889,2009-04-23,05:36:48
39.973437,116.334117,0,104,39926.2339467593,2009-04-23,05:36:53
39.973463,116.333974,0,102,39926.2340046296,2009-04-23,05:36:58
39.973439,116.334067,0,100,39926.2340625,2009-04-23,05:37:03
39.973445,116.334065,0,97,39926.2341203704,2009-04-23,05:37:08
39.973445,116.334061,0,97,39926.2341782407,2009-04-23,05:37:13
39.973445,116.334061,0,97,39926.234212963,2009-04-23,05:37:16
39.973452,116.334059,0,97,39926.2342361111,2009-04-23,05:37:18
39.973465,116.333965,0,96,39926.2342939815,2009-04-23,05:37:23
39.973451,116.333983,0,93,39926.2343518519,2009-04-23,05:37:28
39.97345,116.333975,0,93,39926.2344097222,2009-04-23,05:37:33
39.97345,116.333975,0,93,39926.2344444444,2009-04-23,05:37:36
39.973448,116.333975,0,93,39926.2344675926,2009-04-23,05:37:38
39.973392,116.334177,0,97,39926.234525463,2009-04-23,05:37:43
39.973405,116.334149,0,95,39926.2345833333,2009-04-23,05:37:48
39.973422,116.334081,0,93,39926.2346412037,2009-04-23,05:37:53
39.973422,116.334071,0,93,39926.2346990741,2009-04-23,05:37:58
39.973411,116.334025,0,93,39926.2347569444,2009-04-23,05:38:03
39.97341,116.333997,0,89,39926.2348148148,2009-04-23,05:38:08
39.973397,116.334006,0,88,39926.2348726852,2009-04-23,05:38:13
39.973397,116.334006,0,88,39926.2349074074,2009-04-23,05:38:16
39.973397,116.334003,0,88,39926.2349305556,2009-04-23,05:38:18
39.973402,116.333994,0,88,39926.2349884259,2009-04-23,05:38:23
39.973454,116.333842,0,82,39926.2350462963,2009-04-23,05:38:28
39.973502,116.333717,0,74,39926.2351041667,2009-04-23,05:38:33
39.973548,116.333618,0,72,39926.235162037,2009-04-23,05:38:38
39.973577,116.333612,0,66,39926.2352199074,2009-04-23,05:38:43
39.973594,116.333545,0,65,39926.2352777778,2009-04-23,05:38:48
39.973594,116.333545,0,65,39926.2353125,2009-04-23,05:38:51
39.973588,116.333544,0,62,39926.2353356481,2009-04-23,05:38:53
39.973596,116.333518,0,63,39926.2353935185,2009-04-23,05:38:58
39.973581,116.333542,0,63,39926.2354513889,2009-04-23,05:39:03
39.973583,116.333567,0,64,39926.2355092593,2009-04-23,05:39:08
39.973568,116.333701,0,64,39926.2355671296,2009-04-23,05:39:13
39.973577,116.333745,0,63,39926.235625,2009-04-23,05:39:18
39.973582,116.333796,0,62,39926.2356828704,2009-04-23,05:39:23
39.973591,116.333782,0,63,39926.2357407407,2009-04-23,05:39:28
39.973618,116.333747,0,63,39926.2357986111,2009-04-23,05:39:33
39.973638,116.333655,0,64,39926.2358564815,2009-04-23,05:39:38
39.97363,116.333594,0,65,39926.2359143518,2009-04-23,05:39:43
39.973604,116.333597,0,64,39926.2359722222,2009-04-23,05:39:48
39.973593,116.33364,0,64,39926.2360300926,2009-04-23,05:39:53
39.97358,116.33371,0,62,39926.236087963,2009-04-23,05:39:58
39.973557,116.333874,0,57,39926.2361458333,2009-04-23,05:40:03
39.973553,116.333959,0,51,39926.2362037037,2009-04-23,05:40:08
39.97355,116.333928,0,49,39926.2362615741,2009-04-23,05:40:13
39.973545,116.333926,0,49,39926.2363194444,2009-04-23,05:40:18
39.973553,116.333922,0,49,39926.2363773148,2009-04-23,05:40:23
39.973553,116.333922,0,49,39926.236412037,2009-04-23,05:40:26
39.973552,116.333919,0,49,39926.2364351852,2009-04-23,05:40:28
39.973542,116.333923,0,49,39926.2364930556,2009-04-23,05:40:33
39.97354,116.333922,0,49,39926.2365509259,2009-04-23,05:40:38
39.973541,116.333919,0,49,39926.2366087963,2009-04-23,05:40:43
39.973543,116.333911,0,49,39926.2366666667,2009-04-23,05:40:48
39.973543,116.333911,0,49,39926.2367013889,2009-04-23,05:40:51
39.973546,116.333904,0,50,39926.236724537,2009-04-23,05:40:53
39.973559,116.333858,0,54,39926.2367824074,2009-04-23,05:40:58
39.973567,116.333794,0,55,39926.2368402778,2009-04-23,05:41:03
39.973594,116.33382,0,57,39926.2368981481,2009-04-23,05:41:08
39.97359,116.33395,0,57,39926.2369560185,2009-04-23,05:41:13
39.973604,116.333943,0,57,39926.2370138889,2009-04-23,05:41:18
39.973602,116.333929,0,57,39926.2370717593,2009-04-23,05:41:23
39.973626,116.333768,0,57,39926.2371296296,2009-04-23,05:41:28
39.973644,116.333669,0,57,39926.2371875,2009-04-23,05:41:33
39.973683,116.333593,0,57,39926.2372453704,2009-04-23,05:41:38
39.973711,116.333567,0,57,39926.2373032407,2009-04-23,05:41:43
39.973761,116.333565,0,57,39926.2373611111,2009-04-23,05:41:48
39.973787,116.333723,0,57,39926.2374189815,2009-04-23,05:41:53
39.973765,116.333803,0,57,39926.2374768518,2009-04-23,05:41:58
39.973748,116.333787,0,57,39926.2375347222,2009-04-23,05:42:03
39.973744,116.333783,0,59,39926.2375925926,2009-04-23,05:42:08
39.973744,116.333783,0,59,39926.2376273148,2009-04-23,05:42:11
39.97374,116.333785,0,58,39926.237650463,2009-04-23,05:42:13
39.973745,116.334,0,63,39926.2377083333,2009-04-23,05:42:18
39.973757,116.334156,0,67,39926.2377662037,2009-04-23,05:42:23
39.973749,116.33424,0,69,39926.2378240741,2009-04-23,05:42:28
39.973698,116.334283,0,71,39926.2378819444,2009-04-23,05:42:33
39.973655,116.334288,0,71,39926.2379398148,2009-04-23,05:42:38
39.973617,116.334357,0,71,39926.2379976852,2009-04-23,05:42:43
39.973597,116.334372,0,71,39926.2380555556,2009-04-23,05:42:48
39.97357,116.334378,0,72,39926.2381134259,2009-04-23,05:42:53
39.97353,116.334447,0,71,39926.2381712963,2009-04-23,05:42:58
39.973486,116.334584,0,71,39926.2382291667,2009-04-23,05:43:03
39.97347,116.334663,0,70,39926.238287037,2009-04-23,05:43:08
39.973445,116.334753,0,70,39926.2383449074,2009-04-23,05:43:13
39.973452,116.334763,0,72,39926.2384027778,2009-04-23,05:43:18
39.97345,116.334737,0,74,39926.2384606482,2009-04-23,05:43:23
39.973463,116.334666,0,77,39926.2385185185,2009-04-23,05:43:28
39.973467,116.33467,0,77,39926.2385763889,2009-04-23,05:43:33
39.973467,116.33467,0,77,39926.2386111111,2009-04-23,05:43:36
39.973473,116.334673,0,77,39926.2386342593,2009-04-23,05:43:38
39.973481,116.334606,0,77,39926.2386921296,2009-04-23,05:43:43
39.973508,116.334448,0,76,39926.23875,2009-04-23,05:43:48
39.973516,116.334306,0,76,39926.2388078704,2009-04-23,05:43:53
39.973535,116.334234,0,76,39926.2388657407,2009-04-23,05:43:58
39.973577,116.334291,0,76,39926.2389236111,2009-04-23,05:44:03
39.973603,116.334318,0,77,39926.2389814815,2009-04-23,05:44:08
39.973609,116.334203,0,76,39926.2390393519,2009-04-23,05:44:13
39.973602,116.334089,0,76,39926.2390972222,2009-04-23,05:44:18
39.973584,116.334043,0,75,39926.2391550926,2009-04-23,05:44:23
39.973555,116.334014,0,75,39926.239212963,2009-04-23,05:44:28
39.973513,116.334004,0,75,39926.2392708333,2009-04-23,05:44:33
39.973504,116.334032,0,75,39926.2393287037,2009-04-23,05:44:38
39.973516,116.334145,0,75,39926.2393865741,2009-04-23,05:44:43
39.973563,116.334091,0,75,39926.2394444444,2009-04-23,05:44:48
39.973584,116.334032,0,77,39926.2395023148,2009-04-23,05:44:53
39.973603,116.333964,0,78,39926.2395601852,2009-04-23,05:44:58
39.973484,116.333684,0,43,39926.2495717593,2009-04-23,05:59:23
39.973482,116.333614,0,41,39926.2496296296,2009-04-23,05:59:28
39.973494,116.333615,0,41,39926.2496875,2009-04-23,05:59:33
39.973487,116.333697,0,48,39926.2497453704,2009-04-23,05:59:38
39.973479,116.333727,0,53,39926.2498032407,2009-04-23,05:59:43
39.973479,116.333714,0,55,39926.2498611111,2009-04-23,05:59:48
39.973519,116.333672,0,55,39926.2499189815,2009-04-23,05:59:53
39.973547,116.333609,0,55,39926.2499768519,2009-04-23,05:59:58
39.973551,116.333631,0,54,39926.2500347222,2009-04-23,06:00:03
39.973554,116.333654,0,52,39926.2500925926,2009-04-23,06:00:08
39.973554,116.333654,0,52,39926.2501273148,2009-04-23,06:00:11
39.973555,116.333661,0,52,39926.250150463,2009-04-23,06:00:13
39.973488,116.33388,0,51,39926.2502083333,2009-04-23,06:00:18
39.973469,116.333924,0,49,39926.2502662037,2009-04-23,06:00:23
39.973469,116.333924,0,49,39926.2503009259,2009-04-23,06:00:26
39.973464,116.333918,0,48,39926.2503240741,2009-04-23,06:00:28
39.973465,116.333927,0,49,39926.2503819444,2009-04-23,06:00:33
39.973453,116.333931,0,51,39926.2504398148,2009-04-23,06:00:38
39.973444,116.333995,0,53,39926.2504976852,2009-04-23,06:00:43
39.97345,116.333961,0,53,39926.2505555556,2009-04-23,06:00:48
39.973452,116.333948,0,53,39926.2506134259,2009-04-23,06:00:53
39.973445,116.333958,0,53,39926.2506712963,2009-04-23,06:00:58
39.973445,116.333958,0,53,39926.2507060185,2009-04-23,06:01:01
39.973447,116.333962,0,53,39926.2507291667,2009-04-23,06:01:03
39.973455,116.334091,0,54,39926.250787037,2009-04-23,06:01:08
39.973462,116.334182,0,57,39926.2508449074,2009-04-23,06:01:13
39.973472,116.334083,0,58,39926.2509027778,2009-04-23,06:01:18
39.973446,116.334158,0,60,39926.2509606481,2009-04-23,06:01:23
39.973396,116.33413,0,61,39926.2510185185,2009-04-23,06:01:28
39.973422,116.334118,0,62,39926.2510763889,2009-04-23,06:01:33
39.973436,116.334142,0,62,39926.2511342593,2009-04-23,06:01:38
39.973481,116.33422,0,63,39926.2511921296,2009-04-23,06:01:43
39.973529,116.334286,0,61,39926.25125,2009-04-23,06:01:48
39.973548,116.334251,0,62,39926.2513078704,2009-04-23,06:01:53
39.973558,116.334203,0,62,39926.2513657407,2009-04-23,06:01:58
39.973553,116.334192,0,62,39926.2514236111,2009-04-23,06:02:03
39.973567,116.334006,0,61,39926.2514814815,2009-04-23,06:02:08
39.973529,116.333939,0,62,39926.2515393518,2009-04-23,06:02:13
39.973512,116.333909,0,63,39926.2515972222,2009-04-23,06:02:18
39.973487,116.333928,0,63,39926.2516550926,2009-04-23,06:02:23
39.973467,116.333967,0,62,39926.251712963,2009-04-23,06:02:28
39.973453,116.333972,0,62,39926.2517708333,2009-04-23,06:02:33
39.973458,116.333838,0,61,39926.2518287037,2009-04-23,06:02:38
39.973456,116.333764,0,64,39926.2518865741,2009-04-23,06:02:43
39.973451,116.333717,0,64,39926.2519444444,2009-04-23,06:02:48
39.973465,116.333692,0,65,39926.2520023148,2009-04-23,06:02:53
39.97349,116.333709,0,66,39926.2520601852,2009-04-23,06:02:58
39.973512,116.333755,0,67,39926.2521180556,2009-04-23,06:03:03
39.973497,116.333826,0,65,39926.2521759259,2009-04-23,06:03:08
39.973497,116.333826,0,65,39926.2522106481,2009-04-23,06:03:11
39.9735,116.333833,0,65,39926.2522337963,2009-04-23,06:03:13
39.973515,116.333855,0,66,39926.2522916667,2009-04-23,06:03:18
39.973533,116.333828,0,68,39926.252349537,2009-04-23,06:03:23
39.973543,116.333801,0,70,39926.2524074074,2009-04-23,06:03:28
39.973579,116.333744,0,74,39926.2524652778,2009-04-23,06:03:33
39.973579,116.333744,0,74,39926.2525,2009-04-23,06:03:36
39.973579,116.333748,0,79,39926.2525231481,2009-04-23,06:03:38
39.973579,116.333728,0,80,39926.2525810185,2009-04-23,06:03:43
39.973579,116.333728,0,80,39926.2526157407,2009-04-23,06:03:46
39.973574,116.333726,0,80,39926.2526388889,2009-04-23,06:03:48
39.973584,116.333743,0,79,39926.2526967593,2009-04-23,06:03:53
39.973576,116.333768,0,78,39926.2527546296,2009-04-23,06:03:58
39.973566,116.333736,0,84,39926.2528125,2009-04-23,06:04:03
39.973518,116.333783,0,83,39926.2528703704,2009-04-23,06:04:08
39.973453,116.333832,0,82,39926.2529282407,2009-04-23,06:04:13
39.973407,116.333921,0,84,39926.2529861111,2009-04-23,06:04:18
39.973415,116.333899,0,85,39926.2530439815,2009-04-23,06:04:23
39.973414,116.333925,0,86,39926.2531018518,2009-04-23,06:04:28
39.973417,116.333929,0,86,39926.2531597222,2009-04-23,06:04:33
39.973417,116.333929,0,86,39926.2531944444,2009-04-23,06:04:36
39.97342,116.333928,0,86,39926.2532175926,2009-04-23,06:04:38
39.973422,116.33398,0,89,39926.253275463,2009-04-23,06:04:43
39.973429,116.334032,0,93,39926.2533333333,2009-04-23,06:04:48
39.973413,116.334056,0,96,39926.2533912037,2009-04-23,06:04:53
39.973413,116.334056,0,96,39926.2534259259,2009-04-23,06:04:56
39.973411,116.334053,0,100,39926.2534490741,2009-04-23,06:04:58
39.973422,116.334061,0,100,39926.2535069444,2009-04-23,06:05:03
39.973439,116.334034,0,103,39926.2535648148,2009-04-23,06:05:08
39.973441,116.334034,0,103,39926.2536226852,2009-04-23,06:05:13
39.973441,116.334034,0,103,39926.2536574074,2009-04-23,06:05:16
39.973438,116.334028,0,103,39926.2536805556,2009-04-23,06:05:18
39.973441,116.334018,0,103,39926.2537384259,2009-04-23,06:05:23
39.973441,116.334018,0,103,39926.2537731482,2009-04-23,06:05:26
39.973436,116.334026,0,103,39926.2537962963,2009-04-23,06:05:28
39.973436,116.334036,0,103,39926.2538541667,2009-04-23,06:05:33
39.973436,116.334036,0,103,39926.2538888889,2009-04-23,06:05:36
39.973443,116.334031,0,103,39926.253912037,2009-04-23,06:05:38
39.973459,116.333932,0,103,39926.2539699074,2009-04-23,06:05:43
39.973453,116.333962,0,100,39926.2540277778,2009-04-23,06:05:48
39.973408,116.333973,0,98,39926.2540856482,2009-04-23,06:05:53
39.973373,116.334065,0,95,39926.2541435185,2009-04-23,06:05:58
39.973399,116.334113,0,94,39926.2542013889,2009-04-23,06:06:03
39.973451,116.334102,0,96,39926.2542592593,2009-04-23,06:06:08
39.973468,116.334065,0,98,39926.2543171296,2009-04-23,06:06:13
39.973468,116.334065,0,98,39926.2543518519,2009-04-23,06:06:16
39.973472,116.33406,0,98,39926.254375,2009-04-23,06:06:18
39.973456,116.334017,0,97,39926.2544328704,2009-04-23,06:06:23
39.973434,116.333985,0,98,39926.2544907407,2009-04-23,06:06:28
39.973422,116.333997,0,101,39926.2545486111,2009-04-23,06:06:33
39.97343,116.333971,0,105,39926.2546064815,2009-04-23,06:06:38
39.973436,116.333934,0,108,39926.2546643519,2009-04-23,06:06:43
39.973452,116.333901,0,110,39926.2547222222,2009-04-23,06:06:48
39.973465,116.333867,0,112,39926.2547800926,2009-04-23,06:06:53
39.973465,116.333867,0,112,39926.2548148148,2009-04-23,06:06:56
39.973469,116.333871,0,111,39926.254837963,2009-04-23,06:06:58
39.973487,116.333843,0,110,39926.2548958333,2009-04-23,06:07:03
39.973498,116.333845,0,109,39926.2549537037,2009-04-23,06:07:08
39.973483,116.3338,0,107,39926.2550115741,2009-04-23,06:07:13
39.973482,116.333786,0,107,39926.2550694444,2009-04-23,06:07:18
39.973479,116.333657,0,107,39926.2551273148,2009-04-23,06:07:23
39.973495,116.333608,0,111,39926.2551851852,2009-04-23,06:07:28
39.973462,116.3337,0,117,39926.2552430556,2009-04-23,06:07:33
39.973465,116.333741,0,116,39926.2553009259,2009-04-23,06:07:38
39.973465,116.333741,0,116,39926.2553356481,2009-04-23,06:07:41
39.973459,116.333749,0,116,39926.2553587963,2009-04-23,06:07:43
39.973474,116.333839,0,117,39926.2554166667,2009-04-23,06:07:48
39.973452,116.333825,0,124,39926.255474537,2009-04-23,06:07:53
39.973431,116.333813,0,130,39926.2555324074,2009-04-23,06:07:58
39.973378,116.333855,0,135,39926.2555902778,2009-04-23,06:08:03
39.973364,116.333817,0,140,39926.2556481481,2009-04-23,06:08:08
39.973385,116.333943,0,142,39926.2557060185,2009-04-23,06:08:13
39.973424,116.334029,0,146,39926.2557638889,2009-04-23,06:08:18
39.973425,116.334153,0,152,39926.2558217593,2009-04-23,06:08:23
39.973426,116.334259,0,158,39926.2558796296,2009-04-23,06:08:28
39.973426,116.334259,0,158,39926.2559143519,2009-04-23,06:08:31
39.97343,116.334263,0,162,39926.2559375,2009-04-23,06:08:33
39.97343,116.334237,0,163,39926.2559953704,2009-04-23,06:08:38
39.973444,116.334106,0,170,39926.2560532407,2009-04-23,06:08:43
39.973426,116.333918,0,169,39926.2561111111,2009-04-23,06:08:48
39.973374,116.334004,0,168,39926.2561689815,2009-04-23,06:08:53
39.973384,116.334047,0,170,39926.2562268519,2009-04-23,06:08:58
39.973377,116.334045,0,170,39926.2562847222,2009-04-23,06:09:03
39.973377,116.334045,0,170,39926.2563194444,2009-04-23,06:09:06
39.973371,116.334045,0,171,39926.2563425926,2009-04-23,06:09:08
39.973375,116.334084,0,169,39926.256400463,2009-04-23,06:09:13
39.973373,116.334095,0,169,39926.2564583333,2009-04-23,06:09:18
39.973388,116.334094,0,166,39926.2565162037,2009-04-23,06:09:23
39.973371,116.334144,0,168,39926.2565740741,2009-04-23,06:09:28
39.973303,116.334154,0,170,39926.2566319444,2009-04-23,06:09:33
39.973327,116.334072,0,173,39926.2566898148,2009-04-23,06:09:38
39.973355,116.334007,0,179,39926.2567476852,2009-04-23,06:09:43
39.97341,116.33402,0,183,39926.2568055556,2009-04-23,06:09:48
39.97341,116.333982,0,183,39926.2568634259,2009-04-23,06:09:53
39.973397,116.33395,0,183,39926.2569212963,2009-04-23,06:09:58
39.973385,116.333949,0,180,39926.2569791667,2009-04-23,06:10:03
39.973353,116.334051,0,172,39926.257037037,2009-04-23,06:10:08
39.973328,116.334128,0,171,39926.2570949074,2009-04-23,06:10:13
39.973351,116.334183,0,171,39926.2571527778,2009-04-23,06:10:18
39.973391,116.334212,0,171,39926.2572106481,2009-04-23,06:10:23
39.973394,116.334294,0,177,39926.2572685185,2009-04-23,06:10:28
39.973383,116.334346,0,181,39926.2573263889,2009-04-23,06:10:33
39.973386,116.334362,0,183,39926.2573842593,2009-04-23,06:10:38
39.973394,116.334385,0,183,39926.2574421296,2009-04-23,06:10:43
39.973396,116.334409,0,185,39926.2575,2009-04-23,06:10:48
39.973383,116.334379,0,185,39926.2575578704,2009-04-23,06:10:53
39.973375,116.334342,0,186,39926.2576157407,2009-04-23,06:10:58
39.973391,116.33429,0,186,39926.2576736111,2009-04-23,06:11:03
39.973393,116.334155,0,186,39926.2577314815,2009-04-23,06:11:08
39.97339,116.334042,0,187,39926.2577893519,2009-04-23,06:11:13
39.973398,116.333993,0,188,39926.2578472222,2009-04-23,06:11:18
39.973396,116.334045,0,191,39926.2579050926,2009-04-23,06:11:23
39.973409,116.334166,0,192,39926.257962963,2009-04-23,06:11:28
39.97341,116.334193,0,191,39926.2580208333,2009-04-23,06:11:33
39.97339,116.3342,0,192,39926.2580787037,2009-04-23,06:11:38
39.97339,116.3342,0,192,39926.2581134259,2009-04-23,06:11:41
39.973384,116.334205,0,192,39926.2581365741,2009-04-23,06:11:43
39.973376,116.334234,0,192,39926.2581944444,2009-04-23,06:11:48
39.97336,116.334231,0,194,39926.2582523148,2009-04-23,06:11:53
39.97335,116.334209,0,195,39926.2583101852,2009-04-23,06:11:58
39.973347,116.334234,0,196,39926.2583680556,2009-04-23,06:12:03
39.973349,116.334222,0,198,39926.2584259259,2009-04-23,06:12:08
39.973331,116.334186,0,199,39926.2584837963,2009-04-23,06:12:13
39.973338,116.33415,0,200,39926.2585416667,2009-04-23,06:12:18
39.973354,116.33412,0,201,39926.258599537,2009-04-23,06:12:23
39.973354,116.33412,0,201,39926.2586342593,2009-04-23,06:12:26
39.973352,116.334127,0,202,39926.2586574074,2009-04-23,06:12:28
39.973359,116.334095,0,201,39926.2587152778,2009-04-23,06:12:33
39.973393,116.334117,0,200,39926.2587731481,2009-04-23,06:12:38
39.973398,116.334166,0,197,39926.2588310185,2009-04-23,06:12:43
39.973398,116.334166,0,197,39926.2588657407,2009-04-23,06:12:46
39.973405,116.334173,0,197,39926.2588888889,2009-04-23,06:12:48
39.973401,116.334224,0,200,39926.2589467593,2009-04-23,06:12:53
39.973391,116.334267,0,206,39926.2590046296,2009-04-23,06:12:58
39.973377,116.334239,0,209,39926.2590625,2009-04-23,06:13:03
39.973382,116.334238,0,209,39926.2591203704,2009-04-23,06:13:08
39.973382,116.334238,0,209,39926.2591550926,2009-04-23,06:13:11
39.973385,116.334237,0,209,39926.2591782407,2009-04-23,06:13:13
39.973377,116.334129,0,211,39926.2592361111,2009-04-23,06:13:18
39.973348,116.334125,0,214,39926.2592939815,2009-04-23,06:13:23
39.973337,116.334136,0,213,39926.2593518518,2009-04-23,06:13:28
39.973349,116.334094,0,213,39926.2594097222,2009-04-23,06:13:33
39.973375,116.33399,0,214,39926.2594675926,2009-04-23,06:13:38
39.973375,116.334076,0,212,39926.259525463,2009-04-23,06:13:43
39.973391,116.334167,0,207,39926.2595833333,2009-04-23,06:13:48
39.973387,116.334251,0,204,39926.2596412037,2009-04-23,06:13:53
39.973373,116.334298,0,202,39926.2596990741,2009-04-23,06:13:58
39.973368,116.334344,0,200,39926.2597569444,2009-04-23,06:14:03
39.973352,116.334386,0,199,39926.2598148148,2009-04-23,06:14:08
39.97339,116.334363,0,199,39926.2598726852,2009-04-23,06:14:13
39.973431,116.334336,0,200,39926.2599305556,2009-04-23,06:14:18
39.973449,116.334316,0,201,39926.2599884259,2009-04-23,06:14:23
39.973452,116.33398,0,221,39926.264212963,2009-04-23,06:20:28
39.973445,116.333902,0,219,39926.2642708333,2009-04-23,06:20:33
39.973422,116.333919,0,217,39926.2643287037,2009-04-23,06:20:38
39.973409,116.334015,0,218,39926.2643865741,2009-04-23,06:20:43
39.973381,116.334177,0,219,39926.2644444444,2009-04-23,06:20:48
39.973372,116.334263,0,218,39926.2645023148,2009-04-23,06:20:53
39.973369,116.334327,0,215,39926.2645601852,2009-04-23,06:20:58
39.973374,116.334285,0,213,39926.2646180556,2009-04-23,06:21:03
39.973399,116.334215,0,210,39926.2646759259,2009-04-23,06:21:08
39.973394,116.334204,0,210,39926.2647337963,2009-04-23,06:21:13
39.973381,116.334194,0,212,39926.2647916667,2009-04-23,06:21:18
39.973381,116.334194,0,212,39926.2648263889,2009-04-23,06:21:21
39.973379,116.3342,0,212,39926.264849537,2009-04-23,06:21:23
39.973381,116.334213,0,212,39926.2649074074,2009-04-23,06:21:28
39.973381,116.334213,0,212,39926.2649421296,2009-04-23,06:21:31
39.973387,116.334214,0,212,39926.2649652778,2009-04-23,06:21:33
39.973391,116.334159,0,209,39926.2650231481,2009-04-23,06:21:38
39.973397,116.334129,0,209,39926.2650810185,2009-04-23,06:21:43
39.973402,116.334119,0,209,39926.2651388889,2009-04-23,06:21:48
39.973407,116.334118,0,209,39926.2651967593,2009-04-23,06:21:53
39.973412,116.33412,0,209,39926.2652546296,2009-04-23,06:21:58
39.973412,116.33412,0,209,39926.2652893519,2009-04-23,06:22:01
39.97341,116.334113,0,211,39926.2653125,2009-04-23,06:22:03
39.973395,116.334115,0,209,39926.2653703704,2009-04-23,06:22:08
39.973396,116.334098,0,208,39926.2654282407,2009-04-23,06:22:13
39.973397,116.334087,0,208,39926.2654861111,2009-04-23,06:22:18
39.973397,116.334087,0,208,39926.2655208333,2009-04-23,06:22:21
39.97339,116.33408,0,208,39926.2655439815,2009-04-23,06:22:23
39.973405,116.334027,0,206,39926.2656018519,2009-04-23,06:22:28
39.973407,116.333916,0,203,39926.2656597222,2009-04-23,06:22:33
39.973425,116.333853,0,201,39926.2657175926,2009-04-23,06:22:38
39.97343,116.333808,0,197,39926.265775463,2009-04-23,06:22:43
39.973438,116.333756,0,193,39926.2658333333,2009-04-23,06:22:48
39.973406,116.333798,0,190,39926.2658912037,2009-04-23,06:22:53
39.973395,116.333816,0,188,39926.2659490741,2009-04-23,06:22:58
39.973392,116.333815,0,187,39926.2660069444,2009-04-23,06:23:03
39.973393,116.333809,0,187,39926.2660648148,2009-04-23,06:23:08
39.973393,116.333809,0,187,39926.266099537,2009-04-23,06:23:11
39.973386,116.333804,0,187,39926.2661226852,2009-04-23,06:23:13
39.973416,116.333777,0,185,39926.2661805556,2009-04-23,06:23:18
39.973452,116.333706,0,181,39926.2662384259,2009-04-23,06:23:23
39.973452,116.333706,0,181,39926.2662731481,2009-04-23,06:23:26
39.973451,116.333698,0,180,39926.2662962963,2009-04-23,06:23:28
39.973434,116.333698,0,181,39926.2663541667,2009-04-23,06:23:33
39.973434,116.333698,0,181,39926.2663888889,2009-04-23,06:23:36
39.973433,116.333696,0,181,39926.266412037,2009-04-23,06:23:38
39.973441,116.333744,0,182,39926.2664699074,2009-04-23,06:23:43
39.973416,116.333798,0,183,39926.2665277778,2009-04-23,06:23:48
39.973392,116.333888,0,182,39926.2665856481,2009-04-23,06:23:53
39.973392,116.33386,0,184,39926.2666435185,2009-04-23,06:23:58
39.97339,116.333817,0,184,39926.2667013889,2009-04-23,06:24:03
39.973383,116.333784,0,186,39926.2667592593,2009-04-23,06:24:08
39.973388,116.333724,0,187,39926.2668171296,2009-04-23,06:24:13
39.973416,116.333721,0,186,39926.266875,2009-04-23,06:24:18
39.973453,116.333752,0,185,39926.2669328704,2009-04-23,06:24:23
39.973463,116.333846,0,186,39926.2669907407,2009-04-23,06:24:28
39.973462,116.333936,0,188,39926.2670486111,2009-04-23,06:24:33
39.973432,116.33406,0,188,39926.2671064815,2009-04-23,06:24:38
39.973404,116.334193,0,189,39926.2671643518,2009-04-23,06:24:43
39.973379,116.334293,0,185,39926.2672222222,2009-04-23,06:24:48
39.973369,116.334264,0,181,39926.2672800926,2009-04-23,06:24:53
39.973392,116.334197,0,180,39926.267337963,2009-04-23,06:24:58
39.97342,116.334136,0,179,39926.2673958333,2009-04-23,06:25:03
39.973419,116.334129,0,179,39926.2674537037,2009-04-23,06:25:08
39.973415,116.334134,0,180,39926.2675115741,2009-04-23,06:25:13
39.973415,116.334134,0,180,39926.2675462963,2009-04-23,06:25:16
39.97342,116.334142,0,181,39926.2675694444,2009-04-23,06:25:18
39.973411,116.334212,0,182,39926.2676273148,2009-04-23,06:25:23
39.973393,116.334255,0,180,39926.2676851852,2009-04-23,06:25:28
39.973393,116.334255,0,180,39926.2677199074,2009-04-23,06:25:31
39.973392,116.33425,0,180,39926.2677430556,2009-04-23,06:25:33
39.973396,116.334205,0,180,39926.2678009259,2009-04-23,06:25:38
39.973413,116.334059,0,178,39926.2678587963,2009-04-23,06:25:43
39.973422,116.333968,0,177,39926.2679166667,2009-04-23,06:25:48
39.973388,116.334028,0,175,39926.267974537,2009-04-23,06:25:53
39.973386,116.334055,0,173,39926.2680324074,2009-04-23,06:25:58
39.973386,116.334055,0,173,39926.2680671296,2009-04-23,06:26:01
39.973389,116.334047,0,173,39926.2680902778,2009-04-23,06:26:03
39.973406,116.334069,0,173,39926.2681481481,2009-04-23,06:26:08
39.973406,116.334069,0,173,39926.2681828704,2009-04-23,06:26:11
39.973401,116.334072,0,173,39926.2682060185,2009-04-23,06:26:13
39.97341,116.334061,0,172,39926.2682638889,2009-04-23,06:26:18
39.973433,116.334042,0,169,39926.2683217593,2009-04-23,06:26:23
39.973423,116.333979,0,168,39926.2683796296,2009-04-23,06:26:28
39.973437,116.333941,0,168,39926.2684375,2009-04-23,06:26:33
39.973454,116.333881,0,167,39926.2684953704,2009-04-23,06:26:38
39.973479,116.333895,0,165,39926.2685532407,2009-04-23,06:26:43
39.973486,116.333874,0,163,39926.2686111111,2009-04-23,06:26:48
39.973461,116.333863,0,164,39926.2686689815,2009-04-23,06:26:53
39.97345,116.333822,0,165,39926.2687268518,2009-04-23,06:26:58
39.973437,116.33385,0,163,39926.2687847222,2009-04-23,06:27:03
39.973441,116.333847,0,162,39926.2688425926,2009-04-23,06:27:08
39.973448,116.333846,0,162,39926.268900463,2009-04-23,06:27:13
39.973453,116.333845,0,162,39926.2689583333,2009-04-23,06:27:18
39.97346,116.333851,0,162,39926.2690162037,2009-04-23,06:27:23
39.973463,116.333857,0,162,39926.2690740741,2009-04-23,06:27:28
39.973468,116.333863,0,162,39926.2691319444,2009-04-23,06:27:33
39.973468,116.333863,0,162,39926.2691666667,2009-04-23,06:27:36
39.973473,116.333863,0,162,39926.2691898148,2009-04-23,06:27:38
39.973482,116.333857,0,162,39926.2692476852,2009-04-23,06:27:43
39.973482,116.333857,0,162,39926.2692824074,2009-04-23,06:27:46
39.973484,116.33386,0,162,39926.2693055556,2009-04-23,06:27:48
39.973468,116.333899,0,162,39926.2693634259,2009-04-23,06:27:53
39.973444,116.3339,0,160,39926.2694212963,2009-04-23,06:27:58
39.973444,116.3339,0,160,39926.2694560185,2009-04-23,06:28:01
39.973439,116.333906,0,159,39926.2694791667,2009-04-23,06:28:03
39.973438,116.333893,0,159,39926.269537037,2009-04-23,06:28:08
39.973448,116.333826,0,157,39926.2695949074,2009-04-23,06:28:13
39.973451,116.333762,0,155,39926.2696527778,2009-04-23,06:28:18
39.973443,116.33375,0,152,39926.2697106482,2009-04-23,06:28:23
39.973461,116.333683,0,153,39926.2697685185,2009-04-23,06:28:28
39.973419,116.333936,0,148,39926.2759027778,2009-04-23,06:37:18
39.973402,116.334041,0,151,39926.2759606481,2009-04-23,06:37:23
39.973387,116.334018,0,153,39926.2760185185,2009-04-23,06:37:28
39.973406,116.333938,0,155,39926.2760763889,2009-04-23,06:37:33
39.973403,116.333927,0,155,39926.2761342593,2009-04-23,06:37:38
39.973404,116.333924,0,154,39926.2761921296,2009-04-23,06:37:43
39.973398,116.33393,0,154,39926.27625,2009-04-23,06:37:48
39.973398,116.33393,0,154,39926.2762847222,2009-04-23,06:37:51
39.973394,116.333932,0,154,39926.2763078704,2009-04-23,06:37:53
39.973391,116.333951,0,154,39926.2763657407,2009-04-23,06:37:58
39.973395,116.333965,0,156,39926.2764236111,2009-04-23,06:38:03
39.973395,116.333965,0,156,39926.2764583333,2009-04-23,06:38:06
39.9734,116.333966,0,156,39926.2764814815,2009-04-23,06:38:08
39.973423,116.334004,0,155,39926.2765393518,2009-04-23,06:38:13
39.973424,116.334013,0,155,39926.2765972222,2009-04-23,06:38:18
39.973424,116.334018,0,155,39926.2766550926,2009-04-23,06:38:23
39.973425,116.334017,0,154,39926.276712963,2009-04-23,06:38:28
39.973422,116.334018,0,152,39926.2767708333,2009-04-23,06:38:33
39.973422,116.334018,0,152,39926.2768055556,2009-04-23,06:38:36
39.973414,116.334018,0,152,39926.2768287037,2009-04-23,06:38:38
39.973414,116.334003,0,152,39926.2768865741,2009-04-23,06:38:43
39.97343,116.333994,0,152,39926.2769444444,2009-04-23,06:38:48
39.973448,116.334001,0,151,39926.2770023148,2009-04-23,06:38:53
39.973443,116.334077,0,150,39926.2770601852,2009-04-23,06:38:58
39.97343,116.334206,0,149,39926.2771180556,2009-04-23,06:39:03
39.973423,116.334116,0,150,39926.2771759259,2009-04-23,06:39:08
39.973392,116.334036,0,153,39926.2772337963,2009-04-23,06:39:13
39.973376,116.333922,0,152,39926.2772916667,2009-04-23,06:39:18
39.973385,116.33388,0,153,39926.277349537,2009-04-23,06:39:23
39.973415,116.333875,0,154,39926.2774074074,2009-04-23,06:39:28
39.973437,116.333925,0,151,39926.2774652778,2009-04-23,06:39:33
39.973443,116.334042,0,144,39926.2775231482,2009-04-23,06:39:38
39.973466,116.3342,0,143,39926.2775810185,2009-04-23,06:39:43
39.973488,116.334263,0,143,39926.2776388889,2009-04-23,06:39:48
39.973447,116.334275,0,141,39926.2776967593,2009-04-23,06:39:53
39.973411,116.334216,0,140,39926.2777546296,2009-04-23,06:39:58
39.973399,116.334174,0,140,39926.2778125,2009-04-23,06:40:03
39.973404,116.334113,0,141,39926.2778703704,2009-04-23,06:40:08
39.973437,116.334002,0,140,39926.2779282407,2009-04-23,06:40:13
39.97347,116.33397,0,139,39926.2779861111,2009-04-23,06:40:18
39.9735,116.33396,0,140,39926.2780439815,2009-04-23,06:40:23
39.973498,116.334,0,139,39926.2781018519,2009-04-23,06:40:28
39.973498,116.334,0,139,39926.2781365741,2009-04-23,06:40:31
39.973505,116.334006,0,139,39926.2781597222,2009-04-23,06:40:33
39.973523,116.334071,0,138,39926.2782175926,2009-04-23,06:40:38
39.97354,116.334187,0,140,39926.278275463,2009-04-23,06:40:43
39.973505,116.334265,0,139,39926.2783333333,2009-04-23,06:40:48
39.973517,116.334291,0,137,39926.2783912037,2009-04-23,06:40:53
39.973526,116.33428,0,136,39926.2784490741,2009-04-23,06:40:58
39.973527,116.334245,0,138,39926.2785069444,2009-04-23,06:41:03
39.973519,116.334213,0,139,39926.2785648148,2009-04-23,06:41:08
39.973547,116.334182,0,140,39926.2786226852,2009-04-23,06:41:13
39.973565,116.334207,0,139,39926.2786805556,2009-04-23,06:41:18
39.973566,116.334207,0,139,39926.2787384259,2009-04-23,06:41:23
39.973566,116.334207,0,139,39926.2787731481,2009-04-23,06:41:26
39.973564,116.334204,0,139,39926.2787962963,2009-04-23,06:41:28
39.973569,116.334194,0,139,39926.2788541667,2009-04-23,06:41:33
39.973569,116.334194,0,139,39926.2788888889,2009-04-23,06:41:36
39.973576,116.334192,0,139,39926.278912037,2009-04-23,06:41:38
39.973581,116.334215,0,138,39926.2789699074,2009-04-23,06:41:43
39.973593,116.33426,0,140,39926.2790277778,2009-04-23,06:41:48
39.973552,116.33423,0,141,39926.2790856481,2009-04-23,06:41:53
39.973516,116.334162,0,140,39926.2791435185,2009-04-23,06:41:58
39.973491,116.334092,0,141,39926.2792013889,2009-04-23,06:42:03
39.973486,116.334,0,143,39926.2792592593,2009-04-23,06:42:08
39.973463,116.333917,0,144,39926.2793171296,2009-04-23,06:42:13
39.973446,116.333871,0,145,39926.279375,2009-04-23,06:42:18
39.97343,116.333846,0,145,39926.2794328704,2009-04-23,06:42:23
39.973419,116.333816,0,146,39926.2794907407,2009-04-23,06:42:28
39.973421,116.333797,0,146,39926.2795486111,2009-04-23,06:42:33
39.97342,116.333809,0,146,39926.2796064815,2009-04-23,06:42:38
39.97342,116.333809,0,146,39926.2796412037,2009-04-23,06:42:41
39.97342,116.333807,0,146,39926.2796643519,2009-04-23,06:42:43
39.973409,116.333883,0,146,39926.2797222222,2009-04-23,06:42:48
39.973414,116.333921,0,142,39926.2797800926,2009-04-23,06:42:53
39.973418,116.333927,0,142,39926.279837963,2009-04-23,06:42:58
39.973418,116.333927,0,142,39926.2798726852,2009-04-23,06:43:01
39.973423,116.333924,0,142,39926.2798958333,2009-04-23,06:43:03
39.973436,116.333941,0,139,39926.2799537037,2009-04-23,06:43:08
39.973447,116.333973,0,136,39926.2800115741,2009-04-23,06:43:13
39.97346,116.333971,0,137,39926.2800694444,2009-04-23,06:43:18
39.973469,116.333975,0,138,39926.2801273148,2009-04-23,06:43:23
39.973469,116.333978,0,138,39926.2801851852,2009-04-23,06:43:28
39.973469,116.333978,0,138,39926.2802199074,2009-04-23,06:43:31
39.973462,116.333976,0,138,39926.2802430556,2009-04-23,06:43:33
39.973459,116.333933,0,137,39926.2803009259,2009-04-23,06:43:38
39.973463,116.333945,0,135,39926.2803587963,2009-04-23,06:43:43
39.973462,116.33398,0,133,39926.2804166667,2009-04-23,06:43:48
39.973468,116.33398,0,133,39926.280474537,2009-04-23,06:43:53
39.973468,116.33398,0,133,39926.2805092593,2009-04-23,06:43:56
39.973476,116.333988,0,132,39926.2805324074,2009-04-23,06:43:58
39.973491,116.334044,0,132,39926.2805902778,2009-04-23,06:44:03
39.973493,116.334082,0,131,39926.2806481481,2009-04-23,06:44:08
39.973493,116.334082,0,131,39926.2806828704,2009-04-23,06:44:11
39.973492,116.33409,0,131,39926.2807060185,2009-04-23,06:44:13
39.973487,116.334072,0,132,39926.2807638889,2009-04-23,06:44:18
39.973473,116.334075,0,130,39926.2808217593,2009-04-23,06:44:23
39.973473,116.334075,0,130,39926.2808564815,2009-04-23,06:44:26
39.973476,116.33407,0,129,39926.2808796296,2009-04-23,06:44:28
39.973461,116.334081,0,126,39926.2809375,2009-04-23,06:44:33
39.973464,116.334048,0,124,39926.2809953704,2009-04-23,06:44:38
39.973467,116.334035,0,124,39926.2810532407,2009-04-23,06:44:43
39.973471,116.333864,0,128,39926.2811111111,2009-04-23,06:44:48
39.973467,116.333766,0,129,39926.2811689815,2009-04-23,06:44:53
39.973446,116.333725,0,129,39926.2812268519,2009-04-23,06:44:58
39.973406,116.333734,0,132,39926.2812847222,2009-04-23,06:45:03
39.973391,116.333762,0,135,39926.2813425926,2009-04-23,06:45:08
39.973369,116.333807,0,139,39926.281400463,2009-04-23,06:45:13
39.973393,116.333798,0,140,39926.2814583333,2009-04-23,06:45:18
39.973416,116.333806,0,142,39926.2815162037,2009-04-23,06:45:23
39.973485,116.3338,0,142,39926.2815740741,2009-04-23,06:45:28
39.973518,116.333779,0,144,39926.2816319444,2009-04-23,06:45:33
39.973519,116.333793,0,148,39926.2816898148,2009-04-23,06:45:38
39.97349,116.333798,0,149,39926.2817476852,2009-04-23,06:45:43
39.97349,116.333798,0,149,39926.2817824074,2009-04-23,06:45:46
39.973491,116.333797,0,149,39926.2818055556,2009-04-23,06:45:48
39.973491,116.333808,0,149,39926.2818634259,2009-04-23,06:45:53
39.973552,116.334049,0,150,39926.2819212963,2009-04-23,06:45:58
39.973542,116.334081,0,147,39926.2819791667,2009-04-23,06:46:03
39.973542,116.334096,0,147,39926.282037037,2009-04-23,06:46:08
39.973604,116.334189,0,147,39926.2820949074,2009-04-23,06:46:13
39.973633,116.334196,0,149,39926.2821527778,2009-04-23,06:46:18
39.97364,116.334205,0,152,39926.2822106481,2009-04-23,06:46:23
39.973642,116.334253,0,153,39926.2822685185,2009-04-23,06:46:28
39.973685,116.334417,0,156,39926.2823263889,2009-04-23,06:46:33
39.973728,116.334494,0,158,39926.2823842593,2009-04-23,06:46:38
39.973758,116.334621,0,160,39926.2824421296,2009-04-23,06:46:43
39.973759,116.334601,0,160,39926.2825,2009-04-23,06:46:48
39.973746,116.334609,0,160,39926.2825578704,2009-04-23,06:46:53
39.973721,116.334607,0,162,39926.2826157407,2009-04-23,06:46:58
39.973696,116.334523,0,163,39926.2826736111,2009-04-23,06:47:03
39.973626,116.334347,0,164,39926.2827314815,2009-04-23,06:47:08
39.973582,116.334258,0,164,39926.2827893518,2009-04-23,06:47:13
39.973559,116.334235,0,166,39926.2828472222,2009-04-23,06:47:18
39.973532,116.33418,0,168,39926.2829050926,2009-04-23,06:47:23
39.973506,116.334129,0,166,39926.282962963,2009-04-23,06:47:28
39.973516,116.334141,0,164,39926.2830208333,2009-04-23,06:47:33
39.973531,116.334088,0,161,39926.2830787037,2009-04-23,06:47:38
39.973563,116.333979,0,163,39926.2831365741,2009-04-23,06:47:43
39.973563,116.333906,0,168,39926.2831944444,2009-04-23,06:47:48
39.973435,116.334024,0,144,39926.2874189815,2009-04-23,06:53:53
39.973421,116.334209,0,137,39926.2874768519,2009-04-23,06:53:58
39.973412,116.334297,0,133,39926.2875347222,2009-04-23,06:54:03
39.973394,116.334343,0,133,39926.2875925926,2009-04-23,06:54:08
39.973394,116.334343,0,133,39926.2876273148,2009-04-23,06:54:11
39.973391,116.334342,0,135,39926.287650463,2009-04-23,06:54:13
39.973387,116.334307,0,139,39926.2877083333,2009-04-23,06:54:18
39.973396,116.334296,0,139,39926.2877662037,2009-04-23,06:54:23
39.973396,116.334214,0,141,39926.2878240741,2009-04-23,06:54:28
39.973427,116.334122,0,143,39926.2878819444,2009-04-23,06:54:33
39.973454,116.334076,0,146,39926.2879398148,2009-04-23,06:54:38
39.973458,116.334098,0,150,39926.2879976852,2009-04-23,06:54:43
39.973464,116.334092,0,150,39926.2880555556,2009-04-23,06:54:48
39.973464,116.334092,0,150,39926.2880902778,2009-04-23,06:54:51
39.973471,116.33409,0,150,39926.2881134259,2009-04-23,06:54:53
39.973482,116.334085,0,150,39926.2881712963,2009-04-23,06:54:58
39.973496,116.33411,0,150,39926.2882291667,2009-04-23,06:55:03
39.973496,116.334101,0,150,39926.288287037,2009-04-23,06:55:08
39.973501,116.334089,0,150,39926.2883449074,2009-04-23,06:55:13
39.973489,116.334004,0,146,39926.2884027778,2009-04-23,06:55:18
39.973507,116.333988,0,142,39926.2884606481,2009-04-23,06:55:23
39.97349,116.333951,0,137,39926.2885185185,2009-04-23,06:55:28
39.973494,116.333945,0,136,39926.2885763889,2009-04-23,06:55:33
39.973493,116.333937,0,136,39926.2886342593,2009-04-23,06:55:38
39.973493,116.333937,0,136,39926.2886689815,2009-04-23,06:55:41
39.973488,116.333931,0,136,39926.2886921296,2009-04-23,06:55:43
39.973478,116.333936,0,136,39926.28875,2009-04-23,06:55:48
39.973438,116.333965,0,135,39926.2888078704,2009-04-23,06:55:53
39.973394,116.33399,0,134,39926.2888657407,2009-04-23,06:55:58
39.973383,116.333961,0,135,39926.2889236111,2009-04-23,06:56:03
39.973378,116.333969,0,136,39926.2889814815,2009-04-23,06:56:08
39.973378,116.333969,0,136,39926.2890162037,2009-04-23,06:56:11
39.973377,116.333973,0,136,39926.2890393519,2009-04-23,06:56:13
39.973377,116.333983,0,136,39926.2890972222,2009-04-23,06:56:18
39.973375,116.334,0,136,39926.2891550926,2009-04-23,06:56:23
39.973384,116.333993,0,136,39926.289212963,2009-04-23,06:56:28
39.973387,116.333987,0,136,39926.2892708333,2009-04-23,06:56:33
39.973386,116.333979,0,136,39926.2893287037,2009-04-23,06:56:38
39.973386,116.333979,0,136,39926.2893634259,2009-04-23,06:56:41
39.97339,116.33398,0,136,39926.2893865741,2009-04-23,06:56:43
39.973375,116.334014,0,133,39926.2894444444,2009-04-23,06:56:48
39.973375,116.334014,0,133,39926.2894791667,2009-04-23,06:56:51
39.973375,116.334022,0,132,39926.2895023148,2009-04-23,06:56:53
39.973385,116.334019,0,132,39926.2895601852,2009-04-23,06:56:58
39.973386,116.33401,0,132,39926.2896180556,2009-04-23,06:57:03
39.973384,116.333959,0,132,39926.2896759259,2009-04-23,06:57:08
39.97338,116.333976,0,132,39926.2897337963,2009-04-23,06:57:13
39.97338,116.333976,0,132,39926.2897685185,2009-04-23,06:57:16
39.973381,116.333984,0,132,39926.2897916667,2009-04-23,06:57:18
39.973346,116.334026,0,129,39926.289849537,2009-04-23,06:57:23
39.973336,116.334004,0,127,39926.2899074074,2009-04-23,06:57:28
39.97333,116.334021,0,124,39926.2899652778,2009-04-23,06:57:33
39.973331,116.334037,0,117,39926.2900231481,2009-04-23,06:57:38
39.97333,116.334026,0,117,39926.2900810185,2009-04-23,06:57:43
39.97333,116.334026,0,117,39926.2901157407,2009-04-23,06:57:46
39.973328,116.334024,0,117,39926.2901388889,2009-04-23,06:57:48
39.973316,116.334096,0,117,39926.2901967593,2009-04-23,06:57:53
39.973345,116.334015,0,119,39926.2902546296,2009-04-23,06:57:58
39.973356,116.333994,0,121,39926.2903125,2009-04-23,06:58:03
39.973358,116.333997,0,121,39926.2903703704,2009-04-23,06:58:08
39.973364,116.333995,0,121,39926.2904282407,2009-04-23,06:58:13
39.973369,116.334001,0,121,39926.2904861111,2009-04-23,06:58:18
39.973368,116.334003,0,121,39926.2905439815,2009-04-23,06:58:23
39.973368,116.334003,0,121,39926.2905787037,2009-04-23,06:58:26
39.973376,116.333995,0,121,39926.2906018518,2009-04-23,06:58:28
39.973402,116.333973,0,120,39926.2906597222,2009-04-23,06:58:33
39.973413,116.333952,0,117,39926.2907175926,2009-04-23,06:58:38
39.973413,116.333952,0,117,39926.2907523148,2009-04-23,06:58:41
39.973408,116.33395,0,117,39926.290775463,2009-04-23,06:58:43
39.973398,116.333952,0,117,39926.2908333333,2009-04-23,06:58:48
39.973368,116.333963,0,113,39926.2908912037,2009-04-23,06:58:53
39.973368,116.333968,0,113,39926.2909490741,2009-04-23,06:58:58
39.973368,116.333976,0,113,39926.2910069444,2009-04-23,06:59:03
39.973368,116.333976,0,113,39926.2910416667,2009-04-23,06:59:06
39.97336,116.333981,0,114,39926.2910648148,2009-04-23,06:59:08
39.973351,116.333968,0,114,39926.2911226852,2009-04-23,06:59:13
39.973362,116.333941,0,114,39926.2911805556,2009-04-23,06:59:18
39.973372,116.333933,0,114,39926.2912384259,2009-04-23,06:59:23
39.973385,116.333878,0,115,39926.2912962963,2009-04-23,06:59:28
39.973375,116.333922,0,112,39926.2913541667,2009-04-23,06:59:33
39.973381,116.333924,0,112,39926.291412037,2009-04-23,06:59:38
39.973384,116.333924,0,112,39926.2914699074,2009-04-23,06:59:43
39.973382,116.33393,0,111,39926.2915277778,2009-04-23,06:59:48
39.973386,116.333935,0,111,39926.2915856481,2009-04-23,06:59:53
39.973386,116.333935,0,111,39926.2916203704,2009-04-23,06:59:56
39.973379,116.33394,0,111,39926.2916435185,2009-04-23,06:59:58
39.973417,116.333595,0,147,39926.2987037037,2009-04-23,07:10:08
39.973461,116.333511,0,145,39926.2987615741,2009-04-23,07:10:13
39.973508,116.333412,0,144,39926.2988194444,2009-04-23,07:10:18
39.973569,116.333352,0,146,39926.2988773148,2009-04-23,07:10:23
39.973538,116.333395,0,144,39926.2989351852,2009-04-23,07:10:28
39.973527,116.333357,0,148,39926.2989930556,2009-04-23,07:10:33
39.973462,116.333366,0,149,39926.2990509259,2009-04-23,07:10:38
39.973401,116.333419,0,151,39926.2991087963,2009-04-23,07:10:43
39.973379,116.333599,0,148,39926.2991666667,2009-04-23,07:10:48
39.973392,116.333673,0,146,39926.299224537,2009-04-23,07:10:53
39.973378,116.333767,0,141,39926.2992824074,2009-04-23,07:10:58
39.973391,116.333814,0,142,39926.2993402778,2009-04-23,07:11:03
39.973388,116.333888,0,144,39926.2993981481,2009-04-23,07:11:08
39.973388,116.333888,0,144,39926.2994328704,2009-04-23,07:11:11
39.97339,116.333884,0,144,39926.2994560185,2009-04-23,07:11:13
39.973404,116.333831,0,144,39926.2995138889,2009-04-23,07:11:18
39.973413,116.333825,0,144,39926.2995717593,2009-04-23,07:11:23
39.973409,116.333755,0,143,39926.2996296296,2009-04-23,07:11:28
39.973398,116.333736,0,142,39926.2996875,2009-04-23,07:11:33
39.97338,116.333723,0,142,39926.2997453704,2009-04-23,07:11:38
39.973399,116.333712,0,143,39926.2998032407,2009-04-23,07:11:43
39.973426,116.33375,0,145,39926.2998611111,2009-04-23,07:11:48
39.973433,116.333754,0,145,39926.2999189815,2009-04-23,07:11:53
39.973441,116.333751,0,145,39926.2999768518,2009-04-23,07:11:58
39.973441,116.333751,0,145,39926.3000115741,2009-04-23,07:12:01
39.973436,116.333745,0,145,39926.3000347222,2009-04-23,07:12:03
39.973431,116.333735,0,145,39926.3000925926,2009-04-23,07:12:08
39.973424,116.333714,0,144,39926.300150463,2009-04-23,07:12:13
39.973429,116.333683,0,143,39926.3002083333,2009-04-23,07:12:18
39.973426,116.333605,0,143,39926.3002662037,2009-04-23,07:12:23
39.97345,116.33364,0,144,39926.3003240741,2009-04-23,07:12:28
39.973469,116.333713,0,141,39926.3003819444,2009-04-23,07:12:33
39.973477,116.333722,0,141,39926.3004398148,2009-04-23,07:12:38
39.973478,116.333753,0,142,39926.3004976852,2009-04-23,07:12:43
39.973527,116.333809,0,144,39926.3005555556,2009-04-23,07:12:48
39.973552,116.333907,0,146,39926.3006134259,2009-04-23,07:12:53
39.973547,116.333949,0,148,39926.3006712963,2009-04-23,07:12:58
39.973566,116.334023,0,149,39926.3007291667,2009-04-23,07:13:03
39.973571,116.334091,0,150,39926.300787037,2009-04-23,07:13:08
39.973562,116.334121,0,149,39926.3008449074,2009-04-23,07:13:13
39.973579,116.334101,0,149,39926.3009027778,2009-04-23,07:13:18
39.973615,116.334058,0,148,39926.3009606482,2009-04-23,07:13:23
39.973627,116.334012,0,146,39926.3010185185,2009-04-23,07:13:28
39.973586,116.33395,0,144,39926.3010763889,2009-04-23,07:13:33
39.973552,116.333893,0,144,39926.3011342593,2009-04-23,07:13:38
39.973546,116.33383,0,144,39926.3011921296,2009-04-23,07:13:43
39.973526,116.333847,0,147,39926.30125,2009-04-23,07:13:48
39.973501,116.334002,0,150,39926.3013078704,2009-04-23,07:13:53
39.973514,116.33396,0,152,39926.3013657407,2009-04-23,07:13:58
39.973517,116.333832,0,153,39926.3014236111,2009-04-23,07:14:03
39.973527,116.333753,0,154,39926.3014814815,2009-04-23,07:14:08
39.973525,116.333765,0,155,39926.3015393519,2009-04-23,07:14:13
39.973507,116.333792,0,157,39926.3015972222,2009-04-23,07:14:18
39.973521,116.333766,0,158,39926.3016550926,2009-04-23,07:14:23
39.973497,116.333714,0,157,39926.301712963,2009-04-23,07:14:28
39.973475,116.333724,0,154,39926.3017708333,2009-04-23,07:14:33
39.973493,116.333761,0,152,39926.3018287037,2009-04-23,07:14:38
39.973516,116.333779,0,152,39926.3018865741,2009-04-23,07:14:43
39.973516,116.333779,0,152,39926.3019212963,2009-04-23,07:14:46
39.973516,116.333779,0,151,39926.3019444444,2009-04-23,07:14:48
39.973524,116.333815,0,150,39926.3020023148,2009-04-23,07:14:53
39.973494,116.333869,0,149,39926.3020601852,2009-04-23,07:14:58
39.973465,116.333977,0,149,39926.3021180556,2009-04-23,07:15:03
39.973431,116.333979,0,149,39926.3021759259,2009-04-23,07:15:08
39.973425,116.333897,0,150,39926.3022337963,2009-04-23,07:15:13
39.973456,116.333815,0,152,39926.3022916667,2009-04-23,07:15:18
39.973481,116.333813,0,151,39926.302349537,2009-04-23,07:15:23
39.973475,116.333766,0,149,39926.3024074074,2009-04-23,07:15:28
39.973475,116.333766,0,149,39926.3024421296,2009-04-23,07:15:31
39.973472,116.333774,0,149,39926.3024652778,2009-04-23,07:15:33
39.973486,116.333844,0,150,39926.3025231481,2009-04-23,07:15:38
39.973495,116.333918,0,149,39926.3025810185,2009-04-23,07:15:43
39.973532,116.333901,0,150,39926.3026388889,2009-04-23,07:15:48
39.973522,116.333915,0,150,39926.3026967593,2009-04-23,07:15:53
39.97348,116.333934,0,152,39926.3027546296,2009-04-23,07:15:58
39.973403,116.333994,0,153,39926.3028125,2009-04-23,07:16:03
39.973434,116.333975,0,155,39926.3028703704,2009-04-23,07:16:08
39.973463,116.334031,0,155,39926.3029282407,2009-04-23,07:16:13
39.973496,116.334042,0,154,39926.3029861111,2009-04-23,07:16:18
39.973534,116.334196,0,155,39926.3030439815,2009-04-23,07:16:23
39.973548,116.334246,0,158,39926.3031018519,2009-04-23,07:16:28
39.973548,116.334246,0,158,39926.3031365741,2009-04-23,07:16:31
39.973549,116.334251,0,164,39926.3031597222,2009-04-23,07:16:33
39.973534,116.334205,0,167,39926.3032175926,2009-04-23,07:16:38
39.973493,116.334196,0,170,39926.303275463,2009-04-23,07:16:43
39.973462,116.334217,0,173,39926.3033333333,2009-04-23,07:16:48
39.973465,116.334187,0,174,39926.3033912037,2009-04-23,07:16:53
39.973471,116.334127,0,173,39926.3034490741,2009-04-23,07:16:58
39.973461,116.334083,0,174,39926.3035069444,2009-04-23,07:17:03
39.973464,116.334102,0,177,39926.3035648148,2009-04-23,07:17:08
39.973464,116.334102,0,177,39926.303599537,2009-04-23,07:17:11
39.973468,116.334098,0,178,39926.3036226852,2009-04-23,07:17:13
39.973474,116.333953,0,182,39926.3036805556,2009-04-23,07:17:18
39.973485,116.33388,0,186,39926.3037384259,2009-04-23,07:17:23
39.973492,116.333857,0,189,39926.3037962963,2009-04-23,07:17:28
39.973478,116.33386,0,187,39926.3038541667,2009-04-23,07:17:33
39.973478,116.333798,0,186,39926.303912037,2009-04-23,07:17:38
39.973458,116.333813,0,184,39926.3039699074,2009-04-23,07:17:43
39.973436,116.333869,0,184,39926.3040277778,2009-04-23,07:17:48
39.973436,116.333869,0,184,39926.3040625,2009-04-23,07:17:51
39.973439,116.333873,0,184,39926.3040856481,2009-04-23,07:17:53
39.973436,116.333863,0,185,39926.3041435185,2009-04-23,07:17:58
39.973379,116.333871,0,184,39926.3042013889,2009-04-23,07:18:03
39.973426,116.333969,0,183,39926.3042592593,2009-04-23,07:18:08
39.973456,116.334042,0,186,39926.3043171296,2009-04-23,07:18:13
39.97343,116.334177,0,186,39926.304375,2009-04-23,07:18:18
39.973352,116.334288,0,186,39926.3044328704,2009-04-23,07:18:23
39.973339,116.334272,0,187,39926.3044907407,2009-04-23,07:18:28
39.973367,116.334264,0,189,39926.3045486111,2009-04-23,07:18:33
39.973434,116.334527,0,321,39926.3047222222,2009-04-23,07:18:48
39.973483,116.334999,0,416,39926.3047800926,2009-04-23,07:18:53
39.973471,116.335147,0,480,39926.304837963,2009-04-23,07:18:58
39.973466,116.33525,0,525,39926.3048958333,2009-04-23,07:19:03
39.973452,116.335307,0,566,39926.3049537037,2009-04-23,07:19:08
39.973373,116.335364,0,584,39926.3050115741,2009-04-23,07:19:13
39.973323,116.335323,0,594,39926.3050694444,2009-04-23,07:19:18
39.973304,116.335234,0,593,39926.3051273148,2009-04-23,07:19:23
39.97325,116.335201,0,580,39926.3051851852,2009-04-23,07:19:28
39.973228,116.335146,0,562,39926.3052430556,2009-04-23,07:19:33
39.973236,116.334969,0,539,39926.3053009259,2009-04-23,07:19:38
39.973269,116.334813,0,517,39926.3053587963,2009-04-23,07:19:43
39.973341,116.334695,0,507,39926.3054166667,2009-04-23,07:19:48
39.973368,116.334637,0,487,39926.305474537,2009-04-23,07:19:53
39.973362,116.334557,0,466,39926.3055324074,2009-04-23,07:19:58
39.973362,116.334557,0,466,39926.3055671296,2009-04-23,07:20:01
39.973359,116.334553,0,452,39926.3055902778,2009-04-23,07:20:03
39.973339,116.334674,0,451,39926.3056481481,2009-04-23,07:20:08
39.973354,116.334665,0,448,39926.3057060185,2009-04-23,07:20:13
39.973339,116.334703,0,442,39926.3057638889,2009-04-23,07:20:18
39.973288,116.33472,0,422,39926.3058217593,2009-04-23,07:20:23
39.97326,116.334685,0,416,39926.3058796296,2009-04-23,07:20:28
39.973258,116.334612,0,414,39926.3059375,2009-04-23,07:20:33
39.973264,116.334581,0,409,39926.3059953704,2009-04-23,07:20:38
39.97326,116.334618,0,410,39926.3060532407,2009-04-23,07:20:43
39.973254,116.334651,0,411,39926.3061111111,2009-04-23,07:20:48
39.973261,116.334694,0,412,39926.3061689815,2009-04-23,07:20:53
39.973287,116.334729,0,414,39926.3062268518,2009-04-23,07:20:58
39.973491,116.334892,0,612,39926.3084259259,2009-04-23,07:24:08
39.973544,116.334955,0,605,39926.3084837963,2009-04-23,07:24:13
39.973575,116.334919,0,599,39926.3085416667,2009-04-23,07:24:18
39.973577,116.334926,0,599,39926.308599537,2009-04-23,07:24:23
39.973577,116.334926,0,599,39926.3086342593,2009-04-23,07:24:26
39.973582,116.334931,0,598,39926.3086574074,2009-04-23,07:24:28
39.973588,116.33511,0,593,39926.3087152778,2009-04-23,07:24:33
39.973588,116.335206,0,586,39926.3087731482,2009-04-23,07:24:38
39.973546,116.335311,0,580,39926.3088310185,2009-04-23,07:24:43
39.973496,116.335418,0,576,39926.3088888889,2009-04-23,07:24:48
39.973487,116.335307,0,561,39926.3089467593,2009-04-23,07:24:53
39.97345,116.335154,0,544,39926.3090046296,2009-04-23,07:24:58
39.973413,116.335107,0,540,39926.3090625,2009-04-23,07:25:03
39.973402,116.335186,0,538,39926.3091203704,2009-04-23,07:25:08
39.973412,116.335235,0,529,39926.3091782407,2009-04-23,07:25:13
39.97343,116.335178,0,515,39926.3092361111,2009-04-23,07:25:18
39.973399,116.335034,0,501,39926.3092939815,2009-04-23,07:25:23
39.97339,116.334992,0,501,39926.3093518519,2009-04-23,07:25:28
39.97337,116.334937,0,498,39926.3094097222,2009-04-23,07:25:33
39.973364,116.33488,0,493,39926.3094675926,2009-04-23,07:25:38
39.973381,116.334882,0,489,39926.309525463,2009-04-23,07:25:43
39.973385,116.334859,0,487,39926.3095833333,2009-04-23,07:25:48
39.973388,116.334867,0,481,39926.3096412037,2009-04-23,07:25:53
39.973388,116.334867,0,481,39926.3096759259,2009-04-23,07:25:56
39.973389,116.334866,0,480,39926.3096990741,2009-04-23,07:25:58
39.973373,116.33489,0,479,39926.3097569444,2009-04-23,07:26:03
39.97336,116.334947,0,475,39926.3098148148,2009-04-23,07:26:08
39.973323,116.334978,0,469,39926.3098726852,2009-04-23,07:26:13
39.973348,116.334912,0,468,39926.3099305556,2009-04-23,07:26:18
39.973366,116.334878,0,464,39926.3099884259,2009-04-23,07:26:23
39.973375,116.334873,0,461,39926.3100462963,2009-04-23,07:26:28
39.973373,116.334862,0,461,39926.3101041667,2009-04-23,07:26:33
39.973358,116.334855,0,461,39926.310162037,2009-04-23,07:26:38
39.973346,116.334838,0,451,39926.3102199074,2009-04-23,07:26:43
39.973337,116.334846,0,437,39926.3102777778,2009-04-23,07:26:48
39.973325,116.334844,0,427,39926.3103356481,2009-04-23,07:26:53
39.97331,116.334843,0,421,39926.3103935185,2009-04-23,07:26:58
39.973289,116.334793,0,414,39926.3104513889,2009-04-23,07:27:03
39.973287,116.334763,0,404,39926.3105092593,2009-04-23,07:27:08
39.973273,116.334805,0,396,39926.3105671296,2009-04-23,07:27:13
39.973287,116.334841,0,394,39926.310625,2009-04-23,07:27:18
39.973299,116.334828,0,393,39926.3106828704,2009-04-23,07:27:23
39.973301,116.334827,0,393,39926.3107407407,2009-04-23,07:27:28
39.973301,116.334827,0,393,39926.310775463,2009-04-23,07:27:31
39.973304,116.334821,0,393,39926.3107986111,2009-04-23,07:27:33
39.97331,116.334742,0,390,39926.3108564815,2009-04-23,07:27:38
39.973354,116.334719,0,389,39926.3109143519,2009-04-23,07:27:43
39.973358,116.334607,0,388,39926.3109722222,2009-04-23,07:27:48
39.97334,116.334485,0,385,39926.3110300926,2009-04-23,07:27:53
39.973275,116.334482,0,384,39926.311087963,2009-04-23,07:27:58
39.973265,116.334434,0,383,39926.3111458333,2009-04-23,07:28:03
39.973284,116.334316,0,379,39926.3112037037,2009-04-23,07:28:08
39.973297,116.334352,0,377,39926.3112615741,2009-04-23,07:28:13
39.973293,116.334378,0,373,39926.3113194444,2009-04-23,07:28:18
39.973255,116.334449,0,366,39926.3113773148,2009-04-23,07:28:23
39.973267,116.334461,0,365,39926.3114351852,2009-04-23,07:28:28
39.97327,116.334468,0,365,39926.3114930556,2009-04-23,07:28:33
39.97327,116.334468,0,365,39926.3115277778,2009-04-23,07:28:36
39.973271,116.334475,0,365,39926.3115509259,2009-04-23,07:28:38
39.973278,116.334487,0,365,39926.3116087963,2009-04-23,07:28:43
39.973281,116.334472,0,360,39926.3116666667,2009-04-23,07:28:48
39.973266,116.334482,0,355,39926.311724537,2009-04-23,07:28:53
39.97327,116.33447,0,350,39926.3117824074,2009-04-23,07:28:58
39.973269,116.334485,0,348,39926.3118402778,2009-04-23,07:29:03
39.973274,116.334512,0,344,39926.3118981481,2009-04-23,07:29:08
39.97328,116.334585,0,342,39926.3119560185,2009-04-23,07:29:13
39.973343,116.334629,0,339,39926.3120138889,2009-04-23,07:29:18
39.973325,116.334657,0,338,39926.3120717593,2009-04-23,07:29:23
39.973328,116.334708,0,337,39926.3121296296,2009-04-23,07:29:28
39.973374,116.334737,0,336,39926.3121875,2009-04-23,07:29:33
39.973395,116.334806,0,337,39926.3122453704,2009-04-23,07:29:38
39.973437,116.334823,0,339,39926.3123032407,2009-04-23,07:29:43
39.973467,116.334825,0,337,39926.3123611111,2009-04-23,07:29:48
39.973467,116.334825,0,337,39926.3123958333,2009-04-23,07:29:51
39.973466,116.334825,0,335,39926.3124189815,2009-04-23,07:29:53
39.973442,116.334841,0,331,39926.3124768519,2009-04-23,07:29:58
39.973473,116.334742,0,324,39926.3125347222,2009-04-23,07:30:03
39.973473,116.334742,0,324,39926.3125694444,2009-04-23,07:30:06
39.973474,116.334746,0,324,39926.3125925926,2009-04-23,07:30:08
39.973457,116.33477,0,325,39926.312650463,2009-04-23,07:30:13
39.973487,116.334748,0,325,39926.3127083333,2009-04-23,07:30:18
39.973493,116.334739,0,325,39926.3127662037,2009-04-23,07:30:23
39.97353,116.334744,0,325,39926.3128240741,2009-04-23,07:30:28
39.973569,116.334779,0,326,39926.3128819444,2009-04-23,07:30:33
39.973619,116.334837,0,326,39926.3129398148,2009-04-23,07:30:38
39.973688,116.334869,0,327,39926.3129976852,2009-04-23,07:30:43
39.97369,116.334936,0,328,39926.3130555556,2009-04-23,07:30:48
39.973698,116.334963,0,330,39926.3131134259,2009-04-23,07:30:53
39.97367,116.334983,0,332,39926.3131712963,2009-04-23,07:30:58
39.973629,116.33497,0,333,39926.3132291667,2009-04-23,07:31:03
39.973585,116.334917,0,332,39926.313287037,2009-04-23,07:31:08
39.973566,116.334798,0,333,39926.3133449074,2009-04-23,07:31:13
39.973489,116.334697,0,332,39926.3134027778,2009-04-23,07:31:18
39.97343,116.334641,0,334,39926.3134606481,2009-04-23,07:31:23
39.973385,116.334556,0,333,39926.3135185185,2009-04-23,07:31:28
39.973421,116.334541,0,335,39926.3135763889,2009-04-23,07:31:33
39.973445,116.334559,0,339,39926.3136342593,2009-04-23,07:31:38
39.973453,116.334547,0,340,39926.3136921296,2009-04-23,07:31:43
39.973436,116.334475,0,341,39926.31375,2009-04-23,07:31:48
39.973427,116.334438,0,340,39926.3138078704,2009-04-23,07:31:53
39.973416,116.334423,0,339,39926.3138657407,2009-04-23,07:31:58
39.973425,116.334353,0,339,39926.3139236111,2009-04-23,07:32:03
39.973427,116.334225,0,338,39926.3139814815,2009-04-23,07:32:08
39.973428,116.334165,0,339,39926.3140393518,2009-04-23,07:32:13
39.973416,116.334071,0,341,39926.3140972222,2009-04-23,07:32:18
39.973358,116.334021,0,343,39926.3141550926,2009-04-23,07:32:23
39.973404,116.333845,0,345,39926.314212963,2009-04-23,07:32:28
39.973451,116.333722,0,347,39926.3142708333,2009-04-23,07:32:33
39.973482,116.333617,0,349,39926.3143287037,2009-04-23,07:32:38
39.97347,116.33358,0,352,39926.3143865741,2009-04-23,07:32:43
39.973426,116.333566,0,354,39926.3144444444,2009-04-23,07:32:48
39.973431,116.333339,0,356,39926.3145023148,2009-04-23,07:32:53
39.973478,116.333146,0,358,39926.3145601852,2009-04-23,07:32:58
39.973537,116.33302,0,360,39926.3146180556,2009-04-23,07:33:03
39.973549,116.333032,0,363,39926.3146759259,2009-04-23,07:33:08
39.973531,116.333096,0,365,39926.3147337963,2009-04-23,07:33:13
39.973488,116.333167,0,367,39926.3147916667,2009-04-23,07:33:18
39.973479,116.333188,0,369,39926.314849537,2009-04-23,07:33:23
39.973459,116.333204,0,370,39926.3149074074,2009-04-23,07:33:28
39.973476,116.333271,0,372,39926.3149652778,2009-04-23,07:33:33
39.973501,116.333271,0,372,39926.3150231481,2009-04-23,07:33:38
39.973531,116.33327,0,373,39926.3150810185,2009-04-23,07:33:43
39.973542,116.3333,0,373,39926.3151388889,2009-04-23,07:33:48
39.973507,116.333405,0,374,39926.3151967593,2009-04-23,07:33:53
39.973493,116.33348,0,376,39926.3152546296,2009-04-23,07:33:58
39.973436,116.33361,0,377,39926.3153125,2009-04-23,07:34:03
39.973408,116.333889,0,378,39926.3153703704,2009-04-23,07:34:08
39.973387,116.334222,0,378,39926.3154282407,2009-04-23,07:34:13
39.973341,116.33444,0,379,39926.3154861111,2009-04-23,07:34:18
39.973342,116.334657,0,380,39926.3155439815,2009-04-23,07:34:23
39.973364,116.334767,0,381,39926.3156018518,2009-04-23,07:34:28
39.973397,116.334667,0,382,39926.3156597222,2009-04-23,07:34:33
39.973959,116.338842,0,297,39926.3160069444,2009-04-23,07:35:03
39.973372,116.333855,0,179,39926.3160648148,2009-04-23,07:35:08
39.973299,116.333935,0,19,39926.3161226852,2009-04-23,07:35:13
39.973213,116.334297,0,-157,39926.3161805556,2009-04-23,07:35:18
39.973137,116.334689,0,-304,39926.3162384259,2009-04-23,07:35:23
39.973068,116.334925,0,-387,39926.3162962963,2009-04-23,07:35:28
39.972966,116.335427,0,-562,39926.3163541667,2009-04-23,07:35:33
39.972898,116.335604,0,-642,39926.316412037,2009-04-23,07:35:38
39.972906,116.335623,0,-618,39926.3164699074,2009-04-23,07:35:43
39.972908,116.335733,0,-609,39926.3165277778,2009-04-23,07:35:48
39.972899,116.335821,0,-617,39926.3165856482,2009-04-23,07:35:53
39.972862,116.335893,0,-627,39926.3166435185,2009-04-23,07:35:58
39.972792,116.33615,0,-670,39926.3167013889,2009-04-23,07:36:03
39.973728,116.333793,0,165,39926.3167592593,2009-04-23,07:36:08
39.973827,116.333569,0,334,39926.3168171296,2009-04-23,07:36:13
39.973798,116.333623,0,372,39926.316875,2009-04-23,07:36:18
39.973643,116.334074,0,400,39926.3170486111,2009-04-23,07:36:33
39.97351,116.334205,0,404,39926.3171064815,2009-04-23,07:36:38
39.973426,116.334405,0,407,39926.3171643519,2009-04-23,07:36:43
39.973426,116.334531,0,410,39926.3172222222,2009-04-23,07:36:48
39.973465,116.33461,0,411,39926.3172800926,2009-04-23,07:36:53
39.973507,116.334619,0,413,39926.317337963,2009-04-23,07:36:58
39.973558,116.334461,0,415,39926.3173958333,2009-04-23,07:37:03
39.973665,116.334189,0,416,39926.3174537037,2009-04-23,07:37:08
39.97366,116.334098,0,417,39926.3175115741,2009-04-23,07:37:13
39.973632,116.334103,0,418,39926.3175694444,2009-04-23,07:37:18
39.973586,116.334087,0,419,39926.3176273148,2009-04-23,07:37:23
39.973542,116.334151,0,420,39926.3176851852,2009-04-23,07:37:28
39.97352,116.334103,0,421,39926.3177430556,2009-04-23,07:37:33
39.973534,116.33409,0,421,39926.3178009259,2009-04-23,07:37:38
39.973543,116.334121,0,421,39926.3178587963,2009-04-23,07:37:43
39.97354,116.334225,0,420,39926.3179166667,2009-04-23,07:37:48
39.973599,116.334246,0,420,39926.317974537,2009-04-23,07:37:53
39.973598,116.334263,0,419,39926.3180324074,2009-04-23,07:37:58
39.973638,116.33404,0,419,39926.3180902778,2009-04-23,07:38:03
39.973668,116.333757,0,419,39926.3181481481,2009-04-23,07:38:08
39.973695,116.33362,0,419,39926.3182060185,2009-04-23,07:38:13
39.973684,116.333384,0,420,39926.3182638889,2009-04-23,07:38:18
39.973646,116.333417,0,420,39926.3183217593,2009-04-23,07:38:23
39.973599,116.333583,0,421,39926.3183796296,2009-04-23,07:38:28
39.97357,116.333616,0,421,39926.3184375,2009-04-23,07:38:33
39.973479,116.333586,0,422,39926.3184953704,2009-04-23,07:38:38
39.97341,116.333568,0,422,39926.3185532407,2009-04-23,07:38:43
39.973385,116.333571,0,422,39926.3186111111,2009-04-23,07:38:48
39.973428,116.333483,0,425,39926.3186689815,2009-04-23,07:38:53
39.973518,116.333388,0,424,39926.3187268519,2009-04-23,07:38:58
39.97358,116.333159,0,424,39926.3187847222,2009-04-23,07:39:03
39.973668,116.332876,0,424,39926.3188425926,2009-04-23,07:39:08
39.97376,116.332676,0,424,39926.318900463,2009-04-23,07:39:13
39.973771,116.332721,0,425,39926.3189583333,2009-04-23,07:39:18
39.97373,116.332872,0,425,39926.3190162037,2009-04-23,07:39:23
39.973738,116.33278,0,425,39926.3190740741,2009-04-23,07:39:28
39.973693,116.332863,0,426,39926.3191319444,2009-04-23,07:39:33
39.973682,116.3331,0,426,39926.3191898148,2009-04-23,07:39:38
39.973682,116.3331,0,426,39926.319224537,2009-04-23,07:39:41
39.973687,116.333093,0,426,39926.3192476852,2009-04-23,07:39:43
39.973667,116.333071,0,427,39926.3193055556,2009-04-23,07:39:48
39.973648,116.333176,0,427,39926.3193634259,2009-04-23,07:39:53
39.973644,116.333432,0,421,39926.3194212963,2009-04-23,07:39:58
39.973589,116.333565,0,422,39926.3194791667,2009-04-23,07:40:03
39.973528,116.333824,0,423,39926.319537037,2009-04-23,07:40:08
39.973463,116.333996,0,423,39926.3195949074,2009-04-23,07:40:13
39.973416,116.334038,0,423,39926.3196527778,2009-04-23,07:40:18
39.973444,116.333861,0,424,39926.3197106481,2009-04-23,07:40:23
39.973425,116.33386,0,425,39926.3197685185,2009-04-23,07:40:28
39.973407,116.333923,0,424,39926.3198263889,2009-04-23,07:40:33
39.973389,116.333852,0,424,39926.3198842593,2009-04-23,07:40:38
39.973354,116.333872,0,425,39926.3199421296,2009-04-23,07:40:43
39.973335,116.333916,0,426,39926.32,2009-04-23,07:40:48
39.973397,116.333636,0,426,39926.3200578704,2009-04-23,07:40:53
39.973477,116.333445,0,427,39926.3201157407,2009-04-23,07:40:58
39.973499,116.333374,0,427,39926.3201736111,2009-04-23,07:41:03
39.973526,116.33348,0,426,39926.3202314815,2009-04-23,07:41:08
39.973541,116.333481,0,426,39926.3202893519,2009-04-23,07:41:13
39.97352,116.333442,0,427,39926.3203472222,2009-04-23,07:41:18
39.973538,116.333289,0,427,39926.3204050926,2009-04-23,07:41:23
39.973594,116.333099,0,427,39926.320462963,2009-04-23,07:41:28
39.973612,116.333037,0,427,39926.3205208333,2009-04-23,07:41:33
39.973561,116.33304,0,427,39926.3205787037,2009-04-23,07:41:38
39.97354,116.332973,0,428,39926.3206365741,2009-04-23,07:41:43
39.973524,116.332946,0,428,39926.3206944444,2009-04-23,07:41:48
39.973507,116.332943,0,428,39926.3207523148,2009-04-23,07:41:53
39.973588,116.332947,0,429,39926.3208101852,2009-04-23,07:41:58
39.97358,116.333158,0,429,39926.3208680556,2009-04-23,07:42:03
39.973608,116.3332,0,429,39926.3209259259,2009-04-23,07:42:08
39.973626,116.333256,0,429,39926.3209837963,2009-04-23,07:42:13
39.973649,116.333145,0,429,39926.3210416667,2009-04-23,07:42:18
39.973668,116.333054,0,429,39926.321099537,2009-04-23,07:42:23
39.973772,116.332764,0,428,39926.3211574074,2009-04-23,07:42:28
39.973819,116.332739,0,428,39926.3212152778,2009-04-23,07:42:33
39.973827,116.332933,0,429,39926.3212731481,2009-04-23,07:42:38
39.973838,116.333045,0,428,39926.3213310185,2009-04-23,07:42:43
39.973818,116.333236,0,425,39926.3213888889,2009-04-23,07:42:48
39.973748,116.333547,0,425,39926.3214467593,2009-04-23,07:42:53
39.973693,116.333802,0,422,39926.3215046296,2009-04-23,07:42:58
39.973691,116.333982,0,423,39926.3215625,2009-04-23,07:43:03
39.973679,116.334109,0,424,39926.3216203704,2009-04-23,07:43:08
39.97371,116.334138,0,424,39926.3216782407,2009-04-23,07:43:13
39.97373,116.334258,0,425,39926.3217361111,2009-04-23,07:43:18
39.973673,116.334449,0,426,39926.3217939815,2009-04-23,07:43:23
39.973627,116.334623,0,427,39926.3218518518,2009-04-23,07:43:28
39.973599,116.334813,0,427,39926.3219097222,2009-04-23,07:43:33
39.973552,116.335052,0,428,39926.3219675926,2009-04-23,07:43:38
39.973569,116.335167,0,429,39926.322025463,2009-04-23,07:43:43
39.973569,116.335111,0,430,39926.3220833333,2009-04-23,07:43:48
39.973545,116.33507,0,431,39926.3221412037,2009-04-23,07:43:53
39.973527,116.335183,0,432,39926.3221990741,2009-04-23,07:43:58
39.973525,116.335169,0,432,39926.3222569444,2009-04-23,07:44:03
39.973519,116.335103,0,434,39926.3223148148,2009-04-23,07:44:08
39.973474,116.335113,0,435,39926.3223726852,2009-04-23,07:44:13
39.973422,116.335102,0,436,39926.3224305556,2009-04-23,07:44:18
39.973429,116.334933,0,439,39926.3224884259,2009-04-23,07:44:23
39.973449,116.334752,0,443,39926.3225462963,2009-04-23,07:44:28
39.973499,116.334605,0,443,39926.3226041667,2009-04-23,07:44:33
39.97354,116.334533,0,443,39926.322662037,2009-04-23,07:44:38
39.973612,116.334115,0,442,39926.3227199074,2009-04-23,07:44:43
39.973651,116.333748,0,442,39926.3227777778,2009-04-23,07:44:48
39.973673,116.333556,0,442,39926.3228356481,2009-04-23,07:44:53
39.973636,116.333573,0,443,39926.3228935185,2009-04-23,07:44:58
39.973595,116.333578,0,443,39926.3229513889,2009-04-23,07:45:03
39.973639,116.333397,0,443,39926.3230092593,2009-04-23,07:45:08
39.973673,116.333238,0,443,39926.3230671296,2009-04-23,07:45:13
39.973652,116.333277,0,443,39926.323125,2009-04-23,07:45:18
39.973624,116.333354,0,443,39926.3231828704,2009-04-23,07:45:23
39.973626,116.333502,0,443,39926.3232407407,2009-04-23,07:45:28
39.973651,116.333523,0,443,39926.3232986111,2009-04-23,07:45:33
39.973672,116.333521,0,442,39926.3233564815,2009-04-23,07:45:38
39.973646,116.333589,0,442,39926.3234143518,2009-04-23,07:45:43
39.973591,116.333671,0,442,39926.3234722222,2009-04-23,07:45:48
39.973602,116.333503,0,441,39926.3235300926,2009-04-23,07:45:53
39.973636,116.333358,0,440,39926.323587963,2009-04-23,07:45:58
39.973659,116.33341,0,439,39926.3236458333,2009-04-23,07:46:03
39.973703,116.333369,0,439,39926.3237037037,2009-04-23,07:46:08
39.97371,116.333461,0,439,39926.3237615741,2009-04-23,07:46:13
39.97364,116.333542,0,437,39926.3238194444,2009-04-23,07:46:18
39.973584,116.334028,0,436,39926.3239930556,2009-04-23,07:46:33
39.973638,116.334311,0,437,39926.3240509259,2009-04-23,07:46:38
39.973649,116.334761,0,437,39926.3241087963,2009-04-23,07:46:43
39.973575,116.335087,0,437,39926.3241666667,2009-04-23,07:46:48
39.973551,116.335284,0,437,39926.324224537,2009-04-23,07:46:53
39.973544,116.335271,0,438,39926.3242824074,2009-04-23,07:46:58
39.97352,116.335255,0,437,39926.3243402778,2009-04-23,07:47:03
39.973553,116.335064,0,438,39926.3243981482,2009-04-23,07:47:08
39.973597,116.334779,0,441,39926.3244560185,2009-04-23,07:47:13
39.973644,116.334576,0,446,39926.3245138889,2009-04-23,07:47:18
39.973663,116.334275,0,445,39926.3245717593,2009-04-23,07:47:23
39.973654,116.333945,0,444,39926.3246296296,2009-04-23,07:47:28
39.973663,116.333717,0,443,39926.3246875,2009-04-23,07:47:33
39.973686,116.333516,0,442,39926.3247453704,2009-04-23,07:47:38
39.973716,116.333293,0,442,39926.3248032407,2009-04-23,07:47:43
39.973712,116.333155,0,441,39926.3248611111,2009-04-23,07:47:48
39.973715,116.3332,0,441,39926.3249189815,2009-04-23,07:47:53
39.973751,116.333164,0,441,39926.3249768519,2009-04-23,07:47:58
39.973839,116.333059,0,440,39926.3250347222,2009-04-23,07:48:03
39.973843,116.333191,0,440,39926.3250925926,2009-04-23,07:48:08
39.973832,116.333105,0,439,39926.325150463,2009-04-23,07:48:13
39.973807,116.332932,0,439,39926.3252083333,2009-04-23,07:48:18
39.973815,116.332888,0,438,39926.3252662037,2009-04-23,07:48:23
39.973804,116.332809,0,438,39926.3253240741,2009-04-23,07:48:28
39.973777,116.332903,0,438,39926.3253819444,2009-04-23,07:48:33
39.973806,116.332862,0,438,39926.3254398148,2009-04-23,07:48:38
39.973823,116.332728,0,437,39926.3254976852,2009-04-23,07:48:43
39.973891,116.332504,0,437,39926.3255555556,2009-04-23,07:48:48
39.97387,116.332488,0,437,39926.3256134259,2009-04-23,07:48:53
39.973831,116.332604,0,438,39926.3256712963,2009-04-23,07:48:58
39.973813,116.332674,0,438,39926.3257291667,2009-04-23,07:49:03
39.973835,116.332641,0,438,39926.325787037,2009-04-23,07:49:08
39.973893,116.332707,0,438,39926.3258449074,2009-04-23,07:49:13
39.973924,116.332858,0,437,39926.3259027778,2009-04-23,07:49:18
39.973901,116.332952,0,437,39926.3259606481,2009-04-23,07:49:23
39.973946,116.332659,0,436,39926.3260185185,2009-04-23,07:49:28
39.97398,116.332367,0,436,39926.3260763889,2009-04-23,07:49:33
39.97402,116.332334,0,435,39926.3261342593,2009-04-23,07:49:38
39.974072,116.332309,0,435,39926.3261921296,2009-04-23,07:49:43
39.97406,116.33253,0,435,39926.32625,2009-04-23,07:49:48
39.974083,116.332513,0,434,39926.3263078704,2009-04-23,07:49:53
39.973988,116.332696,0,430,39926.3263657407,2009-04-23,07:49:58
39.973918,116.332863,0,429,39926.3264236111,2009-04-23,07:50:03
39.973933,116.332845,0,432,39926.3264814815,2009-04-23,07:50:08
39.973924,116.332945,0,430,39926.3265393519,2009-04-23,07:50:13
39.973922,116.333098,0,428,39926.3265972222,2009-04-23,07:50:18
39.973898,116.333344,0,428,39926.3266550926,2009-04-23,07:50:23
39.973892,116.333471,0,428,39926.326712963,2009-04-23,07:50:28
39.973881,116.333332,0,428,39926.3267708333,2009-04-23,07:50:33
39.973889,116.333285,0,430,39926.3268287037,2009-04-23,07:50:38
39.973896,116.333201,0,436,39926.3268865741,2009-04-23,07:50:43
39.973906,116.333127,0,435,39926.3269444444,2009-04-23,07:50:48
39.973844,116.333244,0,435,39926.3270023148,2009-04-23,07:50:53
39.973889,116.333055,0,438,39926.3270601852,2009-04-23,07:50:58
39.973948,116.332749,0,441,39926.3271180556,2009-04-23,07:51:03
39.973981,116.332518,0,440,39926.3271759259,2009-04-23,07:51:08
39.97393,116.332683,0,439,39926.3272337963,2009-04-23,07:51:13
39.973856,116.33298,0,437,39926.3272916667,2009-04-23,07:51:18
39.973823,116.333096,0,432,39926.327349537,2009-04-23,07:51:23
39.97382,116.33312,0,428,39926.3274074074,2009-04-23,07:51:28
39.973778,116.333261,0,422,39926.3274652778,2009-04-23,07:51:33
39.973771,116.333277,0,423,39926.3275231481,2009-04-23,07:51:38
39.973821,116.33317,0,423,39926.3275810185,2009-04-23,07:51:43
39.973785,116.333245,0,422,39926.3276388889,2009-04-23,07:51:48
39.973785,116.333245,0,422,39926.3276736111,2009-04-23,07:51:51
39.973777,116.33325,0,422,39926.3276967593,2009-04-23,07:51:53
39.973745,116.333316,0,422,39926.3277546296,2009-04-23,07:51:58
39.973719,116.333454,0,420,39926.3278125,2009-04-23,07:52:03
39.973735,116.333401,0,420,39926.3278703704,2009-04-23,07:52:08
39.973764,116.333357,0,421,39926.3279282407,2009-04-23,07:52:13
39.973703,116.333495,0,421,39926.3279861111,2009-04-23,07:52:18
39.97365,116.333629,0,416,39926.3280439815,2009-04-23,07:52:23
39.973613,116.333795,0,417,39926.3281018519,2009-04-23,07:52:28
39.973667,116.333669,0,421,39926.3281597222,2009-04-23,07:52:33
39.973735,116.333537,0,422,39926.3282175926,2009-04-23,07:52:38
39.973751,116.33347,0,424,39926.328275463,2009-04-23,07:52:43
