# Supplementary material for: Research on differential privacy protection method based on user tendency
Source: PLoS One. 2023 Oct 26;18(10):e0288823. doi: 10.1371/journal.pone.0288823 (PMC10602288; doi:10.1371/journal.pone.0288823)
Supplement: S2 Data — (ZIP) [file pone.0288823.s002.zip › Data 5-2/022/Trajectory/20090423152905.plt]

Geolife trajectory
WGS 84
Altitude is in Feet
Reserved 3
0,2,255,My Track,0,0,2,8421376
0
39.969413,116.301673,0,47,39926.6451967593,2009-04-23,15:29:05
39.969726,116.301518,0,85,39926.6452546296,2009-04-23,15:29:10
39.969788,116.301589,0,103,39926.6453125,2009-04-23,15:29:15
39.969841,116.301656,0,119,39926.6453703704,2009-04-23,15:29:20
39.969918,116.301704,0,135,39926.6454282407,2009-04-23,15:29:25
39.969943,116.301784,0,141,39926.6454861111,2009-04-23,15:29:30
39.969999,116.301818,0,136,39926.6455439815,2009-04-23,15:29:35
39.97006,116.301852,0,142,39926.6456018519,2009-04-23,15:29:40
39.970113,116.301921,0,142,39926.6456597222,2009-04-23,15:29:45
39.970127,116.301991,0,140,39926.6457175926,2009-04-23,15:29:50
39.970149,116.302034,0,134,39926.645775463,2009-04-23,15:29:55
39.970213,116.302119,0,139,39926.6458333333,2009-04-23,15:30:00
39.970236,116.302179,0,138,39926.6458912037,2009-04-23,15:30:05
39.97027,116.302239,0,135,39926.6459490741,2009-04-23,15:30:10
39.970345,116.302277,0,134,39926.6460069444,2009-04-23,15:30:15
39.97058,116.302408,0,135,39926.6460648148,2009-04-23,15:30:20
39.970596,116.302375,0,138,39926.6461226852,2009-04-23,15:30:25
39.970628,116.302368,0,141,39926.6461805556,2009-04-23,15:30:30
39.970597,116.302443,0,140,39926.6462384259,2009-04-23,15:30:35
39.970638,116.302459,0,139,39926.6462962963,2009-04-23,15:30:40
39.970656,116.302469,0,136,39926.6463541667,2009-04-23,15:30:45
39.970574,116.30268,0,128,39926.646412037,2009-04-23,15:30:50
39.970419,116.302898,0,121,39926.6464699074,2009-04-23,15:30:55
39.97053,116.302961,0,117,39926.6465277778,2009-04-23,15:31:00
39.970538,116.302946,0,124,39926.6465856481,2009-04-23,15:31:05
39.970585,116.30298,0,127,39926.6466435185,2009-04-23,15:31:10
39.970707,116.302916,0,143,39926.6467013889,2009-04-23,15:31:15
39.970828,116.3029,0,167,39926.6467592593,2009-04-23,15:31:20
39.970916,116.30294,0,195,39926.6468171296,2009-04-23,15:31:25
39.970986,116.303036,0,210,39926.646875,2009-04-23,15:31:30
39.971034,116.303083,0,227,39926.6469328704,2009-04-23,15:31:35
39.971024,116.303164,0,235,39926.6469907407,2009-04-23,15:31:40
39.971033,116.303252,0,242,39926.6470486111,2009-04-23,15:31:45
39.971042,116.303285,0,250,39926.6471064815,2009-04-23,15:31:50
39.971026,116.303279,0,254,39926.6471643519,2009-04-23,15:31:55
39.971049,116.303278,0,263,39926.6472222222,2009-04-23,15:32:00
39.971091,116.303296,0,269,39926.6472800926,2009-04-23,15:32:05
39.971203,116.303365,0,266,39926.647337963,2009-04-23,15:32:10
39.971325,116.303442,0,261,39926.6473958333,2009-04-23,15:32:15
39.971345,116.303537,0,261,39926.6474537037,2009-04-23,15:32:20
39.971446,116.303541,0,255,39926.6475115741,2009-04-23,15:32:25
39.971595,116.303532,0,261,39926.6475694444,2009-04-23,15:32:30
39.971621,116.303634,0,281,39926.6476273148,2009-04-23,15:32:35
39.971726,116.303693,0,317,39926.6476851852,2009-04-23,15:32:40
39.971889,116.303616,0,336,39926.6477430556,2009-04-23,15:32:45
39.972095,116.303532,0,359,39926.6478009259,2009-04-23,15:32:50
39.972189,116.303506,0,366,39926.6478587963,2009-04-23,15:32:55
39.972189,116.303506,0,366,39926.6478935185,2009-04-23,15:32:58
39.972196,116.303505,0,361,39926.6479166667,2009-04-23,15:33:00
39.972287,116.303463,0,369,39926.647974537,2009-04-23,15:33:05
39.972265,116.303506,0,383,39926.6480324074,2009-04-23,15:33:10
39.972212,116.30351,0,389,39926.6480902778,2009-04-23,15:33:15
39.972212,116.303533,0,382,39926.6481481481,2009-04-23,15:33:20
39.972215,116.303604,0,377,39926.6482060185,2009-04-23,15:33:25
39.972215,116.303656,0,372,39926.6482638889,2009-04-23,15:33:30
39.972218,116.303774,0,369,39926.6483217593,2009-04-23,15:33:35
39.97218,116.303897,0,365,39926.6483796296,2009-04-23,15:33:40
39.972164,116.303953,0,359,39926.6484375,2009-04-23,15:33:45
39.972161,116.304021,0,357,39926.6484953704,2009-04-23,15:33:50
39.972131,116.304059,0,356,39926.6485532407,2009-04-23,15:33:55
39.972089,116.304072,0,356,39926.6486111111,2009-04-23,15:34:00
