# Supplementary material for: Research on differential privacy protection method based on user tendency
Source: PLoS One. 2023 Oct 26;18(10):e0288823. doi: 10.1371/journal.pone.0288823 (PMC10602288; doi:10.1371/journal.pone.0288823)
Supplement: S2 Data — (ZIP) [file pone.0288823.s002.zip › Data 5-2/022/Trajectory/20090424142731.plt]

Geolife trajectory
WGS 84
Altitude is in Feet
Reserved 3
0,2,255,My Track,0,0,2,8421376
0
39.974848,116.33348,0,478,39927.6024421296,2009-04-24,14:27:31
39.974673,116.33359,0,459,39927.6025,2009-04-24,14:27:36
39.974682,116.333579,0,451,39927.6025578704,2009-04-24,14:27:41
39.974669,116.333573,0,447,39927.6026157407,2009-04-24,14:27:46
39.974674,116.333582,0,446,39927.6026736111,2009-04-24,14:27:51
39.974671,116.33362,0,444,39927.6027314815,2009-04-24,14:27:56
39.97466,116.333661,0,442,39927.6027893518,2009-04-24,14:28:01
39.974633,116.333696,0,441,39927.6028472222,2009-04-24,14:28:06
39.974615,116.333718,0,439,39927.6029050926,2009-04-24,14:28:11
39.971294,116.301012,0,1095,39927.6231018519,2009-04-24,14:57:16
39.972465,116.300811,0,630,39927.6231597222,2009-04-24,14:57:21
39.973203,116.300253,0,466,39927.6232175926,2009-04-24,14:57:26
39.973164,116.300157,0,471,39927.623275463,2009-04-24,14:57:31
39.973118,116.300133,0,474,39927.6233333333,2009-04-24,14:57:36
39.973013,116.300101,0,479,39927.6233912037,2009-04-24,14:57:41
39.973104,116.299792,0,477,39927.6234490741,2009-04-24,14:57:46
39.973178,116.299763,0,480,39927.6235069444,2009-04-24,14:57:51
39.973091,116.299782,0,486,39927.6235648148,2009-04-24,14:57:56
39.972939,116.29986,0,500,39927.6236226852,2009-04-24,14:58:01
39.972886,116.299915,0,503,39927.6236805556,2009-04-24,14:58:06
39.972846,116.299975,0,503,39927.6237384259,2009-04-24,14:58:11
39.972828,116.300068,0,502,39927.6237962963,2009-04-24,14:58:16
39.972881,116.300218,0,482,39927.6238541667,2009-04-24,14:58:21
39.972826,116.300255,0,477,39927.623912037,2009-04-24,14:58:26
39.972787,116.300294,0,475,39927.6239699074,2009-04-24,14:58:31
39.972799,116.300316,0,453,39927.6240277778,2009-04-24,14:58:36
39.972667,116.300474,0,427,39927.6240856481,2009-04-24,14:58:41
39.972538,116.300591,0,407,39927.6241435185,2009-04-24,14:58:46
39.972477,116.300586,0,402,39927.6242013889,2009-04-24,14:58:51
39.972424,116.300528,0,398,39927.6242592593,2009-04-24,14:58:56
39.972379,116.3005,0,395,39927.6243171296,2009-04-24,14:59:01
39.972374,116.300471,0,394,39927.624375,2009-04-24,14:59:06
39.97227,116.300498,0,392,39927.6244328704,2009-04-24,14:59:11
39.972176,116.300439,0,390,39927.6244907407,2009-04-24,14:59:16
39.972078,116.300421,0,390,39927.6245486111,2009-04-24,14:59:21
39.97204,116.300422,0,394,39927.6246064815,2009-04-24,14:59:26
39.972009,116.300408,0,398,39927.6246643519,2009-04-24,14:59:31
39.971947,116.300404,0,403,39927.6247222222,2009-04-24,14:59:36
39.971867,116.300419,0,408,39927.6247800926,2009-04-24,14:59:41
39.971815,116.300393,0,413,39927.624837963,2009-04-24,14:59:46
39.971718,116.300413,0,421,39927.6248958333,2009-04-24,14:59:51
39.971651,116.300378,0,427,39927.6249537037,2009-04-24,14:59:56
39.971632,116.300376,0,432,39927.6250115741,2009-04-24,15:00:01
39.971619,116.300386,0,439,39927.6250694444,2009-04-24,15:00:06
39.97162,116.300497,0,442,39927.6251273148,2009-04-24,15:00:11
39.971605,116.300711,0,428,39927.6251851852,2009-04-24,15:00:16
39.971573,116.300733,0,432,39927.6252430556,2009-04-24,15:00:21
39.971595,116.300796,0,427,39927.6253009259,2009-04-24,15:00:26
39.971582,116.300811,0,424,39927.6253587963,2009-04-24,15:00:31
39.971485,116.300714,0,414,39927.6254166667,2009-04-24,15:00:36
39.971505,116.300803,0,416,39927.625474537,2009-04-24,15:00:41
39.971475,116.300786,0,414,39927.6255324074,2009-04-24,15:00:46
39.971446,116.301007,0,421,39927.6255902778,2009-04-24,15:00:51
39.971406,116.300981,0,427,39927.6256481481,2009-04-24,15:00:56
39.971368,116.300937,0,434,39927.6257060185,2009-04-24,15:01:01
39.971248,116.300867,0,440,39927.6257638889,2009-04-24,15:01:06
39.971197,116.300834,0,446,39927.6258217593,2009-04-24,15:01:11
39.971091,116.30075,0,451,39927.6258796296,2009-04-24,15:01:16
39.971116,116.300613,0,461,39927.6259375,2009-04-24,15:01:21
39.97108,116.300555,0,468,39927.6259953704,2009-04-24,15:01:26
39.970972,116.300485,0,473,39927.6260532407,2009-04-24,15:01:31
39.970926,116.300385,0,481,39927.6261111111,2009-04-24,15:01:36
39.970791,116.30039,0,484,39927.6261689815,2009-04-24,15:01:41
39.970742,116.300384,0,489,39927.6262268518,2009-04-24,15:01:46
39.970624,116.300461,0,492,39927.6262847222,2009-04-24,15:01:51
39.970493,116.300398,0,495,39927.6263425926,2009-04-24,15:01:56
39.970366,116.300432,0,497,39927.626400463,2009-04-24,15:02:01
39.970296,116.300463,0,500,39927.6264583333,2009-04-24,15:02:06
39.970224,116.30048,0,503,39927.6265162037,2009-04-24,15:02:11
39.970152,116.300485,0,506,39927.6265740741,2009-04-24,15:02:16
39.970056,116.300548,0,507,39927.6266319444,2009-04-24,15:02:21
39.970024,116.300605,0,508,39927.6266898148,2009-04-24,15:02:26
39.969923,116.300659,0,506,39927.6267476852,2009-04-24,15:02:31
39.969886,116.300689,0,506,39927.6268055556,2009-04-24,15:02:36
39.969843,116.300711,0,507,39927.6268634259,2009-04-24,15:02:41
39.969791,116.30073,0,507,39927.6269212963,2009-04-24,15:02:46
39.969718,116.300766,0,504,39927.6269791667,2009-04-24,15:02:51
39.969556,116.300939,0,488,39927.627037037,2009-04-24,15:02:56
39.969226,116.300937,0,470,39927.6270949074,2009-04-24,15:03:01
39.969069,116.301109,0,459,39927.6271527778,2009-04-24,15:03:06
39.969075,116.30119,0,445,39927.6272106481,2009-04-24,15:03:11
39.969183,116.301175,0,429,39927.6272685185,2009-04-24,15:03:16
39.969248,116.301227,0,420,39927.6273263889,2009-04-24,15:03:21
39.96941,116.301157,0,407,39927.6273842593,2009-04-24,15:03:26
39.969415,116.301274,0,402,39927.6274421296,2009-04-24,15:03:31
39.969404,116.301376,0,391,39927.6275,2009-04-24,15:03:36
39.969432,116.301429,0,381,39927.6275578704,2009-04-24,15:03:41
39.96943,116.301517,0,370,39927.6276157407,2009-04-24,15:03:46
39.969469,116.30158,0,363,39927.6276736111,2009-04-24,15:03:51
39.96944,116.301612,0,354,39927.6277314815,2009-04-24,15:03:56
39.969346,116.301685,0,354,39927.6277893518,2009-04-24,15:04:01
39.969339,116.301728,0,355,39927.6278472222,2009-04-24,15:04:06
39.96933,116.301785,0,359,39927.6279050926,2009-04-24,15:04:11
39.969349,116.301814,0,360,39927.627962963,2009-04-24,15:04:16
39.969312,116.301831,0,369,39927.6280208333,2009-04-24,15:04:21
39.969321,116.301766,0,387,39927.6280787037,2009-04-24,15:04:26
39.969302,116.301672,0,404,39927.6281365741,2009-04-24,15:04:31
39.96929,116.301644,0,418,39927.6281944444,2009-04-24,15:04:36
39.969296,116.301623,0,433,39927.6282523148,2009-04-24,15:04:41
39.96928,116.301617,0,444,39927.6283101852,2009-04-24,15:04:46
39.969294,116.301682,0,466,39927.6283680556,2009-04-24,15:04:51
39.969292,116.301714,0,486,39927.6284259259,2009-04-24,15:04:56
39.969298,116.301724,0,496,39927.6284837963,2009-04-24,15:05:01
39.969311,116.301715,0,503,39927.6285416667,2009-04-24,15:05:06
39.969368,116.30175,0,516,39927.628599537,2009-04-24,15:05:11
39.969385,116.301813,0,526,39927.6286574074,2009-04-24,15:05:16
39.969384,116.301902,0,538,39927.6287152778,2009-04-24,15:05:21
39.969395,116.302015,0,542,39927.6287731482,2009-04-24,15:05:26
39.969376,116.302096,0,547,39927.6288310185,2009-04-24,15:05:31
39.969371,116.30211,0,553,39927.6288888889,2009-04-24,15:05:36
39.969371,116.30211,0,553,39927.6289236111,2009-04-24,15:05:39
39.969367,116.302109,0,556,39927.6289467593,2009-04-24,15:05:41
39.969362,116.302121,0,557,39927.6290046296,2009-04-24,15:05:46
39.969456,116.302119,0,558,39927.6290625,2009-04-24,15:05:51
39.969844,116.302211,0,580,39927.6291203704,2009-04-24,15:05:56
39.970211,116.302691,0,578,39927.6291782407,2009-04-24,15:06:01
39.970433,116.302693,0,580,39927.6292361111,2009-04-24,15:06:06
39.970652,116.302588,0,574,39927.6292939815,2009-04-24,15:06:11
39.970749,116.302681,0,582,39927.6293518519,2009-04-24,15:06:16
39.970869,116.302888,0,560,39927.6294097222,2009-04-24,15:06:21
39.970981,116.30298,0,549,39927.6294675926,2009-04-24,15:06:26
39.971014,116.303005,0,551,39927.629525463,2009-04-24,15:06:31
39.971029,116.303016,0,553,39927.6295833333,2009-04-24,15:06:36
39.971076,116.303016,0,561,39927.6296412037,2009-04-24,15:06:41
39.971107,116.303001,0,569,39927.6296990741,2009-04-24,15:06:46
39.971111,116.302969,0,571,39927.6297569444,2009-04-24,15:06:51
39.971082,116.302932,0,574,39927.6298148148,2009-04-24,15:06:56
39.971046,116.30292,0,582,39927.6298726852,2009-04-24,15:07:01
39.971021,116.302926,0,586,39927.6299305556,2009-04-24,15:07:06
39.970973,116.302985,0,591,39927.6299884259,2009-04-24,15:07:11
39.970932,116.303064,0,587,39927.6300462963,2009-04-24,15:07:16
39.971,116.303244,0,577,39927.6301041667,2009-04-24,15:07:21
39.971134,116.303312,0,573,39927.630162037,2009-04-24,15:07:26
39.971233,116.303282,0,574,39927.6302199074,2009-04-24,15:07:31
39.971272,116.303318,0,569,39927.6302777778,2009-04-24,15:07:36
39.971314,116.303417,0,562,39927.6303356481,2009-04-24,15:07:41
39.971324,116.303435,0,558,39927.6303935185,2009-04-24,15:07:46
39.971303,116.303508,0,541,39927.6304513889,2009-04-24,15:07:51
39.971307,116.303522,0,535,39927.6305092593,2009-04-24,15:07:56
39.971331,116.303526,0,529,39927.6305671296,2009-04-24,15:08:01
39.971362,116.303521,0,526,39927.630625,2009-04-24,15:08:06
39.971357,116.303559,0,523,39927.6306828704,2009-04-24,15:08:11
39.971359,116.303604,0,523,39927.6307407407,2009-04-24,15:08:16
39.971341,116.303617,0,525,39927.6307986111,2009-04-24,15:08:21
39.971321,116.303639,0,530,39927.6308564815,2009-04-24,15:08:26
39.971334,116.303715,0,533,39927.6309143519,2009-04-24,15:08:31
39.971349,116.30382,0,532,39927.6309722222,2009-04-24,15:08:36
39.971365,116.30392,0,531,39927.6310300926,2009-04-24,15:08:41
39.971369,116.30401,0,527,39927.631087963,2009-04-24,15:08:46
39.97142,116.30414,0,522,39927.6311458333,2009-04-24,15:08:51
39.971459,116.304193,0,519,39927.6312037037,2009-04-24,15:08:56
39.97141,116.304133,0,521,39927.6312615741,2009-04-24,15:09:01
39.971353,116.30413,0,517,39927.6313194444,2009-04-24,15:09:06
39.97136,116.304164,0,517,39927.6313773148,2009-04-24,15:09:11
39.971361,116.304198,0,517,39927.6314351852,2009-04-24,15:09:16
39.971343,116.304236,0,518,39927.6314930556,2009-04-24,15:09:21
