# Supplementary material for: Research on differential privacy protection method based on user tendency
Source: PLoS One. 2023 Oct 26;18(10):e0288823. doi: 10.1371/journal.pone.0288823 (PMC10602288; doi:10.1371/journal.pone.0288823)
Supplement: S2 Data — (ZIP) [file pone.0288823.s002.zip › Data 5-2/022/Trajectory/20090425045823.plt]

Geolife trajectory
WGS 84
Altitude is in Feet
Reserved 3
0,2,255,My Track,0,0,2,8421376
0
39.971018,116.303334,0,492,39928.2072106482,2009-04-25,04:58:23
39.971038,116.303034,0,492,39928.2072685185,2009-04-25,04:58:28
39.97098,116.303133,0,492,39928.2073263889,2009-04-25,04:58:33
39.971039,116.30292,0,492,39928.2073842593,2009-04-25,04:58:38
39.970969,116.303211,0,492,39928.2074421296,2009-04-25,04:58:43
39.970899,116.303513,0,491,39928.2075,2009-04-25,04:58:48
39.970866,116.303515,0,491,39928.2075578704,2009-04-25,04:58:53
39.970913,116.303257,0,490,39928.2076157407,2009-04-25,04:58:58
39.970907,116.303121,0,490,39928.2076736111,2009-04-25,04:59:03
39.970888,116.303068,0,491,39928.2077314815,2009-04-25,04:59:08
39.970841,116.303087,0,491,39928.2077893519,2009-04-25,04:59:13
39.970813,116.30311,0,491,39928.2078472222,2009-04-25,04:59:18
39.970813,116.30311,0,491,39928.2078819444,2009-04-25,04:59:21
39.970813,116.303105,0,492,39928.2079050926,2009-04-25,04:59:23
39.971016,116.302987,0,231,39928.207962963,2009-04-25,04:59:28
39.971122,116.302665,0,235,39928.2080208333,2009-04-25,04:59:33
39.971168,116.302566,0,240,39928.2080787037,2009-04-25,04:59:38
39.971231,116.302454,0,247,39928.2081365741,2009-04-25,04:59:43
39.971333,116.302306,0,255,39928.2081944444,2009-04-25,04:59:48
39.971364,116.302279,0,263,39928.2082523148,2009-04-25,04:59:53
39.971161,116.302223,0,265,39928.2083101852,2009-04-25,04:59:58
39.971054,116.3022,0,253,39928.2083680556,2009-04-25,05:00:03
39.97097,116.302145,0,244,39928.2084259259,2009-04-25,05:00:08
39.97092,116.302135,0,243,39928.2084837963,2009-04-25,05:00:13
39.970543,116.30212,0,241,39928.2085416667,2009-04-25,05:00:18
39.970401,116.302093,0,238,39928.208599537,2009-04-25,05:00:23
39.970319,116.302087,0,236,39928.2086574074,2009-04-25,05:00:28
39.970299,116.302133,0,236,39928.2087152778,2009-04-25,05:00:33
39.970224,116.302149,0,234,39928.2087731481,2009-04-25,05:00:38
39.970192,116.302116,0,232,39928.2088310185,2009-04-25,05:00:43
39.970228,116.301929,0,215,39928.2088888889,2009-04-25,05:00:48
39.970163,116.301881,0,191,39928.2089467593,2009-04-25,05:00:53
39.97011,116.301831,0,163,39928.2090046296,2009-04-25,05:00:58
39.970059,116.301776,0,146,39928.2090625,2009-04-25,05:01:03
39.969995,116.301737,0,135,39928.2091203704,2009-04-25,05:01:08
39.969929,116.30168,0,131,39928.2091782407,2009-04-25,05:01:13
39.969891,116.30167,0,132,39928.2092361111,2009-04-25,05:01:18
39.969863,116.301658,0,133,39928.2092939815,2009-04-25,05:01:23
39.969821,116.301624,0,134,39928.2093518519,2009-04-25,05:01:28
39.969756,116.301584,0,136,39928.2094097222,2009-04-25,05:01:33
39.969721,116.301572,0,138,39928.2094675926,2009-04-25,05:01:38
39.969672,116.301562,0,140,39928.209525463,2009-04-25,05:01:43
39.969593,116.301615,0,136,39928.2095833333,2009-04-25,05:01:48
39.969574,116.301508,0,138,39928.2096412037,2009-04-25,05:01:53
39.969583,116.30145,0,138,39928.2096990741,2009-04-25,05:01:58
39.969538,116.301293,0,139,39928.2097569444,2009-04-25,05:02:03
39.969548,116.301227,0,133,39928.2098148148,2009-04-25,05:02:08
39.969545,116.301148,0,126,39928.2098726852,2009-04-25,05:02:13
39.969538,116.301071,0,122,39928.2099305556,2009-04-25,05:02:18
39.969518,116.301001,0,112,39928.2099884259,2009-04-25,05:02:23
39.969549,116.300968,0,116,39928.2100462963,2009-04-25,05:02:28
39.96961,116.300961,0,118,39928.2101041667,2009-04-25,05:02:33
39.969656,116.300902,0,120,39928.210162037,2009-04-25,05:02:38
39.969683,116.300883,0,123,39928.2102199074,2009-04-25,05:02:43
39.969724,116.300845,0,127,39928.2102777778,2009-04-25,05:02:48
39.969755,116.300767,0,132,39928.2103356481,2009-04-25,05:02:53
39.969785,116.300674,0,138,39928.2103935185,2009-04-25,05:02:58
39.969826,116.300613,0,149,39928.2104513889,2009-04-25,05:03:03
39.969862,116.300571,0,161,39928.2105092593,2009-04-25,05:03:08
39.969908,116.300556,0,169,39928.2105671296,2009-04-25,05:03:13
39.969981,116.300504,0,176,39928.210625,2009-04-25,05:03:18
39.97002,116.300497,0,182,39928.2106828704,2009-04-25,05:03:23
39.970053,116.300463,0,187,39928.2107407407,2009-04-25,05:03:28
39.970093,116.300427,0,193,39928.2107986111,2009-04-25,05:03:33
39.970106,116.300321,0,202,39928.2108564815,2009-04-25,05:03:38
39.970155,116.300336,0,206,39928.2109143519,2009-04-25,05:03:43
39.970219,116.300337,0,209,39928.2109722222,2009-04-25,05:03:48
39.970269,116.300329,0,212,39928.2110300926,2009-04-25,05:03:53
39.970326,116.300313,0,213,39928.211087963,2009-04-25,05:03:58
39.970385,116.300332,0,216,39928.2111458333,2009-04-25,05:04:03
39.970437,116.300313,0,219,39928.2112037037,2009-04-25,05:04:08
39.970493,116.300309,0,221,39928.2112615741,2009-04-25,05:04:13
39.970547,116.300316,0,224,39928.2113194444,2009-04-25,05:04:18
39.970597,116.300302,0,227,39928.2113773148,2009-04-25,05:04:23
39.970675,116.300298,0,230,39928.2114351852,2009-04-25,05:04:28
39.970756,116.300331,0,232,39928.2114930556,2009-04-25,05:04:33
39.970821,116.300352,0,233,39928.2115509259,2009-04-25,05:04:38
39.970853,116.300383,0,235,39928.2116087963,2009-04-25,05:04:43
39.971019,116.300492,0,237,39928.2116666667,2009-04-25,05:04:48
39.9711,116.300551,0,233,39928.211724537,2009-04-25,05:04:53
39.971155,116.30065,0,231,39928.2117824074,2009-04-25,05:04:58
39.971237,116.300668,0,227,39928.2118402778,2009-04-25,05:05:03
39.971341,116.300665,0,210,39928.2118981481,2009-04-25,05:05:08
39.971407,116.300669,0,203,39928.2119560185,2009-04-25,05:05:13
39.971499,116.300659,0,211,39928.2120138889,2009-04-25,05:05:18
39.971523,116.300633,0,203,39928.2120717593,2009-04-25,05:05:23
39.971566,116.300568,0,199,39928.2121296296,2009-04-25,05:05:28
39.971593,116.300514,0,195,39928.2121875,2009-04-25,05:05:33
39.971633,116.300459,0,198,39928.2122453704,2009-04-25,05:05:38
39.971648,116.300412,0,203,39928.2123032407,2009-04-25,05:05:43
39.971631,116.300313,0,213,39928.2123611111,2009-04-25,05:05:48
39.971648,116.300241,0,218,39928.2124189815,2009-04-25,05:05:53
39.971669,116.300169,0,224,39928.2124768518,2009-04-25,05:05:58
39.971717,116.300147,0,232,39928.2125347222,2009-04-25,05:06:03
39.971743,116.300109,0,238,39928.2125925926,2009-04-25,05:06:08
39.971773,116.300109,0,244,39928.212650463,2009-04-25,05:06:13
39.971817,116.300073,0,250,39928.2127083333,2009-04-25,05:06:18
39.971865,116.30003,0,255,39928.2127662037,2009-04-25,05:06:23
39.971921,116.299993,0,262,39928.2128240741,2009-04-25,05:06:28
39.971979,116.299972,0,268,39928.2128819444,2009-04-25,05:06:33
39.972024,116.299919,0,272,39928.2129398148,2009-04-25,05:06:38
39.972081,116.299917,0,275,39928.2129976852,2009-04-25,05:06:43
39.972145,116.299924,0,277,39928.2130555556,2009-04-25,05:06:48
39.972223,116.299966,0,276,39928.2131134259,2009-04-25,05:06:53
39.972314,116.300095,0,268,39928.2131712963,2009-04-25,05:06:58
39.972439,116.300254,0,288,39928.2132291667,2009-04-25,05:07:03
39.972677,116.300413,0,232,39928.213287037,2009-04-25,05:07:08
39.972754,116.300441,0,214,39928.2133449074,2009-04-25,05:07:13
39.972798,116.300446,0,199,39928.2134027778,2009-04-25,05:07:18
39.972845,116.300441,0,189,39928.2134606481,2009-04-25,05:07:23
39.972898,116.300433,0,187,39928.2135185185,2009-04-25,05:07:28
39.972966,116.300448,0,183,39928.2135763889,2009-04-25,05:07:33
39.97299,116.300423,0,181,39928.2136342593,2009-04-25,05:07:38
39.973031,116.300373,0,184,39928.2136921296,2009-04-25,05:07:43
39.973152,116.300166,0,182,39928.2164699074,2009-04-25,05:11:43
39.973201,116.300095,0,178,39928.2165277778,2009-04-25,05:11:48
39.973249,116.300072,0,183,39928.2165856481,2009-04-25,05:11:53
39.973311,116.30008,0,188,39928.2166435185,2009-04-25,05:11:58
39.973357,116.300045,0,191,39928.2167013889,2009-04-25,05:12:03
39.973424,116.300042,0,188,39928.2167592593,2009-04-25,05:12:08
39.97362,116.300212,0,183,39928.2168171296,2009-04-25,05:12:13
39.973669,116.30029,0,184,39928.216875,2009-04-25,05:12:18
39.973692,116.300291,0,182,39928.2169328704,2009-04-25,05:12:23
39.973708,116.300292,0,179,39928.2169907407,2009-04-25,05:12:28
39.973708,116.300292,0,179,39928.217025463,2009-04-25,05:12:31
39.973715,116.300291,0,178,39928.2170486111,2009-04-25,05:12:33
39.973724,116.30029,0,176,39928.2171064815,2009-04-25,05:12:38
39.973762,116.300259,0,172,39928.2171643519,2009-04-25,05:12:43
39.973782,116.300238,0,168,39928.2172222222,2009-04-25,05:12:48
39.973798,116.300198,0,165,39928.2172800926,2009-04-25,05:12:53
39.973828,116.300183,0,164,39928.217337963,2009-04-25,05:12:58
39.973849,116.300201,0,163,39928.2173958333,2009-04-25,05:13:03
39.973851,116.300239,0,163,39928.2174537037,2009-04-25,05:13:08
39.974785,116.332462,0,478,39928.226712963,2009-04-25,05:26:28
39.974827,116.333047,0,326,39928.2267708333,2009-04-25,05:26:33
39.97483,116.333223,0,279,39928.2268287037,2009-04-25,05:26:38
39.974828,116.333255,0,267,39928.2268865741,2009-04-25,05:26:43
39.974839,116.333378,0,250,39928.2269444444,2009-04-25,05:26:48
39.974836,116.333328,0,230,39928.2270023148,2009-04-25,05:26:53
39.974855,116.333303,0,203,39928.2270601852,2009-04-25,05:26:58
39.974852,116.333246,0,195,39928.2271180556,2009-04-25,05:27:03
39.97483,116.333196,0,182,39928.2271759259,2009-04-25,05:27:08
39.974834,116.333124,0,168,39928.2272337963,2009-04-25,05:27:13
39.974827,116.333069,0,163,39928.2272916667,2009-04-25,05:27:18
39.974828,116.332971,0,155,39928.227349537,2009-04-25,05:27:23
39.974829,116.332878,0,152,39928.2274074074,2009-04-25,05:27:28
39.974836,116.332819,0,148,39928.2274652778,2009-04-25,05:27:33
39.974834,116.332746,0,140,39928.2275231481,2009-04-25,05:27:38
39.974842,116.33266,0,131,39928.2275810185,2009-04-25,05:27:43
39.97485,116.332587,0,127,39928.2276388889,2009-04-25,05:27:48
39.974846,116.332515,0,130,39928.2276967593,2009-04-25,05:27:53
39.974852,116.332417,0,129,39928.2277546296,2009-04-25,05:27:58
39.974845,116.332336,0,126,39928.2278125,2009-04-25,05:28:03
39.974847,116.332247,0,123,39928.2278703704,2009-04-25,05:28:08
39.974829,116.332164,0,118,39928.2279282407,2009-04-25,05:28:13
39.974825,116.332105,0,121,39928.2279861111,2009-04-25,05:28:18
39.974834,116.332047,0,120,39928.2280439815,2009-04-25,05:28:23
39.974765,116.332013,0,117,39928.2281018518,2009-04-25,05:28:28
39.974695,116.332006,0,113,39928.2281597222,2009-04-25,05:28:33
39.974636,116.331986,0,109,39928.2282175926,2009-04-25,05:28:38
39.974582,116.331972,0,105,39928.228275463,2009-04-25,05:28:43
39.974522,116.33194,0,102,39928.2283333333,2009-04-25,05:28:48
39.974464,116.33191,0,100,39928.2283912037,2009-04-25,05:28:53
39.974409,116.331924,0,98,39928.2284490741,2009-04-25,05:28:58
39.974348,116.331915,0,100,39928.2285069444,2009-04-25,05:29:03
39.974292,116.331938,0,100,39928.2285648148,2009-04-25,05:29:08
39.974239,116.33196,0,95,39928.2286226852,2009-04-25,05:29:13
39.974176,116.331969,0,96,39928.2286805556,2009-04-25,05:29:18
39.97411,116.331986,0,97,39928.2287384259,2009-04-25,05:29:23
39.974073,116.332028,0,95,39928.2287962963,2009-04-25,05:29:28
39.974054,116.332083,0,94,39928.2288541667,2009-04-25,05:29:33
39.974042,116.332124,0,93,39928.228912037,2009-04-25,05:29:38
39.974033,116.332159,0,93,39928.2289699074,2009-04-25,05:29:43
39.974,116.332156,0,93,39928.2290277778,2009-04-25,05:29:48
39.973901,116.332289,0,108,39928.2290856481,2009-04-25,05:29:53
39.973894,116.332467,0,107,39928.2291435185,2009-04-25,05:29:58
39.973915,116.332353,0,110,39928.2292013889,2009-04-25,05:30:03
39.973818,116.332397,0,113,39928.2292592593,2009-04-25,05:30:08
39.973741,116.332311,0,118,39928.2293171296,2009-04-25,05:30:13
39.973724,116.332278,0,123,39928.229375,2009-04-25,05:30:18
39.973685,116.332288,0,124,39928.2294328704,2009-04-25,05:30:23
39.973573,116.332346,0,127,39928.2294907407,2009-04-25,05:30:28
39.97354,116.332359,0,129,39928.2295486111,2009-04-25,05:30:33
39.973519,116.332366,0,130,39928.2296064815,2009-04-25,05:30:38
39.973674,116.333897,0,79,39928.231400463,2009-04-25,05:33:13
39.973796,116.333729,0,73,39928.2314583333,2009-04-25,05:33:18
39.973802,116.33375,0,76,39928.2315162037,2009-04-25,05:33:23
39.97388,116.333814,0,79,39928.2315740741,2009-04-25,05:33:28
39.973889,116.333862,0,75,39928.2316319444,2009-04-25,05:33:33
39.973889,116.333862,0,75,39928.2316666667,2009-04-25,05:33:36
39.973896,116.333865,0,75,39928.2316898148,2009-04-25,05:33:38
39.973014,116.335446,0,714,39928.2319444444,2009-04-25,05:34:00
39.973431,116.334976,0,448,39928.2320023148,2009-04-25,05:34:05
39.973338,116.335056,0,486,39928.2320601852,2009-04-25,05:34:10
39.973319,116.335054,0,496,39928.2321180556,2009-04-25,05:34:15
39.973288,116.335094,0,486,39928.2321759259,2009-04-25,05:34:20
39.973294,116.335063,0,473,39928.2322337963,2009-04-25,05:34:25
39.97331,116.334985,0,473,39928.2322916667,2009-04-25,05:34:30
39.973268,116.334953,0,469,39928.232349537,2009-04-25,05:34:35
39.973216,116.334934,0,476,39928.2324074074,2009-04-25,05:34:40
39.97317,116.334911,0,483,39928.2324652778,2009-04-25,05:34:45
39.973165,116.334862,0,480,39928.2325231481,2009-04-25,05:34:50
39.973193,116.334802,0,457,39928.2325810185,2009-04-25,05:34:55
39.973206,116.33478,0,440,39928.2326388889,2009-04-25,05:35:00
39.973204,116.334761,0,435,39928.2326967593,2009-04-25,05:35:05
39.973189,116.334718,0,431,39928.2327546296,2009-04-25,05:35:10
39.973174,116.33464,0,428,39928.2328125,2009-04-25,05:35:15
39.973171,116.334571,0,416,39928.2328703704,2009-04-25,05:35:20
39.973198,116.334502,0,398,39928.2329282407,2009-04-25,05:35:25
39.973206,116.334461,0,392,39928.2329861111,2009-04-25,05:35:30
39.973212,116.334487,0,384,39928.2330439815,2009-04-25,05:35:35
39.973211,116.334548,0,382,39928.2331018519,2009-04-25,05:35:40
39.973206,116.334529,0,375,39928.2331597222,2009-04-25,05:35:45
39.973225,116.334481,0,368,39928.2332175926,2009-04-25,05:35:50
39.973244,116.334373,0,358,39928.233275463,2009-04-25,05:35:55
39.973242,116.334376,0,349,39928.2333333333,2009-04-25,05:36:00
39.973242,116.334376,0,349,39928.2333680556,2009-04-25,05:36:03
39.973246,116.334372,0,348,39928.2333912037,2009-04-25,05:36:05
39.973251,116.334384,0,348,39928.2334490741,2009-04-25,05:36:10
39.973264,116.3345,0,350,39928.2335069444,2009-04-25,05:36:15
39.973259,116.334644,0,351,39928.2335648148,2009-04-25,05:36:20
39.973275,116.334755,0,341,39928.2336226852,2009-04-25,05:36:25
39.973334,116.334678,0,312,39928.2336805556,2009-04-25,05:36:30
39.973348,116.334671,0,306,39928.2337384259,2009-04-25,05:36:35
39.973348,116.334671,0,306,39928.2337731481,2009-04-25,05:36:38
39.973352,116.334672,0,306,39928.2337962963,2009-04-25,05:36:40
39.973427,116.334492,0,303,39928.2338541667,2009-04-25,05:36:45
39.973501,116.334364,0,290,39928.233912037,2009-04-25,05:36:50
39.973529,116.334272,0,281,39928.2339699074,2009-04-25,05:36:55
39.97354,116.334231,0,267,39928.2340277778,2009-04-25,05:37:00
39.973532,116.334238,0,252,39928.2340856481,2009-04-25,05:37:05
39.973532,116.334238,0,252,39928.2341203704,2009-04-25,05:37:08
39.973524,116.334242,0,252,39928.2341435185,2009-04-25,05:37:10
39.973515,116.334246,0,252,39928.2342013889,2009-04-25,05:37:15
39.973509,116.33423,0,249,39928.2342592593,2009-04-25,05:37:20
39.973487,116.334197,0,240,39928.2343171296,2009-04-25,05:37:25
39.973467,116.334173,0,233,39928.234375,2009-04-25,05:37:30
39.973462,116.334136,0,226,39928.2344328704,2009-04-25,05:37:35
39.973448,116.334045,0,228,39928.2344907407,2009-04-25,05:37:40
39.973459,116.334036,0,223,39928.2345486111,2009-04-25,05:37:45
39.973468,116.334061,0,216,39928.2346064815,2009-04-25,05:37:50
39.973467,116.334026,0,215,39928.2346643518,2009-04-25,05:37:55
39.973415,116.333998,0,216,39928.2347222222,2009-04-25,05:38:00
39.973382,116.334058,0,215,39928.2347800926,2009-04-25,05:38:05
39.9734,116.333941,0,217,39928.234837963,2009-04-25,05:38:10
39.973432,116.333847,0,218,39928.2348958333,2009-04-25,05:38:15
39.973451,116.333814,0,216,39928.2349537037,2009-04-25,05:38:20
39.973474,116.333584,0,217,39928.2350115741,2009-04-25,05:38:25
39.973483,116.333482,0,217,39928.2350694444,2009-04-25,05:38:30
39.973475,116.333598,0,214,39928.2351273148,2009-04-25,05:38:35
39.97348,116.333767,0,206,39928.2351851852,2009-04-25,05:38:40
39.973497,116.333803,0,203,39928.2352430556,2009-04-25,05:38:45
39.973529,116.333725,0,205,39928.2353009259,2009-04-25,05:38:50
39.973532,116.333689,0,205,39928.2353587963,2009-04-25,05:38:55
39.973515,116.333726,0,206,39928.2354166667,2009-04-25,05:39:00
39.97351,116.333968,0,212,39928.235474537,2009-04-25,05:39:05
39.973569,116.334116,0,217,39928.2355324074,2009-04-25,05:39:10
39.973608,116.334176,0,215,39928.2355902778,2009-04-25,05:39:15
39.973614,116.334186,0,214,39928.2356481481,2009-04-25,05:39:20
39.973604,116.33416,0,212,39928.2357060185,2009-04-25,05:39:25
39.973604,116.33415,0,212,39928.2357638889,2009-04-25,05:39:30
39.973577,116.334154,0,206,39928.2358217593,2009-04-25,05:39:35
39.973563,116.334153,0,204,39928.2358796296,2009-04-25,05:39:40
39.973512,116.334205,0,193,39928.2359375,2009-04-25,05:39:45
39.97351,116.334207,0,189,39928.2359953704,2009-04-25,05:39:50
39.97351,116.334207,0,189,39928.2360300926,2009-04-25,05:39:53
39.973513,116.334208,0,188,39928.2360532407,2009-04-25,05:39:55
39.973449,116.334137,0,191,39928.2361111111,2009-04-25,05:40:00
39.973402,116.334123,0,193,39928.2361689815,2009-04-25,05:40:05
39.97338,116.334186,0,197,39928.2362268518,2009-04-25,05:40:10
39.973375,116.334174,0,205,39928.2362847222,2009-04-25,05:40:15
39.973384,116.334222,0,200,39928.2363425926,2009-04-25,05:40:20
39.973407,116.33428,0,193,39928.236400463,2009-04-25,05:40:25
39.973402,116.334293,0,189,39928.2364583333,2009-04-25,05:40:30
39.973404,116.334303,0,187,39928.2365162037,2009-04-25,05:40:35
39.973411,116.334338,0,186,39928.2365740741,2009-04-25,05:40:40
39.973417,116.334384,0,183,39928.2366319444,2009-04-25,05:40:45
39.97341,116.334457,0,186,39928.2366898148,2009-04-25,05:40:50
39.973397,116.334596,0,197,39928.2367476852,2009-04-25,05:40:55
39.973388,116.33462,0,199,39928.2368055556,2009-04-25,05:41:00
39.973388,116.33462,0,199,39928.2368402778,2009-04-25,05:41:03
39.973383,116.33462,0,199,39928.2368634259,2009-04-25,05:41:05
39.973373,116.334628,0,198,39928.2369212963,2009-04-25,05:41:10
39.973373,116.334628,0,198,39928.2369560185,2009-04-25,05:41:13
39.973371,116.334632,0,197,39928.2369791667,2009-04-25,05:41:15
39.973395,116.334693,0,191,39928.237037037,2009-04-25,05:41:20
39.973414,116.334685,0,188,39928.2370949074,2009-04-25,05:41:25
39.973407,116.334638,0,192,39928.2371527778,2009-04-25,05:41:30
39.973403,116.334586,0,193,39928.2372106481,2009-04-25,05:41:35
39.973386,116.334504,0,194,39928.2372685185,2009-04-25,05:41:40
39.973398,116.334408,0,194,39928.2373263889,2009-04-25,05:41:45
39.973413,116.334365,0,193,39928.2373842593,2009-04-25,05:41:50
39.973413,116.334365,0,193,39928.2374189815,2009-04-25,05:41:53
39.973421,116.334359,0,192,39928.2374421296,2009-04-25,05:41:55
39.973418,116.334307,0,191,39928.2375,2009-04-25,05:42:00
39.973397,116.33427,0,194,39928.2375578704,2009-04-25,05:42:05
39.973382,116.334278,0,196,39928.2376157407,2009-04-25,05:42:10
39.973368,116.334287,0,196,39928.2376736111,2009-04-25,05:42:15
39.973372,116.334245,0,198,39928.2377314815,2009-04-25,05:42:20
39.973397,116.334153,0,198,39928.2377893519,2009-04-25,05:42:25
39.973388,116.334197,0,197,39928.2378472222,2009-04-25,05:42:30
39.973392,116.334216,0,196,39928.2379050926,2009-04-25,05:42:35
39.973381,116.334276,0,196,39928.237962963,2009-04-25,05:42:40
39.973391,116.33441,0,196,39928.2380208333,2009-04-25,05:42:45
39.973374,116.334356,0,196,39928.2380787037,2009-04-25,05:42:50
39.973384,116.334328,0,196,39928.2381365741,2009-04-25,05:42:55
39.973383,116.334283,0,196,39928.2381944444,2009-04-25,05:43:00
39.973404,116.334308,0,197,39928.2382523148,2009-04-25,05:43:05
39.973443,116.334361,0,199,39928.2383101852,2009-04-25,05:43:10
39.973473,116.334336,0,199,39928.2383680556,2009-04-25,05:43:15
39.973492,116.334411,0,187,39928.2384259259,2009-04-25,05:43:20
39.973484,116.334481,0,177,39928.2384837963,2009-04-25,05:43:25
39.973485,116.334476,0,177,39928.2385416667,2009-04-25,05:43:30
39.973489,116.334484,0,176,39928.238599537,2009-04-25,05:43:35
39.973489,116.334484,0,176,39928.2386342593,2009-04-25,05:43:38
39.973492,116.334483,0,177,39928.2386574074,2009-04-25,05:43:40
39.973493,116.334471,0,177,39928.2387152778,2009-04-25,05:43:45
39.973497,116.334459,0,177,39928.2387731481,2009-04-25,05:43:50
39.973503,116.334453,0,177,39928.2388310185,2009-04-25,05:43:55
39.973506,116.334445,0,177,39928.2388888889,2009-04-25,05:44:00
39.973506,116.334445,0,177,39928.2389236111,2009-04-25,05:44:03
39.973502,116.33444,0,177,39928.2389467593,2009-04-25,05:44:05
39.973459,116.334352,0,178,39928.2390046296,2009-04-25,05:44:10
39.973425,116.334187,0,180,39928.2390625,2009-04-25,05:44:15
39.973406,116.334003,0,181,39928.2391203704,2009-04-25,05:44:20
39.973396,116.333984,0,180,39928.2391782407,2009-04-25,05:44:25
39.973409,116.333996,0,178,39928.2392361111,2009-04-25,05:44:30
39.97343,116.33397,0,177,39928.2392939815,2009-04-25,05:44:35
39.973473,116.333926,0,178,39928.2393518519,2009-04-25,05:44:40
39.973499,116.333974,0,176,39928.2394097222,2009-04-25,05:44:45
39.973508,116.334056,0,177,39928.2394675926,2009-04-25,05:44:50
39.973521,116.334105,0,178,39928.239525463,2009-04-25,05:44:55
39.973528,116.334115,0,176,39928.2395833333,2009-04-25,05:45:00
39.973501,116.334098,0,178,39928.2396412037,2009-04-25,05:45:05
39.973488,116.334111,0,180,39928.2396990741,2009-04-25,05:45:10
39.973466,116.334154,0,181,39928.2397569444,2009-04-25,05:45:15
39.97344,116.334094,0,188,39928.2398148148,2009-04-25,05:45:20
39.973406,116.334099,0,190,39928.2398726852,2009-04-25,05:45:25
39.973406,116.334099,0,190,39928.2399074074,2009-04-25,05:45:28
39.973403,116.334105,0,192,39928.2399305556,2009-04-25,05:45:30
39.973406,116.334095,0,192,39928.2399884259,2009-04-25,05:45:35
39.973406,116.334095,0,192,39928.2400231481,2009-04-25,05:45:38
39.973413,116.334096,0,192,39928.2400462963,2009-04-25,05:45:40
39.973422,116.334094,0,192,39928.2401041667,2009-04-25,05:45:45
39.973433,116.334174,0,192,39928.240162037,2009-04-25,05:45:50
39.973411,116.334218,0,192,39928.2402199074,2009-04-25,05:45:55
39.973401,116.33414,0,190,39928.2402777778,2009-04-25,05:46:00
39.973392,116.334108,0,189,39928.2403356481,2009-04-25,05:46:05
39.973403,116.334053,0,189,39928.2403935185,2009-04-25,05:46:10
39.97346,116.333954,0,186,39928.2404513889,2009-04-25,05:46:15
39.973461,116.33408,0,186,39928.2405092593,2009-04-25,05:46:20
39.973466,116.334089,0,186,39928.2405671296,2009-04-25,05:46:25
39.973469,116.334104,0,187,39928.240625,2009-04-25,05:46:30
39.97347,116.334169,0,188,39928.2406828704,2009-04-25,05:46:35
39.973458,116.334173,0,189,39928.2407407407,2009-04-25,05:46:40
39.973431,116.334209,0,193,39928.2407986111,2009-04-25,05:46:45
39.973429,116.334318,0,195,39928.2408564815,2009-04-25,05:46:50
39.973413,116.334422,0,195,39928.2409143519,2009-04-25,05:46:55
39.973415,116.334433,0,193,39928.2409722222,2009-04-25,05:47:00
39.973415,116.334433,0,193,39928.2410069444,2009-04-25,05:47:03
39.973421,116.334436,0,195,39928.2410300926,2009-04-25,05:47:05
39.973427,116.334412,0,195,39928.241087963,2009-04-25,05:47:10
39.97343,116.334332,0,196,39928.2411458333,2009-04-25,05:47:15
39.973387,116.334352,0,197,39928.2412037037,2009-04-25,05:47:20
39.97336,116.334359,0,197,39928.2412615741,2009-04-25,05:47:25
39.97332,116.334345,0,198,39928.2413194444,2009-04-25,05:47:30
39.973332,116.334339,0,197,39928.2413773148,2009-04-25,05:47:35
39.973351,116.334337,0,198,39928.2414351852,2009-04-25,05:47:40
39.97336,116.334359,0,199,39928.2414930556,2009-04-25,05:47:45
39.97339,116.334431,0,203,39928.2415509259,2009-04-25,05:47:50
39.973421,116.334443,0,205,39928.2416087963,2009-04-25,05:47:55
39.973476,116.334337,0,204,39928.2416666667,2009-04-25,05:48:00
39.973524,116.334241,0,203,39928.241724537,2009-04-25,05:48:05
39.973482,116.33424,0,201,39928.2417824074,2009-04-25,05:48:10
39.973482,116.33424,0,201,39928.2418171296,2009-04-25,05:48:13
39.973489,116.334235,0,206,39928.2418402778,2009-04-25,05:48:15
39.973499,116.334144,0,211,39928.2418981481,2009-04-25,05:48:20
39.973474,116.334183,0,213,39928.2419560185,2009-04-25,05:48:25
39.973472,116.334199,0,213,39928.2420138889,2009-04-25,05:48:30
39.973472,116.334199,0,213,39928.2420486111,2009-04-25,05:48:33
39.973477,116.334194,0,213,39928.2420717593,2009-04-25,05:48:35
39.973478,116.334165,0,212,39928.2421296296,2009-04-25,05:48:40
39.973457,116.334213,0,212,39928.2421875,2009-04-25,05:48:45
39.973476,116.334151,0,213,39928.2422453704,2009-04-25,05:48:50
39.973476,116.334087,0,217,39928.2423032407,2009-04-25,05:48:55
39.973444,116.334049,0,218,39928.2423611111,2009-04-25,05:49:00
39.973433,116.333946,0,219,39928.2424189815,2009-04-25,05:49:05
39.973398,116.334022,0,221,39928.2424768518,2009-04-25,05:49:10
39.973396,116.33406,0,222,39928.2425347222,2009-04-25,05:49:15
39.973408,116.334086,0,225,39928.2425925926,2009-04-25,05:49:20
39.973411,116.334093,0,225,39928.242650463,2009-04-25,05:49:25
39.973411,116.334093,0,225,39928.2426851852,2009-04-25,05:49:28
39.973411,116.334091,0,224,39928.2427083333,2009-04-25,05:49:30
39.97342,116.334089,0,224,39928.2427662037,2009-04-25,05:49:35
39.973452,116.334233,0,223,39928.2428240741,2009-04-25,05:49:40
39.973479,116.334287,0,221,39928.2428819444,2009-04-25,05:49:45
39.973497,116.334294,0,223,39928.2429398148,2009-04-25,05:49:50
39.973381,116.333981,0,237,39928.2478009259,2009-04-25,05:56:50
39.973382,116.333893,0,242,39928.2478587963,2009-04-25,05:56:55
39.973348,116.333857,0,239,39928.2479166667,2009-04-25,05:57:00
39.973374,116.333825,0,234,39928.247974537,2009-04-25,05:57:05
39.973378,116.333844,0,232,39928.2480324074,2009-04-25,05:57:10
39.973384,116.333926,0,227,39928.2480902778,2009-04-25,05:57:15
39.973372,116.333961,0,224,39928.2481481481,2009-04-25,05:57:20
39.973365,116.334008,0,224,39928.2482060185,2009-04-25,05:57:25
39.973394,116.333988,0,228,39928.2482638889,2009-04-25,05:57:30
39.973398,116.334025,0,227,39928.2483217593,2009-04-25,05:57:35
39.973392,116.334082,0,226,39928.2483796296,2009-04-25,05:57:40
39.973364,116.334134,0,223,39928.2484375,2009-04-25,05:57:45
39.97337,116.334273,0,228,39928.2484953704,2009-04-25,05:57:50
39.973357,116.334354,0,235,39928.2485532407,2009-04-25,05:57:55
39.973345,116.334352,0,242,39928.2486111111,2009-04-25,05:58:00
39.973345,116.334352,0,242,39928.2486458333,2009-04-25,05:58:03
39.973337,116.334351,0,246,39928.2486689815,2009-04-25,05:58:05
39.973326,116.334353,0,246,39928.2487268519,2009-04-25,05:58:10
39.973325,116.334342,0,246,39928.2487847222,2009-04-25,05:58:15
39.973343,116.334309,0,246,39928.2488425926,2009-04-25,05:58:20
39.973349,116.334275,0,247,39928.248900463,2009-04-25,05:58:25
39.973349,116.334221,0,248,39928.2489583333,2009-04-25,05:58:30
39.973371,116.334136,0,247,39928.2490162037,2009-04-25,05:58:35
39.973372,116.334176,0,248,39928.2490740741,2009-04-25,05:58:40
39.973362,116.3342,0,250,39928.2491319444,2009-04-25,05:58:45
39.97336,116.334203,0,251,39928.2491898148,2009-04-25,05:58:50
39.97336,116.334203,0,251,39928.249224537,2009-04-25,05:58:53
39.973357,116.334198,0,251,39928.2492476852,2009-04-25,05:58:55
39.973348,116.334197,0,252,39928.2493055556,2009-04-25,05:59:00
39.97334,116.334179,0,253,39928.2493634259,2009-04-25,05:59:05
39.97334,116.334178,0,253,39928.2494212963,2009-04-25,05:59:10
39.97334,116.334178,0,253,39928.2494791667,2009-04-25,05:59:15
39.97334,116.334178,0,253,39928.2495138889,2009-04-25,05:59:18
39.973342,116.334182,0,253,39928.249537037,2009-04-25,05:59:20
39.97334,116.334192,0,253,39928.2495949074,2009-04-25,05:59:25
39.973324,116.334197,0,254,39928.2496527778,2009-04-25,05:59:30
39.973311,116.334169,0,253,39928.2497106481,2009-04-25,05:59:35
39.973309,116.334156,0,254,39928.2497685185,2009-04-25,05:59:40
39.973314,116.334169,0,255,39928.2498263889,2009-04-25,05:59:45
39.973319,116.334204,0,257,39928.2498842593,2009-04-25,05:59:50
39.973315,116.334214,0,257,39928.2499421296,2009-04-25,05:59:55
39.973311,116.334228,0,257,39928.25,2009-04-25,06:00:00
39.973304,116.334253,0,261,39928.2500578704,2009-04-25,06:00:05
39.973304,116.334253,0,261,39928.2500925926,2009-04-25,06:00:08
39.973298,116.334256,0,261,39928.2501157407,2009-04-25,06:00:10
39.973298,116.334232,0,260,39928.2501736111,2009-04-25,06:00:15
39.973305,116.334186,0,262,39928.2502314815,2009-04-25,06:00:20
39.97331,116.334219,0,263,39928.2502893518,2009-04-25,06:00:25
39.97331,116.334219,0,263,39928.2503240741,2009-04-25,06:00:28
39.97331,116.334217,0,263,39928.2503472222,2009-04-25,06:00:30
39.973314,116.334254,0,264,39928.2504050926,2009-04-25,06:00:35
39.973338,116.334354,0,266,39928.250462963,2009-04-25,06:00:40
39.97334,116.334403,0,265,39928.2505208333,2009-04-25,06:00:45
39.973341,116.334417,0,266,39928.2505787037,2009-04-25,06:00:50
39.973347,116.33444,0,268,39928.2506365741,2009-04-25,06:00:55
39.973345,116.334448,0,268,39928.2506944444,2009-04-25,06:01:00
39.973349,116.334449,0,268,39928.2507523148,2009-04-25,06:01:05
39.973349,116.334449,0,268,39928.250787037,2009-04-25,06:01:08
39.973348,116.334448,0,269,39928.2508101852,2009-04-25,06:01:10
39.973342,116.334432,0,268,39928.2508680556,2009-04-25,06:01:15
39.973333,116.334403,0,268,39928.2509259259,2009-04-25,06:01:20
39.973336,116.334383,0,268,39928.2509837963,2009-04-25,06:01:25
39.973349,116.334298,0,269,39928.2510416667,2009-04-25,06:01:30
39.973379,116.334223,0,272,39928.251099537,2009-04-25,06:01:35
39.973379,116.334223,0,272,39928.2511342593,2009-04-25,06:01:38
39.97338,116.334217,0,272,39928.2511574074,2009-04-25,06:01:40
39.973371,116.334205,0,273,39928.2512152778,2009-04-25,06:01:45
39.973323,116.334182,0,275,39928.2512731481,2009-04-25,06:01:50
39.973299,116.334206,0,277,39928.2513310185,2009-04-25,06:01:55
39.973304,116.334279,0,279,39928.2513888889,2009-04-25,06:02:00
39.97332,116.334304,0,279,39928.2514467593,2009-04-25,06:02:05
39.973357,116.334326,0,280,39928.2515046296,2009-04-25,06:02:10
39.973401,116.334305,0,280,39928.2515625,2009-04-25,06:02:15
39.973373,116.334335,0,281,39928.2516203704,2009-04-25,06:02:20
39.973324,116.334375,0,283,39928.2516782407,2009-04-25,06:02:25
39.973324,116.334375,0,283,39928.251712963,2009-04-25,06:02:28
39.973318,116.334375,0,283,39928.2517361111,2009-04-25,06:02:30
39.973305,116.334407,0,284,39928.2517939815,2009-04-25,06:02:35
39.973297,116.334466,0,286,39928.2518518518,2009-04-25,06:02:40
39.973277,116.334486,0,287,39928.2519097222,2009-04-25,06:02:45
39.973276,116.334484,0,289,39928.2519675926,2009-04-25,06:02:50
39.973276,116.334484,0,289,39928.2520023148,2009-04-25,06:02:53
39.973282,116.334491,0,289,39928.252025463,2009-04-25,06:02:55
39.973307,116.334487,0,289,39928.2520833333,2009-04-25,06:03:00
39.973324,116.33451,0,289,39928.2521412037,2009-04-25,06:03:05
39.973324,116.33451,0,289,39928.2521759259,2009-04-25,06:03:08
39.973324,116.334515,0,290,39928.2521990741,2009-04-25,06:03:10
39.973322,116.334567,0,291,39928.2522569444,2009-04-25,06:03:15
39.973313,116.334633,0,294,39928.2523148148,2009-04-25,06:03:20
39.973281,116.334634,0,298,39928.2523726852,2009-04-25,06:03:25
39.973273,116.334637,0,299,39928.2524305556,2009-04-25,06:03:30
39.973272,116.334634,0,299,39928.2524884259,2009-04-25,06:03:35
39.973272,116.334634,0,299,39928.2525231481,2009-04-25,06:03:38
39.973274,116.334635,0,299,39928.2525462963,2009-04-25,06:03:40
39.973384,116.334331,0,303,39928.2567708333,2009-04-25,06:09:45
39.973391,116.334262,0,305,39928.2568287037,2009-04-25,06:09:50
39.973396,116.334398,0,301,39928.2568865741,2009-04-25,06:09:55
39.973403,116.334429,0,299,39928.2569444444,2009-04-25,06:10:00
39.973394,116.334402,0,296,39928.2570023148,2009-04-25,06:10:05
39.973397,116.334387,0,295,39928.2570601852,2009-04-25,06:10:10
39.973401,116.334315,0,293,39928.2571180556,2009-04-25,06:10:15
39.97339,116.334304,0,293,39928.2571759259,2009-04-25,06:10:20
39.973399,116.334234,0,293,39928.2572337963,2009-04-25,06:10:25
39.97344,116.334253,0,293,39928.2572916667,2009-04-25,06:10:30
39.97345,116.334367,0,288,39928.257349537,2009-04-25,06:10:35
39.973488,116.334394,0,287,39928.2574074074,2009-04-25,06:10:40
39.973501,116.334375,0,287,39928.2574652778,2009-04-25,06:10:45
39.97351,116.334374,0,287,39928.2575231481,2009-04-25,06:10:50
39.973471,116.334294,0,286,39928.2575810185,2009-04-25,06:10:55
39.973384,116.334293,0,287,39928.2576388889,2009-04-25,06:11:00
39.973344,116.334323,0,284,39928.2576967593,2009-04-25,06:11:05
39.973357,116.334413,0,282,39928.2577546296,2009-04-25,06:11:10
39.973389,116.334418,0,282,39928.2578125,2009-04-25,06:11:15
39.973403,116.334393,0,282,39928.2578703704,2009-04-25,06:11:20
39.973398,116.334361,0,281,39928.2579282407,2009-04-25,06:11:25
39.973409,116.334332,0,279,39928.2579861111,2009-04-25,06:11:30
39.97342,116.334356,0,278,39928.2580439815,2009-04-25,06:11:35
39.973445,116.334338,0,279,39928.2581018518,2009-04-25,06:11:40
39.973437,116.334377,0,278,39928.2581597222,2009-04-25,06:11:45
39.973472,116.334523,0,279,39928.2582175926,2009-04-25,06:11:50
39.973475,116.334564,0,276,39928.258275463,2009-04-25,06:11:55
39.973478,116.334641,0,276,39928.2583333333,2009-04-25,06:12:00
39.973466,116.33472,0,275,39928.2583912037,2009-04-25,06:12:05
39.973455,116.334754,0,275,39928.2584490741,2009-04-25,06:12:10
39.973458,116.334848,0,270,39928.2585069444,2009-04-25,06:12:15
39.973446,116.334804,0,274,39928.2585648148,2009-04-25,06:12:20
39.97339,116.334722,0,278,39928.2586226852,2009-04-25,06:12:25
39.973391,116.334672,0,278,39928.2586805556,2009-04-25,06:12:30
39.9734,116.334643,0,277,39928.2587384259,2009-04-25,06:12:35
39.973414,116.334602,0,277,39928.2587962963,2009-04-25,06:12:40
39.973412,116.334449,0,276,39928.2588541667,2009-04-25,06:12:45
39.973438,116.334348,0,277,39928.258912037,2009-04-25,06:12:50
39.973418,116.334337,0,279,39928.2589699074,2009-04-25,06:12:55
39.973416,116.334282,0,280,39928.2590277778,2009-04-25,06:13:00
39.973384,116.334252,0,278,39928.2590856481,2009-04-25,06:13:05
39.973396,116.334263,0,273,39928.2591435185,2009-04-25,06:13:10
39.973425,116.334267,0,272,39928.2592013889,2009-04-25,06:13:15
39.973445,116.334213,0,267,39928.2592592593,2009-04-25,06:13:20
39.973462,116.334194,0,265,39928.2593171296,2009-04-25,06:13:25
39.973445,116.334199,0,265,39928.259375,2009-04-25,06:13:30
39.973413,116.334153,0,266,39928.2594328704,2009-04-25,06:13:35
39.973432,116.334231,0,263,39928.2594907407,2009-04-25,06:13:40
39.973454,116.334337,0,260,39928.2595486111,2009-04-25,06:13:45
39.973447,116.334292,0,259,39928.2596064815,2009-04-25,06:13:50
39.973452,116.334204,0,256,39928.2596643518,2009-04-25,06:13:55
39.973466,116.334114,0,253,39928.2597222222,2009-04-25,06:14:00
39.973452,116.334079,0,249,39928.2597800926,2009-04-25,06:14:05
39.973422,116.334012,0,245,39928.259837963,2009-04-25,06:14:10
39.973374,116.333899,0,244,39928.2598958333,2009-04-25,06:14:15
39.973378,116.333835,0,239,39928.2599537037,2009-04-25,06:14:20
39.973417,116.333966,0,232,39928.2600115741,2009-04-25,06:14:25
39.973454,116.334011,0,226,39928.2600694444,2009-04-25,06:14:30
39.973449,116.334077,0,221,39928.2601273148,2009-04-25,06:14:35
39.973457,116.334162,0,219,39928.2601851852,2009-04-25,06:14:40
39.97348,116.334136,0,218,39928.2602430556,2009-04-25,06:14:45
39.973485,116.334162,0,215,39928.2603009259,2009-04-25,06:14:50
39.973485,116.334162,0,215,39928.2603356481,2009-04-25,06:14:53
39.973492,116.334162,0,216,39928.2603587963,2009-04-25,06:14:55
39.973487,116.334183,0,218,39928.2604166667,2009-04-25,06:15:00
39.973487,116.334183,0,218,39928.2604513889,2009-04-25,06:15:03
39.973481,116.334177,0,218,39928.260474537,2009-04-25,06:15:05
39.973477,116.334147,0,218,39928.2605324074,2009-04-25,06:15:10
39.973488,116.334073,0,217,39928.2605902778,2009-04-25,06:15:15
39.973473,116.33401,0,216,39928.2606481481,2009-04-25,06:15:20
39.973444,116.333931,0,217,39928.2607060185,2009-04-25,06:15:25
39.973437,116.333909,0,216,39928.2607638889,2009-04-25,06:15:30
39.973427,116.333971,0,215,39928.2608217593,2009-04-25,06:15:35
39.973438,116.33402,0,214,39928.2608796296,2009-04-25,06:15:40
39.973438,116.33402,0,214,39928.2609143518,2009-04-25,06:15:43
39.973433,116.33402,0,214,39928.2609375,2009-04-25,06:15:45
39.973449,116.334003,0,213,39928.2609953704,2009-04-25,06:15:50
39.973486,116.334008,0,209,39928.2610532407,2009-04-25,06:15:55
39.973511,116.334036,0,206,39928.2611111111,2009-04-25,06:16:00
39.973459,116.33404,0,201,39928.2611689815,2009-04-25,06:16:05
39.973436,116.334055,0,201,39928.2612268519,2009-04-25,06:16:10
39.973435,116.334055,0,201,39928.2612847222,2009-04-25,06:16:15
39.973435,116.334055,0,201,39928.2613194444,2009-04-25,06:16:18
39.973398,116.33374,0,133,39928.2799189815,2009-04-25,06:43:05
39.973401,116.333706,0,136,39928.2799768519,2009-04-25,06:43:10
39.973359,116.333699,0,139,39928.2800347222,2009-04-25,06:43:15
39.973359,116.333699,0,139,39928.2800694444,2009-04-25,06:43:18
39.973352,116.333706,0,143,39928.2800925926,2009-04-25,06:43:20
39.973372,116.333726,0,143,39928.280150463,2009-04-25,06:43:25
39.973378,116.333729,0,143,39928.2802083333,2009-04-25,06:43:30
39.973378,116.333729,0,143,39928.2802430556,2009-04-25,06:43:33
39.973373,116.333729,0,143,39928.2802662037,2009-04-25,06:43:35
39.973366,116.333793,0,142,39928.2803240741,2009-04-25,06:43:40
39.973369,116.33382,0,143,39928.2803819444,2009-04-25,06:43:45
39.973409,116.333773,0,143,39928.2804398148,2009-04-25,06:43:50
39.973432,116.333735,0,143,39928.2804976852,2009-04-25,06:43:55
39.973442,116.333742,0,144,39928.2805555556,2009-04-25,06:44:00
39.973442,116.333742,0,144,39928.2805902778,2009-04-25,06:44:03
39.973442,116.333746,0,148,39928.2806134259,2009-04-25,06:44:05
39.973453,116.333732,0,151,39928.2806712963,2009-04-25,06:44:10
39.973455,116.33371,0,153,39928.2807291667,2009-04-25,06:44:15
39.973433,116.333683,0,153,39928.280787037,2009-04-25,06:44:20
39.973428,116.333695,0,152,39928.2808449074,2009-04-25,06:44:25
39.973414,116.333828,0,152,39928.2809027778,2009-04-25,06:44:30
39.97344,116.333895,0,151,39928.2809606481,2009-04-25,06:44:35
39.973441,116.333936,0,152,39928.2810185185,2009-04-25,06:44:40
39.973437,116.333929,0,152,39928.2810763889,2009-04-25,06:44:45
39.973443,116.333923,0,153,39928.2811342593,2009-04-25,06:44:50
39.973443,116.333923,0,153,39928.2811689815,2009-04-25,06:44:53
39.973446,116.333919,0,153,39928.2811921296,2009-04-25,06:44:55
39.97348,116.333887,0,155,39928.28125,2009-04-25,06:45:00
39.973503,116.333849,0,160,39928.2813078704,2009-04-25,06:45:05
39.97348,116.333824,0,161,39928.2813657407,2009-04-25,06:45:10
39.973421,116.333827,0,158,39928.2814236111,2009-04-25,06:45:15
39.973421,116.333827,0,158,39928.2814583333,2009-04-25,06:45:18
39.973416,116.333819,0,158,39928.2814814815,2009-04-25,06:45:20
39.973396,116.333831,0,157,39928.2815393518,2009-04-25,06:45:25
39.973396,116.333831,0,157,39928.2815740741,2009-04-25,06:45:28
39.973394,116.333831,0,156,39928.2815972222,2009-04-25,06:45:30
39.9734,116.333816,0,156,39928.2816550926,2009-04-25,06:45:35
39.97339,116.333764,0,157,39928.281712963,2009-04-25,06:45:40
39.973378,116.33372,0,160,39928.2817708333,2009-04-25,06:45:45
39.973357,116.333729,0,160,39928.2818287037,2009-04-25,06:45:50
39.973353,116.333718,0,160,39928.2818865741,2009-04-25,06:45:55
39.973353,116.333718,0,160,39928.2819212963,2009-04-25,06:45:58
39.97336,116.333711,0,160,39928.2819444444,2009-04-25,06:46:00
39.973367,116.333683,0,160,39928.2820023148,2009-04-25,06:46:05
39.973394,116.333716,0,162,39928.2820601852,2009-04-25,06:46:10
39.973426,116.333734,0,166,39928.2821180556,2009-04-25,06:46:15
39.97342,116.333776,0,168,39928.2821759259,2009-04-25,06:46:20
39.973404,116.333788,0,168,39928.2822337963,2009-04-25,06:46:25
39.973416,116.33381,0,171,39928.2822916667,2009-04-25,06:46:30
39.973457,116.333857,0,172,39928.282349537,2009-04-25,06:46:35
39.973479,116.333895,0,173,39928.2824074074,2009-04-25,06:46:40
39.973441,116.333985,0,172,39928.2824652778,2009-04-25,06:46:45
39.973395,116.33411,0,170,39928.2825231481,2009-04-25,06:46:50
39.973376,116.334176,0,170,39928.2825810185,2009-04-25,06:46:55
39.973389,116.334142,0,174,39928.2826388889,2009-04-25,06:47:00
39.973426,116.334081,0,179,39928.2826967593,2009-04-25,06:47:05
39.973455,116.334111,0,178,39928.2827546296,2009-04-25,06:47:10
39.973457,116.334099,0,178,39928.2828125,2009-04-25,06:47:15
39.973446,116.334096,0,177,39928.2828703704,2009-04-25,06:47:20
39.973436,116.334108,0,174,39928.2829282407,2009-04-25,06:47:25
39.97343,116.334108,0,172,39928.2829861111,2009-04-25,06:47:30
39.973429,116.33411,0,172,39928.2830439815,2009-04-25,06:47:35
39.973429,116.33411,0,172,39928.2830787037,2009-04-25,06:47:38
39.973431,116.334118,0,172,39928.2831018518,2009-04-25,06:47:40
39.973443,116.334127,0,177,39928.2831597222,2009-04-25,06:47:45
39.973443,116.334127,0,177,39928.2831944444,2009-04-25,06:47:48
39.97345,116.33412,0,178,39928.2832175926,2009-04-25,06:47:50
39.973445,116.334129,0,178,39928.283275463,2009-04-25,06:47:55
39.973438,116.334115,0,178,39928.2833333333,2009-04-25,06:48:00
39.973449,116.33407,0,179,39928.2833912037,2009-04-25,06:48:05
39.973449,116.33407,0,179,39928.2834259259,2009-04-25,06:48:08
39.97345,116.334077,0,179,39928.2834490741,2009-04-25,06:48:10
39.973448,116.334065,0,179,39928.2835069444,2009-04-25,06:48:15
39.973437,116.334054,0,180,39928.2835648148,2009-04-25,06:48:20
39.973437,116.334012,0,183,39928.2836226852,2009-04-25,06:48:25
39.973427,116.333958,0,185,39928.2836805556,2009-04-25,06:48:30
39.973413,116.33391,0,187,39928.2837384259,2009-04-25,06:48:35
39.973401,116.333868,0,189,39928.2837962963,2009-04-25,06:48:40
39.973413,116.333833,0,192,39928.2838541667,2009-04-25,06:48:45
39.973419,116.333797,0,193,39928.283912037,2009-04-25,06:48:50
39.973387,116.333864,0,190,39928.2839699074,2009-04-25,06:48:55
39.97337,116.333922,0,181,39928.2840277778,2009-04-25,06:49:00
39.97336,116.333983,0,181,39928.2840856481,2009-04-25,06:49:05
39.973354,116.334023,0,180,39928.2841435185,2009-04-25,06:49:10
39.973357,116.334017,0,181,39928.2842013889,2009-04-25,06:49:15
39.973357,116.334017,0,181,39928.2842361111,2009-04-25,06:49:18
39.973361,116.334016,0,181,39928.2842592593,2009-04-25,06:49:20
39.973392,116.333976,0,183,39928.2843171296,2009-04-25,06:49:25
39.973392,116.333976,0,183,39928.2843518518,2009-04-25,06:49:28
39.973397,116.333983,0,183,39928.284375,2009-04-25,06:49:30
39.973397,116.33402,0,187,39928.2844328704,2009-04-25,06:49:35
39.973403,116.334019,0,188,39928.2844907407,2009-04-25,06:49:40
39.973406,116.334012,0,188,39928.2845486111,2009-04-25,06:49:45
39.973406,116.334009,0,188,39928.2846064815,2009-04-25,06:49:50
39.973406,116.334009,0,188,39928.2846412037,2009-04-25,06:49:53
39.973409,116.334005,0,189,39928.2846643519,2009-04-25,06:49:55
39.9734,116.333975,0,191,39928.2847222222,2009-04-25,06:50:00
39.973402,116.333885,0,191,39928.2847800926,2009-04-25,06:50:05
39.973374,116.333863,0,193,39928.284837963,2009-04-25,06:50:10
39.973374,116.333863,0,193,39928.2848726852,2009-04-25,06:50:13
39.973381,116.333869,0,191,39928.2848958333,2009-04-25,06:50:15
39.97339,116.333854,0,189,39928.2849537037,2009-04-25,06:50:20
39.973361,116.333866,0,185,39928.2850115741,2009-04-25,06:50:25
39.97338,116.333883,0,182,39928.2850694444,2009-04-25,06:50:30
39.973379,116.333907,0,180,39928.2851273148,2009-04-25,06:50:35
39.973379,116.333907,0,180,39928.285162037,2009-04-25,06:50:38
39.973383,116.333903,0,180,39928.2851851852,2009-04-25,06:50:40
39.973386,116.33387,0,183,39928.2852430556,2009-04-25,06:50:45
39.973388,116.333881,0,183,39928.2853009259,2009-04-25,06:50:50
39.973388,116.333881,0,183,39928.2853356482,2009-04-25,06:50:53
39.97338,116.333873,0,182,39928.2853587963,2009-04-25,06:50:55
39.973368,116.333877,0,182,39928.2854166667,2009-04-25,06:51:00
39.973368,116.333877,0,182,39928.2854513889,2009-04-25,06:51:03
39.973361,116.333876,0,179,39928.285474537,2009-04-25,06:51:05
39.973355,116.333853,0,176,39928.2855324074,2009-04-25,06:51:10
39.973405,116.333833,0,172,39928.2855902778,2009-04-25,06:51:15
39.973418,116.333889,0,168,39928.2856481481,2009-04-25,06:51:20
39.973422,116.333942,0,172,39928.2857060185,2009-04-25,06:51:25
39.973422,116.333942,0,172,39928.2857407407,2009-04-25,06:51:28
39.973427,116.333945,0,173,39928.2857638889,2009-04-25,06:51:30
39.973471,116.333927,0,174,39928.2858217593,2009-04-25,06:51:35
39.973471,116.333927,0,174,39928.2858564815,2009-04-25,06:51:38
39.973472,116.333935,0,174,39928.2858796296,2009-04-25,06:51:40
39.973468,116.333876,0,174,39928.2859375,2009-04-25,06:51:45
39.973451,116.333841,0,173,39928.2859953704,2009-04-25,06:51:50
39.97343,116.333854,0,174,39928.2860532407,2009-04-25,06:51:55
39.97343,116.333854,0,174,39928.286087963,2009-04-25,06:51:58
39.973424,116.333852,0,180,39928.2861111111,2009-04-25,06:52:00
39.973423,116.333833,0,184,39928.2861689815,2009-04-25,06:52:05
39.973424,116.333805,0,187,39928.2862268519,2009-04-25,06:52:10
39.973434,116.333795,0,187,39928.2862847222,2009-04-25,06:52:15
39.97343,116.333793,0,187,39928.2863425926,2009-04-25,06:52:20
39.973427,116.333797,0,187,39928.286400463,2009-04-25,06:52:25
39.973427,116.333797,0,187,39928.2864351852,2009-04-25,06:52:28
39.973428,116.333797,0,187,39928.2864583333,2009-04-25,06:52:30
39.973441,116.333834,0,186,39928.2865162037,2009-04-25,06:52:35
39.973448,116.333855,0,187,39928.2865740741,2009-04-25,06:52:40
39.973432,116.333886,0,187,39928.2866319444,2009-04-25,06:52:45
39.973409,116.333928,0,191,39928.2866898148,2009-04-25,06:52:50
39.973432,116.333951,0,192,39928.2867476852,2009-04-25,06:52:55
39.973447,116.333916,0,196,39928.2868055556,2009-04-25,06:53:00
39.973457,116.333901,0,199,39928.2868634259,2009-04-25,06:53:05
39.973445,116.333979,0,199,39928.2869212963,2009-04-25,06:53:10
39.9734,116.334004,0,199,39928.2869791667,2009-04-25,06:53:15
39.973404,116.334013,0,199,39928.287037037,2009-04-25,06:53:20
39.973415,116.334118,0,200,39928.2870949074,2009-04-25,06:53:25
39.973424,116.334139,0,200,39928.2871527778,2009-04-25,06:53:30
39.973428,116.334128,0,200,39928.2872106481,2009-04-25,06:53:35
39.973443,116.33405,0,204,39928.2872685185,2009-04-25,06:53:40
39.973433,116.334091,0,201,39928.2873263889,2009-04-25,06:53:45
39.973443,116.334115,0,200,39928.2873842593,2009-04-25,06:53:50
39.973476,116.334132,0,198,39928.2874421296,2009-04-25,06:53:55
39.973537,116.334125,0,198,39928.2875,2009-04-25,06:54:00
39.973524,116.334171,0,203,39928.2875578704,2009-04-25,06:54:05
39.973483,116.334255,0,201,39928.2876157407,2009-04-25,06:54:10
39.973478,116.334277,0,202,39928.2876736111,2009-04-25,06:54:15
39.973489,116.334337,0,206,39928.2877314815,2009-04-25,06:54:20
39.973506,116.334353,0,208,39928.2877893519,2009-04-25,06:54:25
39.973501,116.334279,0,212,39928.2878472222,2009-04-25,06:54:30
39.97349,116.334236,0,213,39928.2879050926,2009-04-25,06:54:35
39.973428,116.334191,0,211,39928.287962963,2009-04-25,06:54:40
39.973429,116.334157,0,206,39928.2880208333,2009-04-25,06:54:45
39.973455,116.334111,0,203,39928.2880787037,2009-04-25,06:54:50
39.97347,116.334089,0,205,39928.2881365741,2009-04-25,06:54:55
39.97347,116.334135,0,209,39928.2881944444,2009-04-25,06:55:00
39.97347,116.334135,0,209,39928.2882291667,2009-04-25,06:55:03
39.973475,116.334128,0,212,39928.2882523148,2009-04-25,06:55:05
39.97347,116.334117,0,212,39928.2883101852,2009-04-25,06:55:10
39.97347,116.334117,0,212,39928.2883449074,2009-04-25,06:55:13
39.973472,116.334119,0,211,39928.2883680556,2009-04-25,06:55:15
39.973487,116.334085,0,211,39928.2884259259,2009-04-25,06:55:20
39.973462,116.334025,0,210,39928.2884837963,2009-04-25,06:55:25
39.973423,116.333988,0,212,39928.2885416667,2009-04-25,06:55:30
39.973441,116.333963,0,210,39928.288599537,2009-04-25,06:55:35
39.973456,116.333997,0,208,39928.2886574074,2009-04-25,06:55:40
39.973456,116.333996,0,208,39928.2887152778,2009-04-25,06:55:45
39.973456,116.333996,0,208,39928.28875,2009-04-25,06:55:48
39.97345,116.333996,0,208,39928.2887731481,2009-04-25,06:55:50
39.97345,116.334006,0,208,39928.2888310185,2009-04-25,06:55:55
39.973452,116.33404,0,207,39928.2888888889,2009-04-25,06:56:00
39.97345,116.334056,0,207,39928.2889467593,2009-04-25,06:56:05
39.973456,116.334061,0,207,39928.2890046296,2009-04-25,06:56:10
39.97346,116.334063,0,206,39928.2890625,2009-04-25,06:56:15
39.97346,116.334063,0,206,39928.2890972222,2009-04-25,06:56:18
39.973461,116.33406,0,206,39928.2891203704,2009-04-25,06:56:20
39.973466,116.334035,0,205,39928.2891782407,2009-04-25,06:56:25
39.973461,116.334052,0,202,39928.2892361111,2009-04-25,06:56:30
39.973457,116.334015,0,197,39928.2892939815,2009-04-25,06:56:35
39.973457,116.334015,0,197,39928.2893287037,2009-04-25,06:56:38
39.973463,116.334009,0,197,39928.2893518518,2009-04-25,06:56:40
39.973478,116.334044,0,195,39928.2894097222,2009-04-25,06:56:45
39.973503,116.334053,0,195,39928.2894675926,2009-04-25,06:56:50
39.973532,116.334058,0,195,39928.289525463,2009-04-25,06:56:55
39.973531,116.334053,0,196,39928.2895833333,2009-04-25,06:57:00
39.973531,116.334053,0,196,39928.2896180556,2009-04-25,06:57:03
39.973531,116.334056,0,196,39928.2896412037,2009-04-25,06:57:05
39.973487,116.334089,0,194,39928.2896990741,2009-04-25,06:57:10
39.973452,116.33406,0,191,39928.2897569444,2009-04-25,06:57:15
39.973418,116.334044,0,190,39928.2898148148,2009-04-25,06:57:20
39.973414,116.334034,0,190,39928.2898726852,2009-04-25,06:57:25
39.973431,116.333951,0,191,39928.2899305556,2009-04-25,06:57:30
39.973445,116.333896,0,193,39928.2899884259,2009-04-25,06:57:35
39.973462,116.333866,0,191,39928.2900462963,2009-04-25,06:57:40
39.973424,116.333898,0,191,39928.2901041667,2009-04-25,06:57:45
39.973417,116.333839,0,192,39928.290162037,2009-04-25,06:57:50
39.973423,116.333852,0,190,39928.2902199074,2009-04-25,06:57:55
39.973403,116.333872,0,186,39928.2902777778,2009-04-25,06:58:00
39.973412,116.333872,0,184,39928.2903356481,2009-04-25,06:58:05
39.973434,116.333893,0,183,39928.2903935185,2009-04-25,06:58:10
39.973442,116.333911,0,184,39928.2904513889,2009-04-25,06:58:15
39.973466,116.33388,0,183,39928.2905092593,2009-04-25,06:58:20
39.973476,116.333886,0,182,39928.2905671296,2009-04-25,06:58:25
39.973476,116.333899,0,180,39928.290625,2009-04-25,06:58:30
39.97347,116.333907,0,179,39928.2906828704,2009-04-25,06:58:35
39.97347,116.333907,0,179,39928.2907175926,2009-04-25,06:58:38
39.973467,116.333913,0,179,39928.2907407407,2009-04-25,06:58:40
39.973466,116.333924,0,179,39928.2907986111,2009-04-25,06:58:45
39.973466,116.333924,0,179,39928.2908333333,2009-04-25,06:58:48
39.973467,116.333931,0,179,39928.2908564815,2009-04-25,06:58:50
39.97347,116.333922,0,179,39928.2909143518,2009-04-25,06:58:55
39.97347,116.333922,0,179,39928.2909490741,2009-04-25,06:58:58
39.973473,116.333916,0,179,39928.2909722222,2009-04-25,06:59:00
39.973444,116.333915,0,181,39928.2910300926,2009-04-25,06:59:05
39.973435,116.333876,0,184,39928.291087963,2009-04-25,06:59:10
39.973431,116.333863,0,184,39928.2911458333,2009-04-25,06:59:15
39.973431,116.333863,0,184,39928.2911805556,2009-04-25,06:59:18
39.973431,116.333858,0,184,39928.2912037037,2009-04-25,06:59:20
39.973406,116.333951,0,183,39928.2912615741,2009-04-25,06:59:25
39.973386,116.333985,0,185,39928.2913194444,2009-04-25,06:59:30
39.973389,116.334006,0,188,39928.2913773148,2009-04-25,06:59:35
39.97341,116.333993,0,189,39928.2914351852,2009-04-25,06:59:40
39.973436,116.33405,0,191,39928.2914930556,2009-04-25,06:59:45
39.973449,116.334122,0,192,39928.2915509259,2009-04-25,06:59:50
39.973435,116.334161,0,193,39928.2916087963,2009-04-25,06:59:55
39.973415,116.334151,0,193,39928.2916666667,2009-04-25,07:00:00
39.973404,116.334115,0,195,39928.291724537,2009-04-25,07:00:05
39.973414,116.334022,0,192,39928.2917824074,2009-04-25,07:00:10
39.973416,116.333958,0,191,39928.2918402778,2009-04-25,07:00:15
39.973431,116.333862,0,189,39928.2918981481,2009-04-25,07:00:20
39.973461,116.333822,0,187,39928.2919560185,2009-04-25,07:00:25
39.973465,116.333846,0,188,39928.2920138889,2009-04-25,07:00:30
39.973465,116.333842,0,188,39928.2920717593,2009-04-25,07:00:35
39.973466,116.333843,0,188,39928.2921296296,2009-04-25,07:00:40
39.973466,116.333843,0,188,39928.2921643518,2009-04-25,07:00:43
39.973462,116.333839,0,188,39928.2921875,2009-04-25,07:00:45
39.97346,116.33383,0,188,39928.2922453704,2009-04-25,07:00:50
39.973441,116.333866,0,189,39928.2923032407,2009-04-25,07:00:55
39.973411,116.333923,0,187,39928.2923611111,2009-04-25,07:01:00
39.973411,116.333923,0,187,39928.2923958333,2009-04-25,07:01:03
39.973413,116.333928,0,184,39928.2924189815,2009-04-25,07:01:05
39.97344,116.333936,0,180,39928.2924768519,2009-04-25,07:01:10
39.97345,116.333915,0,181,39928.2925347222,2009-04-25,07:01:15
39.97345,116.333915,0,181,39928.2925694444,2009-04-25,07:01:18
39.973447,116.333915,0,181,39928.2925925926,2009-04-25,07:01:20
39.973427,116.333936,0,181,39928.292650463,2009-04-25,07:01:25
39.973394,116.33395,0,178,39928.2927083333,2009-04-25,07:01:30
39.97339,116.333945,0,178,39928.2927662037,2009-04-25,07:01:35
39.97339,116.333945,0,178,39928.2928009259,2009-04-25,07:01:38
39.973392,116.333949,0,178,39928.2928240741,2009-04-25,07:01:40
39.9734,116.333938,0,180,39928.2928819444,2009-04-25,07:01:45
39.973431,116.333907,0,184,39928.2929398148,2009-04-25,07:01:50
39.973453,116.333901,0,188,39928.2929976852,2009-04-25,07:01:55
39.973453,116.333937,0,187,39928.2930555556,2009-04-25,07:02:00
39.973444,116.333995,0,190,39928.2931134259,2009-04-25,07:02:05
39.973444,116.333995,0,190,39928.2931481482,2009-04-25,07:02:08
39.973439,116.333998,0,191,39928.2931712963,2009-04-25,07:02:10
39.97344,116.334011,0,191,39928.2932291667,2009-04-25,07:02:15
39.973441,116.334045,0,193,39928.293287037,2009-04-25,07:02:20
39.973451,116.334098,0,194,39928.2933449074,2009-04-25,07:02:25
39.973449,116.334133,0,197,39928.2934027778,2009-04-25,07:02:30
39.973453,116.334165,0,201,39928.2934606481,2009-04-25,07:02:35
39.973453,116.334165,0,201,39928.2934953704,2009-04-25,07:02:38
39.973454,116.33416,0,201,39928.2935185185,2009-04-25,07:02:40
39.973458,116.33415,0,203,39928.2935763889,2009-04-25,07:02:45
39.97344,116.334144,0,207,39928.2936342593,2009-04-25,07:02:50
39.973439,116.334185,0,208,39928.2936921296,2009-04-25,07:02:55
39.973428,116.334223,0,203,39928.29375,2009-04-25,07:03:00
39.973428,116.334223,0,203,39928.2937847222,2009-04-25,07:03:03
39.973434,116.334228,0,203,39928.2938078704,2009-04-25,07:03:05
39.973445,116.334219,0,204,39928.2938657407,2009-04-25,07:03:10
39.973457,116.33416,0,205,39928.2939236111,2009-04-25,07:03:15
39.973459,116.334094,0,204,39928.2939814815,2009-04-25,07:03:20
39.973457,116.334091,0,203,39928.2940393519,2009-04-25,07:03:25
39.973453,116.334092,0,203,39928.2940972222,2009-04-25,07:03:30
39.973453,116.334092,0,203,39928.2941319444,2009-04-25,07:03:33
39.973451,116.334094,0,203,39928.2941550926,2009-04-25,07:03:35
39.973441,116.3341,0,203,39928.294212963,2009-04-25,07:03:40
39.973437,116.334131,0,204,39928.2942708333,2009-04-25,07:03:45
39.973438,116.334164,0,205,39928.2943287037,2009-04-25,07:03:50
39.973461,116.334182,0,206,39928.2943865741,2009-04-25,07:03:55
39.973495,116.33423,0,208,39928.2944444444,2009-04-25,07:04:00
39.973484,116.334283,0,212,39928.2945023148,2009-04-25,07:04:05
39.973489,116.334299,0,214,39928.2945601852,2009-04-25,07:04:10
39.973475,116.334318,0,213,39928.2946180556,2009-04-25,07:04:15
39.97346,116.334297,0,213,39928.2946759259,2009-04-25,07:04:20
39.973458,116.334272,0,213,39928.2947337963,2009-04-25,07:04:25
39.973465,116.334186,0,213,39928.2947916667,2009-04-25,07:04:30
39.973451,116.334188,0,212,39928.294849537,2009-04-25,07:04:35
39.973434,116.334165,0,212,39928.2949074074,2009-04-25,07:04:40
39.973435,116.334173,0,212,39928.2949652778,2009-04-25,07:04:45
39.973439,116.334169,0,212,39928.2950231481,2009-04-25,07:04:50
39.973439,116.334169,0,212,39928.2950578704,2009-04-25,07:04:53
39.97344,116.334163,0,212,39928.2950810185,2009-04-25,07:04:55
39.973442,116.334089,0,210,39928.2951388889,2009-04-25,07:05:00
39.973438,116.334043,0,210,39928.2951967593,2009-04-25,07:05:05
39.973449,116.333986,0,206,39928.2952546296,2009-04-25,07:05:10
39.97347,116.333949,0,203,39928.2953125,2009-04-25,07:05:15
39.973451,116.333925,0,202,39928.2953703704,2009-04-25,07:05:20
39.97343,116.333901,0,202,39928.2954282407,2009-04-25,07:05:25
39.973409,116.333943,0,201,39928.2954861111,2009-04-25,07:05:30
39.973407,116.333951,0,201,39928.2955439815,2009-04-25,07:05:35
39.973407,116.333951,0,201,39928.2955787037,2009-04-25,07:05:38
39.973403,116.333954,0,201,39928.2956018519,2009-04-25,07:05:40
39.973414,116.333943,0,202,39928.2956597222,2009-04-25,07:05:45
39.973396,116.333948,0,202,39928.2957175926,2009-04-25,07:05:50
39.973376,116.333893,0,203,39928.295775463,2009-04-25,07:05:55
39.973344,116.3339,0,202,39928.2958333333,2009-04-25,07:06:00
39.973344,116.3339,0,202,39928.2958680556,2009-04-25,07:06:03
39.973352,116.333906,0,201,39928.2958912037,2009-04-25,07:06:05
39.973373,116.333938,0,201,39928.2959490741,2009-04-25,07:06:10
39.973429,116.333936,0,200,39928.2960069444,2009-04-25,07:06:15
39.973433,116.333913,0,201,39928.2960648148,2009-04-25,07:06:20
39.973425,116.333852,0,201,39928.2961226852,2009-04-25,07:06:25
39.973411,116.333778,0,206,39928.2961805556,2009-04-25,07:06:30
39.973404,116.333809,0,209,39928.2962384259,2009-04-25,07:06:35
39.973386,116.333856,0,209,39928.2962962963,2009-04-25,07:06:40
39.973402,116.333921,0,208,39928.2963541667,2009-04-25,07:06:45
39.973435,116.333961,0,210,39928.296412037,2009-04-25,07:06:50
39.973439,116.334096,0,210,39928.2964699074,2009-04-25,07:06:55
39.973429,116.334134,0,215,39928.2965277778,2009-04-25,07:07:00
39.973429,116.334131,0,220,39928.2965856481,2009-04-25,07:07:05
39.973429,116.334131,0,220,39928.2966203704,2009-04-25,07:07:08
39.97343,116.334127,0,221,39928.2966435185,2009-04-25,07:07:10
39.973416,116.334078,0,218,39928.2967013889,2009-04-25,07:07:15
39.973416,116.334073,0,216,39928.2967592593,2009-04-25,07:07:20
39.973416,116.334073,0,216,39928.2967939815,2009-04-25,07:07:23
39.973413,116.334081,0,216,39928.2968171296,2009-04-25,07:07:25
39.973407,116.334105,0,219,39928.296875,2009-04-25,07:07:30
39.973391,116.334122,0,219,39928.2969328704,2009-04-25,07:07:35
39.97339,116.334118,0,220,39928.2969907407,2009-04-25,07:07:40
39.97339,116.334118,0,220,39928.297025463,2009-04-25,07:07:43
39.973394,116.334114,0,220,39928.2970486111,2009-04-25,07:07:45
39.973412,116.33413,0,220,39928.2971064815,2009-04-25,07:07:50
39.973446,116.334175,0,221,39928.2971643518,2009-04-25,07:07:55
39.973479,116.334224,0,223,39928.2972222222,2009-04-25,07:08:00
39.973483,116.334294,0,225,39928.2972800926,2009-04-25,07:08:05
39.97346,116.334345,0,224,39928.297337963,2009-04-25,07:08:10
39.973449,116.334329,0,225,39928.2973958333,2009-04-25,07:08:15
39.97343,116.334303,0,225,39928.2974537037,2009-04-25,07:08:20
39.97343,116.334303,0,225,39928.2974884259,2009-04-25,07:08:23
39.97343,116.334297,0,225,39928.2975115741,2009-04-25,07:08:25
39.973425,116.334252,0,224,39928.2975694444,2009-04-25,07:08:30
39.973437,116.334196,0,227,39928.2976273148,2009-04-25,07:08:35
39.973466,116.334154,0,231,39928.2976851852,2009-04-25,07:08:40
39.973466,116.334154,0,231,39928.2977199074,2009-04-25,07:08:43
39.97347,116.334157,0,233,39928.2977430556,2009-04-25,07:08:45
39.973472,116.334203,0,229,39928.2978009259,2009-04-25,07:08:50
39.973472,116.334203,0,229,39928.2978356481,2009-04-25,07:08:53
39.973475,116.334211,0,229,39928.2978587963,2009-04-25,07:08:55
39.973464,116.334221,0,226,39928.2979166667,2009-04-25,07:09:00
39.973471,116.33417,0,227,39928.297974537,2009-04-25,07:09:05
39.973471,116.33417,0,227,39928.2980092593,2009-04-25,07:09:08
39.973469,116.334164,0,227,39928.2980324074,2009-04-25,07:09:10
39.973466,116.334153,0,227,39928.2980902778,2009-04-25,07:09:15
39.973466,116.334153,0,227,39928.298125,2009-04-25,07:09:18
39.973458,116.334155,0,227,39928.2981481481,2009-04-25,07:09:20
39.973456,116.334106,0,226,39928.2982060185,2009-04-25,07:09:25
39.973474,116.334141,0,228,39928.2982638889,2009-04-25,07:09:30
39.973442,116.333912,0,190,39928.3075810185,2009-04-25,07:22:55
39.973518,116.333772,0,192,39928.3076388889,2009-04-25,07:23:00
39.973517,116.333813,0,192,39928.3076967593,2009-04-25,07:23:05
39.97351,116.333865,0,189,39928.3077546296,2009-04-25,07:23:10
39.973509,116.333872,0,189,39928.3078125,2009-04-25,07:23:15
39.973509,116.333872,0,189,39928.3078472222,2009-04-25,07:23:18
39.973507,116.333872,0,189,39928.3078703704,2009-04-25,07:23:20
39.973507,116.33386,0,189,39928.3079282407,2009-04-25,07:23:25
39.973508,116.333847,0,189,39928.3079861111,2009-04-25,07:23:30
39.973504,116.333807,0,189,39928.3080439815,2009-04-25,07:23:35
39.973542,116.33348,0,182,39928.3081018519,2009-04-25,07:23:40
39.973516,116.333413,0,179,39928.3081597222,2009-04-25,07:23:45
39.973486,116.333493,0,176,39928.3082175926,2009-04-25,07:23:50
39.973477,116.333533,0,170,39928.308275463,2009-04-25,07:23:55
39.973477,116.333659,0,169,39928.3083333333,2009-04-25,07:24:00
39.97348,116.333766,0,169,39928.3083912037,2009-04-25,07:24:05
39.973503,116.333772,0,171,39928.3084490741,2009-04-25,07:24:10
39.973485,116.333784,0,174,39928.3085069444,2009-04-25,07:24:15
39.973462,116.333795,0,174,39928.3085648148,2009-04-25,07:24:20
39.973454,116.333778,0,174,39928.3086226852,2009-04-25,07:24:25
39.973454,116.333778,0,174,39928.3086574074,2009-04-25,07:24:28
39.973453,116.333777,0,174,39928.3086805556,2009-04-25,07:24:30
39.973447,116.333787,0,174,39928.3087384259,2009-04-25,07:24:35
39.973437,116.333787,0,175,39928.3087962963,2009-04-25,07:24:40
39.973437,116.333787,0,175,39928.3088310185,2009-04-25,07:24:43
39.973443,116.333782,0,175,39928.3088541667,2009-04-25,07:24:45
39.973484,116.333718,0,174,39928.308912037,2009-04-25,07:24:50
39.973546,116.33361,0,172,39928.3089699074,2009-04-25,07:24:55
39.973577,116.333616,0,171,39928.3090277778,2009-04-25,07:25:00
39.973546,116.333681,0,170,39928.3090856481,2009-04-25,07:25:05
39.973535,116.333694,0,169,39928.3091435185,2009-04-25,07:25:10
39.973535,116.333694,0,169,39928.3091782407,2009-04-25,07:25:13
39.973527,116.333701,0,169,39928.3092013889,2009-04-25,07:25:15
39.973543,116.33369,0,173,39928.3092592593,2009-04-25,07:25:20
39.973547,116.333665,0,173,39928.3093171296,2009-04-25,07:25:25
39.973531,116.333696,0,173,39928.309375,2009-04-25,07:25:30
39.973529,116.333731,0,170,39928.3094328704,2009-04-25,07:25:35
39.973525,116.333926,0,166,39928.3094907407,2009-04-25,07:25:40
39.973507,116.334128,0,163,39928.3095486111,2009-04-25,07:25:45
39.973486,116.334216,0,162,39928.3096064815,2009-04-25,07:25:50
39.973466,116.334201,0,160,39928.3096643519,2009-04-25,07:25:55
39.973462,116.33416,0,160,39928.3097222222,2009-04-25,07:26:00
39.97343,116.334107,0,159,39928.3097800926,2009-04-25,07:26:05
39.973464,116.333996,0,157,39928.309837963,2009-04-25,07:26:10
39.973486,116.334045,0,153,39928.3098958333,2009-04-25,07:26:15
39.973481,116.334081,0,151,39928.3099537037,2009-04-25,07:26:20
39.973489,116.334096,0,151,39928.3100115741,2009-04-25,07:26:25
39.973438,116.334218,0,153,39928.3100694444,2009-04-25,07:26:30
39.973402,116.334194,0,153,39928.3101273148,2009-04-25,07:26:35
39.973373,116.334183,0,155,39928.3101851852,2009-04-25,07:26:40
39.973387,116.334112,0,158,39928.3102430556,2009-04-25,07:26:45
39.973408,116.334026,0,160,39928.3103009259,2009-04-25,07:26:50
39.973423,116.334066,0,159,39928.3103587963,2009-04-25,07:26:55
39.973405,116.334074,0,163,39928.3104166667,2009-04-25,07:27:00
39.973405,116.334074,0,163,39928.3104513889,2009-04-25,07:27:03
39.973401,116.334066,0,163,39928.310474537,2009-04-25,07:27:05
39.973388,116.334093,0,162,39928.3105324074,2009-04-25,07:27:10
39.973403,116.334154,0,161,39928.3105902778,2009-04-25,07:27:15
39.973454,116.334101,0,160,39928.3106481481,2009-04-25,07:27:20
39.973473,116.334102,0,162,39928.3107060185,2009-04-25,07:27:25
39.973497,116.334147,0,162,39928.3107638889,2009-04-25,07:27:30
39.973478,116.334254,0,160,39928.3108217593,2009-04-25,07:27:35
39.97344,116.33438,0,157,39928.3108796296,2009-04-25,07:27:40
39.973432,116.334424,0,155,39928.3109375,2009-04-25,07:27:45
39.973401,116.334475,0,155,39928.3109953704,2009-04-25,07:27:50
39.973369,116.334509,0,155,39928.3110532407,2009-04-25,07:27:55
39.973358,116.334532,0,155,39928.3111111111,2009-04-25,07:28:00
39.973357,116.334536,0,155,39928.3111689815,2009-04-25,07:28:05
39.973357,116.334536,0,155,39928.3112037037,2009-04-25,07:28:08
39.97336,116.334528,0,155,39928.3112268519,2009-04-25,07:28:10
39.973338,116.334524,0,157,39928.3112847222,2009-04-25,07:28:15
39.973271,116.334583,0,156,39928.3113425926,2009-04-25,07:28:20
39.973231,116.334661,0,154,39928.311400463,2009-04-25,07:28:25
39.973239,116.334692,0,155,39928.3114583333,2009-04-25,07:28:30
39.973262,116.334745,0,157,39928.3115162037,2009-04-25,07:28:35
39.973276,116.334734,0,160,39928.3115740741,2009-04-25,07:28:40
39.973291,116.334698,0,162,39928.3116319444,2009-04-25,07:28:45
39.973323,116.334562,0,159,39928.3116898148,2009-04-25,07:28:50
39.973399,116.334359,0,156,39928.3117476852,2009-04-25,07:28:55
39.973331,116.334389,0,154,39928.3118055556,2009-04-25,07:29:00
39.973311,116.334378,0,151,39928.3118634259,2009-04-25,07:29:05
39.973314,116.33433,0,154,39928.3119212963,2009-04-25,07:29:10
39.973348,116.334196,0,158,39928.3119791667,2009-04-25,07:29:15
39.97337,116.334249,0,157,39928.312037037,2009-04-25,07:29:20
39.973376,116.334365,0,158,39928.3120949074,2009-04-25,07:29:25
39.973396,116.334289,0,158,39928.3121527778,2009-04-25,07:29:30
39.9734,116.334242,0,162,39928.3122106481,2009-04-25,07:29:35
39.973415,116.334112,0,160,39928.3122685185,2009-04-25,07:29:40
39.973431,116.334015,0,160,39928.3123263889,2009-04-25,07:29:45
39.973431,116.334015,0,160,39928.3123611111,2009-04-25,07:29:48
39.973435,116.33401,0,158,39928.3123842593,2009-04-25,07:29:50
39.97344,116.333875,0,154,39928.3124421296,2009-04-25,07:29:55
39.973392,116.333914,0,154,39928.3125,2009-04-25,07:30:00
39.973369,116.333927,0,154,39928.3125578704,2009-04-25,07:30:05
39.973397,116.333881,0,148,39928.3126157407,2009-04-25,07:30:10
39.973407,116.333903,0,144,39928.3126736111,2009-04-25,07:30:15
39.973425,116.333885,0,140,39928.3127314815,2009-04-25,07:30:20
39.973395,116.333888,0,140,39928.3127893518,2009-04-25,07:30:25
39.973401,116.333803,0,139,39928.3128472222,2009-04-25,07:30:30
39.973409,116.333827,0,141,39928.3129050926,2009-04-25,07:30:35
39.973396,116.333822,0,142,39928.312962963,2009-04-25,07:30:40
39.973396,116.333816,0,142,39928.3130208333,2009-04-25,07:30:45
39.973396,116.333816,0,142,39928.3130555556,2009-04-25,07:30:48
39.973397,116.333813,0,142,39928.3130787037,2009-04-25,07:30:50
39.973421,116.333733,0,141,39928.3131365741,2009-04-25,07:30:55
39.973418,116.333642,0,140,39928.3131944444,2009-04-25,07:31:00
39.973429,116.33358,0,143,39928.3132523148,2009-04-25,07:31:05
39.973434,116.333612,0,144,39928.3133101852,2009-04-25,07:31:10
39.973438,116.333601,0,144,39928.3133680556,2009-04-25,07:31:15
39.973471,116.333558,0,147,39928.3134259259,2009-04-25,07:31:20
39.973509,116.33342,0,144,39928.3134837963,2009-04-25,07:31:25
39.973486,116.333465,0,142,39928.3135416667,2009-04-25,07:31:30
39.973483,116.333583,0,141,39928.313599537,2009-04-25,07:31:35
39.973478,116.333625,0,132,39928.3136574074,2009-04-25,07:31:40
39.973471,116.333686,0,131,39928.3137152778,2009-04-25,07:31:45
39.973443,116.334005,0,126,39928.3137731481,2009-04-25,07:31:50
39.973411,116.334208,0,123,39928.3138310185,2009-04-25,07:31:55
39.97338,116.334342,0,120,39928.3138888889,2009-04-25,07:32:00
39.973322,116.334395,0,119,39928.3139467593,2009-04-25,07:32:05
39.973329,116.334332,0,121,39928.3140046296,2009-04-25,07:32:10
39.973327,116.334292,0,123,39928.3140625,2009-04-25,07:32:15
39.973334,116.334419,0,121,39928.3141203704,2009-04-25,07:32:20
39.973309,116.33453,0,119,39928.3141782407,2009-04-25,07:32:25
39.973315,116.334547,0,116,39928.3142361111,2009-04-25,07:32:30
39.973311,116.33459,0,113,39928.3142939815,2009-04-25,07:32:35
39.973311,116.33459,0,113,39928.3143287037,2009-04-25,07:32:38
39.973308,116.334591,0,113,39928.3143518518,2009-04-25,07:32:40
39.973322,116.334487,0,114,39928.3144097222,2009-04-25,07:32:45
39.973321,116.334463,0,119,39928.3144675926,2009-04-25,07:32:50
39.973307,116.334463,0,117,39928.314525463,2009-04-25,07:32:55
39.973309,116.334454,0,117,39928.3145833333,2009-04-25,07:33:00
39.973333,116.334435,0,115,39928.3146412037,2009-04-25,07:33:05
39.973327,116.33442,0,114,39928.3146990741,2009-04-25,07:33:10
39.973327,116.33442,0,114,39928.3147337963,2009-04-25,07:33:13
39.973324,116.33442,0,114,39928.3147569444,2009-04-25,07:33:15
39.973322,116.334429,0,114,39928.3148148148,2009-04-25,07:33:20
39.97331,116.334385,0,114,39928.3148726852,2009-04-25,07:33:25
39.973334,116.334255,0,115,39928.3149305556,2009-04-25,07:33:30
39.973355,116.334234,0,113,39928.3149884259,2009-04-25,07:33:35
39.973331,116.334392,0,108,39928.3150462963,2009-04-25,07:33:40
39.973339,116.334363,0,108,39928.3151041667,2009-04-25,07:33:45
39.973321,116.334477,0,106,39928.315162037,2009-04-25,07:33:50
39.973369,116.334515,0,103,39928.3152199074,2009-04-25,07:33:55
39.973387,116.33445,0,102,39928.3152777778,2009-04-25,07:34:00
39.973387,116.33445,0,102,39928.3153125,2009-04-25,07:34:03
39.973389,116.334443,0,102,39928.3153356481,2009-04-25,07:34:05
39.973395,116.334429,0,102,39928.3153935185,2009-04-25,07:34:10
39.973402,116.3344,0,101,39928.3154513889,2009-04-25,07:34:15
39.973391,116.3344,0,100,39928.3155092593,2009-04-25,07:34:20
39.973404,116.334343,0,100,39928.3155671296,2009-04-25,07:34:25
39.973381,116.334386,0,99,39928.315625,2009-04-25,07:34:30
39.973357,116.334408,0,97,39928.3156828704,2009-04-25,07:34:35
39.973351,116.33441,0,97,39928.3157407407,2009-04-25,07:34:40
39.973351,116.33441,0,97,39928.315775463,2009-04-25,07:34:43
39.973353,116.334415,0,97,39928.3157986111,2009-04-25,07:34:45
39.973364,116.334403,0,97,39928.3158564815,2009-04-25,07:34:50
39.973391,116.334339,0,95,39928.3159143519,2009-04-25,07:34:55
39.973336,116.334334,0,93,39928.3159722222,2009-04-25,07:35:00
39.973328,116.334285,0,89,39928.3160300926,2009-04-25,07:35:05
39.973303,116.334347,0,88,39928.316087963,2009-04-25,07:35:10
39.97333,116.334427,0,89,39928.3161458333,2009-04-25,07:35:15
39.973311,116.334561,0,89,39928.3162037037,2009-04-25,07:35:20
39.973337,116.334513,0,80,39928.3162615741,2009-04-25,07:35:25
39.973329,116.334504,0,77,39928.3163194444,2009-04-25,07:35:30
39.973329,116.334504,0,77,39928.3163541667,2009-04-25,07:35:33
39.973323,116.334505,0,75,39928.3163773148,2009-04-25,07:35:35
39.973331,116.334481,0,74,39928.3164351852,2009-04-25,07:35:40
39.973298,116.334494,0,71,39928.3164930556,2009-04-25,07:35:45
39.973298,116.334494,0,71,39928.3165277778,2009-04-25,07:35:48
39.9733,116.334491,0,68,39928.3165509259,2009-04-25,07:35:50
39.973333,116.33447,0,63,39928.3166087963,2009-04-25,07:35:55
39.973333,116.33447,0,63,39928.3166435185,2009-04-25,07:35:58
39.973335,116.334466,0,62,39928.3166666667,2009-04-25,07:36:00
39.973344,116.334474,0,61,39928.316724537,2009-04-25,07:36:05
39.973345,116.334449,0,61,39928.3167824074,2009-04-25,07:36:10
39.973358,116.334329,0,59,39928.3168402778,2009-04-25,07:36:15
39.973297,116.3343,0,58,39928.3168981481,2009-04-25,07:36:20
39.973274,116.334324,0,59,39928.3169560185,2009-04-25,07:36:25
39.973302,116.334262,0,60,39928.3170138889,2009-04-25,07:36:30
39.973368,116.334012,0,57,39928.3170717593,2009-04-25,07:36:35
39.973362,116.333946,0,57,39928.3171296296,2009-04-25,07:36:40
39.973336,116.333937,0,57,39928.3171875,2009-04-25,07:36:45
39.973295,116.334022,0,52,39928.3172453704,2009-04-25,07:36:50
39.973282,116.334098,0,39,39928.3173032407,2009-04-25,07:36:55
39.973277,116.334099,0,39,39928.3173611111,2009-04-25,07:37:00
39.973168,116.334384,0,13,39928.3196180556,2009-04-25,07:40:15
39.973155,116.334493,0,11,39928.3196759259,2009-04-25,07:40:20
39.973155,116.334496,0,10,39928.3197337963,2009-04-25,07:40:25
39.973156,116.334496,0,10,39928.3197916667,2009-04-25,07:40:30
39.973154,116.334494,0,10,39928.319849537,2009-04-25,07:40:35
39.973154,116.334494,0,10,39928.3198842593,2009-04-25,07:40:38
39.97315,116.334492,0,10,39928.3199074074,2009-04-25,07:40:40
39.973106,116.334532,0,10,39928.3199652778,2009-04-25,07:40:45
39.973097,116.33455,0,10,39928.3200231481,2009-04-25,07:40:50
39.973097,116.33455,0,10,39928.3200578704,2009-04-25,07:40:53
39.973092,116.334553,0,10,39928.3200810185,2009-04-25,07:40:55
39.97309,116.334565,0,10,39928.3201388889,2009-04-25,07:41:00
39.973074,116.334717,0,10,39928.3201967593,2009-04-25,07:41:05
39.973061,116.334751,0,9,39928.3202546296,2009-04-25,07:41:10
39.973054,116.334755,0,9,39928.3203125,2009-04-25,07:41:15
39.973051,116.334755,0,9,39928.3203703704,2009-04-25,07:41:20
39.973054,116.334756,0,8,39928.3204282407,2009-04-25,07:41:25
39.973054,116.334756,0,8,39928.320462963,2009-04-25,07:41:28
39.973056,116.33476,0,8,39928.3204861111,2009-04-25,07:41:30
39.973054,116.33477,0,8,39928.3205439815,2009-04-25,07:41:35
39.972987,116.334849,0,10,39928.3206018518,2009-04-25,07:41:40
39.972988,116.334868,0,10,39928.3206597222,2009-04-25,07:41:45
39.972984,116.334869,0,10,39928.3207175926,2009-04-25,07:41:50
39.97298,116.334877,0,10,39928.320775463,2009-04-25,07:41:55
39.97298,116.334877,0,10,39928.3208101852,2009-04-25,07:41:58
39.972979,116.334883,0,10,39928.3208333333,2009-04-25,07:42:00
39.973018,116.334906,0,10,39928.3208912037,2009-04-25,07:42:05
39.973028,116.334948,0,9,39928.3209490741,2009-04-25,07:42:10
39.973042,116.334933,0,8,39928.3210069444,2009-04-25,07:42:15
39.973051,116.334934,0,8,39928.3210648148,2009-04-25,07:42:20
39.973055,116.334939,0,8,39928.3211226852,2009-04-25,07:42:25
39.973053,116.334939,0,8,39928.3211805556,2009-04-25,07:42:30
39.973055,116.334935,0,8,39928.3212384259,2009-04-25,07:42:35
39.973055,116.334935,0,8,39928.3212731481,2009-04-25,07:42:38
39.973053,116.334935,0,8,39928.3212962963,2009-04-25,07:42:40
39.973057,116.33495,0,8,39928.3213541667,2009-04-25,07:42:45
39.973074,116.334957,0,7,39928.321412037,2009-04-25,07:42:50
39.973082,116.334967,0,7,39928.3214699074,2009-04-25,07:42:55
39.973079,116.335012,0,7,39928.3215277778,2009-04-25,07:43:00
39.973062,116.33506,0,8,39928.3215856481,2009-04-25,07:43:05
39.973026,116.335123,0,8,39928.3216435185,2009-04-25,07:43:10
39.973003,116.335143,0,7,39928.3217013889,2009-04-25,07:43:15
39.973039,116.335148,0,6,39928.3217592593,2009-04-25,07:43:20
39.973053,116.335132,0,6,39928.3218171296,2009-04-25,07:43:25
39.973053,116.335132,0,6,39928.3218518518,2009-04-25,07:43:28
39.973046,116.335124,0,7,39928.321875,2009-04-25,07:43:30
39.973033,116.335104,0,11,39928.3219328704,2009-04-25,07:43:35
39.97304,116.335088,0,13,39928.3219907407,2009-04-25,07:43:40
39.97304,116.335088,0,13,39928.322025463,2009-04-25,07:43:43
39.973042,116.335086,0,14,39928.3220486111,2009-04-25,07:43:45
39.973035,116.33511,0,17,39928.3221064815,2009-04-25,07:43:50
39.973044,116.335067,0,18,39928.3221643518,2009-04-25,07:43:55
39.973046,116.335002,0,20,39928.3222222222,2009-04-25,07:44:00
39.973046,116.334907,0,21,39928.3222800926,2009-04-25,07:44:05
39.973079,116.334792,0,15,39928.322337963,2009-04-25,07:44:10
39.973097,116.334776,0,14,39928.3223958333,2009-04-25,07:44:15
39.973175,116.334583,0,40,39928.3246527778,2009-04-25,07:47:30
39.973204,116.334383,0,30,39928.3247106481,2009-04-25,07:47:35
39.973238,116.334192,0,21,39928.3247685185,2009-04-25,07:47:40
39.973258,116.334146,0,20,39928.3248263889,2009-04-25,07:47:45
39.973254,116.33416,0,19,39928.3248842593,2009-04-25,07:47:50
39.973286,116.334108,0,18,39928.3249421296,2009-04-25,07:47:55
39.973294,116.334081,0,18,39928.325,2009-04-25,07:48:00
39.973265,116.334111,0,12,39928.3250578704,2009-04-25,07:48:05
39.973266,116.334119,0,12,39928.3251157407,2009-04-25,07:48:10
39.973266,116.334119,0,12,39928.325150463,2009-04-25,07:48:13
39.973259,116.334124,0,12,39928.3251736111,2009-04-25,07:48:15
39.973231,116.334138,0,12,39928.3252314815,2009-04-25,07:48:20
39.973183,116.334175,0,12,39928.3252893519,2009-04-25,07:48:25
39.973181,116.334239,0,12,39928.3253472222,2009-04-25,07:48:30
39.973181,116.334239,0,12,39928.3253819444,2009-04-25,07:48:33
39.973177,116.334245,0,12,39928.3254050926,2009-04-25,07:48:35
39.97316,116.334237,0,12,39928.325462963,2009-04-25,07:48:40
39.973176,116.334221,0,12,39928.3255208333,2009-04-25,07:48:45
39.973169,116.334224,0,12,39928.3255787037,2009-04-25,07:48:50
39.973169,116.334224,0,12,39928.3256134259,2009-04-25,07:48:53
39.973166,116.334224,0,12,39928.3256365741,2009-04-25,07:48:55
39.973149,116.334349,0,11,39928.3256944444,2009-04-25,07:49:00
39.973088,116.334748,0,12,39928.3257523148,2009-04-25,07:49:05
39.973052,116.334999,0,15,39928.3258101852,2009-04-25,07:49:10
39.973041,116.335044,0,16,39928.3258680556,2009-04-25,07:49:15
39.973061,116.335019,0,15,39928.3259259259,2009-04-25,07:49:20
39.9731,116.334963,0,17,39928.3259837963,2009-04-25,07:49:25
39.973102,116.334951,0,18,39928.3260416667,2009-04-25,07:49:30
39.973102,116.334951,0,18,39928.3260763889,2009-04-25,07:49:33
39.973106,116.334954,0,18,39928.326099537,2009-04-25,07:49:35
39.973101,116.334965,0,18,39928.3261574074,2009-04-25,07:49:40
39.973101,116.334965,0,18,39928.3261921296,2009-04-25,07:49:43
39.973098,116.334969,0,18,39928.3262152778,2009-04-25,07:49:45
39.973158,116.334868,0,15,39928.3262731481,2009-04-25,07:49:50
39.973237,116.334712,0,14,39928.3263310185,2009-04-25,07:49:55
39.973303,116.33454,0,12,39928.3263888889,2009-04-25,07:50:00
39.973327,116.334432,0,9,39928.3264467593,2009-04-25,07:50:05
39.973327,116.334432,0,9,39928.3264814815,2009-04-25,07:50:08
39.973335,116.334434,0,6,39928.3265046296,2009-04-25,07:50:10
39.973323,116.334379,0,2,39928.3265625,2009-04-25,07:50:15
39.973359,116.334328,0,-3,39928.3266203704,2009-04-25,07:50:20
39.973314,116.334374,0,-4,39928.3266782407,2009-04-25,07:50:25
39.973297,116.334404,0,-6,39928.3267361111,2009-04-25,07:50:30
39.973297,116.334404,0,-6,39928.3267708333,2009-04-25,07:50:33
39.973296,116.334411,0,-6,39928.3267939815,2009-04-25,07:50:35
39.973294,116.334451,0,-10,39928.3268518519,2009-04-25,07:50:40
39.973294,116.334451,0,-10,39928.3268865741,2009-04-25,07:50:43
39.973295,116.334447,0,-10,39928.3269097222,2009-04-25,07:50:45
39.973258,116.334429,0,-9,39928.3269675926,2009-04-25,07:50:50
39.973201,116.334411,0,-6,39928.327025463,2009-04-25,07:50:55
39.973184,116.334353,0,-4,39928.3270833333,2009-04-25,07:51:00
39.97314,116.334329,0,-1,39928.3271412037,2009-04-25,07:51:05
39.973096,116.334371,0,-1,39928.3271990741,2009-04-25,07:51:10
39.973106,116.334407,0,-3,39928.3272569444,2009-04-25,07:51:15
39.97312,116.334469,0,-2,39928.3273148148,2009-04-25,07:51:20
39.97312,116.334506,0,-5,39928.3273726852,2009-04-25,07:51:25
39.97312,116.334506,0,-5,39928.3274074074,2009-04-25,07:51:28
39.973126,116.334505,0,-5,39928.3274305556,2009-04-25,07:51:30
39.973116,116.334576,0,-5,39928.3274884259,2009-04-25,07:51:35
39.973104,116.334617,0,-6,39928.3275462963,2009-04-25,07:51:40
39.973046,116.334749,0,-5,39928.3276041667,2009-04-25,07:51:45
39.972963,116.334908,0,-1,39928.327662037,2009-04-25,07:51:50
39.972905,116.335031,0,0,39928.3277199074,2009-04-25,07:51:55
39.972889,116.335164,0,2,39928.3277777778,2009-04-25,07:52:00
39.972866,116.33532,0,-3,39928.3278356481,2009-04-25,07:52:05
39.972828,116.335581,0,-1,39928.3278935185,2009-04-25,07:52:10
39.972837,116.335624,0,-1,39928.3279513889,2009-04-25,07:52:15
39.972811,116.3356,0,0,39928.3280092593,2009-04-25,07:52:20
39.972783,116.335585,0,0,39928.3280671296,2009-04-25,07:52:25
39.972821,116.335474,0,2,39928.328125,2009-04-25,07:52:30
39.972816,116.335425,0,6,39928.3281828704,2009-04-25,07:52:35
39.972811,116.33536,0,8,39928.3282407407,2009-04-25,07:52:40
39.972851,116.335298,0,13,39928.3282986111,2009-04-25,07:52:45
39.972897,116.335202,0,16,39928.3283564815,2009-04-25,07:52:50
39.972955,116.335089,0,18,39928.3284143518,2009-04-25,07:52:55
39.973062,116.335028,0,26,39928.3284722222,2009-04-25,07:53:00
39.973116,116.334946,0,32,39928.3285300926,2009-04-25,07:53:05
39.973107,116.334914,0,35,39928.328587963,2009-04-25,07:53:10
39.97313,116.334924,0,37,39928.3286458333,2009-04-25,07:53:15
39.973167,116.334989,0,43,39928.3287037037,2009-04-25,07:53:20
39.973166,116.335045,0,46,39928.3287615741,2009-04-25,07:53:25
39.973166,116.335045,0,46,39928.3287962963,2009-04-25,07:53:28
39.973163,116.335051,0,46,39928.3288194444,2009-04-25,07:53:30
39.973073,116.335207,0,46,39928.3288773148,2009-04-25,07:53:35
39.973001,116.33529,0,48,39928.3289351852,2009-04-25,07:53:40
39.972947,116.335353,0,50,39928.3289930556,2009-04-25,07:53:45
39.972939,116.335379,0,51,39928.3290509259,2009-04-25,07:53:50
39.972942,116.335392,0,52,39928.3291087963,2009-04-25,07:53:55
39.972942,116.335392,0,52,39928.3291435185,2009-04-25,07:53:58
39.972935,116.335396,0,52,39928.3291666667,2009-04-25,07:54:00
39.972925,116.335392,0,52,39928.329224537,2009-04-25,07:54:05
39.972925,116.335385,0,52,39928.3292824074,2009-04-25,07:54:10
39.972927,116.335388,0,52,39928.3293402778,2009-04-25,07:54:15
39.972927,116.335388,0,52,39928.329375,2009-04-25,07:54:18
39.972923,116.335388,0,52,39928.3293981481,2009-04-25,07:54:20
39.972915,116.335332,0,52,39928.3294560185,2009-04-25,07:54:25
39.9729,116.335236,0,52,39928.3295138889,2009-04-25,07:54:30
39.972894,116.335192,0,53,39928.3295717593,2009-04-25,07:54:35
39.972865,116.335207,0,55,39928.3296296296,2009-04-25,07:54:40
39.972842,116.335216,0,56,39928.3296875,2009-04-25,07:54:45
39.972875,116.33513,0,54,39928.3297453704,2009-04-25,07:54:50
39.972949,116.334957,0,48,39928.3298032407,2009-04-25,07:54:55
39.972943,116.334931,0,46,39928.3298611111,2009-04-25,07:55:00
39.972925,116.334887,0,45,39928.3299189815,2009-04-25,07:55:05
39.972989,116.334904,0,53,39928.3299768518,2009-04-25,07:55:10
39.973044,116.334998,0,62,39928.3300347222,2009-04-25,07:55:15
39.973005,116.335086,0,63,39928.3300925926,2009-04-25,07:55:20
39.97296,116.335182,0,63,39928.330150463,2009-04-25,07:55:25
39.972864,116.335397,0,68,39928.3302083333,2009-04-25,07:55:30
39.972816,116.335512,0,69,39928.3302662037,2009-04-25,07:55:35
39.972804,116.33555,0,70,39928.3303240741,2009-04-25,07:55:40
39.972815,116.335525,0,71,39928.3303819444,2009-04-25,07:55:45
39.972826,116.335523,0,72,39928.3304398148,2009-04-25,07:55:50
39.972831,116.335509,0,74,39928.3304976852,2009-04-25,07:55:55
39.972832,116.335495,0,75,39928.3305555556,2009-04-25,07:56:00
39.972856,116.335433,0,75,39928.3306134259,2009-04-25,07:56:05
39.972907,116.335327,0,75,39928.3306712963,2009-04-25,07:56:10
39.972907,116.335251,0,75,39928.3307291667,2009-04-25,07:56:15
39.972918,116.335227,0,76,39928.330787037,2009-04-25,07:56:20
39.972918,116.335227,0,76,39928.3308217593,2009-04-25,07:56:23
39.972922,116.335231,0,77,39928.3308449074,2009-04-25,07:56:25
39.972937,116.335281,0,82,39928.3309027778,2009-04-25,07:56:30
39.97294,116.335293,0,82,39928.3309606481,2009-04-25,07:56:35
39.972941,116.335302,0,83,39928.3310185185,2009-04-25,07:56:40
39.97294,116.335309,0,83,39928.3310763889,2009-04-25,07:56:45
39.97294,116.335309,0,83,39928.3311111111,2009-04-25,07:56:48
39.972946,116.335314,0,83,39928.3311342593,2009-04-25,07:56:50
39.972954,116.335359,0,84,39928.3311921296,2009-04-25,07:56:55
39.972939,116.335473,0,88,39928.33125,2009-04-25,07:57:00
39.97292,116.335529,0,90,39928.3313078704,2009-04-25,07:57:05
39.972893,116.335564,0,93,39928.3313657407,2009-04-25,07:57:10
39.972881,116.335531,0,97,39928.3314236111,2009-04-25,07:57:15
39.972881,116.335507,0,99,39928.3314814815,2009-04-25,07:57:20
39.972881,116.335507,0,99,39928.3315162037,2009-04-25,07:57:23
39.972877,116.335504,0,99,39928.3315393519,2009-04-25,07:57:25
39.972892,116.335455,0,100,39928.3315972222,2009-04-25,07:57:30
39.972935,116.335351,0,106,39928.3316550926,2009-04-25,07:57:35
39.972959,116.335291,0,110,39928.331712963,2009-04-25,07:57:40
39.972953,116.335272,0,112,39928.3317708333,2009-04-25,07:57:45
39.972968,116.3352,0,112,39928.3318287037,2009-04-25,07:57:50
39.973012,116.335015,0,109,39928.3318865741,2009-04-25,07:57:55
39.973064,116.334855,0,107,39928.3319444444,2009-04-25,07:58:00
39.973118,116.334689,0,105,39928.3320023148,2009-04-25,07:58:05
39.973146,116.334648,0,105,39928.3320601852,2009-04-25,07:58:10
39.973121,116.334687,0,107,39928.3321180556,2009-04-25,07:58:15
39.973111,116.334785,0,109,39928.3321759259,2009-04-25,07:58:20
39.973105,116.334815,0,110,39928.3322337963,2009-04-25,07:58:25
39.973125,116.334768,0,109,39928.3322916667,2009-04-25,07:58:30
39.973161,116.334702,0,109,39928.332349537,2009-04-25,07:58:35
39.973186,116.334711,0,109,39928.3324074074,2009-04-25,07:58:40
39.973177,116.334721,0,109,39928.3324652778,2009-04-25,07:58:45
39.973203,116.334643,0,108,39928.3325231481,2009-04-25,07:58:50
39.973198,116.334681,0,110,39928.3325810185,2009-04-25,07:58:55
39.973175,116.334801,0,116,39928.3326388889,2009-04-25,07:59:00
39.973202,116.334681,0,121,39928.3326967593,2009-04-25,07:59:05
39.973233,116.334584,0,125,39928.3327546296,2009-04-25,07:59:10
39.97323,116.334618,0,126,39928.3328125,2009-04-25,07:59:15
39.973209,116.334677,0,125,39928.3328703704,2009-04-25,07:59:20
39.973189,116.334684,0,123,39928.3329282407,2009-04-25,07:59:25
39.973177,116.334706,0,125,39928.3329861111,2009-04-25,07:59:30
39.973178,116.334655,0,122,39928.3330439815,2009-04-25,07:59:35
39.973178,116.334655,0,122,39928.3330787037,2009-04-25,07:59:38
39.973183,116.334649,0,123,39928.3331018519,2009-04-25,07:59:40
39.973148,116.334694,0,125,39928.3331597222,2009-04-25,07:59:45
39.973139,116.334727,0,125,39928.3332175926,2009-04-25,07:59:50
39.97314,116.334724,0,125,39928.333275463,2009-04-25,07:59:55
39.97314,116.334724,0,125,39928.3333101852,2009-04-25,07:59:58
39.973143,116.334723,0,125,39928.3333333333,2009-04-25,08:00:00
39.973138,116.334735,0,125,39928.3333912037,2009-04-25,08:00:05
39.973112,116.334806,0,126,39928.3334490741,2009-04-25,08:00:10
39.973058,116.335007,0,131,39928.3335069444,2009-04-25,08:00:15
39.97301,116.335179,0,135,39928.3335648148,2009-04-25,08:00:20
39.972964,116.335313,0,138,39928.3336226852,2009-04-25,08:00:25
39.972918,116.335428,0,142,39928.3336805556,2009-04-25,08:00:30
39.972887,116.3355,0,145,39928.3337384259,2009-04-25,08:00:35
39.972886,116.335512,0,149,39928.3337962963,2009-04-25,08:00:40
39.97291,116.33551,0,151,39928.3338541667,2009-04-25,08:00:45
39.972924,116.335468,0,155,39928.333912037,2009-04-25,08:00:50
39.972936,116.335408,0,157,39928.3339699074,2009-04-25,08:00:55
39.972942,116.335416,0,158,39928.3340277778,2009-04-25,08:01:00
39.972942,116.335416,0,158,39928.3340625,2009-04-25,08:01:03
39.972945,116.33541,0,158,39928.3340856481,2009-04-25,08:01:05
39.972952,116.335398,0,158,39928.3341435185,2009-04-25,08:01:10
39.972952,116.335398,0,158,39928.3341782407,2009-04-25,08:01:13
39.972959,116.335391,0,158,39928.3342013889,2009-04-25,08:01:15
39.973002,116.335383,0,159,39928.3342592593,2009-04-25,08:01:20
39.973003,116.335372,0,161,39928.3343171296,2009-04-25,08:01:25
39.973003,116.335372,0,161,39928.3343518519,2009-04-25,08:01:28
39.973007,116.335369,0,161,39928.334375,2009-04-25,08:01:30
39.973012,116.335389,0,161,39928.3344328704,2009-04-25,08:01:35
39.973011,116.335415,0,161,39928.3344907407,2009-04-25,08:01:40
39.973032,116.335356,0,157,39928.3345486111,2009-04-25,08:01:45
39.973032,116.335356,0,157,39928.3345833333,2009-04-25,08:01:48
39.973032,116.335358,0,157,39928.3346064815,2009-04-25,08:01:50
39.973037,116.335349,0,157,39928.3346643519,2009-04-25,08:01:55
39.973058,116.335254,0,164,39928.3347222222,2009-04-25,08:02:00
39.97306,116.33516,0,165,39928.3347800926,2009-04-25,08:02:05
39.973038,116.335182,0,166,39928.334837963,2009-04-25,08:02:10
39.973024,116.335238,0,170,39928.3348958333,2009-04-25,08:02:15
39.973011,116.335263,0,173,39928.3349537037,2009-04-25,08:02:20
39.973016,116.335345,0,177,39928.3350115741,2009-04-25,08:02:25
39.973016,116.335436,0,181,39928.3350694444,2009-04-25,08:02:30
39.973024,116.335528,0,186,39928.3351273148,2009-04-25,08:02:35
39.972981,116.335622,0,189,39928.3351851852,2009-04-25,08:02:40
39.972963,116.33571,0,192,39928.3352430556,2009-04-25,08:02:45
39.972923,116.33581,0,196,39928.3353009259,2009-04-25,08:02:50
39.972877,116.335859,0,200,39928.3353587963,2009-04-25,08:02:55
39.972845,116.335896,0,207,39928.3354166667,2009-04-25,08:03:00
39.972865,116.335882,0,208,39928.335474537,2009-04-25,08:03:05
39.972891,116.335859,0,207,39928.3355324074,2009-04-25,08:03:10
39.972938,116.33583,0,206,39928.3355902778,2009-04-25,08:03:15
39.972907,116.335929,0,211,39928.3356481481,2009-04-25,08:03:20
39.972905,116.335673,0,215,39928.3357060185,2009-04-25,08:03:25
39.972887,116.335646,0,217,39928.3357638889,2009-04-25,08:03:30
39.972941,116.335571,0,220,39928.3358217593,2009-04-25,08:03:35
39.973049,116.335429,0,220,39928.3358796296,2009-04-25,08:03:40
39.973125,116.335353,0,218,39928.3359375,2009-04-25,08:03:45
39.973162,116.335313,0,214,39928.3359953704,2009-04-25,08:03:50
39.973175,116.335286,0,211,39928.3360532407,2009-04-25,08:03:55
39.973168,116.335301,0,212,39928.3361111111,2009-04-25,08:04:00
39.973156,116.335322,0,214,39928.3361689815,2009-04-25,08:04:05
39.973148,116.335307,0,214,39928.3362268518,2009-04-25,08:04:10
39.973141,116.335308,0,212,39928.3362847222,2009-04-25,08:04:15
39.973138,116.335311,0,212,39928.3363425926,2009-04-25,08:04:20
39.973138,116.335311,0,212,39928.3363773148,2009-04-25,08:04:23
39.973133,116.335304,0,212,39928.336400463,2009-04-25,08:04:25
39.973097,116.335308,0,214,39928.3364583333,2009-04-25,08:04:30
39.973054,116.335315,0,216,39928.3365162037,2009-04-25,08:04:35
39.973083,116.335291,0,224,39928.3365740741,2009-04-25,08:04:40
39.973111,116.335302,0,232,39928.3366319444,2009-04-25,08:04:45
39.973117,116.335297,0,232,39928.3366898148,2009-04-25,08:04:50
39.973117,116.3353,0,233,39928.3367476852,2009-04-25,08:04:55
39.973114,116.335304,0,233,39928.3368055556,2009-04-25,08:05:00
39.973114,116.335304,0,233,39928.3368402778,2009-04-25,08:05:03
39.973112,116.335303,0,233,39928.3368634259,2009-04-25,08:05:05
39.973075,116.335391,0,232,39928.3369212963,2009-04-25,08:05:10
39.973041,116.335444,0,235,39928.3369791667,2009-04-25,08:05:15
39.973063,116.335435,0,235,39928.337037037,2009-04-25,08:05:20
39.973076,116.335433,0,236,39928.3370949074,2009-04-25,08:05:25
39.973112,116.335418,0,237,39928.3371527778,2009-04-25,08:05:30
39.973149,116.335452,0,236,39928.3372106481,2009-04-25,08:05:35
39.973173,116.335442,0,237,39928.3372685185,2009-04-25,08:05:40
39.973171,116.335441,0,237,39928.3373263889,2009-04-25,08:05:45
39.973171,116.335441,0,237,39928.3373611111,2009-04-25,08:05:48
39.973172,116.335436,0,237,39928.3373842593,2009-04-25,08:05:50
39.973208,116.335349,0,231,39928.3374421296,2009-04-25,08:05:55
39.973231,116.335287,0,229,39928.3375,2009-04-25,08:06:00
39.973246,116.335249,0,230,39928.3375578704,2009-04-25,08:06:05
39.973244,116.335236,0,230,39928.3376157407,2009-04-25,08:06:10
39.973277,116.335181,0,231,39928.3376736111,2009-04-25,08:06:15
39.97331,116.335132,0,232,39928.3377314815,2009-04-25,08:06:20
39.973327,116.335096,0,232,39928.3377893518,2009-04-25,08:06:25
39.973328,116.335067,0,232,39928.3378472222,2009-04-25,08:06:30
39.973298,116.33501,0,232,39928.3379050926,2009-04-25,08:06:35
39.973298,116.334947,0,233,39928.337962963,2009-04-25,08:06:40
39.973326,116.334874,0,236,39928.3380208333,2009-04-25,08:06:45
39.973361,116.334833,0,237,39928.3380787037,2009-04-25,08:06:50
39.973377,116.33482,0,238,39928.3381365741,2009-04-25,08:06:55
39.973333,116.334855,0,240,39928.3381944444,2009-04-25,08:07:00
39.973334,116.334833,0,240,39928.3382523148,2009-04-25,08:07:05
39.973397,116.334704,0,244,39928.3383101852,2009-04-25,08:07:10
39.973423,116.334649,0,247,39928.3383680556,2009-04-25,08:07:15
39.9734,116.334662,0,248,39928.3384259259,2009-04-25,08:07:20
39.973428,116.334627,0,251,39928.3384837963,2009-04-25,08:07:25
39.973402,116.334643,0,253,39928.3385416667,2009-04-25,08:07:30
39.973394,116.334654,0,253,39928.338599537,2009-04-25,08:07:35
39.973528,116.334461,0,255,39928.3386574074,2009-04-25,08:07:40
39.973553,116.334444,0,255,39928.3387152778,2009-04-25,08:07:45
39.973522,116.334558,0,251,39928.3387731481,2009-04-25,08:07:50
39.973502,116.334629,0,251,39928.3388310185,2009-04-25,08:07:55
39.973425,116.334806,0,251,39928.3388888889,2009-04-25,08:08:00
39.973424,116.334858,0,249,39928.3389467593,2009-04-25,08:08:05
39.973404,116.334859,0,251,39928.3390046296,2009-04-25,08:08:10
39.973396,116.334864,0,251,39928.3390625,2009-04-25,08:08:15
39.973396,116.334864,0,251,39928.3390972222,2009-04-25,08:08:18
39.97339,116.334863,0,251,39928.3391203704,2009-04-25,08:08:20
39.973364,116.334909,0,251,39928.3391782407,2009-04-25,08:08:25
39.973355,116.334938,0,254,39928.3392361111,2009-04-25,08:08:30
39.973371,116.334926,0,256,39928.3392939815,2009-04-25,08:08:35
39.973356,116.33494,0,259,39928.3393518519,2009-04-25,08:08:40
39.9734,116.334887,0,263,39928.3394097222,2009-04-25,08:08:45
39.9734,116.334887,0,263,39928.3394444444,2009-04-25,08:08:48
39.973396,116.334887,0,263,39928.3394675926,2009-04-25,08:08:50
39.973406,116.334828,0,265,39928.339525463,2009-04-25,08:08:55
39.973379,116.334828,0,263,39928.3395833333,2009-04-25,08:09:00
39.973369,116.334832,0,261,39928.3396412037,2009-04-25,08:09:05
39.973371,116.334787,0,264,39928.3396990741,2009-04-25,08:09:10
39.973342,116.334785,0,262,39928.3397569444,2009-04-25,08:09:15
39.973311,116.334833,0,258,39928.3398148148,2009-04-25,08:09:20
39.9733,116.334843,0,256,39928.3398726852,2009-04-25,08:09:25
39.973273,116.334962,0,250,39928.3399305556,2009-04-25,08:09:30
39.973255,116.335037,0,243,39928.3399884259,2009-04-25,08:09:35
39.973255,116.335051,0,243,39928.3400462963,2009-04-25,08:09:40
39.973245,116.335049,0,242,39928.3401041667,2009-04-25,08:09:45
39.97318,116.335109,0,242,39928.340162037,2009-04-25,08:09:50
39.973122,116.335227,0,239,39928.3402199074,2009-04-25,08:09:55
39.973117,116.335269,0,239,39928.3402777778,2009-04-25,08:10:00
39.973083,116.335325,0,240,39928.3403356481,2009-04-25,08:10:05
39.973093,116.335313,0,239,39928.3403935185,2009-04-25,08:10:10
39.973092,116.335334,0,237,39928.3404513889,2009-04-25,08:10:15
39.973092,116.335333,0,237,39928.3405092593,2009-04-25,08:10:20
39.973092,116.335333,0,237,39928.3405439815,2009-04-25,08:10:23
39.973086,116.335335,0,237,39928.3405671296,2009-04-25,08:10:25
39.973123,116.335296,0,237,39928.340625,2009-04-25,08:10:30
39.97313,116.335226,0,234,39928.3406828704,2009-04-25,08:10:35
39.973092,116.33524,0,232,39928.3407407407,2009-04-25,08:10:40
39.973113,116.335216,0,232,39928.3407986111,2009-04-25,08:10:45
39.973106,116.335227,0,232,39928.3408564815,2009-04-25,08:10:50
39.973083,116.335262,0,231,39928.3409143519,2009-04-25,08:10:55
39.972951,116.335388,0,228,39928.3409722222,2009-04-25,08:11:00
39.972889,116.335453,0,227,39928.3410300926,2009-04-25,08:11:05
39.972872,116.335457,0,226,39928.341087963,2009-04-25,08:11:10
39.972907,116.335426,0,226,39928.3411458333,2009-04-25,08:11:15
39.97291,116.335407,0,225,39928.3412037037,2009-04-25,08:11:20
39.972919,116.335444,0,225,39928.3412615741,2009-04-25,08:11:25
39.972948,116.335446,0,224,39928.3413194444,2009-04-25,08:11:30
39.973004,116.335436,0,222,39928.3413773148,2009-04-25,08:11:35
39.973039,116.335436,0,221,39928.3414351852,2009-04-25,08:11:40
39.973062,116.335434,0,222,39928.3414930556,2009-04-25,08:11:45
39.973093,116.335418,0,222,39928.3415509259,2009-04-25,08:11:50
39.973088,116.33546,0,215,39928.3416087963,2009-04-25,08:11:55
39.973059,116.335523,0,209,39928.3416666667,2009-04-25,08:12:00
39.973038,116.33552,0,209,39928.341724537,2009-04-25,08:12:05
39.973055,116.335416,0,213,39928.3417824074,2009-04-25,08:12:10
39.973102,116.335255,0,224,39928.3418402778,2009-04-25,08:12:15
39.973116,116.335191,0,231,39928.3418981481,2009-04-25,08:12:20
39.973105,116.335165,0,239,39928.3419560185,2009-04-25,08:12:25
39.973148,116.335115,0,244,39928.3420138889,2009-04-25,08:12:30
39.97317,116.335078,0,246,39928.3420717593,2009-04-25,08:12:35
39.973218,116.335026,0,245,39928.3421296296,2009-04-25,08:12:40
39.973204,116.334999,0,248,39928.3421875,2009-04-25,08:12:45
39.973199,116.334952,0,251,39928.3422453704,2009-04-25,08:12:50
39.973199,116.334952,0,251,39928.3422800926,2009-04-25,08:12:53
39.973206,116.334944,0,251,39928.3423032407,2009-04-25,08:12:55
39.973207,116.334967,0,250,39928.3423611111,2009-04-25,08:13:00
39.973209,116.334975,0,250,39928.3424189815,2009-04-25,08:13:05
39.973213,116.334975,0,250,39928.3424768519,2009-04-25,08:13:10
39.973213,116.334975,0,250,39928.3425115741,2009-04-25,08:13:13
39.973211,116.334979,0,250,39928.3425347222,2009-04-25,08:13:15
39.973207,116.334996,0,250,39928.3425925926,2009-04-25,08:13:20
39.973198,116.335021,0,250,39928.342650463,2009-04-25,08:13:25
39.973127,116.335393,0,246,39928.3427083333,2009-04-25,08:13:30
39.973121,116.335409,0,245,39928.3427662037,2009-04-25,08:13:35
39.973144,116.33538,0,248,39928.3428240741,2009-04-25,08:13:40
39.97305,116.335472,0,246,39928.3428819444,2009-04-25,08:13:45
39.973047,116.335465,0,247,39928.3429398148,2009-04-25,08:13:50
39.973047,116.335465,0,247,39928.342974537,2009-04-25,08:13:53
39.973045,116.335471,0,247,39928.3429976852,2009-04-25,08:13:55
39.97304,116.335438,0,248,39928.3430555556,2009-04-25,08:14:00
39.973047,116.335402,0,250,39928.3431134259,2009-04-25,08:14:05
39.973058,116.335349,0,251,39928.3431712963,2009-04-25,08:14:10
39.973033,116.335364,0,250,39928.3432291667,2009-04-25,08:14:15
39.97303,116.335312,0,251,39928.343287037,2009-04-25,08:14:20
39.973055,116.335283,0,249,39928.3433449074,2009-04-25,08:14:25
39.973063,116.335259,0,252,39928.3434027778,2009-04-25,08:14:30
39.973077,116.335226,0,253,39928.3434606481,2009-04-25,08:14:35
39.97309,116.335172,0,254,39928.3435185185,2009-04-25,08:14:40
39.973096,116.335145,0,254,39928.3435763889,2009-04-25,08:14:45
39.97312,116.33511,0,255,39928.3436342593,2009-04-25,08:14:50
39.973111,116.335154,0,254,39928.3436921296,2009-04-25,08:14:55
39.973178,116.334988,0,259,39928.34375,2009-04-25,08:15:00
39.973232,116.334855,0,257,39928.3438078704,2009-04-25,08:15:05
39.973204,116.334889,0,255,39928.3438657407,2009-04-25,08:15:10
39.973187,116.334875,0,253,39928.3439236111,2009-04-25,08:15:15
39.973156,116.334944,0,252,39928.3439814815,2009-04-25,08:15:20
39.973137,116.33498,0,249,39928.3440393518,2009-04-25,08:15:25
39.9731,116.335144,0,246,39928.3440972222,2009-04-25,08:15:30
39.973011,116.335453,0,242,39928.3441550926,2009-04-25,08:15:35
39.973001,116.335474,0,243,39928.344212963,2009-04-25,08:15:40
39.973005,116.335404,0,243,39928.3442708333,2009-04-25,08:15:45
39.973024,116.335335,0,243,39928.3443287037,2009-04-25,08:15:50
39.973041,116.335307,0,243,39928.3443865741,2009-04-25,08:15:55
39.973045,116.335291,0,243,39928.3444444444,2009-04-25,08:16:00
39.973013,116.335332,0,242,39928.3445023148,2009-04-25,08:16:05
39.973018,116.33525,0,241,39928.3445601852,2009-04-25,08:16:10
39.973071,116.335145,0,241,39928.3446180556,2009-04-25,08:16:15
39.973097,116.335153,0,240,39928.3446759259,2009-04-25,08:16:20
39.973203,116.335004,0,239,39928.3447337963,2009-04-25,08:16:25
39.973295,116.334815,0,239,39928.3447916667,2009-04-25,08:16:30
39.973294,116.334782,0,243,39928.344849537,2009-04-25,08:16:35
39.973265,116.334853,0,246,39928.3449074074,2009-04-25,08:16:40
39.973257,116.334872,0,248,39928.3449652778,2009-04-25,08:16:45
39.973348,116.334735,0,247,39928.3450231481,2009-04-25,08:16:50
39.973407,116.334624,0,249,39928.3450810185,2009-04-25,08:16:55
39.973409,116.334585,0,252,39928.3451388889,2009-04-25,08:17:00
39.973403,116.334533,0,254,39928.3451967593,2009-04-25,08:17:05
39.973361,116.334563,0,256,39928.3452546296,2009-04-25,08:17:10
39.973377,116.334492,0,258,39928.3453125,2009-04-25,08:17:15
39.973386,116.334522,0,264,39928.3453703704,2009-04-25,08:17:20
39.973372,116.334596,0,265,39928.3454282407,2009-04-25,08:17:25
39.973364,116.33466,0,264,39928.3454861111,2009-04-25,08:17:30
39.973338,116.33471,0,265,39928.3455439815,2009-04-25,08:17:35
39.973297,116.334721,0,268,39928.3456018518,2009-04-25,08:17:40
39.973272,116.334767,0,269,39928.3456597222,2009-04-25,08:17:45
39.973289,116.334744,0,273,39928.3457175926,2009-04-25,08:17:50
39.973289,116.334744,0,273,39928.3457523148,2009-04-25,08:17:53
39.973295,116.334742,0,273,39928.345775463,2009-04-25,08:17:55
39.973291,116.334753,0,273,39928.3458333333,2009-04-25,08:18:00
39.973237,116.334862,0,270,39928.3458912037,2009-04-25,08:18:05
39.973196,116.334927,0,272,39928.3459490741,2009-04-25,08:18:10
39.973183,116.334964,0,270,39928.3460069444,2009-04-25,08:18:15
39.973142,116.335059,0,269,39928.3460648148,2009-04-25,08:18:20
39.973158,116.335071,0,261,39928.3461226852,2009-04-25,08:18:25
39.973197,116.335032,0,257,39928.3461805556,2009-04-25,08:18:30
39.973197,116.335032,0,257,39928.3462152778,2009-04-25,08:18:33
39.973196,116.335032,0,257,39928.3462384259,2009-04-25,08:18:35
39.973195,116.334967,0,256,39928.3462962963,2009-04-25,08:18:40
39.973209,116.334946,0,257,39928.3463541667,2009-04-25,08:18:45
39.973177,116.33502,0,257,39928.346412037,2009-04-25,08:18:50
39.973185,116.334967,0,257,39928.3464699074,2009-04-25,08:18:55
39.973202,116.334934,0,262,39928.3465277778,2009-04-25,08:19:00
39.97319,116.334892,0,261,39928.3465856481,2009-04-25,08:19:05
39.973156,116.334889,0,259,39928.3466435185,2009-04-25,08:19:10
39.973149,116.334847,0,258,39928.3467013889,2009-04-25,08:19:15
39.973188,116.334742,0,259,39928.3467592593,2009-04-25,08:19:20
39.973203,116.334754,0,259,39928.3468171296,2009-04-25,08:19:25
39.973204,116.334727,0,259,39928.346875,2009-04-25,08:19:30
39.97321,116.334672,0,261,39928.3469328704,2009-04-25,08:19:35
39.973188,116.334693,0,261,39928.3469907407,2009-04-25,08:19:40
39.973214,116.334638,0,260,39928.3470486111,2009-04-25,08:19:45
39.973214,116.334638,0,260,39928.3470833333,2009-04-25,08:19:48
39.97321,116.334639,0,260,39928.3471064815,2009-04-25,08:19:50
39.973179,116.334723,0,260,39928.3471643519,2009-04-25,08:19:55
39.973179,116.334723,0,260,39928.3471990741,2009-04-25,08:19:58
39.973181,116.334727,0,260,39928.3472222222,2009-04-25,08:20:00
39.973165,116.334688,0,259,39928.3472800926,2009-04-25,08:20:05
39.973144,116.334684,0,259,39928.347337963,2009-04-25,08:20:10
39.973154,116.334716,0,258,39928.3473958333,2009-04-25,08:20:15
39.973142,116.334761,0,257,39928.3474537037,2009-04-25,08:20:20
39.97316,116.334775,0,256,39928.3475115741,2009-04-25,08:20:25
39.973209,116.334674,0,255,39928.3475694444,2009-04-25,08:20:30
39.973336,116.334465,0,244,39928.3476273148,2009-04-25,08:20:35
39.973397,116.334356,0,239,39928.3476851852,2009-04-25,08:20:40
39.973397,116.334356,0,239,39928.3477199074,2009-04-25,08:20:43
39.973398,116.334363,0,237,39928.3477430556,2009-04-25,08:20:45
39.973414,116.334334,0,234,39928.3478009259,2009-04-25,08:20:50
39.97337,116.334391,0,231,39928.3478587963,2009-04-25,08:20:55
39.97337,116.334391,0,231,39928.3478935185,2009-04-25,08:20:58
39.973368,116.334398,0,230,39928.3479166667,2009-04-25,08:21:00
39.973365,116.33441,0,230,39928.347974537,2009-04-25,08:21:05
39.973363,116.334399,0,230,39928.3480324074,2009-04-25,08:21:10
39.973364,116.334385,0,230,39928.3480902778,2009-04-25,08:21:15
39.973354,116.334411,0,228,39928.3481481481,2009-04-25,08:21:20
39.973347,116.334446,0,220,39928.3482060185,2009-04-25,08:21:25
39.973348,116.334406,0,217,39928.3482638889,2009-04-25,08:21:30
39.973328,116.334418,0,216,39928.3483217593,2009-04-25,08:21:35
39.973328,116.334418,0,216,39928.3483564815,2009-04-25,08:21:38
39.973327,116.334416,0,216,39928.3483796296,2009-04-25,08:21:40
39.973332,116.334405,0,216,39928.3484375,2009-04-25,08:21:45
39.973332,116.334405,0,216,39928.3484722222,2009-04-25,08:21:48
39.973328,116.3344,0,216,39928.3484953704,2009-04-25,08:21:50
39.973322,116.334391,0,217,39928.3485532407,2009-04-25,08:21:55
39.973379,116.334308,0,219,39928.3486111111,2009-04-25,08:22:00
39.973454,116.334176,0,221,39928.3486689815,2009-04-25,08:22:05
39.973474,116.334095,0,222,39928.3487268519,2009-04-25,08:22:10
39.973485,116.334024,0,223,39928.3487847222,2009-04-25,08:22:15
39.973432,116.334116,0,221,39928.3488425926,2009-04-25,08:22:20
39.973402,116.334153,0,218,39928.348900463,2009-04-25,08:22:25
39.973417,116.3341,0,217,39928.3489583333,2009-04-25,08:22:30
39.973462,116.333978,0,216,39928.3490162037,2009-04-25,08:22:35
39.973455,116.333937,0,215,39928.3490740741,2009-04-25,08:22:40
39.973433,116.333965,0,216,39928.3491319444,2009-04-25,08:22:45
39.973411,116.334074,0,215,39928.3491898148,2009-04-25,08:22:50
39.973426,116.334082,0,214,39928.3492476852,2009-04-25,08:22:55
39.973424,116.33411,0,214,39928.3493055556,2009-04-25,08:23:00
39.973424,116.33411,0,214,39928.3493402778,2009-04-25,08:23:03
39.973425,116.33411,0,212,39928.3493634259,2009-04-25,08:23:05
39.973525,116.333944,0,211,39928.3494212963,2009-04-25,08:23:10
39.973541,116.333894,0,210,39928.3494791667,2009-04-25,08:23:15
39.973616,116.3338,0,211,39928.349537037,2009-04-25,08:23:20
39.973682,116.33371,0,210,39928.3495949074,2009-04-25,08:23:25
39.973692,116.333674,0,210,39928.3496527778,2009-04-25,08:23:30
39.973643,116.33372,0,213,39928.3497106481,2009-04-25,08:23:35
39.973573,116.333834,0,214,39928.3497685185,2009-04-25,08:23:40
39.973549,116.333905,0,217,39928.3498263889,2009-04-25,08:23:45
39.973579,116.333854,0,220,39928.3498842593,2009-04-25,08:23:50
39.973618,116.33386,0,223,39928.3499421296,2009-04-25,08:23:55
39.9736,116.333895,0,219,39928.35,2009-04-25,08:24:00
39.973592,116.333909,0,218,39928.3500578704,2009-04-25,08:24:05
39.973557,116.334002,0,220,39928.3501157407,2009-04-25,08:24:10
39.973473,116.334157,0,220,39928.3501736111,2009-04-25,08:24:15
39.973441,116.334215,0,218,39928.3502314815,2009-04-25,08:24:20
39.973382,116.334297,0,217,39928.3502893519,2009-04-25,08:24:25
39.973387,116.334231,0,217,39928.3503472222,2009-04-25,08:24:30
39.973437,116.334134,0,218,39928.3504050926,2009-04-25,08:24:35
39.973424,116.334191,0,219,39928.350462963,2009-04-25,08:24:40
39.973432,116.334208,0,217,39928.3505208333,2009-04-25,08:24:45
39.973431,116.334212,0,217,39928.3505787037,2009-04-25,08:24:50
39.973431,116.334212,0,217,39928.3506134259,2009-04-25,08:24:53
39.973424,116.334216,0,217,39928.3506365741,2009-04-25,08:24:55
39.973423,116.334207,0,220,39928.3506944444,2009-04-25,08:25:00
39.973402,116.334237,0,220,39928.3507523148,2009-04-25,08:25:05
39.973361,116.334279,0,220,39928.3508101852,2009-04-25,08:25:10
39.97331,116.334285,0,222,39928.3508680556,2009-04-25,08:25:15
39.973297,116.334301,0,222,39928.3509259259,2009-04-25,08:25:20
39.973319,116.334326,0,223,39928.3509837963,2009-04-25,08:25:25
39.973321,116.334346,0,225,39928.3510416667,2009-04-25,08:25:30
39.973321,116.334346,0,225,39928.3510763889,2009-04-25,08:25:33
39.973325,116.334349,0,225,39928.351099537,2009-04-25,08:25:35
39.973346,116.33435,0,227,39928.3511574074,2009-04-25,08:25:40
39.973362,116.334328,0,230,39928.3512152778,2009-04-25,08:25:45
39.973345,116.334314,0,235,39928.3512731481,2009-04-25,08:25:50
39.973322,116.334322,0,239,39928.3513310185,2009-04-25,08:25:55
39.973312,116.334347,0,240,39928.3513888889,2009-04-25,08:26:00
39.973312,116.334347,0,240,39928.3514236111,2009-04-25,08:26:03
39.973314,116.334351,0,240,39928.3514467593,2009-04-25,08:26:05
39.973298,116.334424,0,242,39928.3515046296,2009-04-25,08:26:10
39.973278,116.334472,0,243,39928.3515625,2009-04-25,08:26:15
39.973212,116.334645,0,240,39928.3543981481,2009-04-25,08:30:20
39.973298,116.334883,0,242,39928.3544560185,2009-04-25,08:30:25
39.973322,116.334913,0,244,39928.3545138889,2009-04-25,08:30:30
39.973319,116.334926,0,246,39928.3545717593,2009-04-25,08:30:35
39.973282,116.334886,0,248,39928.3546296296,2009-04-25,08:30:40
39.973239,116.33487,0,249,39928.3546875,2009-04-25,08:30:45
39.973237,116.334864,0,249,39928.3547453704,2009-04-25,08:30:50
39.973237,116.334864,0,249,39928.3547800926,2009-04-25,08:30:53
39.973237,116.334858,0,249,39928.3548032407,2009-04-25,08:30:55
39.97324,116.334825,0,250,39928.3548611111,2009-04-25,08:31:00
39.973245,116.334823,0,248,39928.3549189815,2009-04-25,08:31:05
39.973245,116.334823,0,248,39928.3549537037,2009-04-25,08:31:08
39.973252,116.33482,0,248,39928.3549768519,2009-04-25,08:31:10
39.973238,116.334806,0,248,39928.3550347222,2009-04-25,08:31:15
39.973229,116.334733,0,250,39928.3550925926,2009-04-25,08:31:20
39.973204,116.334709,0,251,39928.355150463,2009-04-25,08:31:25
39.973249,116.334594,0,247,39928.3552083333,2009-04-25,08:31:30
39.973236,116.334587,0,244,39928.3552662037,2009-04-25,08:31:35
39.973224,116.33451,0,244,39928.3553240741,2009-04-25,08:31:40
39.973225,116.334483,0,246,39928.3553819444,2009-04-25,08:31:45
39.97321,116.33453,0,246,39928.3554398148,2009-04-25,08:31:50
39.97319,116.334546,0,246,39928.3554976852,2009-04-25,08:31:55
39.973187,116.334555,0,246,39928.3555555556,2009-04-25,08:32:00
39.973198,116.334553,0,246,39928.3556134259,2009-04-25,08:32:05
39.973198,116.334553,0,246,39928.3556481482,2009-04-25,08:32:08
39.973201,116.334547,0,246,39928.3556712963,2009-04-25,08:32:10
39.973206,116.334563,0,244,39928.3557291667,2009-04-25,08:32:15
39.973219,116.334636,0,241,39928.355787037,2009-04-25,08:32:20
39.973245,116.334653,0,240,39928.3558449074,2009-04-25,08:32:25
39.973252,116.33461,0,242,39928.3559027778,2009-04-25,08:32:30
39.973235,116.3346,0,244,39928.3559606481,2009-04-25,08:32:35
39.97327,116.334441,0,243,39928.3560185185,2009-04-25,08:32:40
39.973332,116.334263,0,237,39928.3560763889,2009-04-25,08:32:45
39.973318,116.334217,0,235,39928.3561342593,2009-04-25,08:32:50
39.973339,116.334061,0,234,39928.3561921296,2009-04-25,08:32:55
39.973273,116.334178,0,235,39928.35625,2009-04-25,08:33:00
39.973236,116.334219,0,235,39928.3563078704,2009-04-25,08:33:05
39.973245,116.334237,0,234,39928.3563657407,2009-04-25,08:33:10
39.973245,116.334237,0,234,39928.356400463,2009-04-25,08:33:13
39.973247,116.334236,0,234,39928.3564236111,2009-04-25,08:33:15
39.973251,116.334275,0,235,39928.3564814815,2009-04-25,08:33:20
39.973249,116.334304,0,237,39928.3565393519,2009-04-25,08:33:25
39.973286,116.33437,0,239,39928.3565972222,2009-04-25,08:33:30
39.973307,116.334416,0,240,39928.3566550926,2009-04-25,08:33:35
39.973269,116.334589,0,243,39928.356712963,2009-04-25,08:33:40
39.97321,116.334751,0,245,39928.3567708333,2009-04-25,08:33:45
39.973124,116.334914,0,248,39928.3568287037,2009-04-25,08:33:50
39.973126,116.335099,0,248,39928.3568865741,2009-04-25,08:33:55
39.973148,116.335122,0,246,39928.3569444444,2009-04-25,08:34:00
39.973124,116.335146,0,245,39928.3570023148,2009-04-25,08:34:05
39.97311,116.335217,0,248,39928.3570601852,2009-04-25,08:34:10
39.973128,116.335268,0,251,39928.3571180556,2009-04-25,08:34:15
39.973181,116.335273,0,256,39928.3571759259,2009-04-25,08:34:20
39.973212,116.335227,0,257,39928.3572337963,2009-04-25,08:34:25
39.973204,116.335173,0,256,39928.3572916667,2009-04-25,08:34:30
39.973204,116.335173,0,256,39928.3573263889,2009-04-25,08:34:33
39.973206,116.335175,0,255,39928.357349537,2009-04-25,08:34:35
39.973162,116.335191,0,257,39928.3574074074,2009-04-25,08:34:40
39.973152,116.335195,0,257,39928.3574652778,2009-04-25,08:34:45
39.973154,116.335196,0,256,39928.3575231481,2009-04-25,08:34:50
39.973154,116.335196,0,256,39928.3575578704,2009-04-25,08:34:53
39.973149,116.335192,0,256,39928.3575810185,2009-04-25,08:34:55
39.973155,116.335225,0,255,39928.3576388889,2009-04-25,08:35:00
39.973147,116.335223,0,256,39928.3576967593,2009-04-25,08:35:05
39.973147,116.335223,0,256,39928.3577314815,2009-04-25,08:35:08
39.973139,116.335227,0,255,39928.3577546296,2009-04-25,08:35:10
39.973116,116.335214,0,255,39928.3578125,2009-04-25,08:35:15
39.973084,116.335205,0,251,39928.3578703704,2009-04-25,08:35:20
39.973065,116.335221,0,249,39928.3579282407,2009-04-25,08:35:25
39.973061,116.335276,0,249,39928.3579861111,2009-04-25,08:35:30
39.973078,116.335256,0,250,39928.3580439815,2009-04-25,08:35:35
39.973098,116.335225,0,251,39928.3581018519,2009-04-25,08:35:40
39.9731,116.335244,0,251,39928.3581597222,2009-04-25,08:35:45
39.973108,116.335262,0,250,39928.3582175926,2009-04-25,08:35:50
39.973147,116.335294,0,250,39928.358275463,2009-04-25,08:35:55
39.973162,116.335285,0,249,39928.3583333333,2009-04-25,08:36:00
39.973146,116.335223,0,248,39928.3583912037,2009-04-25,08:36:05
39.97316,116.335184,0,248,39928.3584490741,2009-04-25,08:36:10
39.973184,116.335166,0,249,39928.3585069444,2009-04-25,08:36:15
39.97318,116.335115,0,252,39928.3585648148,2009-04-25,08:36:20
39.973199,116.335046,0,252,39928.3586226852,2009-04-25,08:36:25
39.97323,116.334954,0,254,39928.3586805556,2009-04-25,08:36:30
39.973222,116.334748,0,255,39928.3587384259,2009-04-25,08:36:35
39.97324,116.334621,0,257,39928.3587962963,2009-04-25,08:36:40
39.97328,116.334531,0,258,39928.3588541667,2009-04-25,08:36:45
39.973363,116.33445,0,258,39928.358912037,2009-04-25,08:36:50
39.97336,116.334436,0,258,39928.3589699074,2009-04-25,08:36:55
39.973344,116.334437,0,259,39928.3590277778,2009-04-25,08:37:00
39.973344,116.334437,0,259,39928.3590625,2009-04-25,08:37:03
39.973338,116.334437,0,261,39928.3590856481,2009-04-25,08:37:05
39.973326,116.334384,0,263,39928.3591435185,2009-04-25,08:37:10
39.973316,116.334368,0,264,39928.3592013889,2009-04-25,08:37:15
39.973302,116.334398,0,265,39928.3592592593,2009-04-25,08:37:20
39.973327,116.334403,0,264,39928.3593171296,2009-04-25,08:37:25
39.973309,116.334399,0,264,39928.359375,2009-04-25,08:37:30
39.973315,116.334413,0,263,39928.3594328704,2009-04-25,08:37:35
39.973317,116.334425,0,262,39928.3594907407,2009-04-25,08:37:40
39.973317,116.334425,0,262,39928.359525463,2009-04-25,08:37:43
39.973322,116.334431,0,263,39928.3595486111,2009-04-25,08:37:45
39.973318,116.334422,0,263,39928.3596064815,2009-04-25,08:37:50
39.97332,116.334413,0,263,39928.3596643518,2009-04-25,08:37:55
39.973318,116.334415,0,263,39928.3597222222,2009-04-25,08:38:00
39.973315,116.33441,0,263,39928.3597800926,2009-04-25,08:38:05
39.973315,116.33441,0,263,39928.3598148148,2009-04-25,08:38:08
39.973318,116.334408,0,263,39928.359837963,2009-04-25,08:38:10
39.973342,116.334459,0,264,39928.3598958333,2009-04-25,08:38:15
39.973329,116.334487,0,265,39928.3599537037,2009-04-25,08:38:20
39.973329,116.334487,0,265,39928.3599884259,2009-04-25,08:38:23
39.97333,116.334481,0,264,39928.3600115741,2009-04-25,08:38:25
39.973342,116.33445,0,264,39928.3600694444,2009-04-25,08:38:30
39.973338,116.334447,0,264,39928.3601273148,2009-04-25,08:38:35
39.973338,116.334447,0,264,39928.360162037,2009-04-25,08:38:38
39.973338,116.334444,0,264,39928.3601851852,2009-04-25,08:38:40
39.973325,116.33444,0,264,39928.3602430556,2009-04-25,08:38:45
39.973306,116.334453,0,264,39928.3603009259,2009-04-25,08:38:50
39.973306,116.334453,0,264,39928.3603356481,2009-04-25,08:38:53
39.973303,116.334456,0,264,39928.3603587963,2009-04-25,08:38:55
39.973294,116.334415,0,264,39928.3604166667,2009-04-25,08:39:00
39.9733,116.334365,0,264,39928.360474537,2009-04-25,08:39:05
39.973307,116.334322,0,264,39928.3605324074,2009-04-25,08:39:10
39.973299,116.33424,0,264,39928.3605902778,2009-04-25,08:39:15
39.973295,116.334169,0,262,39928.3606481481,2009-04-25,08:39:20
39.9733,116.334136,0,261,39928.3607060185,2009-04-25,08:39:25
39.97329,116.33413,0,261,39928.3607638889,2009-04-25,08:39:30
39.973259,116.334119,0,262,39928.3608217593,2009-04-25,08:39:35
39.973203,116.334143,0,263,39928.3608796296,2009-04-25,08:39:40
39.973174,116.334143,0,265,39928.3609375,2009-04-25,08:39:45
39.973174,116.334143,0,265,39928.3609722222,2009-04-25,08:39:48
39.973175,116.334135,0,266,39928.3609953704,2009-04-25,08:39:50
39.973194,116.334114,0,268,39928.3610532407,2009-04-25,08:39:55
39.97321,116.334103,0,270,39928.3611111111,2009-04-25,08:40:00
39.973222,116.33412,0,270,39928.3611689815,2009-04-25,08:40:05
39.973245,116.334214,0,273,39928.3612268518,2009-04-25,08:40:10
39.973256,116.33429,0,277,39928.3612847222,2009-04-25,08:40:15
39.973236,116.334376,0,281,39928.3613425926,2009-04-25,08:40:20
39.973193,116.33448,0,283,39928.361400463,2009-04-25,08:40:25
39.973165,116.334538,0,283,39928.3614583333,2009-04-25,08:40:30
39.973139,116.33455,0,283,39928.3615162037,2009-04-25,08:40:35
39.973152,116.334458,0,286,39928.3615740741,2009-04-25,08:40:40
39.973185,116.334336,0,287,39928.3616319444,2009-04-25,08:40:45
39.973172,116.334338,0,283,39928.3616898148,2009-04-25,08:40:50
39.973172,116.334338,0,283,39928.361724537,2009-04-25,08:40:53
39.973166,116.334334,0,283,39928.3617476852,2009-04-25,08:40:55
39.973179,116.334353,0,283,39928.3618055556,2009-04-25,08:41:00
39.97317,116.334366,0,285,39928.3618634259,2009-04-25,08:41:05
39.97317,116.334366,0,285,39928.3618981481,2009-04-25,08:41:08
39.973174,116.334361,0,285,39928.3619212963,2009-04-25,08:41:10
39.97317,116.334314,0,286,39928.3619791667,2009-04-25,08:41:15
39.973209,116.334245,0,285,39928.362037037,2009-04-25,08:41:20
39.973261,116.33423,0,286,39928.3620949074,2009-04-25,08:41:25
39.973271,116.334276,0,290,39928.3621527778,2009-04-25,08:41:30
39.973276,116.334313,0,289,39928.3622106481,2009-04-25,08:41:35
39.973271,116.334324,0,289,39928.3622685185,2009-04-25,08:41:40
39.97328,116.334327,0,289,39928.3623263889,2009-04-25,08:41:45
39.973286,116.334325,0,289,39928.3623842593,2009-04-25,08:41:50
39.973286,116.334325,0,289,39928.3624189815,2009-04-25,08:41:53
39.973287,116.334326,0,289,39928.3624421296,2009-04-25,08:41:55
39.973293,116.334312,0,290,39928.3625,2009-04-25,08:42:00
39.973304,116.33427,0,286,39928.3625578704,2009-04-25,08:42:05
39.973314,116.334232,0,282,39928.3626157407,2009-04-25,08:42:10
39.973422,116.333934,0,205,39928.3681712963,2009-04-25,08:50:10
39.973435,116.333904,0,208,39928.3682291667,2009-04-25,08:50:15
39.973435,116.333904,0,208,39928.3682638889,2009-04-25,08:50:18
39.973443,116.333897,0,210,39928.368287037,2009-04-25,08:50:20
39.973425,116.333953,0,213,39928.3683449074,2009-04-25,08:50:25
39.973402,116.333971,0,218,39928.3684027778,2009-04-25,08:50:30
39.973402,116.333971,0,218,39928.3684375,2009-04-25,08:50:33
39.973395,116.333972,0,221,39928.3684606481,2009-04-25,08:50:35
39.973393,116.333983,0,222,39928.3685185185,2009-04-25,08:50:40
39.973393,116.333983,0,222,39928.3685532407,2009-04-25,08:50:43
39.973387,116.333983,0,222,39928.3685763889,2009-04-25,08:50:45
39.9734,116.333906,0,220,39928.3686342593,2009-04-25,08:50:50
39.973421,116.333882,0,220,39928.3686921296,2009-04-25,08:50:55
39.973403,116.333856,0,223,39928.36875,2009-04-25,08:51:00
39.973408,116.333824,0,222,39928.3688078704,2009-04-25,08:51:05
39.973401,116.333773,0,222,39928.3688657407,2009-04-25,08:51:10
39.973395,116.333783,0,220,39928.3689236111,2009-04-25,08:51:15
39.973366,116.333659,0,224,39928.3689814815,2009-04-25,08:51:20
39.97339,116.333646,0,222,39928.3690393518,2009-04-25,08:51:25
39.973412,116.333716,0,220,39928.3690972222,2009-04-25,08:51:30
39.973412,116.333716,0,220,39928.3691319444,2009-04-25,08:51:33
39.973413,116.333708,0,219,39928.3691550926,2009-04-25,08:51:35
39.973404,116.333725,0,219,39928.369212963,2009-04-25,08:51:40
39.973399,116.33377,0,216,39928.3692708333,2009-04-25,08:51:45
39.973417,116.333774,0,215,39928.3693287037,2009-04-25,08:51:50
39.97341,116.333811,0,216,39928.3693865741,2009-04-25,08:51:55
39.973396,116.333799,0,214,39928.3694444444,2009-04-25,08:52:00
39.973392,116.333789,0,214,39928.3695023148,2009-04-25,08:52:05
39.973383,116.333783,0,214,39928.3695601852,2009-04-25,08:52:10
39.973383,116.333766,0,211,39928.3696180556,2009-04-25,08:52:15
39.97339,116.333767,0,203,39928.3696759259,2009-04-25,08:52:20
39.97339,116.333767,0,203,39928.3697106481,2009-04-25,08:52:23
39.973384,116.333775,0,203,39928.3697337963,2009-04-25,08:52:25
39.973374,116.333759,0,201,39928.3697916667,2009-04-25,08:52:30
39.973366,116.333764,0,202,39928.369849537,2009-04-25,08:52:35
39.973373,116.333765,0,202,39928.3699074074,2009-04-25,08:52:40
39.97338,116.333761,0,202,39928.3699652778,2009-04-25,08:52:45
39.973387,116.333768,0,202,39928.3700231481,2009-04-25,08:52:50
39.973387,116.333768,0,202,39928.3700578704,2009-04-25,08:52:53
39.973388,116.333771,0,202,39928.3700810185,2009-04-25,08:52:55
39.97343,116.333812,0,199,39928.3701388889,2009-04-25,08:53:00
39.973441,116.333812,0,201,39928.3701967593,2009-04-25,08:53:05
39.973425,116.33378,0,203,39928.3702546296,2009-04-25,08:53:10
39.973426,116.333785,0,203,39928.3703125,2009-04-25,08:53:15
39.973426,116.333785,0,203,39928.3703472222,2009-04-25,08:53:18
39.973423,116.333779,0,203,39928.3703703704,2009-04-25,08:53:20
39.973424,116.333769,0,203,39928.3704282407,2009-04-25,08:53:25
39.973429,116.333772,0,203,39928.3704861111,2009-04-25,08:53:30
39.973429,116.333772,0,203,39928.3705208333,2009-04-25,08:53:33
39.973425,116.333776,0,204,39928.3705439815,2009-04-25,08:53:35
39.973431,116.33379,0,205,39928.3706018519,2009-04-25,08:53:40
39.973428,116.33377,0,211,39928.3706597222,2009-04-25,08:53:45
39.973436,116.333741,0,217,39928.3707175926,2009-04-25,08:53:50
39.973442,116.333759,0,218,39928.370775463,2009-04-25,08:53:55
39.973457,116.333775,0,217,39928.3708333333,2009-04-25,08:54:00
39.973465,116.33377,0,217,39928.3708912037,2009-04-25,08:54:05
39.973472,116.333778,0,218,39928.3709490741,2009-04-25,08:54:10
39.973472,116.333778,0,218,39928.3709837963,2009-04-25,08:54:13
39.973466,116.333785,0,219,39928.3710069444,2009-04-25,08:54:15
39.973437,116.333794,0,224,39928.3710648148,2009-04-25,08:54:20
39.973417,116.33382,0,229,39928.3711226852,2009-04-25,08:54:25
39.973401,116.333835,0,229,39928.3711805556,2009-04-25,08:54:30
39.973401,116.333835,0,229,39928.3712152778,2009-04-25,08:54:33
39.973393,116.333827,0,229,39928.3712384259,2009-04-25,08:54:35
39.973392,116.333816,0,229,39928.3712962963,2009-04-25,08:54:40
39.973388,116.33383,0,232,39928.3713541667,2009-04-25,08:54:45
39.973388,116.33383,0,232,39928.3713888889,2009-04-25,08:54:48
39.97338,116.333836,0,235,39928.371412037,2009-04-25,08:54:50
39.973374,116.333825,0,238,39928.3714699074,2009-04-25,08:54:55
39.973382,116.333882,0,237,39928.3715277778,2009-04-25,08:55:00
39.973406,116.333966,0,236,39928.3715856481,2009-04-25,08:55:05
39.973405,116.333956,0,237,39928.3716435185,2009-04-25,08:55:10
39.973404,116.333972,0,235,39928.3717013889,2009-04-25,08:55:15
39.973392,116.333991,0,234,39928.3717592593,2009-04-25,08:55:20
39.973394,116.333988,0,234,39928.3718171296,2009-04-25,08:55:25
39.973401,116.333989,0,234,39928.371875,2009-04-25,08:55:30
39.973405,116.333989,0,234,39928.3719328704,2009-04-25,08:55:35
39.973403,116.333989,0,234,39928.3719907407,2009-04-25,08:55:40
39.973403,116.333989,0,234,39928.372025463,2009-04-25,08:55:43
39.973404,116.333991,0,234,39928.3720486111,2009-04-25,08:55:45
39.973425,116.334002,0,233,39928.3721064815,2009-04-25,08:55:50
39.973425,116.334002,0,233,39928.3721412037,2009-04-25,08:55:53
39.973433,116.333996,0,231,39928.3721643519,2009-04-25,08:55:55
39.973418,116.33399,0,232,39928.3722222222,2009-04-25,08:56:00
39.973412,116.333979,0,232,39928.3722800926,2009-04-25,08:56:05
39.973425,116.333995,0,231,39928.372337963,2009-04-25,08:56:10
39.973425,116.333995,0,231,39928.3723726852,2009-04-25,08:56:13
39.973426,116.333995,0,233,39928.3723958333,2009-04-25,08:56:15
39.973441,116.334003,0,235,39928.3724537037,2009-04-25,08:56:20
39.973454,116.33403,0,236,39928.3725115741,2009-04-25,08:56:25
39.973454,116.333975,0,237,39928.3725694444,2009-04-25,08:56:30
39.973448,116.333996,0,236,39928.3726273148,2009-04-25,08:56:35
39.973445,116.333965,0,236,39928.3726851852,2009-04-25,08:56:40
39.973449,116.333953,0,236,39928.3727430556,2009-04-25,08:56:45
39.973426,116.333948,0,236,39928.3728009259,2009-04-25,08:56:50
39.973388,116.333931,0,238,39928.3728587963,2009-04-25,08:56:55
39.973382,116.333878,0,242,39928.3729166667,2009-04-25,08:57:00
39.973394,116.333864,0,241,39928.372974537,2009-04-25,08:57:05
39.973387,116.333851,0,239,39928.3730324074,2009-04-25,08:57:10
39.973375,116.333858,0,238,39928.3730902778,2009-04-25,08:57:15
39.973368,116.333856,0,238,39928.3731481481,2009-04-25,08:57:20
39.973368,116.333856,0,238,39928.3731828704,2009-04-25,08:57:23
39.973365,116.333858,0,238,39928.3732060185,2009-04-25,08:57:25
39.97336,116.333871,0,239,39928.3732638889,2009-04-25,08:57:30
39.973366,116.333902,0,238,39928.3733217593,2009-04-25,08:57:35
39.973368,116.333926,0,237,39928.3733796296,2009-04-25,08:57:40
39.973368,116.333926,0,237,39928.3734143519,2009-04-25,08:57:43
39.973369,116.333925,0,237,39928.3734375,2009-04-25,08:57:45
39.973369,116.333916,0,237,39928.3734953704,2009-04-25,08:57:50
39.973369,116.333916,0,237,39928.3735300926,2009-04-25,08:57:53
39.973407,116.334264,0,221,39928.3796296296,2009-04-25,09:06:40
39.973391,116.334268,0,221,39928.3796875,2009-04-25,09:06:45
39.973382,116.33422,0,219,39928.3797453704,2009-04-25,09:06:50
39.973377,116.334208,0,218,39928.3798032407,2009-04-25,09:06:55
39.973385,116.334115,0,217,39928.3798611111,2009-04-25,09:07:00
39.973379,116.334071,0,219,39928.3799189815,2009-04-25,09:07:05
39.973395,116.333992,0,224,39928.3799768519,2009-04-25,09:07:10
39.973406,116.333953,0,225,39928.3800347222,2009-04-25,09:07:15
39.973394,116.33392,0,229,39928.3800925926,2009-04-25,09:07:20
39.973393,116.333902,0,228,39928.380150463,2009-04-25,09:07:25
39.973413,116.333889,0,228,39928.3802083333,2009-04-25,09:07:30
39.973434,116.333915,0,228,39928.3802662037,2009-04-25,09:07:35
39.973453,116.333873,0,230,39928.3803240741,2009-04-25,09:07:40
39.973429,116.333859,0,232,39928.3803819444,2009-04-25,09:07:45
39.973383,116.333765,0,235,39928.3804398148,2009-04-25,09:07:50
39.973381,116.333852,0,230,39928.3804976852,2009-04-25,09:07:55
39.973409,116.333888,0,226,39928.3805555556,2009-04-25,09:08:00
39.973416,116.333916,0,227,39928.3806134259,2009-04-25,09:08:05
39.973441,116.333918,0,227,39928.3806712963,2009-04-25,09:08:10
39.973441,116.333918,0,227,39928.3807060185,2009-04-25,09:08:13
39.973435,116.333921,0,224,39928.3807291667,2009-04-25,09:08:15
39.97341,116.333939,0,223,39928.380787037,2009-04-25,09:08:20
39.973413,116.333902,0,221,39928.3808449074,2009-04-25,09:08:25
39.973412,116.333918,0,219,39928.3809027778,2009-04-25,09:08:30
39.973398,116.333967,0,216,39928.3809606481,2009-04-25,09:08:35
39.973379,116.333943,0,219,39928.3810185185,2009-04-25,09:08:40
39.973404,116.33391,0,222,39928.3810763889,2009-04-25,09:08:45
39.973438,116.333971,0,224,39928.3811342593,2009-04-25,09:08:50
39.973475,116.334044,0,227,39928.3811921296,2009-04-25,09:08:55
39.97344,116.333961,0,233,39928.38125,2009-04-25,09:09:00
39.97344,116.333961,0,233,39928.3812847222,2009-04-25,09:09:03
39.973435,116.333962,0,235,39928.3813078704,2009-04-25,09:09:05
39.973437,116.333934,0,238,39928.3813657407,2009-04-25,09:09:10
39.973419,116.33395,0,238,39928.3814236111,2009-04-25,09:09:15
39.973419,116.33395,0,238,39928.3814583333,2009-04-25,09:09:18
39.973424,116.333958,0,238,39928.3814814815,2009-04-25,09:09:20
39.97341,116.333931,0,238,39928.3815393519,2009-04-25,09:09:25
39.973398,116.333868,0,239,39928.3815972222,2009-04-25,09:09:30
39.973406,116.333838,0,240,39928.3816550926,2009-04-25,09:09:35
39.973406,116.333798,0,242,39928.381712963,2009-04-25,09:09:40
39.973392,116.333744,0,247,39928.3817708333,2009-04-25,09:09:45
39.973352,116.333639,0,254,39928.3818287037,2009-04-25,09:09:50
39.973352,116.333639,0,254,39928.3818634259,2009-04-25,09:09:53
39.97335,116.333645,0,254,39928.3818865741,2009-04-25,09:09:55
39.973381,116.333656,0,255,39928.3819444444,2009-04-25,09:10:00
39.973416,116.333718,0,255,39928.3820023148,2009-04-25,09:10:05
39.973437,116.333775,0,254,39928.3820601852,2009-04-25,09:10:10
39.973444,116.333785,0,254,39928.3821180556,2009-04-25,09:10:15
39.973462,116.333931,0,253,39928.3821759259,2009-04-25,09:10:20
39.973406,116.333987,0,255,39928.3822337963,2009-04-25,09:10:25
39.973371,116.333914,0,255,39928.3822916667,2009-04-25,09:10:30
39.97337,116.333854,0,257,39928.382349537,2009-04-25,09:10:35
39.973374,116.333826,0,261,39928.3824074074,2009-04-25,09:10:40
39.973388,116.333814,0,263,39928.3824652778,2009-04-25,09:10:45
39.97338,116.333841,0,262,39928.3825231481,2009-04-25,09:10:50
39.973376,116.333852,0,261,39928.3825810185,2009-04-25,09:10:55
39.973376,116.333844,0,262,39928.3826388889,2009-04-25,09:11:00
39.973376,116.333844,0,262,39928.3826736111,2009-04-25,09:11:03
39.973373,116.333842,0,262,39928.3826967593,2009-04-25,09:11:05
39.973375,116.333831,0,262,39928.3827546296,2009-04-25,09:11:10
39.97337,116.333844,0,264,39928.3828125,2009-04-25,09:11:15
39.97337,116.333857,0,264,39928.3828703704,2009-04-25,09:11:20
39.973377,116.333859,0,264,39928.3829282407,2009-04-25,09:11:25
39.973381,116.333857,0,264,39928.3829861111,2009-04-25,09:11:30
39.973381,116.333857,0,264,39928.3830208333,2009-04-25,09:11:33
39.973385,116.333861,0,264,39928.3830439815,2009-04-25,09:11:35
39.973372,116.333929,0,265,39928.3831018518,2009-04-25,09:11:40
39.973375,116.334002,0,268,39928.3831597222,2009-04-25,09:11:45
39.973397,116.333934,0,267,39928.3832175926,2009-04-25,09:11:50
39.973422,116.333972,0,268,39928.383275463,2009-04-25,09:11:55
39.973397,116.333977,0,270,39928.3833333333,2009-04-25,09:12:00
39.97336,116.333989,0,273,39928.3833912037,2009-04-25,09:12:05
39.973336,116.334006,0,273,39928.3834490741,2009-04-25,09:12:10
39.973336,116.334006,0,273,39928.3834837963,2009-04-25,09:12:13
39.973339,116.33401,0,272,39928.3835069444,2009-04-25,09:12:15
39.973347,116.33405,0,273,39928.3835648148,2009-04-25,09:12:20
39.973347,116.33405,0,273,39928.383599537,2009-04-25,09:12:23
39.97335,116.334057,0,273,39928.3836226852,2009-04-25,09:12:25
39.973346,116.334006,0,271,39928.3836805556,2009-04-25,09:12:30
39.973346,116.334006,0,271,39928.3837152778,2009-04-25,09:12:33
39.973345,116.334008,0,271,39928.3837384259,2009-04-25,09:12:35
39.973348,116.334017,0,271,39928.3837962963,2009-04-25,09:12:40
39.973348,116.334017,0,271,39928.3838310185,2009-04-25,09:12:43
39.973355,116.334024,0,272,39928.3838541667,2009-04-25,09:12:45
39.973377,116.334066,0,270,39928.383912037,2009-04-25,09:12:50
39.973384,116.334077,0,269,39928.3839699074,2009-04-25,09:12:55
39.973384,116.334077,0,269,39928.3840046296,2009-04-25,09:12:58
39.973377,116.334083,0,269,39928.3840277778,2009-04-25,09:13:00
39.973339,116.334086,0,267,39928.3840856481,2009-04-25,09:13:05
39.973287,116.334087,0,268,39928.3841435185,2009-04-25,09:13:10
39.973262,116.334139,0,271,39928.3842013889,2009-04-25,09:13:15
39.973262,116.334139,0,271,39928.3842361111,2009-04-25,09:13:18
39.973268,116.334137,0,271,39928.3842592593,2009-04-25,09:13:20
39.973216,116.334203,0,275,39928.3843171296,2009-04-25,09:13:25
39.973199,116.334257,0,276,39928.384375,2009-04-25,09:13:30
39.97325,116.334197,0,274,39928.3844328704,2009-04-25,09:13:35
39.973292,116.334102,0,273,39928.3844907407,2009-04-25,09:13:40
39.97332,116.334005,0,272,39928.3845486111,2009-04-25,09:13:45
39.973384,116.333903,0,271,39928.3846064815,2009-04-25,09:13:50
39.973436,116.333894,0,271,39928.3846643518,2009-04-25,09:13:55
39.973445,116.333929,0,274,39928.3847222222,2009-04-25,09:14:00
39.973432,116.33388,0,273,39928.3847800926,2009-04-25,09:14:05
39.973417,116.333894,0,273,39928.384837963,2009-04-25,09:14:10
39.973389,116.333889,0,275,39928.3848958333,2009-04-25,09:14:15
39.973328,116.333913,0,277,39928.3849537037,2009-04-25,09:14:20
39.973341,116.333877,0,279,39928.3850115741,2009-04-25,09:14:25
39.973359,116.333862,0,279,39928.3850694444,2009-04-25,09:14:30
39.973393,116.333909,0,282,39928.3851273148,2009-04-25,09:14:35
39.973385,116.334039,0,286,39928.3851851852,2009-04-25,09:14:40
39.973423,116.334082,0,284,39928.3852430556,2009-04-25,09:14:45
39.973423,116.334082,0,284,39928.3852777778,2009-04-25,09:14:48
39.973429,116.334083,0,284,39928.3853009259,2009-04-25,09:14:50
39.973432,116.334097,0,283,39928.3853587963,2009-04-25,09:14:55
39.973408,116.33418,0,284,39928.3854166667,2009-04-25,09:15:00
39.973409,116.334263,0,281,39928.385474537,2009-04-25,09:15:05
39.973432,116.3343,0,280,39928.3855324074,2009-04-25,09:15:10
39.973466,116.334302,0,278,39928.3855902778,2009-04-25,09:15:15
39.973487,116.334314,0,278,39928.3856481481,2009-04-25,09:15:20
39.97348,116.334379,0,282,39928.3857060185,2009-04-25,09:15:25
39.973445,116.334384,0,286,39928.3857638889,2009-04-25,09:15:30
39.973442,116.334331,0,289,39928.3858217593,2009-04-25,09:15:35
39.973475,116.334244,0,294,39928.3858796296,2009-04-25,09:15:40
39.973503,116.334228,0,296,39928.3859375,2009-04-25,09:15:45
39.973476,116.334279,0,300,39928.3859953704,2009-04-25,09:15:50
39.973469,116.334309,0,302,39928.3860532407,2009-04-25,09:15:55
39.973445,116.334317,0,306,39928.3861111111,2009-04-25,09:16:00
39.973405,116.334241,0,304,39928.3861689815,2009-04-25,09:16:05
39.973411,116.334257,0,302,39928.3862268519,2009-04-25,09:16:10
39.97343,116.334295,0,303,39928.3862847222,2009-04-25,09:16:15
39.97344,116.334325,0,303,39928.3863425926,2009-04-25,09:16:20
39.973446,116.334343,0,304,39928.386400463,2009-04-25,09:16:25
39.973462,116.334384,0,305,39928.3864583333,2009-04-25,09:16:30
39.973472,116.334434,0,305,39928.3865162037,2009-04-25,09:16:35
39.973488,116.334487,0,306,39928.3865740741,2009-04-25,09:16:40
39.973529,116.334415,0,309,39928.3866319444,2009-04-25,09:16:45
39.973474,116.334456,0,311,39928.3866898148,2009-04-25,09:16:50
39.973467,116.334327,0,311,39928.3867476852,2009-04-25,09:16:55
39.973496,116.334106,0,311,39928.3868055556,2009-04-25,09:17:00
39.973475,116.333914,0,309,39928.3868634259,2009-04-25,09:17:05
39.973577,116.333821,0,306,39928.3869212963,2009-04-25,09:17:10
39.973631,116.333675,0,305,39928.3869791667,2009-04-25,09:17:15
39.973596,116.333637,0,307,39928.387037037,2009-04-25,09:17:20
39.973551,116.333602,0,307,39928.3870949074,2009-04-25,09:17:25
39.973537,116.333617,0,306,39928.3871527778,2009-04-25,09:17:30
39.973523,116.333738,0,308,39928.3872106481,2009-04-25,09:17:35
39.973532,116.333747,0,308,39928.3872685185,2009-04-25,09:17:40
39.97359,116.333793,0,310,39928.3873263889,2009-04-25,09:17:45
39.973644,116.333926,0,311,39928.3873842593,2009-04-25,09:17:50
39.973586,116.333907,0,309,39928.3874421296,2009-04-25,09:17:55
39.973534,116.333927,0,310,39928.3875,2009-04-25,09:18:00
39.973524,116.334042,0,310,39928.3875578704,2009-04-25,09:18:05
39.973523,116.334134,0,310,39928.3876157407,2009-04-25,09:18:10
39.973511,116.334287,0,311,39928.3876736111,2009-04-25,09:18:15
39.973456,116.333993,0,327,39928.3913773148,2009-04-25,09:23:35
39.973382,116.333814,0,323,39928.3914351852,2009-04-25,09:23:40
39.973333,116.33369,0,317,39928.3914930556,2009-04-25,09:23:45
39.973332,116.333712,0,318,39928.3915509259,2009-04-25,09:23:50
39.973322,116.333719,0,319,39928.3916087963,2009-04-25,09:23:55
39.973373,116.333774,0,320,39928.3916666667,2009-04-25,09:24:00
39.973454,116.333841,0,321,39928.391724537,2009-04-25,09:24:05
39.973516,116.333881,0,321,39928.3917824074,2009-04-25,09:24:10
39.973515,116.333856,0,324,39928.3918402778,2009-04-25,09:24:15
39.973511,116.333847,0,325,39928.3918981481,2009-04-25,09:24:20
39.973511,116.333847,0,325,39928.3919328704,2009-04-25,09:24:23
39.973509,116.333847,0,325,39928.3919560185,2009-04-25,09:24:25
39.973504,116.333887,0,328,39928.3920138889,2009-04-25,09:24:30
39.973526,116.333946,0,332,39928.3920717593,2009-04-25,09:24:35
39.973523,116.333957,0,332,39928.3921296296,2009-04-25,09:24:40
39.973516,116.333944,0,332,39928.3921875,2009-04-25,09:24:45
39.973509,116.333941,0,332,39928.3922453704,2009-04-25,09:24:50
39.973506,116.333936,0,332,39928.3923032407,2009-04-25,09:24:55
39.973506,116.333936,0,332,39928.392337963,2009-04-25,09:24:58
39.973502,116.333931,0,331,39928.3923611111,2009-04-25,09:25:00
39.973536,116.333886,0,330,39928.3924189815,2009-04-25,09:25:05
39.973538,116.333878,0,330,39928.3924768518,2009-04-25,09:25:10
39.973538,116.333878,0,330,39928.3925115741,2009-04-25,09:25:13
39.973543,116.333874,0,330,39928.3925347222,2009-04-25,09:25:15
39.973532,116.333868,0,330,39928.3925925926,2009-04-25,09:25:20
39.973547,116.333884,0,329,39928.392650463,2009-04-25,09:25:25
39.973596,116.333926,0,328,39928.3927083333,2009-04-25,09:25:30
39.973662,116.333956,0,327,39928.3927662037,2009-04-25,09:25:35
39.973675,116.333925,0,325,39928.3928240741,2009-04-25,09:25:40
39.973675,116.333913,0,325,39928.3928819444,2009-04-25,09:25:45
39.973681,116.3339,0,325,39928.3929398148,2009-04-25,09:25:50
39.973698,116.333911,0,321,39928.3929976852,2009-04-25,09:25:55
39.973685,116.333936,0,318,39928.3930555556,2009-04-25,09:26:00
39.973686,116.333948,0,318,39928.3931134259,2009-04-25,09:26:05
39.973667,116.33401,0,313,39928.3931712963,2009-04-25,09:26:10
39.973658,116.334057,0,311,39928.3932291667,2009-04-25,09:26:15
39.973642,116.334063,0,312,39928.393287037,2009-04-25,09:26:20
39.973642,116.334063,0,312,39928.3933217593,2009-04-25,09:26:23
39.973641,116.334068,0,312,39928.3933449074,2009-04-25,09:26:25
39.973622,116.334054,0,314,39928.3934027778,2009-04-25,09:26:30
39.973575,116.334028,0,314,39928.3934606481,2009-04-25,09:26:35
39.97353,116.334051,0,313,39928.3935185185,2009-04-25,09:26:40
39.973473,116.334042,0,314,39928.3935763889,2009-04-25,09:26:45
39.973382,116.333996,0,313,39928.3936342593,2009-04-25,09:26:50
39.973339,116.333941,0,311,39928.3936921296,2009-04-25,09:26:55
39.973351,116.333916,0,311,39928.39375,2009-04-25,09:27:00
39.973355,116.333943,0,311,39928.3938078704,2009-04-25,09:27:05
39.973343,116.333936,0,310,39928.3938657407,2009-04-25,09:27:10
39.973353,116.333945,0,311,39928.3939236111,2009-04-25,09:27:15
39.973397,116.333996,0,313,39928.3939814815,2009-04-25,09:27:20
39.973448,116.334079,0,312,39928.3940393519,2009-04-25,09:27:25
39.973488,116.334172,0,312,39928.3940972222,2009-04-25,09:27:30
39.9735,116.334214,0,310,39928.3941550926,2009-04-25,09:27:35
39.973518,116.334233,0,305,39928.394212963,2009-04-25,09:27:40
39.973508,116.334209,0,301,39928.3942708333,2009-04-25,09:27:45
39.973494,116.334175,0,299,39928.3943287037,2009-04-25,09:27:50
39.973472,116.334215,0,298,39928.3943865741,2009-04-25,09:27:55
39.973472,116.334227,0,298,39928.3944444444,2009-04-25,09:28:00
39.973472,116.334227,0,298,39928.3944791667,2009-04-25,09:28:03
39.973479,116.334234,0,298,39928.3945023148,2009-04-25,09:28:05
39.973481,116.334247,0,298,39928.3945601852,2009-04-25,09:28:10
39.973472,116.334243,0,298,39928.3946180556,2009-04-25,09:28:15
39.973472,116.334243,0,298,39928.3946527778,2009-04-25,09:28:18
39.973464,116.334242,0,298,39928.3946759259,2009-04-25,09:28:20
39.973455,116.334235,0,298,39928.3947337963,2009-04-25,09:28:25
39.973415,116.334204,0,300,39928.3947916667,2009-04-25,09:28:30
39.973393,116.334189,0,303,39928.394849537,2009-04-25,09:28:35
39.973396,116.334224,0,308,39928.3949074074,2009-04-25,09:28:40
39.973602,116.334438,0,277,39928.3978009259,2009-04-25,09:32:50
39.973644,116.334527,0,274,39928.3978587963,2009-04-25,09:32:55
39.973663,116.334585,0,273,39928.3979166667,2009-04-25,09:33:00
39.973657,116.334631,0,275,39928.397974537,2009-04-25,09:33:05
39.973656,116.334646,0,275,39928.3980324074,2009-04-25,09:33:10
39.973662,116.334647,0,275,39928.3980902778,2009-04-25,09:33:15
39.973668,116.334642,0,275,39928.3981481481,2009-04-25,09:33:20
39.973671,116.334641,0,275,39928.3982060185,2009-04-25,09:33:25
39.973674,116.33464,0,275,39928.3982638889,2009-04-25,09:33:30
39.973674,116.33464,0,275,39928.3982986111,2009-04-25,09:33:33
39.973678,116.334644,0,275,39928.3983217593,2009-04-25,09:33:35
39.973681,116.334657,0,275,39928.3983796296,2009-04-25,09:33:40
39.973702,116.334686,0,274,39928.3984375,2009-04-25,09:33:45
39.973695,116.334722,0,273,39928.3984953704,2009-04-25,09:33:50
39.973699,116.334724,0,273,39928.3985532407,2009-04-25,09:33:55
39.973699,116.334724,0,273,39928.398587963,2009-04-25,09:33:58
39.973698,116.334729,0,273,39928.3986111111,2009-04-25,09:34:00
39.973704,116.33472,0,274,39928.3986689815,2009-04-25,09:34:05
39.973725,116.33473,0,272,39928.3987268518,2009-04-25,09:34:10
39.97372,116.334705,0,272,39928.3987847222,2009-04-25,09:34:15
39.973713,116.334677,0,275,39928.3988425926,2009-04-25,09:34:20
39.973713,116.334677,0,275,39928.3988773148,2009-04-25,09:34:23
39.973718,116.334682,0,275,39928.398900463,2009-04-25,09:34:25
39.973727,116.334675,0,276,39928.3989583333,2009-04-25,09:34:30
39.973729,116.334701,0,277,39928.3990162037,2009-04-25,09:34:35
39.973731,116.334727,0,278,39928.3990740741,2009-04-25,09:34:40
39.973742,116.334743,0,277,39928.3991319444,2009-04-25,09:34:45
39.973709,116.334715,0,277,39928.3991898148,2009-04-25,09:34:50
39.973668,116.334665,0,278,39928.3992476852,2009-04-25,09:34:55
39.973632,116.334569,0,280,39928.3993055556,2009-04-25,09:35:00
39.973617,116.334544,0,281,39928.3993634259,2009-04-25,09:35:05
39.973602,116.334538,0,281,39928.3994212963,2009-04-25,09:35:10
39.973623,116.334617,0,278,39928.3994791667,2009-04-25,09:35:15
39.973688,116.334627,0,277,39928.399537037,2009-04-25,09:35:20
39.973695,116.334639,0,276,39928.3995949074,2009-04-25,09:35:25
39.973649,116.334638,0,275,39928.3996527778,2009-04-25,09:35:30
39.973632,116.334591,0,275,39928.3997106481,2009-04-25,09:35:35
39.973595,116.334531,0,275,39928.3997685185,2009-04-25,09:35:40
39.973613,116.334485,0,274,39928.3998263889,2009-04-25,09:35:45
39.973586,116.334436,0,275,39928.3998842593,2009-04-25,09:35:50
39.973565,116.334481,0,276,39928.3999421296,2009-04-25,09:35:55
39.973551,116.334573,0,271,39928.4,2009-04-25,09:36:00
39.973556,116.33467,0,268,39928.4000578704,2009-04-25,09:36:05
39.973573,116.334698,0,267,39928.4001157407,2009-04-25,09:36:10
39.973573,116.334698,0,267,39928.400150463,2009-04-25,09:36:13
39.973576,116.334704,0,267,39928.4001736111,2009-04-25,09:36:15
39.973585,116.334698,0,268,39928.4002314815,2009-04-25,09:36:20
39.973571,116.33467,0,268,39928.4002893518,2009-04-25,09:36:25
39.973515,116.33459,0,264,39928.4003472222,2009-04-25,09:36:30
39.973479,116.334524,0,261,39928.4004050926,2009-04-25,09:36:35
39.97349,116.334544,0,260,39928.400462963,2009-04-25,09:36:40
39.973499,116.33452,0,260,39928.4005208333,2009-04-25,09:36:45
39.973513,116.334511,0,257,39928.4005787037,2009-04-25,09:36:50
39.973543,116.334504,0,256,39928.4006365741,2009-04-25,09:36:55
39.973562,116.33452,0,256,39928.4006944444,2009-04-25,09:37:00
39.973561,116.334508,0,256,39928.4007523148,2009-04-25,09:37:05
39.973549,116.334502,0,255,39928.4008101852,2009-04-25,09:37:10
39.973507,116.334497,0,254,39928.4008680556,2009-04-25,09:37:15
39.973512,116.33447,0,252,39928.4009259259,2009-04-25,09:37:20
39.973544,116.334432,0,248,39928.4009837963,2009-04-25,09:37:25
39.973749,116.334602,0,250,39928.4034722222,2009-04-25,09:41:00
39.973751,116.334759,0,250,39928.4035300926,2009-04-25,09:41:05
39.97373,116.33487,0,246,39928.403587963,2009-04-25,09:41:10
39.973725,116.334933,0,245,39928.4036458333,2009-04-25,09:41:15
39.973699,116.335024,0,246,39928.4037037037,2009-04-25,09:41:20
39.973664,116.335121,0,246,39928.4037615741,2009-04-25,09:41:25
39.973611,116.335217,0,247,39928.4038194444,2009-04-25,09:41:30
39.97358,116.335316,0,248,39928.4038773148,2009-04-25,09:41:35
39.973564,116.335445,0,248,39928.4039351852,2009-04-25,09:41:40
39.973581,116.335503,0,249,39928.4039930556,2009-04-25,09:41:45
39.973613,116.335478,0,249,39928.4040509259,2009-04-25,09:41:50
39.973634,116.335477,0,249,39928.4041087963,2009-04-25,09:41:55
39.973664,116.335361,0,248,39928.4041666667,2009-04-25,09:42:00
39.973671,116.335176,0,246,39928.404224537,2009-04-25,09:42:05
39.973655,116.335036,0,245,39928.4042824074,2009-04-25,09:42:10
39.973651,116.334901,0,245,39928.4043402778,2009-04-25,09:42:15
39.973645,116.334839,0,245,39928.4043981481,2009-04-25,09:42:20
39.973653,116.334756,0,245,39928.4044560185,2009-04-25,09:42:25
39.973676,116.334669,0,247,39928.4045138889,2009-04-25,09:42:30
39.973677,116.334619,0,245,39928.4045717593,2009-04-25,09:42:35
39.973648,116.334512,0,245,39928.4046296296,2009-04-25,09:42:40
39.973615,116.334431,0,244,39928.4046875,2009-04-25,09:42:45
39.9736,116.334423,0,245,39928.4047453704,2009-04-25,09:42:50
39.973591,116.334476,0,244,39928.4048032407,2009-04-25,09:42:55
39.97359,116.334431,0,245,39928.4048611111,2009-04-25,09:43:00
39.973586,116.334413,0,246,39928.4049189815,2009-04-25,09:43:05
39.973588,116.334341,0,248,39928.4049768519,2009-04-25,09:43:10
39.973626,116.334235,0,249,39928.4050347222,2009-04-25,09:43:15
39.973649,116.334162,0,248,39928.4050925926,2009-04-25,09:43:20
39.973622,116.334117,0,247,39928.405150463,2009-04-25,09:43:25
39.973619,116.334063,0,246,39928.4052083333,2009-04-25,09:43:30
39.973587,116.334052,0,245,39928.4052662037,2009-04-25,09:43:35
39.973559,116.334139,0,244,39928.4053240741,2009-04-25,09:43:40
39.973558,116.334155,0,244,39928.4053819444,2009-04-25,09:43:45
39.973558,116.334155,0,244,39928.4054166667,2009-04-25,09:43:48
39.97355,116.334153,0,244,39928.4054398148,2009-04-25,09:43:50
39.973586,116.334098,0,246,39928.4054976852,2009-04-25,09:43:55
39.973593,116.334077,0,244,39928.4055555556,2009-04-25,09:44:00
39.973579,116.334095,0,241,39928.4056134259,2009-04-25,09:44:05
39.973596,116.334092,0,240,39928.4056712963,2009-04-25,09:44:10
39.973596,116.334092,0,240,39928.4057060185,2009-04-25,09:44:13
39.973594,116.334098,0,240,39928.4057291667,2009-04-25,09:44:15
39.973559,116.334071,0,243,39928.405787037,2009-04-25,09:44:20
39.973502,116.333998,0,248,39928.4058449074,2009-04-25,09:44:25
39.97352,116.33392,0,250,39928.4059027778,2009-04-25,09:44:30
39.973548,116.333879,0,251,39928.4059606481,2009-04-25,09:44:35
39.973584,116.333863,0,252,39928.4060185185,2009-04-25,09:44:40
39.973602,116.333886,0,253,39928.4061342593,2009-04-25,09:44:50
39.973602,116.333886,0,253,39928.4061689815,2009-04-25,09:44:53
39.973601,116.333879,0,253,39928.4061921296,2009-04-25,09:44:55
39.973592,116.333878,0,253,39928.40625,2009-04-25,09:45:00
39.973465,116.333935,0,244,39928.4063078704,2009-04-25,09:45:05
39.973505,116.333857,0,242,39928.4063657407,2009-04-25,09:45:10
39.973527,116.333862,0,240,39928.4064236111,2009-04-25,09:45:15
39.973491,116.333878,0,242,39928.4064814815,2009-04-25,09:45:20
39.973484,116.333805,0,243,39928.4065393518,2009-04-25,09:45:25
39.973473,116.333784,0,242,39928.4065972222,2009-04-25,09:45:30
39.973452,116.333809,0,239,39928.4066550926,2009-04-25,09:45:35
39.973439,116.333811,0,237,39928.406712963,2009-04-25,09:45:40
39.973417,116.333872,0,238,39928.4067708333,2009-04-25,09:45:45
39.973417,116.333872,0,238,39928.4068055556,2009-04-25,09:45:48
39.973416,116.333877,0,238,39928.4068287037,2009-04-25,09:45:50
39.973416,116.333866,0,238,39928.4068865741,2009-04-25,09:45:55
39.973418,116.333858,0,238,39928.4069444444,2009-04-25,09:46:00
39.973418,116.333858,0,238,39928.4069791667,2009-04-25,09:46:03
39.973419,116.333862,0,238,39928.4070023148,2009-04-25,09:46:05
39.973422,116.333839,0,238,39928.4070601852,2009-04-25,09:46:10
39.973435,116.333742,0,239,39928.4071180556,2009-04-25,09:46:15
39.973419,116.333683,0,238,39928.4071759259,2009-04-25,09:46:20
39.973394,116.333656,0,238,39928.4072337963,2009-04-25,09:46:25
39.973337,116.333917,0,164,39928.418287037,2009-04-25,10:02:20
39.973305,116.33399,0,166,39928.4183449074,2009-04-25,10:02:25
39.973284,116.334029,0,168,39928.4184027778,2009-04-25,10:02:30
39.973243,116.334134,0,168,39928.4184606481,2009-04-25,10:02:35
39.973273,116.334213,0,167,39928.4185185185,2009-04-25,10:02:40
39.973329,116.334189,0,168,39928.4185763889,2009-04-25,10:02:45
39.973377,116.334195,0,168,39928.4186342593,2009-04-25,10:02:50
39.973383,116.334157,0,169,39928.4186921296,2009-04-25,10:02:55
39.973431,116.333962,0,170,39928.41875,2009-04-25,10:03:00
39.97344,116.333967,0,170,39928.4188078704,2009-04-25,10:03:05
39.97345,116.333969,0,170,39928.4188657407,2009-04-25,10:03:10
39.973468,116.333962,0,171,39928.4189236111,2009-04-25,10:03:15
39.973468,116.333957,0,171,39928.4189814815,2009-04-25,10:03:20
39.973468,116.333957,0,171,39928.4190162037,2009-04-25,10:03:23
39.973467,116.33395,0,171,39928.4190393519,2009-04-25,10:03:25
39.973463,116.334083,0,171,39928.4190972222,2009-04-25,10:03:30
39.973461,116.334035,0,171,39928.4191550926,2009-04-25,10:03:35
39.973466,116.334023,0,172,39928.419212963,2009-04-25,10:03:40
39.973466,116.334023,0,172,39928.4192476852,2009-04-25,10:03:43
39.973474,116.334015,0,172,39928.4192708333,2009-04-25,10:03:45
39.973478,116.334005,0,172,39928.4193287037,2009-04-25,10:03:50
39.973476,116.333995,0,172,39928.4193865741,2009-04-25,10:03:55
39.973475,116.333985,0,172,39928.4194444444,2009-04-25,10:04:00
39.973472,116.333984,0,173,39928.4195023148,2009-04-25,10:04:05
39.973472,116.333984,0,173,39928.419537037,2009-04-25,10:04:08
39.973478,116.333989,0,173,39928.4195601852,2009-04-25,10:04:10
39.973489,116.33394,0,174,39928.4196180556,2009-04-25,10:04:15
39.973482,116.333901,0,174,39928.4196759259,2009-04-25,10:04:20
39.973471,116.333889,0,174,39928.4197337963,2009-04-25,10:04:25
39.973447,116.333906,0,175,39928.4197916667,2009-04-25,10:04:30
39.973403,116.333975,0,175,39928.419849537,2009-04-25,10:04:35
39.973386,116.334003,0,171,39928.4199074074,2009-04-25,10:04:40
39.973429,116.333888,0,172,39928.4199652778,2009-04-25,10:04:45
39.973474,116.333772,0,172,39928.4200231481,2009-04-25,10:04:50
39.97347,116.333731,0,177,39928.4200810185,2009-04-25,10:04:55
39.973448,116.333666,0,179,39928.4201388889,2009-04-25,10:05:00
39.973418,116.333597,0,179,39928.4201967593,2009-04-25,10:05:05
39.973402,116.333551,0,179,39928.4202546296,2009-04-25,10:05:10
39.973366,116.333523,0,179,39928.4203125,2009-04-25,10:05:15
39.97331,116.333527,0,182,39928.4203703704,2009-04-25,10:05:20
39.973329,116.333535,0,185,39928.4204282407,2009-04-25,10:05:25
39.973371,116.333602,0,186,39928.4204861111,2009-04-25,10:05:30
39.973412,116.333708,0,188,39928.4205439815,2009-04-25,10:05:35
39.973409,116.333744,0,188,39928.4206018519,2009-04-25,10:05:40
39.973409,116.333893,0,188,39928.4206597222,2009-04-25,10:05:45
39.973448,116.333843,0,190,39928.4207175926,2009-04-25,10:05:50
39.97349,116.333869,0,189,39928.420775463,2009-04-25,10:05:55
39.97348,116.334017,0,186,39928.4208333333,2009-04-25,10:06:00
39.973468,116.334042,0,182,39928.4208912037,2009-04-25,10:06:05
39.973486,116.334088,0,181,39928.4209490741,2009-04-25,10:06:10
39.973484,116.334258,0,181,39928.4210069444,2009-04-25,10:06:15
39.973482,116.334309,0,181,39928.4210648148,2009-04-25,10:06:20
39.973478,116.334341,0,182,39928.4211226852,2009-04-25,10:06:25
39.973464,116.334273,0,183,39928.4211805556,2009-04-25,10:06:30
39.97343,116.334179,0,183,39928.4212384259,2009-04-25,10:06:35
39.97343,116.334179,0,183,39928.4212731481,2009-04-25,10:06:38
39.973427,116.334177,0,184,39928.4212962963,2009-04-25,10:06:40
39.973403,116.334095,0,185,39928.4213541667,2009-04-25,10:06:45
39.973413,116.334069,0,185,39928.421412037,2009-04-25,10:06:50
39.97345,116.334021,0,188,39928.4214699074,2009-04-25,10:06:55
39.973473,116.334039,0,187,39928.4215277778,2009-04-25,10:07:00
39.973516,116.334003,0,187,39928.4215856481,2009-04-25,10:07:05
39.973506,116.334001,0,183,39928.4216435185,2009-04-25,10:07:10
39.973493,116.33394,0,185,39928.4217013889,2009-04-25,10:07:15
39.973483,116.333853,0,187,39928.4217592593,2009-04-25,10:07:20
39.973462,116.333854,0,187,39928.4218171296,2009-04-25,10:07:25
39.973462,116.333817,0,189,39928.421875,2009-04-25,10:07:30
39.973461,116.333842,0,188,39928.4219328704,2009-04-25,10:07:35
39.973452,116.333808,0,190,39928.4219907407,2009-04-25,10:07:40
39.973483,116.333788,0,192,39928.4220486111,2009-04-25,10:07:45
39.973508,116.333914,0,196,39928.4221064815,2009-04-25,10:07:50
39.973497,116.333935,0,199,39928.4221643518,2009-04-25,10:07:55
39.973505,116.333977,0,199,39928.4222222222,2009-04-25,10:08:00
39.973505,116.333977,0,199,39928.4222569444,2009-04-25,10:08:03
39.973501,116.333972,0,199,39928.4222800926,2009-04-25,10:08:05
39.973486,116.333949,0,199,39928.422337963,2009-04-25,10:08:10
39.973463,116.333875,0,200,39928.4223958333,2009-04-25,10:08:15
39.973424,116.333825,0,198,39928.4224537037,2009-04-25,10:08:20
39.973444,116.333896,0,197,39928.4225115741,2009-04-25,10:08:25
39.973444,116.333896,0,197,39928.4225462963,2009-04-25,10:08:28
39.973445,116.333899,0,196,39928.4225694444,2009-04-25,10:08:30
39.973442,116.333882,0,195,39928.4226273148,2009-04-25,10:08:35
39.973443,116.333847,0,194,39928.4226851852,2009-04-25,10:08:40
39.973437,116.333757,0,192,39928.4227430556,2009-04-25,10:08:45
39.973437,116.333757,0,192,39928.4227777778,2009-04-25,10:08:48
39.973433,116.333756,0,192,39928.4228009259,2009-04-25,10:08:50
39.97344,116.333769,0,191,39928.4228587963,2009-04-25,10:08:55
39.97347,116.333782,0,191,39928.4229166667,2009-04-25,10:09:00
39.973471,116.333757,0,190,39928.422974537,2009-04-25,10:09:05
39.973453,116.333727,0,188,39928.4230324074,2009-04-25,10:09:10
39.97347,116.333767,0,187,39928.4230902778,2009-04-25,10:09:15
39.973461,116.333816,0,186,39928.4231481481,2009-04-25,10:09:20
39.97346,116.333825,0,186,39928.4232060185,2009-04-25,10:09:25
39.97346,116.333825,0,186,39928.4232407407,2009-04-25,10:09:28
39.973457,116.333826,0,186,39928.4232638889,2009-04-25,10:09:30
39.973405,116.333802,0,189,39928.4233217593,2009-04-25,10:09:35
39.973383,116.333833,0,191,39928.4233796296,2009-04-25,10:09:40
39.973384,116.33381,0,193,39928.4234375,2009-04-25,10:09:45
39.973373,116.333772,0,192,39928.4234953704,2009-04-25,10:09:50
39.973366,116.333758,0,191,39928.4235532407,2009-04-25,10:09:55
39.973389,116.33373,0,190,39928.4236111111,2009-04-25,10:10:00
39.973389,116.333693,0,189,39928.4236689815,2009-04-25,10:10:05
39.973392,116.333702,0,189,39928.4237268518,2009-04-25,10:10:10
39.973372,116.333757,0,187,39928.4237847222,2009-04-25,10:10:15
39.973366,116.333787,0,185,39928.4238425926,2009-04-25,10:10:20
39.973351,116.33382,0,183,39928.423900463,2009-04-25,10:10:25
39.973301,116.333848,0,180,39928.4239583333,2009-04-25,10:10:30
39.973307,116.33386,0,180,39928.4240162037,2009-04-25,10:10:35
39.973307,116.33386,0,180,39928.4240509259,2009-04-25,10:10:38
39.973309,116.333854,0,180,39928.4240740741,2009-04-25,10:10:40
39.973366,116.333887,0,180,39928.4241319444,2009-04-25,10:10:45
39.973401,116.333903,0,180,39928.4241898148,2009-04-25,10:10:50
39.973422,116.333925,0,179,39928.4242476852,2009-04-25,10:10:55
39.973395,116.333892,0,179,39928.4243055556,2009-04-25,10:11:00
39.973333,116.33381,0,180,39928.4243634259,2009-04-25,10:11:05
39.973289,116.333757,0,180,39928.4244212963,2009-04-25,10:11:10
39.973273,116.33375,0,180,39928.4244791667,2009-04-25,10:11:15
39.973233,116.333745,0,180,39928.424537037,2009-04-25,10:11:20
39.973233,116.333745,0,180,39928.4245717593,2009-04-25,10:11:23
39.973232,116.333745,0,179,39928.4245949074,2009-04-25,10:11:25
39.973231,116.333763,0,179,39928.4246527778,2009-04-25,10:11:30
39.973223,116.333751,0,179,39928.4247106481,2009-04-25,10:11:35
39.973222,116.333726,0,179,39928.4247685185,2009-04-25,10:11:40
39.973222,116.333726,0,179,39928.4248032407,2009-04-25,10:11:43
39.973225,116.333721,0,179,39928.4248263889,2009-04-25,10:11:45
39.973254,116.333736,0,179,39928.4248842593,2009-04-25,10:11:50
39.973276,116.333761,0,178,39928.4249421296,2009-04-25,10:11:55
39.973282,116.333744,0,179,39928.425,2009-04-25,10:12:00
39.973282,116.333755,0,179,39928.4250578704,2009-04-25,10:12:05
39.97322,116.333796,0,178,39928.4251157407,2009-04-25,10:12:10
39.97314,116.33379,0,178,39928.4251736111,2009-04-25,10:12:15
39.973111,116.33383,0,178,39928.4252314815,2009-04-25,10:12:20
39.973101,116.333827,0,178,39928.4252893519,2009-04-25,10:12:25
39.973101,116.333827,0,178,39928.4253240741,2009-04-25,10:12:28
39.9731,116.333834,0,178,39928.4253472222,2009-04-25,10:12:30
39.973072,116.333838,0,178,39928.4254050926,2009-04-25,10:12:35
39.973094,116.333877,0,178,39928.425462963,2009-04-25,10:12:40
39.973147,116.333941,0,179,39928.4255208333,2009-04-25,10:12:45
39.973149,116.333942,0,179,39928.4255787037,2009-04-25,10:12:50
39.973149,116.333942,0,179,39928.4256134259,2009-04-25,10:12:53
39.973141,116.333934,0,179,39928.4256365741,2009-04-25,10:12:55
39.973143,116.333949,0,180,39928.4256944444,2009-04-25,10:13:00
39.973165,116.333937,0,179,39928.4257523148,2009-04-25,10:13:05
39.973195,116.33396,0,180,39928.4258101852,2009-04-25,10:13:10
39.973195,116.33396,0,180,39928.4258449074,2009-04-25,10:13:13
39.973198,116.333963,0,180,39928.4258680556,2009-04-25,10:13:15
39.973252,116.334044,0,182,39928.4259259259,2009-04-25,10:13:20
39.973266,116.334087,0,182,39928.4259837963,2009-04-25,10:13:25
39.973278,116.334079,0,182,39928.4260416667,2009-04-25,10:13:30
39.973278,116.334079,0,182,39928.4260763889,2009-04-25,10:13:33
39.973284,116.334078,0,182,39928.426099537,2009-04-25,10:13:35
39.973295,116.334096,0,182,39928.4261574074,2009-04-25,10:13:40
39.973258,116.334061,0,183,39928.4262152778,2009-04-25,10:13:45
39.973282,116.334036,0,183,39928.4262731481,2009-04-25,10:13:50
39.973282,116.334036,0,183,39928.4263078704,2009-04-25,10:13:53
39.973287,116.334042,0,183,39928.4263310185,2009-04-25,10:13:55
39.973323,116.334055,0,183,39928.4263888889,2009-04-25,10:14:00
39.973367,116.33406,0,183,39928.4264467593,2009-04-25,10:14:05
39.973395,116.334039,0,183,39928.4265046296,2009-04-25,10:14:10
39.973395,116.334039,0,183,39928.4265393519,2009-04-25,10:14:13
39.973398,116.334041,0,183,39928.4265625,2009-04-25,10:14:15
39.97343,116.334094,0,183,39928.4266203704,2009-04-25,10:14:20
39.973436,116.334153,0,183,39928.4266782407,2009-04-25,10:14:25
39.97342,116.33414,0,183,39928.4267361111,2009-04-25,10:14:30
39.973432,116.33413,0,183,39928.4267939815,2009-04-25,10:14:35
39.973445,116.334147,0,184,39928.4268518519,2009-04-25,10:14:40
39.973469,116.334146,0,185,39928.4269097222,2009-04-25,10:14:45
39.973472,116.334084,0,185,39928.4269675926,2009-04-25,10:14:50
39.973454,116.334036,0,185,39928.427025463,2009-04-25,10:14:55
39.973452,116.333996,0,186,39928.4270833333,2009-04-25,10:15:00
39.973452,116.333996,0,186,39928.4271180556,2009-04-25,10:15:03
39.973449,116.334001,0,187,39928.4271412037,2009-04-25,10:15:05
39.973462,116.334035,0,188,39928.4271990741,2009-04-25,10:15:10
39.973471,116.334135,0,188,39928.4272569444,2009-04-25,10:15:15
39.973488,116.334183,0,187,39928.4273148148,2009-04-25,10:15:20
39.973535,116.334264,0,188,39928.4273726852,2009-04-25,10:15:25
39.973548,116.334303,0,189,39928.4274305556,2009-04-25,10:15:30
39.973578,116.334271,0,189,39928.4274884259,2009-04-25,10:15:35
39.973564,116.334226,0,190,39928.4275462963,2009-04-25,10:15:40
39.973555,116.334185,0,191,39928.4276041667,2009-04-25,10:15:45
39.973557,116.334172,0,191,39928.427662037,2009-04-25,10:15:50
39.973561,116.334153,0,191,39928.4277199074,2009-04-25,10:15:55
39.973536,116.334126,0,193,39928.4277777778,2009-04-25,10:16:00
39.973514,116.334124,0,193,39928.4278356481,2009-04-25,10:16:05
39.973511,116.334113,0,193,39928.4278935185,2009-04-25,10:16:10
39.973468,116.334059,0,193,39928.4279513889,2009-04-25,10:16:15
39.973429,116.334053,0,193,39928.4280092593,2009-04-25,10:16:20
39.97345,116.334101,0,193,39928.4280671296,2009-04-25,10:16:25
39.973476,116.334157,0,194,39928.428125,2009-04-25,10:16:30
39.973476,116.334157,0,194,39928.4281597222,2009-04-25,10:16:33
39.973476,116.334157,0,194,39928.4281828704,2009-04-25,10:16:35
39.973501,116.334224,0,194,39928.4282407407,2009-04-25,10:16:40
39.973448,116.334244,0,196,39928.4282986111,2009-04-25,10:16:45
39.97342,116.334222,0,196,39928.4283564815,2009-04-25,10:16:50
39.973375,116.334185,0,196,39928.4284143519,2009-04-25,10:16:55
39.973375,116.334185,0,196,39928.4284490741,2009-04-25,10:16:58
39.973369,116.334189,0,196,39928.4284722222,2009-04-25,10:17:00
39.973392,116.334135,0,196,39928.4285300926,2009-04-25,10:17:05
39.973439,116.334123,0,196,39928.428587963,2009-04-25,10:17:10
39.973405,116.334086,0,196,39928.4286458333,2009-04-25,10:17:15
39.97339,116.334103,0,196,39928.4287037037,2009-04-25,10:17:20
39.973405,116.334158,0,196,39928.4287615741,2009-04-25,10:17:25
39.973404,116.334141,0,196,39928.4288194444,2009-04-25,10:17:30
39.973444,116.334042,0,196,39928.4288773148,2009-04-25,10:17:35
39.973465,116.33396,0,196,39928.4289351852,2009-04-25,10:17:40
39.973449,116.333944,0,196,39928.4289930556,2009-04-25,10:17:45
39.973403,116.334002,0,197,39928.4290509259,2009-04-25,10:17:50
39.973439,116.334029,0,196,39928.4291087963,2009-04-25,10:17:55
39.973439,116.334029,0,196,39928.4291435185,2009-04-25,10:17:58
39.973443,116.334023,0,196,39928.4291666667,2009-04-25,10:18:00
39.973427,116.334038,0,196,39928.429224537,2009-04-25,10:18:05
39.97347,116.334109,0,196,39928.4292824074,2009-04-25,10:18:10
39.973476,116.334129,0,197,39928.4293402778,2009-04-25,10:18:15
39.973449,116.334137,0,196,39928.4293981481,2009-04-25,10:18:20
39.973449,116.334137,0,196,39928.4294328704,2009-04-25,10:18:23
39.973444,116.334129,0,196,39928.4294560185,2009-04-25,10:18:25
39.973454,116.334139,0,196,39928.4295138889,2009-04-25,10:18:30
39.973457,116.334141,0,196,39928.4295717593,2009-04-25,10:18:35
39.973455,116.334134,0,196,39928.4296296296,2009-04-25,10:18:40
39.973455,116.334134,0,196,39928.4296643519,2009-04-25,10:18:43
39.973446,116.333798,0,172,39928.4368634259,2009-04-25,10:29:05
39.973407,116.333767,0,172,39928.4369212963,2009-04-25,10:29:10
39.973367,116.33375,0,172,39928.4369791667,2009-04-25,10:29:15
39.973367,116.33375,0,172,39928.4370138889,2009-04-25,10:29:18
39.97336,116.333749,0,172,39928.437037037,2009-04-25,10:29:20
39.973357,116.333737,0,172,39928.4370949074,2009-04-25,10:29:25
39.973357,116.333737,0,172,39928.4371296296,2009-04-25,10:29:28
39.973363,116.333737,0,172,39928.4371527778,2009-04-25,10:29:30
39.973395,116.333766,0,172,39928.4372106481,2009-04-25,10:29:35
39.973393,116.333791,0,172,39928.4372685185,2009-04-25,10:29:40
39.973398,116.33379,0,172,39928.4373263889,2009-04-25,10:29:45
39.973405,116.33379,0,172,39928.4373842593,2009-04-25,10:29:50
39.973405,116.333796,0,172,39928.4374421296,2009-04-25,10:29:55
39.973407,116.333794,0,172,39928.4375,2009-04-25,10:30:00
39.973407,116.333794,0,172,39928.4375347222,2009-04-25,10:30:03
39.973399,116.333786,0,172,39928.4375578704,2009-04-25,10:30:05
39.973397,116.333772,0,172,39928.4376157407,2009-04-25,10:30:10
39.973408,116.333758,0,171,39928.4376736111,2009-04-25,10:30:15
39.973391,116.333778,0,171,39928.4377314815,2009-04-25,10:30:20
39.97338,116.333797,0,170,39928.4377893518,2009-04-25,10:30:25
39.973369,116.333797,0,170,39928.4378472222,2009-04-25,10:30:30
39.973369,116.333797,0,170,39928.4378819444,2009-04-25,10:30:33
39.97337,116.333803,0,170,39928.4379050926,2009-04-25,10:30:35
39.973369,116.333815,0,170,39928.437962963,2009-04-25,10:30:40
39.973365,116.333821,0,170,39928.4380208333,2009-04-25,10:30:45
39.973365,116.333821,0,170,39928.4380555556,2009-04-25,10:30:48
39.973366,116.333824,0,170,39928.4380787037,2009-04-25,10:30:50
39.973364,116.333834,0,170,39928.4381365741,2009-04-25,10:30:55
39.973391,116.333898,0,166,39928.4381944444,2009-04-25,10:31:00
39.973402,116.33391,0,166,39928.4382523148,2009-04-25,10:31:05
39.973425,116.333943,0,156,39928.4383101852,2009-04-25,10:31:10
39.973427,116.333962,0,156,39928.4383680556,2009-04-25,10:31:15
39.973427,116.333962,0,156,39928.4384027778,2009-04-25,10:31:18
39.97342,116.333966,0,153,39928.4384259259,2009-04-25,10:31:20
39.973431,116.333992,0,146,39928.4384837963,2009-04-25,10:31:25
39.973447,116.334034,0,138,39928.4385416667,2009-04-25,10:31:30
39.973452,116.334059,0,133,39928.438599537,2009-04-25,10:31:35
39.973447,116.33403,0,127,39928.4386574074,2009-04-25,10:31:40
39.973418,116.334028,0,125,39928.4387152778,2009-04-25,10:31:45
39.973418,116.334004,0,122,39928.4387731481,2009-04-25,10:31:50
39.973403,116.333978,0,121,39928.4388310185,2009-04-25,10:31:55
39.973427,116.333969,0,121,39928.4388888889,2009-04-25,10:32:00
39.973431,116.333973,0,121,39928.4389467593,2009-04-25,10:32:05
39.973429,116.333979,0,121,39928.4390046296,2009-04-25,10:32:10
39.973429,116.333979,0,121,39928.4390393518,2009-04-25,10:32:13
39.973427,116.333985,0,121,39928.4390625,2009-04-25,10:32:15
39.973404,116.334032,0,120,39928.4391203704,2009-04-25,10:32:20
39.973418,116.33401,0,121,39928.4391782407,2009-04-25,10:32:25
39.97343,116.333974,0,121,39928.4392361111,2009-04-25,10:32:30
39.973433,116.333974,0,121,39928.4392939815,2009-04-25,10:32:35
39.973434,116.333982,0,121,39928.4393518518,2009-04-25,10:32:40
39.973433,116.333977,0,121,39928.4394097222,2009-04-25,10:32:45
39.973433,116.333977,0,121,39928.4394444444,2009-04-25,10:32:48
39.97343,116.333971,0,121,39928.4394675926,2009-04-25,10:32:50
39.973433,116.333896,0,121,39928.439525463,2009-04-25,10:32:55
39.973428,116.333812,0,121,39928.4395833333,2009-04-25,10:33:00
39.973387,116.333732,0,121,39928.4396412037,2009-04-25,10:33:05
39.973351,116.333669,0,122,39928.4396990741,2009-04-25,10:33:10
39.973371,116.333653,0,122,39928.4397569444,2009-04-25,10:33:15
39.973359,116.333688,0,123,39928.4398148148,2009-04-25,10:33:20
39.97336,116.333755,0,121,39928.4398726852,2009-04-25,10:33:25
39.97336,116.333755,0,121,39928.4399074074,2009-04-25,10:33:28
39.973358,116.333758,0,121,39928.4399305556,2009-04-25,10:33:30
39.973363,116.333767,0,121,39928.4399884259,2009-04-25,10:33:35
39.973386,116.333769,0,121,39928.4400462963,2009-04-25,10:33:40
39.973392,116.333762,0,121,39928.4401041667,2009-04-25,10:33:45
39.97339,116.333769,0,121,39928.440162037,2009-04-25,10:33:50
39.973387,116.333775,0,121,39928.4402199074,2009-04-25,10:33:55
39.973387,116.333775,0,121,39928.4402546296,2009-04-25,10:33:58
39.973384,116.333778,0,121,39928.4402777778,2009-04-25,10:34:00
39.973387,116.333795,0,123,39928.4403356481,2009-04-25,10:34:05
39.973396,116.333825,0,124,39928.4403935185,2009-04-25,10:34:10
39.9734,116.33384,0,124,39928.4404513889,2009-04-25,10:34:15
39.973415,116.333862,0,125,39928.4405092593,2009-04-25,10:34:20
39.973416,116.333911,0,127,39928.4405671296,2009-04-25,10:34:25
39.973424,116.333967,0,129,39928.440625,2009-04-25,10:34:30
39.973422,116.334002,0,130,39928.4406828704,2009-04-25,10:34:35
39.973418,116.334016,0,131,39928.4407407407,2009-04-25,10:34:40
39.973427,116.334012,0,131,39928.4407986111,2009-04-25,10:34:45
39.973429,116.334011,0,131,39928.4408564815,2009-04-25,10:34:50
39.973429,116.334011,0,131,39928.4408912037,2009-04-25,10:34:53
39.973429,116.334013,0,131,39928.4409143519,2009-04-25,10:34:55
39.973441,116.33398,0,132,39928.4409722222,2009-04-25,10:35:00
39.973459,116.333959,0,133,39928.4410300926,2009-04-25,10:35:05
39.973468,116.33396,0,133,39928.441087963,2009-04-25,10:35:10
39.973475,116.33396,0,134,39928.4411458333,2009-04-25,10:35:15
39.97347,116.333956,0,134,39928.4412037037,2009-04-25,10:35:20
39.97347,116.333956,0,134,39928.4412384259,2009-04-25,10:35:23
39.973462,116.333961,0,134,39928.4412615741,2009-04-25,10:35:25
39.973453,116.333953,0,134,39928.4413194444,2009-04-25,10:35:30
39.973445,116.333955,0,134,39928.4413773148,2009-04-25,10:35:35
39.97344,116.333954,0,134,39928.4414351852,2009-04-25,10:35:40
39.97344,116.333954,0,134,39928.4414699074,2009-04-25,10:35:43
39.973432,116.333953,0,136,39928.4414930556,2009-04-25,10:35:45
39.973421,116.333943,0,139,39928.4415509259,2009-04-25,10:35:50
39.973417,116.333941,0,139,39928.4416087963,2009-04-25,10:35:55
39.973414,116.333939,0,139,39928.4416666667,2009-04-25,10:36:00
39.973414,116.333939,0,139,39928.4417013889,2009-04-25,10:36:03
39.973416,116.333935,0,139,39928.441724537,2009-04-25,10:36:05
39.973417,116.333924,0,139,39928.4417824074,2009-04-25,10:36:10
39.973417,116.333924,0,139,39928.4418171296,2009-04-25,10:36:13
39.973419,116.33392,0,139,39928.4418402778,2009-04-25,10:36:15
39.973409,116.333905,0,140,39928.4418981481,2009-04-25,10:36:20
39.973373,116.33393,0,141,39928.4419560185,2009-04-25,10:36:25
39.973402,116.333921,0,142,39928.4420138889,2009-04-25,10:36:30
39.973415,116.333918,0,143,39928.4420717593,2009-04-25,10:36:35
39.973421,116.333939,0,142,39928.4421296296,2009-04-25,10:36:40
39.973424,116.333953,0,142,39928.4421875,2009-04-25,10:36:45
39.973433,116.333984,0,136,39928.4422453704,2009-04-25,10:36:50
39.973432,116.333993,0,134,39928.4423032407,2009-04-25,10:36:55
39.973432,116.333993,0,134,39928.442337963,2009-04-25,10:36:58
39.973432,116.333996,0,131,39928.4423611111,2009-04-25,10:37:00
39.973425,116.333987,0,130,39928.4424189815,2009-04-25,10:37:05
39.973425,116.333987,0,130,39928.4424537037,2009-04-25,10:37:08
39.973422,116.333981,0,129,39928.4424768519,2009-04-25,10:37:10
39.973422,116.333992,0,129,39928.4425347222,2009-04-25,10:37:15
39.973422,116.333992,0,129,39928.4425694444,2009-04-25,10:37:18
39.973425,116.333999,0,129,39928.4425925926,2009-04-25,10:37:20
39.973424,116.334008,0,127,39928.442650463,2009-04-25,10:37:25
39.973439,116.334025,0,126,39928.4427083333,2009-04-25,10:37:30
39.973458,116.334042,0,123,39928.4427662037,2009-04-25,10:37:35
39.973491,116.334036,0,120,39928.4428240741,2009-04-25,10:37:40
39.973511,116.33402,0,118,39928.4428819444,2009-04-25,10:37:45
39.973488,116.334001,0,118,39928.4429398148,2009-04-25,10:37:50
39.973451,116.333944,0,116,39928.4429976852,2009-04-25,10:37:55
39.973427,116.333928,0,116,39928.4430555556,2009-04-25,10:38:00
39.973431,116.333917,0,115,39928.4431134259,2009-04-25,10:38:05
39.97342,116.333918,0,116,39928.4431712963,2009-04-25,10:38:10
39.973407,116.333917,0,116,39928.4432291667,2009-04-25,10:38:15
39.973394,116.333921,0,118,39928.443287037,2009-04-25,10:38:20
39.973427,116.333948,0,119,39928.4433449074,2009-04-25,10:38:25
39.973432,116.333956,0,119,39928.4434027778,2009-04-25,10:38:30
39.973435,116.333958,0,119,39928.4434606481,2009-04-25,10:38:35
39.973435,116.333958,0,119,39928.4434953704,2009-04-25,10:38:38
39.973429,116.333955,0,119,39928.4435185185,2009-04-25,10:38:40
39.973427,116.333946,0,119,39928.4435763889,2009-04-25,10:38:45
39.973441,116.333928,0,119,39928.4436342593,2009-04-25,10:38:50
39.97354,116.333943,0,118,39928.4436921296,2009-04-25,10:38:55
39.973525,116.333931,0,117,39928.44375,2009-04-25,10:39:00
39.973459,116.333881,0,116,39928.4438078704,2009-04-25,10:39:05
39.973346,116.333836,0,115,39928.4438657407,2009-04-25,10:39:10
39.973321,116.333811,0,113,39928.4439236111,2009-04-25,10:39:15
39.973339,116.333818,0,110,39928.4439814815,2009-04-25,10:39:20
39.973337,116.333813,0,110,39928.4440393519,2009-04-25,10:39:25
39.973335,116.333814,0,110,39928.4440972222,2009-04-25,10:39:30
39.973309,116.334121,0,91,39928.4478587963,2009-04-25,10:44:55
39.973372,116.334169,0,93,39928.4479166667,2009-04-25,10:45:00
39.973461,116.334207,0,94,39928.447974537,2009-04-25,10:45:05
39.973502,116.334196,0,94,39928.4480324074,2009-04-25,10:45:10
39.973499,116.334175,0,94,39928.4480902778,2009-04-25,10:45:15
39.973456,116.334165,0,94,39928.4481481481,2009-04-25,10:45:20
39.973378,116.334112,0,94,39928.4482060185,2009-04-25,10:45:25
39.973381,116.334101,0,95,39928.4482638889,2009-04-25,10:45:30
39.973421,116.33411,0,93,39928.4483217593,2009-04-25,10:45:35
39.973437,116.334082,0,92,39928.4483796296,2009-04-25,10:45:40
39.973397,116.334063,0,92,39928.4484375,2009-04-25,10:45:45
39.9733,116.334034,0,91,39928.4484953704,2009-04-25,10:45:50
39.973285,116.334032,0,91,39928.4485532407,2009-04-25,10:45:55
39.97332,116.334065,0,89,39928.4486111111,2009-04-25,10:46:00
39.973317,116.334096,0,86,39928.4486689815,2009-04-25,10:46:05
39.973277,116.334115,0,87,39928.4487268519,2009-04-25,10:46:10
39.97327,116.334086,0,87,39928.4487847222,2009-04-25,10:46:15
39.973296,116.334087,0,86,39928.4488425926,2009-04-25,10:46:20
39.973296,116.334087,0,86,39928.4488773148,2009-04-25,10:46:23
39.973301,116.33408,0,86,39928.448900463,2009-04-25,10:46:25
39.97331,116.334075,0,86,39928.4489583333,2009-04-25,10:46:30
39.97334,116.334075,0,88,39928.4490162037,2009-04-25,10:46:35
39.97334,116.334075,0,88,39928.4490509259,2009-04-25,10:46:38
39.97334,116.334076,0,88,39928.4490740741,2009-04-25,10:46:40
39.973336,116.334086,0,88,39928.4491319444,2009-04-25,10:46:45
39.973334,116.334087,0,88,39928.4491898148,2009-04-25,10:46:50
39.973334,116.334087,0,88,39928.449224537,2009-04-25,10:46:53
39.973341,116.334081,0,88,39928.4492476852,2009-04-25,10:46:55
39.973373,116.334058,0,89,39928.4493055556,2009-04-25,10:47:00
39.973452,116.334051,0,93,39928.4493634259,2009-04-25,10:47:05
39.973503,116.334035,0,93,39928.4494212963,2009-04-25,10:47:10
39.973529,116.33405,0,91,39928.4494791667,2009-04-25,10:47:15
39.973523,116.334064,0,91,39928.449537037,2009-04-25,10:47:20
39.973464,116.334046,0,92,39928.4495949074,2009-04-25,10:47:25
39.97343,116.334023,0,93,39928.4496527778,2009-04-25,10:47:30
39.97343,116.334023,0,93,39928.4496875,2009-04-25,10:47:33
39.973425,116.334023,0,96,39928.4497106481,2009-04-25,10:47:35
39.97344,116.334003,0,97,39928.4497685185,2009-04-25,10:47:40
39.973445,116.333987,0,97,39928.4498263889,2009-04-25,10:47:45
39.973447,116.333983,0,97,39928.4498842593,2009-04-25,10:47:50
39.973447,116.333983,0,97,39928.4499189815,2009-04-25,10:47:53
39.973444,116.333986,0,97,39928.4499421296,2009-04-25,10:47:55
39.973393,116.334003,0,99,39928.45,2009-04-25,10:48:00
39.973385,116.334014,0,101,39928.4500578704,2009-04-25,10:48:05
39.973387,116.334007,0,101,39928.4501157407,2009-04-25,10:48:10
39.973387,116.334007,0,101,39928.450150463,2009-04-25,10:48:13
39.973389,116.333999,0,101,39928.4501736111,2009-04-25,10:48:15
39.973392,116.333988,0,101,39928.4502314815,2009-04-25,10:48:20
39.973398,116.333988,0,101,39928.4502893519,2009-04-25,10:48:25
39.973398,116.33398,0,101,39928.4503472222,2009-04-25,10:48:30
39.973394,116.333976,0,101,39928.4504050926,2009-04-25,10:48:35
39.973393,116.333973,0,101,39928.450462963,2009-04-25,10:48:40
39.973397,116.333968,0,101,39928.4505208333,2009-04-25,10:48:45
39.973397,116.333968,0,101,39928.4505555556,2009-04-25,10:48:48
39.973401,116.333972,0,101,39928.4505787037,2009-04-25,10:48:50
39.9734,116.333989,0,101,39928.4506365741,2009-04-25,10:48:55
39.973385,116.333962,0,100,39928.4506944444,2009-04-25,10:49:00
39.973385,116.333962,0,100,39928.4507291667,2009-04-25,10:49:03
39.973378,116.333968,0,99,39928.4507523148,2009-04-25,10:49:05
39.97338,116.334025,0,97,39928.4508101852,2009-04-25,10:49:10
39.973369,116.334077,0,98,39928.4508680556,2009-04-25,10:49:15
39.97338,116.334105,0,98,39928.4509259259,2009-04-25,10:49:20
39.973377,116.334098,0,98,39928.4509837963,2009-04-25,10:49:25
39.973377,116.334094,0,98,39928.4510416667,2009-04-25,10:49:30
39.973377,116.334094,0,98,39928.4510763889,2009-04-25,10:49:33
39.973381,116.334092,0,98,39928.451099537,2009-04-25,10:49:35
39.973389,116.33406,0,97,39928.4511574074,2009-04-25,10:49:40
39.973384,116.334011,0,95,39928.4512152778,2009-04-25,10:49:45
39.973399,116.333986,0,97,39928.4512731481,2009-04-25,10:49:50
39.973399,116.333986,0,97,39928.4513078704,2009-04-25,10:49:53
39.973391,116.333985,0,97,39928.4513310185,2009-04-25,10:49:55
39.973377,116.333998,0,97,39928.4513888889,2009-04-25,10:50:00
39.973386,116.334005,0,97,39928.4514467593,2009-04-25,10:50:05
39.973267,116.334319,0,86,39928.4536458333,2009-04-25,10:53:15
39.973244,116.334386,0,88,39928.4537037037,2009-04-25,10:53:20
39.973251,116.334422,0,89,39928.4537615741,2009-04-25,10:53:25
39.97328,116.334402,0,89,39928.4538194444,2009-04-25,10:53:30
39.973316,116.334365,0,90,39928.4538773148,2009-04-25,10:53:35
39.973322,116.334376,0,90,39928.4539351852,2009-04-25,10:53:40
39.973371,116.334354,0,91,39928.4539930556,2009-04-25,10:53:45
39.973424,116.334357,0,93,39928.4540509259,2009-04-25,10:53:50
39.97345,116.334339,0,93,39928.4541087963,2009-04-25,10:53:55
39.973427,116.334356,0,93,39928.4541666667,2009-04-25,10:54:00
39.973439,116.33441,0,93,39928.454224537,2009-04-25,10:54:05
39.97343,116.33442,0,94,39928.4542824074,2009-04-25,10:54:10
39.973427,116.33443,0,94,39928.4543402778,2009-04-25,10:54:15
39.973433,116.334471,0,94,39928.4543981481,2009-04-25,10:54:20
39.973417,116.334484,0,94,39928.4544560185,2009-04-25,10:54:25
39.973424,116.334519,0,93,39928.4545138889,2009-04-25,10:54:30
39.973419,116.334525,0,93,39928.4545717593,2009-04-25,10:54:35
39.973411,116.334532,0,93,39928.4546296296,2009-04-25,10:54:40
39.973411,116.334532,0,93,39928.4546643518,2009-04-25,10:54:43
39.97341,116.334533,0,93,39928.4546875,2009-04-25,10:54:45
39.973446,116.334503,0,89,39928.4547453704,2009-04-25,10:54:50
39.973471,116.334505,0,87,39928.4548032407,2009-04-25,10:54:55
39.973518,116.334528,0,86,39928.4548611111,2009-04-25,10:55:00
39.973502,116.334526,0,85,39928.4549189815,2009-04-25,10:55:05
39.973458,116.334555,0,84,39928.4549768518,2009-04-25,10:55:10
39.973435,116.334552,0,84,39928.4550347222,2009-04-25,10:55:15
39.973386,116.334538,0,84,39928.4550925926,2009-04-25,10:55:20
39.973269,116.334514,0,84,39928.455150463,2009-04-25,10:55:25
39.973238,116.334462,0,85,39928.4552083333,2009-04-25,10:55:30
39.973219,116.334459,0,85,39928.4552662037,2009-04-25,10:55:35
39.97325,116.334518,0,85,39928.4553240741,2009-04-25,10:55:40
39.973165,116.334413,0,86,39928.4553819444,2009-04-25,10:55:45
39.973104,116.334296,0,87,39928.4554398148,2009-04-25,10:55:50
39.973041,116.334181,0,86,39928.4554976852,2009-04-25,10:55:55
39.973029,116.334141,0,83,39928.4555555556,2009-04-25,10:56:00
39.973071,116.334187,0,75,39928.4556134259,2009-04-25,10:56:05
39.973095,116.334209,0,72,39928.4556712963,2009-04-25,10:56:10
39.973101,116.334201,0,72,39928.4557291667,2009-04-25,10:56:15
39.973101,116.334201,0,72,39928.4557638889,2009-04-25,10:56:18
39.973099,116.334195,0,72,39928.455787037,2009-04-25,10:56:20
39.97309,116.33419,0,75,39928.4558449074,2009-04-25,10:56:25
39.973097,116.334203,0,75,39928.4559027778,2009-04-25,10:56:30
39.973102,116.33428,0,73,39928.4559606481,2009-04-25,10:56:35
39.973168,116.334296,0,74,39928.4560185185,2009-04-25,10:56:40
39.973233,116.334325,0,75,39928.4560763889,2009-04-25,10:56:45
39.973236,116.33428,0,74,39928.4561342593,2009-04-25,10:56:50
39.973246,116.334303,0,75,39928.4561921296,2009-04-25,10:56:55
39.973314,116.334361,0,75,39928.45625,2009-04-25,10:57:00
39.973382,116.33449,0,77,39928.4563078704,2009-04-25,10:57:05
39.973369,116.334584,0,79,39928.4563657407,2009-04-25,10:57:10
39.973399,116.334639,0,80,39928.4564236111,2009-04-25,10:57:15
39.97342,116.334618,0,78,39928.4564814815,2009-04-25,10:57:20
39.97342,116.334618,0,78,39928.4565162037,2009-04-25,10:57:23
39.973425,116.334617,0,78,39928.4565393519,2009-04-25,10:57:25
39.973469,116.334537,0,77,39928.4565972222,2009-04-25,10:57:30
39.973484,116.334553,0,76,39928.4566550926,2009-04-25,10:57:35
39.973488,116.334606,0,76,39928.456712963,2009-04-25,10:57:40
39.973478,116.334609,0,76,39928.4567708333,2009-04-25,10:57:45
39.973425,116.334528,0,74,39928.4568287037,2009-04-25,10:57:50
39.973359,116.334475,0,73,39928.4568865741,2009-04-25,10:57:55
39.973308,116.334457,0,74,39928.4569444444,2009-04-25,10:58:00
39.973289,116.334478,0,72,39928.4570023148,2009-04-25,10:58:05
39.973268,116.334452,0,72,39928.4570601852,2009-04-25,10:58:10
39.973241,116.334407,0,72,39928.4571180556,2009-04-25,10:58:15
39.973227,116.334364,0,74,39928.4571759259,2009-04-25,10:58:20
39.973253,116.334349,0,75,39928.4572337963,2009-04-25,10:58:25
39.973273,116.334334,0,75,39928.4572916667,2009-04-25,10:58:30
39.973273,116.334334,0,75,39928.4573263889,2009-04-25,10:58:33
39.973273,116.334334,0,75,39928.457349537,2009-04-25,10:58:35
39.973277,116.334325,0,75,39928.4574074074,2009-04-25,10:58:40
39.973308,116.334321,0,72,39928.4574652778,2009-04-25,10:58:45
39.973287,116.334294,0,73,39928.4575231481,2009-04-25,10:58:50
39.973235,116.334266,0,73,39928.4575810185,2009-04-25,10:58:55
39.973224,116.334241,0,73,39928.4576388889,2009-04-25,10:59:00
39.97326,116.334254,0,74,39928.4576967593,2009-04-25,10:59:05
39.973307,116.334302,0,75,39928.4577546296,2009-04-25,10:59:10
39.97334,116.334324,0,75,39928.4578125,2009-04-25,10:59:15
39.973348,116.334336,0,75,39928.4578703704,2009-04-25,10:59:20
39.973349,116.334339,0,75,39928.4579282407,2009-04-25,10:59:25
39.973349,116.334339,0,75,39928.457962963,2009-04-25,10:59:28
39.973355,116.334335,0,75,39928.4579861111,2009-04-25,10:59:30
39.973344,116.334306,0,74,39928.4580439815,2009-04-25,10:59:35
39.973344,116.334306,0,74,39928.4580787037,2009-04-25,10:59:38
39.973337,116.334306,0,74,39928.4581018519,2009-04-25,10:59:40
39.97331,116.334316,0,77,39928.4581597222,2009-04-25,10:59:45
39.973321,116.334304,0,77,39928.4582175926,2009-04-25,10:59:50
39.973321,116.334304,0,77,39928.4582523148,2009-04-25,10:59:53
39.973328,116.334311,0,77,39928.458275463,2009-04-25,10:59:55
39.973325,116.334328,0,78,39928.4583333333,2009-04-25,11:00:00
39.973315,116.334319,0,78,39928.4583912037,2009-04-25,11:00:05
39.973329,116.334309,0,81,39928.4584490741,2009-04-25,11:00:10
39.973337,116.334289,0,83,39928.4585069444,2009-04-25,11:00:15
39.973363,116.33428,0,83,39928.4585648148,2009-04-25,11:00:20
39.973372,116.33435,0,84,39928.4586226852,2009-04-25,11:00:25
39.973376,116.334402,0,84,39928.4586805556,2009-04-25,11:00:30
39.97336,116.334454,0,84,39928.4587384259,2009-04-25,11:00:35
39.973337,116.334503,0,86,39928.4587962963,2009-04-25,11:00:40
39.973363,116.334518,0,89,39928.4588541667,2009-04-25,11:00:45
39.973363,116.334544,0,90,39928.458912037,2009-04-25,11:00:50
39.973363,116.334544,0,90,39928.4589467593,2009-04-25,11:00:53
39.973371,116.334542,0,90,39928.4589699074,2009-04-25,11:00:55
39.973372,116.334462,0,91,39928.4590277778,2009-04-25,11:01:00
39.973369,116.334422,0,92,39928.4590856481,2009-04-25,11:01:05
39.973348,116.334433,0,94,39928.4591435185,2009-04-25,11:01:10
39.97334,116.334435,0,94,39928.4592013889,2009-04-25,11:01:15
39.97334,116.334435,0,94,39928.4592361111,2009-04-25,11:01:18
39.973337,116.334429,0,94,39928.4592592593,2009-04-25,11:01:20
39.973355,116.334469,0,97,39928.4593171296,2009-04-25,11:01:25
39.973373,116.334487,0,99,39928.459375,2009-04-25,11:01:30
39.973327,116.334494,0,102,39928.4594328704,2009-04-25,11:01:35
39.973291,116.334482,0,103,39928.4594907407,2009-04-25,11:01:40
39.973269,116.334533,0,104,39928.4595486111,2009-04-25,11:01:45
39.973267,116.334649,0,103,39928.4596064815,2009-04-25,11:01:50
39.973268,116.334668,0,103,39928.4596643519,2009-04-25,11:01:55
39.973229,116.334606,0,102,39928.4597222222,2009-04-25,11:02:00
39.973232,116.334581,0,104,39928.4597800926,2009-04-25,11:02:05
39.973232,116.334581,0,104,39928.4598148148,2009-04-25,11:02:08
39.973239,116.334589,0,104,39928.459837963,2009-04-25,11:02:10
39.973285,116.334635,0,101,39928.4598958333,2009-04-25,11:02:15
39.973303,116.334663,0,98,39928.4599537037,2009-04-25,11:02:20
39.973338,116.334675,0,98,39928.4600115741,2009-04-25,11:02:25
39.973334,116.334683,0,98,39928.4600694444,2009-04-25,11:02:30
39.973334,116.334683,0,98,39928.4601041667,2009-04-25,11:02:33
39.973332,116.334683,0,98,39928.4601273148,2009-04-25,11:02:35
39.973304,116.334673,0,96,39928.4601851852,2009-04-25,11:02:40
39.973305,116.334662,0,96,39928.4602430556,2009-04-25,11:02:45
39.973329,116.334602,0,95,39928.4603009259,2009-04-25,11:02:50
39.97334,116.334495,0,95,39928.4603587963,2009-04-25,11:02:55
39.97337,116.33443,0,95,39928.4604166667,2009-04-25,11:03:00
39.97337,116.33443,0,95,39928.4604513889,2009-04-25,11:03:03
39.973369,116.334429,0,95,39928.460474537,2009-04-25,11:03:05
39.973355,116.334417,0,94,39928.4605324074,2009-04-25,11:03:10
39.973332,116.334324,0,88,39928.4605902778,2009-04-25,11:03:15
39.973304,116.334174,0,81,39928.4606481481,2009-04-25,11:03:20
39.973502,116.334179,0,96,39928.4649305556,2009-04-25,11:09:30
39.973583,116.334158,0,101,39928.4649884259,2009-04-25,11:09:35
39.973573,116.334164,0,104,39928.4650462963,2009-04-25,11:09:40
39.9735,116.33416,0,110,39928.4651041667,2009-04-25,11:09:45
39.973311,116.334145,0,116,39928.465162037,2009-04-25,11:09:50
39.973206,116.334179,0,119,39928.4652199074,2009-04-25,11:09:55
39.97312,116.334189,0,121,39928.4652777778,2009-04-25,11:10:00
39.973075,116.334215,0,122,39928.4653356481,2009-04-25,11:10:05
39.973043,116.334214,0,123,39928.4653935185,2009-04-25,11:10:10
39.972989,116.334245,0,125,39928.4654513889,2009-04-25,11:10:15
39.972915,116.334257,0,126,39928.4655092593,2009-04-25,11:10:20
39.973006,116.334214,0,127,39928.4655671296,2009-04-25,11:10:25
39.973136,116.334137,0,125,39928.465625,2009-04-25,11:10:30
39.973223,116.334097,0,124,39928.4656828704,2009-04-25,11:10:35
39.973317,116.333959,0,124,39928.4657407407,2009-04-25,11:10:40
39.973359,116.333874,0,124,39928.4657986111,2009-04-25,11:10:45
39.97341,116.33381,0,124,39928.4658564815,2009-04-25,11:10:50
39.973478,116.333771,0,125,39928.4659143519,2009-04-25,11:10:55
39.973445,116.333838,0,126,39928.4659722222,2009-04-25,11:11:00
39.973462,116.33383,0,126,39928.4660300926,2009-04-25,11:11:05
39.973407,116.333748,0,127,39928.466087963,2009-04-25,11:11:10
39.973326,116.333767,0,127,39928.4661458333,2009-04-25,11:11:15
39.973281,116.333757,0,128,39928.4662037037,2009-04-25,11:11:20
39.97335,116.333683,0,128,39928.4662615741,2009-04-25,11:11:25
39.973495,116.333688,0,136,39928.4663194444,2009-04-25,11:11:30
39.973481,116.33377,0,134,39928.4663773148,2009-04-25,11:11:35
39.973405,116.334038,0,134,39928.4664351852,2009-04-25,11:11:40
39.973412,116.334236,0,137,39928.4664930556,2009-04-25,11:11:45
39.973388,116.334466,0,139,39928.4665509259,2009-04-25,11:11:50
39.973388,116.334466,0,139,39928.4665856481,2009-04-25,11:11:53
39.973389,116.33446,0,139,39928.4666087963,2009-04-25,11:11:55
39.973391,116.33445,0,136,39928.4666666667,2009-04-25,11:12:00
39.97344,116.334522,0,135,39928.466724537,2009-04-25,11:12:05
39.97333,116.334474,0,136,39928.4667824074,2009-04-25,11:12:10
39.97328,116.334594,0,132,39928.4668402778,2009-04-25,11:12:15
39.973259,116.33465,0,129,39928.4668981481,2009-04-25,11:12:20
39.973236,116.334863,0,138,39928.4669560185,2009-04-25,11:12:25
39.973228,116.334925,0,142,39928.4670138889,2009-04-25,11:12:30
39.973228,116.334925,0,142,39928.4670486111,2009-04-25,11:12:33
39.973221,116.334933,0,139,39928.4670717593,2009-04-25,11:12:35
39.973252,116.334954,0,140,39928.4671296296,2009-04-25,11:12:40
39.973337,116.334887,0,149,39928.4671875,2009-04-25,11:12:45
39.973354,116.334764,0,164,39928.4672453704,2009-04-25,11:12:50
39.973361,116.334678,0,174,39928.4673032407,2009-04-25,11:12:55
39.973353,116.334659,0,176,39928.4673611111,2009-04-25,11:13:00
39.973353,116.334659,0,176,39928.4673958333,2009-04-25,11:13:03
39.973347,116.33466,0,176,39928.4674189815,2009-04-25,11:13:05
39.973365,116.334503,0,177,39928.4674768519,2009-04-25,11:13:10
39.973367,116.334416,0,183,39928.4675347222,2009-04-25,11:13:15
39.973354,116.334338,0,186,39928.4675925926,2009-04-25,11:13:20
39.973324,116.334289,0,187,39928.467650463,2009-04-25,11:13:25
39.9733,116.334277,0,187,39928.4677083333,2009-04-25,11:13:30
39.97329,116.334274,0,186,39928.4677662037,2009-04-25,11:13:35
39.973276,116.334275,0,187,39928.4678240741,2009-04-25,11:13:40
39.973256,116.334307,0,193,39928.4678819444,2009-04-25,11:13:45
39.97325,116.334335,0,196,39928.4679398148,2009-04-25,11:13:50
39.973234,116.334358,0,196,39928.4679976852,2009-04-25,11:13:55
39.973249,116.33433,0,195,39928.4680555556,2009-04-25,11:14:00
39.973243,116.334333,0,196,39928.4681134259,2009-04-25,11:14:05
39.973243,116.334333,0,196,39928.4681481481,2009-04-25,11:14:08
39.973235,116.334337,0,196,39928.4681712963,2009-04-25,11:14:10
39.973235,116.334311,0,196,39928.4682291667,2009-04-25,11:14:15
39.973224,116.334267,0,197,39928.468287037,2009-04-25,11:14:20
39.973251,116.334207,0,200,39928.4683449074,2009-04-25,11:14:25
39.97326,116.334183,0,199,39928.4684027778,2009-04-25,11:14:30
39.97326,116.334183,0,199,39928.4684375,2009-04-25,11:14:33
39.973258,116.334185,0,200,39928.4684606481,2009-04-25,11:14:35
39.973213,116.334335,0,202,39928.4685185185,2009-04-25,11:14:40
39.973227,116.334414,0,204,39928.4685763889,2009-04-25,11:14:45
39.973243,116.33447,0,199,39928.4686342593,2009-04-25,11:14:50
39.97324,116.334608,0,196,39928.4686921296,2009-04-25,11:14:55
39.973241,116.334639,0,194,39928.46875,2009-04-25,11:15:00
39.973254,116.334632,0,194,39928.4688078704,2009-04-25,11:15:05
39.973273,116.334577,0,194,39928.4688657407,2009-04-25,11:15:10
39.973258,116.334582,0,195,39928.4689236111,2009-04-25,11:15:15
39.973256,116.334583,0,195,39928.4689814815,2009-04-25,11:15:20
39.973256,116.334583,0,195,39928.4690162037,2009-04-25,11:15:23
39.97326,116.334579,0,196,39928.4690393518,2009-04-25,11:15:25
39.973304,116.334444,0,193,39928.4690972222,2009-04-25,11:15:30
39.973415,116.334165,0,188,39928.4691550926,2009-04-25,11:15:35
39.973424,116.334125,0,187,39928.469212963,2009-04-25,11:15:40
39.973452,116.334456,0,179,39928.471875,2009-04-25,11:19:30
39.973494,116.334507,0,178,39928.4719328704,2009-04-25,11:19:35
39.973517,116.334547,0,178,39928.4719907407,2009-04-25,11:19:40
39.973512,116.334561,0,178,39928.4720486111,2009-04-25,11:19:45
39.973481,116.334542,0,177,39928.4721064815,2009-04-25,11:19:50
39.973456,116.334485,0,177,39928.4721643519,2009-04-25,11:19:55
39.97344,116.334406,0,176,39928.4722222222,2009-04-25,11:20:00
39.973404,116.334385,0,177,39928.4722800926,2009-04-25,11:20:05
39.973368,116.334356,0,179,39928.472337963,2009-04-25,11:20:10
39.973331,116.334295,0,181,39928.4723958333,2009-04-25,11:20:15
39.973325,116.334213,0,182,39928.4724537037,2009-04-25,11:20:20
39.973324,116.334192,0,183,39928.4725115741,2009-04-25,11:20:25
39.973313,116.334212,0,183,39928.4725694444,2009-04-25,11:20:30
39.973292,116.334201,0,183,39928.4726273148,2009-04-25,11:20:35
39.973292,116.334201,0,183,39928.472662037,2009-04-25,11:20:38
39.973295,116.334197,0,183,39928.4726851852,2009-04-25,11:20:40
39.973316,116.334178,0,183,39928.4727430556,2009-04-25,11:20:45
39.973334,116.334165,0,181,39928.4728009259,2009-04-25,11:20:50
39.973345,116.334151,0,180,39928.4728587963,2009-04-25,11:20:55
39.973358,116.334149,0,180,39928.4729166667,2009-04-25,11:21:00
39.973356,116.334164,0,180,39928.472974537,2009-04-25,11:21:05
39.973383,116.334136,0,180,39928.4730324074,2009-04-25,11:21:10
39.973414,116.334057,0,180,39928.4730902778,2009-04-25,11:21:15
39.973436,116.334011,0,180,39928.4731481481,2009-04-25,11:21:20
39.973457,116.334116,0,178,39928.4732060185,2009-04-25,11:21:25
39.973454,116.334182,0,176,39928.4732638889,2009-04-25,11:21:30
39.973454,116.334182,0,176,39928.4732986111,2009-04-25,11:21:33
39.973449,116.33418,0,173,39928.4733217593,2009-04-25,11:21:35
39.973445,116.334206,0,171,39928.4733796296,2009-04-25,11:21:40
39.973447,116.334214,0,170,39928.4734375,2009-04-25,11:21:45
39.973442,116.334207,0,170,39928.4734953704,2009-04-25,11:21:50
39.973442,116.334207,0,170,39928.4735300926,2009-04-25,11:21:53
39.973442,116.334213,0,170,39928.4735532407,2009-04-25,11:21:55
39.973443,116.334225,0,170,39928.4736111111,2009-04-25,11:22:00
39.973443,116.334225,0,170,39928.4736458333,2009-04-25,11:22:03
39.973444,116.33422,0,170,39928.4736689815,2009-04-25,11:22:05
39.97341,116.334263,0,169,39928.4737268519,2009-04-25,11:22:10
39.973399,116.334284,0,168,39928.4737847222,2009-04-25,11:22:15
39.973425,116.334308,0,168,39928.4738425926,2009-04-25,11:22:20
39.973442,116.334373,0,169,39928.473900463,2009-04-25,11:22:25
39.973387,116.334359,0,168,39928.4739583333,2009-04-25,11:22:30
39.973336,116.334318,0,167,39928.4740162037,2009-04-25,11:22:35
39.973304,116.334312,0,168,39928.4740740741,2009-04-25,11:22:40
39.97328,116.334326,0,168,39928.4741319444,2009-04-25,11:22:45
39.973278,116.33437,0,169,39928.4741898148,2009-04-25,11:22:50
39.973304,116.334424,0,170,39928.4742476852,2009-04-25,11:22:55
39.973319,116.334459,0,169,39928.4743055556,2009-04-25,11:23:00
39.973314,116.334481,0,166,39928.4743634259,2009-04-25,11:23:05
39.973312,116.334495,0,165,39928.4744212963,2009-04-25,11:23:10
39.973311,116.334519,0,164,39928.4744791667,2009-04-25,11:23:15
39.973299,116.334605,0,164,39928.474537037,2009-04-25,11:23:20
39.973304,116.334678,0,163,39928.4745949074,2009-04-25,11:23:25
39.973339,116.334669,0,164,39928.4746527778,2009-04-25,11:23:30
39.973348,116.33467,0,165,39928.4747106481,2009-04-25,11:23:35
39.973414,116.334526,0,168,39928.4747685185,2009-04-25,11:23:40
39.97342,116.334541,0,170,39928.4748263889,2009-04-25,11:23:45
39.97342,116.334541,0,170,39928.4748611111,2009-04-25,11:23:48
39.973424,116.334545,0,170,39928.4748842593,2009-04-25,11:23:50
39.973406,116.334563,0,167,39928.4749421296,2009-04-25,11:23:55
39.973421,116.334579,0,167,39928.475,2009-04-25,11:24:00
39.973425,116.334559,0,168,39928.4750578704,2009-04-25,11:24:05
39.973434,116.334547,0,168,39928.4751157407,2009-04-25,11:24:10
39.973446,116.334436,0,167,39928.4751736111,2009-04-25,11:24:15
39.973437,116.334389,0,166,39928.4752314815,2009-04-25,11:24:20
39.973437,116.334389,0,166,39928.4752662037,2009-04-25,11:24:23
39.973429,116.334381,0,166,39928.4752893519,2009-04-25,11:24:25
39.973397,116.334342,0,166,39928.4753472222,2009-04-25,11:24:30
39.973383,116.334297,0,165,39928.4754050926,2009-04-25,11:24:35
39.973385,116.334313,0,165,39928.475462963,2009-04-25,11:24:40
39.973384,116.334325,0,165,39928.4755208333,2009-04-25,11:24:45
39.973384,116.334325,0,165,39928.4755555556,2009-04-25,11:24:48
39.973389,116.334325,0,165,39928.4755787037,2009-04-25,11:24:50
39.973391,116.334312,0,165,39928.4756365741,2009-04-25,11:24:55
39.9734,116.334289,0,163,39928.4756944444,2009-04-25,11:25:00
39.973422,116.33426,0,163,39928.4757523148,2009-04-25,11:25:05
39.97344,116.334219,0,163,39928.4758101852,2009-04-25,11:25:10
39.973456,116.334158,0,162,39928.4758680556,2009-04-25,11:25:15
39.973491,116.334084,0,162,39928.4759259259,2009-04-25,11:25:20
39.97352,116.334054,0,163,39928.4759837963,2009-04-25,11:25:25
39.973497,116.334058,0,161,39928.4760416667,2009-04-25,11:25:30
39.973476,116.334071,0,159,39928.476099537,2009-04-25,11:25:35
39.973476,116.334071,0,159,39928.4761342593,2009-04-25,11:25:38
39.97347,116.334076,0,159,39928.4761574074,2009-04-25,11:25:40
39.973472,116.334108,0,161,39928.4762152778,2009-04-25,11:25:45
39.973472,116.334108,0,161,39928.47625,2009-04-25,11:25:48
39.973467,116.334108,0,163,39928.4762731481,2009-04-25,11:25:50
39.973464,116.334089,0,163,39928.4763310185,2009-04-25,11:25:55
39.973457,116.334101,0,164,39928.4763888889,2009-04-25,11:26:00
39.973457,116.334136,0,165,39928.4764467593,2009-04-25,11:26:05
39.973421,116.334179,0,164,39928.4765046296,2009-04-25,11:26:10
39.973421,116.334179,0,164,39928.4765393519,2009-04-25,11:26:13
39.973414,116.334179,0,163,39928.4765625,2009-04-25,11:26:15
39.973431,116.334194,0,162,39928.4766203704,2009-04-25,11:26:20
39.973446,116.334204,0,162,39928.4766782407,2009-04-25,11:26:25
39.973471,116.334152,0,161,39928.4767361111,2009-04-25,11:26:30
39.973471,116.334152,0,161,39928.4767708333,2009-04-25,11:26:33
39.973476,116.334151,0,161,39928.4767939815,2009-04-25,11:26:35
39.97352,116.334071,0,161,39928.4768518518,2009-04-25,11:26:40
39.973561,116.333976,0,159,39928.4769097222,2009-04-25,11:26:45
39.97358,116.333879,0,158,39928.4769675926,2009-04-25,11:26:50
39.973577,116.333795,0,158,39928.477025463,2009-04-25,11:26:55
39.973572,116.333775,0,158,39928.4770833333,2009-04-25,11:27:00
39.973579,116.333789,0,158,39928.4771412037,2009-04-25,11:27:05
39.97358,116.333811,0,158,39928.4771990741,2009-04-25,11:27:10
39.973541,116.333833,0,157,39928.4772569444,2009-04-25,11:27:15
39.973501,116.333843,0,157,39928.4773148148,2009-04-25,11:27:20
39.973504,116.333876,0,157,39928.4773726852,2009-04-25,11:27:25
39.97353,116.333912,0,156,39928.4774305556,2009-04-25,11:27:30
39.97353,116.333912,0,156,39928.4774652778,2009-04-25,11:27:33
39.973531,116.333914,0,156,39928.4774884259,2009-04-25,11:27:35
39.973485,116.333914,0,155,39928.4775462963,2009-04-25,11:27:40
39.97347,116.333927,0,155,39928.4776041667,2009-04-25,11:27:45
39.973467,116.333918,0,155,39928.477662037,2009-04-25,11:27:50
39.973464,116.33394,0,154,39928.4777199074,2009-04-25,11:27:55
39.973491,116.333929,0,154,39928.4777777778,2009-04-25,11:28:00
39.973539,116.333923,0,154,39928.4778356481,2009-04-25,11:28:05
39.973518,116.3339,0,153,39928.4778935185,2009-04-25,11:28:10
39.97351,116.333918,0,153,39928.4779513889,2009-04-25,11:28:15
39.973484,116.333948,0,153,39928.4780092593,2009-04-25,11:28:20
39.973486,116.334017,0,153,39928.4780671296,2009-04-25,11:28:25
39.973488,116.334086,0,152,39928.478125,2009-04-25,11:28:30
39.973479,116.334103,0,152,39928.4781828704,2009-04-25,11:28:35
39.973446,116.334067,0,152,39928.4782407407,2009-04-25,11:28:40
39.973431,116.334109,0,151,39928.4782986111,2009-04-25,11:28:45
39.973429,116.334149,0,147,39928.4783564815,2009-04-25,11:28:50
39.973429,116.334263,0,147,39928.4784143518,2009-04-25,11:28:55
39.973439,116.334315,0,146,39928.4784722222,2009-04-25,11:29:00
39.973452,116.33432,0,146,39928.4785300926,2009-04-25,11:29:05
39.973457,116.334272,0,147,39928.478587963,2009-04-25,11:29:10
39.973493,116.334286,0,151,39928.4786458333,2009-04-25,11:29:15
39.973493,116.334286,0,151,39928.4786805556,2009-04-25,11:29:18
39.973488,116.334288,0,153,39928.4787037037,2009-04-25,11:29:20
39.973473,116.334255,0,155,39928.4787615741,2009-04-25,11:29:25
39.973464,116.334217,0,157,39928.4788194444,2009-04-25,11:29:30
39.97348,116.334204,0,158,39928.4788773148,2009-04-25,11:29:35
39.973537,116.33386,0,157,39928.4789930556,2009-04-25,11:29:45
39.973623,116.333495,0,156,39928.4790509259,2009-04-25,11:29:50
39.973624,116.333599,0,156,39928.4791087963,2009-04-25,11:29:55
39.973588,116.333317,0,156,39928.4791666667,2009-04-25,11:30:00
39.973503,116.334266,0,290,39928.4797453704,2009-04-25,11:30:50
39.973482,116.334579,0,303,39928.4798032407,2009-04-25,11:30:55
39.973481,116.334579,0,301,39928.4798611111,2009-04-25,11:31:00
39.973478,116.334582,0,300,39928.4799189815,2009-04-25,11:31:05
39.973478,116.334582,0,300,39928.4799537037,2009-04-25,11:31:08
39.973478,116.334588,0,300,39928.4799768519,2009-04-25,11:31:10
39.973433,116.334595,0,295,39928.4800347222,2009-04-25,11:31:15
39.973443,116.3347,0,287,39928.4800925926,2009-04-25,11:31:20
39.973429,116.334754,0,288,39928.480150463,2009-04-25,11:31:25
39.973603,116.334289,0,427,39928.4805555556,2009-04-25,11:32:00
39.973648,116.334303,0,429,39928.4806134259,2009-04-25,11:32:05
39.973648,116.334303,0,429,39928.4806481482,2009-04-25,11:32:08
39.973646,116.334299,0,426,39928.4806712963,2009-04-25,11:32:10
39.973576,116.334308,0,390,39928.4807291667,2009-04-25,11:32:15
39.973562,116.334322,0,382,39928.480787037,2009-04-25,11:32:20
39.973557,116.334364,0,372,39928.4809027778,2009-04-25,11:32:30
39.973557,116.334364,0,372,39928.4809375,2009-04-25,11:32:33
39.973555,116.33436,0,372,39928.4809606481,2009-04-25,11:32:35
39.973726,116.334345,0,366,39928.4810185185,2009-04-25,11:32:40
39.973829,116.334335,0,356,39928.4810763889,2009-04-25,11:32:45
39.973829,116.334335,0,356,39928.4811111111,2009-04-25,11:32:48
39.973836,116.334338,0,353,39928.4811342593,2009-04-25,11:32:50
39.973895,116.334374,0,345,39928.4811921296,2009-04-25,11:32:55
39.973932,116.334394,0,338,39928.48125,2009-04-25,11:33:00
39.973905,116.334379,0,335,39928.4813078704,2009-04-25,11:33:05
39.973895,116.334386,0,334,39928.4813657407,2009-04-25,11:33:10
39.973924,116.334412,0,333,39928.4814236111,2009-04-25,11:33:15
39.973933,116.334398,0,333,39928.4814814815,2009-04-25,11:33:20
39.973951,116.33435,0,332,39928.4815393519,2009-04-25,11:33:25
39.973942,116.334328,0,331,39928.4815972222,2009-04-25,11:33:30
39.973892,116.334337,0,332,39928.4816550926,2009-04-25,11:33:35
39.97387,116.334339,0,332,39928.481712963,2009-04-25,11:33:40
39.973838,116.334319,0,331,39928.4817708333,2009-04-25,11:33:45
39.973836,116.334266,0,330,39928.4818865741,2009-04-25,11:33:55
39.973487,116.334474,0,321,39928.4824652778,2009-04-25,11:34:45
39.973473,116.334449,0,319,39928.4825231481,2009-04-25,11:34:50
39.973472,116.334424,0,319,39928.4825810185,2009-04-25,11:34:55
39.973477,116.334415,0,319,39928.4826388889,2009-04-25,11:35:00
39.973476,116.33441,0,319,39928.4826967593,2009-04-25,11:35:05
39.973476,116.33441,0,319,39928.4827314815,2009-04-25,11:35:08
39.973472,116.334415,0,319,39928.4827546296,2009-04-25,11:35:10
39.973475,116.334427,0,319,39928.4828125,2009-04-25,11:35:15
39.973472,116.334436,0,319,39928.4828703704,2009-04-25,11:35:20
39.973472,116.334436,0,319,39928.4829050926,2009-04-25,11:35:23
39.973467,116.334433,0,319,39928.4829282407,2009-04-25,11:35:25
39.973438,116.334338,0,319,39928.4829861111,2009-04-25,11:35:30
39.973422,116.334269,0,319,39928.4830439815,2009-04-25,11:35:35
39.973428,116.334224,0,318,39928.4831018519,2009-04-25,11:35:40
39.973445,116.334177,0,317,39928.4831597222,2009-04-25,11:35:45
39.973451,116.334153,0,315,39928.4832175926,2009-04-25,11:35:50
39.973428,116.33414,0,314,39928.483275463,2009-04-25,11:35:55
39.973401,116.334149,0,314,39928.4833333333,2009-04-25,11:36:00
39.9734,116.334151,0,314,39928.4833912037,2009-04-25,11:36:05
39.9734,116.334151,0,314,39928.4834259259,2009-04-25,11:36:08
39.973403,116.334147,0,314,39928.4834490741,2009-04-25,11:36:10
39.973428,116.334156,0,313,39928.4835069444,2009-04-25,11:36:15
39.973441,116.334101,0,311,39928.4835648148,2009-04-25,11:36:20
39.973475,116.334028,0,310,39928.4836226852,2009-04-25,11:36:25
39.9735,116.333949,0,309,39928.4836805556,2009-04-25,11:36:30
39.973489,116.333972,0,310,39928.4837384259,2009-04-25,11:36:35
39.973495,116.333951,0,310,39928.4837962963,2009-04-25,11:36:40
39.973508,116.33385,0,311,39928.4838541667,2009-04-25,11:36:45
39.973486,116.333849,0,311,39928.483912037,2009-04-25,11:36:50
39.9735,116.333818,0,312,39928.4839699074,2009-04-25,11:36:55
39.9735,116.333818,0,312,39928.4840046296,2009-04-25,11:36:58
39.9735,116.333821,0,312,39928.4840277778,2009-04-25,11:37:00
39.973513,116.333825,0,312,39928.4840856481,2009-04-25,11:37:05
39.973565,116.333859,0,310,39928.4841435185,2009-04-25,11:37:10
39.973583,116.333885,0,310,39928.4842013889,2009-04-25,11:37:15
39.973583,116.333867,0,309,39928.4842592593,2009-04-25,11:37:20
39.973584,116.333929,0,305,39928.4843171296,2009-04-25,11:37:25
39.973585,116.333948,0,304,39928.484375,2009-04-25,11:37:30
39.973595,116.334009,0,304,39928.4844328704,2009-04-25,11:37:35
39.973631,116.334082,0,303,39928.4844907407,2009-04-25,11:37:40
39.973632,116.334122,0,302,39928.4845486111,2009-04-25,11:37:45
39.97363,116.334174,0,302,39928.4846064815,2009-04-25,11:37:50
39.97091,116.352701,0,727,39928.4881365741,2009-04-25,11:42:55
39.972075,116.345592,0,377,39928.4884259259,2009-04-25,11:43:20
39.972117,116.345287,0,377,39928.4885416667,2009-04-25,11:43:30
39.972123,116.345297,0,376,39928.488599537,2009-04-25,11:43:35
39.972123,116.345297,0,376,39928.4886342593,2009-04-25,11:43:38
39.972127,116.34529,0,376,39928.4886574074,2009-04-25,11:43:40
39.972163,116.345265,0,377,39928.4887152778,2009-04-25,11:43:45
39.972168,116.345273,0,377,39928.4887731481,2009-04-25,11:43:50
39.972169,116.34527,0,377,39928.4888310185,2009-04-25,11:43:55
39.972169,116.34527,0,377,39928.4888657407,2009-04-25,11:43:58
39.97217,116.345267,0,377,39928.4888888889,2009-04-25,11:44:00
39.972195,116.34518,0,379,39928.4889467593,2009-04-25,11:44:05
39.972214,116.345078,0,382,39928.4890046296,2009-04-25,11:44:10
39.972222,116.344991,0,384,39928.4890625,2009-04-25,11:44:15
39.972259,116.344849,0,392,39928.4891203704,2009-04-25,11:44:20
39.972283,116.344719,0,396,39928.4891782407,2009-04-25,11:44:25
39.972299,116.34457,0,402,39928.4892361111,2009-04-25,11:44:30
39.972316,116.344437,0,402,39928.4892939815,2009-04-25,11:44:35
39.972326,116.344315,0,398,39928.4893518519,2009-04-25,11:44:40
39.972312,116.344128,0,400,39928.4894097222,2009-04-25,11:44:45
39.972312,116.344049,0,403,39928.4894675926,2009-04-25,11:44:50
39.972305,116.344021,0,403,39928.489525463,2009-04-25,11:44:55
39.972305,116.344021,0,403,39928.4895601852,2009-04-25,11:44:58
39.972311,116.344029,0,406,39928.4895833333,2009-04-25,11:45:00
39.972312,116.344039,0,406,39928.4896412037,2009-04-25,11:45:05
39.97231,116.344042,0,406,39928.4896990741,2009-04-25,11:45:10
39.97231,116.344042,0,406,39928.4897337963,2009-04-25,11:45:13
39.972318,116.34404,0,406,39928.4897569444,2009-04-25,11:45:15
39.972326,116.343995,0,409,39928.4898148148,2009-04-25,11:45:20
39.972321,116.343948,0,413,39928.4898726852,2009-04-25,11:45:25
39.972313,116.343884,0,420,39928.4899305556,2009-04-25,11:45:30
39.972309,116.343886,0,420,39928.4899884259,2009-04-25,11:45:35
39.972305,116.343887,0,420,39928.4900462963,2009-04-25,11:45:40
39.972305,116.343887,0,420,39928.4900810185,2009-04-25,11:45:43
39.972309,116.343893,0,420,39928.4901041667,2009-04-25,11:45:45
39.972315,116.34395,0,417,39928.490162037,2009-04-25,11:45:50
39.972311,116.343868,0,417,39928.4902199074,2009-04-25,11:45:55
39.972309,116.343851,0,418,39928.4902777778,2009-04-25,11:46:00
39.972327,116.343787,0,415,39928.4903356481,2009-04-25,11:46:05
39.972377,116.343665,0,413,39928.4903935185,2009-04-25,11:46:10
39.972383,116.343642,0,414,39928.4904513889,2009-04-25,11:46:15
39.97234,116.343295,0,410,39928.4905092593,2009-04-25,11:46:20
39.972458,116.343057,0,301,39928.4925925926,2009-04-25,11:49:20
39.972482,116.342974,0,296,39928.492650463,2009-04-25,11:49:25
39.972524,116.34281,0,292,39928.4927083333,2009-04-25,11:49:30
39.972553,116.342774,0,287,39928.4927662037,2009-04-25,11:49:35
39.972568,116.342698,0,281,39928.4928240741,2009-04-25,11:49:40
39.972572,116.342684,0,281,39928.4928819444,2009-04-25,11:49:45
39.972575,116.342691,0,281,39928.4929398148,2009-04-25,11:49:50
39.972575,116.342691,0,281,39928.492974537,2009-04-25,11:49:53
39.972578,116.342696,0,281,39928.4929976852,2009-04-25,11:49:55
39.972582,116.342705,0,281,39928.4930555556,2009-04-25,11:50:00
39.972589,116.34271,0,281,39928.4931134259,2009-04-25,11:50:05
39.972596,116.342716,0,281,39928.4931712963,2009-04-25,11:50:10
39.972596,116.342717,0,281,39928.4932291667,2009-04-25,11:50:15
39.972598,116.342721,0,281,39928.493287037,2009-04-25,11:50:20
39.972599,116.34272,0,280,39928.4933449074,2009-04-25,11:50:25
39.972605,116.342719,0,280,39928.4934027778,2009-04-25,11:50:30
39.972606,116.342716,0,280,39928.4934606481,2009-04-25,11:50:35
39.972605,116.342717,0,280,39928.4935185185,2009-04-25,11:50:40
39.972605,116.342717,0,280,39928.4935532407,2009-04-25,11:50:43
39.972602,116.342719,0,280,39928.4935763889,2009-04-25,11:50:45
39.972604,116.342636,0,278,39928.4936342593,2009-04-25,11:50:50
39.972617,116.342402,0,275,39928.4936921296,2009-04-25,11:50:55
39.972615,116.342376,0,275,39928.49375,2009-04-25,11:51:00
39.97262,116.342361,0,275,39928.4938078704,2009-04-25,11:51:05
39.972627,116.342349,0,275,39928.4938657407,2009-04-25,11:51:10
39.972637,116.342346,0,275,39928.4939236111,2009-04-25,11:51:15
39.972633,116.342287,0,275,39928.4939814815,2009-04-25,11:51:20
39.972631,116.342299,0,276,39928.4940393518,2009-04-25,11:51:25
39.972632,116.342302,0,276,39928.4940972222,2009-04-25,11:51:30
39.972632,116.342302,0,276,39928.4941319444,2009-04-25,11:51:33
39.972637,116.342301,0,275,39928.4941550926,2009-04-25,11:51:35
39.972641,116.34224,0,275,39928.494212963,2009-04-25,11:51:40
39.972645,116.342179,0,273,39928.4942708333,2009-04-25,11:51:45
39.972685,116.341852,0,272,39928.4943287037,2009-04-25,11:51:50
39.972702,116.341681,0,276,39928.4943865741,2009-04-25,11:51:55
39.972673,116.340962,0,283,39928.4944444444,2009-04-25,11:52:00
39.972683,116.340889,0,282,39928.4945023148,2009-04-25,11:52:05
39.972705,116.340583,0,268,39928.4945601852,2009-04-25,11:52:10
39.973165,116.335945,0,236,39928.4946180556,2009-04-25,11:52:15
39.973221,116.336006,0,217,39928.4946759259,2009-04-25,11:52:20
39.97325,116.336014,0,202,39928.4947337963,2009-04-25,11:52:25
39.973256,116.336011,0,202,39928.4947916667,2009-04-25,11:52:30
39.973261,116.336014,0,202,39928.494849537,2009-04-25,11:52:35
39.973261,116.336014,0,202,39928.4948842593,2009-04-25,11:52:38
39.973265,116.336019,0,202,39928.4949074074,2009-04-25,11:52:40
39.973269,116.336033,0,202,39928.4949652778,2009-04-25,11:52:45
39.973266,116.336058,0,204,39928.4950231481,2009-04-25,11:52:50
39.973257,116.336073,0,206,39928.4950810185,2009-04-25,11:52:55
39.973252,116.336084,0,208,39928.4951388889,2009-04-25,11:53:00
39.97325,116.336097,0,208,39928.4951967593,2009-04-25,11:53:05
39.973253,116.336111,0,208,39928.4952546296,2009-04-25,11:53:10
39.973259,116.336116,0,207,39928.4953125,2009-04-25,11:53:15
39.973259,116.336116,0,207,39928.4953472222,2009-04-25,11:53:18
39.97326,116.336114,0,207,39928.4953703704,2009-04-25,11:53:20
39.973262,116.336041,0,202,39928.4954282407,2009-04-25,11:53:25
39.973275,116.335964,0,194,39928.4954861111,2009-04-25,11:53:30
39.973284,116.335907,0,187,39928.4955439815,2009-04-25,11:53:35
39.973295,116.335898,0,184,39928.4956018519,2009-04-25,11:53:40
39.973295,116.335898,0,184,39928.4956365741,2009-04-25,11:53:43
39.973302,116.335897,0,183,39928.4956597222,2009-04-25,11:53:45
39.973303,116.335908,0,184,39928.4957175926,2009-04-25,11:53:50
39.973303,116.335908,0,184,39928.4957523148,2009-04-25,11:53:53
39.973304,116.335913,0,184,39928.495775463,2009-04-25,11:53:55
39.973309,116.335924,0,184,39928.4958333333,2009-04-25,11:54:00
39.973339,116.335922,0,185,39928.4958912037,2009-04-25,11:54:05
39.973363,116.335879,0,187,39928.4959490741,2009-04-25,11:54:10
39.973393,116.335898,0,190,39928.4960069444,2009-04-25,11:54:15
39.973418,116.335934,0,193,39928.4960648148,2009-04-25,11:54:20
39.973423,116.335902,0,194,39928.4961226852,2009-04-25,11:54:25
39.973396,116.335916,0,194,39928.4961805556,2009-04-25,11:54:30
39.973393,116.335893,0,195,39928.4962384259,2009-04-25,11:54:35
39.97339,116.335882,0,195,39928.4962962963,2009-04-25,11:54:40
39.973391,116.33587,0,195,39928.4963541667,2009-04-25,11:54:45
39.973375,116.335863,0,195,39928.496412037,2009-04-25,11:54:50
39.973324,116.335811,0,200,39928.4964699074,2009-04-25,11:54:55
39.973309,116.335775,0,201,39928.4965277778,2009-04-25,11:55:00
39.973311,116.335784,0,201,39928.4965856481,2009-04-25,11:55:05
39.973542,116.334544,0,203,39928.4966435185,2009-04-25,11:55:10
39.973545,116.334502,0,206,39928.4967013889,2009-04-25,11:55:15
39.973512,116.334448,0,205,39928.4967592593,2009-04-25,11:55:20
39.973464,116.334394,0,204,39928.4968171296,2009-04-25,11:55:25
39.973444,116.334373,0,203,39928.496875,2009-04-25,11:55:30
39.973435,116.334346,0,202,39928.4969328704,2009-04-25,11:55:35
39.973412,116.334337,0,201,39928.4969907407,2009-04-25,11:55:40
39.973382,116.3343,0,200,39928.4970486111,2009-04-25,11:55:45
39.973369,116.334281,0,200,39928.4971064815,2009-04-25,11:55:50
39.973302,116.334271,0,200,39928.4971643519,2009-04-25,11:55:55
39.973528,116.334151,0,187,39928.4998842593,2009-04-25,11:59:50
39.973558,116.334137,0,185,39928.4999421296,2009-04-25,11:59:55
39.973557,116.33419,0,185,39928.5,2009-04-25,12:00:00
39.973534,116.334208,0,185,39928.5000578704,2009-04-25,12:00:05
39.973534,116.334208,0,185,39928.5000925926,2009-04-25,12:00:08
39.973528,116.334202,0,185,39928.5001157407,2009-04-25,12:00:10
39.973462,116.334231,0,185,39928.5001736111,2009-04-25,12:00:15
39.973397,116.334255,0,185,39928.5002314815,2009-04-25,12:00:20
39.973413,116.334213,0,184,39928.5002893518,2009-04-25,12:00:25
39.973429,116.334192,0,183,39928.5003472222,2009-04-25,12:00:30
39.973447,116.334189,0,183,39928.5004050926,2009-04-25,12:00:35
39.973447,116.334189,0,183,39928.5004398148,2009-04-25,12:00:38
39.973453,116.334196,0,183,39928.500462963,2009-04-25,12:00:40
39.97344,116.334164,0,183,39928.5005208333,2009-04-25,12:00:45
39.973377,116.33406,0,183,39928.5005787037,2009-04-25,12:00:50
39.973321,116.333979,0,184,39928.5006365741,2009-04-25,12:00:55
39.973321,116.333997,0,183,39928.5006944444,2009-04-25,12:01:00
39.973305,116.334058,0,181,39928.5007523148,2009-04-25,12:01:05
39.973287,116.334156,0,179,39928.5008101852,2009-04-25,12:01:10
39.973266,116.334183,0,179,39928.5008680556,2009-04-25,12:01:15
39.97324,116.334144,0,179,39928.5009259259,2009-04-25,12:01:20
39.973278,116.33411,0,179,39928.5009837963,2009-04-25,12:01:25
39.973293,116.334116,0,178,39928.5010416667,2009-04-25,12:01:30
39.973331,116.334153,0,174,39928.501099537,2009-04-25,12:01:35
39.973335,116.334192,0,172,39928.5011574074,2009-04-25,12:01:40
39.973359,116.334264,0,165,39928.5012152778,2009-04-25,12:01:45
39.973426,116.334264,0,161,39928.5012731481,2009-04-25,12:01:50
39.973425,116.334319,0,156,39928.5013310185,2009-04-25,12:01:55
39.973424,116.334332,0,156,39928.5013888889,2009-04-25,12:02:00
39.973424,116.334332,0,156,39928.5014236111,2009-04-25,12:02:03
39.973428,116.334338,0,156,39928.5014467593,2009-04-25,12:02:05
39.973432,116.334329,0,156,39928.5015046296,2009-04-25,12:02:10
39.973431,116.334316,0,156,39928.5015625,2009-04-25,12:02:15
39.973413,116.334314,0,157,39928.5016203704,2009-04-25,12:02:20
39.973391,116.334292,0,158,39928.5016782407,2009-04-25,12:02:25
39.973377,116.334255,0,158,39928.5017361111,2009-04-25,12:02:30
39.973364,116.334239,0,157,39928.5017939815,2009-04-25,12:02:35
39.97336,116.334244,0,157,39928.5018518518,2009-04-25,12:02:40
39.973359,116.334242,0,157,39928.5019097222,2009-04-25,12:02:45
39.973359,116.334242,0,157,39928.5019444444,2009-04-25,12:02:48
39.973361,116.33425,0,157,39928.5019675926,2009-04-25,12:02:50
39.973401,116.33427,0,157,39928.502025463,2009-04-25,12:02:55
39.973447,116.334244,0,158,39928.5020833333,2009-04-25,12:03:00
39.973453,116.334252,0,158,39928.5021412037,2009-04-25,12:03:05
39.973449,116.33425,0,158,39928.5021990741,2009-04-25,12:03:10
39.973449,116.33425,0,158,39928.5022337963,2009-04-25,12:03:13
39.97345,116.334252,0,158,39928.5022569444,2009-04-25,12:03:15
39.973453,116.334221,0,157,39928.5023148148,2009-04-25,12:03:20
39.973448,116.334179,0,155,39928.5023726852,2009-04-25,12:03:25
39.973453,116.33417,0,154,39928.5024305556,2009-04-25,12:03:30
39.973457,116.334195,0,153,39928.5024884259,2009-04-25,12:03:35
39.973452,116.334311,0,147,39928.5025462963,2009-04-25,12:03:40
39.973416,116.334314,0,148,39928.5026041667,2009-04-25,12:03:45
39.973405,116.334304,0,148,39928.502662037,2009-04-25,12:03:50
39.973397,116.334307,0,148,39928.5027199074,2009-04-25,12:03:55
39.973391,116.334306,0,148,39928.5027777778,2009-04-25,12:04:00
39.973391,116.334306,0,148,39928.5028125,2009-04-25,12:04:03
39.973388,116.334309,0,148,39928.5028356481,2009-04-25,12:04:05
39.973401,116.334343,0,148,39928.5028935185,2009-04-25,12:04:10
39.973426,116.334418,0,149,39928.5029513889,2009-04-25,12:04:15
39.973416,116.334465,0,150,39928.5030092593,2009-04-25,12:04:20
39.973381,116.334498,0,150,39928.5030671296,2009-04-25,12:04:25
39.973409,116.334521,0,151,39928.503125,2009-04-25,12:04:30
39.973411,116.334537,0,152,39928.5031828704,2009-04-25,12:04:35
39.973423,116.334578,0,153,39928.5032407407,2009-04-25,12:04:40
39.973441,116.334655,0,153,39928.5032986111,2009-04-25,12:04:45
39.973466,116.334685,0,154,39928.5033564815,2009-04-25,12:04:50
39.973442,116.334657,0,155,39928.5034143519,2009-04-25,12:04:55
39.973442,116.334657,0,155,39928.5034490741,2009-04-25,12:04:58
39.97344,116.334663,0,155,39928.5034722222,2009-04-25,12:05:00
39.973439,116.33465,0,155,39928.5035300926,2009-04-25,12:05:05
39.973403,116.334597,0,157,39928.503587963,2009-04-25,12:05:10
39.973359,116.334587,0,158,39928.5036458333,2009-04-25,12:05:15
39.973351,116.334571,0,159,39928.5037037037,2009-04-25,12:05:20
39.973351,116.334571,0,159,39928.5037384259,2009-04-25,12:05:23
39.973352,116.334564,0,159,39928.5037615741,2009-04-25,12:05:25
39.973345,116.334637,0,159,39928.5038194444,2009-04-25,12:05:30
39.973365,116.334688,0,161,39928.5038773148,2009-04-25,12:05:35
39.973375,116.334742,0,162,39928.5039351852,2009-04-25,12:05:40
39.973381,116.334708,0,165,39928.5039930556,2009-04-25,12:05:45
39.973392,116.33464,0,165,39928.5040509259,2009-04-25,12:05:50
39.97342,116.334514,0,167,39928.5041087963,2009-04-25,12:05:55
39.973456,116.334472,0,167,39928.5041666667,2009-04-25,12:06:00
39.973479,116.334444,0,168,39928.504224537,2009-04-25,12:06:05
39.973503,116.334385,0,168,39928.5042824074,2009-04-25,12:06:10
39.973492,116.334362,0,168,39928.5043402778,2009-04-25,12:06:15
39.973495,116.334366,0,168,39928.5043981481,2009-04-25,12:06:20
39.973494,116.334374,0,168,39928.5044560185,2009-04-25,12:06:25
39.973494,116.334374,0,168,39928.5044907407,2009-04-25,12:06:28
39.973496,116.334379,0,168,39928.5045138889,2009-04-25,12:06:30
39.973505,116.334384,0,168,39928.5045717593,2009-04-25,12:06:35
39.973511,116.334393,0,168,39928.5046296296,2009-04-25,12:06:40
39.973515,116.334408,0,168,39928.5046875,2009-04-25,12:06:45
39.97357,116.334399,0,167,39928.5047453704,2009-04-25,12:06:50
39.973613,116.334381,0,168,39928.5048032407,2009-04-25,12:06:55
39.973625,116.334369,0,169,39928.5048611111,2009-04-25,12:07:00
39.973581,116.334307,0,169,39928.5049189815,2009-04-25,12:07:05
39.973594,116.334273,0,170,39928.5049768519,2009-04-25,12:07:10
39.973611,116.334259,0,170,39928.5050347222,2009-04-25,12:07:15
39.973607,116.334242,0,172,39928.5050925926,2009-04-25,12:07:20
39.973585,116.334222,0,173,39928.505150463,2009-04-25,12:07:25
39.973537,116.334237,0,173,39928.5052083333,2009-04-25,12:07:30
39.973508,116.334185,0,172,39928.5052662037,2009-04-25,12:07:35
39.973502,116.33417,0,172,39928.5053240741,2009-04-25,12:07:40
39.973521,116.334162,0,172,39928.5053819444,2009-04-25,12:07:45
39.973521,116.334162,0,172,39928.5054166667,2009-04-25,12:07:48
39.973528,116.334158,0,172,39928.5054398148,2009-04-25,12:07:50
39.973555,116.33415,0,172,39928.5054976852,2009-04-25,12:07:55
39.973615,116.334082,0,172,39928.5055555556,2009-04-25,12:08:00
39.973673,116.334049,0,172,39928.5056134259,2009-04-25,12:08:05
39.973704,116.334027,0,172,39928.5056712963,2009-04-25,12:08:10
39.973704,116.334027,0,172,39928.5057060185,2009-04-25,12:08:13
39.973701,116.334019,0,171,39928.5057291667,2009-04-25,12:08:15
39.973658,116.334022,0,170,39928.505787037,2009-04-25,12:08:20
39.973658,116.334022,0,170,39928.5058217593,2009-04-25,12:08:23
39.973652,116.334019,0,170,39928.5058449074,2009-04-25,12:08:25
39.973644,116.334041,0,170,39928.5059027778,2009-04-25,12:08:30
39.97368,116.334065,0,168,39928.5059606481,2009-04-25,12:08:35
39.973716,116.334049,0,166,39928.5060185185,2009-04-25,12:08:40
39.973717,116.334006,0,166,39928.5060763889,2009-04-25,12:08:45
39.97369,116.333971,0,165,39928.5061342593,2009-04-25,12:08:50
39.973658,116.333991,0,164,39928.5061921296,2009-04-25,12:08:55
39.973572,116.333996,0,163,39928.50625,2009-04-25,12:09:00
39.973513,116.334013,0,161,39928.5063078704,2009-04-25,12:09:05
39.973504,116.334041,0,160,39928.5063657407,2009-04-25,12:09:10
39.97348,116.334063,0,160,39928.5064236111,2009-04-25,12:09:15
39.9734,116.334145,0,161,39928.5064814815,2009-04-25,12:09:20
39.973336,116.334227,0,162,39928.5065393519,2009-04-25,12:09:25
39.97328,116.334315,0,162,39928.5065972222,2009-04-25,12:09:30
39.973238,116.334323,0,162,39928.5066550926,2009-04-25,12:09:35
39.97324,116.334297,0,163,39928.506712963,2009-04-25,12:09:40
39.973249,116.334296,0,163,39928.5067708333,2009-04-25,12:09:45
39.973246,116.334295,0,163,39928.5068287037,2009-04-25,12:09:50
39.973243,116.334289,0,163,39928.5068865741,2009-04-25,12:09:55
39.973243,116.334289,0,163,39928.5069212963,2009-04-25,12:09:58
39.973242,116.334287,0,163,39928.5069444444,2009-04-25,12:10:00
39.973225,116.334438,0,165,39928.5070023148,2009-04-25,12:10:05
39.973212,116.334561,0,166,39928.5070601852,2009-04-25,12:10:10
39.973235,116.334591,0,167,39928.5071180556,2009-04-25,12:10:15
39.973235,116.334591,0,167,39928.5071527778,2009-04-25,12:10:18
39.973238,116.334589,0,167,39928.5071759259,2009-04-25,12:10:20
39.973249,116.334561,0,168,39928.5072337963,2009-04-25,12:10:25
39.973265,116.334551,0,169,39928.5072916667,2009-04-25,12:10:30
39.973254,116.334551,0,169,39928.507349537,2009-04-25,12:10:35
39.973254,116.334551,0,169,39928.5073842593,2009-04-25,12:10:38
39.973248,116.334555,0,169,39928.5074074074,2009-04-25,12:10:40
39.973268,116.334603,0,169,39928.5074652778,2009-04-25,12:10:45
39.973315,116.33462,0,170,39928.5075231481,2009-04-25,12:10:50
39.973335,116.334603,0,170,39928.5075810185,2009-04-25,12:10:55
39.973383,116.334597,0,171,39928.5076388889,2009-04-25,12:11:00
39.973407,116.334589,0,170,39928.5076967593,2009-04-25,12:11:05
39.973407,116.334589,0,170,39928.5077314815,2009-04-25,12:11:08
39.973415,116.334586,0,170,39928.5077546296,2009-04-25,12:11:10
39.973419,116.334595,0,170,39928.5078125,2009-04-25,12:11:15
39.973419,116.334595,0,170,39928.5078472222,2009-04-25,12:11:18
39.973424,116.334599,0,170,39928.5078703704,2009-04-25,12:11:20
39.973399,116.334556,0,172,39928.5079282407,2009-04-25,12:11:25
39.973367,116.334491,0,174,39928.5079861111,2009-04-25,12:11:30
39.973337,116.334494,0,175,39928.5080439815,2009-04-25,12:11:35
39.973337,116.334494,0,175,39928.5080787037,2009-04-25,12:11:38
39.973335,116.33449,0,175,39928.5081018518,2009-04-25,12:11:40
39.973384,116.334476,0,175,39928.5081597222,2009-04-25,12:11:45
39.97344,116.334455,0,176,39928.5083333333,2009-04-25,12:12:00
39.973459,116.334458,0,176,39928.5083912037,2009-04-25,12:12:05
39.973441,116.334451,0,178,39928.5084490741,2009-04-25,12:12:10
39.973452,116.334436,0,178,39928.5085069444,2009-04-25,12:12:15
39.973465,116.334355,0,176,39928.5085648148,2009-04-25,12:12:20
39.973452,116.334323,0,175,39928.5086226852,2009-04-25,12:12:25
39.973449,116.334317,0,175,39928.5086805556,2009-04-25,12:12:30
39.973449,116.334317,0,175,39928.5087152778,2009-04-25,12:12:33
39.973441,116.334309,0,175,39928.5087384259,2009-04-25,12:12:35
39.973413,116.334457,0,172,39928.5087962963,2009-04-25,12:12:40
39.97345,116.334488,0,169,39928.5088541667,2009-04-25,12:12:45
39.973519,116.334434,0,165,39928.508912037,2009-04-25,12:12:50
39.97351,116.334379,0,163,39928.5089699074,2009-04-25,12:12:55
39.97353,116.334358,0,164,39928.5090277778,2009-04-25,12:13:00
39.97353,116.334358,0,164,39928.5090625,2009-04-25,12:13:03
39.973525,116.334366,0,164,39928.5090856481,2009-04-25,12:13:05
39.97352,116.334324,0,164,39928.5091435185,2009-04-25,12:13:10
39.9735,116.334242,0,164,39928.5092013889,2009-04-25,12:13:15
39.973512,116.334222,0,165,39928.5092592593,2009-04-25,12:13:20
39.973522,116.334241,0,166,39928.5093171296,2009-04-25,12:13:25
39.973512,116.334267,0,167,39928.509375,2009-04-25,12:13:30
39.973496,116.334279,0,167,39928.5094328704,2009-04-25,12:13:35
39.973476,116.334285,0,168,39928.5094907407,2009-04-25,12:13:40
39.973464,116.334286,0,168,39928.5095486111,2009-04-25,12:13:45
39.973455,116.334279,0,168,39928.5096064815,2009-04-25,12:13:50
39.973455,116.334258,0,168,39928.5096643518,2009-04-25,12:13:55
39.973485,116.334221,0,167,39928.5097222222,2009-04-25,12:14:00
39.973494,116.334239,0,165,39928.5097800926,2009-04-25,12:14:05
39.97351,116.334259,0,164,39928.509837963,2009-04-25,12:14:10
39.973543,116.334242,0,162,39928.5098958333,2009-04-25,12:14:15
39.97355,116.334232,0,162,39928.5099537037,2009-04-25,12:14:20
39.973514,116.334231,0,162,39928.5100115741,2009-04-25,12:14:25
39.973499,116.334218,0,161,39928.5100694444,2009-04-25,12:14:30
39.973511,116.334194,0,161,39928.5101273148,2009-04-25,12:14:35
39.973481,116.334137,0,160,39928.5101851852,2009-04-25,12:14:40
39.973433,116.334088,0,161,39928.5102430556,2009-04-25,12:14:45
39.973245,116.33431,0,149,39928.5142361111,2009-04-25,12:20:30
39.973203,116.334354,0,150,39928.5142939815,2009-04-25,12:20:35
39.973238,116.334405,0,151,39928.5143518519,2009-04-25,12:20:40
39.973243,116.334408,0,151,39928.5144097222,2009-04-25,12:20:45
39.973238,116.334408,0,151,39928.5144675926,2009-04-25,12:20:50
39.973238,116.334408,0,151,39928.5145023148,2009-04-25,12:20:53
39.97324,116.334409,0,151,39928.514525463,2009-04-25,12:20:55
39.973368,116.334389,0,151,39928.5145833333,2009-04-25,12:21:00
39.973419,116.334347,0,152,39928.5146412037,2009-04-25,12:21:05
39.973461,116.334364,0,153,39928.5146990741,2009-04-25,12:21:10
39.973479,116.334392,0,154,39928.5148148148,2009-04-25,12:21:20
39.973479,116.334404,0,154,39928.5148726852,2009-04-25,12:21:25
39.973474,116.334411,0,154,39928.5149305556,2009-04-25,12:21:30
39.973474,116.334411,0,154,39928.5149652778,2009-04-25,12:21:33
39.97347,116.334418,0,154,39928.5149884259,2009-04-25,12:21:35
39.973445,116.334402,0,154,39928.5150462963,2009-04-25,12:21:40
39.973433,116.334395,0,155,39928.5151041667,2009-04-25,12:21:45
39.973433,116.334395,0,155,39928.5151388889,2009-04-25,12:21:48
39.973426,116.334398,0,155,39928.515162037,2009-04-25,12:21:50
39.973428,116.334424,0,155,39928.5152199074,2009-04-25,12:21:55
39.973434,116.334432,0,156,39928.5152777778,2009-04-25,12:22:00
39.973432,116.334433,0,156,39928.5153935185,2009-04-25,12:22:10
39.97344,116.334438,0,155,39928.5154513889,2009-04-25,12:22:15
39.97344,116.334441,0,156,39928.5155092593,2009-04-25,12:22:20
39.97344,116.334441,0,156,39928.5155439815,2009-04-25,12:22:23
39.973446,116.334443,0,156,39928.5155671296,2009-04-25,12:22:25
39.973448,116.334495,0,156,39928.515625,2009-04-25,12:22:30
39.97349,116.334543,0,156,39928.5160300926,2009-04-25,12:23:05
39.973489,116.334539,0,156,39928.516087963,2009-04-25,12:23:10
39.973489,116.334539,0,156,39928.5161226852,2009-04-25,12:23:13
39.973494,116.334535,0,156,39928.5161458333,2009-04-25,12:23:15
39.973507,116.334576,0,156,39928.5162037037,2009-04-25,12:23:20
39.973535,116.334578,0,157,39928.5162615741,2009-04-25,12:23:25
39.973562,116.334557,0,157,39928.5163194444,2009-04-25,12:23:30
39.973609,116.334577,0,157,39928.5163773148,2009-04-25,12:23:35
39.973632,116.334614,0,158,39928.5164351852,2009-04-25,12:23:40
39.973631,116.334618,0,158,39928.5164930556,2009-04-25,12:23:45
39.973631,116.334618,0,158,39928.5165277778,2009-04-25,12:23:48
39.973632,116.334622,0,158,39928.5165509259,2009-04-25,12:23:50
39.973607,116.334621,0,158,39928.5166087963,2009-04-25,12:23:55
39.973527,116.334634,0,159,39928.5166666667,2009-04-25,12:24:00
39.973494,116.334532,0,158,39928.516724537,2009-04-25,12:24:05
39.973487,116.334475,0,158,39928.5167824074,2009-04-25,12:24:10
39.97351,116.33447,0,158,39928.5168402778,2009-04-25,12:24:15
39.97354,116.334538,0,159,39928.5168981481,2009-04-25,12:24:20
39.973553,116.334565,0,158,39928.5169560185,2009-04-25,12:24:25
39.973541,116.334599,0,158,39928.5170138889,2009-04-25,12:24:30
39.97351,116.334696,0,158,39928.5170717593,2009-04-25,12:24:35
39.973524,116.334705,0,158,39928.5171296296,2009-04-25,12:24:40
39.973548,116.334697,0,158,39928.5171875,2009-04-25,12:24:45
39.973515,116.334539,0,157,39928.5172453704,2009-04-25,12:24:50
39.973441,116.334472,0,157,39928.5173032407,2009-04-25,12:24:55
39.973392,116.334437,0,158,39928.5173611111,2009-04-25,12:25:00
39.973356,116.334425,0,157,39928.5174189815,2009-04-25,12:25:05
39.973364,116.334435,0,156,39928.5174768518,2009-04-25,12:25:10
39.973369,116.334333,0,155,39928.5175347222,2009-04-25,12:25:15
39.973345,116.334285,0,155,39928.5175925926,2009-04-25,12:25:20
39.973333,116.334257,0,154,39928.517650463,2009-04-25,12:25:25
39.973376,116.334242,0,154,39928.5177083333,2009-04-25,12:25:30
39.973419,116.334232,0,151,39928.5177662037,2009-04-25,12:25:35
39.973479,116.334281,0,151,39928.5178240741,2009-04-25,12:25:40
39.973499,116.334291,0,151,39928.5178819444,2009-04-25,12:25:45
39.973476,116.334278,0,151,39928.5179398148,2009-04-25,12:25:50
39.973445,116.334277,0,152,39928.5179976852,2009-04-25,12:25:55
39.973413,116.334237,0,153,39928.5181134259,2009-04-25,12:26:05
39.973416,116.334233,0,153,39928.5181712963,2009-04-25,12:26:10
39.973416,116.334233,0,153,39928.5182060185,2009-04-25,12:26:13
39.973415,116.334238,0,153,39928.5182291667,2009-04-25,12:26:15
39.973408,116.33429,0,154,39928.518287037,2009-04-25,12:26:20
39.973428,116.334298,0,153,39928.5183449074,2009-04-25,12:26:25
39.973433,116.334298,0,153,39928.5184027778,2009-04-25,12:26:30
39.973433,116.334298,0,153,39928.5184375,2009-04-25,12:26:33
39.973432,116.334298,0,153,39928.5184606481,2009-04-25,12:26:35
39.973422,116.334305,0,153,39928.5185185185,2009-04-25,12:26:40
39.973425,116.334323,0,153,39928.5185763889,2009-04-25,12:26:45
39.973415,116.33432,0,153,39928.5186342593,2009-04-25,12:26:50
39.973415,116.33432,0,153,39928.5186689815,2009-04-25,12:26:53
39.973407,116.334325,0,153,39928.5186921296,2009-04-25,12:26:55
39.973642,116.33418,0,143,39928.5209490741,2009-04-25,12:30:10
39.973714,116.334136,0,144,39928.5210069444,2009-04-25,12:30:15
39.973754,116.334138,0,144,39928.5210648148,2009-04-25,12:30:20
39.973736,116.334149,0,145,39928.5211226852,2009-04-25,12:30:25
39.973682,116.334209,0,146,39928.5211805556,2009-04-25,12:30:30
39.973629,116.334252,0,147,39928.5212384259,2009-04-25,12:30:35
39.973623,116.33427,0,148,39928.5213541667,2009-04-25,12:30:45
39.973609,116.334213,0,148,39928.521412037,2009-04-25,12:30:50
39.97359,116.334154,0,148,39928.5214699074,2009-04-25,12:30:55
39.973585,116.334145,0,149,39928.5215277778,2009-04-25,12:31:00
39.973591,116.334158,0,149,39928.5215856481,2009-04-25,12:31:05
39.973557,116.334206,0,147,39928.5216435185,2009-04-25,12:31:10
39.973515,116.334188,0,147,39928.5217013889,2009-04-25,12:31:15
39.973469,116.334204,0,146,39928.5217592593,2009-04-25,12:31:20
39.973424,116.334182,0,145,39928.5218171296,2009-04-25,12:31:25
39.97338,116.334156,0,146,39928.521875,2009-04-25,12:31:30
39.973359,116.334129,0,146,39928.5219328704,2009-04-25,12:31:35
39.973396,116.334125,0,147,39928.5219907407,2009-04-25,12:31:40
39.973396,116.334125,0,147,39928.522025463,2009-04-25,12:31:43
39.973388,116.334119,0,148,39928.5220486111,2009-04-25,12:31:45
39.973375,116.334101,0,149,39928.5221064815,2009-04-25,12:31:50
39.973355,116.334109,0,150,39928.5221643519,2009-04-25,12:31:55
39.973345,116.334104,0,150,39928.5222222222,2009-04-25,12:32:00
39.973335,116.334123,0,150,39928.5222800926,2009-04-25,12:32:05
39.973328,116.334147,0,151,39928.522337963,2009-04-25,12:32:10
39.973318,116.334154,0,151,39928.5223958333,2009-04-25,12:32:15
39.973289,116.334104,0,152,39928.5224537037,2009-04-25,12:32:20
39.973283,116.334089,0,152,39928.5225115741,2009-04-25,12:32:25
39.973288,116.334118,0,152,39928.5225694444,2009-04-25,12:32:30
39.973283,116.334124,0,152,39928.5226273148,2009-04-25,12:32:35
39.973278,116.334132,0,152,39928.5226851852,2009-04-25,12:32:40
39.973278,116.334132,0,152,39928.5227199074,2009-04-25,12:32:43
39.973277,116.33413,0,152,39928.5227430556,2009-04-25,12:32:45
39.97328,116.334121,0,152,39928.5228009259,2009-04-25,12:32:50
39.973289,116.334117,0,152,39928.5228587963,2009-04-25,12:32:55
39.973298,116.33411,0,152,39928.5229166667,2009-04-25,12:33:00
39.973305,116.3341,0,152,39928.522974537,2009-04-25,12:33:05
39.97331,116.33409,0,152,39928.5230324074,2009-04-25,12:33:10
39.973316,116.334083,0,152,39928.5230902778,2009-04-25,12:33:15
39.973317,116.334082,0,152,39928.5231481481,2009-04-25,12:33:20
39.97332,116.334086,0,152,39928.5232060185,2009-04-25,12:33:25
39.973317,116.334089,0,152,39928.5232638889,2009-04-25,12:33:30
39.973317,116.334089,0,152,39928.5232986111,2009-04-25,12:33:33
39.973313,116.334094,0,152,39928.5233217593,2009-04-25,12:33:35
39.973313,116.334085,0,152,39928.5233796296,2009-04-25,12:33:40
39.973341,116.334048,0,152,39928.5234375,2009-04-25,12:33:45
39.973578,116.334165,0,168,39928.5260416667,2009-04-25,12:37:30
39.973612,116.33418,0,169,39928.526099537,2009-04-25,12:37:35
39.973625,116.334205,0,170,39928.5261574074,2009-04-25,12:37:40
39.973636,116.334203,0,170,39928.5262152778,2009-04-25,12:37:45
39.973645,116.334207,0,170,39928.5262731481,2009-04-25,12:37:50
39.973674,116.334232,0,171,39928.5263310185,2009-04-25,12:37:55
39.973689,116.334242,0,171,39928.5263888889,2009-04-25,12:38:00
39.973689,116.334242,0,171,39928.5264236111,2009-04-25,12:38:03
39.973691,116.334249,0,171,39928.5264467593,2009-04-25,12:38:05
39.97369,116.334258,0,172,39928.5265046296,2009-04-25,12:38:10
39.973685,116.334271,0,172,39928.5265625,2009-04-25,12:38:15
39.973682,116.334283,0,172,39928.5266203704,2009-04-25,12:38:20
39.973682,116.334283,0,172,39928.5266550926,2009-04-25,12:38:23
39.97368,116.334285,0,172,39928.5266782407,2009-04-25,12:38:25
39.973716,116.334225,0,172,39928.5267361111,2009-04-25,12:38:30
39.973774,116.334178,0,173,39928.5267939815,2009-04-25,12:38:35
39.973794,116.334214,0,172,39928.5268518519,2009-04-25,12:38:40
39.973797,116.334247,0,171,39928.5269097222,2009-04-25,12:38:45
39.973783,116.334362,0,172,39928.5269675926,2009-04-25,12:38:50
39.973778,116.334442,0,172,39928.527025463,2009-04-25,12:38:55
39.973747,116.334514,0,171,39928.5270833333,2009-04-25,12:39:00
39.973673,116.334541,0,173,39928.5271412037,2009-04-25,12:39:05
39.973693,116.334516,0,174,39928.5271990741,2009-04-25,12:39:10
39.973693,116.334516,0,174,39928.5272337963,2009-04-25,12:39:13
39.973693,116.33451,0,174,39928.5272569444,2009-04-25,12:39:15
39.97369,116.334404,0,175,39928.5273148148,2009-04-25,12:39:20
39.973675,116.334272,0,178,39928.5273726852,2009-04-25,12:39:25
39.973645,116.33417,0,179,39928.5274305556,2009-04-25,12:39:30
39.973592,116.334101,0,178,39928.5274884259,2009-04-25,12:39:35
39.973561,116.3341,0,178,39928.5275462963,2009-04-25,12:39:40
39.973545,116.33411,0,179,39928.5276041667,2009-04-25,12:39:45
39.97357,116.33409,0,180,39928.527662037,2009-04-25,12:39:50
39.973589,116.334088,0,180,39928.5277199074,2009-04-25,12:39:55
39.973618,116.334081,0,182,39928.5277777778,2009-04-25,12:40:00
39.973634,116.334093,0,184,39928.5278356481,2009-04-25,12:40:05
39.973592,116.334103,0,185,39928.5278935185,2009-04-25,12:40:10
39.973585,116.334092,0,185,39928.5279513889,2009-04-25,12:40:15
39.973585,116.334092,0,185,39928.5279861111,2009-04-25,12:40:18
39.973579,116.334086,0,185,39928.5280092593,2009-04-25,12:40:20
39.973568,116.334123,0,185,39928.5280671296,2009-04-25,12:40:25
39.97356,116.334133,0,185,39928.528125,2009-04-25,12:40:30
39.973566,116.334108,0,186,39928.5281828704,2009-04-25,12:40:35
39.973551,116.334074,0,187,39928.5282407407,2009-04-25,12:40:40
39.973551,116.334074,0,187,39928.528275463,2009-04-25,12:40:43
39.97355,116.334071,0,187,39928.5282986111,2009-04-25,12:40:45
39.973532,116.334069,0,187,39928.5283564815,2009-04-25,12:40:50
39.973515,116.334046,0,187,39928.5284143519,2009-04-25,12:40:55
39.973508,116.334078,0,187,39928.5284722222,2009-04-25,12:41:00
39.973509,116.334136,0,188,39928.5285300926,2009-04-25,12:41:05
39.973563,116.334116,0,190,39928.528587963,2009-04-25,12:41:10
39.973557,116.334154,0,191,39928.5286458333,2009-04-25,12:41:15
39.973559,116.334166,0,191,39928.5287037037,2009-04-25,12:41:20
39.973559,116.334166,0,191,39928.5287384259,2009-04-25,12:41:23
39.973557,116.33417,0,191,39928.5287615741,2009-04-25,12:41:25
39.973534,116.334163,0,189,39928.5288194444,2009-04-25,12:41:30
39.973771,116.334294,0,214,39928.5336226852,2009-04-25,12:48:25
39.97379,116.334277,0,214,39928.5336805556,2009-04-25,12:48:30
39.973784,116.33428,0,213,39928.5337384259,2009-04-25,12:48:35
39.973784,116.33428,0,213,39928.5337731481,2009-04-25,12:48:38
39.973788,116.334275,0,213,39928.5337962963,2009-04-25,12:48:40
39.973779,116.334284,0,212,39928.5338541667,2009-04-25,12:48:45
39.973779,116.334284,0,212,39928.5338888889,2009-04-25,12:48:48
39.973781,116.334279,0,212,39928.533912037,2009-04-25,12:48:50
39.973782,116.334267,0,212,39928.5339699074,2009-04-25,12:48:55
39.973781,116.334258,0,212,39928.5340277778,2009-04-25,12:49:00
39.973781,116.334258,0,212,39928.5340625,2009-04-25,12:49:03
39.973773,116.334252,0,212,39928.5340856481,2009-04-25,12:49:05
39.973774,116.334241,0,212,39928.5341435185,2009-04-25,12:49:10
39.973746,116.334237,0,212,39928.5342013889,2009-04-25,12:49:15
39.973726,116.334226,0,212,39928.5342592593,2009-04-25,12:49:20
39.973697,116.334215,0,212,39928.5343171296,2009-04-25,12:49:25
39.973663,116.334234,0,212,39928.534375,2009-04-25,12:49:30
39.973706,116.334246,0,211,39928.5344328704,2009-04-25,12:49:35
39.973757,116.334259,0,211,39928.5344907407,2009-04-25,12:49:40
39.973791,116.334251,0,211,39928.5345486111,2009-04-25,12:49:45
39.973801,116.334252,0,211,39928.5346064815,2009-04-25,12:49:50
39.973801,116.334252,0,211,39928.5346412037,2009-04-25,12:49:53
39.973807,116.334246,0,211,39928.5346643519,2009-04-25,12:49:55
39.973818,116.334275,0,210,39928.5347222222,2009-04-25,12:50:00
39.973827,116.334298,0,209,39928.5347800926,2009-04-25,12:50:05
39.973827,116.334302,0,209,39928.534837963,2009-04-25,12:50:10
39.973827,116.334302,0,209,39928.5348726852,2009-04-25,12:50:13
39.973822,116.334304,0,209,39928.5348958333,2009-04-25,12:50:15
39.973794,116.334269,0,209,39928.5349537037,2009-04-25,12:50:20
39.973807,116.334309,0,209,39928.5350115741,2009-04-25,12:50:25
39.973796,116.334323,0,208,39928.5350694444,2009-04-25,12:50:30
39.973796,116.334323,0,208,39928.5351041667,2009-04-25,12:50:33
39.973801,116.334325,0,208,39928.5351273148,2009-04-25,12:50:35
39.97381,116.334348,0,208,39928.5351851852,2009-04-25,12:50:40
39.973828,116.334391,0,209,39928.5352430556,2009-04-25,12:50:45
39.973845,116.334415,0,210,39928.5353009259,2009-04-25,12:50:50
39.973858,116.334453,0,211,39928.5353587963,2009-04-25,12:50:55
39.973821,116.334479,0,213,39928.5354166667,2009-04-25,12:51:00
39.973809,116.334483,0,213,39928.535474537,2009-04-25,12:51:05
39.973815,116.334477,0,213,39928.5355324074,2009-04-25,12:51:10
39.973815,116.334477,0,213,39928.5355671296,2009-04-25,12:51:13
39.973813,116.334471,0,213,39928.5355902778,2009-04-25,12:51:15
39.973777,116.334447,0,214,39928.5356481481,2009-04-25,12:51:20
39.973693,116.334409,0,216,39928.5357060185,2009-04-25,12:51:25
39.973692,116.334414,0,220,39928.5357638889,2009-04-25,12:51:30
39.973692,116.334414,0,220,39928.5357986111,2009-04-25,12:51:33
39.973689,116.334411,0,220,39928.5358217593,2009-04-25,12:51:35
39.97366,116.334416,0,221,39928.5358796296,2009-04-25,12:51:40
39.973645,116.334457,0,225,39928.5359375,2009-04-25,12:51:45
39.973623,116.334529,0,229,39928.5359953704,2009-04-25,12:51:50
39.97364,116.334539,0,233,39928.5360532407,2009-04-25,12:51:55
39.973644,116.33454,0,233,39928.5361111111,2009-04-25,12:52:00
39.973644,116.33454,0,233,39928.5361458333,2009-04-25,12:52:03
39.973644,116.33454,0,233,39928.5361689815,2009-04-25,12:52:05
39.973643,116.334526,0,233,39928.5362268519,2009-04-25,12:52:10
39.973645,116.334491,0,235,39928.5362847222,2009-04-25,12:52:15
39.973648,116.33445,0,238,39928.5363425926,2009-04-25,12:52:20
39.973616,116.334378,0,242,39928.536400463,2009-04-25,12:52:25
39.973581,116.334342,0,244,39928.5364583333,2009-04-25,12:52:30
39.973578,116.334301,0,246,39928.5365162037,2009-04-25,12:52:35
39.97357,116.33425,0,248,39928.5365740741,2009-04-25,12:52:40
39.973561,116.334201,0,251,39928.5366319444,2009-04-25,12:52:45
39.973544,116.334124,0,253,39928.5366898148,2009-04-25,12:52:50
39.973546,116.334086,0,254,39928.5367476852,2009-04-25,12:52:55
39.973549,116.334012,0,256,39928.5368055556,2009-04-25,12:53:00
39.973524,116.334035,0,257,39928.5368634259,2009-04-25,12:53:05
39.973505,116.334046,0,258,39928.5369212963,2009-04-25,12:53:10
39.973484,116.333994,0,260,39928.5369791667,2009-04-25,12:53:15
39.973495,116.333975,0,260,39928.537037037,2009-04-25,12:53:20
39.973515,116.333979,0,260,39928.5370949074,2009-04-25,12:53:25
39.973506,116.334022,0,261,39928.5371527778,2009-04-25,12:53:30
39.973482,116.33405,0,262,39928.5372106481,2009-04-25,12:53:35
39.973486,116.334072,0,263,39928.5372685185,2009-04-25,12:53:40
39.973486,116.334072,0,263,39928.5373032407,2009-04-25,12:53:43
39.973486,116.334078,0,264,39928.5373263889,2009-04-25,12:53:45
39.973488,116.334052,0,264,39928.5373842593,2009-04-25,12:53:50
39.973514,116.334029,0,264,39928.5374421296,2009-04-25,12:53:55
39.973526,116.334016,0,263,39928.5375,2009-04-25,12:54:00
39.973535,116.333941,0,263,39928.5375578704,2009-04-25,12:54:05
39.973529,116.333912,0,263,39928.5376157407,2009-04-25,12:54:10
39.973526,116.333955,0,264,39928.5376736111,2009-04-25,12:54:15
39.97352,116.33395,0,264,39928.5377314815,2009-04-25,12:54:20
39.973517,116.333948,0,264,39928.5377893519,2009-04-25,12:54:25
39.973517,116.333948,0,264,39928.5378240741,2009-04-25,12:54:28
39.973514,116.33395,0,263,39928.5378472222,2009-04-25,12:54:30
39.973515,116.333964,0,264,39928.5379050926,2009-04-25,12:54:35
39.973518,116.333963,0,263,39928.537962963,2009-04-25,12:54:40
39.973518,116.333963,0,263,39928.5379976852,2009-04-25,12:54:43
39.973513,116.333957,0,264,39928.5380208333,2009-04-25,12:54:45
39.973497,116.333988,0,264,39928.5380787037,2009-04-25,12:54:50
39.973482,116.334121,0,263,39928.5381365741,2009-04-25,12:54:55
39.973485,116.334218,0,263,39928.5381944444,2009-04-25,12:55:00
39.973478,116.334242,0,263,39928.5382523148,2009-04-25,12:55:05
39.973478,116.334242,0,263,39928.538287037,2009-04-25,12:55:08
39.973476,116.334246,0,263,39928.5383101852,2009-04-25,12:55:10
39.97348,116.334296,0,262,39928.5383680556,2009-04-25,12:55:15
39.973529,116.334401,0,261,39928.5384259259,2009-04-25,12:55:20
39.973477,116.334462,0,261,39928.5384837963,2009-04-25,12:55:25
39.973436,116.334511,0,261,39928.5385416667,2009-04-25,12:55:30
39.97323,116.334318,0,303,39928.5432291667,2009-04-25,13:02:15
39.973162,116.334276,0,304,39928.543287037,2009-04-25,13:02:20
39.973078,116.334284,0,301,39928.5433449074,2009-04-25,13:02:25
39.97302,116.334294,0,299,39928.5434027778,2009-04-25,13:02:30
39.973047,116.334347,0,296,39928.5434606481,2009-04-25,13:02:35
39.973081,116.334344,0,294,39928.5435185185,2009-04-25,13:02:40
39.973106,116.334355,0,294,39928.5435763889,2009-04-25,13:02:45
39.973106,116.334318,0,294,39928.5436342593,2009-04-25,13:02:50
39.973093,116.334304,0,295,39928.5436921296,2009-04-25,13:02:55
39.973101,116.334321,0,296,39928.54375,2009-04-25,13:03:00
39.973159,116.334375,0,297,39928.5438078704,2009-04-25,13:03:05
39.973181,116.334374,0,294,39928.5438657407,2009-04-25,13:03:10
39.973172,116.334369,0,291,39928.5439236111,2009-04-25,13:03:15
39.973181,116.33439,0,289,39928.5439814815,2009-04-25,13:03:20
39.973181,116.33439,0,289,39928.5440162037,2009-04-25,13:03:23
39.973187,116.334398,0,287,39928.5440393519,2009-04-25,13:03:25
39.973239,116.334411,0,286,39928.5440972222,2009-04-25,13:03:30
39.973265,116.334405,0,282,39928.5441550926,2009-04-25,13:03:35
39.973292,116.334417,0,278,39928.544212963,2009-04-25,13:03:40
39.973288,116.33443,0,274,39928.5442708333,2009-04-25,13:03:45
39.973297,116.334429,0,274,39928.5443287037,2009-04-25,13:03:50
39.973303,116.334433,0,274,39928.5443865741,2009-04-25,13:03:55
39.973298,116.334437,0,274,39928.5444444444,2009-04-25,13:04:00
39.973298,116.334437,0,274,39928.5444791667,2009-04-25,13:04:03
39.973293,116.334435,0,274,39928.5445023148,2009-04-25,13:04:05
39.973281,116.334434,0,274,39928.5445601852,2009-04-25,13:04:10
39.973282,116.334424,0,272,39928.5446180556,2009-04-25,13:04:15
39.973254,116.3344,0,270,39928.5446759259,2009-04-25,13:04:20
39.973254,116.3344,0,270,39928.5447106481,2009-04-25,13:04:23
39.973249,116.334408,0,267,39928.5447337963,2009-04-25,13:04:25
39.973219,116.334422,0,266,39928.5447916667,2009-04-25,13:04:30
39.973212,116.334449,0,264,39928.544849537,2009-04-25,13:04:35
39.973241,116.33444,0,261,39928.5449074074,2009-04-25,13:04:40
39.973261,116.334444,0,261,39928.5449652778,2009-04-25,13:04:45
39.973292,116.334393,0,264,39928.5450231481,2009-04-25,13:04:50
39.97333,116.334398,0,270,39928.5450810185,2009-04-25,13:04:55
39.973342,116.334396,0,271,39928.5451388889,2009-04-25,13:05:00
39.973369,116.334376,0,273,39928.5451967593,2009-04-25,13:05:05
39.97338,116.334368,0,272,39928.5452546296,2009-04-25,13:05:10
39.973371,116.334357,0,271,39928.5453125,2009-04-25,13:05:15
39.973374,116.334345,0,271,39928.5453703704,2009-04-25,13:05:20
39.973374,116.334345,0,271,39928.5454050926,2009-04-25,13:05:23
39.973376,116.334348,0,271,39928.5454282407,2009-04-25,13:05:25
39.973391,116.334392,0,269,39928.5454861111,2009-04-25,13:05:30
39.973363,116.334438,0,265,39928.5455439815,2009-04-25,13:05:35
39.973418,116.334478,0,262,39928.5456018519,2009-04-25,13:05:40
39.973455,116.334467,0,263,39928.5456597222,2009-04-25,13:05:45
39.973485,116.334436,0,263,39928.5457175926,2009-04-25,13:05:50
39.973469,116.334398,0,263,39928.545775463,2009-04-25,13:05:55
39.973457,116.334433,0,262,39928.5458333333,2009-04-25,13:06:00
39.973441,116.334463,0,260,39928.5458912037,2009-04-25,13:06:05
39.973444,116.334449,0,260,39928.5459490741,2009-04-25,13:06:10
39.973468,116.334377,0,256,39928.5460069444,2009-04-25,13:06:15
39.973486,116.334329,0,256,39928.5460648148,2009-04-25,13:06:20
39.973478,116.334299,0,256,39928.5461226852,2009-04-25,13:06:25
39.973457,116.334301,0,255,39928.5461805556,2009-04-25,13:06:30
39.973412,116.334338,0,254,39928.5462384259,2009-04-25,13:06:35
39.973277,116.334434,0,249,39928.5462962963,2009-04-25,13:06:40
39.973265,116.334446,0,244,39928.5463541667,2009-04-25,13:06:45
39.973297,116.334425,0,243,39928.546412037,2009-04-25,13:06:50
39.973323,116.334377,0,245,39928.5464699074,2009-04-25,13:06:55
39.973304,116.334354,0,243,39928.5465277778,2009-04-25,13:07:00
39.973256,116.334379,0,229,39928.5465856481,2009-04-25,13:07:05
39.973231,116.334373,0,218,39928.5466435185,2009-04-25,13:07:10
39.973225,116.334341,0,215,39928.5467013889,2009-04-25,13:07:15
39.973225,116.334341,0,215,39928.5467361111,2009-04-25,13:07:18
39.973228,116.334344,0,214,39928.5467592593,2009-04-25,13:07:20
39.973253,116.334327,0,215,39928.5468171296,2009-04-25,13:07:25
39.973253,116.334327,0,215,39928.5468518519,2009-04-25,13:07:28
39.973247,116.334333,0,217,39928.546875,2009-04-25,13:07:30
39.973206,116.334311,0,214,39928.5469328704,2009-04-25,13:07:35
39.973222,116.334288,0,212,39928.5469907407,2009-04-25,13:07:40
39.973235,116.334289,0,212,39928.5470486111,2009-04-25,13:07:45
39.973244,116.334285,0,212,39928.5471064815,2009-04-25,13:07:50
39.973236,116.334247,0,213,39928.5471643518,2009-04-25,13:07:55
39.973237,116.334227,0,214,39928.5472222222,2009-04-25,13:08:00
39.97325,116.334214,0,216,39928.5472800926,2009-04-25,13:08:05
39.973226,116.334209,0,215,39928.547337963,2009-04-25,13:08:10
39.973181,116.33421,0,215,39928.5473958333,2009-04-25,13:08:15
39.973147,116.334202,0,215,39928.5474537037,2009-04-25,13:08:20
39.973135,116.334199,0,215,39928.5475115741,2009-04-25,13:08:25
39.973125,116.3342,0,215,39928.5475694444,2009-04-25,13:08:30
39.973113,116.334197,0,215,39928.5476273148,2009-04-25,13:08:35
39.973103,116.334192,0,215,39928.5476851852,2009-04-25,13:08:40
39.973041,116.334302,0,213,39928.5477430556,2009-04-25,13:08:45
39.973011,116.334337,0,212,39928.5478009259,2009-04-25,13:08:50
39.973031,116.334292,0,212,39928.5478587963,2009-04-25,13:08:55
39.973066,116.334274,0,213,39928.5479166667,2009-04-25,13:09:00
39.973107,116.334301,0,213,39928.547974537,2009-04-25,13:09:05
39.973178,116.334344,0,213,39928.5480324074,2009-04-25,13:09:10
39.973182,116.334313,0,214,39928.5480902778,2009-04-25,13:09:15
39.97317,116.334346,0,214,39928.5481481481,2009-04-25,13:09:20
39.973189,116.334351,0,215,39928.5482060185,2009-04-25,13:09:25
39.973217,116.334321,0,217,39928.5482638889,2009-04-25,13:09:30
39.973277,116.334327,0,215,39928.5483217593,2009-04-25,13:09:35
39.973277,116.334327,0,215,39928.5483564815,2009-04-25,13:09:38
39.973279,116.334326,0,215,39928.5483796296,2009-04-25,13:09:40
39.973246,116.334318,0,215,39928.5484375,2009-04-25,13:09:45
39.97325,116.334333,0,215,39928.5484953704,2009-04-25,13:09:50
39.97323,116.334299,0,213,39928.5485532407,2009-04-25,13:09:55
39.973211,116.33424,0,211,39928.5486111111,2009-04-25,13:10:00
39.973261,116.334185,0,209,39928.5486689815,2009-04-25,13:10:05
39.973302,116.334168,0,205,39928.5487268518,2009-04-25,13:10:10
39.973302,116.334168,0,205,39928.5487615741,2009-04-25,13:10:13
39.973295,116.334164,0,201,39928.5487847222,2009-04-25,13:10:15
39.973282,116.334176,0,200,39928.5488425926,2009-04-25,13:10:20
39.973254,116.334217,0,199,39928.548900463,2009-04-25,13:10:25
39.973241,116.334261,0,198,39928.5489583333,2009-04-25,13:10:30
39.973245,116.334275,0,197,39928.5490162037,2009-04-25,13:10:35
39.973256,116.334256,0,197,39928.5490740741,2009-04-25,13:10:40
39.973245,116.334255,0,197,39928.5491319444,2009-04-25,13:10:45
39.973227,116.334241,0,194,39928.5491898148,2009-04-25,13:10:50
39.973215,116.334214,0,194,39928.5492476852,2009-04-25,13:10:55
39.973163,116.334152,0,193,39928.5493055556,2009-04-25,13:11:00
39.973148,116.334163,0,193,39928.5493634259,2009-04-25,13:11:05
39.973148,116.334163,0,193,39928.5493981481,2009-04-25,13:11:08
39.973144,116.334157,0,193,39928.5494212963,2009-04-25,13:11:10
39.973128,116.334153,0,191,39928.5494791667,2009-04-25,13:11:15
39.973131,116.334137,0,190,39928.549537037,2009-04-25,13:11:20
39.973193,116.334125,0,189,39928.5495949074,2009-04-25,13:11:25
39.973278,116.334123,0,189,39928.5496527778,2009-04-25,13:11:30
39.973318,116.334106,0,189,39928.5497106481,2009-04-25,13:11:35
39.973405,116.334124,0,189,39928.5497685185,2009-04-25,13:11:40
39.973277,116.334397,0,174,39928.5578703704,2009-04-25,13:23:20
39.973206,116.334384,0,172,39928.5579282407,2009-04-25,13:23:25
39.973123,116.334382,0,168,39928.5579861111,2009-04-25,13:23:30
39.973113,116.334377,0,168,39928.5580439815,2009-04-25,13:23:35
39.973191,116.334372,0,167,39928.5581018519,2009-04-25,13:23:40
39.973247,116.334379,0,163,39928.5581597222,2009-04-25,13:23:45
39.973257,116.334373,0,162,39928.5582175926,2009-04-25,13:23:50
39.973199,116.334371,0,156,39928.558275463,2009-04-25,13:23:55
39.973121,116.334352,0,151,39928.5583333333,2009-04-25,13:24:00
39.97311,116.334356,0,147,39928.5583912037,2009-04-25,13:24:05
39.973168,116.33437,0,147,39928.5584490741,2009-04-25,13:24:10
39.973196,116.334366,0,145,39928.5585069444,2009-04-25,13:24:15
39.973196,116.334366,0,145,39928.5585416667,2009-04-25,13:24:18
39.973204,116.334366,0,145,39928.5585648148,2009-04-25,13:24:20
39.973231,116.334381,0,147,39928.5586226852,2009-04-25,13:24:25
39.97331,116.334397,0,149,39928.5586805556,2009-04-25,13:24:30
39.973356,116.33442,0,150,39928.5587384259,2009-04-25,13:24:35
39.97335,116.334433,0,150,39928.5587962963,2009-04-25,13:24:40
39.97337,116.334415,0,150,39928.5588541667,2009-04-25,13:24:45
39.973391,116.334431,0,149,39928.558912037,2009-04-25,13:24:50
39.973417,116.334493,0,146,39928.5589699074,2009-04-25,13:24:55
39.973417,116.334493,0,146,39928.5590046296,2009-04-25,13:24:58
39.97341,116.33449,0,146,39928.5590277778,2009-04-25,13:25:00
39.973411,116.334506,0,146,39928.5590856481,2009-04-25,13:25:05
39.973409,116.33453,0,146,39928.5591435185,2009-04-25,13:25:10
39.973426,116.334541,0,146,39928.5592013889,2009-04-25,13:25:15
39.973443,116.334564,0,146,39928.5592592593,2009-04-25,13:25:20
39.973441,116.334575,0,146,39928.5593171296,2009-04-25,13:25:25
39.973441,116.334572,0,146,39928.559375,2009-04-25,13:25:30
39.973441,116.334572,0,146,39928.5594097222,2009-04-25,13:25:33
39.973448,116.334568,0,146,39928.5594328704,2009-04-25,13:25:35
39.97347,116.33456,0,146,39928.5594907407,2009-04-25,13:25:40
39.973537,116.334531,0,146,39928.5595486111,2009-04-25,13:25:45
39.973605,116.33449,0,147,39928.5596064815,2009-04-25,13:25:50
39.973656,116.334486,0,148,39928.5596643519,2009-04-25,13:25:55
39.973652,116.334484,0,148,39928.5597222222,2009-04-25,13:26:00
39.973649,116.334486,0,148,39928.5597800926,2009-04-25,13:26:05
39.973649,116.334486,0,148,39928.5598148148,2009-04-25,13:26:08
39.973645,116.334491,0,148,39928.559837963,2009-04-25,13:26:10
39.973595,116.334522,0,146,39928.5598958333,2009-04-25,13:26:15
39.97353,116.334565,0,145,39928.5599537037,2009-04-25,13:26:20
39.973497,116.334585,0,144,39928.5600115741,2009-04-25,13:26:25
39.973497,116.334585,0,144,39928.5600462963,2009-04-25,13:26:28
39.973492,116.334584,0,144,39928.5600694444,2009-04-25,13:26:30
39.973479,116.334558,0,140,39928.5601273148,2009-04-25,13:26:35
39.973456,116.334492,0,133,39928.5601851852,2009-04-25,13:26:40
39.973446,116.334481,0,131,39928.5602430556,2009-04-25,13:26:45
39.973465,116.334535,0,131,39928.5603009259,2009-04-25,13:26:50
39.973473,116.33456,0,133,39928.5603587963,2009-04-25,13:26:55
39.973464,116.334561,0,133,39928.5604166667,2009-04-25,13:27:00
39.973461,116.334588,0,139,39928.560474537,2009-04-25,13:27:05
39.973465,116.334604,0,139,39928.5605324074,2009-04-25,13:27:10
39.973448,116.334602,0,139,39928.5605902778,2009-04-25,13:27:15
39.973438,116.334605,0,138,39928.5606481481,2009-04-25,13:27:20
39.973437,116.334616,0,139,39928.5607060185,2009-04-25,13:27:25
39.973437,116.334616,0,139,39928.5607407407,2009-04-25,13:27:28
39.973443,116.334623,0,138,39928.5607638889,2009-04-25,13:27:30
39.973417,116.334618,0,137,39928.5608217593,2009-04-25,13:27:35
39.973388,116.33462,0,133,39928.5608796296,2009-04-25,13:27:40
39.973401,116.334666,0,131,39928.5609375,2009-04-25,13:27:45
39.97338,116.334624,0,126,39928.5609953704,2009-04-25,13:27:50
39.973371,116.334626,0,126,39928.5610532407,2009-04-25,13:27:55
39.973365,116.334578,0,125,39928.5611111111,2009-04-25,13:28:00
39.97339,116.334578,0,125,39928.5611689815,2009-04-25,13:28:05
39.973399,116.334575,0,126,39928.5612268519,2009-04-25,13:28:10
39.973418,116.334555,0,129,39928.5612847222,2009-04-25,13:28:15
39.973388,116.334469,0,133,39928.5613425926,2009-04-25,13:28:20
39.973397,116.334413,0,135,39928.561400463,2009-04-25,13:28:25
39.973374,116.33441,0,135,39928.5614583333,2009-04-25,13:28:30
39.973342,116.33441,0,134,39928.5615162037,2009-04-25,13:28:35
39.97335,116.334432,0,134,39928.5615740741,2009-04-25,13:28:40
39.973363,116.334489,0,133,39928.5616319444,2009-04-25,13:28:45
39.973373,116.334516,0,131,39928.5616898148,2009-04-25,13:28:50
39.973359,116.334528,0,131,39928.5617476852,2009-04-25,13:28:55
39.973349,116.33453,0,131,39928.5618055556,2009-04-25,13:29:00
39.973373,116.3345,0,132,39928.5618634259,2009-04-25,13:29:05
39.973395,116.334452,0,133,39928.5619212963,2009-04-25,13:29:10
39.973404,116.334428,0,137,39928.5619791667,2009-04-25,13:29:15
39.973407,116.334419,0,139,39928.562037037,2009-04-25,13:29:20
39.973407,116.334419,0,139,39928.5620717593,2009-04-25,13:29:23
39.973405,116.334411,0,139,39928.5620949074,2009-04-25,13:29:25
39.973415,116.334413,0,139,39928.5621527778,2009-04-25,13:29:30
39.973425,116.334387,0,140,39928.5622106481,2009-04-25,13:29:35
39.973429,116.334343,0,144,39928.5622685185,2009-04-25,13:29:40
39.973429,116.334262,0,147,39928.5623263889,2009-04-25,13:29:45
39.973411,116.334219,0,148,39928.5623842593,2009-04-25,13:29:50
39.973396,116.334198,0,149,39928.5624421296,2009-04-25,13:29:55
39.973367,116.334196,0,150,39928.5625,2009-04-25,13:30:00
39.973384,116.334213,0,150,39928.5625578704,2009-04-25,13:30:05
39.973384,116.334213,0,150,39928.5625925926,2009-04-25,13:30:08
39.973389,116.334205,0,149,39928.5626157407,2009-04-25,13:30:10
39.973384,116.334217,0,147,39928.5626736111,2009-04-25,13:30:15
39.973364,116.334227,0,146,39928.5627314815,2009-04-25,13:30:20
39.973357,116.334226,0,146,39928.5627893518,2009-04-25,13:30:25
39.973357,116.334226,0,146,39928.5628240741,2009-04-25,13:30:28
39.973354,116.334232,0,146,39928.5628472222,2009-04-25,13:30:30
39.973348,116.334211,0,147,39928.5629050926,2009-04-25,13:30:35
39.973344,116.334194,0,149,39928.562962963,2009-04-25,13:30:40
39.973344,116.334194,0,149,39928.5629976852,2009-04-25,13:30:43
39.973344,116.334189,0,149,39928.5630208333,2009-04-25,13:30:45
39.973341,116.334152,0,150,39928.5630787037,2009-04-25,13:30:50
39.973321,116.334099,0,151,39928.5631365741,2009-04-25,13:30:55
39.973313,116.334084,0,150,39928.5631944444,2009-04-25,13:31:00
39.973327,116.334073,0,150,39928.5632523148,2009-04-25,13:31:05
39.973327,116.334073,0,150,39928.563287037,2009-04-25,13:31:08
39.973331,116.334079,0,150,39928.5633101852,2009-04-25,13:31:10
39.973374,116.334126,0,150,39928.5633680556,2009-04-25,13:31:15
39.97338,116.334115,0,150,39928.5634259259,2009-04-25,13:31:20
39.973379,116.334109,0,150,39928.5634837963,2009-04-25,13:31:25
39.973379,116.334109,0,150,39928.5635185185,2009-04-25,13:31:28
39.973382,116.334108,0,150,39928.5635416667,2009-04-25,13:31:30
39.973402,116.334103,0,150,39928.563599537,2009-04-25,13:31:35
39.97341,116.334087,0,153,39928.5636574074,2009-04-25,13:31:40
39.973416,116.334058,0,153,39928.5637152778,2009-04-25,13:31:45
39.973422,116.334052,0,154,39928.5637731481,2009-04-25,13:31:50
39.973414,116.334046,0,154,39928.5638310185,2009-04-25,13:31:55
39.973414,116.334046,0,154,39928.5638657407,2009-04-25,13:31:58
39.973407,116.334048,0,154,39928.5638888889,2009-04-25,13:32:00
39.973422,116.334116,0,157,39928.5639467593,2009-04-25,13:32:05
39.973472,116.334313,0,170,39928.5640046296,2009-04-25,13:32:10
39.973486,116.334366,0,178,39928.5640625,2009-04-25,13:32:15
39.973447,116.334328,0,182,39928.5641203704,2009-04-25,13:32:20
39.97335,116.334277,0,185,39928.5641782407,2009-04-25,13:32:25
39.973336,116.334284,0,186,39928.5642361111,2009-04-25,13:32:30
39.973336,116.334317,0,186,39928.5642939815,2009-04-25,13:32:35
39.973326,116.334371,0,186,39928.5643518518,2009-04-25,13:32:40
39.973281,116.334388,0,186,39928.5644097222,2009-04-25,13:32:45
39.973273,116.334377,0,186,39928.5644675926,2009-04-25,13:32:50
39.973308,116.334438,0,185,39928.564525463,2009-04-25,13:32:55
39.973389,116.334445,0,186,39928.5645833333,2009-04-25,13:33:00
39.973362,116.334437,0,186,39928.5646412037,2009-04-25,13:33:05
39.973366,116.334449,0,186,39928.5646990741,2009-04-25,13:33:10
39.973368,116.334472,0,186,39928.5647569444,2009-04-25,13:33:15
39.973372,116.334501,0,186,39928.5648148148,2009-04-25,13:33:20
39.973389,116.334515,0,186,39928.5648726852,2009-04-25,13:33:25
39.973355,116.334498,0,187,39928.5649305556,2009-04-25,13:33:30
39.973377,116.334512,0,187,39928.5649884259,2009-04-25,13:33:35
39.97341,116.334565,0,187,39928.5650462963,2009-04-25,13:33:40
39.973408,116.334584,0,187,39928.5651041667,2009-04-25,13:33:45
39.973396,116.334578,0,187,39928.565162037,2009-04-25,13:33:50
39.973387,116.334574,0,187,39928.5652199074,2009-04-25,13:33:55
39.973381,116.334564,0,187,39928.5652777778,2009-04-25,13:34:00
39.973381,116.334564,0,187,39928.5653125,2009-04-25,13:34:03
39.973382,116.334566,0,187,39928.5653356481,2009-04-25,13:34:05
39.973392,116.334555,0,188,39928.5653935185,2009-04-25,13:34:10
39.973342,116.334559,0,188,39928.5654513889,2009-04-25,13:34:15
39.973358,116.334592,0,187,39928.5655092593,2009-04-25,13:34:20
39.973366,116.334601,0,188,39928.5655671296,2009-04-25,13:34:25
39.973366,116.334601,0,188,39928.5656018518,2009-04-25,13:34:28
39.973358,116.334605,0,187,39928.565625,2009-04-25,13:34:30
39.973337,116.334614,0,187,39928.5656828704,2009-04-25,13:34:35
39.973355,116.334618,0,187,39928.5657407407,2009-04-25,13:34:40
39.973382,116.3346,0,189,39928.5657986111,2009-04-25,13:34:45
39.973378,116.334609,0,189,39928.5658564815,2009-04-25,13:34:50
39.97337,116.334619,0,189,39928.5659143519,2009-04-25,13:34:55
39.97337,116.334619,0,189,39928.5659490741,2009-04-25,13:34:58
39.973368,116.334625,0,189,39928.5659722222,2009-04-25,13:35:00
39.97337,116.334616,0,189,39928.5660300926,2009-04-25,13:35:05
39.973373,116.334618,0,189,39928.566087963,2009-04-25,13:35:10
39.973375,116.33462,0,189,39928.5661458333,2009-04-25,13:35:15
39.973373,116.334622,0,190,39928.5662037037,2009-04-25,13:35:20
39.973373,116.334622,0,190,39928.5662384259,2009-04-25,13:35:23
39.973376,116.334623,0,190,39928.5662615741,2009-04-25,13:35:25
39.973407,116.334638,0,191,39928.5663194444,2009-04-25,13:35:30
39.973416,116.334631,0,192,39928.5663773148,2009-04-25,13:35:35
39.973438,116.334616,0,193,39928.5664351852,2009-04-25,13:35:40
39.973437,116.334602,0,193,39928.5664930556,2009-04-25,13:35:45
39.973437,116.334602,0,193,39928.5665277778,2009-04-25,13:35:48
39.973442,116.334601,0,193,39928.5665509259,2009-04-25,13:35:50
39.973452,116.334604,0,194,39928.5666087963,2009-04-25,13:35:55
39.973443,116.334552,0,196,39928.5666666667,2009-04-25,13:36:00
39.973443,116.334552,0,196,39928.5667013889,2009-04-25,13:36:03
39.973446,116.334545,0,196,39928.566724537,2009-04-25,13:36:05
39.973462,116.334555,0,196,39928.5667824074,2009-04-25,13:36:10
39.973449,116.33451,0,196,39928.5668402778,2009-04-25,13:36:15
39.973441,116.334445,0,196,39928.5668981481,2009-04-25,13:36:20
39.973433,116.334434,0,195,39928.5669560185,2009-04-25,13:36:25
39.973441,116.334484,0,193,39928.5670138889,2009-04-25,13:36:30
39.973401,116.334453,0,196,39928.5670717593,2009-04-25,13:36:35
39.973375,116.334455,0,195,39928.5671296296,2009-04-25,13:36:40
39.973373,116.334446,0,195,39928.5671875,2009-04-25,13:36:45
39.973382,116.334466,0,194,39928.5672453704,2009-04-25,13:36:50
39.973409,116.334514,0,194,39928.5673032407,2009-04-25,13:36:55
39.973395,116.334495,0,194,39928.5673611111,2009-04-25,13:37:00
39.973394,116.334474,0,195,39928.5674189815,2009-04-25,13:37:05
39.973396,116.334458,0,195,39928.5674768519,2009-04-25,13:37:10
39.973335,116.334408,0,198,39928.5675347222,2009-04-25,13:37:15
39.973271,116.334338,0,201,39928.5675925926,2009-04-25,13:37:20
39.973266,116.334297,0,202,39928.567650463,2009-04-25,13:37:25
39.973279,116.334295,0,205,39928.5677083333,2009-04-25,13:37:30
39.973246,116.334297,0,209,39928.5677662037,2009-04-25,13:37:35
39.973229,116.334286,0,211,39928.5678240741,2009-04-25,13:37:40
39.973205,116.334213,0,213,39928.5678819444,2009-04-25,13:37:45
39.973176,116.334186,0,213,39928.5679398148,2009-04-25,13:37:50
39.973164,116.334182,0,214,39928.5679976852,2009-04-25,13:37:55
39.973169,116.334173,0,214,39928.5680555556,2009-04-25,13:38:00
39.973191,116.334137,0,213,39928.5681134259,2009-04-25,13:38:05
39.973214,116.334117,0,211,39928.5681712963,2009-04-25,13:38:10
39.973228,116.334118,0,210,39928.5682291667,2009-04-25,13:38:15
39.973243,116.334148,0,210,39928.568287037,2009-04-25,13:38:20
39.973268,116.334158,0,213,39928.5683449074,2009-04-25,13:38:25
39.973295,116.33417,0,214,39928.5684027778,2009-04-25,13:38:30
39.973331,116.334209,0,214,39928.5684606481,2009-04-25,13:38:35
39.97334,116.334205,0,214,39928.5685185185,2009-04-25,13:38:40
39.973292,116.334132,0,211,39928.5685763889,2009-04-25,13:38:45
39.973295,116.334086,0,213,39928.5686342593,2009-04-25,13:38:50
39.973278,116.334079,0,213,39928.5686921296,2009-04-25,13:38:55
39.973273,116.334088,0,213,39928.56875,2009-04-25,13:39:00
39.973283,116.334075,0,214,39928.5688078704,2009-04-25,13:39:05
39.9733,116.33402,0,214,39928.5688657407,2009-04-25,13:39:10
39.973301,116.333975,0,211,39928.5689236111,2009-04-25,13:39:15
39.973306,116.333919,0,207,39928.5689814815,2009-04-25,13:39:20
39.973288,116.333881,0,204,39928.5690393519,2009-04-25,13:39:25
39.973336,116.333934,0,202,39928.5690972222,2009-04-25,13:39:30
39.973371,116.333973,0,202,39928.5691550926,2009-04-25,13:39:35
39.973421,116.333985,0,198,39928.569212963,2009-04-25,13:39:40
39.973486,116.334012,0,195,39928.5692708333,2009-04-25,13:39:45
39.973534,116.334037,0,188,39928.5693287037,2009-04-25,13:39:50
39.973555,116.334031,0,186,39928.5693865741,2009-04-25,13:39:55
39.973551,116.33406,0,185,39928.5694444444,2009-04-25,13:40:00
39.973551,116.33406,0,185,39928.5694791667,2009-04-25,13:40:03
39.973547,116.334068,0,184,39928.5695023148,2009-04-25,13:40:05
39.97355,116.334116,0,185,39928.5695601852,2009-04-25,13:40:10
39.973564,116.334162,0,185,39928.5696180556,2009-04-25,13:40:15
39.973537,116.334167,0,186,39928.5696759259,2009-04-25,13:40:20
39.973537,116.334167,0,186,39928.5697106481,2009-04-25,13:40:23
39.973542,116.334161,0,186,39928.5697337963,2009-04-25,13:40:25
39.973511,116.334168,0,181,39928.5697916667,2009-04-25,13:40:30
39.973486,116.334156,0,180,39928.569849537,2009-04-25,13:40:35
39.973441,116.334173,0,180,39928.5699074074,2009-04-25,13:40:40
39.973417,116.334203,0,180,39928.5699652778,2009-04-25,13:40:45
39.973388,116.334233,0,179,39928.5700231481,2009-04-25,13:40:50
39.973333,116.334231,0,177,39928.5700810185,2009-04-25,13:40:55
39.973315,116.334252,0,176,39928.5701388889,2009-04-25,13:41:00
39.973315,116.334252,0,176,39928.5701736111,2009-04-25,13:41:03
39.973309,116.334252,0,174,39928.5701967593,2009-04-25,13:41:05
39.973333,116.334246,0,175,39928.5702546296,2009-04-25,13:41:10
39.973333,116.334246,0,175,39928.5702893519,2009-04-25,13:41:13
39.97334,116.334247,0,175,39928.5703125,2009-04-25,13:41:15
39.97336,116.334264,0,174,39928.5703703704,2009-04-25,13:41:20
39.973406,116.334305,0,175,39928.5704282407,2009-04-25,13:41:25
39.973434,116.334379,0,175,39928.5704861111,2009-04-25,13:41:30
39.973441,116.334406,0,176,39928.5705439815,2009-04-25,13:41:35
39.973429,116.334423,0,177,39928.5706018518,2009-04-25,13:41:40
39.973444,116.334514,0,182,39928.5706597222,2009-04-25,13:41:45
39.973442,116.334524,0,185,39928.5707175926,2009-04-25,13:41:50
39.973447,116.334546,0,186,39928.570775463,2009-04-25,13:41:55
39.973457,116.334572,0,188,39928.5708333333,2009-04-25,13:42:00
39.973454,116.33456,0,189,39928.5708912037,2009-04-25,13:42:05
39.97341,116.334549,0,188,39928.5709490741,2009-04-25,13:42:10
39.973384,116.33451,0,187,39928.5710069444,2009-04-25,13:42:15
39.97342,116.334508,0,185,39928.5710648148,2009-04-25,13:42:20
39.973462,116.334526,0,187,39928.5711226852,2009-04-25,13:42:25
39.973501,116.334545,0,182,39928.5711805556,2009-04-25,13:42:30
39.973487,116.334563,0,178,39928.5712384259,2009-04-25,13:42:35
39.97352,116.334582,0,179,39928.5712962963,2009-04-25,13:42:40
39.973528,116.334622,0,179,39928.5713541667,2009-04-25,13:42:45
39.973519,116.334636,0,181,39928.571412037,2009-04-25,13:42:50
39.973493,116.334617,0,181,39928.5714699074,2009-04-25,13:42:55
39.973487,116.334601,0,181,39928.5715277778,2009-04-25,13:43:00
39.973456,116.33457,0,181,39928.5715856481,2009-04-25,13:43:05
39.973375,116.334546,0,179,39928.5716435185,2009-04-25,13:43:10
39.973365,116.334592,0,176,39928.5717013889,2009-04-25,13:43:15
39.973367,116.334628,0,176,39928.5717592593,2009-04-25,13:43:20
39.973383,116.334622,0,176,39928.5718171296,2009-04-25,13:43:25
39.973383,116.334622,0,176,39928.5718518518,2009-04-25,13:43:28
39.973383,116.334623,0,176,39928.571875,2009-04-25,13:43:30
39.973379,116.334609,0,176,39928.5719328704,2009-04-25,13:43:35
39.973392,116.334508,0,178,39928.5719907407,2009-04-25,13:43:40
39.973381,116.334458,0,179,39928.5720486111,2009-04-25,13:43:45
39.973359,116.334391,0,181,39928.5721064815,2009-04-25,13:43:50
39.973345,116.334366,0,181,39928.5721643518,2009-04-25,13:43:55
39.973333,116.334319,0,182,39928.5722222222,2009-04-25,13:44:00
39.973318,116.334261,0,182,39928.5722800926,2009-04-25,13:44:05
39.973306,116.334216,0,183,39928.572337963,2009-04-25,13:44:10
39.973309,116.334194,0,185,39928.5723958333,2009-04-25,13:44:15
39.973457,116.334455,0,199,39928.5755787037,2009-04-25,13:48:50
39.973487,116.334478,0,199,39928.5756365741,2009-04-25,13:48:55
39.973486,116.334457,0,199,39928.5756944444,2009-04-25,13:49:00
39.973459,116.334441,0,199,39928.5757523148,2009-04-25,13:49:05
39.973449,116.334397,0,196,39928.5758101852,2009-04-25,13:49:10
39.973475,116.334431,0,193,39928.5758680556,2009-04-25,13:49:15
39.973486,116.334444,0,191,39928.5759259259,2009-04-25,13:49:20
39.97344,116.334408,0,192,39928.5759837963,2009-04-25,13:49:25
39.973466,116.334419,0,189,39928.5760416667,2009-04-25,13:49:30
39.973485,116.334469,0,186,39928.576099537,2009-04-25,13:49:35
39.973464,116.334486,0,186,39928.5761574074,2009-04-25,13:49:40
39.973468,116.334473,0,186,39928.5762152778,2009-04-25,13:49:45
39.973455,116.334462,0,186,39928.5762731481,2009-04-25,13:49:50
39.973446,116.334459,0,185,39928.5763310185,2009-04-25,13:49:55
39.973446,116.334459,0,185,39928.5763657407,2009-04-25,13:49:58
39.973446,116.334462,0,182,39928.5763888889,2009-04-25,13:50:00
39.973462,116.334481,0,181,39928.5764467593,2009-04-25,13:50:05
39.973465,116.334484,0,180,39928.5765046296,2009-04-25,13:50:10
39.973466,116.334486,0,180,39928.5765625,2009-04-25,13:50:15
39.973459,116.334492,0,180,39928.5766203704,2009-04-25,13:50:20
39.973459,116.334492,0,180,39928.5766550926,2009-04-25,13:50:23
39.973453,116.334499,0,180,39928.5766782407,2009-04-25,13:50:25
39.973444,116.334487,0,179,39928.5767361111,2009-04-25,13:50:30
39.97344,116.334478,0,179,39928.5767939815,2009-04-25,13:50:35
39.973445,116.334486,0,179,39928.5768518519,2009-04-25,13:50:40
39.973448,116.334481,0,179,39928.5769097222,2009-04-25,13:50:45
39.973448,116.334481,0,179,39928.5769444444,2009-04-25,13:50:48
39.97345,116.33448,0,179,39928.5769675926,2009-04-25,13:50:50
39.973452,116.33449,0,179,39928.577025463,2009-04-25,13:50:55
39.97346,116.33451,0,175,39928.5770833333,2009-04-25,13:51:00
39.973448,116.33453,0,173,39928.5771412037,2009-04-25,13:51:05
39.973413,116.33458,0,170,39928.5771990741,2009-04-25,13:51:10
39.973405,116.334611,0,167,39928.5772569444,2009-04-25,13:51:15
39.973407,116.334652,0,162,39928.5773148148,2009-04-25,13:51:20
39.973407,116.334652,0,162,39928.577349537,2009-04-25,13:51:23
39.973404,116.334652,0,160,39928.5773726852,2009-04-25,13:51:25
39.973385,116.334598,0,161,39928.5774305556,2009-04-25,13:51:30
39.973388,116.334607,0,160,39928.5774884259,2009-04-25,13:51:35
39.973385,116.334624,0,160,39928.5775462963,2009-04-25,13:51:40
39.973382,116.334658,0,159,39928.5776041667,2009-04-25,13:51:45
39.973392,116.334635,0,159,39928.577662037,2009-04-25,13:51:50
39.973415,116.334613,0,159,39928.5777199074,2009-04-25,13:51:55
39.973397,116.334513,0,159,39928.5777777778,2009-04-25,13:52:00
39.973398,116.334466,0,160,39928.5778356481,2009-04-25,13:52:05
39.973388,116.334457,0,160,39928.5778935185,2009-04-25,13:52:10
39.973355,116.334465,0,159,39928.5779513889,2009-04-25,13:52:15
39.973311,116.334464,0,159,39928.5780092593,2009-04-25,13:52:20
39.973298,116.334546,0,158,39928.5780671296,2009-04-25,13:52:25
39.97328,116.33459,0,159,39928.578125,2009-04-25,13:52:30
39.97329,116.334677,0,158,39928.5781828704,2009-04-25,13:52:35
39.973281,116.334724,0,157,39928.5782407407,2009-04-25,13:52:40
39.973263,116.334727,0,162,39928.5782986111,2009-04-25,13:52:45
39.973283,116.33468,0,166,39928.5783564815,2009-04-25,13:52:50
39.973296,116.334611,0,171,39928.5784143518,2009-04-25,13:52:55
39.973281,116.334628,0,172,39928.5784722222,2009-04-25,13:53:00
39.973297,116.334654,0,171,39928.5785300926,2009-04-25,13:53:05
39.973288,116.334597,0,172,39928.578587963,2009-04-25,13:53:10
39.973318,116.334575,0,175,39928.5786458333,2009-04-25,13:53:15
39.973348,116.334544,0,179,39928.5787037037,2009-04-25,13:53:20
39.973368,116.334525,0,182,39928.5787615741,2009-04-25,13:53:25
39.973378,116.334522,0,182,39928.5788194444,2009-04-25,13:53:30
39.973346,116.334498,0,185,39928.5788773148,2009-04-25,13:53:35
39.973346,116.334498,0,185,39928.578912037,2009-04-25,13:53:38
39.97334,116.334499,0,185,39928.5789351852,2009-04-25,13:53:40
39.973374,116.33482,0,272,39928.5822916667,2009-04-25,13:58:30
39.973456,116.334818,0,271,39928.582349537,2009-04-25,13:58:35
39.97348,116.334716,0,272,39928.5824074074,2009-04-25,13:58:40
39.973495,116.334695,0,271,39928.5824652778,2009-04-25,13:58:45
39.97348,116.334706,0,270,39928.5825231481,2009-04-25,13:58:50
39.973459,116.334711,0,270,39928.5825810185,2009-04-25,13:58:55
39.973407,116.334554,0,269,39928.5826388889,2009-04-25,13:59:00
39.973387,116.334486,0,269,39928.5826967593,2009-04-25,13:59:05
39.973381,116.334419,0,269,39928.5827546296,2009-04-25,13:59:10
39.973356,116.334425,0,267,39928.5828125,2009-04-25,13:59:15
39.973371,116.334408,0,265,39928.5828703704,2009-04-25,13:59:20
39.973354,116.334371,0,267,39928.5829282407,2009-04-25,13:59:25
39.973376,116.334369,0,266,39928.5829861111,2009-04-25,13:59:30
39.973361,116.334349,0,264,39928.5830439815,2009-04-25,13:59:35
39.973373,116.334313,0,263,39928.5831018519,2009-04-25,13:59:40
39.973392,116.334301,0,261,39928.5831597222,2009-04-25,13:59:45
39.973389,116.334258,0,258,39928.5832175926,2009-04-25,13:59:50
39.973396,116.334218,0,257,39928.583275463,2009-04-25,13:59:55
39.9734,116.334268,0,254,39928.5833333333,2009-04-25,14:00:00
39.973384,116.334347,0,258,39928.5833912037,2009-04-25,14:00:05
39.973343,116.334355,0,257,39928.5834490741,2009-04-25,14:00:10
39.973339,116.334358,0,257,39928.5835069444,2009-04-25,14:00:15
39.97334,116.33436,0,257,39928.5835648148,2009-04-25,14:00:20
39.97334,116.33436,0,257,39928.583599537,2009-04-25,14:00:23
39.973345,116.334354,0,257,39928.5836226852,2009-04-25,14:00:25
39.973339,116.334342,0,257,39928.5836805556,2009-04-25,14:00:30
39.973352,116.334311,0,255,39928.5837384259,2009-04-25,14:00:35
39.973359,116.334228,0,251,39928.5837962963,2009-04-25,14:00:40
39.973362,116.334217,0,248,39928.5838541667,2009-04-25,14:00:45
39.973367,116.334208,0,248,39928.583912037,2009-04-25,14:00:50
39.973369,116.334197,0,248,39928.5839699074,2009-04-25,14:00:55
39.973336,116.334124,0,243,39928.5840277778,2009-04-25,14:01:00
39.973325,116.334027,0,240,39928.5840856481,2009-04-25,14:01:05
39.973327,116.333965,0,236,39928.5841435185,2009-04-25,14:01:10
39.973332,116.333907,0,233,39928.5842013889,2009-04-25,14:01:15
39.973341,116.333961,0,234,39928.5842592593,2009-04-25,14:01:20
39.973344,116.33398,0,235,39928.5843171296,2009-04-25,14:01:25
39.973339,116.333989,0,235,39928.584375,2009-04-25,14:01:30
39.973333,116.333998,0,231,39928.5844328704,2009-04-25,14:01:35
39.973327,116.334009,0,223,39928.5844907407,2009-04-25,14:01:40
39.973341,116.334048,0,225,39928.5845486111,2009-04-25,14:01:45
39.973348,116.334058,0,225,39928.5846064815,2009-04-25,14:01:50
39.973376,116.334081,0,226,39928.5846643519,2009-04-25,14:01:55
39.973377,116.334095,0,223,39928.5847222222,2009-04-25,14:02:00
39.973378,116.334183,0,227,39928.5847800926,2009-04-25,14:02:05
39.973348,116.334253,0,232,39928.584837963,2009-04-25,14:02:10
39.973349,116.334269,0,234,39928.5848958333,2009-04-25,14:02:15
39.973368,116.334327,0,239,39928.5849537037,2009-04-25,14:02:20
39.973368,116.334327,0,239,39928.5849884259,2009-04-25,14:02:23
39.973367,116.33432,0,239,39928.5850115741,2009-04-25,14:02:25
39.973377,116.334316,0,240,39928.5850694444,2009-04-25,14:02:30
39.973375,116.334421,0,242,39928.5851273148,2009-04-25,14:02:35
39.973385,116.334436,0,241,39928.5851851852,2009-04-25,14:02:40
39.9734,116.334452,0,242,39928.5852430556,2009-04-25,14:02:45
39.973388,116.334484,0,246,39928.5853009259,2009-04-25,14:02:50
39.973388,116.334556,0,250,39928.5853587963,2009-04-25,14:02:55
39.973388,116.334556,0,250,39928.5853935185,2009-04-25,14:02:58
39.973381,116.334558,0,252,39928.5854166667,2009-04-25,14:03:00
39.973387,116.334576,0,252,39928.585474537,2009-04-25,14:03:05
39.973397,116.334601,0,252,39928.5855324074,2009-04-25,14:03:10
39.973431,116.334641,0,252,39928.5855902778,2009-04-25,14:03:15
39.973477,116.334654,0,252,39928.5856481481,2009-04-25,14:03:20
39.973598,116.331749,0,300,39928.5878472222,2009-04-25,14:06:30
39.97358,116.331853,0,290,39928.5879050926,2009-04-25,14:06:35
39.973436,116.332151,0,452,39928.587962963,2009-04-25,14:06:40
39.973378,116.332199,0,452,39928.5880208333,2009-04-25,14:06:45
39.973362,116.332348,0,452,39928.5880787037,2009-04-25,14:06:50
39.973237,116.332378,0,438,39928.5881365741,2009-04-25,14:06:55
39.97318,116.332394,0,420,39928.5881944444,2009-04-25,14:07:00
39.973205,116.332419,0,409,39928.5882523148,2009-04-25,14:07:05
39.973163,116.332449,0,385,39928.5883101852,2009-04-25,14:07:10
39.973133,116.332434,0,350,39928.5883680556,2009-04-25,14:07:15
39.973082,116.332427,0,363,39928.5884259259,2009-04-25,14:07:20
39.973029,116.332463,0,353,39928.5884837963,2009-04-25,14:07:25
39.972962,116.332427,0,342,39928.5885416667,2009-04-25,14:07:30
39.972924,116.332425,0,332,39928.588599537,2009-04-25,14:07:35
39.972896,116.332414,0,327,39928.5886574074,2009-04-25,14:07:40
39.972897,116.332415,0,327,39928.5887152778,2009-04-25,14:07:45
39.972897,116.332415,0,327,39928.58875,2009-04-25,14:07:48
39.972895,116.332418,0,327,39928.5887731481,2009-04-25,14:07:50
39.972926,116.332154,0,334,39928.5888310185,2009-04-25,14:07:55
39.972711,116.332117,0,336,39928.5888888889,2009-04-25,14:08:00
39.972228,116.33218,0,330,39928.5889467593,2009-04-25,14:08:05
39.971747,116.332184,0,328,39928.5890046296,2009-04-25,14:08:10
39.97122,116.332215,0,325,39928.5890625,2009-04-25,14:08:15
39.97077,116.332287,0,322,39928.5891203704,2009-04-25,14:08:20
39.970166,116.332397,0,315,39928.5891782407,2009-04-25,14:08:25
39.969461,116.33251,0,307,39928.5892361111,2009-04-25,14:08:30
39.968972,116.332558,0,289,39928.5892939815,2009-04-25,14:08:35
39.968636,116.332602,0,269,39928.5893518519,2009-04-25,14:08:40
39.968181,116.332664,0,253,39928.5894097222,2009-04-25,14:08:45
39.967605,116.332752,0,238,39928.5894675926,2009-04-25,14:08:50
39.966958,116.332828,0,225,39928.589525463,2009-04-25,14:08:55
39.966545,116.332832,0,211,39928.5895833333,2009-04-25,14:09:00
39.966449,116.332495,0,196,39928.5896412037,2009-04-25,14:09:05
39.966447,116.331834,0,188,39928.5896990741,2009-04-25,14:09:10
39.96645,116.331011,0,172,39928.5897569444,2009-04-25,14:09:15
39.966436,116.330096,0,164,39928.5898148148,2009-04-25,14:09:20
39.966437,116.329437,0,152,39928.5898726852,2009-04-25,14:09:25
39.966404,116.329064,0,142,39928.5899305556,2009-04-25,14:09:30
39.966396,116.328495,0,134,39928.5899884259,2009-04-25,14:09:35
39.966395,116.327949,0,128,39928.5900462963,2009-04-25,14:09:40
39.966382,116.327472,0,121,39928.5901041667,2009-04-25,14:09:45
39.966351,116.327188,0,117,39928.590162037,2009-04-25,14:09:50
39.966333,116.326883,0,114,39928.5902199074,2009-04-25,14:09:55
39.966317,116.326448,0,110,39928.5902777778,2009-04-25,14:10:00
39.966303,116.325978,0,108,39928.5903356481,2009-04-25,14:10:05
39.966297,116.32554,0,105,39928.5903935185,2009-04-25,14:10:10
39.966307,116.325157,0,103,39928.5904513889,2009-04-25,14:10:15
39.966273,116.324783,0,102,39928.5905092593,2009-04-25,14:10:20
39.966233,116.324309,0,98,39928.5905671296,2009-04-25,14:10:25
39.966224,116.323879,0,95,39928.590625,2009-04-25,14:10:30
39.9662,116.323512,0,93,39928.5906828704,2009-04-25,14:10:35
39.966159,116.323048,0,90,39928.5907407407,2009-04-25,14:10:40
39.966135,116.322372,0,87,39928.5907986111,2009-04-25,14:10:45
39.96609,116.321583,0,91,39928.5908564815,2009-04-25,14:10:50
39.966046,116.320754,0,92,39928.5909143519,2009-04-25,14:10:55
39.965987,116.320001,0,88,39928.5909722222,2009-04-25,14:11:00
39.965961,116.319116,0,89,39928.5910300926,2009-04-25,14:11:05
39.965931,116.318111,0,95,39928.591087963,2009-04-25,14:11:10
39.965906,116.317075,0,103,39928.5911458333,2009-04-25,14:11:15
39.965828,116.316019,0,113,39928.5912037037,2009-04-25,14:11:20
39.965677,116.314955,0,119,39928.5912615741,2009-04-25,14:11:25
39.965422,116.314013,0,120,39928.5913194444,2009-04-25,14:11:30
39.965144,116.313177,0,111,39928.5913773148,2009-04-25,14:11:35
39.964878,116.31242,0,104,39928.5914351852,2009-04-25,14:11:40
39.9646,116.311651,0,97,39928.5914930556,2009-04-25,14:11:45
39.964329,116.310896,0,95,39928.5915509259,2009-04-25,14:11:50
39.964047,116.310166,0,94,39928.5916087963,2009-04-25,14:11:55
39.963776,116.309348,0,90,39928.5916666667,2009-04-25,14:12:00
39.963514,116.308647,0,91,39928.591724537,2009-04-25,14:12:05
39.963305,116.307996,0,91,39928.5917824074,2009-04-25,14:12:10
39.963118,116.307431,0,92,39928.5918402778,2009-04-25,14:12:15
39.962936,116.306795,0,91,39928.5918981481,2009-04-25,14:12:20
39.962665,116.305964,0,89,39928.5919560185,2009-04-25,14:12:25
39.962371,116.305145,0,95,39928.5920138889,2009-04-25,14:12:30
39.962145,116.304402,0,97,39928.5920717593,2009-04-25,14:12:35
39.96194,116.303706,0,97,39928.5921296296,2009-04-25,14:12:40
39.961823,116.303101,0,99,39928.5921875,2009-04-25,14:12:45
39.961908,116.302471,0,103,39928.5922453704,2009-04-25,14:12:50
39.962282,116.302127,0,105,39928.5923032407,2009-04-25,14:12:55
39.962859,116.302013,0,108,39928.5923611111,2009-04-25,14:13:00
39.963398,116.301929,0,109,39928.5924189815,2009-04-25,14:13:05
39.963847,116.301855,0,111,39928.5924768519,2009-04-25,14:13:10
39.964287,116.301759,0,109,39928.5925347222,2009-04-25,14:13:15
39.964715,116.30174,0,110,39928.5925925926,2009-04-25,14:13:20
39.965168,116.301643,0,111,39928.592650463,2009-04-25,14:13:25
39.965585,116.301557,0,124,39928.5927083333,2009-04-25,14:13:30
39.966016,116.301488,0,125,39928.5927662037,2009-04-25,14:13:35
39.966522,116.301385,0,129,39928.5928240741,2009-04-25,14:13:40
39.967001,116.301308,0,130,39928.5928819444,2009-04-25,14:13:45
39.967495,116.301235,0,131,39928.5929398148,2009-04-25,14:13:50
39.96792,116.301256,0,138,39928.5929976852,2009-04-25,14:13:55
39.968325,116.301203,0,146,39928.5930555556,2009-04-25,14:14:00
39.968573,116.30117,0,152,39928.5931134259,2009-04-25,14:14:05
39.96875,116.301145,0,159,39928.5931712963,2009-04-25,14:14:10
39.96887,116.301162,0,170,39928.5932291667,2009-04-25,14:14:15
39.969045,116.301124,0,178,39928.593287037,2009-04-25,14:14:20
39.969187,116.301111,0,184,39928.5933449074,2009-04-25,14:14:25
39.969269,116.301137,0,189,39928.5934027778,2009-04-25,14:14:30
39.969304,116.301129,0,190,39928.5934606481,2009-04-25,14:14:35
39.969304,116.301129,0,190,39928.5934953704,2009-04-25,14:14:38
39.969307,116.301123,0,191,39928.5935185185,2009-04-25,14:14:40
39.969321,116.301129,0,192,39928.5935763889,2009-04-25,14:14:45
39.96932,116.301112,0,186,39928.5936342593,2009-04-25,14:14:50
39.969363,116.301113,0,179,39928.5936921296,2009-04-25,14:14:55
39.969406,116.301139,0,171,39928.59375,2009-04-25,14:15:00
39.969435,116.301159,0,166,39928.5938078704,2009-04-25,14:15:05
39.969484,116.301212,0,159,39928.5938657407,2009-04-25,14:15:10
39.969502,116.301279,0,151,39928.5939236111,2009-04-25,14:15:15
39.969498,116.301341,0,151,39928.5939814815,2009-04-25,14:15:20
39.969496,116.301443,0,150,39928.5940393518,2009-04-25,14:15:25
39.969543,116.30152,0,150,39928.5940972222,2009-04-25,14:15:30
39.969583,116.301574,0,150,39928.5941550926,2009-04-25,14:15:35
39.969622,116.301618,0,146,39928.594212963,2009-04-25,14:15:40
39.96967,116.301688,0,139,39928.5942708333,2009-04-25,14:15:45
39.969686,116.301782,0,137,39928.5943287037,2009-04-25,14:15:50
39.96974,116.301831,0,137,39928.5943865741,2009-04-25,14:15:55
39.969793,116.301857,0,141,39928.5944444444,2009-04-25,14:16:00
39.969882,116.301864,0,143,39928.5945023148,2009-04-25,14:16:05
39.969925,116.301918,0,147,39928.5945601852,2009-04-25,14:16:10
39.969979,116.301961,0,150,39928.5946180556,2009-04-25,14:16:15
39.970027,116.302016,0,150,39928.5946759259,2009-04-25,14:16:20
39.970075,116.30206,0,153,39928.5947337963,2009-04-25,14:16:25
39.970122,116.302098,0,157,39928.5947916667,2009-04-25,14:16:30
39.970168,116.302138,0,161,39928.594849537,2009-04-25,14:16:35
39.970221,116.302192,0,164,39928.5949074074,2009-04-25,14:16:40
39.970267,116.302225,0,169,39928.5949652778,2009-04-25,14:16:45
39.970311,116.302284,0,173,39928.5950231481,2009-04-25,14:16:50
39.970342,116.302331,0,180,39928.5950810185,2009-04-25,14:16:55
39.970347,116.302391,0,188,39928.5951388889,2009-04-25,14:17:00
39.970349,116.302441,0,193,39928.5951967593,2009-04-25,14:17:05
39.97036,116.302474,0,197,39928.5952546296,2009-04-25,14:17:10
39.970378,116.302491,0,202,39928.5953125,2009-04-25,14:17:15
39.970461,116.302554,0,207,39928.5953703704,2009-04-25,14:17:20
39.97047,116.302854,0,211,39928.5954282407,2009-04-25,14:17:25
39.970366,116.303112,0,217,39928.5954861111,2009-04-25,14:17:30
39.970456,116.303115,0,222,39928.5955439815,2009-04-25,14:17:35
39.970521,116.303092,0,229,39928.5956018518,2009-04-25,14:17:40
39.97056,116.303135,0,236,39928.5956597222,2009-04-25,14:17:45
39.970662,116.303003,0,241,39928.5957175926,2009-04-25,14:17:50
39.970736,116.303019,0,239,39928.595775463,2009-04-25,14:17:55
39.970766,116.303079,0,239,39928.5958333333,2009-04-25,14:18:00
39.970765,116.303131,0,239,39928.5958912037,2009-04-25,14:18:05
39.970783,116.303189,0,243,39928.5959490741,2009-04-25,14:18:10
39.970799,116.303244,0,251,39928.5960069444,2009-04-25,14:18:15
39.97083,116.303279,0,256,39928.5960648148,2009-04-25,14:18:20
39.970876,116.303305,0,261,39928.5961226852,2009-04-25,14:18:25
39.970912,116.303365,0,267,39928.5961805556,2009-04-25,14:18:30
39.970983,116.303483,0,262,39928.5962384259,2009-04-25,14:18:35
39.97108,116.303499,0,261,39928.5962962963,2009-04-25,14:18:40
39.971115,116.303511,0,262,39928.5963541667,2009-04-25,14:18:45
39.971155,116.303543,0,262,39928.596412037,2009-04-25,14:18:50
39.971184,116.303605,0,263,39928.5964699074,2009-04-25,14:18:55
39.971235,116.30367,0,267,39928.5965277778,2009-04-25,14:19:00
39.97128,116.303713,0,271,39928.5965856481,2009-04-25,14:19:05
39.971296,116.303799,0,274,39928.5966435185,2009-04-25,14:19:10
39.97128,116.303856,0,279,39928.5967013889,2009-04-25,14:19:15
39.971252,116.303915,0,286,39928.5967592593,2009-04-25,14:19:20
39.971293,116.304018,0,291,39928.5968171296,2009-04-25,14:19:25
39.971294,116.304103,0,298,39928.596875,2009-04-25,14:19:30
39.97131,116.304176,0,296,39928.5969328704,2009-04-25,14:19:35
39.971327,116.304236,0,299,39928.5969907407,2009-04-25,14:19:40
39.971327,116.304302,0,301,39928.5970486111,2009-04-25,14:19:45
39.971315,116.304377,0,308,39928.5971064815,2009-04-25,14:19:50
39.971305,116.304438,0,312,39928.5971643519,2009-04-25,14:19:55
39.971299,116.304479,0,315,39928.5972222222,2009-04-25,14:20:00
39.971303,116.304531,0,318,39928.5972800926,2009-04-25,14:20:05
39.971297,116.304573,0,321,39928.597337963,2009-04-25,14:20:10
39.971276,116.304601,0,325,39928.5973958333,2009-04-25,14:20:15
39.971263,116.304627,0,328,39928.5974537037,2009-04-25,14:20:20
39.971287,116.304644,0,332,39928.5975115741,2009-04-25,14:20:25
39.971325,116.30465,0,335,39928.5975694444,2009-04-25,14:20:30
39.971367,116.304617,0,336,39928.5976273148,2009-04-25,14:20:35
