# Supplementary material for: Research on differential privacy protection method based on user tendency
Source: PLoS One. 2023 Oct 26;18(10):e0288823. doi: 10.1371/journal.pone.0288823 (PMC10602288; doi:10.1371/journal.pone.0288823)
Supplement: S2 Data — (ZIP) [file pone.0288823.s002.zip › Data 5-2/022/Trajectory/20090426030236.plt]

Geolife trajectory
WGS 84
Altitude is in Feet
Reserved 3
0,2,255,My Track,0,0,2,8421376
0
39.97016,116.305401,0,557,39929.1268055556,2009-04-26,03:02:36
39.97636,116.298822,0,-1559,39929.1273842593,2009-04-26,03:03:26
39.974049,116.300829,0,-659,39929.1274421296,2009-04-26,03:03:31
39.96885,116.306293,0,1802,39929.1281365741,2009-04-26,03:04:31
39.970433,116.30204,0,304,39929.1292361111,2009-04-26,03:06:06
39.970767,116.3017,0,194,39929.1292939815,2009-04-26,03:06:11
39.970835,116.30155,0,164,39929.1293518519,2009-04-26,03:06:16
39.970905,116.301508,0,177,39929.1294097222,2009-04-26,03:06:21
39.970912,116.301403,0,150,39929.1294675926,2009-04-26,03:06:26
39.9708,116.301481,0,214,39929.129525463,2009-04-26,03:06:31
39.969702,116.302668,0,750,39929.1295833333,2009-04-26,03:06:36
39.969618,116.302616,0,729,39929.1296412037,2009-04-26,03:06:41
39.969553,116.302606,0,744,39929.1296990741,2009-04-26,03:06:46
39.969554,116.302558,0,736,39929.1297569444,2009-04-26,03:06:51
39.969611,116.302434,0,700,39929.1298148148,2009-04-26,03:06:56
39.969654,116.302414,0,715,39929.1298726852,2009-04-26,03:07:01
39.969687,116.302365,0,723,39929.1299305556,2009-04-26,03:07:06
39.969657,116.302261,0,710,39929.1299884259,2009-04-26,03:07:11
39.969506,116.302347,0,774,39929.1300462963,2009-04-26,03:07:16
39.969312,116.30237,0,775,39929.1301041667,2009-04-26,03:07:21
39.969287,116.302282,0,771,39929.130162037,2009-04-26,03:07:26
39.969266,116.302184,0,757,39929.1302199074,2009-04-26,03:07:31
39.96924,116.30205,0,726,39929.1302777778,2009-04-26,03:07:36
39.96922,116.301899,0,682,39929.1303356481,2009-04-26,03:07:41
39.969246,116.301816,0,643,39929.1303935185,2009-04-26,03:07:46
39.969318,116.30175,0,616,39929.1304513889,2009-04-26,03:07:51
39.96941,116.301642,0,596,39929.1305092593,2009-04-26,03:07:56
39.969463,116.301572,0,575,39929.1305671296,2009-04-26,03:08:01
39.969509,116.301501,0,560,39929.130625,2009-04-26,03:08:06
39.969556,116.301452,0,554,39929.1306828704,2009-04-26,03:08:11
39.969585,116.301411,0,548,39929.1307407407,2009-04-26,03:08:16
39.969633,116.301365,0,538,39929.1307986111,2009-04-26,03:08:21
39.969675,116.301315,0,535,39929.1308564815,2009-04-26,03:08:26
39.969728,116.301294,0,535,39929.1309143519,2009-04-26,03:08:31
39.969783,116.301265,0,533,39929.1309722222,2009-04-26,03:08:36
39.969835,116.301233,0,533,39929.1310300926,2009-04-26,03:08:41
39.969907,116.301213,0,540,39929.131087963,2009-04-26,03:08:46
39.96998,116.301179,0,543,39929.1311458333,2009-04-26,03:08:51
39.970059,116.301117,0,545,39929.1312037037,2009-04-26,03:08:56
39.970157,116.301067,0,545,39929.1312615741,2009-04-26,03:09:01
39.97025,116.30098,0,562,39929.1313194444,2009-04-26,03:09:06
39.970342,116.300906,0,581,39929.1313773148,2009-04-26,03:09:11
39.970438,116.300844,0,593,39929.1314351852,2009-04-26,03:09:16
39.970514,116.300778,0,606,39929.1314930556,2009-04-26,03:09:21
39.970567,116.300742,0,596,39929.1315509259,2009-04-26,03:09:26
39.970642,116.300703,0,597,39929.1316087963,2009-04-26,03:09:31
39.970731,116.300667,0,587,39929.1316666667,2009-04-26,03:09:36
39.970774,116.300621,0,585,39929.131724537,2009-04-26,03:09:41
39.970869,116.300576,0,584,39929.1317824074,2009-04-26,03:09:46
39.970941,116.300499,0,565,39929.1318402778,2009-04-26,03:09:51
39.971003,116.300424,0,536,39929.1318981481,2009-04-26,03:09:56
39.97109,116.300401,0,531,39929.1319560185,2009-04-26,03:10:01
39.971173,116.300428,0,516,39929.1320138889,2009-04-26,03:10:06
39.971173,116.300428,0,516,39929.1320486111,2009-04-26,03:10:09
39.971172,116.300426,0,498,39929.1320717593,2009-04-26,03:10:11
39.971082,116.30086,0,479,39929.1321296296,2009-04-26,03:10:16
39.971184,116.300704,0,459,39929.1321875,2009-04-26,03:10:21
39.971295,116.300874,0,446,39929.1322453704,2009-04-26,03:10:26
39.971353,116.301001,0,433,39929.1323032407,2009-04-26,03:10:31
39.971419,116.301043,0,420,39929.1323611111,2009-04-26,03:10:36
39.97148,116.301029,0,416,39929.1324189815,2009-04-26,03:10:41
39.971524,116.301021,0,411,39929.1324768519,2009-04-26,03:10:46
39.971567,116.300985,0,406,39929.1325347222,2009-04-26,03:10:51
39.971628,116.300991,0,398,39929.1325925926,2009-04-26,03:10:56
39.971678,116.300976,0,395,39929.132650463,2009-04-26,03:11:01
39.971725,116.300927,0,394,39929.1327083333,2009-04-26,03:11:06
39.971747,116.300919,0,380,39929.1327662037,2009-04-26,03:11:11
39.971762,116.300919,0,343,39929.1328240741,2009-04-26,03:11:16
39.971789,116.300897,0,331,39929.1328819444,2009-04-26,03:11:21
39.971948,116.30071,0,239,39929.1329398148,2009-04-26,03:11:26
39.972045,116.300653,0,211,39929.1329976852,2009-04-26,03:11:31
39.97212,116.300648,0,195,39929.1330555556,2009-04-26,03:11:36
39.972199,116.300642,0,186,39929.1331134259,2009-04-26,03:11:41
39.972298,116.300627,0,171,39929.1331712963,2009-04-26,03:11:46
39.972385,116.30062,0,155,39929.1332291667,2009-04-26,03:11:51
39.97246,116.300622,0,146,39929.133287037,2009-04-26,03:11:56
39.972538,116.300643,0,136,39929.1333449074,2009-04-26,03:12:01
39.972573,116.300607,0,144,39929.1334027778,2009-04-26,03:12:06
39.972626,116.300605,0,142,39929.1334606481,2009-04-26,03:12:11
39.972704,116.300585,0,135,39929.1335185185,2009-04-26,03:12:16
39.972768,116.300574,0,137,39929.1335763889,2009-04-26,03:12:21
39.972812,116.300535,0,141,39929.1336342593,2009-04-26,03:12:26
39.972862,116.30052,0,145,39929.1336921296,2009-04-26,03:12:31
39.972921,116.300515,0,151,39929.13375,2009-04-26,03:12:36
39.972956,116.300499,0,157,39929.1338078704,2009-04-26,03:12:41
39.973005,116.300495,0,161,39929.1338657407,2009-04-26,03:12:46
39.973056,116.300494,0,167,39929.1339236111,2009-04-26,03:12:51
39.973144,116.300507,0,156,39929.1339814815,2009-04-26,03:12:56
39.973211,116.300513,0,147,39929.1340393518,2009-04-26,03:13:01
39.973286,116.300522,0,144,39929.1340972222,2009-04-26,03:13:06
39.973366,116.30052,0,138,39929.1341550926,2009-04-26,03:13:11
39.973448,116.300509,0,127,39929.134212963,2009-04-26,03:13:16
39.973533,116.300512,0,116,39929.1342708333,2009-04-26,03:13:21
39.97364,116.300513,0,101,39929.1343287037,2009-04-26,03:13:26
39.973723,116.300509,0,94,39929.1343865741,2009-04-26,03:13:31
39.973766,116.300486,0,100,39929.1344444444,2009-04-26,03:13:36
39.97382,116.300468,0,106,39929.1345023148,2009-04-26,03:13:41
39.973864,116.300481,0,112,39929.1345601852,2009-04-26,03:13:46
39.973891,116.300478,0,118,39929.1346180556,2009-04-26,03:13:51
39.973927,116.300438,0,122,39929.1346759259,2009-04-26,03:13:56
39.973954,116.300417,0,128,39929.1347337963,2009-04-26,03:14:01
39.973978,116.300415,0,134,39929.1347916667,2009-04-26,03:14:06
39.974,116.300388,0,141,39929.134849537,2009-04-26,03:14:11
39.974034,116.300328,0,148,39929.1349074074,2009-04-26,03:14:16
39.974052,116.300242,0,155,39929.1349652778,2009-04-26,03:14:21
39.974083,116.300238,0,159,39929.1350231481,2009-04-26,03:14:26
39.974799,116.333879,0,357,39929.1429513889,2009-04-26,03:25:51
39.974783,116.333855,0,377,39929.1430092593,2009-04-26,03:25:56
39.974807,116.333803,0,374,39929.1430671296,2009-04-26,03:26:01
39.974778,116.333712,0,345,39929.143125,2009-04-26,03:26:06
39.974799,116.333504,0,294,39929.1431828704,2009-04-26,03:26:11
39.974838,116.333398,0,274,39929.1432407407,2009-04-26,03:26:16
39.974763,116.333236,0,225,39929.1432986111,2009-04-26,03:26:21
39.974791,116.333124,0,197,39929.1433564815,2009-04-26,03:26:26
39.974827,116.333025,0,178,39929.1434143518,2009-04-26,03:26:31
39.974852,116.332923,0,179,39929.1434722222,2009-04-26,03:26:36
39.974835,116.332829,0,173,39929.1435300926,2009-04-26,03:26:41
39.974826,116.332729,0,171,39929.143587963,2009-04-26,03:26:46
39.974826,116.332637,0,161,39929.1436458333,2009-04-26,03:26:51
39.974846,116.33257,0,157,39929.1437037037,2009-04-26,03:26:56
39.974848,116.332515,0,153,39929.1437615741,2009-04-26,03:27:01
39.974851,116.332444,0,154,39929.1438194444,2009-04-26,03:27:06
39.974867,116.332363,0,160,39929.1438773148,2009-04-26,03:27:11
39.974862,116.332287,0,162,39929.1439351852,2009-04-26,03:27:16
39.974841,116.33222,0,168,39929.1439930556,2009-04-26,03:27:21
39.974822,116.332146,0,166,39929.1440509259,2009-04-26,03:27:26
39.974762,116.332047,0,149,39929.1441087963,2009-04-26,03:27:31
39.974695,116.332047,0,151,39929.1441666667,2009-04-26,03:27:36
39.974625,116.332049,0,152,39929.144224537,2009-04-26,03:27:41
39.974539,116.332014,0,158,39929.1442824074,2009-04-26,03:27:46
39.974483,116.332009,0,157,39929.1443402778,2009-04-26,03:27:51
39.974427,116.332003,0,154,39929.1443981482,2009-04-26,03:27:56
39.974374,116.332011,0,154,39929.1444560185,2009-04-26,03:28:01
39.974334,116.332021,0,154,39929.1445138889,2009-04-26,03:28:06
39.974283,116.332054,0,150,39929.1445717593,2009-04-26,03:28:11
39.974234,116.33205,0,150,39929.1446296296,2009-04-26,03:28:16
39.974159,116.332073,0,150,39929.1446875,2009-04-26,03:28:21
39.97409,116.33209,0,154,39929.1447453704,2009-04-26,03:28:26
39.974049,116.332091,0,150,39929.1448032407,2009-04-26,03:28:31
39.974047,116.332161,0,151,39929.1448611111,2009-04-26,03:28:36
39.974031,116.332235,0,154,39929.1449189815,2009-04-26,03:28:41
39.974003,116.332294,0,152,39929.1449768519,2009-04-26,03:28:46
39.973977,116.332331,0,154,39929.1450347222,2009-04-26,03:28:51
39.973948,116.33231,0,153,39929.1450925926,2009-04-26,03:28:56
39.973917,116.332331,0,156,39929.145150463,2009-04-26,03:29:01
39.973889,116.332307,0,154,39929.1452083333,2009-04-26,03:29:06
39.973884,116.332267,0,154,39929.1452662037,2009-04-26,03:29:11
39.973859,116.332184,0,155,39929.1453240741,2009-04-26,03:29:16
39.973885,116.332112,0,166,39929.1453819444,2009-04-26,03:29:21
39.973832,116.332254,0,179,39929.1454398148,2009-04-26,03:29:26
39.973822,116.332311,0,183,39929.1454976852,2009-04-26,03:29:31
39.973836,116.332341,0,184,39929.1455555556,2009-04-26,03:29:36
39.973843,116.332343,0,184,39929.1456134259,2009-04-26,03:29:41
39.973843,116.332343,0,184,39929.1456481481,2009-04-26,03:29:44
39.973851,116.332342,0,184,39929.1456712963,2009-04-26,03:29:46
39.973872,116.332322,0,184,39929.1457291667,2009-04-26,03:29:51
39.973293,116.333927,0,134,39929.1477546296,2009-04-26,03:32:46
39.97332,116.333948,0,144,39929.1478125,2009-04-26,03:32:51
39.973326,116.33397,0,145,39929.1478703704,2009-04-26,03:32:56
39.973379,116.334046,0,145,39929.1479282407,2009-04-26,03:33:01
39.973359,116.334024,0,145,39929.1479861111,2009-04-26,03:33:06
39.973553,116.334097,0,147,39929.1480439815,2009-04-26,03:33:11
39.973572,116.334104,0,148,39929.1481018519,2009-04-26,03:33:16
39.973577,116.33409,0,148,39929.1481597222,2009-04-26,03:33:21
39.973558,116.334051,0,149,39929.1482175926,2009-04-26,03:33:26
39.973521,116.334017,0,149,39929.148275463,2009-04-26,03:33:31
39.973479,116.334009,0,149,39929.1483333333,2009-04-26,03:33:36
39.973425,116.334015,0,149,39929.1483912037,2009-04-26,03:33:41
39.973395,116.333978,0,150,39929.1484490741,2009-04-26,03:33:46
