# Supplementary material for: Research on differential privacy protection method based on user tendency
Source: PLoS One. 2023 Oct 26;18(10):e0288823. doi: 10.1371/journal.pone.0288823 (PMC10602288; doi:10.1371/journal.pone.0288823)
Supplement: S2 Data — (ZIP) [file pone.0288823.s002.zip › Data 5-2/022/Trajectory/20090426120923.plt]

Geolife trajectory
WGS 84
Altitude is in Feet
Reserved 3
0,2,255,My Track,0,0,2,8421376
0
39.974569,116.332749,0,492,39929.5065162037,2009-04-26,12:09:23
39.974759,116.332872,0,492,39929.5065740741,2009-04-26,12:09:28
39.974592,116.332813,0,492,39929.5066319444,2009-04-26,12:09:33
39.974603,116.332833,0,492,39929.5066898148,2009-04-26,12:09:38
39.974631,116.332886,0,492,39929.5067476852,2009-04-26,12:09:43
39.974609,116.332908,0,492,39929.5068055556,2009-04-26,12:09:48
39.974554,116.332926,0,492,39929.5068634259,2009-04-26,12:09:53
39.974545,116.332942,0,492,39929.5069212963,2009-04-26,12:09:58
39.974463,116.332903,0,492,39929.5069791667,2009-04-26,12:10:03
39.974403,116.332919,0,492,39929.507037037,2009-04-26,12:10:08
39.974345,116.33291,0,492,39929.5070949074,2009-04-26,12:10:13
39.974337,116.332971,0,492,39929.5071527778,2009-04-26,12:10:18
39.974302,116.333005,0,491,39929.5072106481,2009-04-26,12:10:23
39.974241,116.33299,0,491,39929.5072685185,2009-04-26,12:10:28
39.974234,116.333018,0,491,39929.5073263889,2009-04-26,12:10:33
39.974126,116.33301,0,490,39929.5073842593,2009-04-26,12:10:38
39.974095,116.333062,0,490,39929.5074421296,2009-04-26,12:10:43
39.974065,116.333067,0,490,39929.5075,2009-04-26,12:10:48
39.974106,116.333097,0,490,39929.5075578704,2009-04-26,12:10:53
39.974041,116.333045,0,489,39929.5076157407,2009-04-26,12:10:58
39.973967,116.333002,0,489,39929.5076736111,2009-04-26,12:11:03
39.973779,116.332909,0,489,39929.5077314815,2009-04-26,12:11:08
39.973661,116.332851,0,489,39929.5077893519,2009-04-26,12:11:13
39.973506,116.332768,0,488,39929.5078472222,2009-04-26,12:11:18
39.973326,116.332695,0,488,39929.5079050926,2009-04-26,12:11:23
39.973177,116.33275,0,488,39929.5080208333,2009-04-26,12:11:33
