# Supplementary material for: Research on differential privacy protection method based on user tendency
Source: PLoS One. 2023 Oct 26;18(10):e0288823. doi: 10.1371/journal.pone.0288823 (PMC10602288; doi:10.1371/journal.pone.0288823)
Supplement: S2 Data — (ZIP) [file pone.0288823.s002.zip › Data 5-2/022/Trajectory/20090426121143.plt]

Geolife trajectory
WGS 84
Altitude is in Feet
Reserved 3
0,2,255,My Track,0,0,2,8421376
0
39.9793,116.336171,0,2078,39929.5081365741,2009-04-26,12:11:43
39.979079,116.336189,0,2024,39929.5081944444,2009-04-26,12:11:48
39.979026,116.335467,0,1969,39929.5082523148,2009-04-26,12:11:53
39.979961,116.335676,0,1194,39929.5083101852,2009-04-26,12:11:58
39.978371,116.335103,0,937,39929.5083680556,2009-04-26,12:12:03
39.977298,116.334739,0,797,39929.5084259259,2009-04-26,12:12:08
39.976734,116.334599,0,694,39929.5084837963,2009-04-26,12:12:13
39.976156,116.33438,0,624,39929.5085416667,2009-04-26,12:12:18
39.975677,116.334208,0,571,39929.508599537,2009-04-26,12:12:23
39.975249,116.334041,0,531,39929.5086574074,2009-04-26,12:12:28
39.974827,116.333878,0,499,39929.5087152778,2009-04-26,12:12:33
39.974455,116.333746,0,473,39929.5087731481,2009-04-26,12:12:38
39.97416,116.333502,0,457,39929.5088310185,2009-04-26,12:12:43
39.97365,116.333309,0,445,39929.5088888889,2009-04-26,12:12:48
39.973258,116.333019,0,431,39929.5089467593,2009-04-26,12:12:53
39.972953,116.332954,0,416,39929.5090046296,2009-04-26,12:12:58
39.972639,116.332775,0,402,39929.5090625,2009-04-26,12:13:03
39.972335,116.332673,0,391,39929.5091203704,2009-04-26,12:13:08
39.972267,116.332776,0,380,39929.5091782407,2009-04-26,12:13:13
39.972174,116.332835,0,369,39929.5092361111,2009-04-26,12:13:18
39.972061,116.332843,0,360,39929.5092939815,2009-04-26,12:13:23
39.971878,116.33281,0,354,39929.5093518518,2009-04-26,12:13:28
39.971697,116.332783,0,348,39929.5094097222,2009-04-26,12:13:33
39.971621,116.33276,0,344,39929.5094675926,2009-04-26,12:13:38
39.971621,116.33276,0,344,39929.5095023148,2009-04-26,12:13:41
39.971621,116.332757,0,344,39929.509525463,2009-04-26,12:13:43
39.971573,116.332741,0,344,39929.5095833333,2009-04-26,12:13:48
39.971457,116.33273,0,346,39929.5096412037,2009-04-26,12:13:53
39.971576,116.332894,0,344,39929.5096990741,2009-04-26,12:13:58
39.971668,116.333042,0,344,39929.5097569444,2009-04-26,12:14:03
39.971727,116.333127,0,338,39929.5098148148,2009-04-26,12:14:08
39.971662,116.333137,0,334,39929.5098726852,2009-04-26,12:14:13
39.971586,116.333134,0,329,39929.5099305556,2009-04-26,12:14:18
39.971479,116.333095,0,325,39929.5099884259,2009-04-26,12:14:23
39.971352,116.333043,0,322,39929.5100462963,2009-04-26,12:14:28
39.971215,116.333018,0,319,39929.5101041667,2009-04-26,12:14:33
39.971179,116.333068,0,315,39929.510162037,2009-04-26,12:14:38
39.971163,116.333122,0,310,39929.5102199074,2009-04-26,12:14:43
39.971121,116.333171,0,307,39929.5102777778,2009-04-26,12:14:48
39.971058,116.333188,0,304,39929.5103356481,2009-04-26,12:14:53
39.970989,116.333192,0,302,39929.5103935185,2009-04-26,12:14:58
39.970933,116.333179,0,298,39929.5104513889,2009-04-26,12:15:03
39.970879,116.333149,0,295,39929.5105092593,2009-04-26,12:15:08
39.970827,116.333135,0,293,39929.5105671296,2009-04-26,12:15:13
39.970751,116.333129,0,290,39929.510625,2009-04-26,12:15:18
39.970691,116.333124,0,288,39929.5106828704,2009-04-26,12:15:23
39.970635,116.333115,0,287,39929.5107407407,2009-04-26,12:15:28
39.970584,116.333112,0,284,39929.5107986111,2009-04-26,12:15:33
39.970552,116.333118,0,281,39929.5108564815,2009-04-26,12:15:38
39.970628,116.333149,0,282,39929.5109143518,2009-04-26,12:15:43
39.969934,116.333372,0,198,39929.5115509259,2009-04-26,12:16:38
39.969909,116.333269,0,198,39929.5116087963,2009-04-26,12:16:43
39.969905,116.333226,0,198,39929.5116666667,2009-04-26,12:16:48
39.969831,116.333115,0,194,39929.511724537,2009-04-26,12:16:53
39.969765,116.332993,0,191,39929.5117824074,2009-04-26,12:16:58
39.969707,116.332887,0,190,39929.5118402778,2009-04-26,12:17:03
39.969364,116.332172,0,175,39929.5120717593,2009-04-26,12:17:23
39.969274,116.332338,0,163,39929.5121296296,2009-04-26,12:17:28
39.969272,116.332392,0,157,39929.5121875,2009-04-26,12:17:33
39.969272,116.332392,0,157,39929.5122222222,2009-04-26,12:17:36
39.969273,116.332398,0,157,39929.5122453704,2009-04-26,12:17:38
39.969271,116.332413,0,157,39929.5123032407,2009-04-26,12:17:43
39.969269,116.332477,0,158,39929.5123611111,2009-04-26,12:17:48
39.969228,116.332552,0,158,39929.5124189815,2009-04-26,12:17:53
39.96917,116.332882,0,145,39929.5155439815,2009-04-26,12:22:23
39.969157,116.332962,0,145,39929.5156018519,2009-04-26,12:22:28
39.969135,116.333063,0,145,39929.5156597222,2009-04-26,12:22:33
39.969189,116.333076,0,145,39929.5157175926,2009-04-26,12:22:38
39.969231,116.333002,0,145,39929.515775463,2009-04-26,12:22:43
39.969222,116.332951,0,146,39929.5158333333,2009-04-26,12:22:48
39.969203,116.332937,0,146,39929.5158912037,2009-04-26,12:22:53
39.969216,116.332901,0,147,39929.5159490741,2009-04-26,12:22:58
39.969197,116.33289,0,148,39929.5160069444,2009-04-26,12:23:03
39.969188,116.332851,0,147,39929.5160648148,2009-04-26,12:23:08
39.96917,116.332785,0,147,39929.5161226852,2009-04-26,12:23:13
39.969164,116.332811,0,148,39929.5161805556,2009-04-26,12:23:18
39.969179,116.332796,0,149,39929.5162384259,2009-04-26,12:23:23
39.969194,116.332773,0,149,39929.5162962963,2009-04-26,12:23:28
39.969196,116.332748,0,149,39929.5163541667,2009-04-26,12:23:33
39.969184,116.332763,0,149,39929.516412037,2009-04-26,12:23:38
39.969174,116.332767,0,149,39929.5164699074,2009-04-26,12:23:43
39.969191,116.332792,0,149,39929.5165277778,2009-04-26,12:23:48
39.9692,116.332771,0,149,39929.5165856481,2009-04-26,12:23:53
39.969213,116.332776,0,150,39929.5166435185,2009-04-26,12:23:58
39.969199,116.332811,0,151,39929.5167013889,2009-04-26,12:24:03
39.969206,116.332821,0,151,39929.5167592593,2009-04-26,12:24:08
39.969206,116.332821,0,151,39929.5167939815,2009-04-26,12:24:11
39.969204,116.332829,0,152,39929.5168171296,2009-04-26,12:24:13
39.96921,116.332841,0,152,39929.516875,2009-04-26,12:24:18
39.96921,116.332841,0,152,39929.5169097222,2009-04-26,12:24:21
39.969218,116.332848,0,152,39929.5169328704,2009-04-26,12:24:23
39.969213,116.332884,0,153,39929.5169907407,2009-04-26,12:24:28
39.969214,116.332921,0,153,39929.5170486111,2009-04-26,12:24:33
39.969214,116.33294,0,153,39929.5171064815,2009-04-26,12:24:38
39.969195,116.332983,0,154,39929.5171643518,2009-04-26,12:24:43
39.969185,116.333011,0,154,39929.5172222222,2009-04-26,12:24:48
39.969174,116.333073,0,153,39929.5172800926,2009-04-26,12:24:53
39.969159,116.333069,0,154,39929.517337963,2009-04-26,12:24:58
39.969156,116.333043,0,153,39929.5173958333,2009-04-26,12:25:03
39.969156,116.333043,0,153,39929.5174305556,2009-04-26,12:25:06
39.969155,116.333036,0,153,39929.5174537037,2009-04-26,12:25:08
39.969143,116.332963,0,153,39929.5175115741,2009-04-26,12:25:13
39.969149,116.332898,0,151,39929.5175694444,2009-04-26,12:25:18
39.969155,116.332847,0,149,39929.5176273148,2009-04-26,12:25:23
39.969162,116.332782,0,150,39929.5176851852,2009-04-26,12:25:28
39.969161,116.332757,0,151,39929.5177430556,2009-04-26,12:25:33
39.969161,116.332757,0,151,39929.5177777778,2009-04-26,12:25:36
39.969166,116.332751,0,151,39929.5178009259,2009-04-26,12:25:38
39.969162,116.332781,0,151,39929.5178587963,2009-04-26,12:25:43
39.969158,116.332797,0,151,39929.5179166667,2009-04-26,12:25:48
39.969149,116.332762,0,150,39929.517974537,2009-04-26,12:25:53
39.969149,116.332762,0,150,39929.5180092593,2009-04-26,12:25:56
39.969152,116.332757,0,150,39929.5180324074,2009-04-26,12:25:58
39.969146,116.332735,0,150,39929.5180902778,2009-04-26,12:26:03
39.969156,116.332742,0,150,39929.5181481481,2009-04-26,12:26:08
39.969171,116.332719,0,150,39929.5182060185,2009-04-26,12:26:13
39.969187,116.332713,0,152,39929.5182638889,2009-04-26,12:26:18
39.969175,116.33269,0,151,39929.5183217593,2009-04-26,12:26:23
39.969166,116.332693,0,152,39929.5183796296,2009-04-26,12:26:28
39.96917,116.332668,0,152,39929.5184375,2009-04-26,12:26:33
39.969176,116.332681,0,152,39929.5184953704,2009-04-26,12:26:38
39.969187,116.332683,0,153,39929.5185532407,2009-04-26,12:26:43
39.969194,116.332753,0,149,39929.5186111111,2009-04-26,12:26:48
39.969199,116.332761,0,149,39929.5186689815,2009-04-26,12:26:53
39.969204,116.332755,0,149,39929.5187268518,2009-04-26,12:26:58
39.969204,116.332755,0,149,39929.5187615741,2009-04-26,12:27:01
39.969212,116.332759,0,149,39929.5187847222,2009-04-26,12:27:03
39.969212,116.332816,0,150,39929.5188425926,2009-04-26,12:27:08
39.969202,116.332912,0,150,39929.518900463,2009-04-26,12:27:13
39.969439,116.332771,0,142,39929.5228356481,2009-04-26,12:32:53
39.969443,116.332745,0,141,39929.5228935185,2009-04-26,12:32:58
39.969434,116.332762,0,140,39929.5229513889,2009-04-26,12:33:03
39.969394,116.332785,0,140,39929.5230092593,2009-04-26,12:33:08
39.969363,116.332838,0,139,39929.5230671296,2009-04-26,12:33:13
39.969328,116.332855,0,139,39929.523125,2009-04-26,12:33:18
39.969316,116.332888,0,141,39929.5231828704,2009-04-26,12:33:23
39.969312,116.332898,0,140,39929.5232407407,2009-04-26,12:33:28
39.969305,116.332882,0,140,39929.5232986111,2009-04-26,12:33:33
39.969278,116.332891,0,141,39929.5233564815,2009-04-26,12:33:38
39.969256,116.332859,0,142,39929.5234143519,2009-04-26,12:33:43
39.969282,116.332757,0,144,39929.5234722222,2009-04-26,12:33:48
39.969307,116.332722,0,148,39929.5235300926,2009-04-26,12:33:53
39.969274,116.332756,0,150,39929.523587963,2009-04-26,12:33:58
39.969239,116.332777,0,152,39929.5236458333,2009-04-26,12:34:03
39.969229,116.3328,0,155,39929.5237037037,2009-04-26,12:34:08
39.969225,116.332806,0,156,39929.5237615741,2009-04-26,12:34:13
39.969225,116.332806,0,156,39929.5237962963,2009-04-26,12:34:16
39.969219,116.332809,0,156,39929.5238194444,2009-04-26,12:34:18
39.96922,116.3328,0,156,39929.5238773148,2009-04-26,12:34:23
39.969216,116.33279,0,156,39929.5239351852,2009-04-26,12:34:28
39.969219,116.332782,0,156,39929.5239930556,2009-04-26,12:34:33
39.969221,116.332789,0,156,39929.5240509259,2009-04-26,12:34:38
39.969221,116.332793,0,156,39929.5241087963,2009-04-26,12:34:43
39.969214,116.332788,0,156,39929.5241666667,2009-04-26,12:34:48
39.969214,116.332788,0,156,39929.5242013889,2009-04-26,12:34:51
39.969209,116.332796,0,156,39929.524224537,2009-04-26,12:34:53
39.969207,116.33281,0,156,39929.5242824074,2009-04-26,12:34:58
39.969172,116.332883,0,156,39929.5243402778,2009-04-26,12:35:03
39.969144,116.332919,0,157,39929.5243981481,2009-04-26,12:35:08
39.969135,116.33297,0,158,39929.5244560185,2009-04-26,12:35:13
39.969123,116.33301,0,159,39929.5245138889,2009-04-26,12:35:18
39.969144,116.333032,0,159,39929.5245717593,2009-04-26,12:35:23
39.969144,116.333032,0,159,39929.5246064815,2009-04-26,12:35:26
39.969152,116.333029,0,158,39929.5246296296,2009-04-26,12:35:28
39.969152,116.333013,0,158,39929.5246875,2009-04-26,12:35:33
39.969161,116.333006,0,158,39929.5247453704,2009-04-26,12:35:38
39.969161,116.333006,0,158,39929.5247800926,2009-04-26,12:35:41
39.969163,116.332999,0,159,39929.5248032407,2009-04-26,12:35:43
39.969158,116.332989,0,159,39929.5248611111,2009-04-26,12:35:48
39.969158,116.332989,0,159,39929.5248958333,2009-04-26,12:35:51
39.969162,116.332989,0,159,39929.5249189815,2009-04-26,12:35:53
39.969175,116.332911,0,160,39929.5249768518,2009-04-26,12:35:58
39.969202,116.33272,0,161,39929.5250347222,2009-04-26,12:36:03
39.969211,116.332656,0,162,39929.5250925926,2009-04-26,12:36:08
39.96919,116.332531,0,162,39929.525150463,2009-04-26,12:36:13
39.969168,116.332469,0,162,39929.5252083333,2009-04-26,12:36:18
39.969146,116.332425,0,163,39929.5252662037,2009-04-26,12:36:23
39.969165,116.332446,0,163,39929.5253240741,2009-04-26,12:36:28
39.969167,116.332467,0,162,39929.5253819444,2009-04-26,12:36:33
39.969149,116.332545,0,162,39929.5254398148,2009-04-26,12:36:38
39.96914,116.332678,0,162,39929.5254976852,2009-04-26,12:36:43
39.969166,116.332637,0,165,39929.5255555556,2009-04-26,12:36:48
39.969185,116.332603,0,166,39929.5256134259,2009-04-26,12:36:53
39.969175,116.332592,0,166,39929.5256712963,2009-04-26,12:36:58
39.969172,116.332599,0,166,39929.5257291667,2009-04-26,12:37:03
39.969172,116.332599,0,166,39929.5257638889,2009-04-26,12:37:06
39.969171,116.332598,0,166,39929.525787037,2009-04-26,12:37:08
39.969173,116.332588,0,166,39929.5258449074,2009-04-26,12:37:13
39.969203,116.332548,0,167,39929.5259027778,2009-04-26,12:37:18
39.96919,116.332501,0,168,39929.5259606481,2009-04-26,12:37:23
39.969171,116.332446,0,169,39929.5260185185,2009-04-26,12:37:28
39.969164,116.332402,0,170,39929.5260763889,2009-04-26,12:37:33
39.969167,116.332407,0,170,39929.5261342593,2009-04-26,12:37:38
39.969167,116.332407,0,170,39929.5261689815,2009-04-26,12:37:41
39.969166,116.332401,0,171,39929.5261921296,2009-04-26,12:37:43
39.969193,116.332441,0,174,39929.52625,2009-04-26,12:37:48
39.969205,116.332507,0,177,39929.5263078704,2009-04-26,12:37:53
39.969241,116.332579,0,179,39929.5263657407,2009-04-26,12:37:58
39.969266,116.332642,0,183,39929.5264236111,2009-04-26,12:38:03
39.969271,116.332708,0,186,39929.5264814815,2009-04-26,12:38:08
39.969251,116.332731,0,185,39929.5265393518,2009-04-26,12:38:13
39.969229,116.332723,0,186,39929.5265972222,2009-04-26,12:38:18
39.969229,116.332723,0,186,39929.5266319444,2009-04-26,12:38:21
39.969223,116.332725,0,187,39929.5266550926,2009-04-26,12:38:23
39.969224,116.332742,0,188,39929.526712963,2009-04-26,12:38:28
39.969207,116.332751,0,190,39929.5267708333,2009-04-26,12:38:33
39.969204,116.332781,0,190,39929.5268287037,2009-04-26,12:38:38
39.96919,116.332797,0,187,39929.5268865741,2009-04-26,12:38:43
39.96919,116.33248,0,208,39929.5292013889,2009-04-26,12:42:03
39.96919,116.332426,0,207,39929.5292592593,2009-04-26,12:42:08
39.969191,116.332394,0,207,39929.5293171296,2009-04-26,12:42:13
39.96919,116.332384,0,207,39929.529375,2009-04-26,12:42:18
39.969181,116.332386,0,207,39929.5294328704,2009-04-26,12:42:23
39.969173,116.332367,0,206,39929.5294907407,2009-04-26,12:42:28
39.96917,116.332377,0,206,39929.5295486111,2009-04-26,12:42:33
39.96916,116.332502,0,206,39929.5296064815,2009-04-26,12:42:38
39.969167,116.332538,0,207,39929.5296643519,2009-04-26,12:42:43
39.969181,116.332579,0,208,39929.5297222222,2009-04-26,12:42:48
39.969187,116.33265,0,209,39929.5297800926,2009-04-26,12:42:53
39.969187,116.332672,0,209,39929.529837963,2009-04-26,12:42:58
39.969164,116.332667,0,210,39929.5298958333,2009-04-26,12:43:03
39.969146,116.332703,0,210,39929.5299537037,2009-04-26,12:43:08
39.96917,116.332749,0,211,39929.5300115741,2009-04-26,12:43:13
39.969167,116.332736,0,211,39929.5300694444,2009-04-26,12:43:18
39.969178,116.332729,0,212,39929.5301273148,2009-04-26,12:43:23
39.969195,116.332729,0,212,39929.5301851852,2009-04-26,12:43:28
39.969212,116.332696,0,212,39929.5302430556,2009-04-26,12:43:33
39.969205,116.332666,0,212,39929.5303009259,2009-04-26,12:43:38
39.969196,116.332663,0,212,39929.5303587963,2009-04-26,12:43:43
39.969187,116.332666,0,212,39929.5304166667,2009-04-26,12:43:48
39.969162,116.33264,0,213,39929.530474537,2009-04-26,12:43:53
39.969134,116.332557,0,214,39929.5305324074,2009-04-26,12:43:58
39.969108,116.332514,0,214,39929.5305902778,2009-04-26,12:44:03
39.96912,116.332496,0,214,39929.5306481481,2009-04-26,12:44:08
39.969127,116.332502,0,215,39929.5307060185,2009-04-26,12:44:13
39.969126,116.332495,0,215,39929.5307638889,2009-04-26,12:44:18
39.969126,116.332495,0,215,39929.5307986111,2009-04-26,12:44:21
39.969127,116.3325,0,215,39929.5308217593,2009-04-26,12:44:23
39.969136,116.332502,0,215,39929.5308796296,2009-04-26,12:44:28
39.969145,116.332508,0,215,39929.5309375,2009-04-26,12:44:33
39.969173,116.332524,0,214,39929.5309953704,2009-04-26,12:44:38
39.969209,116.332524,0,213,39929.5310532407,2009-04-26,12:44:43
39.969212,116.332487,0,212,39929.5311111111,2009-04-26,12:44:48
39.969215,116.332488,0,212,39929.5311689815,2009-04-26,12:44:53
39.969212,116.332483,0,212,39929.5312268519,2009-04-26,12:44:58
39.969212,116.332483,0,212,39929.5312615741,2009-04-26,12:45:01
39.969216,116.332477,0,212,39929.5312847222,2009-04-26,12:45:03
39.969206,116.332455,0,212,39929.5313425926,2009-04-26,12:45:08
39.969194,116.332402,0,214,39929.531400463,2009-04-26,12:45:13
39.969218,116.332347,0,214,39929.5314583333,2009-04-26,12:45:18
39.969236,116.332269,0,215,39929.5315162037,2009-04-26,12:45:23
39.969248,116.33229,0,215,39929.5315740741,2009-04-26,12:45:28
39.969241,116.332266,0,216,39929.5316319444,2009-04-26,12:45:33
39.969223,116.332248,0,217,39929.5316898148,2009-04-26,12:45:38
39.969097,116.332538,0,212,39929.5345833333,2009-04-26,12:49:48
39.969105,116.332576,0,213,39929.5346412037,2009-04-26,12:49:53
39.969126,116.332596,0,213,39929.5346990741,2009-04-26,12:49:58
39.969144,116.332649,0,213,39929.5347569444,2009-04-26,12:50:03
39.969177,116.33263,0,213,39929.5348148148,2009-04-26,12:50:08
39.969198,116.332605,0,213,39929.5348726852,2009-04-26,12:50:13
39.96921,116.332578,0,212,39929.5349305556,2009-04-26,12:50:18
39.969208,116.33256,0,212,39929.5349884259,2009-04-26,12:50:23
39.969188,116.332519,0,212,39929.5350462963,2009-04-26,12:50:28
39.969162,116.332493,0,212,39929.5351041667,2009-04-26,12:50:33
39.969155,116.332463,0,212,39929.535162037,2009-04-26,12:50:38
39.969144,116.332431,0,212,39929.5352199074,2009-04-26,12:50:43
39.96912,116.332388,0,213,39929.5352777778,2009-04-26,12:50:48
39.969102,116.332376,0,214,39929.5353356482,2009-04-26,12:50:53
39.969122,116.332418,0,214,39929.5353935185,2009-04-26,12:50:58
39.969137,116.332442,0,215,39929.5354513889,2009-04-26,12:51:03
39.969144,116.332406,0,215,39929.5355092593,2009-04-26,12:51:08
39.969132,116.332351,0,214,39929.5355671296,2009-04-26,12:51:13
39.969114,116.332295,0,215,39929.535625,2009-04-26,12:51:18
39.969112,116.332271,0,215,39929.5356828704,2009-04-26,12:51:23
39.969119,116.332302,0,215,39929.5357407407,2009-04-26,12:51:28
39.969131,116.332307,0,215,39929.5357986111,2009-04-26,12:51:33
39.969134,116.33227,0,215,39929.5358564815,2009-04-26,12:51:38
39.969114,116.332236,0,215,39929.5359143519,2009-04-26,12:51:43
39.969087,116.33222,0,215,39929.5359722222,2009-04-26,12:51:48
39.969085,116.332251,0,215,39929.5360300926,2009-04-26,12:51:53
39.969085,116.332251,0,215,39929.5360648148,2009-04-26,12:51:56
39.969077,116.332257,0,216,39929.536087963,2009-04-26,12:51:58
39.969095,116.33221,0,217,39929.5361458333,2009-04-26,12:52:03
39.969118,116.332144,0,217,39929.5362037037,2009-04-26,12:52:08
39.969123,116.332119,0,218,39929.5362615741,2009-04-26,12:52:13
39.96912,116.332154,0,218,39929.5363194444,2009-04-26,12:52:18
39.969121,116.3322,0,213,39929.5363773148,2009-04-26,12:52:23
39.969097,116.332238,0,213,39929.5364351852,2009-04-26,12:52:28
39.969059,116.332345,0,211,39929.5364930556,2009-04-26,12:52:33
39.96908,116.332391,0,212,39929.5365509259,2009-04-26,12:52:38
39.969044,116.332354,0,212,39929.5366087963,2009-04-26,12:52:43
39.969027,116.33224,0,212,39929.5366666667,2009-04-26,12:52:48
39.968986,116.332162,0,212,39929.536724537,2009-04-26,12:52:53
39.969018,116.332182,0,211,39929.5367824074,2009-04-26,12:52:58
39.969032,116.332222,0,211,39929.5368402778,2009-04-26,12:53:03
39.969003,116.332267,0,212,39929.5368981481,2009-04-26,12:53:08
39.969003,116.332267,0,212,39929.5369328704,2009-04-26,12:53:11
39.969004,116.332269,0,212,39929.5369560185,2009-04-26,12:53:13
39.969021,116.332347,0,213,39929.5370138889,2009-04-26,12:53:18
39.969019,116.332377,0,214,39929.5370717593,2009-04-26,12:53:23
39.969041,116.332428,0,215,39929.5371296296,2009-04-26,12:53:28
39.96906,116.332465,0,216,39929.5371875,2009-04-26,12:53:33
39.969066,116.332538,0,218,39929.5372453704,2009-04-26,12:53:38
39.969086,116.332617,0,219,39929.5373032407,2009-04-26,12:53:43
39.969098,116.332651,0,219,39929.5373611111,2009-04-26,12:53:48
39.969128,116.33264,0,218,39929.5374189815,2009-04-26,12:53:53
39.969157,116.332573,0,218,39929.5374768519,2009-04-26,12:53:58
39.969187,116.332515,0,217,39929.5375347222,2009-04-26,12:54:03
39.969175,116.332483,0,217,39929.5375925926,2009-04-26,12:54:08
39.969151,116.33251,0,216,39929.537650463,2009-04-26,12:54:13
39.969135,116.332505,0,215,39929.5377083333,2009-04-26,12:54:18
39.969126,116.332533,0,214,39929.5377662037,2009-04-26,12:54:23
39.969122,116.332598,0,214,39929.5378240741,2009-04-26,12:54:28
39.96911,116.332503,0,214,39929.5378819444,2009-04-26,12:54:33
39.969124,116.332396,0,214,39929.5379398148,2009-04-26,12:54:38
39.969126,116.332389,0,215,39929.5379976852,2009-04-26,12:54:43
39.969126,116.332389,0,215,39929.5380324074,2009-04-26,12:54:46
39.969121,116.332394,0,215,39929.5380555556,2009-04-26,12:54:48
39.96912,116.332404,0,215,39929.5381134259,2009-04-26,12:54:53
39.969158,116.332445,0,215,39929.5381712963,2009-04-26,12:54:58
39.969173,116.332488,0,215,39929.5382291667,2009-04-26,12:55:03
39.969175,116.332502,0,215,39929.538287037,2009-04-26,12:55:08
39.969176,116.332479,0,216,39929.5383449074,2009-04-26,12:55:13
39.969141,116.33245,0,217,39929.5384027778,2009-04-26,12:55:18
39.969067,116.332396,0,218,39929.5384606481,2009-04-26,12:55:23
39.969048,116.332408,0,218,39929.5385185185,2009-04-26,12:55:28
39.969004,116.33237,0,218,39929.5385763889,2009-04-26,12:55:33
39.968967,116.332329,0,219,39929.5386342593,2009-04-26,12:55:38
39.968948,116.33231,0,219,39929.5386921296,2009-04-26,12:55:43
39.968921,116.332301,0,219,39929.53875,2009-04-26,12:55:48
39.968896,116.332251,0,219,39929.5388078704,2009-04-26,12:55:53
39.968896,116.332251,0,219,39929.5388425926,2009-04-26,12:55:56
39.968893,116.332249,0,219,39929.5388657407,2009-04-26,12:55:58
39.968796,116.332038,0,220,39929.5389236111,2009-04-26,12:56:03
39.968697,116.331827,0,220,39929.5389814815,2009-04-26,12:56:08
39.968655,116.331547,0,220,39929.5390393519,2009-04-26,12:56:13
39.968598,116.331316,0,221,39929.5390972222,2009-04-26,12:56:18
39.968631,116.331261,0,221,39929.5391550926,2009-04-26,12:56:23
39.968695,116.331242,0,220,39929.539212963,2009-04-26,12:56:28
39.968781,116.331403,0,219,39929.5392708333,2009-04-26,12:56:33
39.968817,116.331452,0,217,39929.5393287037,2009-04-26,12:56:38
39.968846,116.331599,0,216,39929.5393865741,2009-04-26,12:56:43
39.968894,116.331745,0,216,39929.5394444444,2009-04-26,12:56:48
39.968923,116.331835,0,215,39929.5395023148,2009-04-26,12:56:53
39.968974,116.332065,0,215,39929.5395601852,2009-04-26,12:56:58
39.969025,116.332374,0,217,39929.5396180556,2009-04-26,12:57:03
39.969101,116.332746,0,218,39929.5396759259,2009-04-26,12:57:08
39.969124,116.333006,0,220,39929.5397337963,2009-04-26,12:57:13
39.969136,116.333294,0,221,39929.5397916667,2009-04-26,12:57:18
39.969168,116.333524,0,222,39929.539849537,2009-04-26,12:57:23
39.969276,116.333818,0,223,39929.5399074074,2009-04-26,12:57:28
39.96927,116.333698,0,225,39929.5399652778,2009-04-26,12:57:33
39.969024,116.332575,0,224,39929.5404861111,2009-04-26,12:58:18
39.968944,116.331312,0,225,39929.5405439815,2009-04-26,12:58:23
39.968922,116.331197,0,225,39929.5406018518,2009-04-26,12:58:28
39.968962,116.33135,0,226,39929.5406597222,2009-04-26,12:58:33
39.968962,116.33135,0,226,39929.5406944444,2009-04-26,12:58:36
39.968955,116.331354,0,227,39929.5407175926,2009-04-26,12:58:38
39.968993,116.331447,0,229,39929.540775463,2009-04-26,12:58:43
39.968998,116.331491,0,230,39929.5408333333,2009-04-26,12:58:48
39.968982,116.331601,0,231,39929.5408912037,2009-04-26,12:58:53
39.969002,116.331782,0,233,39929.5409490741,2009-04-26,12:58:58
39.969013,116.331896,0,231,39929.5410069444,2009-04-26,12:59:03
39.969065,116.332189,0,233,39929.5410648148,2009-04-26,12:59:08
39.969104,116.332404,0,234,39929.5411226852,2009-04-26,12:59:13
39.969175,116.332646,0,233,39929.5411805556,2009-04-26,12:59:18
39.96923,116.332752,0,231,39929.5412384259,2009-04-26,12:59:23
39.969305,116.332895,0,229,39929.5412962963,2009-04-26,12:59:28
39.969327,116.333087,0,228,39929.5413541667,2009-04-26,12:59:33
39.969332,116.333323,0,227,39929.541412037,2009-04-26,12:59:38
39.969334,116.333494,0,228,39929.5414699074,2009-04-26,12:59:43
39.969421,116.333843,0,229,39929.5415277778,2009-04-26,12:59:48
39.969493,116.334184,0,230,39929.5415856481,2009-04-26,12:59:53
39.969522,116.334344,0,231,39929.5416435185,2009-04-26,12:59:58
39.969563,116.334669,0,233,39929.5417013889,2009-04-26,13:00:03
39.969591,116.334808,0,233,39929.5417592593,2009-04-26,13:00:08
39.969573,116.334741,0,233,39929.5418171296,2009-04-26,13:00:13
39.969568,116.334757,0,233,39929.541875,2009-04-26,13:00:18
39.96953,116.334715,0,233,39929.5419328704,2009-04-26,13:00:23
39.969487,116.334706,0,234,39929.5419907407,2009-04-26,13:00:28
39.969445,116.334704,0,237,39929.5420486111,2009-04-26,13:00:33
39.969441,116.334507,0,241,39929.5422222222,2009-04-26,13:00:48
39.969441,116.334317,0,242,39929.5422800926,2009-04-26,13:00:53
39.969438,116.33418,0,243,39929.542337963,2009-04-26,13:00:58
39.969472,116.334265,0,243,39929.5423958333,2009-04-26,13:01:03
39.969479,116.334343,0,243,39929.5424537037,2009-04-26,13:01:08
39.969481,116.334504,0,243,39929.5425115741,2009-04-26,13:01:13
39.969481,116.334504,0,243,39929.5425462963,2009-04-26,13:01:16
39.969488,116.3345,0,243,39929.5425694444,2009-04-26,13:01:18
39.969528,116.334614,0,244,39929.5426273148,2009-04-26,13:01:23
39.969523,116.334641,0,244,39929.5426851852,2009-04-26,13:01:28
39.969582,116.334828,0,244,39929.5427430556,2009-04-26,13:01:33
39.969598,116.334859,0,245,39929.5428009259,2009-04-26,13:01:38
39.969572,116.334925,0,247,39929.5428587963,2009-04-26,13:01:43
39.969507,116.334879,0,249,39929.5429166667,2009-04-26,13:01:48
39.969455,116.334808,0,248,39929.542974537,2009-04-26,13:01:53
39.969448,116.334909,0,246,39929.5430324074,2009-04-26,13:01:58
39.969499,116.335152,0,244,39929.5430902778,2009-04-26,13:02:03
39.969516,116.335204,0,241,39929.5431481482,2009-04-26,13:02:08
39.969488,116.335013,0,238,39929.5432060185,2009-04-26,13:02:13
39.969483,116.334908,0,235,39929.5432638889,2009-04-26,13:02:18
39.969453,116.334743,0,232,39929.5433217593,2009-04-26,13:02:23
39.969432,116.334713,0,231,39929.5433796296,2009-04-26,13:02:28
39.969404,116.334486,0,230,39929.5434375,2009-04-26,13:02:33
39.96936,116.334219,0,229,39929.5434953704,2009-04-26,13:02:38
39.969271,116.333781,0,227,39929.5435532407,2009-04-26,13:02:43
39.969254,116.333551,0,226,39929.5436111111,2009-04-26,13:02:48
39.969198,116.333502,0,225,39929.5436689815,2009-04-26,13:02:53
39.969209,116.333435,0,224,39929.5437268519,2009-04-26,13:02:58
39.969199,116.333284,0,224,39929.5437847222,2009-04-26,13:03:03
39.96921,116.333192,0,225,39929.5438425926,2009-04-26,13:03:08
39.969238,116.333086,0,225,39929.543900463,2009-04-26,13:03:13
39.969232,116.33294,0,226,39929.5439583333,2009-04-26,13:03:18
39.969207,116.33277,0,226,39929.5440162037,2009-04-26,13:03:23
39.96919,116.332615,0,226,39929.5440740741,2009-04-26,13:03:28
39.969148,116.332406,0,227,39929.5441319444,2009-04-26,13:03:33
39.969102,116.332278,0,228,39929.5441898148,2009-04-26,13:03:38
39.969087,116.332261,0,228,39929.5442476852,2009-04-26,13:03:43
39.969084,116.332165,0,229,39929.5443055556,2009-04-26,13:03:48
39.969072,116.331837,0,228,39929.5443634259,2009-04-26,13:03:53
39.969058,116.331619,0,228,39929.5444212963,2009-04-26,13:03:58
39.969019,116.331414,0,229,39929.5444791667,2009-04-26,13:04:03
39.968951,116.331007,0,230,39929.544537037,2009-04-26,13:04:08
39.968963,116.330823,0,230,39929.5445949074,2009-04-26,13:04:13
39.968863,116.330123,0,230,39929.5446527778,2009-04-26,13:04:18
39.968819,116.329801,0,230,39929.5447106481,2009-04-26,13:04:23
39.968806,116.329749,0,230,39929.5447685185,2009-04-26,13:04:28
39.968806,116.329749,0,230,39929.5448032407,2009-04-26,13:04:31
39.9688,116.329752,0,230,39929.5448263889,2009-04-26,13:04:33
39.968851,116.329961,0,229,39929.5448842593,2009-04-26,13:04:38
39.968846,116.330003,0,229,39929.5449421296,2009-04-26,13:04:43
39.968868,116.329993,0,230,39929.545,2009-04-26,13:04:48
39.968952,116.330026,0,229,39929.5450578704,2009-04-26,13:04:53
39.968922,116.329875,0,228,39929.5451157407,2009-04-26,13:04:58
39.968876,116.329575,0,227,39929.5451736111,2009-04-26,13:05:03
39.96884,116.329323,0,226,39929.5452314815,2009-04-26,13:05:08
39.968764,116.328964,0,224,39929.5452893519,2009-04-26,13:05:13
39.968651,116.328404,0,223,39929.5453472222,2009-04-26,13:05:18
39.968615,116.327988,0,222,39929.5454050926,2009-04-26,13:05:23
39.968623,116.327649,0,221,39929.545462963,2009-04-26,13:05:28
39.968662,116.327393,0,221,39929.5455208333,2009-04-26,13:05:33
39.968698,116.327421,0,222,39929.5455787037,2009-04-26,13:05:38
39.96872,116.327396,0,224,39929.5456365741,2009-04-26,13:05:43
39.968758,116.327621,0,225,39929.5456944444,2009-04-26,13:05:48
39.968758,116.327885,0,227,39929.5457523148,2009-04-26,13:05:53
39.96871,116.328001,0,228,39929.5458101852,2009-04-26,13:05:58
39.968657,116.327897,0,229,39929.5458680556,2009-04-26,13:06:03
39.96865,116.327878,0,230,39929.5459259259,2009-04-26,13:06:08
39.968682,116.327915,0,230,39929.5459837963,2009-04-26,13:06:13
39.968637,116.327643,0,231,39929.5460416667,2009-04-26,13:06:18
39.968549,116.327252,0,232,39929.546099537,2009-04-26,13:06:23
39.968495,116.327025,0,234,39929.5461574074,2009-04-26,13:06:28
39.968446,116.326803,0,236,39929.5462152778,2009-04-26,13:06:33
39.968458,116.326804,0,237,39929.5462731481,2009-04-26,13:06:38
39.968463,116.326718,0,240,39929.5463310185,2009-04-26,13:06:43
39.968483,116.326707,0,242,39929.5463888889,2009-04-26,13:06:48
39.968479,116.326597,0,244,39929.5464467593,2009-04-26,13:06:53
39.968736,116.331033,0,246,39929.5465625,2009-04-26,13:07:03
39.969168,116.332148,0,247,39929.5466203704,2009-04-26,13:07:08
39.969226,116.332327,0,249,39929.5466782407,2009-04-26,13:07:13
39.969325,116.332509,0,251,39929.5467361111,2009-04-26,13:07:18
39.969336,116.332627,0,254,39929.5467939815,2009-04-26,13:07:23
39.969275,116.332735,0,256,39929.5468518519,2009-04-26,13:07:28
39.969298,116.332912,0,257,39929.5469097222,2009-04-26,13:07:33
39.969254,116.332973,0,259,39929.5469675926,2009-04-26,13:07:38
39.969255,116.333007,0,259,39929.547025463,2009-04-26,13:07:43
39.969296,116.333102,0,260,39929.5470833333,2009-04-26,13:07:48
39.969307,116.333163,0,262,39929.5471412037,2009-04-26,13:07:53
39.969314,116.33323,0,263,39929.5471990741,2009-04-26,13:07:58
39.969273,116.333182,0,261,39929.5472569444,2009-04-26,13:08:03
39.969229,116.333168,0,261,39929.5473148148,2009-04-26,13:08:08
39.969173,116.333125,0,262,39929.5473726852,2009-04-26,13:08:13
39.969157,116.333126,0,263,39929.5474305556,2009-04-26,13:08:18
39.969219,116.333159,0,264,39929.5474884259,2009-04-26,13:08:23
39.969269,116.333223,0,266,39929.5475462963,2009-04-26,13:08:28
39.969287,116.333195,0,268,39929.5476041667,2009-04-26,13:08:33
39.969253,116.333114,0,271,39929.547662037,2009-04-26,13:08:38
39.96927,116.33304,0,272,39929.5477199074,2009-04-26,13:08:43
39.969203,116.332867,0,274,39929.5477777778,2009-04-26,13:08:48
39.969172,116.332867,0,276,39929.5478356481,2009-04-26,13:08:53
39.969222,116.332954,0,278,39929.5478935185,2009-04-26,13:08:58
39.969246,116.332948,0,279,39929.5479513889,2009-04-26,13:09:03
39.969424,116.332155,0,276,39929.5482407407,2009-04-26,13:09:28
39.969284,116.331639,0,273,39929.5482986111,2009-04-26,13:09:33
39.969084,116.331033,0,273,39929.5483564815,2009-04-26,13:09:38
39.968967,116.33055,0,272,39929.5484143518,2009-04-26,13:09:43
39.968843,116.329977,0,272,39929.5484722222,2009-04-26,13:09:48
39.968763,116.329571,0,272,39929.5485300926,2009-04-26,13:09:53
39.968672,116.329054,0,272,39929.548587963,2009-04-26,13:09:58
39.968684,116.328844,0,272,39929.5486458333,2009-04-26,13:10:03
39.9687,116.328709,0,272,39929.5487037037,2009-04-26,13:10:08
39.968696,116.328635,0,271,39929.5487615741,2009-04-26,13:10:13
39.968687,116.328554,0,271,39929.5488194444,2009-04-26,13:10:18
39.968624,116.328276,0,272,39929.5488773148,2009-04-26,13:10:23
39.96853,116.327894,0,274,39929.5489351852,2009-04-26,13:10:28
39.968423,116.327494,0,276,39929.5489930556,2009-04-26,13:10:33
39.968354,116.327255,0,279,39929.5490509259,2009-04-26,13:10:38
39.9684,116.32723,0,280,39929.5491087963,2009-04-26,13:10:43
39.968444,116.327154,0,282,39929.5491666667,2009-04-26,13:10:48
39.968333,116.325627,0,282,39929.549224537,2009-04-26,13:10:53
39.968379,116.325454,0,282,39929.5492824074,2009-04-26,13:10:58
39.968429,116.325341,0,282,39929.5493402778,2009-04-26,13:11:03
39.968488,116.32526,0,281,39929.5493981481,2009-04-26,13:11:08
39.96851,116.325223,0,279,39929.5494560185,2009-04-26,13:11:13
39.968564,116.325341,0,280,39929.5495138889,2009-04-26,13:11:18
39.968623,116.325453,0,280,39929.5495717593,2009-04-26,13:11:23
39.968665,116.325543,0,280,39929.5496296296,2009-04-26,13:11:28
39.968654,116.32556,0,280,39929.5496875,2009-04-26,13:11:33
39.968666,116.325669,0,278,39929.5497453704,2009-04-26,13:11:38
39.968661,116.32577,0,278,39929.5498032407,2009-04-26,13:11:43
39.968683,116.32591,0,278,39929.5498611111,2009-04-26,13:11:48
39.968707,116.325981,0,279,39929.5499189815,2009-04-26,13:11:53
39.968763,116.326089,0,280,39929.5499768518,2009-04-26,13:11:58
39.968841,116.326189,0,278,39929.5500347222,2009-04-26,13:12:03
39.968945,116.326175,0,275,39929.5500925926,2009-04-26,13:12:08
39.969972,116.334246,0,-768,39929.5853356481,2009-04-26,14:02:53
39.969622,116.333107,0,110,39929.5853935185,2009-04-26,14:02:58
39.969622,116.333003,0,116,39929.5854513889,2009-04-26,14:03:03
39.969711,116.33286,0,119,39929.5855092593,2009-04-26,14:03:08
39.96978,116.332835,0,117,39929.5855671296,2009-04-26,14:03:13
39.969848,116.332782,0,116,39929.585625,2009-04-26,14:03:18
39.969923,116.332706,0,121,39929.5856828704,2009-04-26,14:03:23
39.969958,116.332675,0,123,39929.5857407407,2009-04-26,14:03:28
39.969976,116.332651,0,128,39929.5857986111,2009-04-26,14:03:33
39.970012,116.332632,0,135,39929.5858564815,2009-04-26,14:03:38
39.970037,116.332619,0,142,39929.5859143519,2009-04-26,14:03:43
39.970075,116.332562,0,146,39929.5859722222,2009-04-26,14:03:48
39.970106,116.332515,0,156,39929.5860300926,2009-04-26,14:03:53
39.970144,116.332475,0,169,39929.586087963,2009-04-26,14:03:58
39.970185,116.332465,0,176,39929.5861458333,2009-04-26,14:04:03
39.970224,116.332463,0,182,39929.5862037037,2009-04-26,14:04:08
39.970285,116.332463,0,185,39929.5862615741,2009-04-26,14:04:13
39.97034,116.332483,0,183,39929.5863194444,2009-04-26,14:04:18
39.970388,116.332447,0,183,39929.5863773148,2009-04-26,14:04:23
39.970469,116.332417,0,187,39929.5864351852,2009-04-26,14:04:28
39.970529,116.332449,0,183,39929.5864930556,2009-04-26,14:04:33
39.970628,116.332461,0,174,39929.5865509259,2009-04-26,14:04:38
39.970673,116.332467,0,175,39929.5866087963,2009-04-26,14:04:43
39.970748,116.332483,0,167,39929.5866666667,2009-04-26,14:04:48
39.970781,116.332526,0,156,39929.586724537,2009-04-26,14:04:53
39.970793,116.332558,0,148,39929.5867824074,2009-04-26,14:04:58
39.970834,116.332563,0,150,39929.5868402778,2009-04-26,14:05:03
39.970956,116.332486,0,152,39929.5868981481,2009-04-26,14:05:08
39.970997,116.332462,0,147,39929.5869560185,2009-04-26,14:05:13
39.971079,116.332439,0,157,39929.5870138889,2009-04-26,14:05:18
39.971103,116.332415,0,156,39929.5870717593,2009-04-26,14:05:23
39.971144,116.332369,0,157,39929.5871296296,2009-04-26,14:05:28
39.971186,116.332362,0,157,39929.5871875,2009-04-26,14:05:33
39.971209,116.332329,0,158,39929.5872453704,2009-04-26,14:05:38
39.971236,116.332357,0,156,39929.5873032407,2009-04-26,14:05:43
39.971348,116.332311,0,157,39929.5873611111,2009-04-26,14:05:48
39.971405,116.332307,0,155,39929.5874189815,2009-04-26,14:05:53
39.971464,116.332297,0,158,39929.5874768518,2009-04-26,14:05:58
39.971489,116.332284,0,160,39929.5875347222,2009-04-26,14:06:03
39.971523,116.332264,0,167,39929.5875925926,2009-04-26,14:06:08
39.971549,116.332248,0,172,39929.587650463,2009-04-26,14:06:13
39.971588,116.332221,0,175,39929.5877083333,2009-04-26,14:06:18
39.97163,116.332218,0,179,39929.5877662037,2009-04-26,14:06:23
39.971668,116.332217,0,182,39929.5878240741,2009-04-26,14:06:28
39.971687,116.332239,0,185,39929.5878819444,2009-04-26,14:06:33
39.971799,116.332155,0,193,39929.5879398148,2009-04-26,14:06:38
39.971923,116.332115,0,195,39929.5879976852,2009-04-26,14:06:43
39.972005,116.332224,0,183,39929.5880555556,2009-04-26,14:06:48
39.972033,116.332223,0,185,39929.5881134259,2009-04-26,14:06:53
39.972072,116.332254,0,187,39929.5881712963,2009-04-26,14:06:58
39.972131,116.33227,0,189,39929.5882291667,2009-04-26,14:07:03
39.972175,116.332309,0,190,39929.588287037,2009-04-26,14:07:08
39.972193,116.332314,0,193,39929.5883449074,2009-04-26,14:07:13
39.972246,116.332327,0,193,39929.5884027778,2009-04-26,14:07:18
39.972313,116.332268,0,193,39929.5884606481,2009-04-26,14:07:23
39.972387,116.332278,0,194,39929.5885185185,2009-04-26,14:07:28
39.972439,116.332259,0,188,39929.5885763889,2009-04-26,14:07:33
39.972474,116.332271,0,184,39929.5886342593,2009-04-26,14:07:38
39.972503,116.332277,0,182,39929.5886921296,2009-04-26,14:07:43
39.972549,116.332249,0,181,39929.58875,2009-04-26,14:07:48
39.972606,116.332247,0,178,39929.5888078704,2009-04-26,14:07:53
39.972644,116.332263,0,175,39929.5888657407,2009-04-26,14:07:58
39.972705,116.332254,0,171,39929.5889236111,2009-04-26,14:08:03
39.972746,116.332297,0,166,39929.5889814815,2009-04-26,14:08:08
39.972776,116.33227,0,163,39929.5890393518,2009-04-26,14:08:13
39.972835,116.33223,0,164,39929.5890972222,2009-04-26,14:08:18
39.972912,116.332137,0,169,39929.5891550926,2009-04-26,14:08:23
39.972938,116.332093,0,171,39929.589212963,2009-04-26,14:08:28
39.972988,116.332079,0,172,39929.5892708333,2009-04-26,14:08:33
39.973008,116.332101,0,174,39929.5893287037,2009-04-26,14:08:38
39.973127,116.332229,0,168,39929.5893865741,2009-04-26,14:08:43
39.973175,116.33223,0,164,39929.5894444444,2009-04-26,14:08:48
39.973228,116.332205,0,157,39929.5895023148,2009-04-26,14:08:53
39.973268,116.332184,0,155,39929.5895601852,2009-04-26,14:08:58
39.973299,116.332196,0,155,39929.5896180556,2009-04-26,14:09:03
39.973315,116.332217,0,155,39929.5896759259,2009-04-26,14:09:08
39.973335,116.332196,0,151,39929.5897337963,2009-04-26,14:09:13
39.973316,116.332227,0,149,39929.5897916667,2009-04-26,14:09:18
39.973326,116.332233,0,153,39929.589849537,2009-04-26,14:09:23
39.973442,116.332038,0,158,39929.5899074074,2009-04-26,14:09:28
39.973476,116.332003,0,159,39929.5899652778,2009-04-26,14:09:33
39.973621,116.332023,0,166,39929.5900231482,2009-04-26,14:09:38
39.973715,116.332038,0,172,39929.5900810185,2009-04-26,14:09:43
39.973753,116.33206,0,177,39929.5901388889,2009-04-26,14:09:48
39.97386,116.33217,0,168,39929.5901967593,2009-04-26,14:09:53
39.973881,116.332175,0,167,39929.5902546296,2009-04-26,14:09:58
39.973932,116.332169,0,166,39929.5903125,2009-04-26,14:10:03
39.973961,116.33221,0,163,39929.5903703704,2009-04-26,14:10:08
39.973966,116.332234,0,162,39929.5904282407,2009-04-26,14:10:13
39.973974,116.332256,0,162,39929.5904861111,2009-04-26,14:10:18
39.973984,116.332251,0,160,39929.5905439815,2009-04-26,14:10:23
39.974094,116.332148,0,164,39929.5906018519,2009-04-26,14:10:28
39.974171,116.332127,0,166,39929.5906597222,2009-04-26,14:10:33
39.974227,116.332092,0,167,39929.5907175926,2009-04-26,14:10:38
39.974287,116.33209,0,167,39929.590775463,2009-04-26,14:10:43
39.974323,116.33209,0,169,39929.5908333333,2009-04-26,14:10:48
39.974366,116.332093,0,168,39929.5908912037,2009-04-26,14:10:53
39.974432,116.332063,0,168,39929.5909490741,2009-04-26,14:10:58
39.974479,116.332085,0,165,39929.5910069444,2009-04-26,14:11:03
39.974492,116.332122,0,164,39929.5910648148,2009-04-26,14:11:08
39.974533,116.332164,0,159,39929.5911226852,2009-04-26,14:11:13
39.974578,116.33215,0,158,39929.5911805556,2009-04-26,14:11:18
39.974618,116.332104,0,159,39929.5912384259,2009-04-26,14:11:23
39.974712,116.332041,0,160,39929.5912962963,2009-04-26,14:11:28
39.974766,116.33204,0,156,39929.5913541667,2009-04-26,14:11:33
39.974778,116.332064,0,152,39929.591412037,2009-04-26,14:11:38
39.974781,116.332094,0,150,39929.5914699074,2009-04-26,14:11:43
39.974781,116.33214,0,149,39929.5915277778,2009-04-26,14:11:48
39.97478,116.33217,0,148,39929.5915856481,2009-04-26,14:11:53
39.974778,116.33221,0,147,39929.5916435185,2009-04-26,14:11:58
39.974768,116.332256,0,146,39929.5917013889,2009-04-26,14:12:03
39.974754,116.332305,0,147,39929.5917592593,2009-04-26,14:12:08
39.974743,116.332375,0,147,39929.5918171296,2009-04-26,14:12:13
39.974751,116.332438,0,147,39929.591875,2009-04-26,14:12:18
39.974748,116.332511,0,147,39929.5919328704,2009-04-26,14:12:23
39.974739,116.332596,0,148,39929.5919907407,2009-04-26,14:12:28
39.974743,116.332665,0,148,39929.5920486111,2009-04-26,14:12:33
39.974749,116.332727,0,146,39929.5921064815,2009-04-26,14:12:38
39.974734,116.33278,0,149,39929.5921643519,2009-04-26,14:12:43
39.974734,116.332888,0,151,39929.5922222222,2009-04-26,14:12:48
39.974735,116.332973,0,150,39929.5922800926,2009-04-26,14:12:53
39.974733,116.333033,0,148,39929.592337963,2009-04-26,14:12:58
39.974729,116.333105,0,145,39929.5923958333,2009-04-26,14:13:03
39.974743,116.33319,0,142,39929.5924537037,2009-04-26,14:13:08
39.974781,116.333253,0,140,39929.5925115741,2009-04-26,14:13:13
39.974785,116.333302,0,139,39929.5925694444,2009-04-26,14:13:18
39.974805,116.333354,0,137,39929.5926273148,2009-04-26,14:13:23
39.974806,116.333391,0,137,39929.5926851852,2009-04-26,14:13:28
39.974806,116.33345,0,135,39929.5927430556,2009-04-26,14:13:33
39.974818,116.333475,0,133,39929.5928009259,2009-04-26,14:13:38
39.974823,116.333488,0,132,39929.5928587963,2009-04-26,14:13:43
39.974839,116.333512,0,130,39929.5929166667,2009-04-26,14:13:48
39.974842,116.333561,0,129,39929.592974537,2009-04-26,14:13:53
39.974821,116.333618,0,128,39929.5930324074,2009-04-26,14:13:58
39.974769,116.333672,0,127,39929.5930902778,2009-04-26,14:14:03
39.974708,116.333712,0,125,39929.5931481481,2009-04-26,14:14:08
39.974659,116.333754,0,125,39929.5932060185,2009-04-26,14:14:13
39.974599,116.333764,0,124,39929.5932638889,2009-04-26,14:14:18
39.974531,116.333733,0,123,39929.5933217593,2009-04-26,14:14:23
39.974483,116.333717,0,122,39929.5933796296,2009-04-26,14:14:28
39.974538,116.333958,0,131,39929.5934375,2009-04-26,14:14:33
39.974492,116.334092,0,125,39929.5934953704,2009-04-26,14:14:38
39.9744,116.334185,0,126,39929.5935532407,2009-04-26,14:14:43
39.974256,116.334254,0,126,39929.5936111111,2009-04-26,14:14:48
39.974159,116.334279,0,126,39929.5936689815,2009-04-26,14:14:53
39.974962,116.333478,0,112,39929.5938425926,2009-04-26,14:15:08
39.97496,116.333469,0,112,39929.593900463,2009-04-26,14:15:13
39.974811,116.333416,0,116,39929.5939583333,2009-04-26,14:15:18
39.97459,116.333364,0,118,39929.5940162037,2009-04-26,14:15:23
39.974648,116.333423,0,124,39929.5940740741,2009-04-26,14:15:28
39.974688,116.333593,0,122,39929.5941319444,2009-04-26,14:15:33
39.974707,116.333712,0,121,39929.5941898148,2009-04-26,14:15:38
39.974675,116.333752,0,121,39929.5942476852,2009-04-26,14:15:43
39.974629,116.333793,0,121,39929.5943055556,2009-04-26,14:15:48
39.97459,116.333845,0,120,39929.5943634259,2009-04-26,14:15:53
39.974555,116.333884,0,120,39929.5944212963,2009-04-26,14:15:58
39.974533,116.333906,0,120,39929.5944791667,2009-04-26,14:16:03
39.974497,116.333896,0,121,39929.594537037,2009-04-26,14:16:08
39.974447,116.333874,0,121,39929.5945949074,2009-04-26,14:16:13
39.974368,116.333813,0,121,39929.5946527778,2009-04-26,14:16:18
39.974277,116.333721,0,121,39929.5947106481,2009-04-26,14:16:23
39.974185,116.333629,0,121,39929.5947685185,2009-04-26,14:16:28
39.974094,116.333546,0,121,39929.5948263889,2009-04-26,14:16:33
39.974024,116.333489,0,121,39929.5948842593,2009-04-26,14:16:38
39.973921,116.300155,0,118,39929.6076157407,2009-04-26,14:34:58
39.973904,116.299654,0,100,39929.6076736111,2009-04-26,14:35:03
39.973908,116.299983,0,147,39929.6077314815,2009-04-26,14:35:08
39.973839,116.299993,0,172,39929.6077893519,2009-04-26,14:35:13
39.973792,116.300019,0,174,39929.6078472222,2009-04-26,14:35:18
39.97378,116.300007,0,177,39929.6079050926,2009-04-26,14:35:23
39.973733,116.30002,0,171,39929.607962963,2009-04-26,14:35:28
39.973637,116.300108,0,231,39929.6080208333,2009-04-26,14:35:33
39.973599,116.30017,0,228,39929.6080787037,2009-04-26,14:35:38
39.97359,116.300332,0,198,39929.6081365741,2009-04-26,14:35:43
39.97356,116.300376,0,184,39929.6081944444,2009-04-26,14:35:48
39.973524,116.300384,0,181,39929.6082523148,2009-04-26,14:35:53
39.97348,116.300382,0,180,39929.6083101852,2009-04-26,14:35:58
39.973428,116.300402,0,177,39929.6083680556,2009-04-26,14:36:03
39.973375,116.300421,0,174,39929.6084259259,2009-04-26,14:36:08
39.973341,116.300429,0,172,39929.6084837963,2009-04-26,14:36:13
39.973289,116.300441,0,172,39929.6085416667,2009-04-26,14:36:18
39.97325,116.300447,0,173,39929.608599537,2009-04-26,14:36:23
39.973221,116.300487,0,175,39929.6086574074,2009-04-26,14:36:28
39.97317,116.300507,0,176,39929.6087152778,2009-04-26,14:36:33
39.97312,116.300515,0,177,39929.6087731481,2009-04-26,14:36:38
39.973085,116.300505,0,181,39929.6088310185,2009-04-26,14:36:43
39.973036,116.300545,0,182,39929.6088888889,2009-04-26,14:36:48
39.972966,116.300528,0,183,39929.6089467593,2009-04-26,14:36:53
39.972914,116.300525,0,179,39929.6090046296,2009-04-26,14:36:58
39.972849,116.300541,0,176,39929.6090625,2009-04-26,14:37:03
39.972782,116.300553,0,172,39929.6091203704,2009-04-26,14:37:08
39.97273,116.300563,0,170,39929.6091782407,2009-04-26,14:37:13
39.972672,116.300583,0,164,39929.6092361111,2009-04-26,14:37:18
39.972611,116.300615,0,156,39929.6092939815,2009-04-26,14:37:23
39.972569,116.30064,0,154,39929.6093518519,2009-04-26,14:37:28
39.972527,116.30065,0,152,39929.6094097222,2009-04-26,14:37:33
39.972486,116.300641,0,150,39929.6094675926,2009-04-26,14:37:38
39.972438,116.300662,0,148,39929.609525463,2009-04-26,14:37:43
39.97241,116.300673,0,150,39929.6095833333,2009-04-26,14:37:48
39.972384,116.300672,0,150,39929.6096412037,2009-04-26,14:37:53
39.972361,116.300681,0,151,39929.6096990741,2009-04-26,14:37:58
39.972327,116.300701,0,151,39929.6097569444,2009-04-26,14:38:03
39.972274,116.300705,0,150,39929.6098148148,2009-04-26,14:38:08
39.97222,116.300727,0,150,39929.6098726852,2009-04-26,14:38:13
39.972157,116.300734,0,150,39929.6099305556,2009-04-26,14:38:18
39.972104,116.300772,0,144,39929.6099884259,2009-04-26,14:38:23
39.972044,116.300761,0,144,39929.6100462963,2009-04-26,14:38:28
39.971989,116.300747,0,140,39929.6101041667,2009-04-26,14:38:33
39.971937,116.30077,0,136,39929.610162037,2009-04-26,14:38:38
39.971871,116.300765,0,136,39929.6102199074,2009-04-26,14:38:43
39.971835,116.300782,0,130,39929.6102777778,2009-04-26,14:38:48
39.971783,116.300772,0,125,39929.6103356481,2009-04-26,14:38:53
39.97174,116.30078,0,125,39929.6103935185,2009-04-26,14:38:58
39.971726,116.300802,0,125,39929.6104513889,2009-04-26,14:39:03
39.971702,116.300817,0,125,39929.6105092593,2009-04-26,14:39:08
39.971683,116.300842,0,128,39929.6105671296,2009-04-26,14:39:13
39.971649,116.300826,0,130,39929.610625,2009-04-26,14:39:18
39.971598,116.300808,0,136,39929.6106828704,2009-04-26,14:39:23
39.971555,116.300801,0,137,39929.6107407407,2009-04-26,14:39:28
39.971505,116.300768,0,147,39929.6107986111,2009-04-26,14:39:33
39.97149,116.300757,0,149,39929.6108564815,2009-04-26,14:39:38
39.971423,116.300745,0,154,39929.6109143518,2009-04-26,14:39:43
39.971376,116.300746,0,154,39929.6109722222,2009-04-26,14:39:48
39.97134,116.300752,0,152,39929.6110300926,2009-04-26,14:39:53
39.971302,116.30076,0,151,39929.611087963,2009-04-26,14:39:58
39.971265,116.300757,0,149,39929.6111458333,2009-04-26,14:40:03
39.971212,116.300755,0,149,39929.6112037037,2009-04-26,14:40:08
39.971167,116.300738,0,149,39929.6112615741,2009-04-26,14:40:13
39.971057,116.300783,0,150,39929.6113194444,2009-04-26,14:40:18
39.971001,116.30079,0,148,39929.6113773148,2009-04-26,14:40:23
39.970922,116.300808,0,149,39929.6114351852,2009-04-26,14:40:28
39.970865,116.300845,0,150,39929.6114930556,2009-04-26,14:40:33
39.970808,116.300852,0,149,39929.6115509259,2009-04-26,14:40:38
39.970753,116.30087,0,148,39929.6116087963,2009-04-26,14:40:43
39.970707,116.300867,0,147,39929.6116666667,2009-04-26,14:40:48
39.970667,116.300873,0,148,39929.611724537,2009-04-26,14:40:53
39.970615,116.300894,0,147,39929.6117824074,2009-04-26,14:40:58
39.970566,116.300872,0,147,39929.6118402778,2009-04-26,14:41:03
39.970525,116.300846,0,145,39929.6118981481,2009-04-26,14:41:08
39.970496,116.300821,0,144,39929.6119560185,2009-04-26,14:41:13
39.970455,116.300846,0,141,39929.6120138889,2009-04-26,14:41:18
39.970402,116.30085,0,139,39929.6120717593,2009-04-26,14:41:23
39.970368,116.300885,0,139,39929.6121296296,2009-04-26,14:41:28
39.970343,116.300921,0,137,39929.6121875,2009-04-26,14:41:33
39.970293,116.300945,0,137,39929.6122453704,2009-04-26,14:41:38
39.970261,116.300936,0,136,39929.6123032407,2009-04-26,14:41:43
39.970212,116.300953,0,134,39929.6123611111,2009-04-26,14:41:48
39.970175,116.30094,0,133,39929.6124189815,2009-04-26,14:41:53
39.970137,116.300928,0,133,39929.6124768518,2009-04-26,14:41:58
39.970094,116.300952,0,131,39929.6125347222,2009-04-26,14:42:03
39.970045,116.300963,0,130,39929.6125925926,2009-04-26,14:42:08
39.969981,116.300965,0,129,39929.612650463,2009-04-26,14:42:13
39.969938,116.300944,0,128,39929.6127083333,2009-04-26,14:42:18
39.969885,116.300944,0,127,39929.6127662037,2009-04-26,14:42:23
39.969856,116.30093,0,127,39929.6128240741,2009-04-26,14:42:28
39.969791,116.301019,0,125,39929.6128819444,2009-04-26,14:42:33
39.969746,116.301013,0,123,39929.6129398148,2009-04-26,14:42:38
39.969707,116.301049,0,122,39929.6129976852,2009-04-26,14:42:43
39.969654,116.301006,0,122,39929.6130555556,2009-04-26,14:42:48
39.969597,116.300988,0,121,39929.6131134259,2009-04-26,14:42:53
39.969537,116.300996,0,121,39929.6131712963,2009-04-26,14:42:58
39.969502,116.301017,0,119,39929.6132291667,2009-04-26,14:43:03
39.96948,116.301071,0,118,39929.613287037,2009-04-26,14:43:08
39.969481,116.301108,0,117,39929.6133449074,2009-04-26,14:43:13
39.969476,116.301153,0,115,39929.6134027778,2009-04-26,14:43:18
39.969464,116.301207,0,114,39929.6134606482,2009-04-26,14:43:23
39.969461,116.301252,0,113,39929.6135185185,2009-04-26,14:43:28
39.969478,116.301317,0,113,39929.6135763889,2009-04-26,14:43:33
39.969544,116.301354,0,113,39929.6136342593,2009-04-26,14:43:38
39.969564,116.3014,0,113,39929.6136921296,2009-04-26,14:43:43
39.969563,116.301435,0,113,39929.61375,2009-04-26,14:43:48
39.969579,116.301462,0,113,39929.6138078704,2009-04-26,14:43:53
39.969592,116.301482,0,113,39929.6138657407,2009-04-26,14:43:58
39.969609,116.30153,0,113,39929.6139236111,2009-04-26,14:44:03
39.969606,116.301581,0,113,39929.6139814815,2009-04-26,14:44:08
39.96963,116.301593,0,121,39929.6140393519,2009-04-26,14:44:13
39.969662,116.301601,0,124,39929.6140972222,2009-04-26,14:44:18
39.969688,116.30161,0,125,39929.6141550926,2009-04-26,14:44:23
39.9697,116.301665,0,126,39929.614212963,2009-04-26,14:44:28
39.969714,116.301711,0,130,39929.6142708333,2009-04-26,14:44:33
39.969728,116.301762,0,133,39929.6143287037,2009-04-26,14:44:38
39.969754,116.301813,0,136,39929.6143865741,2009-04-26,14:44:43
39.969765,116.301861,0,135,39929.6144444444,2009-04-26,14:44:48
39.969803,116.301878,0,134,39929.6145023148,2009-04-26,14:44:53
39.969843,116.301898,0,136,39929.6145601852,2009-04-26,14:44:58
39.96987,116.301922,0,138,39929.6146180556,2009-04-26,14:45:03
39.969896,116.301934,0,139,39929.6146759259,2009-04-26,14:45:08
39.969919,116.301965,0,140,39929.6147337963,2009-04-26,14:45:13
39.969935,116.302037,0,143,39929.6147916667,2009-04-26,14:45:18
39.970031,116.302038,0,147,39929.614849537,2009-04-26,14:45:23
39.97006,116.302081,0,150,39929.6149074074,2009-04-26,14:45:28
39.9701,116.302119,0,155,39929.6149652778,2009-04-26,14:45:33
39.970132,116.302157,0,159,39929.6150231481,2009-04-26,14:45:38
39.970166,116.302206,0,165,39929.6150810185,2009-04-26,14:45:43
39.970183,116.302263,0,170,39929.6151388889,2009-04-26,14:45:48
39.970213,116.302305,0,173,39929.6151967593,2009-04-26,14:45:53
39.970245,116.302355,0,179,39929.6152546296,2009-04-26,14:45:58
39.970272,116.302379,0,179,39929.6153125,2009-04-26,14:46:03
39.970311,116.302388,0,182,39929.6153703704,2009-04-26,14:46:08
39.970321,116.302429,0,186,39929.6154282407,2009-04-26,14:46:13
39.970327,116.302474,0,190,39929.6154861111,2009-04-26,14:46:18
39.970329,116.302506,0,193,39929.6155439815,2009-04-26,14:46:23
39.97033,116.302552,0,196,39929.6156018519,2009-04-26,14:46:28
39.970343,116.302557,0,199,39929.6156597222,2009-04-26,14:46:33
39.970353,116.302577,0,200,39929.6157175926,2009-04-26,14:46:38
39.970376,116.302627,0,201,39929.615775463,2009-04-26,14:46:43
39.970447,116.302879,0,198,39929.6158333333,2009-04-26,14:46:48
39.970438,116.302967,0,197,39929.6158912037,2009-04-26,14:46:53
39.97035,116.303096,0,198,39929.6159490741,2009-04-26,14:46:58
39.97038,116.303142,0,200,39929.6160069444,2009-04-26,14:47:03
39.970402,116.303211,0,203,39929.6160648148,2009-04-26,14:47:08
39.970517,116.303174,0,201,39929.6161226852,2009-04-26,14:47:13
39.970592,116.303093,0,196,39929.6161805556,2009-04-26,14:47:18
39.970649,116.30304,0,200,39929.6162384259,2009-04-26,14:47:23
39.970739,116.303018,0,203,39929.6162962963,2009-04-26,14:47:28
39.970802,116.303041,0,208,39929.6163541667,2009-04-26,14:47:33
39.970895,116.303106,0,216,39929.616412037,2009-04-26,14:47:38
39.970927,116.303141,0,223,39929.6164699074,2009-04-26,14:47:43
39.970968,116.303219,0,227,39929.6165277778,2009-04-26,14:47:48
39.970989,116.303253,0,230,39929.6165856481,2009-04-26,14:47:53
39.971033,116.303259,0,234,39929.6166435185,2009-04-26,14:47:58
39.971053,116.303242,0,237,39929.6167013889,2009-04-26,14:48:03
39.971042,116.303235,0,240,39929.6167592593,2009-04-26,14:48:08
39.971013,116.303276,0,245,39929.6168171296,2009-04-26,14:48:13
39.970925,116.303313,0,243,39929.616875,2009-04-26,14:48:18
39.970887,116.303344,0,245,39929.6169328704,2009-04-26,14:48:23
39.97094,116.303361,0,248,39929.6169907407,2009-04-26,14:48:28
39.970965,116.303355,0,253,39929.6170486111,2009-04-26,14:48:33
39.971015,116.303399,0,258,39929.6171064815,2009-04-26,14:48:38
39.971061,116.303608,0,250,39929.6171643519,2009-04-26,14:48:43
39.971104,116.303633,0,257,39929.6172222222,2009-04-26,14:48:48
39.971108,116.303723,0,250,39929.6172800926,2009-04-26,14:48:53
39.971103,116.303755,0,243,39929.617337963,2009-04-26,14:48:58
39.971181,116.303756,0,230,39929.6173958333,2009-04-26,14:49:03
39.971206,116.303778,0,221,39929.6174537037,2009-04-26,14:49:08
39.971204,116.303852,0,215,39929.6175115741,2009-04-26,14:49:13
39.971221,116.303884,0,209,39929.6175694444,2009-04-26,14:49:18
39.971248,116.303952,0,205,39929.6176273148,2009-04-26,14:49:23
39.971261,116.304024,0,203,39929.6176851852,2009-04-26,14:49:28
39.97131,116.304065,0,200,39929.6177430556,2009-04-26,14:49:33
39.971319,116.30414,0,193,39929.6178009259,2009-04-26,14:49:38
39.97132,116.30421,0,189,39929.6178587963,2009-04-26,14:49:43
39.971311,116.304284,0,185,39929.6179166667,2009-04-26,14:49:48
39.971294,116.304342,0,182,39929.617974537,2009-04-26,14:49:53
39.971346,116.304376,0,171,39929.6180324074,2009-04-26,14:49:58
39.971397,116.304411,0,168,39929.6180902778,2009-04-26,14:50:03
39.971397,116.304472,0,166,39929.6181481481,2009-04-26,14:50:08
39.971411,116.304531,0,163,39929.6182060185,2009-04-26,14:50:13
39.971401,116.304583,0,163,39929.6182638889,2009-04-26,14:50:18
39.971399,116.304643,0,158,39929.6183217593,2009-04-26,14:50:23
39.971414,116.304703,0,156,39929.6183796296,2009-04-26,14:50:28
39.971412,116.304754,0,154,39929.6184375,2009-04-26,14:50:33
39.971426,116.304804,0,152,39929.6184953704,2009-04-26,14:50:38
39.971419,116.304859,0,151,39929.6185532407,2009-04-26,14:50:43
39.971453,116.30488,0,150,39929.6186111111,2009-04-26,14:50:48
39.971483,116.304906,0,148,39929.6186689815,2009-04-26,14:50:53
39.971485,116.30494,0,147,39929.6187268518,2009-04-26,14:50:58
