# Supplementary material for: Research on differential privacy protection method based on user tendency
Source: PLoS One. 2023 Oct 26;18(10):e0288823. doi: 10.1371/journal.pone.0288823 (PMC10602288; doi:10.1371/journal.pone.0288823)
Supplement: S2 Data — (ZIP) [file pone.0288823.s002.zip › Data 5-2/022/Trajectory/20090427052253.plt]

Geolife trajectory
WGS 84
Altitude is in Feet
Reserved 3
0,2,255,My Track,0,0,2,8421376
0
39.973135,116.334363,0,492,39930.224224537,2009-04-27,05:22:53
39.973137,116.334882,0,492,39930.2242824074,2009-04-27,05:22:58
39.973167,116.33434,0,492,39930.2243402778,2009-04-27,05:23:03
39.973998,116.33294,0,-187,39930.2243981481,2009-04-27,05:23:08
39.973953,116.333008,0,-188,39930.2244560185,2009-04-27,05:23:13
39.973916,116.332974,0,-190,39930.2245138889,2009-04-27,05:23:18
39.973885,116.333136,0,-192,39930.2245717593,2009-04-27,05:23:23
39.973883,116.333216,0,-196,39930.2246296296,2009-04-27,05:23:28
39.973888,116.333269,0,-198,39930.2246875,2009-04-27,05:23:33
39.973861,116.333317,0,-197,39930.2247453704,2009-04-27,05:23:38
39.973832,116.332976,0,-199,39930.2248032407,2009-04-27,05:23:43
39.973807,116.332877,0,-199,39930.2248611111,2009-04-27,05:23:48
39.973797,116.332885,0,-197,39930.2249189815,2009-04-27,05:23:53
39.973815,116.33279,0,-198,39930.2249768519,2009-04-27,05:23:58
39.973815,116.33279,0,-198,39930.2250115741,2009-04-27,05:24:01
39.973822,116.332797,0,-197,39930.2250347222,2009-04-27,05:24:03
39.973838,116.332846,0,-195,39930.2250925926,2009-04-27,05:24:08
39.97385,116.332967,0,-192,39930.225150463,2009-04-27,05:24:13
39.973855,116.333002,0,-198,39930.2252083333,2009-04-27,05:24:18
39.97387,116.333016,0,-202,39930.2252662037,2009-04-27,05:24:23
39.973866,116.333064,0,-203,39930.2253240741,2009-04-27,05:24:28
39.973852,116.333211,0,-204,39930.2253819444,2009-04-27,05:24:33
39.973858,116.333233,0,-207,39930.2254398148,2009-04-27,05:24:38
39.973861,116.333254,0,-210,39930.2254976852,2009-04-27,05:24:43
39.973891,116.333152,0,-213,39930.2255555556,2009-04-27,05:24:48
39.973927,116.332982,0,-217,39930.2256134259,2009-04-27,05:24:53
39.973937,116.33279,0,-220,39930.2256712963,2009-04-27,05:24:58
39.973927,116.332791,0,-222,39930.2257291667,2009-04-27,05:25:03
39.973925,116.332813,0,-221,39930.225787037,2009-04-27,05:25:08
39.973926,116.332866,0,-225,39930.2258449074,2009-04-27,05:25:13
39.973923,116.332969,0,-226,39930.2259027778,2009-04-27,05:25:18
39.973897,116.333024,0,-226,39930.2259606481,2009-04-27,05:25:23
39.973871,116.333056,0,-226,39930.2260185185,2009-04-27,05:25:28
39.973848,116.333004,0,-228,39930.2260763889,2009-04-27,05:25:33
39.973846,116.332845,0,-230,39930.2261342593,2009-04-27,05:25:38
39.973841,116.33277,0,-231,39930.2261921296,2009-04-27,05:25:43
39.973852,116.332731,0,-231,39930.22625,2009-04-27,05:25:48
39.973851,116.332796,0,-230,39930.2263078704,2009-04-27,05:25:53
39.973832,116.332866,0,-230,39930.2263657407,2009-04-27,05:25:58
39.973824,116.332943,0,-231,39930.2264236111,2009-04-27,05:26:03
39.973828,116.332953,0,-231,39930.2264814815,2009-04-27,05:26:08
39.973829,116.332854,0,-233,39930.2265393519,2009-04-27,05:26:13
39.973837,116.33277,0,-234,39930.2265972222,2009-04-27,05:26:18
39.973848,116.332727,0,-234,39930.2266550926,2009-04-27,05:26:23
39.973862,116.332791,0,-235,39930.226712963,2009-04-27,05:26:28
39.973885,116.332852,0,-234,39930.2267708333,2009-04-27,05:26:33
39.973898,116.33287,0,-231,39930.2268287037,2009-04-27,05:26:38
39.97388,116.332945,0,-230,39930.2268865741,2009-04-27,05:26:43
39.973861,116.332867,0,-231,39930.2269444444,2009-04-27,05:26:48
39.97383,116.332833,0,-230,39930.2270023148,2009-04-27,05:26:53
39.973836,116.332734,0,-229,39930.2270601852,2009-04-27,05:26:58
39.973841,116.332707,0,-230,39930.2271180556,2009-04-27,05:27:03
39.973803,116.332748,0,-228,39930.2271759259,2009-04-27,05:27:08
39.973814,116.332802,0,-225,39930.2272337963,2009-04-27,05:27:13
39.973795,116.332799,0,-223,39930.2272916667,2009-04-27,05:27:18
39.973774,116.332683,0,-222,39930.227349537,2009-04-27,05:27:23
39.973777,116.332534,0,-222,39930.2274074074,2009-04-27,05:27:28
39.973773,116.332446,0,-221,39930.2274652778,2009-04-27,05:27:33
39.973766,116.332461,0,-222,39930.2275231481,2009-04-27,05:27:38
39.973758,116.332476,0,-223,39930.2275810185,2009-04-27,05:27:43
39.973677,116.332565,0,-224,39930.2276388889,2009-04-27,05:27:48
39.973686,116.332591,0,-224,39930.2276967593,2009-04-27,05:27:53
39.9738,116.332618,0,-223,39930.2277546296,2009-04-27,05:27:58
39.973872,116.332693,0,-221,39930.2278125,2009-04-27,05:28:03
39.973941,116.332756,0,-219,39930.2278703704,2009-04-27,05:28:08
39.973948,116.332821,0,-218,39930.2279282407,2009-04-27,05:28:13
39.973966,116.332853,0,-216,39930.2279861111,2009-04-27,05:28:18
39.973985,116.332863,0,-216,39930.2280439815,2009-04-27,05:28:23
39.973957,116.33282,0,-218,39930.2281018518,2009-04-27,05:28:28
39.973945,116.332783,0,-220,39930.2281597222,2009-04-27,05:28:33
39.973932,116.332863,0,-220,39930.2282175926,2009-04-27,05:28:38
39.973917,116.33292,0,-221,39930.228275463,2009-04-27,05:28:43
39.973889,116.333009,0,-221,39930.2283333333,2009-04-27,05:28:48
39.97385,116.333104,0,-220,39930.2283912037,2009-04-27,05:28:53
39.973842,116.333403,0,-191,39930.2320949074,2009-04-27,05:34:13
39.973826,116.333505,0,-197,39930.2321527778,2009-04-27,05:34:18
39.97382,116.333532,0,-202,39930.2322106481,2009-04-27,05:34:23
39.973815,116.333596,0,-205,39930.2322685185,2009-04-27,05:34:28
39.973819,116.333628,0,-207,39930.2323263889,2009-04-27,05:34:33
39.973835,116.33358,0,-209,39930.2323842593,2009-04-27,05:34:38
39.973827,116.333464,0,-210,39930.2324421296,2009-04-27,05:34:43
39.973805,116.33341,0,-210,39930.2325,2009-04-27,05:34:48
39.973761,116.333412,0,-208,39930.2325578704,2009-04-27,05:34:53
39.973708,116.333424,0,-208,39930.2326157407,2009-04-27,05:34:58
39.973672,116.333368,0,-209,39930.2326736111,2009-04-27,05:35:03
39.973636,116.3334,0,-209,39930.2327314815,2009-04-27,05:35:08
39.973663,116.333436,0,-207,39930.2327893519,2009-04-27,05:35:13
39.973719,116.3334,0,-204,39930.2328472222,2009-04-27,05:35:18
39.973718,116.333353,0,-201,39930.2329050926,2009-04-27,05:35:23
39.97372,116.33329,0,-200,39930.232962963,2009-04-27,05:35:28
39.973742,116.333186,0,-197,39930.2330208333,2009-04-27,05:35:33
39.973718,116.333205,0,-192,39930.2330787037,2009-04-27,05:35:38
39.973723,116.333157,0,-190,39930.2331365741,2009-04-27,05:35:43
39.973754,116.333097,0,-187,39930.2331944444,2009-04-27,05:35:48
39.973783,116.333028,0,-187,39930.2332523148,2009-04-27,05:35:53
39.973753,116.33317,0,-184,39930.2333101852,2009-04-27,05:35:58
39.973766,116.333266,0,-185,39930.2333680556,2009-04-27,05:36:03
39.973774,116.333323,0,-186,39930.2334259259,2009-04-27,05:36:08
39.973771,116.333412,0,-186,39930.2334837963,2009-04-27,05:36:13
39.973765,116.333454,0,-187,39930.2335416667,2009-04-27,05:36:18
39.973776,116.333396,0,-185,39930.233599537,2009-04-27,05:36:23
39.973815,116.333385,0,-180,39930.2336574074,2009-04-27,05:36:28
39.973855,116.333379,0,-176,39930.2337152778,2009-04-27,05:36:33
39.973888,116.333328,0,-174,39930.2337731481,2009-04-27,05:36:38
39.973881,116.333297,0,-171,39930.2338310185,2009-04-27,05:36:43
39.973852,116.333311,0,-169,39930.2338888889,2009-04-27,05:36:48
39.973807,116.333342,0,-166,39930.2339467593,2009-04-27,05:36:53
39.973769,116.333381,0,-164,39930.2340046296,2009-04-27,05:36:58
39.973756,116.333265,0,-163,39930.2340625,2009-04-27,05:37:03
39.973752,116.333212,0,-161,39930.2341203704,2009-04-27,05:37:08
39.97379,116.333167,0,-161,39930.2341782407,2009-04-27,05:37:13
39.973787,116.333302,0,-159,39930.2342361111,2009-04-27,05:37:18
39.973777,116.333377,0,-157,39930.2342939815,2009-04-27,05:37:23
39.973752,116.333504,0,-152,39930.2343518519,2009-04-27,05:37:28
39.973735,116.333436,0,-152,39930.2344097222,2009-04-27,05:37:33
39.973736,116.333358,0,-151,39930.2344675926,2009-04-27,05:37:38
39.973745,116.333282,0,-147,39930.234525463,2009-04-27,05:37:43
39.973757,116.333237,0,-145,39930.2345833333,2009-04-27,05:37:48
39.973745,116.333243,0,-143,39930.2346412037,2009-04-27,05:37:53
39.97371,116.333286,0,-143,39930.2346990741,2009-04-27,05:37:58
39.973642,116.333358,0,-140,39930.2347569444,2009-04-27,05:38:03
39.97361,116.333365,0,-140,39930.2348148148,2009-04-27,05:38:08
39.973611,116.3334,0,-139,39930.2348726852,2009-04-27,05:38:13
39.973687,116.33348,0,-138,39930.2349305556,2009-04-27,05:38:18
39.973651,116.333601,0,-139,39930.2349884259,2009-04-27,05:38:23
39.973683,116.333638,0,-139,39930.2350462963,2009-04-27,05:38:28
39.973799,116.333673,0,-137,39930.2351041667,2009-04-27,05:38:33
39.973822,116.333598,0,-135,39930.235162037,2009-04-27,05:38:38
39.97383,116.333452,0,-135,39930.2352199074,2009-04-27,05:38:43
39.973801,116.333425,0,-135,39930.2352777778,2009-04-27,05:38:48
39.973755,116.333417,0,-138,39930.2353356481,2009-04-27,05:38:53
39.973696,116.333347,0,-138,39930.2353935185,2009-04-27,05:38:58
39.973631,116.333258,0,-136,39930.2354513889,2009-04-27,05:39:03
39.973578,116.33315,0,-134,39930.2355092593,2009-04-27,05:39:08
39.973573,116.333072,0,-130,39930.2355671296,2009-04-27,05:39:13
39.973607,116.333037,0,-128,39930.235625,2009-04-27,05:39:18
39.973636,116.33301,0,-127,39930.2356828704,2009-04-27,05:39:23
39.973678,116.332956,0,-124,39930.2357407407,2009-04-27,05:39:28
39.973733,116.332912,0,-123,39930.2357986111,2009-04-27,05:39:33
39.973768,116.332882,0,-121,39930.2358564815,2009-04-27,05:39:38
39.973774,116.332854,0,-119,39930.2359143518,2009-04-27,05:39:43
39.973787,116.332875,0,-117,39930.2359722222,2009-04-27,05:39:48
39.973765,116.332974,0,-114,39930.2360300926,2009-04-27,05:39:53
39.973757,116.333016,0,-113,39930.236087963,2009-04-27,05:39:58
39.973715,116.33304,0,-113,39930.2361458333,2009-04-27,05:40:03
39.973665,116.333082,0,-114,39930.2362037037,2009-04-27,05:40:08
39.973666,116.333137,0,-115,39930.2362615741,2009-04-27,05:40:13
39.97365,116.333169,0,-115,39930.2363194444,2009-04-27,05:40:18
39.973608,116.333117,0,-116,39930.2363773148,2009-04-27,05:40:23
39.973584,116.333096,0,-116,39930.2364351852,2009-04-27,05:40:28
39.973582,116.333129,0,-113,39930.2364930556,2009-04-27,05:40:33
39.973598,116.333127,0,-116,39930.2365509259,2009-04-27,05:40:38
39.973622,116.33314,0,-116,39930.2366087963,2009-04-27,05:40:43
39.973631,116.333093,0,-119,39930.2366666667,2009-04-27,05:40:48
39.973699,116.33306,0,-121,39930.236724537,2009-04-27,05:40:53
39.973699,116.33306,0,-121,39930.2367592593,2009-04-27,05:40:56
39.973696,116.333068,0,-120,39930.2367824074,2009-04-27,05:40:58
39.973678,116.333166,0,-120,39930.2368402778,2009-04-27,05:41:03
39.973668,116.333216,0,-121,39930.2368981481,2009-04-27,05:41:08
39.973663,116.333198,0,-122,39930.2369560185,2009-04-27,05:41:13
39.973637,116.333122,0,-121,39930.2370138889,2009-04-27,05:41:18
39.973617,116.333101,0,-121,39930.2370717593,2009-04-27,05:41:23
39.973603,116.333207,0,-124,39930.2371296296,2009-04-27,05:41:28
39.97359,116.333327,0,-122,39930.2371875,2009-04-27,05:41:33
39.9736,116.33333,0,-122,39930.2372453704,2009-04-27,05:41:38
39.973665,116.333274,0,-122,39930.2373032407,2009-04-27,05:41:43
39.973709,116.33326,0,-121,39930.2373611111,2009-04-27,05:41:48
39.973733,116.33326,0,-121,39930.2374189815,2009-04-27,05:41:53
39.973733,116.33326,0,-121,39930.2374537037,2009-04-27,05:41:56
39.973739,116.333254,0,-121,39930.2374768518,2009-04-27,05:41:58
39.973719,116.333315,0,-122,39930.2375347222,2009-04-27,05:42:03
39.973687,116.333427,0,-123,39930.2375925926,2009-04-27,05:42:08
39.973668,116.333481,0,-124,39930.237650463,2009-04-27,05:42:13
39.973629,116.333609,0,-124,39930.2377083333,2009-04-27,05:42:18
39.973608,116.333718,0,-126,39930.2377662037,2009-04-27,05:42:23
39.973634,116.333755,0,-126,39930.2378240741,2009-04-27,05:42:28
39.973647,116.333762,0,-124,39930.2378819444,2009-04-27,05:42:33
39.973641,116.333863,0,-121,39930.2379398148,2009-04-27,05:42:38
39.973641,116.333921,0,-120,39930.2379976852,2009-04-27,05:42:43
39.97366,116.333879,0,-121,39930.2380555556,2009-04-27,05:42:48
39.973649,116.333863,0,-121,39930.2381134259,2009-04-27,05:42:53
39.973642,116.33382,0,-121,39930.2381712963,2009-04-27,05:42:58
39.973634,116.333725,0,-122,39930.2382291667,2009-04-27,05:43:03
39.973613,116.333656,0,-121,39930.238287037,2009-04-27,05:43:08
39.973632,116.333636,0,-122,39930.2383449074,2009-04-27,05:43:13
39.973646,116.333573,0,-124,39930.2384027778,2009-04-27,05:43:18
39.973666,116.333556,0,-126,39930.2384606482,2009-04-27,05:43:23
39.973679,116.333615,0,-125,39930.2385185185,2009-04-27,05:43:28
39.973679,116.333615,0,-125,39930.2385532407,2009-04-27,05:43:31
39.973678,116.333615,0,-126,39930.2385763889,2009-04-27,05:43:33
39.973658,116.333608,0,-126,39930.2386342593,2009-04-27,05:43:38
39.973651,116.333623,0,-128,39930.2386921296,2009-04-27,05:43:43
39.973639,116.333622,0,-130,39930.23875,2009-04-27,05:43:48
39.973672,116.333575,0,-129,39930.2388078704,2009-04-27,05:43:53
39.973658,116.333554,0,-129,39930.2388657407,2009-04-27,05:43:58
39.973632,116.333539,0,-129,39930.2389236111,2009-04-27,05:44:03
39.973584,116.333533,0,-129,39930.2389814815,2009-04-27,05:44:08
39.973541,116.333566,0,-129,39930.2390393519,2009-04-27,05:44:13
39.973527,116.333589,0,-129,39930.2390972222,2009-04-27,05:44:18
39.973501,116.333673,0,-129,39930.2391550926,2009-04-27,05:44:23
39.973528,116.333694,0,-129,39930.239212963,2009-04-27,05:44:28
39.973558,116.333712,0,-129,39930.2392708333,2009-04-27,05:44:33
39.973552,116.333622,0,-129,39930.2393287037,2009-04-27,05:44:38
39.973543,116.333598,0,-128,39930.2393865741,2009-04-27,05:44:43
39.973502,116.333543,0,-127,39930.2394444444,2009-04-27,05:44:48
39.973482,116.333463,0,-126,39930.2395023148,2009-04-27,05:44:53
39.973497,116.3334,0,-125,39930.2395601852,2009-04-27,05:44:58
39.973485,116.333314,0,-125,39930.2396180556,2009-04-27,05:45:03
39.973485,116.333314,0,-125,39930.2396527778,2009-04-27,05:45:06
39.97349,116.333315,0,-125,39930.2396759259,2009-04-27,05:45:08
39.973492,116.333279,0,-124,39930.2397337963,2009-04-27,05:45:13
39.973436,116.333276,0,-123,39930.2397916667,2009-04-27,05:45:18
39.973332,116.333288,0,-121,39930.239849537,2009-04-27,05:45:23
39.973269,116.333259,0,-121,39930.2399074074,2009-04-27,05:45:28
39.973178,116.333296,0,-121,39930.2399652778,2009-04-27,05:45:33
39.973103,116.333357,0,-122,39930.2400231481,2009-04-27,05:45:38
39.973207,116.333372,0,-124,39930.2400810185,2009-04-27,05:45:43
39.973267,116.333323,0,-124,39930.2401388889,2009-04-27,05:45:48
39.97332,116.333296,0,-123,39930.2401967593,2009-04-27,05:45:53
39.973371,116.333314,0,-121,39930.2402546296,2009-04-27,05:45:58
39.973405,116.333351,0,-121,39930.2403125,2009-04-27,05:46:03
39.97333,116.333385,0,-120,39930.2403703704,2009-04-27,05:46:08
39.97341,116.333425,0,-114,39930.2404282407,2009-04-27,05:46:13
39.973449,116.333504,0,-110,39930.2404861111,2009-04-27,05:46:18
39.97348,116.333465,0,-109,39930.2405439815,2009-04-27,05:46:23
39.973504,116.333373,0,-108,39930.2406018519,2009-04-27,05:46:28
39.973525,116.333375,0,-106,39930.2406597222,2009-04-27,05:46:33
39.973537,116.333388,0,-105,39930.2407175926,2009-04-27,05:46:38
39.973496,116.333431,0,-103,39930.240775463,2009-04-27,05:46:43
39.97351,116.333393,0,-101,39930.2408333333,2009-04-27,05:46:48
39.973513,116.333282,0,-100,39930.2408912037,2009-04-27,05:46:53
39.973487,116.333265,0,-95,39930.2409490741,2009-04-27,05:46:58
39.97348,116.333357,0,-89,39930.2410069444,2009-04-27,05:47:03
39.973495,116.33332,0,-86,39930.2410648148,2009-04-27,05:47:08
39.973551,116.333367,0,-84,39930.2411226852,2009-04-27,05:47:13
39.973595,116.333365,0,-81,39930.2411805556,2009-04-27,05:47:18
39.973621,116.333276,0,-81,39930.2412384259,2009-04-27,05:47:23
39.97364,116.333354,0,-85,39930.2412962963,2009-04-27,05:47:28
39.973625,116.33351,0,-93,39930.2413541667,2009-04-27,05:47:33
39.973626,116.33347,0,-98,39930.241412037,2009-04-27,05:47:38
39.973625,116.333435,0,-100,39930.2414699074,2009-04-27,05:47:43
39.973613,116.333346,0,-100,39930.2415277778,2009-04-27,05:47:48
39.973601,116.333293,0,-100,39930.2415856481,2009-04-27,05:47:53
39.973611,116.33323,0,-100,39930.2416435185,2009-04-27,05:47:58
39.973633,116.333155,0,-102,39930.2417013889,2009-04-27,05:48:03
39.973656,116.333088,0,-101,39930.2417592593,2009-04-27,05:48:08
39.973649,116.333036,0,-102,39930.2418171296,2009-04-27,05:48:13
39.973628,116.33291,0,-103,39930.241875,2009-04-27,05:48:18
39.973593,116.332969,0,-100,39930.2419328704,2009-04-27,05:48:23
39.973542,116.333035,0,-94,39930.2419907407,2009-04-27,05:48:28
39.973518,116.333,0,-92,39930.2420486111,2009-04-27,05:48:33
39.973544,116.333015,0,-92,39930.2421064815,2009-04-27,05:48:38
39.973581,116.333114,0,-89,39930.2421643519,2009-04-27,05:48:43
39.973584,116.333369,0,-87,39930.2422222222,2009-04-27,05:48:48
39.973598,116.333384,0,-85,39930.2422800926,2009-04-27,05:48:53
39.97361,116.333297,0,-82,39930.242337963,2009-04-27,05:48:58
39.973593,116.333218,0,-80,39930.2423958333,2009-04-27,05:49:03
39.973585,116.333207,0,-79,39930.2424537037,2009-04-27,05:49:08
39.973599,116.333161,0,-78,39930.2425115741,2009-04-27,05:49:13
39.97361,116.333053,0,-75,39930.2425694444,2009-04-27,05:49:18
39.973599,116.333044,0,-72,39930.2426273148,2009-04-27,05:49:23
39.973585,116.333093,0,-69,39930.2426851852,2009-04-27,05:49:28
39.973586,116.333187,0,-68,39930.2427430556,2009-04-27,05:49:33
39.973553,116.333269,0,-64,39930.2428009259,2009-04-27,05:49:38
39.973494,116.333444,0,-54,39930.2428587963,2009-04-27,05:49:43
39.973432,116.333532,0,-40,39930.2429166667,2009-04-27,05:49:48
39.973429,116.333351,0,-28,39930.242974537,2009-04-27,05:49:53
39.973482,116.333201,0,-20,39930.2430324074,2009-04-27,05:49:58
39.973499,116.33312,0,-12,39930.2430902778,2009-04-27,05:50:03
39.973492,116.333012,0,0,39930.2431481481,2009-04-27,05:50:08
39.973519,116.332919,0,9,39930.2432060185,2009-04-27,05:50:13
39.973458,116.332951,0,18,39930.2432638889,2009-04-27,05:50:18
39.97341,116.333021,0,24,39930.2433217593,2009-04-27,05:50:23
39.973403,116.333172,0,31,39930.2433796296,2009-04-27,05:50:28
39.973391,116.3333,0,38,39930.2434375,2009-04-27,05:50:33
39.973397,116.333338,0,48,39930.2434953704,2009-04-27,05:50:38
39.973435,116.333436,0,53,39930.2435532407,2009-04-27,05:50:43
39.973508,116.333313,0,60,39930.2436111111,2009-04-27,05:50:48
39.973584,116.333283,0,67,39930.2436689815,2009-04-27,05:50:53
39.973654,116.333239,0,74,39930.2437268518,2009-04-27,05:50:58
39.973662,116.333337,0,82,39930.2437847222,2009-04-27,05:51:03
39.973644,116.33345,0,90,39930.2438425926,2009-04-27,05:51:08
39.973618,116.333532,0,97,39930.243900463,2009-04-27,05:51:13
39.973593,116.333575,0,98,39930.2439583333,2009-04-27,05:51:18
39.973634,116.333557,0,101,39930.2440162037,2009-04-27,05:51:23
39.973636,116.333513,0,100,39930.2440740741,2009-04-27,05:51:28
39.97374,116.333533,0,101,39930.2441319444,2009-04-27,05:51:33
39.973835,116.333515,0,104,39930.2441898148,2009-04-27,05:51:38
39.973866,116.333534,0,106,39930.2442476852,2009-04-27,05:51:43
39.973915,116.333609,0,108,39930.2443055556,2009-04-27,05:51:48
39.973888,116.333654,0,112,39930.2443634259,2009-04-27,05:51:53
39.973871,116.333567,0,119,39930.2444212963,2009-04-27,05:51:58
39.97388,116.333461,0,121,39930.2444791667,2009-04-27,05:52:03
39.973834,116.333432,0,123,39930.244537037,2009-04-27,05:52:08
39.973779,116.333466,0,123,39930.2445949074,2009-04-27,05:52:13
39.973747,116.333541,0,126,39930.2446527778,2009-04-27,05:52:18
39.97365,116.333612,0,126,39930.2447106481,2009-04-27,05:52:23
39.97358,116.333588,0,125,39930.2447685185,2009-04-27,05:52:28
39.973582,116.333493,0,126,39930.2448263889,2009-04-27,05:52:33
39.973612,116.333421,0,130,39930.2448842593,2009-04-27,05:52:38
39.973602,116.333532,0,137,39930.2449421296,2009-04-27,05:52:43
39.973579,116.333706,0,141,39930.245,2009-04-27,05:52:48
39.973592,116.333818,0,145,39930.2450578704,2009-04-27,05:52:53
39.973581,116.333819,0,146,39930.2451157407,2009-04-27,05:52:58
39.973581,116.333692,0,149,39930.2451736111,2009-04-27,05:53:03
39.973555,116.333712,0,153,39930.2452314815,2009-04-27,05:53:08
39.973522,116.333702,0,155,39930.2452893518,2009-04-27,05:53:13
39.973519,116.33372,0,161,39930.2453472222,2009-04-27,05:53:18
39.973516,116.333746,0,166,39930.2454050926,2009-04-27,05:53:23
39.973527,116.3337,0,170,39930.245462963,2009-04-27,05:53:28
39.973517,116.333616,0,171,39930.2455208333,2009-04-27,05:53:33
39.973566,116.333484,0,172,39930.2455787037,2009-04-27,05:53:38
39.973604,116.333451,0,172,39930.2456365741,2009-04-27,05:53:43
39.973567,116.333534,0,171,39930.2456944444,2009-04-27,05:53:48
39.973541,116.333623,0,172,39930.2457523148,2009-04-27,05:53:53
39.973482,116.333704,0,172,39930.2458101852,2009-04-27,05:53:58
39.973454,116.333689,0,173,39930.2458680556,2009-04-27,05:54:03
39.973444,116.333488,0,173,39930.2459259259,2009-04-27,05:54:08
39.973446,116.333387,0,174,39930.2459837963,2009-04-27,05:54:13
39.973406,116.333447,0,174,39930.2460416667,2009-04-27,05:54:18
39.973378,116.333573,0,175,39930.246099537,2009-04-27,05:54:23
39.973394,116.333722,0,176,39930.2461574074,2009-04-27,05:54:28
39.973402,116.333829,0,176,39930.2462152778,2009-04-27,05:54:33
39.97342,116.333926,0,177,39930.2462731482,2009-04-27,05:54:38
39.973427,116.333774,0,177,39930.2463310185,2009-04-27,05:54:43
39.973436,116.333643,0,177,39930.2463888889,2009-04-27,05:54:48
39.973446,116.333578,0,178,39930.2464467593,2009-04-27,05:54:53
39.973398,116.333681,0,179,39930.2465046296,2009-04-27,05:54:58
39.97339,116.333733,0,180,39930.2465625,2009-04-27,05:55:03
39.973414,116.333784,0,183,39930.2466203704,2009-04-27,05:55:08
39.973417,116.333746,0,186,39930.2466782407,2009-04-27,05:55:13
39.973426,116.333658,0,189,39930.2467361111,2009-04-27,05:55:18
39.973435,116.333666,0,195,39930.2467939815,2009-04-27,05:55:23
39.973449,116.333576,0,200,39930.2468518519,2009-04-27,05:55:28
39.973424,116.333542,0,202,39930.2469097222,2009-04-27,05:55:33
39.97338,116.333727,0,197,39930.2469675926,2009-04-27,05:55:38
39.973369,116.333852,0,197,39930.247025463,2009-04-27,05:55:43
39.973404,116.333865,0,197,39930.2470833333,2009-04-27,05:55:48
39.973422,116.333856,0,199,39930.2471412037,2009-04-27,05:55:53
39.973422,116.333856,0,199,39930.2471759259,2009-04-27,05:55:56
39.973417,116.333855,0,201,39930.2471990741,2009-04-27,05:55:58
39.973408,116.334017,0,200,39930.2472569444,2009-04-27,05:56:03
39.973401,116.334192,0,199,39930.2473148148,2009-04-27,05:56:08
39.973405,116.334381,0,201,39930.2473726852,2009-04-27,05:56:13
39.973391,116.334453,0,203,39930.2474305556,2009-04-27,05:56:18
39.973387,116.3344,0,205,39930.2474884259,2009-04-27,05:56:23
39.973385,116.334231,0,207,39930.2475462963,2009-04-27,05:56:28
39.973431,116.334099,0,210,39930.2476041667,2009-04-27,05:56:33
39.973438,116.334018,0,212,39930.247662037,2009-04-27,05:56:38
39.973422,116.334087,0,214,39930.2477199074,2009-04-27,05:56:43
39.973401,116.334186,0,219,39930.2477777778,2009-04-27,05:56:48
39.973399,116.334153,0,221,39930.2478356481,2009-04-27,05:56:53
39.973432,116.334133,0,223,39930.2478935185,2009-04-27,05:56:58
39.973425,116.334348,0,221,39930.2479513889,2009-04-27,05:57:03
39.973438,116.334427,0,222,39930.2480092593,2009-04-27,05:57:08
39.973465,116.334461,0,225,39930.2480671296,2009-04-27,05:57:13
39.973444,116.334475,0,227,39930.248125,2009-04-27,05:57:18
39.973423,116.334504,0,230,39930.2481828704,2009-04-27,05:57:23
39.973389,116.334482,0,232,39930.2482407407,2009-04-27,05:57:28
39.973366,116.334435,0,234,39930.2482986111,2009-04-27,05:57:33
39.973338,116.334496,0,235,39930.2483564815,2009-04-27,05:57:38
39.973315,116.334391,0,235,39930.2484143519,2009-04-27,05:57:43
39.973347,116.334232,0,239,39930.2484722222,2009-04-27,05:57:48
39.973371,116.334202,0,240,39930.2485300926,2009-04-27,05:57:53
39.973389,116.334127,0,244,39930.248587963,2009-04-27,05:57:58
39.973403,116.334119,0,248,39930.2486458333,2009-04-27,05:58:03
39.973398,116.334256,0,253,39930.2487037037,2009-04-27,05:58:08
39.973354,116.334503,0,254,39930.2487615741,2009-04-27,05:58:13
39.973287,116.334565,0,256,39930.2488194444,2009-04-27,05:58:18
39.973274,116.334547,0,259,39930.2488773148,2009-04-27,05:58:23
39.973278,116.334536,0,263,39930.2489351852,2009-04-27,05:58:28
39.97329,116.334486,0,266,39930.2489930556,2009-04-27,05:58:33
39.973336,116.334448,0,269,39930.2490509259,2009-04-27,05:58:38
39.973337,116.334432,0,271,39930.2491087963,2009-04-27,05:58:43
39.973356,116.334406,0,273,39930.2491666667,2009-04-27,05:58:48
39.973375,116.334376,0,276,39930.249224537,2009-04-27,05:58:53
39.973315,116.334417,0,281,39930.2492824074,2009-04-27,05:58:58
39.973273,116.334425,0,286,39930.2493402778,2009-04-27,05:59:03
39.973273,116.334387,0,292,39930.2493981481,2009-04-27,05:59:08
39.973272,116.33436,0,294,39930.2494560185,2009-04-27,05:59:13
39.973367,116.334409,0,297,39930.2495138889,2009-04-27,05:59:18
39.973428,116.334282,0,301,39930.2495717593,2009-04-27,05:59:23
39.973461,116.333995,0,301,39930.2496296296,2009-04-27,05:59:28
39.973434,116.333853,0,303,39930.2496875,2009-04-27,05:59:33
39.973396,116.333802,0,306,39930.2497453704,2009-04-27,05:59:38
39.973403,116.333833,0,312,39930.2498032407,2009-04-27,05:59:43
39.973363,116.333932,0,314,39930.2498611111,2009-04-27,05:59:48
39.973352,116.334046,0,314,39930.2499189815,2009-04-27,05:59:53
39.973378,116.334087,0,314,39930.2499768519,2009-04-27,05:59:58
39.973375,116.334125,0,317,39930.2500347222,2009-04-27,06:00:03
39.973387,116.334252,0,322,39930.2500925926,2009-04-27,06:00:08
39.973403,116.334467,0,325,39930.250150463,2009-04-27,06:00:13
39.973375,116.334549,0,325,39930.2502083333,2009-04-27,06:00:18
39.973368,116.33449,0,324,39930.2502662037,2009-04-27,06:00:23
39.973369,116.334385,0,324,39930.2503240741,2009-04-27,06:00:28
39.973369,116.334282,0,325,39930.2503819444,2009-04-27,06:00:33
39.97335,116.334308,0,325,39930.2504398148,2009-04-27,06:00:38
39.973333,116.334368,0,324,39930.2504976852,2009-04-27,06:00:43
39.973326,116.334532,0,327,39930.2505555556,2009-04-27,06:00:48
39.973312,116.334543,0,326,39930.2506134259,2009-04-27,06:00:53
39.973319,116.33456,0,328,39930.2506712963,2009-04-27,06:00:58
39.973307,116.334543,0,331,39930.2507291667,2009-04-27,06:01:03
39.97335,116.334543,0,333,39930.250787037,2009-04-27,06:01:08
39.973349,116.334564,0,334,39930.2508449074,2009-04-27,06:01:13
39.97333,116.334563,0,338,39930.2509027778,2009-04-27,06:01:18
39.973312,116.334556,0,344,39930.2509606481,2009-04-27,06:01:23
39.97329,116.334521,0,349,39930.2510185185,2009-04-27,06:01:28
39.97329,116.334521,0,349,39930.2510532407,2009-04-27,06:01:31
39.973293,116.334517,0,350,39930.2510763889,2009-04-27,06:01:33
39.973324,116.334506,0,352,39930.2511342593,2009-04-27,06:01:38
39.973365,116.3344,0,353,39930.2511921296,2009-04-27,06:01:43
39.973378,116.334517,0,352,39930.25125,2009-04-27,06:01:48
39.973432,116.334483,0,352,39930.2513078704,2009-04-27,06:01:53
39.973457,116.334494,0,351,39930.2513657407,2009-04-27,06:01:58
39.973454,116.334543,0,350,39930.2514236111,2009-04-27,06:02:03
39.973439,116.334626,0,349,39930.2514814815,2009-04-27,06:02:08
39.973423,116.334744,0,347,39930.2515393518,2009-04-27,06:02:13
39.97343,116.334851,0,345,39930.2515972222,2009-04-27,06:02:18
39.97344,116.334896,0,344,39930.2516550926,2009-04-27,06:02:23
39.973434,116.334857,0,343,39930.251712963,2009-04-27,06:02:28
39.973424,116.334856,0,340,39930.2517708333,2009-04-27,06:02:33
39.97343,116.334696,0,340,39930.2518287037,2009-04-27,06:02:38
39.973391,116.334591,0,339,39930.2518865741,2009-04-27,06:02:43
39.97337,116.334523,0,338,39930.2519444444,2009-04-27,06:02:48
39.973398,116.33444,0,338,39930.2520023148,2009-04-27,06:02:53
39.973416,116.334473,0,335,39930.2520601852,2009-04-27,06:02:58
39.973417,116.334441,0,338,39930.2521180556,2009-04-27,06:03:03
39.973435,116.334487,0,338,39930.2521759259,2009-04-27,06:03:08
39.973405,116.334493,0,338,39930.2522337963,2009-04-27,06:03:13
39.973388,116.334515,0,337,39930.2522916667,2009-04-27,06:03:18
39.973377,116.334555,0,334,39930.252349537,2009-04-27,06:03:23
39.973368,116.334587,0,334,39930.2524074074,2009-04-27,06:03:28
39.973362,116.334686,0,335,39930.2524652778,2009-04-27,06:03:33
39.973338,116.334763,0,334,39930.2525231481,2009-04-27,06:03:38
39.973341,116.334701,0,336,39930.2525810185,2009-04-27,06:03:43
39.973328,116.334589,0,338,39930.2526388889,2009-04-27,06:03:48
39.973321,116.334609,0,338,39930.2526967593,2009-04-27,06:03:53
39.973319,116.334582,0,338,39930.2527546296,2009-04-27,06:03:58
39.973332,116.334573,0,338,39930.2528125,2009-04-27,06:04:03
39.973332,116.334573,0,338,39930.2528472222,2009-04-27,06:04:06
39.97334,116.334574,0,339,39930.2528703704,2009-04-27,06:04:08
39.973328,116.334489,0,340,39930.2529282407,2009-04-27,06:04:13
39.973328,116.33453,0,341,39930.2529861111,2009-04-27,06:04:18
39.97332,116.334442,0,331,39930.2530439815,2009-04-27,06:04:23
39.973315,116.334423,0,325,39930.2531018518,2009-04-27,06:04:28
39.973322,116.334393,0,324,39930.2531597222,2009-04-27,06:04:33
39.973346,116.334289,0,316,39930.2532175926,2009-04-27,06:04:38
39.973343,116.334275,0,313,39930.253275463,2009-04-27,06:04:43
39.973343,116.334275,0,313,39930.2533101852,2009-04-27,06:04:46
39.973346,116.334269,0,311,39930.2533333333,2009-04-27,06:04:48
39.973361,116.334221,0,301,39930.2533912037,2009-04-27,06:04:53
39.973343,116.334225,0,302,39930.2534490741,2009-04-27,06:04:58
39.973335,116.334166,0,298,39930.2535069444,2009-04-27,06:05:03
39.973338,116.334119,0,296,39930.2535648148,2009-04-27,06:05:08
39.973311,116.334142,0,286,39930.2536226852,2009-04-27,06:05:13
39.973312,116.334122,0,282,39930.2536805556,2009-04-27,06:05:18
39.973327,116.334131,0,280,39930.2537384259,2009-04-27,06:05:23
39.973332,116.334169,0,277,39930.2537962963,2009-04-27,06:05:28
39.973332,116.334169,0,277,39930.2538310185,2009-04-27,06:05:31
39.97333,116.334177,0,277,39930.2538541667,2009-04-27,06:05:33
39.973325,116.334141,0,276,39930.253912037,2009-04-27,06:05:38
39.973314,116.334105,0,273,39930.2539699074,2009-04-27,06:05:43
39.973265,116.334093,0,270,39930.2540277778,2009-04-27,06:05:48
39.973277,116.334021,0,271,39930.2540856482,2009-04-27,06:05:53
39.973316,116.333868,0,268,39930.2541435185,2009-04-27,06:05:58
39.973338,116.333784,0,267,39930.2542013889,2009-04-27,06:06:03
39.973361,116.333747,0,269,39930.2542592593,2009-04-27,06:06:08
39.973387,116.333758,0,271,39930.2543171296,2009-04-27,06:06:13
39.973398,116.333844,0,273,39930.254375,2009-04-27,06:06:18
39.973398,116.333911,0,274,39930.2544328704,2009-04-27,06:06:23
39.973394,116.333921,0,274,39930.2544907407,2009-04-27,06:06:28
39.97337,116.334116,0,274,39930.2545486111,2009-04-27,06:06:33
39.973349,116.334166,0,274,39930.2546064815,2009-04-27,06:06:38
39.973354,116.334151,0,273,39930.2546643519,2009-04-27,06:06:43
39.973354,116.334151,0,273,39930.2546990741,2009-04-27,06:06:46
39.973356,116.334153,0,273,39930.2547222222,2009-04-27,06:06:48
39.97336,116.334056,0,272,39930.2547800926,2009-04-27,06:06:53
39.973374,116.333962,0,270,39930.254837963,2009-04-27,06:06:58
39.973393,116.333954,0,267,39930.2548958333,2009-04-27,06:07:03
39.973414,116.33404,0,268,39930.2549537037,2009-04-27,06:07:08
39.973422,116.334165,0,266,39930.2550115741,2009-04-27,06:07:13
39.973418,116.334203,0,262,39930.2550694444,2009-04-27,06:07:18
39.973357,116.33438,0,263,39930.2551273148,2009-04-27,06:07:23
39.973325,116.334427,0,268,39930.2551851852,2009-04-27,06:07:28
39.973337,116.334419,0,269,39930.2552430556,2009-04-27,06:07:33
39.973344,116.334383,0,270,39930.2553009259,2009-04-27,06:07:38
39.973344,116.334383,0,270,39930.2553356481,2009-04-27,06:07:41
39.973342,116.334375,0,271,39930.2553587963,2009-04-27,06:07:43
39.973351,116.33442,0,266,39930.2554166667,2009-04-27,06:07:48
39.973398,116.334363,0,266,39930.255474537,2009-04-27,06:07:53
39.973414,116.334265,0,273,39930.2555324074,2009-04-27,06:07:58
39.973398,116.334183,0,280,39930.2555902778,2009-04-27,06:08:03
39.973399,116.33414,0,285,39930.2556481481,2009-04-27,06:08:08
39.973421,116.334182,0,286,39930.2557060185,2009-04-27,06:08:13
39.973452,116.334164,0,287,39930.2557638889,2009-04-27,06:08:18
39.973443,116.334114,0,288,39930.2558217593,2009-04-27,06:08:23
39.973418,116.334194,0,285,39930.2558796296,2009-04-27,06:08:28
39.973416,116.334279,0,281,39930.2559375,2009-04-27,06:08:33
39.97343,116.334344,0,280,39930.2559953704,2009-04-27,06:08:38
39.973429,116.334432,0,279,39930.2560532407,2009-04-27,06:08:43
39.973433,116.334452,0,281,39930.2561111111,2009-04-27,06:08:48
39.973425,116.334461,0,284,39930.2561689815,2009-04-27,06:08:53
39.973425,116.334461,0,284,39930.2562037037,2009-04-27,06:08:56
39.973427,116.334463,0,284,39930.2562268519,2009-04-27,06:08:58
39.973429,116.334453,0,285,39930.2562847222,2009-04-27,06:09:03
39.9734,116.334503,0,287,39930.2563425926,2009-04-27,06:09:08
39.97337,116.334516,0,289,39930.256400463,2009-04-27,06:09:13
39.973372,116.334503,0,289,39930.2564583333,2009-04-27,06:09:18
39.973373,116.334435,0,291,39930.2565162037,2009-04-27,06:09:23
39.973382,116.334396,0,293,39930.2565740741,2009-04-27,06:09:28
39.973405,116.334284,0,293,39930.2566319444,2009-04-27,06:09:33
39.973381,116.334322,0,290,39930.2566898148,2009-04-27,06:09:38
39.973339,116.334359,0,288,39930.2567476852,2009-04-27,06:09:43
39.97333,116.334401,0,287,39930.2568055556,2009-04-27,06:09:48
39.97333,116.334391,0,287,39930.2568634259,2009-04-27,06:09:53
39.973342,116.334459,0,285,39930.2569212963,2009-04-27,06:09:58
39.973354,116.334519,0,282,39930.2569791667,2009-04-27,06:10:03
39.973386,116.334565,0,284,39930.257037037,2009-04-27,06:10:08
39.973429,116.334534,0,285,39930.2570949074,2009-04-27,06:10:13
39.973498,116.334503,0,287,39930.2571527778,2009-04-27,06:10:18
39.973545,116.334473,0,289,39930.2572106481,2009-04-27,06:10:23
39.973593,116.334423,0,291,39930.2572685185,2009-04-27,06:10:28
39.973656,116.334425,0,292,39930.2573263889,2009-04-27,06:10:33
39.973716,116.334419,0,292,39930.2573842593,2009-04-27,06:10:38
39.973717,116.334478,0,291,39930.2574421296,2009-04-27,06:10:43
39.973635,116.334507,0,287,39930.2575,2009-04-27,06:10:48
39.973612,116.33451,0,287,39930.2575578704,2009-04-27,06:10:53
39.973606,116.334499,0,287,39930.2576157407,2009-04-27,06:10:58
39.973609,116.334246,0,286,39930.2576736111,2009-04-27,06:11:03
39.97359,116.334157,0,284,39930.2577314815,2009-04-27,06:11:08
39.973535,116.334185,0,281,39930.2577893519,2009-04-27,06:11:13
39.973453,116.334265,0,279,39930.2578472222,2009-04-27,06:11:18
39.973395,116.334351,0,271,39930.2579050926,2009-04-27,06:11:23
39.973395,116.334351,0,271,39930.2579398148,2009-04-27,06:11:26
39.97339,116.334355,0,271,39930.257962963,2009-04-27,06:11:28
39.973413,116.334459,0,269,39930.2580208333,2009-04-27,06:11:33
39.973459,116.334491,0,265,39930.2580787037,2009-04-27,06:11:38
39.973433,116.334599,0,264,39930.2581365741,2009-04-27,06:11:43
39.973448,116.334666,0,265,39930.2581944444,2009-04-27,06:11:48
39.973503,116.334693,0,270,39930.2582523148,2009-04-27,06:11:53
39.973556,116.334669,0,278,39930.2583101852,2009-04-27,06:11:58
39.973594,116.334659,0,284,39930.2583680556,2009-04-27,06:12:03
39.973594,116.334659,0,284,39930.2584027778,2009-04-27,06:12:06
39.973599,116.334665,0,284,39930.2584259259,2009-04-27,06:12:08
39.97356,116.33467,0,285,39930.2584837963,2009-04-27,06:12:13
39.973493,116.334636,0,286,39930.2585416667,2009-04-27,06:12:18
39.973536,116.334588,0,285,39930.258599537,2009-04-27,06:12:23
39.973518,116.334594,0,286,39930.2586574074,2009-04-27,06:12:28
39.973494,116.334637,0,286,39930.2587152778,2009-04-27,06:12:33
39.973494,116.334637,0,286,39930.25875,2009-04-27,06:12:36
39.973491,116.334635,0,286,39930.2587731481,2009-04-27,06:12:38
39.973422,116.33459,0,285,39930.2588310185,2009-04-27,06:12:43
39.973376,116.334503,0,285,39930.2588888889,2009-04-27,06:12:48
39.973357,116.334309,0,287,39930.2589467593,2009-04-27,06:12:53
39.973371,116.334207,0,289,39930.2590046296,2009-04-27,06:12:58
39.973408,116.334155,0,291,39930.2590625,2009-04-27,06:13:03
39.973394,116.334043,0,293,39930.2591203704,2009-04-27,06:13:08
39.973435,116.333869,0,294,39930.2591782407,2009-04-27,06:13:13
39.973414,116.333808,0,294,39930.2592361111,2009-04-27,06:13:18
39.973387,116.333853,0,291,39930.2592939815,2009-04-27,06:13:23
39.973363,116.33383,0,294,39930.2593518518,2009-04-27,06:13:28
39.973355,116.333932,0,294,39930.2594097222,2009-04-27,06:13:33
39.973373,116.334001,0,293,39930.2594675926,2009-04-27,06:13:38
39.973398,116.333979,0,295,39930.259525463,2009-04-27,06:13:43
39.973435,116.334049,0,296,39930.2595833333,2009-04-27,06:13:48
39.973419,116.334078,0,297,39930.2596412037,2009-04-27,06:13:53
39.973406,116.33412,0,296,39930.2596990741,2009-04-27,06:13:58
39.973395,116.334105,0,295,39930.2597569444,2009-04-27,06:14:03
39.973385,116.334123,0,293,39930.2598148148,2009-04-27,06:14:08
39.973386,116.334125,0,291,39930.2598726852,2009-04-27,06:14:13
39.973386,116.334125,0,291,39930.2599074074,2009-04-27,06:14:16
39.97339,116.334132,0,291,39930.2599305556,2009-04-27,06:14:18
39.973369,116.334181,0,288,39930.2599884259,2009-04-27,06:14:23
39.973362,116.334301,0,289,39930.2600462963,2009-04-27,06:14:28
39.973363,116.334275,0,293,39930.2601041667,2009-04-27,06:14:33
39.973418,116.334241,0,299,39930.260162037,2009-04-27,06:14:38
39.973444,116.334237,0,303,39930.2602199074,2009-04-27,06:14:43
39.973477,116.334176,0,305,39930.2602777778,2009-04-27,06:14:48
39.973466,116.334118,0,306,39930.2603356481,2009-04-27,06:14:53
39.973459,116.334107,0,305,39930.2603935185,2009-04-27,06:14:58
39.973459,116.334107,0,305,39930.2604282407,2009-04-27,06:15:01
39.97346,116.33411,0,305,39930.2604513889,2009-04-27,06:15:03
39.973449,116.334153,0,289,39930.2605092593,2009-04-27,06:15:08
39.973413,116.334198,0,274,39930.2605671296,2009-04-27,06:15:13
39.973403,116.334162,0,264,39930.260625,2009-04-27,06:15:18
39.973415,116.334139,0,264,39930.2606828704,2009-04-27,06:15:23
39.973422,116.33413,0,263,39930.2607407407,2009-04-27,06:15:28
39.97341,116.334099,0,258,39930.2607986111,2009-04-27,06:15:33
39.973366,116.333934,0,247,39930.2608564815,2009-04-27,06:15:38
39.973387,116.33398,0,241,39930.2609143518,2009-04-27,06:15:43
39.973421,116.334103,0,236,39930.2609722222,2009-04-27,06:15:48
39.973441,116.334234,0,234,39930.2610300926,2009-04-27,06:15:53
39.973456,116.334393,0,235,39930.261087963,2009-04-27,06:15:58
39.97347,116.33448,0,236,39930.2611458333,2009-04-27,06:16:03
39.973447,116.334476,0,234,39930.2612037037,2009-04-27,06:16:08
39.973428,116.334403,0,233,39930.2612615741,2009-04-27,06:16:13
39.973428,116.334403,0,233,39930.2612962963,2009-04-27,06:16:16
39.973427,116.3344,0,233,39930.2613194444,2009-04-27,06:16:18
39.973428,116.33429,0,234,39930.2613773148,2009-04-27,06:16:23
39.973417,116.334112,0,238,39930.2614351852,2009-04-27,06:16:28
39.973395,116.334202,0,230,39930.2614930556,2009-04-27,06:16:33
39.973401,116.334265,0,219,39930.2615509259,2009-04-27,06:16:38
39.973422,116.334286,0,213,39930.2616087963,2009-04-27,06:16:43
39.973432,116.334292,0,212,39930.2616666667,2009-04-27,06:16:48
39.973442,116.334297,0,212,39930.261724537,2009-04-27,06:16:53
39.973442,116.334297,0,212,39930.2617592593,2009-04-27,06:16:56
39.973448,116.334292,0,212,39930.2617824074,2009-04-27,06:16:58
39.973414,116.334301,0,211,39930.2618402778,2009-04-27,06:17:03
39.973409,116.334227,0,211,39930.2618981482,2009-04-27,06:17:08
39.973407,116.334186,0,211,39930.2619560185,2009-04-27,06:17:13
39.973397,116.334191,0,211,39930.2620138889,2009-04-27,06:17:18
39.973411,116.334134,0,203,39930.2620717593,2009-04-27,06:17:23
39.973402,116.334182,0,191,39930.2621296296,2009-04-27,06:17:28
39.973407,116.334174,0,191,39930.2621875,2009-04-27,06:17:33
39.973407,116.33417,0,191,39930.2622453704,2009-04-27,06:17:38
39.973408,116.334162,0,190,39930.2623032407,2009-04-27,06:17:43
39.973409,116.334159,0,190,39930.2623611111,2009-04-27,06:17:48
39.973406,116.334158,0,190,39930.2624189815,2009-04-27,06:17:53
39.973406,116.334158,0,190,39930.2624537037,2009-04-27,06:17:56
39.973408,116.334152,0,190,39930.2624768519,2009-04-27,06:17:58
39.97343,116.334078,0,185,39930.2625347222,2009-04-27,06:18:03
39.973433,116.334042,0,182,39930.2625925926,2009-04-27,06:18:08
39.973451,116.333931,0,178,39930.262650463,2009-04-27,06:18:13
39.973467,116.333875,0,173,39930.2627083333,2009-04-27,06:18:18
39.973469,116.333905,0,168,39930.2627662037,2009-04-27,06:18:23
39.973476,116.333922,0,167,39930.2628240741,2009-04-27,06:18:28
39.973484,116.333926,0,167,39930.2628819444,2009-04-27,06:18:33
39.973484,116.333926,0,167,39930.2629166667,2009-04-27,06:18:36
39.973481,116.333924,0,168,39930.2629398148,2009-04-27,06:18:38
39.973426,116.334066,0,160,39930.2629976852,2009-04-27,06:18:43
39.97339,116.334192,0,154,39930.2630555556,2009-04-27,06:18:48
39.973399,116.334122,0,151,39930.2631134259,2009-04-27,06:18:53
39.973392,116.334115,0,149,39930.2631712963,2009-04-27,06:18:58
39.973392,116.334115,0,149,39930.2632060185,2009-04-27,06:19:01
39.973396,116.334116,0,149,39930.2632291667,2009-04-27,06:19:03
39.973404,116.334079,0,148,39930.263287037,2009-04-27,06:19:08
39.973407,116.33406,0,148,39930.2633449074,2009-04-27,06:19:13
39.973419,116.333966,0,149,39930.2634027778,2009-04-27,06:19:18
39.973431,116.333887,0,148,39930.2634606481,2009-04-27,06:19:23
39.973406,116.333919,0,146,39930.2635185185,2009-04-27,06:19:28
39.973395,116.333959,0,139,39930.2635763889,2009-04-27,06:19:33
39.973395,116.333959,0,139,39930.2636111111,2009-04-27,06:19:36
39.973396,116.333954,0,138,39930.2636342593,2009-04-27,06:19:38
39.973418,116.333802,0,137,39930.2636921296,2009-04-27,06:19:43
39.973418,116.333802,0,137,39930.2637268519,2009-04-27,06:19:46
39.973419,116.333804,0,137,39930.26375,2009-04-27,06:19:48
39.973478,116.333671,0,133,39930.2638078704,2009-04-27,06:19:53
39.973508,116.333618,0,130,39930.2638657407,2009-04-27,06:19:58
39.97352,116.333614,0,129,39930.2639236111,2009-04-27,06:20:03
39.973502,116.333653,0,128,39930.2639814815,2009-04-27,06:20:08
39.973493,116.333655,0,128,39930.2640393519,2009-04-27,06:20:13
39.973481,116.333741,0,129,39930.2640972222,2009-04-27,06:20:18
39.973492,116.333745,0,131,39930.2641550926,2009-04-27,06:20:23
39.97351,116.333727,0,135,39930.264212963,2009-04-27,06:20:28
39.973498,116.333753,0,130,39930.2642708333,2009-04-27,06:20:33
39.973472,116.333839,0,122,39930.2643287037,2009-04-27,06:20:38
39.973458,116.333889,0,111,39930.2643865741,2009-04-27,06:20:43
39.97344,116.333878,0,112,39930.2644444444,2009-04-27,06:20:48
39.973427,116.333902,0,114,39930.2645023148,2009-04-27,06:20:53
39.973432,116.333919,0,115,39930.2645601852,2009-04-27,06:20:58
39.973418,116.333953,0,117,39930.2646180556,2009-04-27,06:21:03
39.973422,116.333962,0,117,39930.2646759259,2009-04-27,06:21:08
39.973429,116.333972,0,117,39930.2647337963,2009-04-27,06:21:13
39.973429,116.333969,0,118,39930.2647916667,2009-04-27,06:21:18
39.973433,116.333964,0,118,39930.264849537,2009-04-27,06:21:23
39.973433,116.333964,0,118,39930.2648842593,2009-04-27,06:21:26
39.973435,116.333967,0,117,39930.2649074074,2009-04-27,06:21:28
39.973417,116.333986,0,115,39930.2649652778,2009-04-27,06:21:33
39.973395,116.334003,0,107,39930.2650231481,2009-04-27,06:21:38
39.973394,116.333999,0,107,39930.2650810185,2009-04-27,06:21:43
39.973394,116.333999,0,107,39930.2651157407,2009-04-27,06:21:46
39.973391,116.333994,0,107,39930.2651388889,2009-04-27,06:21:48
39.973403,116.333979,0,107,39930.2651967593,2009-04-27,06:21:53
39.973428,116.33399,0,110,39930.2652546296,2009-04-27,06:21:58
39.973431,116.334022,0,112,39930.2653125,2009-04-27,06:22:03
39.973509,116.333689,0,137,39930.2687268518,2009-04-27,06:26:58
39.973526,116.333666,0,138,39930.2687847222,2009-04-27,06:27:03
39.973503,116.33372,0,136,39930.2688425926,2009-04-27,06:27:08
39.973479,116.333757,0,133,39930.268900463,2009-04-27,06:27:13
39.973441,116.333812,0,133,39930.2689583333,2009-04-27,06:27:18
39.973414,116.33392,0,133,39930.2690162037,2009-04-27,06:27:23
39.973397,116.333952,0,133,39930.2690740741,2009-04-27,06:27:28
39.973397,116.333952,0,133,39930.2691087963,2009-04-27,06:27:31
39.973396,116.333954,0,133,39930.2691319444,2009-04-27,06:27:33
39.973374,116.333984,0,135,39930.2691898148,2009-04-27,06:27:38
39.973388,116.334046,0,136,39930.2692476852,2009-04-27,06:27:43
39.973402,116.334083,0,139,39930.2693055556,2009-04-27,06:27:48
39.973391,116.3341,0,144,39930.2693634259,2009-04-27,06:27:53
39.973423,116.334098,0,150,39930.2694212963,2009-04-27,06:27:58
39.973424,116.334082,0,152,39930.2694791667,2009-04-27,06:28:03
39.973478,116.333968,0,154,39930.269537037,2009-04-27,06:28:08
39.973503,116.333977,0,154,39930.2695949074,2009-04-27,06:28:13
39.973529,116.334031,0,156,39930.2696527778,2009-04-27,06:28:18
39.9735,116.33408,0,154,39930.2697106482,2009-04-27,06:28:23
39.973476,116.334139,0,156,39930.2697685185,2009-04-27,06:28:28
39.97343,116.334067,0,158,39930.2698263889,2009-04-27,06:28:33
39.97338,116.33407,0,158,39930.2698842593,2009-04-27,06:28:38
39.973369,116.334029,0,160,39930.2699421296,2009-04-27,06:28:43
39.973359,116.33393,0,162,39930.27,2009-04-27,06:28:48
39.973361,116.333852,0,162,39930.2700578704,2009-04-27,06:28:53
39.973364,116.333834,0,162,39930.2701157407,2009-04-27,06:28:58
39.97341,116.333766,0,162,39930.2701736111,2009-04-27,06:29:03
39.973424,116.333819,0,164,39930.2702314815,2009-04-27,06:29:08
39.973437,116.333841,0,164,39930.2702893519,2009-04-27,06:29:13
39.973423,116.333925,0,164,39930.2703472222,2009-04-27,06:29:18
39.973433,116.33396,0,163,39930.2704050926,2009-04-27,06:29:23
39.973463,116.333992,0,163,39930.270462963,2009-04-27,06:29:28
39.973477,116.333983,0,163,39930.2705208333,2009-04-27,06:29:33
39.973467,116.333932,0,164,39930.2705787037,2009-04-27,06:29:38
39.973459,116.333878,0,165,39930.2706365741,2009-04-27,06:29:43
39.973459,116.333878,0,165,39930.2706712963,2009-04-27,06:29:46
39.973467,116.333883,0,167,39930.2706944444,2009-04-27,06:29:48
39.973457,116.333867,0,169,39930.2707523148,2009-04-27,06:29:53
39.973456,116.333861,0,169,39930.2708101852,2009-04-27,06:29:58
39.973454,116.333859,0,169,39930.2708680556,2009-04-27,06:30:03
39.973447,116.333857,0,169,39930.2709259259,2009-04-27,06:30:08
39.973445,116.333851,0,169,39930.2709837963,2009-04-27,06:30:13
39.973442,116.333857,0,169,39930.2710416667,2009-04-27,06:30:18
39.973442,116.333857,0,169,39930.2710763889,2009-04-27,06:30:21
39.973447,116.333865,0,169,39930.271099537,2009-04-27,06:30:23
39.973456,116.33387,0,169,39930.2711574074,2009-04-27,06:30:28
39.973466,116.333869,0,170,39930.2712152778,2009-04-27,06:30:33
39.973473,116.333865,0,170,39930.2712731481,2009-04-27,06:30:38
39.973473,116.333865,0,170,39930.2713078704,2009-04-27,06:30:41
39.973478,116.33387,0,169,39930.2713310185,2009-04-27,06:30:43
39.973483,116.333882,0,169,39930.2713888889,2009-04-27,06:30:48
39.973479,116.334003,0,173,39930.2714467593,2009-04-27,06:30:53
39.973454,116.334099,0,175,39930.2715046296,2009-04-27,06:30:58
39.973427,116.334117,0,178,39930.2715625,2009-04-27,06:31:03
39.973424,116.334103,0,179,39930.2716203704,2009-04-27,06:31:08
39.973429,116.334109,0,180,39930.2716782407,2009-04-27,06:31:13
39.97343,116.334117,0,180,39930.2717361111,2009-04-27,06:31:18
39.973428,116.334116,0,180,39930.2717939815,2009-04-27,06:31:23
39.973428,116.334116,0,180,39930.2718287037,2009-04-27,06:31:26
39.973427,116.334114,0,180,39930.2718518519,2009-04-27,06:31:28
39.973428,116.334104,0,180,39930.2719097222,2009-04-27,06:31:33
39.973453,116.334059,0,180,39930.2719675926,2009-04-27,06:31:38
39.973477,116.334022,0,183,39930.272025463,2009-04-27,06:31:43
39.973486,116.333987,0,185,39930.2720833333,2009-04-27,06:31:48
39.973475,116.333999,0,186,39930.2721412037,2009-04-27,06:31:53
39.973475,116.333999,0,186,39930.2721759259,2009-04-27,06:31:56
39.973474,116.333993,0,186,39930.2721990741,2009-04-27,06:31:58
39.973465,116.333992,0,186,39930.2722569444,2009-04-27,06:32:03
39.973456,116.333998,0,186,39930.2723148148,2009-04-27,06:32:08
39.973449,116.334008,0,186,39930.2723726852,2009-04-27,06:32:13
39.97357,116.334301,0,190,39930.2748611111,2009-04-27,06:35:48
39.973541,116.334353,0,191,39930.2749189815,2009-04-27,06:35:53
39.973541,116.334353,0,191,39930.2749537037,2009-04-27,06:35:56
39.973533,116.334346,0,189,39930.2749768518,2009-04-27,06:35:58
39.973533,116.334314,0,188,39930.2750347222,2009-04-27,06:36:03
39.97351,116.334344,0,187,39930.2750925926,2009-04-27,06:36:08
39.973484,116.334379,0,187,39930.275150463,2009-04-27,06:36:13
39.973465,116.3344,0,188,39930.2752083333,2009-04-27,06:36:18
39.973472,116.334384,0,190,39930.2752662037,2009-04-27,06:36:23
39.973472,116.334384,0,190,39930.2753009259,2009-04-27,06:36:26
39.97348,116.334377,0,190,39930.2753240741,2009-04-27,06:36:28
39.973486,116.334366,0,191,39930.2753819444,2009-04-27,06:36:33
39.973464,116.334335,0,193,39930.2754398148,2009-04-27,06:36:38
39.973442,116.334277,0,194,39930.2754976852,2009-04-27,06:36:43
39.973439,116.33417,0,193,39930.2755555556,2009-04-27,06:36:48
39.973436,116.334125,0,192,39930.2756134259,2009-04-27,06:36:53
39.973448,116.334144,0,190,39930.2756712963,2009-04-27,06:36:58
39.973429,116.334126,0,188,39930.2757291667,2009-04-27,06:37:03
39.973408,116.334127,0,185,39930.275787037,2009-04-27,06:37:08
39.973407,116.334186,0,183,39930.2758449074,2009-04-27,06:37:13
39.973416,116.334211,0,182,39930.2759027778,2009-04-27,06:37:18
39.973423,116.334218,0,182,39930.2759606481,2009-04-27,06:37:23
39.973426,116.334225,0,182,39930.2760185185,2009-04-27,06:37:28
39.973426,116.334225,0,182,39930.2760532407,2009-04-27,06:37:31
39.973421,116.334221,0,182,39930.2760763889,2009-04-27,06:37:33
39.973412,116.334199,0,182,39930.2761342593,2009-04-27,06:37:38
39.973415,116.334179,0,182,39930.2761921296,2009-04-27,06:37:43
39.973415,116.334179,0,182,39930.2762268518,2009-04-27,06:37:46
39.973412,116.334176,0,182,39930.27625,2009-04-27,06:37:48
39.973403,116.334167,0,182,39930.2763078704,2009-04-27,06:37:53
39.973398,116.334146,0,179,39930.2763657407,2009-04-27,06:37:58
39.97346,116.334092,0,172,39930.2764236111,2009-04-27,06:38:03
39.973499,116.334149,0,173,39930.2764814815,2009-04-27,06:38:08
39.973526,116.334219,0,173,39930.2765393518,2009-04-27,06:38:13
39.973537,116.334232,0,173,39930.2765972222,2009-04-27,06:38:18
39.973537,116.334232,0,173,39930.2766319444,2009-04-27,06:38:21
39.973538,116.334236,0,173,39930.2766550926,2009-04-27,06:38:23
39.973535,116.334261,0,173,39930.276712963,2009-04-27,06:38:28
39.973498,116.334289,0,173,39930.2767708333,2009-04-27,06:38:33
39.97351,116.334242,0,174,39930.2768287037,2009-04-27,06:38:38
39.973513,116.334231,0,174,39930.2768865741,2009-04-27,06:38:43
39.973561,116.334116,0,173,39930.2769444444,2009-04-27,06:38:48
39.973604,116.334025,0,172,39930.2770023148,2009-04-27,06:38:53
39.973573,116.33395,0,171,39930.2770601852,2009-04-27,06:38:58
39.973537,116.333853,0,170,39930.2771180556,2009-04-27,06:39:03
39.973502,116.333889,0,170,39930.2771759259,2009-04-27,06:39:08
39.973503,116.333911,0,170,39930.2772337963,2009-04-27,06:39:13
39.973484,116.333952,0,171,39930.2772916667,2009-04-27,06:39:18
39.973479,116.333966,0,171,39930.277349537,2009-04-27,06:39:23
39.973472,116.333952,0,170,39930.2774074074,2009-04-27,06:39:28
39.973467,116.334253,0,188,39930.2884606481,2009-04-27,06:55:23
39.973474,116.33437,0,189,39930.2885185185,2009-04-27,06:55:28
39.973485,116.334302,0,189,39930.2885763889,2009-04-27,06:55:33
39.973488,116.334231,0,192,39930.2886342593,2009-04-27,06:55:38
39.973483,116.334222,0,192,39930.2886921296,2009-04-27,06:55:43
39.973481,116.334274,0,192,39930.28875,2009-04-27,06:55:48
39.973471,116.33442,0,192,39930.2888078704,2009-04-27,06:55:53
39.973475,116.33436,0,192,39930.2888657407,2009-04-27,06:55:58
39.973476,116.334269,0,191,39930.2889236111,2009-04-27,06:56:03
39.973457,116.334241,0,191,39930.2889814815,2009-04-27,06:56:08
39.973439,116.334245,0,190,39930.2890393519,2009-04-27,06:56:13
39.973421,116.334255,0,190,39930.2890972222,2009-04-27,06:56:18
39.973416,116.334287,0,190,39930.2891550926,2009-04-27,06:56:23
39.97342,116.334262,0,189,39930.289212963,2009-04-27,06:56:28
39.973381,116.334282,0,189,39930.2892708333,2009-04-27,06:56:33
39.973409,116.334291,0,191,39930.2893287037,2009-04-27,06:56:38
39.973409,116.334287,0,191,39930.2893865741,2009-04-27,06:56:43
39.973409,116.334287,0,191,39930.2894212963,2009-04-27,06:56:46
39.973413,116.334291,0,191,39930.2894444444,2009-04-27,06:56:48
39.973476,116.334336,0,191,39930.2895023148,2009-04-27,06:56:53
39.973518,116.334383,0,192,39930.2895601852,2009-04-27,06:56:58
39.973561,116.334378,0,194,39930.2896180556,2009-04-27,06:57:03
39.973565,116.334372,0,194,39930.2896759259,2009-04-27,06:57:08
39.973565,116.334372,0,194,39930.2897106481,2009-04-27,06:57:11
39.973558,116.334371,0,194,39930.2897337963,2009-04-27,06:57:13
39.973534,116.334358,0,193,39930.2897916667,2009-04-27,06:57:18
39.973525,116.334362,0,193,39930.289849537,2009-04-27,06:57:23
39.973478,116.334432,0,192,39930.2899074074,2009-04-27,06:57:28
39.973451,116.334395,0,191,39930.2899652778,2009-04-27,06:57:33
39.973448,116.334377,0,192,39930.2900231481,2009-04-27,06:57:38
39.973444,116.334373,0,192,39930.2900810185,2009-04-27,06:57:43
39.973444,116.334373,0,192,39930.2901157407,2009-04-27,06:57:46
39.973442,116.334369,0,192,39930.2901388889,2009-04-27,06:57:48
39.973424,116.334348,0,191,39930.2901967593,2009-04-27,06:57:53
39.973408,116.334268,0,193,39930.2902546296,2009-04-27,06:57:58
39.973404,116.334259,0,193,39930.2903125,2009-04-27,06:58:03
39.973403,116.33425,0,193,39930.2903703704,2009-04-27,06:58:08
39.973415,116.334229,0,194,39930.2904282407,2009-04-27,06:58:13
39.973422,116.334196,0,194,39930.2904861111,2009-04-27,06:58:18
39.973373,116.334242,0,190,39930.2905439815,2009-04-27,06:58:23
39.973338,116.334224,0,190,39930.2906018518,2009-04-27,06:58:28
39.973294,116.334277,0,188,39930.2906597222,2009-04-27,06:58:33
39.973284,116.334277,0,186,39930.2907175926,2009-04-27,06:58:38
39.973282,116.334191,0,185,39930.290775463,2009-04-27,06:58:43
39.973277,116.334133,0,182,39930.2908333333,2009-04-27,06:58:48
39.973277,116.334182,0,180,39930.2908912037,2009-04-27,06:58:53
39.973291,116.334224,0,181,39930.2909490741,2009-04-27,06:58:58
39.973299,116.334216,0,179,39930.2910069444,2009-04-27,06:59:03
39.973296,116.334218,0,178,39930.2910648148,2009-04-27,06:59:08
39.97329,116.334225,0,178,39930.2911226852,2009-04-27,06:59:13
39.97329,116.334225,0,178,39930.2911574074,2009-04-27,06:59:16
39.973298,116.334222,0,175,39930.2911805556,2009-04-27,06:59:18
39.973309,116.334172,0,174,39930.2912384259,2009-04-27,06:59:23
39.973341,116.334058,0,171,39930.2912962963,2009-04-27,06:59:28
39.973315,116.334037,0,168,39930.2913541667,2009-04-27,06:59:33
39.973315,116.334037,0,168,39930.2913888889,2009-04-27,06:59:36
39.973307,116.334038,0,163,39930.291412037,2009-04-27,06:59:38
39.973288,116.333961,0,163,39930.2914699074,2009-04-27,06:59:43
39.97328,116.333849,0,158,39930.2915277778,2009-04-27,06:59:48
39.97329,116.333727,0,148,39930.2915856481,2009-04-27,06:59:53
39.973316,116.333703,0,147,39930.2916435185,2009-04-27,06:59:58
39.973363,116.333676,0,145,39930.2917013889,2009-04-27,07:00:03
39.973386,116.333631,0,144,39930.2917592593,2009-04-27,07:00:08
39.973377,116.333603,0,141,39930.2918171296,2009-04-27,07:00:13
39.973372,116.333636,0,139,39930.291875,2009-04-27,07:00:18
39.973358,116.333684,0,138,39930.2919328704,2009-04-27,07:00:23
39.973345,116.333748,0,135,39930.2919907407,2009-04-27,07:00:28
39.973344,116.333754,0,135,39930.2920486111,2009-04-27,07:00:33
39.973344,116.333754,0,135,39930.2920833333,2009-04-27,07:00:36
39.973337,116.33376,0,135,39930.2921064815,2009-04-27,07:00:38
39.973347,116.333805,0,139,39930.2921643518,2009-04-27,07:00:43
39.973361,116.333799,0,141,39930.2922222222,2009-04-27,07:00:48
39.973361,116.333821,0,145,39930.2922800926,2009-04-27,07:00:53
39.973363,116.333851,0,146,39930.292337963,2009-04-27,07:00:58
39.973379,116.333909,0,151,39930.2923958333,2009-04-27,07:01:03
39.973376,116.333964,0,153,39930.2924537037,2009-04-27,07:01:08
39.97339,116.333957,0,152,39930.2925115741,2009-04-27,07:01:13
39.973357,116.33394,0,150,39930.2925694444,2009-04-27,07:01:18
39.973339,116.333962,0,152,39930.2926273148,2009-04-27,07:01:23
39.973339,116.333962,0,152,39930.292662037,2009-04-27,07:01:26
39.973342,116.333962,0,154,39930.2926851852,2009-04-27,07:01:28
39.97337,116.334027,0,157,39930.2927430556,2009-04-27,07:01:33
39.97338,116.334023,0,157,39930.2928009259,2009-04-27,07:01:38
39.97338,116.334023,0,157,39930.2928356482,2009-04-27,07:01:41
39.973387,116.334021,0,158,39930.2928587963,2009-04-27,07:01:43
39.9734,116.333975,0,159,39930.2929166667,2009-04-27,07:01:48
39.973412,116.333858,0,162,39930.292974537,2009-04-27,07:01:53
39.973405,116.333843,0,165,39930.2930324074,2009-04-27,07:01:58
39.973406,116.333863,0,166,39930.2930902778,2009-04-27,07:02:03
39.973414,116.333892,0,168,39930.2931481482,2009-04-27,07:02:08
39.97345,116.333915,0,170,39930.2932060185,2009-04-27,07:02:13
39.973473,116.333916,0,171,39930.2932638889,2009-04-27,07:02:18
39.973511,116.333914,0,174,39930.2933217593,2009-04-27,07:02:23
39.973516,116.334012,0,178,39930.2933796296,2009-04-27,07:02:28
39.973494,116.334121,0,179,39930.2934375,2009-04-27,07:02:33
39.973497,116.334152,0,180,39930.2934953704,2009-04-27,07:02:38
39.973515,116.334255,0,185,39930.2935532407,2009-04-27,07:02:43
39.973532,116.334362,0,187,39930.2936111111,2009-04-27,07:02:48
39.973526,116.334419,0,190,39930.2936689815,2009-04-27,07:02:53
39.973524,116.334376,0,195,39930.2937268519,2009-04-27,07:02:58
39.973545,116.334297,0,201,39930.2937847222,2009-04-27,07:03:03
39.973564,116.334129,0,203,39930.2938425926,2009-04-27,07:03:08
39.973536,116.334085,0,205,39930.293900463,2009-04-27,07:03:13
39.973526,116.334014,0,206,39930.2939583333,2009-04-27,07:03:18
39.973475,116.334007,0,205,39930.2940162037,2009-04-27,07:03:23
39.973436,116.333965,0,206,39930.2940740741,2009-04-27,07:03:28
39.973426,116.333886,0,206,39930.2941319444,2009-04-27,07:03:33
39.973425,116.333805,0,204,39930.2941898148,2009-04-27,07:03:38
39.973474,116.333757,0,202,39930.2942476852,2009-04-27,07:03:43
39.973502,116.333844,0,201,39930.2943055556,2009-04-27,07:03:48
39.973516,116.333868,0,202,39930.2943634259,2009-04-27,07:03:53
39.973516,116.33385,0,203,39930.2944212963,2009-04-27,07:03:58
39.973513,116.333847,0,203,39930.2944791667,2009-04-27,07:04:03
39.973513,116.333847,0,203,39930.2945138889,2009-04-27,07:04:06
39.973511,116.333843,0,203,39930.294537037,2009-04-27,07:04:08
39.973514,116.333887,0,203,39930.2945949074,2009-04-27,07:04:13
39.973502,116.333985,0,202,39930.2946527778,2009-04-27,07:04:18
39.973503,116.334053,0,201,39930.2947106481,2009-04-27,07:04:23
39.973482,116.334137,0,201,39930.2947685185,2009-04-27,07:04:28
39.97349,116.334179,0,201,39930.2948263889,2009-04-27,07:04:33
39.97349,116.334179,0,201,39930.2948611111,2009-04-27,07:04:36
39.973484,116.334179,0,200,39930.2948842593,2009-04-27,07:04:38
39.973507,116.334152,0,199,39930.2949421296,2009-04-27,07:04:43
39.973494,116.33411,0,200,39930.295,2009-04-27,07:04:48
39.973487,116.334138,0,201,39930.2950578704,2009-04-27,07:04:53
39.973481,116.334162,0,205,39930.2951157407,2009-04-27,07:04:58
39.973455,116.334196,0,206,39930.2951736111,2009-04-27,07:05:03
39.973432,116.334186,0,205,39930.2952314815,2009-04-27,07:05:08
39.973394,116.334226,0,201,39930.2952893519,2009-04-27,07:05:13
39.973394,116.334226,0,201,39930.2953240741,2009-04-27,07:05:16
39.973394,116.33422,0,197,39930.2953472222,2009-04-27,07:05:18
39.973431,116.334192,0,196,39930.2954050926,2009-04-27,07:05:23
39.973431,116.334192,0,196,39930.2954398148,2009-04-27,07:05:26
39.973437,116.33419,0,196,39930.295462963,2009-04-27,07:05:28
39.973433,116.334181,0,196,39930.2955208333,2009-04-27,07:05:33
39.973435,116.334175,0,197,39930.2955787037,2009-04-27,07:05:38
39.973443,116.334173,0,197,39930.2956365741,2009-04-27,07:05:43
39.973443,116.334173,0,197,39930.2956712963,2009-04-27,07:05:46
39.973449,116.334174,0,197,39930.2956944444,2009-04-27,07:05:48
39.97345,116.334164,0,197,39930.2957523148,2009-04-27,07:05:53
39.973486,116.334071,0,203,39930.2958101852,2009-04-27,07:05:58
39.973491,116.33403,0,207,39930.2958680556,2009-04-27,07:06:03
39.973502,116.334072,0,209,39930.2959259259,2009-04-27,07:06:08
39.973511,116.334118,0,207,39930.2959837963,2009-04-27,07:06:13
39.973497,116.334261,0,205,39930.2960416667,2009-04-27,07:06:18
39.973522,116.334242,0,206,39930.296099537,2009-04-27,07:06:23
39.973533,116.334256,0,208,39930.2961574074,2009-04-27,07:06:28
39.973533,116.334256,0,208,39930.2961921296,2009-04-27,07:06:31
39.97353,116.334253,0,208,39930.2962152778,2009-04-27,07:06:33
39.973532,116.334242,0,208,39930.2962731481,2009-04-27,07:06:38
39.973532,116.334242,0,208,39930.2963078704,2009-04-27,07:06:41
39.973529,116.334235,0,208,39930.2963310185,2009-04-27,07:06:43
39.97352,116.334235,0,208,39930.2963888889,2009-04-27,07:06:48
39.973508,116.334255,0,209,39930.2964467593,2009-04-27,07:06:53
39.9735,116.334266,0,209,39930.2965046296,2009-04-27,07:06:58
39.973515,116.334234,0,211,39930.2965625,2009-04-27,07:07:03
39.973528,116.334127,0,213,39930.2966203704,2009-04-27,07:07:08
39.973525,116.334044,0,217,39930.2966782407,2009-04-27,07:07:13
39.973522,116.334,0,219,39930.2967361111,2009-04-27,07:07:18
39.973515,116.333827,0,219,39930.2967939815,2009-04-27,07:07:23
39.97351,116.333789,0,218,39930.2968518519,2009-04-27,07:07:28
39.973499,116.333845,0,216,39930.2969097222,2009-04-27,07:07:33
39.973486,116.333865,0,216,39930.2969675926,2009-04-27,07:07:38
39.973454,116.333886,0,214,39930.297025463,2009-04-27,07:07:43
39.97345,116.333858,0,215,39930.2970833333,2009-04-27,07:07:48
39.97343,116.333896,0,213,39930.2971412037,2009-04-27,07:07:53
39.973389,116.333938,0,212,39930.2971990741,2009-04-27,07:07:58
39.973363,116.33394,0,210,39930.2972569444,2009-04-27,07:08:03
39.973364,116.334009,0,211,39930.2973148148,2009-04-27,07:08:08
39.973379,116.33405,0,211,39930.2973726852,2009-04-27,07:08:13
39.973409,116.334052,0,213,39930.2974305556,2009-04-27,07:08:18
39.97345,116.33403,0,217,39930.2974884259,2009-04-27,07:08:23
39.973459,116.334032,0,218,39930.2975462963,2009-04-27,07:08:28
39.97348,116.334005,0,217,39930.2976041667,2009-04-27,07:08:33
39.973479,116.334038,0,216,39930.297662037,2009-04-27,07:08:38
39.973482,116.334048,0,216,39930.2977199074,2009-04-27,07:08:43
39.973478,116.334059,0,216,39930.2977777778,2009-04-27,07:08:48
39.97349,116.334051,0,216,39930.2978356481,2009-04-27,07:08:53
39.973489,116.334068,0,216,39930.2978935185,2009-04-27,07:08:58
39.973472,116.33411,0,214,39930.2979513889,2009-04-27,07:09:03
39.973473,116.334176,0,214,39930.2980092593,2009-04-27,07:09:08
39.973442,116.33423,0,215,39930.2980671296,2009-04-27,07:09:13
39.973431,116.334237,0,216,39930.298125,2009-04-27,07:09:18
39.97345,116.334314,0,217,39930.2981828704,2009-04-27,07:09:23
39.973459,116.334383,0,219,39930.2982407407,2009-04-27,07:09:28
39.973466,116.334363,0,222,39930.2982986111,2009-04-27,07:09:33
39.973457,116.334391,0,223,39930.2983564815,2009-04-27,07:09:38
39.973405,116.33443,0,224,39930.2984143518,2009-04-27,07:09:43
39.973405,116.334394,0,227,39930.2984722222,2009-04-27,07:09:48
39.973436,116.334265,0,230,39930.2985300926,2009-04-27,07:09:53
39.973495,116.334044,0,232,39930.298587963,2009-04-27,07:09:58
39.973495,116.33394,0,234,39930.2986458333,2009-04-27,07:10:03
39.973501,116.333838,0,237,39930.2987037037,2009-04-27,07:10:08
39.973475,116.333828,0,239,39930.2987615741,2009-04-27,07:10:13
39.973441,116.333884,0,239,39930.2988194444,2009-04-27,07:10:18
39.973414,116.333946,0,242,39930.2988773148,2009-04-27,07:10:23
39.973418,116.334016,0,243,39930.2989351852,2009-04-27,07:10:28
39.973418,116.334016,0,243,39930.2989699074,2009-04-27,07:10:31
39.973423,116.334019,0,243,39930.2989930556,2009-04-27,07:10:33
39.973439,116.334031,0,244,39930.2990509259,2009-04-27,07:10:38
39.973485,116.33408,0,244,39930.2991087963,2009-04-27,07:10:43
39.973516,116.334105,0,244,39930.2991666667,2009-04-27,07:10:48
39.973523,116.334125,0,244,39930.299224537,2009-04-27,07:10:53
39.973501,116.334071,0,245,39930.2992824074,2009-04-27,07:10:58
39.973497,116.334119,0,248,39930.2993402778,2009-04-27,07:11:03
39.973496,116.334187,0,249,39930.2993981481,2009-04-27,07:11:08
39.973534,116.334183,0,250,39930.2994560185,2009-04-27,07:11:13
39.973551,116.334178,0,251,39930.2995138889,2009-04-27,07:11:18
39.973562,116.334156,0,252,39930.2995717593,2009-04-27,07:11:23
39.973546,116.334129,0,253,39930.2996296296,2009-04-27,07:11:28
39.973501,116.334167,0,254,39930.2996875,2009-04-27,07:11:33
39.973449,116.33422,0,255,39930.2997453704,2009-04-27,07:11:38
39.973449,116.33422,0,255,39930.2997800926,2009-04-27,07:11:41
39.973452,116.334218,0,257,39930.2998032407,2009-04-27,07:11:43
39.973474,116.334223,0,258,39930.2998611111,2009-04-27,07:11:48
39.973508,116.33422,0,258,39930.2999189815,2009-04-27,07:11:53
39.973508,116.334279,0,261,39930.2999768518,2009-04-27,07:11:58
39.973497,116.334275,0,261,39930.3000347222,2009-04-27,07:12:03
39.973509,116.3341,0,259,39930.3000925926,2009-04-27,07:12:08
39.973591,116.333985,0,261,39930.300150463,2009-04-27,07:12:13
39.973633,116.333862,0,263,39930.3002083333,2009-04-27,07:12:18
39.973665,116.333732,0,266,39930.3002662037,2009-04-27,07:12:23
39.973649,116.333646,0,269,39930.3003240741,2009-04-27,07:12:28
39.973621,116.333529,0,273,39930.3003819444,2009-04-27,07:12:33
39.973643,116.333394,0,276,39930.3004398148,2009-04-27,07:12:38
39.973687,116.333239,0,280,39930.3004976852,2009-04-27,07:12:43
39.973695,116.333273,0,282,39930.3005555556,2009-04-27,07:12:48
39.973585,116.333471,0,280,39930.3006134259,2009-04-27,07:12:53
39.973524,116.333669,0,278,39930.3006712963,2009-04-27,07:12:58
39.973445,116.333826,0,277,39930.3007291667,2009-04-27,07:13:03
39.973422,116.333947,0,275,39930.300787037,2009-04-27,07:13:08
39.973388,116.333956,0,276,39930.3008449074,2009-04-27,07:13:13
39.973422,116.333957,0,277,39930.3009027778,2009-04-27,07:13:18
39.973458,116.334032,0,279,39930.3009606482,2009-04-27,07:13:23
39.973514,116.334084,0,278,39930.3010185185,2009-04-27,07:13:28
39.973505,116.33419,0,273,39930.3010763889,2009-04-27,07:13:33
39.973463,116.334294,0,272,39930.3011342593,2009-04-27,07:13:38
39.973421,116.334394,0,273,39930.3011921296,2009-04-27,07:13:43
39.973352,116.334501,0,272,39930.30125,2009-04-27,07:13:48
39.973333,116.334528,0,274,39930.3013078704,2009-04-27,07:13:53
39.973323,116.334534,0,273,39930.3013657407,2009-04-27,07:13:58
39.973395,116.334494,0,270,39930.3014236111,2009-04-27,07:14:03
39.973438,116.334502,0,269,39930.3014814815,2009-04-27,07:14:08
39.9735,116.33458,0,269,39930.3015393519,2009-04-27,07:14:13
39.973502,116.334504,0,269,39930.3015972222,2009-04-27,07:14:18
39.973474,116.334432,0,271,39930.3016550926,2009-04-27,07:14:23
39.973467,116.334448,0,274,39930.301712963,2009-04-27,07:14:28
39.973486,116.334478,0,275,39930.3017708333,2009-04-27,07:14:33
39.973523,116.334422,0,276,39930.3018287037,2009-04-27,07:14:38
39.973523,116.334422,0,276,39930.3018634259,2009-04-27,07:14:41
39.973526,116.334428,0,276,39930.3018865741,2009-04-27,07:14:43
39.97351,116.334418,0,277,39930.3019444444,2009-04-27,07:14:48
39.973488,116.334469,0,277,39930.3020023148,2009-04-27,07:14:53
39.973537,116.334469,0,277,39930.3020601852,2009-04-27,07:14:58
39.973509,116.334531,0,274,39930.3021180556,2009-04-27,07:15:03
39.973474,116.334588,0,273,39930.3021759259,2009-04-27,07:15:08
39.973509,116.334602,0,273,39930.3022337963,2009-04-27,07:15:13
39.973483,116.334654,0,272,39930.3022916667,2009-04-27,07:15:18
39.973427,116.334649,0,271,39930.302349537,2009-04-27,07:15:23
39.973406,116.334547,0,270,39930.3024074074,2009-04-27,07:15:28
39.973423,116.334526,0,271,39930.3024652778,2009-04-27,07:15:33
39.973421,116.334553,0,270,39930.3025231481,2009-04-27,07:15:38
39.973441,116.33461,0,268,39930.3025810185,2009-04-27,07:15:43
39.973507,116.334602,0,266,39930.3026388889,2009-04-27,07:15:48
39.973566,116.334614,0,264,39930.3026967593,2009-04-27,07:15:53
39.973572,116.334636,0,265,39930.3027546296,2009-04-27,07:15:58
39.97356,116.334661,0,263,39930.3028125,2009-04-27,07:16:03
39.973594,116.334645,0,262,39930.3028703704,2009-04-27,07:16:08
39.973624,116.334634,0,260,39930.3029282407,2009-04-27,07:16:13
39.973611,116.334648,0,260,39930.3029861111,2009-04-27,07:16:18
39.973616,116.334645,0,260,39930.3030439815,2009-04-27,07:16:23
39.973616,116.334645,0,260,39930.3030787037,2009-04-27,07:16:26
39.973616,116.334649,0,260,39930.3031018519,2009-04-27,07:16:28
39.973637,116.334644,0,258,39930.3031597222,2009-04-27,07:16:33
39.973548,116.334456,0,254,39930.3032175926,2009-04-27,07:16:38
39.973548,116.334435,0,255,39930.303275463,2009-04-27,07:16:43
39.973542,116.334336,0,255,39930.3033333333,2009-04-27,07:16:48
39.973531,116.334245,0,255,39930.3033912037,2009-04-27,07:16:53
39.973539,116.33426,0,254,39930.3034490741,2009-04-27,07:16:58
39.973534,116.334234,0,252,39930.3035069444,2009-04-27,07:17:03
39.973493,116.334176,0,249,39930.3035648148,2009-04-27,07:17:08
39.973475,116.33413,0,248,39930.3036226852,2009-04-27,07:17:13
39.973466,116.334097,0,248,39930.3036805556,2009-04-27,07:17:18
39.973409,116.334059,0,248,39930.3037384259,2009-04-27,07:17:23
39.973414,116.333968,0,249,39930.3037962963,2009-04-27,07:17:28
39.973421,116.333895,0,249,39930.3038541667,2009-04-27,07:17:33
39.973458,116.33387,0,249,39930.303912037,2009-04-27,07:17:38
39.973507,116.333934,0,251,39930.3039699074,2009-04-27,07:17:43
39.973537,116.333999,0,252,39930.3040277778,2009-04-27,07:17:48
39.973532,116.334155,0,254,39930.3040856481,2009-04-27,07:17:53
39.973543,116.334187,0,254,39930.3041435185,2009-04-27,07:17:58
39.973549,116.33422,0,255,39930.3042013889,2009-04-27,07:18:03
39.973534,116.334337,0,257,39930.3042592593,2009-04-27,07:18:08
39.973475,116.334426,0,258,39930.3043171296,2009-04-27,07:18:13
39.973449,116.334421,0,259,39930.304375,2009-04-27,07:18:18
39.973414,116.33443,0,262,39930.3044328704,2009-04-27,07:18:23
39.973426,116.334447,0,263,39930.3044907407,2009-04-27,07:18:28
39.973442,116.334428,0,264,39930.3045486111,2009-04-27,07:18:33
39.973444,116.334414,0,264,39930.3046064815,2009-04-27,07:18:38
39.973505,116.334345,0,264,39930.3046643519,2009-04-27,07:18:43
39.97353,116.334217,0,263,39930.3047222222,2009-04-27,07:18:48
39.973502,116.334149,0,262,39930.3047800926,2009-04-27,07:18:53
39.973548,116.334141,0,262,39930.304837963,2009-04-27,07:18:58
39.97361,116.333989,0,261,39930.3048958333,2009-04-27,07:19:03
39.973663,116.333812,0,260,39930.3049537037,2009-04-27,07:19:08
39.973722,116.333788,0,265,39930.3050115741,2009-04-27,07:19:13
39.973765,116.333641,0,265,39930.3050694444,2009-04-27,07:19:18
39.97377,116.3335,0,265,39930.3051273148,2009-04-27,07:19:23
39.973776,116.333449,0,266,39930.3051851852,2009-04-27,07:19:28
39.973753,116.333493,0,269,39930.3052430556,2009-04-27,07:19:33
39.973732,116.333376,0,269,39930.3053009259,2009-04-27,07:19:38
39.973605,116.333477,0,270,39930.3053587963,2009-04-27,07:19:43
39.97355,116.33356,0,269,39930.3054166667,2009-04-27,07:19:48
39.973607,116.333684,0,272,39930.305474537,2009-04-27,07:19:53
39.973637,116.333763,0,272,39930.3055324074,2009-04-27,07:19:58
39.973621,116.333783,0,272,39930.3055902778,2009-04-27,07:20:03
39.973584,116.333709,0,272,39930.3056481481,2009-04-27,07:20:08
39.973513,116.333743,0,273,39930.3057060185,2009-04-27,07:20:13
39.97348,116.333767,0,274,39930.3057638889,2009-04-27,07:20:18
39.973494,116.333774,0,274,39930.3058217593,2009-04-27,07:20:23
39.973466,116.333868,0,272,39930.3058796296,2009-04-27,07:20:28
39.97347,116.333924,0,273,39930.3059375,2009-04-27,07:20:33
39.973488,116.333957,0,273,39930.3059953704,2009-04-27,07:20:38
39.973488,116.333957,0,273,39930.3060300926,2009-04-27,07:20:41
39.973496,116.333964,0,272,39930.3060532407,2009-04-27,07:20:43
39.973472,116.334007,0,272,39930.3061111111,2009-04-27,07:20:48
39.973394,116.334174,0,273,39930.3061689815,2009-04-27,07:20:53
39.973285,116.334337,0,274,39930.3062268518,2009-04-27,07:20:58
39.973265,116.334363,0,274,39930.3062847222,2009-04-27,07:21:03
39.973327,116.33433,0,274,39930.3063425926,2009-04-27,07:21:08
39.973351,116.334508,0,274,39930.306400463,2009-04-27,07:21:13
39.973311,116.334623,0,273,39930.3064583333,2009-04-27,07:21:18
39.973324,116.334594,0,282,39930.3065162037,2009-04-27,07:21:23
39.973385,116.334262,0,286,39930.3065740741,2009-04-27,07:21:28
39.973475,116.333881,0,286,39930.3066319444,2009-04-27,07:21:33
39.973533,116.333565,0,286,39930.3066898148,2009-04-27,07:21:38
39.973487,116.33358,0,286,39930.3067476852,2009-04-27,07:21:43
39.97356,116.333448,0,286,39930.3068055556,2009-04-27,07:21:48
39.973621,116.333171,0,286,39930.3068634259,2009-04-27,07:21:53
39.973594,116.333133,0,286,39930.3069212963,2009-04-27,07:21:58
39.973595,116.333161,0,286,39930.3069791667,2009-04-27,07:22:03
39.973565,116.333327,0,279,39930.307037037,2009-04-27,07:22:08
39.973507,116.33346,0,276,39930.3070949074,2009-04-27,07:22:13
39.973489,116.333584,0,272,39930.3071527778,2009-04-27,07:22:18
39.973454,116.333814,0,273,39930.3072106481,2009-04-27,07:22:23
39.973494,116.333946,0,274,39930.3072685185,2009-04-27,07:22:28
39.973483,116.334025,0,272,39930.3073263889,2009-04-27,07:22:33
39.973524,116.333889,0,271,39930.3073842593,2009-04-27,07:22:38
39.973562,116.333839,0,272,39930.3074421296,2009-04-27,07:22:43
39.973549,116.333834,0,272,39930.3075,2009-04-27,07:22:48
39.973542,116.333738,0,271,39930.3075578704,2009-04-27,07:22:53
39.973518,116.333805,0,272,39930.3076157407,2009-04-27,07:22:58
39.973489,116.333922,0,271,39930.3076736111,2009-04-27,07:23:03
39.973464,116.334028,0,269,39930.3077314815,2009-04-27,07:23:08
39.973525,116.334044,0,270,39930.3077893518,2009-04-27,07:23:13
39.973562,116.334126,0,272,39930.3078472222,2009-04-27,07:23:18
39.97352,116.334296,0,273,39930.3079050926,2009-04-27,07:23:23
39.973537,116.33441,0,275,39930.307962963,2009-04-27,07:23:28
39.973565,116.334448,0,279,39930.3080208333,2009-04-27,07:23:33
39.973563,116.334474,0,280,39930.3080787037,2009-04-27,07:23:38
39.973562,116.3345,0,280,39930.3081365741,2009-04-27,07:23:43
39.973535,116.334637,0,280,39930.3081944444,2009-04-27,07:23:48
39.973482,116.334735,0,280,39930.3082523148,2009-04-27,07:23:53
39.97345,116.334743,0,279,39930.3083101852,2009-04-27,07:23:58
39.973334,116.334874,0,279,39930.3083680556,2009-04-27,07:24:03
39.973288,116.334929,0,280,39930.3084259259,2009-04-27,07:24:08
39.973302,116.334939,0,282,39930.3084837963,2009-04-27,07:24:13
39.973304,116.335078,0,284,39930.3085416667,2009-04-27,07:24:18
39.973349,116.334996,0,287,39930.308599537,2009-04-27,07:24:23
39.973399,116.33492,0,291,39930.3086574074,2009-04-27,07:24:28
39.973364,116.335089,0,294,39930.3087152778,2009-04-27,07:24:33
39.973411,116.335099,0,296,39930.3087731482,2009-04-27,07:24:38
39.973424,116.334982,0,296,39930.3088310185,2009-04-27,07:24:43
39.973407,116.335035,0,294,39930.3088888889,2009-04-27,07:24:48
39.973405,116.335054,0,296,39930.3089467593,2009-04-27,07:24:53
39.973392,116.334919,0,296,39930.3090046296,2009-04-27,07:24:58
39.973363,116.334769,0,293,39930.3090625,2009-04-27,07:25:03
39.973342,116.334829,0,290,39930.3091203704,2009-04-27,07:25:08
39.973401,116.334808,0,288,39930.3091782407,2009-04-27,07:25:13
39.973391,116.334871,0,284,39930.3092361111,2009-04-27,07:25:18
39.973386,116.334935,0,275,39930.3092939815,2009-04-27,07:25:23
39.973406,116.334865,0,276,39930.3093518519,2009-04-27,07:25:28
39.973412,116.334846,0,276,39930.3094097222,2009-04-27,07:25:33
39.973424,116.334884,0,270,39930.3094675926,2009-04-27,07:25:38
39.973432,116.334799,0,272,39930.309525463,2009-04-27,07:25:43
39.973466,116.334679,0,274,39930.3095833333,2009-04-27,07:25:48
39.973527,116.334551,0,275,39930.3096412037,2009-04-27,07:25:53
39.973523,116.334602,0,277,39930.3096990741,2009-04-27,07:25:58
39.973475,116.334656,0,275,39930.3097569444,2009-04-27,07:26:03
39.973402,116.334659,0,271,39930.3098148148,2009-04-27,07:26:08
39.97341,116.334511,0,273,39930.3098726852,2009-04-27,07:26:13
39.973469,116.334201,0,274,39930.3099305556,2009-04-27,07:26:18
39.973534,116.334026,0,274,39930.3099884259,2009-04-27,07:26:23
39.973514,116.334012,0,274,39930.3100462963,2009-04-27,07:26:28
39.973379,116.334207,0,275,39930.3101041667,2009-04-27,07:26:33
39.973271,116.334305,0,276,39930.310162037,2009-04-27,07:26:38
39.973245,116.334311,0,277,39930.3102199074,2009-04-27,07:26:43
39.973271,116.334387,0,276,39930.3102777778,2009-04-27,07:26:48
39.973282,116.334421,0,279,39930.3103356481,2009-04-27,07:26:53
39.973282,116.334421,0,279,39930.3103703704,2009-04-27,07:26:56
39.973281,116.334414,0,279,39930.3103935185,2009-04-27,07:26:58
39.97328,116.334424,0,278,39930.3104513889,2009-04-27,07:27:03
39.973288,116.334317,0,284,39930.3105092593,2009-04-27,07:27:08
39.973294,116.334295,0,284,39930.3105671296,2009-04-27,07:27:13
39.973369,116.334237,0,284,39930.310625,2009-04-27,07:27:18
39.973442,116.334198,0,285,39930.3106828704,2009-04-27,07:27:23
39.973495,116.334134,0,288,39930.3107407407,2009-04-27,07:27:28
39.973554,116.334089,0,289,39930.3107986111,2009-04-27,07:27:33
39.973597,116.333951,0,294,39930.3108564815,2009-04-27,07:27:38
39.973585,116.333838,0,301,39930.3109143519,2009-04-27,07:27:43
39.973497,116.333892,0,305,39930.3109722222,2009-04-27,07:27:48
39.973479,116.333941,0,306,39930.3110300926,2009-04-27,07:27:53
39.973427,116.333969,0,307,39930.311087963,2009-04-27,07:27:58
39.973409,116.334005,0,304,39930.3111458333,2009-04-27,07:28:03
39.973404,116.3341,0,309,39930.3112037037,2009-04-27,07:28:08
39.97342,116.334106,0,319,39930.3112615741,2009-04-27,07:28:13
39.973445,116.334094,0,327,39930.3113194444,2009-04-27,07:28:18
39.973529,116.333818,0,331,39930.3113773148,2009-04-27,07:28:23
39.973553,116.333655,0,330,39930.3114351852,2009-04-27,07:28:28
39.973531,116.333582,0,329,39930.3114930556,2009-04-27,07:28:33
39.973576,116.333514,0,330,39930.3115509259,2009-04-27,07:28:38
39.973633,116.333449,0,332,39930.3116087963,2009-04-27,07:28:43
39.97364,116.333542,0,334,39930.3116666667,2009-04-27,07:28:48
39.97358,116.333724,0,334,39930.311724537,2009-04-27,07:28:53
39.973519,116.33385,0,333,39930.3117824074,2009-04-27,07:28:58
39.973492,116.33396,0,336,39930.3118402778,2009-04-27,07:29:03
39.973442,116.334044,0,335,39930.3118981481,2009-04-27,07:29:08
39.97342,116.334032,0,338,39930.3119560185,2009-04-27,07:29:13
39.973448,116.334036,0,337,39930.3120138889,2009-04-27,07:29:18
39.973495,116.334053,0,336,39930.3120717593,2009-04-27,07:29:23
39.973551,116.33406,0,337,39930.3121296296,2009-04-27,07:29:28
39.973601,116.334051,0,333,39930.3121875,2009-04-27,07:29:33
39.973619,116.333979,0,331,39930.3122453704,2009-04-27,07:29:38
39.973595,116.333941,0,331,39930.3123032407,2009-04-27,07:29:43
39.973602,116.333911,0,331,39930.3123611111,2009-04-27,07:29:48
39.973581,116.333824,0,330,39930.3124189815,2009-04-27,07:29:53
39.973569,116.333699,0,328,39930.3124768519,2009-04-27,07:29:58
39.973535,116.333728,0,328,39930.3125347222,2009-04-27,07:30:03
39.973512,116.333808,0,328,39930.3125925926,2009-04-27,07:30:08
39.973509,116.33379,0,328,39930.312650463,2009-04-27,07:30:13
39.973494,116.333859,0,328,39930.3127083333,2009-04-27,07:30:18
39.973578,116.3337,0,328,39930.3127662037,2009-04-27,07:30:23
39.97357,116.333596,0,330,39930.3128240741,2009-04-27,07:30:28
39.973569,116.333609,0,331,39930.3128819444,2009-04-27,07:30:33
39.973678,116.333401,0,332,39930.3129398148,2009-04-27,07:30:38
39.97369,116.333345,0,332,39930.3129976852,2009-04-27,07:30:43
39.973665,116.333361,0,333,39930.3130555556,2009-04-27,07:30:48
39.973655,116.333326,0,334,39930.3131134259,2009-04-27,07:30:53
39.973703,116.333168,0,334,39930.3131712963,2009-04-27,07:30:58
39.973749,116.333005,0,333,39930.3132291667,2009-04-27,07:31:03
39.973867,116.332875,0,335,39930.313287037,2009-04-27,07:31:08
39.973941,116.332684,0,341,39930.3133449074,2009-04-27,07:31:13
39.973967,116.332556,0,345,39930.3134027778,2009-04-27,07:31:18
39.973931,116.332703,0,350,39930.3134606481,2009-04-27,07:31:23
39.973955,116.332575,0,353,39930.3135185185,2009-04-27,07:31:28
39.973921,116.332549,0,357,39930.3135763889,2009-04-27,07:31:33
39.973907,116.332565,0,362,39930.3136342593,2009-04-27,07:31:38
39.973932,116.332549,0,365,39930.3136921296,2009-04-27,07:31:43
39.973894,116.332695,0,374,39930.31375,2009-04-27,07:31:48
39.973848,116.332744,0,374,39930.3138078704,2009-04-27,07:31:53
39.973863,116.332664,0,375,39930.3138657407,2009-04-27,07:31:58
39.973901,116.33268,0,377,39930.3139236111,2009-04-27,07:32:03
39.973904,116.332804,0,376,39930.3139814815,2009-04-27,07:32:08
39.973895,116.332873,0,377,39930.3140393518,2009-04-27,07:32:13
39.973861,116.332876,0,378,39930.3140972222,2009-04-27,07:32:18
39.973873,116.332807,0,373,39930.3141550926,2009-04-27,07:32:23
39.97387,116.332824,0,369,39930.314212963,2009-04-27,07:32:28
39.973785,116.333116,0,375,39930.3142708333,2009-04-27,07:32:33
39.973807,116.333243,0,384,39930.3143287037,2009-04-27,07:32:38
39.973779,116.333362,0,387,39930.3143865741,2009-04-27,07:32:43
39.973768,116.33341,0,390,39930.3144444444,2009-04-27,07:32:48
39.973778,116.333293,0,392,39930.3145023148,2009-04-27,07:32:53
39.973783,116.333345,0,391,39930.3145601852,2009-04-27,07:32:58
39.973772,116.333471,0,387,39930.3146180556,2009-04-27,07:33:03
39.973828,116.33341,0,392,39930.3146759259,2009-04-27,07:33:08
39.973892,116.333202,0,397,39930.3147337963,2009-04-27,07:33:13
39.973909,116.333006,0,396,39930.3147916667,2009-04-27,07:33:18
39.973926,116.332867,0,395,39930.314849537,2009-04-27,07:33:23
39.973888,116.332879,0,397,39930.3149074074,2009-04-27,07:33:28
39.973773,116.33307,0,397,39930.3149652778,2009-04-27,07:33:33
39.973763,116.333176,0,395,39930.3150231481,2009-04-27,07:33:38
39.97379,116.333262,0,394,39930.3150810185,2009-04-27,07:33:43
39.973793,116.333291,0,391,39930.3151388889,2009-04-27,07:33:48
39.973821,116.333303,0,394,39930.3151967593,2009-04-27,07:33:53
39.973829,116.333288,0,397,39930.3152546296,2009-04-27,07:33:58
39.973766,116.333356,0,398,39930.3153125,2009-04-27,07:34:03
39.973742,116.333426,0,401,39930.3153703704,2009-04-27,07:34:08
39.973784,116.333301,0,401,39930.3154282407,2009-04-27,07:34:13
39.973753,116.333293,0,404,39930.3154861111,2009-04-27,07:34:18
39.973753,116.333293,0,404,39930.3155208333,2009-04-27,07:34:21
39.97376,116.333298,0,404,39930.3155439815,2009-04-27,07:34:23
39.973769,116.333322,0,404,39930.3156018518,2009-04-27,07:34:28
39.973792,116.333239,0,403,39930.3156597222,2009-04-27,07:34:33
39.973757,116.333294,0,400,39930.3157175926,2009-04-27,07:34:38
39.973743,116.333294,0,399,39930.315775463,2009-04-27,07:34:43
39.973743,116.333294,0,399,39930.3158101852,2009-04-27,07:34:46
39.973735,116.333294,0,400,39930.3158333333,2009-04-27,07:34:48
39.973766,116.333163,0,399,39930.3158912037,2009-04-27,07:34:53
39.973766,116.33321,0,404,39930.3159490741,2009-04-27,07:34:58
39.973777,116.33323,0,410,39930.3160069444,2009-04-27,07:35:03
39.973789,116.333337,0,414,39930.3160648148,2009-04-27,07:35:08
39.973736,116.333405,0,414,39930.3161226852,2009-04-27,07:35:13
39.973744,116.333328,0,416,39930.3161805556,2009-04-27,07:35:18
39.973748,116.333274,0,416,39930.3162384259,2009-04-27,07:35:23
39.973774,116.333102,0,417,39930.3162962963,2009-04-27,07:35:28
39.97378,116.333089,0,416,39930.3163541667,2009-04-27,07:35:33
39.973768,116.333298,0,405,39930.316412037,2009-04-27,07:35:38
39.973781,116.333354,0,398,39930.3164699074,2009-04-27,07:35:43
39.973738,116.333434,0,396,39930.3165277778,2009-04-27,07:35:48
39.973712,116.333424,0,393,39930.3165856482,2009-04-27,07:35:53
39.973792,116.33325,0,405,39930.3166435185,2009-04-27,07:35:58
39.97392,116.332949,0,422,39930.3167013889,2009-04-27,07:36:03
39.973995,116.332748,0,427,39930.3167592593,2009-04-27,07:36:08
39.973944,116.332952,0,425,39930.3168171296,2009-04-27,07:36:13
39.973898,116.332939,0,427,39930.316875,2009-04-27,07:36:18
39.973845,116.333005,0,430,39930.3169328704,2009-04-27,07:36:23
39.973813,116.333106,0,431,39930.3169907407,2009-04-27,07:36:28
39.973791,116.333201,0,437,39930.3170486111,2009-04-27,07:36:33
39.973773,116.333229,0,439,39930.3171064815,2009-04-27,07:36:38
39.973773,116.333229,0,439,39930.3171412037,2009-04-27,07:36:41
39.973767,116.333223,0,446,39930.3171643519,2009-04-27,07:36:43
39.973781,116.333226,0,451,39930.3172222222,2009-04-27,07:36:48
39.973779,116.333321,0,451,39930.3172800926,2009-04-27,07:36:53
39.973785,116.333388,0,449,39930.317337963,2009-04-27,07:36:58
39.973811,116.333406,0,447,39930.3173958333,2009-04-27,07:37:03
39.973808,116.333429,0,447,39930.3174537037,2009-04-27,07:37:08
39.973826,116.333326,0,449,39930.3175115741,2009-04-27,07:37:13
39.973851,116.333249,0,451,39930.3175694444,2009-04-27,07:37:18
39.973859,116.333157,0,452,39930.3176273148,2009-04-27,07:37:23
39.973916,116.332954,0,450,39930.3176851852,2009-04-27,07:37:28
39.973938,116.332939,0,450,39930.3177430556,2009-04-27,07:37:33
39.973892,116.33309,0,453,39930.3178009259,2009-04-27,07:37:38
39.973853,116.333189,0,453,39930.3178587963,2009-04-27,07:37:43
39.973791,116.333351,0,448,39930.3179166667,2009-04-27,07:37:48
39.973758,116.333412,0,441,39930.317974537,2009-04-27,07:37:53
39.97372,116.333441,0,442,39930.3180324074,2009-04-27,07:37:58
39.97372,116.333507,0,440,39930.3180902778,2009-04-27,07:38:03
39.973703,116.333589,0,435,39930.3181481481,2009-04-27,07:38:08
39.973731,116.333584,0,435,39930.3182060185,2009-04-27,07:38:13
39.973682,116.333694,0,435,39930.3182638889,2009-04-27,07:38:18
39.9736,116.333918,0,439,39930.3183217593,2009-04-27,07:38:23
39.973611,116.333905,0,438,39930.3183796296,2009-04-27,07:38:28
39.973603,116.333828,0,436,39930.3184375,2009-04-27,07:38:33
39.973584,116.333822,0,437,39930.3184953704,2009-04-27,07:38:38
39.973575,116.333811,0,439,39930.3185532407,2009-04-27,07:38:43
39.973571,116.333887,0,441,39930.3186111111,2009-04-27,07:38:48
39.973581,116.334039,0,450,39930.3186689815,2009-04-27,07:38:53
39.973583,116.333977,0,457,39930.3187268519,2009-04-27,07:38:58
39.973646,116.333849,0,458,39930.3187847222,2009-04-27,07:39:03
39.973661,116.333828,0,458,39930.3188425926,2009-04-27,07:39:08
39.973633,116.33381,0,459,39930.318900463,2009-04-27,07:39:13
39.973596,116.333688,0,458,39930.3189583333,2009-04-27,07:39:18
39.973649,116.333636,0,460,39930.3190162037,2009-04-27,07:39:23
39.973692,116.333587,0,462,39930.3190740741,2009-04-27,07:39:28
39.973779,116.333381,0,468,39930.3191319444,2009-04-27,07:39:33
39.973791,116.333294,0,470,39930.3191898148,2009-04-27,07:39:38
39.973791,116.333254,0,468,39930.3192476852,2009-04-27,07:39:43
39.973755,116.333249,0,467,39930.3193055556,2009-04-27,07:39:48
39.973738,116.333136,0,466,39930.3193634259,2009-04-27,07:39:53
39.973717,116.333273,0,466,39930.3194212963,2009-04-27,07:39:58
39.973734,116.333319,0,465,39930.3194791667,2009-04-27,07:40:03
39.973759,116.333288,0,464,39930.319537037,2009-04-27,07:40:08
39.973862,116.333042,0,462,39930.3195949074,2009-04-27,07:40:13
39.973918,116.332941,0,463,39930.3196527778,2009-04-27,07:40:18
39.974029,116.332547,0,460,39930.3197106481,2009-04-27,07:40:23
39.974069,116.332446,0,460,39930.3197685185,2009-04-27,07:40:28
39.974117,116.332311,0,459,39930.3198263889,2009-04-27,07:40:33
39.974112,116.332292,0,460,39930.3198842593,2009-04-27,07:40:38
39.974179,116.331999,0,460,39930.3199421296,2009-04-27,07:40:43
39.974228,116.331877,0,460,39930.32,2009-04-27,07:40:48
39.974206,116.331943,0,462,39930.3200578704,2009-04-27,07:40:53
39.974232,116.331804,0,463,39930.3201157407,2009-04-27,07:40:58
39.97419,116.33174,0,465,39930.3201736111,2009-04-27,07:41:03
39.974078,116.331855,0,465,39930.3202314815,2009-04-27,07:41:08
39.973974,116.33204,0,456,39930.3202893519,2009-04-27,07:41:13
39.973938,116.33221,0,447,39930.3203472222,2009-04-27,07:41:18
39.973975,116.332332,0,438,39930.3204050926,2009-04-27,07:41:23
39.974004,116.332385,0,431,39930.320462963,2009-04-27,07:41:28
39.97405,116.332358,0,422,39930.3205208333,2009-04-27,07:41:33
39.974086,116.332314,0,412,39930.3205787037,2009-04-27,07:41:38
39.974033,116.332398,0,402,39930.3206365741,2009-04-27,07:41:43
39.973917,116.332571,0,405,39930.3206944444,2009-04-27,07:41:48
39.973901,116.332627,0,403,39930.3207523148,2009-04-27,07:41:53
39.973901,116.332845,0,407,39930.3208101852,2009-04-27,07:41:58
39.973884,116.332989,0,410,39930.3208680556,2009-04-27,07:42:03
39.97389,116.332923,0,411,39930.3209259259,2009-04-27,07:42:08
39.97395,116.332797,0,410,39930.3209837963,2009-04-27,07:42:13
39.973959,116.332766,0,408,39930.3210416667,2009-04-27,07:42:18
39.973958,116.332783,0,408,39930.321099537,2009-04-27,07:42:23
39.97396,116.332798,0,408,39930.3211574074,2009-04-27,07:42:28
39.97396,116.332798,0,408,39930.3211921296,2009-04-27,07:42:31
39.973964,116.332804,0,408,39930.3212152778,2009-04-27,07:42:33
39.973912,116.332777,0,409,39930.3212731481,2009-04-27,07:42:38
39.973911,116.332735,0,415,39930.3213310185,2009-04-27,07:42:43
39.974,116.332567,0,412,39930.3213888889,2009-04-27,07:42:48
39.97403,116.332646,0,414,39930.3214467593,2009-04-27,07:42:53
39.974018,116.332604,0,414,39930.3215046296,2009-04-27,07:42:58
39.974051,116.332462,0,416,39930.3215625,2009-04-27,07:43:03
39.974075,116.332408,0,418,39930.3216203704,2009-04-27,07:43:08
39.974112,116.332158,0,414,39930.3216782407,2009-04-27,07:43:13
39.974149,116.331956,0,411,39930.3217361111,2009-04-27,07:43:18
39.97421,116.331724,0,409,39930.3217939815,2009-04-27,07:43:23
39.974264,116.331672,0,407,39930.3218518518,2009-04-27,07:43:28
39.97427,116.33169,0,408,39930.3219097222,2009-04-27,07:43:33
39.974269,116.331579,0,408,39930.3219675926,2009-04-27,07:43:38
39.974262,116.331471,0,410,39930.322025463,2009-04-27,07:43:43
39.974262,116.331471,0,410,39930.3220601852,2009-04-27,07:43:46
39.974256,116.331479,0,415,39930.3220833333,2009-04-27,07:43:48
39.974249,116.331497,0,417,39930.3221412037,2009-04-27,07:43:53
39.974235,116.331497,0,420,39930.3221990741,2009-04-27,07:43:58
39.974227,116.331567,0,422,39930.3222569444,2009-04-27,07:44:03
39.9742,116.331705,0,424,39930.3223148148,2009-04-27,07:44:08
39.974152,116.331789,0,423,39930.3223726852,2009-04-27,07:44:13
39.974039,116.332033,0,426,39930.3224305556,2009-04-27,07:44:18
39.974011,116.332203,0,425,39930.3224884259,2009-04-27,07:44:23
39.973991,116.332307,0,427,39930.3225462963,2009-04-27,07:44:28
39.973999,116.332285,0,428,39930.3226041667,2009-04-27,07:44:33
39.974033,116.332209,0,428,39930.322662037,2009-04-27,07:44:38
39.974032,116.332144,0,429,39930.3227199074,2009-04-27,07:44:43
39.974042,116.332108,0,430,39930.3227777778,2009-04-27,07:44:48
39.974072,116.332104,0,431,39930.3228356481,2009-04-27,07:44:53
39.974092,116.3321,0,432,39930.3228935185,2009-04-27,07:44:58
39.974122,116.332221,0,431,39930.3229513889,2009-04-27,07:45:03
39.974125,116.332326,0,427,39930.3230092593,2009-04-27,07:45:08
39.974107,116.332362,0,427,39930.3230671296,2009-04-27,07:45:13
39.974133,116.332178,0,426,39930.323125,2009-04-27,07:45:18
39.974102,116.33222,0,428,39930.3231828704,2009-04-27,07:45:23
39.974111,116.332135,0,436,39930.3232407407,2009-04-27,07:45:28
39.974162,116.331955,0,440,39930.3232986111,2009-04-27,07:45:33
39.974142,116.331942,0,443,39930.3233564815,2009-04-27,07:45:38
39.974199,116.331793,0,444,39930.3234143518,2009-04-27,07:45:43
39.974198,116.331704,0,448,39930.3234722222,2009-04-27,07:45:48
39.974216,116.331649,0,455,39930.3235300926,2009-04-27,07:45:53
39.974304,116.331541,0,464,39930.323587963,2009-04-27,07:45:58
39.97439,116.331329,0,467,39930.3236458333,2009-04-27,07:46:03
39.974476,116.331028,0,466,39930.3237037037,2009-04-27,07:46:08
39.974528,116.330953,0,473,39930.3237615741,2009-04-27,07:46:13
39.974475,116.331141,0,486,39930.3238194444,2009-04-27,07:46:18
39.974456,116.331095,0,495,39930.3238773148,2009-04-27,07:46:23
39.974487,116.330857,0,498,39930.3239351852,2009-04-27,07:46:28
39.974576,116.330502,0,500,39930.3239930556,2009-04-27,07:46:33
39.974612,116.330324,0,507,39930.3240509259,2009-04-27,07:46:38
39.974743,116.329924,0,512,39930.3241087963,2009-04-27,07:46:43
39.974795,116.329717,0,514,39930.3241666667,2009-04-27,07:46:48
39.974831,116.329698,0,519,39930.324224537,2009-04-27,07:46:53
39.974902,116.329519,0,524,39930.3242824074,2009-04-27,07:46:58
39.975,116.329166,0,521,39930.3243402778,2009-04-27,07:47:03
39.975083,116.328864,0,523,39930.3243981482,2009-04-27,07:47:08
39.975112,116.328832,0,512,39930.3244560185,2009-04-27,07:47:13
39.975067,116.329101,0,499,39930.3245138889,2009-04-27,07:47:18
39.975167,116.328825,0,504,39930.3245717593,2009-04-27,07:47:23
39.975164,116.328897,0,519,39930.3246296296,2009-04-27,07:47:28
39.975224,116.328804,0,532,39930.3246875,2009-04-27,07:47:33
39.975255,116.328677,0,545,39930.3247453704,2009-04-27,07:47:38
39.97531,116.328465,0,555,39930.3248032407,2009-04-27,07:47:43
39.975377,116.328245,0,567,39930.3248611111,2009-04-27,07:47:48
39.975477,116.327975,0,579,39930.3249189815,2009-04-27,07:47:53
39.975578,116.327677,0,589,39930.3249768519,2009-04-27,07:47:58
39.975633,116.327468,0,601,39930.3250347222,2009-04-27,07:48:03
39.975683,116.327345,0,618,39930.3250925926,2009-04-27,07:48:08
39.975757,116.327211,0,633,39930.325150463,2009-04-27,07:48:13
39.975851,116.326845,0,643,39930.3252083333,2009-04-27,07:48:18
39.9759,116.326652,0,653,39930.3252662037,2009-04-27,07:48:23
39.975934,116.326583,0,665,39930.3253240741,2009-04-27,07:48:28
39.975966,116.326553,0,679,39930.3253819444,2009-04-27,07:48:33
39.976022,116.32624,0,686,39930.3254398148,2009-04-27,07:48:38
39.976075,116.32592,0,695,39930.3254976852,2009-04-27,07:48:43
39.976102,116.325843,0,706,39930.3255555556,2009-04-27,07:48:48
39.976083,116.326006,0,720,39930.3256134259,2009-04-27,07:48:53
39.976191,116.325584,0,738,39930.3256712963,2009-04-27,07:48:58
39.976072,116.325849,0,733,39930.3257291667,2009-04-27,07:49:03
39.975997,116.326142,0,728,39930.325787037,2009-04-27,07:49:08
39.975985,116.326193,0,721,39930.3258449074,2009-04-27,07:49:13
39.976065,116.325971,0,719,39930.3259027778,2009-04-27,07:49:18
39.976165,116.325721,0,722,39930.3259606481,2009-04-27,07:49:23
39.97624,116.32555,0,725,39930.3260185185,2009-04-27,07:49:28
39.976338,116.325068,0,717,39930.3260763889,2009-04-27,07:49:33
39.976337,116.324929,0,703,39930.3261342593,2009-04-27,07:49:38
39.976296,116.325077,0,692,39930.3261921296,2009-04-27,07:49:43
39.976293,116.325148,0,687,39930.32625,2009-04-27,07:49:48
39.97626,116.325275,0,685,39930.3263078704,2009-04-27,07:49:53
39.976147,116.325694,0,676,39930.3263657407,2009-04-27,07:49:58
39.976077,116.32603,0,663,39930.3264236111,2009-04-27,07:50:03
39.976092,116.326041,0,663,39930.3264814815,2009-04-27,07:50:08
39.976103,116.326058,0,666,39930.3265393519,2009-04-27,07:50:13
39.976103,116.326058,0,666,39930.3265740741,2009-04-27,07:50:16
39.976103,116.326066,0,668,39930.3265972222,2009-04-27,07:50:18
39.976106,116.326048,0,669,39930.3266550926,2009-04-27,07:50:23
39.976102,116.326033,0,670,39930.326712963,2009-04-27,07:50:28
39.976089,116.326027,0,671,39930.3267708333,2009-04-27,07:50:33
39.976091,116.325995,0,671,39930.3268287037,2009-04-27,07:50:38
39.976102,116.325948,0,671,39930.3268865741,2009-04-27,07:50:43
39.976174,116.325713,0,671,39930.3269444444,2009-04-27,07:50:48
39.976276,116.325345,0,668,39930.3270023148,2009-04-27,07:50:53
39.976392,116.325005,0,668,39930.3270601852,2009-04-27,07:50:58
39.97635,116.32509,0,665,39930.3271180556,2009-04-27,07:51:03
39.976223,116.325367,0,661,39930.3271759259,2009-04-27,07:51:08
39.976057,116.325864,0,648,39930.3272337963,2009-04-27,07:51:13
39.97599,116.326081,0,621,39930.3272916667,2009-04-27,07:51:18
39.975952,116.32623,0,594,39930.327349537,2009-04-27,07:51:23
39.975916,116.326415,0,573,39930.3274074074,2009-04-27,07:51:28
39.975898,116.326469,0,563,39930.3274652778,2009-04-27,07:51:33
39.975828,116.326636,0,546,39930.3275231481,2009-04-27,07:51:38
39.975771,116.326811,0,527,39930.3275810185,2009-04-27,07:51:43
39.975804,116.326726,0,517,39930.3276388889,2009-04-27,07:51:48
39.975767,116.326763,0,501,39930.3276967593,2009-04-27,07:51:53
39.975742,116.326741,0,480,39930.3277546296,2009-04-27,07:51:58
39.975729,116.326745,0,472,39930.3278125,2009-04-27,07:52:03
39.975723,116.326766,0,459,39930.3278703704,2009-04-27,07:52:08
39.975687,116.326837,0,444,39930.3279282407,2009-04-27,07:52:13
39.975642,116.326962,0,432,39930.3279861111,2009-04-27,07:52:18
39.97562,116.327019,0,425,39930.3280439815,2009-04-27,07:52:23
39.975658,116.326894,0,418,39930.3281018519,2009-04-27,07:52:28
39.97566,116.326863,0,416,39930.3281597222,2009-04-27,07:52:33
39.975647,116.32687,0,423,39930.3282175926,2009-04-27,07:52:38
39.975647,116.32687,0,423,39930.3282523148,2009-04-27,07:52:41
39.975651,116.326864,0,424,39930.328275463,2009-04-27,07:52:43
39.97566,116.326829,0,420,39930.3283333333,2009-04-27,07:52:48
39.975699,116.326864,0,418,39930.3283912037,2009-04-27,07:52:53
39.975772,116.326903,0,414,39930.3284490741,2009-04-27,07:52:58
39.975867,116.326638,0,405,39930.3285069444,2009-04-27,07:53:03
39.976025,116.326042,0,396,39930.3285648148,2009-04-27,07:53:08
39.976077,116.325655,0,398,39930.3286226852,2009-04-27,07:53:13
39.976022,116.325688,0,396,39930.3286805556,2009-04-27,07:53:18
39.976047,116.325767,0,400,39930.3287384259,2009-04-27,07:53:23
39.976047,116.325767,0,400,39930.3287731481,2009-04-27,07:53:26
39.976046,116.325766,0,397,39930.3287962963,2009-04-27,07:53:28
39.976041,116.325667,0,393,39930.3288541667,2009-04-27,07:53:33
39.97613,116.32525,0,390,39930.328912037,2009-04-27,07:53:38
39.976182,116.325043,0,391,39930.3289699074,2009-04-27,07:53:43
39.976389,116.324351,0,388,39930.3290277778,2009-04-27,07:53:48
39.976504,116.323949,0,390,39930.3290856481,2009-04-27,07:53:53
39.976468,116.324121,0,381,39930.3291435185,2009-04-27,07:53:58
39.9765,116.324191,0,388,39930.3292013889,2009-04-27,07:54:03
39.976406,116.324498,0,394,39930.3292592593,2009-04-27,07:54:08
39.9763,116.324654,0,399,39930.3293171296,2009-04-27,07:54:13
39.976285,116.324533,0,400,39930.329375,2009-04-27,07:54:18
39.975726,116.326248,0,377,39930.3294328704,2009-04-27,07:54:23
39.975524,116.326889,0,358,39930.3294907407,2009-04-27,07:54:28
39.975168,116.327931,0,332,39930.3295486111,2009-04-27,07:54:33
39.974833,116.328908,0,312,39930.3296064815,2009-04-27,07:54:38
39.974766,116.329123,0,301,39930.3296643518,2009-04-27,07:54:43
39.974433,116.330983,0,294,39930.3297222222,2009-04-27,07:54:48
39.974253,116.331252,0,289,39930.3297800926,2009-04-27,07:54:53
39.973998,116.331962,0,277,39930.329837963,2009-04-27,07:54:58
39.973899,116.332271,0,261,39930.3298958333,2009-04-27,07:55:03
39.97373,116.332741,0,247,39930.3299537037,2009-04-27,07:55:08
39.97354,116.333211,0,234,39930.3300115741,2009-04-27,07:55:13
39.973406,116.333604,0,219,39930.3300694444,2009-04-27,07:55:18
39.973346,116.333795,0,203,39930.3301273148,2009-04-27,07:55:23
39.973276,116.334037,0,186,39930.3301851852,2009-04-27,07:55:28
39.973261,116.334083,0,176,39930.3302430556,2009-04-27,07:55:33
39.973204,116.334257,0,174,39930.3303009259,2009-04-27,07:55:38
39.973133,116.33445,0,164,39930.3303587963,2009-04-27,07:55:43
39.973007,116.334727,0,153,39930.3304166667,2009-04-27,07:55:48
39.972935,116.334944,0,146,39930.330474537,2009-04-27,07:55:53
39.973312,116.333795,0,159,39930.3305324074,2009-04-27,07:55:58
39.973566,116.333802,0,230,39930.3335416667,2009-04-27,08:00:18
39.973587,116.333832,0,231,39930.333599537,2009-04-27,08:00:23
39.973602,116.333835,0,230,39930.3336574074,2009-04-27,08:00:28
39.973581,116.333825,0,232,39930.3337152778,2009-04-27,08:00:33
39.973577,116.333825,0,232,39930.3337731481,2009-04-27,08:00:38
39.973577,116.333825,0,232,39930.3338078704,2009-04-27,08:00:41
39.973574,116.333833,0,232,39930.3338310185,2009-04-27,08:00:43
39.973584,116.333834,0,232,39930.3338888889,2009-04-27,08:00:48
39.973597,116.333856,0,231,39930.3339467593,2009-04-27,08:00:53
39.973598,116.333871,0,231,39930.3340046296,2009-04-27,08:00:58
39.973598,116.333871,0,231,39930.3340393519,2009-04-27,08:01:01
39.973598,116.333879,0,231,39930.3340625,2009-04-27,08:01:03
39.973583,116.333899,0,232,39930.3341203704,2009-04-27,08:01:08
39.973514,116.333902,0,233,39930.3341782407,2009-04-27,08:01:13
39.974288,116.330914,0,154,39930.3355092593,2009-04-27,08:03:08
39.975149,116.328097,0,50,39930.3355671296,2009-04-27,08:03:13
39.975871,116.325633,0,-48,39930.335625,2009-04-27,08:03:18
39.976411,116.32379,0,-131,39930.3356828704,2009-04-27,08:03:23
39.974856,116.329,0,60,39930.3359143519,2009-04-27,08:03:43
39.974793,116.329171,0,63,39930.3359722222,2009-04-27,08:03:48
39.974085,116.331444,0,130,39930.336087963,2009-04-27,08:03:58
39.973568,116.33326,0,156,39930.3361458333,2009-04-27,08:04:03
39.973267,116.334353,0,174,39930.3362037037,2009-04-27,08:04:08
39.973245,116.334452,0,185,39930.3362615741,2009-04-27,08:04:13
39.973406,116.333937,0,188,39930.3363194444,2009-04-27,08:04:18
39.973469,116.333807,0,193,39930.3363773148,2009-04-27,08:04:23
39.973375,116.334158,0,197,39930.3364351852,2009-04-27,08:04:28
39.973243,116.334554,0,195,39930.3364930556,2009-04-27,08:04:33
39.97308,116.334968,0,201,39930.3365509259,2009-04-27,08:04:38
39.972983,116.335223,0,206,39930.3366087963,2009-04-27,08:04:43
39.972786,116.335716,0,211,39930.3366666667,2009-04-27,08:04:48
39.972676,116.335995,0,215,39930.336724537,2009-04-27,08:04:53
39.972667,116.335985,0,218,39930.3367824074,2009-04-27,08:04:58
39.972692,116.335897,0,228,39930.3368402778,2009-04-27,08:05:03
39.972927,116.335214,0,213,39930.3368981481,2009-04-27,08:05:08
39.973084,116.334723,0,206,39930.3369560185,2009-04-27,08:05:13
39.973274,116.334212,0,199,39930.3370138889,2009-04-27,08:05:18
39.973483,116.333624,0,189,39930.3370717593,2009-04-27,08:05:23
39.973639,116.333042,0,179,39930.3371296296,2009-04-27,08:05:28
39.973598,116.333248,0,173,39930.3371875,2009-04-27,08:05:33
39.973575,116.333415,0,168,39930.3372453704,2009-04-27,08:05:38
39.973567,116.333505,0,166,39930.3373032407,2009-04-27,08:05:43
39.973559,116.333438,0,163,39930.3373611111,2009-04-27,08:05:48
39.973506,116.333473,0,165,39930.3374189815,2009-04-27,08:05:53
39.973422,116.333696,0,164,39930.3374768518,2009-04-27,08:05:58
39.9734,116.333852,0,166,39930.3375347222,2009-04-27,08:06:03
39.973465,116.333727,0,164,39930.3375925926,2009-04-27,08:06:08
39.973477,116.333741,0,159,39930.337650463,2009-04-27,08:06:13
39.973448,116.333804,0,153,39930.3377083333,2009-04-27,08:06:18
39.973607,116.333402,0,153,39930.3377662037,2009-04-27,08:06:23
39.973857,116.332709,0,160,39930.3378240741,2009-04-27,08:06:28
39.974069,116.332108,0,164,39930.3378819444,2009-04-27,08:06:33
39.974217,116.331812,0,170,39930.3379398148,2009-04-27,08:06:38
39.974274,116.331828,0,180,39930.3379976852,2009-04-27,08:06:43
39.974246,116.331799,0,185,39930.3380555556,2009-04-27,08:06:48
39.974238,116.331781,0,187,39930.3381134259,2009-04-27,08:06:53
39.974079,116.332442,0,192,39930.3381712963,2009-04-27,08:06:58
39.974024,116.332774,0,198,39930.3382291667,2009-04-27,08:07:03
39.974002,116.332934,0,200,39930.338287037,2009-04-27,08:07:08
39.973872,116.333006,0,198,39930.3383449074,2009-04-27,08:07:13
39.973735,116.332934,0,192,39930.3384027778,2009-04-27,08:07:18
39.973653,116.333026,0,190,39930.3384606481,2009-04-27,08:07:23
39.973519,116.333324,0,190,39930.3385185185,2009-04-27,08:07:28
39.973527,116.333464,0,193,39930.3385763889,2009-04-27,08:07:33
39.973632,116.333342,0,198,39930.3386342593,2009-04-27,08:07:38
39.973649,116.333314,0,204,39930.3386921296,2009-04-27,08:07:43
39.973659,116.33338,0,202,39930.33875,2009-04-27,08:07:48
39.973692,116.333296,0,204,39930.3388078704,2009-04-27,08:07:53
39.973671,116.333425,0,201,39930.3388657407,2009-04-27,08:07:58
39.973659,116.33346,0,195,39930.3389236111,2009-04-27,08:08:03
39.973607,116.333653,0,191,39930.3389814815,2009-04-27,08:08:08
39.973626,116.333768,0,195,39930.3390393518,2009-04-27,08:08:13
39.97365,116.333843,0,204,39930.3390972222,2009-04-27,08:08:18
39.973678,116.33385,0,209,39930.3391550926,2009-04-27,08:08:23
39.973698,116.33383,0,214,39930.339212963,2009-04-27,08:08:28
39.973698,116.33383,0,214,39930.3392476852,2009-04-27,08:08:31
39.973699,116.333825,0,218,39930.3392708333,2009-04-27,08:08:33
39.973653,116.33383,0,217,39930.3393287037,2009-04-27,08:08:38
39.973588,116.333884,0,218,39930.3393865741,2009-04-27,08:08:43
39.973498,116.33393,0,219,39930.3394444444,2009-04-27,08:08:48
39.973427,116.333986,0,219,39930.3395023148,2009-04-27,08:08:53
39.973427,116.333986,0,219,39930.339537037,2009-04-27,08:08:56
39.97343,116.333987,0,217,39930.3395601852,2009-04-27,08:08:58
39.973409,116.334006,0,219,39930.3396180556,2009-04-27,08:09:03
39.973418,116.334047,0,220,39930.3396759259,2009-04-27,08:09:08
39.973405,116.334071,0,220,39930.3397337963,2009-04-27,08:09:13
39.973403,116.334038,0,223,39930.3397916667,2009-04-27,08:09:18
39.973453,116.333839,0,234,39930.339849537,2009-04-27,08:09:23
39.973504,116.333595,0,241,39930.3399074074,2009-04-27,08:09:28
39.973501,116.333573,0,240,39930.3399652778,2009-04-27,08:09:33
39.97344,116.333745,0,236,39930.3400231482,2009-04-27,08:09:38
39.973366,116.333937,0,234,39930.3400810185,2009-04-27,08:09:43
39.973313,116.334079,0,230,39930.3401388889,2009-04-27,08:09:48
39.973277,116.334203,0,227,39930.3401967593,2009-04-27,08:09:53
39.973163,116.334398,0,222,39930.3402546296,2009-04-27,08:09:58
39.973204,116.334209,0,225,39930.3403125,2009-04-27,08:10:03
39.973298,116.334087,0,226,39930.3403703704,2009-04-27,08:10:08
39.973325,116.334039,0,225,39930.3404282407,2009-04-27,08:10:13
39.973339,116.334066,0,221,39930.3404861111,2009-04-27,08:10:18
39.973339,116.334066,0,221,39930.3405208333,2009-04-27,08:10:21
39.97334,116.334058,0,226,39930.3405439815,2009-04-27,08:10:23
39.973347,116.334071,0,233,39930.3406018519,2009-04-27,08:10:28
39.973335,116.334106,0,236,39930.3406597222,2009-04-27,08:10:33
39.973355,116.334122,0,234,39930.3407175926,2009-04-27,08:10:38
39.973355,116.334122,0,234,39930.3407523148,2009-04-27,08:10:41
39.973363,116.334118,0,233,39930.340775463,2009-04-27,08:10:43
39.973374,116.334109,0,233,39930.3408333333,2009-04-27,08:10:48
39.973364,116.334029,0,238,39930.3408912037,2009-04-27,08:10:53
39.973335,116.333998,0,238,39930.3409490741,2009-04-27,08:10:58
39.973336,116.333937,0,239,39930.3410069444,2009-04-27,08:11:03
39.973313,116.333964,0,235,39930.3410648148,2009-04-27,08:11:08
39.973286,116.334058,0,233,39930.3411226852,2009-04-27,08:11:13
39.973269,116.334112,0,232,39930.3411805556,2009-04-27,08:11:18
39.973243,116.334126,0,232,39930.3412384259,2009-04-27,08:11:23
39.973328,116.334017,0,231,39930.3412962963,2009-04-27,08:11:28
39.973427,116.333987,0,229,39930.3413541667,2009-04-27,08:11:33
39.973558,116.333989,0,227,39930.341412037,2009-04-27,08:11:38
39.973641,116.334039,0,228,39930.3414699074,2009-04-27,08:11:43
39.973711,116.334078,0,229,39930.3415277778,2009-04-27,08:11:48
39.973662,116.334066,0,228,39930.3415856481,2009-04-27,08:11:53
39.973579,116.334047,0,228,39930.3416435185,2009-04-27,08:11:58
39.973595,116.33406,0,229,39930.3417013889,2009-04-27,08:12:03
39.973596,116.334049,0,229,39930.3417592593,2009-04-27,08:12:08
39.973596,116.334049,0,229,39930.3417939815,2009-04-27,08:12:11
39.9736,116.334046,0,229,39930.3418171296,2009-04-27,08:12:13
39.973579,116.33401,0,230,39930.341875,2009-04-27,08:12:18
39.973523,116.333935,0,229,39930.3419328704,2009-04-27,08:12:23
39.973495,116.333848,0,230,39930.3419907407,2009-04-27,08:12:28
39.973499,116.333845,0,227,39930.3420486111,2009-04-27,08:12:33
39.973499,116.333845,0,227,39930.3420833333,2009-04-27,08:12:36
39.973507,116.333837,0,227,39930.3421064815,2009-04-27,08:12:38
39.973452,116.333846,0,224,39930.3421643519,2009-04-27,08:12:43
39.973449,116.33386,0,222,39930.3422222222,2009-04-27,08:12:48
39.973449,116.33386,0,222,39930.3422569444,2009-04-27,08:12:51
39.973446,116.333863,0,222,39930.3422800926,2009-04-27,08:12:53
39.973446,116.333882,0,222,39930.342337963,2009-04-27,08:12:58
39.973476,116.333885,0,220,39930.3423958333,2009-04-27,08:13:03
39.973471,116.333862,0,219,39930.3424537037,2009-04-27,08:13:08
39.973449,116.333853,0,219,39930.3425115741,2009-04-27,08:13:13
39.97345,116.333828,0,218,39930.3425694444,2009-04-27,08:13:18
39.973436,116.333842,0,216,39930.3426273148,2009-04-27,08:13:23
39.973451,116.333825,0,216,39930.3426851852,2009-04-27,08:13:28
39.973497,116.333786,0,215,39930.3427430556,2009-04-27,08:13:33
39.973516,116.333782,0,214,39930.3428009259,2009-04-27,08:13:38
39.973505,116.333809,0,213,39930.3428587963,2009-04-27,08:13:43
39.973498,116.333821,0,213,39930.3429166667,2009-04-27,08:13:48
39.973466,116.33384,0,213,39930.342974537,2009-04-27,08:13:53
39.973438,116.333867,0,212,39930.3430324074,2009-04-27,08:13:58
39.973435,116.333879,0,212,39930.3430902778,2009-04-27,08:14:03
39.973403,116.333885,0,211,39930.3431481481,2009-04-27,08:14:08
39.97338,116.333939,0,204,39930.3432060185,2009-04-27,08:14:13
39.973315,116.334153,0,203,39930.3432638889,2009-04-27,08:14:18
39.973265,116.334393,0,195,39930.3458680556,2009-04-27,08:18:03
39.973219,116.334499,0,195,39930.3460416667,2009-04-27,08:18:18
39.973219,116.334499,0,195,39930.3460763889,2009-04-27,08:18:21
39.973216,116.334503,0,195,39930.346099537,2009-04-27,08:18:23
39.97327,116.334345,0,194,39930.3461574074,2009-04-27,08:18:28
39.973303,116.334283,0,193,39930.3462152778,2009-04-27,08:18:33
39.973333,116.334244,0,195,39930.3462731481,2009-04-27,08:18:38
39.97334,116.334209,0,194,39930.3463310185,2009-04-27,08:18:43
39.97333,116.334208,0,194,39930.3463888889,2009-04-27,08:18:48
39.973348,116.334161,0,195,39930.3464467593,2009-04-27,08:18:53
39.97335,116.334076,0,193,39930.3465046296,2009-04-27,08:18:58
39.97335,116.334027,0,191,39930.3465625,2009-04-27,08:19:03
39.973349,116.333983,0,189,39930.3466203704,2009-04-27,08:19:08
39.973382,116.333927,0,189,39930.3466782407,2009-04-27,08:19:13
39.973396,116.333889,0,190,39930.3467361111,2009-04-27,08:19:18
39.973431,116.333855,0,191,39930.3467939815,2009-04-27,08:19:23
39.973486,116.333824,0,191,39930.3468518518,2009-04-27,08:19:28
39.973532,116.333784,0,192,39930.3469097222,2009-04-27,08:19:33
39.973555,116.33375,0,194,39930.3469675926,2009-04-27,08:19:38
39.97358,116.333709,0,196,39930.347025463,2009-04-27,08:19:43
39.973566,116.333658,0,198,39930.3470833333,2009-04-27,08:19:48
39.973542,116.333566,0,200,39930.3471412037,2009-04-27,08:19:53
39.973525,116.333555,0,202,39930.3471990741,2009-04-27,08:19:58
39.973541,116.333533,0,204,39930.3472569444,2009-04-27,08:20:03
39.973567,116.333436,0,205,39930.3473148148,2009-04-27,08:20:08
39.973596,116.333314,0,207,39930.3473726852,2009-04-27,08:20:13
39.973606,116.333297,0,209,39930.3474305556,2009-04-27,08:20:18
39.973647,116.333249,0,210,39930.3474884259,2009-04-27,08:20:23
39.973667,116.333182,0,210,39930.3475462963,2009-04-27,08:20:28
39.973687,116.33319,0,210,39930.3476041667,2009-04-27,08:20:33
39.97366,116.333236,0,211,39930.347662037,2009-04-27,08:20:38
39.973686,116.333168,0,212,39930.3477199074,2009-04-27,08:20:43
39.973686,116.333168,0,212,39930.3477546296,2009-04-27,08:20:46
39.973687,116.33317,0,212,39930.3477777778,2009-04-27,08:20:48
39.973617,116.333343,0,211,39930.3478356482,2009-04-27,08:20:53
39.973563,116.333426,0,209,39930.3478935185,2009-04-27,08:20:58
39.973541,116.333449,0,209,39930.3479513889,2009-04-27,08:21:03
39.973596,116.333257,0,208,39930.3480092593,2009-04-27,08:21:08
39.973619,116.333207,0,207,39930.3480671296,2009-04-27,08:21:13
39.973586,116.333313,0,204,39930.348125,2009-04-27,08:21:18
39.973543,116.333333,0,203,39930.3481828704,2009-04-27,08:21:23
39.973526,116.333307,0,202,39930.3482407407,2009-04-27,08:21:28
39.973514,116.333284,0,202,39930.3482986111,2009-04-27,08:21:33
39.973514,116.333284,0,202,39930.3483333333,2009-04-27,08:21:36
39.97352,116.333286,0,202,39930.3483564815,2009-04-27,08:21:38
39.973534,116.33328,0,202,39930.3484143519,2009-04-27,08:21:43
39.973556,116.333258,0,199,39930.3484722222,2009-04-27,08:21:48
39.97358,116.333212,0,198,39930.3485300926,2009-04-27,08:21:53
39.973627,116.333284,0,196,39930.348587963,2009-04-27,08:21:58
39.973585,116.33353,0,194,39930.3486458333,2009-04-27,08:22:03
39.973537,116.333678,0,193,39930.3487037037,2009-04-27,08:22:08
39.973512,116.33374,0,194,39930.3487615741,2009-04-27,08:22:13
39.973477,116.333828,0,194,39930.3488194444,2009-04-27,08:22:18
39.973474,116.333827,0,194,39930.3488773148,2009-04-27,08:22:23
39.973474,116.333827,0,194,39930.348912037,2009-04-27,08:22:26
39.973482,116.333827,0,194,39930.3489351852,2009-04-27,08:22:28
39.973485,116.33386,0,194,39930.3489930556,2009-04-27,08:22:33
39.973485,116.33386,0,194,39930.3490277778,2009-04-27,08:22:36
39.973481,116.333858,0,194,39930.3490509259,2009-04-27,08:22:38
39.973457,116.333936,0,194,39930.3491087963,2009-04-27,08:22:43
39.973446,116.333922,0,194,39930.3491666667,2009-04-27,08:22:48
39.973424,116.333868,0,196,39930.349224537,2009-04-27,08:22:53
39.97338,116.333911,0,194,39930.3492824074,2009-04-27,08:22:58
39.973338,116.334031,0,194,39930.3493402778,2009-04-27,08:23:03
39.973353,116.334063,0,194,39930.3493981481,2009-04-27,08:23:08
39.973383,116.334012,0,194,39930.3494560185,2009-04-27,08:23:13
39.973455,116.333859,0,195,39930.3495138889,2009-04-27,08:23:18
39.97346,116.33393,0,195,39930.3495717593,2009-04-27,08:23:23
39.973478,116.334086,0,194,39930.3496296296,2009-04-27,08:23:28
39.973467,116.334188,0,194,39930.3496875,2009-04-27,08:23:33
39.973481,116.334197,0,195,39930.3497453704,2009-04-27,08:23:38
39.973495,116.334225,0,195,39930.3498032407,2009-04-27,08:23:43
39.973462,116.334253,0,195,39930.3498611111,2009-04-27,08:23:48
39.973419,116.334308,0,195,39930.3499189815,2009-04-27,08:23:53
39.973402,116.334407,0,195,39930.3499768519,2009-04-27,08:23:58
39.973379,116.334492,0,195,39930.3500347222,2009-04-27,08:24:03
39.973341,116.334572,0,195,39930.3500925926,2009-04-27,08:24:08
39.973323,116.334522,0,196,39930.350150463,2009-04-27,08:24:13
39.973323,116.334522,0,196,39930.3501851852,2009-04-27,08:24:16
39.973323,116.334526,0,196,39930.3502083333,2009-04-27,08:24:18
39.973314,116.334526,0,196,39930.3502662037,2009-04-27,08:24:23
39.973314,116.334526,0,196,39930.3503009259,2009-04-27,08:24:26
39.973318,116.334534,0,196,39930.3503240741,2009-04-27,08:24:28
39.973322,116.33458,0,195,39930.3503819444,2009-04-27,08:24:33
39.973335,116.334537,0,194,39930.3504398148,2009-04-27,08:24:38
39.973339,116.334522,0,194,39930.3504976852,2009-04-27,08:24:43
39.97339,116.33453,0,193,39930.3505555556,2009-04-27,08:24:48
39.973406,116.334543,0,194,39930.3506134259,2009-04-27,08:24:53
39.973407,116.334554,0,194,39930.3506712963,2009-04-27,08:24:58
39.973407,116.334554,0,194,39930.3507060185,2009-04-27,08:25:01
39.973401,116.33456,0,194,39930.3507291667,2009-04-27,08:25:03
39.973395,116.334518,0,194,39930.350787037,2009-04-27,08:25:08
39.973362,116.334412,0,194,39930.3508449074,2009-04-27,08:25:13
39.973344,116.334385,0,194,39930.3509027778,2009-04-27,08:25:18
39.973323,116.334424,0,195,39930.3509606481,2009-04-27,08:25:23
39.973325,116.334411,0,195,39930.3510185185,2009-04-27,08:25:28
39.973312,116.334354,0,196,39930.3510763889,2009-04-27,08:25:33
39.973312,116.334279,0,196,39930.3511342593,2009-04-27,08:25:38
39.973309,116.334255,0,196,39930.3511921296,2009-04-27,08:25:43
39.973306,116.33425,0,197,39930.35125,2009-04-27,08:25:48
39.973301,116.334256,0,197,39930.3513078704,2009-04-27,08:25:53
39.973301,116.334256,0,197,39930.3513425926,2009-04-27,08:25:56
39.973302,116.334252,0,197,39930.3513657407,2009-04-27,08:25:58
39.973313,116.334274,0,197,39930.3514236111,2009-04-27,08:26:03
39.973304,116.334285,0,195,39930.3514814815,2009-04-27,08:26:08
39.973304,116.334285,0,195,39930.3515162037,2009-04-27,08:26:11
39.973301,116.33428,0,195,39930.3515393519,2009-04-27,08:26:13
39.97331,116.334228,0,195,39930.3515972222,2009-04-27,08:26:18
39.973331,116.334174,0,195,39930.3516550926,2009-04-27,08:26:23
39.973363,116.334196,0,195,39930.351712963,2009-04-27,08:26:28
39.973401,116.334215,0,193,39930.3517708333,2009-04-27,08:26:33
39.973459,116.334144,0,188,39930.3518287037,2009-04-27,08:26:38
39.973484,116.334125,0,185,39930.3518865741,2009-04-27,08:26:43
39.973438,116.334143,0,183,39930.3519444444,2009-04-27,08:26:48
39.973433,116.334043,0,183,39930.3520023148,2009-04-27,08:26:53
39.973421,116.334,0,182,39930.3520601852,2009-04-27,08:26:58
39.973416,116.333951,0,182,39930.3521180556,2009-04-27,08:27:03
39.973413,116.333897,0,183,39930.3521759259,2009-04-27,08:27:08
39.973401,116.33387,0,183,39930.3522337963,2009-04-27,08:27:13
39.973385,116.333852,0,185,39930.3522916667,2009-04-27,08:27:18
39.973368,116.333874,0,186,39930.352349537,2009-04-27,08:27:23
39.973368,116.333874,0,186,39930.3523842593,2009-04-27,08:27:26
39.973373,116.333874,0,186,39930.3524074074,2009-04-27,08:27:28
39.973346,116.333916,0,185,39930.3524652778,2009-04-27,08:27:33
39.973334,116.333968,0,184,39930.3525231481,2009-04-27,08:27:38
39.973334,116.333968,0,184,39930.3525578704,2009-04-27,08:27:41
39.97333,116.333966,0,184,39930.3525810185,2009-04-27,08:27:43
39.973334,116.334004,0,182,39930.3526388889,2009-04-27,08:27:48
39.973339,116.334052,0,179,39930.3526967593,2009-04-27,08:27:53
39.973332,116.334095,0,178,39930.3527546296,2009-04-27,08:27:58
39.973322,116.33411,0,177,39930.3528125,2009-04-27,08:28:03
39.973331,116.334159,0,177,39930.3528703704,2009-04-27,08:28:08
39.973325,116.334252,0,174,39930.3529282407,2009-04-27,08:28:13
39.973331,116.334321,0,171,39930.3529861111,2009-04-27,08:28:18
39.973352,116.334345,0,168,39930.3530439815,2009-04-27,08:28:23
39.97335,116.334326,0,166,39930.3531018518,2009-04-27,08:28:28
39.973313,116.334362,0,165,39930.3531597222,2009-04-27,08:28:33
39.973284,116.334395,0,163,39930.3532175926,2009-04-27,08:28:38
39.973273,116.334449,0,161,39930.353275463,2009-04-27,08:28:43
39.973241,116.334488,0,160,39930.3533333333,2009-04-27,08:28:48
39.973196,116.33445,0,157,39930.3533912037,2009-04-27,08:28:53
39.973169,116.33442,0,157,39930.3534490741,2009-04-27,08:28:58
39.973174,116.334374,0,154,39930.3535069444,2009-04-27,08:29:03
39.973207,116.334371,0,151,39930.3535648148,2009-04-27,08:29:08
39.973207,116.334371,0,151,39930.353599537,2009-04-27,08:29:11
39.973213,116.334378,0,151,39930.3536226852,2009-04-27,08:29:13
39.973225,116.334384,0,151,39930.3536805556,2009-04-27,08:29:18
39.973225,116.334384,0,151,39930.3537152778,2009-04-27,08:29:21
39.973232,116.334384,0,151,39930.3537384259,2009-04-27,08:29:23
39.973253,116.334325,0,153,39930.3537962963,2009-04-27,08:29:28
39.973263,116.334236,0,153,39930.3538541667,2009-04-27,08:29:33
39.97329,116.334132,0,151,39930.353912037,2009-04-27,08:29:38
39.97331,116.334019,0,148,39930.3539699074,2009-04-27,08:29:43
39.973289,116.333955,0,144,39930.3540277778,2009-04-27,08:29:48
39.973278,116.333923,0,141,39930.3540856481,2009-04-27,08:29:53
39.973257,116.333986,0,140,39930.3541435185,2009-04-27,08:29:58
39.973227,116.334105,0,140,39930.3542013889,2009-04-27,08:30:03
39.973225,116.334122,0,140,39930.3542592593,2009-04-27,08:30:08
39.973241,116.334109,0,140,39930.3543171296,2009-04-27,08:30:13
39.973271,116.334061,0,142,39930.354375,2009-04-27,08:30:18
39.973253,116.334061,0,144,39930.3546064815,2009-04-27,08:30:38
39.973253,116.334061,0,144,39930.3546412037,2009-04-27,08:30:41
39.973247,116.334064,0,144,39930.3546643518,2009-04-27,08:30:43
39.973298,116.334174,0,145,39930.3547222222,2009-04-27,08:30:48
39.973327,116.334174,0,146,39930.3547800926,2009-04-27,08:30:53
39.973371,116.334147,0,146,39930.354837963,2009-04-27,08:30:58
39.973385,116.334126,0,144,39930.3548958333,2009-04-27,08:31:03
39.973372,116.33408,0,144,39930.3549537037,2009-04-27,08:31:08
39.973354,116.334039,0,141,39930.3550115741,2009-04-27,08:31:13
39.973347,116.33399,0,139,39930.3550694444,2009-04-27,08:31:18
39.973344,116.333938,0,140,39930.3551273148,2009-04-27,08:31:23
39.97334,116.333904,0,140,39930.3551851852,2009-04-27,08:31:28
39.973341,116.33387,0,140,39930.3552430556,2009-04-27,08:31:33
39.97336,116.333754,0,138,39930.3553009259,2009-04-27,08:31:38
39.973395,116.333653,0,137,39930.3553587963,2009-04-27,08:31:43
39.973432,116.333605,0,138,39930.3554166667,2009-04-27,08:31:48
39.973406,116.333717,0,140,39930.355474537,2009-04-27,08:31:53
39.973426,116.333758,0,141,39930.3555324074,2009-04-27,08:31:58
39.973428,116.33379,0,141,39930.3555902778,2009-04-27,08:32:03
39.973451,116.333814,0,142,39930.3556481482,2009-04-27,08:32:08
39.973462,116.333817,0,143,39930.3557060185,2009-04-27,08:32:13
39.973478,116.333799,0,143,39930.3557638889,2009-04-27,08:32:18
39.973484,116.33379,0,145,39930.3558217593,2009-04-27,08:32:23
39.973481,116.33373,0,147,39930.3558796296,2009-04-27,08:32:28
39.973466,116.333649,0,151,39930.3559375,2009-04-27,08:32:33
39.973471,116.333665,0,153,39930.3559953704,2009-04-27,08:32:38
39.973466,116.333693,0,152,39930.3560532407,2009-04-27,08:32:43
39.973474,116.333693,0,150,39930.3561111111,2009-04-27,08:32:48
39.973473,116.333695,0,151,39930.3561689815,2009-04-27,08:32:53
39.973473,116.333695,0,151,39930.3562037037,2009-04-27,08:32:56
39.973479,116.333691,0,151,39930.3562268519,2009-04-27,08:32:58
39.973483,116.333702,0,151,39930.3562847222,2009-04-27,08:33:03
39.973501,116.333663,0,152,39930.3563425926,2009-04-27,08:33:08
39.973491,116.333575,0,154,39930.356400463,2009-04-27,08:33:13
39.97348,116.333482,0,156,39930.3564583333,2009-04-27,08:33:18
39.973479,116.333437,0,158,39930.3565162037,2009-04-27,08:33:23
39.973488,116.333402,0,160,39930.3565740741,2009-04-27,08:33:28
39.973503,116.333365,0,162,39930.3566319444,2009-04-27,08:33:33
39.973521,116.333303,0,163,39930.3566898148,2009-04-27,08:33:38
39.973495,116.333337,0,165,39930.3567476852,2009-04-27,08:33:43
39.973473,116.333324,0,165,39930.3568055556,2009-04-27,08:33:48
39.973484,116.333301,0,164,39930.3568634259,2009-04-27,08:33:53
39.973507,116.333263,0,161,39930.3569212963,2009-04-27,08:33:58
39.973527,116.333193,0,161,39930.3569791667,2009-04-27,08:34:03
39.97354,116.333254,0,159,39930.357037037,2009-04-27,08:34:08
39.973533,116.333344,0,155,39930.3570949074,2009-04-27,08:34:13
39.973511,116.333366,0,155,39930.3571527778,2009-04-27,08:34:18
39.973508,116.333383,0,155,39930.3572106481,2009-04-27,08:34:23
39.973508,116.333398,0,155,39930.3572685185,2009-04-27,08:34:28
39.973509,116.333453,0,154,39930.3573263889,2009-04-27,08:34:33
39.973502,116.333473,0,156,39930.3573842593,2009-04-27,08:34:38
39.973507,116.333502,0,157,39930.3574421296,2009-04-27,08:34:43
39.973501,116.333507,0,157,39930.3575,2009-04-27,08:34:48
39.973501,116.333507,0,157,39930.3575347222,2009-04-27,08:34:51
39.973497,116.333504,0,157,39930.3575578704,2009-04-27,08:34:53
39.973499,116.333494,0,157,39930.3576157407,2009-04-27,08:34:58
39.973501,116.333486,0,157,39930.3576736111,2009-04-27,08:35:03
39.973501,116.333486,0,157,39930.3577083333,2009-04-27,08:35:06
39.973506,116.333484,0,157,39930.3577314815,2009-04-27,08:35:08
39.973499,116.333472,0,156,39930.3577893519,2009-04-27,08:35:13
39.973499,116.333472,0,156,39930.3578240741,2009-04-27,08:35:16
39.973503,116.33347,0,155,39930.3578472222,2009-04-27,08:35:18
39.973504,116.33344,0,157,39930.3579050926,2009-04-27,08:35:23
39.97351,116.333403,0,159,39930.357962963,2009-04-27,08:35:28
39.973501,116.333355,0,162,39930.3581944444,2009-04-27,08:35:48
39.973493,116.333333,0,161,39930.3582523148,2009-04-27,08:35:53
39.973469,116.33334,0,162,39930.3583101852,2009-04-27,08:35:58
39.973489,116.333314,0,163,39930.3583680556,2009-04-27,08:36:03
39.973406,116.333946,0,293,39930.3588310185,2009-04-27,08:36:43
39.973546,116.333404,0,231,39930.3588888889,2009-04-27,08:36:48
39.973508,116.333477,0,220,39930.3589467593,2009-04-27,08:36:53
39.973485,116.333488,0,216,39930.3590046296,2009-04-27,08:36:58
39.973473,116.333469,0,215,39930.3590625,2009-04-27,08:37:03
39.973434,116.33358,0,214,39930.3591203704,2009-04-27,08:37:08
39.973423,116.333613,0,209,39930.3591782407,2009-04-27,08:37:13
39.973423,116.333613,0,209,39930.359212963,2009-04-27,08:37:16
39.973422,116.333613,0,209,39930.3592361111,2009-04-27,08:37:18
39.973431,116.333623,0,209,39930.3592939815,2009-04-27,08:37:23
39.973426,116.333638,0,209,39930.3593518519,2009-04-27,08:37:28
39.973403,116.333881,0,212,39930.3594097222,2009-04-27,08:37:33
39.973414,116.333997,0,212,39930.3594675926,2009-04-27,08:37:38
39.973418,116.333986,0,209,39930.359525463,2009-04-27,08:37:43
39.973404,116.333947,0,207,39930.3595833333,2009-04-27,08:37:48
39.973395,116.333949,0,207,39930.3596412037,2009-04-27,08:37:53
39.973385,116.333892,0,201,39930.3596990741,2009-04-27,08:37:58
39.97339,116.333803,0,199,39930.3597569444,2009-04-27,08:38:03
39.973413,116.333704,0,188,39930.3598148148,2009-04-27,08:38:08
39.973417,116.333677,0,183,39930.3598726852,2009-04-27,08:38:13
39.973431,116.333654,0,177,39930.3599305556,2009-04-27,08:38:18
39.973445,116.333649,0,175,39930.3599884259,2009-04-27,08:38:23
39.973428,116.333695,0,177,39930.3600462963,2009-04-27,08:38:28
39.973421,116.333705,0,178,39930.3601041667,2009-04-27,08:38:33
39.973441,116.333725,0,177,39930.360162037,2009-04-27,08:38:38
39.973476,116.333803,0,176,39930.3602199074,2009-04-27,08:38:43
39.973491,116.333852,0,176,39930.3602777778,2009-04-27,08:38:48
39.973474,116.333898,0,180,39930.3603356481,2009-04-27,08:38:53
39.973475,116.33399,0,183,39930.3603935185,2009-04-27,08:38:58
39.973477,116.334077,0,182,39930.3604513889,2009-04-27,08:39:03
39.973505,116.334187,0,180,39930.3605092593,2009-04-27,08:39:08
39.973533,116.334247,0,179,39930.3605671296,2009-04-27,08:39:13
39.973533,116.334247,0,179,39930.3606018518,2009-04-27,08:39:16
39.973533,116.334253,0,160,39930.360625,2009-04-27,08:39:18
39.973553,116.334309,0,157,39930.3606828704,2009-04-27,08:39:23
39.973547,116.334406,0,158,39930.3607407407,2009-04-27,08:39:28
39.97351,116.334432,0,161,39930.3607986111,2009-04-27,08:39:33
39.973484,116.334401,0,163,39930.3608564815,2009-04-27,08:39:38
39.973501,116.334398,0,166,39930.3609143518,2009-04-27,08:39:43
39.973519,116.334443,0,164,39930.3609722222,2009-04-27,08:39:48
39.973533,116.334449,0,159,39930.3610300926,2009-04-27,08:39:53
39.973578,116.334393,0,153,39930.361087963,2009-04-27,08:39:58
39.973578,116.334299,0,142,39930.3611458333,2009-04-27,08:40:03
39.97356,116.334281,0,140,39930.3612037037,2009-04-27,08:40:08
39.973551,116.334198,0,135,39930.3612615741,2009-04-27,08:40:13
39.973561,116.334091,0,131,39930.3613194444,2009-04-27,08:40:18
39.973554,116.334025,0,129,39930.3613773148,2009-04-27,08:40:23
39.973536,116.334035,0,130,39930.3614351852,2009-04-27,08:40:28
39.973536,116.334035,0,130,39930.3614699074,2009-04-27,08:40:31
39.973541,116.334028,0,130,39930.3614930556,2009-04-27,08:40:33
39.973545,116.334066,0,138,39930.3615509259,2009-04-27,08:40:38
39.973545,116.334066,0,138,39930.3615856481,2009-04-27,08:40:41
39.973537,116.334074,0,138,39930.3616087963,2009-04-27,08:40:43
39.973534,116.334025,0,139,39930.3616666667,2009-04-27,08:40:48
39.973481,116.333951,0,139,39930.361724537,2009-04-27,08:40:53
39.973434,116.333849,0,139,39930.3617824074,2009-04-27,08:40:58
39.973566,116.33356,0,158,39930.3652546296,2009-04-27,08:45:58
39.973553,116.333502,0,158,39930.3653125,2009-04-27,08:46:03
39.973525,116.333529,0,158,39930.3653703704,2009-04-27,08:46:08
39.973515,116.33359,0,157,39930.3654282407,2009-04-27,08:46:13
39.973538,116.333585,0,155,39930.3654861111,2009-04-27,08:46:18
39.973571,116.333573,0,150,39930.3655439815,2009-04-27,08:46:23
39.973574,116.333555,0,144,39930.3656018519,2009-04-27,08:46:28
39.973568,116.333556,0,143,39930.3656597222,2009-04-27,08:46:33
39.973568,116.333556,0,143,39930.3656944444,2009-04-27,08:46:36
39.973562,116.333557,0,143,39930.3657175926,2009-04-27,08:46:38
39.973525,116.333618,0,143,39930.365775463,2009-04-27,08:46:43
39.973479,116.333672,0,143,39930.3658333333,2009-04-27,08:46:48
39.97347,116.33368,0,143,39930.3658912037,2009-04-27,08:46:53
39.973463,116.33368,0,143,39930.3659490741,2009-04-27,08:46:58
39.973463,116.33368,0,143,39930.3659837963,2009-04-27,08:47:01
39.973456,116.333685,0,143,39930.3660069444,2009-04-27,08:47:03
39.973444,116.333743,0,142,39930.3660648148,2009-04-27,08:47:08
39.973426,116.333874,0,139,39930.3661226852,2009-04-27,08:47:13
39.97345,116.333939,0,137,39930.3661805556,2009-04-27,08:47:18
39.973468,116.333937,0,134,39930.3662384259,2009-04-27,08:47:23
39.973481,116.333871,0,134,39930.3662962963,2009-04-27,08:47:28
39.97348,116.333862,0,134,39930.3663541667,2009-04-27,08:47:33
39.97348,116.333863,0,134,39930.366412037,2009-04-27,08:47:38
39.973473,116.333859,0,134,39930.3664699074,2009-04-27,08:47:43
39.973473,116.333859,0,134,39930.3665046296,2009-04-27,08:47:46
39.973473,116.333857,0,134,39930.3665277778,2009-04-27,08:47:48
39.973491,116.333872,0,132,39930.3665856481,2009-04-27,08:47:53
39.973492,116.333859,0,131,39930.3666435185,2009-04-27,08:47:58
39.973492,116.333859,0,131,39930.3666782407,2009-04-27,08:48:01
39.973486,116.333852,0,130,39930.3667013889,2009-04-27,08:48:03
39.973482,116.333878,0,129,39930.3667592593,2009-04-27,08:48:08
39.97348,116.333891,0,127,39930.3668171296,2009-04-27,08:48:13
39.973506,116.333857,0,126,39930.366875,2009-04-27,08:48:18
39.973531,116.333907,0,127,39930.3669328704,2009-04-27,08:48:23
39.973573,116.33387,0,126,39930.3669907407,2009-04-27,08:48:28
39.973541,116.333836,0,126,39930.3670486111,2009-04-27,08:48:33
39.973503,116.333877,0,128,39930.3671064815,2009-04-27,08:48:38
39.973483,116.333903,0,130,39930.3671643519,2009-04-27,08:48:43
39.973469,116.333909,0,130,39930.3672222222,2009-04-27,08:48:48
39.973477,116.3339,0,130,39930.3672800926,2009-04-27,08:48:53
39.973477,116.3339,0,130,39930.3673148148,2009-04-27,08:48:56
39.973483,116.333897,0,131,39930.367337963,2009-04-27,08:48:58
39.973491,116.333867,0,131,39930.3673958333,2009-04-27,08:49:03
39.973492,116.333837,0,130,39930.3674537037,2009-04-27,08:49:08
39.97347,116.333839,0,130,39930.3675115741,2009-04-27,08:49:13
39.973467,116.33383,0,130,39930.3675694444,2009-04-27,08:49:18
39.973467,116.33383,0,130,39930.3676041667,2009-04-27,08:49:21
39.973462,116.333827,0,130,39930.3676273148,2009-04-27,08:49:23
39.973431,116.333842,0,131,39930.3676851852,2009-04-27,08:49:28
39.97343,116.333876,0,129,39930.3677430556,2009-04-27,08:49:33
39.973462,116.333871,0,129,39930.3678009259,2009-04-27,08:49:38
39.9735,116.333845,0,123,39930.3678587963,2009-04-27,08:49:43
39.973521,116.333847,0,121,39930.3679166667,2009-04-27,08:49:48
39.973493,116.333875,0,122,39930.367974537,2009-04-27,08:49:53
39.973481,116.333863,0,115,39930.3680324074,2009-04-27,08:49:58
39.973482,116.333825,0,105,39930.3680902778,2009-04-27,08:50:03
39.973469,116.333839,0,100,39930.3681481481,2009-04-27,08:50:08
39.973485,116.333854,0,96,39930.3682060185,2009-04-27,08:50:13
39.973485,116.333854,0,96,39930.3682407407,2009-04-27,08:50:16
39.973492,116.333847,0,96,39930.3682638889,2009-04-27,08:50:18
39.973501,116.333839,0,96,39930.3683217593,2009-04-27,08:50:23
39.97351,116.333809,0,94,39930.3683796296,2009-04-27,08:50:28
39.973523,116.33379,0,86,39930.3684375,2009-04-27,08:50:33
39.973523,116.33379,0,86,39930.3684722222,2009-04-27,08:50:36
39.973517,116.333798,0,84,39930.3684953704,2009-04-27,08:50:38
39.973506,116.333838,0,83,39930.3685532407,2009-04-27,08:50:43
39.973508,116.33386,0,83,39930.3686111111,2009-04-27,08:50:48
39.973519,116.333939,0,81,39930.3686689815,2009-04-27,08:50:53
39.973515,116.334006,0,80,39930.3687268518,2009-04-27,08:50:58
39.97352,116.334041,0,78,39930.3687847222,2009-04-27,08:51:03
39.973532,116.334038,0,77,39930.3688425926,2009-04-27,08:51:08
39.973532,116.334038,0,77,39930.3688773148,2009-04-27,08:51:11
39.973532,116.334035,0,77,39930.368900463,2009-04-27,08:51:13
39.97353,116.334011,0,77,39930.3689583333,2009-04-27,08:51:18
39.973529,116.333956,0,77,39930.3690162037,2009-04-27,08:51:23
39.973539,116.333905,0,76,39930.3690740741,2009-04-27,08:51:28
39.973521,116.333878,0,74,39930.3691319444,2009-04-27,08:51:33
39.973503,116.33376,0,72,39930.3691898148,2009-04-27,08:51:38
39.973528,116.333723,0,71,39930.3692476852,2009-04-27,08:51:43
39.973528,116.333723,0,71,39930.3692824074,2009-04-27,08:51:46
39.973524,116.333716,0,69,39930.3693055556,2009-04-27,08:51:48
39.973494,116.333715,0,67,39930.3693634259,2009-04-27,08:51:53
39.97347,116.333729,0,65,39930.3694212963,2009-04-27,08:51:58
39.973475,116.333688,0,64,39930.3694791667,2009-04-27,08:52:03
39.973483,116.333648,0,63,39930.369537037,2009-04-27,08:52:08
39.973477,116.333598,0,63,39930.3695949074,2009-04-27,08:52:13
39.973487,116.333531,0,62,39930.3696527778,2009-04-27,08:52:18
39.973474,116.333468,0,62,39930.3697106481,2009-04-27,08:52:23
39.973453,116.333495,0,62,39930.3697685185,2009-04-27,08:52:28
39.973442,116.333525,0,62,39930.3698263889,2009-04-27,08:52:33
39.973442,116.333525,0,62,39930.3698611111,2009-04-27,08:52:36
39.973437,116.333528,0,62,39930.3698842593,2009-04-27,08:52:38
39.973433,116.33354,0,62,39930.3699421296,2009-04-27,08:52:43
39.973427,116.33355,0,62,39930.37,2009-04-27,08:52:48
39.973427,116.33355,0,62,39930.3700347222,2009-04-27,08:52:51
39.973435,116.333554,0,62,39930.3700578704,2009-04-27,08:52:53
39.973456,116.333524,0,62,39930.3701157407,2009-04-27,08:52:58
39.973474,116.333507,0,62,39930.3701736111,2009-04-27,08:53:03
39.973479,116.333494,0,62,39930.3702314815,2009-04-27,08:53:08
39.973479,116.333493,0,62,39930.3702893518,2009-04-27,08:53:13
39.973477,116.333501,0,62,39930.3703472222,2009-04-27,08:53:18
39.973478,116.333505,0,62,39930.3704050926,2009-04-27,08:53:23
39.973478,116.333505,0,62,39930.3704398148,2009-04-27,08:53:26
39.973484,116.333508,0,62,39930.370462963,2009-04-27,08:53:28
39.973483,116.333533,0,61,39930.3705208333,2009-04-27,08:53:33
39.973483,116.333533,0,61,39930.3705555556,2009-04-27,08:53:36
39.973482,116.333536,0,60,39930.3705787037,2009-04-27,08:53:38
39.973485,116.333567,0,60,39930.3706365741,2009-04-27,08:53:43
39.973485,116.333567,0,60,39930.3706712963,2009-04-27,08:53:46
39.97348,116.33357,0,60,39930.3706944444,2009-04-27,08:53:48
39.973458,116.333641,0,59,39930.3707523148,2009-04-27,08:53:53
39.97346,116.333719,0,62,39930.3708101852,2009-04-27,08:53:58
39.973473,116.333774,0,53,39930.3708680556,2009-04-27,08:54:03
39.973502,116.333834,0,47,39930.3709259259,2009-04-27,08:54:08
39.973546,116.333667,0,77,39930.3765393518,2009-04-27,09:02:13
39.97348,116.332872,0,83,39930.3769444444,2009-04-27,09:02:48
39.973457,116.333491,0,96,39930.3770023148,2009-04-27,09:02:53
39.973467,116.333525,0,97,39930.3770601852,2009-04-27,09:02:58
39.973454,116.333656,0,106,39930.3771180556,2009-04-27,09:03:03
39.973453,116.333725,0,113,39930.3771759259,2009-04-27,09:03:08
39.973478,116.333776,0,115,39930.3772337963,2009-04-27,09:03:13
39.973485,116.333786,0,116,39930.3772916667,2009-04-27,09:03:18
39.973469,116.33379,0,121,39930.377349537,2009-04-27,09:03:23
39.973471,116.333778,0,121,39930.3774074074,2009-04-27,09:03:28
39.973471,116.333787,0,121,39930.3774652778,2009-04-27,09:03:33
39.973454,116.333797,0,122,39930.3775231481,2009-04-27,09:03:38
39.973454,116.333797,0,122,39930.3775578704,2009-04-27,09:03:41
39.973451,116.333802,0,122,39930.3775810185,2009-04-27,09:03:43
39.973445,116.333864,0,121,39930.3776388889,2009-04-27,09:03:48
39.973463,116.333901,0,119,39930.3776967593,2009-04-27,09:03:53
39.973465,116.333922,0,122,39930.3777546296,2009-04-27,09:03:58
39.973462,116.333939,0,126,39930.3778125,2009-04-27,09:04:03
39.973462,116.333939,0,126,39930.3778472222,2009-04-27,09:04:06
39.973466,116.333943,0,126,39930.3778703704,2009-04-27,09:04:08
39.973468,116.333929,0,126,39930.3779282407,2009-04-27,09:04:13
39.97347,116.333916,0,126,39930.3779861111,2009-04-27,09:04:18
39.973503,116.333873,0,127,39930.3780439815,2009-04-27,09:04:23
39.973516,116.333874,0,131,39930.3781018518,2009-04-27,09:04:28
39.973525,116.333917,0,134,39930.3781597222,2009-04-27,09:04:33
39.973525,116.333917,0,134,39930.3781944444,2009-04-27,09:04:36
39.97352,116.33391,0,131,39930.3782175926,2009-04-27,09:04:38
39.973522,116.33393,0,123,39930.378275463,2009-04-27,09:04:43
39.97352,116.333932,0,123,39930.3783333333,2009-04-27,09:04:48
39.973522,116.333936,0,123,39930.3783912037,2009-04-27,09:04:53
39.973522,116.333936,0,123,39930.3784259259,2009-04-27,09:04:56
39.973524,116.333933,0,123,39930.3784490741,2009-04-27,09:04:58
39.973512,116.333931,0,124,39930.3785069444,2009-04-27,09:05:03
39.973508,116.333989,0,122,39930.3785648148,2009-04-27,09:05:08
39.973536,116.334056,0,120,39930.3786226852,2009-04-27,09:05:13
39.973521,116.334068,0,122,39930.3786805556,2009-04-27,09:05:18
39.973514,116.334086,0,123,39930.3787384259,2009-04-27,09:05:23
39.973508,116.334058,0,124,39930.3787962963,2009-04-27,09:05:28
39.973512,116.333994,0,124,39930.3788541667,2009-04-27,09:05:33
39.973508,116.333941,0,124,39930.378912037,2009-04-27,09:05:38
39.973522,116.33394,0,124,39930.3789699074,2009-04-27,09:05:43
39.973522,116.33394,0,124,39930.3790046296,2009-04-27,09:05:46
39.973527,116.33394,0,124,39930.3790277778,2009-04-27,09:05:48
39.97353,116.333927,0,124,39930.3790856482,2009-04-27,09:05:53
39.97353,116.333927,0,124,39930.3791203704,2009-04-27,09:05:56
39.973538,116.333932,0,124,39930.3791435185,2009-04-27,09:05:58
39.973541,116.333947,0,123,39930.3792013889,2009-04-27,09:06:03
39.973551,116.333955,0,123,39930.3792592593,2009-04-27,09:06:08
39.973572,116.33397,0,122,39930.3793171296,2009-04-27,09:06:13
39.973567,116.33398,0,121,39930.379375,2009-04-27,09:06:18
39.973544,116.333981,0,121,39930.3794328704,2009-04-27,09:06:23
39.973496,116.333962,0,121,39930.3794907407,2009-04-27,09:06:28
39.973487,116.333932,0,121,39930.3795486111,2009-04-27,09:06:33
39.973475,116.333903,0,121,39930.3796064815,2009-04-27,09:06:38
39.973467,116.333853,0,120,39930.3796643519,2009-04-27,09:06:43
39.973473,116.333799,0,120,39930.3797222222,2009-04-27,09:06:48
39.973487,116.333771,0,120,39930.3797800926,2009-04-27,09:06:53
39.973489,116.333828,0,120,39930.379837963,2009-04-27,09:06:58
39.973493,116.333818,0,120,39930.3798958333,2009-04-27,09:07:03
39.973492,116.333816,0,120,39930.3799537037,2009-04-27,09:07:08
39.973492,116.333816,0,120,39930.3799884259,2009-04-27,09:07:11
39.973491,116.333815,0,120,39930.3800115741,2009-04-27,09:07:13
39.97349,116.333805,0,120,39930.3800694444,2009-04-27,09:07:18
39.973492,116.333772,0,119,39930.3801273148,2009-04-27,09:07:23
39.973529,116.333803,0,116,39930.3801851852,2009-04-27,09:07:28
39.973547,116.333802,0,116,39930.3802430556,2009-04-27,09:07:33
39.973592,116.333836,0,116,39930.3803009259,2009-04-27,09:07:38
39.973629,116.333867,0,115,39930.3803587963,2009-04-27,09:07:43
39.973597,116.333891,0,114,39930.3804166667,2009-04-27,09:07:48
39.973552,116.333952,0,114,39930.380474537,2009-04-27,09:07:53
39.973537,116.333979,0,114,39930.3805324074,2009-04-27,09:07:58
39.973535,116.333996,0,115,39930.3805902778,2009-04-27,09:08:03
39.973524,116.33399,0,115,39930.3806481481,2009-04-27,09:08:08
39.973506,116.333958,0,115,39930.3807060185,2009-04-27,09:08:13
39.973534,116.333966,0,109,39930.3807638889,2009-04-27,09:08:18
39.973544,116.33397,0,107,39930.3808217593,2009-04-27,09:08:23
39.973546,116.333974,0,107,39930.3808796296,2009-04-27,09:08:28
39.973546,116.333974,0,107,39930.3809143519,2009-04-27,09:08:31
39.973547,116.333975,0,107,39930.3809375,2009-04-27,09:08:33
39.973525,116.33395,0,102,39930.3809953704,2009-04-27,09:08:38
39.973517,116.333927,0,94,39930.3810532407,2009-04-27,09:08:43
39.973584,116.333956,0,92,39930.3811111111,2009-04-27,09:08:48
39.97366,116.333943,0,90,39930.3811689815,2009-04-27,09:08:53
39.973748,116.333952,0,89,39930.3812268519,2009-04-27,09:08:58
39.973793,116.33392,0,89,39930.3812847222,2009-04-27,09:09:03
39.973785,116.333947,0,91,39930.3813425926,2009-04-27,09:09:08
39.973747,116.333979,0,97,39930.381400463,2009-04-27,09:09:13
39.973711,116.334012,0,99,39930.3814583333,2009-04-27,09:09:18
39.973711,116.334012,0,99,39930.3814930556,2009-04-27,09:09:21
39.973708,116.334008,0,100,39930.3815162037,2009-04-27,09:09:23
39.973684,116.334,0,101,39930.3815740741,2009-04-27,09:09:28
39.973626,116.333982,0,97,39930.3816319444,2009-04-27,09:09:33
39.973593,116.333944,0,95,39930.3816898148,2009-04-27,09:09:38
39.973584,116.333916,0,96,39930.3817476852,2009-04-27,09:09:43
39.97358,116.333901,0,99,39930.3818055556,2009-04-27,09:09:48
39.973536,116.333885,0,101,39930.3818634259,2009-04-27,09:09:53
39.973512,116.333874,0,101,39930.3819212963,2009-04-27,09:09:58
39.973496,116.333871,0,102,39930.3819791667,2009-04-27,09:10:03
39.97348,116.333856,0,102,39930.382037037,2009-04-27,09:10:08
39.973427,116.333878,0,105,39930.3820949074,2009-04-27,09:10:13
39.973384,116.333894,0,108,39930.3821527778,2009-04-27,09:10:18
39.973361,116.333903,0,112,39930.3822106481,2009-04-27,09:10:23
39.973386,116.333928,0,110,39930.3822685185,2009-04-27,09:10:28
39.973404,116.334014,0,110,39930.3823263889,2009-04-27,09:10:33
39.973441,116.334085,0,109,39930.3823842593,2009-04-27,09:10:38
39.97349,116.334119,0,105,39930.3824421296,2009-04-27,09:10:43
39.973491,116.334153,0,104,39930.3825,2009-04-27,09:10:48
39.973467,116.334129,0,105,39930.3825578704,2009-04-27,09:10:53
39.973437,116.334082,0,104,39930.3826157407,2009-04-27,09:10:58
39.973428,116.334041,0,106,39930.3826736111,2009-04-27,09:11:03
39.973453,116.334019,0,108,39930.3827314815,2009-04-27,09:11:08
39.973482,116.334026,0,110,39930.3827893519,2009-04-27,09:11:13
39.973491,116.334031,0,112,39930.3828472222,2009-04-27,09:11:18
39.973511,116.334052,0,113,39930.3829050926,2009-04-27,09:11:23
39.973521,116.334051,0,113,39930.382962963,2009-04-27,09:11:28
39.973521,116.334051,0,113,39930.3829976852,2009-04-27,09:11:31
39.973524,116.334048,0,114,39930.3830208333,2009-04-27,09:11:33
39.9735,116.334003,0,116,39930.3830787037,2009-04-27,09:11:38
39.973497,116.33395,0,118,39930.3831365741,2009-04-27,09:11:43
39.973532,116.333958,0,121,39930.3831944444,2009-04-27,09:11:48
39.973511,116.334038,0,134,39930.3888310185,2009-04-27,09:19:55
39.9735,116.334169,0,148,39930.3888888889,2009-04-27,09:20:00
39.973508,116.334225,0,150,39930.3889467593,2009-04-27,09:20:05
39.973517,116.334241,0,145,39930.3890046296,2009-04-27,09:20:10
39.973517,116.334241,0,145,39930.3890393519,2009-04-27,09:20:13
39.973522,116.334235,0,146,39930.3890625,2009-04-27,09:20:15
39.973544,116.334219,0,153,39930.3891203704,2009-04-27,09:20:20
39.973173,116.332459,0,149,39930.3892939815,2009-04-27,09:20:35
39.973159,116.332419,0,148,39930.3893518519,2009-04-27,09:20:40
39.973166,116.332575,0,148,39930.3894097222,2009-04-27,09:20:45
39.973178,116.332834,0,148,39930.3894675926,2009-04-27,09:20:50
39.973205,116.33296,0,147,39930.389525463,2009-04-27,09:20:55
39.973238,116.332945,0,147,39930.3895833333,2009-04-27,09:21:00
39.973232,116.332875,0,148,39930.3896412037,2009-04-27,09:21:05
39.973202,116.332815,0,148,39930.3896990741,2009-04-27,09:21:10
39.9732,116.332832,0,148,39930.3897569444,2009-04-27,09:21:15
39.973174,116.332757,0,148,39930.3898148148,2009-04-27,09:21:20
39.973207,116.332851,0,147,39930.3898726852,2009-04-27,09:21:25
39.973248,116.333041,0,147,39930.3899305556,2009-04-27,09:21:30
39.973256,116.33313,0,146,39930.3899884259,2009-04-27,09:21:35
39.973269,116.333216,0,147,39930.3900462963,2009-04-27,09:21:40
39.973282,116.333238,0,147,39930.3901041667,2009-04-27,09:21:45
39.973311,116.33325,0,147,39930.390162037,2009-04-27,09:21:50
39.973375,116.333326,0,148,39930.3902199074,2009-04-27,09:21:55
39.973427,116.333463,0,148,39930.3902777778,2009-04-27,09:22:00
39.973438,116.333603,0,148,39930.3903356481,2009-04-27,09:22:05
39.973462,116.333767,0,148,39930.3903935185,2009-04-27,09:22:10
39.97348,116.333992,0,148,39930.3904513889,2009-04-27,09:22:15
39.973494,116.334117,0,147,39930.3905092593,2009-04-27,09:22:20
39.973485,116.334148,0,147,39930.3905671296,2009-04-27,09:22:25
39.973467,116.334171,0,148,39930.390625,2009-04-27,09:22:30
39.973494,116.334206,0,148,39930.3906828704,2009-04-27,09:22:35
39.973507,116.334149,0,148,39930.3907407407,2009-04-27,09:22:40
39.97349,116.33421,0,148,39930.3907986111,2009-04-27,09:22:45
39.973443,116.334334,0,148,39930.3908564815,2009-04-27,09:22:50
39.97348,116.334367,0,148,39930.3909143518,2009-04-27,09:22:55
39.973512,116.334395,0,149,39930.3909722222,2009-04-27,09:23:00
39.970306,116.353852,0,520,39930.3943865741,2009-04-27,09:27:55
39.974009,116.336541,0,493,39930.3947337963,2009-04-27,09:28:25
39.973644,116.334639,0,297,39930.3947916667,2009-04-27,09:28:30
39.973654,116.334606,0,302,39930.394849537,2009-04-27,09:28:35
39.973612,116.334538,0,306,39930.3949074074,2009-04-27,09:28:40
39.973561,116.334422,0,309,39930.3949652778,2009-04-27,09:28:45
39.973501,116.334315,0,311,39930.3950231481,2009-04-27,09:28:50
39.973467,116.334215,0,311,39930.3950810185,2009-04-27,09:28:55
39.973465,116.334161,0,306,39930.3951388889,2009-04-27,09:29:00
39.973475,116.334139,0,302,39930.3951967593,2009-04-27,09:29:05
39.973459,116.334151,0,300,39930.3952546296,2009-04-27,09:29:10
39.973446,116.334121,0,299,39930.3953125,2009-04-27,09:29:15
39.973479,116.334119,0,298,39930.3953703704,2009-04-27,09:29:20
39.973467,116.334113,0,297,39930.3954282407,2009-04-27,09:29:25
39.97343,116.334167,0,296,39930.3954861111,2009-04-27,09:29:30
39.973443,116.334199,0,296,39930.3955439815,2009-04-27,09:29:35
39.973467,116.334224,0,297,39930.3956018519,2009-04-27,09:29:40
39.97344,116.334187,0,297,39930.3956597222,2009-04-27,09:29:45
39.973418,116.334061,0,297,39930.3957175926,2009-04-27,09:29:50
39.9734,116.333988,0,297,39930.395775463,2009-04-27,09:29:55
39.973415,116.334097,0,297,39930.3958333333,2009-04-27,09:30:00
39.973451,116.334184,0,296,39930.3958912037,2009-04-27,09:30:05
39.973486,116.334268,0,296,39930.3959490741,2009-04-27,09:30:10
39.973503,116.334308,0,295,39930.3960069444,2009-04-27,09:30:15
39.973503,116.334308,0,295,39930.3960416667,2009-04-27,09:30:18
39.973508,116.334311,0,295,39930.3960648148,2009-04-27,09:30:20
39.973518,116.334318,0,295,39930.3961226852,2009-04-27,09:30:25
39.973519,116.334451,0,294,39930.3961805556,2009-04-27,09:30:30
39.97362,116.334674,0,295,39930.3962384259,2009-04-27,09:30:35
39.973642,116.334757,0,295,39930.3962962963,2009-04-27,09:30:40
39.973633,116.334743,0,295,39930.3963541667,2009-04-27,09:30:45
39.973636,116.334775,0,295,39930.396412037,2009-04-27,09:30:50
39.973637,116.334853,0,294,39930.3965856481,2009-04-27,09:31:05
39.973675,116.334936,0,294,39930.3966435185,2009-04-27,09:31:10
39.9737,116.335,0,294,39930.3967013889,2009-04-27,09:31:15
39.973787,116.335133,0,296,39930.3967592593,2009-04-27,09:31:20
39.973814,116.335212,0,295,39930.3968171296,2009-04-27,09:31:25
39.973801,116.335263,0,293,39930.396875,2009-04-27,09:31:30
39.973809,116.335329,0,292,39930.3969328704,2009-04-27,09:31:35
39.973821,116.33531,0,293,39930.3969907407,2009-04-27,09:31:40
39.973841,116.33533,0,293,39930.3970486111,2009-04-27,09:31:45
39.97385,116.33536,0,292,39930.3971064815,2009-04-27,09:31:50
39.973878,116.335389,0,292,39930.3971643519,2009-04-27,09:31:55
39.973869,116.335377,0,291,39930.3972222222,2009-04-27,09:32:00
39.973869,116.335377,0,291,39930.3972569444,2009-04-27,09:32:03
39.973869,116.33538,0,291,39930.3972800926,2009-04-27,09:32:05
39.973859,116.335374,0,291,39930.397337963,2009-04-27,09:32:10
39.973837,116.33533,0,291,39930.3974537037,2009-04-27,09:32:20
39.973774,116.335263,0,291,39930.3975115741,2009-04-27,09:32:25
39.97373,116.335237,0,291,39930.3975694444,2009-04-27,09:32:30
39.973699,116.335208,0,291,39930.3976273148,2009-04-27,09:32:35
39.973632,116.33514,0,292,39930.3976851852,2009-04-27,09:32:40
39.973608,116.335106,0,292,39930.3977430556,2009-04-27,09:32:45
39.973616,116.335117,0,292,39930.3978009259,2009-04-27,09:32:50
39.973612,116.334936,0,292,39930.3978587963,2009-04-27,09:32:55
39.973623,116.334763,0,292,39930.3979166667,2009-04-27,09:33:00
39.973713,116.335224,0,292,39930.397974537,2009-04-27,09:33:05
39.973754,116.335384,0,294,39930.3980324074,2009-04-27,09:33:10
39.97374,116.335492,0,293,39930.3980902778,2009-04-27,09:33:15
39.973719,116.335514,0,293,39930.3981481481,2009-04-27,09:33:20
39.973726,116.335588,0,294,39930.3982060185,2009-04-27,09:33:25
39.97371,116.335542,0,294,39930.3982638889,2009-04-27,09:33:30
39.973737,116.335524,0,293,39930.3983217593,2009-04-27,09:33:35
39.973732,116.335611,0,292,39930.3983796296,2009-04-27,09:33:40
39.973764,116.33551,0,295,39930.3984375,2009-04-27,09:33:45
39.973788,116.335447,0,294,39930.3984953704,2009-04-27,09:33:50
39.973808,116.335426,0,294,39930.3985532407,2009-04-27,09:33:55
39.973808,116.335426,0,294,39930.398587963,2009-04-27,09:33:58
39.973801,116.335421,0,294,39930.3986111111,2009-04-27,09:34:00
39.973798,116.335369,0,294,39930.3986689815,2009-04-27,09:34:05
39.973815,116.33538,0,293,39930.3987268518,2009-04-27,09:34:10
39.973829,116.33542,0,292,39930.3987847222,2009-04-27,09:34:15
39.97382,116.335399,0,292,39930.3988425926,2009-04-27,09:34:20
39.973836,116.33538,0,292,39930.3990162037,2009-04-27,09:34:35
39.973847,116.335342,0,292,39930.3990740741,2009-04-27,09:34:40
39.973881,116.335302,0,292,39930.3991319444,2009-04-27,09:34:45
39.973871,116.335286,0,292,39930.3991898148,2009-04-27,09:34:50
39.973852,116.335273,0,292,39930.3992476852,2009-04-27,09:34:55
39.973856,116.33526,0,292,39930.3993055556,2009-04-27,09:35:00
39.973821,116.33485,0,284,39930.3993634259,2009-04-27,09:35:05
39.973824,116.334721,0,282,39930.3994212963,2009-04-27,09:35:10
39.973839,116.334671,0,283,39930.3994791667,2009-04-27,09:35:15
39.973837,116.334589,0,284,39930.399537037,2009-04-27,09:35:20
39.973822,116.334649,0,283,39930.3995949074,2009-04-27,09:35:25
39.973826,116.334692,0,279,39930.3996527778,2009-04-27,09:35:30
39.973808,116.334817,0,279,39930.3997106481,2009-04-27,09:35:35
39.97378,116.335037,0,279,39930.3997685185,2009-04-27,09:35:40
39.973756,116.33509,0,280,39930.3998263889,2009-04-27,09:35:45
39.973724,116.335025,0,282,39930.3998842593,2009-04-27,09:35:50
39.973681,116.334758,0,277,39930.3999421296,2009-04-27,09:35:55
39.97368,116.33475,0,278,39930.4,2009-04-27,09:36:00
39.973677,116.334751,0,278,39930.4000578704,2009-04-27,09:36:05
39.973677,116.334751,0,278,39930.4001157407,2009-04-27,09:36:10
39.973677,116.334751,0,278,39930.400150463,2009-04-27,09:36:13
39.973681,116.334743,0,278,39930.4001736111,2009-04-27,09:36:15
39.973667,116.334704,0,278,39930.4002314815,2009-04-27,09:36:20
39.973665,116.334677,0,279,39930.4002893518,2009-04-27,09:36:25
39.973668,116.334654,0,279,39930.4003472222,2009-04-27,09:36:30
39.973685,116.334637,0,280,39930.4004050926,2009-04-27,09:36:35
39.973685,116.334637,0,280,39930.4004398148,2009-04-27,09:36:38
39.973685,116.334636,0,281,39930.400462963,2009-04-27,09:36:40
39.97369,116.334613,0,281,39930.4005208333,2009-04-27,09:36:45
39.973689,116.334593,0,279,39930.4005787037,2009-04-27,09:36:50
39.973688,116.334607,0,278,39930.4006365741,2009-04-27,09:36:55
39.973666,116.334614,0,279,39930.4006944444,2009-04-27,09:37:00
39.973658,116.334602,0,279,39930.4007523148,2009-04-27,09:37:05
39.973643,116.334591,0,279,39930.4008101852,2009-04-27,09:37:10
39.973643,116.334591,0,279,39930.4008449074,2009-04-27,09:37:13
39.973642,116.334596,0,278,39930.4008680556,2009-04-27,09:37:15
39.973666,116.334572,0,277,39930.4009259259,2009-04-27,09:37:20
39.973674,116.334558,0,277,39930.4009837963,2009-04-27,09:37:25
39.973674,116.334558,0,277,39930.4010185185,2009-04-27,09:37:28
39.973682,116.334559,0,276,39930.4010416667,2009-04-27,09:37:30
39.973658,116.334663,0,273,39930.401099537,2009-04-27,09:37:35
39.973642,116.334737,0,271,39930.4011574074,2009-04-27,09:37:40
39.973642,116.334737,0,271,39930.4011921296,2009-04-27,09:37:43
39.973638,116.334731,0,270,39930.4012152778,2009-04-27,09:37:45
39.973623,116.334736,0,270,39930.4012731481,2009-04-27,09:37:50
39.973606,116.33465,0,269,39930.4013310185,2009-04-27,09:37:55
39.973617,116.33462,0,269,39930.4013888889,2009-04-27,09:38:00
39.973638,116.334606,0,268,39930.4014467593,2009-04-27,09:38:05
39.973651,116.33459,0,268,39930.4015046296,2009-04-27,09:38:10
39.973669,116.334557,0,268,39930.4015625,2009-04-27,09:38:15
39.973686,116.334461,0,268,39930.4016203704,2009-04-27,09:38:20
39.97367,116.334478,0,267,39930.4016782407,2009-04-27,09:38:25
39.973676,116.334577,0,262,39930.4017361111,2009-04-27,09:38:30
39.97368,116.334599,0,262,39930.4017939815,2009-04-27,09:38:35
39.973714,116.334646,0,262,39930.4018518519,2009-04-27,09:38:40
39.973714,116.334707,0,262,39930.4019097222,2009-04-27,09:38:45
39.973722,116.334718,0,262,39930.4019675926,2009-04-27,09:38:50
39.973725,116.33479,0,263,39930.402025463,2009-04-27,09:38:55
39.973733,116.334887,0,262,39930.4020833333,2009-04-27,09:39:00
39.973723,116.334971,0,262,39930.4021412037,2009-04-27,09:39:05
39.9737,116.335057,0,262,39930.4021990741,2009-04-27,09:39:10
39.973689,116.33508,0,263,39930.4022569444,2009-04-27,09:39:15
39.973696,116.33507,0,263,39930.4023148148,2009-04-27,09:39:20
39.973715,116.335065,0,263,39930.4023726852,2009-04-27,09:39:25
39.973709,116.335135,0,262,39930.4024305556,2009-04-27,09:39:30
39.973703,116.335215,0,262,39930.4024884259,2009-04-27,09:39:35
39.973686,116.335305,0,261,39930.4025462963,2009-04-27,09:39:40
39.973684,116.335353,0,261,39930.4026041667,2009-04-27,09:39:45
39.97367,116.335396,0,261,39930.402662037,2009-04-27,09:39:50
39.973681,116.335441,0,261,39930.4027199074,2009-04-27,09:39:55
39.973687,116.3354,0,262,39930.4027777778,2009-04-27,09:40:00
39.973694,116.335374,0,263,39930.4028356481,2009-04-27,09:40:05
39.973694,116.335374,0,263,39930.4028703704,2009-04-27,09:40:08
39.973695,116.335366,0,263,39930.4028935185,2009-04-27,09:40:10
39.97369,116.335318,0,264,39930.4029513889,2009-04-27,09:40:15
39.973695,116.33526,0,265,39930.4030092593,2009-04-27,09:40:20
39.973687,116.335269,0,266,39930.4030671296,2009-04-27,09:40:25
39.973677,116.335237,0,266,39930.403125,2009-04-27,09:40:30
39.973656,116.335191,0,267,39930.4031828704,2009-04-27,09:40:35
39.973653,116.335193,0,267,39930.4032407407,2009-04-27,09:40:40
39.973649,116.335188,0,267,39930.4032986111,2009-04-27,09:40:45
39.973647,116.335182,0,267,39930.4033564815,2009-04-27,09:40:50
39.973647,116.335182,0,267,39930.4033912037,2009-04-27,09:40:53
39.973649,116.335189,0,267,39930.4034143519,2009-04-27,09:40:55
39.973664,116.335204,0,267,39930.4034722222,2009-04-27,09:41:00
39.973671,116.335194,0,266,39930.4035300926,2009-04-27,09:41:05
39.973688,116.335115,0,266,39930.403587963,2009-04-27,09:41:10
39.973715,116.335014,0,267,39930.4036458333,2009-04-27,09:41:15
39.973756,116.334929,0,268,39930.4037037037,2009-04-27,09:41:20
39.973707,116.334588,0,223,39930.4066550926,2009-04-27,09:45:35
39.973716,116.334574,0,220,39930.406712963,2009-04-27,09:45:40
39.973722,116.334583,0,220,39930.4067708333,2009-04-27,09:45:45
39.973713,116.334599,0,219,39930.4068287037,2009-04-27,09:45:50
39.973708,116.334615,0,219,39930.4068865741,2009-04-27,09:45:55
39.973708,116.334615,0,219,39930.4069212963,2009-04-27,09:45:58
39.973715,116.334621,0,218,39930.4069444444,2009-04-27,09:46:00
39.973675,116.33465,0,214,39930.4070023148,2009-04-27,09:46:05
39.97366,116.334612,0,212,39930.4070601852,2009-04-27,09:46:10
39.973659,116.334594,0,211,39930.4071180556,2009-04-27,09:46:15
39.973682,116.334553,0,215,39930.4071759259,2009-04-27,09:46:20
39.973705,116.334521,0,216,39930.4072337963,2009-04-27,09:46:25
39.973696,116.334507,0,216,39930.4072916667,2009-04-27,09:46:30
39.973689,116.334505,0,213,39930.407349537,2009-04-27,09:46:35
39.973687,116.334497,0,208,39930.4074074074,2009-04-27,09:46:40
39.973687,116.334497,0,208,39930.4074421296,2009-04-27,09:46:43
39.973693,116.334496,0,208,39930.4074652778,2009-04-27,09:46:45
39.973703,116.334514,0,207,39930.4075231481,2009-04-27,09:46:50
39.973703,116.334514,0,207,39930.4075578704,2009-04-27,09:46:53
39.973698,116.334515,0,207,39930.4075810185,2009-04-27,09:46:55
39.973714,116.334485,0,207,39930.4076388889,2009-04-27,09:47:00
39.973703,116.334478,0,208,39930.4076967593,2009-04-27,09:47:05
39.973695,116.334442,0,211,39930.4077546296,2009-04-27,09:47:10
39.9737,116.334397,0,212,39930.4078125,2009-04-27,09:47:15
39.973697,116.33436,0,213,39930.4078703704,2009-04-27,09:47:20
39.973693,116.334392,0,211,39930.4079282407,2009-04-27,09:47:25
39.973686,116.334423,0,208,39930.4079861111,2009-04-27,09:47:30
39.97369,116.334402,0,208,39930.4080439815,2009-04-27,09:47:35
39.973696,116.334393,0,209,39930.4081018518,2009-04-27,09:47:40
39.973663,116.334226,0,204,39930.4081597222,2009-04-27,09:47:45
39.973636,116.334158,0,203,39930.4082175926,2009-04-27,09:47:50
39.973581,116.333996,0,200,39930.408275463,2009-04-27,09:47:55
39.973559,116.333968,0,198,39930.4083333333,2009-04-27,09:48:00
39.973529,116.334017,0,198,39930.4083912037,2009-04-27,09:48:05
39.97353,116.334009,0,198,39930.4084490741,2009-04-27,09:48:10
39.97353,116.334009,0,198,39930.4084837963,2009-04-27,09:48:13
39.973534,116.334014,0,198,39930.4085069444,2009-04-27,09:48:15
39.973512,116.334,0,198,39930.4085648148,2009-04-27,09:48:20
39.973513,116.333947,0,199,39930.4086226852,2009-04-27,09:48:25
39.973495,116.333927,0,195,39930.4086805556,2009-04-27,09:48:30
39.973495,116.333927,0,195,39930.4087152778,2009-04-27,09:48:33
39.973498,116.333929,0,192,39930.4087384259,2009-04-27,09:48:35
39.973514,116.333896,0,189,39930.4087962963,2009-04-27,09:48:40
39.973526,116.333889,0,188,39930.4088541667,2009-04-27,09:48:45
39.973523,116.333899,0,188,39930.408912037,2009-04-27,09:48:50
39.973521,116.33392,0,184,39930.4089699074,2009-04-27,09:48:55
39.973531,116.333911,0,183,39930.4090277778,2009-04-27,09:49:00
39.973536,116.333938,0,182,39930.4090856481,2009-04-27,09:49:05
39.973518,116.333986,0,178,39930.4091435185,2009-04-27,09:49:10
39.973518,116.333986,0,178,39930.4091782407,2009-04-27,09:49:13
39.973517,116.333993,0,177,39930.4092013889,2009-04-27,09:49:15
39.973568,116.334022,0,176,39930.4092592593,2009-04-27,09:49:20
39.973558,116.334155,0,174,39930.4093171296,2009-04-27,09:49:25
39.973562,116.334269,0,172,39930.409375,2009-04-27,09:49:30
39.973586,116.334303,0,171,39930.4094328704,2009-04-27,09:49:35
39.973611,116.334375,0,170,39930.4094907407,2009-04-27,09:49:40
39.973631,116.334429,0,169,39930.4095486111,2009-04-27,09:49:45
39.973675,116.334459,0,168,39930.4096064815,2009-04-27,09:49:50
39.973713,116.334464,0,169,39930.4096643519,2009-04-27,09:49:55
39.973711,116.334592,0,168,39930.4097222222,2009-04-27,09:50:00
39.973747,116.334707,0,168,39930.4097800926,2009-04-27,09:50:05
39.973754,116.334787,0,168,39930.409837963,2009-04-27,09:50:10
39.973746,116.334932,0,169,39930.4098958333,2009-04-27,09:50:15
39.973773,116.335069,0,168,39930.4099537037,2009-04-27,09:50:20
39.973773,116.335085,0,169,39930.4100115741,2009-04-27,09:50:25
39.973718,116.335033,0,170,39930.4100694444,2009-04-27,09:50:30
39.973722,116.335023,0,170,39930.4101273148,2009-04-27,09:50:35
39.973752,116.334991,0,170,39930.4101851852,2009-04-27,09:50:40
39.973766,116.334917,0,170,39930.4102430556,2009-04-27,09:50:45
39.973766,116.334926,0,171,39930.4103009259,2009-04-27,09:50:50
39.973798,116.335068,0,171,39930.4103587963,2009-04-27,09:50:55
39.973824,116.33517,0,171,39930.4104166667,2009-04-27,09:51:00
39.973855,116.335276,0,171,39930.410474537,2009-04-27,09:51:05
39.973847,116.335288,0,171,39930.4105324074,2009-04-27,09:51:10
39.973784,116.335177,0,172,39930.4105902778,2009-04-27,09:51:15
39.973757,116.335111,0,172,39930.4106481481,2009-04-27,09:51:20
39.973749,116.335156,0,172,39930.4107060185,2009-04-27,09:51:25
39.973734,116.335152,0,172,39930.4107638889,2009-04-27,09:51:30
39.973728,116.335113,0,172,39930.4108217593,2009-04-27,09:51:35
39.973665,116.334994,0,171,39930.4108796296,2009-04-27,09:51:40
39.97363,116.334871,0,171,39930.4109375,2009-04-27,09:51:45
39.973651,116.334879,0,171,39930.4109953704,2009-04-27,09:51:50
39.973658,116.334917,0,170,39930.4110532407,2009-04-27,09:51:55
39.973649,116.334913,0,170,39930.4111111111,2009-04-27,09:52:00
39.973648,116.334903,0,170,39930.4111689815,2009-04-27,09:52:05
39.973637,116.334583,0,171,39930.4112268519,2009-04-27,09:52:10
39.973604,116.334342,0,171,39930.4112847222,2009-04-27,09:52:15
39.973601,116.334285,0,172,39930.4113425926,2009-04-27,09:52:20
39.973561,116.334161,0,172,39930.411400463,2009-04-27,09:52:25
39.973556,116.334118,0,173,39930.4114583333,2009-04-27,09:52:30
39.973625,116.334359,0,176,39930.4115162037,2009-04-27,09:52:35
39.973649,116.334387,0,178,39930.4115740741,2009-04-27,09:52:40
39.973672,116.334469,0,177,39930.4116319444,2009-04-27,09:52:45
39.973719,116.334518,0,177,39930.4116898148,2009-04-27,09:52:50
39.973795,116.334558,0,176,39930.4117476852,2009-04-27,09:52:55
39.973834,116.334562,0,176,39930.4118055556,2009-04-27,09:53:00
39.973769,116.334456,0,177,39930.4118634259,2009-04-27,09:53:05
39.973758,116.334378,0,178,39930.4119212963,2009-04-27,09:53:10
39.973755,116.334281,0,179,39930.4119791667,2009-04-27,09:53:15
39.973758,116.334228,0,179,39930.412037037,2009-04-27,09:53:20
39.973715,116.334163,0,179,39930.4122106481,2009-04-27,09:53:35
39.973747,116.333885,0,179,39930.4127893519,2009-04-27,09:54:25
39.973818,116.333281,0,179,39930.4128472222,2009-04-27,09:54:30
39.973769,116.333113,0,179,39930.4129050926,2009-04-27,09:54:35
39.973723,116.333212,0,178,39930.412962963,2009-04-27,09:54:40
39.973677,116.333146,0,178,39930.4130787037,2009-04-27,09:54:50
39.973644,116.333196,0,175,39930.4131365741,2009-04-27,09:54:55
39.973631,116.333213,0,174,39930.4131944444,2009-04-27,09:55:00
39.973627,116.333497,0,174,39930.4132523148,2009-04-27,09:55:05
39.973655,116.333631,0,174,39930.4133101852,2009-04-27,09:55:10
39.973732,116.333891,0,176,39930.4133680556,2009-04-27,09:55:15
39.973779,116.333957,0,176,39930.4134259259,2009-04-27,09:55:20
39.973775,116.333979,0,174,39930.4134837963,2009-04-27,09:55:25
39.973782,116.33401,0,172,39930.4135416667,2009-04-27,09:55:30
39.973804,116.334033,0,170,39930.4136574074,2009-04-27,09:55:40
39.973804,116.334033,0,170,39930.4136921296,2009-04-27,09:55:43
39.973802,116.334027,0,170,39930.4137152778,2009-04-27,09:55:45
39.97379,116.334067,0,169,39930.4137731481,2009-04-27,09:55:50
39.973802,116.334106,0,168,39930.4138310185,2009-04-27,09:55:55
39.973804,116.334121,0,169,39930.4138888889,2009-04-27,09:56:00
39.973814,116.334135,0,169,39930.4139467593,2009-04-27,09:56:05
39.973755,116.334501,0,185,39930.4141203704,2009-04-27,09:56:20
39.973744,116.334472,0,179,39930.4141782407,2009-04-27,09:56:25
39.973736,116.334481,0,179,39930.4142361111,2009-04-27,09:56:30
39.9737,116.334448,0,185,39930.4142939815,2009-04-27,09:56:35
39.973682,116.334435,0,187,39930.4143518518,2009-04-27,09:56:40
39.973636,116.334398,0,185,39930.4144097222,2009-04-27,09:56:45
39.973628,116.334388,0,186,39930.4144675926,2009-04-27,09:56:50
39.973597,116.334353,0,188,39930.414525463,2009-04-27,09:56:55
39.973558,116.334337,0,185,39930.4145833333,2009-04-27,09:57:00
39.973541,116.334298,0,183,39930.4146412037,2009-04-27,09:57:05
39.973516,116.334286,0,184,39930.4146990741,2009-04-27,09:57:10
39.973494,116.334167,0,184,39930.4147569444,2009-04-27,09:57:15
39.973487,116.33418,0,185,39930.4148148148,2009-04-27,09:57:20
39.97347,116.334175,0,186,39930.4148726852,2009-04-27,09:57:25
39.973452,116.334109,0,186,39930.4149305556,2009-04-27,09:57:30
39.973455,116.334017,0,186,39930.4149884259,2009-04-27,09:57:35
39.973454,116.333953,0,186,39930.4150462963,2009-04-27,09:57:40
39.973462,116.33391,0,185,39930.4151041667,2009-04-27,09:57:45
39.973447,116.333857,0,186,39930.415162037,2009-04-27,09:57:50
39.973421,116.333821,0,186,39930.4152199074,2009-04-27,09:57:55
39.973384,116.333799,0,186,39930.4152777778,2009-04-27,09:58:00
39.97337,116.333791,0,186,39930.4153356481,2009-04-27,09:58:05
39.97337,116.333724,0,185,39930.4153935185,2009-04-27,09:58:10
39.973369,116.333654,0,185,39930.4154513889,2009-04-27,09:58:15
39.973359,116.333563,0,186,39930.4155092593,2009-04-27,09:58:20
39.973401,116.333472,0,184,39930.4155671296,2009-04-27,09:58:25
39.973426,116.333392,0,182,39930.415625,2009-04-27,09:58:30
39.973443,116.333415,0,180,39930.4156828704,2009-04-27,09:58:35
39.973474,116.333464,0,178,39930.4157407407,2009-04-27,09:58:40
39.974008,116.33474,0,179,39930.4159722222,2009-04-27,09:59:00
39.974042,116.334673,0,178,39930.4160300926,2009-04-27,09:59:05
39.973997,116.334535,0,179,39930.416087963,2009-04-27,09:59:10
39.974,116.334504,0,179,39930.4161458333,2009-04-27,09:59:15
39.973999,116.334495,0,178,39930.4162037037,2009-04-27,09:59:20
39.973216,116.33224,0,436,39930.4632638889,2009-04-27,11:07:06
39.97331,116.332301,0,316,39930.4633217593,2009-04-27,11:07:11
39.973371,116.332336,0,370,39930.4633796296,2009-04-27,11:07:16
39.973331,116.332285,0,408,39930.4634375,2009-04-27,11:07:21
39.973309,116.332226,0,438,39930.4634953704,2009-04-27,11:07:26
39.973345,116.332271,0,400,39930.4635532407,2009-04-27,11:07:31
39.973365,116.33223,0,383,39930.4636111111,2009-04-27,11:07:36
39.973372,116.332229,0,378,39930.4636689815,2009-04-27,11:07:41
39.973378,116.332231,0,377,39930.4637268518,2009-04-27,11:07:46
39.973379,116.33223,0,377,39930.4637847222,2009-04-27,11:07:51
39.97338,116.33223,0,377,39930.4638425926,2009-04-27,11:07:56
39.973381,116.332229,0,377,39930.463900463,2009-04-27,11:08:01
39.973384,116.332228,0,376,39930.4639583333,2009-04-27,11:08:06
39.973384,116.332228,0,376,39930.4639930556,2009-04-27,11:08:09
39.973386,116.332231,0,376,39930.4640162037,2009-04-27,11:08:11
39.973396,116.332238,0,376,39930.4640740741,2009-04-27,11:08:16
39.973396,116.332238,0,376,39930.4641087963,2009-04-27,11:08:19
39.973404,116.332241,0,376,39930.4641319444,2009-04-27,11:08:21
39.973402,116.332252,0,376,39930.4641898148,2009-04-27,11:08:26
39.973401,116.332264,0,376,39930.4642476852,2009-04-27,11:08:31
39.97343,116.332264,0,373,39930.4643055556,2009-04-27,11:08:36
39.973441,116.332258,0,373,39930.4643634259,2009-04-27,11:08:41
39.973445,116.332269,0,369,39930.4644212963,2009-04-27,11:08:46
39.97344,116.332248,0,368,39930.4644791667,2009-04-27,11:08:51
39.973461,116.332224,0,368,39930.464537037,2009-04-27,11:08:56
39.973482,116.332246,0,368,39930.4645949074,2009-04-27,11:09:01
39.973522,116.332254,0,357,39930.4646527778,2009-04-27,11:09:06
39.973754,116.332268,0,193,39930.4916203704,2009-04-27,11:47:56
39.973809,116.332277,0,197,39930.4916782407,2009-04-27,11:48:01
39.973793,116.332338,0,197,39930.4917361111,2009-04-27,11:48:06
39.973788,116.332373,0,194,39930.4917939815,2009-04-27,11:48:11
39.973788,116.332373,0,194,39930.4918287037,2009-04-27,11:48:14
39.973791,116.332381,0,194,39930.4918518519,2009-04-27,11:48:16
39.973795,116.332424,0,194,39930.4919097222,2009-04-27,11:48:21
39.973768,116.332449,0,195,39930.4919675926,2009-04-27,11:48:26
39.973778,116.332376,0,197,39930.492025463,2009-04-27,11:48:31
39.973786,116.332365,0,197,39930.4920833333,2009-04-27,11:48:36
39.973828,116.332333,0,200,39930.4921412037,2009-04-27,11:48:41
39.973908,116.332241,0,216,39930.4921990741,2009-04-27,11:48:46
39.973942,116.332174,0,231,39930.4922569444,2009-04-27,11:48:51
39.973983,116.332179,0,239,39930.4923148148,2009-04-27,11:48:56
39.974031,116.332205,0,234,39930.4923726852,2009-04-27,11:49:01
39.974102,116.332202,0,234,39930.4924305556,2009-04-27,11:49:06
39.974119,116.33218,0,232,39930.4924884259,2009-04-27,11:49:11
39.974131,116.332166,0,238,39930.4925462963,2009-04-27,11:49:16
39.974141,116.332162,0,239,39930.4926041667,2009-04-27,11:49:21
39.974162,116.332125,0,241,39930.492662037,2009-04-27,11:49:26
39.974191,116.332039,0,240,39930.4927199074,2009-04-27,11:49:31
39.974215,116.332008,0,242,39930.4927777778,2009-04-27,11:49:36
39.974218,116.332021,0,251,39930.4928356481,2009-04-27,11:49:41
39.974225,116.332018,0,253,39930.4928935185,2009-04-27,11:49:46
39.974233,116.332017,0,254,39930.4929513889,2009-04-27,11:49:51
39.974236,116.332019,0,255,39930.4930092593,2009-04-27,11:49:56
39.974237,116.332012,0,257,39930.4930671296,2009-04-27,11:50:01
39.974239,116.332005,0,258,39930.493125,2009-04-27,11:50:06
39.974239,116.332005,0,258,39930.4931597222,2009-04-27,11:50:09
39.974241,116.332003,0,259,39930.4931828704,2009-04-27,11:50:11
39.974241,116.332016,0,260,39930.4932407407,2009-04-27,11:50:16
39.974235,116.332021,0,260,39930.4932986111,2009-04-27,11:50:21
39.974235,116.332018,0,260,39930.4933564815,2009-04-27,11:50:26
39.974235,116.332018,0,260,39930.4933912037,2009-04-27,11:50:29
39.974241,116.332016,0,260,39930.4934143518,2009-04-27,11:50:31
39.974294,116.331952,0,258,39930.4934722222,2009-04-27,11:50:36
39.974293,116.331895,0,258,39930.4935300926,2009-04-27,11:50:41
39.974291,116.33186,0,259,39930.493587963,2009-04-27,11:50:46
39.974284,116.331838,0,260,39930.4936458333,2009-04-27,11:50:51
39.974252,116.331842,0,261,39930.4937037037,2009-04-27,11:50:56
39.974241,116.331853,0,260,39930.4937615741,2009-04-27,11:51:01
39.974241,116.331853,0,260,39930.4937962963,2009-04-27,11:51:04
39.974233,116.331845,0,261,39930.4938194444,2009-04-27,11:51:06
39.974178,116.331889,0,260,39930.4938773148,2009-04-27,11:51:11
39.974101,116.331972,0,260,39930.4939351852,2009-04-27,11:51:16
39.974076,116.332065,0,259,39930.4939930556,2009-04-27,11:51:21
39.974062,116.332116,0,257,39930.4940509259,2009-04-27,11:51:26
39.974063,116.332117,0,256,39930.4941087963,2009-04-27,11:51:31
39.974065,116.332121,0,256,39930.4941666667,2009-04-27,11:51:36
39.97407,116.332124,0,256,39930.494224537,2009-04-27,11:51:41
39.97407,116.332124,0,256,39930.4942592593,2009-04-27,11:51:44
39.974065,116.332122,0,256,39930.4942824074,2009-04-27,11:51:46
39.97406,116.332132,0,256,39930.4943402778,2009-04-27,11:51:51
39.97405,116.332144,0,256,39930.4943981481,2009-04-27,11:51:56
39.974047,116.332156,0,256,39930.4944560185,2009-04-27,11:52:01
39.974044,116.332166,0,256,39930.4945138889,2009-04-27,11:52:06
39.97404,116.332175,0,256,39930.4945717593,2009-04-27,11:52:11
39.974034,116.332187,0,257,39930.4946296296,2009-04-27,11:52:16
39.973956,116.332234,0,259,39930.4946875,2009-04-27,11:52:21
39.973847,116.332335,0,261,39930.4947453704,2009-04-27,11:52:26
39.973742,116.332494,0,261,39930.4948032407,2009-04-27,11:52:31
39.973755,116.33254,0,261,39930.4948611111,2009-04-27,11:52:36
39.973783,116.332515,0,262,39930.4949189815,2009-04-27,11:52:41
39.973829,116.332436,0,264,39930.4949768518,2009-04-27,11:52:46
39.973863,116.33237,0,267,39930.4950347222,2009-04-27,11:52:51
39.973906,116.332327,0,273,39930.4950925926,2009-04-27,11:52:56
39.973956,116.332312,0,280,39930.495150463,2009-04-27,11:53:01
39.974015,116.332274,0,291,39930.4952083333,2009-04-27,11:53:06
39.974068,116.332206,0,299,39930.4952662037,2009-04-27,11:53:11
39.974123,116.332162,0,305,39930.4953240741,2009-04-27,11:53:16
39.974105,116.332255,0,318,39930.4953819444,2009-04-27,11:53:21
39.974105,116.332273,0,320,39930.4954398148,2009-04-27,11:53:26
39.974106,116.332282,0,322,39930.4954976852,2009-04-27,11:53:31
39.974106,116.332284,0,323,39930.4955555556,2009-04-27,11:53:36
39.974106,116.332284,0,323,39930.4955902778,2009-04-27,11:53:39
39.974105,116.332281,0,325,39930.4956134259,2009-04-27,11:53:41
39.974107,116.332269,0,326,39930.4956712963,2009-04-27,11:53:46
39.974113,116.332261,0,328,39930.4957291667,2009-04-27,11:53:51
39.974113,116.332261,0,328,39930.4957638889,2009-04-27,11:53:54
39.974119,116.332253,0,329,39930.495787037,2009-04-27,11:53:56
39.974123,116.332243,0,330,39930.4958449074,2009-04-27,11:54:01
39.974129,116.33224,0,332,39930.4959027778,2009-04-27,11:54:06
39.974129,116.33224,0,332,39930.4959375,2009-04-27,11:54:09
39.974137,116.332233,0,334,39930.4959606482,2009-04-27,11:54:11
39.974144,116.332199,0,340,39930.4960185185,2009-04-27,11:54:16
39.974154,116.332136,0,354,39930.4960763889,2009-04-27,11:54:21
39.974157,116.332102,0,365,39930.4961342593,2009-04-27,11:54:26
39.974157,116.332102,0,365,39930.4961689815,2009-04-27,11:54:29
39.974153,116.332095,0,372,39930.4961921296,2009-04-27,11:54:31
39.974159,116.332067,0,376,39930.49625,2009-04-27,11:54:36
39.974145,116.331977,0,385,39930.4963078704,2009-04-27,11:54:41
39.974097,116.33196,0,390,39930.4963657407,2009-04-27,11:54:46
39.974078,116.331946,0,394,39930.4964236111,2009-04-27,11:54:51
39.974079,116.331936,0,397,39930.4964814815,2009-04-27,11:54:56
39.97408,116.33193,0,399,39930.4965393519,2009-04-27,11:55:01
39.974086,116.331924,0,401,39930.4965972222,2009-04-27,11:55:06
39.974089,116.33192,0,402,39930.4966550926,2009-04-27,11:55:11
39.97409,116.331923,0,403,39930.496712963,2009-04-27,11:55:16
39.97409,116.331923,0,403,39930.4967476852,2009-04-27,11:55:19
39.974095,116.331926,0,405,39930.4967708333,2009-04-27,11:55:21
39.974159,116.331857,0,411,39930.4968287037,2009-04-27,11:55:26
39.974206,116.331741,0,420,39930.4968865741,2009-04-27,11:55:31
39.97421,116.331809,0,427,39930.4969444444,2009-04-27,11:55:36
39.974221,116.331821,0,432,39930.4970023148,2009-04-27,11:55:41
39.974221,116.331821,0,432,39930.497037037,2009-04-27,11:55:44
39.974217,116.331826,0,434,39930.4970601852,2009-04-27,11:55:46
39.974183,116.331842,0,435,39930.4971180556,2009-04-27,11:55:51
39.974115,116.331857,0,433,39930.4971759259,2009-04-27,11:55:56
39.974089,116.331873,0,430,39930.4972337963,2009-04-27,11:56:01
39.974079,116.331881,0,431,39930.4972916667,2009-04-27,11:56:06
39.974074,116.331892,0,432,39930.497349537,2009-04-27,11:56:11
39.974074,116.331903,0,433,39930.4974074074,2009-04-27,11:56:16
39.974072,116.331919,0,433,39930.4974652778,2009-04-27,11:56:21
39.974034,116.332001,0,428,39930.4975231481,2009-04-27,11:56:26
39.974004,116.332058,0,427,39930.4975810185,2009-04-27,11:56:31
39.973988,116.332096,0,428,39930.4976388889,2009-04-27,11:56:36
39.973988,116.332141,0,428,39930.4976967593,2009-04-27,11:56:41
39.973997,116.332162,0,428,39930.4977546296,2009-04-27,11:56:46
39.973995,116.332166,0,428,39930.4978125,2009-04-27,11:56:51
39.973994,116.332164,0,428,39930.4978703704,2009-04-27,11:56:56
39.973994,116.332164,0,428,39930.4979050926,2009-04-27,11:56:59
39.973994,116.332171,0,428,39930.4979282407,2009-04-27,11:57:01
39.973995,116.332185,0,428,39930.4979861111,2009-04-27,11:57:06
39.973997,116.332189,0,429,39930.4980439815,2009-04-27,11:57:11
39.973997,116.332186,0,429,39930.4981018519,2009-04-27,11:57:16
39.974,116.332186,0,428,39930.4981597222,2009-04-27,11:57:21
39.974001,116.332185,0,428,39930.4982175926,2009-04-27,11:57:26
39.974001,116.332185,0,428,39930.498275463,2009-04-27,11:57:31
39.974001,116.332185,0,428,39930.4983333333,2009-04-27,11:57:36
39.974001,116.332185,0,428,39930.4983912037,2009-04-27,11:57:41
39.974002,116.332185,0,427,39930.4984490741,2009-04-27,11:57:46
39.974003,116.332186,0,427,39930.4985069444,2009-04-27,11:57:51
39.974003,116.332186,0,427,39930.4985648148,2009-04-27,11:57:56
39.974004,116.332185,0,427,39930.4986226852,2009-04-27,11:58:01
39.974004,116.332185,0,427,39930.4986805556,2009-04-27,11:58:06
39.974005,116.332185,0,427,39930.4987384259,2009-04-27,11:58:11
39.974006,116.332185,0,427,39930.4987962963,2009-04-27,11:58:16
39.974006,116.332185,0,427,39930.4988541667,2009-04-27,11:58:21
39.974005,116.332185,0,427,39930.498912037,2009-04-27,11:58:26
39.974005,116.332185,0,427,39930.4989699074,2009-04-27,11:58:31
39.974005,116.332184,0,427,39930.4990277778,2009-04-27,11:58:36
39.974005,116.33218,0,427,39930.4990856481,2009-04-27,11:58:41
39.974005,116.332179,0,426,39930.4991435185,2009-04-27,11:58:46
39.974006,116.332178,0,426,39930.4992013889,2009-04-27,11:58:51
39.974007,116.332177,0,426,39930.4992592593,2009-04-27,11:58:56
39.974008,116.332177,0,425,39930.4993171296,2009-04-27,11:59:01
39.97401,116.332177,0,425,39930.499375,2009-04-27,11:59:06
39.97401,116.332177,0,425,39930.4994328704,2009-04-27,11:59:11
39.97401,116.332176,0,425,39930.4994907407,2009-04-27,11:59:16
39.974011,116.332176,0,425,39930.4995486111,2009-04-27,11:59:21
39.974011,116.332176,0,424,39930.4996064815,2009-04-27,11:59:26
39.974012,116.332176,0,424,39930.4996643519,2009-04-27,11:59:31
39.974013,116.332176,0,424,39930.4997222222,2009-04-27,11:59:36
39.974014,116.332176,0,424,39930.4997800926,2009-04-27,11:59:41
39.974015,116.332177,0,425,39930.499837963,2009-04-27,11:59:46
39.974016,116.332176,0,426,39930.4998958333,2009-04-27,11:59:51
39.974017,116.332177,0,426,39930.4999537037,2009-04-27,11:59:56
39.974017,116.332177,0,425,39930.5000115741,2009-04-27,12:00:01
39.974019,116.332179,0,425,39930.5000694444,2009-04-27,12:00:06
39.97402,116.332178,0,425,39930.5001273148,2009-04-27,12:00:11
39.974022,116.332177,0,425,39930.5001851852,2009-04-27,12:00:16
39.974023,116.332177,0,425,39930.5002430556,2009-04-27,12:00:21
39.974024,116.332177,0,424,39930.5003009259,2009-04-27,12:00:26
39.974025,116.332178,0,424,39930.5003587963,2009-04-27,12:00:31
39.974025,116.332177,0,424,39930.5004166667,2009-04-27,12:00:36
39.974025,116.332177,0,424,39930.500474537,2009-04-27,12:00:41
39.974025,116.332177,0,424,39930.5005092593,2009-04-27,12:00:44
39.974024,116.332178,0,424,39930.5005324074,2009-04-27,12:00:46
39.974033,116.332179,0,424,39930.5007638889,2009-04-27,12:01:06
39.974036,116.332178,0,424,39930.5008217593,2009-04-27,12:01:11
39.974038,116.332175,0,424,39930.5008796296,2009-04-27,12:01:16
39.974037,116.332173,0,424,39930.5009375,2009-04-27,12:01:21
39.974035,116.332174,0,424,39930.5009953704,2009-04-27,12:01:26
39.974034,116.332175,0,424,39930.5010532407,2009-04-27,12:01:31
39.974033,116.332176,0,424,39930.5011111111,2009-04-27,12:01:36
39.974032,116.332178,0,424,39930.5011689815,2009-04-27,12:01:41
39.974032,116.33218,0,424,39930.5012268518,2009-04-27,12:01:46
39.974029,116.332178,0,424,39930.5012847222,2009-04-27,12:01:51
39.974029,116.332179,0,424,39930.5013425926,2009-04-27,12:01:56
39.974029,116.332179,0,424,39930.5013773148,2009-04-27,12:01:59
39.974025,116.332179,0,424,39930.501400463,2009-04-27,12:02:01
39.973924,116.332206,0,429,39930.5014583333,2009-04-27,12:02:06
39.973851,116.332215,0,427,39930.5015162037,2009-04-27,12:02:11
39.973763,116.332251,0,418,39930.5015740741,2009-04-27,12:02:16
39.973656,116.332252,0,403,39930.5016319444,2009-04-27,12:02:21
39.973596,116.332234,0,399,39930.5016898148,2009-04-27,12:02:26
39.973528,116.332214,0,392,39930.5017476852,2009-04-27,12:02:31
39.973465,116.332203,0,390,39930.5018055556,2009-04-27,12:02:36
39.973397,116.332268,0,392,39930.5018634259,2009-04-27,12:02:41
39.973403,116.332291,0,395,39930.5019212963,2009-04-27,12:02:46
39.973389,116.332319,0,398,39930.5019791667,2009-04-27,12:02:51
39.973385,116.332334,0,396,39930.502037037,2009-04-27,12:02:56
39.973372,116.332303,0,391,39930.5020949074,2009-04-27,12:03:01
39.973372,116.332234,0,391,39930.5021527778,2009-04-27,12:03:06
39.973396,116.332173,0,388,39930.5022106481,2009-04-27,12:03:11
39.973404,116.332136,0,386,39930.5022685185,2009-04-27,12:03:16
39.973402,116.33212,0,386,39930.5023263889,2009-04-27,12:03:21
39.972888,116.330497,0,813,39930.5066666667,2009-04-27,12:09:36
39.973362,116.331701,0,461,39930.506724537,2009-04-27,12:09:41
39.973367,116.33197,0,408,39930.5067824074,2009-04-27,12:09:46
39.973369,116.332149,0,396,39930.5068402778,2009-04-27,12:09:51
39.973419,116.332276,0,362,39930.5068981481,2009-04-27,12:09:56
39.973465,116.3323,0,358,39930.5069560185,2009-04-27,12:10:01
39.973436,116.332278,0,380,39930.5070138889,2009-04-27,12:10:06
39.973434,116.332302,0,382,39930.5070717593,2009-04-27,12:10:11
39.973422,116.332308,0,384,39930.5071296296,2009-04-27,12:10:16
39.973422,116.332308,0,384,39930.5071643519,2009-04-27,12:10:19
39.973425,116.332301,0,385,39930.5071875,2009-04-27,12:10:21
39.973412,116.332319,0,389,39930.5072453704,2009-04-27,12:10:26
39.973407,116.332351,0,399,39930.5073032407,2009-04-27,12:10:31
39.973442,116.332306,0,409,39930.5073611111,2009-04-27,12:10:36
39.973458,116.332284,0,413,39930.5074189815,2009-04-27,12:10:41
39.973443,116.332282,0,417,39930.5074768519,2009-04-27,12:10:46
39.973387,116.332273,0,419,39930.5075347222,2009-04-27,12:10:51
39.97335,116.332277,0,418,39930.5075925926,2009-04-27,12:10:56
39.973335,116.332275,0,417,39930.507650463,2009-04-27,12:11:01
39.973335,116.332308,0,416,39930.5077083333,2009-04-27,12:11:06
39.973315,116.33232,0,413,39930.5077662037,2009-04-27,12:11:11
39.9733,116.332326,0,406,39930.5078240741,2009-04-27,12:11:16
39.9733,116.332326,0,406,39930.5078587963,2009-04-27,12:11:19
39.973302,116.332319,0,404,39930.5078819444,2009-04-27,12:11:21
39.973274,116.332308,0,402,39930.5079398148,2009-04-27,12:11:26
39.97324,116.332352,0,398,39930.5079976852,2009-04-27,12:11:31
39.973175,116.332361,0,397,39930.5080555556,2009-04-27,12:11:36
39.973117,116.332384,0,394,39930.5081134259,2009-04-27,12:11:41
39.973042,116.332358,0,387,39930.5081712963,2009-04-27,12:11:46
39.972899,116.332311,0,383,39930.5082291667,2009-04-27,12:11:51
39.972837,116.332296,0,378,39930.508287037,2009-04-27,12:11:56
39.97278,116.33227,0,376,39930.5083449074,2009-04-27,12:12:01
39.972759,116.332288,0,373,39930.5084027778,2009-04-27,12:12:06
39.9727,116.332308,0,372,39930.5084606481,2009-04-27,12:12:11
39.972629,116.332287,0,370,39930.5085185185,2009-04-27,12:12:16
39.972565,116.33227,0,368,39930.5085763889,2009-04-27,12:12:21
39.972478,116.332228,0,368,39930.5086342593,2009-04-27,12:12:26
39.972403,116.332305,0,361,39930.5086921296,2009-04-27,12:12:31
39.972297,116.332296,0,351,39930.50875,2009-04-27,12:12:36
39.97225,116.332298,0,346,39930.5088078704,2009-04-27,12:12:41
39.972202,116.332279,0,344,39930.5088657407,2009-04-27,12:12:46
39.972142,116.332267,0,342,39930.5089236111,2009-04-27,12:12:51
39.972089,116.332267,0,341,39930.5089814815,2009-04-27,12:12:56
39.972096,116.332308,0,345,39930.5090393518,2009-04-27,12:13:01
39.972021,116.332255,0,344,39930.5090972222,2009-04-27,12:13:06
39.971925,116.332208,0,344,39930.5091550926,2009-04-27,12:13:11
39.9718,116.332126,0,343,39930.509212963,2009-04-27,12:13:16
39.971634,116.332003,0,340,39930.5092708333,2009-04-27,12:13:21
39.971555,116.332042,0,340,39930.5093287037,2009-04-27,12:13:26
39.971512,116.332023,0,333,39930.5093865741,2009-04-27,12:13:31
39.971526,116.33211,0,327,39930.5094444444,2009-04-27,12:13:36
39.971507,116.332168,0,330,39930.5095023148,2009-04-27,12:13:41
39.971527,116.332251,0,314,39930.5095601852,2009-04-27,12:13:46
39.971502,116.332259,0,315,39930.5096180556,2009-04-27,12:13:51
39.971494,116.33225,0,316,39930.5096759259,2009-04-27,12:13:56
39.971494,116.33225,0,316,39930.5097106481,2009-04-27,12:13:59
39.971499,116.332254,0,317,39930.5097337963,2009-04-27,12:14:01
39.971477,116.332292,0,318,39930.5097916667,2009-04-27,12:14:06
39.971458,116.332317,0,321,39930.509849537,2009-04-27,12:14:11
39.971514,116.332383,0,326,39930.5099074074,2009-04-27,12:14:16
39.971489,116.332399,0,328,39930.5099652778,2009-04-27,12:14:21
39.97146,116.332425,0,331,39930.5100231481,2009-04-27,12:14:26
39.971366,116.332447,0,334,39930.5100810185,2009-04-27,12:14:31
39.971293,116.332489,0,339,39930.5101388889,2009-04-27,12:14:36
39.971203,116.332537,0,343,39930.5101967593,2009-04-27,12:14:41
39.971107,116.33253,0,352,39930.5102546296,2009-04-27,12:14:46
39.97109,116.332527,0,353,39930.5103125,2009-04-27,12:14:51
39.971067,116.3325,0,353,39930.5103703704,2009-04-27,12:14:56
39.971065,116.332486,0,354,39930.5104282407,2009-04-27,12:15:01
39.971059,116.33247,0,357,39930.5104861111,2009-04-27,12:15:06
39.971067,116.332437,0,360,39930.5105439815,2009-04-27,12:15:11
39.971049,116.332436,0,364,39930.5106018518,2009-04-27,12:15:16
39.971071,116.332516,0,363,39930.5106597222,2009-04-27,12:15:21
39.971108,116.332643,0,358,39930.5107175926,2009-04-27,12:15:26
39.971201,116.332708,0,362,39930.510775463,2009-04-27,12:15:31
39.971195,116.332771,0,366,39930.5108333333,2009-04-27,12:15:36
39.971179,116.332761,0,376,39930.5108912037,2009-04-27,12:15:41
39.971197,116.332845,0,379,39930.5109490741,2009-04-27,12:15:46
39.971168,116.332961,0,381,39930.5110069444,2009-04-27,12:15:51
39.971127,116.333,0,388,39930.5110648148,2009-04-27,12:15:56
39.971057,116.33304,0,392,39930.5111226852,2009-04-27,12:16:01
39.971014,116.333133,0,391,39930.5111805556,2009-04-27,12:16:06
39.970904,116.3333,0,383,39930.5112384259,2009-04-27,12:16:11
39.970737,116.333439,0,373,39930.5112962963,2009-04-27,12:16:16
39.970677,116.333477,0,369,39930.5113541667,2009-04-27,12:16:21
39.970678,116.333506,0,371,39930.511412037,2009-04-27,12:16:26
39.970682,116.33352,0,372,39930.5114699074,2009-04-27,12:16:31
39.970684,116.333513,0,372,39930.5115277778,2009-04-27,12:16:36
39.970684,116.333513,0,372,39930.5115625,2009-04-27,12:16:39
39.97069,116.333511,0,373,39930.5115856482,2009-04-27,12:16:41
39.970724,116.333516,0,373,39930.5116435185,2009-04-27,12:16:46
39.970766,116.333515,0,373,39930.5117013889,2009-04-27,12:16:51
39.969845,116.332863,0,450,39930.5120486111,2009-04-27,12:17:21
39.970305,116.33281,0,559,39930.5121064815,2009-04-27,12:17:26
39.970326,116.332856,0,566,39930.5121643519,2009-04-27,12:17:31
39.970343,116.332971,0,574,39930.5122222222,2009-04-27,12:17:36
39.970358,116.33315,0,587,39930.5122800926,2009-04-27,12:17:41
39.970398,116.333317,0,599,39930.512337963,2009-04-27,12:17:46
39.970449,116.333389,0,603,39930.5123958333,2009-04-27,12:17:51
39.970493,116.333435,0,608,39930.5124537037,2009-04-27,12:17:56
39.97053,116.333488,0,612,39930.5125115741,2009-04-27,12:18:01
39.970571,116.333438,0,613,39930.5125694444,2009-04-27,12:18:06
39.970582,116.333474,0,622,39930.5126273148,2009-04-27,12:18:11
39.970559,116.333612,0,648,39930.5126851852,2009-04-27,12:18:16
39.970548,116.333651,0,646,39930.5127430556,2009-04-27,12:18:21
39.970533,116.333724,0,624,39930.5128009259,2009-04-27,12:18:26
39.970537,116.333813,0,612,39930.5128587963,2009-04-27,12:18:31
39.970548,116.333828,0,612,39930.5129166667,2009-04-27,12:18:36
39.970544,116.333896,0,609,39930.512974537,2009-04-27,12:18:41
39.97058,116.333964,0,605,39930.5130324074,2009-04-27,12:18:46
39.970582,116.334045,0,601,39930.5130902778,2009-04-27,12:18:51
39.970723,116.333942,0,595,39930.5131481481,2009-04-27,12:18:56
39.970815,116.333896,0,593,39930.5132060185,2009-04-27,12:19:01
39.970891,116.333927,0,588,39930.5132638889,2009-04-27,12:19:06
39.970912,116.33391,0,585,39930.5133217593,2009-04-27,12:19:11
39.970922,116.334021,0,574,39930.5133796296,2009-04-27,12:19:16
39.970902,116.334174,0,570,39930.5134375,2009-04-27,12:19:21
39.970906,116.334253,0,558,39930.5134953704,2009-04-27,12:19:26
39.970928,116.334328,0,544,39930.5135532407,2009-04-27,12:19:31
39.970927,116.33439,0,531,39930.5136111111,2009-04-27,12:19:36
39.970943,116.334432,0,521,39930.5136689815,2009-04-27,12:19:41
39.97094,116.334464,0,517,39930.5137268519,2009-04-27,12:19:46
39.970949,116.334481,0,515,39930.5137847222,2009-04-27,12:19:51
39.970952,116.334493,0,512,39930.5138425926,2009-04-27,12:19:56
39.970929,116.334503,0,512,39930.513900463,2009-04-27,12:20:01
39.970906,116.334523,0,509,39930.5139583333,2009-04-27,12:20:06
39.970896,116.33453,0,511,39930.5140162037,2009-04-27,12:20:11
39.970892,116.334539,0,513,39930.5140740741,2009-04-27,12:20:16
39.97089,116.334547,0,514,39930.5141319444,2009-04-27,12:20:21
39.97089,116.334547,0,514,39930.5141666667,2009-04-27,12:20:24
39.970886,116.334552,0,516,39930.5141898148,2009-04-27,12:20:26
39.970884,116.334561,0,518,39930.5142476852,2009-04-27,12:20:31
39.970888,116.334574,0,520,39930.5143055556,2009-04-27,12:20:36
39.970883,116.334575,0,522,39930.5143634259,2009-04-27,12:20:41
39.970878,116.334573,0,524,39930.5144212963,2009-04-27,12:20:46
39.970878,116.334573,0,524,39930.5144560185,2009-04-27,12:20:49
39.970877,116.334565,0,526,39930.5144791667,2009-04-27,12:20:51
39.970876,116.334555,0,528,39930.514537037,2009-04-27,12:20:56
39.970874,116.334548,0,530,39930.5145949074,2009-04-27,12:21:01
39.970874,116.334548,0,530,39930.5146296296,2009-04-27,12:21:04
39.970867,116.334548,0,532,39930.5146527778,2009-04-27,12:21:06
39.970855,116.334564,0,533,39930.5147106481,2009-04-27,12:21:11
39.970881,116.334557,0,529,39930.5147685185,2009-04-27,12:21:16
39.970892,116.334619,0,525,39930.5148263889,2009-04-27,12:21:21
39.970891,116.334677,0,522,39930.5148842593,2009-04-27,12:21:26
39.970858,116.334769,0,518,39930.5149421296,2009-04-27,12:21:31
39.970794,116.334839,0,513,39930.515,2009-04-27,12:21:36
39.970755,116.334843,0,510,39930.5150578704,2009-04-27,12:21:41
39.970679,116.334852,0,508,39930.5151157407,2009-04-27,12:21:46
39.970602,116.334911,0,504,39930.5151736111,2009-04-27,12:21:51
39.970744,116.334945,0,476,39930.5152314815,2009-04-27,12:21:56
39.970729,116.334973,0,465,39930.5152893519,2009-04-27,12:22:01
39.970689,116.335038,0,455,39930.5153472222,2009-04-27,12:22:06
39.970639,116.335086,0,444,39930.5154050926,2009-04-27,12:22:11
39.970593,116.335107,0,438,39930.515462963,2009-04-27,12:22:16
39.970592,116.335117,0,438,39930.5155208333,2009-04-27,12:22:21
39.970589,116.335113,0,438,39930.5155787037,2009-04-27,12:22:26
39.970593,116.335117,0,439,39930.5156365741,2009-04-27,12:22:31
39.970592,116.335119,0,439,39930.5156944444,2009-04-27,12:22:36
39.970588,116.335123,0,440,39930.5157523148,2009-04-27,12:22:41
39.970588,116.335123,0,440,39930.515787037,2009-04-27,12:22:44
39.970585,116.335127,0,440,39930.5158101852,2009-04-27,12:22:46
39.970622,116.335113,0,438,39930.5158680556,2009-04-27,12:22:51
39.970655,116.335137,0,437,39930.5159259259,2009-04-27,12:22:56
39.970666,116.335153,0,438,39930.5159837963,2009-04-27,12:23:01
39.970673,116.335166,0,438,39930.5160416667,2009-04-27,12:23:06
39.970675,116.335201,0,438,39930.516099537,2009-04-27,12:23:11
39.97052,116.335092,0,345,39930.5166782407,2009-04-27,12:24:01
39.970847,116.335251,0,409,39930.5167361111,2009-04-27,12:24:06
39.970878,116.33527,0,407,39930.5167939815,2009-04-27,12:24:11
39.970849,116.33518,0,405,39930.5168518518,2009-04-27,12:24:16
39.970771,116.335162,0,398,39930.5169097222,2009-04-27,12:24:21
39.97074,116.335198,0,390,39930.5169675926,2009-04-27,12:24:26
39.97077,116.335269,0,392,39930.517025463,2009-04-27,12:24:31
39.970827,116.335307,0,392,39930.5170833333,2009-04-27,12:24:36
39.970863,116.335328,0,390,39930.5171412037,2009-04-27,12:24:41
39.970839,116.335316,0,378,39930.5171990741,2009-04-27,12:24:46
39.970795,116.335289,0,371,39930.5172569444,2009-04-27,12:24:51
39.970775,116.335255,0,360,39930.5173148148,2009-04-27,12:24:56
39.97079,116.335266,0,356,39930.5173726852,2009-04-27,12:25:01
39.970805,116.335339,0,350,39930.5174305556,2009-04-27,12:25:06
39.970853,116.335363,0,345,39930.5174884259,2009-04-27,12:25:11
39.970881,116.335336,0,343,39930.5175462963,2009-04-27,12:25:16
39.970845,116.335322,0,337,39930.5176041667,2009-04-27,12:25:21
39.970842,116.335307,0,336,39930.517662037,2009-04-27,12:25:26
39.970557,116.335598,0,313,39930.5177199074,2009-04-27,12:25:31
39.970438,116.335561,0,309,39930.5177777778,2009-04-27,12:25:36
39.970336,116.335456,0,287,39930.5178356481,2009-04-27,12:25:41
39.970367,116.335402,0,276,39930.5178935185,2009-04-27,12:25:46
39.97037,116.335327,0,259,39930.5179513889,2009-04-27,12:25:51
39.970431,116.335271,0,255,39930.5180092593,2009-04-27,12:25:56
39.970513,116.335143,0,245,39930.5180671296,2009-04-27,12:26:01
39.970582,116.335065,0,239,39930.518125,2009-04-27,12:26:06
39.970616,116.335022,0,237,39930.5181828704,2009-04-27,12:26:11
39.970626,116.335005,0,241,39930.5182407407,2009-04-27,12:26:16
39.970685,116.335152,0,233,39930.5182986111,2009-04-27,12:26:21
39.970724,116.33518,0,232,39930.5183564815,2009-04-27,12:26:26
39.970804,116.335139,0,232,39930.5184143518,2009-04-27,12:26:31
39.970842,116.335109,0,231,39930.5184722222,2009-04-27,12:26:36
39.970859,116.335085,0,225,39930.5185300926,2009-04-27,12:26:41
39.970865,116.335078,0,225,39930.518587963,2009-04-27,12:26:46
39.970865,116.335078,0,225,39930.5186226852,2009-04-27,12:26:49
39.970872,116.335071,0,225,39930.5186458333,2009-04-27,12:26:51
39.970874,116.33506,0,225,39930.5187037037,2009-04-27,12:26:56
39.970865,116.335052,0,225,39930.5187615741,2009-04-27,12:27:01
39.970855,116.335072,0,225,39930.5188194444,2009-04-27,12:27:06
39.970855,116.335072,0,225,39930.5188541667,2009-04-27,12:27:09
39.970858,116.335072,0,225,39930.5188773148,2009-04-27,12:27:11
39.970866,116.335098,0,226,39930.5189351852,2009-04-27,12:27:16
39.970874,116.335083,0,218,39930.5189930556,2009-04-27,12:27:21
39.970874,116.335083,0,218,39930.5190277778,2009-04-27,12:27:24
39.970875,116.335079,0,218,39930.5190509259,2009-04-27,12:27:26
39.970871,116.335069,0,217,39930.5191087963,2009-04-27,12:27:31
39.970867,116.335062,0,217,39930.5191666667,2009-04-27,12:27:36
39.970868,116.335065,0,217,39930.519224537,2009-04-27,12:27:41
39.970872,116.335065,0,215,39930.5192824074,2009-04-27,12:27:46
39.970874,116.33506,0,213,39930.5193402778,2009-04-27,12:27:51
39.970877,116.335054,0,210,39930.5193981482,2009-04-27,12:27:56
39.970877,116.335054,0,210,39930.5194328704,2009-04-27,12:27:59
39.970884,116.335046,0,207,39930.5194560185,2009-04-27,12:28:01
39.970856,116.334989,0,188,39930.5195138889,2009-04-27,12:28:06
39.970847,116.334976,0,181,39930.5195717593,2009-04-27,12:28:11
39.970823,116.334984,0,178,39930.5196296296,2009-04-27,12:28:16
39.970801,116.335005,0,170,39930.5196875,2009-04-27,12:28:21
39.970768,116.335012,0,165,39930.5197453704,2009-04-27,12:28:26
39.970691,116.335005,0,166,39930.5198032407,2009-04-27,12:28:31
39.970648,116.334984,0,170,39930.5198611111,2009-04-27,12:28:36
39.970654,116.334966,0,170,39930.5199189815,2009-04-27,12:28:41
39.970659,116.334921,0,171,39930.5199768519,2009-04-27,12:28:46
39.970666,116.33488,0,169,39930.5200347222,2009-04-27,12:28:51
39.9707,116.33485,0,167,39930.5200925926,2009-04-27,12:28:56
39.970697,116.334797,0,165,39930.520150463,2009-04-27,12:29:01
39.970703,116.334748,0,165,39930.5202083333,2009-04-27,12:29:06
39.970729,116.334722,0,167,39930.5202662037,2009-04-27,12:29:11
39.970803,116.334714,0,170,39930.5203240741,2009-04-27,12:29:16
39.97079,116.33463,0,171,39930.5203819444,2009-04-27,12:29:21
39.970762,116.334564,0,174,39930.5204398148,2009-04-27,12:29:26
39.970697,116.334497,0,178,39930.5204976852,2009-04-27,12:29:31
39.970684,116.334478,0,180,39930.5205555556,2009-04-27,12:29:36
39.970661,116.334436,0,182,39930.5206134259,2009-04-27,12:29:41
39.970645,116.334377,0,185,39930.5206712963,2009-04-27,12:29:46
39.970626,116.334317,0,189,39930.5207291667,2009-04-27,12:29:51
39.970605,116.334262,0,191,39930.520787037,2009-04-27,12:29:56
39.970608,116.33424,0,193,39930.5208449074,2009-04-27,12:30:01
39.970647,116.334231,0,197,39930.5209027778,2009-04-27,12:30:06
39.970726,116.334105,0,193,39930.5209606481,2009-04-27,12:30:11
39.970748,116.334093,0,194,39930.5210185185,2009-04-27,12:30:16
39.970776,116.334061,0,195,39930.5210763889,2009-04-27,12:30:21
39.970788,116.334008,0,196,39930.5211342593,2009-04-27,12:30:26
39.970809,116.333993,0,198,39930.5211921296,2009-04-27,12:30:31
39.970811,116.334005,0,201,39930.52125,2009-04-27,12:30:36
39.970822,116.334,0,202,39930.5213078704,2009-04-27,12:30:41
39.970685,116.334254,0,198,39930.5213657407,2009-04-27,12:30:46
39.970672,116.334191,0,202,39930.5214236111,2009-04-27,12:30:51
39.970653,116.3341,0,207,39930.5214814815,2009-04-27,12:30:56
39.970606,116.334036,0,212,39930.5215393519,2009-04-27,12:31:01
39.970578,116.334007,0,214,39930.5215972222,2009-04-27,12:31:06
39.970579,116.334004,0,215,39930.5216550926,2009-04-27,12:31:11
39.970579,116.334004,0,215,39930.5216898148,2009-04-27,12:31:14
39.970574,116.333997,0,216,39930.521712963,2009-04-27,12:31:16
39.970551,116.333971,0,216,39930.5217708333,2009-04-27,12:31:21
39.970493,116.333914,0,217,39930.5218287037,2009-04-27,12:31:26
39.970485,116.333881,0,217,39930.5218865741,2009-04-27,12:31:31
39.970495,116.333851,0,217,39930.5219444444,2009-04-27,12:31:36
39.970497,116.333834,0,217,39930.5220023148,2009-04-27,12:31:41
39.970364,116.333798,0,217,39930.5220601852,2009-04-27,12:31:46
39.970227,116.333737,0,217,39930.5221180556,2009-04-27,12:31:51
39.970197,116.333718,0,217,39930.5221759259,2009-04-27,12:31:56
39.970197,116.333718,0,217,39930.5222106481,2009-04-27,12:31:59
39.97019,116.333713,0,217,39930.5222337963,2009-04-27,12:32:01
39.970147,116.333708,0,218,39930.5222916667,2009-04-27,12:32:06
39.970109,116.333714,0,218,39930.522349537,2009-04-27,12:32:11
39.97007,116.333699,0,218,39930.5224074074,2009-04-27,12:32:16
39.970041,116.333661,0,218,39930.5224652778,2009-04-27,12:32:21
39.970027,116.333644,0,218,39930.5225231481,2009-04-27,12:32:26
39.969986,116.333587,0,218,39930.5225810185,2009-04-27,12:32:31
39.969938,116.333516,0,218,39930.5226388889,2009-04-27,12:32:36
39.969875,116.333449,0,218,39930.5226967593,2009-04-27,12:32:41
39.969821,116.333445,0,219,39930.5227546296,2009-04-27,12:32:46
39.969776,116.333447,0,219,39930.5228125,2009-04-27,12:32:51
39.969758,116.333433,0,219,39930.5228703704,2009-04-27,12:32:56
39.969749,116.33341,0,220,39930.5229282407,2009-04-27,12:33:01
39.969734,116.333374,0,220,39930.5229861111,2009-04-27,12:33:06
39.969733,116.333361,0,220,39930.5230439815,2009-04-27,12:33:11
39.969738,116.333385,0,221,39930.5231018519,2009-04-27,12:33:16
39.969738,116.333385,0,221,39930.5231365741,2009-04-27,12:33:19
39.96973,116.333386,0,221,39930.5231597222,2009-04-27,12:33:21
39.969718,116.33339,0,221,39930.5232175926,2009-04-27,12:33:26
39.969708,116.333393,0,221,39930.523275463,2009-04-27,12:33:31
39.969704,116.333394,0,221,39930.5233333333,2009-04-27,12:33:36
39.969704,116.333394,0,221,39930.5233680556,2009-04-27,12:33:39
39.969703,116.333389,0,221,39930.5233912037,2009-04-27,12:33:41
39.969677,116.333333,0,221,39930.5234490741,2009-04-27,12:33:46
39.969653,116.333249,0,221,39930.5235069444,2009-04-27,12:33:51
39.969641,116.333204,0,221,39930.5235648148,2009-04-27,12:33:56
39.969652,116.333211,0,221,39930.5236226852,2009-04-27,12:34:01
39.969687,116.33326,0,222,39930.5236805556,2009-04-27,12:34:06
39.969702,116.333279,0,222,39930.5237384259,2009-04-27,12:34:11
39.96971,116.33336,0,222,39930.5237962963,2009-04-27,12:34:16
39.969715,116.333427,0,223,39930.5238541667,2009-04-27,12:34:21
39.969752,116.333479,0,223,39930.523912037,2009-04-27,12:34:26
39.969785,116.333515,0,224,39930.5239699074,2009-04-27,12:34:31
39.96982,116.33348,0,225,39930.5240277778,2009-04-27,12:34:36
39.969847,116.333587,0,225,39930.5240856481,2009-04-27,12:34:41
39.969915,116.333699,0,224,39930.5241435185,2009-04-27,12:34:46
39.969957,116.333735,0,224,39930.5242013889,2009-04-27,12:34:51
39.969991,116.333729,0,224,39930.5242592593,2009-04-27,12:34:56
39.970002,116.333717,0,224,39930.5243171296,2009-04-27,12:35:01
39.970002,116.333717,0,224,39930.5243518518,2009-04-27,12:35:04
39.970006,116.333718,0,225,39930.524375,2009-04-27,12:35:06
39.970018,116.333713,0,224,39930.5244328704,2009-04-27,12:35:11
39.970027,116.333673,0,224,39930.5244907407,2009-04-27,12:35:16
39.970088,116.333658,0,224,39930.5245486111,2009-04-27,12:35:21
39.970123,116.333663,0,224,39930.5246064815,2009-04-27,12:35:26
39.970127,116.333691,0,223,39930.5246643518,2009-04-27,12:35:31
39.970133,116.333698,0,223,39930.5247222222,2009-04-27,12:35:36
39.970133,116.333698,0,223,39930.5247569444,2009-04-27,12:35:39
39.970138,116.333691,0,223,39930.5247800926,2009-04-27,12:35:41
39.970136,116.333682,0,223,39930.524837963,2009-04-27,12:35:46
39.970141,116.333714,0,223,39930.5248958333,2009-04-27,12:35:51
39.970133,116.33373,0,223,39930.5249537037,2009-04-27,12:35:56
39.970133,116.33373,0,223,39930.5249884259,2009-04-27,12:35:59
39.970129,116.333723,0,224,39930.5250115741,2009-04-27,12:36:01
39.970113,116.333695,0,226,39930.5250694444,2009-04-27,12:36:06
39.970118,116.333723,0,225,39930.5251273148,2009-04-27,12:36:11
39.970191,116.333827,0,221,39930.5251851852,2009-04-27,12:36:16
39.970152,116.333905,0,223,39930.5252430556,2009-04-27,12:36:21
39.970151,116.333934,0,222,39930.5253009259,2009-04-27,12:36:26
39.970158,116.333993,0,222,39930.5253587963,2009-04-27,12:36:31
39.970116,116.33407,0,219,39930.5254166667,2009-04-27,12:36:36
39.970087,116.334131,0,221,39930.525474537,2009-04-27,12:36:41
39.970096,116.334248,0,216,39930.5255324074,2009-04-27,12:36:46
39.97012,116.33437,0,213,39930.5255902778,2009-04-27,12:36:51
39.97015,116.334466,0,210,39930.5256481481,2009-04-27,12:36:56
39.97015,116.334466,0,210,39930.5256828704,2009-04-27,12:36:59
39.970148,116.334458,0,208,39930.5257060185,2009-04-27,12:37:01
39.970135,116.334435,0,207,39930.5257638889,2009-04-27,12:37:06
39.970135,116.334456,0,207,39930.5258217593,2009-04-27,12:37:11
39.970135,116.334554,0,207,39930.5258796296,2009-04-27,12:37:16
39.970153,116.334638,0,206,39930.5259375,2009-04-27,12:37:21
39.970185,116.334777,0,203,39930.5259953704,2009-04-27,12:37:26
39.970189,116.33486,0,200,39930.5260532407,2009-04-27,12:37:31
39.970199,116.334903,0,201,39930.5261111111,2009-04-27,12:37:36
39.970236,116.334878,0,203,39930.5261689815,2009-04-27,12:37:41
39.970246,116.334909,0,202,39930.5262268518,2009-04-27,12:37:46
39.970208,116.335101,0,204,39930.5262847222,2009-04-27,12:37:51
39.970248,116.335109,0,203,39930.5263425926,2009-04-27,12:37:56
39.970236,116.335147,0,207,39930.526400463,2009-04-27,12:38:01
39.970246,116.335193,0,212,39930.5264583333,2009-04-27,12:38:06
39.970286,116.335239,0,217,39930.5265162037,2009-04-27,12:38:11
39.970325,116.335274,0,219,39930.5265740741,2009-04-27,12:38:16
39.970348,116.335308,0,221,39930.5266319444,2009-04-27,12:38:21
39.970099,116.33544,0,141,39930.5299305556,2009-04-27,12:43:06
39.970141,116.335147,0,257,39930.5299884259,2009-04-27,12:43:11
39.970414,116.335203,0,289,39930.5300462963,2009-04-27,12:43:16
39.970431,116.335265,0,296,39930.5301041667,2009-04-27,12:43:21
39.970421,116.335272,0,304,39930.530162037,2009-04-27,12:43:26
39.970383,116.335325,0,302,39930.5302199074,2009-04-27,12:43:31
39.970325,116.335326,0,306,39930.5302777778,2009-04-27,12:43:36
39.970151,116.335302,0,296,39930.5303356481,2009-04-27,12:43:41
39.970012,116.335319,0,296,39930.5303935185,2009-04-27,12:43:46
39.96997,116.335357,0,303,39930.5304513889,2009-04-27,12:43:51
39.96995,116.335422,0,308,39930.5305092593,2009-04-27,12:43:56
39.969936,116.335545,0,313,39930.5305671296,2009-04-27,12:44:01
39.96994,116.335806,0,309,39930.530625,2009-04-27,12:44:06
39.970043,116.336025,0,292,39930.5306828704,2009-04-27,12:44:11
39.970095,116.33613,0,291,39930.5307407407,2009-04-27,12:44:16
39.970138,116.336213,0,292,39930.5307986111,2009-04-27,12:44:21
39.970177,116.336293,0,293,39930.5308564815,2009-04-27,12:44:26
39.970173,116.336373,0,294,39930.5309143519,2009-04-27,12:44:31
39.970157,116.336443,0,293,39930.5309722222,2009-04-27,12:44:36
39.970129,116.336505,0,294,39930.5310300926,2009-04-27,12:44:41
39.970038,116.336606,0,287,39930.531087963,2009-04-27,12:44:46
39.970033,116.33666,0,288,39930.5311458333,2009-04-27,12:44:51
39.970035,116.33669,0,289,39930.5312037037,2009-04-27,12:44:56
39.970073,116.336652,0,291,39930.5312615741,2009-04-27,12:45:01
39.970072,116.336642,0,292,39930.5313194444,2009-04-27,12:45:06
39.970072,116.336642,0,292,39930.5313541667,2009-04-27,12:45:09
39.970076,116.336635,0,293,39930.5313773148,2009-04-27,12:45:11
39.96972,116.335924,0,336,39930.5336342593,2009-04-27,12:48:26
39.969688,116.33596,0,320,39930.5336921296,2009-04-27,12:48:31
39.969663,116.335976,0,319,39930.53375,2009-04-27,12:48:36
39.970108,116.336351,0,79,39930.5360069444,2009-04-27,12:51:51
39.969961,116.336481,0,172,39930.5360648148,2009-04-27,12:51:56
39.969975,116.336367,0,144,39930.5361226852,2009-04-27,12:52:01
39.97002,116.336258,0,132,39930.5361805556,2009-04-27,12:52:06
39.970003,116.336194,0,135,39930.5362384259,2009-04-27,12:52:11
39.96997,116.336134,0,137,39930.5362962963,2009-04-27,12:52:16
39.969981,116.336081,0,132,39930.5363541667,2009-04-27,12:52:21
39.969982,116.336041,0,134,39930.536412037,2009-04-27,12:52:26
39.969985,116.336016,0,134,39930.5364699074,2009-04-27,12:52:31
39.969979,116.335965,0,135,39930.5365277778,2009-04-27,12:52:36
39.969985,116.335909,0,136,39930.5365856481,2009-04-27,12:52:41
39.969982,116.335865,0,138,39930.5366435185,2009-04-27,12:52:46
39.969953,116.335853,0,141,39930.5367013889,2009-04-27,12:52:51
39.96989,116.335837,0,147,39930.5367592593,2009-04-27,12:52:56
39.969822,116.335781,0,154,39930.5368171296,2009-04-27,12:53:01
39.969761,116.335772,0,159,39930.536875,2009-04-27,12:53:06
39.969711,116.335722,0,162,39930.5369328704,2009-04-27,12:53:11
39.969697,116.335682,0,164,39930.5369907407,2009-04-27,12:53:16
39.969632,116.335655,0,168,39930.5370486111,2009-04-27,12:53:21
39.969577,116.335637,0,171,39930.5371064815,2009-04-27,12:53:26
39.969586,116.335622,0,176,39930.5371643519,2009-04-27,12:53:31
39.969626,116.335606,0,183,39930.5372222222,2009-04-27,12:53:36
39.969601,116.335588,0,188,39930.5372800926,2009-04-27,12:53:41
39.969601,116.335588,0,188,39930.5373148148,2009-04-27,12:53:44
39.969597,116.335584,0,191,39930.537337963,2009-04-27,12:53:46
39.969604,116.335515,0,197,39930.5373958333,2009-04-27,12:53:51
39.969623,116.335486,0,202,39930.5374537037,2009-04-27,12:53:56
39.969674,116.335447,0,210,39930.5375115741,2009-04-27,12:54:01
39.969777,116.335375,0,219,39930.5375694444,2009-04-27,12:54:06
39.969845,116.335427,0,225,39930.5376273148,2009-04-27,12:54:11
39.969889,116.335382,0,232,39930.5376851852,2009-04-27,12:54:16
39.969925,116.335273,0,236,39930.5377430556,2009-04-27,12:54:21
39.969969,116.335184,0,232,39930.5378009259,2009-04-27,12:54:26
39.970016,116.335099,0,229,39930.5378587963,2009-04-27,12:54:31
39.970106,116.334982,0,230,39930.5379166667,2009-04-27,12:54:36
39.970172,116.334884,0,236,39930.537974537,2009-04-27,12:54:41
39.97024,116.334783,0,239,39930.5380324074,2009-04-27,12:54:46
39.970297,116.334692,0,240,39930.5380902778,2009-04-27,12:54:51
39.970236,116.334637,0,238,39930.5381481481,2009-04-27,12:54:56
39.97024,116.334542,0,239,39930.5382060185,2009-04-27,12:55:01
39.970255,116.334449,0,242,39930.5382638889,2009-04-27,12:55:06
39.970278,116.334358,0,244,39930.5383217593,2009-04-27,12:55:11
39.970293,116.334296,0,251,39930.5383796296,2009-04-27,12:55:16
39.970278,116.334237,0,251,39930.5384375,2009-04-27,12:55:21
39.970257,116.334191,0,247,39930.5384953704,2009-04-27,12:55:26
39.970248,116.334145,0,248,39930.5385532407,2009-04-27,12:55:31
39.970304,116.333953,0,234,39930.5386111111,2009-04-27,12:55:36
39.970198,116.333843,0,234,39930.5386689815,2009-04-27,12:55:41
39.970175,116.333839,0,236,39930.5387268519,2009-04-27,12:55:46
39.970175,116.333839,0,236,39930.5387615741,2009-04-27,12:55:49
39.97017,116.33384,0,239,39930.5387847222,2009-04-27,12:55:51
39.970167,116.333829,0,240,39930.5388425926,2009-04-27,12:55:56
39.970119,116.333775,0,239,39930.538900463,2009-04-27,12:56:01
39.970021,116.3337,0,235,39930.5389583333,2009-04-27,12:56:06
39.970019,116.33369,0,233,39930.5390162037,2009-04-27,12:56:11
39.969997,116.333618,0,240,39930.5390740741,2009-04-27,12:56:16
39.969937,116.333633,0,244,39930.5391319444,2009-04-27,12:56:21
39.969962,116.333687,0,239,39930.5391898148,2009-04-27,12:56:26
39.969995,116.33364,0,226,39930.5392476852,2009-04-27,12:56:31
39.96999,116.333646,0,216,39930.5393055556,2009-04-27,12:56:36
39.969994,116.333642,0,215,39930.5393634259,2009-04-27,12:56:41
39.969994,116.333642,0,215,39930.5393981481,2009-04-27,12:56:44
39.970002,116.333635,0,217,39930.5394212963,2009-04-27,12:56:46
39.969983,116.333587,0,219,39930.5394791667,2009-04-27,12:56:51
39.969968,116.33358,0,223,39930.539537037,2009-04-27,12:56:56
39.969966,116.333601,0,228,39930.5395949074,2009-04-27,12:57:01
39.969911,116.333609,0,233,39930.5396527778,2009-04-27,12:57:06
39.969843,116.333663,0,242,39930.5397106481,2009-04-27,12:57:11
39.969779,116.333778,0,239,39930.5397685185,2009-04-27,12:57:16
39.969736,116.333841,0,239,39930.5398263889,2009-04-27,12:57:21
39.969683,116.333804,0,243,39930.5398842593,2009-04-27,12:57:26
39.969636,116.33382,0,244,39930.5399421296,2009-04-27,12:57:31
39.969612,116.333811,0,247,39930.54,2009-04-27,12:57:36
39.969592,116.33378,0,253,39930.5400578704,2009-04-27,12:57:41
39.969578,116.333746,0,258,39930.5401157407,2009-04-27,12:57:46
39.969561,116.33371,0,267,39930.5401736111,2009-04-27,12:57:51
39.969586,116.333623,0,271,39930.5402314815,2009-04-27,12:57:56
39.969594,116.333542,0,273,39930.5402893518,2009-04-27,12:58:01
39.969667,116.333477,0,276,39930.5403472222,2009-04-27,12:58:06
39.969706,116.33341,0,277,39930.5404050926,2009-04-27,12:58:11
39.969595,116.333301,0,274,39930.540462963,2009-04-27,12:58:16
39.969533,116.333163,0,267,39930.5405208333,2009-04-27,12:58:21
39.969512,116.333078,0,264,39930.5405787037,2009-04-27,12:58:26
39.969535,116.333012,0,261,39930.5406365741,2009-04-27,12:58:31
39.969586,116.332968,0,253,39930.5406944444,2009-04-27,12:58:36
39.969631,116.332933,0,246,39930.5407523148,2009-04-27,12:58:41
39.969673,116.332905,0,239,39930.5408101852,2009-04-27,12:58:46
39.969718,116.332895,0,229,39930.5408680556,2009-04-27,12:58:51
39.96976,116.332865,0,208,39930.5409259259,2009-04-27,12:58:56
39.969813,116.332836,0,184,39930.5409837963,2009-04-27,12:59:01
39.969879,116.332811,0,170,39930.5410416667,2009-04-27,12:59:06
39.969929,116.332796,0,159,39930.541099537,2009-04-27,12:59:11
39.969992,116.332793,0,162,39930.5411574074,2009-04-27,12:59:16
39.970027,116.332771,0,155,39930.5412152778,2009-04-27,12:59:21
39.970035,116.33278,0,154,39930.5412731481,2009-04-27,12:59:26
39.970074,116.33278,0,151,39930.5413310185,2009-04-27,12:59:31
39.97011,116.33276,0,148,39930.5413888889,2009-04-27,12:59:36
39.970177,116.332789,0,144,39930.5414467593,2009-04-27,12:59:41
39.970235,116.332809,0,141,39930.5415046296,2009-04-27,12:59:46
39.970286,116.332848,0,141,39930.5415625,2009-04-27,12:59:51
39.970348,116.332832,0,135,39930.5416203704,2009-04-27,12:59:56
39.970412,116.332826,0,130,39930.5416782407,2009-04-27,13:00:01
39.97046,116.332839,0,120,39930.5417361111,2009-04-27,13:00:06
39.970489,116.332756,0,129,39930.5417939815,2009-04-27,13:00:11
39.970545,116.332681,0,132,39930.5418518518,2009-04-27,13:00:16
39.970591,116.332633,0,142,39930.5419097222,2009-04-27,13:00:21
39.970638,116.332622,0,147,39930.5419675926,2009-04-27,13:00:26
39.970698,116.332596,0,148,39930.542025463,2009-04-27,13:00:31
39.970744,116.332576,0,147,39930.5420833333,2009-04-27,13:00:36
39.970798,116.332587,0,143,39930.5421412037,2009-04-27,13:00:41
39.970835,116.332569,0,148,39930.5421990741,2009-04-27,13:00:46
39.970877,116.33254,0,155,39930.5422569444,2009-04-27,13:00:51
39.970935,116.332519,0,156,39930.5423148148,2009-04-27,13:00:56
39.970968,116.332516,0,157,39930.5423726852,2009-04-27,13:01:01
39.971026,116.332462,0,157,39930.5424305556,2009-04-27,13:01:06
39.97108,116.33245,0,160,39930.5424884259,2009-04-27,13:01:11
39.971104,116.33243,0,162,39930.5425462963,2009-04-27,13:01:16
39.971145,116.33242,0,167,39930.5426041667,2009-04-27,13:01:21
39.971184,116.332409,0,170,39930.542662037,2009-04-27,13:01:26
39.971236,116.332418,0,175,39930.5427199074,2009-04-27,13:01:31
39.971291,116.332389,0,181,39930.5427777778,2009-04-27,13:01:36
39.971299,116.332399,0,192,39930.5428356482,2009-04-27,13:01:41
39.971278,116.332474,0,213,39930.5428935185,2009-04-27,13:01:46
39.971296,116.332479,0,224,39930.5429513889,2009-04-27,13:01:51
39.971337,116.332488,0,231,39930.5430092593,2009-04-27,13:01:56
39.971394,116.332472,0,235,39930.5430671296,2009-04-27,13:02:01
39.97148,116.332343,0,241,39930.543125,2009-04-27,13:02:06
39.971575,116.332232,0,245,39930.5431828704,2009-04-27,13:02:11
39.971658,116.332174,0,245,39930.5432407407,2009-04-27,13:02:16
39.971711,116.332072,0,252,39930.5432986111,2009-04-27,13:02:21
39.97176,116.332033,0,268,39930.5433564815,2009-04-27,13:02:26
39.97182,116.331981,0,275,39930.5434143519,2009-04-27,13:02:31
39.971867,116.331972,0,282,39930.5434722222,2009-04-27,13:02:36
39.971923,116.331954,0,286,39930.5435300926,2009-04-27,13:02:41
39.971985,116.332025,0,270,39930.543587963,2009-04-27,13:02:46
39.972053,116.33206,0,259,39930.5436458333,2009-04-27,13:02:51
39.972109,116.33212,0,243,39930.5437037037,2009-04-27,13:02:56
39.972113,116.33219,0,240,39930.5437615741,2009-04-27,13:03:01
39.972112,116.332237,0,239,39930.5438194444,2009-04-27,13:03:06
39.972148,116.332286,0,233,39930.5438773148,2009-04-27,13:03:11
39.972171,116.332363,0,228,39930.5439351852,2009-04-27,13:03:16
39.972177,116.332373,0,235,39930.5439930556,2009-04-27,13:03:21
39.972156,116.332337,0,245,39930.5440509259,2009-04-27,13:03:26
39.972189,116.332352,0,250,39930.5441087963,2009-04-27,13:03:31
39.972234,116.332397,0,254,39930.5441666667,2009-04-27,13:03:36
39.972285,116.332408,0,259,39930.544224537,2009-04-27,13:03:41
39.972373,116.332412,0,266,39930.5442824074,2009-04-27,13:03:46
39.972496,116.332416,0,265,39930.5443402778,2009-04-27,13:03:51
39.972621,116.332368,0,256,39930.5443981481,2009-04-27,13:03:56
39.972707,116.332344,0,248,39930.5444560185,2009-04-27,13:04:01
39.9728,116.332333,0,245,39930.5445138889,2009-04-27,13:04:06
39.972887,116.332279,0,243,39930.5445717593,2009-04-27,13:04:11
39.972941,116.332251,0,247,39930.5446296296,2009-04-27,13:04:16
39.972987,116.332275,0,242,39930.5446875,2009-04-27,13:04:21
39.973034,116.332254,0,245,39930.5447453704,2009-04-27,13:04:26
39.973083,116.332256,0,238,39930.5448032407,2009-04-27,13:04:31
39.973093,116.332251,0,231,39930.5448611111,2009-04-27,13:04:36
39.973073,116.332245,0,219,39930.5449189815,2009-04-27,13:04:41
39.973095,116.332252,0,212,39930.5449768519,2009-04-27,13:04:46
39.9731,116.332277,0,213,39930.5450347222,2009-04-27,13:04:51
39.973176,116.33225,0,209,39930.5450925926,2009-04-27,13:04:56
39.973251,116.332204,0,204,39930.545150463,2009-04-27,13:05:01
39.973295,116.332188,0,205,39930.5452083333,2009-04-27,13:05:06
39.973348,116.332092,0,211,39930.5452662037,2009-04-27,13:05:11
39.9734,116.33209,0,210,39930.5453240741,2009-04-27,13:05:16
39.973444,116.332086,0,214,39930.5453819444,2009-04-27,13:05:21
39.973502,116.332067,0,218,39930.5454398148,2009-04-27,13:05:26
39.973546,116.33206,0,221,39930.5454976852,2009-04-27,13:05:31
39.973597,116.332086,0,224,39930.5455555556,2009-04-27,13:05:36
39.973661,116.332132,0,223,39930.5456134259,2009-04-27,13:05:41
39.973695,116.332201,0,224,39930.5456712963,2009-04-27,13:05:46
39.97373,116.332232,0,232,39930.5457291667,2009-04-27,13:05:51
39.973753,116.332228,0,239,39930.545787037,2009-04-27,13:05:56
39.973817,116.332184,0,248,39930.5458449074,2009-04-27,13:06:01
39.973883,116.332197,0,249,39930.5459027778,2009-04-27,13:06:06
39.973983,116.332174,0,240,39930.5459606481,2009-04-27,13:06:11
39.97403,116.332165,0,239,39930.5460185185,2009-04-27,13:06:16
39.974107,116.332128,0,246,39930.5460763889,2009-04-27,13:06:21
39.974183,116.332089,0,246,39930.5461342593,2009-04-27,13:06:26
39.974221,116.332131,0,240,39930.5461921296,2009-04-27,13:06:31
39.974215,116.332174,0,242,39930.54625,2009-04-27,13:06:36
39.974227,116.332177,0,241,39930.5463078704,2009-04-27,13:06:41
39.974237,116.332179,0,243,39930.5463657407,2009-04-27,13:06:46
39.974237,116.332179,0,243,39930.546400463,2009-04-27,13:06:49
39.974241,116.332183,0,245,39930.5464236111,2009-04-27,13:06:51
39.974273,116.332191,0,248,39930.5464814815,2009-04-27,13:06:56
39.974327,116.332195,0,250,39930.5465393519,2009-04-27,13:07:01
39.974405,116.332258,0,252,39930.5465972222,2009-04-27,13:07:06
39.974524,116.33229,0,262,39930.5466550926,2009-04-27,13:07:11
39.974569,116.332286,0,270,39930.546712963,2009-04-27,13:07:16
39.974638,116.332295,0,272,39930.5467708333,2009-04-27,13:07:21
39.97471,116.332265,0,277,39930.5468287037,2009-04-27,13:07:26
39.974803,116.33223,0,278,39930.5468865741,2009-04-27,13:07:31
39.97486,116.332181,0,285,39930.5469444444,2009-04-27,13:07:36
39.974909,116.332094,0,286,39930.5470023148,2009-04-27,13:07:41
39.974945,116.331991,0,283,39930.5470601852,2009-04-27,13:07:46
39.974977,116.331835,0,273,39930.5471180556,2009-04-27,13:07:51
39.975009,116.331686,0,265,39930.5471759259,2009-04-27,13:07:56
39.975008,116.331585,0,263,39930.5472337963,2009-04-27,13:08:01
39.974976,116.331519,0,259,39930.5472916667,2009-04-27,13:08:06
39.97495,116.331447,0,259,39930.547349537,2009-04-27,13:08:11
39.974955,116.331404,0,257,39930.5474074074,2009-04-27,13:08:16
39.974957,116.331349,0,257,39930.5474652778,2009-04-27,13:08:21
39.974957,116.331292,0,256,39930.5475231481,2009-04-27,13:08:26
39.974957,116.331265,0,256,39930.5475810185,2009-04-27,13:08:31
39.974974,116.331206,0,256,39930.5476388889,2009-04-27,13:08:36
39.974991,116.331142,0,256,39930.5476967593,2009-04-27,13:08:41
39.975009,116.331039,0,252,39930.5477546296,2009-04-27,13:08:46
39.975022,116.330933,0,252,39930.5478125,2009-04-27,13:08:51
39.975013,116.330812,0,250,39930.5478703704,2009-04-27,13:08:56
39.975018,116.330745,0,250,39930.5479282407,2009-04-27,13:09:01
39.975004,116.330686,0,249,39930.5479861111,2009-04-27,13:09:06
39.975002,116.330642,0,246,39930.5480439815,2009-04-27,13:09:11
39.974986,116.330573,0,243,39930.5481018518,2009-04-27,13:09:16
39.974978,116.330528,0,241,39930.5481597222,2009-04-27,13:09:21
39.974971,116.33047,0,244,39930.5482175926,2009-04-27,13:09:26
39.974968,116.330373,0,245,39930.548275463,2009-04-27,13:09:31
39.974976,116.330293,0,249,39930.5483333333,2009-04-27,13:09:36
39.974951,116.330218,0,250,39930.5483912037,2009-04-27,13:09:41
39.974945,116.330142,0,250,39930.5484490741,2009-04-27,13:09:46
39.974929,116.330079,0,249,39930.5485069444,2009-04-27,13:09:51
39.974916,116.330003,0,246,39930.5485648148,2009-04-27,13:09:56
39.974883,116.329995,0,244,39930.5486226852,2009-04-27,13:10:01
39.974877,116.329946,0,243,39930.5486805556,2009-04-27,13:10:06
39.974882,116.329877,0,243,39930.5487384259,2009-04-27,13:10:11
39.974904,116.329802,0,243,39930.5487962963,2009-04-27,13:10:16
39.974922,116.329745,0,243,39930.5488541667,2009-04-27,13:10:21
39.974949,116.329684,0,243,39930.548912037,2009-04-27,13:10:26
39.974958,116.329622,0,246,39930.5489699074,2009-04-27,13:10:31
39.97496,116.329564,0,246,39930.5490277778,2009-04-27,13:10:36
39.97494,116.329505,0,245,39930.5490856481,2009-04-27,13:10:41
39.974923,116.329465,0,245,39930.5491435185,2009-04-27,13:10:46
39.974919,116.329404,0,245,39930.5492013889,2009-04-27,13:10:51
39.974941,116.329288,0,243,39930.5492592593,2009-04-27,13:10:56
39.974946,116.329182,0,238,39930.5493171296,2009-04-27,13:11:01
39.974915,116.329143,0,241,39930.549375,2009-04-27,13:11:06
39.974886,116.329145,0,243,39930.5494328704,2009-04-27,13:11:11
39.974897,116.329103,0,244,39930.5494907407,2009-04-27,13:11:16
39.974955,116.329025,0,241,39930.5495486111,2009-04-27,13:11:21
39.974992,116.328911,0,240,39930.5496064815,2009-04-27,13:11:26
39.975031,116.328826,0,240,39930.5496643518,2009-04-27,13:11:31
39.975011,116.32878,0,239,39930.5497222222,2009-04-27,13:11:36
39.975013,116.328742,0,239,39930.5497800926,2009-04-27,13:11:41
39.975058,116.328635,0,238,39930.549837963,2009-04-27,13:11:46
39.975061,116.328579,0,236,39930.5498958333,2009-04-27,13:11:51
39.975066,116.328502,0,234,39930.5499537037,2009-04-27,13:11:56
39.975041,116.328465,0,231,39930.5500115741,2009-04-27,13:12:01
39.975005,116.328381,0,224,39930.5500694444,2009-04-27,13:12:06
39.975019,116.328327,0,221,39930.5501273148,2009-04-27,13:12:11
39.97504,116.328293,0,218,39930.5501851852,2009-04-27,13:12:16
39.975067,116.328256,0,212,39930.5502430556,2009-04-27,13:12:21
39.975074,116.328177,0,210,39930.5503009259,2009-04-27,13:12:26
39.97504,116.328013,0,201,39930.5503587963,2009-04-27,13:12:31
39.97503,116.327926,0,192,39930.5504166667,2009-04-27,13:12:36
39.975033,116.327907,0,191,39930.550474537,2009-04-27,13:12:41
39.975031,116.327909,0,189,39930.5505324074,2009-04-27,13:12:46
39.975031,116.327909,0,189,39930.5505671296,2009-04-27,13:12:49
39.975028,116.327912,0,189,39930.5505902778,2009-04-27,13:12:51
39.975043,116.327808,0,186,39930.5506481482,2009-04-27,13:12:56
39.975036,116.327729,0,182,39930.5507060185,2009-04-27,13:13:01
39.975038,116.327659,0,178,39930.5507638889,2009-04-27,13:13:06
39.975014,116.327608,0,172,39930.5508217593,2009-04-27,13:13:11
39.974994,116.327548,0,166,39930.5508796296,2009-04-27,13:13:16
39.974992,116.327497,0,159,39930.5509375,2009-04-27,13:13:21
39.975011,116.32743,0,153,39930.5509953704,2009-04-27,13:13:26
39.975031,116.327386,0,148,39930.5510532407,2009-04-27,13:13:31
39.975044,116.327317,0,142,39930.5511111111,2009-04-27,13:13:36
39.975069,116.327264,0,140,39930.5511689815,2009-04-27,13:13:41
39.975054,116.327278,0,141,39930.5512268519,2009-04-27,13:13:46
39.975057,116.327275,0,140,39930.5512847222,2009-04-27,13:13:51
39.975059,116.327279,0,139,39930.5513425926,2009-04-27,13:13:56
39.975062,116.32728,0,139,39930.551400463,2009-04-27,13:14:01
39.975061,116.327282,0,138,39930.5514583333,2009-04-27,13:14:06
39.97506,116.327284,0,138,39930.5515162037,2009-04-27,13:14:11
39.97506,116.327284,0,138,39930.5515509259,2009-04-27,13:14:14
39.975054,116.327278,0,138,39930.5515740741,2009-04-27,13:14:16
39.97504,116.327271,0,138,39930.5516319444,2009-04-27,13:14:21
39.975006,116.327265,0,139,39930.5516898148,2009-04-27,13:14:26
39.975011,116.327277,0,141,39930.5517476852,2009-04-27,13:14:31
39.975011,116.327277,0,141,39930.5517824074,2009-04-27,13:14:34
39.975017,116.327278,0,141,39930.5518055556,2009-04-27,13:14:36
39.975047,116.327311,0,151,39930.5518634259,2009-04-27,13:14:41
39.975076,116.327345,0,162,39930.5519212963,2009-04-27,13:14:46
39.975134,116.327369,0,174,39930.5519791667,2009-04-27,13:14:51
39.975189,116.327363,0,188,39930.552037037,2009-04-27,13:14:56
39.975227,116.327296,0,192,39930.5520949074,2009-04-27,13:15:01
39.975251,116.327234,0,197,39930.5521527778,2009-04-27,13:15:06
39.975262,116.327172,0,200,39930.5522106481,2009-04-27,13:15:11
39.975268,116.327128,0,206,39930.5522685185,2009-04-27,13:15:16
39.975264,116.327044,0,207,39930.5523263889,2009-04-27,13:15:21
39.975258,116.326961,0,206,39930.5523842593,2009-04-27,13:15:26
39.975256,116.326888,0,205,39930.5524421296,2009-04-27,13:15:31
39.975281,116.326788,0,204,39930.5525,2009-04-27,13:15:36
39.975291,116.326755,0,204,39930.5525578704,2009-04-27,13:15:41
39.975291,116.326698,0,208,39930.5526157407,2009-04-27,13:15:46
39.975275,116.326625,0,202,39930.5526736111,2009-04-27,13:15:51
39.975282,116.326551,0,199,39930.5527314815,2009-04-27,13:15:56
39.975283,116.326498,0,196,39930.5527893519,2009-04-27,13:16:01
39.975305,116.326436,0,193,39930.5528472222,2009-04-27,13:16:06
39.975298,116.32641,0,190,39930.5529050926,2009-04-27,13:16:11
39.975323,116.326338,0,191,39930.552962963,2009-04-27,13:16:16
39.975362,116.326236,0,191,39930.5530208333,2009-04-27,13:16:21
39.975409,116.326158,0,197,39930.5530787037,2009-04-27,13:16:26
39.975428,116.325849,0,239,39930.5585763889,2009-04-27,13:24:21
39.975413,116.325757,0,239,39930.5586342593,2009-04-27,13:24:26
39.975438,116.325515,0,246,39930.5586921296,2009-04-27,13:24:31
39.975388,116.325078,0,255,39930.55875,2009-04-27,13:24:36
39.975374,116.324459,0,263,39930.5588078704,2009-04-27,13:24:41
39.975376,116.323657,0,261,39930.5588657407,2009-04-27,13:24:46
39.975214,116.322747,0,242,39930.5589236111,2009-04-27,13:24:51
39.975157,116.321966,0,224,39930.5589814815,2009-04-27,13:24:56
39.975093,116.321288,0,198,39930.5590393519,2009-04-27,13:25:01
39.975054,116.320633,0,187,39930.5590972222,2009-04-27,13:25:06
39.975032,116.320037,0,177,39930.5591550926,2009-04-27,13:25:11
39.975016,116.319564,0,171,39930.559212963,2009-04-27,13:25:16
39.974996,116.319306,0,159,39930.5592708333,2009-04-27,13:25:21
39.974976,116.319269,0,148,39930.5593287037,2009-04-27,13:25:26
39.974972,116.319249,0,141,39930.5593865741,2009-04-27,13:25:31
39.974972,116.319249,0,141,39930.5594212963,2009-04-27,13:25:34
39.974972,116.319245,0,138,39930.5594444444,2009-04-27,13:25:36
39.974972,116.319257,0,137,39930.5595023148,2009-04-27,13:25:41
39.974972,116.319249,0,136,39930.5595601852,2009-04-27,13:25:46
39.974972,116.319249,0,136,39930.5595949074,2009-04-27,13:25:49
39.974971,116.319243,0,136,39930.5596180556,2009-04-27,13:25:51
39.974971,116.319234,0,136,39930.5596759259,2009-04-27,13:25:56
39.974982,116.319168,0,135,39930.5597337963,2009-04-27,13:26:01
39.974985,116.318907,0,129,39930.5597916667,2009-04-27,13:26:06
39.974962,116.318545,0,125,39930.559849537,2009-04-27,13:26:11
39.974956,116.318075,0,124,39930.5599074074,2009-04-27,13:26:16
39.97494,116.317504,0,127,39930.5599652778,2009-04-27,13:26:21
39.974919,116.316869,0,133,39930.5600231481,2009-04-27,13:26:26
39.974911,116.316218,0,134,39930.5600810185,2009-04-27,13:26:31
39.974882,116.315557,0,134,39930.5601388889,2009-04-27,13:26:36
39.974838,116.314913,0,134,39930.5601967593,2009-04-27,13:26:41
39.974789,116.314298,0,144,39930.5602546296,2009-04-27,13:26:46
39.974774,116.31372,0,153,39930.5603125,2009-04-27,13:26:51
39.974813,116.313128,0,175,39930.5603703704,2009-04-27,13:26:56
39.974855,116.31251,0,178,39930.5604282407,2009-04-27,13:27:01
39.974856,116.31203,0,174,39930.5604861111,2009-04-27,13:27:06
39.97482,116.311792,0,173,39930.5605439815,2009-04-27,13:27:11
39.974766,116.311702,0,174,39930.5606018519,2009-04-27,13:27:16
39.974757,116.311667,0,179,39930.5606597222,2009-04-27,13:27:21
39.974757,116.311653,0,183,39930.5607175926,2009-04-27,13:27:26
39.974756,116.311655,0,185,39930.560775463,2009-04-27,13:27:31
39.974755,116.311651,0,185,39930.5608333333,2009-04-27,13:27:36
39.974755,116.311651,0,185,39930.5608680556,2009-04-27,13:27:39
39.974755,116.311645,0,186,39930.5608912037,2009-04-27,13:27:41
39.974756,116.311654,0,186,39930.5609490741,2009-04-27,13:27:46
39.974756,116.311658,0,186,39930.5610069444,2009-04-27,13:27:51
39.974755,116.311658,0,187,39930.5610648148,2009-04-27,13:27:56
39.974754,116.311654,0,187,39930.5611226852,2009-04-27,13:28:01
39.974754,116.311648,0,187,39930.5611805556,2009-04-27,13:28:06
39.974754,116.311653,0,187,39930.5612384259,2009-04-27,13:28:11
39.974755,116.311659,0,187,39930.5612962963,2009-04-27,13:28:16
39.974754,116.311655,0,187,39930.5613541667,2009-04-27,13:28:21
39.974754,116.311655,0,187,39930.5613888889,2009-04-27,13:28:24
39.974753,116.311651,0,187,39930.561412037,2009-04-27,13:28:26
39.974772,116.31158,0,187,39930.5614699074,2009-04-27,13:28:31
39.974758,116.31138,0,197,39930.5615277778,2009-04-27,13:28:36
39.974744,116.311099,0,205,39930.5615856481,2009-04-27,13:28:41
39.974722,116.310693,0,202,39930.5616435185,2009-04-27,13:28:46
39.974683,116.31017,0,193,39930.5617013889,2009-04-27,13:28:51
39.974664,116.309595,0,178,39930.5617592593,2009-04-27,13:28:56
39.974651,116.30899,0,165,39930.5618171296,2009-04-27,13:29:01
39.974619,116.308418,0,152,39930.561875,2009-04-27,13:29:06
39.974611,116.307818,0,145,39930.5619328704,2009-04-27,13:29:11
39.974612,116.307191,0,139,39930.5619907407,2009-04-27,13:29:16
39.97461,116.306527,0,137,39930.5620486111,2009-04-27,13:29:21
39.974597,116.306106,0,129,39930.5621064815,2009-04-27,13:29:26
39.974584,116.305898,0,129,39930.5621643519,2009-04-27,13:29:31
39.974575,116.305815,0,138,39930.5622222222,2009-04-27,13:29:36
39.974583,116.305674,0,148,39930.5622800926,2009-04-27,13:29:41
39.974604,116.305469,0,171,39930.562337963,2009-04-27,13:29:46
39.974577,116.305013,0,182,39930.5623958333,2009-04-27,13:29:51
39.974553,116.304508,0,193,39930.5624537037,2009-04-27,13:29:56
39.974546,116.303992,0,199,39930.5625115741,2009-04-27,13:30:01
39.974541,116.303579,0,196,39930.5625694444,2009-04-27,13:30:06
39.974513,116.303393,0,182,39930.5626273148,2009-04-27,13:30:11
39.97452,116.303389,0,172,39930.5626851852,2009-04-27,13:30:16
39.97452,116.303387,0,171,39930.5627430556,2009-04-27,13:30:21
39.974521,116.30339,0,171,39930.5628009259,2009-04-27,13:30:26
39.974522,116.303389,0,171,39930.5628587963,2009-04-27,13:30:31
39.974523,116.303388,0,170,39930.5629166667,2009-04-27,13:30:36
39.974523,116.303388,0,170,39930.562974537,2009-04-27,13:30:41
39.974523,116.303389,0,171,39930.5630324074,2009-04-27,13:30:46
39.974523,116.303389,0,171,39930.5630671296,2009-04-27,13:30:49
39.974523,116.303392,0,171,39930.5630902778,2009-04-27,13:30:51
39.974529,116.303278,0,172,39930.5631481481,2009-04-27,13:30:56
39.974521,116.30302,0,173,39930.5632060185,2009-04-27,13:31:01
39.974466,116.302678,0,166,39930.5632638889,2009-04-27,13:31:06
39.974434,116.302275,0,158,39930.5633217593,2009-04-27,13:31:11
39.974397,116.301901,0,149,39930.5633796296,2009-04-27,13:31:16
39.974386,116.301526,0,143,39930.5634375,2009-04-27,13:31:21
39.974434,116.301174,0,127,39930.5634953704,2009-04-27,13:31:26
39.974445,116.300927,0,115,39930.5635532407,2009-04-27,13:31:31
39.974439,116.300779,0,93,39930.5636111111,2009-04-27,13:31:36
39.974427,116.300745,0,91,39930.5636689815,2009-04-27,13:31:41
39.974428,116.300749,0,87,39930.5637268518,2009-04-27,13:31:46
39.974428,116.300756,0,86,39930.5637847222,2009-04-27,13:31:51
39.974428,116.300763,0,86,39930.5638425926,2009-04-27,13:31:56
39.974429,116.300768,0,86,39930.563900463,2009-04-27,13:32:01
39.974429,116.300768,0,86,39930.5639351852,2009-04-27,13:32:04
39.974431,116.300774,0,86,39930.5639583333,2009-04-27,13:32:06
39.974432,116.300786,0,86,39930.5640162037,2009-04-27,13:32:11
39.974432,116.300765,0,86,39930.5640740741,2009-04-27,13:32:16
39.974443,116.300713,0,93,39930.5641319444,2009-04-27,13:32:21
39.97444,116.300682,0,97,39930.5641898148,2009-04-27,13:32:26
39.974439,116.300675,0,97,39930.5642476852,2009-04-27,13:32:31
39.974439,116.300674,0,98,39930.5643055556,2009-04-27,13:32:36
39.974439,116.300671,0,98,39930.5643634259,2009-04-27,13:32:41
39.974439,116.300671,0,98,39930.5643981481,2009-04-27,13:32:44
39.974439,116.300676,0,98,39930.5644212963,2009-04-27,13:32:46
39.974407,116.300607,0,97,39930.5644791667,2009-04-27,13:32:51
39.97436,116.300478,0,93,39930.564537037,2009-04-27,13:32:56
39.974373,116.300461,0,91,39930.5645949074,2009-04-27,13:33:01
39.974374,116.300462,0,91,39930.5646527778,2009-04-27,13:33:06
39.974374,116.300463,0,91,39930.5647106481,2009-04-27,13:33:11
39.974374,116.300463,0,91,39930.5647685185,2009-04-27,13:33:16
39.974375,116.300457,0,91,39930.5648263889,2009-04-27,13:33:21
39.974375,116.300457,0,91,39930.5648611111,2009-04-27,13:33:24
39.974376,116.300461,0,91,39930.5648842593,2009-04-27,13:33:26
39.97444,116.300144,0,98,39930.5649421296,2009-04-27,13:33:31
39.97444,116.300144,0,98,39930.5649768518,2009-04-27,13:33:34
39.974433,116.300146,0,100,39930.565,2009-04-27,13:33:36
39.974434,116.300137,0,100,39930.5650578704,2009-04-27,13:33:41
39.974416,116.300024,0,113,39930.5651157407,2009-04-27,13:33:46
39.974416,116.300024,0,113,39930.565150463,2009-04-27,13:33:49
39.974417,116.300022,0,113,39930.5651736111,2009-04-27,13:33:51
39.974359,116.299934,0,116,39930.5652314815,2009-04-27,13:33:56
39.974101,116.299826,0,122,39930.5652893518,2009-04-27,13:34:01
39.973795,116.299885,0,125,39930.5653472222,2009-04-27,13:34:06
39.973323,116.299927,0,126,39930.5654050926,2009-04-27,13:34:11
39.972766,116.300008,0,128,39930.565462963,2009-04-27,13:34:16
39.972154,116.30009,0,130,39930.5655208333,2009-04-27,13:34:21
39.971497,116.300179,0,130,39930.5655787037,2009-04-27,13:34:26
39.970818,116.30029,0,135,39930.5656365741,2009-04-27,13:34:31
39.970233,116.300394,0,143,39930.5656944444,2009-04-27,13:34:36
39.969739,116.300461,0,145,39930.5657523148,2009-04-27,13:34:41
39.9695,116.300514,0,153,39930.5658101852,2009-04-27,13:34:46
39.969503,116.300532,0,156,39930.5658680556,2009-04-27,13:34:51
39.969503,116.300532,0,156,39930.5659027778,2009-04-27,13:34:54
39.969505,116.300531,0,156,39930.5659259259,2009-04-27,13:34:56
39.969476,116.300575,0,156,39930.5659837963,2009-04-27,13:35:01
39.969473,116.300649,0,156,39930.5660416667,2009-04-27,13:35:06
39.969434,116.300636,0,175,39930.566099537,2009-04-27,13:35:11
39.969434,116.300636,0,175,39930.5661342593,2009-04-27,13:35:14
39.969442,116.300634,0,189,39930.5661574074,2009-04-27,13:35:16
39.969456,116.300652,0,197,39930.5662152778,2009-04-27,13:35:21
39.96948,116.300678,0,203,39930.5662731482,2009-04-27,13:35:26
39.969496,116.300677,0,213,39930.5663310185,2009-04-27,13:35:31
39.969507,116.300727,0,215,39930.5663888889,2009-04-27,13:35:36
39.969538,116.300805,0,214,39930.5664467593,2009-04-27,13:35:41
39.969537,116.300885,0,212,39930.5665046296,2009-04-27,13:35:46
39.969551,116.300963,0,206,39930.5665625,2009-04-27,13:35:51
39.969559,116.301026,0,202,39930.5666203704,2009-04-27,13:35:56
39.969595,116.301102,0,204,39930.5666782407,2009-04-27,13:36:01
39.969583,116.301177,0,199,39930.5667361111,2009-04-27,13:36:06
39.969582,116.30125,0,192,39930.5667939815,2009-04-27,13:36:11
39.969613,116.301292,0,203,39930.5668518519,2009-04-27,13:36:16
39.969617,116.30133,0,206,39930.5669097222,2009-04-27,13:36:21
39.969635,116.30136,0,208,39930.5669675926,2009-04-27,13:36:26
39.969625,116.301401,0,211,39930.567025463,2009-04-27,13:36:31
39.969582,116.30149,0,211,39930.5670833333,2009-04-27,13:36:36
39.969602,116.301539,0,214,39930.5671412037,2009-04-27,13:36:41
39.969622,116.301545,0,219,39930.5671990741,2009-04-27,13:36:46
39.969672,116.301572,0,226,39930.5672569444,2009-04-27,13:36:51
39.96972,116.30155,0,238,39930.5673148148,2009-04-27,13:36:56
39.969755,116.301546,0,249,39930.5673726852,2009-04-27,13:37:01
39.969767,116.301551,0,255,39930.5674305556,2009-04-27,13:37:06
39.969817,116.301561,0,267,39930.5674884259,2009-04-27,13:37:11
39.969853,116.301585,0,280,39930.5675462963,2009-04-27,13:37:16
39.969897,116.30164,0,289,39930.5676041667,2009-04-27,13:37:21
39.969949,116.301707,0,299,39930.567662037,2009-04-27,13:37:26
39.969993,116.301742,0,305,39930.5677199074,2009-04-27,13:37:31
39.970037,116.301801,0,312,39930.5677777778,2009-04-27,13:37:36
39.970067,116.301839,0,318,39930.5678356481,2009-04-27,13:37:41
39.970105,116.301896,0,323,39930.5678935185,2009-04-27,13:37:46
39.970138,116.301966,0,330,39930.5679513889,2009-04-27,13:37:51
39.970172,116.30202,0,335,39930.5680092593,2009-04-27,13:37:56
39.97017,116.302086,0,341,39930.5680671296,2009-04-27,13:38:01
39.970161,116.302117,0,344,39930.568125,2009-04-27,13:38:06
39.970122,116.302158,0,348,39930.5681828704,2009-04-27,13:38:11
39.970112,116.302166,0,351,39930.5682407407,2009-04-27,13:38:16
39.970111,116.302184,0,352,39930.5682986111,2009-04-27,13:38:21
39.970111,116.302215,0,353,39930.5683564815,2009-04-27,13:38:26
39.970184,116.30235,0,354,39930.5684143519,2009-04-27,13:38:31
39.970157,116.302604,0,356,39930.5684722222,2009-04-27,13:38:36
39.970106,116.302705,0,356,39930.5685300926,2009-04-27,13:38:41
39.970126,116.3027,0,357,39930.568587963,2009-04-27,13:38:46
39.970206,116.302777,0,357,39930.5686458333,2009-04-27,13:38:51
39.970294,116.302882,0,357,39930.5687037037,2009-04-27,13:38:56
39.970401,116.302906,0,357,39930.5687615741,2009-04-27,13:39:01
39.970555,116.302882,0,355,39930.5688194444,2009-04-27,13:39:06
39.970571,116.302895,0,354,39930.5688773148,2009-04-27,13:39:11
39.970571,116.302895,0,354,39930.568912037,2009-04-27,13:39:14
39.970571,116.302892,0,354,39930.5689351852,2009-04-27,13:39:16
39.970572,116.302903,0,355,39930.5689930556,2009-04-27,13:39:21
39.970564,116.302938,0,357,39930.5690509259,2009-04-27,13:39:26
39.970536,116.303055,0,357,39930.5691087963,2009-04-27,13:39:31
39.970569,116.303069,0,361,39930.5691666667,2009-04-27,13:39:36
39.970632,116.303031,0,368,39930.569224537,2009-04-27,13:39:41
39.970687,116.303085,0,371,39930.5692824074,2009-04-27,13:39:46
39.970742,116.303168,0,374,39930.5693402778,2009-04-27,13:39:51
39.970803,116.303258,0,377,39930.5693981481,2009-04-27,13:39:56
39.970821,116.303293,0,379,39930.5694560185,2009-04-27,13:40:01
39.970885,116.303338,0,382,39930.5695138889,2009-04-27,13:40:06
39.971006,116.30335,0,381,39930.5695717593,2009-04-27,13:40:11
39.971095,116.303406,0,382,39930.5696296296,2009-04-27,13:40:16
39.971145,116.303461,0,383,39930.5696875,2009-04-27,13:40:21
39.971204,116.303535,0,385,39930.5697453704,2009-04-27,13:40:26
39.971259,116.303619,0,386,39930.5698032407,2009-04-27,13:40:31
39.97131,116.303713,0,388,39930.5698611111,2009-04-27,13:40:36
39.971326,116.30378,0,391,39930.5699189815,2009-04-27,13:40:41
39.97122,116.303825,0,392,39930.5699768519,2009-04-27,13:40:46
39.97119,116.303901,0,392,39930.5700347222,2009-04-27,13:40:51
39.97121,116.303967,0,392,39930.5700925926,2009-04-27,13:40:56
39.971228,116.304025,0,392,39930.570150463,2009-04-27,13:41:01
39.971261,116.304084,0,392,39930.5702083333,2009-04-27,13:41:06
39.971291,116.304132,0,392,39930.5702662037,2009-04-27,13:41:11
39.971301,116.304187,0,393,39930.5703240741,2009-04-27,13:41:16
39.971353,116.304283,0,394,39930.5703819444,2009-04-27,13:41:21
39.971394,116.30437,0,395,39930.5704398148,2009-04-27,13:41:26
39.971408,116.304472,0,396,39930.5704976852,2009-04-27,13:41:31
39.971434,116.304558,0,397,39930.5705555556,2009-04-27,13:41:36
39.971431,116.304622,0,399,39930.5706134259,2009-04-27,13:41:41
39.971448,116.304692,0,400,39930.5706712963,2009-04-27,13:41:46
39.971448,116.304776,0,401,39930.5707291667,2009-04-27,13:41:51
39.97144,116.304825,0,398,39930.570787037,2009-04-27,13:41:56
39.971437,116.304932,0,396,39930.5708449074,2009-04-27,13:42:01
39.971465,116.305029,0,393,39930.5709027778,2009-04-27,13:42:06
39.971471,116.305059,0,393,39930.5709606481,2009-04-27,13:42:11
39.971479,116.305068,0,394,39930.5710185185,2009-04-27,13:42:16
39.971479,116.305068,0,394,39930.5710532407,2009-04-27,13:42:19
39.971479,116.305074,0,394,39930.5710763889,2009-04-27,13:42:21
39.971479,116.305086,0,394,39930.5711342593,2009-04-27,13:42:26
39.97148,116.305095,0,394,39930.5711921296,2009-04-27,13:42:31
39.971481,116.305089,0,394,39930.57125,2009-04-27,13:42:36
39.971481,116.305089,0,394,39930.5712615741,2009-04-27,13:42:37
39.971482,116.305083,0,394,39930.5712847222,2009-04-27,13:42:39
39.971482,116.30507,0,394,39930.5713425926,2009-04-27,13:42:44
39.971483,116.30506,0,394,39930.571400463,2009-04-27,13:42:49
39.971483,116.30506,0,394,39930.5714236111,2009-04-27,13:42:51
39.971485,116.305058,0,394,39930.5714467593,2009-04-27,13:42:53
39.971488,116.305069,0,394,39930.5715046296,2009-04-27,13:42:58
39.971492,116.305079,0,394,39930.5715625,2009-04-27,13:43:03
39.971493,116.305091,0,394,39930.5716203704,2009-04-27,13:43:08
39.971494,116.305096,0,394,39930.5716782407,2009-04-27,13:43:13
39.971494,116.305096,0,394,39930.571712963,2009-04-27,13:43:16
39.971495,116.305099,0,394,39930.5717361111,2009-04-27,13:43:18
39.97152,116.305119,0,364,39930.5721990741,2009-04-27,13:43:58
39.971613,116.305222,0,296,39930.5722569444,2009-04-27,13:44:03
39.971702,116.30523,0,346,39930.5723148148,2009-04-27,13:44:08
39.971702,116.30523,0,346,39930.572349537,2009-04-27,13:44:11
39.971703,116.305229,0,348,39930.5723726852,2009-04-27,13:44:13
39.971703,116.30524,0,348,39930.5724305556,2009-04-27,13:44:18
39.971742,116.305508,0,348,39930.5724884259,2009-04-27,13:44:23
39.971752,116.305703,0,348,39930.5725462963,2009-04-27,13:44:28
39.971699,116.305812,0,348,39930.5726041667,2009-04-27,13:44:33
39.971678,116.305956,0,348,39930.572662037,2009-04-27,13:44:38
39.971661,116.306241,0,348,39930.5727199074,2009-04-27,13:44:43
39.971548,116.30637,0,347,39930.5727777778,2009-04-27,13:44:48
39.971446,116.30644,0,347,39930.5728356481,2009-04-27,13:44:53
39.971256,116.306486,0,347,39930.5728935185,2009-04-27,13:44:58
39.971132,116.30656,0,347,39930.5729513889,2009-04-27,13:45:03
39.971671,116.305615,0,347,39930.5730092593,2009-04-27,13:45:08
39.971737,116.305498,0,347,39930.5730671296,2009-04-27,13:45:13
39.971738,116.305485,0,347,39930.573125,2009-04-27,13:45:18
39.971738,116.305472,0,347,39930.5731828704,2009-04-27,13:45:23
39.971788,116.305323,0,347,39930.5732407407,2009-04-27,13:45:28
39.971778,116.305232,0,347,39930.5732986111,2009-04-27,13:45:33
39.971758,116.305177,0,347,39930.5733564815,2009-04-27,13:45:38
39.971738,116.30514,0,347,39930.5734143518,2009-04-27,13:45:43
39.971722,116.305148,0,347,39930.5734722222,2009-04-27,13:45:48
39.97166,116.305204,0,343,39930.5735300926,2009-04-27,13:45:53
39.97166,116.305204,0,343,39930.5735648148,2009-04-27,13:45:56
39.971663,116.305199,0,339,39930.573587963,2009-04-27,13:45:58
39.971631,116.305143,0,336,39930.5736458333,2009-04-27,13:46:03
39.971625,116.305075,0,333,39930.5737037037,2009-04-27,13:46:08
39.971606,116.305,0,331,39930.5737615741,2009-04-27,13:46:13
39.971594,116.304957,0,329,39930.5738194444,2009-04-27,13:46:18
39.971573,116.304925,0,326,39930.5738773148,2009-04-27,13:46:23
39.971557,116.304903,0,324,39930.5739351852,2009-04-27,13:46:28
