# Supplementary material for: Research on differential privacy protection method based on user tendency
Source: PLoS One. 2023 Oct 26;18(10):e0288823. doi: 10.1371/journal.pone.0288823 (PMC10602288; doi:10.1371/journal.pone.0288823)
Supplement: S2 Data — (ZIP) [file pone.0288823.s002.zip › Data 5-2/022/Trajectory/20090428000237.plt]

Geolife trajectory
WGS 84
Altitude is in Feet
Reserved 3
0,2,255,My Track,0,0,2,8421376
0
39.971468,116.300517,0,487,39931.0018171296,2009-04-28,00:02:37
39.971434,116.300583,0,485,39931.001875,2009-04-28,00:02:42
39.971374,116.300999,0,171,39931.0019328704,2009-04-28,00:02:47
39.971352,116.300997,0,172,39931.0019907407,2009-04-28,00:02:52
39.971386,116.301038,0,172,39931.0020486111,2009-04-28,00:02:57
39.971372,116.301123,0,175,39931.0021064815,2009-04-28,00:03:02
39.971364,116.301168,0,176,39931.0021643518,2009-04-28,00:03:07
39.971362,116.301146,0,174,39931.0022222222,2009-04-28,00:03:12
39.97136,116.301146,0,174,39931.0022800926,2009-04-28,00:03:17
39.971364,116.30114,0,174,39931.002337963,2009-04-28,00:03:22
39.971364,116.301143,0,174,39931.0023958333,2009-04-28,00:03:27
39.971364,116.301143,0,174,39931.0024305556,2009-04-28,00:03:30
39.971371,116.30115,0,174,39931.0024537037,2009-04-28,00:03:32
39.971464,116.301172,0,174,39931.0025115741,2009-04-28,00:03:37
39.971494,116.301174,0,176,39931.0025694444,2009-04-28,00:03:42
39.971478,116.301174,0,176,39931.0026273148,2009-04-28,00:03:47
39.971474,116.301162,0,176,39931.0026851852,2009-04-28,00:03:52
39.971472,116.301111,0,175,39931.0027430556,2009-04-28,00:03:57
39.971469,116.30103,0,175,39931.0028009259,2009-04-28,00:04:02
39.971424,116.300891,0,178,39931.0028587963,2009-04-28,00:04:07
39.971386,116.300801,0,180,39931.0029166667,2009-04-28,00:04:12
39.971362,116.300762,0,181,39931.002974537,2009-04-28,00:04:17
39.971371,116.300754,0,182,39931.0030324074,2009-04-28,00:04:22
39.97138,116.300737,0,183,39931.0030902778,2009-04-28,00:04:27
39.97138,116.300737,0,183,39931.003125,2009-04-28,00:04:30
39.971382,116.300739,0,184,39931.0031481481,2009-04-28,00:04:32
39.971395,116.300732,0,185,39931.0032060185,2009-04-28,00:04:37
39.971385,116.300722,0,185,39931.0032638889,2009-04-28,00:04:42
39.971385,116.300722,0,185,39931.0032986111,2009-04-28,00:04:45
39.971389,116.30072,0,185,39931.0033217593,2009-04-28,00:04:47
39.971342,116.300692,0,185,39931.0033796296,2009-04-28,00:04:52
39.971313,116.300699,0,184,39931.0034375,2009-04-28,00:04:57
39.971325,116.300641,0,185,39931.0034953704,2009-04-28,00:05:02
39.971375,116.300636,0,186,39931.0035532407,2009-04-28,00:05:07
39.971404,116.300644,0,185,39931.0036111111,2009-04-28,00:05:12
39.97136,116.300631,0,186,39931.0036689815,2009-04-28,00:05:17
39.971361,116.300654,0,186,39931.0037268519,2009-04-28,00:05:22
39.971361,116.300654,0,186,39931.0037615741,2009-04-28,00:05:25
39.971362,116.300656,0,186,39931.0037847222,2009-04-28,00:05:27
39.971358,116.300672,0,185,39931.0038425926,2009-04-28,00:05:32
39.971333,116.300739,0,185,39931.003900463,2009-04-28,00:05:37
39.97124,116.300846,0,184,39931.0039583333,2009-04-28,00:05:42
39.971154,116.300919,0,185,39931.0040162037,2009-04-28,00:05:47
39.971111,116.30095,0,185,39931.0040740741,2009-04-28,00:05:52
39.970501,116.301422,0,278,39931.0047106481,2009-04-28,00:06:47
39.970513,116.301597,0,250,39931.0047685185,2009-04-28,00:06:52
39.971385,116.302296,0,251,39931.0048263889,2009-04-28,00:06:57
39.97131,116.302254,0,255,39931.0048842593,2009-04-28,00:07:02
39.9711,116.302229,0,262,39931.0049421296,2009-04-28,00:07:07
39.970875,116.302181,0,272,39931.005,2009-04-28,00:07:12
39.970917,116.302225,0,294,39931.0050578704,2009-04-28,00:07:17
39.970987,116.302369,0,302,39931.0051157407,2009-04-28,00:07:22
39.971051,116.302433,0,303,39931.0051736111,2009-04-28,00:07:27
39.971055,116.302435,0,302,39931.0052314815,2009-04-28,00:07:32
39.971055,116.302435,0,302,39931.0052662037,2009-04-28,00:07:35
39.971051,116.302439,0,303,39931.0052893519,2009-04-28,00:07:37
39.971048,116.302499,0,302,39931.0053472222,2009-04-28,00:07:42
39.971043,116.30255,0,303,39931.0054050926,2009-04-28,00:07:47
39.97089,116.302533,0,304,39931.005462963,2009-04-28,00:07:52
39.970829,116.302545,0,301,39931.0055208333,2009-04-28,00:07:57
39.970806,116.302533,0,302,39931.0055787037,2009-04-28,00:08:02
39.970775,116.302521,0,303,39931.0056365741,2009-04-28,00:08:07
39.9707,116.302527,0,305,39931.0056944444,2009-04-28,00:08:12
39.97068,116.302526,0,319,39931.0057523148,2009-04-28,00:08:17
39.970699,116.302574,0,324,39931.0058101852,2009-04-28,00:08:22
39.970699,116.302574,0,324,39931.0058449074,2009-04-28,00:08:25
39.970705,116.302578,0,328,39931.0058680556,2009-04-28,00:08:27
39.970786,116.302552,0,327,39931.0059259259,2009-04-28,00:08:32
39.970826,116.302537,0,326,39931.0059837963,2009-04-28,00:08:37
39.971239,116.302323,0,326,39931.0060416667,2009-04-28,00:08:42
39.971332,116.302399,0,327,39931.006099537,2009-04-28,00:08:47
39.971526,116.302575,0,327,39931.0061574074,2009-04-28,00:08:52
39.971519,116.30259,0,325,39931.0062152778,2009-04-28,00:08:57
39.97144,116.302553,0,326,39931.0062731481,2009-04-28,00:09:02
39.971369,116.302508,0,327,39931.0063310185,2009-04-28,00:09:07
39.971321,116.302503,0,327,39931.0063888889,2009-04-28,00:09:12
39.971212,116.302506,0,327,39931.0064467593,2009-04-28,00:09:17
39.971098,116.302528,0,326,39931.0065046296,2009-04-28,00:09:22
39.971,116.302702,0,319,39931.0065625,2009-04-28,00:09:27
39.970792,116.30283,0,313,39931.0066203704,2009-04-28,00:09:32
39.970682,116.30289,0,312,39931.0066782407,2009-04-28,00:09:37
39.970675,116.302929,0,310,39931.0067361111,2009-04-28,00:09:42
39.970644,116.302974,0,306,39931.0067939815,2009-04-28,00:09:47
39.970621,116.303011,0,305,39931.0068518519,2009-04-28,00:09:52
39.970576,116.30307,0,303,39931.0069097222,2009-04-28,00:09:57
39.970587,116.303092,0,303,39931.0069675926,2009-04-28,00:10:02
39.970552,116.303198,0,303,39931.007025463,2009-04-28,00:10:07
39.970503,116.3033,0,302,39931.0070833333,2009-04-28,00:10:12
39.970446,116.303407,0,303,39931.0071412037,2009-04-28,00:10:17
39.970426,116.303433,0,303,39931.0071990741,2009-04-28,00:10:22
39.970426,116.303419,0,303,39931.0072569444,2009-04-28,00:10:27
39.970426,116.303419,0,303,39931.0072916667,2009-04-28,00:10:30
39.970423,116.303416,0,303,39931.0073148148,2009-04-28,00:10:32
39.970385,116.303469,0,304,39931.0073726852,2009-04-28,00:10:37
39.970377,116.303522,0,305,39931.0074305556,2009-04-28,00:10:42
39.970384,116.303561,0,308,39931.0074884259,2009-04-28,00:10:47
39.970429,116.30365,0,311,39931.0075462963,2009-04-28,00:10:52
39.970492,116.303708,0,313,39931.0076041667,2009-04-28,00:10:57
39.970538,116.303766,0,315,39931.007662037,2009-04-28,00:11:02
39.971247,116.304471,0,283,39931.0077199074,2009-04-28,00:11:07
39.971331,116.304543,0,283,39931.0077777778,2009-04-28,00:11:12
39.971569,116.304622,0,279,39931.0078356481,2009-04-28,00:11:17
39.971647,116.304682,0,272,39931.0078935185,2009-04-28,00:11:22
39.971696,116.304721,0,269,39931.0079513889,2009-04-28,00:11:27
39.971734,116.304762,0,265,39931.0080092593,2009-04-28,00:11:32
39.971748,116.304807,0,262,39931.0080671296,2009-04-28,00:11:37
39.971788,116.304876,0,260,39931.008125,2009-04-28,00:11:42
39.971798,116.30492,0,260,39931.0081828704,2009-04-28,00:11:47
39.97178,116.304973,0,258,39931.0082407407,2009-04-28,00:11:52
39.97172,116.305052,0,255,39931.0082986111,2009-04-28,00:11:57
39.971657,116.30515,0,251,39931.0083564815,2009-04-28,00:12:02
39.971623,116.305182,0,248,39931.0084143518,2009-04-28,00:12:07
39.971596,116.305177,0,247,39931.0084722222,2009-04-28,00:12:12
39.971572,116.305161,0,246,39931.0085300926,2009-04-28,00:12:17
39.971302,116.304992,0,150,39931.0103819444,2009-04-28,00:14:57
39.971435,116.305031,0,172,39931.0104398148,2009-04-28,00:15:02
39.971473,116.305017,0,200,39931.0104976852,2009-04-28,00:15:07
39.971526,116.304986,0,206,39931.0105555556,2009-04-28,00:15:12
39.971632,116.304906,0,208,39931.0106134259,2009-04-28,00:15:17
39.971677,116.304871,0,208,39931.0106712963,2009-04-28,00:15:22
39.971615,116.304785,0,212,39931.0107291667,2009-04-28,00:15:27
39.971514,116.304734,0,220,39931.010787037,2009-04-28,00:15:32
39.971551,116.304734,0,240,39931.0108449074,2009-04-28,00:15:37
39.971525,116.304723,0,253,39931.0109027778,2009-04-28,00:15:42
39.971512,116.304693,0,264,39931.0109606481,2009-04-28,00:15:47
39.971513,116.304667,0,272,39931.0110185185,2009-04-28,00:15:52
39.971523,116.304608,0,285,39931.0110763889,2009-04-28,00:15:57
39.971452,116.304607,0,298,39931.0111342593,2009-04-28,00:16:02
39.971459,116.304578,0,313,39931.0111921296,2009-04-28,00:16:07
39.971431,116.304538,0,321,39931.01125,2009-04-28,00:16:12
39.971435,116.304502,0,325,39931.0113078704,2009-04-28,00:16:17
39.971467,116.304442,0,328,39931.0113657407,2009-04-28,00:16:22
39.971501,116.304384,0,330,39931.0114236111,2009-04-28,00:16:27
39.971467,116.304342,0,328,39931.0114814815,2009-04-28,00:16:32
39.971439,116.304247,0,325,39931.0115393519,2009-04-28,00:16:37
39.971299,116.304171,0,324,39931.0115972222,2009-04-28,00:16:42
39.971115,116.30409,0,326,39931.0116550926,2009-04-28,00:16:47
39.971043,116.303996,0,327,39931.011712963,2009-04-28,00:16:52
39.97106,116.303956,0,328,39931.0117708333,2009-04-28,00:16:57
39.971328,116.303842,0,328,39931.0118287037,2009-04-28,00:17:02
39.971667,116.30382,0,327,39931.0118865741,2009-04-28,00:17:07
39.971696,116.3038,0,323,39931.0119444444,2009-04-28,00:17:12
39.971624,116.303668,0,318,39931.0120023148,2009-04-28,00:17:17
39.971825,116.303629,0,318,39931.0120601852,2009-04-28,00:17:22
39.971971,116.303503,0,318,39931.0121180556,2009-04-28,00:17:27
39.971947,116.303299,0,317,39931.0121759259,2009-04-28,00:17:32
39.971894,116.303247,0,318,39931.0122337963,2009-04-28,00:17:37
39.971794,116.303118,0,318,39931.0122916667,2009-04-28,00:17:42
39.97173,116.303009,0,317,39931.012349537,2009-04-28,00:17:47
39.971748,116.302971,0,318,39931.0124074074,2009-04-28,00:17:52
39.971773,116.302963,0,318,39931.0124652778,2009-04-28,00:17:57
39.971791,116.302965,0,319,39931.0125231481,2009-04-28,00:18:02
39.971728,116.302901,0,319,39931.0125810185,2009-04-28,00:18:07
39.971728,116.302883,0,321,39931.0126388889,2009-04-28,00:18:12
39.971681,116.302842,0,323,39931.0126967593,2009-04-28,00:18:17
39.971667,116.302833,0,324,39931.0127546296,2009-04-28,00:18:22
39.971626,116.302813,0,325,39931.0128125,2009-04-28,00:18:27
39.97157,116.302812,0,325,39931.0128703704,2009-04-28,00:18:32
39.971535,116.302813,0,326,39931.0129282407,2009-04-28,00:18:37
39.971535,116.302813,0,326,39931.012962963,2009-04-28,00:18:40
39.971533,116.302818,0,325,39931.0129861111,2009-04-28,00:18:42
39.971461,116.302843,0,325,39931.0130439815,2009-04-28,00:18:47
39.971461,116.302843,0,325,39931.0130787037,2009-04-28,00:18:50
39.971453,116.302844,0,325,39931.0131018519,2009-04-28,00:18:52
39.971408,116.302859,0,324,39931.0131597222,2009-04-28,00:18:57
39.971314,116.302871,0,323,39931.0132175926,2009-04-28,00:19:02
39.97126,116.302883,0,321,39931.013275463,2009-04-28,00:19:07
39.97117,116.302864,0,322,39931.0133333333,2009-04-28,00:19:12
39.971067,116.302841,0,323,39931.0133912037,2009-04-28,00:19:17
39.971004,116.302793,0,323,39931.0134490741,2009-04-28,00:19:22
39.970963,116.302671,0,317,39931.0135069444,2009-04-28,00:19:27
39.970957,116.30259,0,314,39931.0135648148,2009-04-28,00:19:32
39.970983,116.302453,0,308,39931.0136226852,2009-04-28,00:19:37
39.970955,116.302386,0,308,39931.0136805556,2009-04-28,00:19:42
39.970919,116.302321,0,309,39931.0137384259,2009-04-28,00:19:47
39.971002,116.302214,0,303,39931.0137962963,2009-04-28,00:19:52
39.971033,116.302078,0,295,39931.0138541667,2009-04-28,00:19:57
39.970875,116.301894,0,288,39931.013912037,2009-04-28,00:20:02
39.970794,116.301794,0,284,39931.0139699074,2009-04-28,00:20:07
39.970622,116.301663,0,284,39931.0140277778,2009-04-28,00:20:12
39.970522,116.301627,0,283,39931.0140856481,2009-04-28,00:20:17
39.970436,116.301547,0,280,39931.0141435185,2009-04-28,00:20:22
39.970447,116.301469,0,281,39931.0142013889,2009-04-28,00:20:27
39.970486,116.301367,0,282,39931.0142592593,2009-04-28,00:20:32
39.970627,116.301213,0,284,39931.0143171296,2009-04-28,00:20:37
39.970882,116.301074,0,289,39931.014375,2009-04-28,00:20:42
39.971305,116.300938,0,297,39931.0144328704,2009-04-28,00:20:47
39.971846,116.300732,0,307,39931.0144907407,2009-04-28,00:20:52
39.97229,116.300654,0,318,39931.0145486111,2009-04-28,00:20:57
39.97277,116.300536,0,325,39931.0146064815,2009-04-28,00:21:02
39.973111,116.300463,0,323,39931.0146643519,2009-04-28,00:21:07
39.973471,116.300369,0,331,39931.0147222222,2009-04-28,00:21:12
39.973768,116.300295,0,356,39931.0147800926,2009-04-28,00:21:17
39.973947,116.300178,0,375,39931.014837963,2009-04-28,00:21:22
39.973984,116.300171,0,386,39931.0148958333,2009-04-28,00:21:27
39.974011,116.300166,0,394,39931.0149537037,2009-04-28,00:21:32
39.974023,116.300161,0,400,39931.0150115741,2009-04-28,00:21:37
39.974023,116.300161,0,400,39931.0150462963,2009-04-28,00:21:40
39.974028,116.300157,0,402,39931.0150694444,2009-04-28,00:21:42
39.974051,116.300182,0,388,39931.0151273148,2009-04-28,00:21:47
39.974297,116.30003,0,378,39931.0151851852,2009-04-28,00:21:52
39.97448,116.300126,0,373,39931.0152430556,2009-04-28,00:21:57
39.974425,116.300397,0,369,39931.0153009259,2009-04-28,00:22:02
39.974345,116.300941,0,372,39931.0153587963,2009-04-28,00:22:07
39.974286,116.301546,0,382,39931.0154166667,2009-04-28,00:22:12
39.974422,116.301905,0,395,39931.015474537,2009-04-28,00:22:17
39.974458,116.301994,0,398,39931.0155324074,2009-04-28,00:22:22
39.974455,116.302008,0,401,39931.0155902778,2009-04-28,00:22:27
39.974446,116.302029,0,401,39931.0156481481,2009-04-28,00:22:32
39.974435,116.302044,0,401,39931.0157060185,2009-04-28,00:22:37
39.974435,116.302044,0,401,39931.0157407407,2009-04-28,00:22:40
39.974428,116.302051,0,401,39931.0157638889,2009-04-28,00:22:42
39.974425,116.302063,0,400,39931.0158217593,2009-04-28,00:22:47
39.974419,116.30208,0,400,39931.0158796296,2009-04-28,00:22:52
39.974419,116.30208,0,400,39931.0159143518,2009-04-28,00:22:55
39.974422,116.302087,0,399,39931.0159375,2009-04-28,00:22:57
39.97443,116.302272,0,398,39931.0159953704,2009-04-28,00:23:02
39.974408,116.302653,0,391,39931.0160532407,2009-04-28,00:23:07
39.97437,116.303104,0,394,39931.0161111111,2009-04-28,00:23:12
39.974315,116.303768,0,401,39931.0161689815,2009-04-28,00:23:17
39.974322,116.304289,0,412,39931.0162268518,2009-04-28,00:23:22
39.974303,116.304408,0,416,39931.0162847222,2009-04-28,00:23:27
39.974303,116.304408,0,416,39931.0163194444,2009-04-28,00:23:30
39.974306,116.304412,0,419,39931.0163425926,2009-04-28,00:23:32
39.974316,116.304407,0,420,39931.016400463,2009-04-28,00:23:37
39.974323,116.304419,0,419,39931.0164583333,2009-04-28,00:23:42
39.97425,116.304785,0,410,39931.0165162037,2009-04-28,00:23:47
39.974221,116.305428,0,405,39931.0165740741,2009-04-28,00:23:52
39.974227,116.306204,0,412,39931.0166319444,2009-04-28,00:23:57
39.974262,116.306971,0,415,39931.0166898148,2009-04-28,00:24:02
39.974337,116.307703,0,415,39931.0167476852,2009-04-28,00:24:07
39.974397,116.308401,0,412,39931.0168055556,2009-04-28,00:24:12
39.974392,116.309165,0,412,39931.0168634259,2009-04-28,00:24:17
39.974408,116.309847,0,409,39931.0169212963,2009-04-28,00:24:22
39.974446,116.310286,0,404,39931.0169791667,2009-04-28,00:24:27
39.974479,116.310358,0,379,39931.017037037,2009-04-28,00:24:32
39.974489,116.310347,0,381,39931.0170949074,2009-04-28,00:24:37
39.97448,116.310349,0,382,39931.0171527778,2009-04-28,00:24:42
39.974474,116.310348,0,383,39931.0172106481,2009-04-28,00:24:47
39.974476,116.310347,0,383,39931.0172685185,2009-04-28,00:24:52
39.974482,116.310347,0,383,39931.0173263889,2009-04-28,00:24:57
39.974482,116.310347,0,383,39931.0173611111,2009-04-28,00:25:00
39.974485,116.310346,0,383,39931.0173842593,2009-04-28,00:25:02
39.974496,116.310351,0,383,39931.0174421296,2009-04-28,00:25:07
39.974501,116.310353,0,382,39931.0175,2009-04-28,00:25:12
39.974507,116.310354,0,382,39931.0175578704,2009-04-28,00:25:17
39.974506,116.310354,0,381,39931.0176157407,2009-04-28,00:25:22
39.974506,116.310354,0,381,39931.017650463,2009-04-28,00:25:25
39.974506,116.310357,0,380,39931.0176736111,2009-04-28,00:25:27
39.974517,116.310361,0,379,39931.0177314815,2009-04-28,00:25:32
39.974525,116.310371,0,378,39931.0177893518,2009-04-28,00:25:37
39.974493,116.310636,0,372,39931.0178472222,2009-04-28,00:25:42
39.974538,116.310995,0,371,39931.0179050926,2009-04-28,00:25:47
39.974542,116.311432,0,385,39931.017962963,2009-04-28,00:25:52
39.974525,116.312034,0,396,39931.0180208333,2009-04-28,00:25:57
39.97451,116.312748,0,403,39931.0180787037,2009-04-28,00:26:02
39.974493,116.313569,0,408,39931.0181365741,2009-04-28,00:26:07
39.974472,116.314445,0,413,39931.0181944444,2009-04-28,00:26:12
39.974457,116.315427,0,408,39931.0182523148,2009-04-28,00:26:17
39.974476,116.316361,0,378,39931.0183101852,2009-04-28,00:26:22
39.974623,116.316881,0,341,39931.0183680556,2009-04-28,00:26:27
39.974766,116.317481,0,318,39931.0184259259,2009-04-28,00:26:32
39.974808,116.318115,0,308,39931.0184837963,2009-04-28,00:26:37
39.974956,116.318611,0,270,39931.0185416667,2009-04-28,00:26:42
39.975009,116.318865,0,246,39931.018599537,2009-04-28,00:26:47
39.974984,116.319038,0,224,39931.0186574074,2009-04-28,00:26:52
39.974944,116.319292,0,218,39931.0187152778,2009-04-28,00:26:57
39.974937,116.319822,0,218,39931.0187731481,2009-04-28,00:27:02
39.974949,116.32044,0,219,39931.0188310185,2009-04-28,00:27:07
39.974965,116.321056,0,211,39931.0188888889,2009-04-28,00:27:12
39.975038,116.32187,0,186,39931.0189467593,2009-04-28,00:27:17
39.975053,116.322787,0,172,39931.0190046296,2009-04-28,00:27:22
39.97502,116.323677,0,160,39931.0190625,2009-04-28,00:27:27
39.975008,116.324543,0,147,39931.0191203704,2009-04-28,00:27:32
39.975017,116.325348,0,145,39931.0191782407,2009-04-28,00:27:37
39.975036,116.326171,0,150,39931.0192361111,2009-04-28,00:27:42
39.975081,116.326821,0,128,39931.0192939815,2009-04-28,00:27:47
39.975039,116.326908,0,117,39931.0193518519,2009-04-28,00:27:52
39.975036,116.326915,0,116,39931.0194097222,2009-04-28,00:27:57
39.975033,116.326918,0,116,39931.0194675926,2009-04-28,00:28:02
39.975027,116.326923,0,116,39931.019525463,2009-04-28,00:28:07
39.975024,116.326926,0,116,39931.0195833333,2009-04-28,00:28:12
39.975021,116.326929,0,116,39931.0196412037,2009-04-28,00:28:17
39.975021,116.326932,0,115,39931.0196990741,2009-04-28,00:28:22
39.975022,116.326931,0,116,39931.0197569444,2009-04-28,00:28:27
39.975021,116.326926,0,116,39931.0198148148,2009-04-28,00:28:32
39.975018,116.326924,0,117,39931.0198726852,2009-04-28,00:28:37
39.975018,116.326923,0,117,39931.0199305556,2009-04-28,00:28:42
39.975017,116.326926,0,117,39931.0199884259,2009-04-28,00:28:47
39.975016,116.326925,0,118,39931.0200462963,2009-04-28,00:28:52
39.975016,116.326928,0,118,39931.0201041667,2009-04-28,00:28:57
39.975017,116.326927,0,118,39931.020162037,2009-04-28,00:29:02
39.975018,116.326926,0,118,39931.0202199074,2009-04-28,00:29:07
39.975018,116.326928,0,118,39931.0202777778,2009-04-28,00:29:12
39.975017,116.326928,0,119,39931.0203356481,2009-04-28,00:29:17
39.975018,116.326931,0,119,39931.0203935185,2009-04-28,00:29:22
39.975019,116.326935,0,120,39931.0204513889,2009-04-28,00:29:27
39.975019,116.326936,0,120,39931.0205092593,2009-04-28,00:29:32
39.975019,116.326936,0,120,39931.0205439815,2009-04-28,00:29:35
39.975022,116.326932,0,145,39931.0205671296,2009-04-28,00:29:37
39.975054,116.327028,0,151,39931.020625,2009-04-28,00:29:42
39.975069,116.327378,0,154,39931.0206828704,2009-04-28,00:29:47
39.975126,116.327747,0,164,39931.0207407407,2009-04-28,00:29:52
39.975129,116.328189,0,157,39931.0207986111,2009-04-28,00:29:57
39.975135,116.328734,0,153,39931.0208564815,2009-04-28,00:30:02
39.975127,116.329295,0,149,39931.0209143519,2009-04-28,00:30:07
39.975129,116.329901,0,151,39931.0209722222,2009-04-28,00:30:12
39.975137,116.330414,0,149,39931.0210300926,2009-04-28,00:30:17
39.97509,116.330996,0,145,39931.021087963,2009-04-28,00:30:22
39.975054,116.331346,0,139,39931.0211458333,2009-04-28,00:30:27
39.975062,116.331498,0,145,39931.0212037037,2009-04-28,00:30:32
39.975122,116.3317,0,140,39931.0212615741,2009-04-28,00:30:37
39.975035,116.331844,0,139,39931.0213194444,2009-04-28,00:30:42
39.974816,116.331873,0,129,39931.0213773148,2009-04-28,00:30:47
39.974463,116.331897,0,131,39931.0214351852,2009-04-28,00:30:52
39.974295,116.331908,0,130,39931.0214930556,2009-04-28,00:30:57
39.97422,116.331895,0,143,39931.0215509259,2009-04-28,00:31:02
39.9742,116.331894,0,145,39931.0216087963,2009-04-28,00:31:07
39.974189,116.331913,0,144,39931.0216666667,2009-04-28,00:31:12
39.974179,116.331946,0,143,39931.021724537,2009-04-28,00:31:17
39.974169,116.33198,0,143,39931.0217824074,2009-04-28,00:31:22
39.974148,116.332009,0,143,39931.0218402778,2009-04-28,00:31:27
39.974128,116.33203,0,142,39931.0218981481,2009-04-28,00:31:32
39.974114,116.332056,0,143,39931.0219560185,2009-04-28,00:31:37
39.974109,116.332071,0,143,39931.0220138889,2009-04-28,00:31:42
39.974107,116.332077,0,145,39931.0220717593,2009-04-28,00:31:47
39.974107,116.332077,0,145,39931.0221064815,2009-04-28,00:31:50
39.974107,116.332083,0,146,39931.0221296296,2009-04-28,00:31:52
39.974108,116.332093,0,148,39931.0221875,2009-04-28,00:31:57
39.974111,116.332108,0,150,39931.0222453704,2009-04-28,00:32:02
39.974115,116.332126,0,153,39931.0223032407,2009-04-28,00:32:07
39.974155,116.332149,0,154,39931.0223611111,2009-04-28,00:32:12
39.974237,116.332157,0,163,39931.0224189815,2009-04-28,00:32:17
39.974274,116.332077,0,165,39931.0224768519,2009-04-28,00:32:22
39.974193,116.332101,0,152,39931.0225347222,2009-04-28,00:32:27
39.974105,116.332136,0,142,39931.0225925926,2009-04-28,00:32:32
39.974032,116.332194,0,134,39931.022650463,2009-04-28,00:32:37
39.973977,116.332234,0,129,39931.0227083333,2009-04-28,00:32:42
39.973954,116.332267,0,126,39931.0227662037,2009-04-28,00:32:47
39.973926,116.332283,0,122,39931.0228240741,2009-04-28,00:32:52
39.973865,116.332306,0,117,39931.0228819444,2009-04-28,00:32:57
39.973862,116.332331,0,111,39931.0229398148,2009-04-28,00:33:02
39.973851,116.332358,0,111,39931.0229976852,2009-04-28,00:33:07
39.973868,116.332382,0,109,39931.0230555556,2009-04-28,00:33:12
39.973842,116.332433,0,105,39931.0231134259,2009-04-28,00:33:17
39.973791,116.332482,0,103,39931.0231712963,2009-04-28,00:33:22
39.973755,116.332541,0,115,39931.0232291667,2009-04-28,00:33:27
39.973741,116.332568,0,117,39931.023287037,2009-04-28,00:33:32
39.97373,116.332595,0,118,39931.0233449074,2009-04-28,00:33:37
39.973738,116.33261,0,118,39931.0234027778,2009-04-28,00:33:42
39.973738,116.33261,0,118,39931.0234606481,2009-04-28,00:33:47
39.973742,116.332611,0,118,39931.0235185185,2009-04-28,00:33:52
39.973742,116.332611,0,118,39931.0235532407,2009-04-28,00:33:55
39.973747,116.332611,0,118,39931.0235763889,2009-04-28,00:33:57
39.967521,116.32472,0,295,39931.0262384259,2009-04-28,00:37:47
39.973356,116.333281,0,19,39931.0262962963,2009-04-28,00:37:52
39.973372,116.333305,0,33,39931.0263541667,2009-04-28,00:37:57
39.973372,116.333305,0,33,39931.0263888889,2009-04-28,00:38:00
39.973365,116.333308,0,34,39931.026412037,2009-04-28,00:38:02
39.97331,116.333338,0,33,39931.0264699074,2009-04-28,00:38:07
39.973253,116.333398,0,29,39931.0265277778,2009-04-28,00:38:12
39.973253,116.333398,0,29,39931.0265625,2009-04-28,00:38:15
39.973251,116.333404,0,29,39931.0265856481,2009-04-28,00:38:17
39.973365,116.333444,0,28,39931.0266435185,2009-04-28,00:38:22
39.973419,116.333463,0,26,39931.0267013889,2009-04-28,00:38:27
39.973502,116.333492,0,66,39931.0267592593,2009-04-28,00:38:32
39.973585,116.33349,0,83,39931.0268171296,2009-04-28,00:38:37
39.974729,116.335284,0,1604,39931.0272800926,2009-04-28,00:39:17
39.974595,116.335472,0,1559,39931.0309259259,2009-04-28,00:44:32
39.974597,116.33561,0,1540,39931.0309837963,2009-04-28,00:44:37
39.974546,116.335679,0,1479,39931.0310416667,2009-04-28,00:44:42
39.974492,116.335584,0,1428,39931.031099537,2009-04-28,00:44:47
39.974443,116.3355,0,1399,39931.0311574074,2009-04-28,00:44:52
39.974387,116.335384,0,1378,39931.0312152778,2009-04-28,00:44:57
39.974321,116.335327,0,1341,39931.0312731481,2009-04-28,00:45:02
39.974257,116.33527,0,1288,39931.0313310185,2009-04-28,00:45:07
39.974215,116.335221,0,1256,39931.0313888889,2009-04-28,00:45:12
39.974177,116.335241,0,1247,39931.0314467593,2009-04-28,00:45:17
39.974168,116.335242,0,1245,39931.0315046296,2009-04-28,00:45:22
39.97417,116.335243,0,1245,39931.0315625,2009-04-28,00:45:27
39.974163,116.335242,0,1245,39931.0316203704,2009-04-28,00:45:32
39.974157,116.33524,0,1245,39931.0316782407,2009-04-28,00:45:37
39.974155,116.335239,0,1244,39931.0317361111,2009-04-28,00:45:42
39.97415,116.335237,0,1244,39931.0317939815,2009-04-28,00:45:47
39.974144,116.335237,0,1243,39931.0318518518,2009-04-28,00:45:52
39.974143,116.335236,0,1243,39931.0319097222,2009-04-28,00:45:57
39.974143,116.335236,0,1243,39931.0319444444,2009-04-28,00:46:00
39.974144,116.335235,0,1243,39931.0319675926,2009-04-28,00:46:02
39.974153,116.335236,0,1243,39931.032025463,2009-04-28,00:46:07
39.974161,116.335267,0,1224,39931.0320833333,2009-04-28,00:46:12
39.974194,116.335287,0,1216,39931.0321412037,2009-04-28,00:46:17
39.974195,116.335284,0,1217,39931.0321990741,2009-04-28,00:46:22
39.9742,116.335287,0,1218,39931.0322569444,2009-04-28,00:46:27
39.9742,116.335287,0,1218,39931.0322916667,2009-04-28,00:46:30
39.974208,116.335288,0,1218,39931.0323148148,2009-04-28,00:46:32
39.974238,116.335305,0,1220,39931.0323726852,2009-04-28,00:46:37
39.974233,116.335362,0,1203,39931.0324305556,2009-04-28,00:46:42
39.974227,116.335363,0,1203,39931.0324884259,2009-04-28,00:46:47
39.974227,116.335363,0,1203,39931.0325231481,2009-04-28,00:46:50
39.974226,116.335364,0,1203,39931.0325462963,2009-04-28,00:46:52
39.974217,116.335364,0,1203,39931.0326041667,2009-04-28,00:46:57
39.974212,116.335364,0,1203,39931.032662037,2009-04-28,00:47:02
39.97421,116.335364,0,1203,39931.0327199074,2009-04-28,00:47:07
39.974208,116.335364,0,1203,39931.0327777778,2009-04-28,00:47:12
39.974205,116.335365,0,1203,39931.0328356481,2009-04-28,00:47:17
39.974206,116.335365,0,1203,39931.0328935185,2009-04-28,00:47:22
39.974208,116.335365,0,1203,39931.0329513889,2009-04-28,00:47:27
39.974203,116.335363,0,1203,39931.0330092593,2009-04-28,00:47:32
39.974203,116.335363,0,1203,39931.0330439815,2009-04-28,00:47:35
39.974199,116.33536,0,1202,39931.0330671296,2009-04-28,00:47:37
39.974183,116.335269,0,1202,39931.033125,2009-04-28,00:47:42
39.974155,116.335138,0,1200,39931.0331828704,2009-04-28,00:47:47
39.974116,116.335034,0,1198,39931.0332407407,2009-04-28,00:47:52
39.974088,116.334959,0,1193,39931.0332986111,2009-04-28,00:47:57
39.974068,116.334931,0,1188,39931.0333564815,2009-04-28,00:48:02
39.974038,116.334926,0,1183,39931.0334143518,2009-04-28,00:48:07
39.974031,116.334916,0,1182,39931.0334722222,2009-04-28,00:48:12
39.97403,116.334899,0,1181,39931.0335300926,2009-04-28,00:48:17
39.97403,116.334887,0,1180,39931.033587963,2009-04-28,00:48:22
39.974031,116.334879,0,1178,39931.0336458333,2009-04-28,00:48:27
39.974031,116.334875,0,1176,39931.0337037037,2009-04-28,00:48:32
39.974031,116.334875,0,1176,39931.0337384259,2009-04-28,00:48:35
39.974029,116.334869,0,1175,39931.0337615741,2009-04-28,00:48:37
39.974029,116.334859,0,1173,39931.0338194444,2009-04-28,00:48:42
39.974031,116.334847,0,1171,39931.0338773148,2009-04-28,00:48:47
39.974045,116.334803,0,1166,39931.0339351852,2009-04-28,00:48:52
39.974036,116.334754,0,1161,39931.0339930556,2009-04-28,00:48:57
39.974037,116.334717,0,1157,39931.0340509259,2009-04-28,00:49:02
39.974047,116.334685,0,1154,39931.0341087963,2009-04-28,00:49:07
39.974063,116.33461,0,1150,39931.0341666667,2009-04-28,00:49:12
39.974056,116.334544,0,1147,39931.034224537,2009-04-28,00:49:17
39.974042,116.334475,0,1143,39931.0342824074,2009-04-28,00:49:22
39.974036,116.33441,0,1140,39931.0343402778,2009-04-28,00:49:27
39.974027,116.334375,0,1140,39931.0343981481,2009-04-28,00:49:32
39.973996,116.334419,0,1133,39931.0344560185,2009-04-28,00:49:37
39.973983,116.334448,0,1128,39931.0345138889,2009-04-28,00:49:42
39.973983,116.334448,0,1128,39931.0345486111,2009-04-28,00:49:45
39.973976,116.334455,0,1126,39931.0345717593,2009-04-28,00:49:47
39.973967,116.33446,0,1123,39931.0346296296,2009-04-28,00:49:52
39.973952,116.334488,0,1118,39931.0346875,2009-04-28,00:49:57
39.973931,116.334582,0,1106,39931.0347453704,2009-04-28,00:50:02
39.973912,116.334651,0,1095,39931.0348032407,2009-04-28,00:50:07
39.9739,116.334709,0,1086,39931.0348611111,2009-04-28,00:50:12
39.97386,116.3348,0,1082,39931.0349189815,2009-04-28,00:50:17
39.973879,116.334837,0,1077,39931.0349768519,2009-04-28,00:50:22
39.973879,116.334837,0,1077,39931.0350115741,2009-04-28,00:50:25
39.973885,116.334829,0,1074,39931.0350347222,2009-04-28,00:50:27
39.973917,116.33487,0,1063,39931.0350925926,2009-04-28,00:50:32
39.973951,116.334894,0,1056,39931.035150463,2009-04-28,00:50:37
39.97397,116.334907,0,1052,39931.0352083333,2009-04-28,00:50:42
39.973975,116.334912,0,1048,39931.0352662037,2009-04-28,00:50:47
39.973975,116.334912,0,1048,39931.0353009259,2009-04-28,00:50:50
39.973981,116.334917,0,1045,39931.0353240741,2009-04-28,00:50:52
39.973986,116.334926,0,1041,39931.0353819444,2009-04-28,00:50:57
39.973986,116.334926,0,1041,39931.0354166667,2009-04-28,00:51:00
39.973989,116.334934,0,1038,39931.0354398148,2009-04-28,00:51:02
39.974005,116.334976,0,1033,39931.0354976852,2009-04-28,00:51:07
39.974043,116.33507,0,1025,39931.0355555556,2009-04-28,00:51:12
39.974116,116.335102,0,1002,39931.0356134259,2009-04-28,00:51:17
39.974121,116.335185,0,998,39931.0356712963,2009-04-28,00:51:22
39.974119,116.33528,0,994,39931.0357291667,2009-04-28,00:51:27
39.9741,116.335284,0,990,39931.035787037,2009-04-28,00:51:32
39.974085,116.335242,0,986,39931.0358449074,2009-04-28,00:51:37
39.97408,116.335151,0,982,39931.0359027778,2009-04-28,00:51:42
39.974086,116.335091,0,978,39931.0359606481,2009-04-28,00:51:47
39.974098,116.335066,0,974,39931.0360185185,2009-04-28,00:51:52
39.974103,116.335084,0,970,39931.0360763889,2009-04-28,00:51:57
39.974135,116.33509,0,964,39931.0361342593,2009-04-28,00:52:02
39.974136,116.335129,0,960,39931.0361921296,2009-04-28,00:52:07
39.974546,116.335161,0,946,39931.03625,2009-04-28,00:52:12
39.974545,116.335083,0,782,39931.0386226852,2009-04-28,00:55:37
39.974181,116.335376,0,707,39931.0386805556,2009-04-28,00:55:42
39.973875,116.335269,0,624,39931.0387384259,2009-04-28,00:55:47
39.973878,116.335238,0,610,39931.0387962963,2009-04-28,00:55:52
39.973877,116.335232,0,605,39931.0388541667,2009-04-28,00:55:57
39.973877,116.335232,0,605,39931.0388888889,2009-04-28,00:56:00
39.973877,116.335225,0,600,39931.038912037,2009-04-28,00:56:02
39.97388,116.335215,0,594,39931.0389699074,2009-04-28,00:56:07
39.973879,116.335196,0,587,39931.0390277778,2009-04-28,00:56:12
39.973831,116.334957,0,561,39931.0390856481,2009-04-28,00:56:17
39.973799,116.334879,0,537,39931.0391435185,2009-04-28,00:56:22
39.973765,116.334878,0,512,39931.0392013889,2009-04-28,00:56:27
39.973747,116.33487,0,502,39931.0392592593,2009-04-28,00:56:32
39.973747,116.33487,0,502,39931.0392939815,2009-04-28,00:56:35
39.973747,116.334864,0,497,39931.0393171296,2009-04-28,00:56:37
39.973737,116.334876,0,487,39931.039375,2009-04-28,00:56:42
39.973723,116.334856,0,476,39931.0394328704,2009-04-28,00:56:47
39.973718,116.334859,0,473,39931.0394907407,2009-04-28,00:56:52
39.973712,116.334861,0,468,39931.0395486111,2009-04-28,00:56:57
39.973712,116.334861,0,468,39931.0395833333,2009-04-28,00:57:00
39.973709,116.334853,0,463,39931.0396064815,2009-04-28,00:57:02
39.973711,116.334807,0,458,39931.0396643518,2009-04-28,00:57:07
39.9737,116.334772,0,447,39931.0397222222,2009-04-28,00:57:12
39.973687,116.334718,0,441,39931.0397800926,2009-04-28,00:57:17
39.973639,116.334702,0,431,39931.039837963,2009-04-28,00:57:22
39.973628,116.334662,0,423,39931.0398958333,2009-04-28,00:57:27
39.973623,116.334642,0,417,39931.0399537037,2009-04-28,00:57:32
39.973621,116.334629,0,411,39931.0400115741,2009-04-28,00:57:37
39.973611,116.334605,0,407,39931.0400694444,2009-04-28,00:57:42
39.973582,116.334503,0,401,39931.0401273148,2009-04-28,00:57:47
39.973559,116.334409,0,395,39931.0401851852,2009-04-28,00:57:52
39.973561,116.334354,0,389,39931.0402430556,2009-04-28,00:57:57
39.973583,116.334343,0,381,39931.0403009259,2009-04-28,00:58:02
39.97362,116.334454,0,371,39931.0403587963,2009-04-28,00:58:07
39.973636,116.334554,0,361,39931.0404166667,2009-04-28,00:58:12
39.973631,116.334582,0,355,39931.040474537,2009-04-28,00:58:17
39.973626,116.334616,0,350,39931.0405324074,2009-04-28,00:58:22
39.973622,116.334634,0,345,39931.0405902778,2009-04-28,00:58:27
39.973622,116.334634,0,345,39931.040625,2009-04-28,00:58:30
39.973619,116.33464,0,340,39931.0406481481,2009-04-28,00:58:32
39.973615,116.334655,0,337,39931.0407060185,2009-04-28,00:58:37
39.973587,116.334653,0,333,39931.0407638889,2009-04-28,00:58:42
39.973588,116.334632,0,330,39931.0408217593,2009-04-28,00:58:47
39.973577,116.334635,0,327,39931.0408796296,2009-04-28,00:58:52
39.973577,116.33464,0,323,39931.0409375,2009-04-28,00:58:57
39.973577,116.33464,0,323,39931.0409722222,2009-04-28,00:59:00
39.973584,116.334648,0,320,39931.0409953704,2009-04-28,00:59:02
39.973603,116.334666,0,317,39931.0410532407,2009-04-28,00:59:07
39.973607,116.334676,0,314,39931.0411111111,2009-04-28,00:59:12
39.973609,116.334675,0,310,39931.0411689815,2009-04-28,00:59:17
39.973609,116.334675,0,310,39931.0412037037,2009-04-28,00:59:20
39.973609,116.334668,0,307,39931.0412268518,2009-04-28,00:59:22
39.973609,116.3346,0,303,39931.0412847222,2009-04-28,00:59:27
39.973605,116.334479,0,301,39931.0413425926,2009-04-28,00:59:32
39.973593,116.334385,0,296,39931.041400463,2009-04-28,00:59:37
39.973609,116.334303,0,292,39931.0414583333,2009-04-28,00:59:42
39.973599,116.334249,0,290,39931.0415162037,2009-04-28,00:59:47
39.973575,116.33421,0,287,39931.0415740741,2009-04-28,00:59:52
39.973575,116.33421,0,287,39931.0416087963,2009-04-28,00:59:55
39.973583,116.334211,0,286,39931.0416319444,2009-04-28,00:59:57
39.973571,116.334185,0,285,39931.0416898148,2009-04-28,01:00:02
39.973542,116.334133,0,280,39931.0417476852,2009-04-28,01:00:07
39.973568,116.334125,0,274,39931.0418055556,2009-04-28,01:00:12
39.973595,116.334131,0,269,39931.0418634259,2009-04-28,01:00:17
39.973603,116.334136,0,265,39931.0419212963,2009-04-28,01:00:22
39.973603,116.334136,0,265,39931.0419560185,2009-04-28,01:00:25
39.973608,116.334138,0,261,39931.0419791667,2009-04-28,01:00:27
39.973616,116.334151,0,258,39931.042037037,2009-04-28,01:00:32
39.973616,116.334151,0,258,39931.0420717593,2009-04-28,01:00:35
39.973612,116.334153,0,254,39931.0420949074,2009-04-28,01:00:37
39.973601,116.334152,0,250,39931.0421527778,2009-04-28,01:00:42
39.973591,116.334156,0,246,39931.0422106481,2009-04-28,01:00:47
39.97358,116.334159,0,243,39931.0422685185,2009-04-28,01:00:52
39.973552,116.334133,0,241,39931.0423263889,2009-04-28,01:00:57
39.973514,116.334081,0,239,39931.0423842593,2009-04-28,01:01:02
39.973495,116.334033,0,235,39931.0424421296,2009-04-28,01:01:07
39.973475,116.334032,0,233,39931.0425,2009-04-28,01:01:12
39.973441,116.334004,0,232,39931.0425578704,2009-04-28,01:01:17
39.973407,116.333985,0,229,39931.0426157407,2009-04-28,01:01:22
39.973433,116.333978,0,224,39931.0426736111,2009-04-28,01:01:27
39.973461,116.333933,0,220,39931.0427314815,2009-04-28,01:01:32
39.973473,116.333943,0,216,39931.0427893519,2009-04-28,01:01:37
39.973468,116.333903,0,214,39931.0428472222,2009-04-28,01:01:42
39.973468,116.333922,0,212,39931.0429050926,2009-04-28,01:01:47
39.973454,116.333956,0,209,39931.042962963,2009-04-28,01:01:52
39.973437,116.333971,0,206,39931.0430208333,2009-04-28,01:01:57
39.973399,116.334001,0,205,39931.0430787037,2009-04-28,01:02:02
39.97336,116.333983,0,202,39931.0431365741,2009-04-28,01:02:07
39.973346,116.333971,0,200,39931.0431944444,2009-04-28,01:02:12
39.973325,116.333955,0,198,39931.0432523148,2009-04-28,01:02:17
39.973337,116.333964,0,196,39931.0433101852,2009-04-28,01:02:22
39.973328,116.333954,0,193,39931.0433680556,2009-04-28,01:02:27
39.973321,116.333941,0,190,39931.0434259259,2009-04-28,01:02:32
39.973315,116.33393,0,187,39931.0434837963,2009-04-28,01:02:37
39.973315,116.33393,0,187,39931.0435185185,2009-04-28,01:02:40
39.973311,116.333927,0,184,39931.0435416667,2009-04-28,01:02:42
39.973302,116.333934,0,180,39931.043599537,2009-04-28,01:02:47
39.973292,116.333944,0,177,39931.0436574074,2009-04-28,01:02:52
39.973274,116.333966,0,174,39931.0437152778,2009-04-28,01:02:57
39.973256,116.333957,0,170,39931.0437731481,2009-04-28,01:03:02
39.973224,116.333949,0,167,39931.0438310185,2009-04-28,01:03:07
39.973233,116.333978,0,163,39931.0438888889,2009-04-28,01:03:12
39.973222,116.333981,0,160,39931.0439467593,2009-04-28,01:03:17
39.973216,116.33398,0,157,39931.0440046296,2009-04-28,01:03:22
39.973216,116.33398,0,157,39931.0440393519,2009-04-28,01:03:25
39.973215,116.333976,0,153,39931.0440625,2009-04-28,01:03:27
39.973216,116.333966,0,150,39931.0441203704,2009-04-28,01:03:32
39.973218,116.333956,0,146,39931.0441782407,2009-04-28,01:03:37
39.973215,116.333928,0,143,39931.0442361111,2009-04-28,01:03:42
39.973188,116.333926,0,140,39931.0442939815,2009-04-28,01:03:47
39.973165,116.333911,0,137,39931.0443518519,2009-04-28,01:03:52
39.973149,116.333869,0,133,39931.0444097222,2009-04-28,01:03:57
39.973166,116.333853,0,130,39931.0444675926,2009-04-28,01:04:02
39.973183,116.333887,0,126,39931.044525463,2009-04-28,01:04:07
39.973188,116.333895,0,123,39931.0445833333,2009-04-28,01:04:12
39.973192,116.333895,0,119,39931.0446412037,2009-04-28,01:04:17
39.973191,116.333897,0,116,39931.0446990741,2009-04-28,01:04:22
39.973185,116.333896,0,112,39931.0447569444,2009-04-28,01:04:27
39.973177,116.333891,0,109,39931.0448148148,2009-04-28,01:04:32
39.973177,116.333891,0,109,39931.044849537,2009-04-28,01:04:35
39.973171,116.333885,0,105,39931.0448726852,2009-04-28,01:04:37
39.973173,116.333875,0,102,39931.0449305556,2009-04-28,01:04:42
39.973173,116.333875,0,102,39931.0449652778,2009-04-28,01:04:45
39.973178,116.333867,0,98,39931.0449884259,2009-04-28,01:04:47
39.973189,116.333861,0,95,39931.0450462963,2009-04-28,01:04:52
39.973221,116.333863,0,93,39931.0451041667,2009-04-28,01:04:57
39.973216,116.333807,0,91,39931.045162037,2009-04-28,01:05:02
39.973206,116.333777,0,89,39931.0452199074,2009-04-28,01:05:07
39.97318,116.333745,0,86,39931.0452777778,2009-04-28,01:05:12
39.97315,116.33375,0,84,39931.0453356481,2009-04-28,01:05:17
39.973146,116.333728,0,82,39931.0453935185,2009-04-28,01:05:22
39.973202,116.333685,0,80,39931.0454513889,2009-04-28,01:05:27
39.97324,116.333687,0,79,39931.0455092593,2009-04-28,01:05:32
39.973234,116.33367,0,76,39931.0455671296,2009-04-28,01:05:37
39.973259,116.33363,0,75,39931.045625,2009-04-28,01:05:42
39.973286,116.333613,0,74,39931.0456828704,2009-04-28,01:05:47
39.973294,116.333599,0,73,39931.0457407407,2009-04-28,01:05:52
39.973273,116.333649,0,70,39931.0457986111,2009-04-28,01:05:57
39.973273,116.333649,0,70,39931.0458333333,2009-04-28,01:06:00
39.973268,116.333653,0,68,39931.0458564815,2009-04-28,01:06:02
39.973253,116.333675,0,65,39931.0459143519,2009-04-28,01:06:07
39.973241,116.333756,0,63,39931.0459722222,2009-04-28,01:06:12
39.973209,116.333822,0,61,39931.0460300926,2009-04-28,01:06:17
39.973153,116.333831,0,57,39931.046087963,2009-04-28,01:06:22
39.97314,116.333761,0,52,39931.0461458333,2009-04-28,01:06:27
39.973175,116.333686,0,49,39931.0462037037,2009-04-28,01:06:32
39.973189,116.333652,0,46,39931.0462615741,2009-04-28,01:06:37
39.973196,116.33367,0,44,39931.0463194444,2009-04-28,01:06:42
39.973183,116.333697,0,40,39931.0463773148,2009-04-28,01:06:47
39.973174,116.333673,0,37,39931.0464351852,2009-04-28,01:06:52
39.973156,116.333627,0,33,39931.0464930556,2009-04-28,01:06:57
39.973158,116.333615,0,31,39931.0465509259,2009-04-28,01:07:02
39.97316,116.333609,0,28,39931.0466087963,2009-04-28,01:07:07
39.97316,116.333609,0,28,39931.0466435185,2009-04-28,01:07:10
39.973164,116.333606,0,25,39931.0466666667,2009-04-28,01:07:12
39.973172,116.333584,0,22,39931.046724537,2009-04-28,01:07:17
39.973184,116.333547,0,21,39931.0467824074,2009-04-28,01:07:22
39.973143,116.333513,0,18,39931.0468402778,2009-04-28,01:07:27
39.973144,116.333463,0,16,39931.0468981481,2009-04-28,01:07:32
39.973137,116.333423,0,15,39931.0469560185,2009-04-28,01:07:37
39.973104,116.333407,0,13,39931.0470138889,2009-04-28,01:07:42
39.973062,116.333439,0,11,39931.0470717593,2009-04-28,01:07:47
39.973028,116.333471,0,9,39931.0471296296,2009-04-28,01:07:52
39.973232,116.333663,0,50,39931.0492708333,2009-04-28,01:10:57
39.973261,116.33376,0,60,39931.0493287037,2009-04-28,01:11:02
39.973268,116.333778,0,69,39931.0493865741,2009-04-28,01:11:07
39.973271,116.333769,0,77,39931.0494444444,2009-04-28,01:11:12
39.973271,116.333764,0,81,39931.0495023148,2009-04-28,01:11:17
39.973268,116.333765,0,85,39931.0495601852,2009-04-28,01:11:22
39.973269,116.333767,0,90,39931.0496180556,2009-04-28,01:11:27
39.973269,116.333767,0,90,39931.0496759259,2009-04-28,01:11:32
39.973269,116.333768,0,90,39931.0497337963,2009-04-28,01:11:37
39.973268,116.333768,0,90,39931.0497916667,2009-04-28,01:11:42
39.973268,116.333769,0,90,39931.049849537,2009-04-28,01:11:47
39.973268,116.333769,0,90,39931.0499074074,2009-04-28,01:11:52
39.973269,116.333769,0,91,39931.0499652778,2009-04-28,01:11:57
39.973269,116.333769,0,91,39931.0500231481,2009-04-28,01:12:02
39.97327,116.333769,0,91,39931.0500810185,2009-04-28,01:12:07
39.973272,116.333768,0,91,39931.0501388889,2009-04-28,01:12:12
39.973272,116.333767,0,92,39931.0501967593,2009-04-28,01:12:17
39.973273,116.333767,0,92,39931.0502546296,2009-04-28,01:12:22
39.973274,116.333767,0,92,39931.0503125,2009-04-28,01:12:27
39.973275,116.333766,0,92,39931.0503703704,2009-04-28,01:12:32
39.973275,116.333766,0,93,39931.0504282407,2009-04-28,01:12:37
39.973276,116.333766,0,93,39931.0504861111,2009-04-28,01:12:42
39.973277,116.333766,0,93,39931.0505439815,2009-04-28,01:12:47
39.973278,116.333767,0,93,39931.0506018519,2009-04-28,01:12:52
39.973279,116.333767,0,94,39931.0506597222,2009-04-28,01:12:57
39.973279,116.333766,0,94,39931.0507175926,2009-04-28,01:13:02
39.97328,116.333766,0,94,39931.050775463,2009-04-28,01:13:07
39.97328,116.333766,0,94,39931.0508333333,2009-04-28,01:13:12
39.973281,116.333765,0,95,39931.0508912037,2009-04-28,01:13:17
39.973281,116.333764,0,95,39931.0509490741,2009-04-28,01:13:22
39.973282,116.333764,0,95,39931.0510069444,2009-04-28,01:13:27
39.973282,116.333764,0,96,39931.0510648148,2009-04-28,01:13:32
39.973282,116.333763,0,96,39931.0511226852,2009-04-28,01:13:37
39.973283,116.333764,0,96,39931.0511805556,2009-04-28,01:13:42
39.973283,116.333765,0,97,39931.0512384259,2009-04-28,01:13:47
39.973283,116.333766,0,97,39931.0512962963,2009-04-28,01:13:52
39.973284,116.333766,0,97,39931.0513541667,2009-04-28,01:13:57
39.973286,116.333762,0,98,39931.051412037,2009-04-28,01:14:02
39.973286,116.333762,0,98,39931.0514467593,2009-04-28,01:14:05
39.973291,116.333755,0,99,39931.0514699074,2009-04-28,01:14:07
39.973295,116.333743,0,100,39931.0515277778,2009-04-28,01:14:12
39.973302,116.33373,0,101,39931.0515856481,2009-04-28,01:14:17
39.973324,116.333757,0,102,39931.0516435185,2009-04-28,01:14:22
39.973347,116.333805,0,109,39931.0517013889,2009-04-28,01:14:27
39.973356,116.333807,0,111,39931.0517592593,2009-04-28,01:14:32
39.973356,116.333807,0,111,39931.0517939815,2009-04-28,01:14:35
39.97336,116.333811,0,113,39931.0518171296,2009-04-28,01:14:37
39.973364,116.33382,0,115,39931.051875,2009-04-28,01:14:42
39.973377,116.333863,0,121,39931.0519328704,2009-04-28,01:14:47
39.973409,116.333963,0,129,39931.0519907407,2009-04-28,01:14:52
39.973446,116.33407,0,139,39931.0520486111,2009-04-28,01:14:57
39.973294,116.334357,0,259,39931.0656481481,2009-04-28,01:34:32
39.973283,116.334449,0,263,39931.0657060185,2009-04-28,01:34:37
39.973313,116.334545,0,262,39931.0657638889,2009-04-28,01:34:42
39.973305,116.334522,0,261,39931.0658217593,2009-04-28,01:34:47
39.973297,116.334538,0,262,39931.0658796296,2009-04-28,01:34:52
39.973311,116.334516,0,260,39931.0659375,2009-04-28,01:34:57
39.9733,116.33455,0,260,39931.0659953704,2009-04-28,01:35:02
39.973267,116.33457,0,263,39931.0660532407,2009-04-28,01:35:07
39.97326,116.334555,0,263,39931.0661111111,2009-04-28,01:35:12
39.97326,116.334555,0,263,39931.0661458333,2009-04-28,01:35:15
39.973264,116.334562,0,264,39931.0661689815,2009-04-28,01:35:17
39.973296,116.334622,0,267,39931.0662268519,2009-04-28,01:35:22
39.973312,116.334623,0,271,39931.0662847222,2009-04-28,01:35:27
39.973328,116.33461,0,274,39931.0663425926,2009-04-28,01:35:32
39.973332,116.334614,0,275,39931.066400463,2009-04-28,01:35:37
39.973334,116.334622,0,275,39931.0664583333,2009-04-28,01:35:42
39.973338,116.33463,0,276,39931.0665162037,2009-04-28,01:35:47
39.973338,116.334638,0,277,39931.0665740741,2009-04-28,01:35:52
39.973338,116.334638,0,277,39931.0666087963,2009-04-28,01:35:55
39.973335,116.334645,0,278,39931.0666319444,2009-04-28,01:35:57
39.973332,116.334655,0,279,39931.0666898148,2009-04-28,01:36:02
39.973346,116.334697,0,279,39931.0667476852,2009-04-28,01:36:07
39.973352,116.334684,0,279,39931.0668055556,2009-04-28,01:36:12
39.973361,116.334677,0,279,39931.0668634259,2009-04-28,01:36:17
39.973339,116.334606,0,278,39931.0669212963,2009-04-28,01:36:22
39.973314,116.334549,0,275,39931.0669791667,2009-04-28,01:36:27
39.973277,116.334483,0,271,39931.067037037,2009-04-28,01:36:32
39.973256,116.334434,0,271,39931.0670949074,2009-04-28,01:36:37
39.973256,116.334444,0,273,39931.0671527778,2009-04-28,01:36:42
39.973245,116.334421,0,273,39931.0672106481,2009-04-28,01:36:47
39.973257,116.334428,0,273,39931.0672685185,2009-04-28,01:36:52
39.973274,116.334437,0,272,39931.0673263889,2009-04-28,01:36:57
39.973271,116.334435,0,272,39931.0673842593,2009-04-28,01:37:02
39.973269,116.334443,0,272,39931.0674421296,2009-04-28,01:37:07
39.973266,116.334447,0,272,39931.0675,2009-04-28,01:37:12
39.973266,116.334452,0,271,39931.0675578704,2009-04-28,01:37:17
39.973266,116.334452,0,271,39931.0675925926,2009-04-28,01:37:20
39.973273,116.334459,0,271,39931.0676157407,2009-04-28,01:37:22
39.973226,116.3344,0,271,39931.0676736111,2009-04-28,01:37:27
39.973226,116.334356,0,271,39931.0677314815,2009-04-28,01:37:32
39.973226,116.334356,0,271,39931.0677662037,2009-04-28,01:37:35
39.973221,116.334353,0,271,39931.0677893519,2009-04-28,01:37:37
39.97322,116.334342,0,270,39931.0678472222,2009-04-28,01:37:42
39.973263,116.334334,0,270,39931.0679050926,2009-04-28,01:37:47
39.973286,116.334291,0,268,39931.067962963,2009-04-28,01:37:52
39.973301,116.334241,0,267,39931.0680208333,2009-04-28,01:37:57
39.973314,116.334204,0,266,39931.0680787037,2009-04-28,01:38:02
39.973349,116.334175,0,265,39931.0681365741,2009-04-28,01:38:07
39.973328,116.334184,0,266,39931.0681944444,2009-04-28,01:38:12
39.973376,116.334162,0,264,39931.0682523148,2009-04-28,01:38:17
39.973413,116.334105,0,266,39931.0683101852,2009-04-28,01:38:22
39.973448,116.33405,0,264,39931.0683680556,2009-04-28,01:38:27
39.973481,116.334034,0,262,39931.0684259259,2009-04-28,01:38:32
39.973489,116.333994,0,260,39931.0684837963,2009-04-28,01:38:37
39.973485,116.334025,0,261,39931.0685416667,2009-04-28,01:38:42
39.973485,116.334035,0,260,39931.068599537,2009-04-28,01:38:47
39.973479,116.334035,0,260,39931.0686574074,2009-04-28,01:38:52
39.973475,116.334037,0,259,39931.0687152778,2009-04-28,01:38:57
39.973473,116.334039,0,259,39931.0687731481,2009-04-28,01:39:02
39.973469,116.33404,0,258,39931.0688310185,2009-04-28,01:39:07
39.973469,116.33404,0,258,39931.0688657407,2009-04-28,01:39:10
39.973462,116.334036,0,258,39931.0688888889,2009-04-28,01:39:12
39.973453,116.334223,0,256,39931.0689467593,2009-04-28,01:39:17
39.973458,116.334412,0,250,39931.0690046296,2009-04-28,01:39:22
39.97345,116.334561,0,249,39931.0690625,2009-04-28,01:39:27
39.973427,116.334589,0,246,39931.0691203704,2009-04-28,01:39:32
39.973407,116.334628,0,243,39931.0691782407,2009-04-28,01:39:37
39.973393,116.334657,0,236,39931.0692361111,2009-04-28,01:39:42
39.973407,116.334625,0,229,39931.0692939815,2009-04-28,01:39:47
39.973417,116.334553,0,221,39931.0693518519,2009-04-28,01:39:52
39.973417,116.334553,0,221,39931.0693865741,2009-04-28,01:39:55
39.973415,116.334546,0,220,39931.0694097222,2009-04-28,01:39:57
39.973413,116.334536,0,219,39931.0694675926,2009-04-28,01:40:02
39.973415,116.334527,0,218,39931.069525463,2009-04-28,01:40:07
39.973418,116.334518,0,217,39931.0695833333,2009-04-28,01:40:12
39.973413,116.334504,0,215,39931.0696412037,2009-04-28,01:40:17
39.973408,116.33449,0,214,39931.0696990741,2009-04-28,01:40:22
39.973407,116.334472,0,213,39931.0697569444,2009-04-28,01:40:27
39.973406,116.334436,0,212,39931.0698148148,2009-04-28,01:40:32
39.973402,116.334427,0,211,39931.0698726852,2009-04-28,01:40:37
39.973403,116.33442,0,210,39931.0699305556,2009-04-28,01:40:42
39.973403,116.33442,0,210,39931.0699652778,2009-04-28,01:40:45
39.973405,116.334414,0,209,39931.0699884259,2009-04-28,01:40:47
39.973418,116.334408,0,207,39931.0700462963,2009-04-28,01:40:52
39.973435,116.334425,0,204,39931.0701041667,2009-04-28,01:40:57
39.973436,116.334426,0,203,39931.070162037,2009-04-28,01:41:02
39.973431,116.334423,0,201,39931.0702199074,2009-04-28,01:41:07
39.973431,116.334423,0,201,39931.0702546296,2009-04-28,01:41:10
39.97343,116.334415,0,200,39931.0702777778,2009-04-28,01:41:12
39.973417,116.334353,0,199,39931.0703356481,2009-04-28,01:41:17
39.973406,116.334209,0,196,39931.0703935185,2009-04-28,01:41:22
39.973399,116.334042,0,189,39931.0704513889,2009-04-28,01:41:27
39.973378,116.334007,0,187,39931.0705092593,2009-04-28,01:41:32
39.973373,116.334035,0,182,39931.0705671296,2009-04-28,01:41:37
39.973378,116.334083,0,179,39931.070625,2009-04-28,01:41:42
39.973376,116.334084,0,177,39931.0706828704,2009-04-28,01:41:47
39.973374,116.334084,0,175,39931.0707407407,2009-04-28,01:41:52
39.973371,116.334085,0,173,39931.0707986111,2009-04-28,01:41:57
39.973371,116.334085,0,173,39931.0708333333,2009-04-28,01:42:00
39.973367,116.334078,0,171,39931.0708564815,2009-04-28,01:42:02
39.973349,116.334003,0,169,39931.0709143518,2009-04-28,01:42:07
39.973329,116.333976,0,166,39931.0709722222,2009-04-28,01:42:12
39.973325,116.33394,0,165,39931.0710300926,2009-04-28,01:42:17
39.973337,116.333908,0,164,39931.071087963,2009-04-28,01:42:22
39.973334,116.333896,0,163,39931.0711458333,2009-04-28,01:42:27
39.973334,116.333882,0,161,39931.0712037037,2009-04-28,01:42:32
39.973334,116.333882,0,161,39931.0712384259,2009-04-28,01:42:35
39.973339,116.333881,0,159,39931.0712615741,2009-04-28,01:42:37
39.973345,116.333837,0,156,39931.0713194444,2009-04-28,01:42:42
39.973333,116.33368,0,146,39931.0713773148,2009-04-28,01:42:47
39.973329,116.333567,0,141,39931.0714351852,2009-04-28,01:42:52
39.973323,116.333722,0,145,39931.0714930556,2009-04-28,01:42:57
39.97331,116.333751,0,146,39931.0715509259,2009-04-28,01:43:02
39.973305,116.333743,0,144,39931.0716087963,2009-04-28,01:43:07
39.973299,116.333736,0,142,39931.0716666667,2009-04-28,01:43:12
39.973299,116.333736,0,142,39931.0717013889,2009-04-28,01:43:15
39.973296,116.333741,0,139,39931.071724537,2009-04-28,01:43:17
39.973322,116.333784,0,135,39931.0717824074,2009-04-28,01:43:22
39.973331,116.333821,0,132,39931.0718402778,2009-04-28,01:43:27
39.973326,116.333833,0,129,39931.0718981481,2009-04-28,01:43:32
39.973311,116.333826,0,126,39931.0719560185,2009-04-28,01:43:37
39.97328,116.333779,0,123,39931.0720138889,2009-04-28,01:43:42
39.973258,116.33373,0,117,39931.0720717593,2009-04-28,01:43:47
39.973252,116.333714,0,110,39931.0721296296,2009-04-28,01:43:52
39.973246,116.333672,0,104,39931.0721875,2009-04-28,01:43:57
39.973278,116.333685,0,101,39931.0722453704,2009-04-28,01:44:02
39.973278,116.333685,0,101,39931.0722800926,2009-04-28,01:44:05
39.973281,116.333683,0,99,39931.0723032407,2009-04-28,01:44:07
39.973277,116.333674,0,96,39931.0723611111,2009-04-28,01:44:12
39.97327,116.333686,0,93,39931.0724189815,2009-04-28,01:44:17
39.973273,116.333692,0,90,39931.0724768518,2009-04-28,01:44:22
39.973269,116.333694,0,87,39931.0725347222,2009-04-28,01:44:27
39.973269,116.333694,0,87,39931.0725694444,2009-04-28,01:44:30
39.973268,116.333686,0,85,39931.0725925926,2009-04-28,01:44:32
39.973267,116.333677,0,82,39931.072650463,2009-04-28,01:44:37
39.973266,116.333669,0,79,39931.0727083333,2009-04-28,01:44:42
39.973266,116.333669,0,79,39931.0727430556,2009-04-28,01:44:45
39.973265,116.333668,0,77,39931.0727662037,2009-04-28,01:44:47
39.973261,116.333677,0,74,39931.0728240741,2009-04-28,01:44:52
39.973251,116.333756,0,73,39931.0728819444,2009-04-28,01:44:57
39.973241,116.33388,0,75,39931.0729398148,2009-04-28,01:45:02
39.973237,116.333988,0,77,39931.0729976852,2009-04-28,01:45:07
39.973245,116.334036,0,73,39931.0730555556,2009-04-28,01:45:12
39.973242,116.334078,0,68,39931.0731134259,2009-04-28,01:45:17
39.973241,116.334119,0,63,39931.0731712963,2009-04-28,01:45:22
39.97325,116.334103,0,56,39931.0732291667,2009-04-28,01:45:27
39.973245,116.334111,0,53,39931.073287037,2009-04-28,01:45:32
39.973239,116.334111,0,50,39931.0733449074,2009-04-28,01:45:37
39.973239,116.334111,0,50,39931.0733796296,2009-04-28,01:45:40
39.973236,116.334107,0,47,39931.0734027778,2009-04-28,01:45:42
39.973204,116.334061,0,40,39931.0734606481,2009-04-28,01:45:47
39.97318,116.334032,0,30,39931.0735185185,2009-04-28,01:45:52
39.973177,116.334011,0,22,39931.0735763889,2009-04-28,01:45:57
39.973175,116.333989,0,18,39931.0736342593,2009-04-28,01:46:02
39.973183,116.33391,0,12,39931.0736921296,2009-04-28,01:46:07
39.973178,116.333828,0,7,39931.07375,2009-04-28,01:46:12
39.97319,116.333739,0,2,39931.0738078704,2009-04-28,01:46:17
39.973186,116.333645,0,-2,39931.0738657407,2009-04-28,01:46:22
39.973173,116.333582,0,-7,39931.0739236111,2009-04-28,01:46:27
39.9732,116.333574,0,-10,39931.0739814815,2009-04-28,01:46:32
39.9732,116.333574,0,-10,39931.0740162037,2009-04-28,01:46:35
39.973207,116.333566,0,-13,39931.0740393519,2009-04-28,01:46:37
39.973214,116.333583,0,-17,39931.0740972222,2009-04-28,01:46:42
39.973206,116.333631,0,-20,39931.0741550926,2009-04-28,01:46:47
39.973213,116.333638,0,-24,39931.074212963,2009-04-28,01:46:52
39.973213,116.333638,0,-24,39931.0742476852,2009-04-28,01:46:55
39.973214,116.333639,0,-27,39931.0742708333,2009-04-28,01:46:57
39.973246,116.333584,0,-28,39931.0743287037,2009-04-28,01:47:02
39.973272,116.333517,0,-27,39931.0743865741,2009-04-28,01:47:07
39.973287,116.333439,0,-23,39931.0744444444,2009-04-28,01:47:12
39.973296,116.333308,0,-24,39931.0745023148,2009-04-28,01:47:17
39.973274,116.333247,0,-32,39931.0745601852,2009-04-28,01:47:22
39.973264,116.333324,0,-35,39931.0746180556,2009-04-28,01:47:27
39.973259,116.333314,0,-39,39931.0746759259,2009-04-28,01:47:32
39.973267,116.333244,0,-43,39931.0747337963,2009-04-28,01:47:37
39.973267,116.33315,0,-45,39931.0747916667,2009-04-28,01:47:42
39.973258,116.333086,0,-41,39931.074849537,2009-04-28,01:47:47
39.97326,116.333024,0,-41,39931.0749074074,2009-04-28,01:47:52
39.973218,116.332873,0,-45,39931.0749652778,2009-04-28,01:47:57
39.973246,116.332808,0,-46,39931.0750231481,2009-04-28,01:48:02
39.973274,116.332856,0,-46,39931.0750810185,2009-04-28,01:48:07
39.973287,116.332924,0,-45,39931.0751388889,2009-04-28,01:48:12
39.973272,116.332883,0,-46,39931.0751967593,2009-04-28,01:48:17
39.973223,116.332777,0,-49,39931.0752546296,2009-04-28,01:48:22
39.973246,116.332771,0,-52,39931.0753125,2009-04-28,01:48:27
39.973257,116.332907,0,-55,39931.0753703704,2009-04-28,01:48:32
39.97326,116.332918,0,-58,39931.0754282407,2009-04-28,01:48:37
39.973266,116.332961,0,-59,39931.0754861111,2009-04-28,01:48:42
39.973242,116.332983,0,-60,39931.0755439815,2009-04-28,01:48:47
39.973241,116.333055,0,-58,39931.0756018519,2009-04-28,01:48:52
39.973249,116.333091,0,-55,39931.0756597222,2009-04-28,01:48:57
39.973248,116.333086,0,-56,39931.0757175926,2009-04-28,01:49:02
39.973248,116.333086,0,-56,39931.0757523148,2009-04-28,01:49:05
39.973242,116.333084,0,-58,39931.075775463,2009-04-28,01:49:07
39.973217,116.332979,0,-56,39931.0758333333,2009-04-28,01:49:12
39.973206,116.332824,0,-56,39931.0758912037,2009-04-28,01:49:17
39.973207,116.332736,0,-52,39931.0759490741,2009-04-28,01:49:22
39.973212,116.332702,0,-45,39931.0760069444,2009-04-28,01:49:27
39.973212,116.332721,0,-38,39931.0760648148,2009-04-28,01:49:32
39.973203,116.332672,0,-35,39931.0761226852,2009-04-28,01:49:37
39.973221,116.332595,0,-26,39931.0761805556,2009-04-28,01:49:42
39.973209,116.3327,0,-16,39931.0762384259,2009-04-28,01:49:47
39.973204,116.332711,0,-7,39931.0762962963,2009-04-28,01:49:52
39.973225,116.33268,0,0,39931.0763541667,2009-04-28,01:49:57
39.973208,116.332689,0,3,39931.076412037,2009-04-28,01:50:02
39.973211,116.332798,0,6,39931.0764699074,2009-04-28,01:50:07
39.973209,116.332811,0,6,39931.0765277778,2009-04-28,01:50:12
39.973191,116.332867,0,10,39931.0765856481,2009-04-28,01:50:17
39.973191,116.332905,0,16,39931.0766435185,2009-04-28,01:50:22
39.973185,116.332912,0,16,39931.0767013889,2009-04-28,01:50:27
39.973181,116.332919,0,16,39931.0767592593,2009-04-28,01:50:32
39.973181,116.332919,0,16,39931.0767939815,2009-04-28,01:50:35
39.973188,116.332926,0,16,39931.0768171296,2009-04-28,01:50:37
39.973194,116.332969,0,17,39931.076875,2009-04-28,01:50:42
39.973196,116.332993,0,18,39931.0769328704,2009-04-28,01:50:47
39.973192,116.333014,0,19,39931.0769907407,2009-04-28,01:50:52
39.973189,116.333028,0,20,39931.0770486111,2009-04-28,01:50:57
39.973189,116.333028,0,20,39931.0770833333,2009-04-28,01:51:00
39.973184,116.333032,0,21,39931.0771064815,2009-04-28,01:51:02
39.973175,116.333025,0,22,39931.0771643519,2009-04-28,01:51:07
39.973194,116.333002,0,25,39931.0772222222,2009-04-28,01:51:12
39.973197,116.332982,0,27,39931.0772800926,2009-04-28,01:51:17
39.973213,116.332987,0,28,39931.077337963,2009-04-28,01:51:22
39.973224,116.332981,0,29,39931.0773958333,2009-04-28,01:51:27
39.97323,116.332976,0,30,39931.0774537037,2009-04-28,01:51:32
39.973235,116.332977,0,31,39931.0775115741,2009-04-28,01:51:37
39.973235,116.332977,0,31,39931.0775462963,2009-04-28,01:51:40
39.973239,116.332985,0,32,39931.0775694444,2009-04-28,01:51:42
39.973237,116.332994,0,32,39931.0776273148,2009-04-28,01:51:47
39.973221,116.333008,0,32,39931.0776851852,2009-04-28,01:51:52
39.973185,116.333056,0,28,39931.0777430556,2009-04-28,01:51:57
39.973173,116.333075,0,27,39931.0778009259,2009-04-28,01:52:02
39.973208,116.333204,0,28,39931.0778587963,2009-04-28,01:52:07
39.973214,116.333298,0,24,39931.0779166667,2009-04-28,01:52:12
39.973245,116.333405,0,24,39931.077974537,2009-04-28,01:52:17
39.973228,116.33344,0,24,39931.0780324074,2009-04-28,01:52:22
39.973228,116.33344,0,24,39931.0780671296,2009-04-28,01:52:25
39.973225,116.333448,0,24,39931.0780902778,2009-04-28,01:52:27
39.973216,116.333447,0,24,39931.0781481481,2009-04-28,01:52:32
39.973206,116.333445,0,23,39931.0782060185,2009-04-28,01:52:37
39.973206,116.333445,0,23,39931.0782407407,2009-04-28,01:52:40
39.973213,116.333449,0,23,39931.0782638889,2009-04-28,01:52:42
39.973214,116.333427,0,24,39931.0783217593,2009-04-28,01:52:47
39.973202,116.333451,0,25,39931.0783796296,2009-04-28,01:52:52
39.973207,116.333468,0,25,39931.0784375,2009-04-28,01:52:57
39.973213,116.333538,0,27,39931.0784953704,2009-04-28,01:53:02
39.973213,116.333538,0,27,39931.0785300926,2009-04-28,01:53:05
39.973215,116.333545,0,27,39931.0785532407,2009-04-28,01:53:07
39.973217,116.33359,0,29,39931.0786111111,2009-04-28,01:53:12
39.973243,116.333734,0,32,39931.0786689815,2009-04-28,01:53:17
39.973248,116.333739,0,32,39931.0787268518,2009-04-28,01:53:22
39.973248,116.333735,0,33,39931.0787847222,2009-04-28,01:53:27
39.973249,116.333731,0,34,39931.0788425926,2009-04-28,01:53:32
39.973249,116.333731,0,34,39931.0788773148,2009-04-28,01:53:35
39.973251,116.333739,0,34,39931.078900463,2009-04-28,01:53:37
39.973244,116.333781,0,35,39931.0789583333,2009-04-28,01:53:42
39.973247,116.333839,0,39,39931.0790162037,2009-04-28,01:53:47
39.973271,116.333847,0,39,39931.0790740741,2009-04-28,01:53:52
39.973278,116.333862,0,41,39931.0791319444,2009-04-28,01:53:57
39.973288,116.333864,0,42,39931.0791898148,2009-04-28,01:54:02
39.973307,116.333874,0,50,39931.0792476852,2009-04-28,01:54:07
39.973323,116.333889,0,56,39931.0793055556,2009-04-28,01:54:12
39.97333,116.333888,0,57,39931.0793634259,2009-04-28,01:54:17
39.973335,116.333892,0,59,39931.0794212963,2009-04-28,01:54:22
39.973335,116.333892,0,59,39931.0794560185,2009-04-28,01:54:25
39.973333,116.333888,0,61,39931.0794791667,2009-04-28,01:54:27
39.973323,116.333884,0,63,39931.079537037,2009-04-28,01:54:32
39.973316,116.333846,0,67,39931.0795949074,2009-04-28,01:54:37
39.973305,116.333829,0,70,39931.0796527778,2009-04-28,01:54:42
39.973306,116.333818,0,73,39931.0797106481,2009-04-28,01:54:47
39.97331,116.333813,0,75,39931.0797685185,2009-04-28,01:54:52
39.97331,116.333813,0,75,39931.0798032407,2009-04-28,01:54:55
39.973317,116.333807,0,77,39931.0798263889,2009-04-28,01:54:57
39.973323,116.333794,0,80,39931.0798842593,2009-04-28,01:55:02
39.973328,116.333786,0,82,39931.0799421296,2009-04-28,01:55:07
39.973336,116.333783,0,85,39931.08,2009-04-28,01:55:12
39.973336,116.333783,0,85,39931.0800347222,2009-04-28,01:55:15
39.973341,116.333785,0,87,39931.0800578704,2009-04-28,01:55:17
39.973349,116.333795,0,90,39931.0801157407,2009-04-28,01:55:22
39.973367,116.334099,0,135,39931.0846875,2009-04-28,02:01:57
39.973409,116.334187,0,137,39931.0847453704,2009-04-28,02:02:02
39.973431,116.334196,0,137,39931.0848032407,2009-04-28,02:02:07
39.973448,116.334244,0,139,39931.0848611111,2009-04-28,02:02:12
39.973461,116.334322,0,143,39931.0849189815,2009-04-28,02:02:17
39.973463,116.334402,0,146,39931.0849768519,2009-04-28,02:02:22
39.973463,116.334402,0,146,39931.0850115741,2009-04-28,02:02:25
39.973459,116.334395,0,148,39931.0850347222,2009-04-28,02:02:27
39.973441,116.334342,0,150,39931.0850925926,2009-04-28,02:02:32
39.973443,116.334346,0,151,39931.085150463,2009-04-28,02:02:37
39.973443,116.334346,0,151,39931.0851851852,2009-04-28,02:02:40
39.973449,116.334341,0,152,39931.0852083333,2009-04-28,02:02:42
39.973459,116.334337,0,153,39931.0852662037,2009-04-28,02:02:47
39.973465,116.33434,0,155,39931.0853240741,2009-04-28,02:02:52
39.973468,116.334345,0,156,39931.0853819444,2009-04-28,02:02:57
39.973467,116.334351,0,158,39931.0854398148,2009-04-28,02:03:02
39.973467,116.334359,0,159,39931.0854976852,2009-04-28,02:03:07
39.973467,116.334362,0,161,39931.0855555556,2009-04-28,02:03:12
39.973472,116.334362,0,164,39931.0856134259,2009-04-28,02:03:17
39.973477,116.334359,0,166,39931.0856712963,2009-04-28,02:03:22
39.973477,116.334359,0,166,39931.0857060185,2009-04-28,02:03:25
39.973482,116.334361,0,168,39931.0857291667,2009-04-28,02:03:27
39.973485,116.33437,0,170,39931.085787037,2009-04-28,02:03:32
39.97346,116.334389,0,174,39931.0858449074,2009-04-28,02:03:37
39.973463,116.334267,0,176,39931.0859027778,2009-04-28,02:03:42
39.973463,116.334267,0,176,39931.0859375,2009-04-28,02:03:45
39.973456,116.334264,0,175,39931.0859606481,2009-04-28,02:03:47
39.973451,116.334388,0,176,39931.0860185185,2009-04-28,02:03:52
39.973447,116.33454,0,180,39931.0860763889,2009-04-28,02:03:57
39.973446,116.334636,0,187,39931.0861342593,2009-04-28,02:04:02
39.973452,116.334695,0,190,39931.0861921296,2009-04-28,02:04:07
39.973459,116.334712,0,192,39931.08625,2009-04-28,02:04:12
39.973466,116.33472,0,194,39931.0863078704,2009-04-28,02:04:17
39.973466,116.33472,0,194,39931.0863425926,2009-04-28,02:04:20
39.973474,116.334726,0,196,39931.0863657407,2009-04-28,02:04:22
39.97348,116.334735,0,198,39931.0864236111,2009-04-28,02:04:27
39.973482,116.334742,0,200,39931.0864814815,2009-04-28,02:04:32
39.973484,116.334746,0,202,39931.0865393518,2009-04-28,02:04:37
39.973485,116.334746,0,204,39931.0865972222,2009-04-28,02:04:42
39.973485,116.334746,0,204,39931.0866319444,2009-04-28,02:04:45
39.973485,116.334743,0,206,39931.0866550926,2009-04-28,02:04:47
39.973485,116.334731,0,207,39931.086712963,2009-04-28,02:04:52
39.973484,116.334718,0,208,39931.0867708333,2009-04-28,02:04:57
39.973484,116.33471,0,209,39931.0868287037,2009-04-28,02:05:02
39.973481,116.33471,0,210,39931.0868865741,2009-04-28,02:05:07
39.973479,116.334708,0,211,39931.0869444444,2009-04-28,02:05:12
39.97348,116.334706,0,211,39931.0870023148,2009-04-28,02:05:17
39.97348,116.334707,0,211,39931.0870601852,2009-04-28,02:05:22
39.97348,116.334706,0,211,39931.0871180556,2009-04-28,02:05:27
39.97348,116.334706,0,211,39931.0871759259,2009-04-28,02:05:32
39.97348,116.334706,0,211,39931.0872106481,2009-04-28,02:05:35
39.97348,116.334699,0,211,39931.0872337963,2009-04-28,02:05:37
39.973479,116.334684,0,211,39931.0872916667,2009-04-28,02:05:42
39.973458,116.334595,0,207,39931.087349537,2009-04-28,02:05:47
39.973455,116.334467,0,204,39931.0874074074,2009-04-28,02:05:52
39.973458,116.334302,0,197,39931.0874652778,2009-04-28,02:05:57
39.973442,116.334163,0,194,39931.0875231481,2009-04-28,02:06:02
39.973434,116.334106,0,193,39931.0875810185,2009-04-28,02:06:07
39.973433,116.334087,0,188,39931.0876388889,2009-04-28,02:06:12
39.973431,116.334038,0,183,39931.0876967593,2009-04-28,02:06:17
39.973432,116.33401,0,180,39931.0877546296,2009-04-28,02:06:22
39.973433,116.33403,0,181,39931.0878125,2009-04-28,02:06:27
39.973423,116.334086,0,178,39931.0878703704,2009-04-28,02:06:32
39.97341,116.334105,0,174,39931.0879282407,2009-04-28,02:06:37
39.973398,116.334151,0,168,39931.0879861111,2009-04-28,02:06:42
39.973397,116.334157,0,167,39931.0880439815,2009-04-28,02:06:47
39.973397,116.334154,0,165,39931.0881018518,2009-04-28,02:06:52
39.973397,116.334154,0,165,39931.0881365741,2009-04-28,02:06:55
39.973402,116.33416,0,163,39931.0881597222,2009-04-28,02:06:57
39.973408,116.334191,0,156,39931.0882175926,2009-04-28,02:07:02
39.973408,116.334191,0,156,39931.0882523148,2009-04-28,02:07:05
39.9734,116.334189,0,147,39931.088275463,2009-04-28,02:07:07
39.97339,116.334202,0,139,39931.0883333333,2009-04-28,02:07:12
39.973385,116.334242,0,132,39931.0883912037,2009-04-28,02:07:17
39.973391,116.334263,0,130,39931.0884490741,2009-04-28,02:07:22
39.973391,116.334294,0,128,39931.0885069444,2009-04-28,02:07:27
39.973371,116.334344,0,121,39931.0885648148,2009-04-28,02:07:32
39.973372,116.334336,0,122,39931.0886226852,2009-04-28,02:07:37
39.973372,116.334335,0,120,39931.0886805556,2009-04-28,02:07:42
39.97337,116.334337,0,118,39931.0887384259,2009-04-28,02:07:47
39.97337,116.334332,0,116,39931.0887962963,2009-04-28,02:07:52
39.973371,116.334325,0,115,39931.0888541667,2009-04-28,02:07:57
39.973375,116.334319,0,113,39931.088912037,2009-04-28,02:08:02
39.973383,116.334317,0,112,39931.0889699074,2009-04-28,02:08:07
39.97339,116.33432,0,112,39931.0890277778,2009-04-28,02:08:12
39.97339,116.33432,0,112,39931.0890625,2009-04-28,02:08:15
39.973393,116.334321,0,111,39931.0890856481,2009-04-28,02:08:17
39.973394,116.334312,0,111,39931.0891435185,2009-04-28,02:08:22
39.973396,116.334297,0,112,39931.0892013889,2009-04-28,02:08:27
39.973406,116.334262,0,122,39931.0892592593,2009-04-28,02:08:32
39.973415,116.334165,0,136,39931.0893171296,2009-04-28,02:08:37
39.973408,116.33412,0,144,39931.089375,2009-04-28,02:08:42
39.973408,116.33412,0,144,39931.0894097222,2009-04-28,02:08:45
39.973409,116.334125,0,153,39931.0894328704,2009-04-28,02:08:47
39.973359,116.33388,0,229,39931.092037037,2009-04-28,02:12:32
39.973347,116.333757,0,229,39931.0920949074,2009-04-28,02:12:37
39.973345,116.333714,0,229,39931.0921527778,2009-04-28,02:12:42
39.973317,116.333583,0,234,39931.0922106481,2009-04-28,02:12:47
39.973297,116.333561,0,236,39931.0922685185,2009-04-28,02:12:52
39.973287,116.333569,0,236,39931.0923263889,2009-04-28,02:12:57
39.973293,116.333492,0,237,39931.0923842593,2009-04-28,02:13:02
39.973299,116.333429,0,237,39931.0924421296,2009-04-28,02:13:07
39.973323,116.333383,0,237,39931.0925,2009-04-28,02:13:12
39.973341,116.333335,0,236,39931.0925578704,2009-04-28,02:13:17
39.973371,116.333513,0,224,39931.0926157407,2009-04-28,02:13:22
39.973375,116.333529,0,220,39931.0926736111,2009-04-28,02:13:27
39.973371,116.333531,0,219,39931.0927314815,2009-04-28,02:13:32
39.973368,116.333536,0,218,39931.0927893519,2009-04-28,02:13:37
39.973368,116.333536,0,218,39931.0928240741,2009-04-28,02:13:40
39.973374,116.333543,0,218,39931.0928472222,2009-04-28,02:13:42
39.973385,116.333997,0,221,39931.0929050926,2009-04-28,02:13:47
39.97338,116.334159,0,223,39931.092962963,2009-04-28,02:13:52
39.973351,116.334098,0,224,39931.0930208333,2009-04-28,02:13:57
39.973346,116.334041,0,226,39931.0930787037,2009-04-28,02:14:02
39.973349,116.334046,0,226,39931.0931365741,2009-04-28,02:14:07
39.973349,116.334046,0,226,39931.0931712963,2009-04-28,02:14:10
39.973353,116.334043,0,226,39931.0931944444,2009-04-28,02:14:12
39.973352,116.334005,0,226,39931.0932523148,2009-04-28,02:14:17
39.973309,116.333974,0,227,39931.0933101852,2009-04-28,02:14:22
39.973264,116.334035,0,226,39931.0933680556,2009-04-28,02:14:27
39.973256,116.334059,0,225,39931.0934259259,2009-04-28,02:14:32
39.973256,116.334069,0,225,39931.0934837963,2009-04-28,02:14:37
39.973256,116.334069,0,225,39931.0935185185,2009-04-28,02:14:40
39.973261,116.334071,0,225,39931.0935416667,2009-04-28,02:14:42
39.973271,116.334066,0,225,39931.093599537,2009-04-28,02:14:47
39.973294,116.334048,0,225,39931.0936574074,2009-04-28,02:14:52
39.973333,116.334043,0,229,39931.0937152778,2009-04-28,02:14:57
39.97335,116.333978,0,233,39931.0937731481,2009-04-28,02:15:02
39.973372,116.334079,0,236,39931.0938310185,2009-04-28,02:15:07
39.973383,116.334075,0,236,39931.0938888889,2009-04-28,02:15:12
39.973394,116.334162,0,238,39931.0939467593,2009-04-28,02:15:17
39.973409,116.334189,0,242,39931.0940046296,2009-04-28,02:15:22
39.97341,116.334191,0,242,39931.0940625,2009-04-28,02:15:27
39.97341,116.334191,0,242,39931.0940972222,2009-04-28,02:15:30
39.973402,116.334191,0,243,39931.0941203704,2009-04-28,02:15:32
39.973385,116.334167,0,244,39931.0941782407,2009-04-28,02:15:37
39.973356,116.334091,0,247,39931.0942361111,2009-04-28,02:15:42
39.97334,116.334057,0,250,39931.0942939815,2009-04-28,02:15:47
39.973342,116.334021,0,252,39931.0943518518,2009-04-28,02:15:52
39.973331,116.334033,0,250,39931.0944097222,2009-04-28,02:15:57
39.973319,116.333991,0,253,39931.0944675926,2009-04-28,02:16:02
39.973318,116.333966,0,256,39931.094525463,2009-04-28,02:16:07
39.973314,116.33399,0,262,39931.0945833333,2009-04-28,02:16:12
39.973331,116.334021,0,265,39931.0946412037,2009-04-28,02:16:17
39.973337,116.334017,0,267,39931.0946990741,2009-04-28,02:16:22
39.97334,116.334017,0,268,39931.0947569444,2009-04-28,02:16:27
39.973336,116.334013,0,269,39931.0948148148,2009-04-28,02:16:32
39.973334,116.334005,0,271,39931.0948726852,2009-04-28,02:16:37
39.973334,116.334005,0,271,39931.0949074074,2009-04-28,02:16:40
39.973335,116.334013,0,272,39931.0949305556,2009-04-28,02:16:42
39.973361,116.334108,0,274,39931.0949884259,2009-04-28,02:16:47
39.973356,116.334139,0,278,39931.0950462963,2009-04-28,02:16:52
39.973339,116.33414,0,281,39931.0951041667,2009-04-28,02:16:57
39.973329,116.334176,0,285,39931.095162037,2009-04-28,02:17:02
39.973309,116.334274,0,292,39931.0952199074,2009-04-28,02:17:07
39.973306,116.334325,0,298,39931.0952777778,2009-04-28,02:17:12
39.973319,116.33436,0,302,39931.0953356481,2009-04-28,02:17:17
39.973318,116.334405,0,300,39931.0953935185,2009-04-28,02:17:22
39.973317,116.33446,0,300,39931.0954513889,2009-04-28,02:17:27
39.973313,116.334599,0,303,39931.0955092593,2009-04-28,02:17:32
39.973313,116.334639,0,307,39931.0955671296,2009-04-28,02:17:37
39.973328,116.334629,0,309,39931.095625,2009-04-28,02:17:42
39.973345,116.334676,0,310,39931.0956828704,2009-04-28,02:17:47
39.973363,116.334717,0,312,39931.0957407407,2009-04-28,02:17:52
39.973355,116.334734,0,316,39931.0957986111,2009-04-28,02:17:57
39.973349,116.334725,0,319,39931.0958564815,2009-04-28,02:18:02
39.973349,116.334725,0,319,39931.0958912037,2009-04-28,02:18:05
39.973355,116.334728,0,320,39931.0959143518,2009-04-28,02:18:07
39.973358,116.334738,0,322,39931.0959722222,2009-04-28,02:18:12
39.973358,116.334738,0,322,39931.0960069444,2009-04-28,02:18:15
39.973363,116.334744,0,323,39931.0960300926,2009-04-28,02:18:17
39.973373,116.334749,0,325,39931.096087963,2009-04-28,02:18:22
39.973405,116.334755,0,325,39931.0961458333,2009-04-28,02:18:27
39.973295,116.335061,0,397,39931.1008333333,2009-04-28,02:25:12
39.973294,116.335218,0,397,39931.1008912037,2009-04-28,02:25:17
39.973295,116.335261,0,396,39931.1009490741,2009-04-28,02:25:22
39.97328,116.335243,0,396,39931.1010069444,2009-04-28,02:25:27
39.973285,116.335222,0,396,39931.1010648148,2009-04-28,02:25:32
39.973286,116.33527,0,396,39931.1011226852,2009-04-28,02:25:37
39.973283,116.335318,0,397,39931.1011805556,2009-04-28,02:25:42
39.973273,116.335367,0,399,39931.1012384259,2009-04-28,02:25:47
39.973258,116.335443,0,399,39931.1012962963,2009-04-28,02:25:52
39.973237,116.335496,0,400,39931.1013541667,2009-04-28,02:25:57
39.973231,116.335565,0,401,39931.101412037,2009-04-28,02:26:02
39.973234,116.335489,0,403,39931.1014699074,2009-04-28,02:26:07
39.973227,116.335504,0,404,39931.1015277778,2009-04-28,02:26:12
39.973231,116.335508,0,404,39931.1015856481,2009-04-28,02:26:17
39.973234,116.33551,0,404,39931.1016435185,2009-04-28,02:26:22
39.973233,116.335517,0,404,39931.1017013889,2009-04-28,02:26:27
39.973235,116.335521,0,404,39931.1017592593,2009-04-28,02:26:32
39.97324,116.335526,0,404,39931.1018171296,2009-04-28,02:26:37
39.97324,116.335526,0,404,39931.1018518518,2009-04-28,02:26:40
39.973244,116.33552,0,404,39931.101875,2009-04-28,02:26:42
39.973247,116.335505,0,405,39931.1019328704,2009-04-28,02:26:47
39.973247,116.33551,0,403,39931.1019907407,2009-04-28,02:26:52
39.973248,116.33551,0,403,39931.1020486111,2009-04-28,02:26:57
39.973248,116.33551,0,403,39931.1020833333,2009-04-28,02:27:00
39.973249,116.335502,0,404,39931.1021064815,2009-04-28,02:27:02
39.973243,116.335491,0,404,39931.1021643518,2009-04-28,02:27:07
39.973231,116.335485,0,404,39931.1022222222,2009-04-28,02:27:12
39.973223,116.335485,0,405,39931.1022800926,2009-04-28,02:27:17
39.973223,116.335485,0,405,39931.1023148148,2009-04-28,02:27:20
39.973218,116.335483,0,405,39931.102337963,2009-04-28,02:27:22
39.97322,116.335469,0,406,39931.1023958333,2009-04-28,02:27:27
39.973232,116.335414,0,406,39931.1024537037,2009-04-28,02:27:32
39.97324,116.335381,0,407,39931.1025115741,2009-04-28,02:27:37
39.97325,116.335236,0,405,39931.1025694444,2009-04-28,02:27:42
39.973262,116.33508,0,404,39931.1026273148,2009-04-28,02:27:47
39.973264,116.334959,0,405,39931.1026851852,2009-04-28,02:27:52
39.973283,116.334937,0,406,39931.1027430556,2009-04-28,02:27:57
39.973311,116.33488,0,406,39931.1028009259,2009-04-28,02:28:02
39.973336,116.334798,0,405,39931.1028587963,2009-04-28,02:28:07
39.973322,116.334752,0,402,39931.1029166667,2009-04-28,02:28:12
39.973309,116.334661,0,400,39931.102974537,2009-04-28,02:28:17
39.973307,116.334611,0,401,39931.1030324074,2009-04-28,02:28:22
39.973316,116.334585,0,403,39931.1030902778,2009-04-28,02:28:27
39.97331,116.334595,0,403,39931.1031481481,2009-04-28,02:28:32
39.973316,116.334541,0,404,39931.1032060185,2009-04-28,02:28:37
39.973353,116.334591,0,404,39931.1032638889,2009-04-28,02:28:42
39.973337,116.334646,0,404,39931.1033217593,2009-04-28,02:28:47
39.973331,116.334708,0,403,39931.1033796296,2009-04-28,02:28:52
39.97334,116.334735,0,404,39931.1034375,2009-04-28,02:28:57
39.97334,116.33475,0,404,39931.1034953704,2009-04-28,02:29:02
39.97334,116.33475,0,404,39931.1035300926,2009-04-28,02:29:05
39.973345,116.334747,0,405,39931.1035532407,2009-04-28,02:29:07
39.973347,116.334757,0,406,39931.1036111111,2009-04-28,02:29:12
39.97328,116.334739,0,406,39931.1036689815,2009-04-28,02:29:17
39.973165,116.334701,0,406,39931.1037268518,2009-04-28,02:29:22
39.973137,116.334681,0,407,39931.1037847222,2009-04-28,02:29:27
39.973127,116.334681,0,408,39931.1038425926,2009-04-28,02:29:32
39.973161,116.334902,0,409,39931.103900463,2009-04-28,02:29:37
39.973166,116.335152,0,410,39931.1039583333,2009-04-28,02:29:42
39.973168,116.33519,0,412,39931.1040162037,2009-04-28,02:29:47
39.973141,116.335187,0,413,39931.1040740741,2009-04-28,02:29:52
39.973135,116.335192,0,414,39931.1041319444,2009-04-28,02:29:57
39.973131,116.335199,0,415,39931.1041898148,2009-04-28,02:30:02
39.973131,116.335199,0,415,39931.104224537,2009-04-28,02:30:05
39.973127,116.335205,0,415,39931.1042476852,2009-04-28,02:30:07
39.973125,116.335215,0,416,39931.1043055556,2009-04-28,02:30:12
39.973119,116.335228,0,417,39931.1043634259,2009-04-28,02:30:17
39.973112,116.33524,0,418,39931.1044212963,2009-04-28,02:30:22
39.973107,116.335254,0,419,39931.1044791667,2009-04-28,02:30:27
39.973134,116.335301,0,419,39931.104537037,2009-04-28,02:30:32
39.973152,116.335328,0,419,39931.1045949074,2009-04-28,02:30:37
39.97316,116.335334,0,420,39931.1046527778,2009-04-28,02:30:42
39.97316,116.335334,0,420,39931.1046875,2009-04-28,02:30:45
39.973163,116.33534,0,421,39931.1047106481,2009-04-28,02:30:47
39.973168,116.335353,0,421,39931.1047685185,2009-04-28,02:30:52
39.973158,116.33529,0,422,39931.1048263889,2009-04-28,02:30:57
39.973161,116.335294,0,423,39931.1048842593,2009-04-28,02:31:02
39.973161,116.335294,0,423,39931.1049189815,2009-04-28,02:31:05
39.973154,116.335297,0,424,39931.1049421296,2009-04-28,02:31:07
39.973136,116.335317,0,424,39931.105,2009-04-28,02:31:12
39.973113,116.335378,0,422,39931.1050578704,2009-04-28,02:31:17
39.973114,116.33548,0,421,39931.1051157407,2009-04-28,02:31:22
39.973078,116.33552,0,422,39931.1051736111,2009-04-28,02:31:27
39.973063,116.335519,0,422,39931.1052314815,2009-04-28,02:31:32
39.973046,116.335542,0,424,39931.1052893519,2009-04-28,02:31:37
39.973056,116.335551,0,425,39931.1053472222,2009-04-28,02:31:42
39.973081,116.335489,0,426,39931.1054050926,2009-04-28,02:31:47
39.973076,116.335498,0,427,39931.105462963,2009-04-28,02:31:52
39.973113,116.335425,0,428,39931.1055208333,2009-04-28,02:31:57
39.973121,116.335411,0,429,39931.1055787037,2009-04-28,02:32:02
39.973123,116.335421,0,430,39931.1056365741,2009-04-28,02:32:07
39.973136,116.335487,0,430,39931.1056944444,2009-04-28,02:32:12
39.973125,116.33545,0,433,39931.1057523148,2009-04-28,02:32:17
39.97313,116.33546,0,433,39931.1058101852,2009-04-28,02:32:22
39.973151,116.335707,0,434,39931.1058680556,2009-04-28,02:32:27
39.973154,116.335792,0,436,39931.1059259259,2009-04-28,02:32:32
39.97315,116.335817,0,438,39931.1059837963,2009-04-28,02:32:37
39.97317,116.335778,0,439,39931.1060416667,2009-04-28,02:32:42
39.973183,116.335762,0,440,39931.106099537,2009-04-28,02:32:47
39.973223,116.335707,0,441,39931.1061574074,2009-04-28,02:32:52
39.973265,116.335691,0,443,39931.1062152778,2009-04-28,02:32:57
39.973265,116.335691,0,443,39931.10625,2009-04-28,02:33:00
39.973268,116.335692,0,442,39931.1062731481,2009-04-28,02:33:02
39.973216,116.335661,0,442,39931.1063310185,2009-04-28,02:33:07
39.973196,116.335644,0,443,39931.1063888889,2009-04-28,02:33:12
39.973145,116.335576,0,447,39931.1064467593,2009-04-28,02:33:17
39.97313,116.335548,0,449,39931.1065046296,2009-04-28,02:33:22
39.973111,116.335556,0,451,39931.1065625,2009-04-28,02:33:27
39.973115,116.335535,0,454,39931.1066203704,2009-04-28,02:33:32
39.973102,116.335517,0,456,39931.1066782407,2009-04-28,02:33:37
39.973091,116.335525,0,459,39931.1067361111,2009-04-28,02:33:42
39.973061,116.335493,0,462,39931.1067939815,2009-04-28,02:33:47
39.973033,116.33548,0,464,39931.1068518519,2009-04-28,02:33:52
39.973027,116.335511,0,464,39931.1069097222,2009-04-28,02:33:57
39.97304,116.335534,0,465,39931.1069675926,2009-04-28,02:34:02
39.97305,116.335536,0,466,39931.107025463,2009-04-28,02:34:07
39.973055,116.335538,0,466,39931.1070833333,2009-04-28,02:34:12
39.973055,116.335538,0,466,39931.1071180556,2009-04-28,02:34:15
39.973054,116.335542,0,467,39931.1071412037,2009-04-28,02:34:17
39.973055,116.335607,0,467,39931.1071990741,2009-04-28,02:34:22
39.973064,116.335741,0,466,39931.1072569444,2009-04-28,02:34:27
39.97307,116.335792,0,466,39931.1073148148,2009-04-28,02:34:32
39.973101,116.335805,0,464,39931.1073726852,2009-04-28,02:34:37
39.973066,116.335733,0,465,39931.1074305556,2009-04-28,02:34:42
39.973057,116.335738,0,465,39931.1074884259,2009-04-28,02:34:47
39.973059,116.33581,0,458,39931.1075462963,2009-04-28,02:34:52
39.973059,116.335942,0,451,39931.1076041667,2009-04-28,02:34:57
39.973055,116.336002,0,445,39931.107662037,2009-04-28,02:35:02
39.973054,116.336096,0,443,39931.1077199074,2009-04-28,02:35:07
39.973038,116.336212,0,440,39931.1077777778,2009-04-28,02:35:12
39.973008,116.336306,0,438,39931.1078356481,2009-04-28,02:35:17
39.973018,116.336277,0,436,39931.1078935185,2009-04-28,02:35:22
39.97305,116.336189,0,433,39931.1079513889,2009-04-28,02:35:27
39.97308,116.336077,0,432,39931.1080092593,2009-04-28,02:35:32
39.97308,116.336077,0,432,39931.1080439815,2009-04-28,02:35:35
39.973088,116.33607,0,431,39931.1080671296,2009-04-28,02:35:37
39.973123,116.335991,0,431,39931.108125,2009-04-28,02:35:42
39.973163,116.335919,0,431,39931.1081828704,2009-04-28,02:35:47
39.973177,116.33589,0,430,39931.1082407407,2009-04-28,02:35:52
39.973203,116.335892,0,430,39931.1082986111,2009-04-28,02:35:57
39.973235,116.335901,0,429,39931.1083564815,2009-04-28,02:36:02
39.973262,116.335883,0,429,39931.1084143519,2009-04-28,02:36:07
39.973211,116.335834,0,429,39931.1084722222,2009-04-28,02:36:12
39.973181,116.335825,0,428,39931.1085300926,2009-04-28,02:36:17
39.973163,116.335906,0,427,39931.108587963,2009-04-28,02:36:22
39.973177,116.335919,0,427,39931.1086458333,2009-04-28,02:36:27
39.973179,116.335919,0,426,39931.1087037037,2009-04-28,02:36:32
39.973179,116.335919,0,426,39931.1087384259,2009-04-28,02:36:35
39.973184,116.335927,0,426,39931.1087615741,2009-04-28,02:36:37
39.973186,116.335941,0,426,39931.1088194444,2009-04-28,02:36:42
39.973185,116.335957,0,425,39931.1088773148,2009-04-28,02:36:47
39.973184,116.335972,0,425,39931.1089351852,2009-04-28,02:36:52
39.973177,116.335982,0,424,39931.1089930556,2009-04-28,02:36:57
39.973142,116.335954,0,424,39931.1090509259,2009-04-28,02:37:02
39.973059,116.335844,0,422,39931.1091087963,2009-04-28,02:37:07
39.973003,116.335753,0,422,39931.1091666667,2009-04-28,02:37:12
39.97301,116.335533,0,421,39931.109224537,2009-04-28,02:37:17
39.97301,116.335533,0,421,39931.1092592593,2009-04-28,02:37:20
39.973013,116.335532,0,421,39931.1092824074,2009-04-28,02:37:22
39.973049,116.335547,0,421,39931.1093402778,2009-04-28,02:37:27
39.973103,116.335567,0,421,39931.1093981481,2009-04-28,02:37:32
39.973118,116.335536,0,419,39931.1094560185,2009-04-28,02:37:37
39.973107,116.335509,0,415,39931.1095138889,2009-04-28,02:37:42
39.973101,116.33544,0,413,39931.1095717593,2009-04-28,02:37:47
39.973098,116.33522,0,405,39931.1096296296,2009-04-28,02:37:52
39.973139,116.335163,0,397,39931.1096875,2009-04-28,02:37:57
39.97316,116.335162,0,393,39931.1097453704,2009-04-28,02:38:02
39.97316,116.335162,0,393,39931.1097800926,2009-04-28,02:38:05
39.973166,116.335156,0,392,39931.1098032407,2009-04-28,02:38:07
39.973169,116.335147,0,390,39931.1098611111,2009-04-28,02:38:12
39.973173,116.335139,0,389,39931.1099189815,2009-04-28,02:38:17
39.973178,116.335137,0,387,39931.1099768518,2009-04-28,02:38:22
39.97318,116.335131,0,384,39931.1100347222,2009-04-28,02:38:27
39.973178,116.335127,0,382,39931.1100925926,2009-04-28,02:38:32
39.973178,116.335127,0,382,39931.1101273148,2009-04-28,02:38:35
39.973182,116.335127,0,378,39931.110150463,2009-04-28,02:38:37
39.973192,116.335129,0,375,39931.1102083333,2009-04-28,02:38:42
39.973202,116.335129,0,370,39931.1102662037,2009-04-28,02:38:47
39.973213,116.335133,0,366,39931.1103240741,2009-04-28,02:38:52
39.973247,116.335173,0,359,39931.1103819444,2009-04-28,02:38:57
39.973251,116.33525,0,352,39931.1104398148,2009-04-28,02:39:02
39.973257,116.335285,0,347,39931.1104976852,2009-04-28,02:39:07
39.973257,116.335285,0,347,39931.1105324074,2009-04-28,02:39:10
39.973262,116.335292,0,342,39931.1105555556,2009-04-28,02:39:12
39.973262,116.335304,0,337,39931.1106134259,2009-04-28,02:39:17
39.973258,116.335313,0,332,39931.1106712963,2009-04-28,02:39:22
39.973253,116.335317,0,328,39931.1107291667,2009-04-28,02:39:27
39.973249,116.335317,0,323,39931.110787037,2009-04-28,02:39:32
39.973252,116.335325,0,318,39931.1108449074,2009-04-28,02:39:37
39.973252,116.335325,0,318,39931.1108796296,2009-04-28,02:39:40
39.973257,116.33533,0,314,39931.1109027778,2009-04-28,02:39:42
39.973264,116.335321,0,309,39931.1109606481,2009-04-28,02:39:47
39.973268,116.33531,0,304,39931.1110185185,2009-04-28,02:39:52
39.973282,116.335253,0,299,39931.1110763889,2009-04-28,02:39:57
39.973257,116.335144,0,294,39931.1111342593,2009-04-28,02:40:02
39.973239,116.335041,0,284,39931.1111921296,2009-04-28,02:40:07
39.973238,116.334927,0,268,39931.11125,2009-04-28,02:40:12
39.973257,116.334861,0,255,39931.1113078704,2009-04-28,02:40:17
39.973301,116.334866,0,247,39931.1113657407,2009-04-28,02:40:22
39.973296,116.334876,0,245,39931.1114236111,2009-04-28,02:40:27
39.973299,116.334825,0,242,39931.1114814815,2009-04-28,02:40:32
39.973317,116.334819,0,237,39931.1115393518,2009-04-28,02:40:37
39.973317,116.334851,0,238,39931.1115972222,2009-04-28,02:40:42
39.973319,116.334841,0,235,39931.1116550926,2009-04-28,02:40:47
39.973323,116.334805,0,227,39931.111712963,2009-04-28,02:40:52
39.973329,116.334824,0,223,39931.1117708333,2009-04-28,02:40:57
39.973329,116.334824,0,223,39931.1118055556,2009-04-28,02:41:00
39.97333,116.334818,0,221,39931.1118287037,2009-04-28,02:41:02
39.973331,116.334805,0,217,39931.1118865741,2009-04-28,02:41:07
39.973336,116.334795,0,213,39931.1119444444,2009-04-28,02:41:12
39.973346,116.33479,0,209,39931.1120023148,2009-04-28,02:41:17
39.973353,116.33483,0,210,39931.1120601852,2009-04-28,02:41:22
39.973347,116.334859,0,211,39931.1121180556,2009-04-28,02:41:27
39.973351,116.334874,0,208,39931.1121759259,2009-04-28,02:41:32
39.973355,116.334919,0,207,39931.1122337963,2009-04-28,02:41:37
39.97335,116.334921,0,204,39931.1122916667,2009-04-28,02:41:42
39.973347,116.334923,0,201,39931.112349537,2009-04-28,02:41:47
39.973347,116.334923,0,201,39931.1123842593,2009-04-28,02:41:50
39.973352,116.334916,0,198,39931.1124074074,2009-04-28,02:41:52
39.973356,116.334906,0,195,39931.1124652778,2009-04-28,02:41:57
39.973356,116.334906,0,195,39931.1125,2009-04-28,02:42:00
39.973357,116.334899,0,191,39931.1125231481,2009-04-28,02:42:02
39.973356,116.33489,0,188,39931.1125810185,2009-04-28,02:42:07
39.973354,116.334876,0,185,39931.1126388889,2009-04-28,02:42:12
39.973359,116.334864,0,182,39931.1126967593,2009-04-28,02:42:17
39.973359,116.334864,0,182,39931.1127314815,2009-04-28,02:42:20
39.973367,116.334857,0,179,39931.1127546296,2009-04-28,02:42:22
39.973371,116.334839,0,177,39931.1128125,2009-04-28,02:42:27
39.973362,116.334756,0,168,39931.1128703704,2009-04-28,02:42:32
39.973353,116.334672,0,150,39931.1129282407,2009-04-28,02:42:37
39.973345,116.334645,0,150,39931.1129861111,2009-04-28,02:42:42
39.973341,116.334629,0,152,39931.1130439815,2009-04-28,02:42:47
39.973351,116.334629,0,152,39931.1131018519,2009-04-28,02:42:52
39.973375,116.334627,0,154,39931.1131597222,2009-04-28,02:42:57
39.973395,116.33458,0,147,39931.1132175926,2009-04-28,02:43:02
39.973398,116.33453,0,138,39931.113275463,2009-04-28,02:43:07
39.973393,116.334262,0,115,39931.1158796296,2009-04-28,02:46:52
39.973372,116.334157,0,118,39931.1159375,2009-04-28,02:46:57
39.973362,116.334089,0,119,39931.1159953704,2009-04-28,02:47:02
39.97336,116.334115,0,121,39931.1160532407,2009-04-28,02:47:07
39.973365,116.334145,0,122,39931.1161111111,2009-04-28,02:47:12
39.973368,116.334145,0,122,39931.1161689815,2009-04-28,02:47:17
39.97337,116.334148,0,123,39931.1162268519,2009-04-28,02:47:22
39.97337,116.334148,0,123,39931.1162615741,2009-04-28,02:47:25
39.97337,116.334155,0,123,39931.1162847222,2009-04-28,02:47:27
39.973357,116.334204,0,123,39931.1163425926,2009-04-28,02:47:32
39.973331,116.334258,0,123,39931.116400463,2009-04-28,02:47:37
39.973337,116.334351,0,122,39931.1164583333,2009-04-28,02:47:42
39.973335,116.334433,0,121,39931.1165162037,2009-04-28,02:47:47
39.973322,116.334613,0,125,39931.1165740741,2009-04-28,02:47:52
39.973318,116.334745,0,130,39931.1166319444,2009-04-28,02:47:57
39.973329,116.334758,0,130,39931.1166898148,2009-04-28,02:48:02
39.973335,116.334771,0,130,39931.1167476852,2009-04-28,02:48:07
39.973339,116.334778,0,130,39931.1168055556,2009-04-28,02:48:12
39.97334,116.334784,0,130,39931.1168634259,2009-04-28,02:48:17
39.97334,116.334784,0,130,39931.1168981481,2009-04-28,02:48:20
39.973347,116.334788,0,130,39931.1169212963,2009-04-28,02:48:22
39.973363,116.334817,0,128,39931.1169791667,2009-04-28,02:48:27
39.973376,116.334754,0,125,39931.117037037,2009-04-28,02:48:32
39.973383,116.334628,0,128,39931.1170949074,2009-04-28,02:48:37
39.973385,116.334532,0,130,39931.1171527778,2009-04-28,02:48:42
39.97339,116.334504,0,129,39931.1172106481,2009-04-28,02:48:47
39.973394,116.334471,0,130,39931.1172685185,2009-04-28,02:48:52
39.973365,116.334475,0,133,39931.1173263889,2009-04-28,02:48:57
39.97336,116.334493,0,133,39931.1173842593,2009-04-28,02:49:02
39.973358,116.33448,0,133,39931.1174421296,2009-04-28,02:49:07
39.973355,116.33446,0,134,39931.1175,2009-04-28,02:49:12
39.973353,116.33445,0,134,39931.1175578704,2009-04-28,02:49:17
39.973352,116.334451,0,135,39931.1176157407,2009-04-28,02:49:22
39.973352,116.334456,0,135,39931.1176736111,2009-04-28,02:49:27
39.973353,116.334457,0,136,39931.1177314815,2009-04-28,02:49:32
39.973354,116.334459,0,136,39931.1177893518,2009-04-28,02:49:37
39.973354,116.33446,0,136,39931.1178472222,2009-04-28,02:49:42
39.973354,116.334462,0,137,39931.1179050926,2009-04-28,02:49:47
39.973353,116.334463,0,137,39931.117962963,2009-04-28,02:49:52
39.973354,116.334464,0,137,39931.1180208333,2009-04-28,02:49:57
39.973354,116.334466,0,137,39931.1180787037,2009-04-28,02:50:02
39.973354,116.334467,0,137,39931.1181365741,2009-04-28,02:50:07
39.973355,116.334468,0,137,39931.1181944444,2009-04-28,02:50:12
39.973355,116.334469,0,137,39931.1182523148,2009-04-28,02:50:17
39.973355,116.334469,0,138,39931.1183101852,2009-04-28,02:50:22
39.973354,116.33447,0,137,39931.1183680556,2009-04-28,02:50:27
39.973354,116.334471,0,137,39931.1184259259,2009-04-28,02:50:32
39.973354,116.334472,0,138,39931.1184837963,2009-04-28,02:50:37
39.973354,116.334472,0,137,39931.1185416667,2009-04-28,02:50:42
39.973353,116.334473,0,138,39931.118599537,2009-04-28,02:50:47
39.973354,116.334475,0,137,39931.1186574074,2009-04-28,02:50:52
39.973354,116.334476,0,137,39931.1187152778,2009-04-28,02:50:57
39.973421,116.334141,0,203,39931.1269328704,2009-04-28,03:02:47
39.973422,116.334097,0,202,39931.1269907407,2009-04-28,03:02:52
39.97342,116.334055,0,199,39931.1270486111,2009-04-28,03:02:57
39.97342,116.334045,0,199,39931.1271064815,2009-04-28,03:03:02
39.973417,116.33403,0,200,39931.1271643518,2009-04-28,03:03:07
39.973415,116.334062,0,200,39931.1272222222,2009-04-28,03:03:12
39.973417,116.334047,0,199,39931.1272800926,2009-04-28,03:03:17
39.973417,116.333993,0,196,39931.127337963,2009-04-28,03:03:22
39.97341,116.333978,0,194,39931.1273958333,2009-04-28,03:03:27
39.973407,116.333975,0,194,39931.1274537037,2009-04-28,03:03:32
39.973405,116.333981,0,195,39931.1275115741,2009-04-28,03:03:37
39.973404,116.333987,0,195,39931.1275694444,2009-04-28,03:03:42
39.973401,116.333993,0,196,39931.1276273148,2009-04-28,03:03:47
39.973395,116.333992,0,196,39931.1276851852,2009-04-28,03:03:52
39.973395,116.333992,0,196,39931.1277199074,2009-04-28,03:03:55
39.973394,116.333985,0,196,39931.1277430556,2009-04-28,03:03:57
39.973368,116.334413,0,187,39931.1278009259,2009-04-28,03:04:02
39.973371,116.334428,0,181,39931.1278587963,2009-04-28,03:04:07
39.973324,116.334588,0,172,39931.1279166667,2009-04-28,03:04:12
39.973309,116.334681,0,167,39931.127974537,2009-04-28,03:04:17
39.973303,116.334693,0,156,39931.1280324074,2009-04-28,03:04:22
39.973278,116.334734,0,146,39931.1280902778,2009-04-28,03:04:27
39.973271,116.334731,0,138,39931.1281481481,2009-04-28,03:04:32
39.973273,116.334724,0,133,39931.1282060185,2009-04-28,03:04:37
39.973273,116.334724,0,133,39931.1282407407,2009-04-28,03:04:40
39.973267,116.334723,0,130,39931.1282638889,2009-04-28,03:04:42
39.973248,116.334731,0,125,39931.1283217593,2009-04-28,03:04:47
39.97325,116.33472,0,117,39931.1283796296,2009-04-28,03:04:52
39.973242,116.334723,0,113,39931.1284375,2009-04-28,03:04:57
39.973242,116.334723,0,113,39931.1284722222,2009-04-28,03:05:00
39.973235,116.334727,0,110,39931.1284953704,2009-04-28,03:05:02
39.973229,116.334736,0,106,39931.1285532407,2009-04-28,03:05:07
39.973226,116.334759,0,103,39931.1286111111,2009-04-28,03:05:12
39.973225,116.334796,0,100,39931.1286689815,2009-04-28,03:05:17
39.973218,116.334852,0,97,39931.1287268519,2009-04-28,03:05:22
39.973217,116.334863,0,92,39931.1287847222,2009-04-28,03:05:27
39.973215,116.33486,0,89,39931.1288425926,2009-04-28,03:05:32
39.973216,116.334859,0,86,39931.128900463,2009-04-28,03:05:37
39.973221,116.334858,0,82,39931.1289583333,2009-04-28,03:05:42
39.973224,116.334855,0,79,39931.1290162037,2009-04-28,03:05:47
39.973224,116.334855,0,79,39931.1290509259,2009-04-28,03:05:50
39.973216,116.334853,0,76,39931.1290740741,2009-04-28,03:05:52
39.973207,116.334842,0,73,39931.1291319444,2009-04-28,03:05:57
39.973213,116.334822,0,71,39931.1291898148,2009-04-28,03:06:02
39.973209,116.33482,0,69,39931.1292476852,2009-04-28,03:06:07
39.973209,116.33482,0,69,39931.1292824074,2009-04-28,03:06:10
39.973205,116.334812,0,66,39931.1293055556,2009-04-28,03:06:12
39.973207,116.334798,0,64,39931.1293634259,2009-04-28,03:06:17
39.97321,116.334792,0,62,39931.1294212963,2009-04-28,03:06:22
39.97321,116.334792,0,62,39931.1294560185,2009-04-28,03:06:25
39.973217,116.334795,0,61,39931.1294791667,2009-04-28,03:06:27
39.973231,116.334824,0,61,39931.129537037,2009-04-28,03:06:32
39.973229,116.334876,0,66,39931.1295949074,2009-04-28,03:06:37
39.973224,116.334898,0,70,39931.1296527778,2009-04-28,03:06:42
39.973232,116.334907,0,70,39931.1297106481,2009-04-28,03:06:47
39.973229,116.334921,0,69,39931.1297685185,2009-04-28,03:06:52
39.973225,116.334928,0,69,39931.1298263889,2009-04-28,03:06:57
39.973225,116.334928,0,69,39931.1298611111,2009-04-28,03:07:00
39.973225,116.33493,0,68,39931.1298842593,2009-04-28,03:07:02
39.973221,116.334885,0,71,39931.1299421296,2009-04-28,03:07:07
39.973219,116.334803,0,77,39931.13,2009-04-28,03:07:12
39.973229,116.334758,0,80,39931.1300578704,2009-04-28,03:07:17
39.97324,116.334739,0,79,39931.1301157407,2009-04-28,03:07:22
39.973228,116.334755,0,74,39931.1301736111,2009-04-28,03:07:27
39.973221,116.334746,0,73,39931.1302314815,2009-04-28,03:07:32
39.973214,116.334744,0,73,39931.1302893519,2009-04-28,03:07:37
39.973214,116.334744,0,73,39931.1303240741,2009-04-28,03:07:40
39.973211,116.334745,0,73,39931.1303472222,2009-04-28,03:07:42
39.97321,116.334735,0,73,39931.1304050926,2009-04-28,03:07:47
39.973213,116.334663,0,71,39931.130462963,2009-04-28,03:07:52
39.973199,116.334645,0,74,39931.1305208333,2009-04-28,03:07:57
39.973226,116.334632,0,78,39931.1305787037,2009-04-28,03:08:02
39.973245,116.334618,0,79,39931.1306365741,2009-04-28,03:08:07
39.973252,116.334619,0,81,39931.1306944444,2009-04-28,03:08:12
39.973252,116.334619,0,81,39931.1307291667,2009-04-28,03:08:15
39.97326,116.334621,0,81,39931.1307523148,2009-04-28,03:08:17
39.973272,116.334623,0,81,39931.1308101852,2009-04-28,03:08:22
39.973272,116.334623,0,81,39931.1308449074,2009-04-28,03:08:25
39.973279,116.334621,0,81,39931.1308680556,2009-04-28,03:08:27
39.973288,116.334616,0,81,39931.1309259259,2009-04-28,03:08:32
39.9733,116.334617,0,82,39931.1309837963,2009-04-28,03:08:37
39.973309,116.334619,0,82,39931.1310416667,2009-04-28,03:08:42
39.973308,116.334587,0,83,39931.131099537,2009-04-28,03:08:47
39.97332,116.334512,0,84,39931.1311574074,2009-04-28,03:08:52
39.97333,116.334467,0,85,39931.1312152778,2009-04-28,03:08:57
39.973353,116.334446,0,89,39931.1312731481,2009-04-28,03:09:02
39.973357,116.334459,0,92,39931.1313310185,2009-04-28,03:09:07
39.973372,116.334488,0,96,39931.1313888889,2009-04-28,03:09:12
39.973359,116.334515,0,98,39931.1314467593,2009-04-28,03:09:17
39.973337,116.334575,0,100,39931.1315046296,2009-04-28,03:09:22
39.97334,116.334566,0,101,39931.1315625,2009-04-28,03:09:27
39.973345,116.334557,0,101,39931.1316203704,2009-04-28,03:09:32
39.973345,116.334557,0,101,39931.1316550926,2009-04-28,03:09:35
39.97335,116.334549,0,102,39931.1316782407,2009-04-28,03:09:37
39.973353,116.334539,0,102,39931.1317361111,2009-04-28,03:09:42
39.973337,116.334561,0,102,39931.1317939815,2009-04-28,03:09:47
39.973326,116.334592,0,100,39931.1318518519,2009-04-28,03:09:52
39.973324,116.334609,0,98,39931.1319097222,2009-04-28,03:09:57
39.973327,116.334605,0,98,39931.1319675926,2009-04-28,03:10:02
39.973327,116.334605,0,98,39931.1320023148,2009-04-28,03:10:05
39.973323,116.334605,0,98,39931.132025463,2009-04-28,03:10:07
39.973314,116.334603,0,97,39931.1320833333,2009-04-28,03:10:12
39.973302,116.334604,0,97,39931.1321412037,2009-04-28,03:10:17
39.97329,116.334608,0,97,39931.1321990741,2009-04-28,03:10:22
39.973267,116.334603,0,96,39931.1322569444,2009-04-28,03:10:27
39.973267,116.334603,0,96,39931.1322916667,2009-04-28,03:10:30
39.973261,116.334601,0,92,39931.1323148148,2009-04-28,03:10:32
39.973251,116.334605,0,92,39931.1323726852,2009-04-28,03:10:37
39.973243,116.33461,0,92,39931.1324305556,2009-04-28,03:10:42
39.973243,116.33461,0,92,39931.1324652778,2009-04-28,03:10:45
39.973235,116.334618,0,91,39931.1324884259,2009-04-28,03:10:47
39.973231,116.334629,0,91,39931.1325462963,2009-04-28,03:10:52
39.973226,116.334689,0,93,39931.1326041667,2009-04-28,03:10:57
39.973239,116.334722,0,94,39931.132662037,2009-04-28,03:11:02
39.97326,116.334716,0,97,39931.1327199074,2009-04-28,03:11:07
39.973282,116.33472,0,100,39931.1327777778,2009-04-28,03:11:12
39.973282,116.33472,0,100,39931.1328125,2009-04-28,03:11:15
39.973284,116.334727,0,100,39931.1328356481,2009-04-28,03:11:17
39.973273,116.33477,0,105,39931.1328935185,2009-04-28,03:11:22
39.973266,116.334824,0,112,39931.1329513889,2009-04-28,03:11:27
39.973247,116.334893,0,118,39931.1330092593,2009-04-28,03:11:32
39.973238,116.334945,0,121,39931.1330671296,2009-04-28,03:11:37
39.973264,116.334819,0,125,39931.133125,2009-04-28,03:11:42
39.973255,116.334802,0,127,39931.1331828704,2009-04-28,03:11:47
39.973254,116.334811,0,128,39931.1332407407,2009-04-28,03:11:52
39.973258,116.334816,0,129,39931.1332986111,2009-04-28,03:11:57
39.973258,116.334816,0,129,39931.1333333333,2009-04-28,03:12:00
39.973257,116.334821,0,130,39931.1333564815,2009-04-28,03:12:02
39.973253,116.334832,0,131,39931.1334143518,2009-04-28,03:12:07
39.973277,116.334878,0,134,39931.1334722222,2009-04-28,03:12:12
39.973287,116.33495,0,140,39931.1335300926,2009-04-28,03:12:17
39.973291,116.335067,0,146,39931.133587963,2009-04-28,03:12:22
39.973265,116.335189,0,149,39931.1336458333,2009-04-28,03:12:27
39.973245,116.335278,0,150,39931.1337037037,2009-04-28,03:12:32
39.973251,116.33529,0,150,39931.1337615741,2009-04-28,03:12:37
39.973251,116.33529,0,150,39931.1337962963,2009-04-28,03:12:40
39.973246,116.335286,0,149,39931.1338194444,2009-04-28,03:12:42
39.973236,116.335281,0,150,39931.1338773148,2009-04-28,03:12:47
39.973235,116.335291,0,152,39931.1339351852,2009-04-28,03:12:52
39.973237,116.335298,0,153,39931.1339930556,2009-04-28,03:12:57
39.97324,116.335297,0,155,39931.1340509259,2009-04-28,03:13:02
39.973241,116.335293,0,156,39931.1341087963,2009-04-28,03:13:07
39.973241,116.335293,0,156,39931.1341435185,2009-04-28,03:13:10
39.973243,116.33529,0,158,39931.1341666667,2009-04-28,03:13:12
39.97326,116.335162,0,161,39931.134224537,2009-04-28,03:13:17
39.973247,116.33506,0,165,39931.1342824074,2009-04-28,03:13:22
39.973277,116.334671,0,171,39931.1343402778,2009-04-28,03:13:27
39.973311,116.33432,0,178,39931.1343981481,2009-04-28,03:13:32
39.97336,116.334129,0,188,39931.1344560185,2009-04-28,03:13:37
39.973393,116.333946,0,199,39931.1345138889,2009-04-28,03:13:42
39.973548,116.333717,0,341,39931.1391435185,2009-04-28,03:20:22
39.973592,116.333654,0,337,39931.1392013889,2009-04-28,03:20:27
39.973614,116.33367,0,337,39931.1392592593,2009-04-28,03:20:32
39.973605,116.333644,0,337,39931.1393171296,2009-04-28,03:20:37
39.973601,116.333737,0,335,39931.139375,2009-04-28,03:20:42
39.97358,116.333847,0,333,39931.1394328704,2009-04-28,03:20:47
39.973573,116.333909,0,334,39931.1394907407,2009-04-28,03:20:52
39.973583,116.333924,0,334,39931.1395486111,2009-04-28,03:20:57
39.9736,116.333959,0,332,39931.1396064815,2009-04-28,03:21:02
39.973604,116.333929,0,333,39931.1396643519,2009-04-28,03:21:07
39.973577,116.333932,0,335,39931.1397222222,2009-04-28,03:21:12
39.973581,116.333911,0,336,39931.1397800926,2009-04-28,03:21:17
39.97358,116.333912,0,336,39931.139837963,2009-04-28,03:21:22
39.973583,116.33391,0,337,39931.1398958333,2009-04-28,03:21:27
39.973583,116.33391,0,337,39931.1399305556,2009-04-28,03:21:30
39.973581,116.333915,0,338,39931.1399537037,2009-04-28,03:21:32
39.973561,116.334038,0,337,39931.1400115741,2009-04-28,03:21:37
39.973555,116.334143,0,336,39931.1400694444,2009-04-28,03:21:42
39.973546,116.334196,0,333,39931.1401273148,2009-04-28,03:21:47
39.973554,116.334286,0,331,39931.1401851852,2009-04-28,03:21:52
39.973561,116.334233,0,325,39931.1402430556,2009-04-28,03:21:57
39.973583,116.334188,0,327,39931.1403009259,2009-04-28,03:22:02
39.973583,116.334188,0,327,39931.1403356481,2009-04-28,03:22:05
39.973587,116.334187,0,328,39931.1403587963,2009-04-28,03:22:07
39.97358,116.334123,0,327,39931.1404166667,2009-04-28,03:22:12
39.973569,116.334025,0,325,39931.140474537,2009-04-28,03:22:17
39.973555,116.33401,0,324,39931.1405324074,2009-04-28,03:22:22
39.973557,116.334001,0,321,39931.1405902778,2009-04-28,03:22:27
39.973554,116.333989,0,312,39931.1406481481,2009-04-28,03:22:32
39.973552,116.334001,0,304,39931.1407060185,2009-04-28,03:22:37
39.973552,116.334001,0,304,39931.1407407407,2009-04-28,03:22:40
39.973559,116.334004,0,304,39931.1407638889,2009-04-28,03:22:42
39.973563,116.333974,0,304,39931.1408217593,2009-04-28,03:22:47
39.973545,116.333837,0,302,39931.1408796296,2009-04-28,03:22:52
39.973508,116.333736,0,297,39931.1409375,2009-04-28,03:22:57
39.973483,116.333713,0,289,39931.1409953704,2009-04-28,03:23:02
39.973488,116.333661,0,288,39931.1410532407,2009-04-28,03:23:07
39.973503,116.333656,0,292,39931.1411111111,2009-04-28,03:23:12
39.973526,116.333699,0,287,39931.1411689815,2009-04-28,03:23:17
39.973533,116.333743,0,287,39931.1412268518,2009-04-28,03:23:22
39.973533,116.333743,0,287,39931.1412615741,2009-04-28,03:23:25
39.973537,116.333744,0,287,39931.1412847222,2009-04-28,03:23:27
39.973533,116.333754,0,286,39931.1413425926,2009-04-28,03:23:32
39.973533,116.333754,0,286,39931.1413773148,2009-04-28,03:23:35
39.973525,116.333758,0,286,39931.141400463,2009-04-28,03:23:37
39.973512,116.333724,0,285,39931.1414583333,2009-04-28,03:23:42
39.973498,116.333688,0,281,39931.1415162037,2009-04-28,03:23:47
39.973474,116.333739,0,276,39931.1415740741,2009-04-28,03:23:52
39.973465,116.333802,0,275,39931.1416319444,2009-04-28,03:23:57
39.973462,116.333855,0,268,39931.1416898148,2009-04-28,03:24:02
39.973417,116.333983,0,248,39931.1417476852,2009-04-28,03:24:07
39.973387,116.334015,0,232,39931.1418055556,2009-04-28,03:24:12
39.973362,116.334051,0,222,39931.1418634259,2009-04-28,03:24:17
39.973367,116.333996,0,215,39931.1419212963,2009-04-28,03:24:22
39.973361,116.333992,0,212,39931.1419791667,2009-04-28,03:24:27
39.973361,116.333992,0,212,39931.1420138889,2009-04-28,03:24:30
39.973359,116.333994,0,210,39931.142037037,2009-04-28,03:24:32
39.973365,116.333953,0,208,39931.1420949074,2009-04-28,03:24:37
39.973407,116.33381,0,203,39931.1421527778,2009-04-28,03:24:42
39.973393,116.333796,0,201,39931.1422106481,2009-04-28,03:24:47
39.973383,116.333811,0,198,39931.1422685185,2009-04-28,03:24:52
39.973369,116.333793,0,190,39931.1423263889,2009-04-28,03:24:57
39.973385,116.333787,0,189,39931.1423842593,2009-04-28,03:25:02
39.973383,116.333797,0,189,39931.1424421296,2009-04-28,03:25:07
39.973375,116.333797,0,187,39931.1425,2009-04-28,03:25:12
39.973375,116.333797,0,187,39931.1425347222,2009-04-28,03:25:15
39.973372,116.333804,0,186,39931.1425578704,2009-04-28,03:25:17
39.97337,116.333813,0,184,39931.1426157407,2009-04-28,03:25:22
39.973368,116.333834,0,181,39931.1426736111,2009-04-28,03:25:27
39.973363,116.333856,0,174,39931.1427314815,2009-04-28,03:25:32
39.973371,116.333901,0,171,39931.1427893518,2009-04-28,03:25:37
39.973383,116.333922,0,175,39931.1428472222,2009-04-28,03:25:42
39.973394,116.333922,0,175,39931.1429050926,2009-04-28,03:25:47
39.973396,116.333898,0,174,39931.142962963,2009-04-28,03:25:52
39.973393,116.333913,0,173,39931.1430208333,2009-04-28,03:25:57
39.973389,116.333907,0,175,39931.1430787037,2009-04-28,03:26:02
39.973384,116.3339,0,180,39931.1431365741,2009-04-28,03:26:07
39.973384,116.333896,0,183,39931.1431944444,2009-04-28,03:26:12
39.973384,116.333896,0,183,39931.1432291667,2009-04-28,03:26:15
39.973386,116.333895,0,182,39931.1432523148,2009-04-28,03:26:17
39.973388,116.333904,0,181,39931.1433101852,2009-04-28,03:26:22
39.973387,116.333897,0,180,39931.1433680556,2009-04-28,03:26:27
39.973387,116.333897,0,179,39931.1434259259,2009-04-28,03:26:32
39.973387,116.333897,0,179,39931.1434837963,2009-04-28,03:26:37
39.973387,116.333899,0,179,39931.1435416667,2009-04-28,03:26:42
39.973386,116.3339,0,179,39931.143599537,2009-04-28,03:26:47
39.973387,116.333902,0,179,39931.1436574074,2009-04-28,03:26:52
39.973388,116.333903,0,179,39931.1437152778,2009-04-28,03:26:57
39.973388,116.333905,0,180,39931.1437731481,2009-04-28,03:27:02
39.973404,116.333562,0,182,39931.1491550926,2009-04-28,03:34:47
39.973414,116.33352,0,179,39931.149212963,2009-04-28,03:34:52
39.973422,116.333537,0,177,39931.1492708333,2009-04-28,03:34:57
39.973433,116.333546,0,175,39931.1493287037,2009-04-28,03:35:02
39.973432,116.33354,0,173,39931.1493865741,2009-04-28,03:35:07
39.973432,116.33354,0,173,39931.1494212963,2009-04-28,03:35:10
39.973428,116.333536,0,172,39931.1494444444,2009-04-28,03:35:12
39.973404,116.333603,0,168,39931.1495023148,2009-04-28,03:35:17
39.973373,116.3337,0,160,39931.1495601852,2009-04-28,03:35:22
39.973386,116.333949,0,173,39931.1496180556,2009-04-28,03:35:27
39.97337,116.333948,0,170,39931.1496759259,2009-04-28,03:35:32
39.973346,116.333944,0,169,39931.1497337963,2009-04-28,03:35:37
39.973341,116.333965,0,164,39931.1497916667,2009-04-28,03:35:42
39.973341,116.333965,0,164,39931.1498263889,2009-04-28,03:35:45
39.973342,116.333969,0,161,39931.149849537,2009-04-28,03:35:47
39.973346,116.333908,0,158,39931.1499074074,2009-04-28,03:35:52
39.973349,116.333852,0,156,39931.1499652778,2009-04-28,03:35:57
39.973344,116.333731,0,153,39931.1500231481,2009-04-28,03:36:02
39.973332,116.333654,0,150,39931.1500810185,2009-04-28,03:36:07
39.973371,116.333572,0,150,39931.1501388889,2009-04-28,03:36:12
39.973372,116.3335,0,150,39931.1501967593,2009-04-28,03:36:17
39.97335,116.333442,0,150,39931.1502546296,2009-04-28,03:36:22
39.973363,116.333417,0,149,39931.1503125,2009-04-28,03:36:27
39.973366,116.333497,0,147,39931.1503703704,2009-04-28,03:36:32
39.973355,116.33349,0,143,39931.1504282407,2009-04-28,03:36:37
39.973344,116.333527,0,139,39931.1504861111,2009-04-28,03:36:42
39.973337,116.333609,0,134,39931.1505439815,2009-04-28,03:36:47
39.973331,116.333582,0,132,39931.1506018518,2009-04-28,03:36:52
39.973345,116.333592,0,129,39931.1506597222,2009-04-28,03:36:57
39.973323,116.33361,0,125,39931.1507175926,2009-04-28,03:37:02
39.973283,116.333518,0,119,39931.150775463,2009-04-28,03:37:07
39.973273,116.33351,0,117,39931.1508333333,2009-04-28,03:37:12
39.973289,116.333506,0,111,39931.1508912037,2009-04-28,03:37:17
39.973314,116.333528,0,109,39931.1509490741,2009-04-28,03:37:22
39.973334,116.333596,0,115,39931.1510069444,2009-04-28,03:37:27
39.973334,116.333596,0,115,39931.1510416667,2009-04-28,03:37:30
39.973329,116.333599,0,112,39931.1510648148,2009-04-28,03:37:32
39.973336,116.33368,0,121,39931.1511226852,2009-04-28,03:37:37
39.973345,116.333744,0,126,39931.1511805556,2009-04-28,03:37:42
39.973369,116.333733,0,129,39931.1512384259,2009-04-28,03:37:47
39.973367,116.333735,0,128,39931.1512962963,2009-04-28,03:37:52
39.973367,116.333735,0,128,39931.1513310185,2009-04-28,03:37:55
39.973364,116.333728,0,128,39931.1513541667,2009-04-28,03:37:57
39.973359,116.333676,0,130,39931.151412037,2009-04-28,03:38:02
39.973359,116.333676,0,130,39931.1514467593,2009-04-28,03:38:05
39.973357,116.333669,0,132,39931.1514699074,2009-04-28,03:38:07
39.97333,116.333636,0,133,39931.1515277778,2009-04-28,03:38:12
39.973309,116.333607,0,134,39931.1515856481,2009-04-28,03:38:17
39.973318,116.33362,0,133,39931.1516435185,2009-04-28,03:38:22
39.973321,116.33366,0,137,39931.1517013889,2009-04-28,03:38:27
39.973321,116.33366,0,137,39931.1517361111,2009-04-28,03:38:30
39.973316,116.333661,0,137,39931.1517592593,2009-04-28,03:38:32
39.973306,116.333661,0,137,39931.1518171296,2009-04-28,03:38:37
39.973297,116.333657,0,137,39931.151875,2009-04-28,03:38:42
39.973291,116.333653,0,137,39931.1519328704,2009-04-28,03:38:47
39.973291,116.333653,0,137,39931.1519675926,2009-04-28,03:38:50
39.973293,116.333656,0,138,39931.1519907407,2009-04-28,03:38:52
39.973305,116.333663,0,138,39931.1520486111,2009-04-28,03:38:57
39.973343,116.333707,0,140,39931.1521064815,2009-04-28,03:39:02
39.973375,116.333774,0,149,39931.1521643519,2009-04-28,03:39:07
39.973386,116.333775,0,158,39931.1522222222,2009-04-28,03:39:12
39.9734,116.333739,0,161,39931.1522800926,2009-04-28,03:39:17
39.973416,116.333732,0,162,39931.152337963,2009-04-28,03:39:22
39.973416,116.333743,0,158,39931.1523958333,2009-04-28,03:39:27
39.973418,116.333733,0,159,39931.1524537037,2009-04-28,03:39:32
39.973413,116.333729,0,160,39931.1525115741,2009-04-28,03:39:37
39.973413,116.333729,0,160,39931.1525462963,2009-04-28,03:39:40
39.973411,116.333736,0,162,39931.1525694444,2009-04-28,03:39:42
39.973411,116.333746,0,163,39931.1526273148,2009-04-28,03:39:47
39.973429,116.333789,0,163,39931.1526851852,2009-04-28,03:39:52
39.973457,116.333834,0,166,39931.1527430556,2009-04-28,03:39:57
39.973465,116.333865,0,171,39931.1528009259,2009-04-28,03:40:02
39.973468,116.333874,0,174,39931.1528587963,2009-04-28,03:40:07
39.973468,116.333874,0,176,39931.1529166667,2009-04-28,03:40:12
39.973468,116.333874,0,176,39931.1529513889,2009-04-28,03:40:15
39.973469,116.333869,0,177,39931.152974537,2009-04-28,03:40:17
39.973478,116.333875,0,179,39931.1530324074,2009-04-28,03:40:22
39.97349,116.333906,0,184,39931.1530902778,2009-04-28,03:40:27
39.973502,116.333936,0,188,39931.1531481481,2009-04-28,03:40:32
39.973508,116.33394,0,190,39931.1532060185,2009-04-28,03:40:37
39.973508,116.33394,0,190,39931.1532407407,2009-04-28,03:40:40
39.973509,116.33394,0,192,39931.1532638889,2009-04-28,03:40:42
39.97351,116.333891,0,194,39931.1533217593,2009-04-28,03:40:47
39.973502,116.333833,0,196,39931.1533796296,2009-04-28,03:40:52
39.973498,116.333807,0,200,39931.1534375,2009-04-28,03:40:57
39.973505,116.333779,0,203,39931.1534953704,2009-04-28,03:41:02
39.97349,116.333797,0,201,39931.1535532407,2009-04-28,03:41:07
39.973485,116.333814,0,200,39931.1536111111,2009-04-28,03:41:12
39.973487,116.3338,0,202,39931.1536689815,2009-04-28,03:41:17
39.973487,116.333791,0,204,39931.1537268519,2009-04-28,03:41:22
39.973485,116.333779,0,205,39931.1537847222,2009-04-28,03:41:27
39.973458,116.333706,0,201,39931.1538425926,2009-04-28,03:41:32
39.973457,116.333635,0,199,39931.153900463,2009-04-28,03:41:37
39.97346,116.333596,0,200,39931.1539583333,2009-04-28,03:41:42
39.973434,116.333636,0,195,39931.1540162037,2009-04-28,03:41:47
39.973428,116.333667,0,191,39931.1540740741,2009-04-28,03:41:52
39.973429,116.333668,0,192,39931.1541319444,2009-04-28,03:41:57
39.973429,116.333668,0,192,39931.1541666667,2009-04-28,03:42:00
39.97343,116.333674,0,192,39931.1541898148,2009-04-28,03:42:02
39.973431,116.333685,0,190,39931.1542476852,2009-04-28,03:42:07
39.973414,116.333701,0,185,39931.1543055556,2009-04-28,03:42:12
39.973372,116.334019,0,253,39931.164375,2009-04-28,03:56:42
39.973401,116.334131,0,257,39931.1644328704,2009-04-28,03:56:47
39.973406,116.334163,0,258,39931.1644907407,2009-04-28,03:56:52
39.973406,116.334163,0,258,39931.164525463,2009-04-28,03:56:55
39.973409,116.33416,0,260,39931.1645486111,2009-04-28,03:56:57
39.973429,116.334159,0,260,39931.1646064815,2009-04-28,03:57:02
39.973435,116.334134,0,262,39931.1646643518,2009-04-28,03:57:07
39.973445,116.334099,0,263,39931.1647222222,2009-04-28,03:57:12
39.973452,116.33411,0,265,39931.1647800926,2009-04-28,03:57:17
39.973459,116.334119,0,267,39931.164837963,2009-04-28,03:57:22
39.973475,116.334128,0,268,39931.1648958333,2009-04-28,03:57:27
39.973522,116.334145,0,268,39931.1649537037,2009-04-28,03:57:32
39.973548,116.334169,0,269,39931.1650115741,2009-04-28,03:57:37
39.973561,116.334144,0,271,39931.1650694444,2009-04-28,03:57:42
39.97348,116.334128,0,274,39931.1651273148,2009-04-28,03:57:47
39.97346,116.334116,0,275,39931.1651851852,2009-04-28,03:57:52
39.973409,116.334065,0,277,39931.1652430556,2009-04-28,03:57:57
39.973363,116.333965,0,279,39931.1653009259,2009-04-28,03:58:02
39.973307,116.333874,0,282,39931.1653587963,2009-04-28,03:58:07
39.973282,116.333801,0,286,39931.1654166667,2009-04-28,03:58:12
39.9733,116.333767,0,289,39931.165474537,2009-04-28,03:58:17
39.973212,116.333812,0,292,39931.1655324074,2009-04-28,03:58:22
39.97325,116.333868,0,294,39931.1655902778,2009-04-28,03:58:27
39.973263,116.333955,0,295,39931.1656481481,2009-04-28,03:58:32
39.973294,116.334028,0,295,39931.1657060185,2009-04-28,03:58:37
39.97338,116.334103,0,296,39931.1657638889,2009-04-28,03:58:42
39.973498,116.334198,0,296,39931.1658217593,2009-04-28,03:58:47
39.973576,116.33432,0,296,39931.1658796296,2009-04-28,03:58:52
39.973612,116.334315,0,297,39931.1659375,2009-04-28,03:58:57
39.973602,116.334293,0,299,39931.1659953704,2009-04-28,03:59:02
39.973602,116.334293,0,299,39931.1660300926,2009-04-28,03:59:05
39.973597,116.334298,0,300,39931.1660532407,2009-04-28,03:59:07
39.973577,116.334324,0,300,39931.1661111111,2009-04-28,03:59:12
39.973589,116.334385,0,300,39931.1661689815,2009-04-28,03:59:17
39.973616,116.334416,0,300,39931.1662268518,2009-04-28,03:59:22
39.973645,116.334484,0,300,39931.1662847222,2009-04-28,03:59:27
39.973683,116.334549,0,301,39931.1663425926,2009-04-28,03:59:32
39.97362,116.334602,0,302,39931.166400463,2009-04-28,03:59:37
39.973605,116.334639,0,303,39931.1664583333,2009-04-28,03:59:42
39.973584,116.334618,0,305,39931.1665162037,2009-04-28,03:59:47
39.973507,116.334518,0,308,39931.1665740741,2009-04-28,03:59:52
39.97344,116.334395,0,311,39931.1666319444,2009-04-28,03:59:57
39.973387,116.334312,0,313,39931.1666898148,2009-04-28,04:00:02
39.9734,116.334314,0,315,39931.1667476852,2009-04-28,04:00:07
39.973428,116.334324,0,317,39931.1668055556,2009-04-28,04:00:12
39.973477,116.334291,0,318,39931.1668634259,2009-04-28,04:00:17
39.973505,116.334334,0,318,39931.1669212963,2009-04-28,04:00:22
39.973531,116.33438,0,319,39931.1669791667,2009-04-28,04:00:27
39.973538,116.334392,0,320,39931.167037037,2009-04-28,04:00:32
39.973538,116.334392,0,320,39931.1670717593,2009-04-28,04:00:35
39.973546,116.3344,0,322,39931.1670949074,2009-04-28,04:00:37
39.973575,116.334403,0,323,39931.1671527778,2009-04-28,04:00:42
39.973637,116.334448,0,324,39931.1672106481,2009-04-28,04:00:47
39.973622,116.334557,0,326,39931.1672685185,2009-04-28,04:00:52
39.973598,116.334603,0,328,39931.1673263889,2009-04-28,04:00:57
39.973584,116.334606,0,330,39931.1673842593,2009-04-28,04:01:02
39.973548,116.334601,0,332,39931.1674421296,2009-04-28,04:01:07
39.973495,116.334535,0,335,39931.1675,2009-04-28,04:01:12
39.973452,116.334502,0,338,39931.1675578704,2009-04-28,04:01:17
39.973447,116.334516,0,341,39931.1676157407,2009-04-28,04:01:22
39.973447,116.334516,0,341,39931.167650463,2009-04-28,04:01:25
39.973442,116.334516,0,344,39931.1676736111,2009-04-28,04:01:27
39.97343,116.334512,0,346,39931.1677314815,2009-04-28,04:01:32
39.973426,116.334488,0,347,39931.1677893519,2009-04-28,04:01:37
39.973381,116.334434,0,350,39931.1678472222,2009-04-28,04:01:42
39.973268,116.334326,0,351,39931.1679050926,2009-04-28,04:01:47
39.973232,116.33432,0,353,39931.167962963,2009-04-28,04:01:52
39.97316,116.334272,0,355,39931.1680208333,2009-04-28,04:01:57
39.973108,116.334202,0,357,39931.1680787037,2009-04-28,04:02:02
39.973133,116.334217,0,358,39931.1681365741,2009-04-28,04:02:07
39.973133,116.334234,0,360,39931.1681944444,2009-04-28,04:02:12
39.973132,116.334223,0,362,39931.1682523148,2009-04-28,04:02:17
39.973141,116.334244,0,364,39931.1683101852,2009-04-28,04:02:22
39.9732,116.334391,0,368,39931.1683680556,2009-04-28,04:02:27
39.973237,116.334452,0,371,39931.1684259259,2009-04-28,04:02:32
39.973218,116.334466,0,373,39931.1684837963,2009-04-28,04:02:37
39.973206,116.334474,0,375,39931.1685416667,2009-04-28,04:02:42
39.9732,116.334488,0,377,39931.168599537,2009-04-28,04:02:47
39.973073,116.334474,0,379,39931.1686574074,2009-04-28,04:02:52
39.973012,116.334483,0,381,39931.1687152778,2009-04-28,04:02:57
39.973,116.334481,0,382,39931.1687731481,2009-04-28,04:03:02
39.972979,116.33448,0,384,39931.1688310185,2009-04-28,04:03:07
39.97297,116.334477,0,386,39931.1688888889,2009-04-28,04:03:12
39.972967,116.334499,0,388,39931.1689467593,2009-04-28,04:03:17
39.972957,116.334515,0,389,39931.1690046296,2009-04-28,04:03:22
39.972968,116.334597,0,391,39931.1690625,2009-04-28,04:03:27
39.972951,116.334594,0,393,39931.1691203704,2009-04-28,04:03:32
39.972927,116.334562,0,395,39931.1691782407,2009-04-28,04:03:37
39.972917,116.334569,0,396,39931.1692361111,2009-04-28,04:03:42
39.972905,116.334576,0,398,39931.1692939815,2009-04-28,04:03:47
39.972973,116.334615,0,401,39931.1693518519,2009-04-28,04:03:52
39.972965,116.334625,0,403,39931.1694097222,2009-04-28,04:03:57
39.972978,116.334706,0,405,39931.1694675926,2009-04-28,04:04:02
39.973102,116.334828,0,407,39931.169525463,2009-04-28,04:04:07
39.973196,116.334854,0,409,39931.1695833333,2009-04-28,04:04:12
39.973216,116.334864,0,412,39931.1696412037,2009-04-28,04:04:17
39.973244,116.334822,0,414,39931.1696990741,2009-04-28,04:04:22
39.973255,116.334822,0,416,39931.1697569444,2009-04-28,04:04:27
39.973255,116.334822,0,416,39931.1697916667,2009-04-28,04:04:30
39.973259,116.334825,0,418,39931.1698148148,2009-04-28,04:04:32
39.973223,116.334814,0,420,39931.1698726852,2009-04-28,04:04:37
39.973118,116.334757,0,422,39931.1699305556,2009-04-28,04:04:42
39.973087,116.334681,0,424,39931.1699884259,2009-04-28,04:04:47
39.973069,116.334604,0,426,39931.1700462963,2009-04-28,04:04:52
39.973125,116.334593,0,427,39931.1701041667,2009-04-28,04:04:57
39.973125,116.334573,0,428,39931.170162037,2009-04-28,04:05:02
39.972874,116.3345,0,431,39931.1702777778,2009-04-28,04:05:12
39.972773,116.334508,0,433,39931.1703356481,2009-04-28,04:05:17
39.972879,116.334653,0,433,39931.1703935185,2009-04-28,04:05:22
39.972926,116.334694,0,435,39931.1704513889,2009-04-28,04:05:27
39.972931,116.334703,0,437,39931.1705092593,2009-04-28,04:05:32
39.972992,116.334842,0,437,39931.1705671296,2009-04-28,04:05:37
39.973033,116.33491,0,437,39931.170625,2009-04-28,04:05:42
39.973004,116.334808,0,437,39931.1707407407,2009-04-28,04:05:52
39.973012,116.334817,0,439,39931.1707986111,2009-04-28,04:05:57
39.973182,116.334875,0,441,39931.1708564815,2009-04-28,04:06:02
39.973236,116.334924,0,443,39931.1709143519,2009-04-28,04:06:07
39.973323,116.33489,0,445,39931.1709722222,2009-04-28,04:06:12
39.973443,116.334925,0,446,39931.1710300926,2009-04-28,04:06:17
39.973477,116.334984,0,449,39931.171087963,2009-04-28,04:06:22
39.973442,116.335004,0,452,39931.1711458333,2009-04-28,04:06:27
39.973477,116.335027,0,454,39931.1712037037,2009-04-28,04:06:32
39.973556,116.33502,0,457,39931.1712615741,2009-04-28,04:06:37
39.973594,116.335027,0,459,39931.1713194444,2009-04-28,04:06:42
39.973624,116.335068,0,461,39931.1713773148,2009-04-28,04:06:47
39.973646,116.335076,0,462,39931.1714351852,2009-04-28,04:06:52
39.973605,116.335056,0,464,39931.1714930556,2009-04-28,04:06:57
39.973605,116.335056,0,464,39931.1715277778,2009-04-28,04:07:00
39.973609,116.335055,0,466,39931.1715509259,2009-04-28,04:07:02
39.973612,116.335067,0,468,39931.1716087963,2009-04-28,04:07:07
39.973612,116.335067,0,468,39931.1716435185,2009-04-28,04:07:10
39.973614,116.335073,0,470,39931.1716666667,2009-04-28,04:07:12
39.973609,116.335032,0,472,39931.171724537,2009-04-28,04:07:17
39.973598,116.334906,0,474,39931.1717824074,2009-04-28,04:07:22
39.973609,116.334867,0,476,39931.1718402778,2009-04-28,04:07:27
39.973679,116.334894,0,477,39931.1718981481,2009-04-28,04:07:32
39.973729,116.33495,0,478,39931.1719560185,2009-04-28,04:07:37
39.973743,116.335006,0,480,39931.1720138889,2009-04-28,04:07:42
39.973746,116.335016,0,482,39931.1720717593,2009-04-28,04:07:47
39.973752,116.335028,0,483,39931.1721296296,2009-04-28,04:07:52
39.973753,116.335043,0,485,39931.1721875,2009-04-28,04:07:57
39.973745,116.335054,0,486,39931.1722453704,2009-04-28,04:08:02
39.973731,116.335169,0,485,39931.1723032407,2009-04-28,04:08:07
39.973746,116.335208,0,485,39931.1723611111,2009-04-28,04:08:12
39.973753,116.335287,0,484,39931.1724189815,2009-04-28,04:08:17
39.97373,116.335362,0,485,39931.1724768518,2009-04-28,04:08:22
39.973701,116.335401,0,485,39931.1725347222,2009-04-28,04:08:27
39.973609,116.335301,0,485,39931.1725925926,2009-04-28,04:08:32
39.973602,116.33525,0,486,39931.172650463,2009-04-28,04:08:37
39.973613,116.335176,0,488,39931.1727083333,2009-04-28,04:08:42
39.973598,116.335176,0,488,39931.1727662037,2009-04-28,04:08:47
39.973561,116.335179,0,488,39931.1728240741,2009-04-28,04:08:52
39.973505,116.335137,0,489,39931.1728819444,2009-04-28,04:08:57
39.973506,116.335084,0,492,39931.1729398148,2009-04-28,04:09:02
39.973476,116.335056,0,493,39931.1729976852,2009-04-28,04:09:07
39.973466,116.335021,0,493,39931.1730555556,2009-04-28,04:09:12
39.973438,116.335007,0,494,39931.1731134259,2009-04-28,04:09:17
39.973352,116.33497,0,492,39931.1731712963,2009-04-28,04:09:22
39.973274,116.334929,0,493,39931.1732291667,2009-04-28,04:09:27
39.973207,116.334864,0,495,39931.173287037,2009-04-28,04:09:32
39.973224,116.334834,0,496,39931.1733449074,2009-04-28,04:09:37
39.9733,116.334843,0,496,39931.1734027778,2009-04-28,04:09:42
39.973289,116.334882,0,497,39931.1734606481,2009-04-28,04:09:47
39.973242,116.334945,0,498,39931.1735185185,2009-04-28,04:09:52
39.973242,116.334945,0,498,39931.1735532407,2009-04-28,04:09:55
39.973236,116.334942,0,499,39931.1735763889,2009-04-28,04:09:57
39.973258,116.334935,0,500,39931.1736342593,2009-04-28,04:10:02
39.973343,116.334935,0,500,39931.1736921296,2009-04-28,04:10:07
39.973383,116.334937,0,501,39931.17375,2009-04-28,04:10:12
39.973406,116.334944,0,501,39931.1738078704,2009-04-28,04:10:17
39.973434,116.334949,0,500,39931.1738657407,2009-04-28,04:10:22
39.973434,116.334949,0,500,39931.173900463,2009-04-28,04:10:25
39.97344,116.334946,0,501,39931.1739236111,2009-04-28,04:10:27
39.973483,116.334983,0,500,39931.1739814815,2009-04-28,04:10:32
39.973563,116.335039,0,500,39931.1740393518,2009-04-28,04:10:37
39.973642,116.335072,0,500,39931.1740972222,2009-04-28,04:10:42
39.973679,116.335195,0,499,39931.1741550926,2009-04-28,04:10:47
39.973663,116.335195,0,499,39931.174212963,2009-04-28,04:10:52
39.973559,116.335109,0,498,39931.1742708333,2009-04-28,04:10:57
39.973504,116.33505,0,498,39931.1743287037,2009-04-28,04:11:02
39.973537,116.334982,0,496,39931.1743865741,2009-04-28,04:11:07
39.973556,116.334945,0,493,39931.1744444444,2009-04-28,04:11:12
39.973549,116.334939,0,492,39931.1745023148,2009-04-28,04:11:17
39.973544,116.334938,0,492,39931.1745601852,2009-04-28,04:11:22
39.973543,116.334939,0,492,39931.1746180556,2009-04-28,04:11:27
39.97354,116.334938,0,492,39931.1746759259,2009-04-28,04:11:32
39.97354,116.334938,0,492,39931.1747106481,2009-04-28,04:11:35
39.973538,116.334931,0,491,39931.1747337963,2009-04-28,04:11:37
39.973442,116.334953,0,491,39931.1747916667,2009-04-28,04:11:42
39.973454,116.334992,0,489,39931.174849537,2009-04-28,04:11:47
39.973489,116.335,0,488,39931.1749074074,2009-04-28,04:11:52
39.973495,116.335,0,487,39931.1749652778,2009-04-28,04:11:57
39.973501,116.335001,0,487,39931.1750231481,2009-04-28,04:12:02
39.973501,116.335001,0,487,39931.1750578704,2009-04-28,04:12:05
39.973507,116.334994,0,486,39931.1750810185,2009-04-28,04:12:07
39.97356,116.334953,0,484,39931.1751388889,2009-04-28,04:12:12
39.973629,116.334957,0,477,39931.1751967593,2009-04-28,04:12:17
39.973669,116.335006,0,473,39931.1752546296,2009-04-28,04:12:22
39.973672,116.33508,0,470,39931.1753125,2009-04-28,04:12:27
39.973639,116.335112,0,467,39931.1753703704,2009-04-28,04:12:32
39.973603,116.335117,0,465,39931.1754282407,2009-04-28,04:12:37
39.973622,116.335221,0,465,39931.1754861111,2009-04-28,04:12:42
39.973615,116.335271,0,465,39931.1755439815,2009-04-28,04:12:47
39.973535,116.335249,0,465,39931.1756018519,2009-04-28,04:12:52
39.973493,116.335071,0,460,39931.1756597222,2009-04-28,04:12:57
39.973527,116.335008,0,459,39931.1757175926,2009-04-28,04:13:02
39.973583,116.334924,0,457,39931.175775463,2009-04-28,04:13:07
39.97356,116.33487,0,456,39931.1758333333,2009-04-28,04:13:12
39.973502,116.334824,0,455,39931.1758912037,2009-04-28,04:13:17
39.973465,116.334781,0,453,39931.1759490741,2009-04-28,04:13:22
39.973454,116.33465,0,450,39931.1760069444,2009-04-28,04:13:27
39.973439,116.334511,0,448,39931.1760648148,2009-04-28,04:13:32
39.973399,116.334394,0,445,39931.1761226852,2009-04-28,04:13:37
39.973374,116.334329,0,443,39931.1761805556,2009-04-28,04:13:42
39.973374,116.3343,0,441,39931.1762384259,2009-04-28,04:13:47
39.973386,116.334238,0,436,39931.1762962963,2009-04-28,04:13:52
39.973372,116.334249,0,429,39931.1763541667,2009-04-28,04:13:57
39.973354,116.334135,0,421,39931.176412037,2009-04-28,04:14:02
39.973325,116.334097,0,417,39931.1764699074,2009-04-28,04:14:07
39.973316,116.334088,0,413,39931.1765277778,2009-04-28,04:14:12
39.973325,116.334096,0,408,39931.1765856481,2009-04-28,04:14:17
39.973309,116.334119,0,405,39931.1766435185,2009-04-28,04:14:22
39.9733,116.334125,0,402,39931.1767013889,2009-04-28,04:14:27
39.9733,116.334125,0,402,39931.1767361111,2009-04-28,04:14:30
39.9733,116.33413,0,399,39931.1767592593,2009-04-28,04:14:32
39.97331,116.334135,0,396,39931.1768171296,2009-04-28,04:14:37
39.973377,116.334174,0,392,39931.176875,2009-04-28,04:14:42
39.973455,116.334133,0,387,39931.1769328704,2009-04-28,04:14:47
39.973488,116.33405,0,382,39931.1769907407,2009-04-28,04:14:52
39.973523,116.33392,0,379,39931.1770486111,2009-04-28,04:14:57
39.973503,116.33392,0,378,39931.1771064815,2009-04-28,04:15:02
39.97352,116.333937,0,375,39931.1771643519,2009-04-28,04:15:07
39.97353,116.333932,0,372,39931.1772222222,2009-04-28,04:15:12
39.973534,116.334149,0,369,39931.1772800926,2009-04-28,04:15:17
39.97355,116.334302,0,365,39931.177337963,2009-04-28,04:15:22
39.973557,116.33396,0,155,39931.182662037,2009-04-28,04:23:02
39.973613,116.333939,0,154,39931.1827199074,2009-04-28,04:23:07
39.973613,116.333939,0,154,39931.1827546296,2009-04-28,04:23:10
39.973609,116.333944,0,151,39931.1827777778,2009-04-28,04:23:12
39.973604,116.333909,0,150,39931.1828356481,2009-04-28,04:23:17
39.973576,116.333848,0,148,39931.1828935185,2009-04-28,04:23:22
39.973547,116.333775,0,146,39931.1829513889,2009-04-28,04:23:27
39.973538,116.333705,0,144,39931.1830092593,2009-04-28,04:23:32
39.973516,116.333706,0,143,39931.1830671296,2009-04-28,04:23:37
39.973535,116.333709,0,142,39931.183125,2009-04-28,04:23:42
39.973528,116.3337,0,141,39931.1831828704,2009-04-28,04:23:47
39.97353,116.333688,0,140,39931.1832407407,2009-04-28,04:23:52
39.973542,116.333688,0,139,39931.1832986111,2009-04-28,04:23:57
39.973513,116.33368,0,139,39931.1833564815,2009-04-28,04:24:02
39.97351,116.333669,0,137,39931.1834143519,2009-04-28,04:24:07
39.97351,116.333669,0,137,39931.1834490741,2009-04-28,04:24:10
39.973505,116.33367,0,136,39931.1834722222,2009-04-28,04:24:12
39.973518,116.333711,0,135,39931.1835300926,2009-04-28,04:24:17
39.973514,116.333723,0,133,39931.183587963,2009-04-28,04:24:22
39.973514,116.333735,0,132,39931.1836458333,2009-04-28,04:24:27
39.973564,116.333855,0,130,39931.1837037037,2009-04-28,04:24:32
39.973569,116.333834,0,129,39931.1837615741,2009-04-28,04:24:37
39.973562,116.33382,0,128,39931.1838194444,2009-04-28,04:24:42
39.973571,116.333821,0,125,39931.1838773148,2009-04-28,04:24:47
39.973571,116.333821,0,125,39931.183912037,2009-04-28,04:24:50
39.97357,116.333817,0,124,39931.1839351852,2009-04-28,04:24:52
39.973518,116.333744,0,122,39931.1839930556,2009-04-28,04:24:57
39.973435,116.333699,0,119,39931.1840509259,2009-04-28,04:25:02
39.973405,116.33362,0,118,39931.1841087963,2009-04-28,04:25:07
39.973396,116.333579,0,117,39931.1841666667,2009-04-28,04:25:12
39.973395,116.333516,0,116,39931.184224537,2009-04-28,04:25:17
39.973439,116.333556,0,115,39931.1842824074,2009-04-28,04:25:22
39.973414,116.333555,0,114,39931.1843402778,2009-04-28,04:25:27
39.973375,116.333534,0,115,39931.1843981481,2009-04-28,04:25:32
39.973403,116.333572,0,114,39931.1844560185,2009-04-28,04:25:37
39.973473,116.333633,0,112,39931.1845138889,2009-04-28,04:25:42
39.973473,116.333633,0,112,39931.1845486111,2009-04-28,04:25:45
39.973481,116.333628,0,110,39931.1845717593,2009-04-28,04:25:47
39.973494,116.333617,0,108,39931.1846296296,2009-04-28,04:25:52
39.973482,116.333625,0,107,39931.1846875,2009-04-28,04:25:57
39.973478,116.333621,0,106,39931.1847453704,2009-04-28,04:26:02
39.973478,116.333621,0,106,39931.1847800926,2009-04-28,04:26:05
39.973471,116.333615,0,105,39931.1848032407,2009-04-28,04:26:07
39.973454,116.333619,0,103,39931.1848611111,2009-04-28,04:26:12
39.97345,116.33364,0,102,39931.1849189815,2009-04-28,04:26:17
39.973445,116.333652,0,100,39931.1849768519,2009-04-28,04:26:22
39.973445,116.333652,0,100,39931.1850115741,2009-04-28,04:26:25
39.973453,116.333657,0,99,39931.1850347222,2009-04-28,04:26:27
39.973506,116.333648,0,97,39931.1850925926,2009-04-28,04:26:32
39.973542,116.333692,0,96,39931.185150463,2009-04-28,04:26:37
39.973574,116.33375,0,96,39931.1852083333,2009-04-28,04:26:42
39.973603,116.333748,0,94,39931.1852662037,2009-04-28,04:26:47
39.973588,116.333746,0,92,39931.1853240741,2009-04-28,04:26:52
39.973595,116.333751,0,90,39931.1853819444,2009-04-28,04:26:57
39.973595,116.333751,0,90,39931.1854166667,2009-04-28,04:27:00
39.9736,116.333751,0,89,39931.1854398148,2009-04-28,04:27:02
39.973573,116.333713,0,87,39931.1854976852,2009-04-28,04:27:07
39.973544,116.333747,0,87,39931.1855555556,2009-04-28,04:27:12
39.97356,116.333754,0,88,39931.1856134259,2009-04-28,04:27:17
39.973581,116.33377,0,89,39931.1856712963,2009-04-28,04:27:22
39.973548,116.33371,0,90,39931.1857291667,2009-04-28,04:27:27
39.97357,116.333713,0,92,39931.185787037,2009-04-28,04:27:32
39.97353,116.333681,0,93,39931.1858449074,2009-04-28,04:27:37
39.973523,116.333712,0,95,39931.1859027778,2009-04-28,04:27:42
39.973483,116.333664,0,95,39931.1859606481,2009-04-28,04:27:47
39.973455,116.333579,0,96,39931.1860185185,2009-04-28,04:27:52
39.973475,116.333586,0,97,39931.1860763889,2009-04-28,04:27:57
39.973497,116.333645,0,97,39931.1861342593,2009-04-28,04:28:02
39.973497,116.333643,0,97,39931.1861921296,2009-04-28,04:28:07
39.973505,116.333644,0,97,39931.18625,2009-04-28,04:28:12
39.973505,116.333644,0,97,39931.1862847222,2009-04-28,04:28:15
39.973513,116.333647,0,97,39931.1863078704,2009-04-28,04:28:17
39.973545,116.333624,0,98,39931.1863657407,2009-04-28,04:28:22
39.973571,116.33362,0,99,39931.1864236111,2009-04-28,04:28:27
39.973554,116.333649,0,97,39931.1864814815,2009-04-28,04:28:32
39.97352,116.333664,0,97,39931.1865393519,2009-04-28,04:28:37
39.973512,116.333669,0,97,39931.1865972222,2009-04-28,04:28:42
39.973512,116.333669,0,97,39931.1866319444,2009-04-28,04:28:45
39.973505,116.333664,0,97,39931.1866550926,2009-04-28,04:28:47
39.973505,116.333654,0,98,39931.186712963,2009-04-28,04:28:52
39.973518,116.333665,0,98,39931.1867708333,2009-04-28,04:28:57
39.973595,116.333723,0,95,39931.1868287037,2009-04-28,04:29:02
39.973675,116.333892,0,96,39931.1868865741,2009-04-28,04:29:07
39.973747,116.333978,0,99,39931.1869444444,2009-04-28,04:29:12
39.973708,116.333993,0,101,39931.1870023148,2009-04-28,04:29:17
39.973708,116.334007,0,101,39931.1870601852,2009-04-28,04:29:22
39.973697,116.334019,0,101,39931.1871180556,2009-04-28,04:29:27
39.973694,116.333965,0,103,39931.1871759259,2009-04-28,04:29:32
39.973655,116.333849,0,105,39931.1872337963,2009-04-28,04:29:37
39.973665,116.333784,0,106,39931.1872916667,2009-04-28,04:29:42
39.973674,116.333748,0,106,39931.187349537,2009-04-28,04:29:47
39.973693,116.333806,0,110,39931.1874074074,2009-04-28,04:29:52
39.973725,116.333863,0,117,39931.1874652778,2009-04-28,04:29:57
39.973709,116.333822,0,126,39931.1875231481,2009-04-28,04:30:02
39.973692,116.333834,0,131,39931.1875810185,2009-04-28,04:30:07
39.973624,116.333795,0,135,39931.1876388889,2009-04-28,04:30:12
39.973567,116.33378,0,137,39931.1876967593,2009-04-28,04:30:17
39.973531,116.333765,0,139,39931.1877546296,2009-04-28,04:30:22
39.973518,116.333777,0,141,39931.1878125,2009-04-28,04:30:27
39.973507,116.333795,0,142,39931.1878703704,2009-04-28,04:30:32
39.97352,116.333732,0,145,39931.1879282407,2009-04-28,04:30:37
39.973404,116.333964,0,233,39931.1926736111,2009-04-28,04:37:27
39.973438,116.334083,0,234,39931.1927314815,2009-04-28,04:37:32
39.973447,116.334067,0,230,39931.1927893519,2009-04-28,04:37:37
39.973454,116.334055,0,227,39931.1928472222,2009-04-28,04:37:42
39.973454,116.334055,0,227,39931.1928819444,2009-04-28,04:37:45
39.973448,116.334052,0,226,39931.1929050926,2009-04-28,04:37:47
39.973401,116.334039,0,227,39931.192962963,2009-04-28,04:37:52
39.973371,116.334017,0,225,39931.1930208333,2009-04-28,04:37:57
39.973393,116.333972,0,223,39931.1930787037,2009-04-28,04:38:02
39.973428,116.333924,0,220,39931.1931365741,2009-04-28,04:38:07
39.973498,116.333874,0,214,39931.1931944444,2009-04-28,04:38:12
39.973545,116.333808,0,208,39931.1932523148,2009-04-28,04:38:17
39.973538,116.333734,0,205,39931.1933101852,2009-04-28,04:38:22
39.973504,116.333693,0,203,39931.1933680556,2009-04-28,04:38:27
39.973474,116.333725,0,200,39931.1934259259,2009-04-28,04:38:32
39.973458,116.333747,0,198,39931.1934837963,2009-04-28,04:38:37
39.97345,116.333759,0,196,39931.1935416667,2009-04-28,04:38:42
39.973443,116.33379,0,193,39931.193599537,2009-04-28,04:38:47
39.973445,116.333815,0,191,39931.1936574074,2009-04-28,04:38:52
39.973471,116.333759,0,190,39931.1937152778,2009-04-28,04:38:57
39.973471,116.333759,0,190,39931.19375,2009-04-28,04:39:00
39.973471,116.333752,0,188,39931.1937731481,2009-04-28,04:39:02
39.97347,116.333738,0,186,39931.1938310185,2009-04-28,04:39:07
39.973471,116.333724,0,185,39931.1938888889,2009-04-28,04:39:12
39.973478,116.333622,0,185,39931.1939467593,2009-04-28,04:39:17
39.973467,116.333603,0,183,39931.1940046296,2009-04-28,04:39:22
39.973448,116.333617,0,181,39931.1940625,2009-04-28,04:39:27
39.973466,116.333682,0,179,39931.1941203704,2009-04-28,04:39:32
39.973471,116.333681,0,177,39931.1941782407,2009-04-28,04:39:37
39.973472,116.333679,0,176,39931.1942361111,2009-04-28,04:39:42
39.973469,116.333675,0,174,39931.1942939815,2009-04-28,04:39:47
39.973467,116.333668,0,173,39931.1943518519,2009-04-28,04:39:52
39.973464,116.333662,0,171,39931.1944097222,2009-04-28,04:39:57
39.973468,116.333659,0,170,39931.1944675926,2009-04-28,04:40:02
39.973471,116.333664,0,169,39931.194525463,2009-04-28,04:40:07
39.973472,116.333672,0,167,39931.1945833333,2009-04-28,04:40:12
39.973472,116.333672,0,167,39931.1946180556,2009-04-28,04:40:15
39.973473,116.333669,0,166,39931.1946412037,2009-04-28,04:40:17
39.973473,116.333658,0,165,39931.1946990741,2009-04-28,04:40:22
39.973506,116.333569,0,166,39931.1947569444,2009-04-28,04:40:27
39.97345,116.333536,0,165,39931.1948148148,2009-04-28,04:40:32
39.973412,116.333545,0,164,39931.1948726852,2009-04-28,04:40:37
39.973404,116.33356,0,163,39931.1949305556,2009-04-28,04:40:42
39.973405,116.333596,0,163,39931.1949884259,2009-04-28,04:40:47
39.973405,116.333596,0,163,39931.1950231481,2009-04-28,04:40:50
39.973407,116.333596,0,162,39931.1950462963,2009-04-28,04:40:52
39.973488,116.33369,0,163,39931.1951041667,2009-04-28,04:40:57
39.973556,116.333744,0,163,39931.195162037,2009-04-28,04:41:02
39.973538,116.333718,0,162,39931.1952199074,2009-04-28,04:41:07
39.973546,116.33373,0,163,39931.1952777778,2009-04-28,04:41:12
39.973552,116.333739,0,162,39931.1953356481,2009-04-28,04:41:17
39.973566,116.333736,0,165,39931.1953935185,2009-04-28,04:41:22
39.973566,116.333736,0,165,39931.1954282407,2009-04-28,04:41:25
39.973574,116.333735,0,164,39931.1954513889,2009-04-28,04:41:27
39.973581,116.333725,0,164,39931.1955092593,2009-04-28,04:41:32
39.973571,116.333697,0,165,39931.1955671296,2009-04-28,04:41:37
39.973617,116.333698,0,166,39931.195625,2009-04-28,04:41:42
39.973637,116.333707,0,165,39931.1956828704,2009-04-28,04:41:47
39.973638,116.333692,0,165,39931.1957407407,2009-04-28,04:41:52
39.973557,116.333629,0,166,39931.1957986111,2009-04-28,04:41:57
39.973545,116.333592,0,161,39931.1958564815,2009-04-28,04:42:02
39.97356,116.333605,0,163,39931.1959143518,2009-04-28,04:42:07
39.973562,116.333596,0,162,39931.1959722222,2009-04-28,04:42:12
39.973581,116.333595,0,162,39931.1960300926,2009-04-28,04:42:17
39.973571,116.33365,0,165,39931.196087963,2009-04-28,04:42:22
39.973571,116.33365,0,165,39931.1961226852,2009-04-28,04:42:25
39.973572,116.333654,0,165,39931.1961458333,2009-04-28,04:42:27
39.973567,116.333712,0,165,39931.1962037037,2009-04-28,04:42:32
39.973566,116.333863,0,171,39931.1962615741,2009-04-28,04:42:37
39.973555,116.334013,0,173,39931.1963194444,2009-04-28,04:42:42
39.973587,116.334053,0,173,39931.1963773148,2009-04-28,04:42:47
39.973599,116.334103,0,176,39931.1964351852,2009-04-28,04:42:52
39.97358,116.334167,0,181,39931.1964930556,2009-04-28,04:42:57
39.973578,116.334176,0,183,39931.1965509259,2009-04-28,04:43:02
39.973628,116.334158,0,184,39931.1966087963,2009-04-28,04:43:07
39.973676,116.334157,0,188,39931.1966666667,2009-04-28,04:43:12
39.973658,116.334083,0,193,39931.196724537,2009-04-28,04:43:17
39.973621,116.334007,0,198,39931.1967824074,2009-04-28,04:43:22
39.973536,116.333927,0,206,39931.1968402778,2009-04-28,04:43:27
39.97348,116.33397,0,210,39931.1968981481,2009-04-28,04:43:32
39.973405,116.334079,0,214,39931.1969560185,2009-04-28,04:43:37
39.973367,116.334162,0,217,39931.1970138889,2009-04-28,04:43:42
39.973373,116.334258,0,220,39931.1970717593,2009-04-28,04:43:47
39.973368,116.334352,0,225,39931.1971296296,2009-04-28,04:43:52
39.973415,116.334408,0,224,39931.1971875,2009-04-28,04:43:57
39.973426,116.334456,0,223,39931.1972453704,2009-04-28,04:44:02
39.973395,116.334531,0,225,39931.1973032407,2009-04-28,04:44:07
39.973367,116.334529,0,227,39931.1973611111,2009-04-28,04:44:12
39.973362,116.334555,0,232,39931.1974189815,2009-04-28,04:44:17
39.973455,116.334508,0,234,39931.1974768518,2009-04-28,04:44:22
39.973418,116.334588,0,236,39931.1975347222,2009-04-28,04:44:27
39.973302,116.334804,0,235,39931.1975925926,2009-04-28,04:44:32
39.973306,116.334784,0,236,39931.1977083333,2009-04-28,04:44:42
39.973235,116.334889,0,234,39931.1977662037,2009-04-28,04:44:47
39.973185,116.334992,0,234,39931.1978240741,2009-04-28,04:44:52
39.97313,116.335152,0,234,39931.1978819444,2009-04-28,04:44:57
39.973035,116.335298,0,233,39931.1979398148,2009-04-28,04:45:02
39.973002,116.335352,0,232,39931.1979976852,2009-04-28,04:45:07
39.973053,116.335279,0,231,39931.1980555556,2009-04-28,04:45:12
39.973039,116.335337,0,231,39931.1981134259,2009-04-28,04:45:17
39.973062,116.335365,0,229,39931.1981712963,2009-04-28,04:45:22
39.973268,116.335108,0,228,39931.1982291667,2009-04-28,04:45:27
39.973311,116.334971,0,226,39931.198287037,2009-04-28,04:45:32
39.973284,116.334915,0,226,39931.1983449074,2009-04-28,04:45:37
39.973333,116.334882,0,226,39931.1984027778,2009-04-28,04:45:42
39.973332,116.334895,0,225,39931.1984606481,2009-04-28,04:45:47
39.973351,116.334838,0,224,39931.1985185185,2009-04-28,04:45:52
39.973344,116.334872,0,223,39931.1985763889,2009-04-28,04:45:57
39.973319,116.334866,0,223,39931.1986342593,2009-04-28,04:46:02
39.973333,116.334778,0,223,39931.1986921296,2009-04-28,04:46:07
39.973334,116.334706,0,223,39931.19875,2009-04-28,04:46:12
39.973352,116.33461,0,223,39931.1988078704,2009-04-28,04:46:17
39.97342,116.334603,0,221,39931.1988657407,2009-04-28,04:46:22
39.973398,116.33477,0,220,39931.1989236111,2009-04-28,04:46:27
39.97338,116.334824,0,220,39931.1989814815,2009-04-28,04:46:32
39.973382,116.334806,0,220,39931.1990393519,2009-04-28,04:46:37
39.973343,116.334728,0,221,39931.1990972222,2009-04-28,04:46:42
39.973299,116.33466,0,222,39931.1991550926,2009-04-28,04:46:47
39.973389,116.334518,0,223,39931.199212963,2009-04-28,04:46:52
39.973423,116.334558,0,223,39931.1992708333,2009-04-28,04:46:57
39.973486,116.334647,0,224,39931.1993287037,2009-04-28,04:47:02
39.97352,116.334561,0,224,39931.1993865741,2009-04-28,04:47:07
39.973537,116.33454,0,224,39931.1994444444,2009-04-28,04:47:12
39.973574,116.334349,0,222,39931.1995023148,2009-04-28,04:47:17
39.973556,116.334206,0,220,39931.1995601852,2009-04-28,04:47:22
39.973508,116.334122,0,217,39931.1996180556,2009-04-28,04:47:27
39.973437,116.334265,0,214,39931.1996759259,2009-04-28,04:47:32
39.973388,116.334293,0,213,39931.1997337963,2009-04-28,04:47:37
39.973403,116.33431,0,212,39931.1997916667,2009-04-28,04:47:42
39.973419,116.334365,0,207,39931.199849537,2009-04-28,04:47:47
39.973419,116.334365,0,207,39931.1998842593,2009-04-28,04:47:50
39.973422,116.33437,0,206,39931.1999074074,2009-04-28,04:47:52
39.9734,116.334367,0,206,39931.1999652778,2009-04-28,04:47:57
39.973365,116.334304,0,206,39931.2000231481,2009-04-28,04:48:02
39.97339,116.334293,0,206,39931.2000810185,2009-04-28,04:48:07
39.973379,116.334328,0,206,39931.2001388889,2009-04-28,04:48:12
39.973379,116.334328,0,206,39931.2001736111,2009-04-28,04:48:15
39.973372,116.334328,0,208,39931.2001967593,2009-04-28,04:48:17
39.973364,116.334342,0,208,39931.2002546296,2009-04-28,04:48:22
39.973364,116.334342,0,208,39931.2002893519,2009-04-28,04:48:25
39.973368,116.334339,0,208,39931.2003125,2009-04-28,04:48:27
39.973346,116.334342,0,207,39931.2003703704,2009-04-28,04:48:32
39.973313,116.33433,0,205,39931.2004282407,2009-04-28,04:48:37
39.973286,116.334381,0,202,39931.2004861111,2009-04-28,04:48:42
39.973288,116.334391,0,200,39931.2005439815,2009-04-28,04:48:47
39.97327,116.334415,0,199,39931.2006018519,2009-04-28,04:48:52
39.973201,116.33447,0,194,39931.2006597222,2009-04-28,04:48:57
39.973201,116.334512,0,185,39931.2007175926,2009-04-28,04:49:02
39.973166,116.3346,0,177,39931.200775463,2009-04-28,04:49:07
39.973129,116.334666,0,174,39931.2008333333,2009-04-28,04:49:12
39.97312,116.334691,0,172,39931.2008912037,2009-04-28,04:49:17
39.973167,116.334534,0,147,39931.2047106481,2009-04-28,04:54:47
39.973237,116.334371,0,147,39931.2047685185,2009-04-28,04:54:52
39.973237,116.334371,0,147,39931.2048032407,2009-04-28,04:54:55
39.973236,116.33437,0,146,39931.2048263889,2009-04-28,04:54:57
39.97324,116.334347,0,144,39931.2048842593,2009-04-28,04:55:02
39.973233,116.334347,0,144,39931.2049421296,2009-04-28,04:55:07
39.973233,116.334347,0,144,39931.2049768518,2009-04-28,04:55:10
39.973227,116.334345,0,144,39931.205,2009-04-28,04:55:12
39.973208,116.334335,0,146,39931.2050578704,2009-04-28,04:55:17
39.973133,116.33441,0,152,39931.2051157407,2009-04-28,04:55:22
39.973102,116.334376,0,158,39931.2051736111,2009-04-28,04:55:27
39.973101,116.334362,0,162,39931.2052314815,2009-04-28,04:55:32
39.97311,116.334378,0,162,39931.2052893518,2009-04-28,04:55:37
39.97311,116.334378,0,162,39931.2053240741,2009-04-28,04:55:40
39.973118,116.334379,0,162,39931.2053472222,2009-04-28,04:55:42
39.973126,116.334429,0,161,39931.2054050926,2009-04-28,04:55:47
39.973176,116.33435,0,163,39931.205462963,2009-04-28,04:55:52
39.973183,116.334302,0,168,39931.2055208333,2009-04-28,04:55:57
39.973179,116.334305,0,169,39931.2055787037,2009-04-28,04:56:02
39.973172,116.334309,0,171,39931.2056365741,2009-04-28,04:56:07
39.973171,116.334309,0,171,39931.2056944444,2009-04-28,04:56:12
39.973173,116.33431,0,171,39931.2057523148,2009-04-28,04:56:17
39.973173,116.33431,0,171,39931.205787037,2009-04-28,04:56:20
39.973181,116.334311,0,170,39931.2058101852,2009-04-28,04:56:22
39.97316,116.334439,0,169,39931.2058680556,2009-04-28,04:56:27
39.973095,116.3346,0,170,39931.2059259259,2009-04-28,04:56:32
39.973095,116.3346,0,170,39931.2059606481,2009-04-28,04:56:35
39.973098,116.334603,0,170,39931.2059837963,2009-04-28,04:56:37
39.973106,116.334555,0,170,39931.2060416667,2009-04-28,04:56:42
39.973106,116.334555,0,170,39931.2060763889,2009-04-28,04:56:45
39.973107,116.334555,0,170,39931.206099537,2009-04-28,04:56:47
39.97309,116.334571,0,172,39931.2061574074,2009-04-28,04:56:52
39.973083,116.334583,0,173,39931.2062152778,2009-04-28,04:56:57
39.973083,116.334583,0,173,39931.20625,2009-04-28,04:57:00
39.973077,116.334586,0,173,39931.2062731481,2009-04-28,04:57:02
39.973008,116.334677,0,176,39931.2063310185,2009-04-28,04:57:07
39.973013,116.334696,0,177,39931.2063888889,2009-04-28,04:57:12
39.97302,116.334697,0,177,39931.2064467593,2009-04-28,04:57:17
39.973027,116.334696,0,177,39931.2065046296,2009-04-28,04:57:22
39.973032,116.334689,0,177,39931.2065625,2009-04-28,04:57:27
39.973032,116.334689,0,177,39931.2065972222,2009-04-28,04:57:30
39.97304,116.334689,0,177,39931.2066203704,2009-04-28,04:57:32
39.973044,116.33475,0,179,39931.2066782407,2009-04-28,04:57:37
39.973043,116.334749,0,179,39931.2067361111,2009-04-28,04:57:42
39.973043,116.334749,0,179,39931.2067708333,2009-04-28,04:57:45
39.973044,116.334747,0,179,39931.2067939815,2009-04-28,04:57:47
39.973042,116.334725,0,179,39931.2068518519,2009-04-28,04:57:52
39.973036,116.334686,0,182,39931.2069097222,2009-04-28,04:57:57
39.973032,116.334686,0,182,39931.2069675926,2009-04-28,04:58:02
39.973032,116.334686,0,182,39931.2070023148,2009-04-28,04:58:05
39.973037,116.334689,0,182,39931.207025463,2009-04-28,04:58:07
39.973033,116.334701,0,183,39931.2070833333,2009-04-28,04:58:12
39.973022,116.334697,0,183,39931.2071412037,2009-04-28,04:58:17
39.973045,116.334711,0,181,39931.2071990741,2009-04-28,04:58:22
39.973082,116.334699,0,181,39931.2072569444,2009-04-28,04:58:27
39.973184,116.334679,0,178,39931.2073148148,2009-04-28,04:58:32
39.973171,116.334799,0,179,39931.2073726852,2009-04-28,04:58:37
39.973141,116.334939,0,179,39931.2074305556,2009-04-28,04:58:42
39.973148,116.33494,0,179,39931.2074884259,2009-04-28,04:58:47
39.973148,116.33494,0,179,39931.2075231481,2009-04-28,04:58:50
39.97315,116.334938,0,180,39931.2075462963,2009-04-28,04:58:52
39.973118,116.334958,0,180,39931.2076041667,2009-04-28,04:58:57
39.973116,116.334863,0,179,39931.207662037,2009-04-28,04:59:02
39.973108,116.334843,0,179,39931.2077199074,2009-04-28,04:59:07
39.973115,116.3347,0,179,39931.2077777778,2009-04-28,04:59:12
39.973163,116.334469,0,177,39931.2078356481,2009-04-28,04:59:17
39.9732,116.334332,0,176,39931.2078935185,2009-04-28,04:59:22
39.97319,116.334333,0,176,39931.2079513889,2009-04-28,04:59:27
39.973151,116.334466,0,177,39931.2080092593,2009-04-28,04:59:32
39.973162,116.334481,0,177,39931.2080671296,2009-04-28,04:59:37
39.973189,116.334405,0,177,39931.208125,2009-04-28,04:59:42
39.973171,116.334324,0,177,39931.2081828704,2009-04-28,04:59:47
39.973145,116.334264,0,176,39931.2082407407,2009-04-28,04:59:52
39.973121,116.334443,0,176,39931.2082986111,2009-04-28,04:59:57
39.973125,116.334473,0,176,39931.2083564815,2009-04-28,05:00:02
39.973137,116.334456,0,176,39931.2084143519,2009-04-28,05:00:07
39.973125,116.33446,0,175,39931.2084722222,2009-04-28,05:00:12
39.973144,116.334388,0,176,39931.2085300926,2009-04-28,05:00:17
39.973153,116.33434,0,176,39931.208587963,2009-04-28,05:00:22
39.973176,116.334304,0,175,39931.2086458333,2009-04-28,05:00:27
39.973169,116.334304,0,175,39931.2087037037,2009-04-28,05:00:32
39.973163,116.334301,0,175,39931.2087615741,2009-04-28,05:00:37
39.973163,116.334301,0,175,39931.2087962963,2009-04-28,05:00:40
39.973169,116.334306,0,175,39931.2088194444,2009-04-28,05:00:42
39.973209,116.334299,0,171,39931.2088773148,2009-04-28,05:00:47
39.973286,116.334271,0,166,39931.2089351852,2009-04-28,05:00:52
39.973286,116.334271,0,166,39931.2089699074,2009-04-28,05:00:55
39.973293,116.334271,0,165,39931.2089930556,2009-04-28,05:00:57
39.973302,116.334248,0,165,39931.2090509259,2009-04-28,05:01:02
39.973311,116.334244,0,166,39931.2091087963,2009-04-28,05:01:07
39.973305,116.334253,0,165,39931.2091666667,2009-04-28,05:01:12
39.973305,116.334253,0,165,39931.2092013889,2009-04-28,05:01:15
39.973305,116.334252,0,165,39931.209224537,2009-04-28,05:01:17
39.973271,116.334246,0,166,39931.2092824074,2009-04-28,05:01:22
39.973202,116.334338,0,165,39931.2093402778,2009-04-28,05:01:27
39.973171,116.334439,0,163,39931.2093981481,2009-04-28,05:01:32
39.9732,116.33447,0,163,39931.2094560185,2009-04-28,05:01:37
39.973209,116.334468,0,163,39931.2095138889,2009-04-28,05:01:42
39.973213,116.334465,0,163,39931.2095717593,2009-04-28,05:01:47
39.973213,116.334465,0,163,39931.2096064815,2009-04-28,05:01:50
39.973212,116.334463,0,164,39931.2096296296,2009-04-28,05:01:52
39.973193,116.334459,0,163,39931.2096875,2009-04-28,05:01:57
39.973141,116.33446,0,158,39931.2097453704,2009-04-28,05:02:02
39.973114,116.334478,0,158,39931.2098032407,2009-04-28,05:02:07
39.973115,116.334453,0,157,39931.2098611111,2009-04-28,05:02:12
39.973117,116.334451,0,157,39931.2099189815,2009-04-28,05:02:17
39.973116,116.334448,0,157,39931.2099768519,2009-04-28,05:02:22
39.973118,116.334443,0,157,39931.2100347222,2009-04-28,05:02:27
39.973116,116.334443,0,157,39931.2100925926,2009-04-28,05:02:32
39.973109,116.334444,0,157,39931.210150463,2009-04-28,05:02:37
39.973106,116.334446,0,157,39931.2102083333,2009-04-28,05:02:42
39.97311,116.334447,0,157,39931.2102662037,2009-04-28,05:02:47
39.973112,116.334449,0,157,39931.2103240741,2009-04-28,05:02:52
39.973112,116.334449,0,157,39931.2103587963,2009-04-28,05:02:55
39.973112,116.33445,0,157,39931.2103819444,2009-04-28,05:02:57
39.973129,116.334459,0,157,39931.2104398148,2009-04-28,05:03:02
39.973094,116.334596,0,155,39931.2104976852,2009-04-28,05:03:07
39.973061,116.334697,0,155,39931.2105555556,2009-04-28,05:03:12
39.973245,116.334443,0,143,39931.2130439815,2009-04-28,05:06:47
39.973249,116.33444,0,143,39931.2131018518,2009-04-28,05:06:52
39.973241,116.334439,0,143,39931.2131597222,2009-04-28,05:06:57
39.973241,116.334439,0,143,39931.2131944444,2009-04-28,05:07:00
39.97324,116.334438,0,143,39931.2132175926,2009-04-28,05:07:02
39.973251,116.334436,0,143,39931.213275463,2009-04-28,05:07:07
39.973305,116.334337,0,140,39931.2133333333,2009-04-28,05:07:12
39.973326,116.33432,0,142,39931.2133912037,2009-04-28,05:07:17
39.97334,116.334298,0,143,39931.2134490741,2009-04-28,05:07:22
39.97334,116.334298,0,143,39931.2134837963,2009-04-28,05:07:25
39.973343,116.334292,0,143,39931.2135069444,2009-04-28,05:07:27
39.973337,116.334279,0,144,39931.2135648148,2009-04-28,05:07:32
39.973331,116.334277,0,144,39931.2136226852,2009-04-28,05:07:37
39.973334,116.334275,0,144,39931.2136805556,2009-04-28,05:07:42
39.973338,116.334274,0,144,39931.2137384259,2009-04-28,05:07:47
39.973338,116.334274,0,144,39931.2137731481,2009-04-28,05:07:50
39.973334,116.334276,0,144,39931.2137962963,2009-04-28,05:07:52
39.973322,116.334277,0,144,39931.2138541667,2009-04-28,05:07:57
39.97332,116.334278,0,144,39931.213912037,2009-04-28,05:08:02
39.973318,116.334279,0,144,39931.2139699074,2009-04-28,05:08:07
39.973318,116.334279,0,144,39931.2140046296,2009-04-28,05:08:10
39.973325,116.33428,0,144,39931.2140277778,2009-04-28,05:08:12
39.973339,116.334297,0,141,39931.2140856481,2009-04-28,05:08:17
39.973322,116.334324,0,140,39931.2141435185,2009-04-28,05:08:22
39.973307,116.334309,0,140,39931.2142013889,2009-04-28,05:08:27
39.973317,116.334288,0,139,39931.2142592593,2009-04-28,05:08:32
39.973317,116.334288,0,139,39931.2142939815,2009-04-28,05:08:35
39.973323,116.334292,0,139,39931.2143171296,2009-04-28,05:08:37
39.97329,116.3343,0,139,39931.214375,2009-04-28,05:08:42
39.973263,116.334343,0,138,39931.2144328704,2009-04-28,05:08:47
39.973286,116.334303,0,137,39931.2144907407,2009-04-28,05:08:52
39.973284,116.334304,0,136,39931.2145486111,2009-04-28,05:08:57
39.973282,116.334305,0,136,39931.2146064815,2009-04-28,05:09:02
39.973282,116.334305,0,136,39931.2146412037,2009-04-28,05:09:05
39.973285,116.334304,0,136,39931.2146643519,2009-04-28,05:09:07
39.9733,116.33432,0,134,39931.2147222222,2009-04-28,05:09:12
39.973304,116.334327,0,135,39931.2147800926,2009-04-28,05:09:17
39.973305,116.334328,0,135,39931.214837963,2009-04-28,05:09:22
39.973308,116.33433,0,135,39931.2148958333,2009-04-28,05:09:27
39.973306,116.334331,0,135,39931.2149537037,2009-04-28,05:09:32
39.973306,116.334331,0,135,39931.2149884259,2009-04-28,05:09:35
39.973301,116.334332,0,135,39931.2150115741,2009-04-28,05:09:37
39.973275,116.334364,0,136,39931.2150694444,2009-04-28,05:09:42
39.97327,116.334372,0,136,39931.2151273148,2009-04-28,05:09:47
39.973266,116.334372,0,136,39931.2151851852,2009-04-28,05:09:52
39.973268,116.334371,0,136,39931.2152430556,2009-04-28,05:09:57
39.973268,116.334371,0,136,39931.2152777778,2009-04-28,05:10:00
39.973274,116.334371,0,137,39931.2153009259,2009-04-28,05:10:02
39.973302,116.334336,0,139,39931.2153587963,2009-04-28,05:10:07
39.973318,116.334301,0,141,39931.2154166667,2009-04-28,05:10:12
39.973344,116.334292,0,143,39931.215474537,2009-04-28,05:10:17
39.97335,116.334293,0,144,39931.2155324074,2009-04-28,05:10:22
39.973343,116.334295,0,144,39931.2155902778,2009-04-28,05:10:27
39.973341,116.334296,0,144,39931.2156481481,2009-04-28,05:10:32
39.973341,116.334296,0,144,39931.2156828704,2009-04-28,05:10:35
39.973337,116.334293,0,144,39931.2157060185,2009-04-28,05:10:37
39.973324,116.33427,0,145,39931.2157638889,2009-04-28,05:10:42
39.973315,116.334265,0,145,39931.2158217593,2009-04-28,05:10:47
39.973304,116.334259,0,145,39931.2158796296,2009-04-28,05:10:52
39.973288,116.334276,0,145,39931.2159375,2009-04-28,05:10:57
39.973288,116.334276,0,145,39931.2159722222,2009-04-28,05:11:00
39.973295,116.334271,0,145,39931.2159953704,2009-04-28,05:11:02
39.973305,116.33427,0,145,39931.2160532407,2009-04-28,05:11:07
39.973343,116.334135,0,143,39931.2161111111,2009-04-28,05:11:12
39.973363,116.334009,0,141,39931.2161689815,2009-04-28,05:11:17
39.97337,116.334008,0,141,39931.2162268519,2009-04-28,05:11:22
39.973373,116.334004,0,140,39931.2162847222,2009-04-28,05:11:27
39.973378,116.334001,0,140,39931.2163425926,2009-04-28,05:11:32
39.973378,116.334001,0,140,39931.2163773148,2009-04-28,05:11:35
39.973381,116.334,0,140,39931.216400463,2009-04-28,05:11:37
39.97339,116.333999,0,139,39931.2164583333,2009-04-28,05:11:42
39.9734,116.333999,0,138,39931.2165162037,2009-04-28,05:11:47
39.973418,116.333962,0,139,39931.2165740741,2009-04-28,05:11:52
39.973419,116.333918,0,140,39931.2166319444,2009-04-28,05:11:57
39.973415,116.333919,0,140,39931.2166898148,2009-04-28,05:12:02
39.973418,116.33392,0,140,39931.2167476852,2009-04-28,05:12:07
39.973418,116.33392,0,140,39931.2167824074,2009-04-28,05:12:10
39.973426,116.333917,0,140,39931.2168055556,2009-04-28,05:12:12
39.973419,116.333892,0,139,39931.2168634259,2009-04-28,05:12:17
39.973412,116.333886,0,139,39931.2169212963,2009-04-28,05:12:22
39.973407,116.333881,0,139,39931.2169791667,2009-04-28,05:12:27
39.97341,116.333874,0,139,39931.217037037,2009-04-28,05:12:32
39.97341,116.333874,0,139,39931.2170717593,2009-04-28,05:12:35
39.973418,116.333868,0,138,39931.2170949074,2009-04-28,05:12:37
39.973441,116.333748,0,139,39931.2171527778,2009-04-28,05:12:42
39.973441,116.333748,0,139,39931.2171875,2009-04-28,05:12:45
39.973442,116.333744,0,139,39931.2172106481,2009-04-28,05:12:47
39.973453,116.333663,0,138,39931.2172685185,2009-04-28,05:12:52
39.973483,116.332996,0,140,39931.2173263889,2009-04-28,05:12:57
39.973487,116.332958,0,141,39931.2173842593,2009-04-28,05:13:02
39.973466,116.332995,0,146,39931.2174421296,2009-04-28,05:13:07
39.973457,116.333064,0,144,39931.2175,2009-04-28,05:13:12
39.973452,116.333074,0,143,39931.2175578704,2009-04-28,05:13:17
39.973443,116.333135,0,144,39931.2176157407,2009-04-28,05:13:22
39.973451,116.33314,0,144,39931.2176736111,2009-04-28,05:13:27
39.973456,116.333147,0,144,39931.2177314815,2009-04-28,05:13:32
39.973456,116.333147,0,144,39931.2177662037,2009-04-28,05:13:35
39.973454,116.333148,0,144,39931.2177893519,2009-04-28,05:13:37
39.973429,116.333196,0,144,39931.2178472222,2009-04-28,05:13:42
39.973435,116.333233,0,143,39931.2179050926,2009-04-28,05:13:47
39.973444,116.333238,0,143,39931.217962963,2009-04-28,05:13:52
39.973462,116.333275,0,142,39931.2180208333,2009-04-28,05:13:57
39.973475,116.333307,0,143,39931.2180787037,2009-04-28,05:14:02
39.973475,116.333307,0,143,39931.2181134259,2009-04-28,05:14:05
39.973482,116.333309,0,143,39931.2181365741,2009-04-28,05:14:07
39.973491,116.333321,0,143,39931.2181944444,2009-04-28,05:14:12
39.9735,116.333326,0,143,39931.2182523148,2009-04-28,05:14:17
39.973504,116.333329,0,144,39931.2183101852,2009-04-28,05:14:22
39.973505,116.333329,0,144,39931.2183680556,2009-04-28,05:14:27
39.973505,116.333329,0,144,39931.2184027778,2009-04-28,05:14:30
39.973499,116.333332,0,144,39931.2184259259,2009-04-28,05:14:32
39.973465,116.333342,0,144,39931.2184837963,2009-04-28,05:14:37
39.973476,116.333353,0,141,39931.2185416667,2009-04-28,05:14:42
39.973473,116.333418,0,144,39931.218599537,2009-04-28,05:14:47
39.973479,116.333666,0,156,39931.2186574074,2009-04-28,05:14:52
39.973416,116.333815,0,165,39931.2187152778,2009-04-28,05:14:57
39.973364,116.333963,0,172,39931.2187731481,2009-04-28,05:15:02
39.973359,116.334098,0,177,39931.2188310185,2009-04-28,05:15:07
39.973359,116.334098,0,177,39931.2188657407,2009-04-28,05:15:10
39.973358,116.334101,0,177,39931.2188888889,2009-04-28,05:15:12
39.97336,116.334116,0,179,39931.2189467593,2009-04-28,05:15:17
39.973352,116.334098,0,181,39931.2190046296,2009-04-28,05:15:22
39.97337,116.334091,0,181,39931.2190625,2009-04-28,05:15:27
39.973422,116.334107,0,178,39931.2191203704,2009-04-28,05:15:32
39.973429,116.33421,0,176,39931.2191782407,2009-04-28,05:15:37
39.973458,116.333888,0,187,39931.2218981481,2009-04-28,05:19:32
39.973449,116.333841,0,190,39931.2219560185,2009-04-28,05:19:37
39.973426,116.333865,0,193,39931.2220138889,2009-04-28,05:19:42
39.973427,116.333904,0,191,39931.2220717593,2009-04-28,05:19:47
39.973427,116.333904,0,191,39931.2221064815,2009-04-28,05:19:50
39.973426,116.333899,0,190,39931.2221296296,2009-04-28,05:19:52
39.973432,116.333889,0,190,39931.2221875,2009-04-28,05:19:57
39.973437,116.333887,0,190,39931.2222453704,2009-04-28,05:20:02
39.973442,116.333887,0,190,39931.2223032407,2009-04-28,05:20:07
39.973442,116.333887,0,190,39931.222337963,2009-04-28,05:20:10
39.973443,116.333885,0,191,39931.2223611111,2009-04-28,05:20:12
39.973439,116.333866,0,191,39931.2224189815,2009-04-28,05:20:17
39.973439,116.333866,0,191,39931.2224537037,2009-04-28,05:20:20
39.973442,116.333862,0,191,39931.2224768519,2009-04-28,05:20:22
39.973431,116.333868,0,192,39931.2225347222,2009-04-28,05:20:27
39.973428,116.333869,0,192,39931.2225925926,2009-04-28,05:20:32
39.973431,116.333868,0,192,39931.222650463,2009-04-28,05:20:37
39.973437,116.333868,0,193,39931.2227083333,2009-04-28,05:20:42
39.973438,116.333868,0,193,39931.2227662037,2009-04-28,05:20:47
39.973435,116.33387,0,193,39931.2228240741,2009-04-28,05:20:52
39.973435,116.33387,0,193,39931.2228587963,2009-04-28,05:20:55
39.973428,116.33387,0,193,39931.2228819444,2009-04-28,05:20:57
39.973417,116.333872,0,193,39931.2229398148,2009-04-28,05:21:02
39.973404,116.333905,0,194,39931.2229976852,2009-04-28,05:21:07
39.973383,116.333962,0,195,39931.2230555556,2009-04-28,05:21:12
39.973402,116.333969,0,197,39931.2231134259,2009-04-28,05:21:17
39.973409,116.333971,0,197,39931.2231712963,2009-04-28,05:21:22
39.973415,116.333974,0,198,39931.2232291667,2009-04-28,05:21:27
39.973422,116.333977,0,198,39931.223287037,2009-04-28,05:21:32
39.973422,116.333974,0,198,39931.2233449074,2009-04-28,05:21:37
39.973422,116.333975,0,198,39931.2234027778,2009-04-28,05:21:42
39.973415,116.333977,0,199,39931.2234606481,2009-04-28,05:21:47
39.973421,116.333979,0,199,39931.2235185185,2009-04-28,05:21:52
39.973419,116.333978,0,198,39931.2235763889,2009-04-28,05:21:57
39.973418,116.333976,0,198,39931.2236342593,2009-04-28,05:22:02
39.973423,116.333982,0,199,39931.2236921296,2009-04-28,05:22:07
39.973429,116.333981,0,199,39931.22375,2009-04-28,05:22:12
39.973429,116.333981,0,199,39931.2237847222,2009-04-28,05:22:15
39.973425,116.333979,0,199,39931.2238078704,2009-04-28,05:22:17
39.973429,116.333953,0,200,39931.2238657407,2009-04-28,05:22:22
39.973423,116.333934,0,200,39931.2239236111,2009-04-28,05:22:27
39.973396,116.333919,0,200,39931.2239814815,2009-04-28,05:22:32
39.973409,116.333912,0,201,39931.2240393519,2009-04-28,05:22:37
39.973409,116.333912,0,201,39931.2240740741,2009-04-28,05:22:40
39.973412,116.333909,0,201,39931.2240972222,2009-04-28,05:22:42
39.973422,116.333931,0,201,39931.2241550926,2009-04-28,05:22:47
39.973429,116.333743,0,200,39931.224212963,2009-04-28,05:22:52
39.973429,116.333743,0,200,39931.2242476852,2009-04-28,05:22:55
39.973428,116.333751,0,199,39931.2242708333,2009-04-28,05:22:57
39.97344,116.333784,0,199,39931.2243287037,2009-04-28,05:23:02
39.973467,116.333805,0,198,39931.2243865741,2009-04-28,05:23:07
39.973487,116.333794,0,195,39931.2244444444,2009-04-28,05:23:12
39.973469,116.333841,0,190,39931.2245023148,2009-04-28,05:23:17
39.973461,116.333908,0,185,39931.2245601852,2009-04-28,05:23:22
39.973468,116.333912,0,185,39931.2246180556,2009-04-28,05:23:27
39.973472,116.333915,0,185,39931.2246759259,2009-04-28,05:23:32
39.973467,116.333916,0,184,39931.2247337963,2009-04-28,05:23:37
39.97347,116.333916,0,184,39931.2247916667,2009-04-28,05:23:42
39.97347,116.333916,0,184,39931.2248263889,2009-04-28,05:23:45
39.973477,116.333916,0,184,39931.224849537,2009-04-28,05:23:47
39.973494,116.333909,0,184,39931.2249074074,2009-04-28,05:23:52
39.973485,116.333892,0,182,39931.2249652778,2009-04-28,05:23:57
39.973491,116.333892,0,182,39931.2250231481,2009-04-28,05:24:02
39.973491,116.333892,0,182,39931.2250578704,2009-04-28,05:24:05
39.973494,116.333891,0,181,39931.2250810185,2009-04-28,05:24:07
39.97348,116.333895,0,181,39931.2251388889,2009-04-28,05:24:12
39.97348,116.333895,0,181,39931.2251736111,2009-04-28,05:24:15
39.973472,116.333897,0,182,39931.2251967593,2009-04-28,05:24:17
39.97346,116.333959,0,182,39931.2252546296,2009-04-28,05:24:22
39.97346,116.333959,0,182,39931.2252893519,2009-04-28,05:24:25
39.973462,116.333967,0,182,39931.2253125,2009-04-28,05:24:27
39.973464,116.334113,0,185,39931.2253703704,2009-04-28,05:24:32
39.973489,116.334147,0,186,39931.2254282407,2009-04-28,05:24:37
39.973447,116.33428,0,187,39931.2254861111,2009-04-28,05:24:42
39.973393,116.334377,0,187,39931.2255439815,2009-04-28,05:24:47
39.973405,116.334396,0,187,39931.2256018519,2009-04-28,05:24:52
39.973405,116.334396,0,187,39931.2256365741,2009-04-28,05:24:55
39.973406,116.334396,0,187,39931.2256597222,2009-04-28,05:24:57
39.973397,116.334397,0,187,39931.2257175926,2009-04-28,05:25:02
39.973396,116.334399,0,187,39931.225775463,2009-04-28,05:25:07
39.973396,116.334399,0,187,39931.2258101852,2009-04-28,05:25:10
39.973397,116.334398,0,187,39931.2258333333,2009-04-28,05:25:12
39.97338,116.334106,0,183,39931.2258912037,2009-04-28,05:25:17
39.973394,116.333968,0,182,39931.2259490741,2009-04-28,05:25:22
39.973392,116.333953,0,182,39931.2260069444,2009-04-28,05:25:27
39.973392,116.333953,0,182,39931.2260416667,2009-04-28,05:25:30
39.973389,116.333952,0,182,39931.2260648148,2009-04-28,05:25:32
39.97338,116.333982,0,182,39931.2261226852,2009-04-28,05:25:37
39.973371,116.333988,0,182,39931.2261805556,2009-04-28,05:25:42
39.973361,116.333978,0,182,39931.2262384259,2009-04-28,05:25:47
39.973357,116.333978,0,182,39931.2262962963,2009-04-28,05:25:52
39.973357,116.333978,0,182,39931.2263310185,2009-04-28,05:25:55
39.97335,116.333978,0,182,39931.2263541667,2009-04-28,05:25:57
39.973341,116.333959,0,182,39931.226412037,2009-04-28,05:26:02
39.973331,116.333856,0,183,39931.2264699074,2009-04-28,05:26:07
39.973545,116.334001,0,171,39931.2293634259,2009-04-28,05:30:17
39.973562,116.334048,0,172,39931.2294212963,2009-04-28,05:30:22
39.97354,116.334091,0,178,39931.2294791667,2009-04-28,05:30:27
39.97354,116.334091,0,178,39931.2295138889,2009-04-28,05:30:30
39.973539,116.334094,0,179,39931.229537037,2009-04-28,05:30:32
39.973554,116.334128,0,182,39931.2295949074,2009-04-28,05:30:37
39.973554,116.334128,0,182,39931.2296296296,2009-04-28,05:30:40
39.973562,116.334125,0,183,39931.2296527778,2009-04-28,05:30:42
39.973574,116.334122,0,185,39931.2297106481,2009-04-28,05:30:47
39.973583,116.334122,0,186,39931.2297685185,2009-04-28,05:30:52
39.973574,116.33412,0,186,39931.2298263889,2009-04-28,05:30:57
39.973523,116.334202,0,193,39931.2298842593,2009-04-28,05:31:02
39.973528,116.334172,0,195,39931.2299421296,2009-04-28,05:31:07
39.973529,116.334171,0,195,39931.23,2009-04-28,05:31:12
39.973528,116.334167,0,195,39931.2300578704,2009-04-28,05:31:17
39.973534,116.334165,0,195,39931.2301157407,2009-04-28,05:31:22
39.973539,116.33416,0,195,39931.2301736111,2009-04-28,05:31:27
39.973539,116.33416,0,195,39931.2302083333,2009-04-28,05:31:30
39.973533,116.334154,0,195,39931.2302314815,2009-04-28,05:31:32
39.97349,116.333918,0,193,39931.2302893519,2009-04-28,05:31:37
39.973424,116.333838,0,197,39931.2303472222,2009-04-28,05:31:42
39.973412,116.333853,0,200,39931.2304050926,2009-04-28,05:31:47
39.973424,116.333873,0,201,39931.230462963,2009-04-28,05:31:52
39.973427,116.333912,0,203,39931.2305208333,2009-04-28,05:31:57
39.973422,116.333912,0,203,39931.2305787037,2009-04-28,05:32:02
39.973422,116.333912,0,203,39931.2306134259,2009-04-28,05:32:05
39.973418,116.333912,0,203,39931.2306365741,2009-04-28,05:32:07
39.97344,116.333878,0,203,39931.2306944444,2009-04-28,05:32:12
39.973449,116.333873,0,203,39931.2307523148,2009-04-28,05:32:17
39.973504,116.33373,0,201,39931.2308101852,2009-04-28,05:32:22
39.973502,116.333699,0,199,39931.2308680556,2009-04-28,05:32:27
39.973537,116.333707,0,199,39931.2309259259,2009-04-28,05:32:32
39.973545,116.333728,0,201,39931.2309837963,2009-04-28,05:32:37
39.973545,116.333728,0,201,39931.2310185185,2009-04-28,05:32:40
39.973553,116.333728,0,202,39931.2310416667,2009-04-28,05:32:42
39.97354,116.333738,0,202,39931.231099537,2009-04-28,05:32:47
39.973533,116.333747,0,203,39931.2311574074,2009-04-28,05:32:52
39.973517,116.333736,0,203,39931.2312152778,2009-04-28,05:32:57
39.973517,116.333736,0,203,39931.23125,2009-04-28,05:33:00
39.973516,116.33373,0,202,39931.2312731481,2009-04-28,05:33:02
39.97351,116.333688,0,202,39931.2313310185,2009-04-28,05:33:07
39.973499,116.333681,0,197,39931.2313888889,2009-04-28,05:33:12
39.973507,116.333713,0,197,39931.2314467593,2009-04-28,05:33:17
39.973507,116.333713,0,197,39931.2314814815,2009-04-28,05:33:20
39.973508,116.333713,0,197,39931.2315046296,2009-04-28,05:33:22
39.973517,116.333714,0,197,39931.2315625,2009-04-28,05:33:27
39.973518,116.333732,0,197,39931.2316203704,2009-04-28,05:33:32
39.973518,116.333732,0,197,39931.2316550926,2009-04-28,05:33:35
39.97351,116.333731,0,197,39931.2316782407,2009-04-28,05:33:37
39.973491,116.333756,0,193,39931.2317361111,2009-04-28,05:33:42
39.973466,116.333845,0,193,39931.2317939815,2009-04-28,05:33:47
39.973451,116.333848,0,191,39931.2318518519,2009-04-28,05:33:52
39.973444,116.333849,0,191,39931.2319097222,2009-04-28,05:33:57
39.973444,116.333852,0,191,39931.2319675926,2009-04-28,05:34:02
39.973444,116.333852,0,191,39931.2320023148,2009-04-28,05:34:05
39.973447,116.333848,0,191,39931.232025463,2009-04-28,05:34:07
39.97346,116.334191,0,274,39931.2542476852,2009-04-28,06:06:07
39.97341,116.334346,0,280,39931.2543055556,2009-04-28,06:06:12
39.973385,116.334411,0,282,39931.2543634259,2009-04-28,06:06:17
39.973383,116.33441,0,282,39931.2544212963,2009-04-28,06:06:22
39.973383,116.33441,0,282,39931.2544560185,2009-04-28,06:06:25
39.973386,116.334408,0,282,39931.2544791667,2009-04-28,06:06:27
39.973419,116.334378,0,282,39931.254537037,2009-04-28,06:06:32
39.97339,116.334262,0,259,39931.2545949074,2009-04-28,06:06:37
39.973391,116.334261,0,259,39931.2546527778,2009-04-28,06:06:42
39.973392,116.334258,0,259,39931.2547106481,2009-04-28,06:06:47
39.973396,116.334253,0,259,39931.2547685185,2009-04-28,06:06:52
39.973391,116.334248,0,259,39931.2548263889,2009-04-28,06:06:57
39.973392,116.334243,0,259,39931.2548842593,2009-04-28,06:07:02
39.973392,116.334243,0,259,39931.2549189815,2009-04-28,06:07:05
39.973396,116.334236,0,259,39931.2549421296,2009-04-28,06:07:07
39.973393,116.334224,0,259,39931.255,2009-04-28,06:07:12
39.973395,116.334218,0,259,39931.2550578704,2009-04-28,06:07:17
39.973396,116.334215,0,259,39931.2551157407,2009-04-28,06:07:22
39.973393,116.334214,0,258,39931.2551736111,2009-04-28,06:07:27
39.973392,116.334214,0,258,39931.2552314815,2009-04-28,06:07:32
39.973394,116.334214,0,258,39931.2552893519,2009-04-28,06:07:37
39.973401,116.334212,0,258,39931.2553472222,2009-04-28,06:07:42
39.973399,116.334211,0,259,39931.2554050926,2009-04-28,06:07:47
39.973395,116.334212,0,258,39931.255462963,2009-04-28,06:07:52
39.973395,116.334216,0,258,39931.2555208333,2009-04-28,06:07:57
39.973391,116.334219,0,258,39931.2555787037,2009-04-28,06:08:02
39.973383,116.33422,0,258,39931.2556365741,2009-04-28,06:08:07
39.973386,116.33422,0,258,39931.2556944444,2009-04-28,06:08:12
39.973386,116.33422,0,258,39931.2557291667,2009-04-28,06:08:15
39.973385,116.33422,0,258,39931.2557523148,2009-04-28,06:08:17
39.973376,116.334222,0,258,39931.2558101852,2009-04-28,06:08:22
39.973365,116.334223,0,258,39931.2558680556,2009-04-28,06:08:27
39.973354,116.334224,0,258,39931.2559259259,2009-04-28,06:08:32
39.973347,116.334223,0,258,39931.2559837963,2009-04-28,06:08:37
39.973352,116.334223,0,258,39931.2560416667,2009-04-28,06:08:42
39.973357,116.33422,0,258,39931.256099537,2009-04-28,06:08:47
39.973357,116.33422,0,258,39931.2561342593,2009-04-28,06:08:50
39.973364,116.334217,0,258,39931.2561574074,2009-04-28,06:08:52
39.973392,116.33413,0,263,39931.2562152778,2009-04-28,06:08:57
39.973402,116.334129,0,263,39931.2562731481,2009-04-28,06:09:02
39.973403,116.334129,0,263,39931.2563310185,2009-04-28,06:09:07
39.973402,116.334128,0,263,39931.2563888889,2009-04-28,06:09:12
39.973401,116.334127,0,263,39931.2564467593,2009-04-28,06:09:17
39.973398,116.334126,0,263,39931.2565046296,2009-04-28,06:09:22
39.973397,116.334124,0,263,39931.2565625,2009-04-28,06:09:27
39.973392,116.334125,0,263,39931.2566203704,2009-04-28,06:09:32
39.973392,116.334124,0,263,39931.2566782407,2009-04-28,06:09:37
39.973393,116.334124,0,262,39931.2567361111,2009-04-28,06:09:42
39.973389,116.334126,0,262,39931.2567939815,2009-04-28,06:09:47
39.973387,116.334128,0,262,39931.2568518519,2009-04-28,06:09:52
39.973387,116.334128,0,262,39931.2568865741,2009-04-28,06:09:55
39.973384,116.334131,0,262,39931.2569097222,2009-04-28,06:09:57
39.973374,116.334132,0,262,39931.2569675926,2009-04-28,06:10:02
39.973378,116.334129,0,261,39931.257025463,2009-04-28,06:10:07
39.973375,116.334128,0,261,39931.2570833333,2009-04-28,06:10:12
39.973377,116.334126,0,261,39931.2571412037,2009-04-28,06:10:17
39.973382,116.334124,0,260,39931.2571990741,2009-04-28,06:10:22
39.973382,116.334124,0,260,39931.2572337963,2009-04-28,06:10:25
39.973386,116.33412,0,260,39931.2572569444,2009-04-28,06:10:27
39.973395,116.334119,0,260,39931.2573148148,2009-04-28,06:10:32
39.973405,116.334116,0,259,39931.2573726852,2009-04-28,06:10:37
39.973412,116.334114,0,257,39931.2574305556,2009-04-28,06:10:42
39.973415,116.334113,0,254,39931.2574884259,2009-04-28,06:10:47
39.97342,116.33411,0,252,39931.2575462963,2009-04-28,06:10:52
39.973424,116.334109,0,251,39931.2576041667,2009-04-28,06:10:57
39.973423,116.334109,0,250,39931.257662037,2009-04-28,06:11:02
39.973425,116.334109,0,250,39931.2577199074,2009-04-28,06:11:07
39.973425,116.334109,0,250,39931.2577546296,2009-04-28,06:11:10
39.973431,116.33411,0,250,39931.2577777778,2009-04-28,06:11:12
39.973434,116.334088,0,251,39931.2578356481,2009-04-28,06:11:17
39.97343,116.334071,0,251,39931.2578935185,2009-04-28,06:11:22
39.973433,116.334068,0,251,39931.2579513889,2009-04-28,06:11:27
39.973433,116.334068,0,251,39931.2579861111,2009-04-28,06:11:30
39.973438,116.334066,0,251,39931.2580092593,2009-04-28,06:11:32
39.973425,116.334036,0,249,39931.2580671296,2009-04-28,06:11:37
39.973422,116.333985,0,247,39931.258125,2009-04-28,06:11:42
39.973441,116.333911,0,247,39931.2581828704,2009-04-28,06:11:47
39.973434,116.333881,0,248,39931.2582407407,2009-04-28,06:11:52
39.97344,116.333913,0,249,39931.2582986111,2009-04-28,06:11:57
39.973446,116.333911,0,249,39931.2583564815,2009-04-28,06:12:02
39.973449,116.333906,0,249,39931.2584143518,2009-04-28,06:12:07
39.97345,116.333903,0,249,39931.2584722222,2009-04-28,06:12:12
39.97345,116.333903,0,249,39931.2585300926,2009-04-28,06:12:17
39.97345,116.333903,0,249,39931.2585648148,2009-04-28,06:12:20
39.973453,116.333904,0,248,39931.258587963,2009-04-28,06:12:22
39.973433,116.333918,0,247,39931.2586458333,2009-04-28,06:12:27
39.973387,116.333936,0,245,39931.2587037037,2009-04-28,06:12:32
39.973366,116.333942,0,246,39931.2587615741,2009-04-28,06:12:37
39.973361,116.333942,0,246,39931.2588194444,2009-04-28,06:12:42
39.973366,116.333942,0,246,39931.2588773148,2009-04-28,06:12:47
39.973367,116.333942,0,246,39931.2589351852,2009-04-28,06:12:52
39.973367,116.333942,0,246,39931.2589699074,2009-04-28,06:12:55
39.97336,116.333943,0,247,39931.2589930556,2009-04-28,06:12:57
39.97335,116.333948,0,247,39931.2590509259,2009-04-28,06:13:02
39.97333,116.333994,0,247,39931.2591087963,2009-04-28,06:13:07
39.973306,116.333992,0,246,39931.2591666667,2009-04-28,06:13:12
39.973317,116.333906,0,246,39931.259224537,2009-04-28,06:13:17
39.973317,116.333906,0,246,39931.2592592593,2009-04-28,06:13:20
39.97332,116.333898,0,246,39931.2592824074,2009-04-28,06:13:22
39.973332,116.333898,0,246,39931.2593402778,2009-04-28,06:13:27
39.973362,116.333991,0,252,39931.2593981481,2009-04-28,06:13:32
39.973369,116.333993,0,252,39931.2594560185,2009-04-28,06:13:37
39.973368,116.333996,0,252,39931.2595138889,2009-04-28,06:13:42
39.973371,116.334,0,252,39931.2595717593,2009-04-28,06:13:47
39.973371,116.334,0,252,39931.2596064815,2009-04-28,06:13:50
39.973367,116.334004,0,252,39931.2596296296,2009-04-28,06:13:52
39.973363,116.334022,0,252,39931.2596875,2009-04-28,06:13:57
39.973366,116.334057,0,252,39931.2597453704,2009-04-28,06:14:02
39.973366,116.334057,0,252,39931.2597800926,2009-04-28,06:14:05
39.973368,116.334057,0,252,39931.2598032407,2009-04-28,06:14:07
39.973361,116.334069,0,252,39931.2598611111,2009-04-28,06:14:12
39.973305,116.334182,0,250,39931.2599189815,2009-04-28,06:14:17
39.973293,116.334185,0,252,39931.2599768518,2009-04-28,06:14:22
39.973305,116.334168,0,254,39931.2600347222,2009-04-28,06:14:27
39.973305,116.334168,0,254,39931.2600694444,2009-04-28,06:14:30
39.973304,116.334168,0,254,39931.2600925926,2009-04-28,06:14:32
39.973327,116.334157,0,253,39931.260150463,2009-04-28,06:14:37
39.973352,116.334123,0,257,39931.2602083333,2009-04-28,06:14:42
39.973352,116.334152,0,258,39931.2602662037,2009-04-28,06:14:47
39.973314,116.33419,0,260,39931.2603240741,2009-04-28,06:14:52
39.973303,116.334175,0,262,39931.2603819444,2009-04-28,06:14:57
39.973305,116.334161,0,263,39931.2604398148,2009-04-28,06:15:02
39.973358,116.334154,0,264,39931.2604976852,2009-04-28,06:15:07
39.973436,116.334163,0,264,39931.2605555556,2009-04-28,06:15:12
39.973539,116.334117,0,265,39931.2606134259,2009-04-28,06:15:17
39.973582,116.334091,0,264,39931.2606712963,2009-04-28,06:15:22
39.973596,116.334115,0,262,39931.2607291667,2009-04-28,06:15:27
39.973602,116.334178,0,263,39931.260787037,2009-04-28,06:15:32
39.973601,116.334274,0,262,39931.2608449074,2009-04-28,06:15:37
39.973619,116.334355,0,261,39931.2609027778,2009-04-28,06:15:42
39.973613,116.334386,0,260,39931.2609606481,2009-04-28,06:15:47
39.973551,116.334355,0,257,39931.2610185185,2009-04-28,06:15:52
39.973532,116.334316,0,256,39931.2610763889,2009-04-28,06:15:57
39.973537,116.3343,0,257,39931.2611342593,2009-04-28,06:16:02
39.973527,116.334298,0,257,39931.2611921296,2009-04-28,06:16:07
39.973521,116.334297,0,257,39931.26125,2009-04-28,06:16:12
39.973521,116.334297,0,257,39931.2612847222,2009-04-28,06:16:15
39.973521,116.334303,0,257,39931.2613078704,2009-04-28,06:16:17
39.973536,116.334366,0,258,39931.2613657407,2009-04-28,06:16:22
39.973522,116.334405,0,256,39931.2614236111,2009-04-28,06:16:27
39.973485,116.334366,0,255,39931.2614814815,2009-04-28,06:16:32
39.973436,116.334254,0,256,39931.2615393519,2009-04-28,06:16:37
39.973389,116.334214,0,256,39931.2615972222,2009-04-28,06:16:42
39.973399,116.334224,0,259,39931.2616550926,2009-04-28,06:16:47
39.973385,116.334264,0,258,39931.261712963,2009-04-28,06:16:52
39.973375,116.334302,0,257,39931.2617708333,2009-04-28,06:16:57
39.973375,116.334302,0,257,39931.2618055556,2009-04-28,06:17:00
39.97338,116.33431,0,259,39931.2618287037,2009-04-28,06:17:02
39.973394,116.334287,0,255,39931.2618865741,2009-04-28,06:17:07
39.973394,116.334287,0,255,39931.2619212963,2009-04-28,06:17:10
39.973394,116.334282,0,252,39931.2619444444,2009-04-28,06:17:12
39.973391,116.334272,0,251,39931.2620023148,2009-04-28,06:17:17
39.973395,116.334299,0,250,39931.2620601852,2009-04-28,06:17:22
39.973391,116.3343,0,249,39931.2621180556,2009-04-28,06:17:27
39.973391,116.3343,0,249,39931.2621527778,2009-04-28,06:17:30
39.973383,116.3343,0,249,39931.2621759259,2009-04-28,06:17:32
39.973374,116.334301,0,249,39931.2622337963,2009-04-28,06:17:37
39.973371,116.334302,0,250,39931.2622916667,2009-04-28,06:17:42
39.973371,116.334302,0,250,39931.2623263889,2009-04-28,06:17:45
39.973365,116.334302,0,250,39931.262349537,2009-04-28,06:17:47
39.973356,116.334303,0,250,39931.2624074074,2009-04-28,06:17:52
39.973342,116.334345,0,252,39931.2624652778,2009-04-28,06:17:57
39.973349,116.334368,0,253,39931.2625231481,2009-04-28,06:18:02
39.973351,116.334367,0,253,39931.2625810185,2009-04-28,06:18:07
39.973351,116.334366,0,253,39931.2626388889,2009-04-28,06:18:12
39.973345,116.334364,0,252,39931.2626967593,2009-04-28,06:18:17
39.973339,116.334361,0,252,39931.2627546296,2009-04-28,06:18:22
39.973339,116.334361,0,252,39931.2627893519,2009-04-28,06:18:25
39.973344,116.33436,0,252,39931.2628125,2009-04-28,06:18:27
39.973404,116.334376,0,251,39931.2628703704,2009-04-28,06:18:32
39.973437,116.334326,0,252,39931.2629282407,2009-04-28,06:18:37
39.973437,116.334326,0,252,39931.262962963,2009-04-28,06:18:40
39.973438,116.334327,0,252,39931.2629861111,2009-04-28,06:18:42
39.973413,116.334317,0,251,39931.2630439815,2009-04-28,06:18:47
39.973381,116.334207,0,250,39931.2631018519,2009-04-28,06:18:52
39.97339,116.334193,0,250,39931.2631597222,2009-04-28,06:18:57
39.97342,116.334157,0,250,39931.2632175926,2009-04-28,06:19:02
39.973472,116.334195,0,249,39931.263275463,2009-04-28,06:19:07
39.973481,116.334268,0,249,39931.2633333333,2009-04-28,06:19:12
39.973484,116.334321,0,246,39931.2633912037,2009-04-28,06:19:17
39.973469,116.334347,0,255,39931.2634490741,2009-04-28,06:19:22
39.97347,116.334347,0,255,39931.2635069444,2009-04-28,06:19:27
39.973468,116.334349,0,255,39931.2635648148,2009-04-28,06:19:32
39.973469,116.33435,0,256,39931.2636226852,2009-04-28,06:19:37
39.973477,116.334348,0,256,39931.2636805556,2009-04-28,06:19:42
39.973477,116.334348,0,256,39931.2637152778,2009-04-28,06:19:45
39.973481,116.334346,0,257,39931.2637384259,2009-04-28,06:19:47
39.973495,116.334307,0,259,39931.2637962963,2009-04-28,06:19:52
39.973494,116.334324,0,262,39931.2638541667,2009-04-28,06:19:57
39.973488,116.334325,0,263,39931.263912037,2009-04-28,06:20:02
39.973485,116.334326,0,264,39931.2639699074,2009-04-28,06:20:07
39.973478,116.334327,0,264,39931.2640277778,2009-04-28,06:20:12
39.973477,116.334327,0,264,39931.2640856481,2009-04-28,06:20:17
39.973478,116.334327,0,264,39931.2641435185,2009-04-28,06:20:22
39.973471,116.334326,0,264,39931.2642013889,2009-04-28,06:20:27
39.973471,116.334326,0,264,39931.2642361111,2009-04-28,06:20:30
39.97347,116.334325,0,264,39931.2642592593,2009-04-28,06:20:32
39.973481,116.334323,0,264,39931.2643171296,2009-04-28,06:20:37
39.973486,116.334323,0,263,39931.264375,2009-04-28,06:20:42
39.973479,116.334323,0,264,39931.2644328704,2009-04-28,06:20:47
39.973475,116.334323,0,264,39931.2644907407,2009-04-28,06:20:52
39.973473,116.334322,0,264,39931.2645486111,2009-04-28,06:20:57
39.97347,116.334321,0,264,39931.2646064815,2009-04-28,06:21:02
39.973472,116.334318,0,263,39931.2646643519,2009-04-28,06:21:07
39.973465,116.334315,0,263,39931.2647222222,2009-04-28,06:21:12
39.973459,116.334311,0,262,39931.2647800926,2009-04-28,06:21:17
39.973459,116.334309,0,262,39931.264837963,2009-04-28,06:21:22
39.973459,116.334308,0,262,39931.2648958333,2009-04-28,06:21:27
39.973463,116.334309,0,262,39931.2649537037,2009-04-28,06:21:32
39.973462,116.334309,0,263,39931.2650115741,2009-04-28,06:21:37
39.973467,116.334308,0,263,39931.2650694444,2009-04-28,06:21:42
39.97347,116.334308,0,262,39931.2651273148,2009-04-28,06:21:47
39.973465,116.334306,0,262,39931.2651851852,2009-04-28,06:21:52
39.973467,116.334304,0,261,39931.2652430556,2009-04-28,06:21:57
39.973468,116.334301,0,261,39931.2653009259,2009-04-28,06:22:02
39.973468,116.334301,0,261,39931.2653356481,2009-04-28,06:22:05
39.973464,116.334301,0,262,39931.2653587963,2009-04-28,06:22:07
39.973454,116.334301,0,262,39931.2654166667,2009-04-28,06:22:12
39.973454,116.334301,0,262,39931.2654513889,2009-04-28,06:22:15
39.973448,116.334301,0,262,39931.265474537,2009-04-28,06:22:17
39.973398,116.33432,0,266,39931.2655324074,2009-04-28,06:22:22
39.973379,116.334318,0,268,39931.2655902778,2009-04-28,06:22:27
39.973354,116.334287,0,267,39931.2656481481,2009-04-28,06:22:32
39.973376,116.334278,0,265,39931.2657060185,2009-04-28,06:22:37
39.973418,116.334303,0,264,39931.2657638889,2009-04-28,06:22:42
39.973447,116.334334,0,261,39931.2658217593,2009-04-28,06:22:47
39.973428,116.334392,0,260,39931.2658796296,2009-04-28,06:22:52
39.973433,116.334392,0,260,39931.2659375,2009-04-28,06:22:57
39.973433,116.334391,0,260,39931.2659953704,2009-04-28,06:23:02
39.973433,116.334389,0,260,39931.2660532407,2009-04-28,06:23:07
39.973439,116.334387,0,260,39931.2661111111,2009-04-28,06:23:12
39.973432,116.334386,0,260,39931.2661689815,2009-04-28,06:23:17
39.973431,116.334384,0,260,39931.2662268518,2009-04-28,06:23:22
39.973435,116.334382,0,260,39931.2662847222,2009-04-28,06:23:27
39.973435,116.334382,0,260,39931.2663194444,2009-04-28,06:23:30
39.973429,116.334378,0,260,39931.2663425926,2009-04-28,06:23:32
39.973409,116.334308,0,258,39931.266400463,2009-04-28,06:23:37
39.973403,116.334234,0,256,39931.2664583333,2009-04-28,06:23:42
39.973398,116.334232,0,256,39931.2665162037,2009-04-28,06:23:47
39.973398,116.334232,0,256,39931.2665509259,2009-04-28,06:23:50
39.973395,116.334229,0,255,39931.2665740741,2009-04-28,06:23:52
39.973442,116.334234,0,254,39931.2666319444,2009-04-28,06:23:57
39.973442,116.334234,0,254,39931.2666666667,2009-04-28,06:24:00
39.973447,116.334233,0,254,39931.2666898148,2009-04-28,06:24:02
39.973438,116.334232,0,254,39931.2667476852,2009-04-28,06:24:07
39.973434,116.334233,0,254,39931.2668055556,2009-04-28,06:24:12
39.973434,116.334233,0,254,39931.2668402778,2009-04-28,06:24:15
39.973431,116.334233,0,255,39931.2668634259,2009-04-28,06:24:17
39.973421,116.33423,0,255,39931.2669212963,2009-04-28,06:24:22
39.973411,116.334227,0,255,39931.2669791667,2009-04-28,06:24:27
39.973404,116.334227,0,255,39931.267037037,2009-04-28,06:24:32
39.973405,116.334228,0,255,39931.2670949074,2009-04-28,06:24:37
39.973405,116.334228,0,255,39931.2671296296,2009-04-28,06:24:40
39.973413,116.334229,0,254,39931.2671527778,2009-04-28,06:24:42
39.973419,116.334216,0,253,39931.2672106481,2009-04-28,06:24:47
39.973425,116.334217,0,253,39931.2672685185,2009-04-28,06:24:52
39.973425,116.334217,0,253,39931.2673032407,2009-04-28,06:24:55
39.97343,116.334218,0,254,39931.2673263889,2009-04-28,06:24:57
39.97344,116.334221,0,254,39931.2673842593,2009-04-28,06:25:02
39.973446,116.334224,0,254,39931.2674421296,2009-04-28,06:25:07
39.973448,116.334226,0,255,39931.2675,2009-04-28,06:25:12
39.973448,116.334225,0,255,39931.2675578704,2009-04-28,06:25:17
39.973456,116.334222,0,255,39931.2676157407,2009-04-28,06:25:22
39.973458,116.33422,0,255,39931.2676736111,2009-04-28,06:25:27
39.973458,116.334218,0,255,39931.2677314815,2009-04-28,06:25:32
39.973464,116.334217,0,255,39931.2677893518,2009-04-28,06:25:37
39.973469,116.334216,0,255,39931.2678472222,2009-04-28,06:25:42
39.973465,116.334214,0,255,39931.2679050926,2009-04-28,06:25:47
39.973464,116.334213,0,254,39931.267962963,2009-04-28,06:25:52
39.973463,116.334213,0,254,39931.2680208333,2009-04-28,06:25:57
39.973466,116.334213,0,254,39931.2680787037,2009-04-28,06:26:02
39.973468,116.334214,0,253,39931.2681365741,2009-04-28,06:26:07
39.97347,116.334214,0,252,39931.2681944444,2009-04-28,06:26:12
39.973473,116.334213,0,252,39931.2682523148,2009-04-28,06:26:17
39.973477,116.334212,0,251,39931.2683101852,2009-04-28,06:26:22
39.973472,116.334207,0,251,39931.2683680556,2009-04-28,06:26:27
39.973465,116.334205,0,250,39931.2684259259,2009-04-28,06:26:32
39.973465,116.334205,0,250,39931.2684606481,2009-04-28,06:26:35
39.973469,116.334206,0,250,39931.2684837963,2009-04-28,06:26:37
39.97348,116.334207,0,250,39931.2685416667,2009-04-28,06:26:42
39.973461,116.334287,0,244,39931.268599537,2009-04-28,06:26:47
39.973461,116.334287,0,244,39931.2686342593,2009-04-28,06:26:50
39.973461,116.334292,0,245,39931.2686574074,2009-04-28,06:26:52
39.973459,116.334339,0,246,39931.2687152778,2009-04-28,06:26:57
39.97345,116.334297,0,245,39931.2687731481,2009-04-28,06:27:02
39.973436,116.334269,0,247,39931.2688310185,2009-04-28,06:27:07
39.973438,116.334272,0,248,39931.2688888889,2009-04-28,06:27:12
39.973439,116.334272,0,248,39931.2689467593,2009-04-28,06:27:17
39.973438,116.334272,0,247,39931.2690046296,2009-04-28,06:27:22
39.973438,116.334273,0,247,39931.2690625,2009-04-28,06:27:27
39.973446,116.334276,0,247,39931.2691203704,2009-04-28,06:27:32
39.973448,116.334277,0,248,39931.2691782407,2009-04-28,06:27:37
39.973444,116.334276,0,248,39931.2692361111,2009-04-28,06:27:42
39.973446,116.334276,0,248,39931.2692939815,2009-04-28,06:27:47
39.973453,116.334275,0,248,39931.2693518519,2009-04-28,06:27:52
39.973461,116.334273,0,247,39931.2694097222,2009-04-28,06:27:57
39.973465,116.334272,0,247,39931.2694675926,2009-04-28,06:28:02
39.973465,116.334272,0,247,39931.2695023148,2009-04-28,06:28:05
39.973468,116.334272,0,245,39931.269525463,2009-04-28,06:28:07
39.973473,116.334292,0,244,39931.2695833333,2009-04-28,06:28:12
39.973482,116.334309,0,240,39931.2696412037,2009-04-28,06:28:17
39.973486,116.334308,0,240,39931.2696990741,2009-04-28,06:28:22
39.973489,116.334306,0,240,39931.2697569444,2009-04-28,06:28:27
39.973488,116.334305,0,240,39931.2698148148,2009-04-28,06:28:32
39.973485,116.334303,0,241,39931.2698726852,2009-04-28,06:28:37
39.973478,116.334301,0,241,39931.2699305556,2009-04-28,06:28:42
39.973478,116.334301,0,241,39931.2699884259,2009-04-28,06:28:47
39.973483,116.334299,0,241,39931.2700462963,2009-04-28,06:28:52
39.973479,116.334296,0,241,39931.2701041667,2009-04-28,06:28:57
39.973471,116.334293,0,241,39931.270162037,2009-04-28,06:29:02
39.973466,116.334288,0,241,39931.2702199074,2009-04-28,06:29:07
39.973466,116.334288,0,241,39931.2702546296,2009-04-28,06:29:10
39.973472,116.334285,0,241,39931.2702777778,2009-04-28,06:29:12
39.973428,116.334177,0,241,39931.2703356481,2009-04-28,06:29:17
39.973377,116.334079,0,240,39931.2703935185,2009-04-28,06:29:22
39.973356,116.334044,0,239,39931.2704513889,2009-04-28,06:29:27
39.973349,116.334043,0,239,39931.2705092593,2009-04-28,06:29:32
39.973353,116.334042,0,239,39931.2705671296,2009-04-28,06:29:37
39.973361,116.334041,0,239,39931.270625,2009-04-28,06:29:42
39.973361,116.334041,0,239,39931.2706597222,2009-04-28,06:29:45
39.973369,116.334041,0,239,39931.2706828704,2009-04-28,06:29:47
39.97338,116.334039,0,238,39931.2707407407,2009-04-28,06:29:52
39.973391,116.33404,0,237,39931.2707986111,2009-04-28,06:29:57
39.973391,116.334091,0,237,39931.2708564815,2009-04-28,06:30:02
39.973384,116.334147,0,239,39931.2709143519,2009-04-28,06:30:07
39.973386,116.334148,0,239,39931.2709722222,2009-04-28,06:30:12
39.973387,116.334149,0,239,39931.2710300926,2009-04-28,06:30:17
39.973392,116.33415,0,238,39931.271087963,2009-04-28,06:30:22
39.973394,116.334152,0,237,39931.2711458333,2009-04-28,06:30:27
39.973395,116.334154,0,236,39931.2712037037,2009-04-28,06:30:32
39.973399,116.334152,0,236,39931.2712615741,2009-04-28,06:30:37
39.973396,116.334148,0,235,39931.2713194444,2009-04-28,06:30:42
39.973396,116.334148,0,235,39931.2713541667,2009-04-28,06:30:45
39.973397,116.334145,0,235,39931.2713773148,2009-04-28,06:30:47
39.973408,116.334126,0,233,39931.2714351852,2009-04-28,06:30:52
39.973428,116.334071,0,226,39931.2714930556,2009-04-28,06:30:57
39.973421,116.334045,0,221,39931.2715509259,2009-04-28,06:31:02
39.973419,116.334043,0,221,39931.2716087963,2009-04-28,06:31:07
39.973416,116.334042,0,221,39931.2716666667,2009-04-28,06:31:12
39.973416,116.334039,0,221,39931.271724537,2009-04-28,06:31:17
39.973417,116.334037,0,220,39931.2717824074,2009-04-28,06:31:22
39.973416,116.334033,0,220,39931.2718402778,2009-04-28,06:31:27
39.973412,116.33403,0,220,39931.2718981481,2009-04-28,06:31:32
39.973412,116.33403,0,220,39931.2719328704,2009-04-28,06:31:35
39.97342,116.334027,0,220,39931.2719560185,2009-04-28,06:31:37
39.973433,116.334046,0,220,39931.2720138889,2009-04-28,06:31:42
39.973424,116.334102,0,226,39931.2720717593,2009-04-28,06:31:47
39.973417,116.334121,0,223,39931.2721296296,2009-04-28,06:31:52
39.973418,116.334118,0,222,39931.2721875,2009-04-28,06:31:57
39.973423,116.334116,0,222,39931.2722453704,2009-04-28,06:32:02
39.973423,116.334116,0,222,39931.2722800926,2009-04-28,06:32:05
39.973426,116.334113,0,222,39931.2723032407,2009-04-28,06:32:07
39.973436,116.334111,0,223,39931.2723611111,2009-04-28,06:32:12
39.973441,116.33411,0,223,39931.2724189815,2009-04-28,06:32:17
39.973447,116.334108,0,224,39931.2724768519,2009-04-28,06:32:22
39.973452,116.334108,0,223,39931.2725347222,2009-04-28,06:32:27
39.973454,116.334109,0,221,39931.2725925926,2009-04-28,06:32:32
39.973448,116.334109,0,220,39931.272650463,2009-04-28,06:32:37
39.97344,116.33411,0,219,39931.2727083333,2009-04-28,06:32:42
39.973436,116.334109,0,219,39931.2727662037,2009-04-28,06:32:47
39.973436,116.334109,0,218,39931.2728240741,2009-04-28,06:32:52
39.973442,116.334107,0,218,39931.2728819444,2009-04-28,06:32:57
39.973445,116.334107,0,218,39931.2729398148,2009-04-28,06:33:02
39.973447,116.334106,0,219,39931.2729976852,2009-04-28,06:33:07
39.973448,116.334105,0,219,39931.2730555556,2009-04-28,06:33:12
39.973448,116.334107,0,219,39931.2731134259,2009-04-28,06:33:17
39.97345,116.334109,0,219,39931.2731712963,2009-04-28,06:33:22
39.973449,116.334109,0,219,39931.2732291667,2009-04-28,06:33:27
39.97345,116.334106,0,218,39931.273287037,2009-04-28,06:33:32
39.973455,116.334104,0,218,39931.2733449074,2009-04-28,06:33:37
39.973453,116.334106,0,218,39931.2734027778,2009-04-28,06:33:42
39.973448,116.334108,0,218,39931.2734606481,2009-04-28,06:33:47
39.973455,116.334107,0,218,39931.2735185185,2009-04-28,06:33:52
39.973453,116.334109,0,217,39931.2735763889,2009-04-28,06:33:57
39.973453,116.334109,0,217,39931.2736111111,2009-04-28,06:34:00
39.973446,116.334113,0,217,39931.2736342593,2009-04-28,06:34:02
39.973437,116.334111,0,216,39931.2736921296,2009-04-28,06:34:07
39.973439,116.334107,0,216,39931.27375,2009-04-28,06:34:12
39.973446,116.334105,0,215,39931.2738078704,2009-04-28,06:34:17
39.973445,116.334105,0,215,39931.2738657407,2009-04-28,06:34:22
39.973441,116.334107,0,215,39931.2739236111,2009-04-28,06:34:27
39.973447,116.334106,0,215,39931.2739814815,2009-04-28,06:34:32
39.973452,116.334105,0,215,39931.2740393518,2009-04-28,06:34:37
39.973452,116.334105,0,215,39931.2740740741,2009-04-28,06:34:40
39.973449,116.334106,0,215,39931.2740972222,2009-04-28,06:34:42
39.973439,116.334104,0,215,39931.2741550926,2009-04-28,06:34:47
39.973432,116.334103,0,214,39931.274212963,2009-04-28,06:34:52
39.973431,116.334103,0,214,39931.2742708333,2009-04-28,06:34:57
39.973431,116.334104,0,213,39931.2743287037,2009-04-28,06:35:02
39.973429,116.334103,0,213,39931.2743865741,2009-04-28,06:35:07
39.973432,116.334102,0,213,39931.2744444444,2009-04-28,06:35:12
39.973433,116.3341,0,212,39931.2745023148,2009-04-28,06:35:17
39.973429,116.334101,0,212,39931.2745601852,2009-04-28,06:35:22
39.973424,116.334102,0,212,39931.2746180556,2009-04-28,06:35:27
39.973422,116.334102,0,211,39931.2746759259,2009-04-28,06:35:32
39.973427,116.334098,0,211,39931.2747337963,2009-04-28,06:35:37
39.973433,116.334097,0,211,39931.2747916667,2009-04-28,06:35:42
39.973433,116.334098,0,210,39931.274849537,2009-04-28,06:35:47
39.973428,116.334098,0,210,39931.2749074074,2009-04-28,06:35:52
39.973427,116.334094,0,210,39931.2749652778,2009-04-28,06:35:57
39.973432,116.334093,0,210,39931.2750231481,2009-04-28,06:36:02
39.973432,116.334093,0,210,39931.2750578704,2009-04-28,06:36:05
39.97344,116.334096,0,209,39931.2750810185,2009-04-28,06:36:07
39.973449,116.334098,0,208,39931.2751388889,2009-04-28,06:36:12
39.973456,116.334098,0,205,39931.2751967593,2009-04-28,06:36:17
39.973456,116.334098,0,205,39931.2752314815,2009-04-28,06:36:20
39.973449,116.334098,0,204,39931.2752546296,2009-04-28,06:36:22
39.97344,116.3341,0,204,39931.2753125,2009-04-28,06:36:27
39.97344,116.334098,0,204,39931.2753703704,2009-04-28,06:36:32
39.97344,116.334098,0,204,39931.2754050926,2009-04-28,06:36:35
39.973448,116.334099,0,204,39931.2754282407,2009-04-28,06:36:37
39.973459,116.334101,0,204,39931.2754861111,2009-04-28,06:36:42
39.973459,116.334101,0,204,39931.2755208333,2009-04-28,06:36:45
39.973467,116.334103,0,204,39931.2755439815,2009-04-28,06:36:47
39.973452,116.334191,0,204,39931.2756018518,2009-04-28,06:36:52
39.973482,116.334241,0,199,39931.2756597222,2009-04-28,06:36:57
39.973489,116.334275,0,191,39931.2757175926,2009-04-28,06:37:02
39.973461,116.334248,0,182,39931.275775463,2009-04-28,06:37:07
39.973437,116.334222,0,180,39931.2758333333,2009-04-28,06:37:12
39.973435,116.33422,0,180,39931.2758912037,2009-04-28,06:37:17
39.973435,116.33422,0,180,39931.2759259259,2009-04-28,06:37:20
39.973439,116.334219,0,180,39931.2759490741,2009-04-28,06:37:22
39.973424,116.3342,0,182,39931.2760069444,2009-04-28,06:37:27
39.973425,116.334165,0,188,39931.2760648148,2009-04-28,06:37:32
39.973442,116.334145,0,186,39931.2761226852,2009-04-28,06:37:37
39.973453,116.334141,0,186,39931.2761805556,2009-04-28,06:37:42
39.973456,116.334138,0,186,39931.2762384259,2009-04-28,06:37:47
39.973455,116.334134,0,186,39931.2762962963,2009-04-28,06:37:52
39.973456,116.334131,0,186,39931.2763541667,2009-04-28,06:37:57
39.973451,116.33413,0,187,39931.276412037,2009-04-28,06:38:02
39.973447,116.334131,0,187,39931.2764699074,2009-04-28,06:38:07
39.973445,116.334131,0,187,39931.2765277778,2009-04-28,06:38:12
39.973445,116.334131,0,187,39931.2765625,2009-04-28,06:38:15
39.973448,116.334133,0,187,39931.2765856481,2009-04-28,06:38:17
39.973426,116.334172,0,188,39931.2766435185,2009-04-28,06:38:22
39.973408,116.334184,0,188,39931.2767013889,2009-04-28,06:38:27
39.973406,116.33418,0,188,39931.2767592593,2009-04-28,06:38:32
39.973406,116.334175,0,188,39931.2768171296,2009-04-28,06:38:37
39.973411,116.334172,0,187,39931.276875,2009-04-28,06:38:42
39.973413,116.334172,0,187,39931.2769328704,2009-04-28,06:38:47
39.97341,116.33417,0,187,39931.2769907407,2009-04-28,06:38:52
39.973408,116.334167,0,187,39931.2770486111,2009-04-28,06:38:57
39.973405,116.334166,0,187,39931.2771064815,2009-04-28,06:39:02
39.973412,116.334166,0,187,39931.2771643519,2009-04-28,06:39:07
39.973416,116.334165,0,187,39931.2772222222,2009-04-28,06:39:12
39.973419,116.334163,0,188,39931.2772800926,2009-04-28,06:39:17
39.973413,116.334162,0,189,39931.277337963,2009-04-28,06:39:22
39.973408,116.334159,0,189,39931.2773958333,2009-04-28,06:39:27
39.973407,116.334155,0,189,39931.2774537037,2009-04-28,06:39:32
39.973408,116.334152,0,189,39931.2775115741,2009-04-28,06:39:37
39.97341,116.334147,0,189,39931.2775694444,2009-04-28,06:39:42
39.97341,116.334147,0,189,39931.2776041667,2009-04-28,06:39:45
39.97341,116.334142,0,189,39931.2776273148,2009-04-28,06:39:47
39.9734,116.334116,0,189,39931.2776851852,2009-04-28,06:39:52
39.973396,116.334034,0,187,39931.2777430556,2009-04-28,06:39:57
39.973394,116.334037,0,185,39931.2778009259,2009-04-28,06:40:02
39.9734,116.334036,0,184,39931.2778587963,2009-04-28,06:40:07
39.973398,116.334036,0,184,39931.2779166667,2009-04-28,06:40:12
39.973395,116.334035,0,184,39931.277974537,2009-04-28,06:40:17
39.973395,116.334035,0,184,39931.2780092593,2009-04-28,06:40:20
39.973389,116.334035,0,184,39931.2780324074,2009-04-28,06:40:22
39.973373,116.334027,0,184,39931.2780902778,2009-04-28,06:40:27
39.973371,116.333964,0,182,39931.2781481481,2009-04-28,06:40:32
39.973376,116.333962,0,182,39931.2782060185,2009-04-28,06:40:37
39.973382,116.333963,0,182,39931.2782638889,2009-04-28,06:40:42
39.973388,116.333961,0,182,39931.2783217593,2009-04-28,06:40:47
39.973388,116.333961,0,182,39931.2783564815,2009-04-28,06:40:50
39.973393,116.333953,0,182,39931.2783796296,2009-04-28,06:40:52
39.9734,116.333812,0,180,39931.2784375,2009-04-28,06:40:57
39.9734,116.33374,0,180,39931.2784953704,2009-04-28,06:41:02
39.973415,116.334067,0,210,39931.2940046296,2009-04-28,07:03:22
39.973405,116.334109,0,211,39931.2940625,2009-04-28,07:03:27
39.973375,116.334372,0,215,39931.2941203704,2009-04-28,07:03:32
39.97338,116.33436,0,220,39931.2941782407,2009-04-28,07:03:37
39.97338,116.33436,0,220,39931.294212963,2009-04-28,07:03:40
39.973375,116.334358,0,220,39931.2942361111,2009-04-28,07:03:42
39.973366,116.334355,0,220,39931.2942939815,2009-04-28,07:03:47
39.973366,116.334352,0,220,39931.2943518519,2009-04-28,07:03:52
39.973366,116.334352,0,220,39931.2943865741,2009-04-28,07:03:55
39.973366,116.33435,0,220,39931.2944097222,2009-04-28,07:03:57
39.973394,116.334333,0,220,39931.2944675926,2009-04-28,07:04:02
39.97342,116.334341,0,222,39931.294525463,2009-04-28,07:04:07
39.973415,116.334342,0,220,39931.2945833333,2009-04-28,07:04:12
39.973415,116.334343,0,220,39931.2946412037,2009-04-28,07:04:17
39.973415,116.334343,0,220,39931.2946759259,2009-04-28,07:04:20
39.973421,116.334344,0,220,39931.2946990741,2009-04-28,07:04:22
39.973416,116.334307,0,220,39931.2947569444,2009-04-28,07:04:27
39.973413,116.334308,0,220,39931.2948148148,2009-04-28,07:04:32
39.973413,116.334308,0,220,39931.294849537,2009-04-28,07:04:35
39.973414,116.334305,0,220,39931.2948726852,2009-04-28,07:04:37
39.973423,116.334304,0,220,39931.2949305556,2009-04-28,07:04:42
39.973425,116.334303,0,220,39931.2949884259,2009-04-28,07:04:47
39.973429,116.334301,0,220,39931.2950462963,2009-04-28,07:04:52
39.973432,116.334301,0,220,39931.2951041667,2009-04-28,07:04:57
39.973436,116.334298,0,220,39931.295162037,2009-04-28,07:05:02
39.973436,116.334298,0,220,39931.2951967593,2009-04-28,07:05:05
39.973434,116.334292,0,220,39931.2952199074,2009-04-28,07:05:07
39.973455,116.334152,0,219,39931.2952777778,2009-04-28,07:05:12
39.973454,116.334164,0,220,39931.2953356481,2009-04-28,07:05:17
39.973441,116.334203,0,224,39931.2953935185,2009-04-28,07:05:22
39.973435,116.334205,0,224,39931.2954513889,2009-04-28,07:05:27
39.973435,116.334205,0,224,39931.2955092593,2009-04-28,07:05:32
39.973442,116.334204,0,225,39931.2955671296,2009-04-28,07:05:37
39.973447,116.334203,0,226,39931.295625,2009-04-28,07:05:42
39.973445,116.3342,0,226,39931.2956828704,2009-04-28,07:05:47
39.973449,116.334198,0,226,39931.2957407407,2009-04-28,07:05:52
39.973446,116.334197,0,226,39931.2957986111,2009-04-28,07:05:57
39.973443,116.334195,0,227,39931.2958564815,2009-04-28,07:06:02
39.973439,116.334194,0,227,39931.2959143519,2009-04-28,07:06:07
39.973431,116.334194,0,227,39931.2959722222,2009-04-28,07:06:12
39.973429,116.334195,0,227,39931.2960300926,2009-04-28,07:06:17
39.973423,116.334197,0,227,39931.296087963,2009-04-28,07:06:22
39.973422,116.334198,0,227,39931.2961458333,2009-04-28,07:06:27
39.973415,116.334199,0,227,39931.2962037037,2009-04-28,07:06:32
39.973408,116.334198,0,226,39931.2962615741,2009-04-28,07:06:37
39.973405,116.334196,0,226,39931.2963194444,2009-04-28,07:06:42
39.973403,116.334195,0,227,39931.2963773148,2009-04-28,07:06:47
39.973399,116.334193,0,227,39931.2964351852,2009-04-28,07:06:52
39.973394,116.334191,0,227,39931.2964930556,2009-04-28,07:06:57
39.973392,116.334186,0,226,39931.2965509259,2009-04-28,07:07:02
39.973389,116.334186,0,226,39931.2966087963,2009-04-28,07:07:07
39.973387,116.334186,0,226,39931.2966666667,2009-04-28,07:07:12
39.973389,116.334185,0,227,39931.296724537,2009-04-28,07:07:17
39.973392,116.334183,0,227,39931.2967824074,2009-04-28,07:07:22
39.973393,116.334182,0,227,39931.2968402778,2009-04-28,07:07:27
39.973399,116.334179,0,227,39931.2968981481,2009-04-28,07:07:32
39.973404,116.334177,0,227,39931.2969560185,2009-04-28,07:07:37
39.973406,116.334176,0,227,39931.2970138889,2009-04-28,07:07:42
39.973406,116.334177,0,227,39931.2970717593,2009-04-28,07:07:47
39.973404,116.334177,0,227,39931.2971296296,2009-04-28,07:07:52
39.973403,116.334174,0,228,39931.2971875,2009-04-28,07:07:57
39.973404,116.334172,0,228,39931.2972453704,2009-04-28,07:08:02
39.973404,116.334169,0,228,39931.2973032407,2009-04-28,07:08:07
39.973405,116.334165,0,228,39931.2973611111,2009-04-28,07:08:12
39.973405,116.334165,0,228,39931.2973958333,2009-04-28,07:08:15
39.973406,116.334161,0,227,39931.2974189815,2009-04-28,07:08:17
39.973408,116.334151,0,227,39931.2974768518,2009-04-28,07:08:22
39.973408,116.334151,0,227,39931.2975115741,2009-04-28,07:08:25
39.973407,116.334145,0,227,39931.2975347222,2009-04-28,07:08:27
39.973405,116.334107,0,226,39931.2975925926,2009-04-28,07:08:32
39.973398,116.334075,0,223,39931.297650463,2009-04-28,07:08:37
39.973398,116.334076,0,223,39931.2977083333,2009-04-28,07:08:42
39.973392,116.334076,0,223,39931.2977662037,2009-04-28,07:08:47
39.973385,116.334075,0,224,39931.2978240741,2009-04-28,07:08:52
39.973382,116.334075,0,224,39931.2978819444,2009-04-28,07:08:57
39.973386,116.334071,0,224,39931.2979398148,2009-04-28,07:09:02
39.973386,116.334071,0,224,39931.297974537,2009-04-28,07:09:05
39.973389,116.334067,0,224,39931.2979976852,2009-04-28,07:09:07
39.973399,116.33406,0,224,39931.2980555556,2009-04-28,07:09:12
39.973399,116.33407,0,226,39931.2981134259,2009-04-28,07:09:17
39.97339,116.33413,0,230,39931.2981712963,2009-04-28,07:09:22
39.973392,116.33414,0,230,39931.2982291667,2009-04-28,07:09:27
39.973388,116.334142,0,230,39931.298287037,2009-04-28,07:09:32
39.973389,116.334141,0,230,39931.2983449074,2009-04-28,07:09:37
39.973394,116.334139,0,230,39931.2984027778,2009-04-28,07:09:42
39.973395,116.334136,0,230,39931.2984606481,2009-04-28,07:09:47
39.973394,116.334133,0,230,39931.2985185185,2009-04-28,07:09:52
39.973401,116.33413,0,230,39931.2985763889,2009-04-28,07:09:57
39.973401,116.33413,0,230,39931.2986111111,2009-04-28,07:10:00
39.973406,116.334127,0,230,39931.2986342593,2009-04-28,07:10:02
39.973412,116.334044,0,228,39931.2986921296,2009-04-28,07:10:07
39.973424,116.334047,0,230,39931.29875,2009-04-28,07:10:12
39.973426,116.334047,0,231,39931.2988078704,2009-04-28,07:10:17
39.973426,116.334047,0,231,39931.2988657407,2009-04-28,07:10:22
39.973426,116.334047,0,231,39931.298900463,2009-04-28,07:10:25
39.973428,116.334044,0,231,39931.2989236111,2009-04-28,07:10:27
39.973434,116.333972,0,231,39931.2989814815,2009-04-28,07:10:32
39.973428,116.333941,0,228,39931.2990393518,2009-04-28,07:10:37
39.97343,116.333941,0,228,39931.2990972222,2009-04-28,07:10:42
39.97343,116.333939,0,228,39931.2991550926,2009-04-28,07:10:47
39.973426,116.333939,0,227,39931.299212963,2009-04-28,07:10:52
39.973424,116.33394,0,227,39931.2992708333,2009-04-28,07:10:57
39.973423,116.333941,0,227,39931.2993287037,2009-04-28,07:11:02
39.973422,116.33394,0,227,39931.2993865741,2009-04-28,07:11:07
39.97342,116.333941,0,227,39931.2994444444,2009-04-28,07:11:12
39.973416,116.333944,0,227,39931.2995023148,2009-04-28,07:11:17
39.973411,116.333945,0,227,39931.2995601852,2009-04-28,07:11:22
39.973406,116.333945,0,227,39931.2996180556,2009-04-28,07:11:27
39.9734,116.333947,0,227,39931.2996759259,2009-04-28,07:11:32
39.973395,116.333949,0,227,39931.2997337963,2009-04-28,07:11:37
39.973389,116.333951,0,227,39931.2997916667,2009-04-28,07:11:42
39.973385,116.333951,0,227,39931.299849537,2009-04-28,07:11:47
39.973382,116.33395,0,228,39931.2999074074,2009-04-28,07:11:52
39.973387,116.333949,0,228,39931.2999652778,2009-04-28,07:11:57
39.973393,116.333948,0,228,39931.3000231481,2009-04-28,07:12:02
39.973391,116.333947,0,228,39931.3000810185,2009-04-28,07:12:07
39.973392,116.333946,0,228,39931.3001388889,2009-04-28,07:12:12
39.973395,116.333945,0,228,39931.3001967593,2009-04-28,07:12:17
39.9734,116.333944,0,228,39931.3002546296,2009-04-28,07:12:22
39.973397,116.333943,0,228,39931.3003125,2009-04-28,07:12:27
39.973391,116.333941,0,228,39931.3003703704,2009-04-28,07:12:32
39.973396,116.33394,0,228,39931.3004282407,2009-04-28,07:12:37
39.973398,116.333938,0,228,39931.3004861111,2009-04-28,07:12:42
39.973398,116.333938,0,228,39931.3005208333,2009-04-28,07:12:45
39.973404,116.333935,0,228,39931.3005439815,2009-04-28,07:12:47
39.973413,116.333932,0,227,39931.3006018519,2009-04-28,07:12:52
39.973414,116.333932,0,226,39931.3006597222,2009-04-28,07:12:57
39.973414,116.333932,0,226,39931.3007175926,2009-04-28,07:13:02
39.973413,116.333932,0,226,39931.300775463,2009-04-28,07:13:07
39.973411,116.333932,0,226,39931.3008333333,2009-04-28,07:13:12
39.973409,116.33393,0,226,39931.3008912037,2009-04-28,07:13:17
39.97341,116.333929,0,226,39931.3009490741,2009-04-28,07:13:22
39.97341,116.333929,0,226,39931.3010069444,2009-04-28,07:13:27
39.973407,116.333929,0,226,39931.3010648148,2009-04-28,07:13:32
39.973403,116.333929,0,226,39931.3011226852,2009-04-28,07:13:37
39.973403,116.333929,0,226,39931.3011574074,2009-04-28,07:13:40
39.973399,116.333931,0,226,39931.3011805556,2009-04-28,07:13:42
39.97339,116.333955,0,227,39931.3012384259,2009-04-28,07:13:47
39.973384,116.333971,0,228,39931.3012962963,2009-04-28,07:13:52
39.973373,116.33397,0,228,39931.3013541667,2009-04-28,07:13:57
39.973372,116.333969,0,228,39931.301412037,2009-04-28,07:14:02
39.97337,116.333969,0,228,39931.3014699074,2009-04-28,07:14:07
39.97337,116.333969,0,228,39931.3015046296,2009-04-28,07:14:10
39.973362,116.33397,0,228,39931.3015277778,2009-04-28,07:14:12
39.973333,116.334013,0,230,39931.3015856481,2009-04-28,07:14:17
39.973347,116.334012,0,231,39931.3016435185,2009-04-28,07:14:22
39.973345,116.334006,0,231,39931.3017013889,2009-04-28,07:14:27
39.973345,116.334006,0,231,39931.3017361111,2009-04-28,07:14:30
39.973349,116.334005,0,231,39931.3017592593,2009-04-28,07:14:32
39.973372,116.333992,0,232,39931.3018171296,2009-04-28,07:14:37
39.973385,116.333965,0,233,39931.301875,2009-04-28,07:14:42
39.973373,116.333978,0,234,39931.3019328704,2009-04-28,07:14:47
39.973351,116.333968,0,233,39931.3019907407,2009-04-28,07:14:52
39.973365,116.333946,0,233,39931.3020486111,2009-04-28,07:14:57
39.973367,116.333945,0,234,39931.3021064815,2009-04-28,07:15:02
39.973367,116.333947,0,234,39931.3021643519,2009-04-28,07:15:07
39.973366,116.333949,0,234,39931.3022222222,2009-04-28,07:15:12
39.973366,116.333949,0,234,39931.3022569444,2009-04-28,07:15:15
39.973364,116.333951,0,234,39931.3022800926,2009-04-28,07:15:17
39.973358,116.333942,0,234,39931.302337963,2009-04-28,07:15:22
39.973368,116.33381,0,228,39931.3023958333,2009-04-28,07:15:27
39.973368,116.33381,0,228,39931.3024305556,2009-04-28,07:15:30
39.97337,116.333809,0,229,39931.3024537037,2009-04-28,07:15:32
39.973389,116.333865,0,230,39931.3025115741,2009-04-28,07:15:37
39.973387,116.333885,0,231,39931.3025694444,2009-04-28,07:15:42
39.973388,116.333886,0,231,39931.3026273148,2009-04-28,07:15:47
39.973389,116.333887,0,231,39931.3026851852,2009-04-28,07:15:52
39.973389,116.333887,0,231,39931.3027199074,2009-04-28,07:15:55
39.973386,116.333889,0,231,39931.3027430556,2009-04-28,07:15:57
39.973381,116.333977,0,235,39931.3028009259,2009-04-28,07:16:02
39.973385,116.333973,0,235,39931.3028587963,2009-04-28,07:16:07
39.973377,116.333973,0,235,39931.3029166667,2009-04-28,07:16:12
39.973371,116.333972,0,235,39931.302974537,2009-04-28,07:16:17
39.973368,116.333973,0,235,39931.3030324074,2009-04-28,07:16:22
39.973368,116.333973,0,235,39931.3030671296,2009-04-28,07:16:25
39.973366,116.333977,0,235,39931.3030902778,2009-04-28,07:16:27
39.973339,116.334029,0,235,39931.3031481481,2009-04-28,07:16:32
39.973344,116.334017,0,236,39931.3032060185,2009-04-28,07:16:37
39.973339,116.334015,0,237,39931.3032638889,2009-04-28,07:16:42
39.973339,116.334015,0,237,39931.3032986111,2009-04-28,07:16:45
39.973338,116.334012,0,237,39931.3033217593,2009-04-28,07:16:47
39.973343,116.334049,0,236,39931.3033796296,2009-04-28,07:16:52
39.973355,116.334095,0,236,39931.3034375,2009-04-28,07:16:57
39.973356,116.334095,0,236,39931.3034953704,2009-04-28,07:17:02
39.973356,116.334095,0,236,39931.3035300926,2009-04-28,07:17:05
39.973351,116.334097,0,236,39931.3035532407,2009-04-28,07:17:07
39.973341,116.334025,0,234,39931.3036111111,2009-04-28,07:17:12
39.973338,116.33395,0,232,39931.3036689815,2009-04-28,07:17:17
39.973338,116.33395,0,232,39931.3037037037,2009-04-28,07:17:20
39.973342,116.333949,0,232,39931.3037268519,2009-04-28,07:17:22
39.973336,116.334006,0,232,39931.3037847222,2009-04-28,07:17:27
39.973338,116.334008,0,231,39931.3038425926,2009-04-28,07:17:32
39.973337,116.334007,0,231,39931.303900463,2009-04-28,07:17:37
39.973334,116.334004,0,231,39931.3039583333,2009-04-28,07:17:42
39.973334,116.334004,0,231,39931.3039930556,2009-04-28,07:17:45
39.973336,116.333998,0,231,39931.3040162037,2009-04-28,07:17:47
39.973355,116.334041,0,230,39931.3040740741,2009-04-28,07:17:52
39.973367,116.334028,0,231,39931.3041319444,2009-04-28,07:17:57
39.973367,116.334028,0,231,39931.3041666667,2009-04-28,07:18:00
39.973368,116.33402,0,231,39931.3041898148,2009-04-28,07:18:02
39.973384,116.333918,0,230,39931.3042476852,2009-04-28,07:18:07
39.973378,116.334001,0,229,39931.3043055556,2009-04-28,07:18:12
39.973371,116.334003,0,229,39931.3043634259,2009-04-28,07:18:17
39.973371,116.334003,0,229,39931.3043981481,2009-04-28,07:18:20
39.973373,116.334006,0,229,39931.3044212963,2009-04-28,07:18:22
39.973382,116.334007,0,229,39931.3044791667,2009-04-28,07:18:27
39.9734,116.333974,0,230,39931.304537037,2009-04-28,07:18:32
39.973404,116.333976,0,231,39931.3045949074,2009-04-28,07:18:37
39.973402,116.333981,0,231,39931.3046527778,2009-04-28,07:18:42
39.973404,116.333984,0,231,39931.3047106481,2009-04-28,07:18:47
39.973401,116.333985,0,231,39931.3047685185,2009-04-28,07:18:52
39.973395,116.333988,0,231,39931.3048263889,2009-04-28,07:18:57
39.973395,116.333988,0,231,39931.3048611111,2009-04-28,07:19:00
39.97339,116.33399,0,231,39931.3048842593,2009-04-28,07:19:02
39.973389,116.334024,0,232,39931.3049421296,2009-04-28,07:19:07
39.973396,116.334087,0,232,39931.305,2009-04-28,07:19:12
39.973393,116.334087,0,232,39931.3050578704,2009-04-28,07:19:17
39.973393,116.334087,0,232,39931.3050925926,2009-04-28,07:19:20
39.973385,116.334089,0,232,39931.3051157407,2009-04-28,07:19:22
39.973375,116.334091,0,232,39931.3051736111,2009-04-28,07:19:27
39.973365,116.334092,0,232,39931.3052314815,2009-04-28,07:19:32
39.973365,116.334092,0,232,39931.3052662037,2009-04-28,07:19:35
39.973358,116.334095,0,232,39931.3052893518,2009-04-28,07:19:37
39.97332,116.334273,0,231,39931.3053472222,2009-04-28,07:19:42
39.973317,116.334276,0,231,39931.3054050926,2009-04-28,07:19:47
39.973317,116.334276,0,231,39931.3054398148,2009-04-28,07:19:50
39.973313,116.334276,0,231,39931.305462963,2009-04-28,07:19:52
39.973304,116.334279,0,231,39931.3055208333,2009-04-28,07:19:57
39.973303,116.334274,0,231,39931.3055787037,2009-04-28,07:20:02
39.973303,116.334274,0,231,39931.3056134259,2009-04-28,07:20:05
39.973311,116.334272,0,231,39931.3056365741,2009-04-28,07:20:07
39.973291,116.334323,0,230,39931.3056944444,2009-04-28,07:20:12
39.973291,116.334323,0,230,39931.3057291667,2009-04-28,07:20:15
39.973294,116.334323,0,230,39931.3057523148,2009-04-28,07:20:17
39.973303,116.334272,0,230,39931.3058101852,2009-04-28,07:20:22
39.973318,116.334198,0,229,39931.3058680556,2009-04-28,07:20:27
39.973334,116.33416,0,231,39931.3059259259,2009-04-28,07:20:32
39.973405,116.33395,0,236,39931.3059837963,2009-04-28,07:20:37
39.97343,116.333892,0,235,39931.3060416667,2009-04-28,07:20:42
39.973401,116.333911,0,235,39931.306099537,2009-04-28,07:20:47
39.973404,116.333841,0,237,39931.3061574074,2009-04-28,07:20:52
39.973398,116.3338,0,238,39931.3062152778,2009-04-28,07:20:57
39.973431,116.333693,0,240,39931.3062731481,2009-04-28,07:21:02
39.973448,116.333682,0,241,39931.3063310185,2009-04-28,07:21:07
39.973481,116.333671,0,240,39931.3063888889,2009-04-28,07:21:12
39.973456,116.333712,0,240,39931.3064467593,2009-04-28,07:21:17
39.973454,116.333689,0,240,39931.3065046296,2009-04-28,07:21:22
39.973454,116.333689,0,240,39931.3065393518,2009-04-28,07:21:25
39.973446,116.333687,0,240,39931.3065625,2009-04-28,07:21:27
39.973415,116.333864,0,238,39931.3066203704,2009-04-28,07:21:32
39.973401,116.333947,0,235,39931.3066782407,2009-04-28,07:21:37
39.973401,116.333947,0,235,39931.306712963,2009-04-28,07:21:40
39.973393,116.333943,0,235,39931.3067361111,2009-04-28,07:21:42
39.973434,116.333842,0,237,39931.3067939815,2009-04-28,07:21:47
39.973438,116.333808,0,240,39931.3068518518,2009-04-28,07:21:52
39.973497,116.333758,0,244,39931.3069097222,2009-04-28,07:21:57
39.973548,116.333773,0,247,39931.3069675926,2009-04-28,07:22:02
39.973505,116.333805,0,247,39931.307025463,2009-04-28,07:22:07
39.973411,116.333896,0,247,39931.3070833333,2009-04-28,07:22:12
39.97337,116.333922,0,249,39931.3071412037,2009-04-28,07:22:17
39.973364,116.333939,0,249,39931.3071990741,2009-04-28,07:22:22
39.973364,116.333939,0,249,39931.3072337963,2009-04-28,07:22:25
39.973359,116.333941,0,249,39931.3072569444,2009-04-28,07:22:27
39.973356,116.333986,0,249,39931.3073148148,2009-04-28,07:22:32
39.973356,116.333986,0,249,39931.307349537,2009-04-28,07:22:35
39.973361,116.333986,0,249,39931.3073726852,2009-04-28,07:22:37
39.97337,116.333985,0,249,39931.3074305556,2009-04-28,07:22:42
39.973378,116.333984,0,249,39931.3074884259,2009-04-28,07:22:47
39.973384,116.333981,0,250,39931.3075462963,2009-04-28,07:22:52
39.973385,116.333981,0,250,39931.3076041667,2009-04-28,07:22:57
39.973385,116.333981,0,250,39931.3076388889,2009-04-28,07:23:00
39.973379,116.333983,0,249,39931.307662037,2009-04-28,07:23:02
39.973323,116.334053,0,249,39931.3077199074,2009-04-28,07:23:07
39.973271,116.334211,0,247,39931.3077777778,2009-04-28,07:23:12
39.97327,116.334342,0,247,39931.3078356481,2009-04-28,07:23:17
39.973283,116.334495,0,246,39931.3078935185,2009-04-28,07:23:22
39.973254,116.334691,0,245,39931.3079513889,2009-04-28,07:23:27
39.973252,116.334658,0,247,39931.3080092593,2009-04-28,07:23:32
39.973236,116.334582,0,245,39931.3080671296,2009-04-28,07:23:37
39.97321,116.334669,0,242,39931.308125,2009-04-28,07:23:42
39.9732,116.334853,0,239,39931.3081828704,2009-04-28,07:23:47
39.973169,116.335136,0,237,39931.3082407407,2009-04-28,07:23:52
39.973163,116.335161,0,236,39931.3082986111,2009-04-28,07:23:57
39.97316,116.335102,0,237,39931.3083564815,2009-04-28,07:24:02
39.973138,116.335182,0,239,39931.3084143519,2009-04-28,07:24:07
39.973171,116.335277,0,238,39931.3084722222,2009-04-28,07:24:12
39.973165,116.335288,0,239,39931.3085300926,2009-04-28,07:24:17
39.973156,116.335307,0,238,39931.308587963,2009-04-28,07:24:22
39.973156,116.335332,0,236,39931.3086458333,2009-04-28,07:24:27
39.973089,116.335539,0,232,39931.3087037037,2009-04-28,07:24:32
39.973058,116.335633,0,233,39931.3087615741,2009-04-28,07:24:37
39.973101,116.335544,0,234,39931.3088194444,2009-04-28,07:24:42
39.973163,116.335423,0,235,39931.3088773148,2009-04-28,07:24:47
39.973151,116.335329,0,236,39931.3089351852,2009-04-28,07:24:52
39.973164,116.335118,0,232,39931.3089930556,2009-04-28,07:24:57
39.973213,116.334907,0,229,39931.3090509259,2009-04-28,07:25:02
39.973258,116.334859,0,231,39931.3091087963,2009-04-28,07:25:07
39.973235,116.334924,0,231,39931.3091666667,2009-04-28,07:25:12
39.973234,116.334948,0,231,39931.309224537,2009-04-28,07:25:17
39.973199,116.335018,0,233,39931.3092824074,2009-04-28,07:25:22
39.973184,116.334968,0,232,39931.3093402778,2009-04-28,07:25:27
39.973184,116.33497,0,231,39931.3093981481,2009-04-28,07:25:32
39.973184,116.33497,0,231,39931.3094328704,2009-04-28,07:25:35
39.973181,116.334972,0,231,39931.3094560185,2009-04-28,07:25:37
39.973075,116.335055,0,228,39931.3095138889,2009-04-28,07:25:42
39.97303,116.335128,0,224,39931.3095717593,2009-04-28,07:25:47
39.972999,116.335177,0,224,39931.3096296296,2009-04-28,07:25:52
39.973004,116.335158,0,223,39931.3096875,2009-04-28,07:25:57
39.973,116.335071,0,220,39931.3097453704,2009-04-28,07:26:02
39.973132,116.334841,0,216,39931.3098032407,2009-04-28,07:26:07
39.973112,116.33491,0,216,39931.3098611111,2009-04-28,07:26:12
39.973061,116.335039,0,214,39931.3099189815,2009-04-28,07:26:17
39.973041,116.33505,0,213,39931.3099768519,2009-04-28,07:26:22
39.973047,116.334983,0,211,39931.3100347222,2009-04-28,07:26:27
39.973011,116.335021,0,210,39931.3100925926,2009-04-28,07:26:32
39.972918,116.335354,0,207,39931.310150463,2009-04-28,07:26:37
39.972835,116.335755,0,205,39931.3102083333,2009-04-28,07:26:42
39.972764,116.335782,0,201,39931.3102662037,2009-04-28,07:26:47
39.972777,116.335736,0,199,39931.3103240741,2009-04-28,07:26:52
39.972835,116.33578,0,196,39931.3103819444,2009-04-28,07:26:57
39.972814,116.335885,0,196,39931.3104398148,2009-04-28,07:27:02
39.972799,116.33605,0,198,39931.3104976852,2009-04-28,07:27:07
39.972744,116.336193,0,200,39931.3105555556,2009-04-28,07:27:12
39.972727,116.336279,0,204,39931.3106134259,2009-04-28,07:27:17
39.972728,116.336306,0,206,39931.3106712963,2009-04-28,07:27:22
39.972727,116.336324,0,210,39931.3107291667,2009-04-28,07:27:27
39.972739,116.336351,0,213,39931.310787037,2009-04-28,07:27:32
39.972754,116.336291,0,211,39931.3108449074,2009-04-28,07:27:37
39.972773,116.336229,0,210,39931.3109027778,2009-04-28,07:27:42
39.972802,116.336128,0,208,39931.3109606481,2009-04-28,07:27:47
39.972825,116.335978,0,207,39931.3110185185,2009-04-28,07:27:52
39.972799,116.335876,0,210,39931.3110763889,2009-04-28,07:27:57
39.972764,116.335895,0,213,39931.3111342593,2009-04-28,07:28:02
39.972739,116.335919,0,215,39931.3111921296,2009-04-28,07:28:07
39.972746,116.335909,0,214,39931.31125,2009-04-28,07:28:12
39.972843,116.335585,0,204,39931.3113078704,2009-04-28,07:28:17
39.972963,116.335233,0,197,39931.3113657407,2009-04-28,07:28:22
39.973021,116.3351,0,192,39931.3114236111,2009-04-28,07:28:27
39.973049,116.335114,0,184,39931.3114814815,2009-04-28,07:28:32
39.973025,116.335263,0,184,39931.3115393519,2009-04-28,07:28:37
39.972987,116.335388,0,182,39931.3115972222,2009-04-28,07:28:42
39.972943,116.335509,0,181,39931.3116550926,2009-04-28,07:28:47
39.972956,116.335486,0,179,39931.311712963,2009-04-28,07:28:52
39.972943,116.33545,0,176,39931.3117708333,2009-04-28,07:28:57
39.972875,116.335655,0,175,39931.3118287037,2009-04-28,07:29:02
39.972845,116.33563,0,174,39931.3118865741,2009-04-28,07:29:07
39.972823,116.335686,0,174,39931.3119444444,2009-04-28,07:29:12
39.972752,116.335781,0,173,39931.3120023148,2009-04-28,07:29:17
39.972591,116.336083,0,171,39931.3120601852,2009-04-28,07:29:22
39.972541,116.336276,0,169,39931.3121180556,2009-04-28,07:29:27
39.972565,116.336357,0,169,39931.3121759259,2009-04-28,07:29:32
39.972647,116.336449,0,173,39931.3122337963,2009-04-28,07:29:37
39.972658,116.336512,0,173,39931.3122916667,2009-04-28,07:29:42
39.972679,116.336523,0,171,39931.312349537,2009-04-28,07:29:47
39.972695,116.336427,0,167,39931.3124074074,2009-04-28,07:29:52
39.972661,116.336297,0,161,39931.3124652778,2009-04-28,07:29:57
39.972602,116.336395,0,159,39931.3125231481,2009-04-28,07:30:02
39.97259,116.336559,0,156,39931.3125810185,2009-04-28,07:30:07
39.972702,116.336438,0,145,39931.3126388889,2009-04-28,07:30:12
39.972738,116.33644,0,142,39931.3126967593,2009-04-28,07:30:17
39.97272,116.336458,0,141,39931.3127546296,2009-04-28,07:30:22
39.972685,116.336497,0,139,39931.3128125,2009-04-28,07:30:27
39.972716,116.336204,0,138,39931.3128703704,2009-04-28,07:30:32
39.972834,116.335964,0,139,39931.3129282407,2009-04-28,07:30:37
39.972853,116.335874,0,135,39931.3129861111,2009-04-28,07:30:42
39.97286,116.335754,0,134,39931.3130439815,2009-04-28,07:30:47
39.973004,116.335564,0,131,39931.3131018518,2009-04-28,07:30:52
39.973038,116.335302,0,126,39931.3131597222,2009-04-28,07:30:57
39.973116,116.334936,0,123,39931.3132175926,2009-04-28,07:31:02
39.973194,116.33457,0,126,39931.313275463,2009-04-28,07:31:07
39.973083,116.334928,0,119,39931.3133333333,2009-04-28,07:31:12
39.973034,116.335133,0,116,39931.3133912037,2009-04-28,07:31:17
39.973037,116.335061,0,118,39931.3134490741,2009-04-28,07:31:22
39.972959,116.335125,0,118,39931.3135069444,2009-04-28,07:31:27
39.972932,116.335201,0,116,39931.3135648148,2009-04-28,07:31:32
39.972903,116.33511,0,112,39931.3136226852,2009-04-28,07:31:37
39.972865,116.335018,0,108,39931.3136805556,2009-04-28,07:31:42
39.972991,116.334788,0,109,39931.3137384259,2009-04-28,07:31:47
39.973134,116.334516,0,112,39931.3137962963,2009-04-28,07:31:52
39.973143,116.334486,0,115,39931.3138541667,2009-04-28,07:31:57
39.973253,116.334207,0,119,39931.313912037,2009-04-28,07:32:02
39.973365,116.333918,0,118,39931.3139699074,2009-04-28,07:32:07
39.97335,116.333797,0,114,39931.3140277778,2009-04-28,07:32:12
39.973344,116.333716,0,113,39931.3140856481,2009-04-28,07:32:17
39.973331,116.333858,0,110,39931.3141435185,2009-04-28,07:32:22
39.973323,116.333881,0,103,39931.3142013889,2009-04-28,07:32:27
39.973309,116.33395,0,101,39931.3142592593,2009-04-28,07:32:32
39.973314,116.333972,0,100,39931.3143171296,2009-04-28,07:32:37
39.973328,116.334016,0,96,39931.314375,2009-04-28,07:32:42
39.973305,116.334145,0,94,39931.3144328704,2009-04-28,07:32:47
39.973284,116.334139,0,92,39931.3144907407,2009-04-28,07:32:52
39.973263,116.334124,0,90,39931.3145486111,2009-04-28,07:32:57
39.973231,116.334141,0,88,39931.3146064815,2009-04-28,07:33:02
39.973198,116.334174,0,89,39931.3146643518,2009-04-28,07:33:07
39.973171,116.334328,0,89,39931.3147222222,2009-04-28,07:33:12
39.973118,116.33459,0,90,39931.3147800926,2009-04-28,07:33:17
39.97317,116.334505,0,89,39931.314837963,2009-04-28,07:33:22
39.973179,116.334508,0,88,39931.3148958333,2009-04-28,07:33:27
39.973148,116.334629,0,88,39931.3149537037,2009-04-28,07:33:32
39.973128,116.334506,0,84,39931.3150115741,2009-04-28,07:33:37
39.973139,116.33444,0,80,39931.3150694444,2009-04-28,07:33:42
39.973152,116.334474,0,75,39931.3151273148,2009-04-28,07:33:47
39.973115,116.334639,0,71,39931.3151851852,2009-04-28,07:33:52
39.973066,116.33473,0,68,39931.3152430556,2009-04-28,07:33:57
39.972936,116.335213,0,65,39931.3153009259,2009-04-28,07:34:02
39.97284,116.335581,0,68,39931.3153587963,2009-04-28,07:34:07
39.972925,116.335681,0,81,39931.3155902778,2009-04-28,07:34:27
39.972654,116.336493,0,-16,39931.3156481481,2009-04-28,07:34:32
39.972684,116.336423,0,12,39931.3157060185,2009-04-28,07:34:37
39.972603,116.336511,0,-37,39931.3157638889,2009-04-28,07:34:42
39.972717,116.336167,0,17,39931.3158217593,2009-04-28,07:34:47
39.972805,116.336003,0,48,39931.3158796296,2009-04-28,07:34:52
39.972873,116.335864,0,80,39931.3159375,2009-04-28,07:34:57
39.972852,116.335833,0,83,39931.3159953704,2009-04-28,07:35:02
39.97281,116.336092,0,83,39931.3160532407,2009-04-28,07:35:07
39.972712,116.336391,0,86,39931.3161111111,2009-04-28,07:35:12
39.972619,116.336674,0,88,39931.3161689815,2009-04-28,07:35:17
39.972556,116.336864,0,81,39931.3162268519,2009-04-28,07:35:22
39.972532,116.337062,0,72,39931.3162847222,2009-04-28,07:35:27
39.972486,116.337258,0,69,39931.3163425926,2009-04-28,07:35:32
39.972537,116.337015,0,71,39931.316400463,2009-04-28,07:35:37
39.972659,116.336613,0,71,39931.3164583333,2009-04-28,07:35:42
39.972764,116.336259,0,72,39931.3165162037,2009-04-28,07:35:47
39.972829,116.335991,0,71,39931.3165740741,2009-04-28,07:35:52
39.972922,116.335637,0,67,39931.3166319444,2009-04-28,07:35:57
39.972973,116.335407,0,67,39931.3166898148,2009-04-28,07:36:02
39.973007,116.335061,0,73,39931.3167476852,2009-04-28,07:36:07
39.973011,116.334891,0,80,39931.3168055556,2009-04-28,07:36:12
39.972907,116.335275,0,76,39931.3168634259,2009-04-28,07:36:17
39.972837,116.335474,0,55,39931.3169212963,2009-04-28,07:36:22
39.972892,116.335324,0,55,39931.3169791667,2009-04-28,07:36:27
39.972942,116.335175,0,57,39931.317037037,2009-04-28,07:36:32
39.972988,116.33502,0,55,39931.3170949074,2009-04-28,07:36:37
39.973012,116.334939,0,58,39931.3171527778,2009-04-28,07:36:42
39.973061,116.334825,0,62,39931.3172106481,2009-04-28,07:36:47
39.973111,116.334701,0,64,39931.3172685185,2009-04-28,07:36:52
39.973214,116.334359,0,68,39931.3173263889,2009-04-28,07:36:57
39.973271,116.334234,0,67,39931.3173842593,2009-04-28,07:37:02
39.973236,116.334401,0,64,39931.3174421296,2009-04-28,07:37:07
39.973201,116.33455,0,65,39931.3175,2009-04-28,07:37:12
39.973078,116.334792,0,55,39931.3175578704,2009-04-28,07:37:17
39.972992,116.334951,0,38,39931.3176157407,2009-04-28,07:37:22
39.972992,116.334969,0,43,39931.3176736111,2009-04-28,07:37:27
39.972921,116.33516,0,36,39931.3177314815,2009-04-28,07:37:32
39.972817,116.335455,0,26,39931.3177893519,2009-04-28,07:37:37
39.972728,116.335688,0,18,39931.3178472222,2009-04-28,07:37:42
39.972728,116.335688,0,18,39931.3178819444,2009-04-28,07:37:45
39.972732,116.335692,0,15,39931.3179050926,2009-04-28,07:37:47
39.97278,116.335607,0,23,39931.317962963,2009-04-28,07:37:52
39.972882,116.335483,0,33,39931.3180208333,2009-04-28,07:37:57
39.972909,116.335417,0,41,39931.3180787037,2009-04-28,07:38:02
39.972893,116.33543,0,44,39931.3181365741,2009-04-28,07:38:07
39.972883,116.335423,0,49,39931.3181944444,2009-04-28,07:38:12
39.972825,116.335621,0,55,39931.3182523148,2009-04-28,07:38:17
39.972745,116.33576,0,53,39931.3183101852,2009-04-28,07:38:22
39.972703,116.335939,0,47,39931.3183680556,2009-04-28,07:38:27
39.972648,116.336146,0,38,39931.3184259259,2009-04-28,07:38:32
39.972572,116.336467,0,27,39931.3224768518,2009-04-28,07:44:22
39.97253,116.336587,0,30,39931.3225347222,2009-04-28,07:44:27
39.972524,116.33659,0,30,39931.3225925926,2009-04-28,07:44:32
39.972521,116.336592,0,31,39931.322650463,2009-04-28,07:44:37
39.972514,116.336597,0,31,39931.3227083333,2009-04-28,07:44:42
39.972508,116.336601,0,31,39931.3227662037,2009-04-28,07:44:47
39.97251,116.336603,0,31,39931.3228240741,2009-04-28,07:44:52
39.972513,116.336604,0,31,39931.3228819444,2009-04-28,07:44:57
39.972512,116.336606,0,31,39931.3229398148,2009-04-28,07:45:02
39.972506,116.336608,0,31,39931.3229976852,2009-04-28,07:45:07
39.972499,116.336611,0,31,39931.3230555556,2009-04-28,07:45:12
39.972494,116.336612,0,31,39931.3231134259,2009-04-28,07:45:17
39.97249,116.336614,0,31,39931.3231712963,2009-04-28,07:45:22
39.97249,116.336614,0,31,39931.3232060185,2009-04-28,07:45:25
39.972485,116.33662,0,31,39931.3232291667,2009-04-28,07:45:27
39.97246,116.336671,0,32,39931.323287037,2009-04-28,07:45:32
39.972424,116.336778,0,34,39931.3233449074,2009-04-28,07:45:37
39.972413,116.336799,0,33,39931.3234027778,2009-04-28,07:45:42
39.972404,116.336814,0,33,39931.3234606481,2009-04-28,07:45:47
39.972407,116.336816,0,33,39931.3235185185,2009-04-28,07:45:52
39.972405,116.336817,0,34,39931.3235763889,2009-04-28,07:45:57
39.972399,116.336818,0,34,39931.3236342593,2009-04-28,07:46:02
39.972395,116.336819,0,34,39931.3236921296,2009-04-28,07:46:07
39.972401,116.336821,0,34,39931.32375,2009-04-28,07:46:12
39.972401,116.336822,0,34,39931.3238078704,2009-04-28,07:46:17
39.972399,116.336821,0,34,39931.3238657407,2009-04-28,07:46:22
39.972399,116.336821,0,34,39931.323900463,2009-04-28,07:46:25
39.972407,116.336818,0,34,39931.3239236111,2009-04-28,07:46:27
39.97245,116.336666,0,29,39931.3239814815,2009-04-28,07:46:32
39.972471,116.336566,0,27,39931.3240393519,2009-04-28,07:46:37
39.972473,116.336565,0,27,39931.3240972222,2009-04-28,07:46:42
39.972475,116.336565,0,27,39931.3241550926,2009-04-28,07:46:47
39.972478,116.336566,0,27,39931.324212963,2009-04-28,07:46:52
39.972485,116.336566,0,28,39931.3242708333,2009-04-28,07:46:57
39.972486,116.336569,0,29,39931.3243287037,2009-04-28,07:47:02
39.972491,116.336572,0,30,39931.3243865741,2009-04-28,07:47:07
39.972491,116.336572,0,30,39931.3244212963,2009-04-28,07:47:10
39.972496,116.336575,0,32,39931.3244444444,2009-04-28,07:47:12
39.972502,116.33659,0,36,39931.3245023148,2009-04-28,07:47:17
39.97241,116.337048,0,58,39931.3245601852,2009-04-28,07:47:22
39.972371,116.337251,0,83,39931.3246180556,2009-04-28,07:47:27
39.972358,116.337393,0,95,39931.3246759259,2009-04-28,07:47:32
39.97237,116.337452,0,107,39931.3247337963,2009-04-28,07:47:37
39.972423,116.337341,0,91,39931.3247916667,2009-04-28,07:47:42
39.972436,116.337289,0,86,39931.324849537,2009-04-28,07:47:47
39.972442,116.337288,0,90,39931.3249074074,2009-04-28,07:47:52
39.972449,116.337288,0,95,39931.3249652778,2009-04-28,07:47:57
39.972449,116.337288,0,95,39931.325,2009-04-28,07:48:00
39.972447,116.337291,0,100,39931.3250231481,2009-04-28,07:48:02
39.972436,116.33726,0,108,39931.3250810185,2009-04-28,07:48:07
39.97243,116.337245,0,110,39931.3251388889,2009-04-28,07:48:12
39.972427,116.337241,0,110,39931.3251967593,2009-04-28,07:48:17
39.972428,116.337238,0,110,39931.3252546296,2009-04-28,07:48:22
39.972424,116.337237,0,110,39931.3253125,2009-04-28,07:48:27
39.972424,116.337237,0,110,39931.3253472222,2009-04-28,07:48:30
39.972417,116.337234,0,110,39931.3253703704,2009-04-28,07:48:32
39.972404,116.337175,0,114,39931.3254282407,2009-04-28,07:48:37
39.972369,116.337205,0,112,39931.3254861111,2009-04-28,07:48:42
39.972356,116.337227,0,112,39931.3255439815,2009-04-28,07:48:47
39.972336,116.337275,0,112,39931.3256018519,2009-04-28,07:48:52
39.972316,116.337331,0,112,39931.3256597222,2009-04-28,07:48:57
39.972283,116.337415,0,112,39931.3257175926,2009-04-28,07:49:02
39.972257,116.337488,0,112,39931.325775463,2009-04-28,07:49:07
39.972246,116.337524,0,112,39931.3258333333,2009-04-28,07:49:12
39.97224,116.337526,0,112,39931.3258912037,2009-04-28,07:49:17
39.972232,116.33753,0,112,39931.3259490741,2009-04-28,07:49:22
39.972232,116.33753,0,112,39931.3259837963,2009-04-28,07:49:25
39.972224,116.337533,0,112,39931.3260069444,2009-04-28,07:49:27
39.972213,116.337538,0,112,39931.3260648148,2009-04-28,07:49:32
39.972206,116.337545,0,112,39931.3261226852,2009-04-28,07:49:37
39.972203,116.337549,0,112,39931.3261805556,2009-04-28,07:49:42
39.972201,116.33755,0,112,39931.3262384259,2009-04-28,07:49:47
39.972201,116.33755,0,112,39931.3262731481,2009-04-28,07:49:50
39.972198,116.337558,0,112,39931.3262962963,2009-04-28,07:49:52
39.972185,116.337603,0,112,39931.3263541667,2009-04-28,07:49:57
39.972165,116.337692,0,112,39931.326412037,2009-04-28,07:50:02
39.972145,116.337776,0,112,39931.3264699074,2009-04-28,07:50:07
39.972135,116.337836,0,112,39931.3265277778,2009-04-28,07:50:12
39.972116,116.337904,0,112,39931.3265856481,2009-04-28,07:50:17
39.9721,116.337971,0,112,39931.3266435185,2009-04-28,07:50:22
39.972076,116.338044,0,112,39931.3267013889,2009-04-28,07:50:27
39.972052,116.338111,0,112,39931.3267592593,2009-04-28,07:50:32
39.972026,116.338194,0,112,39931.3268171296,2009-04-28,07:50:37
39.971999,116.338296,0,113,39931.326875,2009-04-28,07:50:42
39.971962,116.338397,0,113,39931.3269328704,2009-04-28,07:50:47
39.97193,116.338469,0,113,39931.3269907407,2009-04-28,07:50:52
39.971875,116.338642,0,112,39931.3271064815,2009-04-28,07:51:02
39.971861,116.338684,0,112,39931.3271643519,2009-04-28,07:51:07
39.971842,116.338721,0,112,39931.3272222222,2009-04-28,07:51:12
39.971838,116.338757,0,112,39931.3272800926,2009-04-28,07:51:17
39.971826,116.338808,0,112,39931.327337963,2009-04-28,07:51:22
39.971813,116.338866,0,112,39931.3273958333,2009-04-28,07:51:27
39.971806,116.338905,0,112,39931.3274537037,2009-04-28,07:51:32
39.971807,116.338912,0,112,39931.3275115741,2009-04-28,07:51:37
39.971807,116.338912,0,112,39931.3275462963,2009-04-28,07:51:40
39.971802,116.338912,0,112,39931.3275694444,2009-04-28,07:51:42
39.971821,116.338795,0,112,39931.3276273148,2009-04-28,07:51:47
39.971839,116.338749,0,112,39931.3276851852,2009-04-28,07:51:52
39.971838,116.338751,0,112,39931.3277430556,2009-04-28,07:51:57
39.971837,116.338751,0,112,39931.3278009259,2009-04-28,07:52:02
39.971837,116.338751,0,112,39931.3278356481,2009-04-28,07:52:05
39.971837,116.338748,0,112,39931.3278587963,2009-04-28,07:52:07
39.971835,116.338736,0,112,39931.3279166667,2009-04-28,07:52:12
39.971838,116.338706,0,112,39931.327974537,2009-04-28,07:52:17
39.97184,116.338692,0,112,39931.3280324074,2009-04-28,07:52:22
39.971836,116.338694,0,112,39931.3280902778,2009-04-28,07:52:27
39.971832,116.338695,0,112,39931.3281481481,2009-04-28,07:52:32
39.971832,116.338695,0,112,39931.3281828704,2009-04-28,07:52:35
39.971829,116.338693,0,112,39931.3282060185,2009-04-28,07:52:37
39.971886,116.338548,0,117,39931.3282638889,2009-04-28,07:52:42
39.971791,116.338928,0,124,39931.3283217593,2009-04-28,07:52:47
39.971712,116.339283,0,128,39931.3283796296,2009-04-28,07:52:52
39.971731,116.339255,0,135,39931.3284375,2009-04-28,07:52:57
39.971764,116.339113,0,138,39931.3284953704,2009-04-28,07:53:02
39.97176,116.339109,0,139,39931.3285532407,2009-04-28,07:53:07
39.97176,116.339109,0,139,39931.328587963,2009-04-28,07:53:10
39.971752,116.339103,0,137,39931.3286111111,2009-04-28,07:53:12
39.971716,116.339154,0,135,39931.3286689815,2009-04-28,07:53:17
39.971719,116.33914,0,136,39931.3287268518,2009-04-28,07:53:22
39.971717,116.339147,0,136,39931.3287847222,2009-04-28,07:53:27
39.971717,116.339147,0,136,39931.3288194444,2009-04-28,07:53:30
39.971713,116.33914,0,136,39931.3288425926,2009-04-28,07:53:32
39.971707,116.339149,0,136,39931.328900463,2009-04-28,07:53:37
39.971706,116.33914,0,136,39931.3289583333,2009-04-28,07:53:42
39.972142,116.338297,0,140,39931.3290162037,2009-04-28,07:53:47
39.972181,116.337876,0,145,39931.3290740741,2009-04-28,07:53:52
39.97216,116.337903,0,144,39931.3291319444,2009-04-28,07:53:57
39.972158,116.337897,0,145,39931.3291898148,2009-04-28,07:54:02
39.972156,116.337893,0,145,39931.3292476852,2009-04-28,07:54:07
39.972161,116.337893,0,145,39931.3293055556,2009-04-28,07:54:12
39.972161,116.337893,0,145,39931.3293402778,2009-04-28,07:54:15
39.972165,116.337899,0,145,39931.3293634259,2009-04-28,07:54:17
39.972174,116.337901,0,145,39931.3294212963,2009-04-28,07:54:22
39.972174,116.337901,0,145,39931.3294560185,2009-04-28,07:54:25
39.972174,116.337897,0,145,39931.3294791667,2009-04-28,07:54:27
39.972129,116.338009,0,146,39931.329537037,2009-04-28,07:54:32
39.972135,116.33798,0,146,39931.3295949074,2009-04-28,07:54:37
39.972134,116.337949,0,146,39931.3296527778,2009-04-28,07:54:42
39.972133,116.337909,0,146,39931.3297106481,2009-04-28,07:54:47
39.972317,116.337164,0,147,39931.3297685185,2009-04-28,07:54:52
39.972319,116.337154,0,147,39931.3298263889,2009-04-28,07:54:57
39.97233,116.337142,0,147,39931.3298842593,2009-04-28,07:55:02
39.972345,116.337109,0,147,39931.3299421296,2009-04-28,07:55:07
39.972492,116.33657,0,148,39931.33,2009-04-28,07:55:12
39.972667,116.336075,0,153,39931.3300578704,2009-04-28,07:55:17
39.972773,116.335665,0,157,39931.3301157407,2009-04-28,07:55:22
39.972781,116.335621,0,160,39931.3301736111,2009-04-28,07:55:27
39.972744,116.335749,0,161,39931.3302314815,2009-04-28,07:55:32
39.972737,116.335738,0,161,39931.3302893518,2009-04-28,07:55:37
39.972738,116.335724,0,161,39931.3303472222,2009-04-28,07:55:42
39.972738,116.335724,0,161,39931.3303819444,2009-04-28,07:55:45
39.972735,116.335731,0,161,39931.3304050926,2009-04-28,07:55:47
39.972724,116.335748,0,161,39931.330462963,2009-04-28,07:55:52
39.972424,116.33682,0,162,39931.3305208333,2009-04-28,07:55:57
39.972434,116.336879,0,163,39931.3305787037,2009-04-28,07:56:02
39.972442,116.336924,0,165,39931.3306365741,2009-04-28,07:56:07
39.972434,116.336924,0,166,39931.3306944444,2009-04-28,07:56:12
39.972434,116.336924,0,166,39931.3307291667,2009-04-28,07:56:15
39.972427,116.336927,0,166,39931.3307523148,2009-04-28,07:56:17
39.972416,116.336915,0,168,39931.3308101852,2009-04-28,07:56:22
39.97254,116.336522,0,172,39931.3308680556,2009-04-28,07:56:27
39.972594,116.336222,0,155,39931.3309259259,2009-04-28,07:56:32
39.9726,116.336181,0,155,39931.3309837963,2009-04-28,07:56:37
39.972628,116.336105,0,154,39931.3310416667,2009-04-28,07:56:42
39.972643,116.336044,0,154,39931.331099537,2009-04-28,07:56:47
39.972655,116.335993,0,154,39931.3311574074,2009-04-28,07:56:52
39.972666,116.335958,0,154,39931.3312152778,2009-04-28,07:56:57
39.972678,116.335912,0,154,39931.3312731481,2009-04-28,07:57:02
39.972674,116.335894,0,154,39931.3313310185,2009-04-28,07:57:07
39.972679,116.335864,0,154,39931.3313888889,2009-04-28,07:57:12
39.972687,116.335833,0,154,39931.3314467593,2009-04-28,07:57:17
39.972708,116.335783,0,154,39931.3315046296,2009-04-28,07:57:22
39.972724,116.335733,0,155,39931.3315625,2009-04-28,07:57:27
39.972872,116.335346,0,155,39931.3316203704,2009-04-28,07:57:32
39.973118,116.3347,0,158,39931.3316782407,2009-04-28,07:57:37
39.973193,116.334436,0,160,39931.3317361111,2009-04-28,07:57:42
39.973198,116.334425,0,160,39931.3317939815,2009-04-28,07:57:47
39.973198,116.334425,0,160,39931.3318287037,2009-04-28,07:57:50
39.973205,116.334419,0,161,39931.3318518519,2009-04-28,07:57:52
39.97324,116.334317,0,163,39931.3319097222,2009-04-28,07:57:57
39.97333,116.33406,0,168,39931.3319675926,2009-04-28,07:58:02
39.973345,116.334021,0,170,39931.332025463,2009-04-28,07:58:07
39.97337,116.333958,0,173,39931.3320833333,2009-04-28,07:58:12
39.973293,116.33401,0,180,39931.3341087963,2009-04-28,08:01:07
39.973214,116.334314,0,182,39931.3341666667,2009-04-28,08:01:12
39.97321,116.334365,0,184,39931.334224537,2009-04-28,08:01:17
39.973207,116.334362,0,184,39931.3342824074,2009-04-28,08:01:22
39.973202,116.334362,0,184,39931.3343402778,2009-04-28,08:01:27
39.973202,116.334362,0,184,39931.334375,2009-04-28,08:01:30
39.973203,116.334362,0,184,39931.3343981481,2009-04-28,08:01:32
39.973236,116.334255,0,184,39931.3344560185,2009-04-28,08:01:37
39.973345,116.334005,0,183,39931.3345138889,2009-04-28,08:01:42
39.973488,116.333476,0,166,39931.3345717593,2009-04-28,08:01:47
39.973644,116.33301,0,151,39931.3346296296,2009-04-28,08:01:52
39.973742,116.332656,0,140,39931.3347453704,2009-04-28,08:02:02
39.973745,116.332652,0,140,39931.3348032407,2009-04-28,08:02:07
39.973747,116.332654,0,140,39931.3348611111,2009-04-28,08:02:12
39.973749,116.332649,0,140,39931.3349189815,2009-04-28,08:02:17
39.973745,116.332643,0,140,39931.3349768519,2009-04-28,08:02:22
39.973745,116.332643,0,140,39931.3350115741,2009-04-28,08:02:25
39.973751,116.332635,0,140,39931.3350347222,2009-04-28,08:02:27
39.973758,116.332626,0,140,39931.3350925926,2009-04-28,08:02:32
39.97377,116.332619,0,140,39931.335150463,2009-04-28,08:02:37
39.974053,116.331597,0,140,39931.3352083333,2009-04-28,08:02:42
39.974231,116.331211,0,144,39931.3352662037,2009-04-28,08:02:47
39.974172,116.331371,0,148,39931.3353240741,2009-04-28,08:02:52
39.973962,116.331958,0,155,39931.3353819444,2009-04-28,08:02:57
39.973923,116.332223,0,156,39931.3354398148,2009-04-28,08:03:02
39.973967,116.332175,0,151,39931.3354976852,2009-04-28,08:03:07
39.973961,116.332142,0,151,39931.3355555556,2009-04-28,08:03:12
39.974007,116.332009,0,152,39931.3356134259,2009-04-28,08:03:17
39.974011,116.332,0,152,39931.3356712963,2009-04-28,08:03:22
39.974024,116.33198,0,152,39931.3357291667,2009-04-28,08:03:27
39.974031,116.331976,0,152,39931.335787037,2009-04-28,08:03:32
39.974031,116.331976,0,152,39931.3358217593,2009-04-28,08:03:35
39.974037,116.331978,0,152,39931.3358449074,2009-04-28,08:03:37
39.974025,116.331995,0,152,39931.3359027778,2009-04-28,08:03:42
39.974027,116.331995,0,151,39931.3359606481,2009-04-28,08:03:47
39.974028,116.332,0,151,39931.3360185185,2009-04-28,08:03:52
39.974029,116.332004,0,151,39931.3360763889,2009-04-28,08:03:57
39.97403,116.332007,0,151,39931.3361342593,2009-04-28,08:04:02
39.97403,116.332007,0,151,39931.3361689815,2009-04-28,08:04:05
39.974024,116.332009,0,152,39931.3361921296,2009-04-28,08:04:07
39.974015,116.33202,0,152,39931.33625,2009-04-28,08:04:12
39.974006,116.332026,0,152,39931.3363078704,2009-04-28,08:04:17
39.974006,116.332026,0,152,39931.3363425926,2009-04-28,08:04:20
39.974003,116.332026,0,152,39931.3363657407,2009-04-28,08:04:22
39.974012,116.332027,0,152,39931.3364236111,2009-04-28,08:04:27
39.974018,116.332028,0,153,39931.3364814815,2009-04-28,08:04:32
39.97402,116.332034,0,154,39931.3365393518,2009-04-28,08:04:37
39.974017,116.332036,0,155,39931.3365972222,2009-04-28,08:04:42
39.974015,116.33204,0,155,39931.3366550926,2009-04-28,08:04:47
39.974015,116.33204,0,155,39931.3366898148,2009-04-28,08:04:50
39.974011,116.332043,0,155,39931.336712963,2009-04-28,08:04:52
39.974008,116.332057,0,155,39931.3367708333,2009-04-28,08:04:57
39.974016,116.33206,0,155,39931.3368287037,2009-04-28,08:05:02
39.97402,116.332064,0,154,39931.3368865741,2009-04-28,08:05:07
39.974016,116.332068,0,154,39931.3369444444,2009-04-28,08:05:12
39.974016,116.332068,0,154,39931.3369791667,2009-04-28,08:05:15
39.974014,116.332071,0,154,39931.3370023148,2009-04-28,08:05:17
39.973927,116.332308,0,154,39931.3370601852,2009-04-28,08:05:22
39.973924,116.332317,0,154,39931.3371180556,2009-04-28,08:05:27
39.973922,116.332321,0,154,39931.3371759259,2009-04-28,08:05:32
39.973922,116.332321,0,154,39931.3372106481,2009-04-28,08:05:35
39.973918,116.332325,0,154,39931.3372337963,2009-04-28,08:05:37
39.973909,116.332329,0,154,39931.3372916667,2009-04-28,08:05:42
39.973909,116.332329,0,154,39931.3373263889,2009-04-28,08:05:45
39.973902,116.332335,0,154,39931.337349537,2009-04-28,08:05:47
39.973889,116.332339,0,154,39931.3374074074,2009-04-28,08:05:52
39.973858,116.332453,0,155,39931.3374652778,2009-04-28,08:05:57
39.973858,116.332453,0,155,39931.3375,2009-04-28,08:06:00
39.97385,116.332457,0,155,39931.3375231481,2009-04-28,08:06:02
39.973772,116.332978,0,155,39931.3375810185,2009-04-28,08:06:07
39.973704,116.333033,0,156,39931.3376388889,2009-04-28,08:06:12
39.973696,116.333054,0,156,39931.3376967593,2009-04-28,08:06:17
39.973726,116.332974,0,159,39931.3377546296,2009-04-28,08:06:22
39.973723,116.332975,0,159,39931.3378125,2009-04-28,08:06:27
39.973723,116.332976,0,160,39931.3378703704,2009-04-28,08:06:32
39.973725,116.332975,0,160,39931.3379282407,2009-04-28,08:06:37
39.973725,116.332975,0,160,39931.337962963,2009-04-28,08:06:40
39.973722,116.332977,0,160,39931.3379861111,2009-04-28,08:06:42
39.973713,116.332981,0,159,39931.3380439815,2009-04-28,08:06:47
39.973704,116.332988,0,159,39931.3381018518,2009-04-28,08:06:52
39.973695,116.332992,0,159,39931.3381597222,2009-04-28,08:06:57
39.973658,116.333036,0,160,39931.3382175926,2009-04-28,08:07:02
39.973596,116.333127,0,160,39931.338275463,2009-04-28,08:07:07
39.973593,116.333167,0,160,39931.3383333333,2009-04-28,08:07:12
39.973587,116.333167,0,160,39931.3383912037,2009-04-28,08:07:17
39.973579,116.333168,0,160,39931.3384490741,2009-04-28,08:07:22
39.973571,116.33317,0,160,39931.3385069444,2009-04-28,08:07:27
39.973563,116.333168,0,160,39931.3385648148,2009-04-28,08:07:32
39.973562,116.333166,0,159,39931.3386226852,2009-04-28,08:07:37
39.973559,116.333167,0,159,39931.3386805556,2009-04-28,08:07:42
39.973559,116.333167,0,159,39931.3387152778,2009-04-28,08:07:45
39.973554,116.333168,0,159,39931.3387384259,2009-04-28,08:07:47
39.973544,116.33317,0,159,39931.3387962963,2009-04-28,08:07:52
39.973501,116.333424,0,165,39931.3410532407,2009-04-28,08:11:07
39.973464,116.333665,0,170,39931.3411111111,2009-04-28,08:11:12
39.973436,116.333758,0,175,39931.3411689815,2009-04-28,08:11:17
39.97343,116.33374,0,179,39931.3412268519,2009-04-28,08:11:22
39.973438,116.333685,0,180,39931.3412847222,2009-04-28,08:11:27
39.973438,116.333683,0,181,39931.3413425926,2009-04-28,08:11:32
39.973441,116.333687,0,181,39931.341400463,2009-04-28,08:11:37
39.973441,116.333687,0,181,39931.3414351852,2009-04-28,08:11:40
39.973441,116.333688,0,181,39931.3414583333,2009-04-28,08:11:42
39.97345,116.333686,0,181,39931.3415162037,2009-04-28,08:11:47
39.973483,116.333658,0,181,39931.3415740741,2009-04-28,08:11:52
39.973511,116.333674,0,182,39931.3416319444,2009-04-28,08:11:57
39.973524,116.333682,0,183,39931.3416898148,2009-04-28,08:12:02
39.973523,116.333684,0,184,39931.3417476852,2009-04-28,08:12:07
39.973519,116.333681,0,184,39931.3418055556,2009-04-28,08:12:12
39.973517,116.33368,0,184,39931.3418634259,2009-04-28,08:12:17
39.973518,116.33368,0,184,39931.3419212963,2009-04-28,08:12:22
39.97352,116.333679,0,184,39931.3419791667,2009-04-28,08:12:27
39.973523,116.333677,0,185,39931.342037037,2009-04-28,08:12:32
39.973523,116.333677,0,185,39931.3420717593,2009-04-28,08:12:35
39.973522,116.333674,0,185,39931.3420949074,2009-04-28,08:12:37
39.973547,116.333614,0,186,39931.3421527778,2009-04-28,08:12:42
39.973564,116.333569,0,188,39931.3422106481,2009-04-28,08:12:47
39.973569,116.333567,0,188,39931.3422685185,2009-04-28,08:12:52
39.973577,116.333567,0,187,39931.3423263889,2009-04-28,08:12:57
39.973581,116.333568,0,186,39931.3423842593,2009-04-28,08:13:02
39.973585,116.333568,0,186,39931.3424421296,2009-04-28,08:13:07
39.973583,116.333569,0,186,39931.3425,2009-04-28,08:13:12
39.973586,116.333569,0,187,39931.3425578704,2009-04-28,08:13:17
39.973593,116.333569,0,187,39931.3426157407,2009-04-28,08:13:22
39.973593,116.333567,0,187,39931.3426736111,2009-04-28,08:13:27
39.97359,116.333564,0,187,39931.3427314815,2009-04-28,08:13:32
39.973584,116.333563,0,187,39931.3427893519,2009-04-28,08:13:37
39.973581,116.333564,0,187,39931.3428472222,2009-04-28,08:13:42
39.973578,116.333564,0,186,39931.3429050926,2009-04-28,08:13:47
39.973578,116.333564,0,186,39931.3429398148,2009-04-28,08:13:50
39.973573,116.333566,0,186,39931.342962963,2009-04-28,08:13:52
39.973576,116.333557,0,186,39931.3430208333,2009-04-28,08:13:57
39.973646,116.333299,0,187,39931.3430787037,2009-04-28,08:14:02
39.973707,116.333204,0,188,39931.3431365741,2009-04-28,08:14:07
39.973673,116.333236,0,187,39931.3431944444,2009-04-28,08:14:12
39.973669,116.333242,0,187,39931.3432523148,2009-04-28,08:14:17
39.973662,116.333246,0,187,39931.3433101852,2009-04-28,08:14:22
39.973662,116.333246,0,187,39931.3433449074,2009-04-28,08:14:25
39.973658,116.333253,0,187,39931.3433680556,2009-04-28,08:14:27
39.973652,116.333266,0,187,39931.3434259259,2009-04-28,08:14:32
39.97365,116.333271,0,187,39931.3434837963,2009-04-28,08:14:37
39.973644,116.333272,0,187,39931.3435416667,2009-04-28,08:14:42
39.973638,116.333272,0,187,39931.343599537,2009-04-28,08:14:47
39.973631,116.333276,0,187,39931.3436574074,2009-04-28,08:14:52
39.973626,116.33328,0,187,39931.3437152778,2009-04-28,08:14:57
39.973627,116.333281,0,187,39931.3437731481,2009-04-28,08:15:02
39.973627,116.333281,0,187,39931.3438078704,2009-04-28,08:15:05
39.97363,116.333283,0,187,39931.3438310185,2009-04-28,08:15:07
39.973626,116.333298,0,187,39931.3438888889,2009-04-28,08:15:12
39.973622,116.333299,0,187,39931.3439467593,2009-04-28,08:15:17
39.973622,116.333299,0,187,39931.3439814815,2009-04-28,08:15:20
39.97362,116.333301,0,187,39931.3440046296,2009-04-28,08:15:22
39.973641,116.333273,0,187,39931.3440625,2009-04-28,08:15:27
39.973651,116.333274,0,187,39931.3441203704,2009-04-28,08:15:32
39.973657,116.333276,0,187,39931.3441782407,2009-04-28,08:15:37
39.973661,116.333277,0,187,39931.3442361111,2009-04-28,08:15:42
39.973661,116.333277,0,187,39931.3442708333,2009-04-28,08:15:45
39.973655,116.33328,0,187,39931.3442939815,2009-04-28,08:15:47
39.973601,116.333367,0,186,39931.3443518518,2009-04-28,08:15:52
39.973597,116.333375,0,185,39931.3444097222,2009-04-28,08:15:57
39.973598,116.333378,0,184,39931.3444675926,2009-04-28,08:16:02
39.973598,116.333381,0,184,39931.344525463,2009-04-28,08:16:07
39.973601,116.33338,0,184,39931.3445833333,2009-04-28,08:16:12
39.973601,116.33338,0,184,39931.3446180556,2009-04-28,08:16:15
39.973598,116.333382,0,185,39931.3446412037,2009-04-28,08:16:17
39.973548,116.333447,0,184,39931.3446990741,2009-04-28,08:16:22
39.973516,116.33355,0,185,39931.3447569444,2009-04-28,08:16:27
39.973453,116.333742,0,186,39931.3448148148,2009-04-28,08:16:32
39.973446,116.333745,0,187,39931.3448726852,2009-04-28,08:16:37
39.973447,116.333745,0,187,39931.3449305556,2009-04-28,08:16:42
39.973448,116.333744,0,187,39931.3449884259,2009-04-28,08:16:47
39.973448,116.333745,0,187,39931.3450462963,2009-04-28,08:16:52
39.973453,116.333746,0,187,39931.3451041667,2009-04-28,08:16:57
39.97346,116.333741,0,187,39931.345162037,2009-04-28,08:17:02
39.97346,116.333739,0,188,39931.3452199074,2009-04-28,08:17:07
39.97346,116.333739,0,188,39931.3452546296,2009-04-28,08:17:10
39.973456,116.333741,0,188,39931.3452777778,2009-04-28,08:17:12
39.973444,116.333799,0,188,39931.3453356481,2009-04-28,08:17:17
39.973432,116.333855,0,188,39931.3453935185,2009-04-28,08:17:22
39.973407,116.333912,0,188,39931.3454513889,2009-04-28,08:17:27
39.973407,116.333912,0,188,39931.3454861111,2009-04-28,08:17:30
39.97341,116.333909,0,188,39931.3455092593,2009-04-28,08:17:32
39.973416,116.333882,0,188,39931.3455671296,2009-04-28,08:17:37
39.973416,116.333882,0,188,39931.3456018518,2009-04-28,08:17:40
39.973411,116.333884,0,188,39931.345625,2009-04-28,08:17:42
39.973432,116.333827,0,188,39931.3456828704,2009-04-28,08:17:47
39.973441,116.333825,0,189,39931.3457407407,2009-04-28,08:17:52
39.973441,116.333825,0,189,39931.345775463,2009-04-28,08:17:55
39.973445,116.333825,0,189,39931.3457986111,2009-04-28,08:17:57
39.973449,116.333864,0,190,39931.3458564815,2009-04-28,08:18:02
39.973459,116.333862,0,190,39931.3459143518,2009-04-28,08:18:07
39.97346,116.333865,0,190,39931.3459722222,2009-04-28,08:18:12
39.97346,116.333865,0,190,39931.3460069444,2009-04-28,08:18:15
39.973463,116.333865,0,191,39931.3460300926,2009-04-28,08:18:17
39.973472,116.333861,0,191,39931.346087963,2009-04-28,08:18:22
39.973507,116.333775,0,179,39931.3461458333,2009-04-28,08:18:27
39.97349,116.333824,0,173,39931.3462037037,2009-04-28,08:18:32
39.973426,116.334,0,170,39931.3462615741,2009-04-28,08:18:37
39.973405,116.334055,0,169,39931.3463194444,2009-04-28,08:18:42
39.973395,116.334077,0,169,39931.3463773148,2009-04-28,08:18:47
39.97339,116.334089,0,168,39931.3464351852,2009-04-28,08:18:52
39.9734,116.334087,0,168,39931.3464930556,2009-04-28,08:18:57
39.973411,116.334082,0,167,39931.3465509259,2009-04-28,08:19:02
39.97342,116.334076,0,166,39931.3466087963,2009-04-28,08:19:07
39.973445,116.333968,0,159,39931.3466666667,2009-04-28,08:19:12
39.973454,116.333962,0,156,39931.346724537,2009-04-28,08:19:17
39.973461,116.33396,0,154,39931.3467824074,2009-04-28,08:19:22
39.973463,116.333962,0,152,39931.3468402778,2009-04-28,08:19:27
39.973463,116.333962,0,152,39931.346875,2009-04-28,08:19:30
39.97347,116.333954,0,153,39931.3468981481,2009-04-28,08:19:32
39.973481,116.333869,0,152,39931.3469560185,2009-04-28,08:19:37
39.973467,116.333866,0,154,39931.3470138889,2009-04-28,08:19:42
39.973471,116.333866,0,154,39931.3470717593,2009-04-28,08:19:47
39.973478,116.333864,0,154,39931.3471296296,2009-04-28,08:19:52
39.973483,116.333864,0,154,39931.3471875,2009-04-28,08:19:57
39.973486,116.333863,0,154,39931.3472453704,2009-04-28,08:20:02
39.973489,116.333866,0,154,39931.3473032407,2009-04-28,08:20:07
39.973495,116.333864,0,154,39931.3473611111,2009-04-28,08:20:12
39.973492,116.333865,0,155,39931.3474189815,2009-04-28,08:20:17
39.973494,116.333865,0,155,39931.3474768519,2009-04-28,08:20:22
39.973499,116.333861,0,155,39931.3475347222,2009-04-28,08:20:27
39.973504,116.333857,0,155,39931.3475925926,2009-04-28,08:20:32
39.973506,116.333855,0,155,39931.347650463,2009-04-28,08:20:37
39.973508,116.333851,0,154,39931.3477083333,2009-04-28,08:20:42
39.973508,116.333851,0,154,39931.3477430556,2009-04-28,08:20:45
39.973512,116.333848,0,154,39931.3477662037,2009-04-28,08:20:47
39.973484,116.333794,0,154,39931.3478240741,2009-04-28,08:20:52
39.973491,116.333794,0,155,39931.3478819444,2009-04-28,08:20:57
39.973485,116.333793,0,155,39931.3479398148,2009-04-28,08:21:02
39.973483,116.333791,0,155,39931.3479976852,2009-04-28,08:21:07
39.973485,116.333791,0,155,39931.3480555556,2009-04-28,08:21:12
39.973491,116.333789,0,155,39931.3481134259,2009-04-28,08:21:17
39.973491,116.333789,0,155,39931.3481481481,2009-04-28,08:21:20
39.973495,116.333786,0,155,39931.3481712963,2009-04-28,08:21:22
39.973478,116.33375,0,155,39931.3482291667,2009-04-28,08:21:27
39.973405,116.333971,0,170,39931.3537268518,2009-04-28,08:29:22
39.973343,116.334084,0,171,39931.3537847222,2009-04-28,08:29:27
39.973312,116.334152,0,171,39931.3538425926,2009-04-28,08:29:32
39.973309,116.334141,0,172,39931.353900463,2009-04-28,08:29:37
39.973311,116.33414,0,172,39931.3539583333,2009-04-28,08:29:42
39.973311,116.33414,0,172,39931.3539930556,2009-04-28,08:29:45
39.973318,116.334137,0,171,39931.3540162037,2009-04-28,08:29:47
39.973343,116.334105,0,171,39931.3540740741,2009-04-28,08:29:52
39.973381,116.333981,0,173,39931.3541319444,2009-04-28,08:29:57
39.973395,116.333919,0,173,39931.3541898148,2009-04-28,08:30:02
39.973397,116.333918,0,172,39931.3542476852,2009-04-28,08:30:07
39.973401,116.333916,0,172,39931.3543055556,2009-04-28,08:30:12
39.973404,116.333914,0,171,39931.3543634259,2009-04-28,08:30:17
39.973404,116.333914,0,171,39931.3543981481,2009-04-28,08:30:20
39.973405,116.333914,0,171,39931.3544212963,2009-04-28,08:30:22
39.973392,116.333904,0,172,39931.3544791667,2009-04-28,08:30:27
39.973375,116.333934,0,172,39931.354537037,2009-04-28,08:30:32
39.973374,116.333948,0,172,39931.3545949074,2009-04-28,08:30:37
39.973374,116.333948,0,172,39931.3546296296,2009-04-28,08:30:40
39.973381,116.333948,0,172,39931.3546527778,2009-04-28,08:30:42
39.973392,116.333949,0,173,39931.3547106481,2009-04-28,08:30:47
39.973397,116.333949,0,173,39931.3547685185,2009-04-28,08:30:52
39.973403,116.333949,0,173,39931.3548263889,2009-04-28,08:30:57
39.97341,116.333947,0,174,39931.3548842593,2009-04-28,08:31:02
39.97341,116.333947,0,174,39931.3549189815,2009-04-28,08:31:05
39.973414,116.333945,0,174,39931.3549421296,2009-04-28,08:31:07
39.973406,116.333924,0,174,39931.355,2009-04-28,08:31:12
39.973392,116.333864,0,176,39931.3550578704,2009-04-28,08:31:17
39.973395,116.333864,0,176,39931.3551157407,2009-04-28,08:31:22
39.973395,116.333864,0,176,39931.355150463,2009-04-28,08:31:25
39.97339,116.333866,0,175,39931.3551736111,2009-04-28,08:31:27
39.973381,116.333868,0,175,39931.3552314815,2009-04-28,08:31:32
39.973376,116.333869,0,176,39931.3552893519,2009-04-28,08:31:37
39.973375,116.333871,0,176,39931.3553472222,2009-04-28,08:31:42
39.973375,116.333871,0,176,39931.3553819444,2009-04-28,08:31:45
39.973368,116.333872,0,176,39931.3554050926,2009-04-28,08:31:47
39.973352,116.333914,0,177,39931.355462963,2009-04-28,08:31:52
39.973347,116.333917,0,177,39931.3555208333,2009-04-28,08:31:57
39.973355,116.33392,0,177,39931.3555787037,2009-04-28,08:32:02
39.973362,116.333923,0,177,39931.3556365741,2009-04-28,08:32:07
39.973368,116.333926,0,178,39931.3556944444,2009-04-28,08:32:12
39.97337,116.333929,0,178,39931.3557523148,2009-04-28,08:32:17
39.97337,116.333929,0,178,39931.355787037,2009-04-28,08:32:20
39.973373,116.333932,0,178,39931.3558101852,2009-04-28,08:32:22
39.973395,116.333944,0,179,39931.3558680556,2009-04-28,08:32:27
39.973419,116.333921,0,181,39931.3559259259,2009-04-28,08:32:32
39.973419,116.333921,0,181,39931.3559606481,2009-04-28,08:32:35
39.973424,116.333919,0,180,39931.3559837963,2009-04-28,08:32:37
39.973428,116.333844,0,185,39931.3560416667,2009-04-28,08:32:42
39.973428,116.333844,0,185,39931.3560763889,2009-04-28,08:32:45
39.973432,116.333839,0,187,39931.356099537,2009-04-28,08:32:47
39.973426,116.333858,0,190,39931.3561574074,2009-04-28,08:32:52
39.973427,116.33386,0,190,39931.3562152778,2009-04-28,08:32:57
39.973427,116.33386,0,190,39931.35625,2009-04-28,08:33:00
39.973421,116.33386,0,190,39931.3562731481,2009-04-28,08:33:02
39.973417,116.333877,0,190,39931.3563310185,2009-04-28,08:33:07
39.973399,116.333897,0,190,39931.3563888889,2009-04-28,08:33:12
39.973387,116.333919,0,191,39931.3564467593,2009-04-28,08:33:17
39.973387,116.333919,0,191,39931.3564814815,2009-04-28,08:33:20
39.97339,116.333918,0,191,39931.3565046296,2009-04-28,08:33:22
39.973373,116.333937,0,190,39931.3565625,2009-04-28,08:33:27
39.973366,116.333937,0,190,39931.3566203704,2009-04-28,08:33:32
39.973374,116.333936,0,190,39931.3566782407,2009-04-28,08:33:37
39.973368,116.333935,0,190,39931.3567361111,2009-04-28,08:33:42
39.973367,116.333936,0,191,39931.3567939815,2009-04-28,08:33:47
39.973367,116.333936,0,191,39931.3568518519,2009-04-28,08:33:52
39.973369,116.333935,0,191,39931.3569097222,2009-04-28,08:33:57
39.973375,116.333935,0,190,39931.3569675926,2009-04-28,08:34:02
39.973376,116.333936,0,190,39931.357025463,2009-04-28,08:34:07
39.973376,116.333936,0,190,39931.3570601852,2009-04-28,08:34:10
39.973381,116.333937,0,190,39931.3570833333,2009-04-28,08:34:12
39.973414,116.333934,0,190,39931.3571412037,2009-04-28,08:34:17
39.9735,116.333841,0,192,39931.3571990741,2009-04-28,08:34:22
39.973513,116.333824,0,191,39931.3572569444,2009-04-28,08:34:27
39.973518,116.333816,0,193,39931.3573148148,2009-04-28,08:34:32
39.973523,116.333818,0,193,39931.3573726852,2009-04-28,08:34:37
39.973519,116.333819,0,192,39931.3574305556,2009-04-28,08:34:42
39.973519,116.333819,0,192,39931.3574652778,2009-04-28,08:34:45
39.973511,116.33382,0,186,39931.3574884259,2009-04-28,08:34:47
39.973519,116.33381,0,184,39931.3575462963,2009-04-28,08:34:52
39.973517,116.333812,0,184,39931.3576041667,2009-04-28,08:34:57
39.973516,116.333813,0,184,39931.357662037,2009-04-28,08:35:02
39.97352,116.333816,0,184,39931.3577199074,2009-04-28,08:35:07
39.973526,116.333818,0,184,39931.3577777778,2009-04-28,08:35:12
39.973524,116.33382,0,184,39931.3578356481,2009-04-28,08:35:17
39.973524,116.33382,0,184,39931.3578703704,2009-04-28,08:35:20
39.973524,116.333822,0,184,39931.3578935185,2009-04-28,08:35:22
39.973524,116.333853,0,185,39931.3579513889,2009-04-28,08:35:27
39.973518,116.333875,0,185,39931.3580092593,2009-04-28,08:35:32
39.973521,116.333874,0,185,39931.3580671296,2009-04-28,08:35:37
39.973523,116.333874,0,185,39931.358125,2009-04-28,08:35:42
39.973523,116.333874,0,185,39931.3581597222,2009-04-28,08:35:45
39.973518,116.333875,0,185,39931.3581828704,2009-04-28,08:35:47
39.973511,116.333816,0,183,39931.3582407407,2009-04-28,08:35:52
39.973508,116.333794,0,181,39931.3582986111,2009-04-28,08:35:57
39.973501,116.33379,0,181,39931.3583564815,2009-04-28,08:36:02
39.973501,116.33379,0,181,39931.3583912037,2009-04-28,08:36:05
39.973502,116.333783,0,180,39931.3584143519,2009-04-28,08:36:07
39.973512,116.33366,0,179,39931.3584722222,2009-04-28,08:36:12
39.973516,116.33366,0,179,39931.3585300926,2009-04-28,08:36:17
39.973516,116.33366,0,179,39931.3585648148,2009-04-28,08:36:20
39.97351,116.333659,0,178,39931.358587963,2009-04-28,08:36:22
39.973498,116.333644,0,177,39931.3586458333,2009-04-28,08:36:27
39.973501,116.333642,0,177,39931.3587037037,2009-04-28,08:36:32
39.973509,116.333639,0,178,39931.3587615741,2009-04-28,08:36:37
39.973514,116.333639,0,178,39931.3588194444,2009-04-28,08:36:42
39.973514,116.333639,0,178,39931.3588541667,2009-04-28,08:36:45
39.973512,116.333638,0,178,39931.3588773148,2009-04-28,08:36:47
39.973503,116.333606,0,180,39931.3589351852,2009-04-28,08:36:52
39.973523,116.333527,0,179,39931.3589930556,2009-04-28,08:36:57
39.973538,116.333427,0,182,39931.3590509259,2009-04-28,08:37:02
39.973554,116.333462,0,183,39931.3591087963,2009-04-28,08:37:07
39.973554,116.333462,0,183,39931.3591435185,2009-04-28,08:37:10
39.973557,116.333464,0,183,39931.3591666667,2009-04-28,08:37:12
39.973554,116.333639,0,188,39931.359224537,2009-04-28,08:37:17
39.973532,116.333765,0,195,39931.3592824074,2009-04-28,08:37:22
39.973532,116.333765,0,195,39931.3593171296,2009-04-28,08:37:25
39.973526,116.333767,0,197,39931.3593402778,2009-04-28,08:37:27
39.973517,116.33377,0,198,39931.3593981481,2009-04-28,08:37:32
39.973516,116.33377,0,198,39931.3594560185,2009-04-28,08:37:37
39.973517,116.333768,0,198,39931.3595138889,2009-04-28,08:37:42
39.973513,116.333768,0,199,39931.3595717593,2009-04-28,08:37:47
39.973515,116.333769,0,199,39931.3596296296,2009-04-28,08:37:52
39.973512,116.333775,0,199,39931.3596875,2009-04-28,08:37:57
39.973507,116.333782,0,199,39931.3597453704,2009-04-28,08:38:02
39.973507,116.333782,0,199,39931.3597800926,2009-04-28,08:38:05
39.973501,116.333784,0,199,39931.3598032407,2009-04-28,08:38:07
39.973496,116.333793,0,199,39931.3598611111,2009-04-28,08:38:12
39.973496,116.333793,0,199,39931.3598958333,2009-04-28,08:38:15
39.9735,116.333799,0,199,39931.3599189815,2009-04-28,08:38:17
39.973505,116.333899,0,200,39931.3599768518,2009-04-28,08:38:22
39.973502,116.334062,0,200,39931.3600347222,2009-04-28,08:38:27
39.9735,116.333818,0,188,39931.3621180556,2009-04-28,08:41:27
39.9735,116.333699,0,184,39931.3621759259,2009-04-28,08:41:32
39.9735,116.333699,0,184,39931.3622106481,2009-04-28,08:41:35
39.973494,116.333699,0,184,39931.3622337963,2009-04-28,08:41:37
39.973444,116.33381,0,179,39931.3622916667,2009-04-28,08:41:42
39.973431,116.333833,0,175,39931.362349537,2009-04-28,08:41:47
39.973433,116.333835,0,175,39931.3624074074,2009-04-28,08:41:52
39.973439,116.333837,0,175,39931.3624652778,2009-04-28,08:41:57
39.973439,116.333837,0,175,39931.3625,2009-04-28,08:42:00
39.973444,116.333837,0,175,39931.3625231481,2009-04-28,08:42:02
39.973453,116.333835,0,175,39931.3625810185,2009-04-28,08:42:07
39.97349,116.333754,0,172,39931.3626388889,2009-04-28,08:42:12
39.973496,116.33375,0,172,39931.3626967593,2009-04-28,08:42:17
39.973503,116.333747,0,172,39931.3627546296,2009-04-28,08:42:22
39.973504,116.333746,0,171,39931.3628125,2009-04-28,08:42:27
39.973504,116.333746,0,171,39931.3628472222,2009-04-28,08:42:30
39.9735,116.333745,0,171,39931.3628703704,2009-04-28,08:42:32
39.973512,116.333768,0,170,39931.3629282407,2009-04-28,08:42:37
39.973515,116.33377,0,170,39931.3629861111,2009-04-28,08:42:42
39.973515,116.33377,0,170,39931.3630208333,2009-04-28,08:42:45
39.973517,116.33377,0,170,39931.3630439815,2009-04-28,08:42:47
39.973482,116.333728,0,172,39931.3631018519,2009-04-28,08:42:52
39.973469,116.333728,0,172,39931.3631597222,2009-04-28,08:42:57
39.973469,116.333725,0,173,39931.3632175926,2009-04-28,08:43:02
39.973466,116.333723,0,173,39931.363275463,2009-04-28,08:43:07
39.973466,116.333723,0,173,39931.3633101852,2009-04-28,08:43:10
39.973473,116.33372,0,173,39931.3633333333,2009-04-28,08:43:12
39.973519,116.333641,0,176,39931.3633912037,2009-04-28,08:43:17
39.97355,116.333619,0,177,39931.3634490741,2009-04-28,08:43:22
39.973571,116.333621,0,177,39931.3635069444,2009-04-28,08:43:27
39.973581,116.33362,0,178,39931.3635648148,2009-04-28,08:43:32
39.973613,116.333593,0,176,39931.3636226852,2009-04-28,08:43:37
39.973615,116.333577,0,178,39931.3636805556,2009-04-28,08:43:42
39.973618,116.333575,0,179,39931.3637384259,2009-04-28,08:43:47
39.973612,116.333579,0,179,39931.3637962963,2009-04-28,08:43:52
39.973615,116.333581,0,178,39931.3638541667,2009-04-28,08:43:57
39.973611,116.33358,0,178,39931.363912037,2009-04-28,08:44:02
39.973611,116.33358,0,178,39931.3639467593,2009-04-28,08:44:05
39.973611,116.333581,0,178,39931.3639699074,2009-04-28,08:44:07
39.973595,116.333581,0,178,39931.3640277778,2009-04-28,08:44:12
39.973574,116.333508,0,176,39931.3640856481,2009-04-28,08:44:17
39.973553,116.333557,0,178,39931.3641435185,2009-04-28,08:44:22
39.973298,116.333452,0,190,39931.3678472222,2009-04-28,08:49:42
39.973255,116.333462,0,190,39931.3679050926,2009-04-28,08:49:47
39.973272,116.333497,0,191,39931.367962963,2009-04-28,08:49:52
39.973272,116.333497,0,191,39931.3679976852,2009-04-28,08:49:55
39.973276,116.333497,0,191,39931.3680208333,2009-04-28,08:49:57
39.973314,116.333599,0,191,39931.3680787037,2009-04-28,08:50:02
39.973359,116.333695,0,188,39931.3681365741,2009-04-28,08:50:07
39.97341,116.333712,0,182,39931.3681944444,2009-04-28,08:50:12
39.97342,116.333707,0,177,39931.3682523148,2009-04-28,08:50:17
39.973393,116.333613,0,174,39931.3683101852,2009-04-28,08:50:22
39.973382,116.333612,0,174,39931.3683680556,2009-04-28,08:50:27
39.973382,116.333612,0,174,39931.3684259259,2009-04-28,08:50:32
39.973379,116.333614,0,174,39931.3684837963,2009-04-28,08:50:37
39.973377,116.333616,0,174,39931.3685416667,2009-04-28,08:50:42
39.973376,116.333616,0,174,39931.368599537,2009-04-28,08:50:47
39.973374,116.333616,0,173,39931.3686574074,2009-04-28,08:50:52
39.973375,116.333619,0,173,39931.3687152778,2009-04-28,08:50:57
39.973377,116.33362,0,173,39931.3687731481,2009-04-28,08:51:02
39.973385,116.33362,0,174,39931.3688310185,2009-04-28,08:51:07
39.973387,116.33362,0,174,39931.3688888889,2009-04-28,08:51:12
39.973387,116.33362,0,174,39931.3689467593,2009-04-28,08:51:17
39.973385,116.33362,0,174,39931.3690046296,2009-04-28,08:51:22
39.973387,116.333621,0,174,39931.3690625,2009-04-28,08:51:27
39.973389,116.333622,0,174,39931.3691203704,2009-04-28,08:51:32
39.973389,116.333622,0,174,39931.3691550926,2009-04-28,08:51:35
39.973383,116.333623,0,174,39931.3691782407,2009-04-28,08:51:37
39.973393,116.333652,0,173,39931.3692361111,2009-04-28,08:51:42
39.973396,116.333655,0,173,39931.3692939815,2009-04-28,08:51:47
39.973399,116.333657,0,173,39931.3693518518,2009-04-28,08:51:52
39.973397,116.333661,0,172,39931.3694097222,2009-04-28,08:51:57
39.973402,116.333664,0,172,39931.3694675926,2009-04-28,08:52:02
39.973402,116.333665,0,172,39931.369525463,2009-04-28,08:52:07
39.973409,116.333666,0,172,39931.3695833333,2009-04-28,08:52:12
39.973416,116.333668,0,172,39931.3696412037,2009-04-28,08:52:17
39.973416,116.333668,0,172,39931.3696759259,2009-04-28,08:52:20
39.973419,116.33367,0,172,39931.3696990741,2009-04-28,08:52:22
39.973428,116.333672,0,172,39931.3697569444,2009-04-28,08:52:27
39.973428,116.333675,0,172,39931.3698148148,2009-04-28,08:52:32
39.973428,116.333675,0,172,39931.369849537,2009-04-28,08:52:35
39.973433,116.333679,0,172,39931.3698726852,2009-04-28,08:52:37
39.97345,116.333725,0,171,39931.3699305556,2009-04-28,08:52:42
39.973465,116.333839,0,171,39931.3699884259,2009-04-28,08:52:47
39.973472,116.333841,0,171,39931.3700462963,2009-04-28,08:52:52
39.973472,116.333841,0,171,39931.3700810185,2009-04-28,08:52:55
39.973469,116.333841,0,171,39931.3701041667,2009-04-28,08:52:57
39.973477,116.333863,0,171,39931.370162037,2009-04-28,08:53:02
39.973462,116.33383,0,170,39931.3702199074,2009-04-28,08:53:07
39.973458,116.333813,0,168,39931.3702777778,2009-04-28,08:53:12
39.973447,116.333838,0,167,39931.3703356481,2009-04-28,08:53:17
39.973413,116.333897,0,164,39931.3703935185,2009-04-28,08:53:22
39.973399,116.333882,0,161,39931.3704513889,2009-04-28,08:53:27
39.973418,116.333832,0,152,39931.3705092593,2009-04-28,08:53:32
39.973415,116.333831,0,151,39931.3705671296,2009-04-28,08:53:37
39.973415,116.333831,0,151,39931.3706018519,2009-04-28,08:53:40
39.973409,116.333828,0,151,39931.370625,2009-04-28,08:53:42
39.973401,116.333806,0,149,39931.3706828704,2009-04-28,08:53:47
39.973392,116.333804,0,148,39931.3707407407,2009-04-28,08:53:52
39.973358,116.333819,0,149,39931.3707986111,2009-04-28,08:53:57
39.973345,116.333836,0,149,39931.3708564815,2009-04-28,08:54:02
39.973345,116.333836,0,149,39931.3708912037,2009-04-28,08:54:05
39.973351,116.333833,0,149,39931.3709143519,2009-04-28,08:54:07
39.973449,116.333634,0,152,39931.3709722222,2009-04-28,08:54:12
39.973607,116.333413,0,158,39931.3710300926,2009-04-28,08:54:17
39.973681,116.333274,0,164,39931.371087963,2009-04-28,08:54:22
39.973676,116.333313,0,174,39931.3711458333,2009-04-28,08:54:27
39.973638,116.33344,0,190,39931.3712037037,2009-04-28,08:54:32
39.973638,116.333503,0,200,39931.3712615741,2009-04-28,08:54:37
39.97361,116.33356,0,208,39931.3713194444,2009-04-28,08:54:42
39.9736,116.333579,0,207,39931.3713773148,2009-04-28,08:54:47
39.973591,116.333579,0,208,39931.3714351852,2009-04-28,08:54:52
39.973585,116.333554,0,206,39931.3714930556,2009-04-28,08:54:57
39.973574,116.33356,0,205,39931.3715509259,2009-04-28,08:55:02
39.973362,116.333357,0,80,39931.381099537,2009-04-28,09:08:47
39.973358,116.333328,0,78,39931.3811574074,2009-04-28,09:08:52
39.973361,116.33327,0,77,39931.3812152778,2009-04-28,09:08:57
39.973344,116.333132,0,77,39931.3812731481,2009-04-28,09:09:02
39.973344,116.333132,0,77,39931.3813078704,2009-04-28,09:09:05
39.973347,116.333131,0,77,39931.3813310185,2009-04-28,09:09:07
39.973343,116.333114,0,77,39931.3813888889,2009-04-28,09:09:12
39.973345,116.333084,0,77,39931.3814467593,2009-04-28,09:09:17
39.973345,116.333084,0,77,39931.3814814815,2009-04-28,09:09:20
39.973342,116.333089,0,77,39931.3815046296,2009-04-28,09:09:22
39.973337,116.333115,0,76,39931.3815625,2009-04-28,09:09:27
39.973344,116.333137,0,77,39931.3816203704,2009-04-28,09:09:32
39.973336,116.333144,0,78,39931.3816782407,2009-04-28,09:09:37
39.973336,116.333144,0,78,39931.381712963,2009-04-28,09:09:40
39.973335,116.333152,0,79,39931.3817361111,2009-04-28,09:09:42
39.973343,116.333135,0,79,39931.3817939815,2009-04-28,09:09:47
39.973357,116.333142,0,79,39931.3818518519,2009-04-28,09:09:52
39.973356,116.333156,0,80,39931.3819097222,2009-04-28,09:09:57
39.973362,116.333176,0,80,39931.3819675926,2009-04-28,09:10:02
39.973354,116.333185,0,80,39931.382025463,2009-04-28,09:10:07
39.973354,116.333185,0,80,39931.3820601852,2009-04-28,09:10:10
39.973355,116.333186,0,81,39931.3820833333,2009-04-28,09:10:12
39.973348,116.333195,0,82,39931.3821412037,2009-04-28,09:10:17
39.973337,116.333199,0,83,39931.3821990741,2009-04-28,09:10:22
39.973355,116.333252,0,82,39931.3822569444,2009-04-28,09:10:27
39.973367,116.333299,0,81,39931.3823148148,2009-04-28,09:10:32
39.97337,116.333283,0,81,39931.3823726852,2009-04-28,09:10:37
39.973369,116.333241,0,81,39931.3824305556,2009-04-28,09:10:42
39.973374,116.333159,0,81,39931.3824884259,2009-04-28,09:10:47
39.97337,116.333147,0,81,39931.3825462963,2009-04-28,09:10:52
39.973367,116.333134,0,80,39931.3826041667,2009-04-28,09:10:57
39.97337,116.333119,0,79,39931.382662037,2009-04-28,09:11:02
39.973362,116.333068,0,79,39931.3827199074,2009-04-28,09:11:07
39.973368,116.333144,0,80,39931.3827777778,2009-04-28,09:11:12
39.97337,116.333204,0,80,39931.3828356481,2009-04-28,09:11:17
39.973374,116.333222,0,79,39931.3828935185,2009-04-28,09:11:22
39.973383,116.333267,0,79,39931.3829513889,2009-04-28,09:11:27
39.973383,116.333267,0,79,39931.3829861111,2009-04-28,09:11:30
39.973391,116.33327,0,79,39931.3830092593,2009-04-28,09:11:32
39.973395,116.333284,0,80,39931.3830671296,2009-04-28,09:11:37
39.973398,116.333303,0,80,39931.383125,2009-04-28,09:11:42
39.973388,116.333323,0,80,39931.3831828704,2009-04-28,09:11:47
39.973396,116.333323,0,80,39931.3832407407,2009-04-28,09:11:52
39.973403,116.333321,0,80,39931.3832986111,2009-04-28,09:11:57
39.973403,116.333321,0,80,39931.3833333333,2009-04-28,09:12:00
39.973406,116.333327,0,81,39931.3833564815,2009-04-28,09:12:02
39.973412,116.333336,0,82,39931.3834143518,2009-04-28,09:12:07
39.973407,116.333309,0,82,39931.3834722222,2009-04-28,09:12:12
39.973407,116.333309,0,82,39931.3835069444,2009-04-28,09:12:15
39.973407,116.333306,0,82,39931.3835300926,2009-04-28,09:12:17
39.973403,116.333275,0,82,39931.383587963,2009-04-28,09:12:22
39.973377,116.333166,0,81,39931.3836458333,2009-04-28,09:12:27
39.973317,116.333008,0,81,39931.3837037037,2009-04-28,09:12:32
39.973282,116.332906,0,78,39931.3837615741,2009-04-28,09:12:37
39.973262,116.332864,0,74,39931.3838194444,2009-04-28,09:12:42
39.973308,116.332879,0,73,39931.3838773148,2009-04-28,09:12:47
39.97331,116.332911,0,72,39931.3839351852,2009-04-28,09:12:52
39.973313,116.332938,0,71,39931.3839930556,2009-04-28,09:12:57
39.973336,116.332995,0,70,39931.3840509259,2009-04-28,09:13:02
39.973338,116.332996,0,70,39931.3841087963,2009-04-28,09:13:07
39.973337,116.332999,0,70,39931.3841666667,2009-04-28,09:13:12
39.973335,116.333002,0,70,39931.384224537,2009-04-28,09:13:17
39.973339,116.333002,0,70,39931.3842824074,2009-04-28,09:13:22
39.973343,116.333003,0,70,39931.3843402778,2009-04-28,09:13:27
39.973345,116.333003,0,70,39931.3843981481,2009-04-28,09:13:32
39.973341,116.333004,0,70,39931.3844560185,2009-04-28,09:13:37
39.97334,116.333006,0,70,39931.3845138889,2009-04-28,09:13:42
39.973343,116.333005,0,71,39931.3845717593,2009-04-28,09:13:47
39.973343,116.333005,0,71,39931.3846064815,2009-04-28,09:13:50
39.97334,116.333002,0,71,39931.3846296296,2009-04-28,09:13:52
39.973333,116.332952,0,66,39931.3846875,2009-04-28,09:13:57
39.973339,116.333002,0,66,39931.3847453704,2009-04-28,09:14:02
39.973355,116.333077,0,68,39931.3848032407,2009-04-28,09:14:07
39.973358,116.333088,0,71,39931.3848611111,2009-04-28,09:14:12
39.97338,116.333037,0,72,39931.3849189815,2009-04-28,09:14:17
39.97338,116.333037,0,72,39931.3849537037,2009-04-28,09:14:20
39.973388,116.333036,0,72,39931.3849768518,2009-04-28,09:14:22
39.973405,116.333031,0,71,39931.3850347222,2009-04-28,09:14:27
39.973396,116.333001,0,69,39931.3850925926,2009-04-28,09:14:32
39.973368,116.33305,0,70,39931.385150463,2009-04-28,09:14:37
39.973379,116.333025,0,74,39931.3852083333,2009-04-28,09:14:42
39.973385,116.333007,0,74,39931.3852662037,2009-04-28,09:14:47
39.973385,116.333007,0,74,39931.3853009259,2009-04-28,09:14:50
39.973384,116.333009,0,75,39931.3853240741,2009-04-28,09:14:52
39.973372,116.33302,0,76,39931.3853819444,2009-04-28,09:14:57
39.973362,116.33302,0,76,39931.3854398148,2009-04-28,09:15:02
39.973376,116.333073,0,75,39931.3854976852,2009-04-28,09:15:07
39.973394,116.333212,0,75,39931.3855555556,2009-04-28,09:15:12
39.973385,116.333317,0,73,39931.3856134259,2009-04-28,09:15:17
39.973385,116.333317,0,73,39931.3856481481,2009-04-28,09:15:20
39.97338,116.333318,0,74,39931.3856712963,2009-04-28,09:15:22
39.973393,116.333347,0,76,39931.3857291667,2009-04-28,09:15:27
39.973433,116.333357,0,76,39931.385787037,2009-04-28,09:15:32
39.973449,116.333361,0,73,39931.3858449074,2009-04-28,09:15:37
39.973413,116.333334,0,71,39931.3859027778,2009-04-28,09:15:42
39.973405,116.333213,0,70,39931.3859606481,2009-04-28,09:15:47
39.973391,116.333294,0,66,39931.3860185185,2009-04-28,09:15:52
39.973397,116.333321,0,64,39931.3860763889,2009-04-28,09:15:57
39.97337,116.333284,0,65,39931.3861342593,2009-04-28,09:16:02
39.973362,116.333299,0,66,39931.3861921296,2009-04-28,09:16:07
39.973401,116.3335,0,71,39931.38625,2009-04-28,09:16:12
39.973419,116.33352,0,72,39931.3863078704,2009-04-28,09:16:17
39.973406,116.333479,0,69,39931.3863657407,2009-04-28,09:16:22
39.973381,116.333498,0,69,39931.3864236111,2009-04-28,09:16:27
39.973359,116.333462,0,71,39931.3864814815,2009-04-28,09:16:32
39.973359,116.333462,0,71,39931.3865162037,2009-04-28,09:16:35
39.97336,116.333458,0,71,39931.3865393519,2009-04-28,09:16:37
39.973357,116.333444,0,71,39931.3865972222,2009-04-28,09:16:42
39.97338,116.33337,0,71,39931.3866550926,2009-04-28,09:16:47
39.973373,116.333348,0,70,39931.386712963,2009-04-28,09:16:52
39.973349,116.333351,0,69,39931.3867708333,2009-04-28,09:16:57
39.973331,116.333329,0,65,39931.3868287037,2009-04-28,09:17:02
39.97334,116.333292,0,64,39931.3868865741,2009-04-28,09:17:07
39.973333,116.333283,0,64,39931.3869444444,2009-04-28,09:17:12
39.97331,116.33327,0,65,39931.3870023148,2009-04-28,09:17:17
39.973316,116.333248,0,66,39931.3870601852,2009-04-28,09:17:22
39.973316,116.333248,0,66,39931.3870949074,2009-04-28,09:17:25
39.973315,116.33325,0,66,39931.3871180556,2009-04-28,09:17:27
39.973327,116.333269,0,66,39931.3871759259,2009-04-28,09:17:32
39.973333,116.333279,0,68,39931.3872337963,2009-04-28,09:17:37
39.973351,116.333305,0,70,39931.3872916667,2009-04-28,09:17:42
39.973351,116.333305,0,70,39931.3873263889,2009-04-28,09:17:45
39.973354,116.333307,0,71,39931.387349537,2009-04-28,09:17:47
39.973342,116.33343,0,71,39931.3874074074,2009-04-28,09:17:52
39.97332,116.333502,0,68,39931.3874652778,2009-04-28,09:17:57
39.97331,116.333512,0,68,39931.3875231481,2009-04-28,09:18:02
39.97331,116.333512,0,68,39931.3875578704,2009-04-28,09:18:05
39.97331,116.333517,0,68,39931.3875810185,2009-04-28,09:18:07
39.973315,116.333508,0,68,39931.3876388889,2009-04-28,09:18:12
39.973315,116.333508,0,68,39931.3876736111,2009-04-28,09:18:15
39.97332,116.333508,0,69,39931.3876967593,2009-04-28,09:18:17
39.973301,116.333451,0,71,39931.3877546296,2009-04-28,09:18:22
39.973287,116.333349,0,77,39931.3878125,2009-04-28,09:18:27
39.973275,116.333333,0,80,39931.3878703704,2009-04-28,09:18:32
39.973294,116.333348,0,77,39931.3879282407,2009-04-28,09:18:37
39.973293,116.333391,0,77,39931.3879861111,2009-04-28,09:18:42
39.973293,116.333397,0,77,39931.3880439815,2009-04-28,09:18:47
39.973287,116.333405,0,78,39931.3881018519,2009-04-28,09:18:52
39.973287,116.333405,0,78,39931.3881365741,2009-04-28,09:18:55
39.973289,116.333403,0,77,39931.3881597222,2009-04-28,09:18:57
39.973305,116.333407,0,77,39931.3882175926,2009-04-28,09:19:02
39.973328,116.333319,0,78,39931.388275463,2009-04-28,09:19:07
39.973403,116.333346,0,74,39931.3883333333,2009-04-28,09:19:12
39.973356,116.333243,0,74,39931.3883912037,2009-04-28,09:19:17
39.97335,116.333214,0,74,39931.3884490741,2009-04-28,09:19:22
39.973342,116.33323,0,75,39931.3885069444,2009-04-28,09:19:27
39.973333,116.333233,0,75,39931.3885648148,2009-04-28,09:19:32
39.973303,116.333259,0,76,39931.3886226852,2009-04-28,09:19:37
39.973287,116.333389,0,78,39931.3886805556,2009-04-28,09:19:42
39.973302,116.333478,0,76,39931.3887384259,2009-04-28,09:19:47
39.973289,116.333479,0,74,39931.3887962963,2009-04-28,09:19:52
39.973299,116.333445,0,73,39931.3888541667,2009-04-28,09:19:57
39.973322,116.333491,0,73,39931.388912037,2009-04-28,09:20:02
39.973338,116.333486,0,74,39931.3889699074,2009-04-28,09:20:07
39.973367,116.333481,0,74,39931.3890277778,2009-04-28,09:20:12
39.973385,116.333447,0,75,39931.3890856481,2009-04-28,09:20:17
39.973385,116.333455,0,76,39931.3891435185,2009-04-28,09:20:22
39.973387,116.333455,0,76,39931.3892013889,2009-04-28,09:20:27
39.973393,116.333457,0,76,39931.3892592593,2009-04-28,09:20:32
39.973394,116.333451,0,77,39931.3893171296,2009-04-28,09:20:37
39.973394,116.333451,0,77,39931.3893518519,2009-04-28,09:20:40
39.973396,116.33345,0,77,39931.389375,2009-04-28,09:20:42
39.973371,116.333366,0,78,39931.3894328704,2009-04-28,09:20:47
39.973343,116.333339,0,79,39931.3894907407,2009-04-28,09:20:52
39.973336,116.333329,0,80,39931.3895486111,2009-04-28,09:20:57
39.973341,116.333347,0,80,39931.3896064815,2009-04-28,09:21:02
39.973324,116.333424,0,84,39931.3896643519,2009-04-28,09:21:07
39.973324,116.333424,0,84,39931.3896990741,2009-04-28,09:21:10
39.973327,116.333424,0,84,39931.3897222222,2009-04-28,09:21:12
39.973337,116.333459,0,84,39931.3897800926,2009-04-28,09:21:17
39.973332,116.333497,0,83,39931.389837963,2009-04-28,09:21:22
39.973332,116.333497,0,83,39931.3898726852,2009-04-28,09:21:25
39.973336,116.333489,0,85,39931.3898958333,2009-04-28,09:21:27
39.973366,116.333555,0,83,39931.3899537037,2009-04-28,09:21:32
39.973375,116.333554,0,83,39931.3900115741,2009-04-28,09:21:37
39.973372,116.333542,0,83,39931.3900694444,2009-04-28,09:21:42
39.973358,116.333525,0,84,39931.3901273148,2009-04-28,09:21:47
39.973359,116.333505,0,85,39931.3901851852,2009-04-28,09:21:52
39.973375,116.333551,0,84,39931.3902430556,2009-04-28,09:21:57
39.973372,116.333551,0,84,39931.3903009259,2009-04-28,09:22:02
39.973372,116.333551,0,84,39931.3903356481,2009-04-28,09:22:05
39.973373,116.333553,0,84,39931.3903587963,2009-04-28,09:22:07
39.973436,116.333676,0,83,39931.3904166667,2009-04-28,09:22:12
39.97344,116.333734,0,83,39931.390474537,2009-04-28,09:22:17
39.973434,116.333753,0,84,39931.3905324074,2009-04-28,09:22:22
39.973434,116.333788,0,85,39931.3905902778,2009-04-28,09:22:27
39.973446,116.333861,0,87,39931.3906481481,2009-04-28,09:22:32
39.973453,116.33391,0,91,39931.3907060185,2009-04-28,09:22:37
39.973466,116.333951,0,92,39931.3907638889,2009-04-28,09:22:42
39.973466,116.333951,0,92,39931.3907986111,2009-04-28,09:22:45
39.973469,116.333949,0,94,39931.3908217593,2009-04-28,09:22:47
39.973472,116.333977,0,94,39931.3908796296,2009-04-28,09:22:52
39.973472,116.333977,0,94,39931.3909143518,2009-04-28,09:22:55
39.973472,116.333978,0,94,39931.3909375,2009-04-28,09:22:57
39.973463,116.333975,0,94,39931.3909953704,2009-04-28,09:23:02
39.973451,116.333971,0,94,39931.3910532407,2009-04-28,09:23:07
39.973446,116.333987,0,94,39931.3911111111,2009-04-28,09:23:12
39.973444,116.333994,0,94,39931.3911689815,2009-04-28,09:23:17
39.973444,116.333994,0,94,39931.3912037037,2009-04-28,09:23:20
39.973449,116.333993,0,94,39931.3912268518,2009-04-28,09:23:22
39.973459,116.333992,0,94,39931.3912847222,2009-04-28,09:23:27
39.97344,116.333855,0,96,39931.3913425926,2009-04-28,09:23:32
39.973437,116.333857,0,96,39931.391400463,2009-04-28,09:23:37
39.973429,116.333863,0,96,39931.3914583333,2009-04-28,09:23:42
39.973429,116.333863,0,96,39931.3914930556,2009-04-28,09:23:45
39.973433,116.333866,0,96,39931.3915162037,2009-04-28,09:23:47
39.973439,116.333899,0,96,39931.3915740741,2009-04-28,09:23:52
39.973446,116.333899,0,96,39931.3916319444,2009-04-28,09:23:57
39.973446,116.333899,0,96,39931.3916666667,2009-04-28,09:24:00
39.973453,116.333899,0,97,39931.3916898148,2009-04-28,09:24:02
39.973463,116.333924,0,97,39931.3917476852,2009-04-28,09:24:07
39.973483,116.333943,0,96,39931.3918055556,2009-04-28,09:24:12
39.973503,116.334044,0,96,39931.3918634259,2009-04-28,09:24:17
39.973514,116.334032,0,97,39931.3919212963,2009-04-28,09:24:22
39.973514,116.334032,0,97,39931.3919560185,2009-04-28,09:24:25
39.973517,116.334032,0,97,39931.3919791667,2009-04-28,09:24:27
39.973512,116.334068,0,97,39931.392037037,2009-04-28,09:24:32
39.973512,116.334068,0,97,39931.3920717593,2009-04-28,09:24:35
39.973509,116.33407,0,97,39931.3920949074,2009-04-28,09:24:37
39.973505,116.334052,0,97,39931.3921527778,2009-04-28,09:24:42
39.973502,116.334051,0,97,39931.3922106481,2009-04-28,09:24:47
39.973502,116.334051,0,97,39931.3922453704,2009-04-28,09:24:50
39.973495,116.334052,0,97,39931.3922685185,2009-04-28,09:24:52
39.973511,116.334122,0,97,39931.3923263889,2009-04-28,09:24:57
39.973511,116.334122,0,97,39931.3923611111,2009-04-28,09:25:00
39.973514,116.334125,0,97,39931.3923842593,2009-04-28,09:25:02
39.973522,116.334137,0,97,39931.3924421296,2009-04-28,09:25:07
39.973525,116.334125,0,98,39931.3925,2009-04-28,09:25:12
39.973525,116.334125,0,98,39931.3925347222,2009-04-28,09:25:15
39.973527,116.334127,0,98,39931.3925578704,2009-04-28,09:25:17
39.973545,116.334136,0,98,39931.3926157407,2009-04-28,09:25:22
39.973575,116.334181,0,98,39931.3926736111,2009-04-28,09:25:27
39.97358,116.334266,0,97,39931.3927314815,2009-04-28,09:25:32
39.97358,116.334266,0,97,39931.3927662037,2009-04-28,09:25:35
39.973575,116.334271,0,97,39931.3927893518,2009-04-28,09:25:37
39.973578,116.3343,0,97,39931.3928472222,2009-04-28,09:25:42
39.973578,116.3343,0,97,39931.3928819444,2009-04-28,09:25:45
39.973585,116.334302,0,97,39931.3929050926,2009-04-28,09:25:47
39.973612,116.334432,0,97,39931.3930208333,2009-04-28,09:25:57
39.973612,116.334432,0,97,39931.3930555556,2009-04-28,09:26:00
39.973616,116.334429,0,97,39931.3930787037,2009-04-28,09:26:02
39.973624,116.334515,0,96,39931.3931365741,2009-04-28,09:26:07
39.973631,116.334572,0,95,39931.3931944444,2009-04-28,09:26:12
39.973633,116.334556,0,95,39931.3932523148,2009-04-28,09:26:17
39.973613,116.334513,0,95,39931.3933101852,2009-04-28,09:26:22
39.973613,116.334513,0,95,39931.3933449074,2009-04-28,09:26:25
39.973615,116.334514,0,95,39931.3933680556,2009-04-28,09:26:27
39.973595,116.334438,0,95,39931.3934259259,2009-04-28,09:26:32
39.973518,116.334207,0,96,39931.3934837963,2009-04-28,09:26:37
39.973438,116.333986,0,96,39931.3935416667,2009-04-28,09:26:42
39.973382,116.333822,0,98,39931.393599537,2009-04-28,09:26:47
39.973377,116.333678,0,99,39931.3936574074,2009-04-28,09:26:52
39.973385,116.333647,0,99,39931.3937152778,2009-04-28,09:26:57
39.97338,116.333587,0,99,39931.3937731481,2009-04-28,09:27:02
39.973379,116.333538,0,99,39931.3938310185,2009-04-28,09:27:07
39.973415,116.333621,0,98,39931.3938888889,2009-04-28,09:27:12
39.973424,116.33371,0,98,39931.3939467593,2009-04-28,09:27:17
39.973456,116.333801,0,98,39931.3940046296,2009-04-28,09:27:22
39.973434,116.333807,0,99,39931.3940625,2009-04-28,09:27:27
39.97339,116.333867,0,99,39931.3941203704,2009-04-28,09:27:32
39.97338,116.333912,0,100,39931.3941782407,2009-04-28,09:27:37
39.97337,116.333956,0,101,39931.3942361111,2009-04-28,09:27:42
39.97344,116.333979,0,100,39931.3942939815,2009-04-28,09:27:47
39.973507,116.333939,0,100,39931.3943518519,2009-04-28,09:27:52
39.973542,116.333863,0,100,39931.3944097222,2009-04-28,09:27:57
39.97353,116.333835,0,101,39931.3944675926,2009-04-28,09:28:02
39.973511,116.333852,0,101,39931.394525463,2009-04-28,09:28:07
39.973499,116.333839,0,101,39931.3945833333,2009-04-28,09:28:12
39.973489,116.333842,0,101,39931.3946412037,2009-04-28,09:28:17
39.973488,116.333838,0,101,39931.3946990741,2009-04-28,09:28:22
39.973488,116.333838,0,101,39931.3947337963,2009-04-28,09:28:25
39.973494,116.333841,0,101,39931.3947569444,2009-04-28,09:28:27
39.973488,116.333875,0,103,39931.3948148148,2009-04-28,09:28:32
39.97348,116.333883,0,103,39931.3948726852,2009-04-28,09:28:37
39.97348,116.333883,0,103,39931.3949074074,2009-04-28,09:28:40
39.973482,116.333881,0,103,39931.3949305556,2009-04-28,09:28:42
39.973481,116.33379,0,103,39931.3949884259,2009-04-28,09:28:47
39.973473,116.333723,0,103,39931.3950462963,2009-04-28,09:28:52
39.973464,116.333721,0,103,39931.3951041667,2009-04-28,09:28:57
39.973447,116.333691,0,104,39931.395162037,2009-04-28,09:29:02
39.973418,116.333724,0,104,39931.3952199074,2009-04-28,09:29:07
39.973354,116.333718,0,105,39931.3952777778,2009-04-28,09:29:12
39.973295,116.333645,0,107,39931.3953356481,2009-04-28,09:29:17
39.973256,116.333612,0,109,39931.3953935185,2009-04-28,09:29:22
39.973276,116.333509,0,110,39931.3954513889,2009-04-28,09:29:27
39.973313,116.333497,0,111,39931.3955092593,2009-04-28,09:29:32
39.973332,116.333588,0,111,39931.3955671296,2009-04-28,09:29:37
39.973337,116.333612,0,110,39931.395625,2009-04-28,09:29:42
39.973364,116.333628,0,110,39931.3957407407,2009-04-28,09:29:52
39.973364,116.333628,0,110,39931.395775463,2009-04-28,09:29:55
39.973365,116.333624,0,110,39931.3957986111,2009-04-28,09:29:57
39.973352,116.33362,0,110,39931.3958564815,2009-04-28,09:30:02
39.973336,116.333604,0,110,39931.3959143519,2009-04-28,09:30:07
39.973324,116.333601,0,110,39931.3959722222,2009-04-28,09:30:12
39.973324,116.333601,0,110,39931.3960069444,2009-04-28,09:30:15
39.973322,116.333601,0,110,39931.3960300926,2009-04-28,09:30:17
39.973305,116.33363,0,109,39931.396087963,2009-04-28,09:30:22
39.973316,116.333562,0,109,39931.3961458333,2009-04-28,09:30:27
39.973299,116.333529,0,109,39931.3962037037,2009-04-28,09:30:32
39.973265,116.333509,0,109,39931.3962615741,2009-04-28,09:30:37
39.973239,116.333539,0,108,39931.3963194444,2009-04-28,09:30:42
39.973194,116.33352,0,108,39931.3963773148,2009-04-28,09:30:47
39.973189,116.333543,0,108,39931.3964351852,2009-04-28,09:30:52
39.973177,116.333543,0,108,39931.3964930556,2009-04-28,09:30:57
39.973177,116.333543,0,108,39931.3965277778,2009-04-28,09:31:00
39.973171,116.333542,0,108,39931.3965509259,2009-04-28,09:31:02
39.973245,116.333535,0,107,39931.3966087963,2009-04-28,09:31:07
39.973278,116.333602,0,107,39931.3966666667,2009-04-28,09:31:12
39.973323,116.333558,0,107,39931.396724537,2009-04-28,09:31:17
39.973347,116.333478,0,107,39931.3967824074,2009-04-28,09:31:22
39.973347,116.333476,0,107,39931.3968402778,2009-04-28,09:31:27
39.973347,116.333476,0,107,39931.396875,2009-04-28,09:31:30
39.97335,116.333476,0,107,39931.3968981481,2009-04-28,09:31:32
39.973363,116.33348,0,107,39931.3969560185,2009-04-28,09:31:37
39.973396,116.333516,0,107,39931.3970138889,2009-04-28,09:31:42
39.973439,116.33346,0,108,39931.3970717593,2009-04-28,09:31:47
39.973442,116.333471,0,108,39931.3971296296,2009-04-28,09:31:52
39.973442,116.333471,0,108,39931.3971643519,2009-04-28,09:31:55
39.973445,116.333474,0,108,39931.3971875,2009-04-28,09:31:57
39.973464,116.33349,0,109,39931.3972453704,2009-04-28,09:32:02
39.973448,116.333535,0,109,39931.3973032407,2009-04-28,09:32:07
39.973408,116.333686,0,109,39931.3973611111,2009-04-28,09:32:12
39.973421,116.333846,0,109,39931.3974189815,2009-04-28,09:32:17
39.97345,116.334055,0,109,39931.3974768519,2009-04-28,09:32:22
39.973477,116.334171,0,109,39931.3975347222,2009-04-28,09:32:27
39.973489,116.334243,0,109,39931.3975925926,2009-04-28,09:32:32
39.973482,116.334199,0,111,39931.397650463,2009-04-28,09:32:37
39.97348,116.334196,0,111,39931.3977083333,2009-04-28,09:32:42
39.973477,116.334194,0,111,39931.3977662037,2009-04-28,09:32:47
39.973473,116.334191,0,111,39931.3978240741,2009-04-28,09:32:52
39.973471,116.334191,0,111,39931.3978819444,2009-04-28,09:32:57
39.973471,116.334191,0,111,39931.3979166667,2009-04-28,09:33:00
39.973471,116.334191,0,111,39931.3979398148,2009-04-28,09:33:02
39.97348,116.334189,0,111,39931.3979976852,2009-04-28,09:33:07
39.973533,116.334117,0,113,39931.3980555556,2009-04-28,09:33:12
39.973533,116.334117,0,113,39931.3980902778,2009-04-28,09:33:15
39.973529,116.334118,0,113,39931.3981134259,2009-04-28,09:33:17
39.97348,116.334056,0,113,39931.3981712963,2009-04-28,09:33:22
39.973407,116.33396,0,116,39931.3982291667,2009-04-28,09:33:27
39.973365,116.333886,0,118,39931.398287037,2009-04-28,09:33:32
39.973381,116.333722,0,117,39931.3983449074,2009-04-28,09:33:37
39.973385,116.333608,0,117,39931.3984027778,2009-04-28,09:33:42
39.973385,116.333608,0,117,39931.3984375,2009-04-28,09:33:45
39.973393,116.33361,0,117,39931.3984606481,2009-04-28,09:33:47
39.973407,116.333601,0,116,39931.3985185185,2009-04-28,09:33:52
39.973403,116.333601,0,116,39931.3985763889,2009-04-28,09:33:57
39.973409,116.333598,0,116,39931.3986342593,2009-04-28,09:34:02
39.973409,116.333598,0,116,39931.3986689815,2009-04-28,09:34:05
39.973412,116.333605,0,116,39931.3986921296,2009-04-28,09:34:07
39.973454,116.333607,0,115,39931.39875,2009-04-28,09:34:12
39.973495,116.333619,0,117,39931.3988078704,2009-04-28,09:34:17
39.973487,116.333642,0,117,39931.3988657407,2009-04-28,09:34:22
39.973484,116.333632,0,117,39931.3989236111,2009-04-28,09:34:27
39.973484,116.333632,0,117,39931.3989583333,2009-04-28,09:34:30
39.973478,116.33363,0,118,39931.3989814815,2009-04-28,09:34:32
39.973462,116.333611,0,117,39931.3990393518,2009-04-28,09:34:37
39.973462,116.333611,0,117,39931.3990740741,2009-04-28,09:34:40
39.973456,116.333605,0,117,39931.3990972222,2009-04-28,09:34:42
39.97341,116.333486,0,117,39931.3991550926,2009-04-28,09:34:47
39.973373,116.333425,0,123,39931.399212963,2009-04-28,09:34:52
39.973355,116.333355,0,123,39931.3992708333,2009-04-28,09:34:57
39.973354,116.333279,0,128,39931.3993287037,2009-04-28,09:35:02
39.973316,116.33323,0,131,39931.3993865741,2009-04-28,09:35:07
39.973445,116.33353,0,122,39931.4065046296,2009-04-28,09:45:22
39.97344,116.333546,0,123,39931.4065625,2009-04-28,09:45:27
39.97344,116.333546,0,123,39931.4065972222,2009-04-28,09:45:30
39.973443,116.333545,0,123,39931.4066203704,2009-04-28,09:45:32
39.973428,116.333533,0,125,39931.4066782407,2009-04-28,09:45:37
39.973395,116.333524,0,126,39931.4067361111,2009-04-28,09:45:42
39.973372,116.333535,0,127,39931.4067939815,2009-04-28,09:45:47
39.973368,116.333525,0,127,39931.4068518518,2009-04-28,09:45:52
39.973369,116.333539,0,129,39931.4069097222,2009-04-28,09:45:57
39.973368,116.33355,0,128,39931.4069675926,2009-04-28,09:46:02
39.973373,116.333554,0,128,39931.407025463,2009-04-28,09:46:07
39.973373,116.333554,0,128,39931.4070601852,2009-04-28,09:46:10
39.973381,116.333546,0,131,39931.4070833333,2009-04-28,09:46:12
39.97339,116.333546,0,131,39931.4071412037,2009-04-28,09:46:17
39.97339,116.333546,0,131,39931.4071759259,2009-04-28,09:46:20
39.973397,116.333549,0,131,39931.4071990741,2009-04-28,09:46:22
39.973416,116.333573,0,130,39931.4072569444,2009-04-28,09:46:27
39.973442,116.333605,0,127,39931.4073148148,2009-04-28,09:46:32
39.973421,116.333625,0,128,39931.4073726852,2009-04-28,09:46:37
39.973421,116.333625,0,128,39931.4074074074,2009-04-28,09:46:40
39.973426,116.333627,0,129,39931.4074305556,2009-04-28,09:46:42
39.973404,116.333628,0,130,39931.4074884259,2009-04-28,09:46:47
39.973403,116.333607,0,129,39931.4075462963,2009-04-28,09:46:52
39.973399,116.333608,0,129,39931.4076041667,2009-04-28,09:46:57
39.973395,116.333609,0,129,39931.407662037,2009-04-28,09:47:02
39.973388,116.333616,0,129,39931.4077199074,2009-04-28,09:47:07
39.973388,116.333616,0,129,39931.4077546296,2009-04-28,09:47:10
39.973394,116.333624,0,129,39931.4077777778,2009-04-28,09:47:12
39.973423,116.333718,0,132,39931.4078356481,2009-04-28,09:47:17
39.973421,116.333756,0,132,39931.4078935185,2009-04-28,09:47:22
39.973426,116.33376,0,134,39931.4079513889,2009-04-28,09:47:27
39.973426,116.33376,0,134,39931.4079861111,2009-04-28,09:47:30
39.973428,116.333761,0,134,39931.4080092593,2009-04-28,09:47:32
39.973456,116.333709,0,134,39931.4080671296,2009-04-28,09:47:37
39.973466,116.333709,0,135,39931.408125,2009-04-28,09:47:42
39.97347,116.333687,0,136,39931.4081828704,2009-04-28,09:47:47
39.973457,116.333674,0,138,39931.4082407407,2009-04-28,09:47:52
39.973454,116.333674,0,138,39931.4082986111,2009-04-28,09:47:57
39.973454,116.333674,0,138,39931.4083333333,2009-04-28,09:48:00
39.973457,116.333675,0,138,39931.4083564815,2009-04-28,09:48:02
39.973465,116.333662,0,138,39931.4084143518,2009-04-28,09:48:07
39.973465,116.333662,0,138,39931.4084490741,2009-04-28,09:48:10
39.973458,116.333661,0,140,39931.4084722222,2009-04-28,09:48:12
39.973462,116.333678,0,140,39931.4085300926,2009-04-28,09:48:17
39.973462,116.333678,0,140,39931.4085648148,2009-04-28,09:48:20
39.97347,116.33368,0,141,39931.408587963,2009-04-28,09:48:22
39.973465,116.333713,0,139,39931.4086458333,2009-04-28,09:48:27
39.973442,116.333824,0,140,39931.4087037037,2009-04-28,09:48:32
39.973442,116.333824,0,140,39931.4087384259,2009-04-28,09:48:35
39.973439,116.333826,0,140,39931.4087615741,2009-04-28,09:48:37
39.973461,116.333814,0,139,39931.4088194444,2009-04-28,09:48:42
39.973475,116.333819,0,141,39931.4088773148,2009-04-28,09:48:47
39.973461,116.333793,0,143,39931.4089351852,2009-04-28,09:48:52
39.973461,116.333793,0,143,39931.4089699074,2009-04-28,09:48:55
39.973462,116.333792,0,144,39931.4089930556,2009-04-28,09:48:57
39.973468,116.333813,0,144,39931.4090509259,2009-04-28,09:49:02
39.973464,116.333834,0,140,39931.4091087963,2009-04-28,09:49:07
39.973464,116.333834,0,140,39931.4091435185,2009-04-28,09:49:10
39.973458,116.333835,0,139,39931.4091666667,2009-04-28,09:49:12
39.973451,116.333796,0,138,39931.409224537,2009-04-28,09:49:17
39.973451,116.333796,0,138,39931.4092592593,2009-04-28,09:49:20
39.973449,116.333793,0,138,39931.4092824074,2009-04-28,09:49:22
39.973446,116.333778,0,137,39931.4093402778,2009-04-28,09:49:27
39.97342,116.333738,0,137,39931.4093981481,2009-04-28,09:49:32
39.973381,116.333736,0,139,39931.4094560185,2009-04-28,09:49:37
39.97335,116.333702,0,138,39931.4095138889,2009-04-28,09:49:42
39.973319,116.333703,0,135,39931.4095717593,2009-04-28,09:49:47
39.973322,116.333693,0,134,39931.4096296296,2009-04-28,09:49:52
39.973325,116.333675,0,132,39931.4096875,2009-04-28,09:49:57
39.973347,116.333693,0,129,39931.4097453704,2009-04-28,09:50:02
39.973402,116.3337,0,128,39931.4098032407,2009-04-28,09:50:07
39.97342,116.333762,0,126,39931.4098611111,2009-04-28,09:50:12
39.973395,116.333783,0,124,39931.4099189815,2009-04-28,09:50:17
39.973413,116.333783,0,124,39931.4099768519,2009-04-28,09:50:22
39.973432,116.333763,0,123,39931.4100347222,2009-04-28,09:50:27
39.973432,116.333797,0,123,39931.4100925926,2009-04-28,09:50:32
39.973439,116.33377,0,128,39931.410150463,2009-04-28,09:50:37
39.973441,116.33378,0,130,39931.4102083333,2009-04-28,09:50:42
39.973448,116.333778,0,131,39931.4102662037,2009-04-28,09:50:47
39.973449,116.333777,0,131,39931.4103240741,2009-04-28,09:50:52
39.973449,116.333777,0,131,39931.4103819444,2009-04-28,09:50:57
39.97345,116.333778,0,131,39931.4104398148,2009-04-28,09:51:02
39.973451,116.333777,0,130,39931.4104976852,2009-04-28,09:51:07
39.973449,116.333773,0,130,39931.4105555556,2009-04-28,09:51:12
39.97345,116.333769,0,130,39931.4106134259,2009-04-28,09:51:17
39.97345,116.333769,0,130,39931.4106481481,2009-04-28,09:51:20
39.97345,116.333766,0,130,39931.4106712963,2009-04-28,09:51:22
39.973444,116.333656,0,129,39931.4107291667,2009-04-28,09:51:27
39.973434,116.333655,0,129,39931.410787037,2009-04-28,09:51:32
39.973425,116.333654,0,129,39931.4108449074,2009-04-28,09:51:37
39.973418,116.333652,0,129,39931.4109027778,2009-04-28,09:51:42
39.973417,116.333654,0,129,39931.4109606481,2009-04-28,09:51:47
39.973415,116.333654,0,128,39931.4110185185,2009-04-28,09:51:52
39.973411,116.333655,0,128,39931.4110763889,2009-04-28,09:51:57
39.973411,116.333655,0,128,39931.4111111111,2009-04-28,09:52:00
39.973408,116.333654,0,128,39931.4111342593,2009-04-28,09:52:02
39.973405,116.333663,0,130,39931.4111921296,2009-04-28,09:52:07
39.973403,116.33364,0,131,39931.41125,2009-04-28,09:52:12
39.9734,116.333637,0,131,39931.4113078704,2009-04-28,09:52:17
39.973404,116.333637,0,131,39931.4113657407,2009-04-28,09:52:22
39.973405,116.333638,0,131,39931.4114236111,2009-04-28,09:52:27
39.973406,116.333641,0,131,39931.4114814815,2009-04-28,09:52:32
39.973406,116.333641,0,131,39931.4115393519,2009-04-28,09:52:37
39.973404,116.333642,0,131,39931.4115972222,2009-04-28,09:52:42
39.973398,116.333641,0,131,39931.4116550926,2009-04-28,09:52:47
39.973391,116.333639,0,131,39931.411712963,2009-04-28,09:52:52
39.973388,116.333642,0,131,39931.4117708333,2009-04-28,09:52:57
39.973387,116.333642,0,131,39931.4118287037,2009-04-28,09:53:02
39.973382,116.333643,0,131,39931.4118865741,2009-04-28,09:53:07
39.973383,116.333645,0,131,39931.4119444444,2009-04-28,09:53:12
39.973381,116.333648,0,131,39931.4120023148,2009-04-28,09:53:17
39.973375,116.333651,0,132,39931.4120601852,2009-04-28,09:53:22
39.973381,116.333653,0,132,39931.4121180556,2009-04-28,09:53:27
39.973386,116.333654,0,132,39931.4121759259,2009-04-28,09:53:32
39.973386,116.333654,0,132,39931.4122106481,2009-04-28,09:53:35
39.973384,116.333656,0,132,39931.4122337963,2009-04-28,09:53:37
39.973393,116.333658,0,133,39931.4122916667,2009-04-28,09:53:42
39.973392,116.333658,0,133,39931.412349537,2009-04-28,09:53:47
39.973392,116.333658,0,133,39931.4123842593,2009-04-28,09:53:50
39.973388,116.33366,0,134,39931.4124074074,2009-04-28,09:53:52
39.973378,116.333662,0,134,39931.4124652778,2009-04-28,09:53:57
39.973378,116.333662,0,134,39931.4125,2009-04-28,09:54:00
39.973373,116.333662,0,134,39931.4125231481,2009-04-28,09:54:02
39.973386,116.33366,0,135,39931.4125810185,2009-04-28,09:54:07
39.973388,116.333659,0,135,39931.4126388889,2009-04-28,09:54:12
39.97339,116.333659,0,135,39931.4126967593,2009-04-28,09:54:17
39.973394,116.333658,0,136,39931.4127546296,2009-04-28,09:54:22
39.973402,116.333657,0,136,39931.4128125,2009-04-28,09:54:27
39.973408,116.333658,0,137,39931.4128703704,2009-04-28,09:54:32
39.973412,116.333661,0,138,39931.4129282407,2009-04-28,09:54:37
39.973417,116.333661,0,138,39931.4129861111,2009-04-28,09:54:42
39.973417,116.333661,0,138,39931.4130208333,2009-04-28,09:54:45
39.97341,116.333657,0,138,39931.4130439815,2009-04-28,09:54:47
39.97339,116.333616,0,137,39931.4131018519,2009-04-28,09:54:52
39.973382,116.33361,0,137,39931.4131597222,2009-04-28,09:54:57
39.973382,116.33361,0,137,39931.4131944444,2009-04-28,09:55:00
39.973379,116.333618,0,137,39931.4132175926,2009-04-28,09:55:02
39.973387,116.333631,0,137,39931.413275463,2009-04-28,09:55:07
39.973414,116.333604,0,140,39931.4133333333,2009-04-28,09:55:12
39.973408,116.333605,0,140,39931.4133912037,2009-04-28,09:55:17
39.973408,116.333605,0,140,39931.4134259259,2009-04-28,09:55:20
39.973401,116.333606,0,140,39931.4134490741,2009-04-28,09:55:22
39.973392,116.333608,0,140,39931.4135069444,2009-04-28,09:55:27
39.973392,116.333608,0,140,39931.4135416667,2009-04-28,09:55:30
39.973388,116.333612,0,141,39931.4135648148,2009-04-28,09:55:32
39.973399,116.33372,0,140,39931.4136226852,2009-04-28,09:55:37
39.973401,116.333769,0,139,39931.4136805556,2009-04-28,09:55:42
39.973405,116.333803,0,139,39931.4137384259,2009-04-28,09:55:47
39.973304,116.333553,0,134,39931.4199305556,2009-04-28,10:04:42
39.973333,116.333333,0,134,39931.4199884259,2009-04-28,10:04:47
39.973365,116.333236,0,133,39931.4200462963,2009-04-28,10:04:52
39.973382,116.33324,0,133,39931.4201041667,2009-04-28,10:04:57
39.973389,116.333243,0,133,39931.420162037,2009-04-28,10:05:02
39.97339,116.333247,0,133,39931.4202199074,2009-04-28,10:05:07
39.97339,116.333247,0,133,39931.4202546296,2009-04-28,10:05:10
39.973394,116.333254,0,133,39931.4202777778,2009-04-28,10:05:12
39.973372,116.333799,0,133,39931.4203356481,2009-04-28,10:05:17
39.973362,116.333816,0,133,39931.4203935185,2009-04-28,10:05:22
39.973368,116.333733,0,133,39931.4204513889,2009-04-28,10:05:27
39.973368,116.333733,0,133,39931.4204861111,2009-04-28,10:05:30
39.973366,116.33374,0,133,39931.4205092593,2009-04-28,10:05:32
39.973334,116.333748,0,133,39931.4205671296,2009-04-28,10:05:37
39.973327,116.333756,0,133,39931.420625,2009-04-28,10:05:42
39.973329,116.333758,0,133,39931.4206828704,2009-04-28,10:05:47
39.973332,116.333759,0,133,39931.4207407407,2009-04-28,10:05:52
39.973335,116.333759,0,133,39931.4207986111,2009-04-28,10:05:57
39.973337,116.33376,0,133,39931.4208564815,2009-04-28,10:06:02
39.973337,116.333761,0,133,39931.4209143519,2009-04-28,10:06:07
39.973331,116.333762,0,133,39931.4209722222,2009-04-28,10:06:12
39.973335,116.333761,0,133,39931.4210300926,2009-04-28,10:06:17
39.973335,116.333761,0,133,39931.4210648148,2009-04-28,10:06:20
39.973331,116.333759,0,133,39931.421087963,2009-04-28,10:06:22
39.973346,116.333746,0,133,39931.4211458333,2009-04-28,10:06:27
39.973377,116.33374,0,133,39931.4212037037,2009-04-28,10:06:32
39.973379,116.333738,0,133,39931.4212615741,2009-04-28,10:06:37
39.973374,116.333738,0,133,39931.4213194444,2009-04-28,10:06:42
39.973369,116.33374,0,133,39931.4213773148,2009-04-28,10:06:47
39.973369,116.33374,0,133,39931.421412037,2009-04-28,10:06:50
39.973361,116.33374,0,133,39931.4214351852,2009-04-28,10:06:52
39.973349,116.333731,0,133,39931.4214930556,2009-04-28,10:06:57
39.973348,116.33371,0,133,39931.4215509259,2009-04-28,10:07:02
39.973348,116.33371,0,133,39931.4215856481,2009-04-28,10:07:05
39.973344,116.33371,0,133,39931.4216087963,2009-04-28,10:07:07
39.973584,116.332323,0,326,39931.4235185185,2009-04-28,10:09:52
39.973535,116.332228,0,217,39931.4235763889,2009-04-28,10:09:57
39.97369,116.332382,0,174,39931.4240972222,2009-04-28,10:10:42
39.973747,116.332519,0,173,39931.424212963,2009-04-28,10:10:52
39.974092,116.333208,0,199,39931.4242708333,2009-04-28,10:10:57
39.974344,116.332632,0,179,39931.4243865741,2009-04-28,10:11:07
39.974354,116.332625,0,173,39931.4244444444,2009-04-28,10:11:12
39.974401,116.332628,0,168,39931.4245023148,2009-04-28,10:11:17
39.974413,116.332666,0,165,39931.4245601852,2009-04-28,10:11:22
39.97438,116.332674,0,163,39931.4246180556,2009-04-28,10:11:27
39.97438,116.332674,0,163,39931.4246527778,2009-04-28,10:11:30
39.974379,116.332675,0,163,39931.4246759259,2009-04-28,10:11:32
39.974427,116.332696,0,162,39931.4247337963,2009-04-28,10:11:37
39.974488,116.332746,0,160,39931.4247916667,2009-04-28,10:11:42
39.974538,116.33291,0,160,39931.424849537,2009-04-28,10:11:47
39.974629,116.332987,0,159,39931.4249652778,2009-04-28,10:11:57
39.974625,116.332987,0,159,39931.4250231481,2009-04-28,10:12:02
39.974625,116.332987,0,159,39931.4250810185,2009-04-28,10:12:07
39.974625,116.332987,0,159,39931.4251157407,2009-04-28,10:12:10
39.974623,116.332988,0,159,39931.4251388889,2009-04-28,10:12:12
39.974613,116.332988,0,159,39931.4251967593,2009-04-28,10:12:17
39.974603,116.33299,0,159,39931.4252546296,2009-04-28,10:12:22
39.974554,116.333015,0,157,39931.4253125,2009-04-28,10:12:27
39.974496,116.333025,0,153,39931.4253703704,2009-04-28,10:12:32
39.974206,116.33291,0,-363,39931.432662037,2009-04-28,10:23:02
39.97446,116.332666,0,86,39931.4327199074,2009-04-28,10:23:07
39.974524,116.332696,0,125,39931.4327777778,2009-04-28,10:23:12
39.97452,116.332797,0,129,39931.4328356481,2009-04-28,10:23:17
39.974562,116.332786,0,130,39931.4328935185,2009-04-28,10:23:22
39.974576,116.332813,0,130,39931.4329513889,2009-04-28,10:23:27
39.974572,116.332812,0,130,39931.4330092593,2009-04-28,10:23:32
39.974572,116.332812,0,130,39931.4330439815,2009-04-28,10:23:35
39.974565,116.332813,0,130,39931.4330671296,2009-04-28,10:23:37
39.974556,116.332814,0,130,39931.433125,2009-04-28,10:23:42
39.97446,116.332869,0,135,39931.4398958333,2009-04-28,10:33:27
39.974768,116.332066,0,132,39931.4399537037,2009-04-28,10:33:32
39.974714,116.332229,0,132,39931.4400115741,2009-04-28,10:33:37
39.974703,116.332153,0,132,39931.4400694444,2009-04-28,10:33:42
39.974683,116.332023,0,132,39931.4401273148,2009-04-28,10:33:47
39.974717,116.331843,0,132,39931.4401851852,2009-04-28,10:33:52
39.974751,116.331768,0,132,39931.4402430556,2009-04-28,10:33:57
39.974761,116.331766,0,132,39931.4403009259,2009-04-28,10:34:02
39.974761,116.331766,0,132,39931.4403356481,2009-04-28,10:34:05
39.974757,116.331765,0,132,39931.4403587963,2009-04-28,10:34:07
39.974748,116.331763,0,132,39931.4404166667,2009-04-28,10:34:12
39.974748,116.331763,0,132,39931.4404513889,2009-04-28,10:34:15
39.974743,116.33176,0,133,39931.440474537,2009-04-28,10:34:17
39.9749,116.331641,0,133,39931.4405324074,2009-04-28,10:34:22
39.974609,116.331821,0,133,39931.4405902778,2009-04-28,10:34:27
39.974448,116.33227,0,133,39931.4406481481,2009-04-28,10:34:32
39.974451,116.332326,0,133,39931.4407060185,2009-04-28,10:34:37
39.974398,116.332376,0,133,39931.4407638889,2009-04-28,10:34:42
39.974362,116.332398,0,133,39931.4408217593,2009-04-28,10:34:47
39.974356,116.332436,0,133,39931.4408796296,2009-04-28,10:34:52
39.97436,116.332477,0,133,39931.4409375,2009-04-28,10:34:57
39.974366,116.332569,0,132,39931.4409953704,2009-04-28,10:35:02
39.97437,116.332579,0,132,39931.4410532407,2009-04-28,10:35:07
39.974373,116.332579,0,132,39931.4411111111,2009-04-28,10:35:12
39.974373,116.332579,0,132,39931.4411458333,2009-04-28,10:35:15
39.97437,116.332581,0,131,39931.4411689815,2009-04-28,10:35:17
39.974225,116.332706,0,147,39931.4412847222,2009-04-28,10:35:27
39.974206,116.335469,0,207,39931.4415740741,2009-04-28,10:35:52
39.974206,116.335469,0,207,39931.4416087963,2009-04-28,10:35:55
39.974209,116.335468,0,206,39931.4416319444,2009-04-28,10:35:57
39.974699,116.335417,0,185,39931.4416898148,2009-04-28,10:36:02
39.974854,116.335398,0,171,39931.4417476852,2009-04-28,10:36:07
39.974963,116.335407,0,160,39931.4418634259,2009-04-28,10:36:17
39.974809,116.33376,0,130,39931.4427893519,2009-04-28,10:37:37
39.974826,116.33404,0,133,39931.4428472222,2009-04-28,10:37:42
39.974741,116.334535,0,134,39931.4429050926,2009-04-28,10:37:47
39.974685,116.334575,0,134,39931.442962963,2009-04-28,10:37:52
39.974694,116.334646,0,135,39931.4430208333,2009-04-28,10:37:57
39.974744,116.334492,0,135,39931.4430787037,2009-04-28,10:38:02
39.974739,116.33458,0,135,39931.4431365741,2009-04-28,10:38:07
39.974774,116.334437,0,135,39931.4431944444,2009-04-28,10:38:12
39.974781,116.334462,0,135,39931.4432523148,2009-04-28,10:38:17
39.97491,116.334319,0,134,39931.4433101852,2009-04-28,10:38:22
39.974972,116.334228,0,132,39931.4433680556,2009-04-28,10:38:27
39.974984,116.334158,0,132,39931.4434259259,2009-04-28,10:38:32
39.974989,116.334148,0,131,39931.4434837963,2009-04-28,10:38:37
39.975023,116.334096,0,131,39931.4435416667,2009-04-28,10:38:42
39.975027,116.334106,0,132,39931.443599537,2009-04-28,10:38:47
39.975027,116.334106,0,132,39931.4436342593,2009-04-28,10:38:50
39.975026,116.334106,0,132,39931.4436574074,2009-04-28,10:38:52
39.975016,116.334106,0,132,39931.4437152778,2009-04-28,10:38:57
39.975015,116.334106,0,132,39931.4437731481,2009-04-28,10:39:02
39.975015,116.334106,0,132,39931.4438078704,2009-04-28,10:39:05
39.975015,116.334105,0,132,39931.4438310185,2009-04-28,10:39:07
39.975043,116.334117,0,132,39931.4438888889,2009-04-28,10:39:12
39.97525,116.334152,0,133,39931.4439467593,2009-04-28,10:39:17
39.975621,116.334199,0,133,39931.4440046296,2009-04-28,10:39:22
39.976302,116.334045,0,132,39931.4440625,2009-04-28,10:39:27
39.977139,116.333836,0,132,39931.4441203704,2009-04-28,10:39:32
39.977602,116.333668,0,151,39931.4441782407,2009-04-28,10:39:37
39.978967,116.333496,0,119,39931.4442361111,2009-04-28,10:39:42
39.979935,116.333278,0,120,39931.4442939815,2009-04-28,10:39:47
39.980817,116.333043,0,135,39931.4443518519,2009-04-28,10:39:52
39.981617,116.332883,0,138,39931.4444097222,2009-04-28,10:39:57
39.982357,116.332751,0,140,39931.4444675926,2009-04-28,10:40:02
39.983085,116.332588,0,136,39931.444525463,2009-04-28,10:40:07
39.983734,116.332492,0,138,39931.4445833333,2009-04-28,10:40:12
39.984442,116.332288,0,135,39931.4446412037,2009-04-28,10:40:17
39.985199,116.332218,0,133,39931.4446990741,2009-04-28,10:40:22
39.986016,116.332133,0,131,39931.4447569444,2009-04-28,10:40:27
39.986877,116.332017,0,125,39931.4448148148,2009-04-28,10:40:32
39.987764,116.331952,0,127,39931.4448726852,2009-04-28,10:40:37
39.988626,116.331929,0,127,39931.4449305556,2009-04-28,10:40:42
39.989415,116.331937,0,124,39931.4449884259,2009-04-28,10:40:47
39.990045,116.331883,0,121,39931.4450462963,2009-04-28,10:40:52
39.990519,116.331848,0,120,39931.4451041667,2009-04-28,10:40:57
39.990847,116.331836,0,116,39931.445162037,2009-04-28,10:41:02
39.991061,116.331863,0,110,39931.4452199074,2009-04-28,10:41:07
39.991266,116.331906,0,110,39931.4452777778,2009-04-28,10:41:12
39.991414,116.331885,0,113,39931.4453356481,2009-04-28,10:41:17
39.991414,116.332082,0,137,39931.4453935185,2009-04-28,10:41:22
39.991414,116.332082,0,137,39931.4454282407,2009-04-28,10:41:25
39.991415,116.332089,0,144,39931.4454513889,2009-04-28,10:41:27
39.991464,116.332035,0,140,39931.4455092593,2009-04-28,10:41:32
39.991479,116.331974,0,136,39931.4455671296,2009-04-28,10:41:37
39.99149,116.331955,0,136,39931.445625,2009-04-28,10:41:42
39.991521,116.331952,0,136,39931.4456828704,2009-04-28,10:41:47
39.991602,116.331937,0,136,39931.4457407407,2009-04-28,10:41:52
39.991647,116.331927,0,136,39931.4457986111,2009-04-28,10:41:57
39.991729,116.331874,0,135,39931.4458564815,2009-04-28,10:42:02
39.991771,116.331861,0,135,39931.4459143518,2009-04-28,10:42:07
39.991829,116.331792,0,134,39931.4459722222,2009-04-28,10:42:12
39.991871,116.331741,0,133,39931.4460300926,2009-04-28,10:42:17
39.991883,116.331743,0,134,39931.446087963,2009-04-28,10:42:22
39.991893,116.331742,0,133,39931.4461458333,2009-04-28,10:42:27
39.991949,116.331726,0,132,39931.4462037037,2009-04-28,10:42:32
39.991978,116.331697,0,132,39931.4462615741,2009-04-28,10:42:37
39.992016,116.331683,0,132,39931.4463194444,2009-04-28,10:42:42
39.992058,116.331677,0,131,39931.4463773148,2009-04-28,10:42:47
39.992089,116.331655,0,131,39931.4464351852,2009-04-28,10:42:52
39.992089,116.331655,0,131,39931.4464699074,2009-04-28,10:42:55
39.992084,116.33166,0,130,39931.4464930556,2009-04-28,10:42:57
39.992067,116.331593,0,130,39931.4466087963,2009-04-28,10:43:07
39.99167,116.331223,0,131,39931.4467824074,2009-04-28,10:43:22
39.991557,116.331463,0,134,39931.4468402778,2009-04-28,10:43:27
39.991362,116.331032,0,140,39931.4468981481,2009-04-28,10:43:32
39.991394,116.330987,0,141,39931.4469560185,2009-04-28,10:43:37
39.991632,116.330944,0,149,39931.4470138889,2009-04-28,10:43:42
39.991697,116.330915,0,135,39931.4470717593,2009-04-28,10:43:47
39.991719,116.330872,0,120,39931.4471296296,2009-04-28,10:43:52
39.991707,116.33076,0,117,39931.4471875,2009-04-28,10:43:57
39.991712,116.330677,0,129,39931.4472453704,2009-04-28,10:44:02
39.991758,116.330636,0,127,39931.4473032407,2009-04-28,10:44:07
39.991794,116.330637,0,127,39931.4473611111,2009-04-28,10:44:12
39.991858,116.330655,0,130,39931.4474189815,2009-04-28,10:44:17
39.991904,116.33068,0,123,39931.4474768518,2009-04-28,10:44:22
39.991967,116.330644,0,137,39931.4475347222,2009-04-28,10:44:27
39.991998,116.330608,0,144,39931.4475925926,2009-04-28,10:44:32
39.99201,116.330593,0,147,39931.447650463,2009-04-28,10:44:37
39.99196,116.330609,0,150,39931.4477083333,2009-04-28,10:44:42
39.99196,116.330576,0,150,39931.4477662037,2009-04-28,10:44:47
39.991967,116.330642,0,152,39931.4478240741,2009-04-28,10:44:52
39.991959,116.330674,0,153,39931.4478819444,2009-04-28,10:44:57
39.991959,116.330674,0,153,39931.4479166667,2009-04-28,10:45:00
39.991956,116.330673,0,154,39931.4479398148,2009-04-28,10:45:02
39.99199,116.330677,0,151,39931.4479976852,2009-04-28,10:45:07
39.992082,116.330702,0,142,39931.4480555556,2009-04-28,10:45:12
39.992134,116.330743,0,139,39931.4481134259,2009-04-28,10:45:17
39.992181,116.330752,0,136,39931.4481712963,2009-04-28,10:45:22
39.992222,116.330754,0,124,39931.4482291667,2009-04-28,10:45:27
39.992262,116.330772,0,125,39931.448287037,2009-04-28,10:45:32
39.992296,116.330758,0,124,39931.4483449074,2009-04-28,10:45:37
39.992343,116.33076,0,127,39931.4484027778,2009-04-28,10:45:42
39.992368,116.330781,0,132,39931.4484606481,2009-04-28,10:45:47
39.992405,116.330805,0,134,39931.4485185185,2009-04-28,10:45:52
39.992451,116.330809,0,132,39931.4485763889,2009-04-28,10:45:57
39.992494,116.330825,0,140,39931.4486342593,2009-04-28,10:46:02
39.992522,116.330849,0,141,39931.4486921296,2009-04-28,10:46:07
39.992554,116.330877,0,143,39931.44875,2009-04-28,10:46:12
39.992602,116.330909,0,144,39931.4488078704,2009-04-28,10:46:17
39.992626,116.330902,0,148,39931.4488657407,2009-04-28,10:46:22
39.9927,116.330895,0,163,39931.4489236111,2009-04-28,10:46:27
39.992722,116.330854,0,169,39931.4489814815,2009-04-28,10:46:32
39.992743,116.330791,0,171,39931.4490393519,2009-04-28,10:46:37
39.992756,116.330738,0,176,39931.4490972222,2009-04-28,10:46:42
39.992765,116.33069,0,183,39931.4491550926,2009-04-28,10:46:47
39.992783,116.33063,0,189,39931.449212963,2009-04-28,10:46:52
39.992784,116.330579,0,193,39931.4492708333,2009-04-28,10:46:57
39.992784,116.330548,0,198,39931.4493287037,2009-04-28,10:47:02
39.992803,116.330515,0,207,39931.4493865741,2009-04-28,10:47:07
39.992814,116.33052,0,211,39931.4494444444,2009-04-28,10:47:12
39.99282,116.330536,0,214,39931.4495023148,2009-04-28,10:47:17
39.992821,116.330543,0,215,39931.4495601852,2009-04-28,10:47:22
39.992823,116.330545,0,217,39931.4496180556,2009-04-28,10:47:27
39.992823,116.330545,0,217,39931.4496527778,2009-04-28,10:47:30
39.992822,116.330544,0,219,39931.4496759259,2009-04-28,10:47:32
39.991535,116.330802,0,221,39931.4522800926,2009-04-28,10:51:17
39.99144,116.330883,0,220,39931.452337963,2009-04-28,10:51:22
39.992322,116.330841,0,324,39931.4989236111,2009-04-28,11:58:27
39.992618,116.330848,0,246,39931.4989814815,2009-04-28,11:58:32
39.992653,116.330932,0,235,39931.4990393519,2009-04-28,11:58:37
39.992725,116.330955,0,230,39931.4990972222,2009-04-28,11:58:42
39.99277,116.330905,0,229,39931.4991550926,2009-04-28,11:58:47
39.992789,116.330885,0,228,39931.499212963,2009-04-28,11:58:52
39.992768,116.330893,0,230,39931.4992708333,2009-04-28,11:58:57
39.992768,116.330893,0,230,39931.4993055556,2009-04-28,11:59:00
39.992771,116.330897,0,230,39931.4993287037,2009-04-28,11:59:02
39.992746,116.330913,0,231,39931.4993865741,2009-04-28,11:59:07
39.992737,116.33092,0,232,39931.4994444444,2009-04-28,11:59:12
39.992733,116.33092,0,232,39931.4995023148,2009-04-28,11:59:17
39.992734,116.33092,0,232,39931.4995601852,2009-04-28,11:59:22
39.992727,116.330918,0,233,39931.4996180556,2009-04-28,11:59:27
39.992727,116.330918,0,233,39931.4996527778,2009-04-28,11:59:30
39.992722,116.330917,0,234,39931.4996759259,2009-04-28,11:59:32
39.992662,116.330866,0,232,39931.4997337963,2009-04-28,11:59:37
39.992612,116.330844,0,235,39931.4997916667,2009-04-28,11:59:42
39.992586,116.330817,0,237,39931.499849537,2009-04-28,11:59:47
39.992515,116.33083,0,238,39931.4999074074,2009-04-28,11:59:52
39.992493,116.330809,0,240,39931.4999652778,2009-04-28,11:59:57
39.992463,116.330789,0,241,39931.5000231481,2009-04-28,12:00:02
39.992442,116.330768,0,243,39931.5000810185,2009-04-28,12:00:07
39.992418,116.330742,0,245,39931.5001388889,2009-04-28,12:00:12
39.992405,116.330731,0,246,39931.5001967593,2009-04-28,12:00:17
39.992393,116.330731,0,246,39931.5002546296,2009-04-28,12:00:22
39.992385,116.330731,0,246,39931.5003125,2009-04-28,12:00:27
39.992385,116.330731,0,246,39931.5003472222,2009-04-28,12:00:30
39.992378,116.330731,0,247,39931.5003703704,2009-04-28,12:00:32
39.992287,116.330794,0,247,39931.5004282407,2009-04-28,12:00:37
39.992271,116.330794,0,247,39931.5004861111,2009-04-28,12:00:42
39.992293,116.330745,0,247,39931.5005439815,2009-04-28,12:00:47
39.992328,116.330777,0,246,39931.5006018518,2009-04-28,12:00:52
39.992328,116.330777,0,246,39931.5006365741,2009-04-28,12:00:55
39.992329,116.330774,0,246,39931.5006597222,2009-04-28,12:00:57
39.992275,116.330759,0,247,39931.5007175926,2009-04-28,12:01:02
39.992183,116.330763,0,249,39931.500775463,2009-04-28,12:01:07
39.992155,116.330744,0,250,39931.5008333333,2009-04-28,12:01:12
39.99217,116.330759,0,250,39931.5008912037,2009-04-28,12:01:17
39.992179,116.330759,0,251,39931.5009490741,2009-04-28,12:01:22
39.992179,116.330759,0,251,39931.5009837963,2009-04-28,12:01:25
39.992182,116.33076,0,252,39931.5010069444,2009-04-28,12:01:27
39.992156,116.330791,0,251,39931.5010648148,2009-04-28,12:01:32
39.992179,116.330785,0,249,39931.5011226852,2009-04-28,12:01:37
39.992165,116.330828,0,249,39931.5011805556,2009-04-28,12:01:42
39.992141,116.330863,0,250,39931.5012384259,2009-04-28,12:01:47
39.99203,116.330839,0,247,39931.5012962963,2009-04-28,12:01:52
39.99192,116.330798,0,246,39931.5013541667,2009-04-28,12:01:57
39.991894,116.330812,0,246,39931.501412037,2009-04-28,12:02:02
39.991874,116.330842,0,247,39931.5014699074,2009-04-28,12:02:07
39.99185,116.33089,0,248,39931.5015277778,2009-04-28,12:02:12
39.991854,116.330929,0,248,39931.5015856481,2009-04-28,12:02:17
39.991799,116.330907,0,249,39931.5016435185,2009-04-28,12:02:22
39.991704,116.33088,0,251,39931.5017013889,2009-04-28,12:02:27
39.991633,116.33079,0,249,39931.5017592593,2009-04-28,12:02:32
39.99154,116.330765,0,232,39931.5018171296,2009-04-28,12:02:37
39.991497,116.330804,0,233,39931.501875,2009-04-28,12:02:42
39.991483,116.330806,0,229,39931.5019328704,2009-04-28,12:02:47
39.991486,116.330826,0,222,39931.5019907407,2009-04-28,12:02:52
39.991473,116.330851,0,220,39931.5020486111,2009-04-28,12:02:57
39.991486,116.33091,0,221,39931.5021064815,2009-04-28,12:03:02
39.991492,116.330946,0,221,39931.5021643518,2009-04-28,12:03:07
39.991506,116.330981,0,221,39931.5022222222,2009-04-28,12:03:12
39.991527,116.330993,0,219,39931.5022800926,2009-04-28,12:03:17
39.991578,116.331145,0,216,39931.502337963,2009-04-28,12:03:22
39.991607,116.331361,0,212,39931.5023958333,2009-04-28,12:03:27
39.991627,116.331506,0,209,39931.5024537037,2009-04-28,12:03:32
39.991655,116.331649,0,202,39931.5025115741,2009-04-28,12:03:37
39.991655,116.331649,0,202,39931.5025462963,2009-04-28,12:03:40
39.991657,116.331655,0,202,39931.5025694444,2009-04-28,12:03:42
39.991665,116.331729,0,201,39931.5026273148,2009-04-28,12:03:47
39.991652,116.331754,0,203,39931.5026851852,2009-04-28,12:03:52
39.991649,116.331791,0,206,39931.5027430556,2009-04-28,12:03:57
39.991647,116.331831,0,207,39931.5028009259,2009-04-28,12:04:02
39.991636,116.331848,0,208,39931.5028587963,2009-04-28,12:04:07
39.991622,116.331858,0,212,39931.5029166667,2009-04-28,12:04:12
39.991604,116.331852,0,215,39931.502974537,2009-04-28,12:04:17
39.991566,116.331798,0,222,39931.5030324074,2009-04-28,12:04:22
39.991539,116.331763,0,228,39931.5030902778,2009-04-28,12:04:27
39.991522,116.331766,0,236,39931.5031481481,2009-04-28,12:04:32
39.991512,116.33182,0,241,39931.5032060185,2009-04-28,12:04:37
39.991502,116.331878,0,247,39931.5032638889,2009-04-28,12:04:42
39.991496,116.33193,0,253,39931.5033217593,2009-04-28,12:04:47
39.991493,116.331991,0,257,39931.5033796296,2009-04-28,12:04:52
39.991496,116.332015,0,259,39931.5034375,2009-04-28,12:04:57
39.991541,116.332127,0,262,39931.5034953704,2009-04-28,12:05:02
39.991581,116.33218,0,268,39931.5035532407,2009-04-28,12:05:07
39.99157,116.332213,0,274,39931.5036111111,2009-04-28,12:05:12
39.991557,116.33226,0,279,39931.5036689815,2009-04-28,12:05:17
39.991541,116.332284,0,283,39931.5037268519,2009-04-28,12:05:22
39.991531,116.332303,0,286,39931.5037847222,2009-04-28,12:05:27
39.991531,116.332303,0,286,39931.5038194444,2009-04-28,12:05:30
39.99153,116.332304,0,288,39931.5038425926,2009-04-28,12:05:32
39.991538,116.332317,0,288,39931.503900463,2009-04-28,12:05:37
39.991626,116.33236,0,281,39931.5039583333,2009-04-28,12:05:42
39.991672,116.332407,0,280,39931.5040162037,2009-04-28,12:05:47
39.991666,116.332409,0,281,39931.5040740741,2009-04-28,12:05:52
39.991666,116.332409,0,281,39931.5041087963,2009-04-28,12:05:55
39.991664,116.332409,0,281,39931.5041319444,2009-04-28,12:05:57
39.991646,116.332411,0,280,39931.5041898148,2009-04-28,12:06:02
39.991646,116.332449,0,282,39931.5042476852,2009-04-28,12:06:07
39.99166,116.3324,0,281,39931.5043055556,2009-04-28,12:06:12
39.99166,116.332254,0,277,39931.5043634259,2009-04-28,12:06:17
39.991685,116.332212,0,279,39931.5044212963,2009-04-28,12:06:22
39.991736,116.332238,0,279,39931.5044791667,2009-04-28,12:06:27
39.991756,116.332194,0,279,39931.504537037,2009-04-28,12:06:32
39.991801,116.332337,0,285,39931.5045949074,2009-04-28,12:06:37
39.991833,116.332458,0,293,39931.5046527778,2009-04-28,12:06:42
39.991888,116.332522,0,302,39931.5047106481,2009-04-28,12:06:47
39.991933,116.332592,0,311,39931.5047685185,2009-04-28,12:06:52
39.991972,116.332603,0,320,39931.5048263889,2009-04-28,12:06:57
39.992008,116.332647,0,328,39931.5048842593,2009-04-28,12:07:02
39.992046,116.332662,0,335,39931.5049421296,2009-04-28,12:07:07
39.992086,116.332646,0,336,39931.505,2009-04-28,12:07:12
39.992129,116.33268,0,339,39931.5050578704,2009-04-28,12:07:17
39.992181,116.332712,0,336,39931.5051157407,2009-04-28,12:07:22
39.992216,116.332719,0,340,39931.5051736111,2009-04-28,12:07:27
39.992281,116.332592,0,340,39931.5052314815,2009-04-28,12:07:32
39.992383,116.332623,0,308,39931.5052893519,2009-04-28,12:07:37
39.992398,116.332631,0,305,39931.5053472222,2009-04-28,12:07:42
39.99245,116.332711,0,290,39931.5054050926,2009-04-28,12:07:47
39.9925,116.332744,0,278,39931.505462963,2009-04-28,12:07:52
39.992505,116.332828,0,273,39931.5055208333,2009-04-28,12:07:57
39.992484,116.332855,0,264,39931.5055787037,2009-04-28,12:08:02
39.992482,116.332915,0,257,39931.5056365741,2009-04-28,12:08:07
39.992469,116.332955,0,257,39931.5056944444,2009-04-28,12:08:12
39.992443,116.332983,0,256,39931.5057523148,2009-04-28,12:08:17
39.992443,116.332998,0,251,39931.5058101852,2009-04-28,12:08:22
39.992438,116.332999,0,251,39931.5058680556,2009-04-28,12:08:27
39.992438,116.332999,0,251,39931.5059027778,2009-04-28,12:08:30
39.99243,116.333,0,251,39931.5059259259,2009-04-28,12:08:32
39.992442,116.333047,0,249,39931.5059837963,2009-04-28,12:08:37
39.992386,116.333071,0,245,39931.5060416667,2009-04-28,12:08:42
39.992327,116.33306,0,242,39931.506099537,2009-04-28,12:08:47
39.992272,116.333009,0,241,39931.5061574074,2009-04-28,12:08:52
39.992263,116.332965,0,241,39931.5062152778,2009-04-28,12:08:57
39.992263,116.332965,0,241,39931.50625,2009-04-28,12:09:00
39.992264,116.332967,0,238,39931.5062731481,2009-04-28,12:09:02
39.992257,116.332989,0,235,39931.5063310185,2009-04-28,12:09:07
39.99225,116.333006,0,231,39931.5063888889,2009-04-28,12:09:12
39.992272,116.333038,0,234,39931.5064467593,2009-04-28,12:09:17
39.992261,116.333043,0,234,39931.5065046296,2009-04-28,12:09:22
39.992243,116.333054,0,236,39931.5065625,2009-04-28,12:09:27
39.992147,116.333021,0,233,39931.5066203704,2009-04-28,12:09:32
39.992142,116.333101,0,234,39931.5066782407,2009-04-28,12:09:37
39.992137,116.333126,0,233,39931.5067361111,2009-04-28,12:09:42
39.992144,116.33314,0,234,39931.5067939815,2009-04-28,12:09:47
39.992144,116.33314,0,234,39931.5068287037,2009-04-28,12:09:50
39.992144,116.333143,0,234,39931.5068518519,2009-04-28,12:09:52
39.992196,116.333305,0,235,39931.5069097222,2009-04-28,12:09:57
39.992293,116.333343,0,241,39931.5069675926,2009-04-28,12:10:02
39.992335,116.333357,0,251,39931.507025463,2009-04-28,12:10:07
39.99233,116.333334,0,256,39931.5070833333,2009-04-28,12:10:12
39.992325,116.333296,0,259,39931.5071412037,2009-04-28,12:10:17
39.992334,116.333272,0,261,39931.5071990741,2009-04-28,12:10:22
39.992334,116.33327,0,262,39931.5072569444,2009-04-28,12:10:27
39.992336,116.333267,0,262,39931.5073148148,2009-04-28,12:10:32
39.992336,116.333267,0,262,39931.507349537,2009-04-28,12:10:35
39.992333,116.333262,0,263,39931.5073726852,2009-04-28,12:10:37
39.992253,116.333177,0,264,39931.5074305556,2009-04-28,12:10:42
39.992167,116.333049,0,263,39931.5074884259,2009-04-28,12:10:47
39.991968,116.332947,0,266,39931.5075462963,2009-04-28,12:10:52
39.991918,116.332905,0,265,39931.5076041667,2009-04-28,12:10:57
39.991918,116.332905,0,265,39931.5076388889,2009-04-28,12:11:00
39.991916,116.332903,0,266,39931.507662037,2009-04-28,12:11:02
39.991886,116.332862,0,265,39931.5077199074,2009-04-28,12:11:07
39.991886,116.332862,0,265,39931.5077546296,2009-04-28,12:11:10
39.991882,116.332859,0,264,39931.5077777778,2009-04-28,12:11:12
39.991882,116.3328,0,259,39931.5078356481,2009-04-28,12:11:17
39.991847,116.332718,0,254,39931.5078935185,2009-04-28,12:11:22
39.991849,116.33264,0,248,39931.5079513889,2009-04-28,12:11:27
39.991857,116.332578,0,239,39931.5080092593,2009-04-28,12:11:32
39.991861,116.332553,0,236,39931.5080671296,2009-04-28,12:11:37
39.991879,116.332506,0,229,39931.508125,2009-04-28,12:11:42
39.991881,116.332473,0,225,39931.5081828704,2009-04-28,12:11:47
39.991863,116.332427,0,226,39931.5082407407,2009-04-28,12:11:52
39.991848,116.332394,0,224,39931.5082986111,2009-04-28,12:11:57
39.991829,116.332346,0,224,39931.5083564815,2009-04-28,12:12:02
39.991813,116.332324,0,225,39931.5084143518,2009-04-28,12:12:07
39.991797,116.332301,0,226,39931.5084722222,2009-04-28,12:12:12
39.991778,116.332271,0,226,39931.5085300926,2009-04-28,12:12:17
39.991757,116.332247,0,228,39931.508587963,2009-04-28,12:12:22
39.991757,116.332247,0,228,39931.5086226852,2009-04-28,12:12:25
39.991756,116.332245,0,228,39931.5086458333,2009-04-28,12:12:27
39.991719,116.332197,0,236,39931.5087037037,2009-04-28,12:12:32
39.991704,116.332173,0,240,39931.5087615741,2009-04-28,12:12:37
39.991692,116.332101,0,244,39931.5088194444,2009-04-28,12:12:42
39.991717,116.332053,0,242,39931.5088773148,2009-04-28,12:12:47
39.991717,116.332053,0,242,39931.508912037,2009-04-28,12:12:50
39.991719,116.33205,0,243,39931.5089351852,2009-04-28,12:12:52
39.991726,116.332033,0,242,39931.5089930556,2009-04-28,12:12:57
39.991736,116.332022,0,241,39931.5090509259,2009-04-28,12:13:02
39.99176,116.332005,0,241,39931.5091087963,2009-04-28,12:13:07
39.991791,116.331996,0,240,39931.5091666667,2009-04-28,12:13:12
39.991811,116.331931,0,240,39931.509224537,2009-04-28,12:13:17
39.991823,116.331804,0,238,39931.5092824074,2009-04-28,12:13:22
39.991842,116.331674,0,236,39931.5093402778,2009-04-28,12:13:27
39.991826,116.33163,0,234,39931.5093981481,2009-04-28,12:13:32
39.991779,116.331549,0,229,39931.5094560185,2009-04-28,12:13:37
39.991747,116.331491,0,229,39931.5095138889,2009-04-28,12:13:42
39.991702,116.33143,0,229,39931.5095717593,2009-04-28,12:13:47
39.991658,116.331379,0,227,39931.5096296296,2009-04-28,12:13:52
39.991631,116.331345,0,229,39931.5096875,2009-04-28,12:13:57
39.991639,116.331316,0,228,39931.5097453704,2009-04-28,12:14:02
39.991603,116.331334,0,244,39931.5098032407,2009-04-28,12:14:07
39.991584,116.33134,0,258,39931.5098611111,2009-04-28,12:14:12
39.991584,116.33134,0,258,39931.5098958333,2009-04-28,12:14:15
39.991585,116.331334,0,264,39931.5099189815,2009-04-28,12:14:17
39.99158,116.331311,0,269,39931.5099768518,2009-04-28,12:14:22
39.99158,116.331311,0,269,39931.5100115741,2009-04-28,12:14:25
39.991583,116.331308,0,270,39931.5100347222,2009-04-28,12:14:27
39.991629,116.331262,0,271,39931.5100925926,2009-04-28,12:14:32
39.991676,116.331219,0,271,39931.510150463,2009-04-28,12:14:37
39.991736,116.331192,0,271,39931.5102083333,2009-04-28,12:14:42
39.991775,116.331159,0,277,39931.5102662037,2009-04-28,12:14:47
39.991833,116.331123,0,286,39931.5103240741,2009-04-28,12:14:52
39.991852,116.331077,0,292,39931.5103819444,2009-04-28,12:14:57
39.991864,116.331037,0,298,39931.5104398148,2009-04-28,12:15:02
39.99188,116.331006,0,306,39931.5104976852,2009-04-28,12:15:07
39.991895,116.33096,0,315,39931.5105555556,2009-04-28,12:15:12
39.991889,116.33092,0,323,39931.5106134259,2009-04-28,12:15:17
39.9918,116.330842,0,320,39931.5106712963,2009-04-28,12:15:22
39.991784,116.330812,0,317,39931.5107291667,2009-04-28,12:15:27
39.991755,116.330812,0,316,39931.510787037,2009-04-28,12:15:32
39.991744,116.33083,0,315,39931.5108449074,2009-04-28,12:15:37
39.991744,116.33083,0,315,39931.5108796296,2009-04-28,12:15:40
39.99174,116.330832,0,315,39931.5109027778,2009-04-28,12:15:42
39.991746,116.330841,0,319,39931.5109606481,2009-04-28,12:15:47
39.991718,116.330887,0,332,39931.5110185185,2009-04-28,12:15:52
39.991695,116.33094,0,344,39931.5110763889,2009-04-28,12:15:57
39.991699,116.330968,0,347,39931.5111342593,2009-04-28,12:16:02
39.991733,116.330981,0,344,39931.5111921296,2009-04-28,12:16:07
39.991738,116.330975,0,346,39931.51125,2009-04-28,12:16:12
39.991738,116.330975,0,346,39931.5112847222,2009-04-28,12:16:15
39.991743,116.330981,0,349,39931.5113078704,2009-04-28,12:16:17
39.991752,116.330981,0,352,39931.5113657407,2009-04-28,12:16:22
39.991757,116.330981,0,355,39931.5114236111,2009-04-28,12:16:27
39.991758,116.330981,0,357,39931.5114814815,2009-04-28,12:16:32
39.991758,116.330981,0,357,39931.5115162037,2009-04-28,12:16:35
39.99176,116.33098,0,360,39931.5115393519,2009-04-28,12:16:37
39.991639,116.331212,0,-296,39931.5547106481,2009-04-28,13:18:47
39.991975,116.330651,0,231,39931.5547685185,2009-04-28,13:18:52
39.991972,116.330593,0,248,39931.5548263889,2009-04-28,13:18:57
39.991922,116.330562,0,262,39931.5548842593,2009-04-28,13:19:02
39.991899,116.330523,0,265,39931.5549421296,2009-04-28,13:19:07
39.991838,116.330506,0,280,39931.555,2009-04-28,13:19:12
39.991802,116.33048,0,292,39931.5550578704,2009-04-28,13:19:17
39.991771,116.330468,0,297,39931.5551157407,2009-04-28,13:19:22
39.991749,116.33047,0,305,39931.5551736111,2009-04-28,13:19:27
39.991739,116.330475,0,308,39931.5552314815,2009-04-28,13:19:32
39.991709,116.330436,0,320,39931.5552893518,2009-04-28,13:19:37
39.991695,116.330457,0,330,39931.5553472222,2009-04-28,13:19:42
39.9917,116.330477,0,343,39931.5554050926,2009-04-28,13:19:47
39.9917,116.330527,0,357,39931.555462963,2009-04-28,13:19:52
39.991708,116.330605,0,367,39931.5555208333,2009-04-28,13:19:57
39.991718,116.330703,0,374,39931.5555787037,2009-04-28,13:20:02
39.991706,116.33078,0,374,39931.5556365741,2009-04-28,13:20:07
39.99167,116.330804,0,371,39931.5556944444,2009-04-28,13:20:12
39.991669,116.330869,0,369,39931.5557523148,2009-04-28,13:20:17
39.991651,116.330871,0,366,39931.5558101852,2009-04-28,13:20:22
39.991647,116.330923,0,363,39931.5558680556,2009-04-28,13:20:27
39.991664,116.331008,0,360,39931.5559259259,2009-04-28,13:20:32
39.991692,116.331048,0,357,39931.5559837963,2009-04-28,13:20:37
39.991705,116.331078,0,353,39931.5560416667,2009-04-28,13:20:42
39.991731,116.331137,0,347,39931.556099537,2009-04-28,13:20:47
39.991733,116.331151,0,346,39931.5561574074,2009-04-28,13:20:52
39.991733,116.331151,0,346,39931.5561921296,2009-04-28,13:20:55
39.991741,116.331151,0,346,39931.5562152778,2009-04-28,13:20:57
39.991751,116.331151,0,345,39931.5562731481,2009-04-28,13:21:02
39.991763,116.331139,0,345,39931.5563310185,2009-04-28,13:21:07
39.99177,116.331137,0,344,39931.5563888889,2009-04-28,13:21:12
39.991777,116.331137,0,343,39931.5564467593,2009-04-28,13:21:17
39.991784,116.331138,0,343,39931.5565046296,2009-04-28,13:21:22
39.991791,116.331139,0,342,39931.5565625,2009-04-28,13:21:27
39.991798,116.331139,0,341,39931.5566203704,2009-04-28,13:21:32
39.991798,116.331139,0,341,39931.5566550926,2009-04-28,13:21:35
39.991805,116.33114,0,341,39931.5566782407,2009-04-28,13:21:37
39.991819,116.331148,0,341,39931.5567361111,2009-04-28,13:21:42
39.991832,116.3312,0,342,39931.5567939815,2009-04-28,13:21:47
39.991652,116.331285,0,370,39931.5619444444,2009-04-28,13:29:12
39.991454,116.331315,0,382,39931.5620023148,2009-04-28,13:29:17
39.990882,116.331265,0,388,39931.5620601852,2009-04-28,13:29:22
39.990398,116.331386,0,391,39931.5621180556,2009-04-28,13:29:27
39.989885,116.331439,0,390,39931.5621759259,2009-04-28,13:29:32
39.98924,116.331501,0,388,39931.5622337963,2009-04-28,13:29:37
39.988392,116.331618,0,365,39931.5622916667,2009-04-28,13:29:42
39.98739,116.331814,0,311,39931.562349537,2009-04-28,13:29:47
39.98655,116.331889,0,289,39931.5624074074,2009-04-28,13:29:52
39.985727,116.332001,0,266,39931.5624652778,2009-04-28,13:29:57
39.984944,116.332112,0,249,39931.5625231481,2009-04-28,13:30:02
39.984279,116.332232,0,222,39931.5625810185,2009-04-28,13:30:07
39.983591,116.332339,0,201,39931.5626388889,2009-04-28,13:30:12
39.982891,116.332442,0,183,39931.5626967593,2009-04-28,13:30:17
39.982176,116.332538,0,165,39931.5627546296,2009-04-28,13:30:22
39.981443,116.332665,0,149,39931.5628125,2009-04-28,13:30:27
39.980682,116.332774,0,139,39931.5628703704,2009-04-28,13:30:32
39.979873,116.332897,0,125,39931.5629282407,2009-04-28,13:30:37
39.979069,116.333045,0,134,39931.5629861111,2009-04-28,13:30:42
39.978276,116.333178,0,140,39931.5630439815,2009-04-28,13:30:47
39.977595,116.333335,0,139,39931.5631018518,2009-04-28,13:30:52
39.976992,116.333472,0,143,39931.5631597222,2009-04-28,13:30:57
39.976495,116.33359,0,144,39931.5632175926,2009-04-28,13:31:02
39.976116,116.333667,0,144,39931.563275463,2009-04-28,13:31:07
39.975836,116.333722,0,145,39931.5633333333,2009-04-28,13:31:12
39.975704,116.33373,0,151,39931.5633912037,2009-04-28,13:31:17
39.975613,116.333734,0,154,39931.5634490741,2009-04-28,13:31:22
39.975428,116.333798,0,152,39931.5635069444,2009-04-28,13:31:27
39.975379,116.333816,0,153,39931.5635648148,2009-04-28,13:31:32
39.975373,116.333817,0,154,39931.5636226852,2009-04-28,13:31:37
39.975373,116.333816,0,154,39931.5636805556,2009-04-28,13:31:42
39.975373,116.333816,0,154,39931.5637152778,2009-04-28,13:31:45
39.975375,116.333815,0,154,39931.5637384259,2009-04-28,13:31:47
39.975349,116.333817,0,155,39931.5637962963,2009-04-28,13:31:52
39.975334,116.333812,0,155,39931.5638541667,2009-04-28,13:31:57
39.97532,116.333809,0,155,39931.563912037,2009-04-28,13:32:02
39.975301,116.333801,0,155,39931.5639699074,2009-04-28,13:32:07
39.975279,116.333798,0,156,39931.5640277778,2009-04-28,13:32:12
39.975255,116.333788,0,157,39931.5640856481,2009-04-28,13:32:17
39.975226,116.333775,0,157,39931.5641435185,2009-04-28,13:32:22
39.975198,116.33378,0,158,39931.5642013889,2009-04-28,13:32:27
39.975141,116.333745,0,158,39931.5642592593,2009-04-28,13:32:32
39.975112,116.333707,0,161,39931.5643171296,2009-04-28,13:32:37
39.975045,116.333692,0,164,39931.564375,2009-04-28,13:32:42
39.975041,116.333691,0,164,39931.5644328704,2009-04-28,13:32:47
39.975041,116.333691,0,164,39931.5644675926,2009-04-28,13:32:50
39.975035,116.333691,0,164,39931.5644907407,2009-04-28,13:32:52
39.975025,116.333691,0,164,39931.5645486111,2009-04-28,13:32:57
39.975025,116.333691,0,164,39931.5645833333,2009-04-28,13:33:00
39.975017,116.33369,0,164,39931.5646064815,2009-04-28,13:33:02
39.974999,116.333696,0,164,39931.5646643518,2009-04-28,13:33:07
39.974946,116.333729,0,164,39931.5647222222,2009-04-28,13:33:12
39.974895,116.333757,0,164,39931.5647800926,2009-04-28,13:33:17
39.974842,116.333788,0,164,39931.564837963,2009-04-28,13:33:22
39.974797,116.333823,0,165,39931.5648958333,2009-04-28,13:33:27
39.974766,116.333879,0,165,39931.5649537037,2009-04-28,13:33:32
39.97387,116.300903,0,-143,39931.5758333333,2009-04-28,13:49:12
39.973866,116.300942,0,-58,39931.5758912037,2009-04-28,13:49:17
39.973799,116.300574,0,67,39931.5759490741,2009-04-28,13:49:22
39.973835,116.300244,0,120,39931.5760069444,2009-04-28,13:49:27
39.973814,116.300059,0,278,39931.5760648148,2009-04-28,13:49:32
39.973785,116.299978,0,337,39931.5761226852,2009-04-28,13:49:37
39.973695,116.300134,0,408,39931.5761805556,2009-04-28,13:49:42
39.973616,116.300163,0,375,39931.5762384259,2009-04-28,13:49:47
39.973561,116.300145,0,381,39931.5762962963,2009-04-28,13:49:52
39.973519,116.300138,0,381,39931.5763541667,2009-04-28,13:49:57
39.973472,116.30015,0,376,39931.576412037,2009-04-28,13:50:02
39.973418,116.300143,0,368,39931.5764699074,2009-04-28,13:50:07
39.973355,116.300136,0,364,39931.5765277778,2009-04-28,13:50:12
39.973301,116.300159,0,361,39931.5765856481,2009-04-28,13:50:17
39.973245,116.300163,0,357,39931.5766435185,2009-04-28,13:50:22
39.973203,116.300164,0,354,39931.5767013889,2009-04-28,13:50:27
39.97316,116.30017,0,353,39931.5767592593,2009-04-28,13:50:32
39.973118,116.30018,0,349,39931.5768171296,2009-04-28,13:50:37
39.973075,116.300186,0,350,39931.576875,2009-04-28,13:50:42
39.973028,116.300185,0,349,39931.5769328704,2009-04-28,13:50:47
39.97299,116.300176,0,352,39931.5769907407,2009-04-28,13:50:52
39.972946,116.300174,0,354,39931.5770486111,2009-04-28,13:50:57
39.972891,116.300188,0,349,39931.5771064815,2009-04-28,13:51:02
39.972849,116.300209,0,349,39931.5771643519,2009-04-28,13:51:07
39.972819,116.300216,0,348,39931.5772222222,2009-04-28,13:51:12
39.972769,116.300237,0,343,39931.5772800926,2009-04-28,13:51:17
39.972727,116.300235,0,340,39931.577337963,2009-04-28,13:51:22
39.972686,116.300259,0,338,39931.5773958333,2009-04-28,13:51:27
39.972651,116.300266,0,334,39931.5774537037,2009-04-28,13:51:32
39.972597,116.300298,0,327,39931.5775115741,2009-04-28,13:51:37
39.972543,116.300296,0,333,39931.5775694444,2009-04-28,13:51:42
39.972496,116.300315,0,328,39931.5776273148,2009-04-28,13:51:47
39.972434,116.300326,0,321,39931.5776851852,2009-04-28,13:51:52
39.972391,116.300324,0,320,39931.5777430556,2009-04-28,13:51:57
39.972337,116.300335,0,316,39931.5778009259,2009-04-28,13:52:02
39.972289,116.300346,0,309,39931.5778587963,2009-04-28,13:52:07
39.972244,116.300355,0,310,39931.5779166667,2009-04-28,13:52:12
39.972204,116.300364,0,311,39931.577974537,2009-04-28,13:52:17
39.972152,116.300348,0,313,39931.5780324074,2009-04-28,13:52:22
39.972102,116.300349,0,313,39931.5780902778,2009-04-28,13:52:27
39.972065,116.300363,0,313,39931.5781481481,2009-04-28,13:52:32
39.97201,116.300385,0,313,39931.5782060185,2009-04-28,13:52:37
39.971959,116.300391,0,314,39931.5782638889,2009-04-28,13:52:42
39.971897,116.3004,0,313,39931.5783217593,2009-04-28,13:52:47
39.971853,116.300405,0,312,39931.5783796296,2009-04-28,13:52:52
39.971817,116.300397,0,310,39931.5784375,2009-04-28,13:52:57
39.971803,116.300375,0,286,39931.5784953704,2009-04-28,13:53:02
39.971777,116.300393,0,278,39931.5785532407,2009-04-28,13:53:07
39.971717,116.300431,0,272,39931.5786111111,2009-04-28,13:53:12
39.971657,116.300434,0,256,39931.5786689815,2009-04-28,13:53:17
39.971621,116.30046,0,241,39931.5787268518,2009-04-28,13:53:22
39.97158,116.300514,0,234,39931.5787847222,2009-04-28,13:53:27
39.971525,116.300575,0,222,39931.5788425926,2009-04-28,13:53:32
39.971488,116.300587,0,211,39931.578900463,2009-04-28,13:53:37
39.97147,116.300593,0,206,39931.5789583333,2009-04-28,13:53:42
39.971425,116.300608,0,196,39931.5790162037,2009-04-28,13:53:47
39.97137,116.300657,0,183,39931.5790740741,2009-04-28,13:53:52
39.971306,116.300702,0,174,39931.5791319444,2009-04-28,13:53:57
39.971252,116.300738,0,161,39931.5791898148,2009-04-28,13:54:02
39.971203,116.300742,0,151,39931.5792476852,2009-04-28,13:54:07
39.97115,116.300748,0,142,39931.5793055556,2009-04-28,13:54:12
39.971109,116.300761,0,136,39931.5793634259,2009-04-28,13:54:17
39.971066,116.300788,0,137,39931.5794212963,2009-04-28,13:54:22
39.971015,116.300806,0,133,39931.5794791667,2009-04-28,13:54:27
39.970972,116.300838,0,126,39931.579537037,2009-04-28,13:54:32
39.970904,116.300837,0,123,39931.5795949074,2009-04-28,13:54:37
39.970867,116.30085,0,117,39931.5796527778,2009-04-28,13:54:42
39.970836,116.300862,0,121,39931.5797106481,2009-04-28,13:54:47
39.970777,116.300882,0,120,39931.5797685185,2009-04-28,13:54:52
39.970757,116.300919,0,114,39931.5798263889,2009-04-28,13:54:57
39.970735,116.30097,0,107,39931.5798842593,2009-04-28,13:55:02
39.970694,116.300985,0,101,39931.5799421296,2009-04-28,13:55:07
39.970654,116.301031,0,95,39931.58,2009-04-28,13:55:12
39.970624,116.301079,0,89,39931.5800578704,2009-04-28,13:55:17
39.970526,116.301067,0,80,39931.5801157407,2009-04-28,13:55:22
39.970464,116.301093,0,78,39931.5801736111,2009-04-28,13:55:27
39.970416,116.301067,0,76,39931.5802314815,2009-04-28,13:55:32
39.970345,116.30102,0,74,39931.5802893518,2009-04-28,13:55:37
39.970315,116.301083,0,61,39931.5803472222,2009-04-28,13:55:42
39.970258,116.301116,0,58,39931.5804050926,2009-04-28,13:55:47
39.97021,116.301151,0,56,39931.580462963,2009-04-28,13:55:52
39.970161,116.301133,0,62,39931.5805208333,2009-04-28,13:55:57
39.970095,116.301102,0,63,39931.5805787037,2009-04-28,13:56:02
39.970026,116.301088,0,65,39931.5806365741,2009-04-28,13:56:07
39.969963,116.301083,0,69,39931.5806944444,2009-04-28,13:56:12
39.969903,116.301071,0,72,39931.5807523148,2009-04-28,13:56:17
39.969866,116.30109,0,72,39931.5808101852,2009-04-28,13:56:22
39.969856,116.301139,0,67,39931.5808680556,2009-04-28,13:56:27
39.969821,116.301117,0,70,39931.5809259259,2009-04-28,13:56:32
39.969767,116.301097,0,73,39931.5809837963,2009-04-28,13:56:37
39.969722,116.301087,0,80,39931.5810416667,2009-04-28,13:56:42
39.969675,116.301075,0,85,39931.581099537,2009-04-28,13:56:47
39.96961,116.301051,0,97,39931.5811574074,2009-04-28,13:56:52
39.969578,116.301032,0,106,39931.5812152778,2009-04-28,13:56:57
39.969536,116.301008,0,110,39931.5812731481,2009-04-28,13:57:02
39.969498,116.300998,0,118,39931.5813310185,2009-04-28,13:57:07
39.969474,116.301047,0,117,39931.5813888889,2009-04-28,13:57:12
39.969467,116.301093,0,122,39931.5814467593,2009-04-28,13:57:17
39.969457,116.301153,0,119,39931.5815046296,2009-04-28,13:57:22
39.9695,116.301183,0,116,39931.5815625,2009-04-28,13:57:27
39.969511,116.301232,0,117,39931.5816203704,2009-04-28,13:57:32
39.969504,116.301283,0,117,39931.5816782407,2009-04-28,13:57:37
39.969512,116.301337,0,119,39931.5817361111,2009-04-28,13:57:42
39.96953,116.301396,0,119,39931.5817939815,2009-04-28,13:57:47
39.969511,116.301444,0,119,39931.5818518519,2009-04-28,13:57:52
39.969518,116.301516,0,119,39931.5819097222,2009-04-28,13:57:57
39.96954,116.301565,0,121,39931.5819675926,2009-04-28,13:58:02
39.969562,116.301608,0,123,39931.582025463,2009-04-28,13:58:07
39.969599,116.301646,0,125,39931.5820833333,2009-04-28,13:58:12
39.969641,116.30167,0,126,39931.5821412037,2009-04-28,13:58:17
39.969676,116.301715,0,128,39931.5821990741,2009-04-28,13:58:22
39.969678,116.301785,0,128,39931.5822569444,2009-04-28,13:58:27
39.969655,116.301882,0,129,39931.5823148148,2009-04-28,13:58:32
39.969678,116.301914,0,134,39931.5823726852,2009-04-28,13:58:37
39.969695,116.301957,0,137,39931.5824305556,2009-04-28,13:58:42
39.969719,116.301996,0,139,39931.5824884259,2009-04-28,13:58:47
39.969745,116.302034,0,140,39931.5825462963,2009-04-28,13:58:52
39.969808,116.302034,0,139,39931.5826041667,2009-04-28,13:58:57
39.969859,116.302032,0,140,39931.582662037,2009-04-28,13:59:02
39.969925,116.302027,0,141,39931.5827199074,2009-04-28,13:59:07
39.970012,116.302004,0,139,39931.5827777778,2009-04-28,13:59:12
39.970075,116.301996,0,141,39931.5828356481,2009-04-28,13:59:17
39.970132,116.30204,0,140,39931.5828935185,2009-04-28,13:59:22
39.970166,116.302076,0,141,39931.5829513889,2009-04-28,13:59:27
39.97022,116.30206,0,139,39931.5830092593,2009-04-28,13:59:32
39.970262,116.302076,0,140,39931.5830671296,2009-04-28,13:59:37
39.970297,116.302099,0,141,39931.583125,2009-04-28,13:59:42
39.970338,116.302115,0,144,39931.5831828704,2009-04-28,13:59:47
39.970349,116.302148,0,145,39931.5832407407,2009-04-28,13:59:52
39.970451,116.30205,0,147,39931.5832986111,2009-04-28,13:59:57
39.970486,116.302028,0,148,39931.5833564815,2009-04-28,14:00:02
39.970613,116.302053,0,146,39931.5834143519,2009-04-28,14:00:07
39.970635,116.30209,0,150,39931.5834722222,2009-04-28,14:00:12
39.970604,116.302153,0,154,39931.5835300926,2009-04-28,14:00:17
39.970588,116.302214,0,156,39931.583587963,2009-04-28,14:00:22
39.970603,116.30226,0,156,39931.5836458333,2009-04-28,14:00:27
39.970678,116.302315,0,155,39931.5837037037,2009-04-28,14:00:32
39.970719,116.302367,0,155,39931.5837615741,2009-04-28,14:00:37
39.970746,116.30242,0,156,39931.5838194444,2009-04-28,14:00:42
39.970746,116.302461,0,157,39931.5838773148,2009-04-28,14:00:47
39.970743,116.302513,0,158,39931.5839351852,2009-04-28,14:00:52
39.970747,116.302559,0,158,39931.5839930556,2009-04-28,14:00:57
39.970766,116.302577,0,156,39931.5840509259,2009-04-28,14:01:02
39.970773,116.30265,0,153,39931.5841087963,2009-04-28,14:01:07
39.970686,116.302825,0,151,39931.5841666667,2009-04-28,14:01:12
39.970607,116.302897,0,150,39931.584224537,2009-04-28,14:01:17
39.970583,116.302908,0,149,39931.5842824074,2009-04-28,14:01:22
39.970518,116.302924,0,150,39931.5843402778,2009-04-28,14:01:27
39.970552,116.302959,0,151,39931.5843981481,2009-04-28,14:01:32
39.970633,116.302979,0,158,39931.5844560185,2009-04-28,14:01:37
39.970695,116.303085,0,163,39931.5845138889,2009-04-28,14:01:42
39.970753,116.303095,0,171,39931.5845717593,2009-04-28,14:01:47
39.970766,116.303163,0,175,39931.5846296296,2009-04-28,14:01:52
39.970798,116.303223,0,178,39931.5846875,2009-04-28,14:01:57
39.970807,116.303282,0,181,39931.5847453704,2009-04-28,14:02:02
39.970812,116.303338,0,183,39931.5848032407,2009-04-28,14:02:07
39.970829,116.303403,0,189,39931.5848611111,2009-04-28,14:02:12
39.970842,116.303455,0,193,39931.5849189815,2009-04-28,14:02:17
39.970849,116.30351,0,196,39931.5849768519,2009-04-28,14:02:22
39.97086,116.303548,0,199,39931.5850347222,2009-04-28,14:02:27
39.970881,116.303594,0,201,39931.5850925926,2009-04-28,14:02:32
39.970931,116.303675,0,195,39931.585150463,2009-04-28,14:02:37
39.971012,116.303687,0,202,39931.5852083333,2009-04-28,14:02:42
39.97105,116.303694,0,204,39931.5852662037,2009-04-28,14:02:47
39.971148,116.303635,0,207,39931.5853240741,2009-04-28,14:02:52
39.971182,116.303669,0,209,39931.5853819444,2009-04-28,14:02:57
39.971211,116.303708,0,210,39931.5854398148,2009-04-28,14:03:02
39.971229,116.303767,0,211,39931.5854976852,2009-04-28,14:03:07
39.971263,116.303817,0,213,39931.5855555556,2009-04-28,14:03:12
39.971297,116.303879,0,214,39931.5856134259,2009-04-28,14:03:17
39.971336,116.303938,0,215,39931.5856712963,2009-04-28,14:03:22
39.971371,116.303984,0,217,39931.5857291667,2009-04-28,14:03:27
39.971359,116.304046,0,218,39931.585787037,2009-04-28,14:03:32
39.971306,116.304098,0,220,39931.5858449074,2009-04-28,14:03:37
39.971294,116.304149,0,222,39931.5859027778,2009-04-28,14:03:42
39.971292,116.304214,0,223,39931.5859606481,2009-04-28,14:03:47
39.971285,116.304265,0,226,39931.5860185185,2009-04-28,14:03:52
39.971294,116.304318,0,227,39931.5860763889,2009-04-28,14:03:57
39.97129,116.304372,0,229,39931.5861342593,2009-04-28,14:04:02
39.971295,116.304424,0,230,39931.5861921296,2009-04-28,14:04:07
39.971313,116.304479,0,231,39931.58625,2009-04-28,14:04:12
39.971307,116.304531,0,232,39931.5863078704,2009-04-28,14:04:17
39.971285,116.304582,0,234,39931.5863657407,2009-04-28,14:04:22
39.97126,116.304622,0,237,39931.5864236111,2009-04-28,14:04:27
39.97128,116.304665,0,241,39931.5864814815,2009-04-28,14:04:32
39.971273,116.304701,0,244,39931.5865393518,2009-04-28,14:04:37
39.971261,116.304745,0,246,39931.5865972222,2009-04-28,14:04:42
39.971239,116.304794,0,248,39931.5866550926,2009-04-28,14:04:47
39.971229,116.304839,0,250,39931.586712963,2009-04-28,14:04:52
