# Supplementary material for: Research on differential privacy protection method based on user tendency
Source: PLoS One. 2023 Oct 26;18(10):e0288823. doi: 10.1371/journal.pone.0288823 (PMC10602288; doi:10.1371/journal.pone.0288823)
Supplement: S2 Data — (ZIP) [file pone.0288823.s002.zip › Data 5-2/022/Trajectory/20090428235106.plt]

Geolife trajectory
WGS 84
Altitude is in Feet
Reserved 3
0,2,255,My Track,0,0,2,8421376
0
39.97259,116.305233,0,492,39931.9938194444,2009-04-28,23:51:06
39.972633,116.305263,0,492,39931.9938773148,2009-04-28,23:51:11
39.972653,116.305224,0,492,39931.9939351852,2009-04-28,23:51:16
39.972652,116.305163,0,491,39931.9939930556,2009-04-28,23:51:21
39.972623,116.305079,0,491,39931.9940509259,2009-04-28,23:51:26
39.972626,116.305009,0,491,39931.9941087963,2009-04-28,23:51:31
39.972658,116.304933,0,492,39931.9941666667,2009-04-28,23:51:36
39.972678,116.304841,0,492,39931.994224537,2009-04-28,23:51:41
39.972689,116.304762,0,493,39931.9942824074,2009-04-28,23:51:46
39.995251,116.332061,0,7441,39931.9968287037,2009-04-28,23:55:26
39.993415,116.331395,0,7467,39931.9968865741,2009-04-28,23:55:31
39.993123,116.331218,0,7492,39931.9969444444,2009-04-28,23:55:36
39.992662,116.33081,0,7441,39931.9970023148,2009-04-28,23:55:41
39.992303,116.3305,0,7416,39931.9970601852,2009-04-28,23:55:46
39.99273,116.33099,0,7552,39931.9971180556,2009-04-28,23:55:51
39.992639,116.330856,0,7541,39931.9971759259,2009-04-28,23:55:56
39.969018,116.302142,0,938,39931.9972916667,2009-04-28,23:56:06
39.969269,116.301998,0,833,39931.997349537,2009-04-28,23:56:11
39.969486,116.301875,0,759,39931.9974074074,2009-04-28,23:56:16
39.969694,116.301792,0,709,39931.9974652778,2009-04-28,23:56:21
39.969853,116.301746,0,673,39931.9975231481,2009-04-28,23:56:26
39.969921,116.301702,0,641,39931.9975810185,2009-04-28,23:56:31
39.969969,116.301679,0,612,39931.9976388889,2009-04-28,23:56:36
39.970022,116.30167,0,587,39931.9976967593,2009-04-28,23:56:41
39.970091,116.301654,0,567,39931.9977546296,2009-04-28,23:56:46
39.970151,116.301635,0,550,39931.9978125,2009-04-28,23:56:51
39.970209,116.301631,0,535,39931.9978703704,2009-04-28,23:56:56
39.970272,116.301622,0,522,39931.9979282407,2009-04-28,23:57:01
39.970306,116.301621,0,509,39931.9979861111,2009-04-28,23:57:06
39.97037,116.301621,0,489,39931.9981018519,2009-04-28,23:57:16
39.970411,116.301626,0,464,39931.998275463,2009-04-28,23:57:31
39.973281,116.302572,0,624,39931.9999537037,2009-04-28,23:59:56
39.972881,116.301787,0,406,39932.0000115741,2009-04-29,00:00:01
39.971883,116.301269,0,277,39932.0000694444,2009-04-29,00:00:06
39.971892,116.301277,0,282,39932.0001273148,2009-04-29,00:00:11
39.971849,116.301297,0,292,39932.0001851852,2009-04-29,00:00:16
39.971849,116.301297,0,292,39932.0002199074,2009-04-29,00:00:19
39.971851,116.301303,0,292,39932.0002430556,2009-04-29,00:00:21
39.971842,116.301303,0,293,39932.0003009259,2009-04-29,00:00:26
39.971727,116.30104,0,426,39932.0003587963,2009-04-29,00:00:31
39.971737,116.301116,0,416,39932.0004166667,2009-04-29,00:00:36
39.971755,116.301175,0,407,39932.000474537,2009-04-29,00:00:41
39.971764,116.301219,0,402,39932.0005324074,2009-04-29,00:00:46
39.971766,116.301256,0,397,39932.0005902778,2009-04-29,00:00:51
39.971764,116.301263,0,396,39932.0006481481,2009-04-29,00:00:56
39.971764,116.301263,0,396,39932.0006828704,2009-04-29,00:00:59
39.971757,116.301266,0,396,39932.0007060185,2009-04-29,00:01:01
39.971231,116.302168,0,380,39932.001400463,2009-04-29,00:02:01
39.970391,116.301317,0,385,39932.0014583333,2009-04-29,00:02:06
39.970775,116.301589,0,382,39932.0015162037,2009-04-29,00:02:11
39.970742,116.3016,0,369,39932.0015740741,2009-04-29,00:02:16
39.970744,116.30162,0,372,39932.0016319444,2009-04-29,00:02:21
39.970747,116.301644,0,391,39932.0016898148,2009-04-29,00:02:26
39.970719,116.30169,0,413,39932.0017476852,2009-04-29,00:02:31
39.970721,116.301711,0,429,39932.0018055556,2009-04-29,00:02:36
39.970725,116.301706,0,431,39932.0018634259,2009-04-29,00:02:41
39.970725,116.301706,0,431,39932.0018981481,2009-04-29,00:02:44
39.970728,116.301704,0,432,39932.0019212963,2009-04-29,00:02:46
39.970698,116.301719,0,432,39932.0019791667,2009-04-29,00:02:51
39.970373,116.301879,0,430,39932.002037037,2009-04-29,00:02:56
39.970137,116.301944,0,424,39932.0020949074,2009-04-29,00:03:01
39.970151,116.302073,0,422,39932.0021527778,2009-04-29,00:03:06
39.970123,116.302112,0,419,39932.0022106481,2009-04-29,00:03:11
39.970188,116.302211,0,417,39932.0022685185,2009-04-29,00:03:16
39.970218,116.302276,0,417,39932.0023263889,2009-04-29,00:03:21
39.970209,116.302293,0,416,39932.0023842593,2009-04-29,00:03:26
39.970177,116.302364,0,413,39932.0024421296,2009-04-29,00:03:31
39.970216,116.302398,0,413,39932.0025,2009-04-29,00:03:36
39.970267,116.30245,0,414,39932.0025578704,2009-04-29,00:03:41
39.970267,116.302472,0,416,39932.0026157407,2009-04-29,00:03:46
39.970207,116.302489,0,417,39932.0026736111,2009-04-29,00:03:51
39.970188,116.302504,0,417,39932.0027314815,2009-04-29,00:03:56
39.970066,116.302455,0,415,39932.0027893518,2009-04-29,00:04:01
39.969299,116.302013,0,407,39932.0028472222,2009-04-29,00:04:06
39.969052,116.301822,0,402,39932.0029050926,2009-04-29,00:04:11
39.969023,116.301658,0,395,39932.002962963,2009-04-29,00:04:16
39.969157,116.301548,0,382,39932.0030208333,2009-04-29,00:04:21
39.969166,116.30143,0,370,39932.0030787037,2009-04-29,00:04:26
39.969184,116.301356,0,362,39932.0031365741,2009-04-29,00:04:31
39.969199,116.301264,0,350,39932.0031944444,2009-04-29,00:04:36
39.96926,116.301206,0,340,39932.0032523148,2009-04-29,00:04:41
39.969363,116.301146,0,321,39932.0033101852,2009-04-29,00:04:46
39.969396,116.301131,0,316,39932.0033680556,2009-04-29,00:04:51
39.969425,116.301125,0,316,39932.0034259259,2009-04-29,00:04:56
39.969524,116.301083,0,301,39932.0034837963,2009-04-29,00:05:01
39.969595,116.301039,0,291,39932.0035416667,2009-04-29,00:05:06
39.969627,116.30101,0,286,39932.003599537,2009-04-29,00:05:11
39.96968,116.300985,0,287,39932.0036574074,2009-04-29,00:05:16
39.96974,116.300961,0,291,39932.0037152778,2009-04-29,00:05:21
39.969808,116.300938,0,295,39932.0037731482,2009-04-29,00:05:26
39.969878,116.300925,0,299,39932.0038310185,2009-04-29,00:05:31
39.969947,116.300869,0,291,39932.0038888889,2009-04-29,00:05:36
39.970018,116.300825,0,294,39932.0039467593,2009-04-29,00:05:41
39.970059,116.300763,0,293,39932.0040046296,2009-04-29,00:05:46
39.970105,116.300688,0,296,39932.0040625,2009-04-29,00:05:51
39.970144,116.300606,0,296,39932.0041203704,2009-04-29,00:05:56
39.970207,116.300584,0,297,39932.0041782407,2009-04-29,00:06:01
39.970288,116.300544,0,290,39932.0042361111,2009-04-29,00:06:06
39.970332,116.300542,0,295,39932.0042939815,2009-04-29,00:06:11
39.97035,116.300392,0,306,39932.0043518519,2009-04-29,00:06:16
39.970418,116.300328,0,306,39932.0044097222,2009-04-29,00:06:21
39.970494,116.3003,0,307,39932.0044675926,2009-04-29,00:06:26
39.970569,116.300273,0,298,39932.004525463,2009-04-29,00:06:31
39.970629,116.300251,0,294,39932.0045833333,2009-04-29,00:06:36
39.970697,116.300233,0,294,39932.0046412037,2009-04-29,00:06:41
39.970765,116.300214,0,290,39932.0046990741,2009-04-29,00:06:46
39.970852,116.300152,0,287,39932.0047569444,2009-04-29,00:06:51
39.970926,116.30018,0,288,39932.0048148148,2009-04-29,00:06:56
39.97098,116.300261,0,276,39932.0048726852,2009-04-29,00:07:01
39.971025,116.300394,0,277,39932.0049305556,2009-04-29,00:07:06
39.971076,116.300602,0,278,39932.0049884259,2009-04-29,00:07:11
39.971102,116.30074,0,275,39932.0050462963,2009-04-29,00:07:16
39.97113,116.300794,0,279,39932.0051041667,2009-04-29,00:07:21
39.971185,116.300811,0,284,39932.005162037,2009-04-29,00:07:26
39.971263,116.300823,0,286,39932.0052199074,2009-04-29,00:07:31
39.97131,116.300824,0,287,39932.0052777778,2009-04-29,00:07:36
39.971395,116.300754,0,283,39932.0053356481,2009-04-29,00:07:41
39.971446,116.300706,0,281,39932.0053935185,2009-04-29,00:07:46
39.971523,116.300644,0,275,39932.0054513889,2009-04-29,00:07:51
39.971573,116.300597,0,274,39932.0055092593,2009-04-29,00:07:56
39.971646,116.300556,0,272,39932.0055671296,2009-04-29,00:08:01
39.97175,116.300525,0,268,39932.005625,2009-04-29,00:08:06
39.97182,116.300487,0,266,39932.0056828704,2009-04-29,00:08:11
39.97185,116.300479,0,267,39932.0057407407,2009-04-29,00:08:16
39.971929,116.300442,0,268,39932.0057986111,2009-04-29,00:08:21
39.972037,116.300367,0,262,39932.0058564815,2009-04-29,00:08:26
39.972122,116.300289,0,261,39932.0059143519,2009-04-29,00:08:31
39.97219,116.300232,0,260,39932.0059722222,2009-04-29,00:08:36
39.972234,116.3002,0,260,39932.0060300926,2009-04-29,00:08:41
39.972311,116.30016,0,260,39932.006087963,2009-04-29,00:08:46
39.972395,116.300354,0,257,39932.0061458333,2009-04-29,00:08:51
39.972481,116.30054,0,245,39932.0062037037,2009-04-29,00:08:56
39.972562,116.300552,0,242,39932.0062615741,2009-04-29,00:09:01
39.97262,116.300556,0,239,39932.0063194444,2009-04-29,00:09:06
39.972647,116.30056,0,241,39932.0063773148,2009-04-29,00:09:11
39.97268,116.300539,0,245,39932.0064351852,2009-04-29,00:09:16
39.97271,116.300529,0,250,39932.0064930556,2009-04-29,00:09:21
39.972747,116.300523,0,256,39932.0065509259,2009-04-29,00:09:26
39.972776,116.300496,0,262,39932.0066087963,2009-04-29,00:09:31
39.972796,116.300481,0,266,39932.0066666667,2009-04-29,00:09:36
39.972835,116.30044,0,273,39932.006724537,2009-04-29,00:09:41
39.972858,116.300416,0,279,39932.0067824074,2009-04-29,00:09:46
39.972883,116.300376,0,281,39932.0068402778,2009-04-29,00:09:51
39.973203,116.300071,0,260,39932.0068981481,2009-04-29,00:09:56
39.973275,116.299836,0,264,39932.0069560185,2009-04-29,00:10:01
39.973388,116.299738,0,266,39932.0070138889,2009-04-29,00:10:06
39.973477,116.299699,0,268,39932.0070717593,2009-04-29,00:10:11
39.973557,116.29972,0,270,39932.0071296296,2009-04-29,00:10:16
39.973642,116.299756,0,270,39932.0071875,2009-04-29,00:10:21
39.973624,116.299707,0,256,39932.0072453704,2009-04-29,00:10:26
39.973583,116.299659,0,247,39932.0073032407,2009-04-29,00:10:31
39.97361,116.29964,0,247,39932.0073611111,2009-04-29,00:10:36
39.973624,116.299631,0,247,39932.0074189815,2009-04-29,00:10:41
39.973641,116.299648,0,248,39932.0074768519,2009-04-29,00:10:46
39.973654,116.299668,0,248,39932.0075347222,2009-04-29,00:10:51
39.973655,116.29967,0,248,39932.0075925926,2009-04-29,00:10:56
39.973663,116.299668,0,248,39932.007650463,2009-04-29,00:11:01
39.973669,116.299665,0,248,39932.0077083333,2009-04-29,00:11:06
39.973669,116.299665,0,248,39932.0077430556,2009-04-29,00:11:09
39.97367,116.29966,0,248,39932.0077662037,2009-04-29,00:11:11
39.975284,116.333901,0,286,39932.0157523148,2009-04-29,00:22:41
39.9753,116.33388,0,261,39932.0158101852,2009-04-29,00:22:46
39.975276,116.333842,0,248,39932.0158680556,2009-04-29,00:22:51
39.975222,116.333757,0,238,39932.0159259259,2009-04-29,00:22:56
39.975155,116.333675,0,219,39932.0159837963,2009-04-29,00:23:01
39.975181,116.333628,0,221,39932.0160416667,2009-04-29,00:23:06
39.975193,116.333564,0,217,39932.016099537,2009-04-29,00:23:11
39.975148,116.33351,0,212,39932.0161574074,2009-04-29,00:23:16
39.97513,116.333431,0,212,39932.0162152778,2009-04-29,00:23:21
39.975117,116.33336,0,213,39932.0162731481,2009-04-29,00:23:26
39.975149,116.333301,0,216,39932.0163310185,2009-04-29,00:23:31
39.975251,116.33319,0,218,39932.0163888889,2009-04-29,00:23:36
39.975171,116.333155,0,223,39932.0164467593,2009-04-29,00:23:41
39.975111,116.333055,0,227,39932.0165046296,2009-04-29,00:23:46
39.975108,116.332958,0,229,39932.0165625,2009-04-29,00:23:51
39.975151,116.332852,0,229,39932.0166203704,2009-04-29,00:23:56
39.975219,116.332783,0,228,39932.0166782407,2009-04-29,00:24:01
39.975287,116.332713,0,226,39932.0167361111,2009-04-29,00:24:06
39.975299,116.332661,0,229,39932.0167939815,2009-04-29,00:24:11
39.975306,116.332629,0,232,39932.0168518518,2009-04-29,00:24:16
39.9753,116.332529,0,235,39932.0169097222,2009-04-29,00:24:21
39.975286,116.332471,0,234,39932.0169675926,2009-04-29,00:24:26
39.975264,116.33246,0,238,39932.017025463,2009-04-29,00:24:31
39.9752,116.332438,0,242,39932.0170833333,2009-04-29,00:24:36
39.975146,116.332445,0,246,39932.0171412037,2009-04-29,00:24:41
39.975087,116.332475,0,249,39932.0171990741,2009-04-29,00:24:46
39.975026,116.332498,0,252,39932.0172569444,2009-04-29,00:24:51
39.974969,116.3325,0,255,39932.0173148148,2009-04-29,00:24:56
39.974895,116.332496,0,257,39932.0173726852,2009-04-29,00:25:01
39.974915,116.332495,0,259,39932.0174305556,2009-04-29,00:25:06
39.974875,116.332493,0,263,39932.0174884259,2009-04-29,00:25:11
39.97483,116.332499,0,268,39932.0175462963,2009-04-29,00:25:16
39.97478,116.332494,0,273,39932.0176041667,2009-04-29,00:25:21
39.974693,116.332482,0,279,39932.017662037,2009-04-29,00:25:26
39.974628,116.33248,0,284,39932.0177199074,2009-04-29,00:25:31
39.974575,116.332459,0,291,39932.0177777778,2009-04-29,00:25:36
39.974525,116.332442,0,297,39932.0178356481,2009-04-29,00:25:41
39.974458,116.33243,0,301,39932.0178935185,2009-04-29,00:25:46
39.974433,116.332393,0,306,39932.0179513889,2009-04-29,00:25:51
39.974405,116.332366,0,309,39932.0180092593,2009-04-29,00:25:56
39.974379,116.332342,0,313,39932.0180671296,2009-04-29,00:26:01
39.974188,116.332341,0,321,39932.018125,2009-04-29,00:26:06
39.97407,116.332329,0,329,39932.0181828704,2009-04-29,00:26:11
39.973985,116.332319,0,336,39932.0182407407,2009-04-29,00:26:16
39.973951,116.332322,0,341,39932.0182986111,2009-04-29,00:26:21
39.973947,116.332351,0,346,39932.0183564815,2009-04-29,00:26:26
39.973941,116.332401,0,350,39932.0184143518,2009-04-29,00:26:31
39.973746,116.336012,0,581,39932.0224074074,2009-04-29,00:32:16
39.973476,116.33423,0,302,39932.0224652778,2009-04-29,00:32:21
39.973556,116.334513,0,289,39932.0423148148,2009-04-29,01:00:56
39.973568,116.334593,0,282,39932.0423726852,2009-04-29,01:01:01
39.973575,116.334639,0,281,39932.0424305556,2009-04-29,01:01:06
39.973551,116.334611,0,279,39932.0424884259,2009-04-29,01:01:11
39.973558,116.334553,0,279,39932.0425462963,2009-04-29,01:01:16
39.973554,116.334564,0,281,39932.0426041667,2009-04-29,01:01:21
39.973552,116.33456,0,281,39932.042662037,2009-04-29,01:01:26
39.973555,116.334561,0,281,39932.0427199074,2009-04-29,01:01:31
39.973555,116.334561,0,281,39932.0427546296,2009-04-29,01:01:34
39.973551,116.334564,0,281,39932.0427777778,2009-04-29,01:01:36
39.973513,116.334432,0,278,39932.0428356482,2009-04-29,01:01:41
39.973495,116.334425,0,275,39932.0428935185,2009-04-29,01:01:46
39.973465,116.334415,0,276,39932.0429513889,2009-04-29,01:01:51
39.973473,116.334372,0,274,39932.0430092593,2009-04-29,01:01:56
39.973474,116.334374,0,273,39932.0430671296,2009-04-29,01:02:01
39.973469,116.334368,0,273,39932.043125,2009-04-29,01:02:06
39.973463,116.334362,0,272,39932.0431828704,2009-04-29,01:02:11
39.973463,116.334362,0,272,39932.0432175926,2009-04-29,01:02:14
39.973464,116.334361,0,271,39932.0432407407,2009-04-29,01:02:16
39.973479,116.334377,0,270,39932.0432986111,2009-04-29,01:02:21
39.973472,116.334398,0,268,39932.0433564815,2009-04-29,01:02:26
39.973511,116.334494,0,267,39932.0434143519,2009-04-29,01:02:31
39.973511,116.334494,0,267,39932.0434490741,2009-04-29,01:02:34
39.973513,116.3345,0,265,39932.0434722222,2009-04-29,01:02:36
39.973504,116.334515,0,265,39932.0435300926,2009-04-29,01:02:41
39.973504,116.334515,0,265,39932.0435648148,2009-04-29,01:02:44
39.973508,116.334517,0,266,39932.043587963,2009-04-29,01:02:46
39.97349,116.33443,0,267,39932.0436458333,2009-04-29,01:02:51
39.973477,116.334408,0,269,39932.0437037037,2009-04-29,01:02:56
39.973483,116.334449,0,271,39932.0437615741,2009-04-29,01:03:01
39.973494,116.334426,0,271,39932.0438194444,2009-04-29,01:03:06
39.973512,116.334426,0,273,39932.0438773148,2009-04-29,01:03:11
39.973501,116.334444,0,276,39932.0439351852,2009-04-29,01:03:16
39.973501,116.334444,0,276,39932.0439699074,2009-04-29,01:03:19
39.973501,116.334445,0,275,39932.0439930556,2009-04-29,01:03:21
39.973514,116.33444,0,274,39932.0440509259,2009-04-29,01:03:26
39.973517,116.334464,0,275,39932.0441087963,2009-04-29,01:03:31
39.973522,116.334458,0,275,39932.0441666667,2009-04-29,01:03:36
39.973525,116.334456,0,275,39932.044224537,2009-04-29,01:03:41
39.973527,116.334457,0,275,39932.0442824074,2009-04-29,01:03:46
39.973527,116.334457,0,275,39932.0443171296,2009-04-29,01:03:49
39.973531,116.334463,0,275,39932.0443402778,2009-04-29,01:03:51
39.973533,116.334472,0,275,39932.0443981481,2009-04-29,01:03:56
39.973533,116.334475,0,275,39932.0444560185,2009-04-29,01:04:01
39.973533,116.334475,0,275,39932.0444907407,2009-04-29,01:04:04
39.973534,116.334477,0,275,39932.0445138889,2009-04-29,01:04:06
39.973522,116.33449,0,276,39932.0445717593,2009-04-29,01:04:11
39.973507,116.334492,0,277,39932.0446296296,2009-04-29,01:04:16
39.973496,116.334446,0,280,39932.0446875,2009-04-29,01:04:21
39.97349,116.334452,0,282,39932.0447453704,2009-04-29,01:04:26
39.97349,116.334452,0,282,39932.0447800926,2009-04-29,01:04:29
39.973484,116.334456,0,282,39932.0448032407,2009-04-29,01:04:31
39.973492,116.334467,0,283,39932.0448611111,2009-04-29,01:04:36
39.973492,116.334467,0,283,39932.0448958333,2009-04-29,01:04:39
39.97349,116.334461,0,283,39932.0449189815,2009-04-29,01:04:41
39.973499,116.334472,0,284,39932.0449768519,2009-04-29,01:04:46
39.973505,116.334487,0,285,39932.0450347222,2009-04-29,01:04:51
39.973505,116.334487,0,285,39932.0450694444,2009-04-29,01:04:54
39.97351,116.334485,0,284,39932.0450925926,2009-04-29,01:04:56
39.973527,116.334471,0,285,39932.045150463,2009-04-29,01:05:01
39.973519,116.334477,0,285,39932.0452083333,2009-04-29,01:05:06
39.973516,116.334473,0,286,39932.0452662037,2009-04-29,01:05:11
39.973515,116.334478,0,286,39932.0453240741,2009-04-29,01:05:16
39.973508,116.334481,0,286,39932.0453819444,2009-04-29,01:05:21
39.973508,116.334481,0,286,39932.0454166667,2009-04-29,01:05:24
39.973505,116.33448,0,286,39932.0454398148,2009-04-29,01:05:26
39.9735,116.334439,0,286,39932.0454976852,2009-04-29,01:05:31
39.973484,116.334359,0,282,39932.0455555556,2009-04-29,01:05:36
39.973504,116.334354,0,280,39932.0456134259,2009-04-29,01:05:41
39.973524,116.334357,0,279,39932.0456712963,2009-04-29,01:05:46
39.973496,116.334295,0,278,39932.0457291667,2009-04-29,01:05:51
39.973498,116.334319,0,278,39932.045787037,2009-04-29,01:05:56
39.973521,116.334347,0,279,39932.0458449074,2009-04-29,01:06:01
39.973518,116.334403,0,279,39932.0459027778,2009-04-29,01:06:06
39.973517,116.334409,0,279,39932.0459606481,2009-04-29,01:06:11
39.973517,116.334409,0,279,39932.0459953704,2009-04-29,01:06:14
39.973516,116.334403,0,279,39932.0460185185,2009-04-29,01:06:16
39.973508,116.334342,0,276,39932.0460763889,2009-04-29,01:06:21
39.973504,116.334318,0,272,39932.0461342593,2009-04-29,01:06:26
39.973478,116.334275,0,268,39932.0461921296,2009-04-29,01:06:31
39.973475,116.334261,0,266,39932.04625,2009-04-29,01:06:36
39.973465,116.334267,0,262,39932.0463078704,2009-04-29,01:06:41
39.973458,116.334264,0,262,39932.0463657407,2009-04-29,01:06:46
39.973452,116.334261,0,261,39932.0464236111,2009-04-29,01:06:51
39.973452,116.334261,0,261,39932.0464583333,2009-04-29,01:06:54
39.97345,116.334262,0,261,39932.0464814815,2009-04-29,01:06:56
39.973455,116.334286,0,262,39932.0465393519,2009-04-29,01:07:01
39.973455,116.334317,0,263,39932.0465972222,2009-04-29,01:07:06
39.97346,116.334315,0,263,39932.0466550926,2009-04-29,01:07:11
39.97346,116.334315,0,263,39932.0466898148,2009-04-29,01:07:14
39.97346,116.334315,0,263,39932.046712963,2009-04-29,01:07:16
39.973458,116.334334,0,262,39932.0467708333,2009-04-29,01:07:21
39.973456,116.334344,0,262,39932.0468287037,2009-04-29,01:07:26
39.973456,116.334344,0,262,39932.0468634259,2009-04-29,01:07:29
39.973456,116.334348,0,262,39932.0468865741,2009-04-29,01:07:31
39.973448,116.334294,0,262,39932.0469444444,2009-04-29,01:07:36
39.973451,116.334276,0,262,39932.0470023148,2009-04-29,01:07:41
39.973451,116.334261,0,262,39932.0470601852,2009-04-29,01:07:46
39.973451,116.334261,0,262,39932.0470949074,2009-04-29,01:07:49
39.973451,116.334254,0,262,39932.0471180556,2009-04-29,01:07:51
39.973451,116.334305,0,262,39932.0471759259,2009-04-29,01:07:56
39.97344,116.334339,0,262,39932.0472337963,2009-04-29,01:08:01
39.973441,116.334338,0,261,39932.0472916667,2009-04-29,01:08:06
39.973441,116.334338,0,261,39932.0473263889,2009-04-29,01:08:09
39.973445,116.334344,0,261,39932.047349537,2009-04-29,01:08:11
39.973466,116.334397,0,257,39932.0474074074,2009-04-29,01:08:16
39.973445,116.334398,0,255,39932.0474652778,2009-04-29,01:08:21
39.973443,116.33441,0,255,39932.0475231481,2009-04-29,01:08:26
39.973443,116.33441,0,255,39932.0475578704,2009-04-29,01:08:29
39.973441,116.334406,0,255,39932.0475810185,2009-04-29,01:08:31
39.973448,116.334364,0,255,39932.0476388889,2009-04-29,01:08:36
39.973457,116.334329,0,255,39932.0476967593,2009-04-29,01:08:41
39.97344,116.334228,0,255,39932.0477546296,2009-04-29,01:08:46
39.973424,116.334194,0,254,39932.0478125,2009-04-29,01:08:51
39.973442,116.334201,0,255,39932.0478703704,2009-04-29,01:08:56
39.973457,116.334247,0,253,39932.0479282407,2009-04-29,01:09:01
39.973447,116.334237,0,252,39932.0479861111,2009-04-29,01:09:06
39.973441,116.334209,0,251,39932.0480439815,2009-04-29,01:09:11
39.97344,116.334121,0,248,39932.0481018518,2009-04-29,01:09:16
39.973451,116.334081,0,246,39932.0481597222,2009-04-29,01:09:21
39.973456,116.334159,0,245,39932.0482175926,2009-04-29,01:09:26
39.973466,116.334243,0,244,39932.048275463,2009-04-29,01:09:31
39.973454,116.334206,0,242,39932.0483333333,2009-04-29,01:09:36
39.973454,116.334206,0,242,39932.0483680556,2009-04-29,01:09:39
39.973453,116.334202,0,242,39932.0483912037,2009-04-29,01:09:41
39.973451,116.334189,0,242,39932.0484490741,2009-04-29,01:09:46
39.973427,116.33419,0,238,39932.0485069444,2009-04-29,01:09:51
39.973446,116.334146,0,238,39932.0485648148,2009-04-29,01:09:56
39.973452,116.334159,0,237,39932.0486226852,2009-04-29,01:10:01
39.973445,116.334138,0,236,39932.0486805556,2009-04-29,01:10:06
39.97343,116.334049,0,234,39932.0487384259,2009-04-29,01:10:11
39.97343,116.334049,0,234,39932.0487731481,2009-04-29,01:10:14
39.973426,116.334041,0,230,39932.0487962963,2009-04-29,01:10:16
39.973429,116.334077,0,228,39932.0488541667,2009-04-29,01:10:21
39.97344,116.334116,0,226,39932.048912037,2009-04-29,01:10:26
39.973446,116.334203,0,225,39932.0489699074,2009-04-29,01:10:31
39.973436,116.334209,0,224,39932.0490277778,2009-04-29,01:10:36
39.973423,116.334208,0,223,39932.0490856481,2009-04-29,01:10:41
39.973417,116.33427,0,223,39932.0491435185,2009-04-29,01:10:46
39.973415,116.334262,0,223,39932.0492013889,2009-04-29,01:10:51
39.973415,116.334262,0,223,39932.0492361111,2009-04-29,01:10:54
39.973412,116.334261,0,223,39932.0492592593,2009-04-29,01:10:56
39.973425,116.334395,0,220,39932.0493171296,2009-04-29,01:11:01
39.973437,116.334425,0,216,39932.049375,2009-04-29,01:11:06
39.973446,116.334456,0,213,39932.0494328704,2009-04-29,01:11:11
39.97346,116.334448,0,212,39932.0494907407,2009-04-29,01:11:16
39.97346,116.334448,0,212,39932.049525463,2009-04-29,01:11:19
39.973466,116.334453,0,212,39932.0495486111,2009-04-29,01:11:21
39.973486,116.334435,0,211,39932.0496064815,2009-04-29,01:11:26
39.973508,116.334415,0,209,39932.0496643518,2009-04-29,01:11:31
39.973513,116.33436,0,207,39932.0497222222,2009-04-29,01:11:36
39.973519,116.33431,0,206,39932.0497800926,2009-04-29,01:11:41
39.973507,116.334266,0,203,39932.049837963,2009-04-29,01:11:46
39.973496,116.334216,0,201,39932.0498958333,2009-04-29,01:11:51
39.973483,116.334168,0,198,39932.0499537037,2009-04-29,01:11:56
39.973483,116.334168,0,198,39932.0499884259,2009-04-29,01:11:59
39.973483,116.334175,0,196,39932.0500115741,2009-04-29,01:12:01
39.97347,116.334163,0,193,39932.0500694444,2009-04-29,01:12:06
39.97348,116.33415,0,187,39932.0501273148,2009-04-29,01:12:11
39.973494,116.334174,0,182,39932.0501851852,2009-04-29,01:12:16
39.973507,116.334212,0,181,39932.0502430556,2009-04-29,01:12:21
39.973505,116.334202,0,180,39932.0503009259,2009-04-29,01:12:26
39.973505,116.334202,0,180,39932.0503356481,2009-04-29,01:12:29
39.973503,116.334196,0,180,39932.0503587963,2009-04-29,01:12:31
39.9735,116.334158,0,180,39932.0504166667,2009-04-29,01:12:36
39.97348,116.33416,0,180,39932.050474537,2009-04-29,01:12:41
39.973485,116.334152,0,180,39932.0505324074,2009-04-29,01:12:46
39.973485,116.334152,0,180,39932.0505671296,2009-04-29,01:12:49
39.973491,116.334145,0,180,39932.0505902778,2009-04-29,01:12:51
39.973463,116.334039,0,177,39932.0506481482,2009-04-29,01:12:56
39.973466,116.333993,0,175,39932.0507060185,2009-04-29,01:13:01
39.97346,116.334007,0,174,39932.0507638889,2009-04-29,01:13:06
39.973448,116.334013,0,173,39932.0508217593,2009-04-29,01:13:11
39.973446,116.334002,0,173,39932.0508796296,2009-04-29,01:13:16
39.97345,116.334005,0,173,39932.0509375,2009-04-29,01:13:21
39.973458,116.334012,0,173,39932.0509953704,2009-04-29,01:13:26
39.973458,116.334012,0,173,39932.0510300926,2009-04-29,01:13:29
39.973462,116.33402,0,174,39932.0510532407,2009-04-29,01:13:31
39.973462,116.334005,0,175,39932.0511111111,2009-04-29,01:13:36
39.973449,116.333962,0,177,39932.0511689815,2009-04-29,01:13:41
39.973445,116.33396,0,178,39932.0512268519,2009-04-29,01:13:46
39.973445,116.33396,0,178,39932.0512615741,2009-04-29,01:13:49
39.973449,116.333956,0,179,39932.0512847222,2009-04-29,01:13:51
39.973452,116.333945,0,179,39932.0513425926,2009-04-29,01:13:56
39.973458,116.333935,0,179,39932.051400463,2009-04-29,01:14:01
39.973462,116.333956,0,179,39932.0514583333,2009-04-29,01:14:06
39.97346,116.333968,0,178,39932.0515162037,2009-04-29,01:14:11
39.97346,116.333968,0,178,39932.0515509259,2009-04-29,01:14:14
39.973463,116.333972,0,178,39932.0515740741,2009-04-29,01:14:16
39.973467,116.333981,0,178,39932.0516319444,2009-04-29,01:14:21
39.973474,116.334074,0,176,39932.0516898148,2009-04-29,01:14:26
39.973461,116.334085,0,175,39932.0517476852,2009-04-29,01:14:31
39.973461,116.334085,0,175,39932.0517824074,2009-04-29,01:14:34
39.973458,116.334079,0,175,39932.0518055556,2009-04-29,01:14:36
39.973447,116.334051,0,176,39932.0518634259,2009-04-29,01:14:41
39.973429,116.333997,0,176,39932.0519212963,2009-04-29,01:14:46
39.973405,116.33396,0,177,39932.0519791667,2009-04-29,01:14:51
39.973407,116.333946,0,177,39932.052037037,2009-04-29,01:14:56
39.973407,116.333936,0,177,39932.0520949074,2009-04-29,01:15:01
39.973404,116.333927,0,177,39932.0521527778,2009-04-29,01:15:06
39.973404,116.333927,0,177,39932.0521875,2009-04-29,01:15:09
39.973407,116.33392,0,177,39932.0522106481,2009-04-29,01:15:11
39.973413,116.33393,0,177,39932.0522685185,2009-04-29,01:15:16
39.973411,116.334001,0,179,39932.0523263889,2009-04-29,01:15:21
39.973403,116.334048,0,181,39932.0523842593,2009-04-29,01:15:26
39.973407,116.334074,0,184,39932.0524421296,2009-04-29,01:15:31
39.973407,116.334074,0,184,39932.0524768519,2009-04-29,01:15:34
39.973407,116.33408,0,184,39932.0525,2009-04-29,01:15:36
39.973415,116.334126,0,186,39932.0525578704,2009-04-29,01:15:41
39.973443,116.33424,0,191,39932.0526157407,2009-04-29,01:15:46
39.973453,116.334249,0,192,39932.0526736111,2009-04-29,01:15:51
39.973463,116.334252,0,192,39932.0527314815,2009-04-29,01:15:56
39.973468,116.334269,0,193,39932.0527893519,2009-04-29,01:16:01
39.973468,116.334269,0,193,39932.0528240741,2009-04-29,01:16:04
39.973476,116.334277,0,193,39932.0528472222,2009-04-29,01:16:06
39.973464,116.334351,0,199,39932.0529050926,2009-04-29,01:16:11
39.973456,116.334394,0,203,39932.052962963,2009-04-29,01:16:16
39.973457,116.33444,0,202,39932.0530208333,2009-04-29,01:16:21
39.973457,116.33444,0,202,39932.0530555556,2009-04-29,01:16:24
39.973455,116.334436,0,204,39932.0530787037,2009-04-29,01:16:26
39.973456,116.334414,0,207,39932.0531365741,2009-04-29,01:16:31
39.973456,116.334414,0,207,39932.0531712963,2009-04-29,01:16:34
39.973464,116.334413,0,207,39932.0531944444,2009-04-29,01:16:36
39.973464,116.334399,0,208,39932.0532523148,2009-04-29,01:16:41
39.973465,116.334367,0,209,39932.0533101852,2009-04-29,01:16:46
39.973462,116.334359,0,209,39932.0533680556,2009-04-29,01:16:51
39.973462,116.334359,0,209,39932.0534027778,2009-04-29,01:16:54
39.973457,116.334351,0,209,39932.0534259259,2009-04-29,01:16:56
39.973461,116.334306,0,210,39932.0534837963,2009-04-29,01:17:01
39.973458,116.334224,0,211,39932.0535416667,2009-04-29,01:17:06
39.973461,116.334154,0,210,39932.053599537,2009-04-29,01:17:11
39.973469,116.334069,0,209,39932.0536574074,2009-04-29,01:17:16
39.973471,116.33398,0,208,39932.0537152778,2009-04-29,01:17:21
39.97343,116.333976,0,209,39932.0537731481,2009-04-29,01:17:26
39.973443,116.333954,0,210,39932.0538310185,2009-04-29,01:17:31
39.973456,116.333799,0,207,39932.0538888889,2009-04-29,01:17:36
39.973458,116.333799,0,206,39932.0539467593,2009-04-29,01:17:41
39.973458,116.333799,0,206,39932.0539814815,2009-04-29,01:17:44
39.973466,116.333802,0,206,39932.0540046296,2009-04-29,01:17:46
39.973465,116.333825,0,205,39932.0540625,2009-04-29,01:17:51
39.973454,116.33373,0,203,39932.0541203704,2009-04-29,01:17:56
39.973429,116.33374,0,203,39932.0541782407,2009-04-29,01:18:01
39.973408,116.333729,0,201,39932.0542361111,2009-04-29,01:18:06
39.973383,116.333711,0,200,39932.0542939815,2009-04-29,01:18:11
39.973349,116.3338,0,201,39932.0543518519,2009-04-29,01:18:16
39.973367,116.333765,0,202,39932.0544097222,2009-04-29,01:18:21
39.973367,116.333765,0,202,39932.0544444444,2009-04-29,01:18:24
39.973364,116.333769,0,202,39932.0544675926,2009-04-29,01:18:26
39.973367,116.333779,0,201,39932.054525463,2009-04-29,01:18:31
39.973377,116.333849,0,202,39932.0545833333,2009-04-29,01:18:36
39.97338,116.333849,0,202,39932.0546412037,2009-04-29,01:18:41
39.97338,116.333849,0,202,39932.0546759259,2009-04-29,01:18:44
39.973384,116.333847,0,202,39932.0546990741,2009-04-29,01:18:46
39.973396,116.33385,0,201,39932.0547569444,2009-04-29,01:18:51
39.973419,116.333897,0,202,39932.0548148148,2009-04-29,01:18:56
39.973431,116.333909,0,202,39932.0548726852,2009-04-29,01:19:01
39.973392,116.333935,0,203,39932.0549305556,2009-04-29,01:19:06
39.973392,116.333935,0,203,39932.0549652778,2009-04-29,01:19:09
39.973391,116.333939,0,203,39932.0549884259,2009-04-29,01:19:11
39.973394,116.333949,0,203,39932.0550462963,2009-04-29,01:19:16
39.973394,116.333949,0,203,39932.0550810185,2009-04-29,01:19:19
39.973396,116.333948,0,203,39932.0551041667,2009-04-29,01:19:21
39.973377,116.334072,0,203,39932.055162037,2009-04-29,01:19:26
39.973379,116.334138,0,203,39932.0552199074,2009-04-29,01:19:31
39.973387,116.334164,0,204,39932.0552777778,2009-04-29,01:19:36
39.973411,116.334136,0,206,39932.0553356481,2009-04-29,01:19:41
39.973411,116.334136,0,206,39932.0553703704,2009-04-29,01:19:44
39.973419,116.334138,0,206,39932.0553935185,2009-04-29,01:19:46
39.973437,116.33414,0,207,39932.0554513889,2009-04-29,01:19:51
39.973437,116.33414,0,207,39932.0554861111,2009-04-29,01:19:54
39.973437,116.334136,0,207,39932.0555092593,2009-04-29,01:19:56
39.973432,116.334126,0,207,39932.0555671296,2009-04-29,01:20:01
39.973465,116.334034,0,206,39932.055625,2009-04-29,01:20:06
39.973429,116.33399,0,204,39932.0556828704,2009-04-29,01:20:11
39.973387,116.333923,0,203,39932.0557407407,2009-04-29,01:20:16
39.973387,116.333923,0,203,39932.055775463,2009-04-29,01:20:19
39.973394,116.333915,0,201,39932.0557986111,2009-04-29,01:20:21
39.973374,116.333898,0,201,39932.0558564815,2009-04-29,01:20:26
39.973356,116.333914,0,201,39932.0559143518,2009-04-29,01:20:31
39.973367,116.333907,0,198,39932.0559722222,2009-04-29,01:20:36
39.973343,116.333928,0,198,39932.0560300926,2009-04-29,01:20:41
39.973343,116.333928,0,198,39932.0560648148,2009-04-29,01:20:44
39.97334,116.333928,0,198,39932.056087963,2009-04-29,01:20:46
39.973338,116.333941,0,198,39932.0561458333,2009-04-29,01:20:51
39.973327,116.33398,0,200,39932.0562037037,2009-04-29,01:20:56
39.973339,116.334004,0,201,39932.0562615741,2009-04-29,01:21:01
39.973342,116.334009,0,201,39932.0563194444,2009-04-29,01:21:06
39.973342,116.334009,0,201,39932.0563541667,2009-04-29,01:21:09
39.973337,116.334013,0,201,39932.0563773148,2009-04-29,01:21:11
39.973367,116.334093,0,203,39932.0564351852,2009-04-29,01:21:16
39.973396,116.334123,0,203,39932.0564930556,2009-04-29,01:21:21
39.973387,116.334162,0,203,39932.0565509259,2009-04-29,01:21:26
39.973383,116.334185,0,204,39932.0566087963,2009-04-29,01:21:31
39.973378,116.334173,0,204,39932.0566666667,2009-04-29,01:21:36
39.97336,116.334102,0,204,39932.056724537,2009-04-29,01:21:41
39.97336,116.334102,0,204,39932.0567592593,2009-04-29,01:21:44
39.97336,116.334102,0,205,39932.0567824074,2009-04-29,01:21:46
39.97337,116.3341,0,205,39932.0568402778,2009-04-29,01:21:51
39.97337,116.3341,0,205,39932.056875,2009-04-29,01:21:54
39.973377,116.334103,0,205,39932.0568981481,2009-04-29,01:21:56
39.973381,116.334113,0,204,39932.0569560185,2009-04-29,01:22:01
39.973381,116.334113,0,204,39932.0569907407,2009-04-29,01:22:04
39.973387,116.334109,0,204,39932.0570138889,2009-04-29,01:22:06
39.973354,116.333978,0,204,39932.0570717593,2009-04-29,01:22:11
39.973323,116.333944,0,204,39932.0571296296,2009-04-29,01:22:16
39.973358,116.33385,0,205,39932.0571875,2009-04-29,01:22:21
39.97338,116.333821,0,206,39932.0572453704,2009-04-29,01:22:26
39.973366,116.333865,0,208,39932.0573032407,2009-04-29,01:22:31
39.9734,116.333888,0,207,39932.0573611111,2009-04-29,01:22:36
39.973412,116.333915,0,207,39932.0574189815,2009-04-29,01:22:41
39.973409,116.333932,0,205,39932.0574768518,2009-04-29,01:22:46
39.973434,116.333905,0,203,39932.0575347222,2009-04-29,01:22:51
39.973436,116.334098,0,202,39932.0575925926,2009-04-29,01:22:56
39.973403,116.334148,0,200,39932.057650463,2009-04-29,01:23:01
39.973397,116.334164,0,196,39932.0577083333,2009-04-29,01:23:06
39.973397,116.334155,0,196,39932.0577662037,2009-04-29,01:23:11
39.973397,116.334155,0,196,39932.0578009259,2009-04-29,01:23:14
39.973398,116.334147,0,196,39932.0578240741,2009-04-29,01:23:16
39.973453,116.334161,0,196,39932.0578819444,2009-04-29,01:23:21
39.973421,116.334149,0,197,39932.0579398148,2009-04-29,01:23:26
39.973393,116.334122,0,197,39932.0579976852,2009-04-29,01:23:31
39.973368,116.334091,0,197,39932.0580555556,2009-04-29,01:23:36
39.973333,116.334135,0,196,39932.0581134259,2009-04-29,01:23:41
39.97335,116.334167,0,196,39932.0581712963,2009-04-29,01:23:46
39.973358,116.334169,0,196,39932.0582291667,2009-04-29,01:23:51
39.973362,116.33417,0,196,39932.058287037,2009-04-29,01:23:56
39.973362,116.33417,0,196,39932.0583217593,2009-04-29,01:23:59
39.973361,116.334168,0,196,39932.0583449074,2009-04-29,01:24:01
39.973342,116.334178,0,196,39932.0584027778,2009-04-29,01:24:06
39.973342,116.334187,0,195,39932.0584606482,2009-04-29,01:24:11
39.973347,116.334174,0,195,39932.0585185185,2009-04-29,01:24:16
39.973329,116.334123,0,195,39932.0585763889,2009-04-29,01:24:21
39.973317,116.33403,0,195,39932.0586342593,2009-04-29,01:24:26
39.973298,116.334006,0,195,39932.0586921296,2009-04-29,01:24:31
39.973298,116.334027,0,196,39932.05875,2009-04-29,01:24:36
39.973332,116.33407,0,196,39932.0588078704,2009-04-29,01:24:41
39.973393,116.334016,0,197,39932.0588657407,2009-04-29,01:24:46
39.973384,116.334093,0,192,39932.0589236111,2009-04-29,01:24:51
39.973382,116.334116,0,190,39932.0589814815,2009-04-29,01:24:56
39.973282,116.334159,0,188,39932.0590393519,2009-04-29,01:25:01
39.973278,116.334206,0,190,39932.0590972222,2009-04-29,01:25:06
39.973279,116.334221,0,191,39932.0591550926,2009-04-29,01:25:11
39.973312,116.334249,0,194,39932.059212963,2009-04-29,01:25:16
39.973312,116.334249,0,194,39932.0592476852,2009-04-29,01:25:19
39.973317,116.334243,0,194,39932.0592708333,2009-04-29,01:25:21
39.973291,116.334184,0,193,39932.0593287037,2009-04-29,01:25:26
39.973291,116.334184,0,193,39932.0593634259,2009-04-29,01:25:29
39.973293,116.33419,0,192,39932.0593865741,2009-04-29,01:25:31
39.973302,116.334193,0,192,39932.0594444444,2009-04-29,01:25:36
39.973245,116.33421,0,195,39932.0595023148,2009-04-29,01:25:41
39.973192,116.334202,0,195,39932.0595601852,2009-04-29,01:25:46
39.973192,116.334202,0,195,39932.0595949074,2009-04-29,01:25:49
39.973184,116.334205,0,195,39932.0596180556,2009-04-29,01:25:51
39.973221,116.334208,0,195,39932.0596759259,2009-04-29,01:25:56
39.973255,116.334218,0,195,39932.0597337963,2009-04-29,01:26:01
39.973255,116.334291,0,195,39932.0597916667,2009-04-29,01:26:06
39.973265,116.334304,0,195,39932.059849537,2009-04-29,01:26:11
39.97328,116.334243,0,196,39932.0599074074,2009-04-29,01:26:16
39.9733,116.334218,0,196,39932.0599652778,2009-04-29,01:26:21
39.97323,116.334388,0,195,39932.0600231481,2009-04-29,01:26:26
39.973182,116.334452,0,196,39932.0600810185,2009-04-29,01:26:31
39.973182,116.334452,0,196,39932.0601157407,2009-04-29,01:26:34
39.973189,116.334458,0,196,39932.0601388889,2009-04-29,01:26:36
39.973231,116.334444,0,196,39932.0601967593,2009-04-29,01:26:41
39.973262,116.334425,0,198,39932.0602546296,2009-04-29,01:26:46
39.973291,116.334363,0,198,39932.0603125,2009-04-29,01:26:51
39.97331,116.334279,0,193,39932.0603703704,2009-04-29,01:26:56
39.973266,116.334221,0,196,39932.0604282407,2009-04-29,01:27:01
39.973273,116.334254,0,193,39932.0604861111,2009-04-29,01:27:06
39.973302,116.334259,0,190,39932.0605439815,2009-04-29,01:27:11
39.973282,116.334206,0,191,39932.0606018519,2009-04-29,01:27:16
39.973276,116.334181,0,189,39932.0606597222,2009-04-29,01:27:21
39.9733,116.334196,0,190,39932.0607175926,2009-04-29,01:27:26
39.973253,116.334218,0,193,39932.060775463,2009-04-29,01:27:31
39.973285,116.334216,0,193,39932.0608333333,2009-04-29,01:27:36
39.973298,116.334223,0,193,39932.0608912037,2009-04-29,01:27:41
39.973298,116.334223,0,193,39932.0609259259,2009-04-29,01:27:44
39.973298,116.334222,0,193,39932.0609490741,2009-04-29,01:27:46
39.973294,116.334212,0,193,39932.0610069444,2009-04-29,01:27:51
39.973294,116.334212,0,193,39932.0610416667,2009-04-29,01:27:54
39.973295,116.334214,0,194,39932.0610648148,2009-04-29,01:27:56
39.973289,116.334199,0,198,39932.0611226852,2009-04-29,01:28:01
39.97334,116.334172,0,196,39932.0611805556,2009-04-29,01:28:06
39.973373,116.334154,0,194,39932.0612384259,2009-04-29,01:28:11
39.973422,116.334203,0,192,39932.0612962963,2009-04-29,01:28:16
39.973433,116.334228,0,191,39932.0613541667,2009-04-29,01:28:21
39.973433,116.334217,0,190,39932.061412037,2009-04-29,01:28:26
39.973396,116.334223,0,189,39932.0614699074,2009-04-29,01:28:31
39.973388,116.334225,0,188,39932.0615277778,2009-04-29,01:28:36
39.973388,116.334225,0,188,39932.0615625,2009-04-29,01:28:39
39.973394,116.334222,0,188,39932.0615856481,2009-04-29,01:28:41
39.97338,116.334226,0,188,39932.0616435185,2009-04-29,01:28:46
39.97338,116.334226,0,188,39932.0616782407,2009-04-29,01:28:49
39.973378,116.334222,0,187,39932.0617013889,2009-04-29,01:28:51
39.973387,116.33426,0,188,39932.0617592593,2009-04-29,01:28:56
39.973383,116.334313,0,191,39932.0618171296,2009-04-29,01:29:01
39.973396,116.334338,0,191,39932.061875,2009-04-29,01:29:06
39.973398,116.334351,0,191,39932.0619328704,2009-04-29,01:29:11
39.973388,116.334357,0,191,39932.0619907407,2009-04-29,01:29:16
39.973381,116.334334,0,191,39932.0620486111,2009-04-29,01:29:21
39.973395,116.334277,0,194,39932.0621064815,2009-04-29,01:29:26
39.973395,116.334191,0,199,39932.0621643519,2009-04-29,01:29:31
39.973421,116.334147,0,204,39932.0622222222,2009-04-29,01:29:36
39.973472,116.334128,0,207,39932.0622800926,2009-04-29,01:29:41
39.973484,116.334148,0,207,39932.062337963,2009-04-29,01:29:46
39.973482,116.334107,0,208,39932.0623958333,2009-04-29,01:29:51
39.973487,116.33404,0,209,39932.0624537037,2009-04-29,01:29:56
39.97349,116.333974,0,209,39932.0625115741,2009-04-29,01:30:01
39.973443,116.334001,0,205,39932.0625694444,2009-04-29,01:30:06
39.973378,116.334052,0,202,39932.0626273148,2009-04-29,01:30:11
39.973392,116.334093,0,200,39932.0626851852,2009-04-29,01:30:16
39.973392,116.334093,0,200,39932.0627199074,2009-04-29,01:30:19
39.973386,116.334098,0,200,39932.0627430556,2009-04-29,01:30:21
39.973375,116.3341,0,199,39932.0628009259,2009-04-29,01:30:26
39.973366,116.334138,0,197,39932.0628587963,2009-04-29,01:30:31
39.973371,116.334151,0,196,39932.0629166667,2009-04-29,01:30:36
39.973384,116.33419,0,195,39932.062974537,2009-04-29,01:30:41
39.97341,116.334259,0,194,39932.0630324074,2009-04-29,01:30:46
39.973413,116.334239,0,192,39932.0630902778,2009-04-29,01:30:51
39.973389,116.334251,0,192,39932.0631481481,2009-04-29,01:30:56
39.973386,116.334228,0,192,39932.0632060185,2009-04-29,01:31:01
39.973405,116.334229,0,192,39932.0632638889,2009-04-29,01:31:06
39.973395,116.334232,0,191,39932.0633217593,2009-04-29,01:31:11
39.973395,116.334232,0,191,39932.0633564815,2009-04-29,01:31:14
39.97339,116.334239,0,191,39932.0633796296,2009-04-29,01:31:16
39.973391,116.334228,0,190,39932.0634375,2009-04-29,01:31:21
39.97339,116.334213,0,189,39932.0634953704,2009-04-29,01:31:26
39.97339,116.334213,0,189,39932.0635300926,2009-04-29,01:31:29
39.973383,116.334214,0,189,39932.0635532407,2009-04-29,01:31:31
39.973348,116.334232,0,189,39932.0636111111,2009-04-29,01:31:36
39.97332,116.334203,0,189,39932.0636689815,2009-04-29,01:31:41
39.973274,116.334174,0,194,39932.0637847222,2009-04-29,01:31:51
39.973334,116.334134,0,201,39932.0638425926,2009-04-29,01:31:56
39.973469,116.33393,0,216,39932.063900463,2009-04-29,01:32:01
39.973474,116.333911,0,223,39932.0639583333,2009-04-29,01:32:06
39.973474,116.333911,0,223,39932.0639930556,2009-04-29,01:32:09
39.973481,116.333907,0,223,39932.0640162037,2009-04-29,01:32:11
39.973369,116.333813,0,161,39932.0640740741,2009-04-29,01:32:16
39.973233,116.333727,0,90,39932.0641319444,2009-04-29,01:32:21
39.973178,116.333631,0,27,39932.0641898148,2009-04-29,01:32:26
39.973161,116.333576,0,-2,39932.0642476852,2009-04-29,01:32:31
39.973129,116.333577,0,-18,39932.0643055556,2009-04-29,01:32:36
39.973111,116.333496,0,-74,39932.0643634259,2009-04-29,01:32:41
39.973084,116.333464,0,-111,39932.0644212963,2009-04-29,01:32:46
39.973211,116.333613,0,41,39932.0644791667,2009-04-29,01:32:51
39.973243,116.333652,0,46,39932.064537037,2009-04-29,01:32:56
39.973292,116.333746,0,84,39932.0645949074,2009-04-29,01:33:01
39.97327,116.333755,0,101,39932.0646527778,2009-04-29,01:33:06
39.973245,116.333706,0,80,39932.0647106481,2009-04-29,01:33:11
39.973221,116.333694,0,71,39932.0647685185,2009-04-29,01:33:16
39.973251,116.333765,0,84,39932.0648263889,2009-04-29,01:33:21
39.97333,116.333866,0,97,39932.0648842593,2009-04-29,01:33:26
39.973404,116.334049,0,135,39932.0649421296,2009-04-29,01:33:31
39.973437,116.334142,0,150,39932.065,2009-04-29,01:33:36
39.973489,116.334175,0,170,39932.0650578704,2009-04-29,01:33:41
39.973523,116.334156,0,186,39932.0651157407,2009-04-29,01:33:46
39.973491,116.334208,0,200,39932.0651736111,2009-04-29,01:33:51
39.973506,116.334193,0,208,39932.0652314815,2009-04-29,01:33:56
39.973492,116.33417,0,207,39932.0652893518,2009-04-29,01:34:01
39.973495,116.334146,0,212,39932.0653472222,2009-04-29,01:34:06
39.973495,116.334167,0,218,39932.0654050926,2009-04-29,01:34:11
39.973454,116.334184,0,218,39932.065462963,2009-04-29,01:34:16
39.973425,116.334171,0,223,39932.0655208333,2009-04-29,01:34:21
39.973471,116.334123,0,232,39932.0655787037,2009-04-29,01:34:26
39.973488,116.334159,0,225,39932.0656365741,2009-04-29,01:34:31
39.973477,116.334185,0,220,39932.0656944444,2009-04-29,01:34:36
39.973481,116.334185,0,220,39932.0657523148,2009-04-29,01:34:41
39.973481,116.334185,0,220,39932.065787037,2009-04-29,01:34:44
39.973489,116.334186,0,220,39932.0658101852,2009-04-29,01:34:46
39.973504,116.3342,0,221,39932.0658680556,2009-04-29,01:34:51
39.973528,116.334254,0,217,39932.0659259259,2009-04-29,01:34:56
39.97354,116.334274,0,215,39932.0659837963,2009-04-29,01:35:01
39.973561,116.334292,0,213,39932.0660416667,2009-04-29,01:35:06
39.973575,116.334309,0,214,39932.066099537,2009-04-29,01:35:11
39.973579,116.334323,0,214,39932.0661574074,2009-04-29,01:35:16
39.973582,116.334335,0,214,39932.0662152778,2009-04-29,01:35:21
39.973598,116.334323,0,213,39932.0662731482,2009-04-29,01:35:26
39.973548,116.334353,0,213,39932.0663310185,2009-04-29,01:35:31
39.973543,116.33436,0,212,39932.0663888889,2009-04-29,01:35:36
39.973543,116.33436,0,212,39932.0664236111,2009-04-29,01:35:39
39.973547,116.334352,0,212,39932.0664467593,2009-04-29,01:35:41
39.973485,116.334285,0,212,39932.0665046296,2009-04-29,01:35:46
39.973476,116.334142,0,205,39932.0665625,2009-04-29,01:35:51
39.973505,116.334085,0,194,39932.0666203704,2009-04-29,01:35:56
39.973513,116.334188,0,174,39932.0666782407,2009-04-29,01:36:01
39.973487,116.334217,0,167,39932.0667361111,2009-04-29,01:36:06
39.973465,116.33418,0,162,39932.0667939815,2009-04-29,01:36:11
39.973452,116.33416,0,163,39932.0668518519,2009-04-29,01:36:16
39.973436,116.334116,0,158,39932.0669097222,2009-04-29,01:36:21
39.973459,116.334141,0,160,39932.0669675926,2009-04-29,01:36:26
39.973489,116.333997,0,156,39932.067025463,2009-04-29,01:36:31
39.97349,116.333929,0,155,39932.0670833333,2009-04-29,01:36:36
39.973501,116.333807,0,152,39932.0671412037,2009-04-29,01:36:41
39.973496,116.33379,0,148,39932.0671990741,2009-04-29,01:36:46
39.973472,116.333769,0,146,39932.0672569444,2009-04-29,01:36:51
39.973467,116.333722,0,144,39932.0673148148,2009-04-29,01:36:56
39.973467,116.333722,0,144,39932.067349537,2009-04-29,01:36:59
39.973474,116.333715,0,144,39932.0673726852,2009-04-29,01:37:01
39.973445,116.333721,0,144,39932.0674305556,2009-04-29,01:37:06
39.973436,116.333753,0,145,39932.0674884259,2009-04-29,01:37:11
39.973436,116.333753,0,145,39932.0675231481,2009-04-29,01:37:14
39.973433,116.33376,0,145,39932.0675462963,2009-04-29,01:37:16
39.973424,116.333765,0,145,39932.0676041667,2009-04-29,01:37:21
39.973429,116.333846,0,144,39932.067662037,2009-04-29,01:37:26
39.973403,116.333928,0,136,39932.0677199074,2009-04-29,01:37:31
39.973361,116.333985,0,131,39932.0677777778,2009-04-29,01:37:36
39.973343,116.333987,0,127,39932.0678356481,2009-04-29,01:37:41
39.973343,116.333987,0,127,39932.0678703704,2009-04-29,01:37:44
39.973344,116.333988,0,127,39932.0678935185,2009-04-29,01:37:46
39.973357,116.333996,0,126,39932.0679513889,2009-04-29,01:37:51
39.97337,116.33397,0,121,39932.0680092593,2009-04-29,01:37:56
39.973362,116.333946,0,118,39932.0680671296,2009-04-29,01:38:01
39.973362,116.333946,0,118,39932.0681018519,2009-04-29,01:38:04
39.973362,116.333953,0,118,39932.068125,2009-04-29,01:38:06
39.973371,116.333952,0,118,39932.0681828704,2009-04-29,01:38:11
39.973379,116.333956,0,118,39932.0682407407,2009-04-29,01:38:16
39.973379,116.333956,0,118,39932.068275463,2009-04-29,01:38:19
39.973387,116.333962,0,118,39932.0682986111,2009-04-29,01:38:21
39.973407,116.333992,0,120,39932.0683564815,2009-04-29,01:38:26
39.973401,116.333982,0,122,39932.0684143519,2009-04-29,01:38:31
39.973413,116.33405,0,126,39932.0684722222,2009-04-29,01:38:36
39.973438,116.334286,0,135,39932.0685300926,2009-04-29,01:38:41
39.97344,116.334338,0,141,39932.068587963,2009-04-29,01:38:46
39.973435,116.334347,0,142,39932.0686458333,2009-04-29,01:38:51
39.973435,116.334347,0,142,39932.0686805556,2009-04-29,01:38:54
39.973441,116.334352,0,142,39932.0687037037,2009-04-29,01:38:56
39.973446,116.334343,0,142,39932.0687615741,2009-04-29,01:39:01
39.973449,116.334328,0,143,39932.0688194444,2009-04-29,01:39:06
39.973462,116.33431,0,147,39932.0688773148,2009-04-29,01:39:11
39.973469,116.334261,0,152,39932.0689351852,2009-04-29,01:39:16
39.973476,116.334176,0,175,39932.0689930556,2009-04-29,01:39:21
39.973459,116.3341,0,176,39932.0690509259,2009-04-29,01:39:26
39.973455,116.33401,0,177,39932.0691087963,2009-04-29,01:39:31
39.973417,116.33395,0,178,39932.0691666667,2009-04-29,01:39:36
39.973373,116.333945,0,177,39932.069224537,2009-04-29,01:39:41
39.973367,116.334003,0,177,39932.0692824074,2009-04-29,01:39:46
39.973364,116.334012,0,178,39932.0693402778,2009-04-29,01:39:51
39.973364,116.334012,0,178,39932.069375,2009-04-29,01:39:54
39.973363,116.334015,0,178,39932.0693981481,2009-04-29,01:39:56
39.973366,116.334025,0,178,39932.0694560185,2009-04-29,01:40:01
39.973357,116.333956,0,177,39932.0695138889,2009-04-29,01:40:06
39.973357,116.333956,0,177,39932.0695486111,2009-04-29,01:40:09
39.973363,116.333956,0,178,39932.0695717593,2009-04-29,01:40:11
39.973347,116.333925,0,176,39932.0696296296,2009-04-29,01:40:16
39.973335,116.333645,0,165,39932.0720601852,2009-04-29,01:43:46
39.973341,116.333565,0,166,39932.0721180556,2009-04-29,01:43:51
39.973329,116.333622,0,164,39932.0721759259,2009-04-29,01:43:56
39.973362,116.333618,0,166,39932.0722337963,2009-04-29,01:44:01
39.973404,116.333623,0,168,39932.0722916667,2009-04-29,01:44:06
39.973413,116.333653,0,169,39932.072349537,2009-04-29,01:44:11
39.973407,116.333692,0,168,39932.0724074074,2009-04-29,01:44:16
39.973387,116.333803,0,168,39932.0724652778,2009-04-29,01:44:21
39.973369,116.33388,0,168,39932.0725231481,2009-04-29,01:44:26
39.973361,116.333883,0,168,39932.0725810185,2009-04-29,01:44:31
39.973361,116.333883,0,168,39932.0726157407,2009-04-29,01:44:34
39.973364,116.333887,0,168,39932.0726388889,2009-04-29,01:44:36
39.973347,116.333859,0,167,39932.0726967593,2009-04-29,01:44:41
39.973347,116.333794,0,165,39932.0727546296,2009-04-29,01:44:46
39.973336,116.333701,0,163,39932.0728125,2009-04-29,01:44:51
39.973338,116.33366,0,166,39932.0728703704,2009-04-29,01:44:56
39.973352,116.333639,0,169,39932.0729282407,2009-04-29,01:45:01
39.973362,116.33367,0,170,39932.0729861111,2009-04-29,01:45:06
39.973374,116.333701,0,172,39932.0730439815,2009-04-29,01:45:11
39.973377,116.333721,0,173,39932.0731018518,2009-04-29,01:45:16
39.973411,116.333719,0,174,39932.0731597222,2009-04-29,01:45:21
39.973416,116.333704,0,176,39932.0732175926,2009-04-29,01:45:26
39.973394,116.333725,0,174,39932.073275463,2009-04-29,01:45:31
39.973385,116.333727,0,175,39932.0733333333,2009-04-29,01:45:36
39.973383,116.33372,0,175,39932.0733912037,2009-04-29,01:45:41
39.973385,116.333723,0,175,39932.0734490741,2009-04-29,01:45:46
39.973385,116.333723,0,175,39932.0734837963,2009-04-29,01:45:49
39.973378,116.333726,0,175,39932.0735069444,2009-04-29,01:45:51
39.973375,116.33374,0,175,39932.0735648148,2009-04-29,01:45:56
39.97338,116.333751,0,175,39932.0736226852,2009-04-29,01:46:01
39.973385,116.333819,0,175,39932.0736805556,2009-04-29,01:46:06
39.973415,116.333964,0,178,39932.0737384259,2009-04-29,01:46:11
39.973449,116.334049,0,185,39932.0737962963,2009-04-29,01:46:16
39.973435,116.334029,0,188,39932.0738541667,2009-04-29,01:46:21
39.973432,116.334031,0,189,39932.073912037,2009-04-29,01:46:26
39.973432,116.334031,0,189,39932.0739467593,2009-04-29,01:46:29
39.973439,116.334035,0,189,39932.0739699074,2009-04-29,01:46:31
39.973481,116.334025,0,190,39932.0740277778,2009-04-29,01:46:36
39.973471,116.33397,0,190,39932.0740856482,2009-04-29,01:46:41
39.973475,116.333931,0,189,39932.0741435185,2009-04-29,01:46:46
39.973479,116.333878,0,186,39932.0742013889,2009-04-29,01:46:51
39.97346,116.333886,0,183,39932.0742592593,2009-04-29,01:46:56
39.973444,116.333897,0,181,39932.0743171296,2009-04-29,01:47:01
39.973445,116.333921,0,179,39932.074375,2009-04-29,01:47:06
39.973445,116.333921,0,179,39932.0744097222,2009-04-29,01:47:09
39.973439,116.333916,0,178,39932.0744328704,2009-04-29,01:47:11
39.973435,116.333978,0,178,39932.0744907407,2009-04-29,01:47:16
39.973433,116.33392,0,179,39932.0745486111,2009-04-29,01:47:21
39.973393,116.33396,0,107,39932.0820717593,2009-04-29,01:58:11
39.973405,116.333901,0,108,39932.0821296296,2009-04-29,01:58:16
