# Supplementary material for: Research on differential privacy protection method based on user tendency
Source: PLoS One. 2023 Oct 26;18(10):e0288823. doi: 10.1371/journal.pone.0288823 (PMC10602288; doi:10.1371/journal.pone.0288823)
Supplement: S2 Data — (ZIP) [file pone.0288823.s002.zip › Data 5-2/022/Trajectory/20090429073007.plt]

Geolife trajectory
WGS 84
Altitude is in Feet
Reserved 3
0,2,255,My Track,0,0,2,8421376
0
39.975117,116.331216,0,-207,39932.3125810185,2009-04-29,07:30:07
39.974961,116.33156,0,113,39932.3126388889,2009-04-29,07:30:12
39.974947,116.331558,0,139,39932.3126967593,2009-04-29,07:30:17
39.975002,116.33142,0,142,39932.3127546296,2009-04-29,07:30:22
39.975043,116.331333,0,142,39932.3128125,2009-04-29,07:30:27
39.975084,116.331235,0,141,39932.3128703704,2009-04-29,07:30:32
39.974936,116.331211,0,118,39932.3129282407,2009-04-29,07:30:37
39.974935,116.331126,0,111,39932.3129861111,2009-04-29,07:30:42
39.974933,116.331073,0,111,39932.3130439815,2009-04-29,07:30:47
39.974931,116.330983,0,109,39932.3131018518,2009-04-29,07:30:52
39.974955,116.330923,0,108,39932.3131597222,2009-04-29,07:30:57
39.975002,116.330848,0,108,39932.3132175926,2009-04-29,07:31:02
39.975016,116.330778,0,108,39932.313275463,2009-04-29,07:31:07
39.97506,116.330704,0,109,39932.3133333333,2009-04-29,07:31:12
39.975108,116.330602,0,111,39932.3133912037,2009-04-29,07:31:17
39.975146,116.330496,0,112,39932.3134490741,2009-04-29,07:31:22
39.97517,116.330395,0,113,39932.3135069444,2009-04-29,07:31:27
39.975147,116.330301,0,111,39932.3135648148,2009-04-29,07:31:32
39.974984,116.330269,0,107,39932.3136226852,2009-04-29,07:31:37
39.974982,116.330218,0,106,39932.3136805556,2009-04-29,07:31:42
39.97497,116.330138,0,110,39932.3137384259,2009-04-29,07:31:47
39.975002,116.330054,0,110,39932.3137962963,2009-04-29,07:31:52
39.975012,116.329976,0,111,39932.3138541667,2009-04-29,07:31:57
39.975026,116.329906,0,112,39932.313912037,2009-04-29,07:32:02
39.975041,116.329829,0,112,39932.3139699074,2009-04-29,07:32:07
39.975054,116.329733,0,112,39932.3140277778,2009-04-29,07:32:12
39.975072,116.329589,0,113,39932.3140856481,2009-04-29,07:32:17
39.975159,116.329467,0,114,39932.3141435185,2009-04-29,07:32:22
39.975215,116.329385,0,115,39932.3142013889,2009-04-29,07:32:27
39.975197,116.329323,0,116,39932.3142592593,2009-04-29,07:32:32
39.975198,116.32925,0,117,39932.3143171296,2009-04-29,07:32:37
39.975192,116.329199,0,118,39932.314375,2009-04-29,07:32:42
39.975187,116.32918,0,119,39932.3144328704,2009-04-29,07:32:47
39.975135,116.329185,0,120,39932.3144907407,2009-04-29,07:32:52
39.975136,116.329163,0,121,39932.3145486111,2009-04-29,07:32:57
39.97518,116.329174,0,123,39932.3146064815,2009-04-29,07:33:02
39.975192,116.329172,0,123,39932.3146643518,2009-04-29,07:33:07
39.975231,116.329146,0,125,39932.3147222222,2009-04-29,07:33:12
39.975243,116.329102,0,120,39932.3147800926,2009-04-29,07:33:17
39.97522,116.329087,0,122,39932.314837963,2009-04-29,07:33:22
39.975208,116.329072,0,116,39932.3148958333,2009-04-29,07:33:27
39.975212,116.329063,0,116,39932.3149537037,2009-04-29,07:33:32
39.975228,116.329096,0,115,39932.3150115741,2009-04-29,07:33:37
39.975219,116.329131,0,114,39932.3150694444,2009-04-29,07:33:42
39.975206,116.329186,0,115,39932.3151273148,2009-04-29,07:33:47
39.975248,116.32921,0,113,39932.3151851852,2009-04-29,07:33:52
39.975242,116.32922,0,116,39932.3152430556,2009-04-29,07:33:57
39.975248,116.329259,0,115,39932.3153009259,2009-04-29,07:34:02
39.975275,116.329293,0,116,39932.3153587963,2009-04-29,07:34:07
39.975269,116.329357,0,116,39932.3154166667,2009-04-29,07:34:12
39.975252,116.32941,0,117,39932.315474537,2009-04-29,07:34:17
39.975258,116.329479,0,120,39932.3155324074,2009-04-29,07:34:22
39.97527,116.329594,0,134,39932.3155902778,2009-04-29,07:34:27
39.975257,116.329666,0,134,39932.3156481481,2009-04-29,07:34:32
39.975251,116.329742,0,139,39932.3157060185,2009-04-29,07:34:37
39.975262,116.3298,0,139,39932.3157638889,2009-04-29,07:34:42
39.975264,116.329858,0,139,39932.3158217593,2009-04-29,07:34:47
39.975264,116.329907,0,139,39932.3158796296,2009-04-29,07:34:52
39.975254,116.329941,0,140,39932.3159375,2009-04-29,07:34:57
39.975222,116.32996,0,142,39932.3159953704,2009-04-29,07:35:02
39.975215,116.329973,0,142,39932.3160532407,2009-04-29,07:35:07
39.975218,116.329984,0,143,39932.3161111111,2009-04-29,07:35:12
39.975218,116.329984,0,143,39932.3161458333,2009-04-29,07:35:15
39.975214,116.329992,0,143,39932.3161689815,2009-04-29,07:35:17
39.975216,116.330001,0,143,39932.3162268519,2009-04-29,07:35:22
39.975221,116.330006,0,143,39932.3162847222,2009-04-29,07:35:27
39.975221,116.329999,0,143,39932.3163425926,2009-04-29,07:35:32
39.975221,116.329999,0,143,39932.3163773148,2009-04-29,07:35:35
39.97522,116.329997,0,143,39932.316400463,2009-04-29,07:35:37
39.975223,116.329967,0,144,39932.3164583333,2009-04-29,07:35:42
39.975223,116.329967,0,144,39932.3164930556,2009-04-29,07:35:45
39.975218,116.329971,0,144,39932.3165162037,2009-04-29,07:35:47
39.975238,116.329993,0,143,39932.3165740741,2009-04-29,07:35:52
39.975272,116.329974,0,143,39932.3166319444,2009-04-29,07:35:57
39.975292,116.329988,0,143,39932.3166898148,2009-04-29,07:36:02
39.975293,116.329989,0,143,39932.3167476852,2009-04-29,07:36:07
39.975294,116.329988,0,143,39932.3168055556,2009-04-29,07:36:12
39.975294,116.329988,0,143,39932.3168402778,2009-04-29,07:36:15
39.975293,116.329993,0,143,39932.3168634259,2009-04-29,07:36:17
39.975303,116.329996,0,143,39932.3169212963,2009-04-29,07:36:22
39.975315,116.329986,0,142,39932.3169791667,2009-04-29,07:36:27
39.975315,116.329986,0,142,39932.3170138889,2009-04-29,07:36:30
39.975318,116.329983,0,142,39932.317037037,2009-04-29,07:36:32
39.975301,116.330037,0,146,39932.3170949074,2009-04-29,07:36:37
39.975294,116.330025,0,148,39932.3171527778,2009-04-29,07:36:42
39.975295,116.330022,0,148,39932.3172106481,2009-04-29,07:36:47
39.975297,116.330014,0,148,39932.3172685185,2009-04-29,07:36:52
39.975297,116.330011,0,148,39932.3173263889,2009-04-29,07:36:57
39.975297,116.330011,0,148,39932.3173611111,2009-04-29,07:37:00
39.975289,116.330012,0,148,39932.3173842593,2009-04-29,07:37:02
39.975284,116.330028,0,148,39932.3174421296,2009-04-29,07:37:07
39.975275,116.329961,0,148,39932.3175,2009-04-29,07:37:12
39.975301,116.329854,0,147,39932.3175578704,2009-04-29,07:37:17
39.975313,116.329807,0,145,39932.3176157407,2009-04-29,07:37:22
39.975285,116.329761,0,141,39932.3176736111,2009-04-29,07:37:27
39.975268,116.329608,0,137,39932.3177314815,2009-04-29,07:37:32
39.975268,116.329362,0,132,39932.3177893519,2009-04-29,07:37:37
39.975279,116.32915,0,130,39932.3178472222,2009-04-29,07:37:42
39.975273,116.329103,0,128,39932.3179050926,2009-04-29,07:37:47
39.975277,116.329089,0,126,39932.317962963,2009-04-29,07:37:52
39.975268,116.329015,0,126,39932.3180208333,2009-04-29,07:37:57
39.975271,116.328827,0,127,39932.3180787037,2009-04-29,07:38:02
39.975283,116.328505,0,127,39932.3181365741,2009-04-29,07:38:07
39.975293,116.32813,0,128,39932.3181944444,2009-04-29,07:38:12
39.975299,116.327887,0,128,39932.3182523148,2009-04-29,07:38:17
39.975374,116.32767,0,127,39932.3183101852,2009-04-29,07:38:22
39.975635,116.327577,0,125,39932.3183680556,2009-04-29,07:38:27
39.976012,116.327534,0,127,39932.3184259259,2009-04-29,07:38:32
39.976408,116.327497,0,127,39932.3184837963,2009-04-29,07:38:37
39.976811,116.327505,0,128,39932.3185416667,2009-04-29,07:38:42
39.977219,116.327502,0,130,39932.318599537,2009-04-29,07:38:47
39.977499,116.327463,0,136,39932.3186574074,2009-04-29,07:38:52
39.977572,116.327462,0,142,39932.3187152778,2009-04-29,07:38:57
39.977568,116.327459,0,137,39932.3187731481,2009-04-29,07:39:02
39.977568,116.327459,0,137,39932.3188078704,2009-04-29,07:39:05
39.977569,116.327452,0,138,39932.3188310185,2009-04-29,07:39:07
39.977799,116.327435,0,138,39932.3188888889,2009-04-29,07:39:12
39.978226,116.327387,0,137,39932.3189467593,2009-04-29,07:39:17
39.978762,116.327378,0,141,39932.3190046296,2009-04-29,07:39:22
39.979229,116.327332,0,150,39932.3190625,2009-04-29,07:39:27
39.979381,116.327294,0,161,39932.3191203704,2009-04-29,07:39:32
39.979398,116.327325,0,162,39932.3191782407,2009-04-29,07:39:37
39.979399,116.327334,0,164,39932.3192361111,2009-04-29,07:39:42
39.9794,116.327335,0,165,39932.3192939815,2009-04-29,07:39:47
39.9794,116.327342,0,165,39932.3193518519,2009-04-29,07:39:52
39.9794,116.327342,0,165,39932.3193865741,2009-04-29,07:39:55
39.979401,116.327342,0,166,39932.3194097222,2009-04-29,07:39:57
39.979401,116.327354,0,167,39932.3194675926,2009-04-29,07:40:02
39.979401,116.327363,0,167,39932.319525463,2009-04-29,07:40:07
39.979399,116.327365,0,168,39932.3195833333,2009-04-29,07:40:12
39.979399,116.327366,0,168,39932.3196412037,2009-04-29,07:40:17
39.979399,116.327366,0,168,39932.3196759259,2009-04-29,07:40:20
39.9794,116.327367,0,168,39932.3196990741,2009-04-29,07:40:22
39.979563,116.327361,0,165,39932.3197569444,2009-04-29,07:40:27
39.979976,116.327262,0,158,39932.3198148148,2009-04-29,07:40:32
39.980525,116.32722,0,153,39932.3198726852,2009-04-29,07:40:37
39.981163,116.327215,0,160,39932.3199305556,2009-04-29,07:40:42
39.981691,116.327172,0,173,39932.3199884259,2009-04-29,07:40:47
39.982256,116.327172,0,185,39932.3200462963,2009-04-29,07:40:52
39.982769,116.327125,0,179,39932.3201041667,2009-04-29,07:40:57
39.983091,116.327062,0,161,39932.320162037,2009-04-29,07:41:02
39.983336,116.327088,0,151,39932.3202199074,2009-04-29,07:41:07
39.9835,116.327095,0,138,39932.3202777778,2009-04-29,07:41:12
39.983559,116.327098,0,117,39932.3203356481,2009-04-29,07:41:17
39.98356,116.327102,0,116,39932.3203935185,2009-04-29,07:41:22
39.98356,116.327102,0,116,39932.3204282407,2009-04-29,07:41:25
39.983559,116.3271,0,116,39932.3204513889,2009-04-29,07:41:27
39.983559,116.32709,0,116,39932.3205092593,2009-04-29,07:41:32
39.983638,116.327071,0,119,39932.3205671296,2009-04-29,07:41:37
39.983877,116.327006,0,125,39932.320625,2009-04-29,07:41:42
39.983924,116.327021,0,136,39932.3206828704,2009-04-29,07:41:47
39.983943,116.327022,0,137,39932.3207407407,2009-04-29,07:41:52
39.983943,116.327035,0,137,39932.3207986111,2009-04-29,07:41:57
39.983939,116.327064,0,138,39932.3208564815,2009-04-29,07:42:02
39.983926,116.327114,0,139,39932.3209143518,2009-04-29,07:42:07
39.98391,116.327159,0,139,39932.3209722222,2009-04-29,07:42:12
39.983903,116.327181,0,140,39932.3210300926,2009-04-29,07:42:17
39.983903,116.327189,0,141,39932.321087963,2009-04-29,07:42:22
39.983901,116.327194,0,142,39932.3211458333,2009-04-29,07:42:27
39.983901,116.327194,0,142,39932.3211805556,2009-04-29,07:42:30
39.983904,116.327196,0,142,39932.3212037037,2009-04-29,07:42:32
39.983909,116.327184,0,142,39932.3212615741,2009-04-29,07:42:37
39.983914,116.32719,0,142,39932.3213194444,2009-04-29,07:42:42
39.983916,116.327197,0,142,39932.3213773148,2009-04-29,07:42:47
39.983917,116.327205,0,142,39932.3214351852,2009-04-29,07:42:52
39.983918,116.327212,0,142,39932.3214930556,2009-04-29,07:42:57
39.983918,116.327212,0,142,39932.3215277778,2009-04-29,07:43:00
39.983919,116.327205,0,142,39932.3215509259,2009-04-29,07:43:02
39.983927,116.327189,0,142,39932.3216087963,2009-04-29,07:43:07
39.984109,116.327103,0,140,39932.3216666667,2009-04-29,07:43:12
39.984192,116.327064,0,132,39932.321724537,2009-04-29,07:43:17
39.984201,116.327068,0,132,39932.3217824074,2009-04-29,07:43:22
39.984202,116.327067,0,132,39932.3218402778,2009-04-29,07:43:27
39.984204,116.327065,0,131,39932.3218981481,2009-04-29,07:43:32
39.984205,116.327064,0,131,39932.3219560185,2009-04-29,07:43:37
39.984205,116.327064,0,131,39932.3219907407,2009-04-29,07:43:40
39.984206,116.327066,0,130,39932.3220138889,2009-04-29,07:43:42
39.984232,116.327064,0,131,39932.3220717593,2009-04-29,07:43:47
39.984441,116.327024,0,131,39932.3221296296,2009-04-29,07:43:52
39.98472,116.326946,0,129,39932.3221875,2009-04-29,07:43:57
39.984924,116.326661,0,127,39932.3222453704,2009-04-29,07:44:02
39.984923,116.326175,0,126,39932.3223032407,2009-04-29,07:44:07
39.984923,116.325618,0,125,39932.3223611111,2009-04-29,07:44:12
39.984899,116.325166,0,125,39932.3224189815,2009-04-29,07:44:17
39.984901,116.324879,0,129,39932.3224768518,2009-04-29,07:44:22
39.984891,116.324805,0,128,39932.3225347222,2009-04-29,07:44:27
39.98489,116.32479,0,128,39932.3225925926,2009-04-29,07:44:32
39.98489,116.32479,0,128,39932.3226273148,2009-04-29,07:44:35
39.98489,116.324783,0,128,39932.322650463,2009-04-29,07:44:37
39.984896,116.324548,0,128,39932.3227083333,2009-04-29,07:44:42
39.984861,116.323948,0,126,39932.3227662037,2009-04-29,07:44:47
39.984828,116.323281,0,128,39932.3228240741,2009-04-29,07:44:52
39.984816,116.322656,0,130,39932.3228819444,2009-04-29,07:44:57
39.984803,116.322042,0,127,39932.3229398148,2009-04-29,07:45:02
39.984785,116.321452,0,126,39932.3229976852,2009-04-29,07:45:07
39.984767,116.320834,0,126,39932.3230555556,2009-04-29,07:45:12
39.984743,116.32024,0,139,39932.3231134259,2009-04-29,07:45:17
39.98472,116.319633,0,148,39932.3231712963,2009-04-29,07:45:22
39.984685,116.318942,0,147,39932.3232291667,2009-04-29,07:45:27
39.984667,116.318234,0,151,39932.323287037,2009-04-29,07:45:32
39.984633,116.317624,0,157,39932.3233449074,2009-04-29,07:45:37
39.984623,116.317167,0,160,39932.3234027778,2009-04-29,07:45:42
39.984627,116.316854,0,146,39932.3234606481,2009-04-29,07:45:47
39.984641,116.316764,0,143,39932.3235185185,2009-04-29,07:45:52
39.984643,116.31675,0,140,39932.3235763889,2009-04-29,07:45:57
39.984643,116.31675,0,140,39932.3236111111,2009-04-29,07:46:00
39.984643,116.316744,0,139,39932.3236342593,2009-04-29,07:46:02
39.984645,116.316729,0,138,39932.3236921296,2009-04-29,07:46:07
39.984651,116.316586,0,139,39932.32375,2009-04-29,07:46:12
39.984659,116.316371,0,136,39932.3238078704,2009-04-29,07:46:17
39.984647,116.316315,0,140,39932.3238657407,2009-04-29,07:46:22
39.984641,116.316298,0,142,39932.3239236111,2009-04-29,07:46:27
39.984629,116.316159,0,143,39932.3239814815,2009-04-29,07:46:32
39.984613,116.316047,0,148,39932.3240393519,2009-04-29,07:46:37
39.984589,116.315664,0,150,39932.3240972222,2009-04-29,07:46:42
39.984581,116.315064,0,147,39932.3241550926,2009-04-29,07:46:47
39.984577,116.314404,0,148,39932.324212963,2009-04-29,07:46:52
39.984542,116.313739,0,152,39932.3242708333,2009-04-29,07:46:57
39.984505,116.313066,0,154,39932.3243287037,2009-04-29,07:47:02
39.984483,116.31246,0,158,39932.3243865741,2009-04-29,07:47:07
39.984481,116.312015,0,160,39932.3244444444,2009-04-29,07:47:12
39.98448,116.311496,0,162,39932.3245023148,2009-04-29,07:47:17
39.984461,116.31086,0,164,39932.3245601852,2009-04-29,07:47:22
39.984416,116.310281,0,167,39932.3246180556,2009-04-29,07:47:27
39.98438,116.309837,0,168,39932.3246759259,2009-04-29,07:47:32
39.98438,116.309521,0,158,39932.3247337963,2009-04-29,07:47:37
39.984385,116.309068,0,132,39932.3247916667,2009-04-29,07:47:42
39.984379,116.308607,0,126,39932.324849537,2009-04-29,07:47:47
39.984378,116.308288,0,124,39932.3249074074,2009-04-29,07:47:52
39.984413,116.308076,0,123,39932.3249652778,2009-04-29,07:47:57
39.984438,116.308075,0,125,39932.3250231481,2009-04-29,07:48:02
39.984449,116.308088,0,124,39932.3250810185,2009-04-29,07:48:07
39.984449,116.308088,0,124,39932.3251157407,2009-04-29,07:48:10
39.984442,116.30808,0,127,39932.3251388889,2009-04-29,07:48:12
39.984445,116.308031,0,125,39932.3251967593,2009-04-29,07:48:17
39.984475,116.307985,0,124,39932.3252546296,2009-04-29,07:48:22
39.984475,116.307985,0,124,39932.3252893519,2009-04-29,07:48:25
39.984477,116.307977,0,125,39932.3253125,2009-04-29,07:48:27
39.984485,116.307925,0,124,39932.3253703704,2009-04-29,07:48:32
39.984467,116.307907,0,125,39932.3254282407,2009-04-29,07:48:37
39.984477,116.307895,0,126,39932.3254861111,2009-04-29,07:48:42
39.984466,116.307915,0,127,39932.3255439815,2009-04-29,07:48:47
39.984486,116.308006,0,127,39932.3256018519,2009-04-29,07:48:52
39.984492,116.308079,0,127,39932.3256597222,2009-04-29,07:48:57
39.984504,116.308158,0,128,39932.3257175926,2009-04-29,07:49:02
39.984512,116.308226,0,131,39932.325775463,2009-04-29,07:49:07
39.984509,116.308289,0,131,39932.3258333333,2009-04-29,07:49:12
39.984491,116.308373,0,134,39932.3258912037,2009-04-29,07:49:17
39.984482,116.308447,0,136,39932.3259490741,2009-04-29,07:49:22
39.984477,116.308526,0,140,39932.3260069444,2009-04-29,07:49:27
39.98448,116.308589,0,143,39932.3260648148,2009-04-29,07:49:32
39.984468,116.308654,0,144,39932.3261226852,2009-04-29,07:49:37
39.984452,116.308738,0,140,39932.3261805556,2009-04-29,07:49:42
39.984459,116.308826,0,139,39932.3262384259,2009-04-29,07:49:47
39.984467,116.308925,0,139,39932.3262962963,2009-04-29,07:49:52
39.984478,116.309,0,139,39932.3263541667,2009-04-29,07:49:57
39.984469,116.309073,0,143,39932.326412037,2009-04-29,07:50:02
39.984471,116.309147,0,142,39932.3264699074,2009-04-29,07:50:07
39.984465,116.309205,0,143,39932.3265277778,2009-04-29,07:50:12
39.98444,116.309273,0,139,39932.3265856481,2009-04-29,07:50:17
39.984421,116.309288,0,133,39932.3266435185,2009-04-29,07:50:22
39.984396,116.309305,0,130,39932.3267013889,2009-04-29,07:50:27
39.984363,116.309378,0,129,39932.3267592593,2009-04-29,07:50:32
39.98436,116.309466,0,127,39932.3268171296,2009-04-29,07:50:37
39.984365,116.309556,0,128,39932.326875,2009-04-29,07:50:42
39.984372,116.309648,0,128,39932.3269328704,2009-04-29,07:50:47
39.984378,116.309734,0,129,39932.3269907407,2009-04-29,07:50:52
39.984342,116.309768,0,127,39932.3270486111,2009-04-29,07:50:57
39.984289,116.309768,0,125,39932.3271064815,2009-04-29,07:51:02
39.984218,116.309777,0,125,39932.3271643519,2009-04-29,07:51:07
39.984146,116.30978,0,127,39932.3272222222,2009-04-29,07:51:12
39.984089,116.309769,0,121,39932.3272800926,2009-04-29,07:51:17
39.984035,116.309758,0,117,39932.327337963,2009-04-29,07:51:22
39.984044,116.309763,0,116,39932.3273958333,2009-04-29,07:51:27
39.983992,116.30977,0,114,39932.3274537037,2009-04-29,07:51:32
39.983921,116.309734,0,114,39932.3275115741,2009-04-29,07:51:37
39.983863,116.309717,0,113,39932.3275694444,2009-04-29,07:51:42
39.98384,116.309643,0,115,39932.3276273148,2009-04-29,07:51:47
39.983817,116.309559,0,119,39932.3276851852,2009-04-29,07:51:52
39.983827,116.309469,0,124,39932.3277430556,2009-04-29,07:51:57
39.983816,116.309393,0,128,39932.3278009259,2009-04-29,07:52:02
39.983815,116.309328,0,133,39932.3278587963,2009-04-29,07:52:07
39.983815,116.30927,0,137,39932.3279166667,2009-04-29,07:52:12
39.983814,116.309186,0,138,39932.327974537,2009-04-29,07:52:17
39.983811,116.309103,0,141,39932.3280324074,2009-04-29,07:52:22
39.983812,116.309019,0,142,39932.3280902778,2009-04-29,07:52:27
39.983807,116.308937,0,147,39932.3281481481,2009-04-29,07:52:32
39.983825,116.308866,0,148,39932.3282060185,2009-04-29,07:52:37
39.983832,116.308786,0,151,39932.3282638889,2009-04-29,07:52:42
39.983814,116.308681,0,147,39932.3283217593,2009-04-29,07:52:47
39.983806,116.308614,0,146,39932.3283796296,2009-04-29,07:52:52
39.983736,116.308559,0,142,39932.3284375,2009-04-29,07:52:57
39.983667,116.308548,0,148,39932.3284953704,2009-04-29,07:53:02
39.983617,116.308575,0,152,39932.3285532407,2009-04-29,07:53:07
39.983612,116.308512,0,150,39932.3286111111,2009-04-29,07:53:12
39.983584,116.308429,0,148,39932.3286689815,2009-04-29,07:53:17
39.98357,116.308366,0,149,39932.3287268518,2009-04-29,07:53:22
39.98356,116.308284,0,154,39932.3287847222,2009-04-29,07:53:27
39.983551,116.308223,0,156,39932.3288425926,2009-04-29,07:53:32
39.983568,116.308152,0,160,39932.328900463,2009-04-29,07:53:37
39.983572,116.308073,0,162,39932.3289583333,2009-04-29,07:53:42
39.983596,116.308001,0,165,39932.3290162037,2009-04-29,07:53:47
39.983609,116.307919,0,167,39932.3290740741,2009-04-29,07:53:52
39.983562,116.30786,0,169,39932.3291319444,2009-04-29,07:53:57
39.983562,116.30786,0,169,39932.3291666667,2009-04-29,07:54:00
39.983559,116.307859,0,175,39932.3291898148,2009-04-29,07:54:02
39.983577,116.307894,0,180,39932.3292476852,2009-04-29,07:54:07
39.983556,116.307928,0,183,39932.3293055556,2009-04-29,07:54:12
39.983585,116.307712,0,185,39932.3293634259,2009-04-29,07:54:17
39.98357,116.307493,0,206,39932.3294212963,2009-04-29,07:54:22
39.983474,116.307606,0,223,39932.3294791667,2009-04-29,07:54:27
39.983388,116.307695,0,238,39932.329537037,2009-04-29,07:54:32
39.983367,116.307714,0,242,39932.3295949074,2009-04-29,07:54:37
39.983306,116.307642,0,245,39932.3296527778,2009-04-29,07:54:42
39.983261,116.307591,0,247,39932.3297106481,2009-04-29,07:54:47
39.983124,116.307621,0,254,39932.3297685185,2009-04-29,07:54:52
39.983001,116.307487,0,250,39932.3298263889,2009-04-29,07:54:57
39.982971,116.30741,0,248,39932.3298842593,2009-04-29,07:55:02
39.98295,116.307361,0,248,39932.3299421296,2009-04-29,07:55:07
39.982933,116.307263,0,246,39932.33,2009-04-29,07:55:12
39.982915,116.307215,0,244,39932.3300578704,2009-04-29,07:55:17
39.982891,116.307151,0,242,39932.3301157407,2009-04-29,07:55:22
39.982871,116.307045,0,241,39932.3301736111,2009-04-29,07:55:27
39.982921,116.306955,0,241,39932.3302314815,2009-04-29,07:55:32
39.982905,116.306901,0,240,39932.3302893518,2009-04-29,07:55:37
39.982902,116.306881,0,240,39932.3303472222,2009-04-29,07:55:42
39.982896,116.306807,0,239,39932.3304050926,2009-04-29,07:55:47
39.982904,116.306766,0,240,39932.330462963,2009-04-29,07:55:52
39.982921,116.306756,0,241,39932.3305208333,2009-04-29,07:55:57
39.982937,116.306763,0,242,39932.3305787037,2009-04-29,07:56:02
39.982937,116.306763,0,242,39932.3306134259,2009-04-29,07:56:05
39.982936,116.306768,0,241,39932.3306365741,2009-04-29,07:56:07
39.982965,116.306788,0,244,39932.3306944444,2009-04-29,07:56:12
39.982897,116.306732,0,248,39932.3307523148,2009-04-29,07:56:17
39.982867,116.306628,0,249,39932.3308101852,2009-04-29,07:56:22
39.982845,116.306588,0,250,39932.3308680556,2009-04-29,07:56:27
39.982775,116.306256,0,254,39932.3309259259,2009-04-29,07:56:32
39.982719,116.306105,0,260,39932.3309837963,2009-04-29,07:56:37
39.982572,116.306051,0,266,39932.3310416667,2009-04-29,07:56:42
39.982391,116.306118,0,275,39932.331099537,2009-04-29,07:56:47
39.982196,116.306183,0,281,39932.3311574074,2009-04-29,07:56:52
39.982189,116.306267,0,274,39932.3312152778,2009-04-29,07:56:57
39.982158,116.306306,0,267,39932.3312731481,2009-04-29,07:57:02
39.982118,116.306335,0,258,39932.3313310185,2009-04-29,07:57:07
39.982123,116.306306,0,252,39932.3313888889,2009-04-29,07:57:12
39.982082,116.306282,0,246,39932.3314467593,2009-04-29,07:57:17
39.981963,116.306279,0,245,39932.3315046296,2009-04-29,07:57:22
39.981888,116.306275,0,243,39932.3315625,2009-04-29,07:57:27
39.98186,116.306287,0,242,39932.3316203704,2009-04-29,07:57:32
39.981832,116.306221,0,239,39932.3316782407,2009-04-29,07:57:37
39.981796,116.306128,0,237,39932.3317361111,2009-04-29,07:57:42
39.98169,116.306131,0,238,39932.3317939815,2009-04-29,07:57:47
39.981587,116.306161,0,240,39932.3318518519,2009-04-29,07:57:52
39.981571,116.306138,0,240,39932.3319097222,2009-04-29,07:57:57
39.981572,116.306139,0,240,39932.3319675926,2009-04-29,07:58:02
39.981572,116.306139,0,240,39932.3320023148,2009-04-29,07:58:05
39.981573,116.306132,0,241,39932.332025463,2009-04-29,07:58:07
39.981564,116.306081,0,240,39932.3320833333,2009-04-29,07:58:12
39.981514,116.306035,0,241,39932.3321412037,2009-04-29,07:58:17
39.981406,116.306173,0,241,39932.3321990741,2009-04-29,07:58:22
39.981366,116.306225,0,240,39932.3322569444,2009-04-29,07:58:27
39.981352,116.30621,0,235,39932.3323148148,2009-04-29,07:58:32
39.98132,116.306196,0,229,39932.3323726852,2009-04-29,07:58:37
39.981304,116.306136,0,228,39932.3324305556,2009-04-29,07:58:42
39.981282,116.306021,0,222,39932.3324884259,2009-04-29,07:58:47
39.981263,116.305901,0,213,39932.3325462963,2009-04-29,07:58:52
39.981236,116.305796,0,202,39932.3326041667,2009-04-29,07:58:57
39.981241,116.305691,0,194,39932.332662037,2009-04-29,07:59:02
39.981264,116.305602,0,185,39932.3327199074,2009-04-29,07:59:07
39.981283,116.305514,0,173,39932.3327777778,2009-04-29,07:59:12
39.98126,116.305413,0,164,39932.3328356481,2009-04-29,07:59:17
39.981246,116.305339,0,142,39932.3328935185,2009-04-29,07:59:22
39.981239,116.305254,0,136,39932.3329513889,2009-04-29,07:59:27
39.981223,116.30518,0,122,39932.3330092593,2009-04-29,07:59:32
39.981226,116.305115,0,120,39932.3330671296,2009-04-29,07:59:37
39.981226,116.305115,0,120,39932.3331018519,2009-04-29,07:59:40
39.981225,116.305108,0,117,39932.333125,2009-04-29,07:59:42
39.981212,116.305106,0,114,39932.3331828704,2009-04-29,07:59:47
39.981179,116.305106,0,113,39932.3332407407,2009-04-29,07:59:52
39.981124,116.305088,0,114,39932.3332986111,2009-04-29,07:59:57
39.981062,116.305089,0,111,39932.3333564815,2009-04-29,08:00:02
39.981011,116.305057,0,111,39932.3334143519,2009-04-29,08:00:07
39.980969,116.30503,0,110,39932.3334722222,2009-04-29,08:00:12
39.980904,116.30501,0,110,39932.3335300926,2009-04-29,08:00:17
39.980838,116.305014,0,107,39932.333587963,2009-04-29,08:00:22
39.980774,116.305027,0,105,39932.3336458333,2009-04-29,08:00:27
39.980706,116.305031,0,106,39932.3337037037,2009-04-29,08:00:32
39.980647,116.305046,0,104,39932.3337615741,2009-04-29,08:00:37
39.980593,116.305053,0,105,39932.3338194444,2009-04-29,08:00:42
39.980531,116.30506,0,106,39932.3338773148,2009-04-29,08:00:47
39.98047,116.305031,0,106,39932.3339351852,2009-04-29,08:00:52
39.980406,116.305041,0,108,39932.3339930556,2009-04-29,08:00:57
39.980342,116.305054,0,111,39932.3340509259,2009-04-29,08:01:02
39.980272,116.305061,0,111,39932.3341087963,2009-04-29,08:01:07
39.980207,116.305071,0,110,39932.3341666667,2009-04-29,08:01:12
39.980161,116.305036,0,113,39932.334224537,2009-04-29,08:01:17
39.980095,116.305038,0,112,39932.3342824074,2009-04-29,08:01:22
39.980043,116.305037,0,107,39932.3343402778,2009-04-29,08:01:27
39.979973,116.305043,0,108,39932.3343981481,2009-04-29,08:01:32
39.979907,116.305024,0,106,39932.3344560185,2009-04-29,08:01:37
39.979851,116.30502,0,104,39932.3345138889,2009-04-29,08:01:42
39.979801,116.305,0,102,39932.3345717593,2009-04-29,08:01:47
39.979743,116.305006,0,98,39932.3346296296,2009-04-29,08:01:52
39.979663,116.305013,0,96,39932.3346875,2009-04-29,08:01:57
39.9796,116.305015,0,92,39932.3347453704,2009-04-29,08:02:02
39.979527,116.30501,0,91,39932.3348032407,2009-04-29,08:02:07
39.979455,116.305158,0,95,39932.3348611111,2009-04-29,08:02:12
39.979445,116.305208,0,94,39932.3349189815,2009-04-29,08:02:17
39.979462,116.305349,0,95,39932.3349768519,2009-04-29,08:02:22
39.979456,116.305449,0,96,39932.3350347222,2009-04-29,08:02:27
39.979402,116.305464,0,98,39932.3350925926,2009-04-29,08:02:32
39.979358,116.305475,0,100,39932.335150463,2009-04-29,08:02:37
39.979318,116.305484,0,101,39932.3352083333,2009-04-29,08:02:42
39.97933,116.305535,0,100,39932.3352662037,2009-04-29,08:02:47
39.979343,116.305606,0,102,39932.3353240741,2009-04-29,08:02:52
39.979352,116.305678,0,103,39932.3353819444,2009-04-29,08:02:57
39.979364,116.305733,0,107,39932.3354398148,2009-04-29,08:03:02
39.979399,116.305778,0,115,39932.3354976852,2009-04-29,08:03:07
39.979425,116.305836,0,121,39932.3355555556,2009-04-29,08:03:12
39.979442,116.305897,0,124,39932.3356134259,2009-04-29,08:03:17
39.979478,116.305929,0,127,39932.3356712963,2009-04-29,08:03:22
39.979495,116.305939,0,128,39932.3357291667,2009-04-29,08:03:27
39.979514,116.30595,0,129,39932.335787037,2009-04-29,08:03:32
39.97951,116.305953,0,129,39932.3358449074,2009-04-29,08:03:37
39.979505,116.305956,0,129,39932.3359027778,2009-04-29,08:03:42
39.979504,116.30596,0,129,39932.3359606481,2009-04-29,08:03:47
39.979503,116.305965,0,129,39932.3360185185,2009-04-29,08:03:52
39.979503,116.305965,0,129,39932.3360532407,2009-04-29,08:03:55
39.979503,116.305966,0,129,39932.3360763889,2009-04-29,08:03:57
39.979503,116.305957,0,129,39932.3361342593,2009-04-29,08:04:02
39.979502,116.305944,0,129,39932.3361921296,2009-04-29,08:04:07
39.979502,116.305936,0,129,39932.33625,2009-04-29,08:04:12
39.979502,116.305936,0,129,39932.3362847222,2009-04-29,08:04:15
39.9795,116.305942,0,129,39932.3363078704,2009-04-29,08:04:17
39.979498,116.305975,0,129,39932.3363657407,2009-04-29,08:04:22
39.979499,116.306046,0,129,39932.3364236111,2009-04-29,08:04:27
39.979478,116.30602,0,129,39932.3364814815,2009-04-29,08:04:32
39.97945,116.306,0,129,39932.3365393518,2009-04-29,08:04:37
39.979449,116.306012,0,129,39932.3365972222,2009-04-29,08:04:42
39.979448,116.30602,0,129,39932.3366550926,2009-04-29,08:04:47
39.979448,116.30602,0,129,39932.3366898148,2009-04-29,08:04:50
39.979448,116.306015,0,129,39932.336712963,2009-04-29,08:04:52
39.979457,116.305957,0,129,39932.3367708333,2009-04-29,08:04:57
39.97947,116.30591,0,129,39932.3368287037,2009-04-29,08:05:02
39.97949,116.305923,0,129,39932.3368865741,2009-04-29,08:05:07
39.979502,116.305911,0,129,39932.3369444444,2009-04-29,08:05:12
39.979501,116.305869,0,129,39932.3370023148,2009-04-29,08:05:17
39.979497,116.305763,0,129,39932.3370601852,2009-04-29,08:05:22
39.979527,116.305651,0,129,39932.3371180556,2009-04-29,08:05:27
39.979544,116.305568,0,129,39932.3371759259,2009-04-29,08:05:32
39.979568,116.305502,0,129,39932.3372337963,2009-04-29,08:05:37
39.979601,116.305474,0,129,39932.3372916667,2009-04-29,08:05:42
39.979323,116.305917,0,127,39932.3437152778,2009-04-29,08:14:57
39.979325,116.305943,0,141,39932.3437731481,2009-04-29,08:15:02
39.97922,116.306207,0,223,39932.3438310185,2009-04-29,08:15:07
39.979184,116.306226,0,261,39932.3438888889,2009-04-29,08:15:12
39.97917,116.306231,0,289,39932.3439467593,2009-04-29,08:15:17
39.979195,116.306189,0,286,39932.3440046296,2009-04-29,08:15:22
39.979189,116.306156,0,296,39932.3440625,2009-04-29,08:15:27
39.979187,116.306066,0,302,39932.3441203704,2009-04-29,08:15:32
39.979197,116.305961,0,302,39932.3441782407,2009-04-29,08:15:37
39.979226,116.305765,0,295,39932.3442361111,2009-04-29,08:15:42
39.979167,116.305603,0,279,39932.3442939815,2009-04-29,08:15:47
39.979167,116.305486,0,268,39932.3443518518,2009-04-29,08:15:52
39.979179,116.30547,0,264,39932.3444097222,2009-04-29,08:15:57
39.979194,116.305477,0,267,39932.3444675926,2009-04-29,08:16:02
39.979243,116.305419,0,257,39932.344525463,2009-04-29,08:16:07
39.979291,116.305326,0,248,39932.3445833333,2009-04-29,08:16:12
39.979414,116.305201,0,231,39932.3446412037,2009-04-29,08:16:17
39.979524,116.305058,0,226,39932.3446990741,2009-04-29,08:16:22
39.979608,116.305011,0,219,39932.3447569444,2009-04-29,08:16:27
39.97967,116.305016,0,217,39932.3448148148,2009-04-29,08:16:32
39.979718,116.305026,0,221,39932.3448726852,2009-04-29,08:16:37
39.97974,116.305032,0,217,39932.3449305556,2009-04-29,08:16:42
39.979793,116.305023,0,216,39932.3449884259,2009-04-29,08:16:47
39.979868,116.305,0,212,39932.3450462963,2009-04-29,08:16:52
39.979933,116.305022,0,209,39932.3451041667,2009-04-29,08:16:57
39.979974,116.305054,0,202,39932.345162037,2009-04-29,08:17:02
39.980038,116.305078,0,200,39932.3452199074,2009-04-29,08:17:07
39.980083,116.305106,0,197,39932.3452777778,2009-04-29,08:17:12
39.980132,116.305162,0,196,39932.3453356481,2009-04-29,08:17:17
39.980159,116.305235,0,197,39932.3453935185,2009-04-29,08:17:22
39.980213,116.305261,0,198,39932.3454513889,2009-04-29,08:17:27
39.980282,116.305243,0,190,39932.3455092593,2009-04-29,08:17:32
39.980363,116.305228,0,183,39932.3455671296,2009-04-29,08:17:37
39.980432,116.305207,0,179,39932.345625,2009-04-29,08:17:42
39.980478,116.305193,0,178,39932.3456828704,2009-04-29,08:17:47
39.980532,116.305185,0,178,39932.3457407407,2009-04-29,08:17:52
39.980582,116.305191,0,173,39932.3457986111,2009-04-29,08:17:57
39.98061,116.30522,0,168,39932.3458564815,2009-04-29,08:18:02
39.980647,116.305296,0,167,39932.3459143518,2009-04-29,08:18:07
39.980677,116.305319,0,168,39932.3459722222,2009-04-29,08:18:12
39.980689,116.305369,0,167,39932.3460300926,2009-04-29,08:18:17
39.980667,116.305402,0,164,39932.346087963,2009-04-29,08:18:22
39.980661,116.305447,0,160,39932.3461458333,2009-04-29,08:18:27
39.980662,116.305498,0,158,39932.3462037037,2009-04-29,08:18:32
39.980664,116.305537,0,156,39932.3462615741,2009-04-29,08:18:37
39.980671,116.305548,0,155,39932.3463194444,2009-04-29,08:18:42
39.980671,116.305548,0,155,39932.3463541667,2009-04-29,08:18:45
39.980673,116.305553,0,154,39932.3463773148,2009-04-29,08:18:47
39.980678,116.30553,0,154,39932.3464351852,2009-04-29,08:18:52
39.980683,116.305517,0,154,39932.3464930556,2009-04-29,08:18:57
39.980672,116.305556,0,154,39932.3465509259,2009-04-29,08:19:02
39.980624,116.305635,0,154,39932.3466087963,2009-04-29,08:19:07
39.980561,116.305723,0,154,39932.3466666667,2009-04-29,08:19:12
39.980545,116.305804,0,153,39932.346724537,2009-04-29,08:19:17
39.980479,116.305883,0,153,39932.3467824074,2009-04-29,08:19:22
39.980412,116.305915,0,152,39932.3468402778,2009-04-29,08:19:27
39.981112,116.304888,0,76,39932.3717939815,2009-04-29,08:55:23
39.981152,116.304998,0,122,39932.3718518519,2009-04-29,08:55:28
39.981102,116.305033,0,117,39932.3719097222,2009-04-29,08:55:33
39.98109,116.305015,0,120,39932.3719675926,2009-04-29,08:55:38
39.981073,116.304961,0,120,39932.372025463,2009-04-29,08:55:43
39.981106,116.304943,0,120,39932.3720833333,2009-04-29,08:55:48
39.98114,116.304919,0,119,39932.3721412037,2009-04-29,08:55:53
39.981162,116.304901,0,123,39932.3721990741,2009-04-29,08:55:58
39.981196,116.304876,0,123,39932.3722569444,2009-04-29,08:56:03
39.981243,116.304827,0,124,39932.3723148148,2009-04-29,08:56:08
39.981285,116.304773,0,126,39932.3723726852,2009-04-29,08:56:13
39.981302,116.304576,0,132,39932.3724305556,2009-04-29,08:56:18
39.981318,116.304459,0,140,39932.3724884259,2009-04-29,08:56:23
39.981361,116.304608,0,147,39932.3725462963,2009-04-29,08:56:28
39.981467,116.304614,0,155,39932.3726041667,2009-04-29,08:56:33
39.981507,116.304609,0,160,39932.372662037,2009-04-29,08:56:38
39.981562,116.30463,0,165,39932.3727199074,2009-04-29,08:56:43
39.981638,116.304162,0,175,39932.3727777778,2009-04-29,08:56:48
39.981679,116.304294,0,183,39932.3728356481,2009-04-29,08:56:53
39.981731,116.304099,0,193,39932.3728935185,2009-04-29,08:56:58
39.981804,116.304222,0,200,39932.3729513889,2009-04-29,08:57:03
39.981833,116.304337,0,205,39932.3730092593,2009-04-29,08:57:08
39.981892,116.304364,0,212,39932.3730671296,2009-04-29,08:57:13
39.981934,116.304469,0,216,39932.373125,2009-04-29,08:57:18
39.981962,116.30452,0,219,39932.3731828704,2009-04-29,08:57:23
39.981984,116.304707,0,218,39932.3732407407,2009-04-29,08:57:28
39.982031,116.304793,0,217,39932.3732986111,2009-04-29,08:57:33
39.982055,116.304819,0,217,39932.3733564815,2009-04-29,08:57:38
39.982149,116.304856,0,205,39932.3734143519,2009-04-29,08:57:43
39.982185,116.304864,0,206,39932.3734722222,2009-04-29,08:57:48
39.98224,116.304871,0,203,39932.3735300926,2009-04-29,08:57:53
39.982308,116.304857,0,200,39932.373587963,2009-04-29,08:57:58
39.982322,116.304867,0,204,39932.3736458333,2009-04-29,08:58:03
39.982364,116.304834,0,208,39932.3737037037,2009-04-29,08:58:08
39.982401,116.304829,0,209,39932.3737615741,2009-04-29,08:58:13
39.982407,116.304747,0,231,39932.3738194444,2009-04-29,08:58:18
39.9824,116.304676,0,268,39932.3738773148,2009-04-29,08:58:23
39.982441,116.304584,0,307,39932.3739351852,2009-04-29,08:58:28
39.982512,116.304487,0,339,39932.3739930556,2009-04-29,08:58:33
39.982554,116.304439,0,360,39932.3740509259,2009-04-29,08:58:38
39.982572,116.30444,0,362,39932.3741087963,2009-04-29,08:58:43
39.982572,116.30444,0,362,39932.3741435185,2009-04-29,08:58:46
39.982572,116.304444,0,364,39932.3741666667,2009-04-29,08:58:48
39.982647,116.304538,0,361,39932.374224537,2009-04-29,08:58:53
39.983004,116.304633,0,350,39932.3742824074,2009-04-29,08:58:58
39.983129,116.304556,0,347,39932.3743402778,2009-04-29,08:59:03
39.983211,116.304517,0,348,39932.3743981481,2009-04-29,08:59:08
39.983226,116.304487,0,351,39932.3744560185,2009-04-29,08:59:13
39.983255,116.304472,0,354,39932.3745138889,2009-04-29,08:59:18
39.983306,116.304511,0,354,39932.3745717593,2009-04-29,08:59:23
39.98333,116.30453,0,354,39932.3746296296,2009-04-29,08:59:28
39.983313,116.304673,0,346,39932.3746875,2009-04-29,08:59:33
39.983335,116.304628,0,342,39932.3747453704,2009-04-29,08:59:38
39.983371,116.304547,0,337,39932.3748032407,2009-04-29,08:59:43
39.983409,116.304444,0,330,39932.3748611111,2009-04-29,08:59:48
39.983437,116.304393,0,325,39932.3749189815,2009-04-29,08:59:53
39.983486,116.304358,0,322,39932.3749768519,2009-04-29,08:59:58
39.983574,116.304324,0,320,39932.3750347222,2009-04-29,09:00:03
39.983659,116.304307,0,323,39932.3750925926,2009-04-29,09:00:08
39.983662,116.304262,0,325,39932.375150463,2009-04-29,09:00:13
39.983683,116.30427,0,326,39932.3752083333,2009-04-29,09:00:18
39.983755,116.304257,0,328,39932.3752662037,2009-04-29,09:00:23
39.983874,116.304247,0,331,39932.3753240741,2009-04-29,09:00:28
39.983923,116.304205,0,332,39932.3753819444,2009-04-29,09:00:33
39.983945,116.30415,0,333,39932.3754398148,2009-04-29,09:00:38
39.983946,116.304084,0,333,39932.3754976852,2009-04-29,09:00:43
39.983949,116.304032,0,332,39932.3755555556,2009-04-29,09:00:48
39.983967,116.30399,0,330,39932.3756134259,2009-04-29,09:00:53
39.983937,116.303923,0,324,39932.3756712963,2009-04-29,09:00:58
39.983781,116.303823,0,284,39932.3757291667,2009-04-29,09:01:03
39.983705,116.303682,0,263,39932.375787037,2009-04-29,09:01:08
39.983633,116.303563,0,242,39932.3758449074,2009-04-29,09:01:13
39.9836,116.303464,0,226,39932.3759027778,2009-04-29,09:01:18
39.983592,116.30339,0,217,39932.3759606481,2009-04-29,09:01:23
39.983603,116.303295,0,208,39932.3760185185,2009-04-29,09:01:28
39.983611,116.303195,0,201,39932.3760763889,2009-04-29,09:01:33
39.983621,116.303111,0,196,39932.3761342593,2009-04-29,09:01:38
39.98363,116.303041,0,190,39932.3761921296,2009-04-29,09:01:43
39.983663,116.302917,0,185,39932.37625,2009-04-29,09:01:48
39.983687,116.302821,0,180,39932.3763078704,2009-04-29,09:01:53
39.983713,116.302721,0,175,39932.3763657407,2009-04-29,09:01:58
39.98374,116.302631,0,173,39932.3764236111,2009-04-29,09:02:03
39.983735,116.302579,0,170,39932.3764814815,2009-04-29,09:02:08
39.983754,116.302456,0,176,39932.3765393518,2009-04-29,09:02:13
39.983689,116.302377,0,167,39932.3765972222,2009-04-29,09:02:18
39.983666,116.302317,0,160,39932.3766550926,2009-04-29,09:02:23
39.983631,116.302246,0,152,39932.376712963,2009-04-29,09:02:28
39.983634,116.302228,0,149,39932.3767708333,2009-04-29,09:02:33
39.983635,116.302225,0,147,39932.3768287037,2009-04-29,09:02:38
39.983635,116.302221,0,147,39932.3768865741,2009-04-29,09:02:43
39.983635,116.302213,0,146,39932.3769444444,2009-04-29,09:02:48
39.983636,116.302207,0,146,39932.3770023148,2009-04-29,09:02:53
39.983636,116.302199,0,146,39932.3770601852,2009-04-29,09:02:58
39.983636,116.302199,0,146,39932.3770949074,2009-04-29,09:03:01
39.983637,116.302196,0,146,39932.3771180556,2009-04-29,09:03:03
39.983629,116.302148,0,144,39932.3771759259,2009-04-29,09:03:08
39.983622,116.302094,0,143,39932.3772337963,2009-04-29,09:03:13
39.983629,116.30204,0,143,39932.3772916667,2009-04-29,09:03:18
39.983622,116.301983,0,144,39932.377349537,2009-04-29,09:03:23
39.983617,116.301933,0,141,39932.3774074074,2009-04-29,09:03:28
39.98361,116.301884,0,137,39932.3774652778,2009-04-29,09:03:33
39.983624,116.301847,0,133,39932.3775231481,2009-04-29,09:03:38
39.983627,116.301769,0,131,39932.3775810185,2009-04-29,09:03:43
39.983623,116.301693,0,128,39932.3776388889,2009-04-29,09:03:48
39.983623,116.301636,0,125,39932.3776967593,2009-04-29,09:03:53
39.983616,116.301566,0,124,39932.3777546296,2009-04-29,09:03:58
39.983604,116.301483,0,122,39932.3778125,2009-04-29,09:04:03
39.98359,116.30138,0,120,39932.3778703704,2009-04-29,09:04:08
39.983644,116.301225,0,121,39932.3779282407,2009-04-29,09:04:13
39.983746,116.301064,0,126,39932.3779861111,2009-04-29,09:04:18
39.983724,116.301019,0,127,39932.3780439815,2009-04-29,09:04:23
39.983697,116.300958,0,128,39932.3781018518,2009-04-29,09:04:28
39.983629,116.300879,0,126,39932.3781597222,2009-04-29,09:04:33
39.983617,116.300803,0,128,39932.3782175926,2009-04-29,09:04:38
39.983594,116.300728,0,129,39932.378275463,2009-04-29,09:04:43
39.983597,116.300649,0,129,39932.3783333333,2009-04-29,09:04:48
39.983584,116.300595,0,131,39932.3783912037,2009-04-29,09:04:53
39.983586,116.300529,0,133,39932.3784490741,2009-04-29,09:04:58
39.983593,116.300459,0,136,39932.3785069444,2009-04-29,09:05:03
39.983557,116.300407,0,133,39932.3785648148,2009-04-29,09:05:08
39.983566,116.300376,0,133,39932.3786226852,2009-04-29,09:05:13
39.983572,116.300309,0,134,39932.3786805556,2009-04-29,09:05:18
39.983593,116.300108,0,136,39932.3787384259,2009-04-29,09:05:23
39.983589,116.300034,0,137,39932.3787962963,2009-04-29,09:05:28
39.983554,116.300002,0,138,39932.3788541667,2009-04-29,09:05:33
39.983519,116.299971,0,138,39932.378912037,2009-04-29,09:05:38
39.983495,116.29994,0,138,39932.3789699074,2009-04-29,09:05:43
39.98348,116.299917,0,138,39932.3790277778,2009-04-29,09:05:48
39.983473,116.299909,0,138,39932.3790856482,2009-04-29,09:05:53
39.983473,116.299909,0,138,39932.3791203704,2009-04-29,09:05:56
39.983477,116.299902,0,138,39932.3791435185,2009-04-29,09:05:58
39.983478,116.299893,0,138,39932.3792013889,2009-04-29,09:06:03
39.983478,116.299893,0,138,39932.3792361111,2009-04-29,09:06:06
39.983478,116.299897,0,138,39932.3792592593,2009-04-29,09:06:08
39.983408,116.300027,0,138,39932.3793171296,2009-04-29,09:06:13
39.98344,116.300264,0,138,39932.379375,2009-04-29,09:06:18
39.983409,116.300338,0,134,39932.3794328704,2009-04-29,09:06:23
39.983387,116.300335,0,130,39932.3794907407,2009-04-29,09:06:28
39.983343,116.300299,0,127,39932.3795486111,2009-04-29,09:06:33
39.983312,116.300298,0,124,39932.3796064815,2009-04-29,09:06:38
39.983554,116.299157,0,162,39932.4086342593,2009-04-29,09:48:26
39.983443,116.299216,0,223,39932.4086921296,2009-04-29,09:48:31
39.983404,116.299221,0,246,39932.40875,2009-04-29,09:48:36
39.983359,116.299178,0,228,39932.4088078704,2009-04-29,09:48:41
39.98328,116.299137,0,213,39932.4088657407,2009-04-29,09:48:46
39.983239,116.299069,0,195,39932.4089236111,2009-04-29,09:48:51
39.983207,116.298997,0,188,39932.4089814815,2009-04-29,09:48:56
39.983221,116.298918,0,181,39932.4090393518,2009-04-29,09:49:01
39.983223,116.298873,0,183,39932.4090972222,2009-04-29,09:49:06
39.983223,116.298873,0,183,39932.4091319444,2009-04-29,09:49:09
39.98323,116.298867,0,184,39932.4091550926,2009-04-29,09:49:11
39.983239,116.298838,0,184,39932.409212963,2009-04-29,09:49:16
39.983259,116.298778,0,183,39932.4092708333,2009-04-29,09:49:21
39.9833,116.298714,0,184,39932.4093287037,2009-04-29,09:49:26
39.983328,116.298681,0,183,39932.4093865741,2009-04-29,09:49:31
39.983346,116.298691,0,183,39932.4094444444,2009-04-29,09:49:36
39.983311,116.298694,0,183,39932.4095023148,2009-04-29,09:49:41
39.983309,116.298708,0,183,39932.4095601852,2009-04-29,09:49:46
39.983302,116.298728,0,183,39932.4096180556,2009-04-29,09:49:51
39.983298,116.298759,0,183,39932.4096759259,2009-04-29,09:49:56
39.983282,116.298785,0,183,39932.4097337963,2009-04-29,09:50:01
39.983265,116.298801,0,183,39932.4097916667,2009-04-29,09:50:06
39.983217,116.298792,0,182,39932.409849537,2009-04-29,09:50:11
39.983216,116.298799,0,182,39932.4099074074,2009-04-29,09:50:16
39.983215,116.2988,0,182,39932.4099652778,2009-04-29,09:50:21
39.983214,116.298804,0,182,39932.4100231482,2009-04-29,09:50:26
39.983213,116.298804,0,182,39932.4100810185,2009-04-29,09:50:31
39.983213,116.298804,0,182,39932.4101157407,2009-04-29,09:50:34
39.983213,116.298812,0,182,39932.4101388889,2009-04-29,09:50:36
39.983209,116.298826,0,182,39932.4101967593,2009-04-29,09:50:41
39.983209,116.298826,0,182,39932.4102314815,2009-04-29,09:50:44
39.983205,116.298818,0,182,39932.4102546296,2009-04-29,09:50:46
39.983204,116.298808,0,182,39932.4103125,2009-04-29,09:50:51
39.983204,116.298764,0,183,39932.4103703704,2009-04-29,09:50:56
39.983186,116.29875,0,183,39932.4104282407,2009-04-29,09:51:01
39.983149,116.298783,0,184,39932.4104861111,2009-04-29,09:51:06
39.983142,116.298781,0,184,39932.4105439815,2009-04-29,09:51:11
39.983142,116.298781,0,184,39932.4105787037,2009-04-29,09:51:14
39.983141,116.298789,0,184,39932.4106018519,2009-04-29,09:51:16
39.983131,116.298936,0,185,39932.4106597222,2009-04-29,09:51:21
39.983113,116.299162,0,186,39932.4107175926,2009-04-29,09:51:26
39.983084,116.299224,0,188,39932.410775463,2009-04-29,09:51:31
39.983089,116.299213,0,188,39932.4108333333,2009-04-29,09:51:36
39.983092,116.299197,0,187,39932.4108912037,2009-04-29,09:51:41
39.983094,116.299192,0,187,39932.4109490741,2009-04-29,09:51:46
39.983097,116.299195,0,187,39932.4110069444,2009-04-29,09:51:51
39.983099,116.299198,0,187,39932.4110648148,2009-04-29,09:51:56
39.983099,116.299198,0,187,39932.411099537,2009-04-29,09:51:59
39.983101,116.299206,0,187,39932.4111226852,2009-04-29,09:52:01
39.983101,116.299218,0,187,39932.4111805556,2009-04-29,09:52:06
39.983101,116.299231,0,188,39932.4112384259,2009-04-29,09:52:11
39.983103,116.29924,0,188,39932.4112962963,2009-04-29,09:52:16
39.983102,116.29925,0,188,39932.4113541667,2009-04-29,09:52:21
39.983045,116.299263,0,189,39932.411412037,2009-04-29,09:52:26
39.98297,116.299251,0,189,39932.4114699074,2009-04-29,09:52:31
39.982962,116.299261,0,189,39932.4115277778,2009-04-29,09:52:36
39.982903,116.299259,0,189,39932.4115856481,2009-04-29,09:52:41
39.982856,116.299231,0,188,39932.4116435185,2009-04-29,09:52:46
39.983141,116.298848,0,184,39932.4117013889,2009-04-29,09:52:51
39.983141,116.298848,0,184,39932.4117361111,2009-04-29,09:52:54
39.983142,116.298851,0,184,39932.4117592593,2009-04-29,09:52:56
39.983156,116.298845,0,184,39932.4118171296,2009-04-29,09:53:01
39.983156,116.298845,0,184,39932.4118518519,2009-04-29,09:53:04
39.983157,116.29884,0,184,39932.411875,2009-04-29,09:53:06
39.983253,116.298775,0,184,39932.4119328704,2009-04-29,09:53:11
39.983254,116.298771,0,184,39932.4119907407,2009-04-29,09:53:16
39.983254,116.298771,0,184,39932.412025463,2009-04-29,09:53:19
39.983255,116.298766,0,184,39932.4120486111,2009-04-29,09:53:21
39.983248,116.298755,0,184,39932.4121064815,2009-04-29,09:53:26
39.983255,116.298749,0,184,39932.4121643519,2009-04-29,09:53:31
39.983255,116.298749,0,184,39932.4121990741,2009-04-29,09:53:34
39.983252,116.298743,0,184,39932.4122222222,2009-04-29,09:53:36
39.983217,116.298704,0,184,39932.4122800926,2009-04-29,09:53:41
39.983195,116.298737,0,184,39932.412337963,2009-04-29,09:53:46
39.983219,116.298759,0,184,39932.4123958333,2009-04-29,09:53:51
39.98321,116.298796,0,184,39932.4124537037,2009-04-29,09:53:56
39.98321,116.298796,0,184,39932.4124884259,2009-04-29,09:53:59
39.983209,116.298804,0,184,39932.4125115741,2009-04-29,09:54:01
39.983186,116.298789,0,184,39932.4125694444,2009-04-29,09:54:06
39.983097,116.298782,0,184,39932.4126273148,2009-04-29,09:54:11
39.983025,116.298775,0,185,39932.4126851852,2009-04-29,09:54:16
39.983025,116.298775,0,185,39932.4127199074,2009-04-29,09:54:19
39.983025,116.298771,0,185,39932.4127430556,2009-04-29,09:54:21
39.983039,116.298758,0,185,39932.4128009259,2009-04-29,09:54:26
39.983042,116.298743,0,185,39932.4128587963,2009-04-29,09:54:31
39.983106,116.298711,0,185,39932.4129166667,2009-04-29,09:54:36
39.983185,116.298661,0,185,39932.412974537,2009-04-29,09:54:41
39.983308,116.298583,0,185,39932.4130324074,2009-04-29,09:54:46
39.983356,116.298535,0,185,39932.4130902778,2009-04-29,09:54:51
39.983396,116.298496,0,186,39932.4131481481,2009-04-29,09:54:56
39.983456,116.298455,0,186,39932.4132060185,2009-04-29,09:55:01
39.983516,116.298465,0,186,39932.4132638889,2009-04-29,09:55:06
39.983611,116.29845,0,187,39932.4133217593,2009-04-29,09:55:11
39.983715,116.298398,0,188,39932.4133796296,2009-04-29,09:55:16
39.983755,116.298354,0,189,39932.4134375,2009-04-29,09:55:21
39.983758,116.29832,0,190,39932.4134953704,2009-04-29,09:55:26
39.983695,116.298366,0,191,39932.4135532407,2009-04-29,09:55:31
39.983671,116.298425,0,192,39932.4136111111,2009-04-29,09:55:36
39.983676,116.298472,0,192,39932.4136689815,2009-04-29,09:55:41
39.983822,116.298506,0,192,39932.4137268519,2009-04-29,09:55:46
39.984107,116.298546,0,192,39932.4137847222,2009-04-29,09:55:51
39.984314,116.298614,0,195,39932.4138425926,2009-04-29,09:55:56
39.984404,116.298712,0,205,39932.413900463,2009-04-29,09:56:01
39.98438,116.298885,0,219,39932.4139583333,2009-04-29,09:56:06
39.984363,116.299032,0,229,39932.4140162037,2009-04-29,09:56:11
39.984378,116.299114,0,239,39932.4140740741,2009-04-29,09:56:16
39.984356,116.299151,0,246,39932.4141319444,2009-04-29,09:56:21
39.984318,116.2992,0,247,39932.4141898148,2009-04-29,09:56:26
39.98348,116.298808,0,196,39932.4155208333,2009-04-29,09:58:21
39.98341,116.298762,0,164,39932.4155787037,2009-04-29,09:58:26
39.983316,116.298799,0,146,39932.4156365741,2009-04-29,09:58:31
39.98329,116.298855,0,107,39932.4156944444,2009-04-29,09:58:36
39.983359,116.298851,0,148,39932.4157523148,2009-04-29,09:58:41
39.983374,116.298866,0,142,39932.4158101852,2009-04-29,09:58:46
39.983385,116.298891,0,152,39932.4158680556,2009-04-29,09:58:51
39.983411,116.298887,0,157,39932.4159259259,2009-04-29,09:58:56
39.983411,116.298887,0,157,39932.4159606481,2009-04-29,09:58:59
39.983413,116.298889,0,159,39932.4159837963,2009-04-29,09:59:01
39.983411,116.298898,0,159,39932.4160416667,2009-04-29,09:59:06
39.983409,116.298909,0,159,39932.416099537,2009-04-29,09:59:11
39.983409,116.298909,0,159,39932.4161342593,2009-04-29,09:59:14
39.983408,116.298912,0,159,39932.4161574074,2009-04-29,09:59:16
39.983399,116.298879,0,159,39932.4162152778,2009-04-29,09:59:21
39.98325,116.298857,0,156,39932.4162731481,2009-04-29,09:59:26
39.98313,116.298806,0,153,39932.4163310185,2009-04-29,09:59:31
39.983019,116.298744,0,149,39932.4163888889,2009-04-29,09:59:36
39.982891,116.29868,0,146,39932.4164467593,2009-04-29,09:59:41
39.98275,116.298633,0,143,39932.4165046296,2009-04-29,09:59:46
39.982657,116.298624,0,142,39932.4165625,2009-04-29,09:59:51
39.982631,116.298609,0,142,39932.4166203704,2009-04-29,09:59:56
39.982647,116.298603,0,142,39932.4166782407,2009-04-29,10:00:01
39.982694,116.298605,0,142,39932.4167361111,2009-04-29,10:00:06
39.982711,116.298617,0,142,39932.4167939815,2009-04-29,10:00:11
39.982722,116.298637,0,142,39932.4168518518,2009-04-29,10:00:16
39.982725,116.298626,0,142,39932.4169097222,2009-04-29,10:00:21
39.982723,116.298664,0,142,39932.4169675926,2009-04-29,10:00:26
39.982728,116.298725,0,142,39932.417025463,2009-04-29,10:00:31
39.982764,116.298758,0,142,39932.4170833333,2009-04-29,10:00:36
39.98276,116.2988,0,141,39932.4171412037,2009-04-29,10:00:41
39.982773,116.298857,0,142,39932.4171990741,2009-04-29,10:00:46
39.982856,116.298868,0,142,39932.4172569444,2009-04-29,10:00:51
39.982856,116.298868,0,142,39932.4172916667,2009-04-29,10:00:54
39.982859,116.29886,0,142,39932.4173148148,2009-04-29,10:00:56
39.982913,116.298832,0,142,39932.4173726852,2009-04-29,10:01:01
39.982968,116.298807,0,142,39932.4174305556,2009-04-29,10:01:06
39.982836,116.298876,0,143,39932.4174884259,2009-04-29,10:01:11
39.982814,116.298901,0,143,39932.4175462963,2009-04-29,10:01:16
39.982947,116.298902,0,142,39932.4176041667,2009-04-29,10:01:21
39.982992,116.298919,0,142,39932.417662037,2009-04-29,10:01:26
39.983075,116.29892,0,142,39932.4177199074,2009-04-29,10:01:31
39.983084,116.298925,0,142,39932.4177777778,2009-04-29,10:01:36
39.983085,116.298929,0,142,39932.4178356482,2009-04-29,10:01:41
39.983087,116.298926,0,142,39932.4178935185,2009-04-29,10:01:46
39.98309,116.298923,0,142,39932.4179513889,2009-04-29,10:01:51
39.983092,116.298931,0,142,39932.4180092593,2009-04-29,10:01:56
39.983093,116.298939,0,142,39932.4180671296,2009-04-29,10:02:01
39.983093,116.298939,0,142,39932.4181018519,2009-04-29,10:02:04
39.983096,116.298935,0,142,39932.418125,2009-04-29,10:02:06
39.983097,116.298923,0,142,39932.4181828704,2009-04-29,10:02:11
39.982926,116.29886,0,144,39932.4182986111,2009-04-29,10:02:21
39.982904,116.298996,0,140,39932.4183564815,2009-04-29,10:02:26
39.982974,116.299025,0,140,39932.4184143519,2009-04-29,10:02:31
39.983023,116.299033,0,140,39932.4184722222,2009-04-29,10:02:36
39.983026,116.299045,0,140,39932.4185300926,2009-04-29,10:02:41
39.983017,116.299065,0,140,39932.418587963,2009-04-29,10:02:46
39.98299,116.29916,0,137,39932.4186458333,2009-04-29,10:02:51
39.982835,116.298822,0,-49,39932.4187037037,2009-04-29,10:02:56
39.982766,116.298924,0,-25,39932.4187615741,2009-04-29,10:03:01
39.982646,116.29896,0,-14,39932.4188194444,2009-04-29,10:03:06
39.982465,116.298958,0,-16,39932.4188773148,2009-04-29,10:03:11
39.982254,116.299004,0,-16,39932.4189351852,2009-04-29,10:03:16
39.982078,116.299036,0,-18,39932.4189930556,2009-04-29,10:03:21
39.981859,116.299033,0,-26,39932.4190509259,2009-04-29,10:03:26
39.981605,116.298982,0,-35,39932.4191087963,2009-04-29,10:03:31
39.981372,116.298844,0,-41,39932.4191666667,2009-04-29,10:03:36
39.98112,116.298704,0,-43,39932.419224537,2009-04-29,10:03:41
39.980981,116.298552,0,-38,39932.4192824074,2009-04-29,10:03:46
39.980977,116.298398,0,-45,39932.4193402778,2009-04-29,10:03:51
39.981055,116.298229,0,-47,39932.4193981481,2009-04-29,10:03:56
39.981292,116.298104,0,-62,39932.4194560185,2009-04-29,10:04:01
39.98151,116.298172,0,-72,39932.4195138889,2009-04-29,10:04:06
39.981775,116.298299,0,-80,39932.4195717593,2009-04-29,10:04:11
39.981804,116.2984,0,-82,39932.4196296296,2009-04-29,10:04:16
39.98185,116.298582,0,-82,39932.4196875,2009-04-29,10:04:21
39.98232,116.298519,0,-78,39932.4197453704,2009-04-29,10:04:26
39.982521,116.298602,0,-78,39932.4198032407,2009-04-29,10:04:31
39.982566,116.298732,0,-78,39932.4198611111,2009-04-29,10:04:36
39.982585,116.298815,0,-77,39932.4199189815,2009-04-29,10:04:41
39.982571,116.298931,0,-74,39932.4199768519,2009-04-29,10:04:46
39.982554,116.299028,0,-70,39932.4200347222,2009-04-29,10:04:51
39.982551,116.299105,0,-66,39932.4200925926,2009-04-29,10:04:56
39.982552,116.299143,0,-60,39932.420150463,2009-04-29,10:05:01
39.982565,116.299202,0,-56,39932.4202083333,2009-04-29,10:05:06
39.982529,116.299376,0,-52,39932.4202662037,2009-04-29,10:05:11
39.982436,116.29963,0,-49,39932.4203240741,2009-04-29,10:05:16
39.982293,116.299821,0,-48,39932.4203819444,2009-04-29,10:05:21
39.982219,116.299837,0,-46,39932.4206712963,2009-04-29,10:05:46
39.982227,116.299855,0,-46,39932.4207291667,2009-04-29,10:05:51
39.982224,116.299897,0,-45,39932.420787037,2009-04-29,10:05:56
39.982224,116.299897,0,-45,39932.4208217593,2009-04-29,10:05:59
39.982232,116.299896,0,-45,39932.4208449074,2009-04-29,10:06:01
39.982218,116.299882,0,-45,39932.4209027778,2009-04-29,10:06:06
39.982158,116.29977,0,-46,39932.4209606481,2009-04-29,10:06:11
39.98207,116.299569,0,-47,39932.4210185185,2009-04-29,10:06:16
39.982098,116.299522,0,-50,39932.4210763889,2009-04-29,10:06:21
39.982159,116.29951,0,-53,39932.4211342593,2009-04-29,10:06:26
39.98231,116.299485,0,-57,39932.4211921296,2009-04-29,10:06:31
39.982501,116.299435,0,-65,39932.42125,2009-04-29,10:06:36
39.982752,116.299315,0,-75,39932.4213078704,2009-04-29,10:06:41
39.982931,116.299156,0,-82,39932.4213657407,2009-04-29,10:06:46
39.982833,116.298938,0,-87,39932.4214236111,2009-04-29,10:06:51
39.982817,116.29879,0,-92,39932.4214814815,2009-04-29,10:06:56
39.982784,116.298681,0,-96,39932.4215393519,2009-04-29,10:07:01
39.982671,116.298647,0,-100,39932.4215972222,2009-04-29,10:07:06
39.982502,116.298669,0,-104,39932.4216550926,2009-04-29,10:07:11
39.982528,116.298621,0,-109,39932.421712963,2009-04-29,10:07:16
39.98268,116.298534,0,-112,39932.4217708333,2009-04-29,10:07:21
39.982785,116.298442,0,-114,39932.4218287037,2009-04-29,10:07:26
39.98292,116.298318,0,-116,39932.4218865741,2009-04-29,10:07:31
39.983083,116.298152,0,-122,39932.4219444444,2009-04-29,10:07:36
39.982971,116.298122,0,-128,39932.4220023148,2009-04-29,10:07:41
39.982945,116.298007,0,-134,39932.4220601852,2009-04-29,10:07:46
39.982874,116.297973,0,-139,39932.4221180556,2009-04-29,10:07:51
39.98282,116.297976,0,-144,39932.4221759259,2009-04-29,10:07:56
39.982761,116.298012,0,-148,39932.4222337963,2009-04-29,10:08:01
39.982707,116.298066,0,-151,39932.4222916667,2009-04-29,10:08:06
39.982707,116.298073,0,-151,39932.422349537,2009-04-29,10:08:11
39.982707,116.298073,0,-151,39932.4223842593,2009-04-29,10:08:14
39.982702,116.298076,0,-151,39932.4224074074,2009-04-29,10:08:16
39.983284,116.300698,0,914,39932.4232175926,2009-04-29,10:09:26
39.982917,116.299189,0,168,39932.423275463,2009-04-29,10:09:31
39.982887,116.299055,0,149,39932.4233333333,2009-04-29,10:09:36
39.982864,116.299041,0,128,39932.4233912037,2009-04-29,10:09:41
39.98281,116.299015,0,128,39932.4234490741,2009-04-29,10:09:46
39.982787,116.298986,0,140,39932.4235069444,2009-04-29,10:09:51
39.982766,116.298969,0,144,39932.4235648148,2009-04-29,10:09:56
39.982765,116.298955,0,152,39932.4236226852,2009-04-29,10:10:01
39.982717,116.298877,0,153,39932.4236805556,2009-04-29,10:10:06
39.982656,116.298697,0,157,39932.4237384259,2009-04-29,10:10:11
39.982582,116.298512,0,160,39932.4237962963,2009-04-29,10:10:16
39.982486,116.298342,0,163,39932.4238541667,2009-04-29,10:10:21
39.982544,116.29832,0,165,39932.423912037,2009-04-29,10:10:26
39.982629,116.298346,0,165,39932.4239699074,2009-04-29,10:10:31
39.982643,116.298332,0,167,39932.4240277778,2009-04-29,10:10:36
39.982969,116.298508,0,160,39932.4240856481,2009-04-29,10:10:41
39.983264,116.29856,0,152,39932.4241435185,2009-04-29,10:10:46
39.983565,116.298582,0,143,39932.4242013889,2009-04-29,10:10:51
39.983942,116.298653,0,127,39932.4242592593,2009-04-29,10:10:56
39.984097,116.298728,0,131,39932.4243171296,2009-04-29,10:11:01
39.984353,116.298746,0,124,39932.424375,2009-04-29,10:11:06
39.982271,116.299511,0,-202,39932.4296990741,2009-04-29,10:18:46
39.982425,116.299475,0,-34,39932.4297569444,2009-04-29,10:18:51
39.982612,116.298768,0,151,39932.4299305556,2009-04-29,10:19:06
39.982871,116.298865,0,116,39932.4299884259,2009-04-29,10:19:11
39.982979,116.29885,0,110,39932.4300462963,2009-04-29,10:19:16
39.983036,116.298867,0,111,39932.4301041667,2009-04-29,10:19:21
39.98308,116.298899,0,124,39932.430162037,2009-04-29,10:19:26
39.983086,116.298977,0,123,39932.4301967593,2009-04-29,10:19:29
39.983204,116.299071,0,118,39932.4302546296,2009-04-29,10:19:34
39.983228,116.29908,0,119,39932.4302777778,2009-04-29,10:19:36
39.983312,116.299104,0,123,39932.4303356481,2009-04-29,10:19:41
39.983321,116.299102,0,123,39932.4303587963,2009-04-29,10:19:43
39.983352,116.299127,0,135,39932.4304050926,2009-04-29,10:19:47
39.983374,116.299149,0,135,39932.4304513889,2009-04-29,10:19:51
39.983412,116.299181,0,134,39932.4304976852,2009-04-29,10:19:55
39.983409,116.29922,0,133,39932.4305555556,2009-04-29,10:20:00
39.983456,116.299334,0,147,39932.4306134259,2009-04-29,10:20:05
39.983476,116.299357,0,153,39932.4306712963,2009-04-29,10:20:10
39.983476,116.299357,0,153,39932.4307060185,2009-04-29,10:20:13
39.983477,116.299358,0,153,39932.4307291667,2009-04-29,10:20:15
39.983488,116.299366,0,152,39932.430787037,2009-04-29,10:20:20
39.983492,116.299405,0,151,39932.4308449074,2009-04-29,10:20:25
39.983485,116.299423,0,152,39932.4308564815,2009-04-29,10:20:26
39.983479,116.299469,0,153,39932.4308912037,2009-04-29,10:20:29
39.983482,116.299506,0,154,39932.4309375,2009-04-29,10:20:33
39.983492,116.299565,0,154,39932.4309953704,2009-04-29,10:20:38
39.983488,116.299617,0,154,39932.4310300926,2009-04-29,10:20:41
39.983508,116.299655,0,154,39932.4310648148,2009-04-29,10:20:44
39.98354,116.299731,0,149,39932.4311226852,2009-04-29,10:20:49
39.983555,116.299799,0,147,39932.4311805556,2009-04-29,10:20:54
39.983587,116.299878,0,145,39932.4312384259,2009-04-29,10:20:59
39.983587,116.299941,0,144,39932.4312731481,2009-04-29,10:21:02
39.983586,116.300003,0,142,39932.4313310185,2009-04-29,10:21:07
39.983601,116.300098,0,140,39932.4313888889,2009-04-29,10:21:12
39.983577,116.300192,0,136,39932.4314467593,2009-04-29,10:21:17
39.983584,116.300213,0,135,39932.4314814815,2009-04-29,10:21:20
39.983569,116.30028,0,133,39932.4315393518,2009-04-29,10:21:25
39.983573,116.300344,0,131,39932.4315972222,2009-04-29,10:21:30
39.983535,116.300447,0,129,39932.4316550926,2009-04-29,10:21:35
39.983547,116.300466,0,128,39932.4316666667,2009-04-29,10:21:36
39.983489,116.300498,0,125,39932.431712963,2009-04-29,10:21:40
39.983459,116.300575,0,121,39932.4317592593,2009-04-29,10:21:44
39.983451,116.30065,0,118,39932.4318055556,2009-04-29,10:21:48
39.983385,116.300706,0,115,39932.4318518518,2009-04-29,10:21:52
39.983332,116.300761,0,112,39932.4319097222,2009-04-29,10:21:57
39.983282,116.300809,0,111,39932.4319444444,2009-04-29,10:22:00
39.983241,116.300861,0,107,39932.4319907407,2009-04-29,10:22:04
39.983276,116.300929,0,104,39932.432037037,2009-04-29,10:22:08
39.983299,116.300978,0,101,39932.4320833333,2009-04-29,10:22:12
39.983329,116.301054,0,101,39932.4321412037,2009-04-29,10:22:17
39.983323,116.30106,0,100,39932.4321527778,2009-04-29,10:22:18
39.983375,116.301081,0,101,39932.4321875,2009-04-29,10:22:21
39.983423,116.301126,0,103,39932.4322453704,2009-04-29,10:22:26
39.983421,116.301142,0,100,39932.4322685185,2009-04-29,10:22:28
39.983473,116.301217,0,99,39932.4323263889,2009-04-29,10:22:33
39.98348,116.301227,0,99,39932.4323842593,2009-04-29,10:22:38
39.983481,116.30123,0,99,39932.4324421296,2009-04-29,10:22:43
39.983482,116.301231,0,99,39932.4325,2009-04-29,10:22:48
39.983484,116.301234,0,99,39932.4325578704,2009-04-29,10:22:53
39.983485,116.301234,0,99,39932.4326157407,2009-04-29,10:22:58
39.983486,116.301235,0,99,39932.4326736111,2009-04-29,10:23:03
39.983487,116.301236,0,99,39932.4327314815,2009-04-29,10:23:08
39.983489,116.301236,0,99,39932.4327893518,2009-04-29,10:23:13
39.983489,116.301236,0,99,39932.4328240741,2009-04-29,10:23:16
39.98349,116.301236,0,100,39932.4328472222,2009-04-29,10:23:18
39.983494,116.301297,0,99,39932.4329050926,2009-04-29,10:23:23
39.98348,116.301373,0,101,39932.432962963,2009-04-29,10:23:28
39.98348,116.301428,0,101,39932.4329976852,2009-04-29,10:23:31
39.983501,116.301517,0,103,39932.4330555556,2009-04-29,10:23:36
39.983505,116.301534,0,102,39932.4330671296,2009-04-29,10:23:37
39.983522,116.301625,0,103,39932.4331134259,2009-04-29,10:23:41
39.983545,116.301714,0,104,39932.4331597222,2009-04-29,10:23:45
39.983546,116.30178,0,104,39932.4332060185,2009-04-29,10:23:49
39.983525,116.30181,0,110,39932.4332638889,2009-04-29,10:23:54
39.983543,116.301835,0,126,39932.4333217593,2009-04-29,10:23:59
39.983557,116.30186,0,136,39932.4333796296,2009-04-29,10:24:04
39.983554,116.301871,0,136,39932.4334375,2009-04-29,10:24:09
39.983551,116.301922,0,139,39932.4334953704,2009-04-29,10:24:14
39.983563,116.301937,0,139,39932.4335069444,2009-04-29,10:24:15
39.983579,116.302012,0,138,39932.4335648148,2009-04-29,10:24:20
39.983557,116.302063,0,140,39932.4336226852,2009-04-29,10:24:25
39.983557,116.302154,0,142,39932.4336805556,2009-04-29,10:24:30
39.98356,116.302243,0,143,39932.4337384259,2009-04-29,10:24:35
39.983577,116.30231,0,145,39932.4337962963,2009-04-29,10:24:40
39.983598,116.302384,0,145,39932.4338541667,2009-04-29,10:24:45
39.983582,116.302527,0,144,39932.433912037,2009-04-29,10:24:50
39.983562,116.302661,0,142,39932.4339699074,2009-04-29,10:24:55
39.983544,116.302731,0,138,39932.4340277778,2009-04-29,10:25:00
39.983519,116.30275,0,132,39932.4340856481,2009-04-29,10:25:05
39.98347,116.302846,0,136,39932.4341435185,2009-04-29,10:25:10
39.983409,116.302981,0,144,39932.4342013889,2009-04-29,10:25:15
39.983406,116.303086,0,143,39932.4342592593,2009-04-29,10:25:20
39.983388,116.303178,0,143,39932.4343171296,2009-04-29,10:25:25
39.983451,116.303229,0,139,39932.434375,2009-04-29,10:25:30
39.983437,116.303314,0,135,39932.4344328704,2009-04-29,10:25:35
39.983432,116.303386,0,131,39932.4344907407,2009-04-29,10:25:40
39.983436,116.303451,0,124,39932.4345486111,2009-04-29,10:25:45
39.983493,116.303514,0,126,39932.4346064815,2009-04-29,10:25:50
39.983524,116.303599,0,124,39932.4346643519,2009-04-29,10:25:55
39.983538,116.30367,0,119,39932.4347222222,2009-04-29,10:26:00
39.983523,116.30376,0,117,39932.4347800926,2009-04-29,10:26:05
39.983505,116.303823,0,112,39932.434837963,2009-04-29,10:26:10
39.983513,116.303915,0,108,39932.4348958333,2009-04-29,10:26:15
39.983516,116.303982,0,105,39932.4349537037,2009-04-29,10:26:20
39.983541,116.30404,0,100,39932.4350115741,2009-04-29,10:26:25
39.983525,116.304052,0,102,39932.4350694444,2009-04-29,10:26:30
39.983538,116.304058,0,107,39932.4351273148,2009-04-29,10:26:35
39.983549,116.304044,0,107,39932.4351851852,2009-04-29,10:26:40
39.983573,116.304032,0,104,39932.4352430556,2009-04-29,10:26:45
39.983606,116.304054,0,112,39932.4353009259,2009-04-29,10:26:50
39.983625,116.304063,0,114,39932.4353587963,2009-04-29,10:26:55
39.98364,116.304062,0,116,39932.4354166667,2009-04-29,10:27:00
39.98364,116.304062,0,116,39932.4354513889,2009-04-29,10:27:03
39.983642,116.304063,0,115,39932.435474537,2009-04-29,10:27:05
39.983633,116.304048,0,119,39932.4355324074,2009-04-29,10:27:10
39.983633,116.304048,0,119,39932.4355671296,2009-04-29,10:27:13
39.983636,116.304053,0,118,39932.4355902778,2009-04-29,10:27:15
39.983632,116.304106,0,116,39932.4356481481,2009-04-29,10:27:20
39.983656,116.304115,0,120,39932.4357060185,2009-04-29,10:27:25
39.983681,116.304132,0,126,39932.4357638889,2009-04-29,10:27:30
39.983681,116.304133,0,126,39932.4358217593,2009-04-29,10:27:35
39.983682,116.304134,0,127,39932.4358796296,2009-04-29,10:27:40
39.983675,116.304131,0,127,39932.4359375,2009-04-29,10:27:45
39.983676,116.304131,0,127,39932.4359953704,2009-04-29,10:27:50
39.983675,116.304129,0,127,39932.4360532407,2009-04-29,10:27:55
39.983673,116.304129,0,127,39932.4361111111,2009-04-29,10:28:00
39.983675,116.304128,0,127,39932.4361689815,2009-04-29,10:28:05
39.983675,116.304128,0,127,39932.4362037037,2009-04-29,10:28:08
39.983674,116.304125,0,127,39932.4362268519,2009-04-29,10:28:10
39.983696,116.304059,0,129,39932.4362847222,2009-04-29,10:28:15
39.983717,116.303968,0,132,39932.4363425926,2009-04-29,10:28:20
39.983739,116.303953,0,136,39932.436400463,2009-04-29,10:28:25
39.983739,116.303953,0,136,39932.4364351852,2009-04-29,10:28:28
39.983738,116.303948,0,137,39932.4364583333,2009-04-29,10:28:30
39.983726,116.303947,0,142,39932.4365162037,2009-04-29,10:28:35
39.983732,116.303956,0,142,39932.4365740741,2009-04-29,10:28:40
39.98374,116.30403,0,145,39932.4366319444,2009-04-29,10:28:45
39.98374,116.304108,0,149,39932.4366898148,2009-04-29,10:28:50
39.983725,116.304151,0,151,39932.4367476852,2009-04-29,10:28:55
39.983735,116.304153,0,151,39932.4368055556,2009-04-29,10:29:00
39.983723,116.304151,0,152,39932.4368634259,2009-04-29,10:29:05
39.983681,116.30413,0,152,39932.4369212963,2009-04-29,10:29:10
39.983691,116.304132,0,152,39932.4369791667,2009-04-29,10:29:15
39.98371,116.304144,0,151,39932.437037037,2009-04-29,10:29:20
39.983714,116.304187,0,152,39932.4370949074,2009-04-29,10:29:25
39.983714,116.304398,0,152,39932.4371527778,2009-04-29,10:29:30
39.983718,116.304775,0,151,39932.4372106481,2009-04-29,10:29:35
39.983729,116.305256,0,151,39932.4372685185,2009-04-29,10:29:40
39.983769,116.305772,0,151,39932.4373263889,2009-04-29,10:29:45
39.983833,116.30629,0,152,39932.4373842593,2009-04-29,10:29:50
39.983841,116.306721,0,153,39932.4374421296,2009-04-29,10:29:55
39.983866,116.307097,0,154,39932.4375,2009-04-29,10:30:00
39.983848,116.307529,0,154,39932.4375578704,2009-04-29,10:30:05
39.983859,116.307961,0,155,39932.4376157407,2009-04-29,10:30:10
39.983879,116.308352,0,156,39932.4376736111,2009-04-29,10:30:15
39.983873,116.30856,0,156,39932.4377314815,2009-04-29,10:30:20
39.983889,116.308585,0,155,39932.4377893518,2009-04-29,10:30:25
39.983902,116.308588,0,154,39932.4378472222,2009-04-29,10:30:30
39.983915,116.308591,0,154,39932.4379050926,2009-04-29,10:30:35
39.98393,116.308592,0,156,39932.437962963,2009-04-29,10:30:40
39.98393,116.308592,0,156,39932.4379976852,2009-04-29,10:30:43
39.98393,116.308591,0,159,39932.4380208333,2009-04-29,10:30:45
39.98392,116.308589,0,160,39932.4380787037,2009-04-29,10:30:50
39.98392,116.308589,0,160,39932.4381134259,2009-04-29,10:30:53
39.983912,116.308587,0,160,39932.4381365741,2009-04-29,10:30:55
39.983902,116.308586,0,160,39932.4381944444,2009-04-29,10:31:00
39.983881,116.308578,0,160,39932.4382523148,2009-04-29,10:31:05
39.983862,116.308573,0,160,39932.4383101852,2009-04-29,10:31:10
39.983853,116.308571,0,160,39932.4383680556,2009-04-29,10:31:15
39.983849,116.308569,0,160,39932.4384259259,2009-04-29,10:31:20
39.983845,116.308568,0,160,39932.4384837963,2009-04-29,10:31:25
39.983846,116.308569,0,160,39932.4385416667,2009-04-29,10:31:30
39.983846,116.308569,0,160,39932.4385763889,2009-04-29,10:31:33
39.983851,116.308571,0,161,39932.438599537,2009-04-29,10:31:35
39.983861,116.308605,0,161,39932.4386574074,2009-04-29,10:31:40
39.983853,116.308874,0,163,39932.4387152778,2009-04-29,10:31:45
39.983909,116.309277,0,157,39932.4387731481,2009-04-29,10:31:50
39.983942,116.309541,0,153,39932.4388310185,2009-04-29,10:31:55
39.983974,116.309757,0,147,39932.4388888889,2009-04-29,10:32:00
39.98397,116.310075,0,144,39932.4389467593,2009-04-29,10:32:05
39.984018,116.310392,0,132,39932.4390046296,2009-04-29,10:32:10
39.984031,116.310761,0,127,39932.4390625,2009-04-29,10:32:15
39.984032,116.311183,0,126,39932.4391203704,2009-04-29,10:32:20
39.98403,116.311603,0,125,39932.4391782407,2009-04-29,10:32:25
39.984058,116.311927,0,121,39932.4392361111,2009-04-29,10:32:30
39.984028,116.312191,0,115,39932.4392939815,2009-04-29,10:32:35
39.984036,116.312465,0,108,39932.4393518518,2009-04-29,10:32:40
39.984028,116.312733,0,106,39932.4394097222,2009-04-29,10:32:45
39.98401,116.312948,0,102,39932.4394675926,2009-04-29,10:32:50
39.984006,116.312986,0,100,39932.439525463,2009-04-29,10:32:55
39.984013,116.31311,0,97,39932.4395833333,2009-04-29,10:33:00
39.983995,116.313395,0,92,39932.4396412037,2009-04-29,10:33:05
39.984024,116.313777,0,86,39932.4396990741,2009-04-29,10:33:10
39.98401,116.31413,0,75,39932.4397569444,2009-04-29,10:33:15
39.984009,116.31437,0,75,39932.4398148148,2009-04-29,10:33:20
39.984001,116.314587,0,75,39932.4398726852,2009-04-29,10:33:25
39.98401,116.314825,0,74,39932.4399305556,2009-04-29,10:33:30
39.984011,116.315056,0,67,39932.4399884259,2009-04-29,10:33:35
39.984001,116.315166,0,62,39932.4400462963,2009-04-29,10:33:40
39.984004,116.315182,0,62,39932.4401041667,2009-04-29,10:33:45
39.984005,116.315201,0,62,39932.440162037,2009-04-29,10:33:50
39.984006,116.31527,0,67,39932.4402199074,2009-04-29,10:33:55
39.984023,116.315341,0,70,39932.4402777778,2009-04-29,10:34:00
39.984025,116.315359,0,71,39932.4403356481,2009-04-29,10:34:05
39.98402,116.315387,0,71,39932.4403935185,2009-04-29,10:34:10
39.984028,116.315539,0,72,39932.4404513889,2009-04-29,10:34:15
39.984033,116.315566,0,75,39932.4405092593,2009-04-29,10:34:20
39.984026,116.315576,0,74,39932.4405671296,2009-04-29,10:34:25
39.984026,116.315576,0,74,39932.4406018518,2009-04-29,10:34:28
39.984026,116.315569,0,75,39932.440625,2009-04-29,10:34:30
39.984002,116.31557,0,75,39932.4406828704,2009-04-29,10:34:35
39.983994,116.315561,0,76,39932.4407407407,2009-04-29,10:34:40
39.98399,116.315669,0,77,39932.4407986111,2009-04-29,10:34:45
39.98395,116.31602,0,76,39932.4408564815,2009-04-29,10:34:50
39.983926,116.316411,0,76,39932.4409143519,2009-04-29,10:34:55
39.98404,116.317102,0,75,39932.4409722222,2009-04-29,10:35:00
39.984125,116.317777,0,73,39932.4410300926,2009-04-29,10:35:05
39.984166,116.318455,0,69,39932.441087963,2009-04-29,10:35:10
39.984195,116.319068,0,69,39932.4411458333,2009-04-29,10:35:15
39.984188,116.319592,0,67,39932.4412037037,2009-04-29,10:35:20
39.984186,116.319983,0,63,39932.4412615741,2009-04-29,10:35:25
39.984198,116.320204,0,57,39932.4413194444,2009-04-29,10:35:30
39.984169,116.320233,0,51,39932.4413773148,2009-04-29,10:35:35
39.984173,116.320255,0,51,39932.4414351852,2009-04-29,10:35:40
39.984174,116.320258,0,50,39932.4414930556,2009-04-29,10:35:45
39.984174,116.320251,0,50,39932.4415509259,2009-04-29,10:35:50
39.984174,116.320244,0,50,39932.4416087963,2009-04-29,10:35:55
39.984174,116.320244,0,50,39932.4416435185,2009-04-29,10:35:58
39.984175,116.320244,0,50,39932.4416666667,2009-04-29,10:36:00
39.984171,116.320269,0,50,39932.441724537,2009-04-29,10:36:05
39.984191,116.320423,0,48,39932.4417824074,2009-04-29,10:36:10
39.984206,116.320834,0,46,39932.4418402778,2009-04-29,10:36:15
39.98425,116.321281,0,45,39932.4418981481,2009-04-29,10:36:20
39.984298,116.321786,0,44,39932.4419560185,2009-04-29,10:36:25
39.984316,116.322233,0,43,39932.4420138889,2009-04-29,10:36:30
39.984327,116.32254,0,45,39932.4420717593,2009-04-29,10:36:35
39.984319,116.322759,0,45,39932.4421296296,2009-04-29,10:36:40
39.984327,116.322803,0,44,39932.4421875,2009-04-29,10:36:45
39.984336,116.32281,0,44,39932.4422453704,2009-04-29,10:36:50
39.98434,116.322851,0,44,39932.4423032407,2009-04-29,10:36:55
39.984339,116.322883,0,44,39932.4423611111,2009-04-29,10:37:00
39.984339,116.322883,0,44,39932.4423958333,2009-04-29,10:37:03
39.984339,116.322889,0,44,39932.4424189815,2009-04-29,10:37:05
39.984339,116.322901,0,44,39932.4424768519,2009-04-29,10:37:10
39.984304,116.323049,0,35,39932.4425347222,2009-04-29,10:37:15
39.984251,116.323143,0,35,39932.4425925926,2009-04-29,10:37:20
39.984272,116.323215,0,37,39932.442650463,2009-04-29,10:37:25
39.984285,116.323239,0,35,39932.4427083333,2009-04-29,10:37:30
39.984285,116.323244,0,35,39932.4427662037,2009-04-29,10:37:35
39.984285,116.323247,0,35,39932.4428240741,2009-04-29,10:37:40
39.984285,116.323247,0,35,39932.4428587963,2009-04-29,10:37:43
39.984284,116.323253,0,35,39932.4428819444,2009-04-29,10:37:45
39.984224,116.323251,0,43,39932.4429398148,2009-04-29,10:37:50
39.984229,116.323305,0,47,39932.4429976852,2009-04-29,10:37:55
39.984222,116.323395,0,53,39932.4430555556,2009-04-29,10:38:00
39.984236,116.323414,0,54,39932.4431134259,2009-04-29,10:38:05
39.984236,116.323414,0,54,39932.4431481481,2009-04-29,10:38:08
39.984235,116.323422,0,54,39932.4431712963,2009-04-29,10:38:10
39.984234,116.323433,0,54,39932.4432291667,2009-04-29,10:38:15
39.984232,116.323439,0,57,39932.443287037,2009-04-29,10:38:20
39.984232,116.323439,0,57,39932.4433217593,2009-04-29,10:38:23
39.984233,116.323443,0,57,39932.4433449074,2009-04-29,10:38:25
39.984231,116.32346,0,58,39932.4434027778,2009-04-29,10:38:30
39.984238,116.323493,0,71,39932.4434606481,2009-04-29,10:38:35
39.984239,116.323502,0,71,39932.4435185185,2009-04-29,10:38:40
39.98424,116.323492,0,71,39932.4435763889,2009-04-29,10:38:45
39.984239,116.323488,0,72,39932.4436342593,2009-04-29,10:38:50
39.984239,116.323488,0,72,39932.4436689815,2009-04-29,10:38:53
39.984235,116.323492,0,72,39932.4436921296,2009-04-29,10:38:55
39.984232,116.323501,0,72,39932.44375,2009-04-29,10:39:00
39.984232,116.323501,0,72,39932.4437847222,2009-04-29,10:39:03
39.984232,116.323493,0,72,39932.4438078704,2009-04-29,10:39:05
39.984236,116.323478,0,74,39932.4438657407,2009-04-29,10:39:10
39.984223,116.323494,0,76,39932.4439236111,2009-04-29,10:39:15
39.984252,116.323493,0,78,39932.4439814815,2009-04-29,10:39:20
39.984253,116.32348,0,79,39932.4440393519,2009-04-29,10:39:25
39.984254,116.323474,0,79,39932.4440972222,2009-04-29,10:39:30
39.984254,116.323474,0,79,39932.4441319444,2009-04-29,10:39:33
39.984261,116.32348,0,79,39932.4441550926,2009-04-29,10:39:35
39.98427,116.323535,0,80,39932.444212963,2009-04-29,10:39:40
39.98427,116.323646,0,80,39932.4442708333,2009-04-29,10:39:45
39.984226,116.323791,0,77,39932.4443287037,2009-04-29,10:39:50
39.984101,116.323976,0,69,39932.4443865741,2009-04-29,10:39:55
39.98414,116.324061,0,73,39932.4444444444,2009-04-29,10:40:00
39.984234,116.324122,0,84,39932.4445023148,2009-04-29,10:40:05
39.984267,116.324157,0,112,39932.4445601852,2009-04-29,10:40:10
39.984272,116.324156,0,113,39932.4446180556,2009-04-29,10:40:15
39.984272,116.324156,0,113,39932.4446527778,2009-04-29,10:40:18
39.984269,116.32415,0,112,39932.4446759259,2009-04-29,10:40:20
39.984263,116.324113,0,113,39932.4447337963,2009-04-29,10:40:25
39.984284,116.324071,0,132,39932.4447916667,2009-04-29,10:40:30
39.984307,116.323985,0,145,39932.444849537,2009-04-29,10:40:35
39.984314,116.323951,0,150,39932.4449074074,2009-04-29,10:40:40
39.984354,116.323926,0,158,39932.4449652778,2009-04-29,10:40:45
39.984403,116.323821,0,169,39932.4450231481,2009-04-29,10:40:50
39.984439,116.323718,0,177,39932.4450810185,2009-04-29,10:40:55
39.984418,116.32371,0,179,39932.4451388889,2009-04-29,10:41:00
39.984443,116.323681,0,192,39932.4451967593,2009-04-29,10:41:05
39.984494,116.323636,0,207,39932.4452546296,2009-04-29,10:41:10
39.98453,116.32361,0,217,39932.4453125,2009-04-29,10:41:15
39.984614,116.32356,0,223,39932.4453703704,2009-04-29,10:41:20
39.984635,116.323528,0,243,39932.4454282407,2009-04-29,10:41:25
39.984657,116.323481,0,251,39932.4454861111,2009-04-29,10:41:30
39.984662,116.32344,0,257,39932.4455439815,2009-04-29,10:41:35
39.9847,116.32341,0,263,39932.4456018518,2009-04-29,10:41:40
39.984754,116.323356,0,269,39932.4456597222,2009-04-29,10:41:45
39.984786,116.323311,0,280,39932.4457175926,2009-04-29,10:41:50
39.98482,116.323231,0,281,39932.445775463,2009-04-29,10:41:55
39.984823,116.323156,0,289,39932.4458333333,2009-04-29,10:42:00
39.984844,116.323088,0,291,39932.4458912037,2009-04-29,10:42:05
39.984867,116.323013,0,287,39932.4459490741,2009-04-29,10:42:10
39.984877,116.322943,0,280,39932.4460069444,2009-04-29,10:42:15
39.984876,116.32281,0,277,39932.4460648148,2009-04-29,10:42:20
39.984873,116.322686,0,272,39932.4461226852,2009-04-29,10:42:25
39.984884,116.322572,0,271,39932.4461805556,2009-04-29,10:42:30
39.984889,116.322486,0,270,39932.4462384259,2009-04-29,10:42:35
39.984886,116.322378,0,265,39932.4462962963,2009-04-29,10:42:40
39.984882,116.322276,0,264,39932.4463541667,2009-04-29,10:42:45
39.984878,116.322145,0,264,39932.446412037,2009-04-29,10:42:50
39.984879,116.32203,0,262,39932.4464699074,2009-04-29,10:42:55
39.984881,116.321902,0,257,39932.4465277778,2009-04-29,10:43:00
39.984893,116.321818,0,254,39932.4465856481,2009-04-29,10:43:05
39.9849,116.321729,0,251,39932.4466435185,2009-04-29,10:43:10
39.984908,116.321614,0,244,39932.4467013889,2009-04-29,10:43:15
39.984897,116.321494,0,240,39932.4467592593,2009-04-29,10:43:20
39.984885,116.321421,0,242,39932.4468171296,2009-04-29,10:43:25
39.984897,116.321267,0,227,39932.446875,2009-04-29,10:43:30
39.984895,116.321185,0,222,39932.4469328704,2009-04-29,10:43:35
39.984891,116.3211,0,217,39932.4469907407,2009-04-29,10:43:40
39.98488,116.321023,0,209,39932.4470486111,2009-04-29,10:43:45
39.984879,116.320889,0,193,39932.4471064815,2009-04-29,10:43:50
39.984894,116.320866,0,187,39932.4471643518,2009-04-29,10:43:55
39.984913,116.320859,0,183,39932.4472222222,2009-04-29,10:44:00
39.984915,116.32087,0,181,39932.4472800926,2009-04-29,10:44:05
39.984916,116.320871,0,181,39932.447337963,2009-04-29,10:44:10
39.984916,116.320871,0,181,39932.4473726852,2009-04-29,10:44:13
39.984916,116.32087,0,181,39932.4473958333,2009-04-29,10:44:15
39.984898,116.320855,0,170,39932.4474537037,2009-04-29,10:44:20
39.984888,116.320802,0,161,39932.4475115741,2009-04-29,10:44:25
39.984881,116.320764,0,159,39932.4475694444,2009-04-29,10:44:30
39.98488,116.320712,0,158,39932.4476273148,2009-04-29,10:44:35
39.98487,116.320661,0,160,39932.4476851852,2009-04-29,10:44:40
39.984863,116.320588,0,164,39932.4477430556,2009-04-29,10:44:45
39.984863,116.320524,0,168,39932.4478009259,2009-04-29,10:44:50
39.984868,116.320453,0,170,39932.4478587963,2009-04-29,10:44:55
39.984889,116.320385,0,171,39932.4479166667,2009-04-29,10:45:00
39.984913,116.320344,0,172,39932.447974537,2009-04-29,10:45:05
39.984942,116.32031,0,175,39932.4480324074,2009-04-29,10:45:10
39.984968,116.320243,0,180,39932.4480902778,2009-04-29,10:45:15
39.984978,116.320211,0,183,39932.4481481481,2009-04-29,10:45:20
39.984979,116.320152,0,186,39932.4482060185,2009-04-29,10:45:25
39.98497,116.320079,0,190,39932.4482638889,2009-04-29,10:45:30
39.984947,116.320011,0,195,39932.4483217593,2009-04-29,10:45:35
39.984957,116.319934,0,200,39932.4483796296,2009-04-29,10:45:40
39.984953,116.319856,0,205,39932.4484375,2009-04-29,10:45:45
39.984938,116.31982,0,210,39932.4484953704,2009-04-29,10:45:50
39.984909,116.319794,0,214,39932.4485532407,2009-04-29,10:45:55
39.984878,116.319761,0,218,39932.4486111111,2009-04-29,10:46:00
39.984853,116.319721,0,221,39932.4486689815,2009-04-29,10:46:05
39.984197,116.319367,0,189,39932.4498611111,2009-04-29,10:47:48
39.984158,116.319361,0,167,39932.4498958333,2009-04-29,10:47:51
39.984309,116.31947,0,181,39932.4499421296,2009-04-29,10:47:55
39.984338,116.31954,0,176,39932.4499768519,2009-04-29,10:47:58
39.984369,116.319623,0,175,39932.4500231481,2009-04-29,10:48:02
39.984582,116.319748,0,184,39932.4500578704,2009-04-29,10:48:05
39.984743,116.319859,0,191,39932.4501041667,2009-04-29,10:48:09
39.98499,116.320029,0,201,39932.450150463,2009-04-29,10:48:13
39.985009,116.320069,0,208,39932.4501851852,2009-04-29,10:48:16
39.985044,116.320128,0,213,39932.4502314815,2009-04-29,10:48:20
39.985016,116.320141,0,213,39932.4502777778,2009-04-29,10:48:24
39.984993,116.320191,0,213,39932.4503125,2009-04-29,10:48:27
39.984985,116.320262,0,219,39932.4503587963,2009-04-29,10:48:31
39.98498,116.32031,0,221,39932.4503935185,2009-04-29,10:48:34
39.984959,116.320352,0,224,39932.4504398148,2009-04-29,10:48:38
39.984967,116.320394,0,230,39932.4504861111,2009-04-29,10:48:42
39.984947,116.320428,0,233,39932.4505208333,2009-04-29,10:48:45
39.98488,116.320514,0,228,39932.4505671296,2009-04-29,10:48:49
39.984863,116.320557,0,232,39932.4506018519,2009-04-29,10:48:52
39.98486,116.320601,0,242,39932.4506481481,2009-04-29,10:48:56
39.984858,116.32064,0,252,39932.4506828704,2009-04-29,10:48:59
39.98486,116.320717,0,257,39932.4507291667,2009-04-29,10:49:03
39.984822,116.320789,0,245,39932.450775463,2009-04-29,10:49:07
39.984777,116.320813,0,237,39932.4508101852,2009-04-29,10:49:10
39.984728,116.320842,0,232,39932.4508564815,2009-04-29,10:49:14
39.984684,116.320861,0,228,39932.4508912037,2009-04-29,10:49:17
39.984621,116.320875,0,226,39932.4509375,2009-04-29,10:49:21
39.984573,116.320874,0,218,39932.4509722222,2009-04-29,10:49:24
39.984516,116.320881,0,210,39932.4510185185,2009-04-29,10:49:28
39.984456,116.320892,0,204,39932.4510532407,2009-04-29,10:49:31
39.984382,116.320903,0,204,39932.4511111111,2009-04-29,10:49:36
39.984364,116.320962,0,211,39932.4511574074,2009-04-29,10:49:40
39.984356,116.321008,0,216,39932.4511921296,2009-04-29,10:49:43
39.984361,116.321066,0,223,39932.4512384259,2009-04-29,10:49:47
39.984349,116.321115,0,228,39932.4512731481,2009-04-29,10:49:50
39.984368,116.321163,0,234,39932.4513194444,2009-04-29,10:49:54
39.984387,116.321225,0,242,39932.4513657407,2009-04-29,10:49:58
39.984394,116.321273,0,247,39932.451400463,2009-04-29,10:50:01
39.984394,116.321341,0,251,39932.4514467593,2009-04-29,10:50:05
39.984398,116.321411,0,248,39932.4514814815,2009-04-29,10:50:08
39.984405,116.321465,0,249,39932.4515277778,2009-04-29,10:50:12
39.984399,116.321522,0,252,39932.4515625,2009-04-29,10:50:15
39.984402,116.321587,0,259,39932.4516087963,2009-04-29,10:50:19
39.984407,116.321639,0,263,39932.4516435185,2009-04-29,10:50:22
39.984405,116.321703,0,266,39932.4516898148,2009-04-29,10:50:26
39.984404,116.321765,0,269,39932.4517361111,2009-04-29,10:50:30
39.9844,116.321797,0,274,39932.4517708333,2009-04-29,10:50:33
39.984414,116.32185,0,277,39932.4518171296,2009-04-29,10:50:37
39.984425,116.3219,0,280,39932.4518518519,2009-04-29,10:50:40
39.984434,116.321981,0,284,39932.4518981481,2009-04-29,10:50:44
39.984441,116.322049,0,287,39932.4519444444,2009-04-29,10:50:48
39.984446,116.3221,0,292,39932.4519791667,2009-04-29,10:50:51
39.984453,116.322179,0,296,39932.452037037,2009-04-29,10:50:56
39.984458,116.322244,0,300,39932.4520833333,2009-04-29,10:51:00
39.984468,116.322292,0,304,39932.4521180556,2009-04-29,10:51:03
39.984477,116.322358,0,308,39932.4521643519,2009-04-29,10:51:07
39.984472,116.322403,0,311,39932.4521990741,2009-04-29,10:51:10
39.984467,116.322474,0,311,39932.4522453704,2009-04-29,10:51:14
39.984468,116.322525,0,311,39932.4522916667,2009-04-29,10:51:18
39.984476,116.322552,0,315,39932.4523263889,2009-04-29,10:51:21
39.984481,116.322597,0,319,39932.4523726852,2009-04-29,10:51:25
39.984489,116.322638,0,322,39932.4524189815,2009-04-29,10:51:29
39.984486,116.322684,0,324,39932.4524537037,2009-04-29,10:51:32
39.9845,116.322763,0,325,39932.4525,2009-04-29,10:51:36
39.984491,116.322857,0,322,39932.4525462963,2009-04-29,10:51:40
39.984495,116.322922,0,319,39932.4525810185,2009-04-29,10:51:43
39.984507,116.32297,0,321,39932.4526273148,2009-04-29,10:51:47
39.984506,116.323019,0,324,39932.4526736111,2009-04-29,10:51:51
39.98449,116.323049,0,325,39932.4527083333,2009-04-29,10:51:54
39.984474,116.32315,0,327,39932.4527546296,2009-04-29,10:51:58
39.984486,116.323195,0,331,39932.4528009259,2009-04-29,10:52:02
39.98448,116.323231,0,333,39932.4528356481,2009-04-29,10:52:05
39.984475,116.323277,0,333,39932.4528819444,2009-04-29,10:52:09
39.984494,116.323296,0,335,39932.4529282407,2009-04-29,10:52:13
39.984503,116.323301,0,336,39932.452962963,2009-04-29,10:52:16
39.984481,116.323338,0,338,39932.4530092593,2009-04-29,10:52:20
39.9845,116.323382,0,342,39932.4530439815,2009-04-29,10:52:23
39.984523,116.323438,0,346,39932.4530902778,2009-04-29,10:52:27
39.984527,116.323487,0,348,39932.453125,2009-04-29,10:52:30
39.984535,116.323532,0,351,39932.4531712963,2009-04-29,10:52:34
39.984532,116.323591,0,352,39932.4532060185,2009-04-29,10:52:37
39.984526,116.32366,0,354,39932.4532523148,2009-04-29,10:52:41
39.984512,116.323737,0,354,39932.453287037,2009-04-29,10:52:44
39.984543,116.323806,0,355,39932.4533333333,2009-04-29,10:52:48
39.984513,116.32402,0,337,39932.4533912037,2009-04-29,10:52:53
39.984504,116.324067,0,332,39932.4534143518,2009-04-29,10:52:55
39.984445,116.324114,0,324,39932.4534722222,2009-04-29,10:53:00
39.984426,116.324108,0,320,39932.4535300926,2009-04-29,10:53:05
39.984418,116.324117,0,319,39932.453587963,2009-04-29,10:53:10
39.98441,116.324117,0,319,39932.4536458333,2009-04-29,10:53:15
39.984406,116.324117,0,319,39932.4537037037,2009-04-29,10:53:20
39.984406,116.324117,0,319,39932.4537384259,2009-04-29,10:53:23
39.984405,116.324117,0,318,39932.4537615741,2009-04-29,10:53:25
39.984383,116.3241,0,299,39932.4538194444,2009-04-29,10:53:30
39.984386,116.324086,0,295,39932.4538773148,2009-04-29,10:53:35
39.984392,116.324087,0,291,39932.4539351852,2009-04-29,10:53:40
39.984389,116.324087,0,291,39932.4539930556,2009-04-29,10:53:45
39.984389,116.324087,0,291,39932.4540509259,2009-04-29,10:53:50
39.984388,116.324087,0,291,39932.4540625,2009-04-29,10:53:51
39.984384,116.324087,0,291,39932.4541203704,2009-04-29,10:53:56
39.984382,116.324087,0,291,39932.4541782407,2009-04-29,10:54:01
39.984381,116.324086,0,291,39932.4542013889,2009-04-29,10:54:03
39.98438,116.324086,0,291,39932.4542361111,2009-04-29,10:54:06
39.984375,116.324086,0,291,39932.4542939815,2009-04-29,10:54:11
39.984375,116.324086,0,291,39932.4543287037,2009-04-29,10:54:14
39.984373,116.324086,0,291,39932.4543518518,2009-04-29,10:54:16
39.984354,116.324087,0,290,39932.4544097222,2009-04-29,10:54:21
39.984339,116.324103,0,290,39932.4544675926,2009-04-29,10:54:26
39.984313,116.32409,0,289,39932.454525463,2009-04-29,10:54:31
39.984301,116.324087,0,288,39932.4545833333,2009-04-29,10:54:36
39.984308,116.324089,0,288,39932.4546180556,2009-04-29,10:54:39
39.984306,116.324089,0,288,39932.4546643518,2009-04-29,10:54:43
39.984303,116.324089,0,288,39932.4547222222,2009-04-29,10:54:48
39.984303,116.324089,0,288,39932.4547569444,2009-04-29,10:54:51
39.984309,116.324089,0,287,39932.4547800926,2009-04-29,10:54:53
39.984319,116.324089,0,287,39932.454837963,2009-04-29,10:54:58
39.984352,116.324187,0,286,39932.4548958333,2009-04-29,10:55:03
39.984384,116.324414,0,283,39932.4549537037,2009-04-29,10:55:08
39.984411,116.32469,0,279,39932.4550115741,2009-04-29,10:55:13
39.984445,116.324837,0,275,39932.4550578704,2009-04-29,10:55:17
39.984472,116.324896,0,272,39932.4550925926,2009-04-29,10:55:20
39.984494,116.324986,0,267,39932.455150463,2009-04-29,10:55:25
39.98452,116.325214,0,264,39932.4552083333,2009-04-29,10:55:30
39.984537,116.325421,0,263,39932.4552662037,2009-04-29,10:55:35
39.984523,116.325577,0,262,39932.4553240741,2009-04-29,10:55:40
39.984517,116.325811,0,262,39932.4553819444,2009-04-29,10:55:45
39.984518,116.32598,0,263,39932.4554166667,2009-04-29,10:55:48
39.984523,116.326185,0,259,39932.4554513889,2009-04-29,10:55:51
39.98452,116.326417,0,257,39932.4555092593,2009-04-29,10:55:56
39.984526,116.326689,0,257,39932.4555671296,2009-04-29,10:56:01
39.984381,116.326918,0,249,39932.455625,2009-04-29,10:56:06
39.984075,116.326965,0,245,39932.4556828704,2009-04-29,10:56:11
39.983725,116.326988,0,245,39932.4557407407,2009-04-29,10:56:16
39.983306,116.326992,0,250,39932.4557986111,2009-04-29,10:56:21
39.982656,116.327272,0,249,39932.4558564815,2009-04-29,10:56:26
39.982163,116.327329,0,254,39932.4559143518,2009-04-29,10:56:31
39.981856,116.327313,0,256,39932.4559722222,2009-04-29,10:56:36
39.981644,116.327264,0,257,39932.4560069444,2009-04-29,10:56:39
39.981412,116.327278,0,256,39932.4560416667,2009-04-29,10:56:42
39.981121,116.327298,0,250,39932.456087963,2009-04-29,10:56:46
39.980784,116.327251,0,243,39932.4561458333,2009-04-29,10:56:51
39.980617,116.327233,0,239,39932.4561805556,2009-04-29,10:56:54
39.980461,116.327198,0,228,39932.4562268518,2009-04-29,10:56:58
39.980345,116.327205,0,224,39932.4562847222,2009-04-29,10:57:03
39.980316,116.327226,0,220,39932.4563425926,2009-04-29,10:57:08
39.980316,116.327226,0,220,39932.4563773148,2009-04-29,10:57:11
39.980323,116.327226,0,218,39932.456400463,2009-04-29,10:57:13
39.980335,116.327226,0,216,39932.4564583333,2009-04-29,10:57:18
39.980348,116.327226,0,215,39932.4565162037,2009-04-29,10:57:23
39.980356,116.327227,0,213,39932.4565740741,2009-04-29,10:57:28
39.980356,116.327227,0,213,39932.4565856481,2009-04-29,10:57:29
39.980359,116.327227,0,212,39932.4566087963,2009-04-29,10:57:31
39.980346,116.327228,0,211,39932.4566550926,2009-04-29,10:57:35
39.980346,116.327228,0,211,39932.4566666667,2009-04-29,10:57:36
39.980339,116.32723,0,211,39932.4566898148,2009-04-29,10:57:38
39.980282,116.327255,0,211,39932.4567361111,2009-04-29,10:57:42
39.98005,116.327289,0,208,39932.4567824074,2009-04-29,10:57:46
39.979886,116.327289,0,204,39932.4568171296,2009-04-29,10:57:49
39.979615,116.327284,0,200,39932.4568634259,2009-04-29,10:57:53
39.979391,116.327289,0,197,39932.4568981482,2009-04-29,10:57:56
39.979071,116.327278,0,193,39932.4569444444,2009-04-29,10:58:00
39.978807,116.327274,0,193,39932.4569791667,2009-04-29,10:58:03
39.978354,116.327298,0,194,39932.457037037,2009-04-29,10:58:08
39.978019,116.327295,0,208,39932.4570949074,2009-04-29,10:58:13
39.977797,116.327306,0,212,39932.4571412037,2009-04-29,10:58:17
39.977723,116.327309,0,214,39932.4571875,2009-04-29,10:58:21
39.977675,116.327273,0,213,39932.4572222222,2009-04-29,10:58:24
39.977675,116.327273,0,213,39932.4572569444,2009-04-29,10:58:27
39.977669,116.327273,0,213,39932.4572800926,2009-04-29,10:58:29
39.977654,116.327275,0,214,39932.4573032407,2009-04-29,10:58:31
39.977516,116.3272,0,215,39932.4573611111,2009-04-29,10:58:36
39.977413,116.32728,0,217,39932.4574189815,2009-04-29,10:58:41
39.977381,116.327346,0,220,39932.4574768519,2009-04-29,10:58:46
39.977261,116.327376,0,224,39932.4575347222,2009-04-29,10:58:51
39.977186,116.327395,0,223,39932.4575925926,2009-04-29,10:58:56
39.977049,116.327362,0,218,39932.457650463,2009-04-29,10:59:01
39.976822,116.327372,0,212,39932.4577083333,2009-04-29,10:59:06
39.976561,116.327396,0,205,39932.4577662037,2009-04-29,10:59:11
39.976403,116.327399,0,208,39932.4578009259,2009-04-29,10:59:14
39.976158,116.327398,0,214,39932.4578587963,2009-04-29,10:59:19
39.976035,116.327415,0,210,39932.4579166667,2009-04-29,10:59:24
39.976021,116.327429,0,208,39932.457974537,2009-04-29,10:59:29
39.976027,116.327431,0,208,39932.4580092593,2009-04-29,10:59:32
39.97603,116.327434,0,208,39932.4580555556,2009-04-29,10:59:36
39.97603,116.327434,0,208,39932.4580671296,2009-04-29,10:59:37
39.976028,116.327441,0,208,39932.4580902778,2009-04-29,10:59:39
39.976018,116.327446,0,208,39932.4581481481,2009-04-29,10:59:44
39.976015,116.32745,0,208,39932.4582060185,2009-04-29,10:59:49
39.976022,116.327454,0,209,39932.4582638889,2009-04-29,10:59:54
39.976022,116.327454,0,209,39932.4582986111,2009-04-29,10:59:57
39.976029,116.327457,0,210,39932.4583217593,2009-04-29,10:59:59
39.975948,116.327383,0,211,39932.4583796296,2009-04-29,11:00:04
39.975649,116.327419,0,216,39932.4584375,2009-04-29,11:00:09
39.975339,116.32748,0,217,39932.4584953704,2009-04-29,11:00:14
39.975218,116.327627,0,209,39932.4585416667,2009-04-29,11:00:18
39.975188,116.328009,0,207,39932.458599537,2009-04-29,11:00:23
39.975172,116.328547,0,202,39932.4586574074,2009-04-29,11:00:28
39.975168,116.329076,0,197,39932.4587152778,2009-04-29,11:00:33
39.975168,116.329343,0,193,39932.45875,2009-04-29,11:00:36
39.975158,116.329564,0,190,39932.4587847222,2009-04-29,11:00:39
39.97515,116.329662,0,186,39932.4588310185,2009-04-29,11:00:43
39.97515,116.329662,0,186,39932.4588541667,2009-04-29,11:00:45
39.975144,116.32967,0,183,39932.4588773148,2009-04-29,11:00:47
39.975141,116.329681,0,182,39932.4589236111,2009-04-29,11:00:51
39.975117,116.329671,0,189,39932.4589583333,2009-04-29,11:00:54
39.975081,116.329709,0,192,39932.4590046296,2009-04-29,11:00:58
39.975057,116.329738,0,195,39932.4590393519,2009-04-29,11:01:01
39.975029,116.329766,0,206,39932.4590856481,2009-04-29,11:01:05
39.975009,116.329788,0,205,39932.4591203704,2009-04-29,11:01:08
39.974992,116.329849,0,201,39932.4591666667,2009-04-29,11:01:12
39.974986,116.329886,0,203,39932.459212963,2009-04-29,11:01:16
39.974966,116.329928,0,201,39932.4592476852,2009-04-29,11:01:19
39.974952,116.329995,0,196,39932.4592939815,2009-04-29,11:01:23
39.97496,116.330052,0,195,39932.4593287037,2009-04-29,11:01:26
39.974966,116.330118,0,200,39932.459375,2009-04-29,11:01:30
39.974971,116.330147,0,207,39932.4594212963,2009-04-29,11:01:34
39.974983,116.330196,0,212,39932.4594560185,2009-04-29,11:01:37
39.974983,116.330248,0,219,39932.4595023148,2009-04-29,11:01:41
39.974998,116.330293,0,225,39932.459537037,2009-04-29,11:01:44
39.975015,116.330358,0,228,39932.4595833333,2009-04-29,11:01:48
39.975034,116.330435,0,221,39932.4596180556,2009-04-29,11:01:51
39.975036,116.330498,0,223,39932.4596643519,2009-04-29,11:01:55
39.975032,116.330554,0,227,39932.4596990741,2009-04-29,11:01:58
39.975033,116.330626,0,231,39932.4597453704,2009-04-29,11:02:02
39.975037,116.330716,0,232,39932.4597916667,2009-04-29,11:02:06
39.97503,116.330768,0,233,39932.4598263889,2009-04-29,11:02:09
39.975029,116.330854,0,235,39932.4598726852,2009-04-29,11:02:13
39.975023,116.330892,0,237,39932.4599074074,2009-04-29,11:02:16
39.975018,116.33096,0,239,39932.4599537037,2009-04-29,11:02:20
39.975017,116.330998,0,243,39932.4599884259,2009-04-29,11:02:23
39.975018,116.331056,0,248,39932.4600347222,2009-04-29,11:02:27
39.975016,116.331095,0,252,39932.4600694444,2009-04-29,11:02:30
39.975016,116.331139,0,256,39932.4601157407,2009-04-29,11:02:34
39.975024,116.331195,0,261,39932.460162037,2009-04-29,11:02:38
39.975022,116.331224,0,265,39932.4601967593,2009-04-29,11:02:41
39.975032,116.331263,0,271,39932.4602430556,2009-04-29,11:02:45
39.975011,116.331257,0,279,39932.4602777778,2009-04-29,11:02:48
39.97499,116.331231,0,300,39932.4603240741,2009-04-29,11:02:52
39.975002,116.331257,0,310,39932.4603587963,2009-04-29,11:02:55
39.974984,116.331312,0,320,39932.4604050926,2009-04-29,11:02:59
39.97495,116.331351,0,329,39932.4604398148,2009-04-29,11:03:02
39.974913,116.331406,0,334,39932.4604861111,2009-04-29,11:03:06
39.974881,116.331446,0,335,39932.4605208333,2009-04-29,11:03:09
39.974834,116.331482,0,343,39932.4605671296,2009-04-29,11:03:13
39.974791,116.331492,0,347,39932.4606018519,2009-04-29,11:03:16
39.974741,116.331523,0,347,39932.4606481481,2009-04-29,11:03:20
39.974714,116.33155,0,345,39932.4606828704,2009-04-29,11:03:23
39.974637,116.331587,0,340,39932.4607291667,2009-04-29,11:03:27
39.974588,116.331602,0,345,39932.4607638889,2009-04-29,11:03:30
39.974565,116.331607,0,344,39932.4608101852,2009-04-29,11:03:34
39.974558,116.331634,0,344,39932.4608449074,2009-04-29,11:03:37
39.974548,116.331656,0,346,39932.4608912037,2009-04-29,11:03:41
39.974549,116.331652,0,347,39932.4609259259,2009-04-29,11:03:44
39.974549,116.331649,0,347,39932.4609722222,2009-04-29,11:03:48
39.974549,116.331649,0,347,39932.4609837963,2009-04-29,11:03:49
39.974549,116.331644,0,347,39932.4610069444,2009-04-29,11:03:51
39.974471,116.33184,0,344,39932.4610532407,2009-04-29,11:03:55
39.9744,116.331898,0,341,39932.461087963,2009-04-29,11:03:58
39.974273,116.33199,0,339,39932.4611342593,2009-04-29,11:04:02
39.974229,116.332023,0,341,39932.4611805556,2009-04-29,11:04:06
39.974199,116.332034,0,341,39932.4612152778,2009-04-29,11:04:09
39.974173,116.332033,0,337,39932.4612615741,2009-04-29,11:04:13
39.97414,116.332036,0,342,39932.4612962963,2009-04-29,11:04:16
39.97409,116.332049,0,350,39932.4613425926,2009-04-29,11:04:20
39.974066,116.332043,0,354,39932.4613773148,2009-04-29,11:04:23
39.974035,116.332038,0,358,39932.4614236111,2009-04-29,11:04:27
39.973986,116.331989,0,358,39932.4614699074,2009-04-29,11:04:31
39.973968,116.331974,0,360,39932.4615046296,2009-04-29,11:04:34
39.973934,116.331935,0,361,39932.4615509259,2009-04-29,11:04:38
39.973841,116.331933,0,366,39932.4615972222,2009-04-29,11:04:42
39.973793,116.331904,0,368,39932.4616319444,2009-04-29,11:04:45
39.97373,116.331878,0,374,39932.4616782407,2009-04-29,11:04:49
39.973678,116.331844,0,379,39932.461712963,2009-04-29,11:04:52
39.973667,116.331831,0,381,39932.4617592593,2009-04-29,11:04:56
39.973662,116.331828,0,382,39932.4617939815,2009-04-29,11:04:59
39.973659,116.331828,0,382,39932.4618402778,2009-04-29,11:05:03
39.973655,116.331828,0,383,39932.4618865741,2009-04-29,11:05:07
39.973655,116.331828,0,383,39932.4618981481,2009-04-29,11:05:08
39.97365,116.331828,0,383,39932.4619212963,2009-04-29,11:05:10
39.973641,116.331829,0,383,39932.4619675926,2009-04-29,11:05:14
39.97312,116.335629,0,381,39932.4635300926,2009-04-29,11:07:29
39.973223,116.334673,0,375,39932.4635763889,2009-04-29,11:07:33
39.973137,116.334976,0,339,39932.4687037037,2009-04-29,11:14:56
39.973147,116.335058,0,337,39932.4687615741,2009-04-29,11:15:01
39.973181,116.335107,0,335,39932.4688194444,2009-04-29,11:15:06
39.973232,116.335033,0,335,39932.4688773148,2009-04-29,11:15:11
39.973256,116.33501,0,333,39932.4689351852,2009-04-29,11:15:16
39.973264,116.334996,0,332,39932.4689930556,2009-04-29,11:15:21
39.973261,116.334998,0,332,39932.4690509259,2009-04-29,11:15:26
39.973261,116.334998,0,332,39932.4690856481,2009-04-29,11:15:29
39.973256,116.335002,0,332,39932.4691087963,2009-04-29,11:15:31
39.973237,116.335019,0,334,39932.4691666667,2009-04-29,11:15:36
39.973235,116.334994,0,336,39932.469224537,2009-04-29,11:15:41
39.973231,116.334977,0,337,39932.4692824074,2009-04-29,11:15:46
39.973197,116.33491,0,338,39932.4693402778,2009-04-29,11:15:51
39.973174,116.334869,0,338,39932.4693981481,2009-04-29,11:15:56
39.973174,116.334869,0,338,39932.4694328704,2009-04-29,11:15:59
39.973171,116.334875,0,338,39932.4694560185,2009-04-29,11:16:01
39.973157,116.334868,0,338,39932.4695138889,2009-04-29,11:16:06
39.973152,116.334869,0,338,39932.4695717593,2009-04-29,11:16:11
39.973152,116.334869,0,338,39932.4696064815,2009-04-29,11:16:14
39.973152,116.334869,0,338,39932.4696296296,2009-04-29,11:16:16
39.973188,116.334854,0,338,39932.4696875,2009-04-29,11:16:21
39.97322,116.334867,0,338,39932.4697453704,2009-04-29,11:16:26
39.973266,116.334917,0,336,39932.4698032407,2009-04-29,11:16:31
39.973272,116.334982,0,331,39932.4698611111,2009-04-29,11:16:36
39.973271,116.335003,0,331,39932.4699189815,2009-04-29,11:16:41
39.973271,116.335003,0,331,39932.4699537037,2009-04-29,11:16:44
39.973276,116.335003,0,330,39932.4699768518,2009-04-29,11:16:46
39.973289,116.334999,0,331,39932.4700347222,2009-04-29,11:16:51
39.973282,116.334977,0,335,39932.4700925926,2009-04-29,11:16:56
39.973282,116.334977,0,335,39932.4701273148,2009-04-29,11:16:59
39.973281,116.334977,0,336,39932.470150463,2009-04-29,11:17:01
39.973259,116.335,0,336,39932.4702083333,2009-04-29,11:17:06
39.973222,116.334965,0,337,39932.4702662037,2009-04-29,11:17:11
39.973171,116.334946,0,338,39932.4703240741,2009-04-29,11:17:16
39.973162,116.334929,0,339,39932.4703819444,2009-04-29,11:17:21
39.97318,116.334887,0,340,39932.4704398148,2009-04-29,11:17:26
39.97318,116.334887,0,340,39932.470474537,2009-04-29,11:17:29
39.973184,116.334884,0,339,39932.4704976852,2009-04-29,11:17:31
39.973195,116.334882,0,339,39932.4705555556,2009-04-29,11:17:36
39.973204,116.334881,0,339,39932.4706134259,2009-04-29,11:17:41
39.973208,116.33488,0,338,39932.4706712963,2009-04-29,11:17:46
39.973212,116.334881,0,338,39932.4707291667,2009-04-29,11:17:51
39.973216,116.334884,0,337,39932.470787037,2009-04-29,11:17:56
39.973216,116.334884,0,337,39932.4708217593,2009-04-29,11:17:59
39.97322,116.334888,0,336,39932.4708449074,2009-04-29,11:18:01
39.973236,116.334885,0,336,39932.4710185185,2009-04-29,11:18:16
39.973268,116.33487,0,336,39932.4710763889,2009-04-29,11:18:21
39.973284,116.334924,0,334,39932.4711342593,2009-04-29,11:18:26
39.973281,116.334926,0,334,39932.4711921296,2009-04-29,11:18:31
39.973279,116.334926,0,334,39932.47125,2009-04-29,11:18:36
39.973279,116.334926,0,334,39932.4712847222,2009-04-29,11:18:39
39.973283,116.334925,0,334,39932.4713078704,2009-04-29,11:18:41
39.973289,116.334866,0,331,39932.4713657407,2009-04-29,11:18:46
39.973305,116.334815,0,329,39932.4714236111,2009-04-29,11:18:51
39.973308,116.334815,0,329,39932.4714814815,2009-04-29,11:18:56
39.973308,116.334815,0,329,39932.4715162037,2009-04-29,11:18:59
39.9733,116.334816,0,329,39932.4715393518,2009-04-29,11:19:01
39.97329,116.334817,0,329,39932.4715972222,2009-04-29,11:19:06
39.973288,116.334818,0,329,39932.4716550926,2009-04-29,11:19:11
39.973294,116.334818,0,329,39932.471712963,2009-04-29,11:19:16
39.973294,116.334818,0,328,39932.4717708333,2009-04-29,11:19:21
39.973302,116.334817,0,328,39932.4718287037,2009-04-29,11:19:26
39.973309,116.334816,0,327,39932.4718865741,2009-04-29,11:19:31
39.973316,116.334815,0,327,39932.4719444444,2009-04-29,11:19:36
39.973321,116.334814,0,327,39932.4720023148,2009-04-29,11:19:41
39.973324,116.334814,0,326,39932.4720601852,2009-04-29,11:19:46
39.973329,116.334815,0,325,39932.4721180556,2009-04-29,11:19:51
39.973329,116.334815,0,325,39932.4721759259,2009-04-29,11:19:56
39.973329,116.334815,0,325,39932.4722106481,2009-04-29,11:19:59
39.973332,116.334814,0,325,39932.4722337963,2009-04-29,11:20:01
39.973321,116.334816,0,325,39932.4722916667,2009-04-29,11:20:06
39.97331,116.334819,0,325,39932.472349537,2009-04-29,11:20:11
39.97331,116.334819,0,325,39932.4723842593,2009-04-29,11:20:14
39.973302,116.33482,0,325,39932.4724074074,2009-04-29,11:20:16
39.973287,116.334822,0,324,39932.4724652778,2009-04-29,11:20:21
39.973275,116.334819,0,323,39932.4725231482,2009-04-29,11:20:26
39.973288,116.334844,0,324,39932.4725810185,2009-04-29,11:20:31
39.9733,116.334861,0,323,39932.4726388889,2009-04-29,11:20:36
39.973303,116.33492,0,319,39932.4726967593,2009-04-29,11:20:41
39.973301,116.334921,0,319,39932.4727546296,2009-04-29,11:20:46
39.973304,116.33492,0,319,39932.4728125,2009-04-29,11:20:51
39.973306,116.33492,0,318,39932.4728703704,2009-04-29,11:20:56
39.973305,116.33492,0,318,39932.4729282407,2009-04-29,11:21:01
39.973306,116.33492,0,318,39932.4729861111,2009-04-29,11:21:06
39.97331,116.334919,0,318,39932.4730439815,2009-04-29,11:21:11
39.973309,116.334919,0,318,39932.4731018519,2009-04-29,11:21:16
39.973309,116.334919,0,318,39932.4731365741,2009-04-29,11:21:19
39.973305,116.33492,0,318,39932.4731597222,2009-04-29,11:21:21
39.973294,116.334932,0,318,39932.4732175926,2009-04-29,11:21:26
39.973282,116.334966,0,317,39932.473275463,2009-04-29,11:21:31
39.973296,116.334994,0,317,39932.4733333333,2009-04-29,11:21:36
39.973296,116.334994,0,317,39932.4733680556,2009-04-29,11:21:39
39.973289,116.334995,0,317,39932.4733912037,2009-04-29,11:21:41
39.973327,116.335039,0,316,39932.4734490741,2009-04-29,11:21:46
39.973348,116.335115,0,314,39932.4735069444,2009-04-29,11:21:51
39.973321,116.335215,0,314,39932.4735648148,2009-04-29,11:21:56
39.973299,116.335236,0,314,39932.4736226852,2009-04-29,11:22:01
39.973299,116.335236,0,314,39932.4736574074,2009-04-29,11:22:04
39.973301,116.335237,0,314,39932.4736805556,2009-04-29,11:22:06
39.973312,116.335235,0,315,39932.4737384259,2009-04-29,11:22:11
39.973315,116.335233,0,315,39932.4737962963,2009-04-29,11:22:16
39.973309,116.335233,0,316,39932.4738541667,2009-04-29,11:22:21
39.973305,116.335234,0,316,39932.473912037,2009-04-29,11:22:26
39.973312,116.335233,0,316,39932.4739699074,2009-04-29,11:22:31
39.973313,116.335233,0,316,39932.4740277778,2009-04-29,11:22:36
39.973315,116.335232,0,316,39932.4740856481,2009-04-29,11:22:41
39.973321,116.335231,0,316,39932.4741435185,2009-04-29,11:22:46
39.973321,116.335231,0,316,39932.4741782407,2009-04-29,11:22:49
39.973326,116.335228,0,315,39932.4742013889,2009-04-29,11:22:51
39.973337,116.335235,0,311,39932.4742592593,2009-04-29,11:22:56
39.973336,116.335238,0,310,39932.4743171296,2009-04-29,11:23:01
39.973341,116.335237,0,309,39932.474375,2009-04-29,11:23:06
39.973341,116.335238,0,308,39932.4744328704,2009-04-29,11:23:11
39.973342,116.335238,0,308,39932.4744907407,2009-04-29,11:23:16
39.973349,116.335236,0,308,39932.4745486111,2009-04-29,11:23:21
39.973355,116.335234,0,308,39932.4746064815,2009-04-29,11:23:26
39.973351,116.335234,0,308,39932.4746643519,2009-04-29,11:23:31
39.973353,116.335233,0,308,39932.4747222222,2009-04-29,11:23:36
39.973356,116.335233,0,308,39932.4747800926,2009-04-29,11:23:41
39.973358,116.335232,0,308,39932.474837963,2009-04-29,11:23:46
39.973358,116.335232,0,308,39932.4748726852,2009-04-29,11:23:49
39.973353,116.335227,0,308,39932.4748958333,2009-04-29,11:23:51
39.973324,116.335151,0,306,39932.4749537037,2009-04-29,11:23:56
39.97332,116.335149,0,306,39932.4750115741,2009-04-29,11:24:01
39.97332,116.335149,0,306,39932.4750462963,2009-04-29,11:24:04
39.973314,116.335145,0,306,39932.4750694444,2009-04-29,11:24:06
39.973305,116.335139,0,306,39932.4751273148,2009-04-29,11:24:11
39.9733,116.335134,0,306,39932.4751851852,2009-04-29,11:24:16
39.973294,116.335132,0,306,39932.4752430556,2009-04-29,11:24:21
39.973294,116.335128,0,306,39932.4753009259,2009-04-29,11:24:26
39.973294,116.335125,0,305,39932.4753587963,2009-04-29,11:24:31
39.97329,116.335123,0,305,39932.4754166667,2009-04-29,11:24:36
39.973286,116.335121,0,305,39932.475474537,2009-04-29,11:24:41
39.973287,116.335119,0,305,39932.4755324074,2009-04-29,11:24:46
39.973287,116.335119,0,305,39932.4755671296,2009-04-29,11:24:49
39.973291,116.335117,0,305,39932.4755902778,2009-04-29,11:24:51
39.973296,116.335087,0,305,39932.4757060185,2009-04-29,11:25:01
39.973294,116.335084,0,304,39932.4757638889,2009-04-29,11:25:06
39.973294,116.335081,0,303,39932.4758217593,2009-04-29,11:25:11
39.973298,116.335081,0,303,39932.4758796296,2009-04-29,11:25:16
39.973293,116.335083,0,303,39932.4759375,2009-04-29,11:25:21
39.973286,116.335086,0,303,39932.4759953704,2009-04-29,11:25:26
39.973278,116.335087,0,303,39932.4760532407,2009-04-29,11:25:31
39.973278,116.335087,0,303,39932.476087963,2009-04-29,11:25:34
39.973283,116.335085,0,303,39932.4761111111,2009-04-29,11:25:36
39.9733,116.335055,0,303,39932.4761689815,2009-04-29,11:25:41
39.973299,116.33504,0,304,39932.4762268519,2009-04-29,11:25:46
39.973296,116.335031,0,304,39932.4762847222,2009-04-29,11:25:51
39.973273,116.334972,0,304,39932.4763425926,2009-04-29,11:25:56
39.97326,116.334941,0,304,39932.476400463,2009-04-29,11:26:01
39.973259,116.334932,0,304,39932.4764583333,2009-04-29,11:26:06
39.973259,116.334827,0,303,39932.4765162037,2009-04-29,11:26:11
39.9733,116.334539,0,269,39932.478599537,2009-04-29,11:29:11
39.973304,116.334444,0,266,39932.4786574074,2009-04-29,11:29:16
39.973303,116.334442,0,266,39932.4787152778,2009-04-29,11:29:21
39.973303,116.334442,0,266,39932.47875,2009-04-29,11:29:24
39.973311,116.334435,0,265,39932.4787731481,2009-04-29,11:29:26
39.973318,116.334415,0,263,39932.4788310185,2009-04-29,11:29:31
39.973319,116.334413,0,263,39932.4788888889,2009-04-29,11:29:36
39.973323,116.334409,0,262,39932.4789467593,2009-04-29,11:29:41
39.973328,116.334405,0,262,39932.4790046296,2009-04-29,11:29:46
39.97333,116.334403,0,262,39932.4790625,2009-04-29,11:29:51
39.973338,116.3344,0,262,39932.4791203704,2009-04-29,11:29:56
39.973346,116.334397,0,262,39932.4791782407,2009-04-29,11:30:01
39.973351,116.334392,0,262,39932.4792361111,2009-04-29,11:30:06
39.973351,116.33439,0,262,39932.4792939815,2009-04-29,11:30:11
39.97335,116.334388,0,262,39932.4793518518,2009-04-29,11:30:16
39.973347,116.334386,0,262,39932.4794097222,2009-04-29,11:30:21
39.973349,116.334384,0,262,39932.4794675926,2009-04-29,11:30:26
39.973349,116.334382,0,262,39932.479525463,2009-04-29,11:30:31
39.973349,116.334382,0,262,39932.4795601852,2009-04-29,11:30:34
39.973354,116.334378,0,262,39932.4795833333,2009-04-29,11:30:36
39.973364,116.334374,0,261,39932.4796412037,2009-04-29,11:30:41
39.973375,116.33437,0,261,39932.4796990741,2009-04-29,11:30:46
39.973382,116.334339,0,260,39932.4797569444,2009-04-29,11:30:51
39.973392,116.334276,0,261,39932.4798148148,2009-04-29,11:30:56
39.973384,116.334214,0,264,39932.4798726852,2009-04-29,11:31:01
39.973388,116.334212,0,265,39932.4799305556,2009-04-29,11:31:06
39.973388,116.334212,0,265,39932.4799652778,2009-04-29,11:31:09
39.973384,116.334211,0,265,39932.4799884259,2009-04-29,11:31:11
39.973377,116.334197,0,263,39932.4800462963,2009-04-29,11:31:16
39.973394,116.334172,0,262,39932.4801041667,2009-04-29,11:31:21
39.973394,116.334155,0,258,39932.480162037,2009-04-29,11:31:26
39.973393,116.334147,0,257,39932.4802199074,2009-04-29,11:31:31
39.973393,116.334147,0,257,39932.4802546296,2009-04-29,11:31:34
39.973396,116.334146,0,257,39932.4802777778,2009-04-29,11:31:36
39.973406,116.334142,0,257,39932.4803356482,2009-04-29,11:31:41
39.97341,116.334141,0,256,39932.4803935185,2009-04-29,11:31:46
39.973409,116.33414,0,255,39932.4804513889,2009-04-29,11:31:51
39.97341,116.334138,0,255,39932.4805092593,2009-04-29,11:31:56
39.973414,116.334137,0,255,39932.4805671296,2009-04-29,11:32:01
39.973416,116.334137,0,255,39932.480625,2009-04-29,11:32:06
39.973417,116.334137,0,255,39932.4806828704,2009-04-29,11:32:11
39.973418,116.334138,0,255,39932.4807407407,2009-04-29,11:32:16
39.97342,116.334138,0,255,39932.4807986111,2009-04-29,11:32:21
39.973427,116.334136,0,255,39932.4808564815,2009-04-29,11:32:26
39.973429,116.334136,0,254,39932.4809143519,2009-04-29,11:32:31
39.973424,116.334136,0,254,39932.4809722222,2009-04-29,11:32:36
39.973427,116.334135,0,253,39932.4810300926,2009-04-29,11:32:41
39.973427,116.334135,0,253,39932.4810648148,2009-04-29,11:32:44
39.973429,116.334135,0,253,39932.481087963,2009-04-29,11:32:46
39.97345,116.334115,0,248,39932.4811458333,2009-04-29,11:32:51
39.973445,116.334141,0,242,39932.4812037037,2009-04-29,11:32:56
39.973442,116.334141,0,241,39932.4812615741,2009-04-29,11:33:01
39.973448,116.33414,0,240,39932.4813194444,2009-04-29,11:33:06
39.973452,116.334137,0,240,39932.4813773148,2009-04-29,11:33:11
39.973452,116.334138,0,240,39932.4814351852,2009-04-29,11:33:16
39.973447,116.334139,0,239,39932.4814930556,2009-04-29,11:33:21
39.973441,116.334139,0,239,39932.4815509259,2009-04-29,11:33:26
39.973437,116.334139,0,239,39932.4816087963,2009-04-29,11:33:31
39.973432,116.334137,0,239,39932.4816666667,2009-04-29,11:33:36
39.97343,116.334135,0,238,39932.481724537,2009-04-29,11:33:41
39.97343,116.334132,0,238,39932.4817824074,2009-04-29,11:33:46
39.97343,116.334132,0,238,39932.4818171296,2009-04-29,11:33:49
39.973438,116.334128,0,237,39932.4818402778,2009-04-29,11:33:51
39.97345,116.334073,0,236,39932.4818981481,2009-04-29,11:33:56
39.973449,116.33404,0,236,39932.4819560185,2009-04-29,11:34:01
39.973452,116.33404,0,236,39932.4820138889,2009-04-29,11:34:06
39.973448,116.334041,0,235,39932.4820717593,2009-04-29,11:34:11
39.973446,116.334043,0,235,39932.4821296296,2009-04-29,11:34:16
39.973446,116.334043,0,235,39932.4821643519,2009-04-29,11:34:19
39.973441,116.334044,0,235,39932.4821875,2009-04-29,11:34:21
39.973417,116.334033,0,236,39932.4822453704,2009-04-29,11:34:26
39.973397,116.334032,0,234,39932.4823032407,2009-04-29,11:34:31
39.973392,116.334031,0,234,39932.4823611111,2009-04-29,11:34:36
39.973392,116.334031,0,234,39932.4823958333,2009-04-29,11:34:39
39.97339,116.334028,0,234,39932.4824189815,2009-04-29,11:34:41
39.973379,116.333977,0,230,39932.4824768519,2009-04-29,11:34:46
39.973362,116.333888,0,223,39932.4825347222,2009-04-29,11:34:51
39.973357,116.333826,0,218,39932.4825925926,2009-04-29,11:34:56
39.973372,116.333776,0,215,39932.482650463,2009-04-29,11:35:01
39.973421,116.334105,0,217,39932.4968865741,2009-04-29,11:55:31
39.97354,116.336127,0,217,39932.4970601852,2009-04-29,11:55:46
39.97354,116.336127,0,217,39932.4970949074,2009-04-29,11:55:49
39.973535,116.336124,0,217,39932.4971180556,2009-04-29,11:55:51
39.973528,116.336052,0,216,39932.4971759259,2009-04-29,11:55:56
39.973514,116.336047,0,216,39932.4972337963,2009-04-29,11:56:01
39.973509,116.336048,0,216,39932.4972916667,2009-04-29,11:56:06
39.973507,116.336049,0,216,39932.497349537,2009-04-29,11:56:11
39.973506,116.336049,0,216,39932.4974074074,2009-04-29,11:56:16
39.973505,116.336049,0,216,39932.4974652778,2009-04-29,11:56:21
39.973511,116.336046,0,216,39932.4975231481,2009-04-29,11:56:26
39.973507,116.336045,0,216,39932.4975810185,2009-04-29,11:56:31
39.973511,116.336043,0,216,39932.4976388889,2009-04-29,11:56:36
39.973517,116.336041,0,216,39932.4976967593,2009-04-29,11:56:41
39.97352,116.336041,0,215,39932.4977546296,2009-04-29,11:56:46
39.973523,116.336039,0,215,39932.4978125,2009-04-29,11:56:51
39.973524,116.336037,0,215,39932.4978703704,2009-04-29,11:56:56
39.973524,116.336037,0,215,39932.4979050926,2009-04-29,11:56:59
39.973516,116.336037,0,215,39932.4979282407,2009-04-29,11:57:01
39.973498,116.336012,0,215,39932.4979861111,2009-04-29,11:57:06
39.973516,116.335982,0,215,39932.4980439815,2009-04-29,11:57:11
39.973516,116.335981,0,215,39932.4981018519,2009-04-29,11:57:16
39.97352,116.335979,0,215,39932.4981597222,2009-04-29,11:57:21
39.973517,116.335976,0,215,39932.498275463,2009-04-29,11:57:31
39.973517,116.335976,0,215,39932.4983101852,2009-04-29,11:57:34
39.973519,116.335973,0,215,39932.4983333333,2009-04-29,11:57:36
39.973529,116.33597,0,215,39932.4983912037,2009-04-29,11:57:41
39.973529,116.33597,0,215,39932.4984259259,2009-04-29,11:57:44
39.973523,116.335972,0,214,39932.4984490741,2009-04-29,11:57:46
39.973513,116.33597,0,214,39932.4985069444,2009-04-29,11:57:51
39.973516,116.33597,0,214,39932.4985648148,2009-04-29,11:57:56
39.973514,116.335971,0,214,39932.4986226852,2009-04-29,11:58:01
39.973518,116.335971,0,214,39932.4986805556,2009-04-29,11:58:06
39.973512,116.335972,0,215,39932.4987384259,2009-04-29,11:58:11
39.973512,116.335972,0,215,39932.4987731481,2009-04-29,11:58:14
39.973508,116.335973,0,215,39932.4987962963,2009-04-29,11:58:16
39.973538,116.335972,0,215,39932.4988541667,2009-04-29,11:58:21
39.973486,116.335966,0,215,39932.498912037,2009-04-29,11:58:26
39.973471,116.335969,0,215,39932.4989699074,2009-04-29,11:58:31
39.973471,116.335969,0,215,39932.4991782407,2009-04-29,11:58:49
39.973468,116.335973,0,215,39932.4992013889,2009-04-29,11:58:51
39.9735,116.335968,0,215,39932.4993171296,2009-04-29,11:59:01
39.973602,116.33609,0,215,39932.499375,2009-04-29,11:59:06
39.973632,116.336189,0,216,39932.4994328704,2009-04-29,11:59:11
39.973623,116.33621,0,216,39932.4994907407,2009-04-29,11:59:16
39.973613,116.336214,0,216,39932.4995486111,2009-04-29,11:59:21
39.973589,116.336242,0,216,39932.4996064815,2009-04-29,11:59:26
39.973568,116.336253,0,217,39932.4996643519,2009-04-29,11:59:31
39.973568,116.336253,0,217,39932.4996990741,2009-04-29,11:59:34
39.973561,116.336252,0,217,39932.4997222222,2009-04-29,11:59:36
39.973551,116.336254,0,217,39932.4997800926,2009-04-29,11:59:41
39.973548,116.336255,0,217,39932.499837963,2009-04-29,11:59:46
39.973556,116.336255,0,217,39932.4998958333,2009-04-29,11:59:51
39.973553,116.336253,0,217,39932.4999537037,2009-04-29,11:59:56
39.973559,116.33625,0,217,39932.5000115741,2009-04-29,12:00:01
39.973562,116.336249,0,216,39932.5000694444,2009-04-29,12:00:06
39.97356,116.336249,0,216,39932.5001273148,2009-04-29,12:00:11
39.973557,116.336248,0,216,39932.5001851852,2009-04-29,12:00:16
39.973551,116.336247,0,216,39932.5002430556,2009-04-29,12:00:21
39.973547,116.336242,0,216,39932.5003009259,2009-04-29,12:00:26
39.973546,116.336239,0,216,39932.5003587963,2009-04-29,12:00:31
39.973546,116.336239,0,216,39932.5003935185,2009-04-29,12:00:34
39.973551,116.336237,0,215,39932.5004166667,2009-04-29,12:00:36
39.973561,116.336236,0,215,39932.500474537,2009-04-29,12:00:41
39.973584,116.336228,0,215,39932.5005324074,2009-04-29,12:00:46
39.973616,116.336189,0,215,39932.5005902778,2009-04-29,12:00:51
39.97357,116.336179,0,214,39932.5006481481,2009-04-29,12:00:56
39.97357,116.336179,0,214,39932.5006828704,2009-04-29,12:00:59
39.973572,116.336178,0,214,39932.5007060185,2009-04-29,12:01:01
39.973629,116.336137,0,213,39932.5007638889,2009-04-29,12:01:06
39.973657,116.3361,0,214,39932.5008217593,2009-04-29,12:01:11
39.973662,116.33608,0,214,39932.5008796296,2009-04-29,12:01:16
39.973668,116.33608,0,214,39932.5009375,2009-04-29,12:01:21
39.97367,116.336079,0,215,39932.5009953704,2009-04-29,12:01:26
39.97367,116.336079,0,215,39932.5010300926,2009-04-29,12:01:29
39.973667,116.336078,0,215,39932.5010532407,2009-04-29,12:01:31
39.973604,116.336065,0,214,39932.5011111111,2009-04-29,12:01:36
39.973601,116.336072,0,214,39932.5011689815,2009-04-29,12:01:41
39.973601,116.336069,0,214,39932.5012268518,2009-04-29,12:01:46
39.973601,116.336068,0,214,39932.5012847222,2009-04-29,12:01:51
39.973593,116.336069,0,214,39932.5013425926,2009-04-29,12:01:56
39.973594,116.336068,0,214,39932.501400463,2009-04-29,12:02:01
39.973595,116.336066,0,214,39932.5014583333,2009-04-29,12:02:06
39.973595,116.336066,0,214,39932.5014930556,2009-04-29,12:02:09
39.973593,116.336065,0,213,39932.5015162037,2009-04-29,12:02:11
39.973629,116.336049,0,212,39932.5015740741,2009-04-29,12:02:16
39.973634,116.336048,0,212,39932.5016319444,2009-04-29,12:02:21
39.973637,116.336046,0,212,39932.5016898148,2009-04-29,12:02:26
39.97364,116.336045,0,212,39932.5017476852,2009-04-29,12:02:31
39.973645,116.336044,0,212,39932.5018055556,2009-04-29,12:02:36
39.973645,116.336044,0,212,39932.5018402778,2009-04-29,12:02:39
39.973644,116.336043,0,213,39932.5018634259,2009-04-29,12:02:41
39.97359,116.336026,0,213,39932.5019212963,2009-04-29,12:02:46
39.973567,116.336017,0,212,39932.5019791667,2009-04-29,12:02:51
39.973578,116.336016,0,212,39932.502037037,2009-04-29,12:02:56
39.973595,116.336018,0,213,39932.5020949074,2009-04-29,12:03:01
39.973608,116.33601,0,213,39932.5021527778,2009-04-29,12:03:06
39.973609,116.33601,0,214,39932.5022106481,2009-04-29,12:03:11
39.973609,116.33601,0,214,39932.5022685185,2009-04-29,12:03:16
39.973609,116.33601,0,214,39932.5023032407,2009-04-29,12:03:19
39.973601,116.336009,0,215,39932.5023263889,2009-04-29,12:03:21
39.973639,116.336026,0,214,39932.5023842593,2009-04-29,12:03:26
39.973632,116.336027,0,215,39932.5024421296,2009-04-29,12:03:31
39.973632,116.336027,0,215,39932.5024768518,2009-04-29,12:03:34
39.973624,116.336023,0,214,39932.5025,2009-04-29,12:03:36
39.973639,116.336021,0,214,39932.5025578704,2009-04-29,12:03:41
39.973639,116.336021,0,214,39932.5025925926,2009-04-29,12:03:44
39.973644,116.336024,0,214,39932.5026157407,2009-04-29,12:03:46
39.973618,116.336015,0,214,39932.5026736111,2009-04-29,12:03:51
39.97363,116.336023,0,214,39932.5027314815,2009-04-29,12:03:56
39.973606,116.336013,0,214,39932.5027893518,2009-04-29,12:04:01
39.973571,116.335991,0,214,39932.5028472222,2009-04-29,12:04:06
39.973552,116.335978,0,214,39932.5029050926,2009-04-29,12:04:11
39.973537,116.335974,0,213,39932.502962963,2009-04-29,12:04:16
39.97351,116.335945,0,213,39932.5030208333,2009-04-29,12:04:21
39.973547,116.335955,0,213,39932.5030787037,2009-04-29,12:04:26
39.973547,116.335955,0,213,39932.5031134259,2009-04-29,12:04:29
39.973555,116.335953,0,213,39932.5031365741,2009-04-29,12:04:31
39.973567,116.335951,0,213,39932.5031944444,2009-04-29,12:04:36
39.973599,116.33596,0,213,39932.5032523148,2009-04-29,12:04:41
39.973592,116.335957,0,214,39932.5033101852,2009-04-29,12:04:46
39.973592,116.335957,0,214,39932.5033449074,2009-04-29,12:04:49
39.973589,116.335957,0,215,39932.5033680556,2009-04-29,12:04:51
39.973624,116.335962,0,215,39932.5034259259,2009-04-29,12:04:56
39.973638,116.33596,0,216,39932.5034837963,2009-04-29,12:05:01
39.97365,116.335959,0,216,39932.5035416667,2009-04-29,12:05:06
39.973654,116.335958,0,216,39932.503599537,2009-04-29,12:05:11
39.973654,116.335958,0,217,39932.5036574074,2009-04-29,12:05:16
39.973654,116.335958,0,217,39932.5036921296,2009-04-29,12:05:19
39.97365,116.335958,0,217,39932.5037152778,2009-04-29,12:05:21
39.973624,116.335948,0,217,39932.5037731482,2009-04-29,12:05:26
39.973614,116.335929,0,217,39932.5038310185,2009-04-29,12:05:31
39.973601,116.335924,0,217,39932.5038888889,2009-04-29,12:05:36
39.973604,116.335924,0,217,39932.5039467593,2009-04-29,12:05:41
39.973604,116.335924,0,217,39932.5039814815,2009-04-29,12:05:44
39.973612,116.335919,0,217,39932.5040046296,2009-04-29,12:05:46
39.973686,116.335397,0,218,39932.5040625,2009-04-29,12:05:51
39.973689,116.335383,0,218,39932.5041203704,2009-04-29,12:05:56
39.973685,116.335384,0,218,39932.5041782407,2009-04-29,12:06:01
39.973686,116.335379,0,218,39932.5042361111,2009-04-29,12:06:06
39.973689,116.335375,0,218,39932.5042939815,2009-04-29,12:06:11
39.973685,116.335372,0,218,39932.5043518519,2009-04-29,12:06:16
39.973684,116.335371,0,218,39932.5044097222,2009-04-29,12:06:21
39.973682,116.33537,0,218,39932.5044675926,2009-04-29,12:06:26
39.973682,116.33537,0,218,39932.5045023148,2009-04-29,12:06:29
39.973676,116.335369,0,218,39932.504525463,2009-04-29,12:06:31
39.973636,116.33532,0,217,39932.5045833333,2009-04-29,12:06:36
39.973624,116.335281,0,217,39932.5046412037,2009-04-29,12:06:41
39.973599,116.33525,0,217,39932.5046990741,2009-04-29,12:06:46
39.973597,116.335249,0,217,39932.5047569444,2009-04-29,12:06:51
39.973598,116.335247,0,217,39932.5048148148,2009-04-29,12:06:56
39.973597,116.335246,0,217,39932.5048726852,2009-04-29,12:07:01
39.973597,116.335245,0,217,39932.5049305556,2009-04-29,12:07:06
39.973595,116.335244,0,217,39932.5049884259,2009-04-29,12:07:11
39.973591,116.335244,0,217,39932.5050462963,2009-04-29,12:07:16
39.973591,116.335242,0,217,39932.5051041667,2009-04-29,12:07:21
39.97359,116.335241,0,217,39932.505162037,2009-04-29,12:07:26
39.973587,116.335241,0,217,39932.5052199074,2009-04-29,12:07:31
39.973582,116.335242,0,217,39932.5052777778,2009-04-29,12:07:36
39.973579,116.335242,0,217,39932.5053356481,2009-04-29,12:07:41
39.973579,116.335241,0,217,39932.5053935185,2009-04-29,12:07:46
39.973579,116.33524,0,217,39932.5054513889,2009-04-29,12:07:51
39.973575,116.33524,0,217,39932.5055092593,2009-04-29,12:07:56
39.973579,116.33524,0,217,39932.5055671296,2009-04-29,12:08:01
39.973579,116.33524,0,217,39932.5056018519,2009-04-29,12:08:04
39.973582,116.335239,0,217,39932.505625,2009-04-29,12:08:06
39.973591,116.335238,0,218,39932.5056828704,2009-04-29,12:08:11
39.973592,116.335237,0,218,39932.5057407407,2009-04-29,12:08:16
39.973591,116.335236,0,218,39932.5057986111,2009-04-29,12:08:21
39.973586,116.335237,0,218,39932.5058564815,2009-04-29,12:08:26
39.973586,116.335237,0,218,39932.5059143519,2009-04-29,12:08:31
39.973584,116.335234,0,218,39932.5059722222,2009-04-29,12:08:36
39.973582,116.335231,0,218,39932.5060300926,2009-04-29,12:08:41
39.97358,116.335226,0,218,39932.506087963,2009-04-29,12:08:46
39.97358,116.335224,0,218,39932.5061458333,2009-04-29,12:08:51
39.973634,116.33488,0,224,39932.5147106481,2009-04-29,12:21:11
39.973632,116.334878,0,224,39932.5147685185,2009-04-29,12:21:16
39.973633,116.334876,0,223,39932.5148263889,2009-04-29,12:21:21
39.973631,116.334874,0,223,39932.5148842593,2009-04-29,12:21:26
39.97363,116.334872,0,224,39932.5149421296,2009-04-29,12:21:31
39.973627,116.334869,0,224,39932.515,2009-04-29,12:21:36
39.973623,116.334869,0,223,39932.5150578704,2009-04-29,12:21:41
39.973623,116.334868,0,223,39932.5151157407,2009-04-29,12:21:46
39.973625,116.334868,0,224,39932.5151736111,2009-04-29,12:21:51
39.973628,116.334866,0,224,39932.5152314815,2009-04-29,12:21:56
39.973629,116.334861,0,225,39932.5152893519,2009-04-29,12:22:01
39.973629,116.334861,0,225,39932.5153240741,2009-04-29,12:22:04
39.973627,116.334857,0,225,39932.5153472222,2009-04-29,12:22:06
39.973622,116.334818,0,225,39932.5154050926,2009-04-29,12:22:11
39.973621,116.334819,0,225,39932.515462963,2009-04-29,12:22:16
39.973621,116.334818,0,224,39932.5155208333,2009-04-29,12:22:21
39.973622,116.334817,0,224,39932.5155787037,2009-04-29,12:22:26
39.973621,116.334817,0,224,39932.5156365741,2009-04-29,12:22:31
39.973623,116.334815,0,224,39932.5156944444,2009-04-29,12:22:36
39.973624,116.334813,0,225,39932.5157523148,2009-04-29,12:22:41
39.973625,116.334811,0,225,39932.5158101852,2009-04-29,12:22:46
39.973628,116.33481,0,225,39932.5158680556,2009-04-29,12:22:51
39.973629,116.334808,0,225,39932.5159259259,2009-04-29,12:22:56
39.973629,116.334806,0,225,39932.5159837963,2009-04-29,12:23:01
39.97363,116.334804,0,225,39932.5160416667,2009-04-29,12:23:06
39.973631,116.334803,0,225,39932.516099537,2009-04-29,12:23:11
39.973631,116.334801,0,225,39932.5161574074,2009-04-29,12:23:16
39.973632,116.334801,0,225,39932.5162152778,2009-04-29,12:23:21
39.973633,116.3348,0,225,39932.5162731481,2009-04-29,12:23:26
39.973633,116.3348,0,225,39932.5163310185,2009-04-29,12:23:31
39.973631,116.334799,0,225,39932.5163888889,2009-04-29,12:23:36
39.973628,116.334798,0,225,39932.5164467593,2009-04-29,12:23:41
39.973626,116.334797,0,225,39932.5165046296,2009-04-29,12:23:46
39.973628,116.334797,0,225,39932.5165625,2009-04-29,12:23:51
39.973629,116.334796,0,225,39932.5166203704,2009-04-29,12:23:56
39.973628,116.334795,0,225,39932.5166782407,2009-04-29,12:24:01
39.97363,116.334793,0,225,39932.5167361111,2009-04-29,12:24:06
39.973627,116.334792,0,225,39932.5167939815,2009-04-29,12:24:11
39.973626,116.33479,0,225,39932.5168518518,2009-04-29,12:24:16
39.973625,116.334787,0,225,39932.5169097222,2009-04-29,12:24:21
39.973628,116.334786,0,225,39932.5169675926,2009-04-29,12:24:26
39.973631,116.334785,0,225,39932.517025463,2009-04-29,12:24:31
39.973636,116.334784,0,225,39932.5170833333,2009-04-29,12:24:36
39.973639,116.334784,0,225,39932.5171412037,2009-04-29,12:24:41
39.97364,116.334783,0,225,39932.5171990741,2009-04-29,12:24:46
39.97364,116.334781,0,226,39932.5172569444,2009-04-29,12:24:51
39.973642,116.334779,0,226,39932.5173148148,2009-04-29,12:24:56
39.973642,116.334778,0,226,39932.5173726852,2009-04-29,12:25:01
39.973644,116.334774,0,226,39932.5174305556,2009-04-29,12:25:06
39.973642,116.33477,0,226,39932.5174884259,2009-04-29,12:25:11
39.97364,116.334767,0,226,39932.5175462963,2009-04-29,12:25:16
39.97364,116.334765,0,226,39932.5176041667,2009-04-29,12:25:21
39.973643,116.334763,0,226,39932.517662037,2009-04-29,12:25:26
39.973649,116.334763,0,226,39932.5177199074,2009-04-29,12:25:31
39.973655,116.334762,0,227,39932.5177777778,2009-04-29,12:25:36
39.973662,116.33476,0,229,39932.5178356481,2009-04-29,12:25:41
39.973664,116.334758,0,229,39932.5178935185,2009-04-29,12:25:46
39.973665,116.334756,0,230,39932.5179513889,2009-04-29,12:25:51
39.973665,116.334756,0,230,39932.5180092593,2009-04-29,12:25:56
39.973664,116.334756,0,230,39932.5180671296,2009-04-29,12:26:01
39.973661,116.334756,0,230,39932.518125,2009-04-29,12:26:06
39.973661,116.334755,0,230,39932.5181828704,2009-04-29,12:26:11
39.97366,116.334752,0,230,39932.5182407407,2009-04-29,12:26:16
39.973657,116.334749,0,230,39932.5182986111,2009-04-29,12:26:21
39.973656,116.334747,0,230,39932.5183564815,2009-04-29,12:26:26
39.973658,116.334746,0,230,39932.5184143518,2009-04-29,12:26:31
39.973659,116.334745,0,230,39932.5184722222,2009-04-29,12:26:36
39.973659,116.334744,0,230,39932.5185300926,2009-04-29,12:26:41
39.97366,116.334743,0,230,39932.518587963,2009-04-29,12:26:46
39.97366,116.334744,0,230,39932.5186458333,2009-04-29,12:26:51
39.973658,116.334743,0,230,39932.5187037037,2009-04-29,12:26:56
39.973658,116.334742,0,230,39932.5187615741,2009-04-29,12:27:01
39.973661,116.33474,0,230,39932.5188194444,2009-04-29,12:27:06
39.973666,116.33474,0,230,39932.5188773148,2009-04-29,12:27:11
39.973665,116.33474,0,231,39932.5189351852,2009-04-29,12:27:16
39.973668,116.334742,0,231,39932.5189930556,2009-04-29,12:27:21
39.973672,116.334741,0,231,39932.5190509259,2009-04-29,12:27:26
39.973673,116.334739,0,231,39932.5191087963,2009-04-29,12:27:31
39.973673,116.334738,0,231,39932.5191666667,2009-04-29,12:27:36
39.973675,116.334736,0,231,39932.519224537,2009-04-29,12:27:41
39.973674,116.334734,0,231,39932.5192824074,2009-04-29,12:27:46
39.973669,116.334732,0,231,39932.5193402778,2009-04-29,12:27:51
39.973665,116.33473,0,231,39932.5193981482,2009-04-29,12:27:56
39.973659,116.334727,0,231,39932.5194560185,2009-04-29,12:28:01
39.973655,116.334725,0,231,39932.5195138889,2009-04-29,12:28:06
39.973655,116.334725,0,231,39932.5195717593,2009-04-29,12:28:11
39.973653,116.334725,0,231,39932.5196296296,2009-04-29,12:28:16
39.973649,116.334724,0,231,39932.5196875,2009-04-29,12:28:21
39.973649,116.334724,0,231,39932.5197222222,2009-04-29,12:28:24
39.973642,116.334723,0,231,39932.5197453704,2009-04-29,12:28:26
39.973614,116.334703,0,231,39932.5198032407,2009-04-29,12:28:31
39.97358,116.334621,0,231,39932.5198611111,2009-04-29,12:28:36
39.973572,116.334605,0,231,39932.5199189815,2009-04-29,12:28:41
39.973568,116.334604,0,231,39932.5199768519,2009-04-29,12:28:46
39.973563,116.334604,0,231,39932.5200347222,2009-04-29,12:28:51
39.973563,116.334603,0,231,39932.5200925926,2009-04-29,12:28:56
39.973564,116.334603,0,231,39932.520150463,2009-04-29,12:29:01
39.973562,116.334602,0,231,39932.5202083333,2009-04-29,12:29:06
39.973562,116.334599,0,231,39932.5202662037,2009-04-29,12:29:11
39.973561,116.334593,0,231,39932.5203240741,2009-04-29,12:29:16
39.973562,116.334588,0,231,39932.5203819444,2009-04-29,12:29:21
39.973555,116.334585,0,231,39932.5204398148,2009-04-29,12:29:26
39.973555,116.334585,0,231,39932.520474537,2009-04-29,12:29:29
39.973549,116.33458,0,231,39932.5204976852,2009-04-29,12:29:31
39.973539,116.33458,0,231,39932.5205555556,2009-04-29,12:29:36
39.973539,116.334579,0,231,39932.5206134259,2009-04-29,12:29:41
39.973541,116.334577,0,232,39932.5206712963,2009-04-29,12:29:46
39.973542,116.334576,0,232,39932.5207291667,2009-04-29,12:29:51
39.973542,116.334576,0,232,39932.5207638889,2009-04-29,12:29:54
39.973542,116.334576,0,232,39932.520787037,2009-04-29,12:29:56
39.973532,116.334563,0,232,39932.5208449074,2009-04-29,12:30:01
39.973538,116.33456,0,232,39932.5209027778,2009-04-29,12:30:06
39.973534,116.334561,0,232,39932.5209606481,2009-04-29,12:30:11
39.973527,116.33456,0,233,39932.5210185185,2009-04-29,12:30:16
39.973526,116.334557,0,233,39932.5210763889,2009-04-29,12:30:21
39.973526,116.334557,0,233,39932.5211111111,2009-04-29,12:30:24
39.973522,116.334555,0,232,39932.5211342593,2009-04-29,12:30:26
39.973508,116.334535,0,234,39932.5211921296,2009-04-29,12:30:31
39.973492,116.334424,0,235,39932.52125,2009-04-29,12:30:36
39.973498,116.3344,0,236,39932.5213078704,2009-04-29,12:30:41
39.973498,116.3344,0,236,39932.5213425926,2009-04-29,12:30:44
39.973494,116.334397,0,236,39932.5213657407,2009-04-29,12:30:46
39.973484,116.334367,0,236,39932.5214236111,2009-04-29,12:30:51
39.973469,116.334268,0,237,39932.5214814815,2009-04-29,12:30:56
39.973466,116.334209,0,237,39932.5215393519,2009-04-29,12:31:01
39.97346,116.334199,0,237,39932.5215972222,2009-04-29,12:31:06
39.973451,116.334198,0,236,39932.5216550926,2009-04-29,12:31:11
39.973445,116.334196,0,236,39932.521712963,2009-04-29,12:31:16
39.973445,116.334196,0,236,39932.5217476852,2009-04-29,12:31:19
39.973442,116.334194,0,236,39932.5217708333,2009-04-29,12:31:21
39.973447,116.334212,0,236,39932.5218287037,2009-04-29,12:31:26
39.973454,116.334184,0,236,39932.5218865741,2009-04-29,12:31:31
39.973454,116.334184,0,236,39932.5219212963,2009-04-29,12:31:34
39.973462,116.334179,0,235,39932.5219444444,2009-04-29,12:31:36
39.973475,116.334103,0,235,39932.5220023148,2009-04-29,12:31:41
39.973464,116.334017,0,234,39932.5220601852,2009-04-29,12:31:46
39.973423,116.333996,0,233,39932.5221180556,2009-04-29,12:31:51
39.973407,116.333947,0,232,39932.5221759259,2009-04-29,12:31:56
39.973412,116.333974,0,232,39932.5222337963,2009-04-29,12:32:01
39.973409,116.333974,0,231,39932.5222916667,2009-04-29,12:32:06
39.973405,116.333972,0,231,39932.522349537,2009-04-29,12:32:11
39.973402,116.333972,0,231,39932.5224074074,2009-04-29,12:32:16
39.973397,116.333972,0,231,39932.5224652778,2009-04-29,12:32:21
39.973397,116.333972,0,231,39932.5225,2009-04-29,12:32:24
39.973389,116.333973,0,231,39932.5225231481,2009-04-29,12:32:26
39.97338,116.333973,0,231,39932.5225810185,2009-04-29,12:32:31
39.973384,116.333972,0,231,39932.5226388889,2009-04-29,12:32:36
39.973384,116.333972,0,231,39932.5226736111,2009-04-29,12:32:39
39.973389,116.333968,0,231,39932.5226967593,2009-04-29,12:32:41
39.973379,116.33397,0,231,39932.5227546296,2009-04-29,12:32:46
39.973374,116.333971,0,231,39932.5228125,2009-04-29,12:32:51
39.973372,116.333971,0,231,39932.5228703704,2009-04-29,12:32:56
39.973377,116.333971,0,231,39932.5229282407,2009-04-29,12:33:01
39.97338,116.333972,0,231,39932.5229861111,2009-04-29,12:33:06
39.973404,116.334222,0,264,39932.5403356481,2009-04-29,12:58:05
39.973384,116.334337,0,262,39932.5403935185,2009-04-29,12:58:10
39.973425,116.334357,0,262,39932.5404513889,2009-04-29,12:58:15
39.973468,116.33433,0,262,39932.5405092593,2009-04-29,12:58:20
39.973477,116.334328,0,262,39932.5405671296,2009-04-29,12:58:25
39.973477,116.334328,0,262,39932.5406018518,2009-04-29,12:58:28
39.973476,116.334329,0,262,39932.540625,2009-04-29,12:58:30
39.973467,116.334332,0,262,39932.5406828704,2009-04-29,12:58:35
39.973445,116.334345,0,263,39932.5407407407,2009-04-29,12:58:40
39.973444,116.334381,0,267,39932.5407986111,2009-04-29,12:58:45
39.973443,116.334404,0,274,39932.5408564815,2009-04-29,12:58:50
39.97344,116.334404,0,274,39932.5409143518,2009-04-29,12:58:55
39.973439,116.334406,0,274,39932.5409722222,2009-04-29,12:59:00
39.973443,116.334407,0,275,39932.5410300926,2009-04-29,12:59:05
39.973449,116.334404,0,275,39932.541087963,2009-04-29,12:59:10
39.973449,116.334404,0,275,39932.5411226852,2009-04-29,12:59:13
39.97345,116.334403,0,275,39932.5411458333,2009-04-29,12:59:15
39.973411,116.334492,0,299,39932.5412037037,2009-04-29,12:59:20
39.973406,116.334482,0,301,39932.5412615741,2009-04-29,12:59:25
39.973406,116.334482,0,301,39932.5412962963,2009-04-29,12:59:28
39.973406,116.334481,0,301,39932.5413194444,2009-04-29,12:59:30
39.973442,116.334462,0,298,39932.5413773148,2009-04-29,12:59:35
39.973473,116.334465,0,295,39932.5414351852,2009-04-29,12:59:40
39.973485,116.334465,0,295,39932.5414930556,2009-04-29,12:59:45
39.973505,116.334483,0,294,39932.5415509259,2009-04-29,12:59:50
39.973505,116.334483,0,294,39932.5416087963,2009-04-29,12:59:55
39.973503,116.334482,0,294,39932.5416666667,2009-04-29,13:00:00
39.973497,116.334483,0,294,39932.541724537,2009-04-29,13:00:05
39.973497,116.334481,0,294,39932.5417824074,2009-04-29,13:00:10
39.973504,116.334481,0,294,39932.5418402778,2009-04-29,13:00:15
39.973511,116.334478,0,295,39932.5418981481,2009-04-29,13:00:20
39.973511,116.334478,0,295,39932.5419328704,2009-04-29,13:00:23
39.973512,116.334474,0,295,39932.5419560185,2009-04-29,13:00:25
39.973502,116.33447,0,296,39932.5420138889,2009-04-29,13:00:30
39.973494,116.334452,0,297,39932.5420717593,2009-04-29,13:00:35
39.973494,116.334452,0,297,39932.5421064815,2009-04-29,13:00:38
39.97349,116.334447,0,297,39932.5421296296,2009-04-29,13:00:40
39.973459,116.334413,0,297,39932.5421875,2009-04-29,13:00:45
39.973466,116.334303,0,297,39932.5422453704,2009-04-29,13:00:50
39.97345,116.334281,0,298,39932.5423032407,2009-04-29,13:00:55
39.97345,116.33428,0,298,39932.5423611111,2009-04-29,13:01:00
39.97345,116.33428,0,298,39932.5423958333,2009-04-29,13:01:03
39.973456,116.334279,0,298,39932.5424189815,2009-04-29,13:01:05
39.973475,116.334277,0,298,39932.5424768519,2009-04-29,13:01:10
39.973505,116.334305,0,298,39932.5425347222,2009-04-29,13:01:15
39.973513,116.334271,0,303,39932.5425925926,2009-04-29,13:01:20
39.973513,116.334271,0,303,39932.5426273148,2009-04-29,13:01:23
39.973511,116.334271,0,304,39932.542650463,2009-04-29,13:01:25
39.973503,116.334285,0,306,39932.5427083333,2009-04-29,13:01:30
39.973498,116.334284,0,306,39932.5427662037,2009-04-29,13:01:35
39.973498,116.334284,0,306,39932.5428009259,2009-04-29,13:01:38
39.973493,116.334282,0,306,39932.5428240741,2009-04-29,13:01:40
39.973479,116.334316,0,310,39932.5428819444,2009-04-29,13:01:45
39.973485,116.334331,0,314,39932.5429398148,2009-04-29,13:01:50
39.97349,116.334331,0,314,39932.5429976852,2009-04-29,13:01:55
39.973496,116.334329,0,314,39932.5430555556,2009-04-29,13:02:00
39.973497,116.334329,0,314,39932.5431134259,2009-04-29,13:02:05
39.973494,116.33433,0,314,39932.5431712963,2009-04-29,13:02:10
39.973496,116.33433,0,314,39932.5432291667,2009-04-29,13:02:15
39.973496,116.33433,0,314,39932.5432638889,2009-04-29,13:02:18
39.973495,116.334331,0,314,39932.543287037,2009-04-29,13:02:20
39.973486,116.334335,0,314,39932.5433449074,2009-04-29,13:02:25
39.973502,116.334335,0,313,39932.5434027778,2009-04-29,13:02:30
39.973507,116.334333,0,313,39932.5434606481,2009-04-29,13:02:35
39.97351,116.33433,0,314,39932.5435185185,2009-04-29,13:02:40
39.973516,116.334328,0,314,39932.5435763889,2009-04-29,13:02:45
39.973518,116.334325,0,315,39932.5436342593,2009-04-29,13:02:50
39.973522,116.334323,0,315,39932.5436921296,2009-04-29,13:02:55
39.973522,116.334323,0,315,39932.5437268519,2009-04-29,13:02:58
39.973529,116.33432,0,315,39932.54375,2009-04-29,13:03:00
39.973499,116.334265,0,316,39932.5438078704,2009-04-29,13:03:05
39.973481,116.334199,0,319,39932.5438657407,2009-04-29,13:03:10
39.973486,116.334182,0,318,39932.5439236111,2009-04-29,13:03:15
39.973485,116.334184,0,318,39932.5439814815,2009-04-29,13:03:20
39.973484,116.334185,0,318,39932.5440393519,2009-04-29,13:03:25
39.973487,116.334187,0,318,39932.5440972222,2009-04-29,13:03:30
39.973492,116.334189,0,318,39932.5441550926,2009-04-29,13:03:35
39.973486,116.334194,0,318,39932.544212963,2009-04-29,13:03:40
39.973478,116.334198,0,318,39932.5442708333,2009-04-29,13:03:45
39.973478,116.334198,0,318,39932.5443055556,2009-04-29,13:03:48
39.973471,116.334204,0,318,39932.5443287037,2009-04-29,13:03:50
39.973414,116.334262,0,317,39932.5443865741,2009-04-29,13:03:55
39.973371,116.334361,0,316,39932.5444444444,2009-04-29,13:04:00
39.97337,116.334361,0,316,39932.5445023148,2009-04-29,13:04:05
39.973368,116.33436,0,316,39932.5445601852,2009-04-29,13:04:10
39.973373,116.334362,0,316,39932.5446180556,2009-04-29,13:04:15
39.973379,116.334366,0,316,39932.5446759259,2009-04-29,13:04:20
39.973381,116.334368,0,316,39932.5447337963,2009-04-29,13:04:25
39.973381,116.334369,0,317,39932.5447916667,2009-04-29,13:04:30
39.973387,116.334369,0,317,39932.544849537,2009-04-29,13:04:35
39.973382,116.33437,0,318,39932.5449074074,2009-04-29,13:04:40
39.973378,116.33437,0,318,39932.5449652778,2009-04-29,13:04:45
39.973383,116.334369,0,318,39932.5450231481,2009-04-29,13:04:50
39.973385,116.334368,0,318,39932.5450810185,2009-04-29,13:04:55
39.973385,116.334369,0,317,39932.5451388889,2009-04-29,13:05:00
39.973385,116.334369,0,317,39932.5451736111,2009-04-29,13:05:03
39.973389,116.334373,0,318,39932.5451967593,2009-04-29,13:05:05
39.973446,116.334584,0,346,39932.5452546296,2009-04-29,13:05:10
39.973463,116.334551,0,348,39932.5453125,2009-04-29,13:05:15
39.973463,116.334552,0,349,39932.5453703704,2009-04-29,13:05:20
39.973463,116.334552,0,349,39932.5454050926,2009-04-29,13:05:23
39.973467,116.334552,0,349,39932.5454282407,2009-04-29,13:05:25
39.973483,116.334558,0,351,39932.5454861111,2009-04-29,13:05:30
39.973503,116.334566,0,351,39932.5455439815,2009-04-29,13:05:35
39.973503,116.334566,0,351,39932.5455787037,2009-04-29,13:05:38
39.973509,116.334566,0,351,39932.5456018519,2009-04-29,13:05:40
39.973547,116.334595,0,349,39932.5456597222,2009-04-29,13:05:45
39.973553,116.334593,0,347,39932.5457175926,2009-04-29,13:05:50
39.973553,116.334593,0,347,39932.5457523148,2009-04-29,13:05:53
39.973549,116.334593,0,347,39932.545775463,2009-04-29,13:05:55
39.973529,116.334582,0,347,39932.5458333333,2009-04-29,13:06:00
39.973501,116.334535,0,347,39932.5458912037,2009-04-29,13:06:05
39.973457,116.334483,0,346,39932.5459490741,2009-04-29,13:06:10
39.973443,116.334469,0,346,39932.5460069444,2009-04-29,13:06:15
39.973437,116.334468,0,346,39932.5460648148,2009-04-29,13:06:20
39.973437,116.334468,0,346,39932.546099537,2009-04-29,13:06:23
39.97343,116.33447,0,347,39932.5461226852,2009-04-29,13:06:25
39.973467,116.334473,0,347,39932.5461805556,2009-04-29,13:06:30
39.973467,116.334473,0,347,39932.5462152778,2009-04-29,13:06:33
39.973473,116.334474,0,347,39932.5462384259,2009-04-29,13:06:35
39.973462,116.334472,0,347,39932.5462962963,2009-04-29,13:06:40
39.973474,116.334446,0,346,39932.5463541667,2009-04-29,13:06:45
39.973474,116.334446,0,346,39932.5463888889,2009-04-29,13:06:48
39.973478,116.334443,0,346,39932.546412037,2009-04-29,13:06:50
39.973508,116.334408,0,346,39932.5464699074,2009-04-29,13:06:55
39.973521,116.334355,0,348,39932.5465277778,2009-04-29,13:07:00
39.973481,116.334435,0,346,39932.5465856481,2009-04-29,13:07:05
39.973481,116.334435,0,346,39932.5466203704,2009-04-29,13:07:08
39.973476,116.334436,0,346,39932.5466435185,2009-04-29,13:07:10
39.973465,116.334438,0,346,39932.5467013889,2009-04-29,13:07:15
39.973461,116.334439,0,346,39932.5467592593,2009-04-29,13:07:20
39.97346,116.334441,0,346,39932.5468171296,2009-04-29,13:07:25
39.97346,116.334444,0,347,39932.546875,2009-04-29,13:07:30
39.973456,116.334445,0,347,39932.5469328704,2009-04-29,13:07:35
39.973453,116.334446,0,347,39932.5469907407,2009-04-29,13:07:40
39.973448,116.334447,0,347,39932.5470486111,2009-04-29,13:07:45
39.973443,116.334449,0,347,39932.5471064815,2009-04-29,13:07:50
39.973441,116.33445,0,347,39932.5471643518,2009-04-29,13:07:55
39.973441,116.33445,0,347,39932.5471990741,2009-04-29,13:07:58
39.973443,116.334451,0,348,39932.5472222222,2009-04-29,13:08:00
39.973433,116.334453,0,348,39932.5472800926,2009-04-29,13:08:05
39.973446,116.334464,0,348,39932.547337963,2009-04-29,13:08:10
39.97344,116.334479,0,349,39932.5473958333,2009-04-29,13:08:15
39.973427,116.334483,0,350,39932.5474537037,2009-04-29,13:08:20
39.973427,116.334483,0,350,39932.5474884259,2009-04-29,13:08:23
39.973422,116.334485,0,349,39932.5475115741,2009-04-29,13:08:25
39.973443,116.334511,0,350,39932.5475694444,2009-04-29,13:08:30
39.973452,116.334539,0,351,39932.5476273148,2009-04-29,13:08:35
39.973484,116.334538,0,355,39932.5476851852,2009-04-29,13:08:40
39.973489,116.334518,0,358,39932.5477430556,2009-04-29,13:08:45
39.973491,116.334517,0,360,39932.5478009259,2009-04-29,13:08:50
39.973491,116.334517,0,360,39932.5478356481,2009-04-29,13:08:53
39.97349,116.334516,0,360,39932.5478587963,2009-04-29,13:08:55
39.973491,116.334494,0,365,39932.5479166667,2009-04-29,13:09:00
39.973478,116.334491,0,365,39932.547974537,2009-04-29,13:09:05
39.973459,116.334472,0,370,39932.5480324074,2009-04-29,13:09:10
39.973452,116.334493,0,371,39932.5480902778,2009-04-29,13:09:15
39.973452,116.334493,0,371,39932.548125,2009-04-29,13:09:18
39.97345,116.334495,0,371,39932.5481481481,2009-04-29,13:09:20
39.973468,116.334521,0,370,39932.5482060185,2009-04-29,13:09:25
39.973463,116.334615,0,365,39932.5482638889,2009-04-29,13:09:30
39.973455,116.334629,0,365,39932.5483217593,2009-04-29,13:09:35
39.973443,116.334609,0,365,39932.5483796296,2009-04-29,13:09:40
39.973443,116.334609,0,365,39932.5484143518,2009-04-29,13:09:43
39.973447,116.334604,0,365,39932.5484375,2009-04-29,13:09:45
39.973454,116.334641,0,364,39932.5484953704,2009-04-29,13:09:50
39.973459,116.334683,0,362,39932.5485532407,2009-04-29,13:09:55
39.973491,116.334711,0,361,39932.5486111111,2009-04-29,13:10:00
39.973498,116.334738,0,359,39932.5486689815,2009-04-29,13:10:05
39.9735,116.334729,0,361,39932.5487268518,2009-04-29,13:10:10
39.973499,116.334728,0,360,39932.5487847222,2009-04-29,13:10:15
39.973499,116.334728,0,360,39932.5488194444,2009-04-29,13:10:18
39.973502,116.334728,0,360,39932.5488425926,2009-04-29,13:10:20
39.973524,116.334728,0,360,39932.548900463,2009-04-29,13:10:25
39.973538,116.334737,0,361,39932.5490162037,2009-04-29,13:10:35
39.973546,116.334738,0,361,39932.5490740741,2009-04-29,13:10:40
39.973551,116.334738,0,361,39932.5491319444,2009-04-29,13:10:45
39.973551,116.334738,0,361,39932.5491666667,2009-04-29,13:10:48
39.973545,116.334738,0,362,39932.5491898148,2009-04-29,13:10:50
39.973536,116.334738,0,362,39932.5492476852,2009-04-29,13:10:55
39.973536,116.334738,0,362,39932.5492824074,2009-04-29,13:10:58
39.97353,116.334738,0,362,39932.5493055556,2009-04-29,13:11:00
39.973489,116.334699,0,362,39932.5493634259,2009-04-29,13:11:05
39.973442,116.334629,0,362,39932.5494212963,2009-04-29,13:11:10
39.973425,116.334623,0,362,39932.5494791667,2009-04-29,13:11:15
39.973404,116.334514,0,363,39932.549537037,2009-04-29,13:11:20
39.973399,116.334515,0,363,39932.5495949074,2009-04-29,13:11:25
39.973399,116.334515,0,363,39932.5496296296,2009-04-29,13:11:28
39.973392,116.334516,0,363,39932.5496527778,2009-04-29,13:11:30
39.973402,116.334546,0,363,39932.5497106481,2009-04-29,13:11:35
39.973404,116.334546,0,363,39932.5497685185,2009-04-29,13:11:40
39.973404,116.334544,0,362,39932.5498263889,2009-04-29,13:11:45
39.973399,116.334544,0,362,39932.5498842593,2009-04-29,13:11:50
39.973399,116.334543,0,362,39932.5499421296,2009-04-29,13:11:55
39.973399,116.334543,0,362,39932.5499768518,2009-04-29,13:11:58
39.973405,116.334543,0,362,39932.55,2009-04-29,13:12:00
39.973442,116.334529,0,363,39932.5500578704,2009-04-29,13:12:05
39.973445,116.33455,0,363,39932.5501157407,2009-04-29,13:12:10
39.973452,116.334549,0,363,39932.5501736111,2009-04-29,13:12:15
39.973457,116.334548,0,364,39932.5502314815,2009-04-29,13:12:20
39.973457,116.334548,0,364,39932.5502662037,2009-04-29,13:12:23
39.973453,116.33455,0,365,39932.5502893519,2009-04-29,13:12:25
39.973448,116.334541,0,365,39932.5503472222,2009-04-29,13:12:30
39.973442,116.334542,0,366,39932.5504050926,2009-04-29,13:12:35
39.973443,116.334541,0,366,39932.550462963,2009-04-29,13:12:40
39.973444,116.33454,0,366,39932.5505208333,2009-04-29,13:12:45
39.973443,116.334538,0,366,39932.5505787037,2009-04-29,13:12:50
39.973443,116.334537,0,366,39932.5506365741,2009-04-29,13:12:55
39.973443,116.334537,0,366,39932.5506712963,2009-04-29,13:12:58
39.973439,116.334537,0,366,39932.5506944444,2009-04-29,13:13:00
39.97343,116.334538,0,365,39932.5507523148,2009-04-29,13:13:05
39.973421,116.334542,0,365,39932.5508101852,2009-04-29,13:13:10
39.973421,116.334542,0,365,39932.5508449074,2009-04-29,13:13:13
39.973417,116.33455,0,365,39932.5508680556,2009-04-29,13:13:15
39.973402,116.33455,0,366,39932.5509259259,2009-04-29,13:13:20
39.973404,116.334563,0,364,39932.5509837963,2009-04-29,13:13:25
39.973416,116.334567,0,364,39932.5510416667,2009-04-29,13:13:30
39.973426,116.334578,0,364,39932.551099537,2009-04-29,13:13:35
39.973424,116.334578,0,364,39932.5511574074,2009-04-29,13:13:40
39.973424,116.334578,0,364,39932.5511921296,2009-04-29,13:13:43
39.973425,116.334577,0,364,39932.5512152778,2009-04-29,13:13:45
39.973395,116.334587,0,364,39932.5512731481,2009-04-29,13:13:50
39.973444,116.33461,0,364,39932.5513310185,2009-04-29,13:13:55
39.97345,116.334608,0,364,39932.5513888889,2009-04-29,13:14:00
39.973446,116.334608,0,364,39932.5514467593,2009-04-29,13:14:05
39.97345,116.334607,0,364,39932.5515046296,2009-04-29,13:14:10
39.973454,116.334605,0,364,39932.5515625,2009-04-29,13:14:15
39.973458,116.334605,0,364,39932.5516203704,2009-04-29,13:14:20
39.973455,116.334605,0,364,39932.5516782407,2009-04-29,13:14:25
39.973461,116.334604,0,364,39932.5517361111,2009-04-29,13:14:30
39.973461,116.334604,0,364,39932.5517708333,2009-04-29,13:14:33
39.973459,116.334603,0,364,39932.5517939815,2009-04-29,13:14:35
39.973387,116.334554,0,364,39932.5518518519,2009-04-29,13:14:40
39.973341,116.334528,0,364,39932.5519097222,2009-04-29,13:14:45
39.973318,116.334506,0,364,39932.5519675926,2009-04-29,13:14:50
39.973312,116.334482,0,364,39932.552025463,2009-04-29,13:14:55
39.973304,116.334455,0,364,39932.5520833333,2009-04-29,13:15:00
39.973305,116.334417,0,364,39932.5521412037,2009-04-29,13:15:05
39.973359,116.334368,0,364,39932.5521990741,2009-04-29,13:15:10
39.973362,116.334367,0,364,39932.5522569444,2009-04-29,13:15:15
39.973368,116.33437,0,364,39932.5523148148,2009-04-29,13:15:20
39.973365,116.334372,0,364,39932.5523726852,2009-04-29,13:15:25
39.973362,116.334373,0,364,39932.5524305556,2009-04-29,13:15:30
39.97336,116.334375,0,364,39932.5524884259,2009-04-29,13:15:35
39.973357,116.334378,0,364,39932.5525462963,2009-04-29,13:15:40
39.973357,116.334381,0,363,39932.5526041667,2009-04-29,13:15:45
39.973356,116.334384,0,363,39932.552662037,2009-04-29,13:15:50
39.973352,116.33439,0,364,39932.5527199074,2009-04-29,13:15:55
39.973351,116.334396,0,364,39932.5527777778,2009-04-29,13:16:00
39.973351,116.334396,0,364,39932.5528125,2009-04-29,13:16:03
39.973352,116.334398,0,364,39932.5528356481,2009-04-29,13:16:05
39.973355,116.334424,0,364,39932.5528935185,2009-04-29,13:16:10
39.973367,116.334453,0,364,39932.5529513889,2009-04-29,13:16:15
39.973367,116.334453,0,364,39932.5529861111,2009-04-29,13:16:18
39.973363,116.334454,0,364,39932.5530092593,2009-04-29,13:16:20
39.973353,116.334456,0,364,39932.5530671296,2009-04-29,13:16:25
39.973348,116.334456,0,364,39932.553125,2009-04-29,13:16:30
39.973342,116.334457,0,364,39932.5531828704,2009-04-29,13:16:35
39.973342,116.334457,0,364,39932.5532175926,2009-04-29,13:16:38
39.973337,116.334458,0,364,39932.5532407407,2009-04-29,13:16:40
39.973328,116.334459,0,364,39932.5532986111,2009-04-29,13:16:45
39.973321,116.33446,0,364,39932.5533564815,2009-04-29,13:16:50
39.973319,116.334462,0,364,39932.5534143519,2009-04-29,13:16:55
39.973325,116.334461,0,364,39932.5534722222,2009-04-29,13:17:00
39.973329,116.334461,0,364,39932.5535300926,2009-04-29,13:17:05
39.973332,116.334462,0,363,39932.553587963,2009-04-29,13:17:10
39.973333,116.334462,0,363,39932.5536458333,2009-04-29,13:17:15
39.973333,116.334462,0,363,39932.5536805556,2009-04-29,13:17:18
39.973337,116.334461,0,363,39932.5537037037,2009-04-29,13:17:20
39.973352,116.334465,0,362,39932.5537615741,2009-04-29,13:17:25
39.973347,116.334492,0,359,39932.5538194444,2009-04-29,13:17:30
39.973346,116.334493,0,358,39932.5538773148,2009-04-29,13:17:35
39.973345,116.334494,0,358,39932.5539351852,2009-04-29,13:17:40
39.973345,116.334494,0,358,39932.5539699074,2009-04-29,13:17:43
39.97335,116.334493,0,358,39932.5539930556,2009-04-29,13:17:45
39.973381,116.33451,0,362,39932.5540509259,2009-04-29,13:17:50
39.973409,116.334538,0,361,39932.5541087963,2009-04-29,13:17:55
39.973407,116.33454,0,360,39932.5541666667,2009-04-29,13:18:00
39.973407,116.33454,0,360,39932.5542013889,2009-04-29,13:18:03
39.97341,116.334538,0,360,39932.554224537,2009-04-29,13:18:05
39.973436,116.334536,0,360,39932.5542824074,2009-04-29,13:18:10
39.973424,116.334519,0,360,39932.5543402778,2009-04-29,13:18:15
39.973427,116.334519,0,360,39932.5543981481,2009-04-29,13:18:20
39.973429,116.334518,0,360,39932.5544560185,2009-04-29,13:18:25
39.973433,116.334516,0,360,39932.5545138889,2009-04-29,13:18:30
39.973434,116.334515,0,359,39932.5545717593,2009-04-29,13:18:35
39.973432,116.334516,0,359,39932.5546296296,2009-04-29,13:18:40
39.973432,116.334516,0,359,39932.5546643519,2009-04-29,13:18:43
39.973436,116.334516,0,359,39932.5546875,2009-04-29,13:18:45
39.973454,116.334503,0,361,39932.5547453704,2009-04-29,13:18:50
39.973441,116.334493,0,362,39932.5548032407,2009-04-29,13:18:55
39.973445,116.334489,0,362,39932.5548611111,2009-04-29,13:19:00
39.973445,116.334489,0,362,39932.5548958333,2009-04-29,13:19:03
39.97344,116.334492,0,363,39932.5549189815,2009-04-29,13:19:05
39.973407,116.334615,0,370,39932.5549768518,2009-04-29,13:19:10
39.973383,116.334736,0,376,39932.5550347222,2009-04-29,13:19:15
39.973366,116.334756,0,378,39932.5550925926,2009-04-29,13:19:20
39.973348,116.334777,0,383,39932.555150463,2009-04-29,13:19:25
39.973346,116.334777,0,383,39932.5552083333,2009-04-29,13:19:30
39.973339,116.334779,0,384,39932.5552662037,2009-04-29,13:19:35
39.973333,116.33478,0,384,39932.5553240741,2009-04-29,13:19:40
39.973334,116.33478,0,384,39932.5553819444,2009-04-29,13:19:45
39.973336,116.33478,0,384,39932.5554398148,2009-04-29,13:19:50
39.973331,116.33478,0,384,39932.5554976852,2009-04-29,13:19:55
39.973326,116.334781,0,384,39932.5555555556,2009-04-29,13:20:00
39.973328,116.33478,0,384,39932.5556134259,2009-04-29,13:20:05
39.973325,116.334781,0,384,39932.5556712963,2009-04-29,13:20:10
39.973325,116.334781,0,384,39932.5557060185,2009-04-29,13:20:13
39.973325,116.33478,0,384,39932.5557291667,2009-04-29,13:20:15
39.973334,116.334778,0,383,39932.555787037,2009-04-29,13:20:20
39.973334,116.33475,0,384,39932.5558449074,2009-04-29,13:20:25
39.97334,116.334747,0,384,39932.5559027778,2009-04-29,13:20:30
39.973333,116.334748,0,384,39932.5559606481,2009-04-29,13:20:35
39.973328,116.334748,0,384,39932.5560185185,2009-04-29,13:20:40
39.973331,116.334747,0,385,39932.5560763889,2009-04-29,13:20:45
39.973331,116.334747,0,385,39932.5561111111,2009-04-29,13:20:48
39.973337,116.334746,0,385,39932.5561342593,2009-04-29,13:20:50
39.973346,116.334744,0,385,39932.5561921296,2009-04-29,13:20:55
39.973365,116.334713,0,387,39932.55625,2009-04-29,13:21:00
39.973369,116.334712,0,387,39932.5563078704,2009-04-29,13:21:05
39.973369,116.334712,0,387,39932.5563425926,2009-04-29,13:21:08
39.973376,116.334711,0,387,39932.5563657407,2009-04-29,13:21:10
39.973393,116.334715,0,387,39932.5564236111,2009-04-29,13:21:15
39.973381,116.334725,0,389,39932.5564814815,2009-04-29,13:21:20
39.973384,116.334725,0,389,39932.5565393518,2009-04-29,13:21:25
39.973383,116.334727,0,388,39932.5565972222,2009-04-29,13:21:30
39.97338,116.334727,0,388,39932.5566550926,2009-04-29,13:21:35
39.973381,116.334726,0,388,39932.556712963,2009-04-29,13:21:40
39.973381,116.334726,0,388,39932.5567476852,2009-04-29,13:21:43
39.973381,116.334726,0,388,39932.5567708333,2009-04-29,13:21:45
39.973396,116.334726,0,388,39932.5568287037,2009-04-29,13:21:50
39.97345,116.334728,0,391,39932.5568865741,2009-04-29,13:21:55
39.973452,116.33474,0,393,39932.5569444444,2009-04-29,13:22:00
39.973452,116.33474,0,393,39932.5569791667,2009-04-29,13:22:03
39.973457,116.33474,0,394,39932.5570023148,2009-04-29,13:22:05
39.973466,116.334739,0,394,39932.5570601852,2009-04-29,13:22:10
39.973465,116.334739,0,395,39932.5571180556,2009-04-29,13:22:15
39.97327,116.334971,0,313,39932.5674189815,2009-04-29,13:37:05
39.973245,116.335006,0,310,39932.5674768519,2009-04-29,13:37:10
39.973258,116.335048,0,306,39932.5675347222,2009-04-29,13:37:15
39.973235,116.335021,0,306,39932.5675925926,2009-04-29,13:37:20
39.973237,116.334983,0,308,39932.567650463,2009-04-29,13:37:25
39.973237,116.334983,0,308,39932.5676851852,2009-04-29,13:37:28
39.973239,116.334984,0,307,39932.5677083333,2009-04-29,13:37:30
39.973262,116.334999,0,305,39932.5677662037,2009-04-29,13:37:35
39.973283,116.334987,0,306,39932.5678240741,2009-04-29,13:37:40
39.973294,116.334981,0,306,39932.5678819444,2009-04-29,13:37:45
39.973293,116.33498,0,306,39932.5679398148,2009-04-29,13:37:50
39.973298,116.33498,0,306,39932.5679976852,2009-04-29,13:37:55
39.973297,116.334981,0,306,39932.5680555556,2009-04-29,13:38:00
39.973297,116.334981,0,306,39932.5680902778,2009-04-29,13:38:03
39.973302,116.334982,0,306,39932.5681134259,2009-04-29,13:38:05
39.973313,116.334981,0,306,39932.5681712963,2009-04-29,13:38:10
39.973317,116.33498,0,306,39932.5682291667,2009-04-29,13:38:15
39.973317,116.33498,0,306,39932.5682638889,2009-04-29,13:38:18
39.973311,116.334978,0,306,39932.568287037,2009-04-29,13:38:20
39.97329,116.334967,0,305,39932.5683449074,2009-04-29,13:38:25
39.973254,116.334895,0,306,39932.5684027778,2009-04-29,13:38:30
39.973236,116.334855,0,304,39932.5684606481,2009-04-29,13:38:35
39.973242,116.334807,0,302,39932.5685185185,2009-04-29,13:38:40
39.973283,116.334781,0,301,39932.5685763889,2009-04-29,13:38:45
39.973294,116.334777,0,301,39932.5686342593,2009-04-29,13:38:50
39.973327,116.334693,0,304,39932.5686921296,2009-04-29,13:38:55
39.973333,116.334692,0,305,39932.56875,2009-04-29,13:39:00
39.973333,116.334692,0,305,39932.5687847222,2009-04-29,13:39:03
39.973339,116.33469,0,306,39932.5688078704,2009-04-29,13:39:05
39.973345,116.334651,0,307,39932.5688657407,2009-04-29,13:39:10
39.973352,116.334615,0,307,39932.5689236111,2009-04-29,13:39:15
39.973314,116.337119,0,713,39932.5782638889,2009-04-29,13:52:42
39.973085,116.336588,0,799,39932.5783333333,2009-04-29,13:52:48
39.973129,116.336442,0,693,39932.5783912037,2009-04-29,13:52:53
39.972531,116.338321,0,841,39932.5784606481,2009-04-29,13:52:59
39.972629,116.337665,0,789,39932.5785300926,2009-04-29,13:53:05
39.972617,116.337195,0,733,39932.578587963,2009-04-29,13:53:10
39.972615,116.336976,0,716,39932.5786458333,2009-04-29,13:53:15
39.972658,116.336966,0,702,39932.5787037037,2009-04-29,13:53:20
39.972682,116.336962,0,694,39932.5787615741,2009-04-29,13:53:25
39.972709,116.336846,0,668,39932.5788194444,2009-04-29,13:53:30
39.972733,116.33666,0,636,39932.5788773148,2009-04-29,13:53:35
39.972739,116.336382,0,597,39932.5789351852,2009-04-29,13:53:40
39.972824,116.336179,0,533,39932.5789930556,2009-04-29,13:53:45
39.972887,116.336117,0,511,39932.5790509259,2009-04-29,13:53:50
39.972943,116.336055,0,497,39932.5791087963,2009-04-29,13:53:55
39.97296,116.335972,0,489,39932.5791666667,2009-04-29,13:54:00
39.971503,116.334126,0,388,39932.5810185185,2009-04-29,13:56:40
39.971563,116.333959,0,379,39932.5810763889,2009-04-29,13:56:45
39.972251,116.333328,0,370,39932.5811342593,2009-04-29,13:56:50
39.972888,116.332592,0,354,39932.5811921296,2009-04-29,13:56:55
39.973665,116.331648,0,337,39932.58125,2009-04-29,13:57:00
39.973839,116.331414,0,309,39932.5813078704,2009-04-29,13:57:05
39.973992,116.33131,0,274,39932.5813657407,2009-04-29,13:57:10
39.973736,116.331633,0,243,39932.5814236111,2009-04-29,13:57:15
39.972399,116.333937,0,202,39932.5814814815,2009-04-29,13:57:20
39.973621,116.332716,0,217,39932.5815393519,2009-04-29,13:57:25
39.973766,116.332499,0,189,39932.5815972222,2009-04-29,13:57:30
39.973849,116.33239,0,181,39932.5816550926,2009-04-29,13:57:35
39.973875,116.332384,0,176,39932.581712963,2009-04-29,13:57:40
39.973904,116.332337,0,188,39932.5817708333,2009-04-29,13:57:45
39.973825,116.332422,0,191,39932.5818287037,2009-04-29,13:57:50
39.973746,116.332483,0,202,39932.5818865741,2009-04-29,13:57:55
39.973722,116.332526,0,212,39932.5819444444,2009-04-29,13:58:00
39.973684,116.332575,0,218,39932.5820023148,2009-04-29,13:58:05
39.973756,116.332521,0,234,39932.5820601852,2009-04-29,13:58:10
39.973666,116.332684,0,246,39932.5821180556,2009-04-29,13:58:15
39.973821,116.332861,0,242,39932.5821759259,2009-04-29,13:58:20
39.973795,116.332809,0,249,39932.5822337963,2009-04-29,13:58:25
39.973853,116.332878,0,248,39932.5822916667,2009-04-29,13:58:30
39.974046,116.332945,0,249,39932.582349537,2009-04-29,13:58:35
39.974201,116.332907,0,253,39932.5824074074,2009-04-29,13:58:40
39.974289,116.332853,0,252,39932.5824652778,2009-04-29,13:58:45
39.974289,116.332872,0,252,39932.5825231481,2009-04-29,13:58:50
39.974384,116.332817,0,251,39932.5825810185,2009-04-29,13:58:55
39.97455,116.332708,0,251,39932.5826388889,2009-04-29,13:59:00
39.974355,116.332267,0,237,39932.5826967593,2009-04-29,13:59:05
39.974033,116.33304,0,234,39932.5827546296,2009-04-29,13:59:10
39.973861,116.333317,0,235,39932.5828125,2009-04-29,13:59:15
39.973811,116.333457,0,238,39932.5828703704,2009-04-29,13:59:20
39.974772,116.332318,0,312,39932.5829282407,2009-04-29,13:59:25
39.974758,116.332467,0,326,39932.5829861111,2009-04-29,13:59:30
39.974724,116.332649,0,335,39932.5830439815,2009-04-29,13:59:35
39.974711,116.332751,0,325,39932.5831018519,2009-04-29,13:59:40
39.974685,116.332812,0,328,39932.5831597222,2009-04-29,13:59:45
39.974664,116.33289,0,331,39932.5832175926,2009-04-29,13:59:50
39.97466,116.33298,0,336,39932.583275463,2009-04-29,13:59:55
39.974649,116.333096,0,355,39932.5833333333,2009-04-29,14:00:00
39.974675,116.33318,0,367,39932.5833912037,2009-04-29,14:00:05
39.974684,116.333197,0,374,39932.5834490741,2009-04-29,14:00:10
39.974695,116.333262,0,378,39932.5835069444,2009-04-29,14:00:15
39.974662,116.333289,0,379,39932.5835648148,2009-04-29,14:00:20
39.974629,116.333308,0,380,39932.5836226852,2009-04-29,14:00:25
39.974606,116.333344,0,381,39932.5836805556,2009-04-29,14:00:30
39.974605,116.333395,0,382,39932.5837384259,2009-04-29,14:00:35
39.974608,116.333429,0,383,39932.5837962963,2009-04-29,14:00:40
39.97431,116.300419,0,-318,39932.5955439815,2009-04-29,14:17:35
39.973181,116.300249,0,807,39932.5956018518,2009-04-29,14:17:40
39.973244,116.30016,0,697,39932.5956597222,2009-04-29,14:17:45
39.973467,116.300586,0,442,39932.5957175926,2009-04-29,14:17:50
39.973622,116.300552,0,276,39932.595775463,2009-04-29,14:17:55
39.973554,116.300595,0,272,39932.5958333333,2009-04-29,14:18:00
39.973445,116.300628,0,305,39932.5958912037,2009-04-29,14:18:05
39.973346,116.300636,0,340,39932.5959490741,2009-04-29,14:18:10
39.973236,116.300622,0,369,39932.5960069444,2009-04-29,14:18:15
39.973173,116.300589,0,387,39932.5960648148,2009-04-29,14:18:20
39.973122,116.300525,0,398,39932.5961226852,2009-04-29,14:18:25
39.973051,116.300462,0,399,39932.5961805556,2009-04-29,14:18:30
39.973051,116.300416,0,406,39932.5962384259,2009-04-29,14:18:35
39.973026,116.300369,0,414,39932.5962962963,2009-04-29,14:18:40
39.972946,116.300333,0,410,39932.5963541667,2009-04-29,14:18:45
39.972908,116.300326,0,404,39932.596412037,2009-04-29,14:18:50
39.972819,116.300425,0,417,39932.5964699074,2009-04-29,14:18:55
39.972744,116.300464,0,417,39932.5965277778,2009-04-29,14:19:00
39.972615,116.300495,0,414,39932.5965856481,2009-04-29,14:19:05
39.9726,116.300488,0,397,39932.5966435185,2009-04-29,14:19:10
39.972535,116.300653,0,357,39932.5967013889,2009-04-29,14:19:15
39.972512,116.300697,0,323,39932.5967592593,2009-04-29,14:19:20
39.97248,116.300699,0,305,39932.5968171296,2009-04-29,14:19:25
39.972366,116.300702,0,303,39932.596875,2009-04-29,14:19:30
39.972354,116.30069,0,307,39932.5969328704,2009-04-29,14:19:35
39.972321,116.300643,0,312,39932.5969907407,2009-04-29,14:19:40
39.972309,116.300586,0,316,39932.5970486111,2009-04-29,14:19:45
39.972263,116.300532,0,316,39932.5971064815,2009-04-29,14:19:50
39.972184,116.300481,0,317,39932.5971643519,2009-04-29,14:19:55
39.97209,116.300442,0,318,39932.5972222222,2009-04-29,14:20:00
39.97204,116.300409,0,319,39932.5972800926,2009-04-29,14:20:05
39.971992,116.300352,0,321,39932.597337963,2009-04-29,14:20:10
39.971929,116.300303,0,323,39932.5973958333,2009-04-29,14:20:15
39.971907,116.300263,0,324,39932.5974537037,2009-04-29,14:20:20
39.971911,116.300228,0,326,39932.5975115741,2009-04-29,14:20:25
39.971894,116.300208,0,327,39932.5975694444,2009-04-29,14:20:30
39.971824,116.300234,0,331,39932.5976273148,2009-04-29,14:20:35
39.971693,116.300436,0,340,39932.5976851852,2009-04-29,14:20:40
39.97164,116.300523,0,343,39932.5977430556,2009-04-29,14:20:45
39.971624,116.300546,0,345,39932.5978009259,2009-04-29,14:20:50
39.971506,116.300815,0,320,39932.5978587963,2009-04-29,14:20:55
39.971498,116.300853,0,306,39932.5979166667,2009-04-29,14:21:00
39.971494,116.300879,0,299,39932.597974537,2009-04-29,14:21:05
39.971537,116.300879,0,290,39932.5980324074,2009-04-29,14:21:10
39.971557,116.300892,0,285,39932.5980902778,2009-04-29,14:21:15
39.971536,116.300896,0,282,39932.5981481481,2009-04-29,14:21:20
39.971536,116.300896,0,282,39932.5981828704,2009-04-29,14:21:23
39.971538,116.300896,0,282,39932.5982060185,2009-04-29,14:21:25
39.971441,116.30089,0,280,39932.5982638889,2009-04-29,14:21:30
39.971348,116.300891,0,281,39932.5983217593,2009-04-29,14:21:35
39.971239,116.300871,0,281,39932.5983796296,2009-04-29,14:21:40
39.971158,116.300849,0,281,39932.5984375,2009-04-29,14:21:45
39.971132,116.300808,0,279,39932.5984953704,2009-04-29,14:21:50
39.971082,116.300791,0,279,39932.5985532407,2009-04-29,14:21:55
39.97106,116.300767,0,279,39932.5986111111,2009-04-29,14:22:00
39.97085,116.300629,0,280,39932.5986689815,2009-04-29,14:22:05
39.970622,116.300668,0,284,39932.5987268519,2009-04-29,14:22:10
39.970573,116.300695,0,289,39932.5987847222,2009-04-29,14:22:15
39.970472,116.300726,0,293,39932.5988425926,2009-04-29,14:22:20
39.970393,116.300722,0,298,39932.598900463,2009-04-29,14:22:25
39.970313,116.300775,0,300,39932.5989583333,2009-04-29,14:22:30
39.970298,116.300802,0,303,39932.5990162037,2009-04-29,14:22:35
39.970252,116.300801,0,306,39932.5990740741,2009-04-29,14:22:40
39.97023,116.30083,0,309,39932.5991319444,2009-04-29,14:22:45
39.970196,116.300828,0,312,39932.5991898148,2009-04-29,14:22:50
39.970202,116.300863,0,314,39932.5992476852,2009-04-29,14:22:55
39.970185,116.300883,0,317,39932.5993055556,2009-04-29,14:23:00
39.970153,116.300882,0,320,39932.5993634259,2009-04-29,14:23:05
39.970112,116.300905,0,322,39932.5994212963,2009-04-29,14:23:10
39.970076,116.300899,0,324,39932.5994791667,2009-04-29,14:23:15
39.970035,116.300925,0,326,39932.599537037,2009-04-29,14:23:20
39.970014,116.301061,0,305,39932.5995949074,2009-04-29,14:23:25
39.970007,116.301088,0,287,39932.5996527778,2009-04-29,14:23:30
39.969996,116.301091,0,275,39932.5997106481,2009-04-29,14:23:35
39.969979,116.301104,0,275,39932.5997685185,2009-04-29,14:23:40
39.969963,116.301143,0,275,39932.5998263889,2009-04-29,14:23:45
39.969956,116.301178,0,276,39932.5998842593,2009-04-29,14:23:50
39.969967,116.301199,0,278,39932.5999421296,2009-04-29,14:23:55
39.96998,116.301252,0,281,39932.6,2009-04-29,14:24:00
39.969964,116.301326,0,282,39932.6000578704,2009-04-29,14:24:05
39.969951,116.301391,0,282,39932.6001157407,2009-04-29,14:24:10
39.969935,116.301459,0,282,39932.6001736111,2009-04-29,14:24:15
39.969914,116.301528,0,282,39932.6002314815,2009-04-29,14:24:20
39.969893,116.301582,0,281,39932.6002893519,2009-04-29,14:24:25
39.969883,116.301639,0,282,39932.6003472222,2009-04-29,14:24:30
39.969855,116.301674,0,283,39932.6004050926,2009-04-29,14:24:35
39.969827,116.301692,0,284,39932.600462963,2009-04-29,14:24:40
39.969792,116.301714,0,283,39932.6005208333,2009-04-29,14:24:45
39.969847,116.301643,0,278,39932.6005787037,2009-04-29,14:24:50
39.969857,116.301586,0,272,39932.6006365741,2009-04-29,14:24:55
39.969837,116.301554,0,266,39932.6006944444,2009-04-29,14:25:00
39.969887,116.30152,0,266,39932.6007523148,2009-04-29,14:25:05
39.969919,116.301511,0,268,39932.6008101852,2009-04-29,14:25:10
39.969965,116.301523,0,270,39932.6008680556,2009-04-29,14:25:15
39.969988,116.301641,0,265,39932.6009259259,2009-04-29,14:25:20
39.970014,116.301783,0,260,39932.6009837963,2009-04-29,14:25:25
39.970058,116.301846,0,262,39932.6010416667,2009-04-29,14:25:30
39.970099,116.301908,0,262,39932.601099537,2009-04-29,14:25:35
39.970123,116.301957,0,262,39932.6011574074,2009-04-29,14:25:40
39.970131,116.302037,0,264,39932.6012152778,2009-04-29,14:25:45
39.97017,116.302086,0,265,39932.6012731481,2009-04-29,14:25:50
39.970185,116.302118,0,270,39932.6013310185,2009-04-29,14:25:55
39.970196,116.302166,0,273,39932.6013888889,2009-04-29,14:26:00
39.97025,116.302232,0,279,39932.6014467593,2009-04-29,14:26:05
39.970239,116.302278,0,283,39932.6015046296,2009-04-29,14:26:10
39.970219,116.30231,0,287,39932.6015625,2009-04-29,14:26:15
39.97021,116.302321,0,291,39932.6016203704,2009-04-29,14:26:20
39.97022,116.302363,0,295,39932.6016782407,2009-04-29,14:26:25
39.970337,116.302901,0,290,39932.6017361111,2009-04-29,14:26:30
39.970372,116.303056,0,287,39932.6017939815,2009-04-29,14:26:35
39.970428,116.303055,0,287,39932.6018518518,2009-04-29,14:26:40
39.970618,116.302917,0,283,39932.6019097222,2009-04-29,14:26:45
39.970704,116.302929,0,283,39932.6019675926,2009-04-29,14:26:50
39.97077,116.302893,0,284,39932.602025463,2009-04-29,14:26:55
39.970743,116.302791,0,281,39932.6020833333,2009-04-29,14:27:00
39.970744,116.302759,0,281,39932.6021412037,2009-04-29,14:27:05
39.970745,116.302735,0,283,39932.6021990741,2009-04-29,14:27:10
39.970768,116.302739,0,289,39932.6022569444,2009-04-29,14:27:15
39.970833,116.302858,0,315,39932.6023148148,2009-04-29,14:27:20
39.970837,116.302973,0,325,39932.6023726852,2009-04-29,14:27:25
39.970806,116.303042,0,319,39932.6024305556,2009-04-29,14:27:30
39.970816,116.303106,0,319,39932.6024884259,2009-04-29,14:27:35
39.970851,116.303152,0,321,39932.6025462963,2009-04-29,14:27:40
39.970946,116.303197,0,321,39932.6026041667,2009-04-29,14:27:45
39.971003,116.303289,0,320,39932.602662037,2009-04-29,14:27:50
39.971064,116.303277,0,317,39932.6027199074,2009-04-29,14:27:55
39.97109,116.303335,0,316,39932.6027777778,2009-04-29,14:28:00
39.971191,116.303409,0,317,39932.6028356481,2009-04-29,14:28:05
39.971268,116.30345,0,315,39932.6028935185,2009-04-29,14:28:10
39.971294,116.303486,0,316,39932.6029513889,2009-04-29,14:28:15
39.971309,116.303556,0,317,39932.6030092593,2009-04-29,14:28:20
39.971319,116.303649,0,320,39932.6030671296,2009-04-29,14:28:25
39.971342,116.303754,0,324,39932.603125,2009-04-29,14:28:30
39.97133,116.303858,0,326,39932.6031828704,2009-04-29,14:28:35
39.971317,116.303976,0,327,39932.6032407407,2009-04-29,14:28:40
39.971306,116.304083,0,327,39932.6032986111,2009-04-29,14:28:45
39.971308,116.304138,0,330,39932.6033564815,2009-04-29,14:28:50
39.971323,116.304188,0,331,39932.6034143518,2009-04-29,14:28:55
39.971402,116.304233,0,328,39932.6034722222,2009-04-29,14:29:00
39.971395,116.304341,0,329,39932.6035300926,2009-04-29,14:29:05
39.971367,116.304412,0,329,39932.603587963,2009-04-29,14:29:10
39.971348,116.304431,0,328,39932.6036458333,2009-04-29,14:29:15
39.971369,116.304467,0,327,39932.6037037037,2009-04-29,14:29:20
39.971381,116.304457,0,326,39932.6037615741,2009-04-29,14:29:25
