# Supplementary material for: Research on differential privacy protection method based on user tendency
Source: PLoS One. 2023 Oct 26;18(10):e0288823. doi: 10.1371/journal.pone.0288823 (PMC10602288; doi:10.1371/journal.pone.0288823)
Supplement: S2 Data — (ZIP) [file pone.0288823.s002.zip › Data 5-2/022/Trajectory/20090430014307.plt]

Geolife trajectory
WGS 84
Altitude is in Feet
Reserved 3
0,2,255,My Track,0,0,2,8421376
0
39.971908,116.304813,0,492,39933.0716087963,2009-04-30,01:43:07
39.971865,116.304856,0,603,39933.0716666667,2009-04-30,01:43:12
39.971846,116.304867,0,602,39933.071724537,2009-04-30,01:43:17
39.971861,116.304853,0,602,39933.0717824074,2009-04-30,01:43:22
39.971967,116.304895,0,602,39933.0718402778,2009-04-30,01:43:27
39.972275,116.30493,0,605,39933.0718981481,2009-04-30,01:43:32
39.972183,116.304935,0,596,39933.0719560185,2009-04-30,01:43:37
39.972019,116.304942,0,579,39933.0720138889,2009-04-30,01:43:42
39.97181,116.304819,0,555,39933.0720717593,2009-04-30,01:43:47
39.971871,116.304824,0,541,39933.0721296296,2009-04-30,01:43:52
39.971859,116.304833,0,524,39933.0721875,2009-04-30,01:43:57
39.971879,116.304864,0,510,39933.0722453704,2009-04-30,01:44:02
39.971802,116.304924,0,489,39933.0723032407,2009-04-30,01:44:07
39.971769,116.304965,0,481,39933.0723611111,2009-04-30,01:44:12
39.97175,116.304994,0,471,39933.0724189815,2009-04-30,01:44:17
39.971716,116.305037,0,462,39933.0724768518,2009-04-30,01:44:22
39.970733,116.30481,0,332,39933.0732291667,2009-04-30,01:45:27
39.971322,116.304908,0,313,39933.073287037,2009-04-30,01:45:32
39.971391,116.304947,0,309,39933.0733449074,2009-04-30,01:45:37
39.971401,116.304928,0,308,39933.0734027778,2009-04-30,01:45:42
39.971404,116.304918,0,308,39933.0734606481,2009-04-30,01:45:47
39.97132,116.304947,0,308,39933.0735185185,2009-04-30,01:45:52
39.971407,116.304874,0,304,39933.0735763889,2009-04-30,01:45:57
39.971536,116.304754,0,299,39933.0736342593,2009-04-30,01:46:02
39.971583,116.304744,0,294,39933.0736921296,2009-04-30,01:46:07
39.971666,116.304798,0,288,39933.07375,2009-04-30,01:46:12
39.971676,116.304816,0,283,39933.0738078704,2009-04-30,01:46:17
39.971671,116.304803,0,281,39933.0738657407,2009-04-30,01:46:22
39.971668,116.304782,0,280,39933.0739236111,2009-04-30,01:46:27
39.97167,116.304774,0,280,39933.0739467593,2009-04-30,01:46:29
39.971118,116.304482,0,86,39933.0752777778,2009-04-30,01:48:24
39.971309,116.304524,0,139,39933.0753356481,2009-04-30,01:48:29
39.971376,116.304587,0,112,39933.0753935185,2009-04-30,01:48:34
39.971381,116.304527,0,103,39933.0754513889,2009-04-30,01:48:39
39.971455,116.304473,0,100,39933.0755092593,2009-04-30,01:48:44
39.971521,116.304398,0,95,39933.0755671296,2009-04-30,01:48:49
39.971538,116.304326,0,93,39933.075625,2009-04-30,01:48:54
39.971351,116.304278,0,108,39933.0756828704,2009-04-30,01:48:59
39.971329,116.304188,0,113,39933.0757407407,2009-04-30,01:49:04
39.971336,116.304119,0,116,39933.0757986111,2009-04-30,01:49:09
39.971357,116.30405,0,116,39933.0758564815,2009-04-30,01:49:14
39.971274,116.303998,0,115,39933.0759143519,2009-04-30,01:49:19
39.971238,116.303931,0,116,39933.0759722222,2009-04-30,01:49:24
39.971242,116.303826,0,120,39933.0760300926,2009-04-30,01:49:29
39.971267,116.303739,0,120,39933.076087963,2009-04-30,01:49:34
39.97124,116.303653,0,125,39933.0761458333,2009-04-30,01:49:39
39.97121,116.303597,0,132,39933.0762037037,2009-04-30,01:49:44
39.971266,116.303526,0,143,39933.0762615741,2009-04-30,01:49:49
39.971304,116.303484,0,150,39933.0763194444,2009-04-30,01:49:54
39.9713,116.303471,0,155,39933.0763773148,2009-04-30,01:49:59
39.971226,116.303516,0,160,39933.0764351852,2009-04-30,01:50:04
39.971147,116.303515,0,166,39933.0764930556,2009-04-30,01:50:09
39.971012,116.303423,0,176,39933.0765509259,2009-04-30,01:50:14
39.970942,116.303376,0,191,39933.0766087963,2009-04-30,01:50:19
39.970909,116.303334,0,201,39933.0766666667,2009-04-30,01:50:24
39.970875,116.303272,0,214,39933.076724537,2009-04-30,01:50:29
39.970843,116.303231,0,224,39933.0767824074,2009-04-30,01:50:34
39.97082,116.303177,0,236,39933.0768402778,2009-04-30,01:50:39
39.970796,116.303123,0,241,39933.0768981481,2009-04-30,01:50:44
39.970789,116.303049,0,250,39933.0769560185,2009-04-30,01:50:49
39.970775,116.303014,0,257,39933.0770138889,2009-04-30,01:50:54
39.970772,116.302983,0,267,39933.0770717593,2009-04-30,01:50:59
39.970784,116.302961,0,272,39933.0771296296,2009-04-30,01:51:04
39.970813,116.302889,0,271,39933.0771875,2009-04-30,01:51:09
39.970874,116.302778,0,269,39933.0772453704,2009-04-30,01:51:14
39.970934,116.302649,0,266,39933.0773032407,2009-04-30,01:51:19
39.970964,116.302606,0,267,39933.0773611111,2009-04-30,01:51:24
39.970946,116.302523,0,267,39933.0774189815,2009-04-30,01:51:29
39.971088,116.302381,0,271,39933.0774768519,2009-04-30,01:51:34
39.971219,116.302315,0,277,39933.0775347222,2009-04-30,01:51:39
39.971294,116.30224,0,286,39933.0775925926,2009-04-30,01:51:44
39.971203,116.302247,0,290,39933.077650463,2009-04-30,01:51:49
39.971138,116.302261,0,297,39933.0777083333,2009-04-30,01:51:54
39.970955,116.302287,0,310,39933.0777662037,2009-04-30,01:51:59
39.970652,116.302376,0,322,39933.0778240741,2009-04-30,01:52:04
39.970427,116.302562,0,327,39933.0778819444,2009-04-30,01:52:09
39.970339,116.302555,0,336,39933.0779398148,2009-04-30,01:52:14
39.970274,116.302549,0,345,39933.0779976852,2009-04-30,01:52:19
39.970268,116.30246,0,349,39933.0780555556,2009-04-30,01:52:24
39.970097,116.302272,0,344,39933.0781134259,2009-04-30,01:52:29
39.970024,116.302206,0,342,39933.0781712963,2009-04-30,01:52:34
39.969983,116.302116,0,341,39933.0782291667,2009-04-30,01:52:39
39.969966,116.302027,0,341,39933.078287037,2009-04-30,01:52:44
39.969941,116.301943,0,343,39933.0783449074,2009-04-30,01:52:49
39.970009,116.301926,0,334,39933.0784027778,2009-04-30,01:52:54
39.96999,116.301851,0,328,39933.0784606481,2009-04-30,01:52:59
39.969873,116.301957,0,334,39933.0785185185,2009-04-30,01:53:04
39.969751,116.302034,0,334,39933.0785763889,2009-04-30,01:53:09
39.96973,116.30206,0,329,39933.0786342593,2009-04-30,01:53:14
39.969766,116.301938,0,314,39933.0786921296,2009-04-30,01:53:19
39.969767,116.301826,0,301,39933.07875,2009-04-30,01:53:24
39.96975,116.301748,0,297,39933.0788078704,2009-04-30,01:53:29
39.969746,116.30168,0,295,39933.0788657407,2009-04-30,01:53:34
39.969728,116.301607,0,293,39933.0789236111,2009-04-30,01:53:39
39.969672,116.301477,0,290,39933.0789814815,2009-04-30,01:53:44
39.969642,116.301412,0,282,39933.0790393518,2009-04-30,01:53:49
39.969591,116.301326,0,279,39933.0790972222,2009-04-30,01:53:54
39.969594,116.301245,0,278,39933.0791550926,2009-04-30,01:53:59
39.969652,116.301093,0,265,39933.079212963,2009-04-30,01:54:04
39.969652,116.301093,0,265,39933.0792476852,2009-04-30,01:54:07
39.969655,116.30109,0,256,39933.0792708333,2009-04-30,01:54:09
39.969688,116.301015,0,229,39933.0793287037,2009-04-30,01:54:14
39.969702,116.300968,0,214,39933.0793865741,2009-04-30,01:54:19
39.969742,116.300956,0,205,39933.0794444444,2009-04-30,01:54:24
39.969775,116.300942,0,198,39933.0795023148,2009-04-30,01:54:29
39.969811,116.300912,0,191,39933.0795601852,2009-04-30,01:54:34
39.969861,116.300888,0,184,39933.0796180556,2009-04-30,01:54:39
39.969898,116.300875,0,179,39933.0796759259,2009-04-30,01:54:44
39.969996,116.300898,0,178,39933.0797337963,2009-04-30,01:54:49
39.970054,116.300867,0,174,39933.0797916667,2009-04-30,01:54:54
39.970087,116.300754,0,169,39933.079849537,2009-04-30,01:54:59
39.970143,116.30074,0,168,39933.0799074074,2009-04-30,01:55:04
39.970185,116.300888,0,170,39933.0799652778,2009-04-30,01:55:09
39.970251,116.300836,0,170,39933.0800231481,2009-04-30,01:55:14
39.970292,116.300775,0,169,39933.0800810185,2009-04-30,01:55:19
39.970364,116.300756,0,171,39933.0801388889,2009-04-30,01:55:24
39.970433,116.30076,0,175,39933.0801967593,2009-04-30,01:55:29
39.970484,116.300754,0,177,39933.0802546296,2009-04-30,01:55:34
39.970551,116.300727,0,181,39933.0803125,2009-04-30,01:55:39
39.970608,116.30069,0,183,39933.0803703704,2009-04-30,01:55:44
39.970653,116.300701,0,187,39933.0804282407,2009-04-30,01:55:49
39.970717,116.300662,0,191,39933.0804861111,2009-04-30,01:55:54
39.970766,116.300629,0,197,39933.0805439815,2009-04-30,01:55:59
39.970818,116.300603,0,200,39933.0806018518,2009-04-30,01:56:04
39.970902,116.30058,0,209,39933.0806597222,2009-04-30,01:56:09
39.970998,116.30058,0,213,39933.0807175926,2009-04-30,01:56:14
39.971097,116.300529,0,226,39933.080775463,2009-04-30,01:56:19
39.9712,116.30054,0,236,39933.0808333333,2009-04-30,01:56:24
39.971276,116.300521,0,237,39933.0808912037,2009-04-30,01:56:29
39.971286,116.30054,0,238,39933.0809490741,2009-04-30,01:56:34
39.97131,116.300545,0,234,39933.0810069444,2009-04-30,01:56:39
39.97134,116.300551,0,241,39933.0810648148,2009-04-30,01:56:44
39.971372,116.300583,0,242,39933.0811226852,2009-04-30,01:56:49
39.971437,116.300693,0,226,39933.0811805556,2009-04-30,01:56:54
39.971522,116.300845,0,183,39933.0812384259,2009-04-30,01:56:59
39.971568,116.300864,0,170,39933.0812962963,2009-04-30,01:57:04
39.971609,116.300896,0,164,39933.0813541667,2009-04-30,01:57:09
39.97163,116.300959,0,161,39933.081412037,2009-04-30,01:57:14
39.97167,116.301051,0,155,39933.0814699074,2009-04-30,01:57:19
39.971671,116.301103,0,158,39933.0815277778,2009-04-30,01:57:24
39.971723,116.301197,0,148,39933.0815856481,2009-04-30,01:57:29
39.971741,116.301228,0,145,39933.0816435185,2009-04-30,01:57:34
39.971727,116.301254,0,141,39933.0817013889,2009-04-30,01:57:39
39.971727,116.301254,0,141,39933.0817361111,2009-04-30,01:57:42
39.97172,116.301254,0,140,39933.0817592593,2009-04-30,01:57:44
39.971628,116.301245,0,139,39933.0818171296,2009-04-30,01:57:49
39.971522,116.301296,0,137,39933.081875,2009-04-30,01:57:54
39.971503,116.301327,0,135,39933.0819328704,2009-04-30,01:57:59
39.971503,116.301327,0,135,39933.0819675926,2009-04-30,01:58:02
39.971506,116.301328,0,135,39933.0819907407,2009-04-30,01:58:04
39.971496,116.301355,0,137,39933.0820486111,2009-04-30,01:58:09
39.97149,116.301368,0,138,39933.0821064815,2009-04-30,01:58:14
39.971472,116.301384,0,140,39933.0821643519,2009-04-30,01:58:19
39.971462,116.301385,0,140,39933.0822222222,2009-04-30,01:58:24
39.971452,116.301386,0,140,39933.0822800926,2009-04-30,01:58:29
39.971442,116.301383,0,141,39933.082337963,2009-04-30,01:58:34
39.971437,116.301368,0,141,39933.0823958333,2009-04-30,01:58:39
39.971406,116.301361,0,141,39933.0824537037,2009-04-30,01:58:44
39.971357,116.301363,0,144,39933.0825115741,2009-04-30,01:58:49
39.971456,116.301255,0,142,39933.0825694444,2009-04-30,01:58:54
39.971338,116.301184,0,143,39933.0826273148,2009-04-30,01:58:59
39.971247,116.301164,0,144,39933.0826851852,2009-04-30,01:59:04
39.971247,116.301164,0,144,39933.0827199074,2009-04-30,01:59:07
39.971253,116.301172,0,144,39933.0827430556,2009-04-30,01:59:09
39.971202,116.301205,0,144,39933.0828009259,2009-04-30,01:59:14
39.971197,116.301227,0,143,39933.0828587963,2009-04-30,01:59:19
39.9712,116.301228,0,143,39933.0829166667,2009-04-30,01:59:24
39.971206,116.301228,0,142,39933.082974537,2009-04-30,01:59:29
39.97121,116.301229,0,143,39933.0830324074,2009-04-30,01:59:34
39.97121,116.301229,0,143,39933.0830671296,2009-04-30,01:59:37
39.971208,116.30123,0,143,39933.0830902778,2009-04-30,01:59:39
39.971187,116.301237,0,143,39933.0831481481,2009-04-30,01:59:44
39.971151,116.301256,0,142,39933.0832060185,2009-04-30,01:59:49
39.971108,116.30127,0,142,39933.0832638889,2009-04-30,01:59:54
39.97108,116.30129,0,143,39933.0833217593,2009-04-30,01:59:59
39.971098,116.301291,0,143,39933.0833796296,2009-04-30,02:00:04
39.9711,116.301281,0,144,39933.0834375,2009-04-30,02:00:09
39.971101,116.301282,0,144,39933.0834953704,2009-04-30,02:00:14
39.971097,116.301283,0,144,39933.0835532407,2009-04-30,02:00:19
39.971097,116.301283,0,144,39933.083587963,2009-04-30,02:00:22
39.971105,116.301283,0,144,39933.0836111111,2009-04-30,02:00:24
39.971177,116.30132,0,144,39933.0836689815,2009-04-30,02:00:29
39.971211,116.301336,0,143,39933.0837268519,2009-04-30,02:00:34
39.971217,116.301329,0,143,39933.0837847222,2009-04-30,02:00:39
39.97122,116.301329,0,143,39933.0838425926,2009-04-30,02:00:44
39.971224,116.301329,0,143,39933.083900463,2009-04-30,02:00:49
39.971224,116.301329,0,143,39933.0839351852,2009-04-30,02:00:52
39.971222,116.30133,0,143,39933.0839583333,2009-04-30,02:00:54
39.971212,116.301332,0,143,39933.0840162037,2009-04-30,02:00:59
39.971209,116.301331,0,143,39933.0840740741,2009-04-30,02:01:04
39.971209,116.301331,0,143,39933.0841087963,2009-04-30,02:01:07
39.971204,116.301331,0,143,39933.0841319444,2009-04-30,02:01:09
39.971194,116.301346,0,144,39933.0841898148,2009-04-30,02:01:14
39.971175,116.301339,0,145,39933.0842476852,2009-04-30,02:01:19
39.971134,116.30142,0,144,39933.0843055556,2009-04-30,02:01:24
39.971039,116.301477,0,146,39933.0843634259,2009-04-30,02:01:29
39.971004,116.30146,0,145,39933.0844212963,2009-04-30,02:01:34
39.971004,116.30146,0,145,39933.0844560185,2009-04-30,02:01:37
39.970999,116.301458,0,145,39933.0844791667,2009-04-30,02:01:39
39.970997,116.301446,0,145,39933.084537037,2009-04-30,02:01:44
39.971009,116.301417,0,145,39933.0845949074,2009-04-30,02:01:49
39.971007,116.301415,0,145,39933.0846527778,2009-04-30,02:01:54
39.971008,116.301416,0,145,39933.0847106481,2009-04-30,02:01:59
39.971015,116.301413,0,145,39933.0847685185,2009-04-30,02:02:04
39.971015,116.301413,0,145,39933.0848032407,2009-04-30,02:02:07
39.97102,116.301411,0,145,39933.0848263889,2009-04-30,02:02:09
39.971049,116.301358,0,145,39933.0848842593,2009-04-30,02:02:14
39.971071,116.301323,0,146,39933.0849421296,2009-04-30,02:02:19
39.971101,116.301309,0,146,39933.085,2009-04-30,02:02:24
39.971123,116.301311,0,146,39933.0850578704,2009-04-30,02:02:29
39.971596,116.301379,0,160,39933.0866203704,2009-04-30,02:04:44
39.971573,116.30132,0,138,39933.0866782407,2009-04-30,02:04:49
39.971341,116.301313,0,138,39933.0867361111,2009-04-30,02:04:54
39.971326,116.301202,0,137,39933.0867939815,2009-04-30,02:04:59
39.971271,116.301011,0,135,39933.0868518518,2009-04-30,02:05:04
39.971391,116.30092,0,123,39933.0869097222,2009-04-30,02:05:09
39.971528,116.300856,0,115,39933.0869675926,2009-04-30,02:05:14
39.971606,116.300808,0,117,39933.087025463,2009-04-30,02:05:19
39.971685,116.300747,0,115,39933.0870833333,2009-04-30,02:05:24
39.971752,116.300697,0,112,39933.0871412037,2009-04-30,02:05:29
39.971782,116.300656,0,110,39933.0871990741,2009-04-30,02:05:34
39.971859,116.300629,0,104,39933.0872569444,2009-04-30,02:05:39
39.971897,116.300629,0,108,39933.0873148148,2009-04-30,02:05:44
39.971973,116.300625,0,106,39933.0873726852,2009-04-30,02:05:49
39.972047,116.300634,0,107,39933.0874305556,2009-04-30,02:05:54
39.972107,116.300603,0,107,39933.0874884259,2009-04-30,02:05:59
39.972146,116.300589,0,110,39933.0875462963,2009-04-30,02:06:04
39.972214,116.300565,0,117,39933.0876041667,2009-04-30,02:06:09
39.972295,116.300526,0,121,39933.087662037,2009-04-30,02:06:14
39.972354,116.300534,0,128,39933.0877199074,2009-04-30,02:06:19
39.972412,116.300538,0,135,39933.0877777778,2009-04-30,02:06:24
39.972477,116.300511,0,140,39933.0878356481,2009-04-30,02:06:29
39.972514,116.300484,0,155,39933.0878935185,2009-04-30,02:06:34
39.972566,116.300463,0,168,39933.0879513889,2009-04-30,02:06:39
39.97263,116.300499,0,149,39933.0880092593,2009-04-30,02:06:44
39.972685,116.300524,0,131,39933.0880671296,2009-04-30,02:06:49
39.972723,116.30051,0,137,39933.088125,2009-04-30,02:06:54
39.972796,116.300483,0,136,39933.0881828704,2009-04-30,02:06:59
39.972846,116.300473,0,141,39933.0882407407,2009-04-30,02:07:04
39.972905,116.300475,0,144,39933.0882986111,2009-04-30,02:07:09
39.972968,116.30045,0,148,39933.0883564815,2009-04-30,02:07:14
39.973031,116.300404,0,152,39933.0884143518,2009-04-30,02:07:19
39.973071,116.300391,0,163,39933.0884722222,2009-04-30,02:07:24
39.973104,116.300364,0,179,39933.0885300926,2009-04-30,02:07:29
39.973149,116.300348,0,186,39933.088587963,2009-04-30,02:07:34
39.97319,116.300332,0,193,39933.0886458333,2009-04-30,02:07:39
39.97325,116.300301,0,203,39933.0887037037,2009-04-30,02:07:44
39.973295,116.300281,0,208,39933.0887615741,2009-04-30,02:07:49
39.973362,116.300257,0,215,39933.0888194444,2009-04-30,02:07:54
39.97342,116.300249,0,220,39933.0888773148,2009-04-30,02:07:59
39.973462,116.300238,0,226,39933.0889351852,2009-04-30,02:08:04
39.973508,116.300228,0,233,39933.0889930556,2009-04-30,02:08:09
39.973579,116.300223,0,235,39933.0890509259,2009-04-30,02:08:14
39.973629,116.300203,0,238,39933.0891087963,2009-04-30,02:08:19
39.973686,116.300224,0,245,39933.0891666667,2009-04-30,02:08:24
39.973692,116.300237,0,250,39933.089224537,2009-04-30,02:08:29
39.973709,116.30028,0,251,39933.0892824074,2009-04-30,02:08:34
39.973735,116.300265,0,252,39933.0893402778,2009-04-30,02:08:39
39.973763,116.30025,0,254,39933.0893981481,2009-04-30,02:08:44
39.973782,116.300248,0,256,39933.0894560185,2009-04-30,02:08:49
39.973791,116.300247,0,258,39933.0895138889,2009-04-30,02:08:54
39.973798,116.300246,0,260,39933.0895717593,2009-04-30,02:08:59
39.973801,116.300247,0,262,39933.0896296296,2009-04-30,02:09:04
39.973801,116.300247,0,262,39933.0896643519,2009-04-30,02:09:07
39.973803,116.300247,0,263,39933.0896875,2009-04-30,02:09:09
39.974456,116.333307,0,385,39933.1012615741,2009-04-30,02:25:49
39.974841,116.333496,0,254,39933.1013194444,2009-04-30,02:25:54
39.974742,116.333416,0,255,39933.1013773148,2009-04-30,02:25:59
39.974894,116.333466,0,213,39933.1014351852,2009-04-30,02:26:04
39.97487,116.333517,0,180,39933.1014930556,2009-04-30,02:26:09
39.974834,116.333515,0,172,39933.1015509259,2009-04-30,02:26:14
39.974808,116.333496,0,168,39933.1016087963,2009-04-30,02:26:19
39.974781,116.333479,0,169,39933.1016666667,2009-04-30,02:26:24
39.974769,116.333442,0,164,39933.101724537,2009-04-30,02:26:29
39.97477,116.333378,0,159,39933.1017824074,2009-04-30,02:26:34
39.974757,116.333293,0,159,39933.1018402778,2009-04-30,02:26:39
39.974759,116.333206,0,159,39933.1018981481,2009-04-30,02:26:44
39.974763,116.333141,0,156,39933.1019560185,2009-04-30,02:26:49
39.974764,116.33305,0,156,39933.1020138889,2009-04-30,02:26:54
39.974743,116.332923,0,152,39933.1020717593,2009-04-30,02:26:59
39.974768,116.332794,0,149,39933.1021296296,2009-04-30,02:27:04
39.974788,116.332731,0,148,39933.1021875,2009-04-30,02:27:09
39.974785,116.332637,0,147,39933.1022453704,2009-04-30,02:27:14
39.974772,116.332562,0,147,39933.1023032407,2009-04-30,02:27:19
39.974797,116.332454,0,145,39933.1023611111,2009-04-30,02:27:24
39.974823,116.332363,0,142,39933.1024189815,2009-04-30,02:27:29
39.974834,116.332292,0,142,39933.1024768518,2009-04-30,02:27:34
39.974833,116.332217,0,142,39933.1025347222,2009-04-30,02:27:39
39.97478,116.332165,0,142,39933.1025925926,2009-04-30,02:27:44
39.974731,116.3321,0,140,39933.102650463,2009-04-30,02:27:49
39.974686,116.332083,0,141,39933.1027083333,2009-04-30,02:27:54
39.97463,116.332044,0,141,39933.1027662037,2009-04-30,02:27:59
39.974557,116.332037,0,144,39933.1028240741,2009-04-30,02:28:04
39.974511,116.33203,0,145,39933.1028819444,2009-04-30,02:28:09
39.974472,116.332009,0,146,39933.1029398148,2009-04-30,02:28:14
39.974391,116.332002,0,148,39933.1029976852,2009-04-30,02:28:19
39.974348,116.33207,0,149,39933.1030555556,2009-04-30,02:28:24
39.974298,116.332018,0,149,39933.1031134259,2009-04-30,02:28:29
39.974224,116.332043,0,148,39933.1031712963,2009-04-30,02:28:34
39.974124,116.33205,0,147,39933.1032291667,2009-04-30,02:28:39
39.974111,116.332033,0,153,39933.103287037,2009-04-30,02:28:44
39.974062,116.332072,0,158,39933.1033449074,2009-04-30,02:28:49
39.974012,116.33208,0,161,39933.1034027778,2009-04-30,02:28:54
39.97395,116.332075,0,163,39933.1034606481,2009-04-30,02:28:59
39.973908,116.332008,0,166,39933.1035185185,2009-04-30,02:29:04
39.973908,116.332008,0,166,39933.1035532407,2009-04-30,02:29:07
39.973914,116.332006,0,168,39933.1035763889,2009-04-30,02:29:09
39.973905,116.332005,0,168,39933.1036342593,2009-04-30,02:29:14
39.973886,116.331995,0,169,39933.1036921296,2009-04-30,02:29:19
39.973768,116.331915,0,182,39933.10375,2009-04-30,02:29:24
39.97374,116.331905,0,194,39933.1038078704,2009-04-30,02:29:29
39.973627,116.331848,0,208,39933.1038657407,2009-04-30,02:29:34
39.973569,116.331827,0,217,39933.1039236111,2009-04-30,02:29:39
39.973567,116.331809,0,217,39933.1039814815,2009-04-30,02:29:44
39.973555,116.331797,0,217,39933.1040393518,2009-04-30,02:29:49
39.973499,116.331745,0,216,39933.1040972222,2009-04-30,02:29:54
39.973493,116.331734,0,215,39933.1041550926,2009-04-30,02:29:59
39.973331,116.335303,0,388,39933.1114467593,2009-04-30,02:40:29
39.973386,116.334906,0,250,39933.1115046296,2009-04-30,02:40:34
39.973418,116.334795,0,221,39933.1115625,2009-04-30,02:40:39
39.97347,116.334731,0,219,39933.1117361111,2009-04-30,02:40:54
39.97347,116.334731,0,219,39933.1117708333,2009-04-30,02:40:57
39.97347,116.334731,0,219,39933.1117939815,2009-04-30,02:40:59
39.977265,116.330431,0,217,39933.1134722222,2009-04-30,02:43:24
39.977212,116.330483,0,219,39933.1135300926,2009-04-30,02:43:29
39.976884,116.330827,0,222,39933.113587963,2009-04-30,02:43:34
39.977029,116.330699,0,222,39933.1136458333,2009-04-30,02:43:39
39.977108,116.330589,0,225,39933.1137037037,2009-04-30,02:43:44
39.97338,116.334524,0,217,39933.1142824074,2009-04-30,02:44:34
39.973375,116.334485,0,217,39933.1143402778,2009-04-30,02:44:39
39.973383,116.334467,0,217,39933.1144560185,2009-04-30,02:44:49
39.973598,116.334461,0,217,39933.1146296296,2009-04-30,02:45:04
39.973601,116.334291,0,216,39933.115150463,2009-04-30,02:45:49
39.973601,116.334291,0,216,39933.1151851852,2009-04-30,02:45:52
39.973601,116.334291,0,216,39933.1152083333,2009-04-30,02:45:54
39.973498,116.334524,0,215,39933.115787037,2009-04-30,02:46:44
39.973482,116.33478,0,214,39933.1158449074,2009-04-30,02:46:49
39.973401,116.334945,0,214,39933.1159027778,2009-04-30,02:46:54
39.973383,116.334995,0,214,39933.1159606481,2009-04-30,02:46:59
39.973387,116.335002,0,214,39933.1160185185,2009-04-30,02:47:04
39.973387,116.335002,0,214,39933.1160532407,2009-04-30,02:47:07
39.973383,116.335003,0,214,39933.1160763889,2009-04-30,02:47:09
39.973392,116.335,0,214,39933.1161342593,2009-04-30,02:47:14
39.973408,116.334993,0,213,39933.1163078704,2009-04-30,02:47:29
39.973408,116.334993,0,213,39933.1163425926,2009-04-30,02:47:32
39.973416,116.334991,0,213,39933.1163657407,2009-04-30,02:47:34
39.973449,116.334939,0,214,39933.1164236111,2009-04-30,02:47:39
39.973447,116.334847,0,216,39933.1164814815,2009-04-30,02:47:44
39.973478,116.334715,0,218,39933.1165393519,2009-04-30,02:47:49
39.973459,116.334626,0,220,39933.1165972222,2009-04-30,02:47:54
39.973421,116.334598,0,222,39933.1166550926,2009-04-30,02:47:59
39.973415,116.334578,0,222,39933.116712963,2009-04-30,02:48:04
39.973415,116.334578,0,222,39933.1167476852,2009-04-30,02:48:07
39.97342,116.334574,0,223,39933.1167708333,2009-04-30,02:48:09
39.973425,116.33447,0,224,39933.1168287037,2009-04-30,02:48:14
39.973425,116.33447,0,224,39933.1168634259,2009-04-30,02:48:17
39.973422,116.334472,0,224,39933.1168865741,2009-04-30,02:48:19
39.973393,116.334545,0,226,39933.1169444444,2009-04-30,02:48:24
39.97339,116.334554,0,226,39933.1170023148,2009-04-30,02:48:29
39.97339,116.334554,0,226,39933.117037037,2009-04-30,02:48:32
39.973389,116.334554,0,226,39933.1170601852,2009-04-30,02:48:34
39.973392,116.334538,0,226,39933.1171180556,2009-04-30,02:48:39
39.973392,116.334526,0,225,39933.1171759259,2009-04-30,02:48:44
39.973392,116.334526,0,225,39933.1172106481,2009-04-30,02:48:47
39.973392,116.334525,0,225,39933.1172337963,2009-04-30,02:48:49
39.973401,116.334523,0,225,39933.1172916667,2009-04-30,02:48:54
39.973401,116.334523,0,225,39933.1173263889,2009-04-30,02:48:57
39.973406,116.334522,0,225,39933.117349537,2009-04-30,02:48:59
39.973421,116.334496,0,225,39933.1174074074,2009-04-30,02:49:04
39.973439,116.334381,0,222,39933.1174652778,2009-04-30,02:49:09
39.973424,116.334713,0,192,39933.1206481481,2009-04-30,02:53:44
39.973423,116.334809,0,191,39933.1207060185,2009-04-30,02:53:49
39.973439,116.334843,0,191,39933.1207638889,2009-04-30,02:53:54
39.973445,116.334887,0,190,39933.1208217593,2009-04-30,02:53:59
39.973403,116.334964,0,190,39933.1208796296,2009-04-30,02:54:04
39.973377,116.335028,0,189,39933.1209375,2009-04-30,02:54:09
39.973383,116.335037,0,190,39933.1209953704,2009-04-30,02:54:14
39.973397,116.335016,0,189,39933.1210532407,2009-04-30,02:54:19
39.973405,116.335009,0,189,39933.1211111111,2009-04-30,02:54:24
39.973413,116.335009,0,189,39933.1211689815,2009-04-30,02:54:29
39.973408,116.335011,0,189,39933.1212268519,2009-04-30,02:54:34
39.97341,116.335011,0,189,39933.1212847222,2009-04-30,02:54:39
39.973407,116.335011,0,189,39933.1213425926,2009-04-30,02:54:44
39.973407,116.335008,0,189,39933.121400463,2009-04-30,02:54:49
39.973403,116.335008,0,189,39933.1214583333,2009-04-30,02:54:54
39.973398,116.335008,0,189,39933.1215162037,2009-04-30,02:54:59
39.973396,116.335008,0,189,39933.1215740741,2009-04-30,02:55:04
39.973396,116.335009,0,189,39933.1216319444,2009-04-30,02:55:09
39.973395,116.335011,0,189,39933.1216898148,2009-04-30,02:55:14
39.973391,116.335012,0,189,39933.1217476852,2009-04-30,02:55:19
39.973388,116.335013,0,190,39933.1218055556,2009-04-30,02:55:24
39.973394,116.335011,0,190,39933.1218634259,2009-04-30,02:55:29
39.973398,116.335009,0,190,39933.1219212963,2009-04-30,02:55:34
39.973402,116.335009,0,190,39933.1219791667,2009-04-30,02:55:39
39.973402,116.335009,0,190,39933.1220138889,2009-04-30,02:55:42
39.973405,116.335008,0,190,39933.122037037,2009-04-30,02:55:44
39.973415,116.335004,0,191,39933.1221527778,2009-04-30,02:55:54
39.973408,116.335004,0,191,39933.1222106481,2009-04-30,02:55:59
39.973408,116.335003,0,191,39933.1222685185,2009-04-30,02:56:04
39.973407,116.335003,0,192,39933.1223263889,2009-04-30,02:56:09
39.973402,116.335003,0,192,39933.1223842593,2009-04-30,02:56:14
39.973396,116.335004,0,192,39933.1224421296,2009-04-30,02:56:19
39.97339,116.335005,0,192,39933.1225,2009-04-30,02:56:24
39.973387,116.335006,0,192,39933.1225578704,2009-04-30,02:56:29
39.973387,116.335006,0,192,39933.1226157407,2009-04-30,02:56:34
39.973387,116.335006,0,192,39933.122650463,2009-04-30,02:56:37
39.973383,116.335006,0,192,39933.1226736111,2009-04-30,02:56:39
39.973374,116.335004,0,192,39933.1227314815,2009-04-30,02:56:44
39.973365,116.335004,0,192,39933.1227893519,2009-04-30,02:56:49
39.973363,116.335005,0,192,39933.1228472222,2009-04-30,02:56:54
39.973361,116.335005,0,192,39933.1229050926,2009-04-30,02:56:59
39.97336,116.335006,0,192,39933.122962963,2009-04-30,02:57:04
39.973354,116.335005,0,192,39933.1230208333,2009-04-30,02:57:09
39.973356,116.335003,0,192,39933.1230787037,2009-04-30,02:57:14
39.973353,116.335001,0,192,39933.1231365741,2009-04-30,02:57:19
39.973349,116.334999,0,192,39933.1231944444,2009-04-30,02:57:24
39.973341,116.334999,0,193,39933.1232523148,2009-04-30,02:57:29
39.973341,116.334999,0,193,39933.123287037,2009-04-30,02:57:32
39.973338,116.334999,0,193,39933.1233101852,2009-04-30,02:57:34
39.973352,116.334998,0,193,39933.1234837963,2009-04-30,02:57:49
39.973352,116.334998,0,193,39933.1235185185,2009-04-30,02:57:52
39.973346,116.334996,0,193,39933.1235416667,2009-04-30,02:57:54
39.973337,116.334994,0,193,39933.123599537,2009-04-30,02:57:59
39.973331,116.334993,0,193,39933.1236574074,2009-04-30,02:58:04
39.973331,116.334993,0,193,39933.1236921296,2009-04-30,02:58:07
39.973326,116.334992,0,194,39933.1237152778,2009-04-30,02:58:09
39.973317,116.334994,0,194,39933.1237731481,2009-04-30,02:58:14
39.973412,116.334672,0,203,39933.139224537,2009-04-30,03:20:29
39.973367,116.334348,0,203,39933.1398611111,2009-04-30,03:21:24
39.973364,116.334275,0,203,39933.1399768519,2009-04-30,03:21:34
39.973334,116.334192,0,203,39933.1400347222,2009-04-30,03:21:39
39.973403,116.334207,0,203,39933.1400925926,2009-04-30,03:21:44
39.973363,116.334154,0,205,39933.1404976852,2009-04-30,03:22:19
39.973363,116.334152,0,205,39933.1405555556,2009-04-30,03:22:24
39.973363,116.334152,0,205,39933.1405902778,2009-04-30,03:22:27
39.97337,116.33415,0,205,39933.1406134259,2009-04-30,03:22:29
39.97338,116.334149,0,205,39933.1408449074,2009-04-30,03:22:49
39.973384,116.334147,0,205,39933.1409606481,2009-04-30,03:22:59
39.973384,116.334147,0,205,39933.1412268518,2009-04-30,03:23:22
39.973387,116.334146,0,205,39933.14125,2009-04-30,03:23:24
39.973397,116.334186,0,205,39933.1420601852,2009-04-30,03:24:34
39.973399,116.334196,0,204,39933.1421180556,2009-04-30,03:24:39
39.973403,116.334168,0,204,39933.1422337963,2009-04-30,03:24:49
39.973404,116.334168,0,204,39933.1422916667,2009-04-30,03:24:54
39.973404,116.334168,0,204,39933.1423263889,2009-04-30,03:24:57
39.973402,116.334169,0,204,39933.142349537,2009-04-30,03:24:59
39.973421,116.334161,0,204,39933.1424074074,2009-04-30,03:25:04
39.973432,116.334152,0,204,39933.1425810185,2009-04-30,03:25:19
39.973442,116.334151,0,204,39933.1427546296,2009-04-30,03:25:34
39.973437,116.334159,0,204,39933.1431018518,2009-04-30,03:26:04
39.973434,116.33416,0,204,39933.1431597222,2009-04-30,03:26:09
39.973431,116.334161,0,204,39933.1432175926,2009-04-30,03:26:14
39.973431,116.334161,0,204,39933.1433101852,2009-04-30,03:26:22
39.973425,116.334162,0,204,39933.1433333333,2009-04-30,03:26:24
39.973445,116.334166,0,204,39933.1433912037,2009-04-30,03:26:29
39.973466,116.334258,0,203,39933.1434490741,2009-04-30,03:26:34
39.973469,116.33434,0,202,39933.1435069444,2009-04-30,03:26:39
39.973501,116.334357,0,202,39933.1435648148,2009-04-30,03:26:44
39.973502,116.334481,0,201,39933.1436805556,2009-04-30,03:26:54
39.973501,116.334486,0,201,39933.1437384259,2009-04-30,03:26:59
39.973494,116.334489,0,201,39933.1437962963,2009-04-30,03:27:04
39.973493,116.334491,0,200,39933.1438541667,2009-04-30,03:27:09
39.973497,116.334491,0,200,39933.143912037,2009-04-30,03:27:14
39.973497,116.334496,0,200,39933.1439699074,2009-04-30,03:27:19
39.973501,116.334498,0,200,39933.1440277778,2009-04-30,03:27:24
39.973507,116.334498,0,199,39933.1440856481,2009-04-30,03:27:29
39.973502,116.334502,0,199,39933.1441435185,2009-04-30,03:27:34
39.973495,116.334506,0,199,39933.1442013889,2009-04-30,03:27:39
39.973495,116.33451,0,199,39933.1442592593,2009-04-30,03:27:44
39.973498,116.334512,0,199,39933.1443171296,2009-04-30,03:27:49
39.973506,116.334512,0,199,39933.144375,2009-04-30,03:27:54
39.973506,116.334512,0,199,39933.1444097222,2009-04-30,03:27:57
39.973513,116.33451,0,199,39933.1444328704,2009-04-30,03:27:59
39.973512,116.334467,0,199,39933.1444907407,2009-04-30,03:28:04
39.973532,116.334424,0,199,39933.1445486111,2009-04-30,03:28:09
39.973528,116.334387,0,199,39933.1446064815,2009-04-30,03:28:14
39.973528,116.334387,0,199,39933.1446412037,2009-04-30,03:28:17
39.97353,116.334389,0,199,39933.1446643519,2009-04-30,03:28:19
39.973493,116.334445,0,198,39933.1447222222,2009-04-30,03:28:24
39.973452,116.334495,0,198,39933.1447800926,2009-04-30,03:28:29
39.973425,116.334576,0,197,39933.144837963,2009-04-30,03:28:34
39.973432,116.334594,0,196,39933.1448958333,2009-04-30,03:28:39
39.973437,116.334597,0,196,39933.1449537037,2009-04-30,03:28:44
39.973439,116.334596,0,196,39933.1450115741,2009-04-30,03:28:49
39.973444,116.334595,0,196,39933.1450694444,2009-04-30,03:28:54
39.973444,116.334595,0,196,39933.1451041667,2009-04-30,03:28:57
39.973452,116.334593,0,195,39933.1451273148,2009-04-30,03:28:59
39.973476,116.334592,0,195,39933.1451851852,2009-04-30,03:29:04
39.973489,116.334598,0,195,39933.1452430556,2009-04-30,03:29:09
39.973492,116.334597,0,195,39933.1453009259,2009-04-30,03:29:14
39.973489,116.334595,0,195,39933.1453587963,2009-04-30,03:29:19
39.973489,116.334595,0,195,39933.1453935185,2009-04-30,03:29:22
39.973487,116.334594,0,195,39933.1454166667,2009-04-30,03:29:24
39.973478,116.334594,0,195,39933.145474537,2009-04-30,03:29:29
39.973439,116.334578,0,195,39933.1455324074,2009-04-30,03:29:34
39.973446,116.33454,0,195,39933.1455902778,2009-04-30,03:29:39
39.973444,116.33454,0,195,39933.1456481481,2009-04-30,03:29:44
39.973444,116.334539,0,195,39933.1457060185,2009-04-30,03:29:49
39.973444,116.334539,0,195,39933.1457407407,2009-04-30,03:29:52
39.973446,116.334538,0,195,39933.1457638889,2009-04-30,03:29:54
39.973455,116.334538,0,196,39933.1458217593,2009-04-30,03:29:59
39.973461,116.334536,0,196,39933.1458796296,2009-04-30,03:30:04
39.973453,116.334536,0,197,39933.1459375,2009-04-30,03:30:09
39.973445,116.334537,0,197,39933.1459953704,2009-04-30,03:30:14
39.973443,116.334536,0,197,39933.1460532407,2009-04-30,03:30:19
39.973438,116.334536,0,197,39933.1461111111,2009-04-30,03:30:24
39.97344,116.334537,0,197,39933.1461689815,2009-04-30,03:30:29
39.973443,116.334536,0,197,39933.1462268519,2009-04-30,03:30:34
39.973443,116.334535,0,197,39933.1462847222,2009-04-30,03:30:39
39.973439,116.334534,0,197,39933.1463425926,2009-04-30,03:30:44
39.973439,116.334534,0,197,39933.1463773148,2009-04-30,03:30:47
39.973442,116.334534,0,197,39933.146400463,2009-04-30,03:30:49
39.973438,116.334543,0,197,39933.1464583333,2009-04-30,03:30:54
39.973418,116.334531,0,197,39933.1465740741,2009-04-30,03:31:04
39.973408,116.334486,0,198,39933.1466319444,2009-04-30,03:31:09
39.973423,116.334494,0,198,39933.1466898148,2009-04-30,03:31:14
39.97342,116.334479,0,198,39933.1468634259,2009-04-30,03:31:29
39.973445,116.334407,0,198,39933.1471527778,2009-04-30,03:31:54
39.97343,116.334398,0,198,39933.1472685185,2009-04-30,03:32:04
39.973438,116.334413,0,198,39933.1473263889,2009-04-30,03:32:09
39.973431,116.334437,0,198,39933.1473842593,2009-04-30,03:32:14
39.973437,116.334427,0,198,39933.1474421296,2009-04-30,03:32:19
39.973441,116.334405,0,199,39933.1475,2009-04-30,03:32:24
39.973457,116.334358,0,199,39933.1475578704,2009-04-30,03:32:29
39.973473,116.334293,0,199,39933.1476736111,2009-04-30,03:32:39
39.973502,116.334255,0,199,39933.1479050926,2009-04-30,03:32:59
39.973495,116.334253,0,199,39933.147962963,2009-04-30,03:33:04
39.973495,116.334253,0,199,39933.1479976852,2009-04-30,03:33:07
39.97349,116.334252,0,199,39933.1480208333,2009-04-30,03:33:09
39.97348,116.334254,0,199,39933.1480787037,2009-04-30,03:33:14
39.973456,116.334326,0,198,39933.1481365741,2009-04-30,03:33:19
39.973444,116.33454,0,199,39933.1481944444,2009-04-30,03:33:24
39.973406,116.334681,0,199,39933.1482523148,2009-04-30,03:33:29
39.973378,116.33472,0,199,39933.1483101852,2009-04-30,03:33:34
39.973376,116.334721,0,199,39933.1483680556,2009-04-30,03:33:39
39.973379,116.33472,0,200,39933.1484259259,2009-04-30,03:33:44
39.973381,116.33472,0,200,39933.1484837963,2009-04-30,03:33:49
39.973376,116.334721,0,200,39933.1485416667,2009-04-30,03:33:54
39.97337,116.33472,0,200,39933.148599537,2009-04-30,03:33:59
39.973371,116.334719,0,200,39933.1486574074,2009-04-30,03:34:04
39.973371,116.334719,0,200,39933.1486921296,2009-04-30,03:34:07
39.973374,116.33472,0,200,39933.1487152778,2009-04-30,03:34:09
39.973397,116.334725,0,200,39933.1487731481,2009-04-30,03:34:14
39.973412,116.334769,0,200,39933.1488310185,2009-04-30,03:34:19
39.973414,116.334769,0,200,39933.1488888889,2009-04-30,03:34:24
39.973414,116.334769,0,200,39933.1489236111,2009-04-30,03:34:27
39.973421,116.334768,0,200,39933.1489467593,2009-04-30,03:34:29
39.973526,116.334814,0,200,39933.1498148148,2009-04-30,03:35:44
39.97359,116.334273,0,200,39933.1531134259,2009-04-30,03:40:29
39.973566,116.334229,0,200,39933.1531712963,2009-04-30,03:40:34
39.973678,116.334105,0,200,39933.1533449074,2009-04-30,03:40:49
39.97367,116.334299,0,199,39933.1534027778,2009-04-30,03:40:54
39.973662,116.334333,0,199,39933.1534606481,2009-04-30,03:40:59
39.973656,116.33436,0,200,39933.1535185185,2009-04-30,03:41:04
39.973656,116.33436,0,200,39933.1535532407,2009-04-30,03:41:07
39.973655,116.334359,0,200,39933.1535763889,2009-04-30,03:41:09
39.9737,116.334327,0,200,39933.1539814815,2009-04-30,03:41:44
39.973697,116.334128,0,200,39933.1541550926,2009-04-30,03:41:59
39.973669,116.334065,0,200,39933.154212963,2009-04-30,03:42:04
39.973572,116.333915,0,200,39933.1542708333,2009-04-30,03:42:09
39.973671,116.333736,0,200,39933.1545601852,2009-04-30,03:42:34
39.973694,116.333948,0,200,39933.1546180556,2009-04-30,03:42:39
39.973707,116.333894,0,200,39933.1546759259,2009-04-30,03:42:44
39.973701,116.333979,0,200,39933.1547337963,2009-04-30,03:42:49
39.973693,116.334284,0,200,39933.1547916667,2009-04-30,03:42:54
39.973709,116.334352,0,199,39933.154849537,2009-04-30,03:42:59
39.973756,116.334297,0,199,39933.1549074074,2009-04-30,03:43:04
39.973792,116.334261,0,199,39933.1549652778,2009-04-30,03:43:09
39.973822,116.334263,0,200,39933.1550810185,2009-04-30,03:43:19
39.973824,116.334262,0,200,39933.1551388889,2009-04-30,03:43:24
39.973824,116.334262,0,200,39933.1551967593,2009-04-30,03:43:29
39.973824,116.334262,0,200,39933.1552546296,2009-04-30,03:43:34
39.973824,116.334262,0,200,39933.1552893519,2009-04-30,03:43:37
39.973824,116.334262,0,200,39933.1553125,2009-04-30,03:43:39
39.973324,116.33436,0,200,39933.1602314815,2009-04-30,03:50:44
39.973337,116.334376,0,200,39933.1602893519,2009-04-30,03:50:49
39.973156,116.334899,0,200,39933.1603472222,2009-04-30,03:50:54
39.973075,116.334464,0,200,39933.1604050926,2009-04-30,03:50:59
39.973125,116.334254,0,199,39933.160462963,2009-04-30,03:51:04
39.973083,116.334184,0,198,39933.1605208333,2009-04-30,03:51:09
39.97308,116.334109,0,197,39933.1605787037,2009-04-30,03:51:14
39.972816,116.334114,0,193,39933.1627777778,2009-04-30,03:54:24
39.972772,116.334109,0,193,39933.1628356481,2009-04-30,03:54:29
39.97275,116.334055,0,192,39933.1628935185,2009-04-30,03:54:34
39.972737,116.334038,0,192,39933.1629513889,2009-04-30,03:54:39
39.972701,116.334083,0,192,39933.1630092593,2009-04-30,03:54:44
39.972634,116.33424,0,192,39933.1630671296,2009-04-30,03:54:49
39.972623,116.334164,0,192,39933.163125,2009-04-30,03:54:54
39.972632,116.334066,0,192,39933.1631828704,2009-04-30,03:54:59
39.972632,116.334066,0,192,39933.1632175926,2009-04-30,03:55:02
39.972633,116.334061,0,192,39933.1632407407,2009-04-30,03:55:04
39.972642,116.334059,0,192,39933.1632986111,2009-04-30,03:55:09
39.972653,116.333892,0,191,39933.1633564815,2009-04-30,03:55:14
39.972665,116.333901,0,189,39933.1634143519,2009-04-30,03:55:19
39.972656,116.333904,0,189,39933.1634722222,2009-04-30,03:55:24
39.972653,116.333905,0,189,39933.1635300926,2009-04-30,03:55:29
39.972648,116.333907,0,189,39933.163587963,2009-04-30,03:55:34
39.972648,116.333907,0,189,39933.1636226852,2009-04-30,03:55:37
39.972641,116.333909,0,189,39933.1636458333,2009-04-30,03:55:39
39.972632,116.333912,0,189,39933.1637037037,2009-04-30,03:55:44
39.972632,116.333913,0,189,39933.1637615741,2009-04-30,03:55:49
39.97263,116.333913,0,189,39933.1638194444,2009-04-30,03:55:54
39.972627,116.33391,0,189,39933.1638773148,2009-04-30,03:55:59
39.972631,116.33391,0,189,39933.1639351852,2009-04-30,03:56:04
39.972638,116.333909,0,189,39933.1639930556,2009-04-30,03:56:09
39.97264,116.33391,0,189,39933.1640509259,2009-04-30,03:56:14
39.972639,116.33391,0,188,39933.1641087963,2009-04-30,03:56:19
39.972638,116.33391,0,189,39933.1641666667,2009-04-30,03:56:24
39.972638,116.333908,0,189,39933.164224537,2009-04-30,03:56:29
39.972634,116.333908,0,189,39933.1642824074,2009-04-30,03:56:34
39.97263,116.333909,0,189,39933.1643402778,2009-04-30,03:56:39
39.97263,116.333909,0,189,39933.164375,2009-04-30,03:56:42
39.972638,116.333908,0,189,39933.1643981481,2009-04-30,03:56:44
39.972741,116.333891,0,189,39933.1644560185,2009-04-30,03:56:49
39.972827,116.333833,0,189,39933.1645138889,2009-04-30,03:56:54
39.972867,116.333806,0,189,39933.1645717593,2009-04-30,03:56:59
39.972921,116.3338,0,188,39933.1646296296,2009-04-30,03:57:04
39.972923,116.33379,0,188,39933.1646875,2009-04-30,03:57:09
39.972923,116.33379,0,188,39933.1647222222,2009-04-30,03:57:12
39.97292,116.33379,0,187,39933.1647453704,2009-04-30,03:57:14
39.972909,116.333792,0,187,39933.1648032407,2009-04-30,03:57:19
39.972909,116.333792,0,187,39933.164837963,2009-04-30,03:57:22
39.972915,116.333792,0,187,39933.1648611111,2009-04-30,03:57:24
39.972927,116.333792,0,187,39933.1649189815,2009-04-30,03:57:29
39.972931,116.333789,0,186,39933.1649768518,2009-04-30,03:57:34
39.972935,116.333788,0,186,39933.1650347222,2009-04-30,03:57:39
39.972935,116.333788,0,186,39933.1650694444,2009-04-30,03:57:42
39.972941,116.333787,0,186,39933.1650925926,2009-04-30,03:57:44
39.972976,116.33379,0,186,39933.165150463,2009-04-30,03:57:49
39.972856,116.333754,0,186,39933.1652083333,2009-04-30,03:57:54
39.973045,116.333969,0,185,39933.1652662037,2009-04-30,03:57:59
39.973141,116.334034,0,184,39933.1653240741,2009-04-30,03:58:04
39.973147,116.334059,0,184,39933.1653819444,2009-04-30,03:58:09
39.973153,116.334059,0,184,39933.1654398148,2009-04-30,03:58:14
39.973153,116.334059,0,184,39933.165474537,2009-04-30,03:58:17
39.973156,116.334061,0,184,39933.1654976852,2009-04-30,03:58:19
39.973296,116.334136,0,185,39933.1655555556,2009-04-30,03:58:24
39.973379,116.334174,0,185,39933.1656134259,2009-04-30,03:58:29
39.973456,116.334229,0,184,39933.1656712963,2009-04-30,03:58:34
39.973556,116.334306,0,184,39933.1657291667,2009-04-30,03:58:39
39.973681,116.334446,0,183,39933.165787037,2009-04-30,03:58:44
39.973801,116.334534,0,183,39933.1658449074,2009-04-30,03:58:49
39.973879,116.334557,0,183,39933.1659027778,2009-04-30,03:58:54
39.973771,116.334598,0,182,39933.1659606481,2009-04-30,03:58:59
39.973721,116.334602,0,181,39933.1660185185,2009-04-30,03:59:04
39.973686,116.334515,0,180,39933.1660763889,2009-04-30,03:59:09
39.973713,116.33447,0,179,39933.1661342593,2009-04-30,03:59:14
39.973706,116.33444,0,179,39933.1661921296,2009-04-30,03:59:19
39.973665,116.334385,0,178,39933.16625,2009-04-30,03:59:24
39.973522,116.334244,0,178,39933.1663078704,2009-04-30,03:59:29
39.973495,116.334223,0,178,39933.1663657407,2009-04-30,03:59:34
39.973504,116.334185,0,178,39933.1664236111,2009-04-30,03:59:39
39.973574,116.334116,0,178,39933.1664814815,2009-04-30,03:59:44
39.973638,116.334088,0,178,39933.1665393518,2009-04-30,03:59:49
39.973592,116.334092,0,177,39933.1665972222,2009-04-30,03:59:54
39.973484,116.334135,0,175,39933.1666550926,2009-04-30,03:59:59
39.973485,116.334145,0,174,39933.166712963,2009-04-30,04:00:04
39.97349,116.334143,0,172,39933.1667708333,2009-04-30,04:00:09
39.973496,116.334142,0,171,39933.1668287037,2009-04-30,04:00:14
39.973496,116.334142,0,171,39933.1668634259,2009-04-30,04:00:17
39.973488,116.334142,0,171,39933.1668865741,2009-04-30,04:00:19
39.973478,116.334142,0,171,39933.1669444444,2009-04-30,04:00:24
39.973474,116.334142,0,171,39933.1670023148,2009-04-30,04:00:29
39.973474,116.334142,0,171,39933.167037037,2009-04-30,04:00:32
39.973469,116.334143,0,171,39933.1670601852,2009-04-30,04:00:34
39.973501,116.334163,0,171,39933.1671180556,2009-04-30,04:00:39
39.973577,116.334238,0,173,39933.1671759259,2009-04-30,04:00:44
39.973627,116.33433,0,174,39933.1672337963,2009-04-30,04:00:49
39.973678,116.334335,0,175,39933.1672916667,2009-04-30,04:00:54
39.973684,116.334318,0,175,39933.167349537,2009-04-30,04:00:59
39.973674,116.334332,0,173,39933.1674074074,2009-04-30,04:01:04
39.973663,116.334308,0,173,39933.1674652778,2009-04-30,04:01:09
39.973655,116.334299,0,173,39933.1675231481,2009-04-30,04:01:14
39.973599,116.334256,0,173,39933.1675810185,2009-04-30,04:01:19
39.973562,116.334222,0,174,39933.1676388889,2009-04-30,04:01:24
39.973542,116.334185,0,175,39933.1676967593,2009-04-30,04:01:29
39.973513,116.334194,0,175,39933.1677546296,2009-04-30,04:01:34
39.973472,116.334155,0,176,39933.1678125,2009-04-30,04:01:39
39.973451,116.334135,0,176,39933.1678703704,2009-04-30,04:01:44
39.973465,116.334136,0,177,39933.1679282407,2009-04-30,04:01:49
39.973489,116.334129,0,177,39933.1679861111,2009-04-30,04:01:54
39.973468,116.334129,0,177,39933.1680439815,2009-04-30,04:01:59
39.973373,116.33408,0,178,39933.1681018519,2009-04-30,04:02:04
39.973201,116.333885,0,178,39933.1681597222,2009-04-30,04:02:09
39.973171,116.333803,0,178,39933.1682175926,2009-04-30,04:02:14
39.973136,116.333763,0,178,39933.168275463,2009-04-30,04:02:19
39.973069,116.333717,0,178,39933.1683333333,2009-04-30,04:02:24
39.973025,116.333708,0,178,39933.1683912037,2009-04-30,04:02:29
39.972998,116.333668,0,178,39933.1684490741,2009-04-30,04:02:34
39.972978,116.333668,0,178,39933.1685069444,2009-04-30,04:02:39
39.973062,116.333709,0,178,39933.1685648148,2009-04-30,04:02:44
39.973165,116.333755,0,178,39933.1686226852,2009-04-30,04:02:49
39.973246,116.333806,0,178,39933.1686805556,2009-04-30,04:02:54
39.973245,116.333806,0,179,39933.1687384259,2009-04-30,04:02:59
39.973245,116.333806,0,179,39933.1687731481,2009-04-30,04:03:02
39.973239,116.333806,0,179,39933.1687962963,2009-04-30,04:03:04
39.973184,116.333765,0,179,39933.1688541667,2009-04-30,04:03:09
39.973201,116.333755,0,179,39933.168912037,2009-04-30,04:03:14
39.97321,116.333758,0,179,39933.1689699074,2009-04-30,04:03:19
39.973202,116.333772,0,179,39933.1690277778,2009-04-30,04:03:24
39.973156,116.333773,0,179,39933.1690856481,2009-04-30,04:03:29
39.973103,116.333806,0,178,39933.1691435185,2009-04-30,04:03:34
39.973026,116.333794,0,179,39933.1692013889,2009-04-30,04:03:39
39.972959,116.333726,0,179,39933.1692592593,2009-04-30,04:03:44
39.972962,116.333663,0,179,39933.1693171296,2009-04-30,04:03:49
39.972948,116.333683,0,179,39933.169375,2009-04-30,04:03:54
39.972948,116.333683,0,179,39933.1694097222,2009-04-30,04:03:57
39.972954,116.333679,0,179,39933.1694328704,2009-04-30,04:03:59
39.97289,116.333618,0,179,39933.1694907407,2009-04-30,04:04:04
39.972855,116.333594,0,180,39933.1695486111,2009-04-30,04:04:09
39.972792,116.333628,0,180,39933.1696064815,2009-04-30,04:04:14
39.972803,116.333712,0,180,39933.1696643519,2009-04-30,04:04:19
39.972834,116.333802,0,181,39933.1697222222,2009-04-30,04:04:24
39.972816,116.333846,0,181,39933.1697800926,2009-04-30,04:04:29
39.972779,116.333872,0,181,39933.169837963,2009-04-30,04:04:34
39.972779,116.333908,0,181,39933.1698958333,2009-04-30,04:04:39
39.972782,116.333936,0,182,39933.1699537037,2009-04-30,04:04:44
39.97272,116.333939,0,183,39933.1700115741,2009-04-30,04:04:49
39.97293,116.334076,0,184,39933.1700694444,2009-04-30,04:04:54
39.973028,116.334131,0,185,39933.1701273148,2009-04-30,04:04:59
39.973111,116.334208,0,188,39933.1701851852,2009-04-30,04:05:04
39.973195,116.334255,0,191,39933.1702430556,2009-04-30,04:05:09
39.973249,116.334276,0,193,39933.1703009259,2009-04-30,04:05:14
39.973255,116.33427,0,192,39933.1703587963,2009-04-30,04:05:19
39.973261,116.334268,0,193,39933.1704166667,2009-04-30,04:05:24
39.973261,116.334268,0,193,39933.1704513889,2009-04-30,04:05:27
39.973259,116.334269,0,193,39933.170474537,2009-04-30,04:05:29
39.973296,116.334296,0,194,39933.1705324074,2009-04-30,04:05:34
39.973286,116.334298,0,194,39933.1705902778,2009-04-30,04:05:39
39.973323,116.334225,0,192,39933.1706481481,2009-04-30,04:05:44
39.973448,116.334057,0,187,39933.1707060185,2009-04-30,04:05:49
39.973546,116.333969,0,181,39933.1707638889,2009-04-30,04:05:54
39.973571,116.333978,0,181,39933.1708217593,2009-04-30,04:05:59
39.97358,116.333976,0,181,39933.1708796296,2009-04-30,04:06:04
39.973557,116.333971,0,181,39933.1709375,2009-04-30,04:06:09
39.973493,116.333978,0,182,39933.1709953704,2009-04-30,04:06:14
39.973456,116.333979,0,181,39933.1710532407,2009-04-30,04:06:19
39.973444,116.33398,0,182,39933.1711111111,2009-04-30,04:06:24
39.973385,116.333991,0,182,39933.1711689815,2009-04-30,04:06:29
39.973349,116.334014,0,183,39933.1712268519,2009-04-30,04:06:34
39.973346,116.334014,0,183,39933.1712847222,2009-04-30,04:06:39
39.973346,116.334014,0,183,39933.1713194444,2009-04-30,04:06:42
39.973344,116.334014,0,183,39933.1713425926,2009-04-30,04:06:44
39.973334,116.334018,0,183,39933.171400463,2009-04-30,04:06:49
39.973361,116.334158,0,183,39933.1714583333,2009-04-30,04:06:54
39.973375,116.33418,0,184,39933.1715162037,2009-04-30,04:06:59
39.973376,116.334178,0,184,39933.1715740741,2009-04-30,04:07:04
39.973376,116.334178,0,184,39933.1716087963,2009-04-30,04:07:07
39.973375,116.334178,0,184,39933.1716319444,2009-04-30,04:07:09
39.97336,116.334173,0,184,39933.1716898148,2009-04-30,04:07:14
39.973312,116.33419,0,184,39933.1717476852,2009-04-30,04:07:19
39.973313,116.334248,0,183,39933.1718055556,2009-04-30,04:07:24
39.97335,116.334272,0,182,39933.1718634259,2009-04-30,04:07:29
39.973425,116.33425,0,181,39933.1719212963,2009-04-30,04:07:34
39.973428,116.334235,0,181,39933.1719791667,2009-04-30,04:07:39
39.973428,116.334235,0,181,39933.1720138889,2009-04-30,04:07:42
39.973431,116.334235,0,181,39933.172037037,2009-04-30,04:07:44
39.9735,116.334245,0,181,39933.1720949074,2009-04-30,04:07:49
39.973592,116.33423,0,180,39933.1721527778,2009-04-30,04:07:54
39.973672,116.33424,0,179,39933.1722106481,2009-04-30,04:07:59
39.97368,116.334242,0,179,39933.1722685185,2009-04-30,04:08:04
39.97368,116.334242,0,179,39933.1723032407,2009-04-30,04:08:07
39.973682,116.334243,0,178,39933.1723263889,2009-04-30,04:08:09
39.973635,116.334277,0,176,39933.1723842593,2009-04-30,04:08:14
39.973553,116.334244,0,175,39933.1724421296,2009-04-30,04:08:19
39.973473,116.334181,0,171,39933.1725,2009-04-30,04:08:24
39.973512,116.334219,0,170,39933.1725578704,2009-04-30,04:08:29
39.973526,116.334221,0,170,39933.1726157407,2009-04-30,04:08:34
39.973526,116.334221,0,170,39933.172650463,2009-04-30,04:08:37
39.973533,116.334219,0,170,39933.1726736111,2009-04-30,04:08:39
39.973545,116.334168,0,169,39933.1727314815,2009-04-30,04:08:44
39.973556,116.334169,0,168,39933.1727893518,2009-04-30,04:08:49
39.973558,116.33417,0,168,39933.1728472222,2009-04-30,04:08:54
39.973565,116.334169,0,168,39933.1729050926,2009-04-30,04:08:59
39.973568,116.334169,0,168,39933.172962963,2009-04-30,04:09:04
39.973562,116.334173,0,168,39933.1730208333,2009-04-30,04:09:09
39.973556,116.334178,0,168,39933.1730787037,2009-04-30,04:09:14
39.973556,116.334178,0,168,39933.1731134259,2009-04-30,04:09:17
39.973551,116.334184,0,167,39933.1731365741,2009-04-30,04:09:19
39.973561,116.334239,0,166,39933.1731944444,2009-04-30,04:09:24
39.973579,116.334278,0,169,39933.1732523148,2009-04-30,04:09:29
39.973558,116.334251,0,171,39933.1733101852,2009-04-30,04:09:34
39.973556,116.334184,0,173,39933.1733680556,2009-04-30,04:09:39
39.973529,116.334146,0,176,39933.1734259259,2009-04-30,04:09:44
39.973529,116.334146,0,176,39933.1734606481,2009-04-30,04:09:47
39.973522,116.334138,0,173,39933.1734837963,2009-04-30,04:09:49
39.97349,116.334069,0,173,39933.1735416667,2009-04-30,04:09:54
39.973461,116.334019,0,170,39933.173599537,2009-04-30,04:09:59
39.973481,116.334005,0,169,39933.1736574074,2009-04-30,04:10:04
39.973481,116.334005,0,169,39933.1736921296,2009-04-30,04:10:07
39.973478,116.334006,0,169,39933.1737152778,2009-04-30,04:10:09
39.969822,116.332744,0,200,39933.220474537,2009-04-30,05:17:29
39.969848,116.332657,0,185,39933.2205324074,2009-04-30,05:17:34
39.96987,116.332704,0,163,39933.2205902778,2009-04-30,05:17:39
39.969958,116.332682,0,179,39933.2206481481,2009-04-30,05:17:44
39.970003,116.332649,0,182,39933.2207060185,2009-04-30,05:17:49
39.970022,116.332622,0,181,39933.2207638889,2009-04-30,05:17:54
39.970042,116.332582,0,176,39933.2208217593,2009-04-30,05:17:59
39.970068,116.332535,0,174,39933.2208796296,2009-04-30,05:18:04
39.970082,116.332462,0,175,39933.2209375,2009-04-30,05:18:09
39.970085,116.33239,0,179,39933.2209953704,2009-04-30,05:18:14
39.970089,116.332294,0,184,39933.2210532407,2009-04-30,05:18:19
39.970098,116.332223,0,187,39933.2211111111,2009-04-30,05:18:24
39.970133,116.332154,0,190,39933.2211689815,2009-04-30,05:18:29
39.970145,116.332053,0,195,39933.2212268518,2009-04-30,05:18:34
39.970174,116.331983,0,200,39933.2212847222,2009-04-30,05:18:39
39.970216,116.332031,0,212,39933.2213425926,2009-04-30,05:18:44
39.970212,116.332021,0,231,39933.221400463,2009-04-30,05:18:49
39.97025,116.332041,0,250,39933.2214583333,2009-04-30,05:18:54
39.970323,116.332111,0,253,39933.2215162037,2009-04-30,05:18:59
39.970352,116.332103,0,260,39933.2215740741,2009-04-30,05:19:04
39.970458,116.332156,0,250,39933.2216319444,2009-04-30,05:19:09
39.970624,116.332348,0,209,39933.2216898148,2009-04-30,05:19:14
39.970693,116.332376,0,202,39933.2217476852,2009-04-30,05:19:19
39.970746,116.332404,0,191,39933.2218055556,2009-04-30,05:19:24
39.970799,116.332432,0,178,39933.2218634259,2009-04-30,05:19:29
39.970854,116.332429,0,164,39933.2219212963,2009-04-30,05:19:34
39.970898,116.332411,0,155,39933.2219791667,2009-04-30,05:19:39
39.970951,116.332399,0,146,39933.222037037,2009-04-30,05:19:44
39.971004,116.332393,0,140,39933.2220949074,2009-04-30,05:19:49
39.971021,116.332384,0,139,39933.2221527778,2009-04-30,05:19:54
39.971085,116.33238,0,129,39933.2222106481,2009-04-30,05:19:59
39.971145,116.332381,0,123,39933.2222685185,2009-04-30,05:20:04
39.971178,116.332386,0,115,39933.2223263889,2009-04-30,05:20:09
39.971222,116.332367,0,116,39933.2223842593,2009-04-30,05:20:14
39.971266,116.332368,0,116,39933.2224421296,2009-04-30,05:20:19
39.971315,116.332356,0,113,39933.2225,2009-04-30,05:20:24
39.971365,116.332352,0,114,39933.2225578704,2009-04-30,05:20:29
39.9714,116.332361,0,115,39933.2226157407,2009-04-30,05:20:34
39.971459,116.332338,0,116,39933.2226736111,2009-04-30,05:20:39
39.971512,116.33234,0,118,39933.2227314815,2009-04-30,05:20:44
39.971551,116.332337,0,123,39933.2227893519,2009-04-30,05:20:49
39.971593,116.332331,0,123,39933.2228472222,2009-04-30,05:20:54
39.97163,116.332331,0,124,39933.2229050926,2009-04-30,05:20:59
39.971669,116.33232,0,122,39933.222962963,2009-04-30,05:21:04
39.971719,116.332289,0,122,39933.2230208333,2009-04-30,05:21:09
39.971771,116.332284,0,125,39933.2230787037,2009-04-30,05:21:14
39.971807,116.332256,0,127,39933.2231365741,2009-04-30,05:21:19
39.971853,116.332269,0,128,39933.2231944444,2009-04-30,05:21:24
39.971918,116.332262,0,130,39933.2232523148,2009-04-30,05:21:29
39.971959,116.332248,0,134,39933.2233101852,2009-04-30,05:21:34
39.972,116.332217,0,136,39933.2233680556,2009-04-30,05:21:39
39.972073,116.332259,0,121,39933.2234259259,2009-04-30,05:21:44
39.972113,116.332249,0,118,39933.2234837963,2009-04-30,05:21:49
39.972148,116.332245,0,112,39933.2235416667,2009-04-30,05:21:54
39.972207,116.332248,0,110,39933.223599537,2009-04-30,05:21:59
39.972244,116.33222,0,104,39933.2236574074,2009-04-30,05:22:04
39.972305,116.332217,0,103,39933.2237152778,2009-04-30,05:22:09
39.972326,116.332213,0,99,39933.2237731481,2009-04-30,05:22:14
39.972371,116.332214,0,96,39933.2238310185,2009-04-30,05:22:19
39.972468,116.33221,0,107,39933.2238888889,2009-04-30,05:22:24
39.972536,116.332211,0,114,39933.2239467593,2009-04-30,05:22:29
39.972567,116.33222,0,118,39933.2240046296,2009-04-30,05:22:34
39.97261,116.33222,0,118,39933.2240625,2009-04-30,05:22:39
39.972662,116.332215,0,124,39933.2241203704,2009-04-30,05:22:44
39.972696,116.332215,0,124,39933.2241782407,2009-04-30,05:22:49
39.972723,116.332205,0,120,39933.2242361111,2009-04-30,05:22:54
39.972781,116.332186,0,115,39933.2242939815,2009-04-30,05:22:59
39.972824,116.332173,0,115,39933.2243518519,2009-04-30,05:23:04
39.972875,116.332164,0,114,39933.2244097222,2009-04-30,05:23:09
39.972919,116.332179,0,116,39933.2244675926,2009-04-30,05:23:14
39.972953,116.332148,0,115,39933.224525463,2009-04-30,05:23:19
39.973009,116.332123,0,115,39933.2245833333,2009-04-30,05:23:24
39.973061,116.332112,0,116,39933.2246412037,2009-04-30,05:23:29
39.973121,116.332137,0,119,39933.2246990741,2009-04-30,05:23:34
39.973174,116.332142,0,121,39933.2247569444,2009-04-30,05:23:39
39.9732,116.332192,0,120,39933.2248148148,2009-04-30,05:23:44
39.973204,116.332238,0,120,39933.2248726852,2009-04-30,05:23:49
39.973206,116.332289,0,119,39933.2249305556,2009-04-30,05:23:54
39.973209,116.332337,0,118,39933.2249884259,2009-04-30,05:23:59
39.973244,116.332337,0,114,39933.2250462963,2009-04-30,05:24:04
39.973222,116.332271,0,110,39933.2251041667,2009-04-30,05:24:09
39.973313,116.332374,0,101,39933.225162037,2009-04-30,05:24:14
39.973359,116.33238,0,96,39933.2252199074,2009-04-30,05:24:19
39.973368,116.332374,0,92,39933.2252777778,2009-04-30,05:24:24
39.973364,116.332346,0,89,39933.2253356481,2009-04-30,05:24:29
39.973341,116.332321,0,85,39933.2253935185,2009-04-30,05:24:34
39.973328,116.332299,0,85,39933.2254513889,2009-04-30,05:24:39
39.973367,116.332258,0,84,39933.2255092593,2009-04-30,05:24:44
39.973367,116.332258,0,84,39933.2255439815,2009-04-30,05:24:47
39.973372,116.332265,0,84,39933.2255671296,2009-04-30,05:24:49
39.973519,116.333836,0,70,39933.2272453704,2009-04-30,05:27:14
39.973401,116.333563,0,102,39933.2273032407,2009-04-30,05:27:19
39.973421,116.333712,0,111,39933.2273611111,2009-04-30,05:27:24
39.973444,116.333685,0,113,39933.2274189815,2009-04-30,05:27:29
39.973431,116.333675,0,117,39933.2274768518,2009-04-30,05:27:34
39.97343,116.333633,0,130,39933.2275347222,2009-04-30,05:27:39
39.973449,116.333592,0,137,39933.2275925926,2009-04-30,05:27:44
39.973451,116.33357,0,141,39933.227650463,2009-04-30,05:27:49
39.973455,116.333463,0,140,39933.2277083333,2009-04-30,05:27:54
39.973455,116.333472,0,140,39933.2277662037,2009-04-30,05:27:59
39.973448,116.333494,0,138,39933.2278240741,2009-04-30,05:28:04
39.973428,116.333541,0,138,39933.2278819444,2009-04-30,05:28:09
39.973432,116.333638,0,142,39933.2279398148,2009-04-30,05:28:14
39.973461,116.33375,0,150,39933.2279976852,2009-04-30,05:28:19
39.973469,116.333895,0,164,39933.2280555556,2009-04-30,05:28:24
39.973496,116.334012,0,181,39933.2281134259,2009-04-30,05:28:29
39.973533,116.334018,0,192,39933.2281712963,2009-04-30,05:28:34
39.973542,116.334023,0,195,39933.2282291667,2009-04-30,05:28:39
39.973541,116.334011,0,195,39933.228287037,2009-04-30,05:28:44
39.973545,116.334001,0,195,39933.2283449074,2009-04-30,05:28:49
39.973572,116.334049,0,197,39933.2284027778,2009-04-30,05:28:54
39.973583,116.33407,0,198,39933.2284606481,2009-04-30,05:28:59
39.973551,116.334121,0,202,39933.2285185185,2009-04-30,05:29:04
39.973505,116.334109,0,203,39933.2285763889,2009-04-30,05:29:09
39.973504,116.334057,0,210,39933.2286342593,2009-04-30,05:29:14
39.973504,116.334057,0,210,39933.2286689815,2009-04-30,05:29:17
39.973506,116.334049,0,210,39933.2286921296,2009-04-30,05:29:19
39.973466,116.33397,0,211,39933.22875,2009-04-30,05:29:24
39.973469,116.333888,0,206,39933.2288078704,2009-04-30,05:29:29
39.973502,116.333767,0,207,39933.2288657407,2009-04-30,05:29:34
39.973525,116.333842,0,229,39933.2289236111,2009-04-30,05:29:39
39.973491,116.334025,0,256,39933.2289814815,2009-04-30,05:29:44
39.973426,116.334244,0,279,39933.2290393518,2009-04-30,05:29:49
39.973407,116.334321,0,294,39933.2290972222,2009-04-30,05:29:54
39.973391,116.334321,0,296,39933.2291550926,2009-04-30,05:29:59
39.973366,116.334331,0,300,39933.229212963,2009-04-30,05:30:04
39.973345,116.334313,0,305,39933.2292708333,2009-04-30,05:30:09
39.973374,116.334199,0,314,39933.2293287037,2009-04-30,05:30:14
39.973413,116.334119,0,318,39933.2293865741,2009-04-30,05:30:19
39.973378,116.334123,0,318,39933.2294444444,2009-04-30,05:30:24
39.973378,116.334182,0,317,39933.2295023148,2009-04-30,05:30:29
39.973376,116.334292,0,311,39933.2295601852,2009-04-30,05:30:34
39.973363,116.334391,0,314,39933.2296180556,2009-04-30,05:30:39
39.973369,116.334485,0,307,39933.2296759259,2009-04-30,05:30:44
39.973367,116.334533,0,301,39933.2297337963,2009-04-30,05:30:49
39.973386,116.334528,0,302,39933.2297916667,2009-04-30,05:30:54
39.973377,116.334531,0,302,39933.229849537,2009-04-30,05:30:59
39.973376,116.334521,0,302,39933.2299074074,2009-04-30,05:31:04
39.973388,116.334506,0,298,39933.2299652778,2009-04-30,05:31:09
39.97339,116.334474,0,295,39933.2300231481,2009-04-30,05:31:14
39.973385,116.334368,0,289,39933.2300810185,2009-04-30,05:31:19
39.973364,116.334265,0,281,39933.2301388889,2009-04-30,05:31:24
39.973346,116.334206,0,273,39933.2301967593,2009-04-30,05:31:29
39.973352,116.33419,0,265,39933.2302546296,2009-04-30,05:31:34
39.973343,116.334212,0,262,39933.2303125,2009-04-30,05:31:39
39.973353,116.334178,0,258,39933.2303703704,2009-04-30,05:31:44
39.973356,116.334163,0,257,39933.2304282407,2009-04-30,05:31:49
39.973362,116.334192,0,259,39933.2304861111,2009-04-30,05:31:54
39.973372,116.334144,0,262,39933.2305439815,2009-04-30,05:31:59
39.973338,116.333988,0,255,39933.2306018519,2009-04-30,05:32:04
39.973316,116.333883,0,253,39933.2306597222,2009-04-30,05:32:09
39.973309,116.333818,0,250,39933.2307175926,2009-04-30,05:32:14
39.973297,116.333793,0,253,39933.230775463,2009-04-30,05:32:19
39.973293,116.333751,0,256,39933.2308333333,2009-04-30,05:32:24
39.973345,116.333798,0,257,39933.2308912037,2009-04-30,05:32:29
39.973341,116.333941,0,251,39933.2309490741,2009-04-30,05:32:34
39.973314,116.33396,0,247,39933.2310069444,2009-04-30,05:32:39
39.973322,116.333938,0,241,39933.2310648148,2009-04-30,05:32:44
39.973351,116.334013,0,237,39933.2311226852,2009-04-30,05:32:49
39.97338,116.334049,0,228,39933.2311805556,2009-04-30,05:32:54
39.973401,116.334086,0,227,39933.2312384259,2009-04-30,05:32:59
39.973401,116.334086,0,227,39933.2312731481,2009-04-30,05:33:02
39.973399,116.334081,0,227,39933.2312962963,2009-04-30,05:33:04
39.973403,116.334072,0,227,39933.2313541667,2009-04-30,05:33:09
39.973433,116.334105,0,225,39933.231412037,2009-04-30,05:33:14
39.973477,116.334194,0,221,39933.2314699074,2009-04-30,05:33:19
39.97346,116.334247,0,220,39933.2315277778,2009-04-30,05:33:24
39.973448,116.334259,0,213,39933.2315856481,2009-04-30,05:33:29
39.973448,116.334259,0,213,39933.2316203704,2009-04-30,05:33:32
39.973454,116.334264,0,211,39933.2316435185,2009-04-30,05:33:34
39.973447,116.334225,0,211,39933.2317013889,2009-04-30,05:33:39
39.973431,116.334126,0,207,39933.2317592593,2009-04-30,05:33:44
39.973436,116.334057,0,208,39933.2318171296,2009-04-30,05:33:49
39.973424,116.334008,0,208,39933.231875,2009-04-30,05:33:54
39.973446,116.333976,0,208,39933.2319328704,2009-04-30,05:33:59
39.973424,116.333931,0,212,39933.2319907407,2009-04-30,05:34:04
39.973412,116.333948,0,216,39933.2320486111,2009-04-30,05:34:09
39.973406,116.333959,0,217,39933.2321064815,2009-04-30,05:34:14
39.973404,116.333952,0,217,39933.2321643519,2009-04-30,05:34:19
39.973404,116.333952,0,217,39933.2321990741,2009-04-30,05:34:22
39.973398,116.333949,0,217,39933.2322222222,2009-04-30,05:34:24
39.973411,116.333926,0,217,39933.2322800926,2009-04-30,05:34:29
39.973402,116.333869,0,219,39933.232337963,2009-04-30,05:34:34
39.973396,116.333733,0,218,39933.2323958333,2009-04-30,05:34:39
39.973402,116.333702,0,214,39933.2324537037,2009-04-30,05:34:44
39.97341,116.333845,0,207,39933.2325115741,2009-04-30,05:34:49
39.973419,116.333873,0,205,39933.2325694444,2009-04-30,05:34:54
39.973417,116.333898,0,204,39933.2326273148,2009-04-30,05:34:59
39.973429,116.333918,0,203,39933.2326851852,2009-04-30,05:35:04
39.973437,116.33405,0,197,39933.2327430556,2009-04-30,05:35:09
39.973426,116.334091,0,193,39933.2328009259,2009-04-30,05:35:14
39.973385,116.333759,0,206,39933.2404398148,2009-04-30,05:46:14
39.973382,116.333719,0,207,39933.2404976852,2009-04-30,05:46:19
39.973389,116.333758,0,210,39933.2405555556,2009-04-30,05:46:24
39.973381,116.33377,0,207,39933.2406134259,2009-04-30,05:46:29
39.973364,116.333784,0,204,39933.2406712963,2009-04-30,05:46:34
39.97338,116.333739,0,204,39933.2407291667,2009-04-30,05:46:39
39.973393,116.333705,0,206,39933.240787037,2009-04-30,05:46:44
39.973392,116.333704,0,206,39933.2408449074,2009-04-30,05:46:49
39.973389,116.333698,0,206,39933.2409027778,2009-04-30,05:46:54
39.973389,116.3337,0,206,39933.2409606481,2009-04-30,05:46:59
39.973391,116.333707,0,206,39933.2410185185,2009-04-30,05:47:04
39.97339,116.333701,0,206,39933.2410763889,2009-04-30,05:47:09
39.97339,116.333701,0,206,39933.2411111111,2009-04-30,05:47:12
39.973389,116.333695,0,206,39933.2411342593,2009-04-30,05:47:14
39.973384,116.333728,0,206,39933.2411921296,2009-04-30,05:47:19
39.973368,116.333759,0,211,39933.24125,2009-04-30,05:47:24
39.973364,116.333753,0,211,39933.2413078704,2009-04-30,05:47:29
39.973364,116.333753,0,211,39933.2413425926,2009-04-30,05:47:32
39.973365,116.33376,0,212,39933.2413657407,2009-04-30,05:47:34
39.973377,116.333824,0,214,39933.2414236111,2009-04-30,05:47:39
39.97338,116.333803,0,217,39933.2414814815,2009-04-30,05:47:44
39.973399,116.333804,0,221,39933.2415393519,2009-04-30,05:47:49
39.973415,116.33382,0,225,39933.2415972222,2009-04-30,05:47:54
39.973405,116.3338,0,227,39933.2416550926,2009-04-30,05:47:59
39.973405,116.3338,0,227,39933.2416898148,2009-04-30,05:48:02
39.973397,116.333793,0,228,39933.241712963,2009-04-30,05:48:04
39.973378,116.333799,0,222,39933.2417708333,2009-04-30,05:48:09
39.973362,116.333726,0,222,39933.2418287037,2009-04-30,05:48:14
39.973374,116.333686,0,219,39933.2418865741,2009-04-30,05:48:19
39.973349,116.333643,0,218,39933.2419444444,2009-04-30,05:48:24
39.973342,116.333666,0,214,39933.2420023148,2009-04-30,05:48:29
39.973342,116.333666,0,214,39933.242037037,2009-04-30,05:48:32
39.973342,116.333665,0,212,39933.2420601852,2009-04-30,05:48:34
39.973345,116.333653,0,211,39933.2421180556,2009-04-30,05:48:39
39.973345,116.333653,0,211,39933.2421527778,2009-04-30,05:48:42
39.973348,116.333648,0,212,39933.2421759259,2009-04-30,05:48:44
39.973356,116.333595,0,215,39933.2422337963,2009-04-30,05:48:49
39.973367,116.333617,0,214,39933.2422916667,2009-04-30,05:48:54
39.973372,116.33365,0,214,39933.242349537,2009-04-30,05:48:59
39.973388,116.333709,0,213,39933.2424074074,2009-04-30,05:49:04
39.973385,116.333727,0,209,39933.2424652778,2009-04-30,05:49:09
39.973392,116.33377,0,206,39933.2425231481,2009-04-30,05:49:14
39.973388,116.333826,0,210,39933.2425810185,2009-04-30,05:49:19
39.973388,116.333865,0,218,39933.2426388889,2009-04-30,05:49:24
39.973397,116.33388,0,221,39933.2426967593,2009-04-30,05:49:29
39.973398,116.333891,0,221,39933.2427546296,2009-04-30,05:49:34
39.97339,116.333934,0,222,39933.2428125,2009-04-30,05:49:39
39.97339,116.333934,0,222,39933.2428472222,2009-04-30,05:49:42
39.973392,116.333938,0,220,39933.2428703704,2009-04-30,05:49:44
39.973395,116.33387,0,221,39933.2429282407,2009-04-30,05:49:49
39.973406,116.333871,0,219,39933.2429861111,2009-04-30,05:49:54
39.973409,116.333823,0,219,39933.2430439815,2009-04-30,05:49:59
39.9734,116.333795,0,221,39933.2431018518,2009-04-30,05:50:04
39.973388,116.333852,0,226,39933.2431597222,2009-04-30,05:50:09
39.973395,116.333883,0,228,39933.2432175926,2009-04-30,05:50:14
39.973374,116.333863,0,230,39933.243275463,2009-04-30,05:50:19
39.973374,116.333863,0,230,39933.2433101852,2009-04-30,05:50:22
39.973371,116.333856,0,230,39933.2433333333,2009-04-30,05:50:24
39.973359,116.333773,0,230,39933.2433912037,2009-04-30,05:50:29
39.973346,116.333806,0,227,39933.2434490741,2009-04-30,05:50:34
39.973362,116.333843,0,223,39933.2435069444,2009-04-30,05:50:39
39.973372,116.333851,0,222,39933.2435648148,2009-04-30,05:50:44
39.973372,116.333851,0,222,39933.243599537,2009-04-30,05:50:47
39.973371,116.333855,0,222,39933.2436226852,2009-04-30,05:50:49
39.973368,116.333842,0,222,39933.2436805556,2009-04-30,05:50:54
39.973353,116.333721,0,218,39933.2437384259,2009-04-30,05:50:59
39.97333,116.33356,0,217,39933.2437962963,2009-04-30,05:51:04
39.973327,116.333442,0,216,39933.2438541667,2009-04-30,05:51:09
39.973289,116.333309,0,214,39933.243912037,2009-04-30,05:51:14
39.973303,116.333277,0,211,39933.2439699074,2009-04-30,05:51:19
39.973303,116.333362,0,210,39933.2440277778,2009-04-30,05:51:24
39.973314,116.333411,0,209,39933.2440856481,2009-04-30,05:51:29
39.973316,116.333448,0,208,39933.2441435185,2009-04-30,05:51:34
39.973347,116.333606,0,207,39933.2442013889,2009-04-30,05:51:39
39.973347,116.333649,0,204,39933.2442592593,2009-04-30,05:51:44
39.97336,116.333679,0,201,39933.2443171296,2009-04-30,05:51:49
39.973387,116.333663,0,200,39933.244375,2009-04-30,05:51:54
39.973391,116.333681,0,199,39933.2444328704,2009-04-30,05:51:59
39.973371,116.333608,0,199,39933.2444907407,2009-04-30,05:52:04
39.973335,116.333454,0,199,39933.2445486111,2009-04-30,05:52:09
39.97333,116.333377,0,198,39933.2446064815,2009-04-30,05:52:14
39.973323,116.333323,0,200,39933.2446643518,2009-04-30,05:52:19
39.973319,116.333351,0,202,39933.2447222222,2009-04-30,05:52:24
39.973314,116.333272,0,200,39933.2447800926,2009-04-30,05:52:29
39.973327,116.333238,0,198,39933.244837963,2009-04-30,05:52:34
39.973343,116.333329,0,196,39933.2448958333,2009-04-30,05:52:39
39.973345,116.333455,0,193,39933.2449537037,2009-04-30,05:52:44
39.973375,116.333566,0,189,39933.2450115741,2009-04-30,05:52:49
39.973371,116.333541,0,187,39933.2450694444,2009-04-30,05:52:54
39.973356,116.33356,0,185,39933.2451273148,2009-04-30,05:52:59
39.973339,116.33354,0,185,39933.2451851852,2009-04-30,05:53:04
39.973348,116.333602,0,187,39933.2452430556,2009-04-30,05:53:09
39.973355,116.333696,0,190,39933.2453009259,2009-04-30,05:53:14
39.973351,116.333844,0,195,39933.2453587963,2009-04-30,05:53:19
39.973347,116.33375,0,199,39933.2454166667,2009-04-30,05:53:24
39.973336,116.333714,0,196,39933.245474537,2009-04-30,05:53:29
39.973329,116.333703,0,196,39933.2455324074,2009-04-30,05:53:34
39.973318,116.333647,0,195,39933.2455902778,2009-04-30,05:53:39
39.973325,116.33368,0,199,39933.2456481481,2009-04-30,05:53:44
39.973323,116.333745,0,199,39933.2457060185,2009-04-30,05:53:49
39.973323,116.333745,0,199,39933.2457407407,2009-04-30,05:53:52
39.973323,116.333742,0,200,39933.2457638889,2009-04-30,05:53:54
39.973341,116.333757,0,203,39933.2458217593,2009-04-30,05:53:59
39.973349,116.333783,0,202,39933.2458796296,2009-04-30,05:54:04
39.973349,116.333792,0,203,39933.2459375,2009-04-30,05:54:09
39.973393,116.333975,0,209,39933.2459953704,2009-04-30,05:54:14
39.97342,116.33402,0,219,39933.2460532407,2009-04-30,05:54:19
39.973443,116.334107,0,225,39933.2461111111,2009-04-30,05:54:24
39.973443,116.334203,0,235,39933.2461689815,2009-04-30,05:54:29
39.973439,116.334233,0,238,39933.2462268519,2009-04-30,05:54:34
39.973411,116.334241,0,242,39933.2462847222,2009-04-30,05:54:39
39.973383,116.334243,0,253,39933.2463425926,2009-04-30,05:54:44
39.973403,116.334276,0,256,39933.246400463,2009-04-30,05:54:49
39.973412,116.334248,0,258,39933.2464583333,2009-04-30,05:54:54
39.973385,116.334126,0,262,39933.2465162037,2009-04-30,05:54:59
39.973378,116.334059,0,262,39933.2465740741,2009-04-30,05:55:04
39.973357,116.333981,0,262,39933.2466319444,2009-04-30,05:55:09
39.973369,116.333996,0,264,39933.2466898148,2009-04-30,05:55:14
39.973374,116.333946,0,266,39933.2467476852,2009-04-30,05:55:19
39.973355,116.333851,0,267,39933.2468055556,2009-04-30,05:55:24
39.973365,116.333833,0,265,39933.2468634259,2009-04-30,05:55:29
39.973348,116.333807,0,260,39933.2469212963,2009-04-30,05:55:34
39.973355,116.333936,0,255,39933.2469791667,2009-04-30,05:55:39
39.973373,116.333997,0,250,39933.247037037,2009-04-30,05:55:44
39.973384,116.334021,0,248,39933.2470949074,2009-04-30,05:55:49
39.973392,116.334041,0,247,39933.2471527778,2009-04-30,05:55:54
39.973392,116.334041,0,247,39933.2471875,2009-04-30,05:55:57
39.973396,116.334044,0,247,39933.2472106481,2009-04-30,05:55:59
39.973405,116.334037,0,247,39933.2472685185,2009-04-30,05:56:04
39.973411,116.334038,0,247,39933.2473263889,2009-04-30,05:56:09
39.973411,116.334038,0,247,39933.2473611111,2009-04-30,05:56:12
39.973416,116.334034,0,247,39933.2473842593,2009-04-30,05:56:14
39.973433,116.333938,0,245,39933.2474421296,2009-04-30,05:56:19
39.973428,116.333886,0,242,39933.2475,2009-04-30,05:56:24
39.973409,116.333938,0,234,39933.2475578704,2009-04-30,05:56:29
39.973409,116.333955,0,233,39933.2476157407,2009-04-30,05:56:34
39.973401,116.33403,0,232,39933.2476736111,2009-04-30,05:56:39
39.973411,116.334107,0,227,39933.2477314815,2009-04-30,05:56:44
39.973423,116.334177,0,225,39933.2477893519,2009-04-30,05:56:49
39.973423,116.334177,0,225,39933.2478240741,2009-04-30,05:56:52
39.97342,116.334181,0,226,39933.2478472222,2009-04-30,05:56:54
39.973446,116.334165,0,228,39933.2479050926,2009-04-30,05:56:59
39.973454,116.33413,0,232,39933.247962963,2009-04-30,05:57:04
39.973454,116.334042,0,243,39933.2480208333,2009-04-30,05:57:09
39.973423,116.334018,0,244,39933.2480787037,2009-04-30,05:57:14
39.973415,116.334007,0,239,39933.2481365741,2009-04-30,05:57:19
39.973365,116.334225,0,339,39933.2543865741,2009-04-30,06:06:19
39.973321,116.33437,0,343,39933.2544444444,2009-04-30,06:06:24
39.973326,116.334411,0,347,39933.2545023148,2009-04-30,06:06:29
39.973357,116.334404,0,351,39933.2545601852,2009-04-30,06:06:34
39.973357,116.334404,0,351,39933.2545949074,2009-04-30,06:06:37
39.973364,116.334412,0,352,39933.2546180556,2009-04-30,06:06:39
39.973376,116.334397,0,353,39933.2546759259,2009-04-30,06:06:44
39.973386,116.334376,0,358,39933.2547337963,2009-04-30,06:06:49
39.973386,116.334376,0,358,39933.2547685185,2009-04-30,06:06:52
39.97338,116.334381,0,356,39933.2547916667,2009-04-30,06:06:54
39.97335,116.334402,0,354,39933.254849537,2009-04-30,06:06:59
39.97335,116.334402,0,354,39933.2548842593,2009-04-30,06:07:02
39.973344,116.334404,0,354,39933.2549074074,2009-04-30,06:07:04
39.97334,116.334419,0,354,39933.2549652778,2009-04-30,06:07:09
39.973335,116.334425,0,354,39933.2550231481,2009-04-30,06:07:14
39.97333,116.334425,0,354,39933.2550810185,2009-04-30,06:07:19
39.97333,116.334425,0,354,39933.2551157407,2009-04-30,06:07:22
39.973328,116.334422,0,355,39933.2551388889,2009-04-30,06:07:24
39.97336,116.334426,0,360,39933.2551967593,2009-04-30,06:07:29
39.97336,116.334426,0,360,39933.2552314815,2009-04-30,06:07:32
39.973366,116.334418,0,369,39933.2552546296,2009-04-30,06:07:34
39.973369,116.334448,0,371,39933.2553125,2009-04-30,06:07:39
39.973369,116.334448,0,371,39933.2553472222,2009-04-30,06:07:42
39.973373,116.334455,0,371,39933.2553703704,2009-04-30,06:07:44
39.973363,116.334499,0,371,39933.2554282407,2009-04-30,06:07:49
39.973353,116.334511,0,371,39933.2554861111,2009-04-30,06:07:54
39.973353,116.334511,0,371,39933.2555208333,2009-04-30,06:07:57
39.973351,116.334507,0,371,39933.2555439815,2009-04-30,06:07:59
39.973369,116.334478,0,373,39933.2556018519,2009-04-30,06:08:04
39.973404,116.334464,0,374,39933.2556597222,2009-04-30,06:08:09
39.973409,116.334288,0,376,39933.2557175926,2009-04-30,06:08:14
39.973426,116.334278,0,379,39933.255775463,2009-04-30,06:08:19
39.973426,116.334278,0,379,39933.2558101852,2009-04-30,06:08:22
39.973429,116.33427,0,384,39933.2558333333,2009-04-30,06:08:24
39.973432,116.334295,0,391,39933.2558912037,2009-04-30,06:08:29
39.973448,116.33433,0,396,39933.2559490741,2009-04-30,06:08:34
39.973419,116.334388,0,400,39933.2560069444,2009-04-30,06:08:39
39.973396,116.334404,0,405,39933.2560648148,2009-04-30,06:08:44
39.973397,116.334422,0,408,39933.2561226852,2009-04-30,06:08:49
39.973409,116.334421,0,412,39933.2561805556,2009-04-30,06:08:54
39.973397,116.334419,0,415,39933.2562384259,2009-04-30,06:08:59
39.973395,116.334426,0,416,39933.2562962963,2009-04-30,06:09:04
39.973398,116.334425,0,416,39933.2563541667,2009-04-30,06:09:09
39.973398,116.334425,0,416,39933.2563888889,2009-04-30,06:09:12
39.973394,116.334422,0,416,39933.256412037,2009-04-30,06:09:14
39.97338,116.334414,0,417,39933.2564699074,2009-04-30,06:09:19
39.973377,116.334381,0,421,39933.2565277778,2009-04-30,06:09:24
39.973359,116.33439,0,424,39933.2565856481,2009-04-30,06:09:29
39.973331,116.334382,0,424,39933.2566435185,2009-04-30,06:09:34
39.973303,116.334411,0,427,39933.2567013889,2009-04-30,06:09:39
39.973307,116.334454,0,428,39933.2567592593,2009-04-30,06:09:44
39.973329,116.334486,0,429,39933.2568171296,2009-04-30,06:09:49
39.973337,116.334507,0,428,39933.256875,2009-04-30,06:09:54
39.973361,116.334488,0,426,39933.2569328704,2009-04-30,06:09:59
39.973388,116.334448,0,426,39933.2569907407,2009-04-30,06:10:04
39.973388,116.334448,0,426,39933.257025463,2009-04-30,06:10:07
39.973391,116.334444,0,427,39933.2570486111,2009-04-30,06:10:09
39.973403,116.334452,0,428,39933.2571064815,2009-04-30,06:10:14
39.973403,116.334481,0,428,39933.2571643519,2009-04-30,06:10:19
39.973382,116.334577,0,428,39933.2572222222,2009-04-30,06:10:24
39.973369,116.334673,0,429,39933.2572800926,2009-04-30,06:10:29
39.973382,116.334622,0,429,39933.257337963,2009-04-30,06:10:34
39.97339,116.334604,0,429,39933.2573958333,2009-04-30,06:10:39
39.97339,116.334591,0,429,39933.2574537037,2009-04-30,06:10:44
39.973395,116.334566,0,429,39933.2575115741,2009-04-30,06:10:49
39.973409,116.334547,0,431,39933.2575694444,2009-04-30,06:10:54
39.973383,116.334548,0,432,39933.2576273148,2009-04-30,06:10:59
39.973368,116.334541,0,432,39933.2576851852,2009-04-30,06:11:04
39.973374,116.334534,0,432,39933.2577430556,2009-04-30,06:11:09
39.973374,116.334534,0,432,39933.2577777778,2009-04-30,06:11:12
39.973374,116.334526,0,432,39933.2578009259,2009-04-30,06:11:14
39.973338,116.33447,0,433,39933.2578587963,2009-04-30,06:11:19
39.973357,116.334392,0,434,39933.2579166667,2009-04-30,06:11:24
39.973362,116.3343,0,437,39933.257974537,2009-04-30,06:11:29
39.973349,116.33418,0,440,39933.2580324074,2009-04-30,06:11:34
39.973358,116.334073,0,443,39933.2580902778,2009-04-30,06:11:39
39.973338,116.334015,0,445,39933.2581481481,2009-04-30,06:11:44
39.973329,116.334076,0,449,39933.2582060185,2009-04-30,06:11:49
39.973277,116.334147,0,449,39933.2582638889,2009-04-30,06:11:54
39.973276,116.334149,0,450,39933.2583217593,2009-04-30,06:11:59
39.973273,116.334142,0,450,39933.2583796296,2009-04-30,06:12:04
39.973273,116.334142,0,450,39933.2584143518,2009-04-30,06:12:07
39.973271,116.334135,0,450,39933.2584375,2009-04-30,06:12:09
39.97328,116.334156,0,451,39933.2584953704,2009-04-30,06:12:14
39.973322,116.334205,0,452,39933.2585532407,2009-04-30,06:12:19
39.973328,116.334209,0,452,39933.2586111111,2009-04-30,06:12:24
39.973328,116.334209,0,452,39933.2586458333,2009-04-30,06:12:27
39.973334,116.334204,0,452,39933.2586689815,2009-04-30,06:12:29
39.97333,116.334213,0,452,39933.2587268518,2009-04-30,06:12:34
39.973302,116.334236,0,452,39933.2587847222,2009-04-30,06:12:39
39.97329,116.334256,0,452,39933.2588425926,2009-04-30,06:12:44
39.973291,116.334267,0,452,39933.258900463,2009-04-30,06:12:49
39.973302,116.334336,0,453,39933.2589583333,2009-04-30,06:12:54
39.973398,116.334394,0,454,39933.2590162037,2009-04-30,06:12:59
39.973436,116.334454,0,455,39933.2590740741,2009-04-30,06:13:04
39.973427,116.334375,0,455,39933.2591319444,2009-04-30,06:13:09
39.973427,116.334375,0,455,39933.2591666667,2009-04-30,06:13:12
39.973433,116.334379,0,457,39933.2591898148,2009-04-30,06:13:14
39.973404,116.334352,0,458,39933.2592476852,2009-04-30,06:13:19
39.973378,116.334392,0,457,39933.2593055556,2009-04-30,06:13:24
39.973374,116.334414,0,457,39933.2593634259,2009-04-30,06:13:29
39.973374,116.334414,0,457,39933.2593981481,2009-04-30,06:13:32
39.973367,116.334422,0,457,39933.2594212963,2009-04-30,06:13:34
39.973362,116.334433,0,457,39933.2594791667,2009-04-30,06:13:39
39.973346,116.334524,0,458,39933.259537037,2009-04-30,06:13:44
39.973346,116.334524,0,458,39933.2595717593,2009-04-30,06:13:47
39.973347,116.334525,0,458,39933.2595949074,2009-04-30,06:13:49
39.973365,116.334519,0,460,39933.2596527778,2009-04-30,06:13:54
39.97338,116.334556,0,463,39933.2597106481,2009-04-30,06:13:59
39.973395,116.334566,0,464,39933.2597685185,2009-04-30,06:14:04
39.9734,116.334555,0,464,39933.2598263889,2009-04-30,06:14:09
39.973402,116.334606,0,462,39933.2598842593,2009-04-30,06:14:14
39.973382,116.334699,0,459,39933.2599421296,2009-04-30,06:14:19
39.973368,116.334727,0,457,39933.26,2009-04-30,06:14:24
39.973358,116.334724,0,456,39933.2600578704,2009-04-30,06:14:29
39.973361,116.33471,0,456,39933.2601157407,2009-04-30,06:14:34
39.973374,116.334647,0,456,39933.2601736111,2009-04-30,06:14:39
39.973385,116.334647,0,455,39933.2602314815,2009-04-30,06:14:44
39.973383,116.33465,0,455,39933.2602893518,2009-04-30,06:14:49
39.973376,116.334648,0,455,39933.2603472222,2009-04-30,06:14:54
39.973426,116.334377,0,390,39933.263587963,2009-04-30,06:19:34
39.973428,116.334299,0,388,39933.2636458333,2009-04-30,06:19:39
39.973429,116.334262,0,384,39933.2637037037,2009-04-30,06:19:44
39.973389,116.334248,0,382,39933.2637615741,2009-04-30,06:19:49
39.973343,116.334243,0,380,39933.2638194444,2009-04-30,06:19:54
39.973353,116.334235,0,377,39933.2638773148,2009-04-30,06:19:59
39.973384,116.334216,0,374,39933.2639351852,2009-04-30,06:20:04
39.973414,116.334216,0,371,39933.2639930556,2009-04-30,06:20:09
39.973414,116.334212,0,371,39933.2640509259,2009-04-30,06:20:14
39.973414,116.334211,0,371,39933.2641087963,2009-04-30,06:20:19
39.973417,116.334216,0,371,39933.2641666667,2009-04-30,06:20:24
39.973419,116.334221,0,371,39933.264224537,2009-04-30,06:20:29
39.973419,116.334221,0,371,39933.2642592593,2009-04-30,06:20:32
39.973414,116.334218,0,371,39933.2642824074,2009-04-30,06:20:34
39.973399,116.334238,0,371,39933.2643402778,2009-04-30,06:20:39
39.973389,116.334232,0,370,39933.2643981481,2009-04-30,06:20:44
39.973389,116.334232,0,370,39933.2644328704,2009-04-30,06:20:47
39.973384,116.334225,0,370,39933.2644560185,2009-04-30,06:20:49
39.973412,116.334244,0,370,39933.2645138889,2009-04-30,06:20:54
39.973453,116.334312,0,370,39933.2645717593,2009-04-30,06:20:59
39.973456,116.334323,0,370,39933.2646296296,2009-04-30,06:21:04
39.973453,116.334297,0,371,39933.2646875,2009-04-30,06:21:09
39.973445,116.334274,0,370,39933.2647453704,2009-04-30,06:21:14
39.97344,116.334273,0,369,39933.2648032407,2009-04-30,06:21:19
39.973435,116.33427,0,369,39933.2648611111,2009-04-30,06:21:24
39.973435,116.33427,0,369,39933.2648958333,2009-04-30,06:21:27
39.973435,116.334264,0,369,39933.2649189815,2009-04-30,06:21:29
39.973445,116.334282,0,368,39933.2649768519,2009-04-30,06:21:34
39.973482,116.334351,0,367,39933.2650347222,2009-04-30,06:21:39
39.97349,116.334388,0,367,39933.2650925926,2009-04-30,06:21:44
39.973452,116.33437,0,368,39933.265150463,2009-04-30,06:21:49
39.973399,116.334422,0,368,39933.2652083333,2009-04-30,06:21:54
39.973379,116.334415,0,368,39933.2652662037,2009-04-30,06:21:59
39.973376,116.334401,0,368,39933.2653240741,2009-04-30,06:22:04
39.973365,116.334277,0,368,39933.2653819444,2009-04-30,06:22:09
39.973399,116.334171,0,367,39933.2654398148,2009-04-30,06:22:14
39.973435,116.334095,0,367,39933.2654976852,2009-04-30,06:22:19
39.973402,116.334058,0,363,39933.2655555556,2009-04-30,06:22:24
39.973366,116.334068,0,359,39933.2656134259,2009-04-30,06:22:29
39.973339,116.334139,0,357,39933.2656712963,2009-04-30,06:22:34
39.973385,116.334188,0,357,39933.2657291667,2009-04-30,06:22:39
39.973398,116.334196,0,357,39933.265787037,2009-04-30,06:22:44
39.973398,116.334196,0,357,39933.2658217593,2009-04-30,06:22:47
39.973404,116.334202,0,356,39933.2658449074,2009-04-30,06:22:49
39.973429,116.33424,0,357,39933.2659027778,2009-04-30,06:22:54
39.973484,116.334255,0,360,39933.2659606481,2009-04-30,06:22:59
39.973499,116.334266,0,362,39933.2660185185,2009-04-30,06:23:04
39.973473,116.334324,0,361,39933.2660763889,2009-04-30,06:23:09
39.973423,116.334363,0,358,39933.2661342593,2009-04-30,06:23:14
39.973432,116.334349,0,353,39933.2661921296,2009-04-30,06:23:19
39.973443,116.334263,0,351,39933.26625,2009-04-30,06:23:24
39.973455,116.33424,0,351,39933.2663078704,2009-04-30,06:23:29
39.973452,116.334248,0,352,39933.2663657407,2009-04-30,06:23:34
39.973452,116.334248,0,352,39933.266400463,2009-04-30,06:23:37
39.97346,116.334242,0,352,39933.2664236111,2009-04-30,06:23:39
39.973482,116.334284,0,350,39933.2664814815,2009-04-30,06:23:44
39.973494,116.334345,0,348,39933.2665393518,2009-04-30,06:23:49
39.973448,116.334364,0,349,39933.2665972222,2009-04-30,06:23:54
39.973406,116.33431,0,352,39933.2666550926,2009-04-30,06:23:59
39.973423,116.334293,0,352,39933.266712963,2009-04-30,06:24:04
39.973443,116.334272,0,350,39933.2667708333,2009-04-30,06:24:09
39.973469,116.334244,0,349,39933.2668287037,2009-04-30,06:24:14
39.973471,116.334243,0,348,39933.2668865741,2009-04-30,06:24:19
39.973471,116.334243,0,348,39933.2669212963,2009-04-30,06:24:22
39.973469,116.334245,0,348,39933.2669444444,2009-04-30,06:24:24
39.97346,116.334128,0,347,39933.2670023148,2009-04-30,06:24:29
39.973423,116.334125,0,342,39933.2670601852,2009-04-30,06:24:34
39.973411,116.334117,0,336,39933.2671180556,2009-04-30,06:24:39
39.973424,116.334137,0,333,39933.2671759259,2009-04-30,06:24:44
39.973424,116.334137,0,333,39933.2672106481,2009-04-30,06:24:47
39.973419,116.334132,0,333,39933.2672337963,2009-04-30,06:24:49
39.973407,116.334129,0,333,39933.2672916667,2009-04-30,06:24:54
39.973356,116.334162,0,334,39933.267349537,2009-04-30,06:24:59
39.973387,116.33421,0,337,39933.2674074074,2009-04-30,06:25:04
39.973402,116.334243,0,339,39933.2674652778,2009-04-30,06:25:09
39.973397,116.33428,0,341,39933.2675231481,2009-04-30,06:25:14
39.973389,116.334353,0,342,39933.2675810185,2009-04-30,06:25:19
39.973407,116.334412,0,344,39933.2676388889,2009-04-30,06:25:24
39.973459,116.334492,0,347,39933.2676967593,2009-04-30,06:25:29
39.973473,116.334547,0,350,39933.2677546296,2009-04-30,06:25:34
39.973478,116.334596,0,356,39933.2678125,2009-04-30,06:25:39
39.973503,116.334612,0,359,39933.2678703704,2009-04-30,06:25:44
39.973513,116.33461,0,358,39933.2679282407,2009-04-30,06:25:49
39.973521,116.334576,0,357,39933.2679861111,2009-04-30,06:25:54
39.973514,116.334544,0,351,39933.2680439815,2009-04-30,06:25:59
39.973512,116.334532,0,349,39933.2681018518,2009-04-30,06:26:04
39.973512,116.334532,0,349,39933.2681365741,2009-04-30,06:26:07
39.973515,116.334528,0,349,39933.2681597222,2009-04-30,06:26:09
39.973513,116.334517,0,349,39933.2682175926,2009-04-30,06:26:14
39.973511,116.334522,0,349,39933.268275463,2009-04-30,06:26:19
39.973511,116.334522,0,349,39933.2683101852,2009-04-30,06:26:22
39.973505,116.33452,0,350,39933.2683333333,2009-04-30,06:26:24
39.973491,116.334457,0,352,39933.2683912037,2009-04-30,06:26:29
39.973503,116.334334,0,354,39933.2684490741,2009-04-30,06:26:34
39.973471,116.334291,0,356,39933.2685069444,2009-04-30,06:26:39
39.973433,116.334215,0,358,39933.2685648148,2009-04-30,06:26:44
39.973389,116.333903,0,328,39933.2725,2009-04-30,06:32:24
39.973402,116.33385,0,323,39933.2725578704,2009-04-30,06:32:29
39.973401,116.33382,0,321,39933.2726157407,2009-04-30,06:32:34
39.973391,116.333823,0,320,39933.2726736111,2009-04-30,06:32:39
39.973374,116.33375,0,318,39933.2727314815,2009-04-30,06:32:44
39.973346,116.33367,0,317,39933.2727893519,2009-04-30,06:32:49
39.973346,116.33367,0,317,39933.2728240741,2009-04-30,06:32:52
39.973338,116.333664,0,315,39933.2728472222,2009-04-30,06:32:54
39.973325,116.333679,0,315,39933.2729050926,2009-04-30,06:32:59
39.973324,116.333673,0,315,39933.272962963,2009-04-30,06:33:04
39.973329,116.33367,0,315,39933.2730208333,2009-04-30,06:33:09
39.973333,116.333669,0,315,39933.2730787037,2009-04-30,06:33:14
39.973333,116.333669,0,315,39933.2731134259,2009-04-30,06:33:17
39.973333,116.333667,0,315,39933.2731365741,2009-04-30,06:33:19
39.973332,116.333679,0,315,39933.2731944444,2009-04-30,06:33:24
39.973342,116.333723,0,316,39933.2732523148,2009-04-30,06:33:29
39.973369,116.333818,0,315,39933.2733101852,2009-04-30,06:33:34
39.973375,116.33383,0,315,39933.2733680556,2009-04-30,06:33:39
39.973378,116.333873,0,316,39933.2734259259,2009-04-30,06:33:44
39.973358,116.33401,0,321,39933.2734837963,2009-04-30,06:33:49
39.973372,116.334078,0,323,39933.2735416667,2009-04-30,06:33:54
39.973386,116.334066,0,327,39933.273599537,2009-04-30,06:33:59
39.973383,116.334061,0,329,39933.2736574074,2009-04-30,06:34:04
39.973385,116.334055,0,329,39933.2737152778,2009-04-30,06:34:09
39.973385,116.334055,0,329,39933.27375,2009-04-30,06:34:12
39.973387,116.334061,0,329,39933.2737731481,2009-04-30,06:34:14
39.973391,116.33407,0,329,39933.2738310185,2009-04-30,06:34:19
39.973396,116.334079,0,329,39933.2738888889,2009-04-30,06:34:24
39.973399,116.334071,0,329,39933.2739467593,2009-04-30,06:34:29
39.973399,116.334071,0,329,39933.2739814815,2009-04-30,06:34:32
39.973405,116.334063,0,329,39933.2740046296,2009-04-30,06:34:34
39.973408,116.334051,0,328,39933.2740625,2009-04-30,06:34:39
39.973412,116.334003,0,328,39933.2741203704,2009-04-30,06:34:44
39.973366,116.333997,0,331,39933.2741782407,2009-04-30,06:34:49
39.973321,116.334048,0,330,39933.2742361111,2009-04-30,06:34:54
39.973332,116.334061,0,325,39933.2742939815,2009-04-30,06:34:59
39.973353,116.334092,0,323,39933.2743518518,2009-04-30,06:35:04
39.973367,116.334079,0,324,39933.2744097222,2009-04-30,06:35:09
39.973374,116.3341,0,325,39933.2744675926,2009-04-30,06:35:14
39.973374,116.3341,0,325,39933.2745023148,2009-04-30,06:35:17
39.973381,116.334101,0,325,39933.274525463,2009-04-30,06:35:19
39.973386,116.33411,0,324,39933.2745833333,2009-04-30,06:35:24
39.973402,116.334107,0,323,39933.2746412037,2009-04-30,06:35:29
39.973418,116.334004,0,321,39933.2746990741,2009-04-30,06:35:34
39.97342,116.333928,0,316,39933.2747569444,2009-04-30,06:35:39
39.973418,116.333856,0,313,39933.2748148148,2009-04-30,06:35:44
39.973412,116.333838,0,313,39933.2748726852,2009-04-30,06:35:49
39.973419,116.333826,0,313,39933.2749305556,2009-04-30,06:35:54
39.973438,116.333838,0,312,39933.2749884259,2009-04-30,06:35:59
39.973438,116.333838,0,312,39933.2750231481,2009-04-30,06:36:02
39.973439,116.333836,0,312,39933.2750462963,2009-04-30,06:36:04
39.973425,116.333845,0,312,39933.2751041667,2009-04-30,06:36:09
39.973385,116.333958,0,311,39933.275162037,2009-04-30,06:36:14
39.973365,116.334059,0,310,39933.2752199074,2009-04-30,06:36:19
39.973375,116.334077,0,310,39933.2752777778,2009-04-30,06:36:24
39.973396,116.333959,0,311,39933.2753356481,2009-04-30,06:36:29
39.973422,116.333881,0,312,39933.2753935185,2009-04-30,06:36:34
39.973447,116.333902,0,311,39933.2754513889,2009-04-30,06:36:39
39.973445,116.333904,0,311,39933.2755092593,2009-04-30,06:36:44
39.973444,116.333896,0,311,39933.2755671296,2009-04-30,06:36:49
39.97344,116.333891,0,311,39933.275625,2009-04-30,06:36:54
39.97344,116.333891,0,311,39933.2756597222,2009-04-30,06:36:57
39.973439,116.333886,0,311,39933.2756828704,2009-04-30,06:36:59
39.973458,116.33386,0,310,39933.2757407407,2009-04-30,06:37:04
39.973455,116.333843,0,310,39933.2757986111,2009-04-30,06:37:09
39.973442,116.333856,0,311,39933.2758564815,2009-04-30,06:37:14
39.973442,116.333856,0,311,39933.2758912037,2009-04-30,06:37:17
39.973437,116.333861,0,311,39933.2759143518,2009-04-30,06:37:19
39.973402,116.333987,0,312,39933.2759722222,2009-04-30,06:37:24
39.973394,116.33409,0,313,39933.2760300926,2009-04-30,06:37:29
39.973382,116.334074,0,314,39933.276087963,2009-04-30,06:37:34
39.973382,116.334045,0,317,39933.2761458333,2009-04-30,06:37:39
39.973389,116.334048,0,317,39933.2762037037,2009-04-30,06:37:44
39.973393,116.33405,0,317,39933.2762615741,2009-04-30,06:37:49
39.973393,116.33405,0,317,39933.2762962963,2009-04-30,06:37:52
39.973393,116.334045,0,318,39933.2763194444,2009-04-30,06:37:54
39.973388,116.333991,0,317,39933.2763773148,2009-04-30,06:37:59
39.973387,116.333953,0,314,39933.2764351852,2009-04-30,06:38:04
39.973364,116.333948,0,314,39933.2764930556,2009-04-30,06:38:09
39.973352,116.33396,0,314,39933.2765509259,2009-04-30,06:38:14
39.973352,116.33396,0,314,39933.2765856481,2009-04-30,06:38:17
39.973348,116.333965,0,314,39933.2766087963,2009-04-30,06:38:19
39.973337,116.33401,0,319,39933.2766666667,2009-04-30,06:38:24
39.973337,116.33401,0,319,39933.2767013889,2009-04-30,06:38:27
39.973338,116.334012,0,319,39933.276724537,2009-04-30,06:38:29
39.973341,116.334,0,319,39933.2767824074,2009-04-30,06:38:34
39.97334,116.334017,0,320,39933.2768402778,2009-04-30,06:38:39
39.973331,116.334053,0,321,39933.2768981481,2009-04-30,06:38:44
39.973334,116.334054,0,321,39933.2769560185,2009-04-30,06:38:49
39.973341,116.33405,0,321,39933.2770138889,2009-04-30,06:38:54
39.973341,116.33405,0,321,39933.2770486111,2009-04-30,06:38:57
39.973344,116.334051,0,321,39933.2770717593,2009-04-30,06:38:59
39.973361,116.334069,0,320,39933.2771296296,2009-04-30,06:39:04
39.973361,116.334069,0,320,39933.2771643519,2009-04-30,06:39:07
39.973355,116.334065,0,320,39933.2771875,2009-04-30,06:39:09
39.973358,116.334055,0,320,39933.2772453704,2009-04-30,06:39:14
39.973358,116.334055,0,320,39933.2772800926,2009-04-30,06:39:17
39.973365,116.33405,0,320,39933.2773032407,2009-04-30,06:39:19
39.973384,116.334105,0,318,39933.2773611111,2009-04-30,06:39:24
39.973418,116.334211,0,316,39933.2774189815,2009-04-30,06:39:29
39.973426,116.334302,0,316,39933.2774768519,2009-04-30,06:39:34
39.973451,116.334338,0,319,39933.2775347222,2009-04-30,06:39:39
39.973456,116.334375,0,323,39933.2775925926,2009-04-30,06:39:44
39.973485,116.334258,0,324,39933.277650463,2009-04-30,06:39:49
39.973509,116.334092,0,322,39933.2777083333,2009-04-30,06:39:54
39.973487,116.334038,0,319,39933.2777662037,2009-04-30,06:39:59
39.973467,116.333995,0,316,39933.2778240741,2009-04-30,06:40:04
39.973425,116.334014,0,312,39933.2778819444,2009-04-30,06:40:09
39.973406,116.33407,0,310,39933.2779398148,2009-04-30,06:40:14
39.973416,116.334037,0,307,39933.2779976852,2009-04-30,06:40:19
39.973425,116.334023,0,307,39933.2780555556,2009-04-30,06:40:24
39.973425,116.334023,0,307,39933.2780902778,2009-04-30,06:40:27
39.973432,116.334029,0,307,39933.2781134259,2009-04-30,06:40:29
39.973431,116.334038,0,307,39933.2781712963,2009-04-30,06:40:34
39.973433,116.334114,0,307,39933.2782291667,2009-04-30,06:40:39
39.973447,116.33413,0,307,39933.278287037,2009-04-30,06:40:44
39.973447,116.33413,0,307,39933.2783217593,2009-04-30,06:40:47
39.973455,116.334134,0,307,39933.2783449074,2009-04-30,06:40:49
39.973444,116.334153,0,306,39933.2784027778,2009-04-30,06:40:54
39.973425,116.334107,0,304,39933.2784606481,2009-04-30,06:40:59
39.973423,116.334096,0,303,39933.2785185185,2009-04-30,06:41:04
39.97343,116.334083,0,303,39933.2785763889,2009-04-30,06:41:09
39.97345,116.334059,0,300,39933.2786342593,2009-04-30,06:41:14
39.973457,116.33401,0,300,39933.2786921296,2009-04-30,06:41:19
39.973457,116.33401,0,300,39933.2787268519,2009-04-30,06:41:22
39.973462,116.334018,0,300,39933.27875,2009-04-30,06:41:24
39.973466,116.334027,0,300,39933.2788078704,2009-04-30,06:41:29
39.973402,116.33419,0,301,39933.2788657407,2009-04-30,06:41:34
39.973363,116.334208,0,300,39933.2789236111,2009-04-30,06:41:39
39.973364,116.334072,0,299,39933.2789814815,2009-04-30,06:41:44
39.973398,116.333933,0,294,39933.2790393519,2009-04-30,06:41:49
39.973414,116.334248,0,292,39933.2827430556,2009-04-30,06:47:09
39.973426,116.334288,0,292,39933.2828009259,2009-04-30,06:47:14
39.97346,116.334234,0,291,39933.2828587963,2009-04-30,06:47:19
39.97346,116.334234,0,291,39933.2828935185,2009-04-30,06:47:22
39.973463,116.33424,0,292,39933.2829166667,2009-04-30,06:47:24
39.973439,116.334348,0,292,39933.282974537,2009-04-30,06:47:29
39.973426,116.334364,0,294,39933.2830324074,2009-04-30,06:47:34
39.973441,116.334291,0,295,39933.2830902778,2009-04-30,06:47:39
39.973478,116.334018,0,293,39933.2831481481,2009-04-30,06:47:44
39.973476,116.333964,0,294,39933.2832060185,2009-04-30,06:47:49
39.973467,116.33393,0,291,39933.2832638889,2009-04-30,06:47:54
39.973471,116.333963,0,290,39933.2833217593,2009-04-30,06:47:59
39.973481,116.333964,0,290,39933.2833796296,2009-04-30,06:48:04
39.973482,116.333975,0,290,39933.2834375,2009-04-30,06:48:09
39.973466,116.334031,0,291,39933.2834953704,2009-04-30,06:48:14
39.973475,116.334031,0,293,39933.2835532407,2009-04-30,06:48:19
39.973469,116.334022,0,293,39933.2836111111,2009-04-30,06:48:24
39.973436,116.333995,0,292,39933.2836689815,2009-04-30,06:48:29
39.973432,116.334045,0,295,39933.2837268518,2009-04-30,06:48:34
39.973424,116.334051,0,298,39933.2837847222,2009-04-30,06:48:39
39.973424,116.334051,0,298,39933.2838425926,2009-04-30,06:48:44
39.973432,116.334048,0,297,39933.283900463,2009-04-30,06:48:49
39.973432,116.334048,0,297,39933.2839351852,2009-04-30,06:48:52
39.973438,116.334052,0,298,39933.2839583333,2009-04-30,06:48:54
39.973456,116.334008,0,298,39933.2840162037,2009-04-30,06:48:59
39.973463,116.333994,0,298,39933.2840740741,2009-04-30,06:49:04
39.973467,116.33399,0,297,39933.2841319444,2009-04-30,06:49:09
39.973468,116.333987,0,297,39933.2841898148,2009-04-30,06:49:14
39.973468,116.333987,0,297,39933.284224537,2009-04-30,06:49:17
39.973472,116.333993,0,297,39933.2842476852,2009-04-30,06:49:19
39.973455,116.334126,0,295,39933.2843055556,2009-04-30,06:49:24
39.973431,116.33418,0,289,39933.2843634259,2009-04-30,06:49:29
39.973448,116.334224,0,286,39933.2844212963,2009-04-30,06:49:34
39.973439,116.334292,0,285,39933.2844791667,2009-04-30,06:49:39
39.973447,116.334266,0,285,39933.284537037,2009-04-30,06:49:44
39.973455,116.334237,0,284,39933.2845949074,2009-04-30,06:49:49
39.97346,116.334089,0,286,39933.2846527778,2009-04-30,06:49:54
39.97346,116.334089,0,286,39933.2846875,2009-04-30,06:49:57
39.973459,116.334091,0,289,39933.2847106481,2009-04-30,06:49:59
39.973489,116.334123,0,292,39933.2847685185,2009-04-30,06:50:04
39.973519,116.334085,0,294,39933.2848263889,2009-04-30,06:50:09
39.973521,116.334119,0,290,39933.2848842593,2009-04-30,06:50:14
39.973512,116.334142,0,287,39933.2849421296,2009-04-30,06:50:19
39.973491,116.334149,0,288,39933.285,2009-04-30,06:50:24
39.973491,116.334149,0,288,39933.2850347222,2009-04-30,06:50:27
39.973484,116.33415,0,288,39933.2850578704,2009-04-30,06:50:29
39.973439,116.33421,0,287,39933.2851157407,2009-04-30,06:50:34
39.973397,116.33423,0,287,39933.2851736111,2009-04-30,06:50:39
39.97339,116.334333,0,288,39933.2852314815,2009-04-30,06:50:44
39.973411,116.334326,0,292,39933.2852893519,2009-04-30,06:50:49
39.973411,116.334326,0,292,39933.2853240741,2009-04-30,06:50:52
39.973413,116.334322,0,292,39933.2853472222,2009-04-30,06:50:54
39.973428,116.334309,0,293,39933.2854050926,2009-04-30,06:50:59
39.973451,116.334251,0,296,39933.285462963,2009-04-30,06:51:04
39.973462,116.334201,0,297,39933.2855208333,2009-04-30,06:51:09
39.973458,116.334173,0,296,39933.2855787037,2009-04-30,06:51:14
39.973476,116.334094,0,294,39933.2856365741,2009-04-30,06:51:19
39.973489,116.334018,0,293,39933.2856944444,2009-04-30,06:51:24
39.973468,116.334007,0,291,39933.2857523148,2009-04-30,06:51:29
39.973458,116.334084,0,291,39933.2858101852,2009-04-30,06:51:34
39.973458,116.334084,0,291,39933.2858449074,2009-04-30,06:51:37
39.973461,116.334078,0,291,39933.2858680556,2009-04-30,06:51:39
39.973467,116.334069,0,291,39933.2859259259,2009-04-30,06:51:44
39.973497,116.334042,0,293,39933.2859837963,2009-04-30,06:51:49
39.973497,116.334042,0,293,39933.2860185185,2009-04-30,06:51:52
39.973499,116.334048,0,294,39933.2860416667,2009-04-30,06:51:54
39.973502,116.334034,0,295,39933.286099537,2009-04-30,06:51:59
39.97352,116.334013,0,296,39933.2861574074,2009-04-30,06:52:04
39.973522,116.33399,0,296,39933.2862152778,2009-04-30,06:52:09
39.973527,116.33398,0,296,39933.2862731481,2009-04-30,06:52:14
39.973535,116.333977,0,296,39933.2863310185,2009-04-30,06:52:19
39.973535,116.333977,0,296,39933.2863657407,2009-04-30,06:52:22
39.973537,116.333978,0,296,39933.2863888889,2009-04-30,06:52:24
39.97354,116.334012,0,299,39933.2864467593,2009-04-30,06:52:29
39.973437,116.333706,0,246,39933.2891666667,2009-04-30,06:56:24
39.97344,116.333674,0,239,39933.289224537,2009-04-30,06:56:29
39.973458,116.333799,0,233,39933.2892824074,2009-04-30,06:56:34
39.973458,116.333799,0,233,39933.2893171296,2009-04-30,06:56:37
39.973462,116.3338,0,233,39933.2893402778,2009-04-30,06:56:39
39.973453,116.333865,0,233,39933.2893981481,2009-04-30,06:56:44
39.973436,116.333877,0,236,39933.2894560185,2009-04-30,06:56:49
39.973412,116.333843,0,238,39933.2895138889,2009-04-30,06:56:54
39.973436,116.333775,0,240,39933.2895717593,2009-04-30,06:56:59
39.973464,116.333761,0,244,39933.2896296296,2009-04-30,06:57:04
39.973445,116.333815,0,248,39933.2896875,2009-04-30,06:57:09
39.973445,116.333829,0,250,39933.2897453704,2009-04-30,06:57:14
39.973436,116.333905,0,251,39933.2898032407,2009-04-30,06:57:19
39.973423,116.333972,0,253,39933.2898611111,2009-04-30,06:57:24
39.973437,116.333938,0,254,39933.2899189815,2009-04-30,06:57:29
39.97346,116.333874,0,254,39933.2899768518,2009-04-30,06:57:34
39.973465,116.333861,0,255,39933.2900347222,2009-04-30,06:57:39
39.973459,116.333882,0,257,39933.2900925926,2009-04-30,06:57:44
39.973452,116.333922,0,255,39933.290150463,2009-04-30,06:57:49
39.973452,116.333922,0,255,39933.2901851852,2009-04-30,06:57:52
39.973456,116.333926,0,255,39933.2902083333,2009-04-30,06:57:54
39.973445,116.334011,0,256,39933.2902662037,2009-04-30,06:57:59
39.973418,116.334141,0,259,39933.2903240741,2009-04-30,06:58:04
39.973426,116.334159,0,257,39933.2903819444,2009-04-30,06:58:09
39.973437,116.334207,0,257,39933.2904398148,2009-04-30,06:58:14
39.973446,116.334237,0,256,39933.2904976852,2009-04-30,06:58:19
39.973455,116.334196,0,254,39933.2905555556,2009-04-30,06:58:24
39.973462,116.334176,0,256,39933.2906134259,2009-04-30,06:58:29
39.973462,116.334176,0,256,39933.2906481481,2009-04-30,06:58:32
39.973461,116.334169,0,256,39933.2906712963,2009-04-30,06:58:34
39.97343,116.334183,0,255,39933.2907291667,2009-04-30,06:58:39
39.97343,116.334183,0,255,39933.2907638889,2009-04-30,06:58:42
39.973427,116.334175,0,255,39933.290787037,2009-04-30,06:58:44
39.973425,116.334165,0,255,39933.2908449074,2009-04-30,06:58:49
39.973421,116.334141,0,255,39933.2909027778,2009-04-30,06:58:54
39.973405,116.334072,0,253,39933.2909606481,2009-04-30,06:58:59
39.97342,116.334096,0,256,39933.2910185185,2009-04-30,06:59:04
39.973449,116.334066,0,253,39933.2910763889,2009-04-30,06:59:09
39.973482,116.333967,0,251,39933.2911342593,2009-04-30,06:59:14
39.973494,116.333862,0,249,39933.2911921296,2009-04-30,06:59:19
39.973463,116.333806,0,250,39933.29125,2009-04-30,06:59:24
39.973446,116.333792,0,253,39933.2913078704,2009-04-30,06:59:29
39.973416,116.333921,0,254,39933.2913657407,2009-04-30,06:59:34
39.973409,116.333962,0,255,39933.2914236111,2009-04-30,06:59:39
39.973412,116.333968,0,255,39933.2914814815,2009-04-30,06:59:44
39.973412,116.333968,0,255,39933.2915162037,2009-04-30,06:59:47
39.973415,116.333971,0,255,39933.2915393518,2009-04-30,06:59:49
39.973433,116.333952,0,255,39933.2915972222,2009-04-30,06:59:54
39.973444,116.333931,0,257,39933.2916550926,2009-04-30,06:59:59
39.973443,116.333926,0,258,39933.291712963,2009-04-30,07:00:04
39.973437,116.333921,0,257,39933.2917708333,2009-04-30,07:00:09
39.973437,116.333921,0,257,39933.2918055556,2009-04-30,07:00:12
39.973442,116.333924,0,258,39933.2918287037,2009-04-30,07:00:14
39.973427,116.333939,0,258,39933.2918865741,2009-04-30,07:00:19
39.973427,116.333928,0,258,39933.2919444444,2009-04-30,07:00:24
39.973415,116.334022,0,256,39933.2920023148,2009-04-30,07:00:29
39.9734,116.334166,0,253,39933.2920601852,2009-04-30,07:00:34
39.973376,116.334162,0,251,39933.2921180556,2009-04-30,07:00:39
39.973357,116.334144,0,249,39933.2921759259,2009-04-30,07:00:44
39.973343,116.334124,0,250,39933.2922337963,2009-04-30,07:00:49
39.973315,116.334166,0,252,39933.2922916667,2009-04-30,07:00:54
39.973315,116.334299,0,255,39933.292349537,2009-04-30,07:00:59
39.973333,116.334443,0,255,39933.2924074074,2009-04-30,07:01:04
39.973359,116.334439,0,252,39933.2924652778,2009-04-30,07:01:09
39.973389,116.334375,0,249,39933.2925231481,2009-04-30,07:01:14
39.973386,116.334321,0,245,39933.2925810185,2009-04-30,07:01:19
39.973376,116.334323,0,245,39933.2926388889,2009-04-30,07:01:24
39.973381,116.334274,0,245,39933.2926967593,2009-04-30,07:01:29
39.973382,116.334261,0,246,39933.2927546296,2009-04-30,07:01:34
39.973365,116.334205,0,246,39933.2928125,2009-04-30,07:01:39
39.97338,116.334177,0,248,39933.2928703704,2009-04-30,07:01:44
39.97338,116.334177,0,248,39933.2929050926,2009-04-30,07:01:47
39.973384,116.334179,0,248,39933.2929282407,2009-04-30,07:01:49
39.973371,116.334178,0,246,39933.2929861111,2009-04-30,07:01:54
39.973366,116.334171,0,246,39933.2930439815,2009-04-30,07:01:59
39.973362,116.334164,0,246,39933.2931018519,2009-04-30,07:02:04
39.973362,116.334164,0,246,39933.2931365741,2009-04-30,07:02:07
39.973362,116.334172,0,245,39933.2931597222,2009-04-30,07:02:09
39.973353,116.334201,0,243,39933.2932175926,2009-04-30,07:02:14
39.973345,116.334192,0,241,39933.293275463,2009-04-30,07:02:19
39.973355,116.334133,0,244,39933.2933333333,2009-04-30,07:02:24
39.973371,116.334203,0,248,39933.2933912037,2009-04-30,07:02:29
39.973385,116.334184,0,252,39933.2934490741,2009-04-30,07:02:34
39.973402,116.334098,0,252,39933.2935069444,2009-04-30,07:02:39
39.973409,116.334003,0,250,39933.2935648148,2009-04-30,07:02:44
39.973404,116.333938,0,250,39933.2936226852,2009-04-30,07:02:49
39.973395,116.333966,0,249,39933.2936805556,2009-04-30,07:02:54
39.973397,116.334027,0,249,39933.2937384259,2009-04-30,07:02:59
39.973403,116.334056,0,249,39933.2937962963,2009-04-30,07:03:04
39.973417,116.334121,0,250,39933.2938541667,2009-04-30,07:03:09
39.973408,116.334143,0,250,39933.293912037,2009-04-30,07:03:14
39.973402,116.334145,0,251,39933.2939699074,2009-04-30,07:03:19
39.9734,116.334145,0,251,39933.2940277778,2009-04-30,07:03:24
39.9734,116.334145,0,251,39933.2940625,2009-04-30,07:03:27
39.973393,116.334141,0,251,39933.2940856481,2009-04-30,07:03:29
39.973402,116.334034,0,252,39933.2941435185,2009-04-30,07:03:34
39.973439,116.333964,0,255,39933.2942013889,2009-04-30,07:03:39
39.973422,116.334023,0,255,39933.2942592593,2009-04-30,07:03:44
39.973422,116.334023,0,255,39933.2942939815,2009-04-30,07:03:47
39.973419,116.33403,0,255,39933.2943171296,2009-04-30,07:03:49
39.973395,116.334237,0,258,39933.294375,2009-04-30,07:03:54
39.97339,116.33431,0,257,39933.2944328704,2009-04-30,07:03:59
39.973373,116.334248,0,255,39933.2944907407,2009-04-30,07:04:04
39.973406,116.334079,0,249,39933.2945486111,2009-04-30,07:04:09
39.973419,116.334027,0,247,39933.2946064815,2009-04-30,07:04:14
39.973432,116.334011,0,251,39933.2946643519,2009-04-30,07:04:19
39.973446,116.333916,0,254,39933.2947222222,2009-04-30,07:04:24
39.973461,116.333772,0,254,39933.2947800926,2009-04-30,07:04:29
39.973446,116.33367,0,254,39933.294837963,2009-04-30,07:04:34
39.973416,116.333714,0,253,39933.2948958333,2009-04-30,07:04:39
39.973411,116.333727,0,253,39933.2949537037,2009-04-30,07:04:44
39.97342,116.333714,0,253,39933.2950115741,2009-04-30,07:04:49
39.973431,116.33374,0,257,39933.2950694444,2009-04-30,07:04:54
39.973433,116.33364,0,257,39933.2951273148,2009-04-30,07:04:59
39.973438,116.333534,0,260,39933.2951851852,2009-04-30,07:05:04
39.973418,116.333821,0,284,39933.2978472222,2009-04-30,07:08:54
39.973468,116.33397,0,286,39933.2979050926,2009-04-30,07:08:59
39.973472,116.334189,0,288,39933.297962963,2009-04-30,07:09:04
39.97345,116.334317,0,289,39933.2980208333,2009-04-30,07:09:09
39.973441,116.334176,0,289,39933.2980787037,2009-04-30,07:09:14
39.973436,116.334094,0,288,39933.2981365741,2009-04-30,07:09:19
39.973428,116.334083,0,288,39933.2981944444,2009-04-30,07:09:24
39.973376,116.334139,0,283,39933.2982523148,2009-04-30,07:09:29
39.973361,116.334147,0,278,39933.2983101852,2009-04-30,07:09:34
39.97335,116.334208,0,271,39933.2983680556,2009-04-30,07:09:39
39.97335,116.334208,0,271,39933.2984027778,2009-04-30,07:09:42
39.973355,116.334208,0,267,39933.2984259259,2009-04-30,07:09:44
39.973372,116.334129,0,269,39933.2984837963,2009-04-30,07:09:49
39.973402,116.334016,0,268,39933.2985416667,2009-04-30,07:09:54
39.973391,116.333894,0,265,39933.298599537,2009-04-30,07:09:59
39.973346,116.333883,0,266,39933.2986574074,2009-04-30,07:10:04
39.973361,116.333783,0,264,39933.2987152778,2009-04-30,07:10:09
39.97337,116.333673,0,261,39933.2987731481,2009-04-30,07:10:14
39.973392,116.333686,0,261,39933.2988310185,2009-04-30,07:10:19
39.973436,116.33382,0,263,39933.2988888889,2009-04-30,07:10:24
39.973457,116.333825,0,263,39933.2989467593,2009-04-30,07:10:29
39.973459,116.333813,0,263,39933.2990046296,2009-04-30,07:10:34
39.973465,116.33376,0,262,39933.2990625,2009-04-30,07:10:39
39.973471,116.333777,0,262,39933.2991203704,2009-04-30,07:10:44
39.973466,116.333799,0,262,39933.2991782407,2009-04-30,07:10:49
39.973465,116.333829,0,262,39933.2992361111,2009-04-30,07:10:54
39.973465,116.333829,0,262,39933.2992708333,2009-04-30,07:10:57
39.97346,116.333832,0,262,39933.2992939815,2009-04-30,07:10:59
39.973434,116.333841,0,262,39933.2993518518,2009-04-30,07:11:04
39.97342,116.33382,0,261,39933.2994097222,2009-04-30,07:11:09
39.973411,116.333797,0,261,39933.2994675926,2009-04-30,07:11:14
39.973452,116.333804,0,256,39933.299525463,2009-04-30,07:11:19
39.973427,116.333932,0,251,39933.2995833333,2009-04-30,07:11:24
39.973403,116.333972,0,249,39933.2996412037,2009-04-30,07:11:29
39.973406,116.333898,0,251,39933.2996990741,2009-04-30,07:11:34
39.973451,116.333897,0,252,39933.2997569444,2009-04-30,07:11:39
39.973403,116.33401,0,255,39933.2998148148,2009-04-30,07:11:44
39.97334,116.33409,0,257,39933.2998726852,2009-04-30,07:11:49
39.973347,116.334125,0,258,39933.2999305556,2009-04-30,07:11:54
39.973339,116.334153,0,258,39933.2999884259,2009-04-30,07:11:59
39.973313,116.334266,0,259,39933.3000462963,2009-04-30,07:12:04
39.973311,116.334232,0,259,39933.3001041667,2009-04-30,07:12:09
39.973304,116.334177,0,259,39933.300162037,2009-04-30,07:12:14
39.973317,116.334205,0,259,39933.3002199074,2009-04-30,07:12:19
39.973327,116.334219,0,259,39933.3002777778,2009-04-30,07:12:24
39.973329,116.334223,0,259,39933.3003356481,2009-04-30,07:12:29
39.973329,116.334223,0,259,39933.3003703704,2009-04-30,07:12:32
39.973325,116.334228,0,259,39933.3003935185,2009-04-30,07:12:34
39.973329,116.33424,0,259,39933.3004513889,2009-04-30,07:12:39
39.973333,116.334246,0,260,39933.3005092593,2009-04-30,07:12:44
39.973341,116.334244,0,260,39933.3005671296,2009-04-30,07:12:49
39.973341,116.334244,0,260,39933.3006018519,2009-04-30,07:12:52
39.973339,116.334249,0,260,39933.300625,2009-04-30,07:12:54
39.973326,116.33428,0,260,39933.3006828704,2009-04-30,07:12:59
39.973324,116.33435,0,261,39933.3007407407,2009-04-30,07:13:04
39.973335,116.334348,0,261,39933.3007986111,2009-04-30,07:13:09
39.973335,116.334348,0,261,39933.3008333333,2009-04-30,07:13:12
39.973341,116.334343,0,261,39933.3008564815,2009-04-30,07:13:14
39.973338,116.334354,0,261,39933.3009143519,2009-04-30,07:13:19
39.973342,116.334383,0,261,39933.3009722222,2009-04-30,07:13:24
39.973342,116.334383,0,261,39933.3010069444,2009-04-30,07:13:27
39.973338,116.334385,0,261,39933.3010300926,2009-04-30,07:13:29
39.973331,116.334395,0,261,39933.301087963,2009-04-30,07:13:34
39.973331,116.334395,0,261,39933.3011226852,2009-04-30,07:13:37
39.97333,116.334393,0,261,39933.3011458333,2009-04-30,07:13:39
39.973329,116.334383,0,261,39933.3012037037,2009-04-30,07:13:44
39.973379,116.334342,0,262,39933.3012615741,2009-04-30,07:13:49
39.973399,116.334305,0,263,39933.3013194444,2009-04-30,07:13:54
39.973379,116.334216,0,264,39933.3013773148,2009-04-30,07:13:59
39.973369,116.334219,0,263,39933.3014351852,2009-04-30,07:14:04
39.973343,116.334325,0,260,39933.3014930556,2009-04-30,07:14:09
39.973328,116.33438,0,259,39933.3015509259,2009-04-30,07:14:14
39.973328,116.33438,0,259,39933.3015856481,2009-04-30,07:14:17
39.97333,116.334373,0,259,39933.3016087963,2009-04-30,07:14:19
39.973363,116.334193,0,257,39933.3016666667,2009-04-30,07:14:24
39.973384,116.334066,0,256,39933.301724537,2009-04-30,07:14:29
39.973434,116.333925,0,255,39933.3017824074,2009-04-30,07:14:34
39.973439,116.333939,0,255,39933.3018402778,2009-04-30,07:14:39
39.973454,116.333999,0,253,39933.3018981481,2009-04-30,07:14:44
39.973425,116.334216,0,250,39933.3019560185,2009-04-30,07:14:49
39.973383,116.334322,0,245,39933.3020138889,2009-04-30,07:14:54
39.973386,116.334288,0,242,39933.3020717593,2009-04-30,07:14:59
39.973404,116.33428,0,241,39933.3021296296,2009-04-30,07:15:04
39.973382,116.334296,0,241,39933.3021875,2009-04-30,07:15:09
39.973356,116.334347,0,242,39933.3022453704,2009-04-30,07:15:14
39.973331,116.334352,0,242,39933.3023032407,2009-04-30,07:15:19
39.973337,116.334308,0,242,39933.3023611111,2009-04-30,07:15:24
39.973328,116.334347,0,243,39933.3024189815,2009-04-30,07:15:29
39.973326,116.33433,0,242,39933.3024768519,2009-04-30,07:15:34
39.973298,116.334332,0,239,39933.3025347222,2009-04-30,07:15:39
39.973245,116.334417,0,238,39933.3025925926,2009-04-30,07:15:44
39.973249,116.334419,0,238,39933.302650463,2009-04-30,07:15:49
39.973249,116.334419,0,238,39933.3026851852,2009-04-30,07:15:52
39.973253,116.334414,0,238,39933.3027083333,2009-04-30,07:15:54
39.973262,116.33435,0,238,39933.3027662037,2009-04-30,07:15:59
39.973324,116.334198,0,237,39933.3028240741,2009-04-30,07:16:04
39.973374,116.334231,0,236,39933.3028819444,2009-04-30,07:16:09
39.973374,116.334231,0,236,39933.3029166667,2009-04-30,07:16:12
39.973382,116.334233,0,236,39933.3029398148,2009-04-30,07:16:14
39.973359,116.334209,0,236,39933.3029976852,2009-04-30,07:16:19
39.973384,116.334021,0,235,39933.3030555556,2009-04-30,07:16:24
39.973374,116.333891,0,232,39933.3031134259,2009-04-30,07:16:29
39.973398,116.333816,0,228,39933.3031712963,2009-04-30,07:16:34
39.973398,116.333939,0,222,39933.3032291667,2009-04-30,07:16:39
39.973411,116.333983,0,221,39933.303287037,2009-04-30,07:16:44
39.97345,116.33399,0,221,39933.3033449074,2009-04-30,07:16:49
39.97346,116.333989,0,221,39933.3034027778,2009-04-30,07:16:54
39.973425,116.333959,0,221,39933.3034606481,2009-04-30,07:16:59
39.973388,116.334007,0,221,39933.3035185185,2009-04-30,07:17:04
39.973388,116.334007,0,221,39933.3035532407,2009-04-30,07:17:07
39.973386,116.334015,0,220,39933.3035763889,2009-04-30,07:17:09
39.973362,116.334246,0,214,39933.3036342593,2009-04-30,07:17:14
39.973305,116.334356,0,212,39933.3036921296,2009-04-30,07:17:19
39.97327,116.334266,0,208,39933.30375,2009-04-30,07:17:24
39.97329,116.334225,0,207,39933.3038078704,2009-04-30,07:17:29
39.97329,116.334214,0,208,39933.3038657407,2009-04-30,07:17:34
39.97329,116.334214,0,208,39933.303900463,2009-04-30,07:17:37
39.973296,116.334207,0,208,39933.3039236111,2009-04-30,07:17:39
39.973301,116.334324,0,204,39933.3039814815,2009-04-30,07:17:44
39.973312,116.334389,0,206,39933.3040393519,2009-04-30,07:17:49
39.973345,116.33438,0,208,39933.3040972222,2009-04-30,07:17:54
39.973418,116.334244,0,210,39933.3041550926,2009-04-30,07:17:59
39.973423,116.334154,0,208,39933.304212963,2009-04-30,07:18:04
39.973426,116.334144,0,208,39933.3042708333,2009-04-30,07:18:09
39.973437,116.334098,0,207,39933.3043287037,2009-04-30,07:18:14
39.973426,116.334211,0,203,39933.3043865741,2009-04-30,07:18:19
39.973405,116.334316,0,200,39933.3044444444,2009-04-30,07:18:24
39.973422,116.334397,0,198,39933.3045023148,2009-04-30,07:18:29
39.973411,116.334477,0,196,39933.3045601852,2009-04-30,07:18:34
39.973396,116.334456,0,192,39933.3046180556,2009-04-30,07:18:39
39.973397,116.334452,0,192,39933.3046759259,2009-04-30,07:18:44
39.973397,116.334452,0,192,39933.3047106481,2009-04-30,07:18:47
39.973392,116.334444,0,192,39933.3047337963,2009-04-30,07:18:49
39.973295,116.334501,0,198,39933.3047916667,2009-04-30,07:18:54
39.973245,116.334715,0,204,39933.304849537,2009-04-30,07:18:59
39.973197,116.33493,0,203,39933.3049074074,2009-04-30,07:19:04
39.97313,116.335047,0,199,39933.3049652778,2009-04-30,07:19:09
39.973091,116.335137,0,196,39933.3050231481,2009-04-30,07:19:14
39.973103,116.335018,0,191,39933.3050810185,2009-04-30,07:19:19
39.973125,116.334843,0,186,39933.3051388889,2009-04-30,07:19:24
39.973127,116.334754,0,184,39933.3051967593,2009-04-30,07:19:29
39.973152,116.334681,0,183,39933.3052546296,2009-04-30,07:19:34
39.973139,116.334694,0,184,39933.3053125,2009-04-30,07:19:39
39.973141,116.334622,0,184,39933.3053703704,2009-04-30,07:19:44
39.973152,116.334558,0,184,39933.3054282407,2009-04-30,07:19:49
39.973144,116.334484,0,183,39933.3054861111,2009-04-30,07:19:54
39.973166,116.334353,0,182,39933.3055439815,2009-04-30,07:19:59
39.973168,116.334278,0,181,39933.3056018518,2009-04-30,07:20:04
39.973231,116.334136,0,181,39933.3056597222,2009-04-30,07:20:09
39.973289,116.334047,0,181,39933.3057175926,2009-04-30,07:20:14
39.973294,116.334079,0,182,39933.305775463,2009-04-30,07:20:19
39.973293,116.334052,0,183,39933.3058333333,2009-04-30,07:20:24
39.973301,116.333987,0,183,39933.3058912037,2009-04-30,07:20:29
39.973267,116.334181,0,185,39933.3059490741,2009-04-30,07:20:34
39.973245,116.33425,0,185,39933.3060069444,2009-04-30,07:20:39
39.97315,116.334657,0,188,39933.3060648148,2009-04-30,07:20:44
39.973116,116.334944,0,190,39933.3061226852,2009-04-30,07:20:49
39.97309,116.335235,0,191,39933.3061805556,2009-04-30,07:20:54
39.973075,116.335303,0,190,39933.3062384259,2009-04-30,07:20:59
39.973107,116.335129,0,186,39933.3062962963,2009-04-30,07:21:04
39.973105,116.334999,0,186,39933.3063541667,2009-04-30,07:21:09
39.973086,116.33488,0,184,39933.306412037,2009-04-30,07:21:14
39.973045,116.334959,0,183,39933.3064699074,2009-04-30,07:21:19
39.973031,116.335079,0,183,39933.3065277778,2009-04-30,07:21:24
39.973018,116.335036,0,182,39933.3065856481,2009-04-30,07:21:29
39.972983,116.335174,0,180,39933.3066435185,2009-04-30,07:21:34
39.972979,116.335205,0,179,39933.3067013889,2009-04-30,07:21:39
39.972994,116.335205,0,180,39933.3067592593,2009-04-30,07:21:44
39.972998,116.335213,0,180,39933.3068171296,2009-04-30,07:21:49
39.972998,116.335213,0,180,39933.3068518518,2009-04-30,07:21:52
39.972993,116.335207,0,180,39933.306875,2009-04-30,07:21:54
39.972994,116.33513,0,181,39933.3069328704,2009-04-30,07:21:59
39.973013,116.335138,0,184,39933.3069907407,2009-04-30,07:22:04
39.973024,116.335155,0,185,39933.3070486111,2009-04-30,07:22:09
39.973024,116.335155,0,185,39933.3070833333,2009-04-30,07:22:12
39.973032,116.335162,0,185,39933.3071064815,2009-04-30,07:22:14
39.973048,116.335244,0,186,39933.3071643518,2009-04-30,07:22:19
39.973064,116.335293,0,187,39933.3072222222,2009-04-30,07:22:24
39.973107,116.335311,0,189,39933.3072800926,2009-04-30,07:22:29
39.973083,116.33529,0,189,39933.307337963,2009-04-30,07:22:34
39.973078,116.335303,0,189,39933.3073958333,2009-04-30,07:22:39
39.973067,116.335305,0,189,39933.3074537037,2009-04-30,07:22:44
39.973061,116.335303,0,189,39933.3075115741,2009-04-30,07:22:49
39.973056,116.335311,0,189,39933.3075694444,2009-04-30,07:22:54
39.973056,116.335318,0,189,39933.3076273148,2009-04-30,07:22:59
39.973056,116.335318,0,189,39933.307662037,2009-04-30,07:23:02
39.97305,116.335316,0,189,39933.3076851852,2009-04-30,07:23:04
39.973038,116.335314,0,189,39933.3077430556,2009-04-30,07:23:09
39.973028,116.335244,0,189,39933.3078009259,2009-04-30,07:23:14
39.973023,116.33522,0,189,39933.3078587963,2009-04-30,07:23:19
39.972968,116.335225,0,190,39933.3079166667,2009-04-30,07:23:24
39.972943,116.335221,0,191,39933.307974537,2009-04-30,07:23:29
39.972949,116.335163,0,192,39933.3080324074,2009-04-30,07:23:34
39.972979,116.335104,0,192,39933.3080902778,2009-04-30,07:23:39
39.973002,116.335084,0,191,39933.3081481481,2009-04-30,07:23:44
39.973002,116.335084,0,191,39933.3081828704,2009-04-30,07:23:47
39.973003,116.335081,0,191,39933.3082060185,2009-04-30,07:23:49
39.972987,116.335019,0,191,39933.3082638889,2009-04-30,07:23:54
39.972991,116.334959,0,191,39933.3083217593,2009-04-30,07:23:59
39.972983,116.335026,0,191,39933.3083796296,2009-04-30,07:24:04
39.972964,116.33497,0,190,39933.3084375,2009-04-30,07:24:09
39.972976,116.334902,0,189,39933.3084953704,2009-04-30,07:24:14
39.972977,116.334822,0,189,39933.3085532407,2009-04-30,07:24:19
39.973003,116.334785,0,188,39933.3086111111,2009-04-30,07:24:24
39.973034,116.334713,0,188,39933.3086689815,2009-04-30,07:24:29
39.973077,116.33464,0,188,39933.3087268519,2009-04-30,07:24:34
39.973085,116.334623,0,188,39933.3087847222,2009-04-30,07:24:39
39.973068,116.334613,0,189,39933.3088425926,2009-04-30,07:24:44
39.97308,116.334587,0,189,39933.308900463,2009-04-30,07:24:49
39.97309,116.334633,0,190,39933.3089583333,2009-04-30,07:24:54
39.97309,116.334633,0,190,39933.3089930556,2009-04-30,07:24:57
39.973092,116.334629,0,190,39933.3090162037,2009-04-30,07:24:59
39.973105,116.334505,0,190,39933.3090740741,2009-04-30,07:25:04
39.973154,116.334399,0,190,39933.3091319444,2009-04-30,07:25:09
39.973167,116.33434,0,189,39933.3091898148,2009-04-30,07:25:14
39.973161,116.334273,0,189,39933.3092476852,2009-04-30,07:25:19
39.973173,116.33422,0,189,39933.3093055556,2009-04-30,07:25:24
39.973217,116.334236,0,189,39933.3093634259,2009-04-30,07:25:29
39.973196,116.334276,0,191,39933.3094212963,2009-04-30,07:25:34
39.973208,116.334262,0,191,39933.3094791667,2009-04-30,07:25:39
39.973208,116.334262,0,191,39933.3095138889,2009-04-30,07:25:42
39.973205,116.334255,0,191,39933.309537037,2009-04-30,07:25:44
39.973193,116.334275,0,191,39933.3095949074,2009-04-30,07:25:49
39.973175,116.334306,0,192,39933.3096527778,2009-04-30,07:25:54
39.973192,116.334326,0,192,39933.3097106481,2009-04-30,07:25:59
39.973247,116.334271,0,191,39933.3097685185,2009-04-30,07:26:04
39.973266,116.334245,0,190,39933.3098263889,2009-04-30,07:26:09
39.973278,116.334201,0,189,39933.3098842593,2009-04-30,07:26:14
39.973335,116.334016,0,187,39933.3099421296,2009-04-30,07:26:19
39.973353,116.333925,0,185,39933.31,2009-04-30,07:26:24
39.973339,116.333952,0,186,39933.3100578704,2009-04-30,07:26:29
39.973325,116.333949,0,187,39933.3101157407,2009-04-30,07:26:34
39.973345,116.333918,0,187,39933.3101736111,2009-04-30,07:26:39
39.973303,116.333953,0,188,39933.3102314815,2009-04-30,07:26:44
39.973277,116.334113,0,190,39933.3102893519,2009-04-30,07:26:49
39.973236,116.334305,0,190,39933.3103472222,2009-04-30,07:26:54
39.973173,116.334554,0,192,39933.3104050926,2009-04-30,07:26:59
39.973113,116.334774,0,191,39933.310462963,2009-04-30,07:27:04
39.973135,116.334693,0,185,39933.3105208333,2009-04-30,07:27:09
39.973106,116.334645,0,188,39933.3105787037,2009-04-30,07:27:14
39.973077,116.334657,0,194,39933.3106365741,2009-04-30,07:27:19
39.973082,116.334624,0,194,39933.3106944444,2009-04-30,07:27:24
39.973091,116.334531,0,189,39933.3107523148,2009-04-30,07:27:29
39.973073,116.334447,0,186,39933.3108101852,2009-04-30,07:27:34
39.973022,116.33455,0,189,39933.3108680556,2009-04-30,07:27:39
39.973018,116.334603,0,189,39933.3109259259,2009-04-30,07:27:44
39.973022,116.334595,0,189,39933.3109837963,2009-04-30,07:27:49
39.973022,116.334595,0,189,39933.3110185185,2009-04-30,07:27:52
39.973021,116.334592,0,189,39933.3110416667,2009-04-30,07:27:54
39.972977,116.334715,0,191,39933.311099537,2009-04-30,07:27:59
39.972942,116.334897,0,194,39933.3111574074,2009-04-30,07:28:04
39.972937,116.335001,0,196,39933.3112152778,2009-04-30,07:28:09
39.972894,116.33507,0,197,39933.3112731481,2009-04-30,07:28:14
39.972863,116.335084,0,196,39933.3113310185,2009-04-30,07:28:19
39.972816,116.335005,0,195,39933.3113888889,2009-04-30,07:28:24
39.972816,116.334983,0,194,39933.3114467593,2009-04-30,07:28:29
39.972816,116.334983,0,194,39933.3114814815,2009-04-30,07:28:32
39.972819,116.334975,0,194,39933.3115046296,2009-04-30,07:28:34
39.972824,116.335028,0,192,39933.3115625,2009-04-30,07:28:39
39.972853,116.335073,0,194,39933.3116203704,2009-04-30,07:28:44
39.972901,116.33505,0,194,39933.3116782407,2009-04-30,07:28:49
39.972927,116.33517,0,196,39933.3117361111,2009-04-30,07:28:54
39.97288,116.33528,0,197,39933.3117939815,2009-04-30,07:28:59
39.972892,116.335272,0,197,39933.3118518519,2009-04-30,07:29:04
39.972898,116.335332,0,197,39933.3119097222,2009-04-30,07:29:09
39.972896,116.335339,0,197,39933.3119675926,2009-04-30,07:29:14
39.972889,116.335337,0,197,39933.312025463,2009-04-30,07:29:19
39.972888,116.335337,0,197,39933.3120833333,2009-04-30,07:29:24
39.972888,116.335337,0,197,39933.3121180556,2009-04-30,07:29:27
39.972895,116.335334,0,197,39933.3121412037,2009-04-30,07:29:29
39.972896,116.335322,0,197,39933.3121990741,2009-04-30,07:29:34
39.972952,116.335305,0,197,39933.3122569444,2009-04-30,07:29:39
39.972932,116.335298,0,202,39933.3123148148,2009-04-30,07:29:44
39.972932,116.335298,0,202,39933.312349537,2009-04-30,07:29:47
39.972927,116.335295,0,202,39933.3123726852,2009-04-30,07:29:49
39.97292,116.3352,0,198,39933.3124305556,2009-04-30,07:29:54
39.972913,116.335111,0,196,39933.3124884259,2009-04-30,07:29:59
39.972936,116.335095,0,196,39933.3125462963,2009-04-30,07:30:04
39.972932,116.335092,0,196,39933.3126041667,2009-04-30,07:30:09
39.972932,116.335092,0,196,39933.3126388889,2009-04-30,07:30:12
39.972924,116.335085,0,196,39933.312662037,2009-04-30,07:30:14
39.97285,116.335371,0,198,39933.3127199074,2009-04-30,07:30:19
39.972843,116.335452,0,196,39933.3127777778,2009-04-30,07:30:24
39.972843,116.335452,0,196,39933.3128125,2009-04-30,07:30:27
39.972849,116.335451,0,192,39933.3128356481,2009-04-30,07:30:29
39.972804,116.33571,0,193,39933.3128935185,2009-04-30,07:30:34
39.97279,116.33578,0,193,39933.3129513889,2009-04-30,07:30:39
39.97279,116.33578,0,193,39933.3129861111,2009-04-30,07:30:42
39.972785,116.335787,0,192,39933.3130092593,2009-04-30,07:30:44
39.972775,116.335952,0,201,39933.3130671296,2009-04-30,07:30:49
39.972792,116.336022,0,206,39933.313125,2009-04-30,07:30:54
39.972815,116.335947,0,203,39933.3131828704,2009-04-30,07:30:59
39.972817,116.335934,0,202,39933.3132407407,2009-04-30,07:31:04
39.972811,116.335967,0,204,39933.3132986111,2009-04-30,07:31:09
39.972818,116.336035,0,209,39933.3133564815,2009-04-30,07:31:14
39.972802,116.336031,0,211,39933.3134143518,2009-04-30,07:31:19
39.97278,116.336019,0,213,39933.3134722222,2009-04-30,07:31:24
39.972781,116.336031,0,213,39933.3135300926,2009-04-30,07:31:29
39.972782,116.336042,0,213,39933.313587963,2009-04-30,07:31:34
39.972793,116.336095,0,214,39933.3136458333,2009-04-30,07:31:39
39.97277,116.336184,0,216,39933.3137037037,2009-04-30,07:31:44
39.972795,116.336152,0,213,39933.3137615741,2009-04-30,07:31:49
39.972749,116.336235,0,216,39933.3138194444,2009-04-30,07:31:54
39.972738,116.336279,0,216,39933.3138773148,2009-04-30,07:31:59
39.972759,116.336174,0,214,39933.3139351852,2009-04-30,07:32:04
39.972759,116.336032,0,211,39933.3139930556,2009-04-30,07:32:09
39.972753,116.335917,0,207,39933.3140509259,2009-04-30,07:32:14
39.972792,116.33589,0,205,39933.3141087963,2009-04-30,07:32:19
39.972806,116.335846,0,203,39933.3141666667,2009-04-30,07:32:24
39.972806,116.335846,0,203,39933.3142013889,2009-04-30,07:32:27
39.972807,116.335849,0,203,39933.314224537,2009-04-30,07:32:29
39.972841,116.33574,0,201,39933.3142824074,2009-04-30,07:32:34
39.972916,116.335514,0,196,39933.3143402778,2009-04-30,07:32:39
39.972928,116.335424,0,194,39933.3143981481,2009-04-30,07:32:44
39.972974,116.335167,0,189,39933.3144560185,2009-04-30,07:32:49
39.973021,116.335032,0,188,39933.3145138889,2009-04-30,07:32:54
39.973083,116.334924,0,186,39933.3145717593,2009-04-30,07:32:59
39.97313,116.334819,0,184,39933.3146296296,2009-04-30,07:33:04
39.973141,116.334836,0,184,39933.3146875,2009-04-30,07:33:09
39.973129,116.334921,0,184,39933.3147453704,2009-04-30,07:33:14
39.973037,116.335125,0,190,39933.3148032407,2009-04-30,07:33:19
39.973028,116.335121,0,190,39933.3148611111,2009-04-30,07:33:24
39.973028,116.335121,0,190,39933.3148958333,2009-04-30,07:33:27
39.97302,116.335122,0,190,39933.3149189815,2009-04-30,07:33:29
39.97301,116.335124,0,190,39933.3149768518,2009-04-30,07:33:34
39.972998,116.335131,0,190,39933.3150347222,2009-04-30,07:33:39
39.972998,116.335131,0,190,39933.3150694444,2009-04-30,07:33:42
39.97299,116.335137,0,190,39933.3150925926,2009-04-30,07:33:44
39.972994,116.335148,0,190,39933.315150463,2009-04-30,07:33:49
39.973002,116.335146,0,190,39933.3152083333,2009-04-30,07:33:54
39.972999,116.335149,0,190,39933.3152662037,2009-04-30,07:33:59
39.972999,116.335149,0,190,39933.3153009259,2009-04-30,07:34:02
39.972998,116.335148,0,190,39933.3153240741,2009-04-30,07:34:04
39.973001,116.335224,0,191,39933.3153819444,2009-04-30,07:34:09
39.973013,116.335346,0,193,39933.3154398148,2009-04-30,07:34:14
39.972962,116.33551,0,196,39933.3154976852,2009-04-30,07:34:19
39.972898,116.335727,0,198,39933.3155555556,2009-04-30,07:34:24
39.972798,116.33602,0,200,39933.3156134259,2009-04-30,07:34:29
39.972915,116.335711,0,216,39933.3178703704,2009-04-30,07:37:44
39.972925,116.335636,0,214,39933.3179282407,2009-04-30,07:37:49
39.972926,116.335652,0,217,39933.3179861111,2009-04-30,07:37:54
39.972909,116.335685,0,221,39933.3180439815,2009-04-30,07:37:59
39.972906,116.335704,0,223,39933.3181018519,2009-04-30,07:38:04
39.972886,116.335727,0,224,39933.3181597222,2009-04-30,07:38:09
39.972886,116.335727,0,224,39933.3181944444,2009-04-30,07:38:12
39.972886,116.335724,0,224,39933.3182175926,2009-04-30,07:38:14
39.972876,116.335715,0,224,39933.318275463,2009-04-30,07:38:19
39.972828,116.335682,0,221,39933.3183333333,2009-04-30,07:38:24
39.972776,116.335806,0,216,39933.3183912037,2009-04-30,07:38:29
39.972665,116.336101,0,218,39933.3184490741,2009-04-30,07:38:34
39.972637,116.33627,0,220,39933.3185069444,2009-04-30,07:38:39
39.972673,116.336333,0,218,39933.3185648148,2009-04-30,07:38:44
39.972678,116.336344,0,216,39933.3186226852,2009-04-30,07:38:49
39.972717,116.336288,0,216,39933.3186805556,2009-04-30,07:38:54
39.972717,116.336295,0,216,39933.3187384259,2009-04-30,07:38:59
39.972717,116.336295,0,216,39933.3187731481,2009-04-30,07:39:02
39.972711,116.336291,0,216,39933.3187962963,2009-04-30,07:39:04
39.972726,116.336237,0,214,39933.3188541667,2009-04-30,07:39:09
39.972751,116.33621,0,214,39933.318912037,2009-04-30,07:39:14
39.97275,116.336198,0,214,39933.3189699074,2009-04-30,07:39:19
39.97275,116.336198,0,214,39933.3190046296,2009-04-30,07:39:22
39.972753,116.336193,0,215,39933.3190277778,2009-04-30,07:39:24
39.972739,116.336195,0,216,39933.3190856481,2009-04-30,07:39:29
39.972754,116.336252,0,219,39933.3191435185,2009-04-30,07:39:34
39.972754,116.336252,0,219,39933.3191782407,2009-04-30,07:39:37
39.972751,116.336258,0,220,39933.3192013889,2009-04-30,07:39:39
39.97273,116.336279,0,220,39933.3192592593,2009-04-30,07:39:44
39.972724,116.336298,0,221,39933.3193171296,2009-04-30,07:39:49
39.972718,116.336335,0,222,39933.319375,2009-04-30,07:39:54
39.972727,116.336416,0,226,39933.3194328704,2009-04-30,07:39:59
39.972702,116.336541,0,229,39933.3194907407,2009-04-30,07:40:04
39.972697,116.33655,0,230,39933.3195486111,2009-04-30,07:40:09
39.972668,116.336588,0,232,39933.3196064815,2009-04-30,07:40:14
39.97264,116.336614,0,236,39933.3196643519,2009-04-30,07:40:19
39.972626,116.336604,0,239,39933.3197222222,2009-04-30,07:40:24
39.972626,116.336604,0,239,39933.3197569444,2009-04-30,07:40:27
39.972628,116.336597,0,239,39933.3197800926,2009-04-30,07:40:29
39.97263,116.336582,0,239,39933.319837963,2009-04-30,07:40:34
39.972701,116.336393,0,234,39933.3198958333,2009-04-30,07:40:39
39.972696,116.336363,0,231,39933.3199537037,2009-04-30,07:40:44
39.972707,116.336354,0,231,39933.3200115741,2009-04-30,07:40:49
39.972714,116.336342,0,231,39933.3200694444,2009-04-30,07:40:54
39.972713,116.336331,0,231,39933.3201273148,2009-04-30,07:40:59
39.972661,116.336292,0,232,39933.3201851852,2009-04-30,07:41:04
39.972665,116.33629,0,232,39933.3202430556,2009-04-30,07:41:09
39.972665,116.33629,0,232,39933.3202777778,2009-04-30,07:41:12
39.972667,116.336286,0,232,39933.3203009259,2009-04-30,07:41:14
39.972678,116.336278,0,232,39933.3203587963,2009-04-30,07:41:19
39.972678,116.336278,0,232,39933.3203935185,2009-04-30,07:41:22
39.972682,116.336275,0,232,39933.3204166667,2009-04-30,07:41:24
39.972693,116.336271,0,232,39933.320474537,2009-04-30,07:41:29
39.972697,116.336261,0,232,39933.3205324074,2009-04-30,07:41:34
39.972699,116.336249,0,232,39933.3205902778,2009-04-30,07:41:39
39.9727,116.336243,0,232,39933.3206481481,2009-04-30,07:41:44
39.972706,116.336237,0,232,39933.3207060185,2009-04-30,07:41:49
39.972714,116.336234,0,232,39933.3207638889,2009-04-30,07:41:54
39.972716,116.336236,0,233,39933.3208217593,2009-04-30,07:41:59
39.972716,116.336236,0,233,39933.3208564815,2009-04-30,07:42:02
39.972717,116.336243,0,233,39933.3208796296,2009-04-30,07:42:04
39.972694,116.33629,0,235,39933.3209375,2009-04-30,07:42:09
39.972688,116.336354,0,238,39933.3209953704,2009-04-30,07:42:14
39.972689,116.336368,0,238,39933.3210532407,2009-04-30,07:42:19
39.972692,116.336378,0,238,39933.3211111111,2009-04-30,07:42:24
39.972718,116.336409,0,242,39933.3211689815,2009-04-30,07:42:29
39.972743,116.336441,0,245,39933.3212268518,2009-04-30,07:42:34
39.97274,116.336432,0,246,39933.3212847222,2009-04-30,07:42:39
39.97273,116.336447,0,249,39933.3213425926,2009-04-30,07:42:44
39.972712,116.336444,0,249,39933.321400463,2009-04-30,07:42:49
39.972703,116.336446,0,250,39933.3214583333,2009-04-30,07:42:54
39.972702,116.336454,0,250,39933.3215162037,2009-04-30,07:42:59
39.972696,116.33646,0,250,39933.3215740741,2009-04-30,07:43:04
39.972693,116.336456,0,250,39933.3216319444,2009-04-30,07:43:09
39.972688,116.336454,0,251,39933.3216898148,2009-04-30,07:43:14
39.972688,116.336454,0,251,39933.321724537,2009-04-30,07:43:17
39.972682,116.336461,0,251,39933.3217476852,2009-04-30,07:43:19
39.972675,116.33647,0,251,39933.3218055556,2009-04-30,07:43:24
39.972675,116.33647,0,251,39933.3218402778,2009-04-30,07:43:27
39.972668,116.336471,0,251,39933.3218634259,2009-04-30,07:43:29
39.972665,116.336457,0,251,39933.3219212963,2009-04-30,07:43:34
39.972922,116.335925,0,252,39933.3219791667,2009-04-30,07:43:39
39.972989,116.335723,0,252,39933.322037037,2009-04-30,07:43:44
39.972976,116.335662,0,255,39933.3220949074,2009-04-30,07:43:49
39.972991,116.335632,0,255,39933.3221527778,2009-04-30,07:43:54
39.973025,116.335612,0,255,39933.3222106481,2009-04-30,07:43:59
39.973011,116.335603,0,255,39933.3222685185,2009-04-30,07:44:04
39.973011,116.335593,0,255,39933.3223263889,2009-04-30,07:44:09
39.973011,116.335589,0,255,39933.3223842593,2009-04-30,07:44:14
39.973012,116.335591,0,255,39933.3224421296,2009-04-30,07:44:19
39.973012,116.335591,0,255,39933.3224768518,2009-04-30,07:44:22
39.973012,116.33559,0,255,39933.3225,2009-04-30,07:44:24
39.972975,116.335654,0,255,39933.3225578704,2009-04-30,07:44:29
39.972936,116.335779,0,260,39933.3226157407,2009-04-30,07:44:34
39.972938,116.335794,0,267,39933.3226736111,2009-04-30,07:44:39
39.972929,116.335795,0,270,39933.3227314815,2009-04-30,07:44:44
39.972929,116.335795,0,270,39933.3227662037,2009-04-30,07:44:47
39.972924,116.335803,0,271,39933.3227893518,2009-04-30,07:44:49
39.972902,116.33576,0,267,39933.3228472222,2009-04-30,07:44:54
39.972889,116.335737,0,265,39933.3229050926,2009-04-30,07:44:59
39.972884,116.335722,0,265,39933.322962963,2009-04-30,07:45:04
39.972876,116.335738,0,265,39933.3230208333,2009-04-30,07:45:09
39.972834,116.335873,0,266,39933.3230787037,2009-04-30,07:45:14
39.972817,116.336168,0,290,39933.3263773148,2009-04-30,07:49:59
39.972814,116.336233,0,290,39933.3264351852,2009-04-30,07:50:04
39.972821,116.336244,0,290,39933.3264930556,2009-04-30,07:50:09
39.972816,116.336251,0,290,39933.3265509259,2009-04-30,07:50:14
39.972809,116.336249,0,290,39933.3266087963,2009-04-30,07:50:19
39.972809,116.336249,0,290,39933.3266435185,2009-04-30,07:50:22
39.972801,116.336253,0,290,39933.3266666667,2009-04-30,07:50:24
39.972793,116.336262,0,290,39933.326724537,2009-04-30,07:50:29
39.972785,116.336268,0,290,39933.3267824074,2009-04-30,07:50:34
39.97278,116.33627,0,290,39933.3268402778,2009-04-30,07:50:39
39.972777,116.336276,0,290,39933.3268981481,2009-04-30,07:50:44
39.97278,116.336274,0,290,39933.3269560185,2009-04-30,07:50:49
39.972782,116.336274,0,290,39933.3270138889,2009-04-30,07:50:54
39.972778,116.336278,0,290,39933.3270717593,2009-04-30,07:50:59
39.972774,116.336282,0,290,39933.3271296296,2009-04-30,07:51:04
39.972774,116.336282,0,290,39933.3271643519,2009-04-30,07:51:07
39.972775,116.336286,0,290,39933.3271875,2009-04-30,07:51:09
39.972796,116.336304,0,291,39933.3272453704,2009-04-30,07:51:14
39.972834,116.336272,0,293,39933.3273032407,2009-04-30,07:51:19
39.972849,116.33626,0,293,39933.3273611111,2009-04-30,07:51:24
39.97287,116.336236,0,294,39933.3274189815,2009-04-30,07:51:29
39.97287,116.336236,0,294,39933.3274537037,2009-04-30,07:51:32
39.972867,116.336229,0,294,39933.3274768519,2009-04-30,07:51:34
39.972875,116.336177,0,295,39933.3275347222,2009-04-30,07:51:39
39.972828,116.336172,0,294,39933.3275925926,2009-04-30,07:51:44
39.972787,116.3362,0,293,39933.327650463,2009-04-30,07:51:49
39.972733,116.336232,0,292,39933.3277083333,2009-04-30,07:51:54
39.972641,116.336333,0,293,39933.3277662037,2009-04-30,07:51:59
39.972598,116.336425,0,292,39933.3278240741,2009-04-30,07:52:04
39.972576,116.336477,0,291,39933.3278819444,2009-04-30,07:52:09
39.972576,116.336477,0,291,39933.3279166667,2009-04-30,07:52:12
39.972568,116.336469,0,292,39933.3279398148,2009-04-30,07:52:14
39.972579,116.33646,0,290,39933.3279976852,2009-04-30,07:52:19
39.97258,116.336493,0,290,39933.3280555556,2009-04-30,07:52:24
39.972598,116.336474,0,293,39933.3281134259,2009-04-30,07:52:29
39.972631,116.336416,0,295,39933.3281712963,2009-04-30,07:52:34
39.972631,116.336416,0,295,39933.3282060185,2009-04-30,07:52:37
39.972635,116.336422,0,296,39933.3282291667,2009-04-30,07:52:39
39.972637,116.336433,0,296,39933.328287037,2009-04-30,07:52:44
39.972631,116.336424,0,296,39933.3283449074,2009-04-30,07:52:49
39.972648,116.336315,0,300,39933.3284027778,2009-04-30,07:52:54
39.972747,116.336235,0,303,39933.3284606481,2009-04-30,07:52:59
39.9728,116.336178,0,304,39933.3285185185,2009-04-30,07:53:04
39.972794,116.33618,0,303,39933.3285763889,2009-04-30,07:53:09
39.972794,116.33618,0,303,39933.3286111111,2009-04-30,07:53:12
39.972788,116.336182,0,303,39933.3286342593,2009-04-30,07:53:14
39.972787,116.336194,0,303,39933.3286921296,2009-04-30,07:53:19
39.972789,116.336209,0,303,39933.32875,2009-04-30,07:53:24
39.972821,116.336222,0,301,39933.3288078704,2009-04-30,07:53:29
39.972826,116.336189,0,300,39933.3288657407,2009-04-30,07:53:34
39.972821,116.336194,0,300,39933.3289236111,2009-04-30,07:53:39
39.972815,116.336196,0,300,39933.3289814815,2009-04-30,07:53:44
39.972815,116.336196,0,300,39933.3290162037,2009-04-30,07:53:47
39.97281,116.336191,0,301,39933.3290393518,2009-04-30,07:53:49
39.972797,116.336181,0,300,39933.3290972222,2009-04-30,07:53:54
39.972809,116.336195,0,299,39933.3291550926,2009-04-30,07:53:59
39.972801,116.3362,0,299,39933.329212963,2009-04-30,07:54:04
39.972797,116.336205,0,299,39933.3292708333,2009-04-30,07:54:09
39.972796,116.336201,0,299,39933.3293287037,2009-04-30,07:54:14
39.97279,116.336199,0,300,39933.3293865741,2009-04-30,07:54:19
39.97279,116.336199,0,300,39933.3294212963,2009-04-30,07:54:22
39.972784,116.336204,0,300,39933.3294444444,2009-04-30,07:54:24
39.972777,116.336214,0,300,39933.3295023148,2009-04-30,07:54:29
39.972792,116.336186,0,297,39933.3295601852,2009-04-30,07:54:34
39.972798,116.336163,0,297,39933.3296180556,2009-04-30,07:54:39
39.972804,116.336142,0,296,39933.3296759259,2009-04-30,07:54:44
39.972796,116.336148,0,296,39933.3297337963,2009-04-30,07:54:49
39.972792,116.336151,0,295,39933.3297916667,2009-04-30,07:54:54
39.972792,116.336151,0,295,39933.3298263889,2009-04-30,07:54:57
39.972785,116.336148,0,295,39933.329849537,2009-04-30,07:54:59
39.972762,116.336111,0,294,39933.3299074074,2009-04-30,07:55:04
39.972751,116.336074,0,293,39933.3299652778,2009-04-30,07:55:09
39.972755,116.336074,0,293,39933.3300231481,2009-04-30,07:55:14
39.972755,116.336074,0,293,39933.3300578704,2009-04-30,07:55:17
39.972747,116.336068,0,293,39933.3300810185,2009-04-30,07:55:19
39.972718,116.336004,0,298,39933.3301388889,2009-04-30,07:55:24
39.972718,116.336004,0,298,39933.3301736111,2009-04-30,07:55:27
39.972725,116.336008,0,296,39933.3301967593,2009-04-30,07:55:29
39.972718,116.336032,0,295,39933.3302546296,2009-04-30,07:55:34
39.972718,116.336032,0,295,39933.3302893518,2009-04-30,07:55:37
39.972717,116.336039,0,295,39933.3303125,2009-04-30,07:55:39
39.972717,116.336052,0,295,39933.3303703704,2009-04-30,07:55:44
39.972713,116.336063,0,295,39933.3304282407,2009-04-30,07:55:49
39.972713,116.336063,0,295,39933.330462963,2009-04-30,07:55:52
39.972714,116.336068,0,295,39933.3304861111,2009-04-30,07:55:54
39.972713,116.33608,0,295,39933.3305439815,2009-04-30,07:55:59
39.972713,116.336088,0,295,39933.3306018518,2009-04-30,07:56:04
39.972713,116.336096,0,295,39933.3306597222,2009-04-30,07:56:09
39.972712,116.3361,0,295,39933.3307175926,2009-04-30,07:56:14
39.972717,116.336107,0,295,39933.330775463,2009-04-30,07:56:19
39.972725,116.336114,0,296,39933.3308333333,2009-04-30,07:56:24
39.97272,116.336119,0,296,39933.3308912037,2009-04-30,07:56:29
39.97272,116.336119,0,296,39933.3309259259,2009-04-30,07:56:32
39.972715,116.336121,0,296,39933.3309490741,2009-04-30,07:56:34
39.972706,116.336111,0,297,39933.3310069444,2009-04-30,07:56:39
39.972706,116.336102,0,297,39933.3310648148,2009-04-30,07:56:44
39.972707,116.336096,0,297,39933.3311226852,2009-04-30,07:56:49
39.972711,116.33609,0,298,39933.3311805556,2009-04-30,07:56:54
39.972707,116.336084,0,298,39933.3312384259,2009-04-30,07:56:59
39.972709,116.336088,0,298,39933.3312962963,2009-04-30,07:57:04
39.972704,116.336092,0,298,39933.3313541667,2009-04-30,07:57:09
39.972699,116.336092,0,298,39933.331412037,2009-04-30,07:57:14
39.972699,116.336092,0,298,39933.3314467593,2009-04-30,07:57:17
39.972699,116.336085,0,298,39933.3314699074,2009-04-30,07:57:19
39.973197,116.334887,0,291,39933.3315277778,2009-04-30,07:57:24
39.973236,116.334852,0,291,39933.3315856481,2009-04-30,07:57:29
39.973336,116.334535,0,287,39933.3316435185,2009-04-30,07:57:34
39.973387,116.334416,0,283,39933.3317013889,2009-04-30,07:57:39
39.973386,116.334375,0,279,39933.3317592593,2009-04-30,07:57:44
39.973382,116.334289,0,275,39933.3318171296,2009-04-30,07:57:49
39.973402,116.334227,0,274,39933.331875,2009-04-30,07:57:54
39.973404,116.334215,0,274,39933.3319328704,2009-04-30,07:57:59
39.973401,116.334202,0,274,39933.3319907407,2009-04-30,07:58:04
39.973404,116.334189,0,274,39933.3320486111,2009-04-30,07:58:09
39.9734,116.334122,0,274,39933.3321064815,2009-04-30,07:58:14
39.973405,116.334067,0,272,39933.3321643519,2009-04-30,07:58:19
39.97341,116.334006,0,270,39933.3322222222,2009-04-30,07:58:24
39.973393,116.333981,0,271,39933.3322800926,2009-04-30,07:58:29
39.973404,116.333983,0,271,39933.332337963,2009-04-30,07:58:34
39.973423,116.333981,0,272,39933.3323958333,2009-04-30,07:58:39
39.973446,116.333993,0,272,39933.3324537037,2009-04-30,07:58:44
39.973486,116.333981,0,272,39933.3325115741,2009-04-30,07:58:49
39.973503,116.333957,0,274,39933.3325694444,2009-04-30,07:58:54
39.973507,116.333935,0,275,39933.3326273148,2009-04-30,07:58:59
39.973534,116.333861,0,275,39933.3326851852,2009-04-30,07:59:04
39.97351,116.33379,0,273,39933.3327430556,2009-04-30,07:59:09
39.973486,116.333773,0,270,39933.3328009259,2009-04-30,07:59:14
39.97348,116.333809,0,266,39933.3328587963,2009-04-30,07:59:19
39.973476,116.333809,0,265,39933.3329166667,2009-04-30,07:59:24
39.973476,116.333809,0,265,39933.3329513889,2009-04-30,07:59:27
39.97347,116.333815,0,265,39933.332974537,2009-04-30,07:59:29
39.973433,116.333851,0,263,39933.3330324074,2009-04-30,07:59:34
39.97342,116.333935,0,260,39933.3330902778,2009-04-30,07:59:39
39.973445,116.333946,0,259,39933.3331481481,2009-04-30,07:59:44
39.973436,116.333966,0,260,39933.3332060185,2009-04-30,07:59:49
39.973437,116.333995,0,260,39933.3332638889,2009-04-30,07:59:54
39.973433,116.334024,0,259,39933.3333217593,2009-04-30,07:59:59
39.973401,116.334074,0,259,39933.3333796296,2009-04-30,08:00:04
39.97338,116.334093,0,258,39933.3334375,2009-04-30,08:00:09
39.973368,116.334103,0,260,39933.3334953704,2009-04-30,08:00:14
39.973354,116.334143,0,258,39933.3335532407,2009-04-30,08:00:19
39.973455,116.334465,0,257,39933.3366782407,2009-04-30,08:04:49
39.973557,116.334559,0,259,39933.3367361111,2009-04-30,08:04:54
39.973615,116.33459,0,260,39933.3367939815,2009-04-30,08:04:59
39.973653,116.334582,0,262,39933.3368518518,2009-04-30,08:05:04
39.973678,116.3346,0,264,39933.3369097222,2009-04-30,08:05:09
39.97364,116.334466,0,271,39933.3369675926,2009-04-30,08:05:14
39.973591,116.334374,0,271,39933.337025463,2009-04-30,08:05:19
39.973554,116.3343,0,270,39933.3370833333,2009-04-30,08:05:24
39.973478,116.334005,0,276,39933.3371412037,2009-04-30,08:05:29
39.973302,116.334094,0,282,39933.3371990741,2009-04-30,08:05:34
39.973115,116.334761,0,286,39933.3372569444,2009-04-30,08:05:39
39.972973,116.335314,0,291,39933.3373148148,2009-04-30,08:05:44
39.97298,116.335336,0,296,39933.3373726852,2009-04-30,08:05:49
39.972959,116.335532,0,302,39933.3374305556,2009-04-30,08:05:54
39.97294,116.335853,0,305,39933.3374884259,2009-04-30,08:05:59
39.973014,116.335938,0,318,39933.3375462963,2009-04-30,08:06:04
39.973162,116.335854,0,337,39933.3376041667,2009-04-30,08:06:09
39.973184,116.335823,0,349,39933.337662037,2009-04-30,08:06:14
39.973143,116.335881,0,361,39933.3377199074,2009-04-30,08:06:19
39.973036,116.336121,0,367,39933.3377777778,2009-04-30,08:06:24
39.972973,116.336261,0,367,39933.3378356481,2009-04-30,08:06:29
39.972915,116.336148,0,370,39933.3378935185,2009-04-30,08:06:34
39.972901,116.336128,0,372,39933.3379513889,2009-04-30,08:06:39
39.972919,116.336152,0,367,39933.3380092593,2009-04-30,08:06:44
39.972925,116.336109,0,360,39933.3380671296,2009-04-30,08:06:49
39.972999,116.335882,0,353,39933.338125,2009-04-30,08:06:54
39.973114,116.335525,0,346,39933.3381828704,2009-04-30,08:06:59
39.973181,116.335363,0,339,39933.3382407407,2009-04-30,08:07:04
39.973243,116.335082,0,333,39933.3382986111,2009-04-30,08:07:09
39.973284,116.334868,0,325,39933.3383564815,2009-04-30,08:07:14
39.973306,116.33474,0,319,39933.3384143518,2009-04-30,08:07:19
39.973344,116.334671,0,320,39933.3384722222,2009-04-30,08:07:24
39.973361,116.334664,0,323,39933.3385300926,2009-04-30,08:07:29
39.973373,116.334611,0,328,39933.338587963,2009-04-30,08:07:34
39.973353,116.334623,0,330,39933.3386458333,2009-04-30,08:07:39
39.973241,116.334796,0,332,39933.3387037037,2009-04-30,08:07:44
39.97318,116.334863,0,331,39933.3387615741,2009-04-30,08:07:49
39.97318,116.334863,0,331,39933.3387962963,2009-04-30,08:07:52
39.973173,116.334869,0,325,39933.3388194444,2009-04-30,08:07:54
39.973152,116.334905,0,319,39933.3388773148,2009-04-30,08:07:59
39.973152,116.334969,0,317,39933.3389351852,2009-04-30,08:08:04
39.97318,116.335046,0,316,39933.3389930556,2009-04-30,08:08:09
39.973209,116.335054,0,313,39933.3390509259,2009-04-30,08:08:14
39.973195,116.335113,0,317,39933.3391087963,2009-04-30,08:08:19
39.973209,116.335093,0,318,39933.3391666667,2009-04-30,08:08:24
39.973209,116.335093,0,318,39933.3392013889,2009-04-30,08:08:27
39.973213,116.335086,0,318,39933.339224537,2009-04-30,08:08:29
39.973216,116.335053,0,311,39933.3392824074,2009-04-30,08:08:34
39.97322,116.33499,0,302,39933.3393402778,2009-04-30,08:08:39
39.973194,116.334936,0,297,39933.3393981481,2009-04-30,08:08:44
39.973184,116.33489,0,292,39933.3394560185,2009-04-30,08:08:49
39.973191,116.334806,0,287,39933.3395138889,2009-04-30,08:08:54
39.97318,116.33477,0,281,39933.3395717593,2009-04-30,08:08:59
39.973167,116.334777,0,275,39933.3396296296,2009-04-30,08:09:04
39.973173,116.334768,0,275,39933.3396875,2009-04-30,08:09:09
39.973174,116.334678,0,272,39933.3397453704,2009-04-30,08:09:14
39.9732,116.334611,0,267,39933.3398032407,2009-04-30,08:09:19
39.973263,116.33457,0,265,39933.3398611111,2009-04-30,08:09:24
39.973282,116.334584,0,265,39933.3399189815,2009-04-30,08:09:29
39.973314,116.334587,0,262,39933.3399768519,2009-04-30,08:09:34
39.97331,116.334593,0,259,39933.3400347222,2009-04-30,08:09:39
39.97331,116.334593,0,259,39933.3400694444,2009-04-30,08:09:42
39.973313,116.334588,0,259,39933.3400925926,2009-04-30,08:09:44
39.973287,116.334618,0,258,39933.340150463,2009-04-30,08:09:49
39.973235,116.33472,0,257,39933.3402083333,2009-04-30,08:09:54
39.973208,116.334705,0,257,39933.3402662037,2009-04-30,08:09:59
39.973196,116.334711,0,254,39933.3403240741,2009-04-30,08:10:04
39.973217,116.33456,0,252,39933.3403819444,2009-04-30,08:10:09
39.973234,116.334426,0,252,39933.3404398148,2009-04-30,08:10:14
39.973273,116.334261,0,251,39933.3404976852,2009-04-30,08:10:19
39.973299,116.334156,0,251,39933.3405555556,2009-04-30,08:10:24
39.973246,116.334465,0,255,39933.3433333333,2009-04-30,08:14:24
39.973247,116.334516,0,253,39933.3433912037,2009-04-30,08:14:29
39.973247,116.334516,0,253,39933.3434259259,2009-04-30,08:14:32
39.973242,116.334522,0,253,39933.3434490741,2009-04-30,08:14:34
39.973244,116.334541,0,251,39933.3435069444,2009-04-30,08:14:39
39.973203,116.334573,0,253,39933.3435648148,2009-04-30,08:14:44
39.973191,116.334626,0,254,39933.3436226852,2009-04-30,08:14:49
39.973229,116.33464,0,255,39933.3436805556,2009-04-30,08:14:54
39.973261,116.334667,0,257,39933.3437384259,2009-04-30,08:14:59
39.97325,116.334535,0,264,39933.3437962963,2009-04-30,08:15:04
39.97323,116.334566,0,267,39933.3438541667,2009-04-30,08:15:09
39.973215,116.334647,0,267,39933.343912037,2009-04-30,08:15:14
39.973215,116.334647,0,267,39933.3439467593,2009-04-30,08:15:17
39.97322,116.334639,0,267,39933.3439699074,2009-04-30,08:15:19
39.97323,116.334635,0,267,39933.3440277778,2009-04-30,08:15:24
39.973221,116.334635,0,267,39933.3440856481,2009-04-30,08:15:29
39.97323,116.334644,0,264,39933.3441435185,2009-04-30,08:15:34
39.973243,116.334676,0,263,39933.3442013889,2009-04-30,08:15:39
39.97326,116.334609,0,261,39933.3442592593,2009-04-30,08:15:44
39.973282,116.334599,0,259,39933.3443171296,2009-04-30,08:15:49
39.973282,116.334599,0,259,39933.3443518518,2009-04-30,08:15:52
39.97329,116.334594,0,258,39933.344375,2009-04-30,08:15:54
39.973294,116.334573,0,258,39933.3444328704,2009-04-30,08:15:59
39.973279,116.334517,0,259,39933.3444907407,2009-04-30,08:16:04
39.973268,116.334529,0,261,39933.3445486111,2009-04-30,08:16:09
39.973268,116.334559,0,261,39933.3446064815,2009-04-30,08:16:14
39.973273,116.334528,0,261,39933.3446643518,2009-04-30,08:16:19
39.973303,116.334564,0,262,39933.3447222222,2009-04-30,08:16:24
39.973294,116.334573,0,262,39933.3447800926,2009-04-30,08:16:29
39.9733,116.334564,0,261,39933.344837963,2009-04-30,08:16:34
39.973309,116.334558,0,261,39933.3448958333,2009-04-30,08:16:39
39.97331,116.334577,0,260,39933.3449537037,2009-04-30,08:16:44
39.973347,116.334583,0,258,39933.3450115741,2009-04-30,08:16:49
39.973349,116.334586,0,258,39933.3450694444,2009-04-30,08:16:54
39.973349,116.334586,0,258,39933.3451041667,2009-04-30,08:16:57
39.973345,116.334581,0,258,39933.3451273148,2009-04-30,08:16:59
39.973311,116.33455,0,259,39933.3451851852,2009-04-30,08:17:04
39.973284,116.334507,0,259,39933.3452430556,2009-04-30,08:17:09
39.973254,116.33452,0,262,39933.3453009259,2009-04-30,08:17:14
39.973278,116.334504,0,263,39933.3453587963,2009-04-30,08:17:19
39.973308,116.334544,0,263,39933.3454166667,2009-04-30,08:17:24
39.97334,116.334536,0,262,39933.345474537,2009-04-30,08:17:29
39.973351,116.33454,0,259,39933.3455324074,2009-04-30,08:17:34
39.973352,116.334527,0,259,39933.3455902778,2009-04-30,08:17:39
39.97334,116.334506,0,259,39933.3456481481,2009-04-30,08:17:44
39.973329,116.334496,0,260,39933.3457060185,2009-04-30,08:17:49
39.973347,116.334503,0,259,39933.3457638889,2009-04-30,08:17:54
39.973364,116.334524,0,259,39933.3458217593,2009-04-30,08:17:59
39.973397,116.334531,0,258,39933.3458796296,2009-04-30,08:18:04
39.973397,116.334531,0,258,39933.3459143518,2009-04-30,08:18:07
39.973404,116.334534,0,257,39933.3459375,2009-04-30,08:18:09
39.973373,116.334497,0,258,39933.3459953704,2009-04-30,08:18:14
39.973353,116.334474,0,259,39933.3460532407,2009-04-30,08:18:19
39.973337,116.334418,0,262,39933.3461111111,2009-04-30,08:18:24
39.973334,116.334365,0,266,39933.3461689815,2009-04-30,08:18:29
39.973395,116.334372,0,269,39933.3462268518,2009-04-30,08:18:34
39.973455,116.334353,0,269,39933.3462847222,2009-04-30,08:18:39
39.973485,116.334348,0,269,39933.3463425926,2009-04-30,08:18:44
39.973457,116.334403,0,270,39933.346400463,2009-04-30,08:18:49
39.973426,116.334404,0,273,39933.3464583333,2009-04-30,08:18:54
39.973413,116.334364,0,274,39933.3465162037,2009-04-30,08:18:59
39.973444,116.334245,0,275,39933.3465740741,2009-04-30,08:19:04
39.973511,116.334098,0,274,39933.3466319444,2009-04-30,08:19:09
39.973539,116.333996,0,274,39933.3466898148,2009-04-30,08:19:14
39.973565,116.333947,0,273,39933.3467476852,2009-04-30,08:19:19
39.973565,116.333947,0,273,39933.3467824074,2009-04-30,08:19:22
39.973561,116.333948,0,274,39933.3468055556,2009-04-30,08:19:24
39.97354,116.334001,0,275,39933.3468634259,2009-04-30,08:19:29
39.973426,116.334181,0,275,39933.3469212963,2009-04-30,08:19:34
39.973392,116.3342,0,277,39933.3469791667,2009-04-30,08:19:39
39.973392,116.3342,0,277,39933.3470138889,2009-04-30,08:19:42
39.9734,116.334198,0,278,39933.347037037,2009-04-30,08:19:44
39.973401,116.334215,0,278,39933.3470949074,2009-04-30,08:19:49
39.973409,116.334216,0,278,39933.3471527778,2009-04-30,08:19:54
39.973413,116.334216,0,278,39933.3472106481,2009-04-30,08:19:59
39.973413,116.334216,0,278,39933.3472453704,2009-04-30,08:20:02
39.973419,116.33422,0,278,39933.3472685185,2009-04-30,08:20:04
39.973418,116.334294,0,278,39933.3473263889,2009-04-30,08:20:09
39.973412,116.334358,0,279,39933.3473842593,2009-04-30,08:20:14
39.97339,116.334464,0,280,39933.3474421296,2009-04-30,08:20:19
39.973383,116.334691,0,280,39933.3475,2009-04-30,08:20:24
39.973388,116.334773,0,279,39933.3475578704,2009-04-30,08:20:29
39.973405,116.334767,0,275,39933.3476157407,2009-04-30,08:20:34
39.973371,116.33477,0,275,39933.3476736111,2009-04-30,08:20:39
39.973367,116.334727,0,275,39933.3477314815,2009-04-30,08:20:44
39.97336,116.334691,0,275,39933.3477893519,2009-04-30,08:20:49
39.973355,116.334676,0,275,39933.3478472222,2009-04-30,08:20:54
39.973355,116.334676,0,275,39933.3478819444,2009-04-30,08:20:57
39.973355,116.334669,0,275,39933.3479050926,2009-04-30,08:20:59
39.973347,116.334628,0,271,39933.347962963,2009-04-30,08:21:04
39.97337,116.334576,0,264,39933.3480208333,2009-04-30,08:21:09
39.973361,116.334505,0,262,39933.3480787037,2009-04-30,08:21:14
39.973364,116.334481,0,261,39933.3481365741,2009-04-30,08:21:19
39.973353,116.334473,0,262,39933.3481944444,2009-04-30,08:21:24
39.97334,116.334415,0,264,39933.3482523148,2009-04-30,08:21:29
39.973332,116.334391,0,265,39933.3483101852,2009-04-30,08:21:34
39.973342,116.334367,0,264,39933.3483680556,2009-04-30,08:21:39
39.973341,116.33435,0,263,39933.3484259259,2009-04-30,08:21:44
39.973347,116.334339,0,263,39933.3484837963,2009-04-30,08:21:49
39.973347,116.334315,0,262,39933.3485416667,2009-04-30,08:21:54
39.973338,116.334293,0,259,39933.348599537,2009-04-30,08:21:59
39.97333,116.334273,0,257,39933.3486574074,2009-04-30,08:22:04
39.97333,116.334273,0,257,39933.3486921296,2009-04-30,08:22:07
39.973337,116.334268,0,257,39933.3487152778,2009-04-30,08:22:09
39.973345,116.33423,0,257,39933.3487731481,2009-04-30,08:22:14
39.973356,116.334191,0,253,39933.3488310185,2009-04-30,08:22:19
39.973384,116.334176,0,248,39933.3488888889,2009-04-30,08:22:24
39.973396,116.334152,0,245,39933.3489467593,2009-04-30,08:22:29
39.973399,116.334152,0,245,39933.3490046296,2009-04-30,08:22:34
39.973397,116.334153,0,245,39933.3490625,2009-04-30,08:22:39
39.973394,116.334147,0,244,39933.3491203704,2009-04-30,08:22:44
39.973394,116.334147,0,244,39933.3491550926,2009-04-30,08:22:47
39.973394,116.33415,0,245,39933.3491782407,2009-04-30,08:22:49
39.973417,116.334181,0,241,39933.3492361111,2009-04-30,08:22:54
39.97341,116.334246,0,241,39933.3492939815,2009-04-30,08:22:59
39.973415,116.334295,0,242,39933.3493518519,2009-04-30,08:23:04
39.97342,116.334305,0,240,39933.3494097222,2009-04-30,08:23:09
39.973387,116.334356,0,241,39933.3494675926,2009-04-30,08:23:14
39.973386,116.334369,0,240,39933.349525463,2009-04-30,08:23:19
39.973388,116.334351,0,240,39933.3495833333,2009-04-30,08:23:24
39.973393,116.334316,0,236,39933.3496412037,2009-04-30,08:23:29
39.973393,116.334316,0,236,39933.3496759259,2009-04-30,08:23:32
39.973401,116.334312,0,233,39933.3496990741,2009-04-30,08:23:34
39.973414,116.334326,0,229,39933.3497569444,2009-04-30,08:23:39
39.973409,116.33434,0,229,39933.3498148148,2009-04-30,08:23:44
39.973384,116.334301,0,230,39933.3498726852,2009-04-30,08:23:49
39.973394,116.334263,0,230,39933.3499305556,2009-04-30,08:23:54
39.973404,116.334255,0,231,39933.3499884259,2009-04-30,08:23:59
39.973404,116.334255,0,231,39933.3500231481,2009-04-30,08:24:02
39.973409,116.334252,0,230,39933.3500462963,2009-04-30,08:24:04
39.973437,116.334249,0,230,39933.3501041667,2009-04-30,08:24:09
39.973465,116.334238,0,230,39933.350162037,2009-04-30,08:24:14
39.973499,116.334203,0,230,39933.3502199074,2009-04-30,08:24:19
39.973531,116.334148,0,229,39933.3502777778,2009-04-30,08:24:24
39.973531,116.334026,0,229,39933.3503356481,2009-04-30,08:24:29
39.973513,116.333896,0,230,39933.3503935185,2009-04-30,08:24:34
39.973502,116.33383,0,230,39933.3504513889,2009-04-30,08:24:39
39.973513,116.333838,0,228,39933.3505092593,2009-04-30,08:24:44
39.973524,116.333867,0,227,39933.3505671296,2009-04-30,08:24:49
39.973513,116.333856,0,226,39933.350625,2009-04-30,08:24:54
39.973522,116.333847,0,226,39933.3506828704,2009-04-30,08:24:59
39.97357,116.333865,0,226,39933.3507407407,2009-04-30,08:25:04
39.97364,116.333848,0,230,39933.3507986111,2009-04-30,08:25:09
39.973647,116.333831,0,237,39933.3508564815,2009-04-30,08:25:14
39.973652,116.333815,0,243,39933.3509143519,2009-04-30,08:25:19
39.973667,116.333831,0,246,39933.3509722222,2009-04-30,08:25:24
39.973667,116.333831,0,246,39933.3510069444,2009-04-30,08:25:27
39.973672,116.333827,0,246,39933.3510300926,2009-04-30,08:25:29
39.973666,116.333836,0,246,39933.351087963,2009-04-30,08:25:34
39.973654,116.333839,0,246,39933.3511458333,2009-04-30,08:25:39
39.973606,116.333879,0,247,39933.3512037037,2009-04-30,08:25:44
39.973527,116.333898,0,248,39933.3512615741,2009-04-30,08:25:49
39.973481,116.333898,0,249,39933.3513194444,2009-04-30,08:25:54
39.973444,116.333908,0,250,39933.3513773148,2009-04-30,08:25:59
39.973434,116.33397,0,249,39933.3514351852,2009-04-30,08:26:04
39.973419,116.333949,0,251,39933.3514930556,2009-04-30,08:26:09
39.973401,116.333935,0,250,39933.3515509259,2009-04-30,08:26:14
39.973391,116.333949,0,248,39933.3516087963,2009-04-30,08:26:19
39.973655,116.333919,0,228,39933.3546180556,2009-04-30,08:30:39
39.973657,116.333883,0,229,39933.3546759259,2009-04-30,08:30:44
39.973668,116.333839,0,227,39933.3547337963,2009-04-30,08:30:49
39.973642,116.333804,0,227,39933.3547916667,2009-04-30,08:30:54
39.973642,116.333804,0,227,39933.3548263889,2009-04-30,08:30:57
39.973643,116.333807,0,227,39933.354849537,2009-04-30,08:30:59
39.973557,116.333706,0,230,39933.3549074074,2009-04-30,08:31:04
39.973504,116.333628,0,233,39933.3549652778,2009-04-30,08:31:09
39.973492,116.333598,0,234,39933.3550231481,2009-04-30,08:31:14
39.973496,116.333646,0,236,39933.3550810185,2009-04-30,08:31:19
39.973478,116.333699,0,238,39933.3551388889,2009-04-30,08:31:24
39.973402,116.333704,0,241,39933.3551967593,2009-04-30,08:31:29
39.973361,116.333768,0,242,39933.3552546296,2009-04-30,08:31:34
39.973338,116.333794,0,241,39933.3553125,2009-04-30,08:31:39
39.973327,116.333786,0,239,39933.3553703704,2009-04-30,08:31:44
39.973323,116.333746,0,239,39933.3554282407,2009-04-30,08:31:49
39.97336,116.333743,0,239,39933.3554861111,2009-04-30,08:31:54
39.973358,116.333702,0,239,39933.3555439815,2009-04-30,08:31:59
39.973375,116.333717,0,238,39933.3556018519,2009-04-30,08:32:04
39.973371,116.333703,0,237,39933.3556597222,2009-04-30,08:32:09
39.973353,116.333683,0,238,39933.3557175926,2009-04-30,08:32:14
39.97334,116.333683,0,238,39933.355775463,2009-04-30,08:32:19
39.97332,116.333741,0,238,39933.3558333333,2009-04-30,08:32:24
39.973309,116.333795,0,236,39933.3558912037,2009-04-30,08:32:29
39.973292,116.333812,0,233,39933.3559490741,2009-04-30,08:32:34
39.973305,116.3338,0,231,39933.3560069444,2009-04-30,08:32:39
39.973342,116.333813,0,232,39933.3560648148,2009-04-30,08:32:44
39.973347,116.333795,0,233,39933.3561226852,2009-04-30,08:32:49
39.973327,116.333738,0,236,39933.3561805556,2009-04-30,08:32:54
39.973269,116.333707,0,242,39933.3562384259,2009-04-30,08:32:59
39.973254,116.333739,0,245,39933.3562962963,2009-04-30,08:33:04
39.973247,116.333773,0,248,39933.3563541667,2009-04-30,08:33:09
39.973263,116.333751,0,249,39933.356412037,2009-04-30,08:33:14
39.973308,116.333767,0,250,39933.3564699074,2009-04-30,08:33:19
39.973356,116.33387,0,253,39933.3565277778,2009-04-30,08:33:24
39.973395,116.333932,0,254,39933.3565856481,2009-04-30,08:33:29
39.973422,116.333986,0,255,39933.3566435185,2009-04-30,08:33:34
39.973424,116.334004,0,254,39933.3567013889,2009-04-30,08:33:39
39.973437,116.334018,0,254,39933.3567592593,2009-04-30,08:33:44
39.973467,116.334054,0,254,39933.3568171296,2009-04-30,08:33:49
39.973509,116.334071,0,254,39933.356875,2009-04-30,08:33:54
39.97351,116.334076,0,257,39933.3569328704,2009-04-30,08:33:59
39.973509,116.334075,0,257,39933.3569907407,2009-04-30,08:34:04
39.973509,116.334075,0,257,39933.357025463,2009-04-30,08:34:07
39.973509,116.334068,0,257,39933.3570486111,2009-04-30,08:34:09
39.973487,116.33408,0,257,39933.3571064815,2009-04-30,08:34:14
39.973471,116.334078,0,257,39933.3571643519,2009-04-30,08:34:19
39.973462,116.334059,0,258,39933.3572222222,2009-04-30,08:34:24
39.973445,116.334042,0,258,39933.3572800926,2009-04-30,08:34:29
39.973445,116.334042,0,258,39933.3573148148,2009-04-30,08:34:32
39.973451,116.334036,0,257,39933.357337963,2009-04-30,08:34:34
39.973427,116.334027,0,258,39933.3573958333,2009-04-30,08:34:39
39.973427,116.334027,0,258,39933.3574305556,2009-04-30,08:34:42
39.973422,116.334032,0,259,39933.3574537037,2009-04-30,08:34:44
39.973375,116.334011,0,265,39933.3575115741,2009-04-30,08:34:49
39.973306,116.333976,0,270,39933.3575694444,2009-04-30,08:34:54
39.973285,116.333946,0,272,39933.3576273148,2009-04-30,08:34:59
39.973285,116.333946,0,272,39933.357662037,2009-04-30,08:35:02
39.973287,116.333946,0,271,39933.3576851852,2009-04-30,08:35:04
39.973297,116.333964,0,271,39933.3577430556,2009-04-30,08:35:09
39.973328,116.334034,0,275,39933.3578009259,2009-04-30,08:35:14
39.973332,116.33402,0,277,39933.3578587963,2009-04-30,08:35:19
39.973332,116.33402,0,277,39933.3578935185,2009-04-30,08:35:22
39.973402,116.334349,0,278,39933.3632407407,2009-04-30,08:43:04
39.973407,116.334358,0,278,39933.3632986111,2009-04-30,08:43:09
39.973407,116.334358,0,278,39933.3633333333,2009-04-30,08:43:12
39.973405,116.334355,0,280,39933.3633564815,2009-04-30,08:43:14
39.973408,116.334339,0,279,39933.3634143519,2009-04-30,08:43:19
39.973407,116.334346,0,280,39933.3634722222,2009-04-30,08:43:24
39.973411,116.334346,0,280,39933.3635300926,2009-04-30,08:43:29
39.973416,116.334351,0,280,39933.363587963,2009-04-30,08:43:34
39.973422,116.334349,0,280,39933.3636458333,2009-04-30,08:43:39
39.973422,116.334349,0,280,39933.3636805556,2009-04-30,08:43:42
39.97342,116.334355,0,280,39933.3637037037,2009-04-30,08:43:44
39.973388,116.334373,0,278,39933.3637615741,2009-04-30,08:43:49
39.973364,116.33437,0,277,39933.3638194444,2009-04-30,08:43:54
39.973337,116.334356,0,278,39933.3638773148,2009-04-30,08:43:59
39.973322,116.334305,0,279,39933.3639351852,2009-04-30,08:44:04
39.973331,116.33435,0,279,39933.3639930556,2009-04-30,08:44:09
39.973331,116.33435,0,279,39933.3640277778,2009-04-30,08:44:12
39.97333,116.334355,0,279,39933.3640509259,2009-04-30,08:44:14
39.97331,116.334335,0,278,39933.3641087963,2009-04-30,08:44:19
39.973332,116.334338,0,277,39933.3641666667,2009-04-30,08:44:24
39.973378,116.334296,0,275,39933.364224537,2009-04-30,08:44:29
39.973378,116.334296,0,275,39933.3642592593,2009-04-30,08:44:32
39.973382,116.334289,0,274,39933.3642824074,2009-04-30,08:44:34
39.973382,116.334241,0,273,39933.3643402778,2009-04-30,08:44:39
39.973368,116.334219,0,272,39933.3643981481,2009-04-30,08:44:44
39.973389,116.334214,0,273,39933.3644560185,2009-04-30,08:44:49
39.973398,116.33417,0,273,39933.3645138889,2009-04-30,08:44:54
39.973407,116.334161,0,273,39933.3645717593,2009-04-30,08:44:59
39.973395,116.334159,0,273,39933.3646296296,2009-04-30,08:45:04
39.973402,116.334156,0,273,39933.3646875,2009-04-30,08:45:09
39.973402,116.334156,0,273,39933.3647222222,2009-04-30,08:45:12
39.973405,116.334154,0,273,39933.3647453704,2009-04-30,08:45:14
39.973408,116.334144,0,273,39933.3648032407,2009-04-30,08:45:19
39.973408,116.334144,0,273,39933.364837963,2009-04-30,08:45:22
39.973411,116.334141,0,273,39933.3648611111,2009-04-30,08:45:24
39.973423,116.334134,0,271,39933.3649189815,2009-04-30,08:45:29
39.97343,116.334158,0,270,39933.3649768519,2009-04-30,08:45:34
39.973429,116.334092,0,271,39933.3650347222,2009-04-30,08:45:39
39.973391,116.334039,0,273,39933.3650925926,2009-04-30,08:45:44
39.973391,116.334039,0,273,39933.3651273148,2009-04-30,08:45:47
39.973388,116.334031,0,277,39933.365150463,2009-04-30,08:45:49
39.973393,116.334084,0,278,39933.3652083333,2009-04-30,08:45:54
39.9734,116.334091,0,278,39933.3652662037,2009-04-30,08:45:59
39.9734,116.334091,0,278,39933.3653009259,2009-04-30,08:46:02
39.973402,116.334095,0,278,39933.3653240741,2009-04-30,08:46:04
39.973418,116.334205,0,282,39933.3653819444,2009-04-30,08:46:09
39.973413,116.334225,0,283,39933.3654398148,2009-04-30,08:46:14
39.973423,116.334226,0,283,39933.3654976852,2009-04-30,08:46:19
39.973423,116.334226,0,283,39933.3655324074,2009-04-30,08:46:22
39.973429,116.334228,0,283,39933.3655555556,2009-04-30,08:46:24
39.973445,116.334231,0,284,39933.3656134259,2009-04-30,08:46:29
39.973457,116.334229,0,286,39933.3656712963,2009-04-30,08:46:34
39.97346,116.334273,0,287,39933.3657291667,2009-04-30,08:46:39
39.973488,116.334319,0,288,39933.365787037,2009-04-30,08:46:44
39.973527,116.334359,0,290,39933.3658449074,2009-04-30,08:46:49
39.973527,116.334359,0,290,39933.3658796296,2009-04-30,08:46:52
39.97353,116.33436,0,292,39933.3659027778,2009-04-30,08:46:54
39.973486,116.334297,0,295,39933.3659606481,2009-04-30,08:46:59
39.97348,116.334288,0,295,39933.3660185185,2009-04-30,08:47:04
39.973474,116.334269,0,294,39933.3660763889,2009-04-30,08:47:09
39.973474,116.334269,0,294,39933.3661111111,2009-04-30,08:47:12
39.973475,116.334269,0,294,39933.3661342593,2009-04-30,08:47:14
39.973471,116.334296,0,295,39933.3661921296,2009-04-30,08:47:19
39.973421,116.334395,0,296,39933.36625,2009-04-30,08:47:24
39.973389,116.334416,0,297,39933.3663078704,2009-04-30,08:47:29
39.973381,116.334404,0,298,39933.3663657407,2009-04-30,08:47:34
39.973365,116.33441,0,299,39933.3664236111,2009-04-30,08:47:39
39.973365,116.33441,0,299,39933.3664583333,2009-04-30,08:47:42
39.973368,116.33441,0,299,39933.3664814815,2009-04-30,08:47:44
39.973374,116.3344,0,299,39933.3665393519,2009-04-30,08:47:49
39.973374,116.3344,0,299,39933.3665740741,2009-04-30,08:47:52
39.97338,116.3344,0,299,39933.3665972222,2009-04-30,08:47:54
39.973337,116.334358,0,305,39933.3666550926,2009-04-30,08:47:59
39.973325,116.334349,0,307,39933.366712963,2009-04-30,08:48:04
39.973317,116.334414,0,308,39933.3667708333,2009-04-30,08:48:09
39.973337,116.334505,0,307,39933.3668287037,2009-04-30,08:48:14
39.973354,116.334607,0,308,39933.3668865741,2009-04-30,08:48:19
39.973339,116.334675,0,308,39933.3669444444,2009-04-30,08:48:24
39.973347,116.334697,0,308,39933.3670023148,2009-04-30,08:48:29
39.973343,116.334686,0,309,39933.3670601852,2009-04-30,08:48:34
39.973336,116.334672,0,309,39933.3671180556,2009-04-30,08:48:39
39.973309,116.334583,0,308,39933.3671759259,2009-04-30,08:48:44
39.973274,116.334468,0,307,39933.3672337963,2009-04-30,08:48:49
39.973246,116.334386,0,305,39933.3672916667,2009-04-30,08:48:54
39.973264,116.334318,0,304,39933.367349537,2009-04-30,08:48:59
39.973277,116.334281,0,303,39933.3674074074,2009-04-30,08:49:04
39.973283,116.334281,0,302,39933.3674652778,2009-04-30,08:49:09
39.973283,116.334281,0,302,39933.3675,2009-04-30,08:49:12
39.973288,116.334274,0,302,39933.3675231481,2009-04-30,08:49:14
39.973331,116.334301,0,300,39933.3675810185,2009-04-30,08:49:19
39.973367,116.334324,0,298,39933.3676388889,2009-04-30,08:49:24
39.97336,116.33433,0,296,39933.3676967593,2009-04-30,08:49:29
39.97336,116.33433,0,296,39933.3677314815,2009-04-30,08:49:32
39.973365,116.334334,0,296,39933.3677546296,2009-04-30,08:49:34
39.973375,116.334375,0,294,39933.3678125,2009-04-30,08:49:39
39.973357,116.33433,0,295,39933.3678703704,2009-04-30,08:49:44
39.973357,116.33433,0,295,39933.3679050926,2009-04-30,08:49:47
39.973359,116.334325,0,295,39933.3679282407,2009-04-30,08:49:49
39.973373,116.33431,0,295,39933.3679861111,2009-04-30,08:49:54
39.973384,116.334291,0,297,39933.3680439815,2009-04-30,08:49:59
39.973379,116.334228,0,299,39933.3681018518,2009-04-30,08:50:04
39.97338,116.334295,0,298,39933.3681597222,2009-04-30,08:50:09
39.973368,116.334378,0,295,39933.3682175926,2009-04-30,08:50:14
39.973371,116.33441,0,294,39933.368275463,2009-04-30,08:50:19
39.973371,116.33441,0,294,39933.3683101852,2009-04-30,08:50:22
39.973379,116.334417,0,294,39933.3683333333,2009-04-30,08:50:24
39.973525,116.334126,0,273,39933.3716898148,2009-04-30,08:55:14
39.973491,116.334058,0,271,39933.3717476852,2009-04-30,08:55:19
39.973491,116.334032,0,269,39933.3718055556,2009-04-30,08:55:24
39.973471,116.334024,0,271,39933.3718634259,2009-04-30,08:55:29
39.973445,116.334014,0,273,39933.3719212963,2009-04-30,08:55:34
39.973424,116.334029,0,273,39933.3719791667,2009-04-30,08:55:39
39.973451,116.334057,0,268,39933.372037037,2009-04-30,08:55:44
39.973461,116.334041,0,263,39933.3720949074,2009-04-30,08:55:49
39.973446,116.333999,0,261,39933.3721527778,2009-04-30,08:55:54
39.973446,116.333999,0,261,39933.3721875,2009-04-30,08:55:57
39.973446,116.334002,0,261,39933.3722106481,2009-04-30,08:55:59
39.973416,116.333941,0,259,39933.3722685185,2009-04-30,08:56:04
39.973416,116.333941,0,259,39933.3723032407,2009-04-30,08:56:07
39.973416,116.333936,0,257,39933.3723263889,2009-04-30,08:56:09
39.973421,116.333905,0,253,39933.3723842593,2009-04-30,08:56:14
39.973453,116.333947,0,248,39933.3724421296,2009-04-30,08:56:19
39.973474,116.333938,0,246,39933.3725,2009-04-30,08:56:24
39.973527,116.333995,0,247,39933.3725578704,2009-04-30,08:56:29
39.973523,116.334035,0,250,39933.3726157407,2009-04-30,08:56:34
39.973512,116.334084,0,251,39933.3726736111,2009-04-30,08:56:39
39.973458,116.334116,0,252,39933.3727314815,2009-04-30,08:56:44
39.973438,116.334141,0,254,39933.3727893519,2009-04-30,08:56:49
39.973448,116.33413,0,256,39933.3728472222,2009-04-30,08:56:54
39.973448,116.33413,0,256,39933.3728819444,2009-04-30,08:56:57
39.973455,116.334125,0,257,39933.3729050926,2009-04-30,08:56:59
39.973471,116.33415,0,258,39933.372962963,2009-04-30,08:57:04
39.973471,116.33415,0,258,39933.3729976852,2009-04-30,08:57:07
39.973465,116.334145,0,258,39933.3730208333,2009-04-30,08:57:09
39.973463,116.334168,0,258,39933.3730787037,2009-04-30,08:57:14
39.973463,116.334168,0,258,39933.3731134259,2009-04-30,08:57:17
39.973466,116.334167,0,258,39933.3731365741,2009-04-30,08:57:19
39.973471,116.334158,0,258,39933.3731944444,2009-04-30,08:57:24
39.973464,116.334132,0,261,39933.3732523148,2009-04-30,08:57:29
39.973447,116.334073,0,263,39933.3733101852,2009-04-30,08:57:34
39.973436,116.334036,0,266,39933.3733680556,2009-04-30,08:57:39
39.97341,116.333977,0,268,39933.3734259259,2009-04-30,08:57:44
39.973386,116.333975,0,267,39933.3734837963,2009-04-30,08:57:49
39.973384,116.333978,0,264,39933.3735416667,2009-04-30,08:57:54
39.973388,116.333977,0,263,39933.373599537,2009-04-30,08:57:59
39.973388,116.333977,0,263,39933.3736342593,2009-04-30,08:58:02
39.973392,116.333982,0,263,39933.3736574074,2009-04-30,08:58:04
39.973385,116.334041,0,264,39933.3737152778,2009-04-30,08:58:09
39.97341,116.334067,0,263,39933.3737731481,2009-04-30,08:58:14
39.97341,116.334067,0,263,39933.3738078704,2009-04-30,08:58:17
39.973412,116.334069,0,263,39933.3738310185,2009-04-30,08:58:19
39.973413,116.334083,0,263,39933.3738888889,2009-04-30,08:58:24
39.973429,116.334154,0,264,39933.3739467593,2009-04-30,08:58:29
39.973446,116.334203,0,266,39933.3740046296,2009-04-30,08:58:34
39.973454,116.334313,0,268,39933.3740625,2009-04-30,08:58:39
39.973438,116.334416,0,270,39933.3741203704,2009-04-30,08:58:44
39.973421,116.334489,0,270,39933.3741782407,2009-04-30,08:58:49
39.973413,116.334531,0,271,39933.3742361111,2009-04-30,08:58:54
39.973416,116.334553,0,270,39933.3742939815,2009-04-30,08:58:59
39.973422,116.334569,0,269,39933.3743518519,2009-04-30,08:59:04
39.973404,116.334578,0,271,39933.3744097222,2009-04-30,08:59:09
39.973382,116.334573,0,272,39933.3744675926,2009-04-30,08:59:14
39.973358,116.334586,0,274,39933.374525463,2009-04-30,08:59:19
39.973376,116.334493,0,275,39933.3745833333,2009-04-30,08:59:24
39.973407,116.334391,0,274,39933.3746412037,2009-04-30,08:59:29
39.973434,116.334346,0,272,39933.3746990741,2009-04-30,08:59:34
39.973449,116.334303,0,270,39933.3747569444,2009-04-30,08:59:39
39.973456,116.334261,0,270,39933.3748148148,2009-04-30,08:59:44
39.973498,116.334135,0,268,39933.3748726852,2009-04-30,08:59:49
39.973549,116.334001,0,266,39933.3749305556,2009-04-30,08:59:54
39.97357,116.333953,0,264,39933.3749884259,2009-04-30,08:59:59
39.97356,116.333968,0,263,39933.3750462963,2009-04-30,09:00:04
39.973567,116.333915,0,263,39933.3751041667,2009-04-30,09:00:09
39.973569,116.333872,0,263,39933.375162037,2009-04-30,09:00:14
39.973515,116.333991,0,265,39933.3752199074,2009-04-30,09:00:19
39.97351,116.334104,0,265,39933.3752777778,2009-04-30,09:00:24
39.973546,116.33415,0,266,39933.3753356481,2009-04-30,09:00:29
39.973556,116.334211,0,266,39933.3753935185,2009-04-30,09:00:34
39.97356,116.33422,0,266,39933.3754513889,2009-04-30,09:00:39
39.973604,116.334093,0,265,39933.3755092593,2009-04-30,09:00:44
39.973628,116.333965,0,264,39933.3755671296,2009-04-30,09:00:49
39.973668,116.333848,0,263,39933.375625,2009-04-30,09:00:54
39.973708,116.333804,0,263,39933.3756828704,2009-04-30,09:00:59
39.973703,116.333856,0,263,39933.3757407407,2009-04-30,09:01:04
39.973683,116.334082,0,264,39933.3757986111,2009-04-30,09:01:09
39.973624,116.334211,0,265,39933.3758564815,2009-04-30,09:01:14
39.973529,116.334428,0,265,39933.3759143518,2009-04-30,09:01:19
39.973445,116.334635,0,266,39933.3759722222,2009-04-30,09:01:24
39.973399,116.334738,0,265,39933.3760300926,2009-04-30,09:01:29
39.973372,116.334712,0,266,39933.376087963,2009-04-30,09:01:34
39.973396,116.334537,0,266,39933.3761458333,2009-04-30,09:01:39
39.973415,116.334402,0,265,39933.3762037037,2009-04-30,09:01:44
39.973444,116.334263,0,265,39933.3762615741,2009-04-30,09:01:49
39.973487,116.334048,0,267,39933.3763194444,2009-04-30,09:01:54
39.973495,116.333991,0,267,39933.3763773148,2009-04-30,09:01:59
39.97352,116.333863,0,267,39933.3764351852,2009-04-30,09:02:04
39.973539,116.333814,0,268,39933.3764930556,2009-04-30,09:02:09
39.973537,116.333795,0,268,39933.3765509259,2009-04-30,09:02:14
39.973508,116.333787,0,265,39933.3766087963,2009-04-30,09:02:19
39.973491,116.333807,0,262,39933.3766666667,2009-04-30,09:02:24
39.973484,116.33382,0,262,39933.376724537,2009-04-30,09:02:29
39.973469,116.333822,0,264,39933.3767824074,2009-04-30,09:02:34
39.973425,116.333937,0,267,39933.3768402778,2009-04-30,09:02:39
39.973426,116.334028,0,272,39933.3768981481,2009-04-30,09:02:44
39.973449,116.334094,0,273,39933.3769560185,2009-04-30,09:02:49
39.973461,116.334122,0,272,39933.3770138889,2009-04-30,09:02:54
39.973445,116.334132,0,272,39933.3770717593,2009-04-30,09:02:59
39.973411,116.334184,0,273,39933.3771296296,2009-04-30,09:03:04
39.973395,116.334219,0,271,39933.3771875,2009-04-30,09:03:09
39.973394,116.334228,0,271,39933.3772453704,2009-04-30,09:03:14
39.973394,116.334237,0,270,39933.3773032407,2009-04-30,09:03:19
39.973394,116.334237,0,270,39933.377337963,2009-04-30,09:03:22
39.973395,116.334245,0,270,39933.3773611111,2009-04-30,09:03:24
39.973398,116.334255,0,271,39933.3774189815,2009-04-30,09:03:29
39.973397,116.334256,0,271,39933.3774768518,2009-04-30,09:03:34
39.973397,116.334256,0,271,39933.3775115741,2009-04-30,09:03:37
39.973397,116.334252,0,271,39933.3775347222,2009-04-30,09:03:39
39.973414,116.334228,0,272,39933.3775925926,2009-04-30,09:03:44
39.973424,116.334211,0,271,39933.377650463,2009-04-30,09:03:49
39.973419,116.334189,0,268,39933.3777083333,2009-04-30,09:03:54
39.973408,116.33419,0,266,39933.3777662037,2009-04-30,09:03:59
39.973405,116.334179,0,266,39933.3778240741,2009-04-30,09:04:04
39.973413,116.334139,0,265,39933.3778819444,2009-04-30,09:04:09
39.973415,116.334128,0,262,39933.3779398148,2009-04-30,09:04:14
39.973415,116.334128,0,262,39933.377974537,2009-04-30,09:04:17
39.973421,116.334123,0,261,39933.3779976852,2009-04-30,09:04:19
39.973416,116.334132,0,260,39933.3780555556,2009-04-30,09:04:24
39.97344,116.334076,0,259,39933.3781134259,2009-04-30,09:04:29
39.973457,116.334054,0,259,39933.3781712963,2009-04-30,09:04:34
39.973457,116.334054,0,259,39933.3782060185,2009-04-30,09:04:37
39.973462,116.334057,0,259,39933.3782291667,2009-04-30,09:04:39
39.973466,116.334027,0,258,39933.378287037,2009-04-30,09:04:44
39.973475,116.333998,0,257,39933.3783449074,2009-04-30,09:04:49
39.973468,116.33401,0,256,39933.3784027778,2009-04-30,09:04:54
39.97347,116.333991,0,255,39933.3784606481,2009-04-30,09:04:59
39.973502,116.33391,0,256,39933.3785185185,2009-04-30,09:05:04
39.973504,116.333876,0,259,39933.3785763889,2009-04-30,09:05:09
39.973498,116.333861,0,261,39933.3786342593,2009-04-30,09:05:14
39.973485,116.333874,0,262,39933.3786921296,2009-04-30,09:05:19
39.973461,116.333899,0,260,39933.37875,2009-04-30,09:05:24
39.973448,116.333905,0,257,39933.3788078704,2009-04-30,09:05:29
39.973452,116.333888,0,256,39933.3788657407,2009-04-30,09:05:34
39.973453,116.333911,0,256,39933.3789236111,2009-04-30,09:05:39
39.973453,116.333911,0,256,39933.3789583333,2009-04-30,09:05:42
39.973456,116.333912,0,256,39933.3789814815,2009-04-30,09:05:44
39.973464,116.333873,0,256,39933.3790393519,2009-04-30,09:05:49
39.973475,116.33381,0,256,39933.3790972222,2009-04-30,09:05:54
39.973469,116.333826,0,256,39933.3791550926,2009-04-30,09:05:59
39.973468,116.333838,0,259,39933.379212963,2009-04-30,09:06:04
39.973464,116.333855,0,258,39933.3792708333,2009-04-30,09:06:09
39.973465,116.333849,0,258,39933.3793287037,2009-04-30,09:06:14
39.973467,116.333845,0,258,39933.3793865741,2009-04-30,09:06:19
39.973469,116.333853,0,258,39933.3794444444,2009-04-30,09:06:24
39.973469,116.333853,0,258,39933.3794791667,2009-04-30,09:06:27
39.97347,116.33386,0,258,39933.3795023148,2009-04-30,09:06:29
39.973472,116.333873,0,258,39933.3795601852,2009-04-30,09:06:34
39.973456,116.333953,0,261,39933.3796180556,2009-04-30,09:06:39
39.973461,116.334058,0,264,39933.3796759259,2009-04-30,09:06:44
39.973466,116.334092,0,269,39933.3797337963,2009-04-30,09:06:49
39.973466,116.334092,0,269,39933.3797685185,2009-04-30,09:06:52
39.973464,116.334093,0,272,39933.3797916667,2009-04-30,09:06:54
39.973473,116.334089,0,273,39933.379849537,2009-04-30,09:06:59
39.973473,116.334089,0,273,39933.3798842593,2009-04-30,09:07:02
39.973481,116.334082,0,271,39933.3799074074,2009-04-30,09:07:04
39.973505,116.334036,0,269,39933.3799652778,2009-04-30,09:07:09
39.973502,116.334048,0,269,39933.3800231481,2009-04-30,09:07:14
39.973494,116.334117,0,270,39933.3800810185,2009-04-30,09:07:19
39.973492,116.334188,0,271,39933.3801388889,2009-04-30,09:07:24
39.973486,116.334163,0,270,39933.3801967593,2009-04-30,09:07:29
39.973473,116.334204,0,270,39933.3802546296,2009-04-30,09:07:34
39.973465,116.334223,0,272,39933.3803125,2009-04-30,09:07:39
39.973459,116.334269,0,272,39933.3803703704,2009-04-30,09:07:44
39.973426,116.333928,0,266,39933.3838425926,2009-04-30,09:12:44
39.973422,116.333918,0,266,39933.383900463,2009-04-30,09:12:49
39.973394,116.333893,0,268,39933.3839583333,2009-04-30,09:12:54
39.973361,116.333884,0,271,39933.3840162037,2009-04-30,09:12:59
39.97337,116.333887,0,271,39933.3840740741,2009-04-30,09:13:04
39.973413,116.333945,0,271,39933.3841319444,2009-04-30,09:13:09
39.973446,116.333929,0,269,39933.3841898148,2009-04-30,09:13:14
39.973484,116.33394,0,271,39933.3842476852,2009-04-30,09:13:19
39.973489,116.333955,0,272,39933.3843055556,2009-04-30,09:13:24
39.973494,116.33397,0,272,39933.3843634259,2009-04-30,09:13:29
39.973494,116.33397,0,272,39933.3843981481,2009-04-30,09:13:32
39.973502,116.333976,0,272,39933.3844212963,2009-04-30,09:13:34
39.973491,116.333968,0,271,39933.3844791667,2009-04-30,09:13:39
39.973469,116.333957,0,268,39933.384537037,2009-04-30,09:13:44
39.97347,116.333964,0,267,39933.3845949074,2009-04-30,09:13:49
39.97347,116.333964,0,267,39933.3846296296,2009-04-30,09:13:52
39.973468,116.333966,0,267,39933.3846527778,2009-04-30,09:13:54
39.973476,116.33395,0,267,39933.3847106481,2009-04-30,09:13:59
39.973495,116.333959,0,268,39933.3847685185,2009-04-30,09:14:04
39.973513,116.333964,0,266,39933.3848263889,2009-04-30,09:14:09
39.973507,116.333953,0,264,39933.3848842593,2009-04-30,09:14:14
39.973507,116.333953,0,264,39933.3849189815,2009-04-30,09:14:17
39.973505,116.333951,0,264,39933.3849421296,2009-04-30,09:14:19
39.973464,116.333992,0,262,39933.385,2009-04-30,09:14:24
39.973453,116.334065,0,258,39933.3850578704,2009-04-30,09:14:29
39.973439,116.334132,0,258,39933.3851157407,2009-04-30,09:14:34
39.973425,116.334143,0,260,39933.3851736111,2009-04-30,09:14:39
39.973431,116.334139,0,260,39933.3852314815,2009-04-30,09:14:44
39.973431,116.334139,0,260,39933.3852662037,2009-04-30,09:14:47
39.973436,116.334141,0,260,39933.3852893518,2009-04-30,09:14:49
39.973466,116.334135,0,264,39933.3853472222,2009-04-30,09:14:54
39.973466,116.334135,0,264,39933.3853819444,2009-04-30,09:14:57
39.973468,116.334143,0,266,39933.3854050926,2009-04-30,09:14:59
39.973473,116.334119,0,266,39933.385462963,2009-04-30,09:15:04
39.973466,116.334138,0,265,39933.3855208333,2009-04-30,09:15:09
39.973449,116.334124,0,260,39933.3855787037,2009-04-30,09:15:14
39.973454,116.334068,0,255,39933.3856365741,2009-04-30,09:15:19
39.973447,116.334031,0,252,39933.3856944444,2009-04-30,09:15:24
39.973449,116.333993,0,252,39933.3857523148,2009-04-30,09:15:29
39.973454,116.33384,0,247,39933.3858101852,2009-04-30,09:15:34
39.973454,116.333747,0,242,39933.3858680556,2009-04-30,09:15:39
39.973476,116.333771,0,239,39933.3859259259,2009-04-30,09:15:44
39.973477,116.33383,0,237,39933.3859837963,2009-04-30,09:15:49
39.973466,116.333877,0,236,39933.3860416667,2009-04-30,09:15:54
39.973443,116.333876,0,237,39933.386099537,2009-04-30,09:15:59
39.973436,116.333843,0,237,39933.3861574074,2009-04-30,09:16:04
39.973428,116.333803,0,239,39933.3862152778,2009-04-30,09:16:09
39.973436,116.333746,0,237,39933.3862731481,2009-04-30,09:16:14
39.973472,116.333675,0,234,39933.3863310185,2009-04-30,09:16:19
39.973479,116.333646,0,232,39933.3863888889,2009-04-30,09:16:24
39.973459,116.333625,0,229,39933.3864467593,2009-04-30,09:16:29
39.973448,116.333684,0,225,39933.3865046296,2009-04-30,09:16:34
39.973439,116.333753,0,221,39933.3865625,2009-04-30,09:16:39
39.973422,116.333821,0,217,39933.3866203704,2009-04-30,09:16:44
39.97342,116.333833,0,214,39933.3866782407,2009-04-30,09:16:49
39.973428,116.333819,0,214,39933.3867361111,2009-04-30,09:16:54
39.97344,116.333799,0,211,39933.3867939815,2009-04-30,09:16:59
39.973456,116.333775,0,209,39933.3868518519,2009-04-30,09:17:04
39.973461,116.333755,0,206,39933.3869097222,2009-04-30,09:17:09
39.97343,116.333843,0,210,39933.3869675926,2009-04-30,09:17:14
39.973441,116.333804,0,212,39933.387025463,2009-04-30,09:17:19
39.973453,116.33373,0,212,39933.3870833333,2009-04-30,09:17:24
39.973465,116.333637,0,211,39933.3871412037,2009-04-30,09:17:29
39.973465,116.333608,0,210,39933.3871990741,2009-04-30,09:17:34
39.973449,116.333599,0,210,39933.3872569444,2009-04-30,09:17:39
39.973414,116.333611,0,208,39933.3873148148,2009-04-30,09:17:44
39.97337,116.333623,0,207,39933.3873726852,2009-04-30,09:17:49
39.973381,116.333633,0,204,39933.3874305556,2009-04-30,09:17:54
39.973412,116.333691,0,198,39933.3874884259,2009-04-30,09:17:59
39.973448,116.333741,0,195,39933.3875462963,2009-04-30,09:18:04
39.97346,116.333721,0,194,39933.3876041667,2009-04-30,09:18:09
39.973449,116.333638,0,193,39933.387662037,2009-04-30,09:18:14
39.973443,116.333556,0,192,39933.3877199074,2009-04-30,09:18:19
39.973462,116.333559,0,193,39933.3877777778,2009-04-30,09:18:24
39.973461,116.33359,0,194,39933.3878356481,2009-04-30,09:18:29
39.973461,116.33359,0,194,39933.3878703704,2009-04-30,09:18:32
39.973456,116.333598,0,194,39933.3878935185,2009-04-30,09:18:34
39.973408,116.333733,0,196,39933.3879513889,2009-04-30,09:18:39
39.973408,116.333733,0,196,39933.3879861111,2009-04-30,09:18:42
39.973416,116.333727,0,197,39933.3880092593,2009-04-30,09:18:44
39.973423,116.333693,0,199,39933.3880671296,2009-04-30,09:18:49
39.973431,116.333708,0,199,39933.388125,2009-04-30,09:18:54
39.973469,116.333753,0,202,39933.3881828704,2009-04-30,09:18:59
39.973469,116.333753,0,202,39933.3882175926,2009-04-30,09:19:02
39.973475,116.333746,0,202,39933.3882407407,2009-04-30,09:19:04
39.973489,116.333786,0,205,39933.3882986111,2009-04-30,09:19:09
39.973486,116.333853,0,206,39933.3883564815,2009-04-30,09:19:14
39.973476,116.333883,0,210,39933.3884143519,2009-04-30,09:19:19
39.973449,116.333914,0,213,39933.3884722222,2009-04-30,09:19:24
39.97332,116.33362,0,259,39933.3915393518,2009-04-30,09:23:49
39.973306,116.333611,0,254,39933.3915972222,2009-04-30,09:23:54
39.973289,116.333608,0,250,39933.3916550926,2009-04-30,09:23:59
39.973292,116.3336,0,250,39933.391712963,2009-04-30,09:24:04
39.973292,116.3336,0,250,39933.3917476852,2009-04-30,09:24:07
39.973296,116.333598,0,249,39933.3917708333,2009-04-30,09:24:09
39.973322,116.333641,0,250,39933.3918287037,2009-04-30,09:24:14
39.973366,116.333738,0,252,39933.3918865741,2009-04-30,09:24:19
39.973373,116.333765,0,252,39933.3919444444,2009-04-30,09:24:24
39.973377,116.333761,0,252,39933.3920023148,2009-04-30,09:24:29
39.973377,116.333761,0,252,39933.392037037,2009-04-30,09:24:32
39.973381,116.33376,0,252,39933.3920601852,2009-04-30,09:24:34
39.973378,116.33377,0,252,39933.3921180556,2009-04-30,09:24:39
39.973429,116.333927,0,251,39933.3921759259,2009-04-30,09:24:44
39.973448,116.334044,0,251,39933.3922337963,2009-04-30,09:24:49
39.973432,116.334145,0,251,39933.3922916667,2009-04-30,09:24:54
39.973416,116.334223,0,253,39933.392349537,2009-04-30,09:24:59
39.973415,116.334232,0,254,39933.3924074074,2009-04-30,09:25:04
39.973416,116.334234,0,254,39933.3924652778,2009-04-30,09:25:09
39.973424,116.334233,0,254,39933.3925231481,2009-04-30,09:25:14
39.973424,116.334233,0,254,39933.3925578704,2009-04-30,09:25:17
39.973426,116.334225,0,255,39933.3925810185,2009-04-30,09:25:19
39.973427,116.334198,0,258,39933.3926388889,2009-04-30,09:25:24
39.973425,116.334192,0,259,39933.3926967593,2009-04-30,09:25:29
39.97342,116.334198,0,259,39933.3927546296,2009-04-30,09:25:34
39.97342,116.334197,0,259,39933.3928125,2009-04-30,09:25:39
39.97342,116.334197,0,259,39933.3928472222,2009-04-30,09:25:42
39.973419,116.334194,0,260,39933.3928703704,2009-04-30,09:25:44
39.973422,116.334174,0,264,39933.3929282407,2009-04-30,09:25:49
39.973428,116.334151,0,266,39933.3929861111,2009-04-30,09:25:54
39.973436,116.334151,0,266,39933.3930439815,2009-04-30,09:25:59
39.973439,116.334152,0,267,39933.3931018518,2009-04-30,09:26:04
39.973436,116.334155,0,267,39933.3931597222,2009-04-30,09:26:09
39.973436,116.334155,0,267,39933.3931944444,2009-04-30,09:26:12
39.97343,116.334159,0,268,39933.3932175926,2009-04-30,09:26:14
39.973385,116.334192,0,269,39933.393275463,2009-04-30,09:26:19
39.973373,116.33422,0,268,39933.3933333333,2009-04-30,09:26:24
39.973385,116.334237,0,269,39933.3933912037,2009-04-30,09:26:29
39.973385,116.334237,0,269,39933.3934259259,2009-04-30,09:26:32
39.973385,116.334231,0,269,39933.3934490741,2009-04-30,09:26:34
39.973415,116.334207,0,271,39933.3935069444,2009-04-30,09:26:39
39.973424,116.334185,0,271,39933.3935648148,2009-04-30,09:26:44
39.973456,116.334173,0,272,39933.3936226852,2009-04-30,09:26:49
39.973471,116.334137,0,270,39933.3936805556,2009-04-30,09:26:54
39.973438,116.334142,0,268,39933.3937384259,2009-04-30,09:26:59
39.973411,116.33414,0,264,39933.3937962963,2009-04-30,09:27:04
39.973409,116.334164,0,262,39933.3938541667,2009-04-30,09:27:09
39.973427,116.334163,0,261,39933.393912037,2009-04-30,09:27:14
39.973428,116.33416,0,262,39933.3939699074,2009-04-30,09:27:19
39.973428,116.33416,0,262,39933.3940046296,2009-04-30,09:27:22
39.973434,116.334164,0,263,39933.3940277778,2009-04-30,09:27:24
39.973424,116.334149,0,263,39933.3940856481,2009-04-30,09:27:29
39.973424,116.334149,0,263,39933.3941203704,2009-04-30,09:27:32
39.973425,116.334149,0,263,39933.3941435185,2009-04-30,09:27:34
39.97341,116.334129,0,265,39933.3942013889,2009-04-30,09:27:39
39.973411,116.334131,0,266,39933.3942592593,2009-04-30,09:27:44
39.973411,116.334131,0,266,39933.3942939815,2009-04-30,09:27:47
39.973408,116.334124,0,266,39933.3943171296,2009-04-30,09:27:49
39.973417,116.334099,0,268,39933.394375,2009-04-30,09:27:54
39.973435,116.334118,0,267,39933.3944328704,2009-04-30,09:27:59
39.973356,116.33381,0,246,39933.3991203704,2009-04-30,09:34:44
39.973351,116.333763,0,247,39933.3991782407,2009-04-30,09:34:49
39.973357,116.333695,0,247,39933.3992361111,2009-04-30,09:34:54
39.973349,116.333758,0,245,39933.3992939815,2009-04-30,09:34:59
39.973346,116.333785,0,246,39933.3993518518,2009-04-30,09:35:04
39.973353,116.333781,0,245,39933.3994097222,2009-04-30,09:35:09
39.973351,116.333784,0,245,39933.3994675926,2009-04-30,09:35:14
39.97335,116.333787,0,246,39933.399525463,2009-04-30,09:35:19
39.973357,116.333782,0,246,39933.3995833333,2009-04-30,09:35:24
39.973359,116.333778,0,246,39933.3996412037,2009-04-30,09:35:29
39.973359,116.333778,0,246,39933.3996759259,2009-04-30,09:35:32
39.973354,116.333784,0,246,39933.3996990741,2009-04-30,09:35:34
39.973341,116.333844,0,246,39933.3997569444,2009-04-30,09:35:39
39.973347,116.333818,0,248,39933.3998148148,2009-04-30,09:35:44
39.973352,116.333807,0,248,39933.3998726852,2009-04-30,09:35:49
39.973352,116.333807,0,248,39933.3999074074,2009-04-30,09:35:52
39.973348,116.333814,0,249,39933.3999305556,2009-04-30,09:35:54
39.97335,116.333823,0,249,39933.3999884259,2009-04-30,09:35:59
39.973352,116.333835,0,249,39933.4000462963,2009-04-30,09:36:04
39.973353,116.333841,0,249,39933.4001041667,2009-04-30,09:36:09
39.973353,116.333841,0,249,39933.4001388889,2009-04-30,09:36:12
39.97336,116.333846,0,249,39933.400162037,2009-04-30,09:36:14
39.973357,116.333924,0,250,39933.4002199074,2009-04-30,09:36:19
39.973358,116.333927,0,250,39933.4002777778,2009-04-30,09:36:24
39.973358,116.333927,0,250,39933.4003125,2009-04-30,09:36:27
39.973356,116.333923,0,251,39933.4003356481,2009-04-30,09:36:29
39.973362,116.333886,0,251,39933.4003935185,2009-04-30,09:36:34
39.973378,116.33383,0,252,39933.4004513889,2009-04-30,09:36:39
39.973391,116.333812,0,253,39933.4005092593,2009-04-30,09:36:44
39.973403,116.333792,0,251,39933.4005671296,2009-04-30,09:36:49
39.973395,116.333754,0,250,39933.400625,2009-04-30,09:36:54
39.973395,116.333754,0,250,39933.4006597222,2009-04-30,09:36:57
39.973393,116.33375,0,251,39933.4006828704,2009-04-30,09:36:59
39.97339,116.333773,0,251,39933.4007407407,2009-04-30,09:37:04
39.973399,116.333808,0,251,39933.4007986111,2009-04-30,09:37:09
39.973421,116.333812,0,252,39933.4008564815,2009-04-30,09:37:14
39.973453,116.333844,0,255,39933.4009143518,2009-04-30,09:37:19
39.973465,116.333913,0,258,39933.4009722222,2009-04-30,09:37:24
39.973471,116.333958,0,264,39933.4010300926,2009-04-30,09:37:29
39.97345,116.333942,0,269,39933.401087963,2009-04-30,09:37:34
39.97345,116.333942,0,269,39933.4011226852,2009-04-30,09:37:37
39.973448,116.333944,0,272,39933.4011458333,2009-04-30,09:37:39
39.973463,116.333946,0,274,39933.4012037037,2009-04-30,09:37:44
39.973495,116.333912,0,279,39933.4012615741,2009-04-30,09:37:49
39.97353,116.333852,0,284,39933.4013194444,2009-04-30,09:37:54
39.973548,116.333784,0,291,39933.4013773148,2009-04-30,09:37:59
39.973542,116.333755,0,294,39933.4014351852,2009-04-30,09:38:04
39.973523,116.333735,0,292,39933.4014930556,2009-04-30,09:38:09
39.973532,116.333786,0,293,39933.4015509259,2009-04-30,09:38:14
39.973529,116.333816,0,294,39933.4016087963,2009-04-30,09:38:19
39.973524,116.333804,0,294,39933.4016666667,2009-04-30,09:38:24
39.973524,116.333804,0,294,39933.4017013889,2009-04-30,09:38:27
39.973519,116.333805,0,293,39933.401724537,2009-04-30,09:38:29
39.973502,116.333749,0,292,39933.4017824074,2009-04-30,09:38:34
39.973501,116.33369,0,291,39933.4018402778,2009-04-30,09:38:39
39.973516,116.333639,0,290,39933.4018981481,2009-04-30,09:38:44
39.973534,116.333593,0,290,39933.4019560185,2009-04-30,09:38:49
39.973507,116.333623,0,287,39933.4020138889,2009-04-30,09:38:54
39.973453,116.333621,0,281,39933.4020717593,2009-04-30,09:38:59
39.973467,116.333566,0,278,39933.4021296296,2009-04-30,09:39:04
39.973466,116.333496,0,274,39933.4021875,2009-04-30,09:39:09
39.973491,116.333468,0,271,39933.4022453704,2009-04-30,09:39:14
39.973491,116.333468,0,271,39933.4022800926,2009-04-30,09:39:17
39.973491,116.333469,0,271,39933.4023032407,2009-04-30,09:39:19
39.973501,116.333461,0,271,39933.4023611111,2009-04-30,09:39:24
39.973501,116.333461,0,271,39933.4023958333,2009-04-30,09:39:27
39.973504,116.33346,0,271,39933.4024189815,2009-04-30,09:39:29
39.973514,116.333433,0,271,39933.4024768519,2009-04-30,09:39:34
39.973523,116.333409,0,272,39933.4025347222,2009-04-30,09:39:39
39.973488,116.333352,0,268,39933.4025925926,2009-04-30,09:39:44
39.973468,116.333344,0,264,39933.402650463,2009-04-30,09:39:49
39.973468,116.333344,0,264,39933.4026851852,2009-04-30,09:39:52
39.973464,116.333347,0,263,39933.4027083333,2009-04-30,09:39:54
39.973468,116.333337,0,263,39933.4027662037,2009-04-30,09:39:59
39.973468,116.333337,0,263,39933.4028009259,2009-04-30,09:40:02
39.973474,116.333332,0,263,39933.4028240741,2009-04-30,09:40:04
39.973478,116.333321,0,263,39933.4028819444,2009-04-30,09:40:09
39.973478,116.333321,0,263,39933.4029166667,2009-04-30,09:40:12
39.973479,116.333313,0,263,39933.4029398148,2009-04-30,09:40:14
39.973488,116.333343,0,263,39933.4029976852,2009-04-30,09:40:19
39.973486,116.333356,0,265,39933.4030555556,2009-04-30,09:40:24
39.973476,116.333352,0,265,39933.4031134259,2009-04-30,09:40:29
39.973476,116.333352,0,265,39933.4031481481,2009-04-30,09:40:32
39.973472,116.333352,0,265,39933.4031712963,2009-04-30,09:40:34
39.97345,116.333406,0,263,39933.4032291667,2009-04-30,09:40:39
39.973415,116.333453,0,259,39933.403287037,2009-04-30,09:40:44
39.973413,116.333488,0,255,39933.4033449074,2009-04-30,09:40:49
39.973395,116.333531,0,253,39933.4034027778,2009-04-30,09:40:54
39.973391,116.333629,0,253,39933.4034606481,2009-04-30,09:40:59
39.973396,116.333638,0,253,39933.4035185185,2009-04-30,09:41:04
39.973406,116.33364,0,253,39933.4035763889,2009-04-30,09:41:09
39.973406,116.33364,0,253,39933.4036111111,2009-04-30,09:41:12
39.973407,116.333634,0,253,39933.4036342593,2009-04-30,09:41:14
39.973407,116.333648,0,253,39933.4036921296,2009-04-30,09:41:19
39.973415,116.333758,0,253,39933.40375,2009-04-30,09:41:24
39.973441,116.333843,0,254,39933.4038078704,2009-04-30,09:41:29
39.973432,116.333901,0,255,39933.4038657407,2009-04-30,09:41:34
39.973206,116.333808,0,173,39933.4073958333,2009-04-30,09:46:39
39.973199,116.333714,0,171,39933.4074537037,2009-04-30,09:46:44
39.973202,116.333703,0,171,39933.4075115741,2009-04-30,09:46:49
39.973181,116.333695,0,170,39933.4075694444,2009-04-30,09:46:54
39.973188,116.333714,0,169,39933.4076273148,2009-04-30,09:46:59
39.973188,116.333714,0,169,39933.407662037,2009-04-30,09:47:02
39.97318,116.333715,0,169,39933.4076851852,2009-04-30,09:47:04
39.973155,116.333671,0,170,39933.4077430556,2009-04-30,09:47:09
39.973146,116.333658,0,169,39933.4078009259,2009-04-30,09:47:14
39.973173,116.333665,0,167,39933.4078587963,2009-04-30,09:47:19
39.973229,116.333698,0,166,39933.4079166667,2009-04-30,09:47:24
39.973262,116.333714,0,168,39933.407974537,2009-04-30,09:47:29
39.973262,116.333714,0,168,39933.4080092593,2009-04-30,09:47:32
39.973264,116.333718,0,168,39933.4080324074,2009-04-30,09:47:34
39.973264,116.333706,0,168,39933.4080902778,2009-04-30,09:47:39
39.973267,116.333697,0,168,39933.4081481481,2009-04-30,09:47:44
39.973251,116.333685,0,169,39933.4082060185,2009-04-30,09:47:49
39.973251,116.333685,0,169,39933.4082407407,2009-04-30,09:47:52
39.973248,116.333684,0,169,39933.4082638889,2009-04-30,09:47:54
39.973232,116.333741,0,169,39933.4083217593,2009-04-30,09:47:59
39.973232,116.333741,0,169,39933.4083564815,2009-04-30,09:48:02
39.973228,116.333747,0,169,39933.4083796296,2009-04-30,09:48:04
39.973239,116.333766,0,170,39933.4084375,2009-04-30,09:48:09
39.973238,116.333745,0,170,39933.4084953704,2009-04-30,09:48:14
39.973242,116.333668,0,170,39933.4085532407,2009-04-30,09:48:19
39.973216,116.333638,0,170,39933.4086111111,2009-04-30,09:48:24
39.973234,116.333645,0,169,39933.4086689815,2009-04-30,09:48:29
39.973193,116.3336,0,164,39933.4087268518,2009-04-30,09:48:34
39.973168,116.333579,0,161,39933.4087847222,2009-04-30,09:48:39
39.973148,116.333588,0,159,39933.4088425926,2009-04-30,09:48:44
39.973149,116.333579,0,158,39933.408900463,2009-04-30,09:48:49
39.973149,116.333579,0,158,39933.4089351852,2009-04-30,09:48:52
39.973142,116.333574,0,158,39933.4089583333,2009-04-30,09:48:54
39.973145,116.333586,0,158,39933.4090162037,2009-04-30,09:48:59
39.973133,116.333587,0,158,39933.4090740741,2009-04-30,09:49:04
39.97311,116.333618,0,158,39933.4091319444,2009-04-30,09:49:09
39.973154,116.33362,0,158,39933.4091898148,2009-04-30,09:49:14
39.973181,116.333635,0,157,39933.4092476852,2009-04-30,09:49:19
39.973204,116.333644,0,157,39933.4093055556,2009-04-30,09:49:24
39.973213,116.333644,0,156,39933.4093634259,2009-04-30,09:49:29
39.9732,116.333659,0,155,39933.4094212963,2009-04-30,09:49:34
39.973226,116.333678,0,155,39933.4094791667,2009-04-30,09:49:39
39.973261,116.333714,0,155,39933.409537037,2009-04-30,09:49:44
39.973278,116.333696,0,156,39933.4095949074,2009-04-30,09:49:49
39.973278,116.333696,0,156,39933.4096296296,2009-04-30,09:49:52
39.97328,116.333689,0,156,39933.4096527778,2009-04-30,09:49:54
39.973278,116.333709,0,156,39933.4097106481,2009-04-30,09:49:59
39.973272,116.333729,0,157,39933.4097685185,2009-04-30,09:50:04
39.973268,116.333767,0,158,39933.4098263889,2009-04-30,09:50:09
39.973284,116.333783,0,157,39933.4098842593,2009-04-30,09:50:14
39.973285,116.333796,0,155,39933.4099421296,2009-04-30,09:50:19
39.97331,116.333782,0,152,39933.41,2009-04-30,09:50:24
39.97329,116.333752,0,150,39933.4100578704,2009-04-30,09:50:29
39.973299,116.33377,0,148,39933.4101157407,2009-04-30,09:50:34
39.97331,116.333753,0,148,39933.4101736111,2009-04-30,09:50:39
39.973252,116.333716,0,148,39933.4102314815,2009-04-30,09:50:44
39.973178,116.33372,0,146,39933.4102893519,2009-04-30,09:50:49
39.973137,116.333666,0,144,39933.4103472222,2009-04-30,09:50:54
39.973142,116.333641,0,143,39933.4104050926,2009-04-30,09:50:59
39.973161,116.333614,0,148,39933.410462963,2009-04-30,09:51:04
39.97319,116.333634,0,152,39933.4105208333,2009-04-30,09:51:09
39.973197,116.333639,0,152,39933.4105787037,2009-04-30,09:51:14
39.973197,116.333639,0,152,39933.4106134259,2009-04-30,09:51:17
39.9732,116.333645,0,152,39933.4106365741,2009-04-30,09:51:19
39.973222,116.333687,0,152,39933.4106944444,2009-04-30,09:51:24
39.973253,116.333705,0,151,39933.4107523148,2009-04-30,09:51:29
39.973266,116.333735,0,151,39933.4108101852,2009-04-30,09:51:34
39.973154,116.333568,0,153,39933.413587963,2009-04-30,09:55:34
39.973074,116.333445,0,153,39933.4136458333,2009-04-30,09:55:39
39.973064,116.333447,0,153,39933.4137037037,2009-04-30,09:55:44
39.973081,116.333442,0,153,39933.4137615741,2009-04-30,09:55:49
39.973105,116.333445,0,153,39933.4138194444,2009-04-30,09:55:54
39.973105,116.333445,0,153,39933.4138541667,2009-04-30,09:55:57
39.973107,116.333439,0,153,39933.4138773148,2009-04-30,09:55:59
39.973131,116.333444,0,153,39933.4139351852,2009-04-30,09:56:04
39.973142,116.333441,0,153,39933.4139930556,2009-04-30,09:56:09
39.973167,116.333448,0,153,39933.4140509259,2009-04-30,09:56:14
39.973169,116.333466,0,152,39933.4141087963,2009-04-30,09:56:19
39.973186,116.333479,0,152,39933.4141666667,2009-04-30,09:56:24
39.973157,116.333433,0,152,39933.414224537,2009-04-30,09:56:29
39.97313,116.333418,0,152,39933.4142824074,2009-04-30,09:56:34
39.973093,116.333428,0,152,39933.4143402778,2009-04-30,09:56:39
39.973113,116.333472,0,153,39933.4143981481,2009-04-30,09:56:44
39.973143,116.333539,0,153,39933.4144560185,2009-04-30,09:56:49
39.973131,116.333555,0,153,39933.4145138889,2009-04-30,09:56:54
39.973131,116.333555,0,153,39933.4145486111,2009-04-30,09:56:57
39.973124,116.333552,0,153,39933.4145717593,2009-04-30,09:56:59
39.973149,116.333506,0,153,39933.4146296296,2009-04-30,09:57:04
39.973166,116.333404,0,152,39933.4146875,2009-04-30,09:57:09
39.973195,116.33342,0,151,39933.4147453704,2009-04-30,09:57:14
39.973205,116.333431,0,151,39933.4148032407,2009-04-30,09:57:19
39.973205,116.333431,0,151,39933.414837963,2009-04-30,09:57:22
39.973198,116.333435,0,151,39933.4148611111,2009-04-30,09:57:24
39.973178,116.333425,0,151,39933.4149189815,2009-04-30,09:57:29
39.973178,116.333425,0,151,39933.4149537037,2009-04-30,09:57:32
39.973179,116.33342,0,151,39933.4149768518,2009-04-30,09:57:34
39.973189,116.333403,0,151,39933.4150347222,2009-04-30,09:57:39
39.973204,116.333374,0,151,39933.4150925926,2009-04-30,09:57:44
39.973219,116.333344,0,151,39933.415150463,2009-04-30,09:57:49
39.973236,116.333382,0,151,39933.4152083333,2009-04-30,09:57:54
39.973263,116.333426,0,151,39933.4152662037,2009-04-30,09:57:59
39.973263,116.333426,0,151,39933.4153009259,2009-04-30,09:58:02
39.973269,116.333425,0,151,39933.4153240741,2009-04-30,09:58:04
39.973276,116.333442,0,151,39933.4153819444,2009-04-30,09:58:09
39.973275,116.333449,0,150,39933.4154398148,2009-04-30,09:58:14
39.973274,116.333449,0,150,39933.4154976852,2009-04-30,09:58:19
39.97327,116.333449,0,150,39933.4155555556,2009-04-30,09:58:24
39.97327,116.333449,0,150,39933.4155902778,2009-04-30,09:58:27
39.973265,116.333441,0,150,39933.4156134259,2009-04-30,09:58:29
39.97327,116.333429,0,150,39933.4156712963,2009-04-30,09:58:34
39.97327,116.333429,0,150,39933.4157060185,2009-04-30,09:58:37
39.973274,116.333436,0,150,39933.4157291667,2009-04-30,09:58:39
39.973286,116.333434,0,150,39933.415787037,2009-04-30,09:58:44
39.973281,116.333413,0,150,39933.4158449074,2009-04-30,09:58:49
39.973285,116.333387,0,151,39933.4159027778,2009-04-30,09:58:54
39.973285,116.333387,0,151,39933.4159375,2009-04-30,09:58:57
39.973283,116.333384,0,150,39933.4159606481,2009-04-30,09:58:59
39.973263,116.333378,0,150,39933.4160185185,2009-04-30,09:59:04
39.973263,116.333378,0,150,39933.4160532407,2009-04-30,09:59:07
39.973261,116.333382,0,150,39933.4160763889,2009-04-30,09:59:09
39.973277,116.333401,0,150,39933.4161342593,2009-04-30,09:59:14
39.973289,116.333365,0,150,39933.4161921296,2009-04-30,09:59:19
39.973299,116.333366,0,150,39933.41625,2009-04-30,09:59:24
39.973325,116.333416,0,150,39933.4163078704,2009-04-30,09:59:29
39.973335,116.333461,0,150,39933.4163657407,2009-04-30,09:59:34
39.973362,116.333472,0,149,39933.4164236111,2009-04-30,09:59:39
39.973362,116.333485,0,149,39933.4164814815,2009-04-30,09:59:44
39.973366,116.333499,0,149,39933.4165393518,2009-04-30,09:59:49
39.973368,116.333494,0,149,39933.4165972222,2009-04-30,09:59:54
39.973373,116.333491,0,149,39933.4166550926,2009-04-30,09:59:59
39.973378,116.333487,0,149,39933.416712963,2009-04-30,10:00:04
39.973378,116.333487,0,149,39933.4167476852,2009-04-30,10:00:07
39.973375,116.333485,0,149,39933.4167708333,2009-04-30,10:00:09
39.973369,116.33347,0,149,39933.4168287037,2009-04-30,10:00:14
39.973354,116.333481,0,149,39933.4168865741,2009-04-30,10:00:19
39.973352,116.333427,0,149,39933.4169444444,2009-04-30,10:00:24
39.973331,116.33331,0,149,39933.4170023148,2009-04-30,10:00:29
39.973291,116.333221,0,149,39933.4170601852,2009-04-30,10:00:34
39.973285,116.333241,0,149,39933.4171180556,2009-04-30,10:00:39
39.97329,116.333283,0,148,39933.4171759259,2009-04-30,10:00:44
39.973289,116.333318,0,148,39933.4172337963,2009-04-30,10:00:49
39.97329,116.333337,0,148,39933.4172916667,2009-04-30,10:00:54
39.97329,116.333337,0,148,39933.4173263889,2009-04-30,10:00:57
39.973291,116.333336,0,148,39933.417349537,2009-04-30,10:00:59
39.973257,116.33336,0,148,39933.4174074074,2009-04-30,10:01:04
39.973225,116.333489,0,147,39933.4174652778,2009-04-30,10:01:09
39.973271,116.333634,0,146,39933.4175231481,2009-04-30,10:01:14
39.973293,116.333721,0,146,39933.4175810185,2009-04-30,10:01:19
39.973293,116.333757,0,146,39933.4176388889,2009-04-30,10:01:24
39.973282,116.333717,0,146,39933.4176967593,2009-04-30,10:01:29
39.973267,116.333701,0,146,39933.4177546296,2009-04-30,10:01:34
39.973267,116.333701,0,146,39933.4177893519,2009-04-30,10:01:37
39.973262,116.333701,0,146,39933.4178125,2009-04-30,10:01:39
39.973302,116.33374,0,145,39933.4178703704,2009-04-30,10:01:44
39.973349,116.333779,0,145,39933.4179282407,2009-04-30,10:01:49
39.9734,116.333512,0,122,39933.4225,2009-04-30,10:08:24
39.973401,116.333324,0,118,39933.4225578704,2009-04-30,10:08:29
39.973401,116.333336,0,118,39933.4226157407,2009-04-30,10:08:34
39.973391,116.333343,0,118,39933.4226736111,2009-04-30,10:08:39
39.973406,116.333315,0,117,39933.4227314815,2009-04-30,10:08:44
39.973424,116.333281,0,116,39933.4227893518,2009-04-30,10:08:49
39.973444,116.333256,0,116,39933.4228472222,2009-04-30,10:08:54
39.973481,116.333067,0,115,39933.4229050926,2009-04-30,10:08:59
39.973519,116.332944,0,115,39933.422962963,2009-04-30,10:09:04
39.973493,116.332857,0,115,39933.4230208333,2009-04-30,10:09:09
39.973511,116.332782,0,115,39933.4230787037,2009-04-30,10:09:14
39.973528,116.33274,0,115,39933.4231365741,2009-04-30,10:09:19
39.973541,116.33265,0,115,39933.4231944444,2009-04-30,10:09:24
39.97355,116.332591,0,115,39933.4232523148,2009-04-30,10:09:29
39.973551,116.332516,0,115,39933.4233101852,2009-04-30,10:09:34
39.973594,116.332475,0,115,39933.4233680556,2009-04-30,10:09:39
39.973628,116.332496,0,114,39933.4234259259,2009-04-30,10:09:44
39.97362,116.332463,0,114,39933.4234837963,2009-04-30,10:09:49
39.973633,116.332472,0,114,39933.4235416667,2009-04-30,10:09:54
39.973609,116.332387,0,113,39933.423599537,2009-04-30,10:09:59
39.973563,116.332383,0,113,39933.4236574074,2009-04-30,10:10:04
39.973537,116.332449,0,113,39933.4237152778,2009-04-30,10:10:09
39.973529,116.332455,0,113,39933.4237731481,2009-04-30,10:10:14
39.973523,116.33246,0,113,39933.4238310185,2009-04-30,10:10:19
39.973518,116.332468,0,113,39933.4238888889,2009-04-30,10:10:24
39.973518,116.332468,0,113,39933.4239236111,2009-04-30,10:10:27
39.973514,116.332475,0,113,39933.4239467593,2009-04-30,10:10:29
39.973512,116.332486,0,113,39933.4240046296,2009-04-30,10:10:34
39.973515,116.332498,0,113,39933.4240625,2009-04-30,10:10:39
39.973511,116.332582,0,113,39933.4241203704,2009-04-30,10:10:44
39.973504,116.332571,0,113,39933.4241782407,2009-04-30,10:10:49
39.973443,116.332748,0,114,39933.4242361111,2009-04-30,10:10:54
39.973433,116.33278,0,114,39933.4242939815,2009-04-30,10:10:59
39.973414,116.332877,0,114,39933.4243518518,2009-04-30,10:11:04
39.973433,116.332905,0,115,39933.4244097222,2009-04-30,10:11:09
39.973429,116.332948,0,115,39933.4244675926,2009-04-30,10:11:14
39.973409,116.332973,0,115,39933.424525463,2009-04-30,10:11:19
39.9734,116.332841,0,115,39933.4245833333,2009-04-30,10:11:24
39.973395,116.332831,0,115,39933.4246412037,2009-04-30,10:11:29
39.973395,116.332831,0,115,39933.4246759259,2009-04-30,10:11:32
39.973398,116.332824,0,115,39933.4246990741,2009-04-30,10:11:34
39.973416,116.332813,0,114,39933.4247569444,2009-04-30,10:11:39
39.973411,116.33281,0,114,39933.4248148148,2009-04-30,10:11:44
39.973409,116.332808,0,114,39933.4248726852,2009-04-30,10:11:49
39.973409,116.332808,0,114,39933.4249074074,2009-04-30,10:11:52
39.973404,116.33281,0,114,39933.4249305556,2009-04-30,10:11:54
39.973429,116.332817,0,114,39933.4249884259,2009-04-30,10:11:59
39.973429,116.332823,0,114,39933.4250462963,2009-04-30,10:12:04
39.973429,116.332823,0,114,39933.4250810185,2009-04-30,10:12:07
39.973427,116.332831,0,114,39933.4251041667,2009-04-30,10:12:09
39.973429,116.332893,0,114,39933.425162037,2009-04-30,10:12:14
39.973427,116.332895,0,114,39933.4252199074,2009-04-30,10:12:19
39.973432,116.332891,0,114,39933.4252777778,2009-04-30,10:12:24
39.973432,116.332891,0,114,39933.4253125,2009-04-30,10:12:27
39.973424,116.33289,0,114,39933.4253356481,2009-04-30,10:12:29
39.973407,116.33283,0,114,39933.4253935185,2009-04-30,10:12:34
39.97341,116.33285,0,114,39933.4254513889,2009-04-30,10:12:39
39.973411,116.332913,0,115,39933.4255092593,2009-04-30,10:12:44
39.973423,116.332971,0,115,39933.4255671296,2009-04-30,10:12:49
39.97343,116.33288,0,115,39933.425625,2009-04-30,10:12:54
39.973417,116.332887,0,115,39933.4256828704,2009-04-30,10:12:59
39.973415,116.332948,0,115,39933.4257407407,2009-04-30,10:13:04
39.973404,116.332972,0,115,39933.4257986111,2009-04-30,10:13:09
39.973387,116.333042,0,116,39933.4258564815,2009-04-30,10:13:14
39.973392,116.333103,0,116,39933.4259143519,2009-04-30,10:13:19
39.973372,116.333142,0,114,39933.4259722222,2009-04-30,10:13:24
39.973342,116.3333,0,109,39933.4260300926,2009-04-30,10:13:29
39.9733,116.333487,0,104,39933.426087963,2009-04-30,10:13:34
39.973306,116.333562,0,102,39933.4261458333,2009-04-30,10:13:39
39.973321,116.333592,0,103,39933.4262037037,2009-04-30,10:13:44
39.973346,116.333631,0,105,39933.4262615741,2009-04-30,10:13:49
39.973359,116.33369,0,104,39933.4263194444,2009-04-30,10:13:54
39.973337,116.33377,0,102,39933.4263773148,2009-04-30,10:13:59
39.973331,116.333795,0,102,39933.4264351852,2009-04-30,10:14:04
39.973294,116.333788,0,101,39933.4264930556,2009-04-30,10:14:09
39.973304,116.333756,0,100,39933.4265509259,2009-04-30,10:14:14
39.973317,116.333707,0,99,39933.4266087963,2009-04-30,10:14:19
39.973319,116.333675,0,99,39933.4266666667,2009-04-30,10:14:24
39.973303,116.333543,0,94,39933.426724537,2009-04-30,10:14:29
39.973325,116.333491,0,91,39933.4267824074,2009-04-30,10:14:34
39.973333,116.333471,0,90,39933.4268402778,2009-04-30,10:14:39
39.973351,116.33348,0,89,39933.4268981481,2009-04-30,10:14:44
39.973351,116.33348,0,89,39933.4269328704,2009-04-30,10:14:47
39.973352,116.333473,0,89,39933.4269560185,2009-04-30,10:14:49
39.97334,116.333521,0,86,39933.4270138889,2009-04-30,10:14:54
39.973344,116.333555,0,85,39933.4270717593,2009-04-30,10:14:59
39.973355,116.333646,0,82,39933.4271296296,2009-04-30,10:15:04
39.973369,116.333658,0,81,39933.4271875,2009-04-30,10:15:09
39.973361,116.33365,0,81,39933.4272453704,2009-04-30,10:15:14
39.973361,116.33365,0,81,39933.4272800926,2009-04-30,10:15:17
39.973328,116.333955,0,155,39933.4304861111,2009-04-30,10:19:54
39.9733,116.334008,0,157,39933.4305439815,2009-04-30,10:19:59
39.973313,116.334035,0,158,39933.4306018518,2009-04-30,10:20:04
39.973332,116.334064,0,158,39933.4306597222,2009-04-30,10:20:09
39.97335,116.334095,0,158,39933.4307175926,2009-04-30,10:20:14
39.973348,116.334078,0,159,39933.430775463,2009-04-30,10:20:19
39.973343,116.333899,0,163,39933.4308333333,2009-04-30,10:20:24
39.973345,116.333798,0,169,39933.4308912037,2009-04-30,10:20:29
39.973358,116.333673,0,172,39933.4309490741,2009-04-30,10:20:34
39.973383,116.333693,0,176,39933.4310069444,2009-04-30,10:20:39
39.973406,116.333712,0,185,39933.4310648148,2009-04-30,10:20:44
39.97341,116.333664,0,186,39933.4311226852,2009-04-30,10:20:49
39.973405,116.333619,0,187,39933.4311805556,2009-04-30,10:20:54
39.973403,116.333547,0,189,39933.4312384259,2009-04-30,10:20:59
39.973413,116.333542,0,192,39933.4312962963,2009-04-30,10:21:04
39.973396,116.333594,0,195,39933.4313541667,2009-04-30,10:21:09
39.973374,116.333596,0,202,39933.431412037,2009-04-30,10:21:14
39.973353,116.33367,0,207,39933.4314699074,2009-04-30,10:21:19
39.973353,116.333715,0,208,39933.4315277778,2009-04-30,10:21:24
39.973341,116.333763,0,209,39933.4315856481,2009-04-30,10:21:29
39.973357,116.33384,0,211,39933.4316435185,2009-04-30,10:21:34
39.973342,116.333776,0,215,39933.4317013889,2009-04-30,10:21:39
39.973317,116.333759,0,221,39933.4317592593,2009-04-30,10:21:44
39.973331,116.33381,0,226,39933.4318171296,2009-04-30,10:21:49
39.97335,116.333879,0,230,39933.431875,2009-04-30,10:21:54
39.97336,116.333887,0,235,39933.4319328704,2009-04-30,10:21:59
39.97336,116.333887,0,235,39933.4319907407,2009-04-30,10:22:04
39.97336,116.333879,0,235,39933.4320486111,2009-04-30,10:22:09
39.97336,116.333879,0,235,39933.4320833333,2009-04-30,10:22:12
39.97336,116.333875,0,235,39933.4321064815,2009-04-30,10:22:14
39.97336,116.333852,0,235,39933.4321643518,2009-04-30,10:22:19
39.973352,116.333809,0,236,39933.4322222222,2009-04-30,10:22:24
39.973353,116.333785,0,245,39933.4322800926,2009-04-30,10:22:29
39.973351,116.333758,0,247,39933.432337963,2009-04-30,10:22:34
39.973364,116.333751,0,249,39933.4323958333,2009-04-30,10:22:39
39.973359,116.333719,0,250,39933.4324537037,2009-04-30,10:22:44
39.973359,116.333719,0,250,39933.4324884259,2009-04-30,10:22:47
39.973361,116.333718,0,251,39933.4325115741,2009-04-30,10:22:49
39.973338,116.333728,0,257,39933.4325694444,2009-04-30,10:22:54
39.973342,116.333759,0,262,39933.4326273148,2009-04-30,10:22:59
39.973353,116.333755,0,261,39933.4326851852,2009-04-30,10:23:04
39.973358,116.333751,0,261,39933.4327430556,2009-04-30,10:23:09
39.973358,116.333751,0,261,39933.4327777778,2009-04-30,10:23:12
39.973356,116.333751,0,261,39933.4328009259,2009-04-30,10:23:14
39.973352,116.33374,0,260,39933.4328587963,2009-04-30,10:23:19
39.973355,116.333736,0,260,39933.4329166667,2009-04-30,10:23:24
39.973357,116.333728,0,260,39933.432974537,2009-04-30,10:23:29
39.973357,116.333728,0,260,39933.4330092593,2009-04-30,10:23:32
39.973354,116.333732,0,259,39933.4330324074,2009-04-30,10:23:34
39.973361,116.333775,0,258,39933.4330902778,2009-04-30,10:23:39
39.97338,116.333845,0,259,39933.4331481481,2009-04-30,10:23:44
39.973376,116.333895,0,259,39933.4332060185,2009-04-30,10:23:49
39.973382,116.333924,0,259,39933.4332638889,2009-04-30,10:23:54
39.973377,116.333922,0,260,39933.4333217593,2009-04-30,10:23:59
39.973377,116.333922,0,260,39933.4333564815,2009-04-30,10:24:02
39.97337,116.333915,0,260,39933.4333796296,2009-04-30,10:24:04
39.973351,116.334015,0,261,39933.4334375,2009-04-30,10:24:09
39.973329,116.334164,0,259,39933.4334953704,2009-04-30,10:24:14
39.973323,116.334253,0,257,39933.4335532407,2009-04-30,10:24:19
39.973311,116.334388,0,258,39933.4336111111,2009-04-30,10:24:24
39.973296,116.334456,0,259,39933.4336689815,2009-04-30,10:24:29
39.97329,116.334569,0,261,39933.4337268519,2009-04-30,10:24:34
39.973307,116.334655,0,261,39933.4337847222,2009-04-30,10:24:39
39.97331,116.334683,0,261,39933.4338425926,2009-04-30,10:24:44
39.97331,116.334697,0,261,39933.433900463,2009-04-30,10:24:49
39.973291,116.334708,0,264,39933.4339583333,2009-04-30,10:24:54
39.973288,116.334709,0,266,39933.4340162037,2009-04-30,10:24:59
39.973288,116.334709,0,266,39933.4340509259,2009-04-30,10:25:02
39.973282,116.334702,0,267,39933.4340740741,2009-04-30,10:25:04
39.973275,116.334646,0,262,39933.4341319444,2009-04-30,10:25:09
39.973275,116.33465,0,262,39933.4341898148,2009-04-30,10:25:14
39.973272,116.334645,0,262,39933.4342476852,2009-04-30,10:25:19
39.973272,116.334645,0,262,39933.4342824074,2009-04-30,10:25:22
39.973266,116.334644,0,262,39933.4343055556,2009-04-30,10:25:24
39.973262,116.334611,0,263,39933.4343634259,2009-04-30,10:25:29
39.973251,116.334524,0,260,39933.4344212963,2009-04-30,10:25:34
39.973241,116.334558,0,259,39933.4344791667,2009-04-30,10:25:39
39.973241,116.334558,0,259,39933.4345138889,2009-04-30,10:25:42
39.973239,116.334554,0,260,39933.434537037,2009-04-30,10:25:44
39.973225,116.334559,0,256,39933.4345949074,2009-04-30,10:25:49
39.973226,116.334545,0,255,39933.4346527778,2009-04-30,10:25:54
39.973238,116.334508,0,253,39933.4347106481,2009-04-30,10:25:59
39.973239,116.334458,0,254,39933.4347685185,2009-04-30,10:26:04
39.973256,116.334423,0,256,39933.4348263889,2009-04-30,10:26:09
39.973256,116.334423,0,256,39933.4348611111,2009-04-30,10:26:12
39.973263,116.334416,0,257,39933.4348842593,2009-04-30,10:26:14
39.973287,116.334397,0,253,39933.4349421296,2009-04-30,10:26:19
39.973318,116.33443,0,250,39933.435,2009-04-30,10:26:24
39.973335,116.334435,0,248,39933.4350578704,2009-04-30,10:26:29
39.973335,116.334276,0,248,39933.4351157407,2009-04-30,10:26:34
39.973347,116.334178,0,244,39933.4351736111,2009-04-30,10:26:39
39.97337,116.334069,0,242,39933.4352314815,2009-04-30,10:26:44
39.973381,116.334017,0,240,39933.4352893519,2009-04-30,10:26:49
39.97338,116.333983,0,240,39933.4353472222,2009-04-30,10:26:54
39.973361,116.334015,0,239,39933.4354050926,2009-04-30,10:26:59
39.973353,116.333977,0,239,39933.435462963,2009-04-30,10:27:04
39.973335,116.333988,0,237,39933.4355208333,2009-04-30,10:27:09
39.973299,116.334044,0,229,39933.4355787037,2009-04-30,10:27:14
39.973299,116.334044,0,229,39933.4356134259,2009-04-30,10:27:17
39.973296,116.334038,0,229,39933.4356365741,2009-04-30,10:27:19
39.973331,116.334054,0,229,39933.4356944444,2009-04-30,10:27:24
39.973329,116.334044,0,225,39933.4357523148,2009-04-30,10:27:29
39.973408,116.334087,0,224,39933.4358101852,2009-04-30,10:27:34
39.973388,116.334048,0,224,39933.4358680556,2009-04-30,10:27:39
39.973372,116.333983,0,225,39933.4359259259,2009-04-30,10:27:44
39.973372,116.333983,0,225,39933.4359606481,2009-04-30,10:27:47
39.973366,116.333981,0,220,39933.4359837963,2009-04-30,10:27:49
39.973354,116.33402,0,221,39933.4360416667,2009-04-30,10:27:54
39.973354,116.33402,0,221,39933.4360763889,2009-04-30,10:27:57
39.973361,116.334022,0,220,39933.436099537,2009-04-30,10:27:59
39.973375,116.334048,0,220,39933.4361574074,2009-04-30,10:28:04
39.973414,116.334142,0,226,39933.4362152778,2009-04-30,10:28:09
39.973431,116.334126,0,225,39933.4362731481,2009-04-30,10:28:14
39.973411,116.334152,0,225,39933.4363310185,2009-04-30,10:28:19
39.973409,116.334146,0,225,39933.4363888889,2009-04-30,10:28:24
39.973409,116.334146,0,225,39933.4364236111,2009-04-30,10:28:27
39.973407,116.334154,0,225,39933.4364467593,2009-04-30,10:28:29
39.973398,116.334147,0,225,39933.4365046296,2009-04-30,10:28:34
39.973394,116.334132,0,225,39933.4365625,2009-04-30,10:28:39
39.973397,116.334122,0,224,39933.4366203704,2009-04-30,10:28:44
39.973421,116.334147,0,224,39933.4366782407,2009-04-30,10:28:49
39.973458,116.334207,0,224,39933.4367361111,2009-04-30,10:28:54
39.97345,116.334279,0,223,39933.4367939815,2009-04-30,10:28:59
39.973423,116.334352,0,223,39933.4368518519,2009-04-30,10:29:04
39.973441,116.33443,0,223,39933.4369097222,2009-04-30,10:29:09
39.973526,116.334424,0,223,39933.4369675926,2009-04-30,10:29:14
39.973585,116.334407,0,223,39933.437025463,2009-04-30,10:29:19
39.973835,116.33438,0,223,39933.4370833333,2009-04-30,10:29:24
39.973854,116.334235,0,224,39933.4371990741,2009-04-30,10:29:34
39.973822,116.334273,0,225,39933.4372569444,2009-04-30,10:29:39
39.97381,116.33435,0,226,39933.4373148148,2009-04-30,10:29:44
39.973802,116.334393,0,227,39933.4373726852,2009-04-30,10:29:49
39.973758,116.334394,0,227,39933.4374305556,2009-04-30,10:29:54
39.973413,116.331847,0,602,39933.4426388889,2009-04-30,10:37:24
39.973487,116.331933,0,578,39933.4426967593,2009-04-30,10:37:29
39.973425,116.331908,0,571,39933.4427546296,2009-04-30,10:37:34
39.973635,116.332308,0,573,39933.4428125,2009-04-30,10:37:39
39.973577,116.332213,0,571,39933.4428703704,2009-04-30,10:37:44
39.973486,116.33215,0,570,39933.4429282407,2009-04-30,10:37:49
39.973449,116.331948,0,570,39933.4429861111,2009-04-30,10:37:54
39.973446,116.331864,0,568,39933.4430439815,2009-04-30,10:37:59
39.973441,116.33188,0,568,39933.4431018519,2009-04-30,10:38:04
39.973434,116.331884,0,568,39933.4431597222,2009-04-30,10:38:09
39.973434,116.331884,0,568,39933.4431944444,2009-04-30,10:38:12
39.973436,116.331888,0,568,39933.4432175926,2009-04-30,10:38:14
39.973454,116.3319,0,568,39933.443275463,2009-04-30,10:38:19
39.973461,116.331943,0,567,39933.4433333333,2009-04-30,10:38:24
39.973447,116.331954,0,567,39933.4433912037,2009-04-30,10:38:29
39.973446,116.331949,0,567,39933.4434490741,2009-04-30,10:38:34
39.973446,116.331949,0,567,39933.4434837963,2009-04-30,10:38:37
39.973446,116.331953,0,567,39933.4435069444,2009-04-30,10:38:39
39.973434,116.331951,0,565,39933.4435648148,2009-04-30,10:38:44
39.973355,116.331988,0,562,39933.4436226852,2009-04-30,10:38:49
39.973289,116.331974,0,505,39933.4436805556,2009-04-30,10:38:54
39.973302,116.331993,0,490,39933.4437384259,2009-04-30,10:38:59
39.973302,116.331993,0,490,39933.4437731481,2009-04-30,10:39:02
39.973295,116.331997,0,488,39933.4437962963,2009-04-30,10:39:04
39.973229,116.332019,0,487,39933.4438541667,2009-04-30,10:39:09
39.973093,116.332059,0,485,39933.443912037,2009-04-30,10:39:14
39.972752,116.332086,0,484,39933.4439699074,2009-04-30,10:39:19
39.97242,116.332147,0,482,39933.4440277778,2009-04-30,10:39:24
39.972125,116.33209,0,479,39933.4440856481,2009-04-30,10:39:29
39.971877,116.332028,0,476,39933.4441435185,2009-04-30,10:39:34
39.971515,116.332102,0,473,39933.4442013889,2009-04-30,10:39:39
39.971097,116.332093,0,469,39933.4442592593,2009-04-30,10:39:44
39.970574,116.332143,0,468,39933.4443171296,2009-04-30,10:39:49
39.970045,116.332225,0,465,39933.444375,2009-04-30,10:39:54
39.969656,116.33229,0,462,39933.4444328704,2009-04-30,10:39:59
39.969242,116.332393,0,458,39933.4444907407,2009-04-30,10:40:04
39.968703,116.332542,0,454,39933.4445486111,2009-04-30,10:40:09
39.968102,116.332672,0,450,39933.4446064815,2009-04-30,10:40:14
39.967456,116.332786,0,445,39933.4446643519,2009-04-30,10:40:19
39.966913,116.332863,0,439,39933.4447222222,2009-04-30,10:40:24
39.966712,116.332884,0,433,39933.4447800926,2009-04-30,10:40:29
39.966589,116.332737,0,424,39933.444837963,2009-04-30,10:40:34
39.966552,116.332424,0,418,39933.4448958333,2009-04-30,10:40:39
39.966488,116.331836,0,412,39933.4449537037,2009-04-30,10:40:44
39.966448,116.331196,0,402,39933.4450115741,2009-04-30,10:40:49
39.966465,116.330404,0,395,39933.4450694444,2009-04-30,10:40:54
39.966537,116.329519,0,389,39933.4451273148,2009-04-30,10:40:59
39.966543,116.328795,0,385,39933.4451851852,2009-04-30,10:41:04
39.966618,116.328329,0,376,39933.4452430556,2009-04-30,10:41:09
39.966691,116.328137,0,369,39933.4453009259,2009-04-30,10:41:14
39.966702,116.328097,0,363,39933.4453587963,2009-04-30,10:41:19
39.966731,116.32808,0,358,39933.4454166667,2009-04-30,10:41:24
39.966753,116.328077,0,355,39933.445474537,2009-04-30,10:41:29
39.966749,116.32809,0,352,39933.4455324074,2009-04-30,10:41:34
39.966736,116.328086,0,348,39933.4455902778,2009-04-30,10:41:39
39.966736,116.328086,0,348,39933.445625,2009-04-30,10:41:42
39.966741,116.32809,0,347,39933.4456481481,2009-04-30,10:41:44
39.96677,116.328093,0,347,39933.4457060185,2009-04-30,10:41:49
39.966796,116.328084,0,346,39933.4457638889,2009-04-30,10:41:54
39.966826,116.328078,0,345,39933.4458217593,2009-04-30,10:41:59
39.966839,116.328073,0,344,39933.4458796296,2009-04-30,10:42:04
39.966829,116.328081,0,344,39933.4459375,2009-04-30,10:42:09
39.966752,116.327988,0,340,39933.4459953704,2009-04-30,10:42:14
39.966602,116.327831,0,339,39933.4460532407,2009-04-30,10:42:19
39.966487,116.327717,0,339,39933.4461111111,2009-04-30,10:42:24
39.966137,116.326254,0,356,39933.4466319444,2009-04-30,10:43:09
39.965638,116.327916,0,353,39933.4466898148,2009-04-30,10:43:14
39.965193,116.327989,0,351,39933.4467476852,2009-04-30,10:43:19
39.964408,116.328203,0,350,39933.4468055556,2009-04-30,10:43:24
39.963546,116.328215,0,347,39933.4468634259,2009-04-30,10:43:29
39.962695,116.328292,0,343,39933.4469212963,2009-04-30,10:43:34
39.961949,116.328368,0,341,39933.4469791667,2009-04-30,10:43:39
39.961337,116.328242,0,332,39933.447037037,2009-04-30,10:43:44
39.960909,116.32827,0,335,39933.4470949074,2009-04-30,10:43:49
39.960849,116.328358,0,339,39933.4471527778,2009-04-30,10:43:54
39.960799,116.328344,0,341,39933.4472106481,2009-04-30,10:43:59
39.960532,116.328407,0,342,39933.4472685185,2009-04-30,10:44:04
39.960062,116.328434,0,344,39933.4473263889,2009-04-30,10:44:09
39.95944,116.32852,0,345,39933.4473842593,2009-04-30,10:44:14
39.958696,116.328603,0,346,39933.4474421296,2009-04-30,10:44:19
39.95797,116.32867,0,345,39933.4475,2009-04-30,10:44:24
39.95739,116.328697,0,336,39933.4475578704,2009-04-30,10:44:29
39.956924,116.328749,0,328,39933.4476157407,2009-04-30,10:44:34
39.956544,116.328718,0,318,39933.4476736111,2009-04-30,10:44:39
39.956341,116.328551,0,311,39933.4477314815,2009-04-30,10:44:44
39.956252,116.327961,0,306,39933.4477893518,2009-04-30,10:44:49
39.956207,116.327208,0,303,39933.4478472222,2009-04-30,10:44:54
39.955966,116.326502,0,310,39933.4479050926,2009-04-30,10:44:59
39.955906,116.325837,0,311,39933.447962963,2009-04-30,10:45:04
39.95585,116.325036,0,314,39933.4480208333,2009-04-30,10:45:09
39.955916,116.32413,0,324,39933.4480787037,2009-04-30,10:45:14
39.955942,116.323248,0,328,39933.4481365741,2009-04-30,10:45:19
39.955879,116.322419,0,333,39933.4481944444,2009-04-30,10:45:24
39.955942,116.321799,0,326,39933.4482523148,2009-04-30,10:45:29
39.955923,116.321117,0,322,39933.4483101852,2009-04-30,10:45:34
39.955943,116.320345,0,322,39933.4483680556,2009-04-30,10:45:39
39.955882,116.319467,0,320,39933.4484259259,2009-04-30,10:45:44
39.955698,116.318846,0,324,39933.4484837963,2009-04-30,10:45:49
39.955813,116.318631,0,326,39933.4485416667,2009-04-30,10:45:54
39.955818,116.318596,0,327,39933.448599537,2009-04-30,10:45:59
39.955817,116.318474,0,327,39933.4486574074,2009-04-30,10:46:04
39.955741,116.318077,0,327,39933.4487152778,2009-04-30,10:46:09
39.955707,116.317515,0,324,39933.4487731481,2009-04-30,10:46:14
39.95555,116.317122,0,320,39933.4488310185,2009-04-30,10:46:19
39.955503,116.316705,0,318,39933.4488888889,2009-04-30,10:46:24
39.955519,116.316365,0,290,39933.4489467593,2009-04-30,10:46:29
39.955551,116.315889,0,265,39933.4490046296,2009-04-30,10:46:34
39.955549,116.3154,0,249,39933.4490625,2009-04-30,10:46:39
39.955524,116.31479,0,233,39933.4491203704,2009-04-30,10:46:44
39.955559,116.314266,0,224,39933.4491782407,2009-04-30,10:46:49
39.955612,116.313682,0,217,39933.4492361111,2009-04-30,10:46:54
39.955605,116.313136,0,209,39933.4492939815,2009-04-30,10:46:59
39.955667,116.312574,0,198,39933.4493518519,2009-04-30,10:47:04
39.95571,116.311957,0,180,39933.4494097222,2009-04-30,10:47:09
39.955708,116.311499,0,172,39933.4494675926,2009-04-30,10:47:14
39.95573,116.311316,0,178,39933.449525463,2009-04-30,10:47:19
39.955727,116.311315,0,177,39933.4495833333,2009-04-30,10:47:24
39.955727,116.311315,0,177,39933.4496180556,2009-04-30,10:47:27
39.955727,116.311313,0,178,39933.4496412037,2009-04-30,10:47:29
39.955713,116.311279,0,178,39933.4496990741,2009-04-30,10:47:34
39.955659,116.31111,0,166,39933.4497569444,2009-04-30,10:47:39
39.955561,116.311037,0,163,39933.4498148148,2009-04-30,10:47:44
39.955335,116.311071,0,158,39933.4498726852,2009-04-30,10:47:49
39.955016,116.311061,0,155,39933.4499305556,2009-04-30,10:47:54
39.954757,116.31107,0,158,39933.4499884259,2009-04-30,10:47:59
39.954537,116.311087,0,161,39933.4500462963,2009-04-30,10:48:04
39.954348,116.3111,0,159,39933.4501041667,2009-04-30,10:48:09
39.954192,116.311095,0,159,39933.450162037,2009-04-30,10:48:14
39.95402,116.31112,0,162,39933.4502199074,2009-04-30,10:48:19
39.953957,116.311113,0,164,39933.4502777778,2009-04-30,10:48:24
39.953957,116.311113,0,164,39933.4503125,2009-04-30,10:48:27
39.953961,116.311108,0,164,39933.4503356481,2009-04-30,10:48:29
39.953939,116.311105,0,164,39933.4503935185,2009-04-30,10:48:34
39.953858,116.311099,0,164,39933.4504513889,2009-04-30,10:48:39
39.953739,116.31111,0,165,39933.4505092593,2009-04-30,10:48:44
39.953604,116.311091,0,165,39933.4505671296,2009-04-30,10:48:49
39.953471,116.311054,0,165,39933.450625,2009-04-30,10:48:54
39.953331,116.31105,0,165,39933.4506828704,2009-04-30,10:48:59
39.953193,116.311103,0,165,39933.4507407407,2009-04-30,10:49:04
39.953156,116.311119,0,166,39933.4507986111,2009-04-30,10:49:09
39.953093,116.311142,0,166,39933.4508564815,2009-04-30,10:49:14
39.953033,116.31115,0,167,39933.4509143519,2009-04-30,10:49:19
39.952968,116.311147,0,163,39933.4509722222,2009-04-30,10:49:24
39.952848,116.311147,0,155,39933.4510300926,2009-04-30,10:49:29
39.952631,116.311139,0,156,39933.451087963,2009-04-30,10:49:34
39.952405,116.311086,0,155,39933.4511458333,2009-04-30,10:49:39
39.952181,116.311096,0,155,39933.4512037037,2009-04-30,10:49:44
39.951962,116.311035,0,158,39933.4512615741,2009-04-30,10:49:49
39.951777,116.311011,0,163,39933.4513194444,2009-04-30,10:49:54
39.951725,116.311019,0,167,39933.4513773148,2009-04-30,10:49:59
39.951683,116.311009,0,171,39933.4514351852,2009-04-30,10:50:04
39.951638,116.311011,0,173,39933.4514930556,2009-04-30,10:50:09
39.951553,116.311021,0,174,39933.4515509259,2009-04-30,10:50:14
39.951424,116.311005,0,175,39933.4516087963,2009-04-30,10:50:19
39.951325,116.310991,0,178,39933.4516666667,2009-04-30,10:50:24
39.951233,116.310985,0,177,39933.451724537,2009-04-30,10:50:29
39.951178,116.311003,0,178,39933.4517824074,2009-04-30,10:50:34
39.951097,116.310991,0,179,39933.4518402778,2009-04-30,10:50:39
39.951035,116.310978,0,178,39933.4518981481,2009-04-30,10:50:44
39.951009,116.310974,0,178,39933.4519560185,2009-04-30,10:50:49
39.950965,116.310954,0,179,39933.4520138889,2009-04-30,10:50:54
39.950943,116.310914,0,173,39933.4520717593,2009-04-30,10:50:59
39.950882,116.310911,0,173,39933.4521296296,2009-04-30,10:51:04
39.950804,116.310924,0,176,39933.4521875,2009-04-30,10:51:09
39.950728,116.310932,0,180,39933.4522453704,2009-04-30,10:51:14
39.950709,116.310939,0,179,39933.4523032407,2009-04-30,10:51:19
39.950686,116.310936,0,177,39933.4523611111,2009-04-30,10:51:24
39.950686,116.310936,0,177,39933.4523958333,2009-04-30,10:51:27
39.950688,116.310936,0,177,39933.4524189815,2009-04-30,10:51:29
39.950571,116.310924,0,176,39933.4524768519,2009-04-30,10:51:34
39.950495,116.310915,0,172,39933.4525347222,2009-04-30,10:51:39
39.950408,116.310938,0,171,39933.4525925926,2009-04-30,10:51:44
39.950356,116.310917,0,167,39933.452650463,2009-04-30,10:51:49
39.950283,116.310886,0,162,39933.4527083333,2009-04-30,10:51:54
39.950229,116.310871,0,159,39933.4527662037,2009-04-30,10:51:59
39.950224,116.310867,0,158,39933.4528240741,2009-04-30,10:52:04
39.950224,116.310867,0,158,39933.4528819444,2009-04-30,10:52:09
39.95022,116.310865,0,158,39933.4529398148,2009-04-30,10:52:14
39.950221,116.310866,0,158,39933.4529976852,2009-04-30,10:52:19
39.950218,116.310866,0,158,39933.4530555556,2009-04-30,10:52:24
39.950217,116.310867,0,158,39933.4531134259,2009-04-30,10:52:29
39.950216,116.310866,0,158,39933.4531712963,2009-04-30,10:52:34
39.950216,116.310864,0,158,39933.4532291667,2009-04-30,10:52:39
39.950219,116.310865,0,158,39933.453287037,2009-04-30,10:52:44
39.950219,116.310864,0,158,39933.4533449074,2009-04-30,10:52:49
39.950219,116.310864,0,158,39933.4533796296,2009-04-30,10:52:52
39.95022,116.310865,0,158,39933.4534027778,2009-04-30,10:52:54
39.950236,116.310871,0,161,39933.4534606481,2009-04-30,10:52:59
39.950246,116.310865,0,162,39933.4535185185,2009-04-30,10:53:04
39.950257,116.310879,0,161,39933.4535763889,2009-04-30,10:53:09
39.950281,116.310953,0,164,39933.4536342593,2009-04-30,10:53:14
39.950297,116.310998,0,166,39933.4536921296,2009-04-30,10:53:19
39.950308,116.311036,0,165,39933.45375,2009-04-30,10:53:24
39.950325,116.311064,0,165,39933.4538078704,2009-04-30,10:53:29
39.95033,116.311127,0,166,39933.4538657407,2009-04-30,10:53:34
39.950338,116.311195,0,168,39933.4539236111,2009-04-30,10:53:39
39.950347,116.311263,0,171,39933.4539814815,2009-04-30,10:53:44
39.950374,116.311328,0,175,39933.4540393518,2009-04-30,10:53:49
39.950385,116.311389,0,182,39933.4540972222,2009-04-30,10:53:54
39.95037,116.311455,0,188,39933.4541550926,2009-04-30,10:53:59
39.95035,116.311524,0,193,39933.454212963,2009-04-30,10:54:04
39.95034,116.311588,0,198,39933.4542708333,2009-04-30,10:54:09
39.950344,116.311648,0,203,39933.4543287037,2009-04-30,10:54:14
39.950373,116.311724,0,210,39933.4543865741,2009-04-30,10:54:19
39.950348,116.311798,0,213,39933.4544444444,2009-04-30,10:54:24
39.950301,116.311896,0,214,39933.4545023148,2009-04-30,10:54:29
39.950269,116.311932,0,218,39933.4545601852,2009-04-30,10:54:34
39.950227,116.311989,0,215,39933.4546180556,2009-04-30,10:54:39
39.950164,116.312045,0,210,39933.4546759259,2009-04-30,10:54:44
39.950112,116.312037,0,206,39933.4547337963,2009-04-30,10:54:49
39.950055,116.312048,0,203,39933.4547916667,2009-04-30,10:54:54
39.950011,116.3121,0,201,39933.454849537,2009-04-30,10:54:59
39.949964,116.312115,0,200,39933.4549074074,2009-04-30,10:55:04
39.949911,116.312123,0,199,39933.4549652778,2009-04-30,10:55:09
39.94985,116.312116,0,200,39933.4550231481,2009-04-30,10:55:14
39.949823,116.312168,0,200,39933.4550810185,2009-04-30,10:55:19
39.94986,116.312297,0,201,39933.4551388889,2009-04-30,10:55:24
39.949883,116.31237,0,202,39933.4551967593,2009-04-30,10:55:29
39.949894,116.312419,0,202,39933.4552546296,2009-04-30,10:55:34
39.949919,116.312492,0,203,39933.4553125,2009-04-30,10:55:39
39.949956,116.312799,0,221,39933.4599421296,2009-04-30,11:02:19
39.949954,116.312864,0,222,39933.46,2009-04-30,11:02:24
39.949955,116.312963,0,222,39933.4600578704,2009-04-30,11:02:29
39.949883,116.313051,0,218,39933.4601157407,2009-04-30,11:02:34
39.949937,116.313096,0,213,39933.4601736111,2009-04-30,11:02:39
39.949967,116.313135,0,207,39933.4602314815,2009-04-30,11:02:44
39.949978,116.313163,0,201,39933.4602893519,2009-04-30,11:02:49
39.949969,116.313204,0,192,39933.4603472222,2009-04-30,11:02:54
39.949973,116.313205,0,194,39933.4604050926,2009-04-30,11:02:59
39.949973,116.313205,0,194,39933.4604398148,2009-04-30,11:03:02
39.94998,116.313198,0,192,39933.460462963,2009-04-30,11:03:04
39.950011,116.313191,0,195,39933.4605208333,2009-04-30,11:03:09
39.950083,116.313278,0,201,39933.4605787037,2009-04-30,11:03:14
39.950124,116.313265,0,203,39933.4606365741,2009-04-30,11:03:19
39.950154,116.313236,0,201,39933.4606944444,2009-04-30,11:03:24
39.950177,116.313226,0,202,39933.4607523148,2009-04-30,11:03:29
39.950189,116.313222,0,207,39933.4608101852,2009-04-30,11:03:34
39.950242,116.313308,0,208,39933.4608680556,2009-04-30,11:03:39
39.950298,116.313296,0,207,39933.4609259259,2009-04-30,11:03:44
39.950412,116.313278,0,200,39933.4609837963,2009-04-30,11:03:49
39.950489,116.313326,0,198,39933.4610416667,2009-04-30,11:03:54
39.950519,116.313205,0,192,39933.461099537,2009-04-30,11:03:59
39.950515,116.313082,0,186,39933.4611574074,2009-04-30,11:04:04
39.950522,116.313023,0,180,39933.4612152778,2009-04-30,11:04:09
39.950516,116.312983,0,177,39933.4612731481,2009-04-30,11:04:14
39.950506,116.312893,0,174,39933.4613310185,2009-04-30,11:04:19
39.950511,116.312851,0,173,39933.4613888889,2009-04-30,11:04:24
39.950501,116.312895,0,175,39933.4614467593,2009-04-30,11:04:29
39.950494,116.31291,0,177,39933.4615046296,2009-04-30,11:04:34
39.950494,116.31291,0,177,39933.4615393518,2009-04-30,11:04:37
39.950495,116.312917,0,179,39933.4615625,2009-04-30,11:04:39
39.95052,116.312959,0,178,39933.4616203704,2009-04-30,11:04:44
39.950541,116.312973,0,177,39933.4616782407,2009-04-30,11:04:49
39.950559,116.312896,0,177,39933.4617361111,2009-04-30,11:04:54
39.950578,116.312861,0,178,39933.4617939815,2009-04-30,11:04:59
39.950578,116.312855,0,179,39933.4618518518,2009-04-30,11:05:04
39.950578,116.312855,0,179,39933.4618865741,2009-04-30,11:05:07
39.950583,116.312857,0,180,39933.4619097222,2009-04-30,11:05:09
39.950668,116.312943,0,180,39933.4619675926,2009-04-30,11:05:14
39.950756,116.313006,0,181,39933.462025463,2009-04-30,11:05:19
39.950789,116.312955,0,181,39933.4620833333,2009-04-30,11:05:24
39.950929,116.312928,0,180,39933.4621412037,2009-04-30,11:05:29
39.95103,116.313076,0,179,39933.4621990741,2009-04-30,11:05:34
39.951075,116.313129,0,178,39933.4622569444,2009-04-30,11:05:39
39.951109,116.313187,0,177,39933.4623148148,2009-04-30,11:05:44
39.951128,116.313241,0,178,39933.4623726852,2009-04-30,11:05:49
39.951162,116.313273,0,178,39933.4624305556,2009-04-30,11:05:54
39.9512,116.313297,0,178,39933.4624884259,2009-04-30,11:05:59
39.951232,116.313378,0,176,39933.4625462963,2009-04-30,11:06:04
39.95121,116.313443,0,174,39933.4626041667,2009-04-30,11:06:09
39.951205,116.313443,0,174,39933.462662037,2009-04-30,11:06:14
39.951202,116.313442,0,174,39933.4627199074,2009-04-30,11:06:19
39.951202,116.313442,0,174,39933.4627546296,2009-04-30,11:06:22
39.951197,116.31344,0,174,39933.4627777778,2009-04-30,11:06:24
39.951186,116.313436,0,174,39933.4628356481,2009-04-30,11:06:29
39.951081,116.313707,0,145,39933.4789814815,2009-04-30,11:29:44
39.951064,116.313642,0,164,39933.4790393518,2009-04-30,11:29:49
39.951037,116.313603,0,178,39933.4790972222,2009-04-30,11:29:54
39.950994,116.313625,0,151,39933.4791550926,2009-04-30,11:29:59
39.951016,116.313606,0,150,39933.479212963,2009-04-30,11:30:04
39.95103,116.313569,0,153,39933.4792708333,2009-04-30,11:30:09
39.951037,116.313517,0,155,39933.4793287037,2009-04-30,11:30:14
39.951036,116.313484,0,157,39933.4793865741,2009-04-30,11:30:19
39.951041,116.313443,0,160,39933.4794444444,2009-04-30,11:30:24
39.951083,116.313343,0,166,39933.4795023148,2009-04-30,11:30:29
39.951108,116.313327,0,166,39933.4795601852,2009-04-30,11:30:34
39.951111,116.313307,0,168,39933.4796180556,2009-04-30,11:30:39
39.951091,116.313294,0,170,39933.4796759259,2009-04-30,11:30:44
39.951049,116.313279,0,172,39933.4797337963,2009-04-30,11:30:49
39.950997,116.313274,0,172,39933.4797916667,2009-04-30,11:30:54
39.950952,116.313254,0,172,39933.479849537,2009-04-30,11:30:59
39.950936,116.313258,0,171,39933.4799074074,2009-04-30,11:31:04
39.9509,116.313253,0,170,39933.4799652778,2009-04-30,11:31:09
39.950855,116.313232,0,169,39933.4800231481,2009-04-30,11:31:14
39.950815,116.313249,0,171,39933.4800810185,2009-04-30,11:31:19
39.950809,116.313212,0,172,39933.4801388889,2009-04-30,11:31:24
39.950789,116.313225,0,173,39933.4801967593,2009-04-30,11:31:29
39.95075,116.313182,0,175,39933.4802546296,2009-04-30,11:31:34
39.950706,116.313173,0,176,39933.4803125,2009-04-30,11:31:39
39.950677,116.313185,0,178,39933.4803703704,2009-04-30,11:31:44
39.950647,116.31321,0,179,39933.4804282407,2009-04-30,11:31:49
39.950645,116.313271,0,180,39933.4804861111,2009-04-30,11:31:54
39.950637,116.313347,0,181,39933.4805439815,2009-04-30,11:31:59
39.950617,116.313364,0,182,39933.4806018519,2009-04-30,11:32:04
39.950573,116.313373,0,183,39933.4806597222,2009-04-30,11:32:09
39.950497,116.313252,0,183,39933.4807175926,2009-04-30,11:32:14
39.950457,116.313205,0,184,39933.480775463,2009-04-30,11:32:19
39.950438,116.313189,0,185,39933.4808333333,2009-04-30,11:32:24
39.9504,116.313202,0,185,39933.4808912037,2009-04-30,11:32:29
39.950388,116.313221,0,186,39933.4809490741,2009-04-30,11:32:34
39.950388,116.313221,0,186,39933.4809837963,2009-04-30,11:32:37
39.95039,116.313222,0,186,39933.4810069444,2009-04-30,11:32:39
39.950358,116.313231,0,186,39933.4810648148,2009-04-30,11:32:44
39.950331,116.313252,0,187,39933.4811226852,2009-04-30,11:32:49
39.950325,116.313253,0,187,39933.4811805556,2009-04-30,11:32:54
39.950325,116.313253,0,187,39933.4812152778,2009-04-30,11:32:57
39.950323,116.313251,0,187,39933.4812384259,2009-04-30,11:32:59
39.950329,116.313261,0,187,39933.4812962963,2009-04-30,11:33:04
39.950317,116.3133,0,188,39933.4813541667,2009-04-30,11:33:09
39.950296,116.313346,0,188,39933.481412037,2009-04-30,11:33:14
39.950228,116.313347,0,188,39933.4814699074,2009-04-30,11:33:19
39.95014,116.31327,0,188,39933.4815277778,2009-04-30,11:33:24
39.950077,116.313219,0,188,39933.4815856481,2009-04-30,11:33:29
39.949995,116.313166,0,187,39933.4816435185,2009-04-30,11:33:34
39.949973,116.313167,0,186,39933.4817013889,2009-04-30,11:33:39
39.949945,116.313228,0,186,39933.4817592593,2009-04-30,11:33:44
39.949931,116.31331,0,186,39933.4818171296,2009-04-30,11:33:49
39.949952,116.313368,0,185,39933.481875,2009-04-30,11:33:54
39.949921,116.313438,0,184,39933.4819328704,2009-04-30,11:33:59
39.94992,116.313501,0,182,39933.4819907407,2009-04-30,11:34:04
39.949927,116.313602,0,175,39933.4820486111,2009-04-30,11:34:09
39.949948,116.31363,0,173,39933.4821064815,2009-04-30,11:34:14
39.949954,116.313659,0,173,39933.4821643519,2009-04-30,11:34:19
39.949966,116.313677,0,172,39933.4822222222,2009-04-30,11:34:24
39.949966,116.313677,0,172,39933.4822569444,2009-04-30,11:34:27
39.949971,116.313671,0,172,39933.4822800926,2009-04-30,11:34:29
39.949977,116.313696,0,172,39933.4823263889,2009-04-30,11:34:33
39.949976,116.313767,0,170,39933.4823842593,2009-04-30,11:34:38
39.949991,116.313806,0,170,39933.4824421296,2009-04-30,11:34:43
39.949928,116.313918,0,170,39933.4825,2009-04-30,11:34:48
39.949919,116.313961,0,171,39933.4825578704,2009-04-30,11:34:53
39.949918,116.313998,0,172,39933.4826157407,2009-04-30,11:34:58
39.949934,116.314042,0,172,39933.4826736111,2009-04-30,11:35:03
39.949945,116.314086,0,171,39933.4827314815,2009-04-30,11:35:08
39.94996,116.314134,0,171,39933.4827893519,2009-04-30,11:35:13
39.949967,116.314184,0,171,39933.4828472222,2009-04-30,11:35:18
39.949973,116.314244,0,170,39933.4829050926,2009-04-30,11:35:23
39.949982,116.314327,0,169,39933.482962963,2009-04-30,11:35:28
39.949965,116.314375,0,170,39933.4830208333,2009-04-30,11:35:33
39.949969,116.314411,0,171,39933.4830787037,2009-04-30,11:35:38
39.949957,116.314396,0,172,39933.4831365741,2009-04-30,11:35:43
39.949949,116.314395,0,172,39933.4831944444,2009-04-30,11:35:48
39.949948,116.314395,0,172,39933.4832060185,2009-04-30,11:35:49
39.949968,116.314398,0,173,39933.4832638889,2009-04-30,11:35:54
39.949989,116.314386,0,178,39933.4833217593,2009-04-30,11:35:59
39.949997,116.314361,0,187,39933.4833796296,2009-04-30,11:36:04
39.950007,116.314365,0,190,39933.4834375,2009-04-30,11:36:09
39.950006,116.314366,0,191,39933.4834953704,2009-04-30,11:36:14
39.950001,116.314364,0,191,39933.4835532407,2009-04-30,11:36:19
39.950001,116.314364,0,191,39933.4836111111,2009-04-30,11:36:24
39.950001,116.314364,0,191,39933.4836458333,2009-04-30,11:36:27
39.950009,116.314367,0,191,39933.4836689815,2009-04-30,11:36:29
39.950028,116.314367,0,192,39933.4837268519,2009-04-30,11:36:34
39.950018,116.31438,0,192,39933.4837847222,2009-04-30,11:36:39
39.950022,116.314398,0,192,39933.4838425926,2009-04-30,11:36:44
39.950022,116.314398,0,192,39933.4838773148,2009-04-30,11:36:47
39.950022,116.314401,0,192,39933.483900463,2009-04-30,11:36:49
39.950057,116.314442,0,193,39933.4839583333,2009-04-30,11:36:54
39.950049,116.314487,0,193,39933.4840162037,2009-04-30,11:36:59
39.949979,116.314592,0,198,39933.4840740741,2009-04-30,11:37:04
39.949895,116.314637,0,200,39933.4841319444,2009-04-30,11:37:09
39.949876,116.314654,0,203,39933.4841898148,2009-04-30,11:37:14
39.949837,116.314676,0,207,39933.4842476852,2009-04-30,11:37:19
39.949777,116.314684,0,213,39933.4843055556,2009-04-30,11:37:24
39.949743,116.314715,0,219,39933.4843634259,2009-04-30,11:37:29
39.949716,116.314725,0,227,39933.4844212963,2009-04-30,11:37:34
39.949733,116.314687,0,231,39933.4844791667,2009-04-30,11:37:39
39.949733,116.314687,0,231,39933.4845138889,2009-04-30,11:37:42
39.949731,116.314683,0,231,39933.484537037,2009-04-30,11:37:44
39.949721,116.314681,0,231,39933.4845949074,2009-04-30,11:37:49
39.949715,116.314671,0,231,39933.4846527778,2009-04-30,11:37:54
39.949715,116.314671,0,231,39933.4846875,2009-04-30,11:37:57
39.949717,116.314669,0,230,39933.4847106481,2009-04-30,11:37:59
39.949729,116.314672,0,229,39933.4847685185,2009-04-30,11:38:04
39.949732,116.314683,0,227,39933.4848263889,2009-04-30,11:38:09
39.949722,116.314714,0,225,39933.4848842593,2009-04-30,11:38:14
39.949717,116.314738,0,224,39933.4849421296,2009-04-30,11:38:19
39.949697,116.314757,0,224,39933.485,2009-04-30,11:38:24
39.949673,116.314774,0,222,39933.4850578704,2009-04-30,11:38:29
39.94958,116.314808,0,218,39933.4851157407,2009-04-30,11:38:34
39.949543,116.314745,0,214,39933.4851736111,2009-04-30,11:38:39
39.949539,116.314705,0,210,39933.4852314815,2009-04-30,11:38:44
39.949539,116.314705,0,210,39933.4852662037,2009-04-30,11:38:47
39.949531,116.314711,0,209,39933.4852893518,2009-04-30,11:38:49
39.949492,116.314743,0,207,39933.4853472222,2009-04-30,11:38:54
39.949444,116.314765,0,204,39933.4854050926,2009-04-30,11:38:59
39.949405,116.314793,0,199,39933.485462963,2009-04-30,11:39:04
39.949373,116.314801,0,194,39933.4855208333,2009-04-30,11:39:09
39.949392,116.314632,0,184,39933.4855787037,2009-04-30,11:39:14
39.949408,116.314518,0,190,39933.4856365741,2009-04-30,11:39:19
39.949383,116.314554,0,192,39933.4856944444,2009-04-30,11:39:24
39.949407,116.314519,0,197,39933.4857523148,2009-04-30,11:39:29
39.949409,116.314503,0,198,39933.4858101852,2009-04-30,11:39:34
39.949428,116.314426,0,204,39933.4858680556,2009-04-30,11:39:39
39.949468,116.314437,0,205,39933.4859259259,2009-04-30,11:39:44
39.949493,116.314459,0,205,39933.4859837963,2009-04-30,11:39:49
39.949495,116.314453,0,206,39933.4860416667,2009-04-30,11:39:54
39.949495,116.314453,0,206,39933.4860763889,2009-04-30,11:39:57
39.949499,116.314455,0,206,39933.486099537,2009-04-30,11:39:59
39.949509,116.31448,0,207,39933.4861574074,2009-04-30,11:40:04
39.949508,116.314514,0,206,39933.4862152778,2009-04-30,11:40:09
39.949495,116.314527,0,206,39933.4862731481,2009-04-30,11:40:14
39.949506,116.314539,0,207,39933.4863310185,2009-04-30,11:40:19
39.949502,116.314562,0,208,39933.4863888889,2009-04-30,11:40:24
39.949499,116.314564,0,208,39933.4864467593,2009-04-30,11:40:29
39.949495,116.314564,0,208,39933.4865046296,2009-04-30,11:40:34
39.949495,116.314564,0,208,39933.4865393518,2009-04-30,11:40:37
39.94949,116.314563,0,209,39933.4865625,2009-04-30,11:40:39
39.94944,116.314564,0,208,39933.4866203704,2009-04-30,11:40:44
39.949405,116.314537,0,206,39933.4866782407,2009-04-30,11:40:49
39.949405,116.314538,0,206,39933.4867361111,2009-04-30,11:40:54
39.949401,116.314541,0,207,39933.4867939815,2009-04-30,11:40:59
39.949401,116.314541,0,207,39933.4868287037,2009-04-30,11:41:02
39.949394,116.314543,0,208,39933.4868518518,2009-04-30,11:41:04
39.949329,116.314581,0,213,39933.4869097222,2009-04-30,11:41:09
39.948894,116.314725,0,253,39933.487037037,2009-04-30,11:41:20
39.948855,116.314738,0,263,39933.4870949074,2009-04-30,11:41:25
39.948778,116.314717,0,258,39933.4871643518,2009-04-30,11:41:31
39.948719,116.314727,0,257,39933.4872222222,2009-04-30,11:41:36
39.948666,116.314733,0,246,39933.4872800926,2009-04-30,11:41:41
39.948619,116.314722,0,236,39933.487337963,2009-04-30,11:41:46
39.948582,116.314741,0,237,39933.4873958333,2009-04-30,11:41:51
39.948545,116.314759,0,239,39933.4874537037,2009-04-30,11:41:56
39.948519,116.314746,0,243,39933.4875115741,2009-04-30,11:42:01
39.948493,116.314758,0,245,39933.4875694444,2009-04-30,11:42:06
39.948412,116.314718,0,230,39933.4876273148,2009-04-30,11:42:11
39.948364,116.314698,0,223,39933.4876851852,2009-04-30,11:42:16
39.948346,116.314713,0,224,39933.4877430556,2009-04-30,11:42:21
39.948336,116.314708,0,222,39933.4878009259,2009-04-30,11:42:26
39.948293,116.314734,0,220,39933.4878587963,2009-04-30,11:42:31
39.948251,116.314738,0,220,39933.4879166667,2009-04-30,11:42:36
39.948174,116.314771,0,223,39933.487974537,2009-04-30,11:42:41
39.948137,116.314779,0,223,39933.4880324074,2009-04-30,11:42:46
39.948086,116.314776,0,220,39933.4880902778,2009-04-30,11:42:51
39.94802,116.314812,0,217,39933.4881481482,2009-04-30,11:42:56
39.947949,116.31483,0,211,39933.4882060185,2009-04-30,11:43:01
39.947929,116.31485,0,211,39933.4882638889,2009-04-30,11:43:06
39.94791,116.314853,0,215,39933.4883217593,2009-04-30,11:43:11
39.947888,116.314845,0,217,39933.4883796296,2009-04-30,11:43:16
39.947868,116.314815,0,216,39933.4884375,2009-04-30,11:43:21
39.947853,116.314784,0,215,39933.4884953704,2009-04-30,11:43:26
39.947855,116.31475,0,214,39933.4885532407,2009-04-30,11:43:31
39.947848,116.314717,0,214,39933.4886111111,2009-04-30,11:43:36
39.947833,116.314679,0,214,39933.4886689815,2009-04-30,11:43:41
39.947804,116.314635,0,213,39933.4887268519,2009-04-30,11:43:46
39.947762,116.314567,0,210,39933.4887847222,2009-04-30,11:43:51
39.947724,116.314512,0,207,39933.4888425926,2009-04-30,11:43:56
39.947691,116.314464,0,207,39933.488900463,2009-04-30,11:44:01
39.947689,116.31444,0,207,39933.4889583333,2009-04-30,11:44:06
39.947679,116.314442,0,207,39933.4890162037,2009-04-30,11:44:11
39.947679,116.314442,0,207,39933.4890509259,2009-04-30,11:44:14
39.947679,116.314441,0,207,39933.4890740741,2009-04-30,11:44:16
39.947667,116.314417,0,207,39933.4891319444,2009-04-30,11:44:21
39.947658,116.314389,0,207,39933.4891898148,2009-04-30,11:44:26
39.947663,116.314346,0,204,39933.4892476852,2009-04-30,11:44:31
39.947653,116.314304,0,202,39933.4893055556,2009-04-30,11:44:36
39.947653,116.31425,0,201,39933.4893634259,2009-04-30,11:44:41
39.947646,116.314209,0,199,39933.4894212963,2009-04-30,11:44:46
39.947636,116.314186,0,197,39933.4894791667,2009-04-30,11:44:51
39.947624,116.314141,0,195,39933.489537037,2009-04-30,11:44:56
39.947621,116.314082,0,192,39933.4895949074,2009-04-30,11:45:01
39.947632,116.31402,0,187,39933.4896527778,2009-04-30,11:45:06
39.947624,116.313978,0,181,39933.4897106481,2009-04-30,11:45:11
39.947614,116.313946,0,177,39933.4897685185,2009-04-30,11:45:16
39.947604,116.313907,0,175,39933.4898263889,2009-04-30,11:45:21
39.947575,116.313896,0,176,39933.4898842593,2009-04-30,11:45:26
39.947631,116.313862,0,167,39933.4899421296,2009-04-30,11:45:31
39.947643,116.313834,0,168,39933.49,2009-04-30,11:45:36
39.947643,116.313771,0,169,39933.4900578704,2009-04-30,11:45:41
39.947678,116.313795,0,170,39933.4901157407,2009-04-30,11:45:46
39.94771,116.313783,0,172,39933.4901736111,2009-04-30,11:45:51
39.947774,116.31365,0,180,39933.4902314815,2009-04-30,11:45:56
39.947773,116.313556,0,185,39933.4902893519,2009-04-30,11:46:01
39.947789,116.31355,0,185,39933.4903472222,2009-04-30,11:46:06
39.94781,116.313544,0,186,39933.4904050926,2009-04-30,11:46:11
39.94794,116.313677,0,175,39933.4925,2009-04-30,11:49:12
39.949805,116.31771,0,1663,39933.4926273148,2009-04-30,11:49:23
39.948172,116.312626,0,415,39933.4928125,2009-04-30,11:49:39
39.948099,116.312986,0,321,39933.4928703704,2009-04-30,11:49:44
39.948068,116.313337,0,241,39933.4929282407,2009-04-30,11:49:49
39.948059,116.31344,0,204,39933.4929861111,2009-04-30,11:49:54
39.948066,116.313459,0,192,39933.4930439815,2009-04-30,11:49:59
39.948073,116.313463,0,190,39933.4931018518,2009-04-30,11:50:04
39.948075,116.313462,0,189,39933.4931597222,2009-04-30,11:50:09
39.948075,116.313462,0,189,39933.4931944444,2009-04-30,11:50:12
39.948077,116.313465,0,189,39933.4932175926,2009-04-30,11:50:14
39.948062,116.31347,0,192,39933.493275463,2009-04-30,11:50:19
39.948047,116.313476,0,195,39933.4933333333,2009-04-30,11:50:24
39.948044,116.313479,0,195,39933.4933912037,2009-04-30,11:50:29
39.948041,116.313485,0,194,39933.4934490741,2009-04-30,11:50:34
39.948039,116.31349,0,194,39933.4935069444,2009-04-30,11:50:39
39.948039,116.31349,0,194,39933.4935416667,2009-04-30,11:50:42
39.948033,116.313493,0,194,39933.4935648148,2009-04-30,11:50:44
39.948002,116.313516,0,196,39933.4936226852,2009-04-30,11:50:49
39.948002,116.313516,0,196,39933.4936574074,2009-04-30,11:50:52
39.948006,116.313519,0,196,39933.4936805556,2009-04-30,11:50:54
39.948016,116.313525,0,196,39933.4937384259,2009-04-30,11:50:59
39.948023,116.313529,0,196,39933.4937962963,2009-04-30,11:51:04
39.948026,116.313535,0,196,39933.4938541667,2009-04-30,11:51:09
39.948019,116.31354,0,196,39933.493912037,2009-04-30,11:51:14
39.948016,116.313545,0,196,39933.4939699074,2009-04-30,11:51:19
39.948016,116.313545,0,196,39933.4940046296,2009-04-30,11:51:22
39.948021,116.313551,0,196,39933.4940277778,2009-04-30,11:51:24
39.94801,116.313606,0,199,39933.4940856481,2009-04-30,11:51:29
39.948009,116.313624,0,202,39933.4941435185,2009-04-30,11:51:34
39.948016,116.313627,0,203,39933.4942013889,2009-04-30,11:51:39
39.94802,116.313629,0,205,39933.4942592593,2009-04-30,11:51:44
39.948018,116.313633,0,207,39933.4943171296,2009-04-30,11:51:49
39.948017,116.313638,0,209,39933.494375,2009-04-30,11:51:54
39.948018,116.313643,0,210,39933.4944328704,2009-04-30,11:51:59
39.948012,116.31365,0,213,39933.4944907407,2009-04-30,11:52:04
39.948012,116.313653,0,215,39933.4945486111,2009-04-30,11:52:09
39.948014,116.313656,0,217,39933.4946064815,2009-04-30,11:52:14
39.948014,116.313657,0,220,39933.4946643518,2009-04-30,11:52:19
39.948012,116.313658,0,222,39933.4947222222,2009-04-30,11:52:24
39.948013,116.313659,0,224,39933.4947800926,2009-04-30,11:52:29
39.948013,116.313659,0,224,39933.4948148148,2009-04-30,11:52:32
39.94802,116.313662,0,226,39933.494837963,2009-04-30,11:52:34
39.948029,116.313668,0,228,39933.4948958333,2009-04-30,11:52:39
39.948036,116.313672,0,230,39933.4949537037,2009-04-30,11:52:44
39.948039,116.313675,0,232,39933.4950115741,2009-04-30,11:52:49
39.94804,116.313679,0,233,39933.4950694444,2009-04-30,11:52:54
39.948041,116.313684,0,234,39933.4951273148,2009-04-30,11:52:59
39.948041,116.313687,0,235,39933.4951851852,2009-04-30,11:53:04
39.948041,116.313688,0,235,39933.4952430556,2009-04-30,11:53:09
39.948042,116.313688,0,236,39933.4953009259,2009-04-30,11:53:14
39.948042,116.313688,0,236,39933.4953356481,2009-04-30,11:53:17
39.948045,116.31369,0,236,39933.4953587963,2009-04-30,11:53:19
39.948023,116.313725,0,230,39933.4954166667,2009-04-30,11:53:24
39.947986,116.313766,0,225,39933.495474537,2009-04-30,11:53:29
39.947947,116.313819,0,216,39933.4955324074,2009-04-30,11:53:34
39.947924,116.313812,0,214,39933.4955902778,2009-04-30,11:53:39
39.947906,116.313826,0,216,39933.4956481481,2009-04-30,11:53:44
39.947888,116.313847,0,219,39933.4957060185,2009-04-30,11:53:49
39.947882,116.313889,0,224,39933.4957638889,2009-04-30,11:53:54
39.947861,116.313929,0,227,39933.4958217593,2009-04-30,11:53:59
39.947842,116.313956,0,226,39933.4958796296,2009-04-30,11:54:04
39.947842,116.313989,0,225,39933.4959375,2009-04-30,11:54:09
39.947856,116.31403,0,226,39933.4959953704,2009-04-30,11:54:14
39.947873,116.314129,0,229,39933.4960532407,2009-04-30,11:54:19
39.947903,116.314205,0,224,39933.4961111111,2009-04-30,11:54:24
39.947916,116.314264,0,221,39933.4961689815,2009-04-30,11:54:29
39.94793,116.31429,0,214,39933.4962268519,2009-04-30,11:54:34
39.947926,116.314336,0,210,39933.4962847222,2009-04-30,11:54:39
39.947916,116.314364,0,210,39933.4963425926,2009-04-30,11:54:44
39.947924,116.314433,0,208,39933.496400463,2009-04-30,11:54:49
39.947934,116.314502,0,203,39933.4964583333,2009-04-30,11:54:54
39.947944,116.314548,0,199,39933.4965162037,2009-04-30,11:54:59
39.947945,116.314598,0,194,39933.4965740741,2009-04-30,11:55:04
39.947945,116.314598,0,194,39933.4966087963,2009-04-30,11:55:07
39.947946,116.314599,0,190,39933.4966319444,2009-04-30,11:55:09
39.947963,116.314649,0,186,39933.4966898148,2009-04-30,11:55:14
39.947975,116.314692,0,190,39933.4967476852,2009-04-30,11:55:19
39.948009,116.314725,0,196,39933.4968055556,2009-04-30,11:55:24
39.948053,116.314759,0,198,39933.4968634259,2009-04-30,11:55:29
39.948098,116.31476,0,199,39933.4969212963,2009-04-30,11:55:34
39.948132,116.314765,0,206,39933.4969791667,2009-04-30,11:55:39
39.948166,116.314768,0,215,39933.497037037,2009-04-30,11:55:44
39.94817,116.314786,0,221,39933.4970949074,2009-04-30,11:55:49
39.948189,116.314771,0,222,39933.4971527778,2009-04-30,11:55:54
39.948234,116.314753,0,225,39933.4972106481,2009-04-30,11:55:59
39.948271,116.314757,0,230,39933.4972685185,2009-04-30,11:56:04
39.948311,116.314773,0,234,39933.4973263889,2009-04-30,11:56:09
39.948343,116.314794,0,244,39933.4973842593,2009-04-30,11:56:14
39.948362,116.314821,0,251,39933.4974421296,2009-04-30,11:56:19
39.948426,116.31482,0,246,39933.4975,2009-04-30,11:56:24
39.94847,116.314808,0,251,39933.4975578704,2009-04-30,11:56:29
39.948526,116.314757,0,250,39933.4976157407,2009-04-30,11:56:34
39.94857,116.314738,0,249,39933.4976736111,2009-04-30,11:56:39
39.9486,116.314736,0,259,39933.4977314815,2009-04-30,11:56:44
39.948643,116.314743,0,261,39933.4977893519,2009-04-30,11:56:49
39.948661,116.314749,0,262,39933.4978472222,2009-04-30,11:56:54
39.948698,116.314735,0,271,39933.4979050926,2009-04-30,11:56:59
39.94872,116.31474,0,293,39933.497962963,2009-04-30,11:57:04
39.948755,116.314711,0,303,39933.4980208333,2009-04-30,11:57:09
39.948806,116.314693,0,308,39933.4980787037,2009-04-30,11:57:14
39.948846,116.314678,0,313,39933.4981365741,2009-04-30,11:57:19
39.948915,116.314674,0,313,39933.4981944444,2009-04-30,11:57:24
39.948932,116.31466,0,321,39933.4982523148,2009-04-30,11:57:29
39.948962,116.314637,0,326,39933.4983101852,2009-04-30,11:57:34
39.948977,116.314594,0,319,39933.4983680556,2009-04-30,11:57:39
39.948972,116.314573,0,308,39933.4984259259,2009-04-30,11:57:44
39.94902,116.314506,0,310,39933.4984837963,2009-04-30,11:57:49
39.949027,116.314435,0,316,39933.4985416667,2009-04-30,11:57:54
39.949043,116.314427,0,319,39933.498599537,2009-04-30,11:57:59
39.949043,116.314427,0,319,39933.4986342593,2009-04-30,11:58:02
39.949047,116.31442,0,324,39933.4986574074,2009-04-30,11:58:04
39.949073,116.314434,0,325,39933.4987152778,2009-04-30,11:58:09
39.949089,116.314471,0,327,39933.4987731481,2009-04-30,11:58:14
39.949122,116.314442,0,325,39933.4988310185,2009-04-30,11:58:19
39.949123,116.314456,0,322,39933.4988888889,2009-04-30,11:58:24
39.949145,116.314442,0,319,39933.4989467593,2009-04-30,11:58:29
39.949194,116.314456,0,314,39933.4990046296,2009-04-30,11:58:34
39.949316,116.314514,0,295,39933.4990625,2009-04-30,11:58:39
39.949348,116.314506,0,288,39933.4991203704,2009-04-30,11:58:44
39.949393,116.314512,0,278,39933.4991782407,2009-04-30,11:58:49
39.949396,116.31455,0,273,39933.4992361111,2009-04-30,11:58:54
39.949414,116.314547,0,269,39933.4992939815,2009-04-30,11:58:59
39.949422,116.314576,0,268,39933.4993518519,2009-04-30,11:59:04
39.949449,116.314682,0,257,39933.4994097222,2009-04-30,11:59:09
39.949469,116.314721,0,252,39933.4994675926,2009-04-30,11:59:14
39.949485,116.314744,0,247,39933.499525463,2009-04-30,11:59:19
39.949464,116.314769,0,237,39933.4995833333,2009-04-30,11:59:24
39.949456,116.314789,0,232,39933.4996412037,2009-04-30,11:59:29
39.949439,116.314842,0,229,39933.4996990741,2009-04-30,11:59:34
39.94943,116.314877,0,226,39933.4997569444,2009-04-30,11:59:39
39.949407,116.314893,0,219,39933.4998148148,2009-04-30,11:59:44
39.949383,116.314923,0,221,39933.4998726852,2009-04-30,11:59:49
39.949399,116.314952,0,222,39933.4999305556,2009-04-30,11:59:54
39.949388,116.314971,0,221,39933.4999884259,2009-04-30,11:59:59
39.949388,116.314971,0,221,39933.5000231481,2009-04-30,12:00:02
39.949389,116.314966,0,221,39933.5000462963,2009-04-30,12:00:04
39.949396,116.314996,0,222,39933.5001041667,2009-04-30,12:00:09
39.949394,116.315102,0,218,39933.500162037,2009-04-30,12:00:14
39.949512,116.315179,0,205,39933.5002199074,2009-04-30,12:00:19
39.949553,116.315218,0,202,39933.5002777778,2009-04-30,12:00:24
39.94958,116.315252,0,194,39933.5003356481,2009-04-30,12:00:29
39.949564,116.315276,0,192,39933.5003935185,2009-04-30,12:00:34
39.949535,116.315277,0,194,39933.5004513889,2009-04-30,12:00:39
39.949524,116.315305,0,192,39933.5005092593,2009-04-30,12:00:44
39.949531,116.315343,0,189,39933.5005671296,2009-04-30,12:00:49
39.949546,116.315406,0,183,39933.500625,2009-04-30,12:00:54
39.949598,116.315449,0,172,39933.5006828704,2009-04-30,12:00:59
39.949578,116.315479,0,171,39933.5007407407,2009-04-30,12:01:04
39.949575,116.315518,0,171,39933.5007986111,2009-04-30,12:01:09
39.949561,116.315543,0,173,39933.5008564815,2009-04-30,12:01:14
39.949561,116.315543,0,173,39933.5008912037,2009-04-30,12:01:17
39.949566,116.315545,0,174,39933.5009143518,2009-04-30,12:01:19
39.94959,116.315534,0,179,39933.5009722222,2009-04-30,12:01:24
39.949641,116.31554,0,186,39933.5010300926,2009-04-30,12:01:29
39.949669,116.31554,0,196,39933.501087963,2009-04-30,12:01:34
39.949696,116.315536,0,207,39933.5011458333,2009-04-30,12:01:39
39.949723,116.315557,0,214,39933.5012037037,2009-04-30,12:01:44
39.949755,116.315573,0,219,39933.5012615741,2009-04-30,12:01:49
39.949773,116.315556,0,226,39933.5013194444,2009-04-30,12:01:54
39.949781,116.315514,0,232,39933.5013773148,2009-04-30,12:01:59
39.949793,116.315487,0,236,39933.5014351852,2009-04-30,12:02:04
39.949819,116.315499,0,248,39933.5014930556,2009-04-30,12:02:09
39.949839,116.31552,0,259,39933.5015509259,2009-04-30,12:02:14
39.949841,116.315533,0,271,39933.5016087963,2009-04-30,12:02:19
39.949844,116.315575,0,276,39933.5016666667,2009-04-30,12:02:24
39.949854,116.315577,0,279,39933.501724537,2009-04-30,12:02:29
39.949876,116.315642,0,283,39933.5017824074,2009-04-30,12:02:34
39.949888,116.315719,0,286,39933.5018402778,2009-04-30,12:02:39
39.949893,116.315769,0,288,39933.5018981481,2009-04-30,12:02:44
39.949895,116.315791,0,289,39933.5019560185,2009-04-30,12:02:49
39.949875,116.315753,0,292,39933.5020138889,2009-04-30,12:02:54
39.949891,116.315771,0,294,39933.5020717593,2009-04-30,12:02:59
39.949919,116.31581,0,296,39933.5021296296,2009-04-30,12:03:04
39.949961,116.315814,0,299,39933.5021875,2009-04-30,12:03:09
39.950021,116.315901,0,302,39933.5022453704,2009-04-30,12:03:14
39.950076,116.315995,0,303,39933.5023032407,2009-04-30,12:03:19
39.950112,116.316038,0,305,39933.5023611111,2009-04-30,12:03:24
39.950136,116.316014,0,305,39933.5024189815,2009-04-30,12:03:29
39.950187,116.315995,0,299,39933.5024768518,2009-04-30,12:03:34
39.950216,116.316031,0,302,39933.5025347222,2009-04-30,12:03:39
39.950309,116.315978,0,304,39933.5025925926,2009-04-30,12:03:44
39.950404,116.31582,0,321,39933.502650463,2009-04-30,12:03:49
39.950488,116.31575,0,328,39933.5027083333,2009-04-30,12:03:54
39.950542,116.315677,0,341,39933.5027662037,2009-04-30,12:03:59
39.95057,116.315635,0,349,39933.5028240741,2009-04-30,12:04:04
39.95058,116.315634,0,350,39933.5028819444,2009-04-30,12:04:09
39.950628,116.315647,0,342,39933.5029398148,2009-04-30,12:04:14
39.95063,116.315649,0,341,39933.5029976852,2009-04-30,12:04:19
39.95063,116.315649,0,341,39933.5030324074,2009-04-30,12:04:22
39.950628,116.315649,0,341,39933.5030555556,2009-04-30,12:04:24
39.950654,116.315694,0,335,39933.5031134259,2009-04-30,12:04:29
39.950678,116.315722,0,329,39933.5031712963,2009-04-30,12:04:34
39.9507,116.315773,0,326,39933.5032291667,2009-04-30,12:04:39
39.950727,116.315822,0,320,39933.503287037,2009-04-30,12:04:44
39.950788,116.315955,0,309,39933.5033449074,2009-04-30,12:04:49
39.950828,116.316026,0,301,39933.5034027778,2009-04-30,12:04:54
39.950852,116.316109,0,295,39933.5034606481,2009-04-30,12:04:59
39.950876,116.316139,0,289,39933.5035185185,2009-04-30,12:05:04
39.950883,116.316171,0,281,39933.5035763889,2009-04-30,12:05:09
39.950884,116.316197,0,276,39933.5036342593,2009-04-30,12:05:14
39.950901,116.316274,0,270,39933.5036921296,2009-04-30,12:05:19
39.950928,116.316376,0,264,39933.50375,2009-04-30,12:05:24
39.95095,116.316496,0,259,39933.5038078704,2009-04-30,12:05:29
39.950957,116.316551,0,256,39933.5038657407,2009-04-30,12:05:34
39.950933,116.316572,0,244,39933.5039236111,2009-04-30,12:05:39
39.950938,116.316597,0,241,39933.5039814815,2009-04-30,12:05:44
39.950947,116.316683,0,235,39933.5040393519,2009-04-30,12:05:49
39.950951,116.316723,0,228,39933.5040972222,2009-04-30,12:05:54
39.950948,116.316751,0,217,39933.5041550926,2009-04-30,12:05:59
39.950924,116.316748,0,209,39933.504212963,2009-04-30,12:06:04
39.950927,116.316819,0,204,39933.5042708333,2009-04-30,12:06:09
39.950922,116.316848,0,197,39933.5043287037,2009-04-30,12:06:14
39.950884,116.316856,0,193,39933.5043865741,2009-04-30,12:06:19
39.950884,116.316856,0,193,39933.5044212963,2009-04-30,12:06:22
39.950879,116.316855,0,189,39933.5044444444,2009-04-30,12:06:24
39.950874,116.316876,0,189,39933.5045023148,2009-04-30,12:06:29
39.950847,116.316872,0,190,39933.5045601852,2009-04-30,12:06:34
39.950847,116.316872,0,190,39933.5045949074,2009-04-30,12:06:37
39.950841,116.316869,0,189,39933.5046180556,2009-04-30,12:06:39
39.950831,116.316892,0,191,39933.5046759259,2009-04-30,12:06:44
39.950824,116.31691,0,194,39933.5047337963,2009-04-30,12:06:49
39.950824,116.31691,0,194,39933.5047685185,2009-04-30,12:06:52
39.950823,116.316913,0,195,39933.5047916667,2009-04-30,12:06:54
39.950824,116.31696,0,200,39933.504849537,2009-04-30,12:06:59
39.950827,116.316984,0,200,39933.5049074074,2009-04-30,12:07:04
39.950831,116.317026,0,200,39933.5049652778,2009-04-30,12:07:09
39.950868,116.31706,0,202,39933.5050231481,2009-04-30,12:07:14
39.950821,116.317079,0,203,39933.5050810185,2009-04-30,12:07:19
39.950821,116.317097,0,205,39933.5051388889,2009-04-30,12:07:24
39.950836,116.317094,0,208,39933.5051967593,2009-04-30,12:07:29
39.950853,116.317077,0,210,39933.5052546296,2009-04-30,12:07:34
39.950865,116.317092,0,213,39933.5053125,2009-04-30,12:07:39
39.950892,116.317084,0,217,39933.5053703704,2009-04-30,12:07:44
39.950932,116.317049,0,221,39933.5054282407,2009-04-30,12:07:49
39.950959,116.317074,0,227,39933.5054861111,2009-04-30,12:07:54
39.950984,116.317081,0,231,39933.5055439815,2009-04-30,12:07:59
39.95099,116.317056,0,239,39933.5056018519,2009-04-30,12:08:04
39.951005,116.317058,0,241,39933.5056597222,2009-04-30,12:08:09
39.951012,116.31706,0,242,39933.5057175926,2009-04-30,12:08:14
39.951012,116.31706,0,242,39933.5057523148,2009-04-30,12:08:17
39.951006,116.317061,0,243,39933.505775463,2009-04-30,12:08:19
39.950957,116.317056,0,245,39933.5058333333,2009-04-30,12:08:24
39.950947,116.317063,0,245,39933.5058912037,2009-04-30,12:08:29
39.950942,116.317067,0,246,39933.5059490741,2009-04-30,12:08:34
39.950942,116.317067,0,246,39933.5059837963,2009-04-30,12:08:37
39.95094,116.317073,0,246,39933.5060069444,2009-04-30,12:08:39
39.950941,116.317085,0,246,39933.5060648148,2009-04-30,12:08:44
39.950935,116.31709,0,246,39933.5061226852,2009-04-30,12:08:49
39.950933,116.317095,0,247,39933.5061805556,2009-04-30,12:08:54
39.950933,116.317099,0,248,39933.5062384259,2009-04-30,12:08:59
39.950932,116.317106,0,248,39933.5062962963,2009-04-30,12:09:04
39.950935,116.317109,0,249,39933.5063541667,2009-04-30,12:09:09
39.950935,116.31711,0,249,39933.506412037,2009-04-30,12:09:14
39.950935,116.31711,0,249,39933.5064467593,2009-04-30,12:09:17
39.950937,116.317111,0,249,39933.5064699074,2009-04-30,12:09:19
39.950934,116.31712,0,251,39933.5065277778,2009-04-30,12:09:24
39.950933,116.31713,0,251,39933.5065856481,2009-04-30,12:09:29
39.950933,116.31713,0,251,39933.5066203704,2009-04-30,12:09:32
39.950933,116.317132,0,252,39933.5066435185,2009-04-30,12:09:34
39.950937,116.317143,0,252,39933.5067013889,2009-04-30,12:09:39
39.950924,116.317166,0,254,39933.5067592593,2009-04-30,12:09:44
39.95092,116.317402,0,267,39933.5068171296,2009-04-30,12:09:49
39.950959,116.317478,0,275,39933.506875,2009-04-30,12:09:54
39.95101,116.317585,0,303,39933.5069328704,2009-04-30,12:09:59
39.951002,116.317635,0,307,39933.5069907407,2009-04-30,12:10:04
39.951021,116.317655,0,308,39933.5070486111,2009-04-30,12:10:09
39.951052,116.31765,0,312,39933.5071064815,2009-04-30,12:10:14
39.951089,116.317632,0,323,39933.5071643519,2009-04-30,12:10:19
39.951103,116.31765,0,331,39933.5072222222,2009-04-30,12:10:24
39.95114,116.317679,0,314,39933.5072800926,2009-04-30,12:10:29
39.951174,116.31774,0,290,39933.507337963,2009-04-30,12:10:34
39.951216,116.317727,0,287,39933.5073958333,2009-04-30,12:10:39
39.951268,116.317712,0,284,39933.5074537037,2009-04-30,12:10:44
39.9513,116.317714,0,271,39933.5075115741,2009-04-30,12:10:49
39.95134,116.3177,0,269,39933.5075694444,2009-04-30,12:10:54
39.951372,116.317678,0,269,39933.5076273148,2009-04-30,12:10:59
39.951439,116.317632,0,269,39933.5076851852,2009-04-30,12:11:04
39.951459,116.317629,0,270,39933.5077430556,2009-04-30,12:11:09
39.951492,116.317609,0,273,39933.5078009259,2009-04-30,12:11:14
39.951559,116.317573,0,284,39933.5078587963,2009-04-30,12:11:19
39.951599,116.317579,0,288,39933.5079166667,2009-04-30,12:11:24
39.951599,116.317579,0,288,39933.5079513889,2009-04-30,12:11:27
39.951598,116.317575,0,298,39933.507974537,2009-04-30,12:11:29
39.951593,116.317558,0,309,39933.5080324074,2009-04-30,12:11:34
39.951622,116.317511,0,317,39933.5080902778,2009-04-30,12:11:39
39.951622,116.317478,0,327,39933.5081481481,2009-04-30,12:11:44
39.951652,116.317449,0,338,39933.5082060185,2009-04-30,12:11:49
39.951675,116.317392,0,350,39933.5082638889,2009-04-30,12:11:54
39.951662,116.31734,0,360,39933.5083217593,2009-04-30,12:11:59
39.95171,116.317309,0,380,39933.5083796296,2009-04-30,12:12:04
39.951793,116.317269,0,398,39933.5084375,2009-04-30,12:12:09
39.951901,116.317294,0,404,39933.5084953704,2009-04-30,12:12:14
39.951978,116.317322,0,386,39933.5085532407,2009-04-30,12:12:19
39.952012,116.317357,0,380,39933.5086111111,2009-04-30,12:12:24
39.952029,116.317342,0,379,39933.5086689815,2009-04-30,12:12:29
39.952061,116.317367,0,370,39933.5087268518,2009-04-30,12:12:34
39.95211,116.317381,0,361,39933.5087847222,2009-04-30,12:12:39
39.952223,116.317399,0,338,39933.5088425926,2009-04-30,12:12:44
39.952281,116.317474,0,327,39933.508900463,2009-04-30,12:12:49
39.952359,116.317421,0,316,39933.5089583333,2009-04-30,12:12:54
39.952433,116.317311,0,307,39933.5090162037,2009-04-30,12:12:59
39.952477,116.31733,0,301,39933.5090740741,2009-04-30,12:13:04
39.952579,116.317289,0,286,39933.5091319444,2009-04-30,12:13:09
39.952617,116.317245,0,282,39933.5091898148,2009-04-30,12:13:14
39.952655,116.317258,0,274,39933.5092476852,2009-04-30,12:13:19
39.952743,116.317173,0,265,39933.5093055556,2009-04-30,12:13:24
39.952769,116.317112,0,273,39933.5093634259,2009-04-30,12:13:29
39.952797,116.317069,0,270,39933.5094212963,2009-04-30,12:13:34
39.952807,116.317054,0,290,39933.5094791667,2009-04-30,12:13:39
39.952821,116.317053,0,290,39933.509537037,2009-04-30,12:13:44
39.95288,116.317041,0,287,39933.5095949074,2009-04-30,12:13:49
39.953023,116.316878,0,274,39933.5096527778,2009-04-30,12:13:54
39.953097,116.316763,0,264,39933.5097106481,2009-04-30,12:13:59
39.953145,116.316759,0,260,39933.5097685185,2009-04-30,12:14:04
39.953182,116.316727,0,250,39933.5098263889,2009-04-30,12:14:09
39.953184,116.316741,0,242,39933.5098842593,2009-04-30,12:14:14
39.953177,116.316774,0,234,39933.5099421296,2009-04-30,12:14:19
39.953212,116.316842,0,232,39933.5099884259,2009-04-30,12:14:23
39.953148,116.317001,0,220,39933.5100462963,2009-04-30,12:14:28
39.953177,116.317039,0,216,39933.5101041667,2009-04-30,12:14:33
39.953195,116.31707,0,209,39933.510162037,2009-04-30,12:14:38
39.953195,116.317122,0,203,39933.5102199074,2009-04-30,12:14:43
39.953232,116.317143,0,200,39933.5102777778,2009-04-30,12:14:48
39.953262,116.317165,0,196,39933.5103356481,2009-04-30,12:14:53
39.953275,116.317204,0,180,39933.5103935185,2009-04-30,12:14:58
39.953279,116.317239,0,166,39933.5104513889,2009-04-30,12:15:03
39.953303,116.317248,0,162,39933.5105092593,2009-04-30,12:15:08
39.953324,116.317234,0,162,39933.5105671296,2009-04-30,12:15:13
39.953342,116.31727,0,164,39933.510625,2009-04-30,12:15:18
39.953351,116.31729,0,168,39933.5106828704,2009-04-30,12:15:23
39.953367,116.317297,0,170,39933.5107407407,2009-04-30,12:15:28
39.953351,116.317357,0,173,39933.5107986111,2009-04-30,12:15:33
39.953343,116.317379,0,176,39933.5108564815,2009-04-30,12:15:38
39.95334,116.3174,0,180,39933.5109143518,2009-04-30,12:15:43
39.953339,116.317409,0,183,39933.5109722222,2009-04-30,12:15:48
39.953349,116.317439,0,187,39933.5110300926,2009-04-30,12:15:53
39.953328,116.317483,0,197,39933.511087963,2009-04-30,12:15:58
39.953339,116.317495,0,203,39933.5111458333,2009-04-30,12:16:03
39.953337,116.317527,0,206,39933.5112037037,2009-04-30,12:16:08
39.953317,116.317583,0,209,39933.5112615741,2009-04-30,12:16:13
39.953309,116.317617,0,214,39933.5113194444,2009-04-30,12:16:18
39.953315,116.317642,0,223,39933.5113773148,2009-04-30,12:16:23
39.953313,116.31766,0,230,39933.5114351852,2009-04-30,12:16:28
39.953317,116.317682,0,238,39933.5114930556,2009-04-30,12:16:33
39.953361,116.317714,0,247,39933.5115509259,2009-04-30,12:16:38
39.953372,116.317739,0,253,39933.5116087963,2009-04-30,12:16:43
39.953356,116.317745,0,258,39933.5116666667,2009-04-30,12:16:48
39.953359,116.317767,0,264,39933.511724537,2009-04-30,12:16:53
39.953371,116.317786,0,265,39933.5117824074,2009-04-30,12:16:58
39.953379,116.317761,0,263,39933.5118402778,2009-04-30,12:17:03
39.95338,116.317747,0,264,39933.5118981482,2009-04-30,12:17:08
39.953397,116.317736,0,266,39933.5119560185,2009-04-30,12:17:13
39.953414,116.317723,0,268,39933.5120138889,2009-04-30,12:17:18
39.95352,116.317551,0,275,39933.5120717593,2009-04-30,12:17:23
39.953635,116.317466,0,280,39933.5121296296,2009-04-30,12:17:28
39.953702,116.317444,0,282,39933.5121875,2009-04-30,12:17:33
39.953789,116.317423,0,295,39933.5122453704,2009-04-30,12:17:38
39.953798,116.317427,0,315,39933.5123032407,2009-04-30,12:17:43
39.953844,116.317438,0,320,39933.5123611111,2009-04-30,12:17:48
39.953895,116.317426,0,324,39933.5124189815,2009-04-30,12:17:53
39.95389,116.317406,0,335,39933.5124768519,2009-04-30,12:17:58
39.953905,116.317384,0,337,39933.5125347222,2009-04-30,12:18:03
39.953922,116.317337,0,342,39933.5125925926,2009-04-30,12:18:08
39.953934,116.317321,0,352,39933.512650463,2009-04-30,12:18:13
39.953934,116.317299,0,360,39933.5127083333,2009-04-30,12:18:18
39.953957,116.317301,0,366,39933.5127662037,2009-04-30,12:18:23
39.953968,116.317301,0,374,39933.5128240741,2009-04-30,12:18:28
39.953968,116.317301,0,374,39933.5128587963,2009-04-30,12:18:31
39.953967,116.317309,0,385,39933.5128819444,2009-04-30,12:18:33
39.953956,116.317317,0,401,39933.5129398148,2009-04-30,12:18:38
39.953976,116.317343,0,405,39933.5129976852,2009-04-30,12:18:43
39.954024,116.317334,0,411,39933.5130555556,2009-04-30,12:18:48
39.954089,116.317319,0,417,39933.5131134259,2009-04-30,12:18:53
39.954103,116.317328,0,426,39933.5131712963,2009-04-30,12:18:58
39.954153,116.317327,0,424,39933.5132291667,2009-04-30,12:19:03
39.954182,116.317327,0,423,39933.513287037,2009-04-30,12:19:08
39.954252,116.317309,0,426,39933.5133449074,2009-04-30,12:19:13
39.954302,116.317291,0,427,39933.5134027778,2009-04-30,12:19:18
39.954463,116.317177,0,421,39933.5134606481,2009-04-30,12:19:23
39.954576,116.31708,0,409,39933.5135185185,2009-04-30,12:19:28
39.954678,116.317033,0,395,39933.5135763889,2009-04-30,12:19:33
39.954765,116.317019,0,372,39933.5136342593,2009-04-30,12:19:38
39.954825,116.316978,0,363,39933.5136921296,2009-04-30,12:19:43
39.954857,116.316945,0,355,39933.51375,2009-04-30,12:19:48
39.95487,116.316908,0,346,39933.5138078704,2009-04-30,12:19:53
39.95488,116.316898,0,341,39933.5138657407,2009-04-30,12:19:58
39.954891,116.316906,0,336,39933.5139236111,2009-04-30,12:20:03
39.954909,116.316925,0,332,39933.5139814815,2009-04-30,12:20:08
39.954929,116.316933,0,330,39933.5140393519,2009-04-30,12:20:13
39.954949,116.316947,0,329,39933.5140972222,2009-04-30,12:20:18
39.954947,116.31697,0,327,39933.5141550926,2009-04-30,12:20:23
39.954949,116.317,0,328,39933.514212963,2009-04-30,12:20:28
39.954968,116.317014,0,327,39933.5142708333,2009-04-30,12:20:33
39.954987,116.317019,0,326,39933.5143287037,2009-04-30,12:20:38
39.954982,116.317027,0,326,39933.5143865741,2009-04-30,12:20:43
39.954982,116.317027,0,326,39933.5144212963,2009-04-30,12:20:46
39.954987,116.317032,0,326,39933.5144444444,2009-04-30,12:20:48
39.955029,116.317019,0,323,39933.5145023148,2009-04-30,12:20:53
39.955123,116.317004,0,308,39933.5145601852,2009-04-30,12:20:58
39.955244,116.316877,0,284,39933.5146180556,2009-04-30,12:21:03
39.955311,116.316872,0,257,39933.5146759259,2009-04-30,12:21:08
39.955335,116.316878,0,238,39933.5147337963,2009-04-30,12:21:13
39.955359,116.316921,0,216,39933.5147916667,2009-04-30,12:21:18
39.955374,116.316927,0,226,39933.514849537,2009-04-30,12:21:23
39.955374,116.316933,0,223,39933.5149074074,2009-04-30,12:21:28
39.955369,116.31694,0,225,39933.5149652778,2009-04-30,12:21:33
39.95537,116.31694,0,225,39933.5150231481,2009-04-30,12:21:38
39.955371,116.316941,0,224,39933.5150810185,2009-04-30,12:21:43
39.955371,116.316941,0,224,39933.5151388889,2009-04-30,12:21:48
39.955371,116.316941,0,224,39933.5151967593,2009-04-30,12:21:53
39.955369,116.31694,0,224,39933.5152546296,2009-04-30,12:21:58
39.955368,116.316939,0,224,39933.5153125,2009-04-30,12:22:03
39.955368,116.31694,0,224,39933.5153703704,2009-04-30,12:22:08
39.955367,116.31694,0,224,39933.5154282407,2009-04-30,12:22:13
39.955362,116.316941,0,224,39933.5154861111,2009-04-30,12:22:18
39.955362,116.316937,0,224,39933.5155439815,2009-04-30,12:22:23
39.955362,116.316937,0,224,39933.5155787037,2009-04-30,12:22:26
39.955363,116.31693,0,223,39933.5156018519,2009-04-30,12:22:28
39.955374,116.316934,0,217,39933.5156597222,2009-04-30,12:22:33
39.955399,116.316952,0,208,39933.5157175926,2009-04-30,12:22:38
39.955427,116.316966,0,199,39933.515775463,2009-04-30,12:22:43
39.95544,116.316969,0,196,39933.5158333333,2009-04-30,12:22:48
39.955453,116.316992,0,192,39933.5158912037,2009-04-30,12:22:53
39.955469,116.317034,0,191,39933.5159490741,2009-04-30,12:22:58
39.95547,116.317058,0,191,39933.5160069444,2009-04-30,12:23:03
39.95548,116.317053,0,198,39933.5160648148,2009-04-30,12:23:08
39.955487,116.31702,0,197,39933.5161226852,2009-04-30,12:23:13
39.955489,116.316951,0,204,39933.5161805556,2009-04-30,12:23:18
39.955498,116.316913,0,203,39933.5162384259,2009-04-30,12:23:23
39.955506,116.316869,0,201,39933.5162962963,2009-04-30,12:23:28
39.955526,116.316791,0,198,39933.5163541667,2009-04-30,12:23:33
39.955538,116.31673,0,190,39933.516412037,2009-04-30,12:23:38
39.955541,116.316665,0,179,39933.5164699074,2009-04-30,12:23:43
39.955517,116.316615,0,172,39933.5165277778,2009-04-30,12:23:48
39.955536,116.316535,0,167,39933.5165856481,2009-04-30,12:23:53
39.955552,116.316447,0,162,39933.5166435185,2009-04-30,12:23:58
39.955597,116.316353,0,161,39933.5167013889,2009-04-30,12:24:03
39.955664,116.316297,0,160,39933.5167592593,2009-04-30,12:24:08
39.955663,116.31625,0,149,39933.5168171296,2009-04-30,12:24:13
39.955676,116.316218,0,139,39933.516875,2009-04-30,12:24:18
39.955643,116.316168,0,133,39933.5169328704,2009-04-30,12:24:23
39.955634,116.31614,0,129,39933.5169907407,2009-04-30,12:24:28
39.955629,116.316117,0,129,39933.5170486111,2009-04-30,12:24:33
39.95563,116.316096,0,130,39933.5171064815,2009-04-30,12:24:38
39.95563,116.316096,0,130,39933.5171412037,2009-04-30,12:24:41
39.955634,116.316095,0,130,39933.5171643518,2009-04-30,12:24:43
39.955633,116.316075,0,132,39933.5172222222,2009-04-30,12:24:48
39.955628,116.316032,0,135,39933.5172800926,2009-04-30,12:24:53
39.955625,116.315978,0,135,39933.517337963,2009-04-30,12:24:58
39.955598,116.315941,0,135,39933.5173958333,2009-04-30,12:25:03
39.955608,116.315917,0,139,39933.5174537037,2009-04-30,12:25:08
39.95562,116.315888,0,144,39933.5175115741,2009-04-30,12:25:13
39.955627,116.31584,0,150,39933.5175694444,2009-04-30,12:25:18
39.955611,116.315803,0,151,39933.5176273148,2009-04-30,12:25:23
39.955597,116.315773,0,148,39933.5176851852,2009-04-30,12:25:28
39.955582,116.315739,0,145,39933.5177430556,2009-04-30,12:25:33
39.955599,116.315756,0,145,39933.5178009259,2009-04-30,12:25:38
39.955606,116.315807,0,147,39933.5178587963,2009-04-30,12:25:43
39.95561,116.315869,0,151,39933.5179166667,2009-04-30,12:25:48
39.955624,116.315953,0,155,39933.517974537,2009-04-30,12:25:53
39.955636,116.316033,0,158,39933.5180324074,2009-04-30,12:25:58
39.955647,116.316105,0,160,39933.5180902778,2009-04-30,12:26:03
39.955643,116.316205,0,165,39933.5181481481,2009-04-30,12:26:08
39.955655,116.316302,0,171,39933.5182060185,2009-04-30,12:26:13
39.955716,116.316419,0,175,39933.5182638889,2009-04-30,12:26:18
39.955793,116.316491,0,176,39933.5183217593,2009-04-30,12:26:23
39.955817,116.316519,0,180,39933.5183796296,2009-04-30,12:26:28
39.955886,116.316528,0,181,39933.5184375,2009-04-30,12:26:33
39.955906,116.316538,0,182,39933.5184953704,2009-04-30,12:26:38
39.955967,116.316528,0,179,39933.5185532407,2009-04-30,12:26:43
39.955994,116.316542,0,181,39933.5186111111,2009-04-30,12:26:48
39.955998,116.316583,0,184,39933.5186689815,2009-04-30,12:26:53
39.95599,116.31661,0,191,39933.5187268518,2009-04-30,12:26:58
39.956035,116.316613,0,194,39933.5187847222,2009-04-30,12:27:03
39.956056,116.316619,0,199,39933.5188425926,2009-04-30,12:27:08
39.956102,116.31661,0,204,39933.518900463,2009-04-30,12:27:13
39.956134,116.316601,0,204,39933.5189583333,2009-04-30,12:27:18
39.956218,116.316617,0,203,39933.5190162037,2009-04-30,12:27:23
39.956281,116.316612,0,205,39933.5190740741,2009-04-30,12:27:28
39.956348,116.316613,0,207,39933.5191319444,2009-04-30,12:27:33
39.956435,116.316625,0,213,39933.5191898148,2009-04-30,12:27:38
39.956478,116.316622,0,215,39933.5192476852,2009-04-30,12:27:43
39.956473,116.316638,0,215,39933.5193055556,2009-04-30,12:27:48
39.956471,116.316652,0,215,39933.5193634259,2009-04-30,12:27:53
39.956473,116.316662,0,216,39933.5194212963,2009-04-30,12:27:58
39.956475,116.31667,0,216,39933.5194791667,2009-04-30,12:28:03
39.956475,116.31667,0,216,39933.5195138889,2009-04-30,12:28:06
39.956472,116.316674,0,216,39933.519537037,2009-04-30,12:28:08
39.956506,116.316677,0,215,39933.5195949074,2009-04-30,12:28:13
39.956773,116.316723,0,239,39933.5216782407,2009-04-30,12:31:13
39.956816,116.316711,0,239,39933.5217361111,2009-04-30,12:31:18
39.956849,116.316716,0,242,39933.5217939815,2009-04-30,12:31:23
39.956849,116.316716,0,242,39933.5218287037,2009-04-30,12:31:26
39.956851,116.316715,0,242,39933.5218518519,2009-04-30,12:31:28
39.956844,116.316706,0,243,39933.5219097222,2009-04-30,12:31:33
39.956784,116.316665,0,240,39933.5219675926,2009-04-30,12:31:38
39.956761,116.316654,0,239,39933.522025463,2009-04-30,12:31:43
39.956729,116.316648,0,237,39933.5220833333,2009-04-30,12:31:48
39.956709,116.316623,0,236,39933.5221412037,2009-04-30,12:31:53
39.956668,116.316608,0,239,39933.5221990741,2009-04-30,12:31:58
39.956557,116.316604,0,237,39933.5222569444,2009-04-30,12:32:03
39.956569,116.316663,0,237,39933.5223148148,2009-04-30,12:32:08
39.956569,116.316663,0,237,39933.522349537,2009-04-30,12:32:11
39.956568,116.31666,0,239,39933.5223726852,2009-04-30,12:32:13
39.95652,116.316665,0,241,39933.5224305556,2009-04-30,12:32:18
39.956416,116.316713,0,244,39933.5224884259,2009-04-30,12:32:23
39.956389,116.316713,0,245,39933.5225462963,2009-04-30,12:32:28
39.956366,116.316694,0,246,39933.5226041667,2009-04-30,12:32:33
39.956341,116.316737,0,245,39933.522662037,2009-04-30,12:32:38
39.956278,116.316719,0,245,39933.5227199074,2009-04-30,12:32:43
39.956204,116.316707,0,245,39933.5227777778,2009-04-30,12:32:48
39.956152,116.316643,0,238,39933.5228356481,2009-04-30,12:32:53
39.956106,116.316593,0,228,39933.5228935185,2009-04-30,12:32:58
39.95608,116.316579,0,217,39933.5229513889,2009-04-30,12:33:03
39.95603,116.316604,0,221,39933.5230092593,2009-04-30,12:33:08
39.956016,116.316601,0,222,39933.5230671296,2009-04-30,12:33:13
39.955991,116.316596,0,223,39933.523125,2009-04-30,12:33:18
39.955989,116.316544,0,225,39933.5231828704,2009-04-30,12:33:23
39.955971,116.316497,0,224,39933.5232407407,2009-04-30,12:33:28
39.955946,116.316455,0,225,39933.5232986111,2009-04-30,12:33:33
39.95593,116.316357,0,223,39933.5233564815,2009-04-30,12:33:38
39.955908,116.31633,0,222,39933.5234143519,2009-04-30,12:33:43
39.955889,116.316282,0,220,39933.5234722222,2009-04-30,12:33:48
39.955881,116.316243,0,218,39933.5235300926,2009-04-30,12:33:53
39.955946,116.316088,0,215,39933.523587963,2009-04-30,12:33:58
39.955961,116.316043,0,213,39933.5236458333,2009-04-30,12:34:03
39.955944,116.316017,0,212,39933.5237037037,2009-04-30,12:34:08
39.955916,116.316015,0,215,39933.5237615741,2009-04-30,12:34:13
39.955883,116.316002,0,217,39933.5238194444,2009-04-30,12:34:18
39.955829,116.315979,0,217,39933.5238773148,2009-04-30,12:34:23
39.955811,116.31596,0,218,39933.5239351852,2009-04-30,12:34:28
39.955781,116.315892,0,216,39933.5239930556,2009-04-30,12:34:33
39.955753,116.315825,0,215,39933.5240509259,2009-04-30,12:34:38
39.955665,116.315759,0,209,39933.5241087963,2009-04-30,12:34:43
39.955599,116.315682,0,203,39933.5241666667,2009-04-30,12:34:48
39.955543,116.315594,0,198,39933.524224537,2009-04-30,12:34:53
39.955525,116.315509,0,196,39933.5242824074,2009-04-30,12:34:58
39.955539,116.315454,0,194,39933.5243402778,2009-04-30,12:35:03
39.955515,116.315424,0,194,39933.5243981481,2009-04-30,12:35:08
39.955516,116.315377,0,197,39933.5244560185,2009-04-30,12:35:13
39.955504,116.315372,0,205,39933.5245138889,2009-04-30,12:35:18
39.955509,116.315372,0,216,39933.5245717593,2009-04-30,12:35:23
39.955509,116.315372,0,216,39933.5246064815,2009-04-30,12:35:26
39.955516,116.315369,0,220,39933.5246296296,2009-04-30,12:35:28
39.955528,116.31537,0,221,39933.5246875,2009-04-30,12:35:33
39.95553,116.315368,0,221,39933.5247453704,2009-04-30,12:35:38
39.95553,116.315363,0,221,39933.5248032407,2009-04-30,12:35:43
39.95553,116.315363,0,221,39933.524837963,2009-04-30,12:35:46
39.955532,116.315357,0,223,39933.5248611111,2009-04-30,12:35:48
39.955555,116.315286,0,223,39933.5249189815,2009-04-30,12:35:53
39.955548,116.315275,0,221,39933.5249768518,2009-04-30,12:35:58
39.955546,116.315263,0,223,39933.5250347222,2009-04-30,12:36:03
39.955565,116.315208,0,226,39933.5250925926,2009-04-30,12:36:08
39.955595,116.315148,0,230,39933.525150463,2009-04-30,12:36:13
39.955591,116.315082,0,234,39933.5252083333,2009-04-30,12:36:18
39.955576,116.315057,0,240,39933.5252662037,2009-04-30,12:36:23
39.955576,116.315008,0,247,39933.5253240741,2009-04-30,12:36:28
39.9556,116.314961,0,249,39933.5253819444,2009-04-30,12:36:33
39.955612,116.314916,0,257,39933.5254398148,2009-04-30,12:36:38
39.955648,116.314848,0,259,39933.5254976852,2009-04-30,12:36:43
39.955662,116.314799,0,261,39933.5255555556,2009-04-30,12:36:48
39.955663,116.314749,0,267,39933.5256134259,2009-04-30,12:36:53
39.955653,116.314705,0,272,39933.5256712963,2009-04-30,12:36:58
39.955657,116.314669,0,276,39933.5257291667,2009-04-30,12:37:03
39.95565,116.314611,0,278,39933.525787037,2009-04-30,12:37:08
39.955644,116.314564,0,282,39933.5258449074,2009-04-30,12:37:13
39.955642,116.31452,0,286,39933.5259027778,2009-04-30,12:37:18
39.955648,116.314486,0,289,39933.5259606481,2009-04-30,12:37:23
39.955661,116.314435,0,290,39933.5260185185,2009-04-30,12:37:28
39.955666,116.314387,0,292,39933.5260763889,2009-04-30,12:37:33
39.955682,116.31431,0,292,39933.5261342593,2009-04-30,12:37:38
39.955695,116.314257,0,290,39933.5261921296,2009-04-30,12:37:43
39.955691,116.314212,0,290,39933.52625,2009-04-30,12:37:48
39.955668,116.314189,0,293,39933.5263078704,2009-04-30,12:37:53
39.95566,116.314157,0,292,39933.5263657407,2009-04-30,12:37:58
39.95565,116.314118,0,293,39933.5264236111,2009-04-30,12:38:03
39.955651,116.314073,0,292,39933.5264814815,2009-04-30,12:38:08
39.955683,116.314021,0,291,39933.5265393518,2009-04-30,12:38:13
39.955733,116.313955,0,282,39933.5265972222,2009-04-30,12:38:18
39.955724,116.31388,0,275,39933.5266550926,2009-04-30,12:38:23
39.955726,116.313824,0,271,39933.526712963,2009-04-30,12:38:28
39.95572,116.313761,0,264,39933.5267708333,2009-04-30,12:38:33
39.955722,116.31372,0,257,39933.5268287037,2009-04-30,12:38:38
39.95573,116.313717,0,252,39933.5268865741,2009-04-30,12:38:43
39.95573,116.313717,0,252,39933.5269444444,2009-04-30,12:38:48
39.955729,116.313715,0,251,39933.5270023148,2009-04-30,12:38:53
39.955729,116.313715,0,251,39933.5270601852,2009-04-30,12:38:58
39.955729,116.313714,0,251,39933.5271180556,2009-04-30,12:39:03
39.955729,116.313714,0,251,39933.5271527778,2009-04-30,12:39:06
39.955729,116.313712,0,251,39933.5271759259,2009-04-30,12:39:08
39.955736,116.313662,0,243,39933.5272337963,2009-04-30,12:39:13
39.955726,116.313619,0,242,39933.5272916667,2009-04-30,12:39:18
39.955726,116.313592,0,239,39933.527349537,2009-04-30,12:39:23
39.955716,116.313569,0,238,39933.5274074074,2009-04-30,12:39:28
39.955698,116.313563,0,235,39933.5274652778,2009-04-30,12:39:33
39.955689,116.313544,0,234,39933.5275231482,2009-04-30,12:39:38
39.955687,116.313516,0,236,39933.5275810185,2009-04-30,12:39:43
39.955685,116.313502,0,239,39933.5276388889,2009-04-30,12:39:48
39.955682,116.313459,0,239,39933.5276967593,2009-04-30,12:39:53
39.955698,116.313385,0,237,39933.5277546296,2009-04-30,12:39:58
39.955716,116.313329,0,236,39933.5278125,2009-04-30,12:40:03
39.955729,116.31329,0,238,39933.5278703704,2009-04-30,12:40:08
39.955737,116.313224,0,237,39933.5279282407,2009-04-30,12:40:13
39.955757,116.313195,0,234,39933.5279861111,2009-04-30,12:40:18
39.955755,116.313179,0,234,39933.5280439815,2009-04-30,12:40:23
39.955751,116.313142,0,233,39933.5281018519,2009-04-30,12:40:28
39.955753,116.31311,0,232,39933.5281597222,2009-04-30,12:40:33
39.955699,116.312767,0,188,39933.5312268519,2009-04-30,12:44:58
39.955701,116.312762,0,188,39933.5312847222,2009-04-30,12:45:03
39.955702,116.312755,0,188,39933.5313425926,2009-04-30,12:45:08
39.955704,116.312748,0,189,39933.531400463,2009-04-30,12:45:13
39.955704,116.312742,0,190,39933.5314583333,2009-04-30,12:45:18
39.955703,116.312736,0,190,39933.5315162037,2009-04-30,12:45:23
39.955704,116.312732,0,192,39933.5315740741,2009-04-30,12:45:28
39.955707,116.312731,0,194,39933.5316319444,2009-04-30,12:45:33
39.955713,116.312736,0,196,39933.5316898148,2009-04-30,12:45:38
39.955713,116.312736,0,196,39933.531724537,2009-04-30,12:45:41
39.955719,116.312744,0,199,39933.5317476852,2009-04-30,12:45:43
39.955727,116.312754,0,202,39933.5318055556,2009-04-30,12:45:48
39.955734,116.312759,0,206,39933.5318634259,2009-04-30,12:45:53
39.95574,116.312763,0,209,39933.5319212963,2009-04-30,12:45:58
39.955745,116.312765,0,213,39933.5319791667,2009-04-30,12:46:03
39.955748,116.312763,0,216,39933.532037037,2009-04-30,12:46:08
39.955751,116.312762,0,219,39933.5320949074,2009-04-30,12:46:13
39.955753,116.312761,0,221,39933.5321527778,2009-04-30,12:46:18
39.955754,116.312761,0,224,39933.5322106481,2009-04-30,12:46:23
39.955754,116.312762,0,227,39933.5322685185,2009-04-30,12:46:28
39.955751,116.312764,0,230,39933.5323263889,2009-04-30,12:46:33
39.955746,116.312765,0,232,39933.5323842593,2009-04-30,12:46:38
39.955746,116.312765,0,232,39933.5324189815,2009-04-30,12:46:41
39.955739,116.312763,0,234,39933.5324421296,2009-04-30,12:46:43
39.955726,116.312747,0,227,39933.5325,2009-04-30,12:46:48
39.955721,116.312696,0,215,39933.5325578704,2009-04-30,12:46:53
39.955705,116.312662,0,209,39933.5326157407,2009-04-30,12:46:58
39.955707,116.312624,0,201,39933.5326736111,2009-04-30,12:47:03
39.955714,116.312595,0,197,39933.5327314815,2009-04-30,12:47:08
39.955718,116.312546,0,194,39933.5327893518,2009-04-30,12:47:13
39.955725,116.312499,0,192,39933.5328472222,2009-04-30,12:47:18
39.955731,116.312468,0,188,39933.5329050926,2009-04-30,12:47:23
39.95573,116.312452,0,188,39933.532962963,2009-04-30,12:47:28
39.955721,116.312418,0,184,39933.5330208333,2009-04-30,12:47:33
39.955734,116.312378,0,183,39933.5330787037,2009-04-30,12:47:38
39.95572,116.312351,0,181,39933.5331365741,2009-04-30,12:47:43
39.955706,116.312315,0,178,39933.5331944444,2009-04-30,12:47:48
39.955696,116.31228,0,177,39933.5332523148,2009-04-30,12:47:53
39.955691,116.312284,0,178,39933.5333101852,2009-04-30,12:47:58
39.955691,116.312284,0,178,39933.5333449074,2009-04-30,12:48:01
39.955697,116.312283,0,177,39933.5333680556,2009-04-30,12:48:03
39.955716,116.312266,0,174,39933.5334259259,2009-04-30,12:48:08
39.95573,116.31227,0,174,39933.5334837963,2009-04-30,12:48:13
39.955731,116.312271,0,174,39933.5335416667,2009-04-30,12:48:18
39.955731,116.31227,0,174,39933.533599537,2009-04-30,12:48:23
39.955732,116.31227,0,174,39933.5336574074,2009-04-30,12:48:28
39.955732,116.312271,0,174,39933.5337152778,2009-04-30,12:48:33
39.955733,116.312271,0,174,39933.5337731481,2009-04-30,12:48:38
39.955732,116.31227,0,174,39933.5338310185,2009-04-30,12:48:43
39.955734,116.312269,0,174,39933.5338888889,2009-04-30,12:48:48
39.955737,116.312268,0,175,39933.5339467593,2009-04-30,12:48:53
39.955739,116.312267,0,175,39933.5340046296,2009-04-30,12:48:58
39.95574,116.312266,0,175,39933.5340625,2009-04-30,12:49:03
39.95574,116.312266,0,176,39933.5341203704,2009-04-30,12:49:08
39.955741,116.312266,0,176,39933.5341782407,2009-04-30,12:49:13
39.955741,116.312266,0,176,39933.5342361111,2009-04-30,12:49:18
39.955741,116.312266,0,176,39933.5342939815,2009-04-30,12:49:23
39.95574,116.312266,0,176,39933.5343518518,2009-04-30,12:49:28
39.95574,116.312265,0,176,39933.5344097222,2009-04-30,12:49:33
39.955741,116.312266,0,176,39933.5344675926,2009-04-30,12:49:38
39.955741,116.312266,0,177,39933.534525463,2009-04-30,12:49:43
39.95574,116.312265,0,176,39933.5345833333,2009-04-30,12:49:48
39.955739,116.312265,0,176,39933.5346412037,2009-04-30,12:49:53
39.955739,116.312265,0,176,39933.5346990741,2009-04-30,12:49:58
39.955739,116.312265,0,176,39933.5347569444,2009-04-30,12:50:03
39.955739,116.312266,0,175,39933.5348148148,2009-04-30,12:50:08
39.955739,116.312266,0,175,39933.5348726852,2009-04-30,12:50:13
39.955739,116.312266,0,175,39933.5349305556,2009-04-30,12:50:18
39.955739,116.312266,0,175,39933.5349884259,2009-04-30,12:50:23
39.955739,116.312266,0,175,39933.5350462963,2009-04-30,12:50:28
39.95574,116.312267,0,175,39933.5351041667,2009-04-30,12:50:33
39.95574,116.312266,0,175,39933.535162037,2009-04-30,12:50:38
39.95574,116.312266,0,175,39933.5352199074,2009-04-30,12:50:43
39.95574,116.312265,0,175,39933.5352777778,2009-04-30,12:50:48
39.95574,116.312265,0,175,39933.5353356482,2009-04-30,12:50:53
39.955739,116.312265,0,175,39933.5353935185,2009-04-30,12:50:58
39.955739,116.312264,0,175,39933.5354513889,2009-04-30,12:51:03
39.95574,116.312264,0,175,39933.5355092593,2009-04-30,12:51:08
39.95574,116.312264,0,175,39933.5355671296,2009-04-30,12:51:13
39.955739,116.312263,0,175,39933.535625,2009-04-30,12:51:18
39.955739,116.312263,0,176,39933.5356828704,2009-04-30,12:51:23
39.955739,116.312263,0,176,39933.5357175926,2009-04-30,12:51:26
39.955738,116.312262,0,176,39933.5357407407,2009-04-30,12:51:28
39.955717,116.312241,0,177,39933.5357986111,2009-04-30,12:51:33
39.955693,116.312198,0,176,39933.5358564815,2009-04-30,12:51:38
39.9557,116.312174,0,175,39933.5359143519,2009-04-30,12:51:43
39.955708,116.312133,0,176,39933.5359722222,2009-04-30,12:51:48
39.955698,116.312114,0,180,39933.5360300926,2009-04-30,12:51:53
39.955719,116.312038,0,183,39933.536087963,2009-04-30,12:51:58
39.955709,116.311974,0,183,39933.5361458333,2009-04-30,12:52:03
39.955685,116.311943,0,185,39933.5362037037,2009-04-30,12:52:08
39.955687,116.311919,0,185,39933.5362615741,2009-04-30,12:52:13
39.955691,116.31189,0,185,39933.5363194444,2009-04-30,12:52:18
39.955688,116.311876,0,186,39933.5363773148,2009-04-30,12:52:23
39.95569,116.311875,0,186,39933.5364351852,2009-04-30,12:52:28
39.95569,116.311877,0,186,39933.5364930556,2009-04-30,12:52:33
39.95569,116.311878,0,186,39933.5365509259,2009-04-30,12:52:38
39.955693,116.311874,0,186,39933.5366087963,2009-04-30,12:52:43
39.955695,116.311871,0,186,39933.5366666667,2009-04-30,12:52:48
39.955697,116.311868,0,185,39933.536724537,2009-04-30,12:52:53
39.955701,116.311865,0,184,39933.5367824074,2009-04-30,12:52:58
39.955701,116.311865,0,184,39933.5368171296,2009-04-30,12:53:01
39.955704,116.311859,0,183,39933.5368402778,2009-04-30,12:53:03
39.95578,116.3118,0,184,39933.5368981481,2009-04-30,12:53:08
39.955822,116.311787,0,184,39933.5369560185,2009-04-30,12:53:13
39.955841,116.31177,0,182,39933.5370138889,2009-04-30,12:53:18
39.955877,116.311733,0,181,39933.5370717593,2009-04-30,12:53:23
39.955894,116.311662,0,179,39933.5371296296,2009-04-30,12:53:28
39.955868,116.311597,0,178,39933.5371875,2009-04-30,12:53:33
39.955851,116.311503,0,177,39933.5372453704,2009-04-30,12:53:38
39.955858,116.311378,0,177,39933.5373032407,2009-04-30,12:53:43
39.955901,116.311109,0,177,39933.5373611111,2009-04-30,12:53:48
39.955954,116.310668,0,178,39933.5374189815,2009-04-30,12:53:53
39.955975,116.310139,0,179,39933.5374768519,2009-04-30,12:53:58
39.95597,116.309496,0,181,39933.5375347222,2009-04-30,12:54:03
39.955945,116.3088,0,181,39933.5375925926,2009-04-30,12:54:08
39.955929,116.308112,0,182,39933.537650463,2009-04-30,12:54:13
39.955868,116.3074,0,181,39933.5377083333,2009-04-30,12:54:18
39.955854,116.306717,0,178,39933.5377662037,2009-04-30,12:54:23
39.955838,116.306023,0,175,39933.5378240741,2009-04-30,12:54:28
39.955811,116.305302,0,172,39933.5378819444,2009-04-30,12:54:33
39.955805,116.304698,0,169,39933.5379398148,2009-04-30,12:54:38
39.955782,116.304387,0,168,39933.5379976852,2009-04-30,12:54:43
39.955773,116.304324,0,166,39933.5380555556,2009-04-30,12:54:48
39.955767,116.304311,0,166,39933.5381134259,2009-04-30,12:54:53
39.955745,116.30428,0,165,39933.5381712963,2009-04-30,12:54:58
39.955732,116.304248,0,167,39933.5382291667,2009-04-30,12:55:03
39.955726,116.304186,0,168,39933.538287037,2009-04-30,12:55:08
39.955731,116.303978,0,170,39933.5383449074,2009-04-30,12:55:13
39.95569,116.303582,0,170,39933.5384027778,2009-04-30,12:55:18
39.95582,116.303372,0,171,39933.5384606481,2009-04-30,12:55:23
39.956105,116.303139,0,172,39933.5385185185,2009-04-30,12:55:28
39.960002,116.302586,0,167,39933.5388657407,2009-04-30,12:55:58
39.960395,116.302626,0,150,39933.5389236111,2009-04-30,12:56:03
39.961293,116.302169,0,168,39933.5395023148,2009-04-30,12:56:53
39.961675,116.302018,0,167,39933.5395601852,2009-04-30,12:56:58
39.962204,116.301997,0,176,39933.5396180556,2009-04-30,12:57:03
39.962684,116.301966,0,178,39933.5396759259,2009-04-30,12:57:08
39.963084,116.30193,0,177,39933.5397337963,2009-04-30,12:57:13
39.963414,116.301914,0,182,39933.5397916667,2009-04-30,12:57:18
39.96377,116.301878,0,179,39933.539849537,2009-04-30,12:57:23
39.964126,116.301799,0,175,39933.5399074074,2009-04-30,12:57:28
39.964553,116.301754,0,182,39933.5399652778,2009-04-30,12:57:33
39.965077,116.301694,0,199,39933.5400231481,2009-04-30,12:57:38
39.965573,116.301538,0,205,39933.5400810185,2009-04-30,12:57:43
39.965986,116.301413,0,198,39933.5401388889,2009-04-30,12:57:48
39.966192,116.300807,0,163,39933.5401967593,2009-04-30,12:57:53
39.966332,116.300749,0,158,39933.5402546296,2009-04-30,12:57:58
39.966313,116.300955,0,253,39933.5403125,2009-04-30,12:58:03
39.966321,116.300974,0,257,39933.5403703704,2009-04-30,12:58:08
39.966343,116.30098,0,259,39933.5404282407,2009-04-30,12:58:13
39.966379,116.301009,0,253,39933.5404861111,2009-04-30,12:58:18
39.966445,116.301066,0,234,39933.5405439815,2009-04-30,12:58:23
39.966519,116.301073,0,223,39933.5406018518,2009-04-30,12:58:28
39.966564,116.301052,0,233,39933.5406597222,2009-04-30,12:58:33
39.966616,116.301059,0,229,39933.5407175926,2009-04-30,12:58:38
39.966672,116.30107,0,235,39933.540775463,2009-04-30,12:58:43
39.966716,116.301076,0,244,39933.5408333333,2009-04-30,12:58:48
39.966754,116.301069,0,252,39933.5408912037,2009-04-30,12:58:53
39.966795,116.30106,0,261,39933.5409490741,2009-04-30,12:58:58
39.96684,116.301058,0,266,39933.5410069444,2009-04-30,12:59:03
39.966892,116.301058,0,267,39933.5410648148,2009-04-30,12:59:08
39.966969,116.301063,0,264,39933.5411226852,2009-04-30,12:59:13
39.967012,116.301046,0,265,39933.5411805556,2009-04-30,12:59:18
39.967063,116.301058,0,270,39933.5412384259,2009-04-30,12:59:23
39.967108,116.301062,0,275,39933.5412962963,2009-04-30,12:59:28
39.967172,116.301064,0,274,39933.5413541667,2009-04-30,12:59:33
39.967238,116.301062,0,279,39933.541412037,2009-04-30,12:59:38
39.967283,116.301064,0,273,39933.5414699074,2009-04-30,12:59:43
39.967341,116.301066,0,266,39933.5415277778,2009-04-30,12:59:48
39.967383,116.301012,0,260,39933.5415856481,2009-04-30,12:59:53
39.967436,116.300996,0,258,39933.5416435185,2009-04-30,12:59:58
39.967487,116.300997,0,252,39933.5417013889,2009-04-30,13:00:03
39.967507,116.300986,0,220,39933.5417592593,2009-04-30,13:00:08
39.967502,116.301008,0,210,39933.5418171296,2009-04-30,13:00:13
39.967515,116.301055,0,207,39933.541875,2009-04-30,13:00:18
39.967523,116.301117,0,207,39933.5419328704,2009-04-30,13:00:23
39.967545,116.301187,0,207,39933.5419907407,2009-04-30,13:00:28
39.967617,116.301342,0,203,39933.5420486111,2009-04-30,13:00:33
39.967639,116.301493,0,198,39933.5421064815,2009-04-30,13:00:38
39.967666,116.301589,0,197,39933.5421643518,2009-04-30,13:00:43
39.967662,116.301632,0,197,39933.5422222222,2009-04-30,13:00:48
39.967685,116.30169,0,197,39933.5422800926,2009-04-30,13:00:53
39.967702,116.30174,0,198,39933.542337963,2009-04-30,13:00:58
39.96769,116.301861,0,192,39933.5423958333,2009-04-30,13:01:03
39.967731,116.301898,0,189,39933.5424537037,2009-04-30,13:01:08
39.967751,116.301919,0,193,39933.5425115741,2009-04-30,13:01:13
39.967787,116.301927,0,197,39933.5425694444,2009-04-30,13:01:18
39.967825,116.301941,0,201,39933.5426273148,2009-04-30,13:01:23
39.967878,116.301945,0,207,39933.5426851852,2009-04-30,13:01:28
39.967915,116.301936,0,212,39933.5427430556,2009-04-30,13:01:33
39.967935,116.301954,0,217,39933.5428009259,2009-04-30,13:01:38
39.967952,116.301987,0,219,39933.5428587963,2009-04-30,13:01:43
39.967973,116.301993,0,219,39933.5429166667,2009-04-30,13:01:48
39.967997,116.301984,0,219,39933.542974537,2009-04-30,13:01:53
39.968055,116.301934,0,215,39933.5430324074,2009-04-30,13:01:58
39.968131,116.301863,0,211,39933.5430902778,2009-04-30,13:02:03
39.968189,116.301846,0,205,39933.5431481482,2009-04-30,13:02:08
39.968179,116.301818,0,204,39933.5432060185,2009-04-30,13:02:13
39.968168,116.301777,0,202,39933.5432638889,2009-04-30,13:02:18
39.968168,116.301777,0,202,39933.5432986111,2009-04-30,13:02:21
39.968176,116.301774,0,200,39933.5433217593,2009-04-30,13:02:23
39.968175,116.301796,0,199,39933.5433796296,2009-04-30,13:02:28
39.968184,116.301835,0,199,39933.5434375,2009-04-30,13:02:33
39.968188,116.301907,0,200,39933.5434953704,2009-04-30,13:02:38
39.968224,116.302023,0,203,39933.5435532407,2009-04-30,13:02:43
39.968285,116.302112,0,208,39933.5436111111,2009-04-30,13:02:48
39.968323,116.302165,0,208,39933.5436689815,2009-04-30,13:02:53
39.968361,116.302206,0,208,39933.5437268519,2009-04-30,13:02:58
39.968408,116.302231,0,209,39933.5437847222,2009-04-30,13:03:03
39.96846,116.302263,0,207,39933.5438425926,2009-04-30,13:03:08
39.968511,116.302272,0,206,39933.543900463,2009-04-30,13:03:13
39.968544,116.302285,0,207,39933.5439583333,2009-04-30,13:03:18
39.968586,116.302292,0,207,39933.5440162037,2009-04-30,13:03:23
39.968609,116.302302,0,208,39933.5440740741,2009-04-30,13:03:28
39.968618,116.302331,0,209,39933.5441319444,2009-04-30,13:03:33
39.968637,116.302381,0,210,39933.5441898148,2009-04-30,13:03:38
39.968665,116.302424,0,209,39933.5442476852,2009-04-30,13:03:43
39.968754,116.302358,0,209,39933.5443055556,2009-04-30,13:03:48
39.968869,116.302433,0,198,39933.5443634259,2009-04-30,13:03:53
39.968938,116.30247,0,193,39933.5444212963,2009-04-30,13:03:58
39.968951,116.302526,0,190,39933.5444791667,2009-04-30,13:04:03
39.969026,116.302501,0,190,39933.544537037,2009-04-30,13:04:08
39.96906,116.302471,0,189,39933.5445949074,2009-04-30,13:04:13
39.969088,116.302322,0,192,39933.5446527778,2009-04-30,13:04:18
39.969099,116.302261,0,193,39933.5447106481,2009-04-30,13:04:23
39.96914,116.302171,0,200,39933.5447685185,2009-04-30,13:04:28
39.969166,116.302151,0,199,39933.5448263889,2009-04-30,13:04:33
39.969202,116.302223,0,192,39933.5448842593,2009-04-30,13:04:38
39.969263,116.302286,0,186,39933.5449421296,2009-04-30,13:04:43
39.969325,116.302316,0,186,39933.545,2009-04-30,13:04:48
39.969383,116.302343,0,186,39933.5450578704,2009-04-30,13:04:53
39.96945,116.302354,0,186,39933.5451157407,2009-04-30,13:04:58
39.969491,116.302354,0,186,39933.5451736111,2009-04-30,13:05:03
39.969518,116.302361,0,187,39933.5452314815,2009-04-30,13:05:08
39.969518,116.302361,0,187,39933.5452662037,2009-04-30,13:05:11
39.969524,116.302369,0,188,39933.5452893519,2009-04-30,13:05:13
39.96953,116.302389,0,189,39933.5453472222,2009-04-30,13:05:18
39.969554,116.302408,0,194,39933.5454050926,2009-04-30,13:05:23
39.969599,116.302413,0,198,39933.545462963,2009-04-30,13:05:28
39.96964,116.302417,0,204,39933.5455208333,2009-04-30,13:05:33
39.969694,116.302403,0,208,39933.5455787037,2009-04-30,13:05:38
39.969749,116.302401,0,217,39933.5456365741,2009-04-30,13:05:43
39.969794,116.302404,0,222,39933.5456944444,2009-04-30,13:05:48
39.969831,116.302422,0,227,39933.5457523148,2009-04-30,13:05:53
39.969851,116.302428,0,235,39933.5458101852,2009-04-30,13:05:58
39.969871,116.302437,0,243,39933.5458680556,2009-04-30,13:06:03
39.969894,116.302444,0,249,39933.5459259259,2009-04-30,13:06:08
39.969942,116.302451,0,258,39933.5459837963,2009-04-30,13:06:13
39.969983,116.302453,0,266,39933.5460416667,2009-04-30,13:06:18
39.969994,116.302449,0,270,39933.546099537,2009-04-30,13:06:23
39.970015,116.302434,0,273,39933.5461574074,2009-04-30,13:06:28
39.970052,116.302415,0,278,39933.5462152778,2009-04-30,13:06:33
39.97007,116.302408,0,280,39933.5462731481,2009-04-30,13:06:38
39.970082,116.302396,0,286,39933.5463310185,2009-04-30,13:06:43
39.97011,116.302401,0,289,39933.5463888889,2009-04-30,13:06:48
39.970129,116.302406,0,291,39933.5464467593,2009-04-30,13:06:53
39.97014,116.302397,0,292,39933.5465046296,2009-04-30,13:06:58
39.970169,116.302407,0,294,39933.5465625,2009-04-30,13:07:03
39.970219,116.302437,0,295,39933.5466203704,2009-04-30,13:07:08
39.970192,116.302697,0,296,39933.5466782407,2009-04-30,13:07:13
39.97028,116.302904,0,298,39933.5467361111,2009-04-30,13:07:18
39.970297,116.302968,0,303,39933.5467939815,2009-04-30,13:07:23
39.9704,116.302971,0,307,39933.5468518519,2009-04-30,13:07:28
39.97045,116.302943,0,305,39933.5469097222,2009-04-30,13:07:33
39.970489,116.302942,0,303,39933.5469675926,2009-04-30,13:07:38
39.970549,116.30294,0,304,39933.547025463,2009-04-30,13:07:43
39.970588,116.302973,0,310,39933.5470833333,2009-04-30,13:07:48
39.970578,116.302979,0,310,39933.5471412037,2009-04-30,13:07:53
39.970604,116.302913,0,309,39933.5471990741,2009-04-30,13:07:58
39.970634,116.30291,0,307,39933.5472569444,2009-04-30,13:08:03
39.970657,116.302921,0,312,39933.5473148148,2009-04-30,13:08:08
39.970678,116.303005,0,316,39933.5473726852,2009-04-30,13:08:13
39.970686,116.303051,0,323,39933.5474305556,2009-04-30,13:08:18
39.970722,116.303112,0,332,39933.5474884259,2009-04-30,13:08:23
39.97072,116.303194,0,335,39933.5475462963,2009-04-30,13:08:28
39.97073,116.30323,0,336,39933.5476041667,2009-04-30,13:08:33
39.970744,116.303282,0,336,39933.547662037,2009-04-30,13:08:38
39.970775,116.303339,0,338,39933.5477199074,2009-04-30,13:08:43
39.970975,116.303484,0,348,39933.5477777778,2009-04-30,13:08:48
39.971047,116.303556,0,351,39933.5478356481,2009-04-30,13:08:53
39.971036,116.303572,0,351,39933.5478935185,2009-04-30,13:08:58
39.97103,116.303615,0,353,39933.5479513889,2009-04-30,13:09:03
39.971053,116.303642,0,354,39933.5480092593,2009-04-30,13:09:08
39.971118,116.303603,0,355,39933.5480671296,2009-04-30,13:09:13
39.971183,116.303676,0,357,39933.548125,2009-04-30,13:09:18
39.971215,116.30376,0,358,39933.5481828704,2009-04-30,13:09:23
39.971232,116.303853,0,359,39933.5482407407,2009-04-30,13:09:28
39.971285,116.303932,0,356,39933.5482986111,2009-04-30,13:09:33
39.971332,116.304017,0,350,39933.5483564815,2009-04-30,13:09:38
39.971328,116.304072,0,338,39933.5484143518,2009-04-30,13:09:43
39.97129,116.304139,0,333,39933.5484722222,2009-04-30,13:09:48
39.971229,116.304182,0,327,39933.5485300926,2009-04-30,13:09:53
39.971225,116.304224,0,324,39933.548587963,2009-04-30,13:09:58
39.97126,116.304214,0,325,39933.5486458333,2009-04-30,13:10:03
39.971311,116.30423,0,328,39933.5487037037,2009-04-30,13:10:08
39.971363,116.304244,0,332,39933.5487615741,2009-04-30,13:10:13
39.97139,116.304303,0,339,39933.5488194444,2009-04-30,13:10:18
39.971417,116.304359,0,344,39933.5488773148,2009-04-30,13:10:23
39.971392,116.304452,0,350,39933.5489351852,2009-04-30,13:10:28
39.971357,116.304544,0,351,39933.5489930556,2009-04-30,13:10:33
39.971348,116.304588,0,353,39933.5490509259,2009-04-30,13:10:38
39.971366,116.304596,0,354,39933.5491087963,2009-04-30,13:10:43
39.971388,116.30463,0,354,39933.5491666667,2009-04-30,13:10:48
39.971401,116.30466,0,354,39933.549224537,2009-04-30,13:10:53
39.97141,116.304691,0,355,39933.5492824074,2009-04-30,13:10:58
39.971403,116.30474,0,355,39933.5493402778,2009-04-30,13:11:03
