# Supplementary material for: Research on differential privacy protection method based on user tendency
Source: PLoS One. 2023 Oct 26;18(10):e0288823. doi: 10.1371/journal.pone.0288823 (PMC10602288; doi:10.1371/journal.pone.0288823)
Supplement: S2 Data — (ZIP) [file pone.0288823.s002.zip › Data 5-2/022/Trajectory/20090501064754.plt]

Geolife trajectory
WGS 84
Altitude is in Feet
Reserved 3
0,2,255,My Track,0,0,2,8421376
0
39.971123,116.302239,0,492,39934.2832638889,2009-05-01,06:47:54
39.970248,116.303348,0,1389,39934.2833217593,2009-05-01,06:47:59
39.970175,116.303232,0,1381,39934.2833796296,2009-05-01,06:48:04
39.970148,116.303085,0,1372,39934.2834375,2009-05-01,06:48:09
39.970106,116.30303,0,1369,39934.2834953704,2009-05-01,06:48:14
39.970066,116.302896,0,1361,39934.2835532407,2009-05-01,06:48:19
39.970006,116.302829,0,1349,39934.2836111111,2009-05-01,06:48:24
39.969968,116.302731,0,1339,39934.2836689815,2009-05-01,06:48:29
39.969927,116.302681,0,1334,39934.2837268518,2009-05-01,06:48:34
39.969912,116.302592,0,1324,39934.2837847222,2009-05-01,06:48:39
39.969879,116.302534,0,1314,39934.2838425926,2009-05-01,06:48:44
39.969861,116.302488,0,1311,39934.283900463,2009-05-01,06:48:49
39.969797,116.302459,0,1304,39934.2839583333,2009-05-01,06:48:54
39.969758,116.302452,0,1300,39934.2840162037,2009-05-01,06:48:59
39.969719,116.302498,0,1291,39934.2840740741,2009-05-01,06:49:04
39.969677,116.302552,0,1285,39934.2841319444,2009-05-01,06:49:09
39.969709,116.302645,0,1281,39934.2841898148,2009-05-01,06:49:14
39.969814,116.302574,0,1268,39934.2842476852,2009-05-01,06:49:19
39.969812,116.30245,0,1262,39934.2843055556,2009-05-01,06:49:24
39.969802,116.302452,0,1261,39934.2843634259,2009-05-01,06:49:29
39.969802,116.302452,0,1261,39934.2843981481,2009-05-01,06:49:32
39.9698,116.302451,0,1262,39934.2844212963,2009-05-01,06:49:34
39.969801,116.302432,0,1259,39934.2844791667,2009-05-01,06:49:39
39.969801,116.302432,0,1259,39934.2845138889,2009-05-01,06:49:42
39.969796,116.302427,0,1259,39934.284537037,2009-05-01,06:49:44
39.969794,116.302418,0,1259,39934.2845949074,2009-05-01,06:49:49
39.969785,116.302393,0,1258,39934.2846527778,2009-05-01,06:49:54
39.969786,116.302384,0,1258,39934.2847106481,2009-05-01,06:49:59
39.969785,116.302363,0,1257,39934.2847685185,2009-05-01,06:50:04
39.969785,116.302363,0,1257,39934.2848032407,2009-05-01,06:50:07
39.969785,116.30236,0,1257,39934.2848263889,2009-05-01,06:50:09
39.96967,116.302178,0,1244,39934.2848842593,2009-05-01,06:50:14
39.969463,116.302093,0,1241,39934.2849421296,2009-05-01,06:50:19
39.969437,116.302068,0,1238,39934.285,2009-05-01,06:50:24
39.96944,116.302067,0,1238,39934.2850578704,2009-05-01,06:50:29
39.96944,116.30206,0,1238,39934.2851157407,2009-05-01,06:50:34
39.969445,116.302057,0,1237,39934.2851736111,2009-05-01,06:50:39
39.969448,116.302052,0,1237,39934.2852314815,2009-05-01,06:50:44
39.969449,116.302046,0,1237,39934.2852893519,2009-05-01,06:50:49
39.969453,116.302041,0,1236,39934.2853472222,2009-05-01,06:50:54
39.969456,116.302036,0,1236,39934.2854050926,2009-05-01,06:50:59
39.969456,116.30203,0,1236,39934.285462963,2009-05-01,06:51:04
39.969458,116.302025,0,1235,39934.2855208333,2009-05-01,06:51:09
39.969459,116.302018,0,1235,39934.2855787037,2009-05-01,06:51:14
39.969463,116.302013,0,1234,39934.2856365741,2009-05-01,06:51:19
39.969463,116.302013,0,1234,39934.2856712963,2009-05-01,06:51:22
39.969464,116.302009,0,1233,39934.2856944444,2009-05-01,06:51:24
39.96946,116.301999,0,1233,39934.2857523148,2009-05-01,06:51:29
39.969439,116.301997,0,1233,39934.2858101852,2009-05-01,06:51:34
39.968959,116.300742,0,1210,39934.2858680556,2009-05-01,06:51:39
39.968677,116.300964,0,1191,39934.2859259259,2009-05-01,06:51:44
39.968055,116.301293,0,1155,39934.2859837963,2009-05-01,06:51:49
39.967436,116.301445,0,1132,39934.2860416667,2009-05-01,06:51:54
39.966681,116.301682,0,1087,39934.286099537,2009-05-01,06:51:59
39.966143,116.30188,0,1045,39934.2861574074,2009-05-01,06:52:04
39.965955,116.301808,0,1008,39934.2862152778,2009-05-01,06:52:09
39.965919,116.301717,0,997,39934.2862731481,2009-05-01,06:52:14
39.965896,116.301731,0,983,39934.2863310185,2009-05-01,06:52:19
39.965715,116.30169,0,946,39934.2863888889,2009-05-01,06:52:24
39.965316,116.301752,0,921,39934.2864467593,2009-05-01,06:52:29
39.964872,116.301847,0,901,39934.2865046296,2009-05-01,06:52:34
39.964268,116.30214,0,890,39934.2865625,2009-05-01,06:52:39
39.963453,116.302362,0,874,39934.2866203704,2009-05-01,06:52:44
39.962494,116.302534,0,873,39934.2866782407,2009-05-01,06:52:49
39.961664,116.302623,0,863,39934.2867361111,2009-05-01,06:52:54
39.961196,116.302706,0,840,39934.2867939815,2009-05-01,06:52:59
39.961182,116.302701,0,819,39934.2868518519,2009-05-01,06:53:04
39.961183,116.302701,0,819,39934.2869097222,2009-05-01,06:53:09
39.961182,116.302701,0,819,39934.2869675926,2009-05-01,06:53:14
39.961181,116.302695,0,819,39934.287025463,2009-05-01,06:53:19
39.961187,116.30269,0,817,39934.2870833333,2009-05-01,06:53:24
39.961188,116.302688,0,817,39934.2871412037,2009-05-01,06:53:29
39.961192,116.302681,0,817,39934.2871990741,2009-05-01,06:53:34
39.961195,116.302675,0,816,39934.2872569444,2009-05-01,06:53:39
39.961194,116.302672,0,816,39934.2873148148,2009-05-01,06:53:44
39.961194,116.302672,0,815,39934.2873726852,2009-05-01,06:53:49
39.961198,116.302671,0,815,39934.2874305556,2009-05-01,06:53:54
39.961198,116.302671,0,815,39934.2874652778,2009-05-01,06:53:57
39.961196,116.302671,0,815,39934.2874884259,2009-05-01,06:53:59
39.961198,116.302649,0,812,39934.2875462963,2009-05-01,06:54:04
39.961197,116.302633,0,811,39934.2876041667,2009-05-01,06:54:09
39.961196,116.302633,0,811,39934.287662037,2009-05-01,06:54:14
39.961196,116.302633,0,811,39934.2876967593,2009-05-01,06:54:17
39.961194,116.302633,0,810,39934.2877199074,2009-05-01,06:54:19
39.961185,116.302578,0,806,39934.2877777778,2009-05-01,06:54:24
39.961189,116.302546,0,804,39934.2878356481,2009-05-01,06:54:29
39.961187,116.302532,0,803,39934.2878935185,2009-05-01,06:54:34
39.961185,116.302521,0,803,39934.2879513889,2009-05-01,06:54:39
39.961181,116.302509,0,802,39934.2880092593,2009-05-01,06:54:44
39.961167,116.302482,0,800,39934.2880671296,2009-05-01,06:54:49
39.961156,116.302454,0,799,39934.288125,2009-05-01,06:54:54
39.961141,116.302431,0,797,39934.2881828704,2009-05-01,06:54:59
39.961174,116.302044,0,770,39934.2882407407,2009-05-01,06:55:04
39.960625,116.302039,0,732,39934.2882986111,2009-05-01,06:55:09
39.959981,116.302092,0,721,39934.2883564815,2009-05-01,06:55:14
39.959323,116.302236,0,720,39934.2884143519,2009-05-01,06:55:19
39.958716,116.302198,0,712,39934.2884722222,2009-05-01,06:55:24
39.958109,116.302392,0,693,39934.2885300926,2009-05-01,06:55:29
39.957532,116.30261,0,683,39934.288587963,2009-05-01,06:55:34
39.956983,116.302895,0,676,39934.2886458333,2009-05-01,06:55:39
39.956433,116.30298,0,657,39934.2887037037,2009-05-01,06:55:44
39.956315,116.303088,0,656,39934.2887615741,2009-05-01,06:55:49
39.956281,116.303108,0,658,39934.2888194444,2009-05-01,06:55:54
39.956249,116.303114,0,661,39934.2888773148,2009-05-01,06:55:59
39.956237,116.303114,0,663,39934.2889351852,2009-05-01,06:56:04
39.956217,116.303112,0,664,39934.2889930556,2009-05-01,06:56:09
39.956217,116.303112,0,664,39934.2890277778,2009-05-01,06:56:12
39.956217,116.30311,0,667,39934.2890509259,2009-05-01,06:56:14
39.956205,116.303103,0,668,39934.2891087963,2009-05-01,06:56:19
39.956205,116.303103,0,668,39934.2891435185,2009-05-01,06:56:22
39.956199,116.303102,0,670,39934.2891666667,2009-05-01,06:56:24
39.956087,116.303129,0,656,39934.289224537,2009-05-01,06:56:29
39.955968,116.303191,0,652,39934.2892824074,2009-05-01,06:56:34
39.955897,116.303227,0,644,39934.2893402778,2009-05-01,06:56:39
39.955864,116.303185,0,636,39934.2893981481,2009-05-01,06:56:44
39.955843,116.303134,0,630,39934.2894560185,2009-05-01,06:56:49
39.955833,116.303108,0,625,39934.2895138889,2009-05-01,06:56:54
39.955831,116.303108,0,625,39934.2895717593,2009-05-01,06:56:59
39.955831,116.303108,0,625,39934.2896064815,2009-05-01,06:57:02
39.955825,116.303107,0,625,39934.2896296296,2009-05-01,06:57:04
39.955768,116.303182,0,597,39934.2896875,2009-05-01,06:57:09
39.955659,116.303346,0,577,39934.2897453704,2009-05-01,06:57:14
39.955613,116.303922,0,558,39934.2898032407,2009-05-01,06:57:19
39.955657,116.30481,0,529,39934.2898611111,2009-05-01,06:57:24
39.955673,116.306,0,512,39934.2899189815,2009-05-01,06:57:29
39.955711,116.30728,0,496,39934.2899768518,2009-05-01,06:57:34
39.955731,116.308512,0,486,39934.2900347222,2009-05-01,06:57:39
39.955674,116.309714,0,466,39934.2900925926,2009-05-01,06:57:44
39.95567,116.310882,0,452,39934.290150463,2009-05-01,06:57:49
39.955619,116.311534,0,447,39934.2902083333,2009-05-01,06:57:54
39.955309,116.311463,0,429,39934.2902662037,2009-05-01,06:57:59
39.954716,116.311412,0,416,39934.2903240741,2009-05-01,06:58:04
39.954177,116.311266,0,390,39934.2903819444,2009-05-01,06:58:09
39.9538,116.311312,0,388,39934.2904398148,2009-05-01,06:58:14
39.953528,116.311262,0,370,39934.2904976852,2009-05-01,06:58:19
39.953369,116.311114,0,347,39934.2905555556,2009-05-01,06:58:24
39.953147,116.311067,0,317,39934.2906134259,2009-05-01,06:58:29
39.952954,116.311159,0,300,39934.2906712963,2009-05-01,06:58:34
39.952862,116.31119,0,290,39934.2907291667,2009-05-01,06:58:39
39.952836,116.311224,0,288,39934.290787037,2009-05-01,06:58:44
39.952724,116.311188,0,281,39934.2908449074,2009-05-01,06:58:49
39.952569,116.311143,0,264,39934.2909027778,2009-05-01,06:58:54
39.952322,116.311129,0,255,39934.2909606481,2009-05-01,06:58:59
39.951941,116.311161,0,256,39934.2910185185,2009-05-01,06:59:04
39.951646,116.311088,0,238,39934.2910763889,2009-05-01,06:59:09
39.951373,116.310996,0,218,39934.2911342593,2009-05-01,06:59:14
39.951114,116.310927,0,207,39934.2911921296,2009-05-01,06:59:19
39.950884,116.310927,0,190,39934.29125,2009-05-01,06:59:24
39.950792,116.310922,0,183,39934.2913078704,2009-05-01,06:59:29
39.95078,116.31093,0,179,39934.2913657407,2009-05-01,06:59:34
39.950763,116.310932,0,178,39934.2914236111,2009-05-01,06:59:39
39.950742,116.310944,0,177,39934.2914814815,2009-05-01,06:59:44
39.950637,116.31095,0,176,39934.2915393518,2009-05-01,06:59:49
39.950535,116.310965,0,175,39934.2915972222,2009-05-01,06:59:54
39.950436,116.310953,0,174,39934.2916550926,2009-05-01,06:59:59
39.950439,116.310914,0,173,39934.291712963,2009-05-01,07:00:04
39.950442,116.31091,0,174,39934.2917708333,2009-05-01,07:00:09
39.950445,116.310909,0,174,39934.2918287037,2009-05-01,07:00:14
39.950451,116.310907,0,174,39934.2918865741,2009-05-01,07:00:19
39.950452,116.310906,0,175,39934.2919444444,2009-05-01,07:00:24
39.950455,116.310905,0,176,39934.2920023148,2009-05-01,07:00:29
39.950448,116.310907,0,177,39934.2920601852,2009-05-01,07:00:34
39.950448,116.310907,0,177,39934.2920949074,2009-05-01,07:00:37
39.950449,116.310907,0,177,39934.2921180556,2009-05-01,07:00:39
39.950446,116.310938,0,176,39934.2921759259,2009-05-01,07:00:44
39.950446,116.310938,0,176,39934.2922106481,2009-05-01,07:00:47
39.950452,116.310941,0,177,39934.2922337963,2009-05-01,07:00:49
39.950438,116.310967,0,179,39934.2922916667,2009-05-01,07:00:54
39.950412,116.31104,0,186,39934.292349537,2009-05-01,07:00:59
39.950395,116.311103,0,190,39934.2924074074,2009-05-01,07:01:04
39.950363,116.311161,0,199,39934.2924652778,2009-05-01,07:01:09
39.950355,116.311251,0,202,39934.2925231481,2009-05-01,07:01:14
39.950351,116.311305,0,204,39934.2925810185,2009-05-01,07:01:19
39.950348,116.311249,0,191,39934.2926388889,2009-05-01,07:01:24
39.950354,116.31132,0,186,39934.2926967593,2009-05-01,07:01:29
39.950364,116.311394,0,185,39934.2927546296,2009-05-01,07:01:34
39.950316,116.311504,0,177,39934.2928125,2009-05-01,07:01:39
39.950306,116.31159,0,169,39934.2928703704,2009-05-01,07:01:44
39.950308,116.311658,0,169,39934.2929282407,2009-05-01,07:01:49
39.950313,116.311759,0,168,39934.2929861111,2009-05-01,07:01:54
39.950288,116.311853,0,167,39934.2930439815,2009-05-01,07:01:59
39.950237,116.311979,0,165,39934.2931018519,2009-05-01,07:02:04
39.950203,116.312057,0,163,39934.2931597222,2009-05-01,07:02:09
39.950157,116.31216,0,172,39934.2932175926,2009-05-01,07:02:14
39.950098,116.3122,0,178,39934.293275463,2009-05-01,07:02:19
39.95003,116.312165,0,181,39934.2933333333,2009-05-01,07:02:24
39.949986,116.312135,0,184,39934.2933912037,2009-05-01,07:02:29
39.949915,116.312143,0,191,39934.2934490741,2009-05-01,07:02:34
39.949837,116.312191,0,197,39934.2935069444,2009-05-01,07:02:39
39.949799,116.312273,0,205,39934.2935648148,2009-05-01,07:02:44
39.949781,116.312315,0,212,39934.2936226852,2009-05-01,07:02:49
39.949878,116.312352,0,215,39934.2936805556,2009-05-01,07:02:54
39.949897,116.312379,0,218,39934.2937384259,2009-05-01,07:02:59
39.949907,116.312376,0,220,39934.2937962963,2009-05-01,07:03:04
39.949907,116.312376,0,220,39934.2938310185,2009-05-01,07:03:07
39.949903,116.312376,0,222,39934.2938541667,2009-05-01,07:03:09
39.94988,116.312374,0,222,39934.293912037,2009-05-01,07:03:14
39.949858,116.312349,0,221,39934.2939699074,2009-05-01,07:03:19
39.949844,116.312342,0,221,39934.2940277778,2009-05-01,07:03:24
39.949847,116.312341,0,221,39934.2940856481,2009-05-01,07:03:29
39.949852,116.31234,0,220,39934.2941435185,2009-05-01,07:03:34
39.949852,116.31234,0,220,39934.2941782407,2009-05-01,07:03:37
39.949856,116.31234,0,220,39934.2942013889,2009-05-01,07:03:39
39.949838,116.312341,0,220,39934.2942592593,2009-05-01,07:03:44
39.949836,116.312306,0,219,39934.2943171296,2009-05-01,07:03:49
39.949835,116.312307,0,219,39934.294375,2009-05-01,07:03:54
39.949835,116.312307,0,219,39934.2944097222,2009-05-01,07:03:57
39.949831,116.312308,0,219,39934.2944328704,2009-05-01,07:03:59
39.949803,116.312319,0,218,39934.2944907407,2009-05-01,07:04:04
39.949776,116.312339,0,217,39934.2945486111,2009-05-01,07:04:09
39.949773,116.31234,0,216,39934.2946064815,2009-05-01,07:04:14
39.949778,116.31234,0,216,39934.2946643519,2009-05-01,07:04:19
39.949775,116.312341,0,216,39934.2947222222,2009-05-01,07:04:24
39.949775,116.312341,0,216,39934.2947569444,2009-05-01,07:04:27
39.949768,116.312344,0,216,39934.2947800926,2009-05-01,07:04:29
39.949758,116.312347,0,216,39934.294837963,2009-05-01,07:04:34
39.949755,116.312387,0,217,39934.2948958333,2009-05-01,07:04:39
39.949785,116.312425,0,218,39934.2949537037,2009-05-01,07:04:44
39.949785,116.312425,0,218,39934.2949884259,2009-05-01,07:04:47
39.949787,116.312426,0,218,39934.2950115741,2009-05-01,07:04:49
39.949777,116.312438,0,218,39934.2950694444,2009-05-01,07:04:54
39.949788,116.312502,0,220,39934.2951273148,2009-05-01,07:04:59
39.94979,116.312504,0,220,39934.2951851852,2009-05-01,07:05:04
39.949797,116.312506,0,221,39934.2952430556,2009-05-01,07:05:09
39.949797,116.312506,0,221,39934.2952777778,2009-05-01,07:05:12
39.949799,116.312506,0,221,39934.2953009259,2009-05-01,07:05:14
39.949838,116.312589,0,220,39934.2953587963,2009-05-01,07:05:19
39.949851,116.312586,0,220,39934.2954166667,2009-05-01,07:05:24
39.949856,116.312624,0,220,39934.295474537,2009-05-01,07:05:29
39.949873,116.312678,0,219,39934.2955324074,2009-05-01,07:05:34
39.9499,116.312712,0,221,39934.2955902778,2009-05-01,07:05:39
39.949902,116.312783,0,222,39934.2956481481,2009-05-01,07:05:44
39.949889,116.312867,0,223,39934.2957060185,2009-05-01,07:05:49
39.949901,116.312911,0,224,39934.2957638889,2009-05-01,07:05:54
39.949955,116.312881,0,225,39934.2958217593,2009-05-01,07:05:59
39.950037,116.312811,0,226,39934.2958796296,2009-05-01,07:06:04
39.95003,116.312791,0,226,39934.2959375,2009-05-01,07:06:09
39.95003,116.312791,0,226,39934.2959722222,2009-05-01,07:06:12
39.950026,116.312783,0,227,39934.2959953704,2009-05-01,07:06:14
39.950035,116.312781,0,226,39934.2960532407,2009-05-01,07:06:19
39.950038,116.31278,0,226,39934.2961111111,2009-05-01,07:06:24
39.950038,116.31278,0,226,39934.2961458333,2009-05-01,07:06:27
39.950038,116.312781,0,226,39934.2961689815,2009-05-01,07:06:29
39.950027,116.312783,0,226,39934.2962268519,2009-05-01,07:06:34
39.950057,116.312774,0,225,39934.2962847222,2009-05-01,07:06:39
39.950004,116.312682,0,224,39934.2963425926,2009-05-01,07:06:44
39.949952,116.312653,0,217,39934.296400463,2009-05-01,07:06:49
39.949956,116.312747,0,218,39934.2964583333,2009-05-01,07:06:54
39.949948,116.312797,0,219,39934.2965162037,2009-05-01,07:06:59
39.949922,116.312842,0,221,39934.2965740741,2009-05-01,07:07:04
39.949869,116.312864,0,222,39934.2966319444,2009-05-01,07:07:09
39.949822,116.312903,0,223,39934.2966898148,2009-05-01,07:07:14
39.949778,116.312928,0,224,39934.2967476852,2009-05-01,07:07:19
39.950211,116.313052,0,190,39934.2968634259,2009-05-01,07:07:29
39.950021,116.313294,0,224,39934.3038657407,2009-05-01,07:17:34
39.949992,116.313317,0,225,39934.3039236111,2009-05-01,07:17:39
39.949957,116.313331,0,226,39934.3039814815,2009-05-01,07:17:44
39.949926,116.313336,0,227,39934.3040393519,2009-05-01,07:17:49
39.949918,116.313351,0,226,39934.3040972222,2009-05-01,07:17:54
39.9499,116.313339,0,226,39934.3041550926,2009-05-01,07:17:59
39.949895,116.313304,0,226,39934.304212963,2009-05-01,07:18:04
39.949895,116.313296,0,225,39934.3042708333,2009-05-01,07:18:09
39.949896,116.313296,0,225,39934.3043287037,2009-05-01,07:18:14
39.949892,116.313297,0,225,39934.3043865741,2009-05-01,07:18:19
39.949892,116.313297,0,225,39934.3044212963,2009-05-01,07:18:22
39.949893,116.313297,0,225,39934.3044444444,2009-05-01,07:18:24
39.949888,116.313374,0,226,39934.3045023148,2009-05-01,07:18:29
39.949888,116.313374,0,226,39934.304537037,2009-05-01,07:18:32
39.949888,116.313381,0,225,39934.3045601852,2009-05-01,07:18:34
39.949884,116.313391,0,225,39934.3046180556,2009-05-01,07:18:39
39.94993,116.313383,0,222,39934.3046759259,2009-05-01,07:18:44
39.949916,116.313448,0,216,39934.3047337963,2009-05-01,07:18:49
39.949916,116.313458,0,215,39934.3047916667,2009-05-01,07:18:54
39.949914,116.313461,0,215,39934.304849537,2009-05-01,07:18:59
39.949914,116.313461,0,215,39934.3048842593,2009-05-01,07:19:02
39.949917,116.313465,0,215,39934.3049074074,2009-05-01,07:19:04
39.949958,116.313671,0,207,39934.3049652778,2009-05-01,07:19:09
39.949937,116.313833,0,207,39934.3050231481,2009-05-01,07:19:14
39.949963,116.313899,0,207,39934.3050810185,2009-05-01,07:19:19
39.949998,116.313972,0,208,39934.3051388889,2009-05-01,07:19:24
39.950002,116.314022,0,212,39934.3051967593,2009-05-01,07:19:29
39.950029,116.314055,0,216,39934.3052546296,2009-05-01,07:19:34
39.950029,116.314055,0,216,39934.3052893518,2009-05-01,07:19:37
39.950033,116.314063,0,217,39934.3053125,2009-05-01,07:19:39
39.950021,116.314066,0,217,39934.3053703704,2009-05-01,07:19:44
39.949964,116.314091,0,217,39934.3054282407,2009-05-01,07:19:49
39.949661,116.31425,0,212,39934.3054861111,2009-05-01,07:19:54
39.949569,116.314282,0,210,39934.3055439815,2009-05-01,07:19:59
39.949469,116.314344,0,208,39934.3056018518,2009-05-01,07:20:04
39.949407,116.314341,0,207,39934.3056597222,2009-05-01,07:20:09
39.949351,116.314249,0,202,39934.3057175926,2009-05-01,07:20:14
39.94929,116.314141,0,197,39934.305775463,2009-05-01,07:20:19
39.949282,116.314027,0,193,39934.3058333333,2009-05-01,07:20:24
39.949266,116.314033,0,196,39934.3058912037,2009-05-01,07:20:29
39.949248,116.314056,0,196,39934.3059490741,2009-05-01,07:20:34
39.949255,116.31407,0,196,39934.3060069444,2009-05-01,07:20:39
39.949282,116.314123,0,193,39934.3060648148,2009-05-01,07:20:44
39.949298,116.314115,0,181,39934.3061226852,2009-05-01,07:20:49
39.949364,116.314174,0,176,39934.3061805556,2009-05-01,07:20:54
39.949417,116.314225,0,170,39934.3062384259,2009-05-01,07:20:59
39.949443,116.314275,0,164,39934.3062962963,2009-05-01,07:21:04
39.949455,116.314347,0,160,39934.3063541667,2009-05-01,07:21:09
39.949444,116.314408,0,157,39934.306412037,2009-05-01,07:21:14
39.94943,116.314403,0,158,39934.3064699074,2009-05-01,07:21:19
39.949427,116.314403,0,158,39934.3065277778,2009-05-01,07:21:24
39.949427,116.314403,0,157,39934.3065856481,2009-05-01,07:21:29
39.949427,116.314403,0,157,39934.3066203704,2009-05-01,07:21:32
39.949425,116.314404,0,157,39934.3066435185,2009-05-01,07:21:34
39.94941,116.31442,0,160,39934.3067013889,2009-05-01,07:21:39
39.949367,116.314466,0,161,39934.3067592593,2009-05-01,07:21:44
39.949343,116.314559,0,162,39934.3068171296,2009-05-01,07:21:49
39.949304,116.314598,0,161,39934.306875,2009-05-01,07:21:54
39.949283,116.314633,0,160,39934.3069328704,2009-05-01,07:21:59
39.949253,116.3147,0,160,39934.3069907407,2009-05-01,07:22:04
39.949268,116.314671,0,160,39934.3070486111,2009-05-01,07:22:09
39.949248,116.314677,0,161,39934.3071064815,2009-05-01,07:22:14
39.949203,116.314641,0,162,39934.3071643518,2009-05-01,07:22:19
39.94918,116.314609,0,166,39934.3072222222,2009-05-01,07:22:24
39.949103,116.31465,0,170,39934.3072800926,2009-05-01,07:22:29
39.949068,116.31471,0,175,39934.307337963,2009-05-01,07:22:34
39.949043,116.31468,0,178,39934.3073958333,2009-05-01,07:22:39
39.949014,116.314634,0,175,39934.3074537037,2009-05-01,07:22:44
39.949014,116.31466,0,168,39934.3075115741,2009-05-01,07:22:49
39.94898,116.314677,0,163,39934.3075694444,2009-05-01,07:22:54
39.948959,116.314715,0,163,39934.3076273148,2009-05-01,07:22:59
39.948904,116.314704,0,160,39934.3076851852,2009-05-01,07:23:04
39.948856,116.314736,0,156,39934.3077430556,2009-05-01,07:23:09
39.948809,116.314755,0,158,39934.3078009259,2009-05-01,07:23:14
39.948781,116.314728,0,156,39934.3078587963,2009-05-01,07:23:19
39.94873,116.314712,0,151,39934.3079166667,2009-05-01,07:23:24
39.94871,116.314734,0,148,39934.307974537,2009-05-01,07:23:29
39.948681,116.314735,0,146,39934.3080324074,2009-05-01,07:23:34
39.948637,116.314738,0,147,39934.3080902778,2009-05-01,07:23:39
39.948607,116.31474,0,146,39934.3081481481,2009-05-01,07:23:44
39.94858,116.314705,0,141,39934.3082060185,2009-05-01,07:23:49
39.948544,116.314699,0,140,39934.3082638889,2009-05-01,07:23:54
39.948508,116.3147,0,138,39934.3083217593,2009-05-01,07:23:59
39.948467,116.314706,0,137,39934.3083796296,2009-05-01,07:24:04
39.948432,116.314713,0,136,39934.3084375,2009-05-01,07:24:09
39.948402,116.314729,0,138,39934.3084953704,2009-05-01,07:24:14
39.948357,116.314721,0,141,39934.3085532407,2009-05-01,07:24:19
39.948313,116.314726,0,138,39934.3086111111,2009-05-01,07:24:24
39.948259,116.314721,0,139,39934.3086689815,2009-05-01,07:24:29
39.94822,116.314713,0,141,39934.3087268519,2009-05-01,07:24:34
39.948174,116.314705,0,142,39934.3087847222,2009-05-01,07:24:39
39.948165,116.314734,0,140,39934.3088425926,2009-05-01,07:24:44
39.948141,116.314784,0,140,39934.308900463,2009-05-01,07:24:49
39.948109,116.314814,0,142,39934.3089583333,2009-05-01,07:24:54
39.948087,116.314843,0,141,39934.3090162037,2009-05-01,07:24:59
39.948051,116.314845,0,139,39934.3090740741,2009-05-01,07:25:04
39.948025,116.314827,0,139,39934.3091319444,2009-05-01,07:25:09
39.947999,116.314833,0,138,39934.3091898148,2009-05-01,07:25:14
39.947938,116.31486,0,136,39934.3092476852,2009-05-01,07:25:19
39.948153,116.314689,0,142,39934.3159027778,2009-05-01,07:34:54
39.948203,116.314639,0,148,39934.3159606481,2009-05-01,07:34:59
39.948253,116.314587,0,147,39934.3160185185,2009-05-01,07:35:04
39.948272,116.314539,0,148,39934.3160763889,2009-05-01,07:35:09
39.948294,116.314502,0,149,39934.3161342593,2009-05-01,07:35:14
39.948323,116.314454,0,147,39934.3161921296,2009-05-01,07:35:19
39.948342,116.314379,0,146,39934.31625,2009-05-01,07:35:24
39.948363,116.314342,0,147,39934.3163078704,2009-05-01,07:35:29
39.948402,116.314288,0,149,39934.3163657407,2009-05-01,07:35:34
39.948445,116.314271,0,147,39934.3164236111,2009-05-01,07:35:39
39.94849,116.314257,0,145,39934.3164814815,2009-05-01,07:35:44
39.948536,116.314267,0,145,39934.3165393519,2009-05-01,07:35:49
39.948576,116.31427,0,146,39934.3165972222,2009-05-01,07:35:54
39.948605,116.314297,0,140,39934.3166550926,2009-05-01,07:35:59
39.948672,116.314259,0,142,39934.316712963,2009-05-01,07:36:04
39.948719,116.314247,0,145,39934.3167708333,2009-05-01,07:36:09
39.948763,116.314212,0,143,39934.3168287037,2009-05-01,07:36:14
39.948813,116.314208,0,143,39934.3168865741,2009-05-01,07:36:19
39.948855,116.314213,0,147,39934.3169444444,2009-05-01,07:36:24
39.948888,116.314214,0,148,39934.3170023148,2009-05-01,07:36:29
39.948934,116.314269,0,160,39934.3170601852,2009-05-01,07:36:34
39.948963,116.31429,0,170,39934.3171180556,2009-05-01,07:36:39
39.949012,116.314278,0,178,39934.3171759259,2009-05-01,07:36:44
39.949042,116.314239,0,185,39934.3172337963,2009-05-01,07:36:49
39.949052,116.314192,0,189,39934.3172916667,2009-05-01,07:36:54
39.949063,116.314149,0,193,39934.317349537,2009-05-01,07:36:59
39.949094,116.314106,0,193,39934.3174074074,2009-05-01,07:37:04
39.94913,116.314076,0,196,39934.3174652778,2009-05-01,07:37:09
39.949171,116.314066,0,196,39934.3175231481,2009-05-01,07:37:14
39.949284,116.313963,0,194,39934.3175810185,2009-05-01,07:37:19
39.949281,116.313907,0,194,39934.3176388889,2009-05-01,07:37:24
39.949278,116.313826,0,199,39934.3176967593,2009-05-01,07:37:29
39.949278,116.313753,0,201,39934.3177546296,2009-05-01,07:37:34
39.949272,116.313669,0,202,39934.3178125,2009-05-01,07:37:39
39.949232,116.313573,0,204,39934.3178703704,2009-05-01,07:37:44
39.949212,116.313498,0,204,39934.3179282407,2009-05-01,07:37:49
39.949174,116.313426,0,205,39934.3179861111,2009-05-01,07:37:54
39.949184,116.313376,0,210,39934.3180439815,2009-05-01,07:37:59
39.949261,116.313362,0,213,39934.3181018519,2009-05-01,07:38:04
39.949309,116.313318,0,215,39934.3181597222,2009-05-01,07:38:09
39.94936,116.31331,0,218,39934.3182175926,2009-05-01,07:38:14
39.949383,116.313281,0,219,39934.318275463,2009-05-01,07:38:19
39.9494,116.31324,0,224,39934.3183333333,2009-05-01,07:38:24
39.949442,116.313272,0,228,39934.3183912037,2009-05-01,07:38:29
39.949501,116.313242,0,233,39934.3184490741,2009-05-01,07:38:34
39.949593,116.313245,0,236,39934.3185069444,2009-05-01,07:38:39
39.949696,116.313276,0,233,39934.3185648148,2009-05-01,07:38:44
39.949781,116.313313,0,230,39934.3186226852,2009-05-01,07:38:49
39.949874,116.313354,0,230,39934.3186805556,2009-05-01,07:38:54
39.949957,116.313316,0,231,39934.3187384259,2009-05-01,07:38:59
39.950003,116.313261,0,232,39934.3187962963,2009-05-01,07:39:04
39.950121,116.313118,0,233,39934.3188541667,2009-05-01,07:39:09
39.950209,116.312725,0,210,39934.318912037,2009-05-01,07:39:14
39.950037,116.312581,0,215,39934.3189699074,2009-05-01,07:39:19
39.949905,116.312761,0,215,39934.3190277778,2009-05-01,07:39:24
39.949849,116.312803,0,214,39934.3190856481,2009-05-01,07:39:29
39.949819,116.312792,0,211,39934.3191435185,2009-05-01,07:39:34
39.949774,116.312812,0,211,39934.3192013889,2009-05-01,07:39:39
39.949802,116.312604,0,209,39934.3192592593,2009-05-01,07:39:44
39.949845,116.31255,0,207,39934.3193171296,2009-05-01,07:39:49
39.949834,116.312493,0,209,39934.319375,2009-05-01,07:39:54
39.949886,116.312319,0,209,39934.3194328704,2009-05-01,07:39:59
39.949882,116.312324,0,211,39934.3194907407,2009-05-01,07:40:04
39.949882,116.312324,0,211,39934.319525463,2009-05-01,07:40:07
39.949877,116.312324,0,211,39934.3195486111,2009-05-01,07:40:09
39.949842,116.312345,0,207,39934.3196064815,2009-05-01,07:40:14
39.949832,116.312334,0,206,39934.3196643519,2009-05-01,07:40:19
39.949818,116.312326,0,204,39934.3197222222,2009-05-01,07:40:24
39.949804,116.312318,0,203,39934.3197800926,2009-05-01,07:40:29
39.949792,116.31232,0,203,39934.319837963,2009-05-01,07:40:34
39.949787,116.312323,0,203,39934.3198958333,2009-05-01,07:40:39
39.949795,116.312322,0,203,39934.3199537037,2009-05-01,07:40:44
39.949799,116.312324,0,203,39934.3200115741,2009-05-01,07:40:49
39.949799,116.312324,0,203,39934.3200462963,2009-05-01,07:40:52
39.949805,116.312324,0,203,39934.3200694444,2009-05-01,07:40:54
39.949828,116.312341,0,203,39934.3201273148,2009-05-01,07:40:59
39.949828,116.312406,0,202,39934.3201851852,2009-05-01,07:41:04
39.949839,116.312424,0,202,39934.3202430556,2009-05-01,07:41:09
39.949847,116.312424,0,201,39934.3203009259,2009-05-01,07:41:14
39.949852,116.312425,0,201,39934.3203587963,2009-05-01,07:41:19
39.949852,116.312425,0,201,39934.3203935185,2009-05-01,07:41:22
39.94986,116.312426,0,201,39934.3204166667,2009-05-01,07:41:24
39.94987,116.312426,0,201,39934.320474537,2009-05-01,07:41:29
39.949871,116.312427,0,202,39934.3205324074,2009-05-01,07:41:34
39.949869,116.312429,0,202,39934.3205902778,2009-05-01,07:41:39
39.949864,116.31243,0,202,39934.3206481481,2009-05-01,07:41:44
39.949864,116.312432,0,202,39934.3207060185,2009-05-01,07:41:49
39.949862,116.312433,0,202,39934.3207638889,2009-05-01,07:41:54
39.949861,116.312432,0,202,39934.3208217593,2009-05-01,07:41:59
39.949859,116.312435,0,202,39934.3208796296,2009-05-01,07:42:04
39.949859,116.312435,0,202,39934.3209143518,2009-05-01,07:42:07
39.949856,116.312438,0,202,39934.3209375,2009-05-01,07:42:09
39.949845,116.312441,0,202,39934.3209953704,2009-05-01,07:42:14
39.94984,116.312442,0,202,39934.3210532407,2009-05-01,07:42:19
39.94984,116.312442,0,202,39934.321087963,2009-05-01,07:42:22
39.949834,116.312444,0,203,39934.3211111111,2009-05-01,07:42:24
39.949804,116.312525,0,204,39934.3211689815,2009-05-01,07:42:29
39.949744,116.312522,0,207,39934.3212268518,2009-05-01,07:42:34
39.94967,116.312528,0,211,39934.3212847222,2009-05-01,07:42:39
39.949609,116.312572,0,214,39934.3213425926,2009-05-01,07:42:44
39.949556,116.312583,0,216,39934.321400463,2009-05-01,07:42:49
39.949534,116.312644,0,217,39934.3214583333,2009-05-01,07:42:54
39.949478,116.312724,0,217,39934.3215162037,2009-05-01,07:42:59
39.949401,116.312791,0,218,39934.3215740741,2009-05-01,07:43:04
39.949703,116.313281,0,413,39934.3218055556,2009-05-01,07:43:24
39.949856,116.313275,0,212,39934.3218634259,2009-05-01,07:43:29
39.949914,116.313327,0,216,39934.3219212963,2009-05-01,07:43:34
39.949941,116.313321,0,225,39934.3219791667,2009-05-01,07:43:39
39.949952,116.313327,0,230,39934.322037037,2009-05-01,07:43:44
39.949918,116.313322,0,233,39934.3220949074,2009-05-01,07:43:49
39.949933,116.313322,0,233,39934.3221527778,2009-05-01,07:43:54
39.949952,116.313309,0,232,39934.3222106481,2009-05-01,07:43:59
39.949949,116.313309,0,232,39934.3222685185,2009-05-01,07:44:04
39.949949,116.313309,0,232,39934.3223032407,2009-05-01,07:44:07
39.949944,116.313305,0,235,39934.3223263889,2009-05-01,07:44:09
39.94996,116.313304,0,236,39934.3223842593,2009-05-01,07:44:14
39.949994,116.313251,0,238,39934.3224421296,2009-05-01,07:44:19
39.949992,116.313289,0,237,39934.3225,2009-05-01,07:44:24
39.950004,116.313293,0,239,39934.3225578704,2009-05-01,07:44:29
39.950064,116.313266,0,239,39934.3226157407,2009-05-01,07:44:34
39.950118,116.31324,0,242,39934.3226736111,2009-05-01,07:44:39
39.950213,116.313146,0,246,39934.3227314815,2009-05-01,07:44:44
39.950244,116.313092,0,245,39934.3227893518,2009-05-01,07:44:49
39.950277,116.313032,0,243,39934.3228472222,2009-05-01,07:44:54
39.950315,116.312966,0,238,39934.3229050926,2009-05-01,07:44:59
39.950361,116.312958,0,238,39934.322962963,2009-05-01,07:45:04
39.950401,116.312957,0,238,39934.3230208333,2009-05-01,07:45:09
39.950431,116.312966,0,238,39934.3230787037,2009-05-01,07:45:14
39.949875,116.312727,0,285,39934.3250462963,2009-05-01,07:48:04
39.950315,116.312915,0,217,39934.3251041667,2009-05-01,07:48:09
39.95025,116.312895,0,211,39934.325162037,2009-05-01,07:48:14
39.950268,116.312826,0,204,39934.3252199074,2009-05-01,07:48:19
39.950259,116.312759,0,198,39934.3252777778,2009-05-01,07:48:24
39.950268,116.312679,0,194,39934.3253356481,2009-05-01,07:48:29
39.950341,116.312628,0,186,39934.3253935185,2009-05-01,07:48:34
39.950395,116.31258,0,183,39934.3254513889,2009-05-01,07:48:39
39.950398,116.312516,0,178,39934.3255092593,2009-05-01,07:48:44
39.950408,116.312453,0,178,39934.3255671296,2009-05-01,07:48:49
39.950405,116.312389,0,180,39934.325625,2009-05-01,07:48:54
39.950401,116.312334,0,183,39934.3256828704,2009-05-01,07:48:59
39.950386,116.312268,0,185,39934.3257407407,2009-05-01,07:49:04
39.950378,116.312218,0,186,39934.3257986111,2009-05-01,07:49:09
39.950357,116.312162,0,187,39934.3258564815,2009-05-01,07:49:14
39.950325,116.312108,0,188,39934.3259143519,2009-05-01,07:49:19
39.950304,116.312044,0,189,39934.3259722222,2009-05-01,07:49:24
39.950293,116.311976,0,190,39934.3260300926,2009-05-01,07:49:29
39.950276,116.31191,0,190,39934.326087963,2009-05-01,07:49:34
39.95026,116.311852,0,190,39934.3261458333,2009-05-01,07:49:39
39.950313,116.311837,0,186,39934.3262037037,2009-05-01,07:49:44
39.950334,116.31179,0,183,39934.3262615741,2009-05-01,07:49:49
39.950343,116.311748,0,181,39934.3263194444,2009-05-01,07:49:54
39.950349,116.311674,0,178,39934.3263773148,2009-05-01,07:49:59
39.950351,116.31162,0,175,39934.3264351852,2009-05-01,07:50:04
39.950372,116.311557,0,172,39934.3264930556,2009-05-01,07:50:09
39.950383,116.311504,0,170,39934.3265509259,2009-05-01,07:50:14
39.950384,116.311451,0,167,39934.3266087963,2009-05-01,07:50:19
39.9504,116.311391,0,164,39934.3266666667,2009-05-01,07:50:24
39.950403,116.311328,0,162,39934.326724537,2009-05-01,07:50:29
39.950402,116.311265,0,160,39934.3267824074,2009-05-01,07:50:34
39.950432,116.311193,0,157,39934.3268402778,2009-05-01,07:50:39
39.950433,116.311138,0,155,39934.3268981481,2009-05-01,07:50:44
39.950434,116.311093,0,152,39934.3269560185,2009-05-01,07:50:49
39.950421,116.311081,0,149,39934.3270138889,2009-05-01,07:50:54
39.950418,116.311001,0,144,39934.3270717593,2009-05-01,07:50:59
39.950448,116.310957,0,139,39934.3271296296,2009-05-01,07:51:04
39.950487,116.310958,0,135,39934.3271875,2009-05-01,07:51:09
39.950526,116.31094,0,133,39934.3272453704,2009-05-01,07:51:14
39.950568,116.310952,0,130,39934.3273032407,2009-05-01,07:51:19
39.950612,116.31093,0,129,39934.3273611111,2009-05-01,07:51:24
39.950654,116.310941,0,126,39934.3274189815,2009-05-01,07:51:29
39.95069,116.310945,0,123,39934.3274768519,2009-05-01,07:51:34
39.9507,116.310942,0,122,39934.3275347222,2009-05-01,07:51:39
39.950738,116.310906,0,121,39934.3275925926,2009-05-01,07:51:44
39.950751,116.310899,0,121,39934.327650463,2009-05-01,07:51:49
39.950803,116.310901,0,120,39934.3277083333,2009-05-01,07:51:54
39.950857,116.310915,0,120,39934.3277662037,2009-05-01,07:51:59
39.950979,116.310968,0,119,39934.3278240741,2009-05-01,07:52:04
39.951001,116.310968,0,120,39934.3278819444,2009-05-01,07:52:09
39.951005,116.310959,0,122,39934.3279398148,2009-05-01,07:52:14
39.951005,116.310959,0,122,39934.327974537,2009-05-01,07:52:17
39.951007,116.310953,0,127,39934.3279976852,2009-05-01,07:52:19
39.951061,116.31098,0,135,39934.3280555556,2009-05-01,07:52:24
39.951139,116.310947,0,148,39934.3281134259,2009-05-01,07:52:29
39.951138,116.310927,0,152,39934.3281712963,2009-05-01,07:52:34
39.951134,116.310927,0,153,39934.3282291667,2009-05-01,07:52:39
39.95113,116.310927,0,153,39934.328287037,2009-05-01,07:52:44
39.951131,116.310929,0,154,39934.3283449074,2009-05-01,07:52:49
39.951133,116.310929,0,153,39934.3284027778,2009-05-01,07:52:54
39.951133,116.310929,0,153,39934.3284375,2009-05-01,07:52:57
39.951139,116.310928,0,153,39934.3284606481,2009-05-01,07:52:59
39.951149,116.310927,0,154,39934.3285185185,2009-05-01,07:53:04
39.951154,116.310928,0,155,39934.3285763889,2009-05-01,07:53:09
39.951154,116.310928,0,155,39934.3286111111,2009-05-01,07:53:12
39.951155,116.310931,0,156,39934.3286342593,2009-05-01,07:53:14
39.951212,116.310979,0,158,39934.3286921296,2009-05-01,07:53:19
39.951228,116.310993,0,161,39934.32875,2009-05-01,07:53:24
39.951238,116.311009,0,166,39934.3288078704,2009-05-01,07:53:29
39.95125,116.311025,0,171,39934.3288657407,2009-05-01,07:53:34
39.95125,116.311023,0,172,39934.3289236111,2009-05-01,07:53:39
39.95125,116.311023,0,172,39934.3289583333,2009-05-01,07:53:42
39.951246,116.311023,0,172,39934.3289814815,2009-05-01,07:53:44
39.951235,116.311025,0,173,39934.3290393518,2009-05-01,07:53:49
39.951242,116.311023,0,174,39934.3290972222,2009-05-01,07:53:54
39.951239,116.311023,0,174,39934.3291550926,2009-05-01,07:53:59
39.951236,116.311024,0,175,39934.329212963,2009-05-01,07:54:04
39.951235,116.311024,0,175,39934.3292708333,2009-05-01,07:54:09
39.951232,116.311023,0,175,39934.3293287037,2009-05-01,07:54:14
39.951236,116.311022,0,175,39934.3293865741,2009-05-01,07:54:19
39.951236,116.311021,0,175,39934.3294444444,2009-05-01,07:54:24
39.951236,116.311021,0,175,39934.3294791667,2009-05-01,07:54:27
39.951234,116.31102,0,175,39934.3295023148,2009-05-01,07:54:29
39.951265,116.311001,0,176,39934.3295601852,2009-05-01,07:54:34
39.951322,116.310986,0,177,39934.3296180556,2009-05-01,07:54:39
39.951361,116.310986,0,179,39934.3296759259,2009-05-01,07:54:44
39.951396,116.310984,0,180,39934.3297337963,2009-05-01,07:54:49
39.951455,116.310985,0,182,39934.3297916667,2009-05-01,07:54:54
39.951499,116.310977,0,183,39934.329849537,2009-05-01,07:54:59
39.951538,116.310984,0,184,39934.3299074074,2009-05-01,07:55:04
39.951599,116.310992,0,185,39934.3299652778,2009-05-01,07:55:09
39.951704,116.311048,0,185,39934.3300231481,2009-05-01,07:55:14
39.951766,116.311065,0,186,39934.3300810185,2009-05-01,07:55:19
39.951824,116.311053,0,186,39934.3301388889,2009-05-01,07:55:24
39.95188,116.311057,0,186,39934.3301967593,2009-05-01,07:55:29
39.951861,116.311107,0,177,39934.3302546296,2009-05-01,07:55:34
39.951882,116.31111,0,170,39934.3303125,2009-05-01,07:55:39
39.951927,116.311108,0,164,39934.3303703704,2009-05-01,07:55:44
39.951961,116.311073,0,163,39934.3304282407,2009-05-01,07:55:49
39.951967,116.311047,0,160,39934.3304861111,2009-05-01,07:55:54
39.951992,116.311025,0,162,39934.3305439815,2009-05-01,07:55:59
39.952019,116.311016,0,162,39934.3306018518,2009-05-01,07:56:04
39.952059,116.311013,0,164,39934.3306597222,2009-05-01,07:56:09
39.952091,116.311001,0,165,39934.3307175926,2009-05-01,07:56:14
39.952167,116.31105,0,169,39934.330775463,2009-05-01,07:56:19
39.952191,116.31104,0,172,39934.3308333333,2009-05-01,07:56:24
39.952226,116.311051,0,177,39934.3308912037,2009-05-01,07:56:29
39.952292,116.31104,0,182,39934.3309490741,2009-05-01,07:56:34
39.952343,116.311034,0,187,39934.3310069444,2009-05-01,07:56:39
39.952382,116.311011,0,192,39934.3310648148,2009-05-01,07:56:44
39.952441,116.311026,0,195,39934.3311226852,2009-05-01,07:56:49
39.952512,116.311047,0,198,39934.3311805556,2009-05-01,07:56:54
39.952579,116.311046,0,202,39934.3312384259,2009-05-01,07:56:59
39.952634,116.31104,0,209,39934.3312962963,2009-05-01,07:57:04
39.952688,116.311046,0,216,39934.3313541667,2009-05-01,07:57:09
39.952718,116.311072,0,213,39934.331412037,2009-05-01,07:57:14
39.952806,116.311109,0,206,39934.3314699074,2009-05-01,07:57:19
39.952865,116.311155,0,201,39934.3315277778,2009-05-01,07:57:24
39.952908,116.311148,0,194,39934.3315856481,2009-05-01,07:57:29
39.952944,116.311165,0,205,39934.3316435185,2009-05-01,07:57:34
39.952984,116.311167,0,213,39934.3317013889,2009-05-01,07:57:39
39.952984,116.311167,0,213,39934.3317361111,2009-05-01,07:57:42
39.952985,116.311167,0,215,39934.3317592593,2009-05-01,07:57:44
39.952997,116.311167,0,219,39934.3318171296,2009-05-01,07:57:49
39.952997,116.311168,0,221,39934.331875,2009-05-01,07:57:54
39.952997,116.311168,0,221,39934.3319097222,2009-05-01,07:57:57
39.953004,116.311166,0,223,39934.3319328704,2009-05-01,07:57:59
39.953015,116.311187,0,233,39934.3319907407,2009-05-01,07:58:04
39.953052,116.311183,0,239,39934.3320486111,2009-05-01,07:58:09
39.953087,116.311168,0,241,39934.3321064815,2009-05-01,07:58:14
39.953133,116.311183,0,240,39934.3321643519,2009-05-01,07:58:19
39.953199,116.311241,0,244,39934.3322222222,2009-05-01,07:58:24
39.953232,116.311277,0,246,39934.3322800926,2009-05-01,07:58:29
39.953259,116.311328,0,239,39934.332337963,2009-05-01,07:58:34
39.953262,116.31139,0,241,39934.3323958333,2009-05-01,07:58:39
39.953287,116.311449,0,239,39934.3324537037,2009-05-01,07:58:44
39.953299,116.311509,0,238,39934.3325115741,2009-05-01,07:58:49
39.953316,116.31156,0,241,39934.3325694444,2009-05-01,07:58:54
39.953327,116.311612,0,243,39934.3326273148,2009-05-01,07:58:59
39.95327,116.311725,0,237,39934.3326851852,2009-05-01,07:59:04
39.953252,116.31177,0,242,39934.3327430556,2009-05-01,07:59:09
39.953313,116.31181,0,249,39934.3328009259,2009-05-01,07:59:14
39.953345,116.311866,0,253,39934.3328587963,2009-05-01,07:59:19
39.9534,116.311931,0,259,39934.3329166667,2009-05-01,07:59:24
39.953454,116.311979,0,265,39934.332974537,2009-05-01,07:59:29
39.953487,116.312028,0,270,39934.3330324074,2009-05-01,07:59:34
39.953524,116.312058,0,277,39934.3330902778,2009-05-01,07:59:39
39.953534,116.312085,0,284,39934.3331481481,2009-05-01,07:59:44
39.953481,116.312135,0,287,39934.3332060185,2009-05-01,07:59:49
39.953379,116.312331,0,290,39934.3332638889,2009-05-01,07:59:54
39.953364,116.312378,0,282,39934.3333217593,2009-05-01,07:59:59
39.953339,116.312391,0,277,39934.3333796296,2009-05-01,08:00:04
39.953328,116.312421,0,275,39934.3334375,2009-05-01,08:00:09
39.953351,116.312448,0,274,39934.3334953704,2009-05-01,08:00:14
39.953398,116.312495,0,276,39934.3335532407,2009-05-01,08:00:19
39.953461,116.312571,0,280,39934.3336111111,2009-05-01,08:00:24
39.953508,116.312628,0,283,39934.3336689815,2009-05-01,08:00:29
39.953549,116.312691,0,286,39934.3337268519,2009-05-01,08:00:34
39.953593,116.312746,0,288,39934.3337847222,2009-05-01,08:00:39
39.953634,116.312822,0,292,39934.3338425926,2009-05-01,08:00:44
39.953655,116.312888,0,295,39934.333900463,2009-05-01,08:00:49
39.95364,116.312964,0,296,39934.3339583333,2009-05-01,08:00:54
39.953616,116.313028,0,299,39934.3340162037,2009-05-01,08:00:59
39.953614,116.313094,0,300,39934.3340740741,2009-05-01,08:01:04
39.953625,116.313161,0,302,39934.3341319444,2009-05-01,08:01:09
39.953624,116.313224,0,304,39934.3341898148,2009-05-01,08:01:14
39.953597,116.313294,0,306,39934.3342476852,2009-05-01,08:01:19
39.953601,116.313373,0,308,39934.3343055556,2009-05-01,08:01:24
39.953625,116.31341,0,309,39934.3343634259,2009-05-01,08:01:29
39.953623,116.313449,0,309,39934.3344212963,2009-05-01,08:01:34
39.953625,116.313484,0,309,39934.3344791667,2009-05-01,08:01:39
39.953619,116.313485,0,307,39934.334537037,2009-05-01,08:01:44
39.953623,116.313484,0,307,39934.3345949074,2009-05-01,08:01:49
39.953625,116.313484,0,307,39934.3346527778,2009-05-01,08:01:54
39.953625,116.313484,0,307,39934.3346875,2009-05-01,08:01:57
39.953632,116.313482,0,307,39934.3347106481,2009-05-01,08:01:59
39.953661,116.313485,0,307,39934.3347685185,2009-05-01,08:02:04
39.953727,116.313493,0,306,39934.3348263889,2009-05-01,08:02:09
39.953753,116.313512,0,305,39934.3348842593,2009-05-01,08:02:14
39.953753,116.313536,0,305,39934.3349421296,2009-05-01,08:02:19
39.953753,116.313536,0,305,39934.3349768519,2009-05-01,08:02:22
39.953756,116.313543,0,304,39934.335,2009-05-01,08:02:24
39.953773,116.313548,0,304,39934.3350578704,2009-05-01,08:02:29
39.95379,116.313554,0,304,39934.3351157407,2009-05-01,08:02:34
39.953546,116.313394,0,11,39934.3369097222,2009-05-01,08:05:09
39.953603,116.313439,0,248,39934.3369675926,2009-05-01,08:05:14
39.953684,116.31336,0,240,39934.337025463,2009-05-01,08:05:19
39.953686,116.313319,0,239,39934.3370833333,2009-05-01,08:05:24
39.953709,116.313326,0,238,39934.3371412037,2009-05-01,08:05:29
39.953701,116.31334,0,238,39934.3371990741,2009-05-01,08:05:34
39.953686,116.313347,0,238,39934.3372569444,2009-05-01,08:05:39
39.954069,116.313479,0,601,39934.3377777778,2009-05-01,08:06:24
39.953896,116.31348,0,288,39934.3378356481,2009-05-01,08:06:29
39.953855,116.313476,0,285,39934.3378935185,2009-05-01,08:06:34
39.953835,116.313528,0,282,39934.3379513889,2009-05-01,08:06:39
39.9538,116.313592,0,279,39934.3380092593,2009-05-01,08:06:44
39.953789,116.313617,0,278,39934.3380671296,2009-05-01,08:06:49
39.953801,116.313612,0,276,39934.338125,2009-05-01,08:06:54
39.953807,116.313585,0,276,39934.3381828704,2009-05-01,08:06:59
39.953818,116.313569,0,276,39934.3382407407,2009-05-01,08:07:04
39.953839,116.313549,0,277,39934.3382986111,2009-05-01,08:07:09
39.953866,116.313528,0,279,39934.3383564815,2009-05-01,08:07:14
39.953871,116.31351,0,281,39934.3384143518,2009-05-01,08:07:19
39.953848,116.313488,0,284,39934.3384722222,2009-05-01,08:07:24
39.953848,116.313488,0,284,39934.3385069444,2009-05-01,08:07:27
39.953856,116.313487,0,287,39934.3385300926,2009-05-01,08:07:29
39.953857,116.313517,0,290,39934.338587963,2009-05-01,08:07:34
39.953838,116.313529,0,292,39934.3386458333,2009-05-01,08:07:39
39.95377,116.313515,0,294,39934.3387037037,2009-05-01,08:07:44
39.953665,116.313452,0,287,39934.3387615741,2009-05-01,08:07:49
39.953633,116.313441,0,288,39934.3388194444,2009-05-01,08:07:54
39.953608,116.313445,0,287,39934.3388773148,2009-05-01,08:07:59
39.953608,116.313445,0,287,39934.338912037,2009-05-01,08:08:02
39.953612,116.313446,0,288,39934.3389351852,2009-05-01,08:08:04
39.953635,116.313466,0,288,39934.3389930556,2009-05-01,08:08:09
39.953642,116.313497,0,288,39934.3390509259,2009-05-01,08:08:14
39.953636,116.313494,0,289,39934.3391087963,2009-05-01,08:08:19
39.953636,116.313494,0,289,39934.3391435185,2009-05-01,08:08:22
39.953637,116.313494,0,289,39934.3391666667,2009-05-01,08:08:24
39.953619,116.313503,0,290,39934.339224537,2009-05-01,08:08:29
39.953582,116.313511,0,290,39934.3392824074,2009-05-01,08:08:34
39.953515,116.313525,0,290,39934.3393402778,2009-05-01,08:08:39
39.953418,116.313494,0,290,39934.3393981481,2009-05-01,08:08:44
39.953348,116.313466,0,291,39934.3394560185,2009-05-01,08:08:49
39.95326,116.313432,0,292,39934.3395138889,2009-05-01,08:08:54
39.953201,116.313345,0,292,39934.3395717593,2009-05-01,08:08:59
39.953317,116.313302,0,293,39934.3396296296,2009-05-01,08:09:04
39.95354,116.313454,0,293,39934.3396875,2009-05-01,08:09:09
39.953705,116.313525,0,278,39934.3397453704,2009-05-01,08:09:14
39.953722,116.313539,0,274,39934.3398032407,2009-05-01,08:09:19
39.953727,116.313539,0,273,39934.3398611111,2009-05-01,08:09:24
39.953732,116.313539,0,272,39934.3399189815,2009-05-01,08:09:29
39.953735,116.313538,0,271,39934.3399768519,2009-05-01,08:09:34
39.953735,116.313538,0,271,39934.3400115741,2009-05-01,08:09:37
39.953735,116.313538,0,271,39934.3400347222,2009-05-01,08:09:39
39.953746,116.313538,0,271,39934.3400925926,2009-05-01,08:09:44
39.953755,116.313545,0,270,39934.340150463,2009-05-01,08:09:49
39.953755,116.313545,0,270,39934.3401851852,2009-05-01,08:09:52
39.953762,116.313544,0,270,39934.3402083333,2009-05-01,08:09:54
39.953771,116.313543,0,270,39934.3402662037,2009-05-01,08:09:59
39.953777,116.313544,0,267,39934.3403240741,2009-05-01,08:10:04
39.953782,116.313547,0,260,39934.3403819444,2009-05-01,08:10:09
39.95378,116.31355,0,258,39934.3404398148,2009-05-01,08:10:14
39.953778,116.313551,0,257,39934.3404976852,2009-05-01,08:10:19
39.953775,116.313555,0,257,39934.3405555556,2009-05-01,08:10:24
39.95377,116.313557,0,257,39934.3406134259,2009-05-01,08:10:29
39.953769,116.313558,0,257,39934.3406712963,2009-05-01,08:10:34
39.95377,116.313559,0,257,39934.3407291667,2009-05-01,08:10:39
39.953764,116.313561,0,256,39934.340787037,2009-05-01,08:10:44
39.953764,116.313562,0,256,39934.3408449074,2009-05-01,08:10:49
39.953761,116.313563,0,256,39934.3409027778,2009-05-01,08:10:54
39.953756,116.313564,0,256,39934.3409606481,2009-05-01,08:10:59
39.953755,116.313566,0,256,39934.3410185185,2009-05-01,08:11:04
39.953755,116.313567,0,256,39934.3410763889,2009-05-01,08:11:09
39.953748,116.31357,0,257,39934.3411342593,2009-05-01,08:11:14
39.953748,116.31357,0,257,39934.3411689815,2009-05-01,08:11:17
39.953741,116.313571,0,257,39934.3411921296,2009-05-01,08:11:19
39.953715,116.313595,0,257,39934.34125,2009-05-01,08:11:24
39.953729,116.313607,0,252,39934.3413078704,2009-05-01,08:11:29
39.953746,116.313626,0,244,39934.3413657407,2009-05-01,08:11:34
39.953746,116.313626,0,244,39934.341400463,2009-05-01,08:11:37
39.953742,116.313632,0,244,39934.3414236111,2009-05-01,08:11:39
39.95374,116.313647,0,243,39934.3414814815,2009-05-01,08:11:44
39.953709,116.313703,0,246,39934.3415393519,2009-05-01,08:11:49
39.953688,116.313731,0,247,39934.3415972222,2009-05-01,08:11:54
39.953657,116.313781,0,250,39934.3416550926,2009-05-01,08:11:59
39.953439,116.313614,0,148,39934.3454166667,2009-05-01,08:17:24
39.953421,116.313602,0,150,39934.345474537,2009-05-01,08:17:29
39.953453,116.3136,0,151,39934.3455324074,2009-05-01,08:17:34
39.953462,116.313598,0,152,39934.3455902778,2009-05-01,08:17:39
39.953465,116.313594,0,155,39934.3456481481,2009-05-01,08:17:44
39.953463,116.313593,0,156,39934.3457060185,2009-05-01,08:17:49
39.953462,116.313593,0,157,39934.3457638889,2009-05-01,08:17:54
39.953466,116.313592,0,157,39934.3458217593,2009-05-01,08:17:59
39.953471,116.313591,0,157,39934.3458796296,2009-05-01,08:18:04
39.953467,116.313591,0,157,39934.3459375,2009-05-01,08:18:09
39.953469,116.31359,0,158,39934.3459953704,2009-05-01,08:18:14
39.953467,116.31359,0,158,39934.3460532407,2009-05-01,08:18:19
39.953469,116.31359,0,159,39934.3461111111,2009-05-01,08:18:24
39.953472,116.313589,0,159,39934.3461689815,2009-05-01,08:18:29
39.953477,116.313588,0,160,39934.3462268518,2009-05-01,08:18:34
39.95348,116.313587,0,160,39934.3462847222,2009-05-01,08:18:39
39.953475,116.313588,0,160,39934.3463425926,2009-05-01,08:18:44
39.953473,116.313588,0,160,39934.346400463,2009-05-01,08:18:49
39.953472,116.313587,0,160,39934.3464583333,2009-05-01,08:18:54
39.953465,116.313588,0,160,39934.3465162037,2009-05-01,08:18:59
39.953464,116.313588,0,160,39934.3465740741,2009-05-01,08:19:04
39.953463,116.313587,0,160,39934.3466319444,2009-05-01,08:19:09
39.953457,116.313588,0,160,39934.3466898148,2009-05-01,08:19:14
39.953458,116.313587,0,161,39934.3467476852,2009-05-01,08:19:19
39.95345,116.313589,0,161,39934.3468055556,2009-05-01,08:19:24
39.953458,116.313588,0,161,39934.3468634259,2009-05-01,08:19:29
39.953456,116.313587,0,161,39934.3469212963,2009-05-01,08:19:34
39.953463,116.313585,0,161,39934.3469791667,2009-05-01,08:19:39
39.95347,116.313581,0,162,39934.347037037,2009-05-01,08:19:44
39.95347,116.313581,0,162,39934.3470717593,2009-05-01,08:19:47
39.953467,116.31358,0,162,39934.3470949074,2009-05-01,08:19:49
39.953399,116.313515,0,165,39934.3471527778,2009-05-01,08:19:54
39.953408,116.313449,0,165,39934.3472106481,2009-05-01,08:19:59
39.953395,116.313419,0,165,39934.3472685185,2009-05-01,08:20:04
39.953378,116.313356,0,165,39934.3473263889,2009-05-01,08:20:09
39.953351,116.313267,0,165,39934.3473842593,2009-05-01,08:20:14
39.953325,116.313159,0,164,39934.3474421296,2009-05-01,08:20:19
39.953271,116.313104,0,163,39934.3475,2009-05-01,08:20:24
39.953268,116.31303,0,162,39934.3475578704,2009-05-01,08:20:29
39.95329,116.312959,0,160,39934.3476157407,2009-05-01,08:20:34
39.953313,116.312934,0,160,39934.3476736111,2009-05-01,08:20:39
39.953367,116.312874,0,159,39934.3477314815,2009-05-01,08:20:44
39.953403,116.31279,0,159,39934.3477893519,2009-05-01,08:20:49
39.953394,116.31271,0,160,39934.3478472222,2009-05-01,08:20:54
39.953416,116.312608,0,165,39934.3479050926,2009-05-01,08:20:59
39.95341,116.312534,0,168,39934.347962963,2009-05-01,08:21:04
39.953435,116.312493,0,171,39934.3480208333,2009-05-01,08:21:09
39.953433,116.31247,0,169,39934.3480787037,2009-05-01,08:21:14
39.953441,116.312463,0,169,39934.3481365741,2009-05-01,08:21:19
39.953441,116.312463,0,169,39934.3481712963,2009-05-01,08:21:22
39.953448,116.312461,0,169,39934.3481944444,2009-05-01,08:21:24
39.953465,116.31239,0,169,39934.3482523148,2009-05-01,08:21:29
39.953453,116.312342,0,171,39934.3483101852,2009-05-01,08:21:34
39.953465,116.312311,0,173,39934.3483680556,2009-05-01,08:21:39
39.953473,116.31232,0,173,39934.3484259259,2009-05-01,08:21:44
39.953476,116.312319,0,174,39934.3484837963,2009-05-01,08:21:49
39.953476,116.312319,0,174,39934.3485185185,2009-05-01,08:21:52
39.953478,116.312316,0,174,39934.3485416667,2009-05-01,08:21:54
39.953481,116.312287,0,175,39934.348599537,2009-05-01,08:21:59
39.953428,116.312169,0,181,39934.3486574074,2009-05-01,08:22:04
39.953407,116.312093,0,183,39934.3487152778,2009-05-01,08:22:09
39.953408,116.312063,0,183,39934.3487731481,2009-05-01,08:22:14
39.953408,116.312046,0,184,39934.3488310185,2009-05-01,08:22:19
39.953387,116.312008,0,185,39934.3488888889,2009-05-01,08:22:24
39.953396,116.31191,0,187,39934.3489467593,2009-05-01,08:22:29
39.953356,116.311851,0,179,39934.3490046296,2009-05-01,08:22:34
39.953337,116.311798,0,174,39934.3490625,2009-05-01,08:22:39
39.953309,116.311754,0,176,39934.3491203704,2009-05-01,08:22:44
39.953308,116.311665,0,180,39934.3491782407,2009-05-01,08:22:49
39.953299,116.311592,0,183,39934.3492361111,2009-05-01,08:22:54
39.953287,116.3115,0,187,39934.3492939815,2009-05-01,08:22:59
39.95328,116.311425,0,191,39934.3493518519,2009-05-01,08:23:04
39.953276,116.311315,0,195,39934.3494097222,2009-05-01,08:23:09
39.953257,116.311258,0,198,39934.3494675926,2009-05-01,08:23:14
39.953242,116.311171,0,203,39934.349525463,2009-05-01,08:23:19
39.953205,116.311137,0,206,39934.3495833333,2009-05-01,08:23:24
39.953167,116.311149,0,206,39934.3496412037,2009-05-01,08:23:29
39.953119,116.311167,0,205,39934.3496990741,2009-05-01,08:23:34
39.953049,116.311196,0,204,39934.3497569444,2009-05-01,08:23:39
39.953003,116.311188,0,203,39934.3498148148,2009-05-01,08:23:44
39.952966,116.311176,0,202,39934.3498726852,2009-05-01,08:23:49
39.952923,116.311102,0,200,39934.3499305556,2009-05-01,08:23:54
39.952882,116.311134,0,199,39934.3499884259,2009-05-01,08:23:59
39.952857,116.311133,0,196,39934.3500462963,2009-05-01,08:24:04
39.952797,116.311109,0,196,39934.3501041667,2009-05-01,08:24:09
39.952778,116.311087,0,197,39934.350162037,2009-05-01,08:24:14
39.952769,116.311087,0,198,39934.3502199074,2009-05-01,08:24:19
39.952723,116.311101,0,201,39934.3502777778,2009-05-01,08:24:24
39.952676,116.311107,0,205,39934.3503356481,2009-05-01,08:24:29
39.952615,116.3111,0,207,39934.3503935185,2009-05-01,08:24:34
39.952545,116.311069,0,210,39934.3504513889,2009-05-01,08:24:39
39.952505,116.311075,0,211,39934.3505092593,2009-05-01,08:24:44
39.952448,116.311079,0,213,39934.3505671296,2009-05-01,08:24:49
39.952384,116.311092,0,212,39934.350625,2009-05-01,08:24:54
39.952328,116.311065,0,213,39934.3506828704,2009-05-01,08:24:59
39.952278,116.311162,0,204,39934.3507407407,2009-05-01,08:25:04
39.952224,116.311123,0,205,39934.3507986111,2009-05-01,08:25:09
39.952162,116.31114,0,203,39934.3508564815,2009-05-01,08:25:14
39.952115,116.311116,0,201,39934.3509143519,2009-05-01,08:25:19
39.952054,116.311057,0,201,39934.3509722222,2009-05-01,08:25:24
39.952009,116.311067,0,196,39934.3510300926,2009-05-01,08:25:29
39.951949,116.311112,0,193,39934.351087963,2009-05-01,08:25:34
39.951907,116.311131,0,192,39934.3511458333,2009-05-01,08:25:39
39.951869,116.311133,0,193,39934.3512037037,2009-05-01,08:25:44
39.951832,116.311164,0,192,39934.3512615741,2009-05-01,08:25:49
39.951795,116.311164,0,190,39934.3513194444,2009-05-01,08:25:54
39.951765,116.311129,0,188,39934.3513773148,2009-05-01,08:25:59
39.951729,116.311119,0,187,39934.3514351852,2009-05-01,08:26:04
39.951684,116.311082,0,190,39934.3514930556,2009-05-01,08:26:09
39.95165,116.311053,0,197,39934.3515509259,2009-05-01,08:26:14
39.951647,116.311043,0,205,39934.3516087963,2009-05-01,08:26:19
39.951596,116.311052,0,210,39934.3516666667,2009-05-01,08:26:24
39.951506,116.311058,0,214,39934.351724537,2009-05-01,08:26:29
39.951441,116.311043,0,219,39934.3517824074,2009-05-01,08:26:34
39.951389,116.311001,0,222,39934.3518402778,2009-05-01,08:26:39
39.951337,116.310964,0,227,39934.3518981481,2009-05-01,08:26:44
39.951282,116.310967,0,231,39934.3519560185,2009-05-01,08:26:49
39.95123,116.310948,0,234,39934.3520138889,2009-05-01,08:26:54
39.951198,116.310928,0,235,39934.3520717593,2009-05-01,08:26:59
39.951167,116.310951,0,229,39934.3521296296,2009-05-01,08:27:04
39.951122,116.310957,0,230,39934.3521875,2009-05-01,08:27:09
39.951071,116.310951,0,231,39934.3522453704,2009-05-01,08:27:14
39.951025,116.310891,0,232,39934.3523032407,2009-05-01,08:27:19
39.951003,116.310884,0,232,39934.3523611111,2009-05-01,08:27:24
39.950962,116.310843,0,233,39934.3524189815,2009-05-01,08:27:29
39.950898,116.310897,0,227,39934.3524768518,2009-05-01,08:27:34
39.950836,116.3109,0,226,39934.3525347222,2009-05-01,08:27:39
39.950794,116.310923,0,223,39934.3525925926,2009-05-01,08:27:44
39.950725,116.310914,0,225,39934.352650463,2009-05-01,08:27:49
39.950644,116.310901,0,228,39934.3527083333,2009-05-01,08:27:54
39.950586,116.310883,0,229,39934.3527662037,2009-05-01,08:27:59
39.950528,116.310921,0,229,39934.3528240741,2009-05-01,08:28:04
39.950494,116.310893,0,225,39934.3528819444,2009-05-01,08:28:09
39.950467,116.310907,0,223,39934.3529398148,2009-05-01,08:28:14
39.950437,116.310905,0,220,39934.3529976852,2009-05-01,08:28:19
39.950401,116.310937,0,214,39934.3530555556,2009-05-01,08:28:24
39.950373,116.310988,0,210,39934.3531134259,2009-05-01,08:28:29
39.950355,116.311049,0,208,39934.3531712963,2009-05-01,08:28:34
39.950332,116.311097,0,206,39934.3532291667,2009-05-01,08:28:39
39.950348,116.311203,0,202,39934.353287037,2009-05-01,08:28:44
39.95038,116.31126,0,199,39934.3533449074,2009-05-01,08:28:49
39.950406,116.311306,0,197,39934.3534027778,2009-05-01,08:28:54
39.9504,116.3114,0,194,39934.3534606481,2009-05-01,08:28:59
39.9504,116.311495,0,194,39934.3535185185,2009-05-01,08:29:04
39.950396,116.31154,0,195,39934.3535763889,2009-05-01,08:29:09
39.950399,116.311629,0,199,39934.3536342593,2009-05-01,08:29:14
39.9504,116.311702,0,199,39934.3536921296,2009-05-01,08:29:19
39.950399,116.311775,0,202,39934.35375,2009-05-01,08:29:24
39.950403,116.31184,0,207,39934.3538078704,2009-05-01,08:29:29
39.95042,116.311904,0,216,39934.3538657407,2009-05-01,08:29:34
39.95039,116.311969,0,220,39934.3539236111,2009-05-01,08:29:39
39.950207,116.311961,0,216,39934.3539814815,2009-05-01,08:29:44
39.950117,116.312003,0,217,39934.3540393518,2009-05-01,08:29:49
39.950076,116.311968,0,220,39934.3540972222,2009-05-01,08:29:54
39.95007,116.312035,0,220,39934.3541550926,2009-05-01,08:29:59
39.950034,116.312068,0,223,39934.354212963,2009-05-01,08:30:04
39.950018,116.312104,0,222,39934.3542708333,2009-05-01,08:30:09
39.949943,116.312102,0,227,39934.3543287037,2009-05-01,08:30:14
39.949872,116.312105,0,232,39934.3543865741,2009-05-01,08:30:19
39.949828,116.312118,0,237,39934.3544444444,2009-05-01,08:30:24
39.949852,116.312224,0,240,39934.3545023148,2009-05-01,08:30:29
39.949879,116.3123,0,242,39934.3545601852,2009-05-01,08:30:34
39.949909,116.312363,0,247,39934.3546180556,2009-05-01,08:30:39
39.949943,116.312435,0,251,39934.3546759259,2009-05-01,08:30:44
39.949986,116.312511,0,256,39934.3547337963,2009-05-01,08:30:49
39.95,116.312575,0,260,39934.3547916667,2009-05-01,08:30:54
39.950012,116.312593,0,265,39934.354849537,2009-05-01,08:30:59
39.950012,116.312598,0,270,39934.3549074074,2009-05-01,08:31:04
39.950007,116.312598,0,273,39934.3549652778,2009-05-01,08:31:09
39.950001,116.3126,0,274,39934.3550231481,2009-05-01,08:31:14
39.950001,116.3126,0,274,39934.3550578704,2009-05-01,08:31:17
39.949999,116.3126,0,274,39934.3550810185,2009-05-01,08:31:19
39.949983,116.312593,0,274,39934.3551388889,2009-05-01,08:31:24
39.949946,116.312554,0,276,39934.3551967593,2009-05-01,08:31:29
39.949942,116.312539,0,276,39934.3552546296,2009-05-01,08:31:34
39.949949,116.312538,0,278,39934.3553125,2009-05-01,08:31:39
39.949949,116.312538,0,278,39934.3553472222,2009-05-01,08:31:42
39.949956,116.312537,0,279,39934.3553703704,2009-05-01,08:31:44
39.949778,116.311936,0,242,39934.3558912037,2009-05-01,08:32:29
39.949604,116.312292,0,217,39934.3559490741,2009-05-01,08:32:34
39.949576,116.312381,0,266,39934.3560069444,2009-05-01,08:32:39
39.94968,116.312358,0,272,39934.3560648148,2009-05-01,08:32:44
39.949692,116.312481,0,270,39934.3561226852,2009-05-01,08:32:49
39.949679,116.312573,0,269,39934.3561805556,2009-05-01,08:32:54
39.949666,116.312623,0,269,39934.3562384259,2009-05-01,08:32:59
39.949651,116.312625,0,269,39934.3562962963,2009-05-01,08:33:04
39.949716,116.312607,0,268,39934.3563541667,2009-05-01,08:33:09
39.94976,116.312654,0,268,39934.356412037,2009-05-01,08:33:14
39.949639,116.312341,0,65,39934.3666550926,2009-05-01,08:47:59
39.949632,116.312334,0,62,39934.366712963,2009-05-01,08:48:04
39.949632,116.312334,0,62,39934.3667476852,2009-05-01,08:48:07
39.949627,116.31233,0,58,39934.3667708333,2009-05-01,08:48:09
39.949625,116.312318,0,55,39934.3668287037,2009-05-01,08:48:14
39.949625,116.312303,0,52,39934.3668865741,2009-05-01,08:48:19
39.949645,116.312296,0,51,39934.3669444444,2009-05-01,08:48:24
39.94965,116.312287,0,48,39934.3670023148,2009-05-01,08:48:29
39.94965,116.312287,0,48,39934.367037037,2009-05-01,08:48:32
39.949647,116.312293,0,45,39934.3670601852,2009-05-01,08:48:34
39.949648,116.312355,0,46,39934.3671180556,2009-05-01,08:48:39
39.949644,116.312386,0,53,39934.3671759259,2009-05-01,08:48:44
39.949645,116.312416,0,57,39934.3672337963,2009-05-01,08:48:49
39.94964,116.312426,0,55,39934.3672916667,2009-05-01,08:48:54
39.949641,116.312437,0,53,39934.367349537,2009-05-01,08:48:59
39.949645,116.312444,0,52,39934.3674074074,2009-05-01,08:49:04
39.949646,116.312445,0,50,39934.3674652778,2009-05-01,08:49:09
39.949646,116.312448,0,49,39934.3675231481,2009-05-01,08:49:14
39.949647,116.312455,0,47,39934.3675810185,2009-05-01,08:49:19
39.949647,116.312463,0,46,39934.3676388889,2009-05-01,08:49:24
39.949647,116.31247,0,45,39934.3676967593,2009-05-01,08:49:29
39.949647,116.312476,0,45,39934.3677546296,2009-05-01,08:49:34
39.949647,116.312476,0,45,39934.3677893518,2009-05-01,08:49:37
39.949653,116.312479,0,44,39934.3678125,2009-05-01,08:49:39
39.949662,116.312481,0,44,39934.3678703704,2009-05-01,08:49:44
39.949672,116.312482,0,44,39934.3679282407,2009-05-01,08:49:49
39.949682,116.312487,0,44,39934.3679861111,2009-05-01,08:49:54
39.949687,116.312499,0,44,39934.3680439815,2009-05-01,08:49:59
39.949688,116.312511,0,45,39934.3681018518,2009-05-01,08:50:04
39.949689,116.31252,0,45,39934.3681597222,2009-05-01,08:50:09
39.949689,116.31252,0,45,39934.3681944444,2009-05-01,08:50:12
39.94969,116.312521,0,45,39934.3682175926,2009-05-01,08:50:14
39.949692,116.312498,0,46,39934.368275463,2009-05-01,08:50:19
39.949695,116.312449,0,48,39934.3683333333,2009-05-01,08:50:24
39.949699,116.312364,0,50,39934.3683912037,2009-05-01,08:50:29
39.949705,116.312313,0,51,39934.3684490741,2009-05-01,08:50:34
39.949716,116.312288,0,53,39934.3685069444,2009-05-01,08:50:39
39.949734,116.312283,0,54,39934.3685648148,2009-05-01,08:50:44
39.949744,116.312258,0,55,39934.3686226852,2009-05-01,08:50:49
39.94974,116.312204,0,56,39934.3686805556,2009-05-01,08:50:54
39.949734,116.312151,0,56,39934.3687384259,2009-05-01,08:50:59
39.949721,116.312158,0,60,39934.3687962963,2009-05-01,08:51:04
39.949716,116.312163,0,66,39934.3688541667,2009-05-01,08:51:09
39.949713,116.312171,0,72,39934.368912037,2009-05-01,08:51:14
39.949711,116.312166,0,73,39934.3689699074,2009-05-01,08:51:19
39.949704,116.312167,0,74,39934.3690277778,2009-05-01,08:51:24
39.949704,116.312167,0,74,39934.3690625,2009-05-01,08:51:27
39.949696,116.312173,0,76,39934.3690856481,2009-05-01,08:51:29
39.949686,116.31218,0,78,39934.3691435185,2009-05-01,08:51:34
39.949679,116.312189,0,81,39934.3692013889,2009-05-01,08:51:39
39.949679,116.312196,0,83,39934.3692592593,2009-05-01,08:51:44
39.949679,116.312196,0,83,39934.3692939815,2009-05-01,08:51:47
39.949682,116.312201,0,86,39934.3693171296,2009-05-01,08:51:49
39.949693,116.312239,0,92,39934.369375,2009-05-01,08:51:54
39.949716,116.312271,0,101,39934.3694328704,2009-05-01,08:51:59
39.949727,116.312277,0,110,39934.3694907407,2009-05-01,08:52:04
39.949727,116.312277,0,110,39934.369525463,2009-05-01,08:52:07
39.949729,116.312285,0,115,39934.3695486111,2009-05-01,08:52:09
39.949727,116.312299,0,119,39934.3696064815,2009-05-01,08:52:14
39.949726,116.312318,0,124,39934.3696643518,2009-05-01,08:52:19
39.949732,116.312343,0,129,39934.3697222222,2009-05-01,08:52:24
39.949748,116.312375,0,134,39934.3697800926,2009-05-01,08:52:29
39.949748,116.312375,0,134,39934.3698148148,2009-05-01,08:52:32
39.949741,116.312375,0,142,39934.369837963,2009-05-01,08:52:34
39.949735,116.312387,0,146,39934.3698958333,2009-05-01,08:52:39
39.949725,116.312396,0,150,39934.3699537037,2009-05-01,08:52:44
39.949725,116.312419,0,149,39934.3700115741,2009-05-01,08:52:49
39.949725,116.312428,0,152,39934.3700694444,2009-05-01,08:52:54
39.949724,116.312437,0,156,39934.3701273148,2009-05-01,08:52:59
39.949722,116.312443,0,159,39934.3701851852,2009-05-01,08:53:04
39.949722,116.312443,0,159,39934.3702199074,2009-05-01,08:53:07
39.949719,116.31244,0,163,39934.3702430556,2009-05-01,08:53:09
39.949716,116.312431,0,167,39934.3703009259,2009-05-01,08:53:14
39.949715,116.312422,0,170,39934.3703587963,2009-05-01,08:53:19
39.949713,116.312415,0,174,39934.3704166667,2009-05-01,08:53:24
39.949714,116.312409,0,177,39934.370474537,2009-05-01,08:53:29
39.949713,116.312406,0,181,39934.3705324074,2009-05-01,08:53:34
39.949711,116.312412,0,184,39934.3705902778,2009-05-01,08:53:39
39.949711,116.312419,0,187,39934.3706481481,2009-05-01,08:53:44
39.949714,116.312423,0,191,39934.3707060185,2009-05-01,08:53:49
39.949716,116.312424,0,194,39934.3707638889,2009-05-01,08:53:54
39.949714,116.31242,0,197,39934.3708217593,2009-05-01,08:53:59
39.949713,116.312414,0,201,39934.3708796296,2009-05-01,08:54:04
39.949712,116.312411,0,204,39934.3709375,2009-05-01,08:54:09
39.94971,116.31241,0,207,39934.3709953704,2009-05-01,08:54:14
39.949709,116.312412,0,211,39934.3710532407,2009-05-01,08:54:19
39.949706,116.312417,0,214,39934.3711111111,2009-05-01,08:54:24
39.949701,116.312422,0,218,39934.3711689815,2009-05-01,08:54:29
39.949696,116.312428,0,221,39934.3712268519,2009-05-01,08:54:34
39.94969,116.312433,0,224,39934.3712847222,2009-05-01,08:54:39
39.94969,116.312433,0,224,39934.3713194444,2009-05-01,08:54:42
39.949683,116.312433,0,227,39934.3713425926,2009-05-01,08:54:44
39.949674,116.31243,0,230,39934.371400463,2009-05-01,08:54:49
39.949664,116.312433,0,233,39934.3714583333,2009-05-01,08:54:54
39.949643,116.312487,0,236,39934.3715162037,2009-05-01,08:54:59
39.94962,116.31254,0,242,39934.3715740741,2009-05-01,08:55:04
39.949607,116.312545,0,251,39934.3716319444,2009-05-01,08:55:09
39.949587,116.312525,0,265,39934.3716898148,2009-05-01,08:55:14
39.949577,116.312525,0,269,39934.3717476852,2009-05-01,08:55:19
39.949572,116.312519,0,274,39934.3718055556,2009-05-01,08:55:24
39.949571,116.312514,0,279,39934.3718634259,2009-05-01,08:55:29
39.94957,116.312508,0,282,39934.3719212963,2009-05-01,08:55:34
39.949571,116.312502,0,286,39934.3719791667,2009-05-01,08:55:39
39.949575,116.312496,0,290,39934.372037037,2009-05-01,08:55:44
39.949579,116.312491,0,294,39934.3720949074,2009-05-01,08:55:49
39.949581,116.312487,0,298,39934.3721527778,2009-05-01,08:55:54
39.949584,116.312485,0,302,39934.3722106481,2009-05-01,08:55:59
39.949588,116.312484,0,305,39934.3722685185,2009-05-01,08:56:04
39.94959,116.312487,0,309,39934.3723263889,2009-05-01,08:56:09
39.949593,116.31249,0,312,39934.3723842593,2009-05-01,08:56:14
39.949595,116.31249,0,315,39934.3724421296,2009-05-01,08:56:19
39.949596,116.312484,0,318,39934.3725,2009-05-01,08:56:24
39.949596,116.312484,0,318,39934.3725347222,2009-05-01,08:56:27
39.949595,116.312477,0,320,39934.3725578704,2009-05-01,08:56:29
39.949592,116.312467,0,323,39934.3726157407,2009-05-01,08:56:34
39.949592,116.312467,0,323,39934.372650463,2009-05-01,08:56:37
39.949589,116.31246,0,326,39934.3726736111,2009-05-01,08:56:39
39.949588,116.312448,0,328,39934.3727314815,2009-05-01,08:56:44
39.949584,116.312438,0,331,39934.3727893519,2009-05-01,08:56:49
39.949584,116.312438,0,331,39934.3728240741,2009-05-01,08:56:52
39.949582,116.31243,0,334,39934.3728472222,2009-05-01,08:56:54
39.949582,116.312421,0,336,39934.3729050926,2009-05-01,08:56:59
39.949584,116.312411,0,339,39934.372962963,2009-05-01,08:57:04
39.949587,116.312403,0,341,39934.3730208333,2009-05-01,08:57:09
39.94959,116.3124,0,343,39934.3730787037,2009-05-01,08:57:14
39.949593,116.312396,0,344,39934.3731365741,2009-05-01,08:57:19
39.949593,116.312395,0,346,39934.3731944444,2009-05-01,08:57:24
39.949588,116.312397,0,347,39934.3732523148,2009-05-01,08:57:29
39.949587,116.312397,0,349,39934.3733101852,2009-05-01,08:57:34
39.949587,116.312395,0,350,39934.3733680556,2009-05-01,08:57:39
39.94959,116.312394,0,351,39934.3734259259,2009-05-01,08:57:44
39.94959,116.312394,0,351,39934.3734606481,2009-05-01,08:57:47
39.949598,116.312394,0,352,39934.3734837963,2009-05-01,08:57:49
39.949606,116.312403,0,352,39934.3735416667,2009-05-01,08:57:54
39.949614,116.312415,0,352,39934.373599537,2009-05-01,08:57:59
39.949619,116.312426,0,352,39934.3736574074,2009-05-01,08:58:04
39.949621,116.31243,0,351,39934.3737152778,2009-05-01,08:58:09
39.949621,116.31243,0,351,39934.37375,2009-05-01,08:58:12
39.949618,116.312433,0,350,39934.3737731481,2009-05-01,08:58:14
39.949613,116.312443,0,348,39934.3738310185,2009-05-01,08:58:19
39.949609,116.312457,0,345,39934.3738888889,2009-05-01,08:58:24
39.949605,116.312492,0,328,39934.3739467593,2009-05-01,08:58:29
39.949593,116.312514,0,322,39934.3740046296,2009-05-01,08:58:34
39.949576,116.312547,0,317,39934.3740625,2009-05-01,08:58:39
39.949576,116.312547,0,317,39934.3740972222,2009-05-01,08:58:42
39.949573,116.312547,0,312,39934.3741203704,2009-05-01,08:58:44
39.949623,116.312435,0,304,39934.3741782407,2009-05-01,08:58:49
39.949656,116.312365,0,298,39934.3742361111,2009-05-01,08:58:54
39.94966,116.312362,0,294,39934.3742939815,2009-05-01,08:58:59
39.94966,116.312362,0,294,39934.3743287037,2009-05-01,08:59:02
39.949664,116.312364,0,290,39934.3743518519,2009-05-01,08:59:04
39.949672,116.31239,0,281,39934.3744097222,2009-05-01,08:59:09
39.949694,116.312431,0,259,39934.3744675926,2009-05-01,08:59:14
39.949714,116.312457,0,246,39934.374525463,2009-05-01,08:59:19
39.949724,116.312455,0,246,39934.3745833333,2009-05-01,08:59:24
39.949739,116.312449,0,237,39934.3746412037,2009-05-01,08:59:29
39.949739,116.312449,0,237,39934.3746759259,2009-05-01,08:59:32
39.949741,116.312454,0,232,39934.3746990741,2009-05-01,08:59:34
39.949735,116.312445,0,227,39934.3747569444,2009-05-01,08:59:39
39.949727,116.312404,0,220,39934.3748148148,2009-05-01,08:59:44
39.949714,116.31234,0,211,39934.3748726852,2009-05-01,08:59:49
39.949702,116.312293,0,205,39934.3749305556,2009-05-01,08:59:54
39.949684,116.312261,0,200,39934.3749884259,2009-05-01,08:59:59
39.94967,116.312214,0,196,39934.3750462963,2009-05-01,09:00:04
39.949657,116.312155,0,192,39934.3751041667,2009-05-01,09:00:09
39.949649,116.312086,0,192,39934.375162037,2009-05-01,09:00:14
39.949649,116.312086,0,192,39934.3751967593,2009-05-01,09:00:17
39.949657,116.312081,0,187,39934.3752199074,2009-05-01,09:00:19
39.949669,116.312101,0,181,39934.3752777778,2009-05-01,09:00:24
39.949681,116.312134,0,177,39934.3753356481,2009-05-01,09:00:29
39.949663,116.312204,0,181,39934.3753935185,2009-05-01,09:00:34
39.94966,116.312311,0,189,39934.3754513889,2009-05-01,09:00:39
39.949692,116.312431,0,190,39934.3755092593,2009-05-01,09:00:44
39.94971,116.312517,0,189,39934.3755671296,2009-05-01,09:00:49
39.949732,116.312588,0,184,39934.375625,2009-05-01,09:00:54
39.949755,116.312633,0,178,39934.3756828704,2009-05-01,09:00:59
39.949764,116.312658,0,174,39934.3757407407,2009-05-01,09:01:04
39.949755,116.312652,0,171,39934.3757986111,2009-05-01,09:01:09
39.949751,116.312652,0,167,39934.3758564815,2009-05-01,09:01:14
39.949751,116.312652,0,167,39934.3758912037,2009-05-01,09:01:17
39.949746,116.312644,0,164,39934.3759143518,2009-05-01,09:01:19
39.949742,116.312633,0,160,39934.3759722222,2009-05-01,09:01:24
39.949736,116.312567,0,155,39934.3760300926,2009-05-01,09:01:29
39.949719,116.312442,0,147,39934.376087963,2009-05-01,09:01:34
39.949695,116.312404,0,140,39934.3761458333,2009-05-01,09:01:39
39.949695,116.312404,0,140,39934.3761805556,2009-05-01,09:01:42
39.949689,116.3124,0,135,39934.3762037037,2009-05-01,09:01:44
39.949694,116.312382,0,131,39934.3762615741,2009-05-01,09:01:49
39.94971,116.312354,0,128,39934.3763194444,2009-05-01,09:01:54
39.949716,116.312343,0,124,39934.3763773148,2009-05-01,09:01:59
39.949721,116.312339,0,120,39934.3764351852,2009-05-01,09:02:04
39.949721,116.312339,0,120,39934.3764699074,2009-05-01,09:02:07
39.949725,116.312332,0,116,39934.3764930556,2009-05-01,09:02:09
39.949728,116.312323,0,113,39934.3765509259,2009-05-01,09:02:14
39.949715,116.312622,0,266,39934.3815856481,2009-05-01,09:09:29
39.94966,116.312688,0,259,39934.3816435185,2009-05-01,09:09:34
39.949633,116.312656,0,248,39934.3817013889,2009-05-01,09:09:39
39.949644,116.312647,0,245,39934.3817592593,2009-05-01,09:09:44
39.949648,116.31265,0,246,39934.3818171296,2009-05-01,09:09:49
39.949648,116.31265,0,246,39934.3818518519,2009-05-01,09:09:52
39.949656,116.312643,0,246,39934.381875,2009-05-01,09:09:54
39.949667,116.312633,0,247,39934.3819328704,2009-05-01,09:09:59
39.949702,116.312553,0,243,39934.3819907407,2009-05-01,09:10:04
39.949724,116.312488,0,230,39934.3820486111,2009-05-01,09:10:09
39.949722,116.312462,0,222,39934.3821064815,2009-05-01,09:10:14
39.949721,116.312449,0,221,39934.3821643519,2009-05-01,09:10:19
39.949718,116.312433,0,221,39934.3822222222,2009-05-01,09:10:24
39.94972,116.31242,0,218,39934.3822800926,2009-05-01,09:10:29
39.949732,116.312407,0,217,39934.382337963,2009-05-01,09:10:34
39.949735,116.312393,0,216,39934.3823958333,2009-05-01,09:10:39
39.949728,116.312375,0,216,39934.3824537037,2009-05-01,09:10:44
39.949684,116.312288,0,221,39934.3825115741,2009-05-01,09:10:49
39.94968,116.312282,0,222,39934.3825694444,2009-05-01,09:10:54
39.94968,116.312279,0,224,39934.3826273148,2009-05-01,09:10:59
39.94968,116.312279,0,224,39934.382662037,2009-05-01,09:11:02
39.949679,116.312271,0,227,39934.3826851852,2009-05-01,09:11:04
39.949676,116.312261,0,229,39934.3827430556,2009-05-01,09:11:09
39.94968,116.31226,0,232,39934.3828009259,2009-05-01,09:11:14
39.949685,116.312261,0,235,39934.3828587963,2009-05-01,09:11:19
39.949685,116.312261,0,235,39934.3828935185,2009-05-01,09:11:22
39.949688,116.312267,0,238,39934.3829166667,2009-05-01,09:11:24
39.949693,116.31228,0,241,39934.382974537,2009-05-01,09:11:29
39.949696,116.31235,0,245,39934.3830324074,2009-05-01,09:11:34
39.949706,116.312381,0,252,39934.3830902778,2009-05-01,09:11:39
39.949696,116.312419,0,261,39934.3831481481,2009-05-01,09:11:44
39.949674,116.312452,0,270,39934.3832060185,2009-05-01,09:11:49
39.949661,116.31249,0,279,39934.3832638889,2009-05-01,09:11:54
39.949661,116.31249,0,279,39934.3832986111,2009-05-01,09:11:57
39.949654,116.31249,0,286,39934.3833217593,2009-05-01,09:11:59
39.949684,116.312501,0,290,39934.3833796296,2009-05-01,09:12:04
39.949694,116.312531,0,294,39934.3834375,2009-05-01,09:12:09
39.94973,116.312545,0,293,39934.3834953704,2009-05-01,09:12:14
39.949759,116.312533,0,281,39934.3835532407,2009-05-01,09:12:19
39.949761,116.312527,0,281,39934.3836111111,2009-05-01,09:12:24
39.949761,116.312527,0,281,39934.3836458333,2009-05-01,09:12:27
39.949759,116.312525,0,283,39934.3836689815,2009-05-01,09:12:29
39.949754,116.312516,0,284,39934.3837268518,2009-05-01,09:12:34
39.949749,116.312503,0,285,39934.3837847222,2009-05-01,09:12:39
39.949744,116.312491,0,285,39934.3838425926,2009-05-01,09:12:44
39.94974,116.312481,0,285,39934.383900463,2009-05-01,09:12:49
39.949739,116.312474,0,285,39934.3839583333,2009-05-01,09:12:54
39.949739,116.312474,0,285,39934.3839930556,2009-05-01,09:12:57
39.949742,116.312471,0,285,39934.3840162037,2009-05-01,09:12:59
39.949748,116.312462,0,285,39934.3840740741,2009-05-01,09:13:04
39.949748,116.312462,0,285,39934.3841087963,2009-05-01,09:13:07
39.949756,116.312463,0,285,39934.3841319444,2009-05-01,09:13:09
39.949752,116.312519,0,275,39934.3841898148,2009-05-01,09:13:14
39.949728,116.312566,0,271,39934.3842476852,2009-05-01,09:13:19
39.949722,116.312574,0,269,39934.3843055556,2009-05-01,09:13:24
39.949715,116.31258,0,267,39934.3843634259,2009-05-01,09:13:29
39.949715,116.31258,0,267,39934.3843981481,2009-05-01,09:13:32
39.949709,116.312583,0,265,39934.3844212963,2009-05-01,09:13:34
39.949727,116.312573,0,261,39934.3844791667,2009-05-01,09:13:39
39.94981,116.312529,0,255,39934.384537037,2009-05-01,09:13:44
39.94984,116.312461,0,249,39934.3845949074,2009-05-01,09:13:49
39.949853,116.31243,0,240,39934.3846527778,2009-05-01,09:13:54
39.949853,116.31243,0,240,39934.3846875,2009-05-01,09:13:57
39.949859,116.312432,0,231,39934.3847106481,2009-05-01,09:13:59
39.949859,116.31242,0,226,39934.3847685185,2009-05-01,09:14:04
39.949858,116.312432,0,223,39934.3848263889,2009-05-01,09:14:09
39.949857,116.312446,0,220,39934.3848842593,2009-05-01,09:14:14
39.949852,116.312457,0,216,39934.3849421296,2009-05-01,09:14:19
39.949849,116.31247,0,212,39934.385,2009-05-01,09:14:24
39.949846,116.31248,0,208,39934.3850578704,2009-05-01,09:14:29
39.949847,116.312483,0,203,39934.3851157407,2009-05-01,09:14:34
39.949848,116.312484,0,198,39934.3851736111,2009-05-01,09:14:39
39.949848,116.312484,0,198,39934.3852083333,2009-05-01,09:14:42
39.949848,116.312478,0,193,39934.3852314815,2009-05-01,09:14:44
39.949847,116.312468,0,188,39934.3852893518,2009-05-01,09:14:49
39.949847,116.312468,0,188,39934.3853240741,2009-05-01,09:14:52
39.949847,116.312462,0,183,39934.3853472222,2009-05-01,09:14:54
39.949842,116.312452,0,179,39934.3854050926,2009-05-01,09:14:59
39.94984,116.312443,0,175,39934.385462963,2009-05-01,09:15:04
39.94984,116.312443,0,175,39934.3854976852,2009-05-01,09:15:07
39.94984,116.312439,0,170,39934.3855208333,2009-05-01,09:15:09
39.949831,116.312435,0,164,39934.3855787037,2009-05-01,09:15:14
39.94982,116.312435,0,159,39934.3856365741,2009-05-01,09:15:19
39.949803,116.312455,0,162,39934.3856944444,2009-05-01,09:15:24
39.949801,116.31247,0,159,39934.3857523148,2009-05-01,09:15:29
39.949795,116.312491,0,156,39934.3858101852,2009-05-01,09:15:34
39.949804,116.312561,0,153,39934.3858680556,2009-05-01,09:15:39
39.949795,116.31261,0,150,39934.3859259259,2009-05-01,09:15:44
39.949785,116.312659,0,147,39934.3859837963,2009-05-01,09:15:49
39.949781,116.312686,0,144,39934.3860416667,2009-05-01,09:15:54
39.949781,116.312686,0,144,39934.3860763889,2009-05-01,09:15:57
39.949787,116.312687,0,138,39934.386099537,2009-05-01,09:15:59
39.949787,116.312697,0,135,39934.3861574074,2009-05-01,09:16:04
39.949792,116.312707,0,131,39934.3862152778,2009-05-01,09:16:09
39.949803,116.312711,0,127,39934.3862731481,2009-05-01,09:16:14
39.949814,116.312716,0,123,39934.3863310185,2009-05-01,09:16:19
39.949826,116.31272,0,119,39934.3863888889,2009-05-01,09:16:24
39.949861,116.312781,0,116,39934.3864467593,2009-05-01,09:16:29
39.949878,116.312792,0,115,39934.3865046296,2009-05-01,09:16:34
39.949888,116.312769,0,113,39934.3865625,2009-05-01,09:16:39
39.949897,116.312766,0,110,39934.3866203704,2009-05-01,09:16:44
39.949897,116.312766,0,110,39934.3866550926,2009-05-01,09:16:47
39.949896,116.312762,0,106,39934.3866782407,2009-05-01,09:16:49
39.949862,116.312734,0,104,39934.3867361111,2009-05-01,09:16:54
39.94982,116.312691,0,101,39934.3867939815,2009-05-01,09:16:59
39.949781,116.312649,0,101,39934.3868518519,2009-05-01,09:17:04
39.949743,116.312598,0,105,39934.3869097222,2009-05-01,09:17:09
39.949724,116.312577,0,110,39934.3869675926,2009-05-01,09:17:14
39.949714,116.312565,0,112,39934.387025463,2009-05-01,09:17:19
39.949685,116.312525,0,117,39934.3870833333,2009-05-01,09:17:24
39.94967,116.3125,0,122,39934.3871412037,2009-05-01,09:17:29
39.949676,116.312467,0,137,39934.3871990741,2009-05-01,09:17:34
39.949665,116.312443,0,144,39934.3872569444,2009-05-01,09:17:39
39.94966,116.312436,0,143,39934.3873148148,2009-05-01,09:17:44
39.94966,116.312436,0,143,39934.387349537,2009-05-01,09:17:47
39.949661,116.312435,0,143,39934.3873726852,2009-05-01,09:17:49
39.949681,116.312439,0,142,39934.3874305556,2009-05-01,09:17:54
39.94973,116.312475,0,141,39934.3874884259,2009-05-01,09:17:59
39.949755,116.312498,0,141,39934.3875462963,2009-05-01,09:18:04
39.94976,116.312516,0,140,39934.3876041667,2009-05-01,09:18:09
39.94973,116.312521,0,137,39934.387662037,2009-05-01,09:18:14
39.94973,116.312527,0,136,39934.3877199074,2009-05-01,09:18:19
39.94973,116.312527,0,136,39934.3877546296,2009-05-01,09:18:22
39.94973,116.312535,0,136,39934.3877777778,2009-05-01,09:18:24
39.949735,116.312546,0,135,39934.3878356481,2009-05-01,09:18:29
39.949801,116.312618,0,139,39934.3878935185,2009-05-01,09:18:34
39.949863,116.312657,0,142,39934.3879513889,2009-05-01,09:18:39
39.94991,116.312676,0,143,39934.3880092593,2009-05-01,09:18:44
39.949951,116.31269,0,146,39934.3880671296,2009-05-01,09:18:49
39.949823,116.312417,0,127,39934.4135300926,2009-05-01,09:55:29
39.94976,116.312441,0,125,39934.413587963,2009-05-01,09:55:34
39.949716,116.312456,0,125,39934.4136458333,2009-05-01,09:55:39
39.949675,116.312481,0,126,39934.4137037037,2009-05-01,09:55:44
39.949646,116.312509,0,125,39934.4137615741,2009-05-01,09:55:49
39.949623,116.312523,0,126,39934.4138194444,2009-05-01,09:55:54
39.949614,116.312528,0,127,39934.4138773148,2009-05-01,09:55:59
39.949627,116.312522,0,125,39934.4139351852,2009-05-01,09:56:04
39.949612,116.312525,0,125,39934.4139930556,2009-05-01,09:56:09
39.949607,116.312523,0,124,39934.4140509259,2009-05-01,09:56:14
39.949602,116.312519,0,123,39934.4141087963,2009-05-01,09:56:19
39.949602,116.312519,0,123,39934.4141435185,2009-05-01,09:56:22
39.949602,116.312511,0,122,39934.4141666667,2009-05-01,09:56:24
39.949618,116.312484,0,120,39934.414224537,2009-05-01,09:56:29
39.949648,116.312451,0,117,39934.4142824074,2009-05-01,09:56:34
39.949676,116.312426,0,113,39934.4143402778,2009-05-01,09:56:39
39.949694,116.31242,0,110,39934.4143981481,2009-05-01,09:56:44
39.949671,116.312414,0,109,39934.4144560185,2009-05-01,09:56:49
39.949668,116.312413,0,108,39934.4145138889,2009-05-01,09:56:54
39.949674,116.31241,0,106,39934.4145717593,2009-05-01,09:56:59
39.949677,116.31241,0,105,39934.4146296296,2009-05-01,09:57:04
39.94968,116.312412,0,103,39934.4146875,2009-05-01,09:57:09
39.949684,116.312412,0,102,39934.4147453704,2009-05-01,09:57:14
39.949688,116.312413,0,100,39934.4148032407,2009-05-01,09:57:19
39.949688,116.312413,0,100,39934.414837963,2009-05-01,09:57:22
39.949695,116.312415,0,98,39934.4148611111,2009-05-01,09:57:24
39.949707,116.312412,0,97,39934.4149189815,2009-05-01,09:57:29
39.949724,116.312423,0,95,39934.4149768518,2009-05-01,09:57:34
39.949733,116.312416,0,93,39934.4150347222,2009-05-01,09:57:39
39.949742,116.31241,0,91,39934.4150925926,2009-05-01,09:57:44
39.949747,116.312409,0,90,39934.415150463,2009-05-01,09:57:49
39.949753,116.312405,0,88,39934.4152083333,2009-05-01,09:57:54
39.949756,116.312404,0,86,39934.4152662037,2009-05-01,09:57:59
39.949759,116.312402,0,84,39934.4153240741,2009-05-01,09:58:04
39.949762,116.312398,0,82,39934.4153819444,2009-05-01,09:58:09
39.949762,116.312398,0,82,39934.4154166667,2009-05-01,09:58:12
39.949757,116.3124,0,80,39934.4154398148,2009-05-01,09:58:14
39.949732,116.312449,0,80,39934.4154976852,2009-05-01,09:58:19
39.949717,116.312469,0,78,39934.4155555556,2009-05-01,09:58:24
39.949695,116.312506,0,77,39934.4156134259,2009-05-01,09:58:29
39.949692,116.312519,0,76,39934.4156712963,2009-05-01,09:58:34
39.949685,116.312534,0,74,39934.4157291667,2009-05-01,09:58:39
39.949676,116.312543,0,73,39934.415787037,2009-05-01,09:58:44
39.949676,116.312543,0,73,39934.4158217593,2009-05-01,09:58:47
39.949669,116.312544,0,71,39934.4158449074,2009-05-01,09:58:49
39.949652,116.312539,0,69,39934.4159027778,2009-05-01,09:58:54
39.949628,116.312526,0,68,39934.4159606481,2009-05-01,09:58:59
39.949605,116.312513,0,71,39934.4160185185,2009-05-01,09:59:04
39.949597,116.312499,0,73,39934.4160763889,2009-05-01,09:59:09
39.949597,116.31249,0,73,39934.4161342593,2009-05-01,09:59:14
39.949594,116.312489,0,71,39934.4161921296,2009-05-01,09:59:19
39.949592,116.312489,0,70,39934.41625,2009-05-01,09:59:24
39.949592,116.312489,0,70,39934.4162847222,2009-05-01,09:59:27
39.949597,116.312489,0,69,39934.4163078704,2009-05-01,09:59:29
39.949622,116.31248,0,68,39934.4163657407,2009-05-01,09:59:34
39.949658,116.31247,0,68,39934.4164236111,2009-05-01,09:59:39
39.949656,116.312469,0,67,39934.4164814815,2009-05-01,09:59:44
39.94966,116.312465,0,66,39934.4165393518,2009-05-01,09:59:49
39.94966,116.312462,0,65,39934.4165972222,2009-05-01,09:59:54
39.949658,116.312457,0,64,39934.4166550926,2009-05-01,09:59:59
39.949663,116.312451,0,63,39934.416712963,2009-05-01,10:00:04
39.949667,116.312444,0,62,39934.4167708333,2009-05-01,10:00:09
39.949667,116.312442,0,61,39934.4168287037,2009-05-01,10:00:14
39.949668,116.312443,0,60,39934.4168865741,2009-05-01,10:00:19
39.94967,116.312444,0,59,39934.4169444444,2009-05-01,10:00:24
39.94967,116.312444,0,59,39934.4170023148,2009-05-01,10:00:29
39.94967,116.312444,0,59,39934.4170601852,2009-05-01,10:00:34
39.94967,116.312444,0,59,39934.4171180556,2009-05-01,10:00:39
39.949671,116.312444,0,59,39934.4171759259,2009-05-01,10:00:44
39.949671,116.312444,0,59,39934.4172337963,2009-05-01,10:00:49
39.949671,116.312444,0,59,39934.4172916667,2009-05-01,10:00:54
39.949671,116.312444,0,59,39934.417349537,2009-05-01,10:00:59
39.949673,116.312444,0,59,39934.4174074074,2009-05-01,10:01:04
39.949678,116.312447,0,59,39934.4174652778,2009-05-01,10:01:09
39.949678,116.312447,0,59,39934.4175,2009-05-01,10:01:12
39.949681,116.312451,0,59,39934.4175231481,2009-05-01,10:01:14
39.949683,116.31246,0,59,39934.4175810185,2009-05-01,10:01:19
39.949684,116.312467,0,60,39934.4176388889,2009-05-01,10:01:24
39.949684,116.312469,0,60,39934.4176967593,2009-05-01,10:01:29
39.949684,116.312469,0,60,39934.4177314815,2009-05-01,10:01:32
39.949689,116.312468,0,61,39934.4177546296,2009-05-01,10:01:34
39.949699,116.312467,0,61,39934.4178125,2009-05-01,10:01:39
39.949717,116.312451,0,59,39934.4178703704,2009-05-01,10:01:44
39.949716,116.312439,0,57,39934.4179282407,2009-05-01,10:01:49
39.949717,116.312428,0,57,39934.4179861111,2009-05-01,10:01:54
39.949715,116.312419,0,57,39934.4180439815,2009-05-01,10:01:59
39.949709,116.312411,0,57,39934.4181018519,2009-05-01,10:02:04
39.949702,116.312407,0,57,39934.4181597222,2009-05-01,10:02:09
39.9497,116.312406,0,57,39934.4182175926,2009-05-01,10:02:14
39.9497,116.312406,0,57,39934.4182523148,2009-05-01,10:02:17
39.949698,116.312409,0,57,39934.418275463,2009-05-01,10:02:19
39.949689,116.31242,0,58,39934.4183333333,2009-05-01,10:02:24
39.949688,116.312429,0,58,39934.4183912037,2009-05-01,10:02:29
39.949688,116.312431,0,57,39934.4184490741,2009-05-01,10:02:34
39.94969,116.312435,0,57,39934.4185069444,2009-05-01,10:02:39
39.949692,116.312433,0,57,39934.4185648148,2009-05-01,10:02:44
39.949692,116.312432,0,57,39934.4186226852,2009-05-01,10:02:49
39.949693,116.312431,0,57,39934.4186805556,2009-05-01,10:02:54
39.949694,116.31243,0,56,39934.4187384259,2009-05-01,10:02:59
39.949696,116.312429,0,56,39934.4187962963,2009-05-01,10:03:04
39.949696,116.312429,0,56,39934.4188541667,2009-05-01,10:03:09
39.949696,116.312429,0,56,39934.418912037,2009-05-01,10:03:14
39.949697,116.312429,0,56,39934.4189699074,2009-05-01,10:03:19
39.949698,116.312429,0,56,39934.4190277778,2009-05-01,10:03:24
39.949698,116.312429,0,56,39934.4190856481,2009-05-01,10:03:29
39.949698,116.312429,0,56,39934.4191435185,2009-05-01,10:03:34
39.949698,116.312429,0,56,39934.4192013889,2009-05-01,10:03:39
39.949699,116.312429,0,56,39934.4192592593,2009-05-01,10:03:44
39.949698,116.312428,0,56,39934.4193171296,2009-05-01,10:03:49
39.949697,116.312428,0,56,39934.419375,2009-05-01,10:03:54
39.949697,116.312429,0,56,39934.4194328704,2009-05-01,10:03:59
39.949696,116.312428,0,56,39934.4194907407,2009-05-01,10:04:04
39.949695,116.312429,0,56,39934.4195486111,2009-05-01,10:04:09
39.949694,116.312429,0,56,39934.4196064815,2009-05-01,10:04:14
39.949693,116.312429,0,56,39934.4196643519,2009-05-01,10:04:19
39.949693,116.31243,0,56,39934.4197222222,2009-05-01,10:04:24
39.949693,116.31243,0,56,39934.4197800926,2009-05-01,10:04:29
39.949693,116.31243,0,56,39934.419837963,2009-05-01,10:04:34
39.949692,116.312429,0,56,39934.4198958333,2009-05-01,10:04:39
39.949692,116.312429,0,56,39934.4199537037,2009-05-01,10:04:44
39.949693,116.312428,0,56,39934.4200115741,2009-05-01,10:04:49
39.949693,116.312428,0,56,39934.4200694444,2009-05-01,10:04:54
39.949693,116.312427,0,56,39934.4201273148,2009-05-01,10:04:59
39.949693,116.312424,0,55,39934.4201851852,2009-05-01,10:05:04
39.949695,116.312419,0,55,39934.4202430556,2009-05-01,10:05:09
39.949698,116.312412,0,54,39934.4203009259,2009-05-01,10:05:14
39.9497,116.312404,0,53,39934.4203587963,2009-05-01,10:05:19
39.949701,116.312397,0,52,39934.4204166667,2009-05-01,10:05:24
39.949698,116.312395,0,50,39934.420474537,2009-05-01,10:05:29
39.949694,116.312394,0,49,39934.4205324074,2009-05-01,10:05:34
39.949694,116.312394,0,49,39934.4205671296,2009-05-01,10:05:37
39.949687,116.31239,0,47,39934.4205902778,2009-05-01,10:05:39
39.949683,116.312381,0,46,39934.4206481481,2009-05-01,10:05:44
39.949683,116.312381,0,46,39934.4206828704,2009-05-01,10:05:47
39.949681,116.312373,0,44,39934.4207060185,2009-05-01,10:05:49
39.949685,116.312361,0,42,39934.4207638889,2009-05-01,10:05:54
39.949689,116.312347,0,41,39934.4208217593,2009-05-01,10:05:59
39.949694,116.312338,0,40,39934.4208796296,2009-05-01,10:06:04
39.949694,116.312338,0,40,39934.4209143519,2009-05-01,10:06:07
39.949702,116.312336,0,39,39934.4209375,2009-05-01,10:06:09
39.949712,116.312337,0,38,39934.4209953704,2009-05-01,10:06:14
39.949721,116.312337,0,37,39934.4210532407,2009-05-01,10:06:19
39.949726,116.312338,0,37,39934.4211111111,2009-05-01,10:06:24
39.949726,116.312338,0,37,39934.4211458333,2009-05-01,10:06:27
39.949727,116.31234,0,38,39934.4211689815,2009-05-01,10:06:29
39.949724,116.312349,0,38,39934.4212268519,2009-05-01,10:06:34
39.949715,116.312364,0,42,39934.4212847222,2009-05-01,10:06:39
39.9497,116.312383,0,54,39934.4213425926,2009-05-01,10:06:44
39.949694,116.312393,0,56,39934.421400463,2009-05-01,10:06:49
39.949691,116.312403,0,58,39934.4214583333,2009-05-01,10:06:54
39.949691,116.31241,0,60,39934.4215162037,2009-05-01,10:06:59
39.949692,116.312409,0,62,39934.4215740741,2009-05-01,10:07:04
39.949692,116.312409,0,62,39934.4216087963,2009-05-01,10:07:07
39.949698,116.312401,0,64,39934.4216319444,2009-05-01,10:07:09
39.949708,116.312398,0,66,39934.4216898148,2009-05-01,10:07:14
39.949708,116.312398,0,66,39934.421724537,2009-05-01,10:07:17
39.949711,116.312403,0,68,39934.4217476852,2009-05-01,10:07:19
39.949706,116.312415,0,70,39934.4218055556,2009-05-01,10:07:24
39.949703,116.312426,0,72,39934.4218634259,2009-05-01,10:07:29
39.949705,116.312427,0,74,39934.4219212963,2009-05-01,10:07:34
39.949708,116.312425,0,76,39934.4219791667,2009-05-01,10:07:39
39.949708,116.312425,0,76,39934.4220138889,2009-05-01,10:07:42
39.949706,116.312423,0,77,39934.422037037,2009-05-01,10:07:44
39.9497,116.312433,0,79,39934.4220949074,2009-05-01,10:07:49
39.949695,116.312446,0,81,39934.4221527778,2009-05-01,10:07:54
39.94967,116.312485,0,81,39934.4222106481,2009-05-01,10:07:59
39.94967,116.312485,0,81,39934.4222453704,2009-05-01,10:08:02
39.949669,116.312483,0,81,39934.4222685185,2009-05-01,10:08:04
39.949674,116.312473,0,82,39934.4223263889,2009-05-01,10:08:09
39.949674,116.312473,0,82,39934.4223611111,2009-05-01,10:08:12
39.949674,116.312474,0,83,39934.4223842593,2009-05-01,10:08:14
39.949683,116.312467,0,85,39934.4224421296,2009-05-01,10:08:19
39.949694,116.312438,0,90,39934.4225,2009-05-01,10:08:24
39.949724,116.312412,0,97,39934.4225578704,2009-05-01,10:08:29
39.949746,116.312403,0,105,39934.4226157407,2009-05-01,10:08:34
39.949769,116.31239,0,108,39934.4226736111,2009-05-01,10:08:39
39.949785,116.312376,0,110,39934.4227314815,2009-05-01,10:08:44
39.949796,116.312377,0,114,39934.4227893518,2009-05-01,10:08:49
39.949795,116.312402,0,119,39934.4228472222,2009-05-01,10:08:54
39.949801,116.312408,0,122,39934.4229050926,2009-05-01,10:08:59
39.949808,116.312416,0,124,39934.422962963,2009-05-01,10:09:04
39.949808,116.312416,0,124,39934.4229976852,2009-05-01,10:09:07
39.949815,116.312423,0,127,39934.4230208333,2009-05-01,10:09:09
39.949825,116.312421,0,129,39934.4230787037,2009-05-01,10:09:14
39.949841,116.312409,0,130,39934.4231365741,2009-05-01,10:09:19
39.949852,116.312397,0,132,39934.4231944444,2009-05-01,10:09:24
39.949852,116.312397,0,132,39934.4232291667,2009-05-01,10:09:27
39.949857,116.312392,0,135,39934.4232523148,2009-05-01,10:09:29
39.949881,116.312384,0,137,39934.4233101852,2009-05-01,10:09:34
39.949918,116.312368,0,138,39934.4233680556,2009-05-01,10:09:39
39.949933,116.312327,0,139,39934.4234259259,2009-05-01,10:09:44
39.94995,116.312306,0,140,39934.4234837963,2009-05-01,10:09:49
39.949959,116.312293,0,142,39934.4235416667,2009-05-01,10:09:54
39.949967,116.312289,0,144,39934.423599537,2009-05-01,10:09:59
39.949973,116.312288,0,146,39934.4236574074,2009-05-01,10:10:04
39.949973,116.312288,0,146,39934.4236921296,2009-05-01,10:10:07
39.949968,116.312288,0,148,39934.4237152778,2009-05-01,10:10:09
39.949928,116.312296,0,151,39934.4237731481,2009-05-01,10:10:14
39.949888,116.312289,0,154,39934.4238310185,2009-05-01,10:10:19
39.949866,116.312287,0,157,39934.4238888889,2009-05-01,10:10:24
39.949857,116.312291,0,159,39934.4239467593,2009-05-01,10:10:29
39.949857,116.312291,0,159,39934.4239814815,2009-05-01,10:10:32
39.94985,116.312294,0,161,39934.4240046296,2009-05-01,10:10:34
39.949841,116.312298,0,163,39934.4240625,2009-05-01,10:10:39
39.949841,116.312298,0,163,39934.4240972222,2009-05-01,10:10:42
39.949833,116.312304,0,165,39934.4241203704,2009-05-01,10:10:44
39.949817,116.312315,0,168,39934.4241782407,2009-05-01,10:10:49
39.949762,116.31233,0,171,39934.4242361111,2009-05-01,10:10:54
39.949747,116.312323,0,174,39934.4242939815,2009-05-01,10:10:59
39.949739,116.312323,0,176,39934.4243518518,2009-05-01,10:11:04
39.949734,116.312327,0,178,39934.4244097222,2009-05-01,10:11:09
39.949731,116.312328,0,181,39934.4244675926,2009-05-01,10:11:14
39.949731,116.312328,0,181,39934.4245023148,2009-05-01,10:11:17
39.949725,116.312325,0,183,39934.424525463,2009-05-01,10:11:19
39.949693,116.312326,0,184,39934.4245833333,2009-05-01,10:11:24
39.949652,116.312322,0,183,39934.4246412037,2009-05-01,10:11:29
39.949594,116.312341,0,187,39934.4246990741,2009-05-01,10:11:34
39.949561,116.312361,0,192,39934.4247569444,2009-05-01,10:11:39
39.949566,116.312381,0,196,39934.4248148148,2009-05-01,10:11:44
39.949566,116.312381,0,196,39934.424849537,2009-05-01,10:11:47
39.949561,116.312387,0,199,39934.4248726852,2009-05-01,10:11:49
39.949556,116.312399,0,201,39934.4249305556,2009-05-01,10:11:54
39.949513,116.312454,0,209,39934.4249884259,2009-05-01,10:11:59
39.949496,116.312491,0,214,39934.4250462963,2009-05-01,10:12:04
39.949494,116.312501,0,219,39934.4251041667,2009-05-01,10:12:09
39.949494,116.312501,0,219,39934.4251388889,2009-05-01,10:12:12
39.949487,116.312506,0,222,39934.425162037,2009-05-01,10:12:14
39.949478,116.312506,0,225,39934.4252199074,2009-05-01,10:12:19
39.949478,116.312506,0,225,39934.4252546296,2009-05-01,10:12:22
39.949474,116.312502,0,228,39934.4252777778,2009-05-01,10:12:24
39.949492,116.312469,0,231,39934.4253356481,2009-05-01,10:12:29
39.949483,116.312429,0,235,39934.4253935185,2009-05-01,10:12:34
39.949474,116.312425,0,241,39934.4254513889,2009-05-01,10:12:39
39.949475,116.312416,0,244,39934.4255092593,2009-05-01,10:12:44
39.949475,116.312416,0,244,39934.4255439815,2009-05-01,10:12:47
39.949472,116.31242,0,247,39934.4255671296,2009-05-01,10:12:49
39.949466,116.312451,0,252,39934.425625,2009-05-01,10:12:54
39.949456,116.312499,0,258,39934.4256828704,2009-05-01,10:12:59
39.94947,116.312533,0,264,39934.4257407407,2009-05-01,10:13:04
39.949479,116.312541,0,270,39934.4257986111,2009-05-01,10:13:09
39.949481,116.312549,0,273,39934.4258564815,2009-05-01,10:13:14
39.949479,116.31255,0,277,39934.4259143519,2009-05-01,10:13:19
39.949481,116.312548,0,280,39934.4259722222,2009-05-01,10:13:24
39.949481,116.312548,0,280,39934.4260069444,2009-05-01,10:13:27
39.949488,116.312541,0,284,39934.4260300926,2009-05-01,10:13:29
39.94955,116.312463,0,287,39934.426087963,2009-05-01,10:13:34
39.949597,116.312421,0,289,39934.4261458333,2009-05-01,10:13:39
39.949612,116.312407,0,290,39934.4262037037,2009-05-01,10:13:44
39.949615,116.312395,0,288,39934.4262615741,2009-05-01,10:13:49
39.949633,116.312345,0,278,39934.4263194444,2009-05-01,10:13:54
39.949672,116.312307,0,270,39934.4263773148,2009-05-01,10:13:59
39.949697,116.312289,0,266,39934.4264351852,2009-05-01,10:14:04
39.949718,116.312298,0,265,39934.4264930556,2009-05-01,10:14:09
39.949728,116.312297,0,263,39934.4265509259,2009-05-01,10:14:14
39.949749,116.312273,0,262,39934.4266087963,2009-05-01,10:14:19
39.949755,116.312261,0,261,39934.4266666667,2009-05-01,10:14:24
39.949751,116.312251,0,263,39934.426724537,2009-05-01,10:14:29
39.949749,116.312249,0,265,39934.4267824074,2009-05-01,10:14:34
39.949757,116.312249,0,267,39934.4268402778,2009-05-01,10:14:39
39.949765,116.312249,0,269,39934.4268981481,2009-05-01,10:14:44
39.949765,116.312249,0,269,39934.4269328704,2009-05-01,10:14:47
39.949769,116.312255,0,271,39934.4269560185,2009-05-01,10:14:49
39.94977,116.312277,0,272,39934.4270138889,2009-05-01,10:14:54
39.949754,116.312318,0,272,39934.4270717593,2009-05-01,10:14:59
39.949728,116.312352,0,274,39934.4271296296,2009-05-01,10:15:04
39.949712,116.312356,0,276,39934.4271875,2009-05-01,10:15:09
39.949712,116.312359,0,276,39934.4272453704,2009-05-01,10:15:14
39.949706,116.312362,0,278,39934.4273032407,2009-05-01,10:15:19
39.949706,116.312362,0,278,39934.427337963,2009-05-01,10:15:22
39.949702,116.312369,0,280,39934.4273611111,2009-05-01,10:15:24
39.949698,116.312379,0,282,39934.4274189815,2009-05-01,10:15:29
39.949693,116.312386,0,284,39934.4274768519,2009-05-01,10:15:34
39.949689,116.31239,0,285,39934.4275347222,2009-05-01,10:15:39
39.949689,116.31239,0,285,39934.4275694444,2009-05-01,10:15:42
39.949693,116.312388,0,287,39934.4275925926,2009-05-01,10:15:44
39.949712,116.312366,0,289,39934.427650463,2009-05-01,10:15:49
39.949698,116.312381,0,291,39934.4277083333,2009-05-01,10:15:54
39.949668,116.312399,0,293,39934.4277662037,2009-05-01,10:15:59
39.949671,116.312396,0,295,39934.4278240741,2009-05-01,10:16:04
39.949676,116.312392,0,297,39934.4278819444,2009-05-01,10:16:09
39.949679,116.312384,0,299,39934.4279398148,2009-05-01,10:16:14
39.94968,116.312381,0,301,39934.4279976852,2009-05-01,10:16:19
39.949681,116.312381,0,303,39934.4280555556,2009-05-01,10:16:24
39.949681,116.312381,0,303,39934.4280902778,2009-05-01,10:16:27
39.949686,116.312384,0,304,39934.4281134259,2009-05-01,10:16:29
39.949698,116.312391,0,306,39934.4281712963,2009-05-01,10:16:34
39.949705,116.312397,0,308,39934.4282291667,2009-05-01,10:16:39
39.949706,116.312401,0,310,39934.428287037,2009-05-01,10:16:44
39.949708,116.3124,0,312,39934.4283449074,2009-05-01,10:16:49
39.949714,116.3124,0,314,39934.4284027778,2009-05-01,10:16:54
39.949718,116.312394,0,316,39934.4284606481,2009-05-01,10:16:59
39.949716,116.312387,0,318,39934.4285185185,2009-05-01,10:17:04
39.949717,116.312381,0,320,39934.4285763889,2009-05-01,10:17:09
39.949717,116.312381,0,320,39934.4286111111,2009-05-01,10:17:12
39.949724,116.312376,0,323,39934.4286342593,2009-05-01,10:17:14
39.949734,116.31237,0,325,39934.4286921296,2009-05-01,10:17:19
39.949743,116.312366,0,327,39934.42875,2009-05-01,10:17:24
39.949755,116.312365,0,330,39934.4288078704,2009-05-01,10:17:29
39.949765,116.312363,0,332,39934.4288657407,2009-05-01,10:17:34
39.949776,116.312363,0,335,39934.4289236111,2009-05-01,10:17:39
39.949791,116.312365,0,338,39934.4289814815,2009-05-01,10:17:44
39.949829,116.312366,0,343,39934.4290393519,2009-05-01,10:17:49
39.949865,116.312371,0,345,39934.4290972222,2009-05-01,10:17:54
39.949895,116.312369,0,350,39934.4291550926,2009-05-01,10:17:59
39.949901,116.312368,0,352,39934.429212963,2009-05-01,10:18:04
39.949901,116.312368,0,354,39934.4292708333,2009-05-01,10:18:09
39.949901,116.312368,0,354,39934.4293055556,2009-05-01,10:18:12
39.949898,116.31237,0,357,39934.4293287037,2009-05-01,10:18:14
39.949889,116.312372,0,360,39934.4293865741,2009-05-01,10:18:19
39.949889,116.312372,0,360,39934.4294212963,2009-05-01,10:18:22
39.949881,116.312374,0,363,39934.4294444444,2009-05-01,10:18:24
39.949871,116.312375,0,366,39934.4295023148,2009-05-01,10:18:29
39.949861,116.312379,0,368,39934.4295601852,2009-05-01,10:18:34
39.949853,116.312384,0,371,39934.4296180556,2009-05-01,10:18:39
39.949855,116.312386,0,374,39934.4296759259,2009-05-01,10:18:44
39.94986,116.312381,0,376,39934.4297337963,2009-05-01,10:18:49
39.949863,116.312383,0,379,39934.4297916667,2009-05-01,10:18:54
39.949863,116.312389,0,381,39934.429849537,2009-05-01,10:18:59
39.949863,116.312389,0,381,39934.4298842593,2009-05-01,10:19:02
39.949859,116.312395,0,384,39934.4299074074,2009-05-01,10:19:04
39.949856,116.312404,0,386,39934.4299652778,2009-05-01,10:19:09
39.949833,116.312427,0,387,39934.4300231481,2009-05-01,10:19:14
39.949801,116.312458,0,388,39934.4300810185,2009-05-01,10:19:19
39.949769,116.312477,0,387,39934.4301388889,2009-05-01,10:19:24
39.949728,116.312486,0,384,39934.4301967593,2009-05-01,10:19:29
39.949715,116.312479,0,383,39934.4302546296,2009-05-01,10:19:34
39.949724,116.312467,0,383,39934.4303125,2009-05-01,10:19:39
39.949724,116.312467,0,383,39934.4303472222,2009-05-01,10:19:42
39.949723,116.312462,0,385,39934.4303703704,2009-05-01,10:19:44
39.949741,116.312446,0,386,39934.4304282407,2009-05-01,10:19:49
39.949785,116.312415,0,386,39934.4304861111,2009-05-01,10:19:54
39.949809,116.312389,0,386,39934.4305439815,2009-05-01,10:19:59
39.949816,116.312381,0,388,39934.4306018518,2009-05-01,10:20:04
39.94982,116.312377,0,390,39934.4306597222,2009-05-01,10:20:09
39.949827,116.31238,0,392,39934.4307175926,2009-05-01,10:20:14
39.949833,116.312386,0,394,39934.430775463,2009-05-01,10:20:19
39.949836,116.312392,0,396,39934.4308333333,2009-05-01,10:20:24
39.949831,116.312398,0,398,39934.4308912037,2009-05-01,10:20:29
39.949832,116.312406,0,399,39934.4309490741,2009-05-01,10:20:34
39.949837,116.312413,0,401,39934.4310069444,2009-05-01,10:20:39
39.949837,116.312412,0,403,39934.4310648148,2009-05-01,10:20:44
39.949838,116.312411,0,404,39934.4311226852,2009-05-01,10:20:49
39.949842,116.312411,0,406,39934.4311805556,2009-05-01,10:20:54
39.949847,116.312411,0,407,39934.4312384259,2009-05-01,10:20:59
39.949852,116.312409,0,409,39934.4312962963,2009-05-01,10:21:04
39.949852,116.312409,0,409,39934.4313310185,2009-05-01,10:21:07
39.949858,116.312405,0,410,39934.4313541667,2009-05-01,10:21:09
39.949867,116.312397,0,412,39934.431412037,2009-05-01,10:21:14
39.949875,116.312392,0,413,39934.4314699074,2009-05-01,10:21:19
39.949877,116.312389,0,414,39934.4315277778,2009-05-01,10:21:24
39.949877,116.312389,0,414,39934.4315625,2009-05-01,10:21:27
39.949877,116.312395,0,416,39934.4315856481,2009-05-01,10:21:29
39.949875,116.312406,0,417,39934.4316435185,2009-05-01,10:21:34
39.949871,116.312419,0,418,39934.4317013889,2009-05-01,10:21:39
39.949865,116.312431,0,420,39934.4317592593,2009-05-01,10:21:44
39.949859,116.312441,0,421,39934.4318171296,2009-05-01,10:21:49
39.949851,116.312448,0,422,39934.431875,2009-05-01,10:21:54
39.949844,116.312451,0,423,39934.4319328704,2009-05-01,10:21:59
39.949837,116.312454,0,425,39934.4319907407,2009-05-01,10:22:04
39.94983,116.312456,0,426,39934.4320486111,2009-05-01,10:22:09
39.949823,116.31246,0,427,39934.4321064815,2009-05-01,10:22:14
39.949816,116.312466,0,428,39934.4321643518,2009-05-01,10:22:19
39.949808,116.312472,0,429,39934.4322222222,2009-05-01,10:22:24
39.949808,116.312472,0,429,39934.4322569444,2009-05-01,10:22:27
39.949801,116.312475,0,431,39934.4322800926,2009-05-01,10:22:29
39.949781,116.312482,0,432,39934.432337963,2009-05-01,10:22:34
39.949747,116.312499,0,433,39934.4323958333,2009-05-01,10:22:39
39.94972,116.312506,0,434,39934.4324537037,2009-05-01,10:22:44
39.949691,116.312518,0,433,39934.4325115741,2009-05-01,10:22:49
39.949681,116.312522,0,432,39934.4325694444,2009-05-01,10:22:54
39.949678,116.31253,0,433,39934.4326273148,2009-05-01,10:22:59
39.949674,116.312532,0,434,39934.4326851852,2009-05-01,10:23:04
39.949674,116.312532,0,434,39934.4327199074,2009-05-01,10:23:07
39.949671,116.312526,0,434,39934.4327430556,2009-05-01,10:23:09
39.949693,116.312508,0,433,39934.4328009259,2009-05-01,10:23:14
39.949779,116.312437,0,431,39934.4328587963,2009-05-01,10:23:19
39.949825,116.312402,0,430,39934.4329166667,2009-05-01,10:23:24
39.949868,116.312384,0,430,39934.432974537,2009-05-01,10:23:29
39.949891,116.312387,0,430,39934.4330324074,2009-05-01,10:23:34
39.949916,116.312385,0,428,39934.4330902778,2009-05-01,10:23:39
39.949925,116.31239,0,428,39934.4331481481,2009-05-01,10:23:44
39.949925,116.31239,0,428,39934.4331828704,2009-05-01,10:23:47
39.949931,116.312397,0,428,39934.4332060185,2009-05-01,10:23:49
39.949935,116.312409,0,428,39934.4332638889,2009-05-01,10:23:54
39.949908,116.312448,0,429,39934.4333217593,2009-05-01,10:23:59
39.949881,116.31246,0,427,39934.4333796296,2009-05-01,10:24:04
39.949869,116.312463,0,427,39934.4334375,2009-05-01,10:24:09
39.949858,116.312462,0,427,39934.4334953704,2009-05-01,10:24:14
39.949848,116.312458,0,427,39934.4335532407,2009-05-01,10:24:19
39.949839,116.312444,0,426,39934.4336111111,2009-05-01,10:24:24
39.949838,116.312435,0,429,39934.4336689815,2009-05-01,10:24:29
39.94983,116.312425,0,429,39934.4337268519,2009-05-01,10:24:34
39.94983,116.312425,0,429,39934.4337615741,2009-05-01,10:24:37
39.949824,116.312419,0,429,39934.4337847222,2009-05-01,10:24:39
39.949789,116.312427,0,431,39934.4338425926,2009-05-01,10:24:44
39.949737,116.312443,0,432,39934.433900463,2009-05-01,10:24:49
39.949689,116.312476,0,431,39934.4339583333,2009-05-01,10:24:54
39.949677,116.312485,0,432,39934.4340162037,2009-05-01,10:24:59
39.949681,116.312476,0,432,39934.4340740741,2009-05-01,10:25:04
39.94968,116.312465,0,432,39934.4341319444,2009-05-01,10:25:09
39.949683,116.312454,0,432,39934.4341898148,2009-05-01,10:25:14
39.949686,116.312447,0,432,39934.4342476852,2009-05-01,10:25:19
39.949687,116.312444,0,432,39934.4343055556,2009-05-01,10:25:24
39.949687,116.312444,0,432,39934.4343402778,2009-05-01,10:25:27
39.949681,116.312436,0,432,39934.4343634259,2009-05-01,10:25:29
39.949644,116.312396,0,428,39934.4344212963,2009-05-01,10:25:34
39.949633,116.312396,0,429,39934.4344791667,2009-05-01,10:25:39
39.949637,116.312394,0,428,39934.434537037,2009-05-01,10:25:44
39.949634,116.312391,0,428,39934.4345949074,2009-05-01,10:25:49
39.949634,116.312391,0,428,39934.4346296296,2009-05-01,10:25:52
39.949641,116.312391,0,428,39934.4346527778,2009-05-01,10:25:54
39.94965,116.312396,0,427,39934.4347106481,2009-05-01,10:25:59
39.949655,116.312409,0,427,39934.4347685185,2009-05-01,10:26:04
39.949663,116.312452,0,425,39934.4348263889,2009-05-01,10:26:09
39.949656,116.312497,0,422,39934.4348842593,2009-05-01,10:26:14
39.949657,116.312511,0,422,39934.4349421296,2009-05-01,10:26:19
39.94966,116.312524,0,421,39934.435,2009-05-01,10:26:24
39.94966,116.312524,0,421,39934.4350347222,2009-05-01,10:26:27
39.949665,116.31253,0,421,39934.4350578704,2009-05-01,10:26:29
39.949676,116.312529,0,421,39934.4351157407,2009-05-01,10:26:34
39.949731,116.312521,0,420,39934.4351736111,2009-05-01,10:26:39
39.949777,116.312528,0,415,39934.4352314815,2009-05-01,10:26:44
39.949817,116.312535,0,412,39934.4352893519,2009-05-01,10:26:49
39.949856,116.312558,0,411,39934.4353472222,2009-05-01,10:26:54
39.949887,116.312551,0,410,39934.4354050926,2009-05-01,10:26:59
39.949872,116.312546,0,406,39934.435462963,2009-05-01,10:27:04
39.949874,116.312542,0,405,39934.4355208333,2009-05-01,10:27:09
39.949874,116.312542,0,405,39934.4355555556,2009-05-01,10:27:12
39.94987,116.312537,0,404,39934.4355787037,2009-05-01,10:27:14
39.94986,116.312533,0,403,39934.4356365741,2009-05-01,10:27:19
39.94985,116.31253,0,402,39934.4356944444,2009-05-01,10:27:24
39.949842,116.312521,0,400,39934.4357523148,2009-05-01,10:27:29
39.949835,116.312508,0,399,39934.4358101852,2009-05-01,10:27:34
39.949831,116.312494,0,397,39934.4358680556,2009-05-01,10:27:39
39.94983,116.312485,0,396,39934.4359259259,2009-05-01,10:27:44
39.949834,116.312476,0,394,39934.4359837963,2009-05-01,10:27:49
39.94984,116.312465,0,393,39934.4360416667,2009-05-01,10:27:54
39.949859,116.312467,0,392,39934.436099537,2009-05-01,10:27:59
39.949847,116.312468,0,389,39934.4361574074,2009-05-01,10:28:04
39.949851,116.312466,0,388,39934.4362152778,2009-05-01,10:28:09
39.949853,116.312461,0,387,39934.4362731481,2009-05-01,10:28:14
39.949856,116.312456,0,385,39934.4363310185,2009-05-01,10:28:19
39.949858,116.312449,0,384,39934.4363888889,2009-05-01,10:28:24
39.949859,116.312441,0,383,39934.4364467593,2009-05-01,10:28:29
39.949865,116.312436,0,381,39934.4365046296,2009-05-01,10:28:34
39.949602,116.312367,0,315,39934.5077430556,2009-05-01,12:11:09
39.949587,116.312364,0,316,39934.5078009259,2009-05-01,12:11:14
39.949566,116.312369,0,319,39934.5078587963,2009-05-01,12:11:19
39.949554,116.312353,0,319,39934.5079166667,2009-05-01,12:11:24
39.949537,116.312294,0,320,39934.507974537,2009-05-01,12:11:29
39.949531,116.312235,0,321,39934.5080324074,2009-05-01,12:11:34
39.949531,116.312235,0,321,39934.5080671296,2009-05-01,12:11:37
39.949526,116.312236,0,319,39934.5080902778,2009-05-01,12:11:39
39.949518,116.312252,0,319,39934.5081481481,2009-05-01,12:11:44
39.949518,116.312252,0,319,39934.5081828704,2009-05-01,12:11:47
39.949514,116.312257,0,319,39934.5082060185,2009-05-01,12:11:49
39.949515,116.312267,0,319,39934.5082638889,2009-05-01,12:11:54
39.949519,116.312275,0,319,39934.5083217593,2009-05-01,12:11:59
39.949519,116.312275,0,319,39934.5083564815,2009-05-01,12:12:02
39.949526,116.312282,0,318,39934.5083796296,2009-05-01,12:12:04
39.949579,116.312278,0,310,39934.5084375,2009-05-01,12:12:09
39.949632,116.312287,0,303,39934.5084953704,2009-05-01,12:12:14
39.949654,116.312265,0,294,39934.5085532407,2009-05-01,12:12:19
39.949672,116.312272,0,286,39934.5086111111,2009-05-01,12:12:24
39.949674,116.312274,0,282,39934.5086689815,2009-05-01,12:12:29
39.949675,116.312276,0,280,39934.5087268518,2009-05-01,12:12:34
39.949678,116.312281,0,278,39934.5087847222,2009-05-01,12:12:39
39.949684,116.312283,0,275,39934.5088425926,2009-05-01,12:12:44
39.949684,116.312283,0,275,39934.5088773148,2009-05-01,12:12:47
39.949692,116.312279,0,273,39934.508900463,2009-05-01,12:12:49
39.94971,116.312265,0,268,39934.5089583333,2009-05-01,12:12:54
39.949739,116.312275,0,261,39934.5090162037,2009-05-01,12:12:59
39.949744,116.312298,0,255,39934.5090740741,2009-05-01,12:13:04
39.949742,116.312306,0,249,39934.5091319444,2009-05-01,12:13:09
39.949745,116.312306,0,245,39934.5091898148,2009-05-01,12:13:14
39.949742,116.312308,0,242,39934.5092476852,2009-05-01,12:13:19
39.949735,116.312315,0,237,39934.5093055556,2009-05-01,12:13:24
39.949735,116.312315,0,237,39934.5093402778,2009-05-01,12:13:27
39.949728,116.312321,0,233,39934.5093634259,2009-05-01,12:13:29
39.949725,116.31233,0,228,39934.5094212963,2009-05-01,12:13:34
39.949719,116.312354,0,222,39934.5094791667,2009-05-01,12:13:39
39.949708,116.312384,0,212,39934.509537037,2009-05-01,12:13:44
39.949707,116.312419,0,204,39934.5095949074,2009-05-01,12:13:49
39.949704,116.312426,0,199,39934.5096527778,2009-05-01,12:13:54
39.949704,116.312429,0,194,39934.5097106481,2009-05-01,12:13:59
39.949708,116.312429,0,189,39934.5097685185,2009-05-01,12:14:04
39.949708,116.312429,0,189,39934.5098032407,2009-05-01,12:14:07
39.949716,116.312431,0,185,39934.5098263889,2009-05-01,12:14:09
39.949727,116.312433,0,181,39934.5098842593,2009-05-01,12:14:14
39.949738,116.312453,0,175,39934.5099421296,2009-05-01,12:14:19
39.949749,116.31247,0,168,39934.51,2009-05-01,12:14:24
39.949754,116.312474,0,161,39934.5100578704,2009-05-01,12:14:29
39.949754,116.312474,0,161,39934.5100925926,2009-05-01,12:14:32
39.949756,116.31248,0,156,39934.5101157407,2009-05-01,12:14:34
39.949755,116.312492,0,152,39934.5101736111,2009-05-01,12:14:39
39.94975,116.312503,0,147,39934.5102314815,2009-05-01,12:14:44
39.949747,116.312515,0,143,39934.5102893518,2009-05-01,12:14:49
39.949744,116.312529,0,138,39934.5103472222,2009-05-01,12:14:54
39.949743,116.312545,0,134,39934.5104050926,2009-05-01,12:14:59
39.949741,116.312558,0,129,39934.510462963,2009-05-01,12:15:04
39.949745,116.312568,0,124,39934.5105208333,2009-05-01,12:15:09
39.949745,116.312577,0,119,39934.5105787037,2009-05-01,12:15:14
39.949735,116.312583,0,114,39934.5106365741,2009-05-01,12:15:19
39.949714,116.312613,0,109,39934.5106944444,2009-05-01,12:15:24
39.949699,116.312634,0,102,39934.5107523148,2009-05-01,12:15:29
39.949709,116.312646,0,97,39934.5108101852,2009-05-01,12:15:34
39.949718,116.312625,0,93,39934.5108680556,2009-05-01,12:15:39
39.94972,116.312601,0,91,39934.5109259259,2009-05-01,12:15:44
39.94972,116.312601,0,91,39934.5109606481,2009-05-01,12:15:47
39.949727,116.3126,0,86,39934.5109837963,2009-05-01,12:15:49
39.949736,116.312595,0,82,39934.5110416667,2009-05-01,12:15:54
39.949754,116.312577,0,78,39934.511099537,2009-05-01,12:15:59
39.949767,116.312581,0,75,39934.5111574074,2009-05-01,12:16:04
39.949782,116.312586,0,70,39934.5112152778,2009-05-01,12:16:09
39.949819,116.312608,0,67,39934.5112731481,2009-05-01,12:16:14
39.949849,116.312602,0,58,39934.5113310185,2009-05-01,12:16:19
39.94987,116.3126,0,51,39934.5113888889,2009-05-01,12:16:24
39.949859,116.312579,0,44,39934.5114467593,2009-05-01,12:16:29
39.94985,116.312574,0,40,39934.5115046296,2009-05-01,12:16:34
39.94984,116.312555,0,37,39934.5115625,2009-05-01,12:16:39
39.949842,116.312497,0,38,39934.5116203704,2009-05-01,12:16:44
39.949852,116.312433,0,38,39934.5116782407,2009-05-01,12:16:49
39.949854,116.312356,0,44,39934.5117361111,2009-05-01,12:16:54
39.949859,116.31232,0,50,39934.5117939815,2009-05-01,12:16:59
39.949864,116.312284,0,55,39934.5118518519,2009-05-01,12:17:04
39.949852,116.312251,0,61,39934.5119097222,2009-05-01,12:17:09
39.949828,116.312226,0,67,39934.5119675926,2009-05-01,12:17:14
39.949801,116.312221,0,70,39934.512025463,2009-05-01,12:17:19
39.949783,116.31224,0,75,39934.5120833333,2009-05-01,12:17:24
39.94978,116.312232,0,74,39934.5121412037,2009-05-01,12:17:29
39.94978,116.312231,0,73,39934.5121990741,2009-05-01,12:17:34
39.94978,116.312231,0,73,39934.5122337963,2009-05-01,12:17:37
39.949784,116.312234,0,72,39934.5122569444,2009-05-01,12:17:39
39.949785,116.312282,0,79,39934.5123148148,2009-05-01,12:17:44
39.949781,116.312329,0,86,39934.5123726852,2009-05-01,12:17:49
39.949796,116.312356,0,92,39934.5124305556,2009-05-01,12:17:54
39.949814,116.312383,0,96,39934.5124884259,2009-05-01,12:17:59
39.949837,116.312416,0,102,39934.5125462963,2009-05-01,12:18:04
39.949851,116.312447,0,106,39934.5126041667,2009-05-01,12:18:09
39.949857,116.312462,0,109,39934.512662037,2009-05-01,12:18:14
39.949857,116.312462,0,109,39934.5126967593,2009-05-01,12:18:17
39.949851,116.312465,0,112,39934.5127199074,2009-05-01,12:18:19
39.949852,116.312476,0,114,39934.5127777778,2009-05-01,12:18:24
39.949851,116.312483,0,115,39934.5128356481,2009-05-01,12:18:29
39.949848,116.312482,0,116,39934.5128935185,2009-05-01,12:18:34
39.949844,116.312477,0,118,39934.5129513889,2009-05-01,12:18:39
39.949837,116.312473,0,119,39934.5130092593,2009-05-01,12:18:44
39.949837,116.312473,0,119,39934.5130439815,2009-05-01,12:18:47
39.949832,116.312467,0,121,39934.5130671296,2009-05-01,12:18:49
39.949827,116.312501,0,123,39934.513125,2009-05-01,12:18:54
39.949825,116.312533,0,125,39934.5131828704,2009-05-01,12:18:59
39.949824,116.312546,0,126,39934.5132407407,2009-05-01,12:19:04
39.949828,116.312548,0,127,39934.5132986111,2009-05-01,12:19:09
39.949828,116.312548,0,127,39934.5133333333,2009-05-01,12:19:12
39.949821,116.312548,0,128,39934.5133564815,2009-05-01,12:19:14
39.949837,116.312565,0,131,39934.5134143519,2009-05-01,12:19:19
39.949822,116.312534,0,133,39934.5134722222,2009-05-01,12:19:24
39.949826,116.312535,0,134,39934.5135300926,2009-05-01,12:19:29
39.949826,116.312535,0,134,39934.5135648148,2009-05-01,12:19:32
39.94982,116.31253,0,135,39934.513587963,2009-05-01,12:19:34
39.949811,116.312525,0,137,39934.5136458333,2009-05-01,12:19:39
39.949805,116.312522,0,138,39934.5137037037,2009-05-01,12:19:44
39.949799,116.31252,0,140,39934.5137615741,2009-05-01,12:19:49
39.949799,116.31252,0,140,39934.5137962963,2009-05-01,12:19:52
39.949795,116.312512,0,141,39934.5138194444,2009-05-01,12:19:54
39.949793,116.312503,0,143,39934.5138773148,2009-05-01,12:19:59
39.949793,116.312496,0,145,39934.5139351852,2009-05-01,12:20:04
39.949795,116.312492,0,146,39934.5139930556,2009-05-01,12:20:09
39.949796,116.312492,0,147,39934.5140509259,2009-05-01,12:20:14
39.949793,116.312495,0,149,39934.5141087963,2009-05-01,12:20:19
39.949793,116.312498,0,150,39934.5141666667,2009-05-01,12:20:24
39.949793,116.312503,0,151,39934.514224537,2009-05-01,12:20:29
39.949795,116.312506,0,152,39934.5142824074,2009-05-01,12:20:34
39.949796,116.312506,0,154,39934.5143402778,2009-05-01,12:20:39
39.949796,116.312506,0,154,39934.5143981481,2009-05-01,12:20:44
39.949795,116.312506,0,154,39934.5144560185,2009-05-01,12:20:49
39.949795,116.312506,0,154,39934.5145138889,2009-05-01,12:20:54
39.949795,116.312506,0,154,39934.5145717593,2009-05-01,12:20:59
39.949795,116.312505,0,154,39934.5146296296,2009-05-01,12:21:04
39.949795,116.312505,0,154,39934.5146875,2009-05-01,12:21:09
39.949795,116.312505,0,154,39934.5147453704,2009-05-01,12:21:14
39.949795,116.312505,0,154,39934.5148032407,2009-05-01,12:21:19
39.949795,116.312505,0,154,39934.5148611111,2009-05-01,12:21:24
39.949795,116.312505,0,154,39934.5149189815,2009-05-01,12:21:29
39.949795,116.312504,0,154,39934.5149768519,2009-05-01,12:21:34
39.949795,116.312504,0,154,39934.5150347222,2009-05-01,12:21:39
39.949795,116.312504,0,154,39934.5150925926,2009-05-01,12:21:44
39.949796,116.312504,0,154,39934.515150463,2009-05-01,12:21:49
39.949796,116.312505,0,154,39934.5152083333,2009-05-01,12:21:54
39.949796,116.312504,0,154,39934.5152662037,2009-05-01,12:21:59
39.949795,116.312504,0,154,39934.5153240741,2009-05-01,12:22:04
39.949796,116.312503,0,154,39934.5153819444,2009-05-01,12:22:09
39.949796,116.312503,0,154,39934.5154166667,2009-05-01,12:22:12
39.949796,116.312495,0,154,39934.5154398148,2009-05-01,12:22:14
39.949796,116.31248,0,154,39934.5154976852,2009-05-01,12:22:19
39.949801,116.312449,0,156,39934.5155555556,2009-05-01,12:22:24
39.949801,116.312432,0,157,39934.5156134259,2009-05-01,12:22:29
39.949807,116.312423,0,157,39934.5156712963,2009-05-01,12:22:34
39.9498,116.312424,0,158,39934.5157291667,2009-05-01,12:22:39
39.949795,116.312426,0,158,39934.515787037,2009-05-01,12:22:44
39.949792,116.312428,0,158,39934.5158449074,2009-05-01,12:22:49
39.949792,116.312428,0,158,39934.5158796296,2009-05-01,12:22:52
39.949794,116.312434,0,157,39934.5159027778,2009-05-01,12:22:54
39.94979,116.312443,0,157,39934.5159606481,2009-05-01,12:22:59
39.949789,116.312449,0,156,39934.5160185185,2009-05-01,12:23:04
39.949792,116.312453,0,156,39934.5160763889,2009-05-01,12:23:09
39.949791,116.312461,0,155,39934.5161342593,2009-05-01,12:23:14
39.949791,116.312461,0,155,39934.5161689815,2009-05-01,12:23:17
39.949796,116.312469,0,154,39934.5161921296,2009-05-01,12:23:19
39.949798,116.312479,0,153,39934.51625,2009-05-01,12:23:24
39.949796,116.312489,0,152,39934.5163078704,2009-05-01,12:23:29
39.949793,116.312493,0,151,39934.5163657407,2009-05-01,12:23:34
39.949793,116.312493,0,151,39934.516400463,2009-05-01,12:23:37
39.949789,116.312497,0,149,39934.5164236111,2009-05-01,12:23:39
39.94978,116.312501,0,147,39934.5164814815,2009-05-01,12:23:44
39.949771,116.312505,0,145,39934.5165393518,2009-05-01,12:23:49
39.949761,116.312509,0,142,39934.5165972222,2009-05-01,12:23:54
39.949751,116.312509,0,140,39934.5166550926,2009-05-01,12:23:59
39.949746,116.312509,0,137,39934.516712963,2009-05-01,12:24:04
39.949747,116.312509,0,134,39934.5167708333,2009-05-01,12:24:09
39.949749,116.312508,0,131,39934.5168287037,2009-05-01,12:24:14
39.949754,116.312507,0,128,39934.5168865741,2009-05-01,12:24:19
39.949759,116.312507,0,125,39934.5169444444,2009-05-01,12:24:24
39.949762,116.312511,0,122,39934.5170023148,2009-05-01,12:24:29
39.949764,116.312518,0,120,39934.5170601852,2009-05-01,12:24:34
39.949764,116.312518,0,120,39934.5170949074,2009-05-01,12:24:37
39.949763,116.312525,0,117,39934.5171180556,2009-05-01,12:24:39
39.94976,116.312536,0,115,39934.5171759259,2009-05-01,12:24:44
39.949756,116.312541,0,112,39934.5172337963,2009-05-01,12:24:49
39.949749,116.31254,0,109,39934.5172916667,2009-05-01,12:24:54
39.949742,116.312535,0,107,39934.517349537,2009-05-01,12:24:59
39.949735,116.312529,0,104,39934.5174074074,2009-05-01,12:25:04
39.949735,116.312529,0,104,39934.5174421296,2009-05-01,12:25:07
39.949727,116.312524,0,102,39934.5174652778,2009-05-01,12:25:09
39.949717,116.312522,0,100,39934.5175231481,2009-05-01,12:25:14
39.949708,116.312518,0,98,39934.5175810185,2009-05-01,12:25:19
39.949699,116.312516,0,96,39934.5176388889,2009-05-01,12:25:24
39.949699,116.312516,0,96,39934.5176736111,2009-05-01,12:25:27
39.949691,116.312519,0,95,39934.5176967593,2009-05-01,12:25:29
39.949681,116.312525,0,94,39934.5177546296,2009-05-01,12:25:34
39.949675,116.312533,0,95,39934.5178125,2009-05-01,12:25:39
39.949672,116.312537,0,96,39934.5178703704,2009-05-01,12:25:44
39.949673,116.312537,0,98,39934.5179282407,2009-05-01,12:25:49
39.949675,116.312536,0,101,39934.5179861111,2009-05-01,12:25:54
39.949681,116.312535,0,105,39934.5180439815,2009-05-01,12:25:59
39.949681,116.312535,0,105,39934.5180787037,2009-05-01,12:26:02
39.949688,116.31253,0,109,39934.5181018518,2009-05-01,12:26:04
39.949713,116.312521,0,114,39934.5181597222,2009-05-01,12:26:09
39.949742,116.312526,0,119,39934.5182175926,2009-05-01,12:26:14
39.94975,116.312524,0,122,39934.518275463,2009-05-01,12:26:19
39.949751,116.312519,0,126,39934.5183333333,2009-05-01,12:26:24
39.949751,116.312519,0,126,39934.5183680556,2009-05-01,12:26:27
39.949753,116.312516,0,130,39934.5183912037,2009-05-01,12:26:29
39.949763,116.31251,0,133,39934.5184490741,2009-05-01,12:26:34
39.94978,116.312491,0,133,39934.5185069444,2009-05-01,12:26:39
39.949789,116.312465,0,133,39934.5185648148,2009-05-01,12:26:44
39.949769,116.312433,0,136,39934.5186226852,2009-05-01,12:26:49
39.94977,116.312419,0,139,39934.5186805556,2009-05-01,12:26:54
39.949769,116.312406,0,142,39934.5187384259,2009-05-01,12:26:59
39.949766,116.312396,0,144,39934.5187962963,2009-05-01,12:27:04
39.949761,116.312389,0,147,39934.5188541667,2009-05-01,12:27:09
39.949757,116.312385,0,150,39934.518912037,2009-05-01,12:27:14
39.949755,116.312383,0,153,39934.5189699074,2009-05-01,12:27:19
39.949753,116.312378,0,156,39934.5190277778,2009-05-01,12:27:24
39.949755,116.312379,0,159,39934.5190856481,2009-05-01,12:27:29
39.949755,116.312379,0,159,39934.5191203704,2009-05-01,12:27:32
39.949756,116.312386,0,162,39934.5191435185,2009-05-01,12:27:34
39.949758,116.312397,0,165,39934.5192013889,2009-05-01,12:27:39
39.949757,116.312409,0,167,39934.5192592593,2009-05-01,12:27:44
39.949756,116.31242,0,170,39934.5193171296,2009-05-01,12:27:49
39.949758,116.312429,0,173,39934.519375,2009-05-01,12:27:54
39.949761,116.312437,0,175,39934.5194328704,2009-05-01,12:27:59
39.949766,116.312443,0,178,39934.5194907407,2009-05-01,12:28:04
39.949771,116.312446,0,180,39934.5195486111,2009-05-01,12:28:09
39.949771,116.312446,0,180,39934.5195833333,2009-05-01,12:28:12
39.949769,116.31245,0,182,39934.5196064815,2009-05-01,12:28:14
39.949757,116.31245,0,184,39934.5196643519,2009-05-01,12:28:19
39.94975,116.312452,0,186,39934.5197222222,2009-05-01,12:28:24
39.949747,116.312456,0,188,39934.5197800926,2009-05-01,12:28:29
39.949751,116.312462,0,190,39934.519837963,2009-05-01,12:28:34
39.949759,116.312462,0,191,39934.5198958333,2009-05-01,12:28:39
39.949764,116.312465,0,192,39934.5199537037,2009-05-01,12:28:44
39.949764,116.312465,0,192,39934.5199884259,2009-05-01,12:28:47
39.949763,116.312471,0,193,39934.5200115741,2009-05-01,12:28:49
39.94976,116.312481,0,194,39934.5200694444,2009-05-01,12:28:54
39.949763,116.312489,0,194,39934.5201273148,2009-05-01,12:28:59
39.949765,116.312493,0,193,39934.5201851852,2009-05-01,12:29:04
39.949765,116.312494,0,193,39934.5202430556,2009-05-01,12:29:09
39.94976,116.312491,0,193,39934.5203009259,2009-05-01,12:29:14
39.949757,116.312492,0,192,39934.5203587963,2009-05-01,12:29:19
39.949757,116.312492,0,192,39934.5203935185,2009-05-01,12:29:22
39.949761,116.312493,0,191,39934.5204166667,2009-05-01,12:29:24
39.94977,116.312493,0,190,39934.520474537,2009-05-01,12:29:29
39.949779,116.312485,0,188,39934.5205324074,2009-05-01,12:29:34
39.949787,116.312464,0,185,39934.5205902778,2009-05-01,12:29:39
39.949778,116.312438,0,185,39934.5206481481,2009-05-01,12:29:44
39.94974,116.31238,0,186,39934.5207060185,2009-05-01,12:29:49
39.949708,116.31237,0,185,39934.5207638889,2009-05-01,12:29:54
39.949679,116.312355,0,182,39934.5208217593,2009-05-01,12:29:59
39.949659,116.312351,0,178,39934.5208796296,2009-05-01,12:30:04
39.949645,116.312339,0,177,39934.5209375,2009-05-01,12:30:09
39.94964,116.312337,0,177,39934.5209953704,2009-05-01,12:30:14
39.94964,116.312337,0,177,39934.5210300926,2009-05-01,12:30:17
39.949634,116.312331,0,176,39934.5210532407,2009-05-01,12:30:19
39.949622,116.312349,0,177,39934.5211111111,2009-05-01,12:30:24
39.94963,116.312377,0,179,39934.5211689815,2009-05-01,12:30:29
39.949634,116.312402,0,179,39934.5212268519,2009-05-01,12:30:34
39.94963,116.312411,0,179,39934.5212847222,2009-05-01,12:30:39
39.949632,116.312415,0,178,39934.5213425926,2009-05-01,12:30:44
39.94964,116.312416,0,177,39934.521400463,2009-05-01,12:30:49
39.949643,116.312413,0,176,39934.5214583333,2009-05-01,12:30:54
39.949643,116.312413,0,176,39934.5214930556,2009-05-01,12:30:57
39.949645,116.312407,0,176,39934.5215162037,2009-05-01,12:30:59
39.949645,116.312396,0,175,39934.5215740741,2009-05-01,12:31:04
39.949647,116.312384,0,174,39934.5216319444,2009-05-01,12:31:09
39.949653,116.312373,0,174,39934.5216898148,2009-05-01,12:31:14
39.94966,116.312359,0,173,39934.5217476852,2009-05-01,12:31:19
39.949681,116.312336,0,176,39934.5218055556,2009-05-01,12:31:24
39.949672,116.312303,0,177,39934.5218634259,2009-05-01,12:31:29
39.94968,116.312285,0,181,39934.5219212963,2009-05-01,12:31:34
39.949688,116.312275,0,181,39934.5219791667,2009-05-01,12:31:39
39.949695,116.312277,0,182,39934.522037037,2009-05-01,12:31:44
39.949697,116.312279,0,182,39934.5220949074,2009-05-01,12:31:49
39.949693,116.312278,0,183,39934.5221527778,2009-05-01,12:31:54
39.949692,116.312279,0,183,39934.5222106481,2009-05-01,12:31:59
39.949693,116.312279,0,183,39934.5222685185,2009-05-01,12:32:04
39.949693,116.31228,0,183,39934.5223263889,2009-05-01,12:32:09
39.949693,116.312281,0,183,39934.5223842593,2009-05-01,12:32:14
39.949693,116.312282,0,183,39934.5224421296,2009-05-01,12:32:19
39.949693,116.312283,0,183,39934.5225,2009-05-01,12:32:24
39.949693,116.312283,0,182,39934.5225578704,2009-05-01,12:32:29
39.949692,116.312284,0,182,39934.5226157407,2009-05-01,12:32:34
39.949692,116.312285,0,182,39934.5226736111,2009-05-01,12:32:39
39.949692,116.312286,0,182,39934.5227314815,2009-05-01,12:32:44
39.949692,116.312286,0,183,39934.5227893519,2009-05-01,12:32:49
39.949692,116.312286,0,183,39934.5228472222,2009-05-01,12:32:54
39.949693,116.312286,0,183,39934.5229050926,2009-05-01,12:32:59
39.949693,116.312287,0,183,39934.522962963,2009-05-01,12:33:04
39.949695,116.312287,0,183,39934.5230208333,2009-05-01,12:33:09
39.949696,116.312286,0,182,39934.5230787037,2009-05-01,12:33:14
39.949697,116.312286,0,182,39934.5231365741,2009-05-01,12:33:19
39.949697,116.312287,0,182,39934.5231944444,2009-05-01,12:33:24
39.949697,116.312288,0,182,39934.5232523148,2009-05-01,12:33:29
39.949697,116.312288,0,182,39934.5233101852,2009-05-01,12:33:34
39.949696,116.312288,0,182,39934.5233680556,2009-05-01,12:33:39
39.949695,116.312288,0,183,39934.5234259259,2009-05-01,12:33:44
39.949695,116.312288,0,183,39934.5234837963,2009-05-01,12:33:49
39.949696,116.312289,0,183,39934.5235416667,2009-05-01,12:33:54
39.949697,116.312291,0,182,39934.523599537,2009-05-01,12:33:59
39.949697,116.312292,0,182,39934.5236574074,2009-05-01,12:34:04
39.949698,116.312294,0,182,39934.5237152778,2009-05-01,12:34:09
39.949698,116.312295,0,182,39934.5237731481,2009-05-01,12:34:14
39.949699,116.312297,0,182,39934.5238310185,2009-05-01,12:34:19
39.949699,116.312298,0,182,39934.5238888889,2009-05-01,12:34:24
39.949699,116.3123,0,181,39934.5239467593,2009-05-01,12:34:29
39.9497,116.312301,0,181,39934.5240046296,2009-05-01,12:34:34
39.9497,116.312303,0,181,39934.5240625,2009-05-01,12:34:39
39.949699,116.312305,0,181,39934.5241203704,2009-05-01,12:34:44
39.949699,116.312307,0,182,39934.5241782407,2009-05-01,12:34:49
39.9497,116.312309,0,182,39934.5242361111,2009-05-01,12:34:54
39.9497,116.312311,0,182,39934.5242939815,2009-05-01,12:34:59
39.9497,116.312311,0,182,39934.5243518518,2009-05-01,12:35:04
39.9497,116.312313,0,182,39934.5244097222,2009-05-01,12:35:09
39.9497,116.312314,0,182,39934.5244675926,2009-05-01,12:35:14
39.9497,116.312316,0,182,39934.524525463,2009-05-01,12:35:19
39.9497,116.312316,0,181,39934.5245833333,2009-05-01,12:35:24
39.9497,116.312317,0,181,39934.5246412037,2009-05-01,12:35:29
39.9497,116.312318,0,181,39934.5246990741,2009-05-01,12:35:34
39.9497,116.312319,0,181,39934.5247569444,2009-05-01,12:35:39
39.9497,116.31232,0,181,39934.5248148148,2009-05-01,12:35:44
39.949701,116.312322,0,181,39934.5248726852,2009-05-01,12:35:49
39.949702,116.312323,0,181,39934.5249305556,2009-05-01,12:35:54
39.949702,116.312325,0,181,39934.5249884259,2009-05-01,12:35:59
39.949703,116.312326,0,181,39934.5250462963,2009-05-01,12:36:04
39.949703,116.312327,0,182,39934.5251041667,2009-05-01,12:36:09
39.949703,116.312328,0,182,39934.525162037,2009-05-01,12:36:14
39.949704,116.312328,0,182,39934.5252199074,2009-05-01,12:36:19
39.949705,116.312329,0,182,39934.5252777778,2009-05-01,12:36:24
39.949706,116.31233,0,182,39934.5253356481,2009-05-01,12:36:29
39.949706,116.312332,0,182,39934.5253935185,2009-05-01,12:36:34
39.949707,116.312333,0,182,39934.5254513889,2009-05-01,12:36:39
39.949707,116.312333,0,182,39934.5255092593,2009-05-01,12:36:44
39.949708,116.312334,0,182,39934.5255671296,2009-05-01,12:36:49
39.949708,116.312335,0,182,39934.525625,2009-05-01,12:36:54
39.949709,116.312336,0,182,39934.5256828704,2009-05-01,12:36:59
39.949709,116.312337,0,182,39934.5257407407,2009-05-01,12:37:04
39.949709,116.312339,0,181,39934.5257986111,2009-05-01,12:37:09
39.94971,116.312341,0,181,39934.5258564815,2009-05-01,12:37:14
39.94971,116.312342,0,181,39934.5259143518,2009-05-01,12:37:19
39.949711,116.312343,0,181,39934.5259722222,2009-05-01,12:37:24
39.949711,116.312345,0,181,39934.5260300926,2009-05-01,12:37:29
39.949711,116.312346,0,181,39934.526087963,2009-05-01,12:37:34
39.949711,116.312347,0,181,39934.5261458333,2009-05-01,12:37:39
39.949712,116.312347,0,181,39934.5262037037,2009-05-01,12:37:44
39.949712,116.312348,0,181,39934.5262615741,2009-05-01,12:37:49
39.949713,116.312349,0,181,39934.5263194444,2009-05-01,12:37:54
39.949713,116.312351,0,181,39934.5263773148,2009-05-01,12:37:59
39.949714,116.312353,0,181,39934.5264351852,2009-05-01,12:38:04
39.949715,116.312354,0,181,39934.5264930556,2009-05-01,12:38:09
39.949716,116.312355,0,180,39934.5265509259,2009-05-01,12:38:14
39.949716,116.312356,0,180,39934.5266087963,2009-05-01,12:38:19
39.949717,116.312358,0,180,39934.5266666667,2009-05-01,12:38:24
39.949716,116.312359,0,180,39934.526724537,2009-05-01,12:38:29
39.949716,116.31236,0,180,39934.5267824074,2009-05-01,12:38:34
39.949717,116.312361,0,180,39934.5268402778,2009-05-01,12:38:39
39.949717,116.312363,0,180,39934.5268981481,2009-05-01,12:38:44
39.949718,116.312365,0,180,39934.5269560185,2009-05-01,12:38:49
39.949718,116.312365,0,180,39934.5269907407,2009-05-01,12:38:52
39.949721,116.312373,0,180,39934.5270138889,2009-05-01,12:38:54
39.949741,116.31243,0,181,39934.5270717593,2009-05-01,12:38:59
39.949762,116.312481,0,177,39934.5271296296,2009-05-01,12:39:04
39.949756,116.31251,0,176,39934.5271875,2009-05-01,12:39:09
39.949756,116.31251,0,176,39934.5272222222,2009-05-01,12:39:12
39.949749,116.312509,0,181,39934.5272453704,2009-05-01,12:39:14
39.949738,116.312484,0,183,39934.5273032407,2009-05-01,12:39:19
39.949735,116.312482,0,183,39934.5273611111,2009-05-01,12:39:24
39.949733,116.312475,0,184,39934.5274189815,2009-05-01,12:39:29
39.94973,116.312469,0,185,39934.5274768519,2009-05-01,12:39:34
39.949728,116.312468,0,186,39934.5275347222,2009-05-01,12:39:39
39.949728,116.312471,0,187,39934.5275925926,2009-05-01,12:39:44
39.949728,116.312474,0,187,39934.527650463,2009-05-01,12:39:49
39.949727,116.312475,0,187,39934.5277083333,2009-05-01,12:39:54
39.949727,116.312475,0,187,39934.5277662037,2009-05-01,12:39:59
39.949727,116.312475,0,187,39934.5278240741,2009-05-01,12:40:04
39.949727,116.312476,0,187,39934.5278819444,2009-05-01,12:40:09
39.949727,116.312476,0,186,39934.5279398148,2009-05-01,12:40:14
39.949727,116.312476,0,186,39934.5279976852,2009-05-01,12:40:19
39.949727,116.312475,0,186,39934.5280555556,2009-05-01,12:40:24
39.949727,116.312475,0,185,39934.5281134259,2009-05-01,12:40:29
39.949727,116.312475,0,185,39934.5281712963,2009-05-01,12:40:34
39.949727,116.312475,0,185,39934.5282291667,2009-05-01,12:40:39
39.949727,116.312474,0,185,39934.528287037,2009-05-01,12:40:44
39.949728,116.312474,0,185,39934.5283449074,2009-05-01,12:40:49
39.949728,116.312474,0,185,39934.5284027778,2009-05-01,12:40:54
39.949729,116.312475,0,184,39934.5284606481,2009-05-01,12:40:59
39.949729,116.312476,0,184,39934.5285185185,2009-05-01,12:41:04
39.949729,116.312476,0,184,39934.5285763889,2009-05-01,12:41:09
39.949729,116.312476,0,183,39934.5286342593,2009-05-01,12:41:14
39.949729,116.312477,0,183,39934.5286921296,2009-05-01,12:41:19
39.949729,116.312477,0,183,39934.52875,2009-05-01,12:41:24
39.94973,116.312478,0,183,39934.5288078704,2009-05-01,12:41:29
39.94973,116.312479,0,182,39934.5288657407,2009-05-01,12:41:34
39.949731,116.31248,0,182,39934.5289236111,2009-05-01,12:41:39
39.949731,116.31248,0,182,39934.5289814815,2009-05-01,12:41:44
39.949732,116.312481,0,182,39934.5290393519,2009-05-01,12:41:49
39.949732,116.312482,0,181,39934.5290972222,2009-05-01,12:41:54
39.949732,116.312483,0,181,39934.5291550926,2009-05-01,12:41:59
39.949733,116.312483,0,181,39934.529212963,2009-05-01,12:42:04
39.949733,116.312484,0,181,39934.5292708333,2009-05-01,12:42:09
39.949733,116.312484,0,181,39934.5293287037,2009-05-01,12:42:14
39.949734,116.312485,0,180,39934.5293865741,2009-05-01,12:42:19
39.949734,116.312485,0,180,39934.5294444444,2009-05-01,12:42:24
39.949735,116.312485,0,180,39934.5295023148,2009-05-01,12:42:29
39.949736,116.312486,0,180,39934.5295601852,2009-05-01,12:42:34
39.949736,116.312486,0,180,39934.5296180556,2009-05-01,12:42:39
39.949737,116.312487,0,180,39934.5296759259,2009-05-01,12:42:44
39.949737,116.312487,0,180,39934.5297337963,2009-05-01,12:42:49
39.949738,116.312489,0,180,39934.5297916667,2009-05-01,12:42:54
39.949738,116.31249,0,179,39934.529849537,2009-05-01,12:42:59
39.949739,116.31249,0,179,39934.5299074074,2009-05-01,12:43:04
39.949739,116.31249,0,179,39934.5299652778,2009-05-01,12:43:09
39.949739,116.312492,0,179,39934.5300231481,2009-05-01,12:43:14
39.949739,116.312493,0,179,39934.5300810185,2009-05-01,12:43:19
39.94974,116.312493,0,179,39934.5301388889,2009-05-01,12:43:24
39.94974,116.312493,0,179,39934.5301967593,2009-05-01,12:43:29
39.94974,116.312493,0,178,39934.5302546296,2009-05-01,12:43:34
39.94974,116.312493,0,178,39934.5303125,2009-05-01,12:43:39
39.94974,116.312493,0,178,39934.5303703704,2009-05-01,12:43:44
39.949739,116.312494,0,178,39934.5304282407,2009-05-01,12:43:49
39.949739,116.312494,0,178,39934.5304861111,2009-05-01,12:43:54
39.949739,116.312494,0,177,39934.5305439815,2009-05-01,12:43:59
39.949739,116.312495,0,177,39934.5306018519,2009-05-01,12:44:04
39.949738,116.312496,0,177,39934.5306597222,2009-05-01,12:44:09
39.949738,116.312497,0,177,39934.5307175926,2009-05-01,12:44:14
39.949737,116.312498,0,177,39934.530775463,2009-05-01,12:44:19
39.949737,116.312498,0,177,39934.5308333333,2009-05-01,12:44:24
39.949737,116.312498,0,177,39934.5308912037,2009-05-01,12:44:29
39.949737,116.312498,0,177,39934.5309490741,2009-05-01,12:44:34
39.949736,116.312499,0,176,39934.5310069444,2009-05-01,12:44:39
39.949736,116.3125,0,176,39934.5310648148,2009-05-01,12:44:44
39.949736,116.3125,0,176,39934.5311226852,2009-05-01,12:44:49
39.949736,116.312501,0,176,39934.5311805556,2009-05-01,12:44:54
39.949736,116.312501,0,176,39934.5312384259,2009-05-01,12:44:59
39.949736,116.312502,0,176,39934.5312962963,2009-05-01,12:45:04
39.949735,116.312502,0,176,39934.5313541667,2009-05-01,12:45:09
39.949735,116.312502,0,176,39934.531412037,2009-05-01,12:45:14
39.949735,116.312502,0,176,39934.5314699074,2009-05-01,12:45:19
39.949735,116.312502,0,176,39934.5315277778,2009-05-01,12:45:24
39.949735,116.312502,0,176,39934.5315856481,2009-05-01,12:45:29
39.949734,116.312502,0,176,39934.5316435185,2009-05-01,12:45:34
39.949735,116.312503,0,176,39934.5317013889,2009-05-01,12:45:39
39.949735,116.312503,0,176,39934.5317592593,2009-05-01,12:45:44
39.949735,116.312503,0,176,39934.5318171296,2009-05-01,12:45:49
39.949735,116.312503,0,176,39934.531875,2009-05-01,12:45:54
39.949735,116.312503,0,176,39934.5319328704,2009-05-01,12:45:59
39.949735,116.312503,0,176,39934.5319907407,2009-05-01,12:46:04
39.949735,116.312502,0,176,39934.5320486111,2009-05-01,12:46:09
39.949735,116.312502,0,176,39934.5321064815,2009-05-01,12:46:14
39.949735,116.312501,0,176,39934.5321643518,2009-05-01,12:46:19
39.949735,116.312501,0,176,39934.5322222222,2009-05-01,12:46:24
39.949735,116.312501,0,176,39934.5322800926,2009-05-01,12:46:29
39.949735,116.312501,0,176,39934.532337963,2009-05-01,12:46:34
39.949735,116.312502,0,176,39934.5323958333,2009-05-01,12:46:39
39.949735,116.312502,0,176,39934.5324537037,2009-05-01,12:46:44
39.949736,116.312502,0,175,39934.5325115741,2009-05-01,12:46:49
39.949736,116.312502,0,175,39934.5325694444,2009-05-01,12:46:54
39.949736,116.312502,0,175,39934.5326273148,2009-05-01,12:46:59
39.949737,116.312502,0,175,39934.5326851852,2009-05-01,12:47:04
39.949737,116.312502,0,175,39934.5327430556,2009-05-01,12:47:09
39.949737,116.312503,0,175,39934.5328009259,2009-05-01,12:47:14
39.949737,116.312504,0,175,39934.5328587963,2009-05-01,12:47:19
39.949737,116.312504,0,175,39934.5329166667,2009-05-01,12:47:24
39.949737,116.312504,0,175,39934.532974537,2009-05-01,12:47:29
39.949737,116.312505,0,175,39934.5330324074,2009-05-01,12:47:34
39.949737,116.312505,0,175,39934.5330902778,2009-05-01,12:47:39
39.949737,116.312506,0,175,39934.5331481481,2009-05-01,12:47:44
39.949737,116.312506,0,175,39934.5332060185,2009-05-01,12:47:49
39.949736,116.312507,0,175,39934.5332638889,2009-05-01,12:47:54
39.949736,116.312508,0,175,39934.5333217593,2009-05-01,12:47:59
39.949735,116.312508,0,175,39934.5333796296,2009-05-01,12:48:04
39.949735,116.312508,0,175,39934.5334375,2009-05-01,12:48:09
39.949736,116.312508,0,175,39934.5334953704,2009-05-01,12:48:14
39.949736,116.312508,0,175,39934.5335532407,2009-05-01,12:48:19
39.949737,116.312509,0,175,39934.5336111111,2009-05-01,12:48:24
39.949738,116.312509,0,175,39934.5336689815,2009-05-01,12:48:29
39.949738,116.312509,0,175,39934.5337268518,2009-05-01,12:48:34
39.949739,116.312509,0,175,39934.5337847222,2009-05-01,12:48:39
39.949739,116.31251,0,175,39934.5338425926,2009-05-01,12:48:44
39.94974,116.31251,0,175,39934.533900463,2009-05-01,12:48:49
39.94974,116.312511,0,175,39934.5339583333,2009-05-01,12:48:54
39.94974,116.312511,0,175,39934.5340162037,2009-05-01,12:48:59
39.94974,116.312512,0,175,39934.5340740741,2009-05-01,12:49:04
39.94974,116.312513,0,175,39934.5341319444,2009-05-01,12:49:09
39.94974,116.312514,0,175,39934.5341898148,2009-05-01,12:49:14
39.94974,116.312513,0,175,39934.5342476852,2009-05-01,12:49:19
39.94974,116.312513,0,175,39934.5343055556,2009-05-01,12:49:24
39.94974,116.312513,0,175,39934.5343634259,2009-05-01,12:49:29
39.94974,116.312512,0,175,39934.5344212963,2009-05-01,12:49:34
39.94974,116.312512,0,175,39934.5344791667,2009-05-01,12:49:39
39.94974,116.312512,0,175,39934.534537037,2009-05-01,12:49:44
39.94974,116.312512,0,175,39934.5345949074,2009-05-01,12:49:49
39.94974,116.312512,0,175,39934.5346527778,2009-05-01,12:49:54
39.94974,116.312512,0,175,39934.5347106481,2009-05-01,12:49:59
39.94974,116.312512,0,175,39934.5347685185,2009-05-01,12:50:04
39.94974,116.312512,0,175,39934.5348263889,2009-05-01,12:50:09
39.94974,116.312513,0,175,39934.5348842593,2009-05-01,12:50:14
39.949741,116.312513,0,174,39934.5349421296,2009-05-01,12:50:19
39.949741,116.312513,0,174,39934.535,2009-05-01,12:50:24
39.949741,116.312513,0,174,39934.5350578704,2009-05-01,12:50:29
39.949741,116.312513,0,174,39934.5351157407,2009-05-01,12:50:34
39.949741,116.312513,0,174,39934.5351736111,2009-05-01,12:50:39
39.949741,116.312513,0,174,39934.5352314815,2009-05-01,12:50:44
39.94974,116.312513,0,173,39934.5352893519,2009-05-01,12:50:49
39.949739,116.312513,0,173,39934.5353472222,2009-05-01,12:50:54
39.949737,116.312513,0,173,39934.5354050926,2009-05-01,12:50:59
39.949737,116.312512,0,173,39934.535462963,2009-05-01,12:51:04
39.949736,116.312513,0,173,39934.5355208333,2009-05-01,12:51:09
39.949735,116.312513,0,173,39934.5355787037,2009-05-01,12:51:14
39.949734,116.312513,0,173,39934.5356365741,2009-05-01,12:51:19
39.949734,116.312513,0,173,39934.5356944444,2009-05-01,12:51:24
39.949733,116.312514,0,173,39934.5357523148,2009-05-01,12:51:29
39.949733,116.312515,0,173,39934.5358101852,2009-05-01,12:51:34
39.949733,116.312515,0,173,39934.5358680556,2009-05-01,12:51:39
39.949733,116.312515,0,174,39934.5359259259,2009-05-01,12:51:44
39.949733,116.312515,0,173,39934.5359837963,2009-05-01,12:51:49
39.949733,116.312514,0,173,39934.5360416667,2009-05-01,12:51:54
39.949734,116.312514,0,173,39934.536099537,2009-05-01,12:51:59
39.949734,116.312514,0,173,39934.5361574074,2009-05-01,12:52:04
39.949734,116.312514,0,173,39934.5362152778,2009-05-01,12:52:09
39.949735,116.312513,0,173,39934.5362731481,2009-05-01,12:52:14
39.949735,116.312514,0,173,39934.5363310185,2009-05-01,12:52:19
39.949736,116.312514,0,172,39934.5363888889,2009-05-01,12:52:24
39.949736,116.312514,0,172,39934.5364467593,2009-05-01,12:52:29
39.949736,116.312513,0,172,39934.5365046296,2009-05-01,12:52:34
39.949736,116.312513,0,172,39934.5365625,2009-05-01,12:52:39
39.949737,116.312513,0,172,39934.5366203704,2009-05-01,12:52:44
39.949737,116.312514,0,172,39934.5366782407,2009-05-01,12:52:49
39.949736,116.312514,0,172,39934.5367361111,2009-05-01,12:52:54
39.949736,116.312515,0,172,39934.5367939815,2009-05-01,12:52:59
39.949736,116.312515,0,171,39934.5368518519,2009-05-01,12:53:04
39.949736,116.312515,0,171,39934.5369097222,2009-05-01,12:53:09
39.949736,116.312516,0,171,39934.5369675926,2009-05-01,12:53:14
39.949737,116.312516,0,171,39934.537025463,2009-05-01,12:53:19
39.949737,116.312516,0,171,39934.5370833333,2009-05-01,12:53:24
39.949737,116.312516,0,171,39934.5371412037,2009-05-01,12:53:29
39.949738,116.312515,0,171,39934.5371990741,2009-05-01,12:53:34
39.949738,116.312515,0,171,39934.5372569444,2009-05-01,12:53:39
39.949738,116.312515,0,171,39934.5373148148,2009-05-01,12:53:44
39.949739,116.312514,0,171,39934.5373726852,2009-05-01,12:53:49
39.949739,116.312514,0,171,39934.5374305556,2009-05-01,12:53:54
39.949739,116.312513,0,171,39934.5374884259,2009-05-01,12:53:59
39.94974,116.312513,0,171,39934.5375462963,2009-05-01,12:54:04
39.94974,116.312513,0,171,39934.5376041667,2009-05-01,12:54:09
39.949739,116.312513,0,171,39934.537662037,2009-05-01,12:54:14
39.949739,116.312512,0,171,39934.5377199074,2009-05-01,12:54:19
39.949739,116.312513,0,171,39934.5377777778,2009-05-01,12:54:24
39.949738,116.312512,0,171,39934.5378356481,2009-05-01,12:54:29
39.949738,116.312512,0,171,39934.5378935185,2009-05-01,12:54:34
39.949738,116.312512,0,171,39934.5379513889,2009-05-01,12:54:39
39.949738,116.312512,0,171,39934.5380092593,2009-05-01,12:54:44
39.949738,116.312512,0,170,39934.5380671296,2009-05-01,12:54:49
39.949738,116.312512,0,170,39934.538125,2009-05-01,12:54:54
39.949738,116.312513,0,170,39934.5381828704,2009-05-01,12:54:59
39.949738,116.312513,0,170,39934.5382407407,2009-05-01,12:55:04
39.949738,116.312512,0,170,39934.5382986111,2009-05-01,12:55:09
39.949738,116.312511,0,170,39934.5383564815,2009-05-01,12:55:14
39.949738,116.31251,0,170,39934.5384143519,2009-05-01,12:55:19
39.949737,116.312508,0,170,39934.5384722222,2009-05-01,12:55:24
39.949737,116.312506,0,170,39934.5385300926,2009-05-01,12:55:29
39.949737,116.312505,0,170,39934.538587963,2009-05-01,12:55:34
39.949737,116.312503,0,170,39934.5386458333,2009-05-01,12:55:39
39.949737,116.312502,0,170,39934.5387037037,2009-05-01,12:55:44
39.949737,116.3125,0,170,39934.5387615741,2009-05-01,12:55:49
39.949737,116.312499,0,170,39934.5388194444,2009-05-01,12:55:54
39.949737,116.312499,0,170,39934.5388773148,2009-05-01,12:55:59
39.949737,116.312498,0,170,39934.5389351852,2009-05-01,12:56:04
39.949737,116.312497,0,170,39934.5389930556,2009-05-01,12:56:09
39.949737,116.312496,0,170,39934.5390509259,2009-05-01,12:56:14
39.949737,116.312494,0,170,39934.5391087963,2009-05-01,12:56:19
39.949737,116.312493,0,170,39934.5391666667,2009-05-01,12:56:24
39.949737,116.312492,0,170,39934.539224537,2009-05-01,12:56:29
39.949737,116.31249,0,170,39934.5392824074,2009-05-01,12:56:34
39.949737,116.312489,0,170,39934.5393402778,2009-05-01,12:56:39
39.949736,116.312489,0,170,39934.5393981481,2009-05-01,12:56:44
39.949736,116.312489,0,170,39934.5394560185,2009-05-01,12:56:49
39.949736,116.312488,0,171,39934.5395138889,2009-05-01,12:56:54
39.949735,116.312489,0,171,39934.5395717593,2009-05-01,12:56:59
39.949735,116.31249,0,170,39934.5396296296,2009-05-01,12:57:04
39.949735,116.31249,0,170,39934.5396875,2009-05-01,12:57:09
39.949735,116.312489,0,171,39934.5397453704,2009-05-01,12:57:14
39.949735,116.312488,0,171,39934.5398032407,2009-05-01,12:57:19
39.949735,116.312487,0,171,39934.5398611111,2009-05-01,12:57:24
39.949734,116.312486,0,171,39934.5399189815,2009-05-01,12:57:29
39.949735,116.312485,0,171,39934.5399768518,2009-05-01,12:57:34
39.949735,116.312484,0,171,39934.5400347222,2009-05-01,12:57:39
39.949735,116.312483,0,171,39934.5400925926,2009-05-01,12:57:44
39.949734,116.312482,0,171,39934.540150463,2009-05-01,12:57:49
39.949734,116.312481,0,171,39934.5402083333,2009-05-01,12:57:54
39.949735,116.312481,0,171,39934.5402662037,2009-05-01,12:57:59
39.949735,116.312481,0,171,39934.5403240741,2009-05-01,12:58:04
39.949734,116.312479,0,171,39934.5403819444,2009-05-01,12:58:09
39.949734,116.312478,0,171,39934.5404398148,2009-05-01,12:58:14
39.949734,116.312478,0,171,39934.5404976852,2009-05-01,12:58:19
39.949733,116.312478,0,171,39934.5405555556,2009-05-01,12:58:24
39.949733,116.312477,0,171,39934.5406134259,2009-05-01,12:58:29
39.949733,116.312477,0,171,39934.5406712963,2009-05-01,12:58:34
39.949733,116.312477,0,171,39934.5407291667,2009-05-01,12:58:39
39.949732,116.312478,0,171,39934.540787037,2009-05-01,12:58:44
39.949732,116.312478,0,171,39934.5408449074,2009-05-01,12:58:49
39.949732,116.312479,0,171,39934.5409027778,2009-05-01,12:58:54
39.949732,116.312479,0,171,39934.5409606481,2009-05-01,12:58:59
39.949732,116.312478,0,171,39934.5410185185,2009-05-01,12:59:04
39.949732,116.312478,0,171,39934.5410763889,2009-05-01,12:59:09
39.949732,116.312476,0,172,39934.5411342593,2009-05-01,12:59:14
39.949732,116.312475,0,172,39934.5411921296,2009-05-01,12:59:19
39.949732,116.312475,0,172,39934.54125,2009-05-01,12:59:24
39.949732,116.312474,0,172,39934.5413078704,2009-05-01,12:59:29
39.949732,116.312474,0,172,39934.5413657407,2009-05-01,12:59:34
39.949732,116.312472,0,172,39934.5414236111,2009-05-01,12:59:39
39.949732,116.312472,0,172,39934.5414583333,2009-05-01,12:59:42
39.949733,116.31247,0,172,39934.5414814815,2009-05-01,12:59:44
39.949744,116.312415,0,178,39934.5415393518,2009-05-01,12:59:49
39.949753,116.312352,0,181,39934.5415972222,2009-05-01,12:59:54
39.949745,116.312309,0,190,39934.5416550926,2009-05-01,12:59:59
39.949736,116.312271,0,192,39934.541712963,2009-05-01,13:00:04
39.949732,116.3123,0,194,39934.5417708333,2009-05-01,13:00:09
39.949731,116.312304,0,196,39934.5418287037,2009-05-01,13:00:14
39.949731,116.312304,0,196,39934.5418634259,2009-05-01,13:00:17
39.949725,116.312312,0,197,39934.5418865741,2009-05-01,13:00:19
39.949719,116.312325,0,199,39934.5419444444,2009-05-01,13:00:24
39.949709,116.312333,0,200,39934.5420023148,2009-05-01,13:00:29
39.949698,116.312335,0,202,39934.5420601852,2009-05-01,13:00:34
39.949689,116.312331,0,204,39934.5421180556,2009-05-01,13:00:39
39.949681,116.312324,0,206,39934.5421759259,2009-05-01,13:00:44
39.949681,116.312324,0,206,39934.5422106481,2009-05-01,13:00:47
39.949679,116.312316,0,208,39934.5422337963,2009-05-01,13:00:49
39.949672,116.312261,0,214,39934.5422916667,2009-05-01,13:00:54
39.949669,116.312241,0,218,39934.542349537,2009-05-01,13:00:59
39.949678,116.312255,0,219,39934.5424074074,2009-05-01,13:01:04
39.949679,116.312248,0,222,39934.5424652778,2009-05-01,13:01:09
39.949679,116.312248,0,222,39934.5425,2009-05-01,13:01:12
39.949686,116.312244,0,225,39934.5425231481,2009-05-01,13:01:14
39.949715,116.312259,0,225,39934.5425810185,2009-05-01,13:01:19
39.949749,116.31227,0,225,39934.5426388889,2009-05-01,13:01:24
39.949791,116.312274,0,227,39934.5426967593,2009-05-01,13:01:29
39.949813,116.312258,0,232,39934.5427546296,2009-05-01,13:01:34
39.94983,116.312241,0,236,39934.5428125,2009-05-01,13:01:39
39.949813,116.312182,0,242,39934.5428703704,2009-05-01,13:01:44
39.949799,116.31216,0,247,39934.5429282407,2009-05-01,13:01:49
39.949795,116.312152,0,250,39934.5429861111,2009-05-01,13:01:54
39.949787,116.312149,0,252,39934.5430439815,2009-05-01,13:01:59
39.949781,116.312151,0,255,39934.5431018519,2009-05-01,13:02:04
39.949781,116.312151,0,255,39934.5431365741,2009-05-01,13:02:07
39.949773,116.312155,0,258,39934.5431597222,2009-05-01,13:02:09
39.949767,116.312168,0,260,39934.5432175926,2009-05-01,13:02:14
39.949763,116.312177,0,263,39934.543275463,2009-05-01,13:02:19
39.94976,116.312178,0,265,39934.5433333333,2009-05-01,13:02:24
39.949756,116.312174,0,268,39934.5433912037,2009-05-01,13:02:29
39.949752,116.312172,0,270,39934.5434490741,2009-05-01,13:02:34
39.949752,116.312172,0,270,39934.5434837963,2009-05-01,13:02:37
39.94975,116.312177,0,271,39934.5435069444,2009-05-01,13:02:39
39.94974,116.312216,0,270,39934.5435648148,2009-05-01,13:02:44
39.949736,116.312285,0,265,39934.5436226852,2009-05-01,13:02:49
39.949756,116.312324,0,263,39934.5436805556,2009-05-01,13:02:54
39.949785,116.312339,0,264,39934.5437384259,2009-05-01,13:02:59
39.949802,116.312355,0,267,39934.5437962963,2009-05-01,13:03:04
39.949831,116.312371,0,268,39934.5438541667,2009-05-01,13:03:09
39.949848,116.31238,0,269,39934.543912037,2009-05-01,13:03:14
39.949856,116.312386,0,270,39934.5439699074,2009-05-01,13:03:19
39.949864,116.312391,0,271,39934.5440277778,2009-05-01,13:03:24
39.949871,116.312398,0,272,39934.5440856481,2009-05-01,13:03:29
39.949871,116.312398,0,272,39934.5441203704,2009-05-01,13:03:32
39.949876,116.312406,0,273,39934.5441435185,2009-05-01,13:03:34
39.94988,116.312422,0,274,39934.5442013889,2009-05-01,13:03:39
39.949885,116.312449,0,276,39934.5442592593,2009-05-01,13:03:44
39.949878,116.312437,0,283,39934.5443171296,2009-05-01,13:03:49
39.949868,116.312428,0,286,39934.544375,2009-05-01,13:03:54
39.949873,116.312434,0,287,39934.5444328704,2009-05-01,13:03:59
39.949875,116.312441,0,288,39934.5444907407,2009-05-01,13:04:04
39.949872,116.312446,0,289,39934.5445486111,2009-05-01,13:04:09
39.949869,116.31245,0,290,39934.5446064815,2009-05-01,13:04:14
39.949869,116.31245,0,290,39934.5446412037,2009-05-01,13:04:17
39.949862,116.31245,0,291,39934.5446643519,2009-05-01,13:04:19
39.949852,116.312447,0,292,39934.5447222222,2009-05-01,13:04:24
39.949845,116.312446,0,293,39934.5447800926,2009-05-01,13:04:29
39.949842,116.31245,0,293,39934.544837963,2009-05-01,13:04:34
39.949839,116.312454,0,292,39934.5448958333,2009-05-01,13:04:39
39.949839,116.312454,0,292,39934.5449305556,2009-05-01,13:04:42
39.949831,116.312454,0,292,39934.5449537037,2009-05-01,13:04:44
39.949822,116.312452,0,291,39934.5450115741,2009-05-01,13:04:49
39.949813,116.312457,0,290,39934.5450694444,2009-05-01,13:04:54
39.949807,116.312467,0,288,39934.5451273148,2009-05-01,13:04:59
39.949798,116.312477,0,286,39934.5451851852,2009-05-01,13:05:04
39.949787,116.31248,0,283,39934.5452430556,2009-05-01,13:05:09
39.94978,116.312481,0,280,39934.5453009259,2009-05-01,13:05:14
39.949778,116.312484,0,277,39934.5453587963,2009-05-01,13:05:19
39.94977,116.312481,0,272,39934.5454166667,2009-05-01,13:05:24
39.949762,116.312474,0,268,39934.545474537,2009-05-01,13:05:29
39.949758,116.312475,0,264,39934.5455324074,2009-05-01,13:05:34
39.949752,116.312476,0,259,39934.5455902778,2009-05-01,13:05:39
39.949751,116.312473,0,255,39934.5456481481,2009-05-01,13:05:44
39.94975,116.312474,0,250,39934.5457060185,2009-05-01,13:05:49
39.949752,116.312477,0,246,39934.5457638889,2009-05-01,13:05:54
39.949755,116.312481,0,241,39934.5458217593,2009-05-01,13:05:59
39.949755,116.312481,0,241,39934.5458564815,2009-05-01,13:06:02
39.949761,116.312484,0,235,39934.5458796296,2009-05-01,13:06:04
39.949768,116.312474,0,231,39934.5459375,2009-05-01,13:06:09
39.949792,116.312401,0,215,39934.5459953704,2009-05-01,13:06:14
39.949798,116.3123,0,211,39934.5460532407,2009-05-01,13:06:19
39.949796,116.312223,0,205,39934.5461111111,2009-05-01,13:06:24
39.949795,116.312182,0,201,39934.5461689815,2009-05-01,13:06:29
39.949785,116.312173,0,195,39934.5462268519,2009-05-01,13:06:34
39.949787,116.312178,0,191,39934.5462847222,2009-05-01,13:06:39
39.949787,116.312178,0,191,39934.5463194444,2009-05-01,13:06:42
39.949789,116.312182,0,187,39934.5463425926,2009-05-01,13:06:44
39.949787,116.312193,0,183,39934.546400463,2009-05-01,13:06:49
39.949783,116.312205,0,180,39934.5464583333,2009-05-01,13:06:54
39.949783,116.312205,0,180,39934.5464930556,2009-05-01,13:06:57
39.949775,116.31221,0,177,39934.5465162037,2009-05-01,13:06:59
39.949764,116.312217,0,174,39934.5465740741,2009-05-01,13:07:04
39.949751,116.312219,0,172,39934.5466319444,2009-05-01,13:07:09
39.949719,116.312232,0,168,39934.5466898148,2009-05-01,13:07:14
39.949707,116.312219,0,163,39934.5467476852,2009-05-01,13:07:19
39.949707,116.312219,0,163,39934.5467824074,2009-05-01,13:07:22
39.949708,116.312213,0,159,39934.5468055556,2009-05-01,13:07:24
39.949713,116.312199,0,156,39934.5468634259,2009-05-01,13:07:29
39.949718,116.312139,0,156,39934.5469212963,2009-05-01,13:07:34
39.94972,116.312112,0,158,39934.5469791667,2009-05-01,13:07:39
39.949735,116.312129,0,162,39934.547037037,2009-05-01,13:07:44
39.949737,116.312121,0,160,39934.5470949074,2009-05-01,13:07:49
39.949737,116.312117,0,158,39934.5471527778,2009-05-01,13:07:54
39.949739,116.312118,0,156,39934.5472106481,2009-05-01,13:07:59
39.949746,116.312118,0,155,39934.5472685185,2009-05-01,13:08:04
39.949752,116.312125,0,154,39934.5473263889,2009-05-01,13:08:09
39.949754,116.312128,0,153,39934.5473842593,2009-05-01,13:08:14
39.949754,116.312128,0,153,39934.5474189815,2009-05-01,13:08:17
39.949759,116.312134,0,153,39934.5474421296,2009-05-01,13:08:19
39.949765,116.312146,0,152,39934.5475,2009-05-01,13:08:24
39.949772,116.312157,0,151,39934.5475578704,2009-05-01,13:08:29
39.949779,116.312168,0,151,39934.5476157407,2009-05-01,13:08:34
39.949779,116.31218,0,150,39934.5476736111,2009-05-01,13:08:39
39.949787,116.312188,0,150,39934.5477314815,2009-05-01,13:08:44
39.949792,116.312195,0,149,39934.5477893518,2009-05-01,13:08:49
39.949794,116.312203,0,149,39934.5478472222,2009-05-01,13:08:54
39.949789,116.31221,0,148,39934.5479050926,2009-05-01,13:08:59
39.949788,116.312215,0,149,39934.547962963,2009-05-01,13:09:04
39.949788,116.312215,0,149,39934.5479976852,2009-05-01,13:09:07
39.94979,116.31222,0,149,39934.5480208333,2009-05-01,13:09:09
39.949792,116.31223,0,149,39934.5480787037,2009-05-01,13:09:14
39.949796,116.31224,0,150,39934.5481365741,2009-05-01,13:09:19
39.949797,116.312252,0,152,39934.5481944444,2009-05-01,13:09:24
39.949796,116.312267,0,153,39934.5482523148,2009-05-01,13:09:29
39.94973,116.312337,0,157,39934.5483101852,2009-05-01,13:09:34
39.949678,116.312384,0,160,39934.5483680556,2009-05-01,13:09:39
39.949651,116.312396,0,167,39934.5484259259,2009-05-01,13:09:44
39.94965,116.312412,0,177,39934.5484837963,2009-05-01,13:09:49
39.94966,116.312403,0,186,39934.5485416667,2009-05-01,13:09:54
39.949656,116.312406,0,189,39934.548599537,2009-05-01,13:09:59
39.949656,116.312406,0,189,39934.5486342593,2009-05-01,13:10:02
39.949656,116.312404,0,192,39934.5486574074,2009-05-01,13:10:04
39.949657,116.312395,0,196,39934.5487152778,2009-05-01,13:10:09
39.949659,116.312382,0,201,39934.5487731481,2009-05-01,13:10:14
39.949663,116.312366,0,206,39934.5488310185,2009-05-01,13:10:19
39.949674,116.31236,0,213,39934.5488888889,2009-05-01,13:10:24
39.949688,116.312377,0,212,39934.5489467593,2009-05-01,13:10:29
39.949692,116.312376,0,215,39934.5490046296,2009-05-01,13:10:34
39.949692,116.312376,0,215,39934.5490393518,2009-05-01,13:10:37
39.949695,116.312383,0,218,39934.5490625,2009-05-01,13:10:39
39.949695,116.312398,0,222,39934.5491203704,2009-05-01,13:10:44
39.949689,116.312451,0,225,39934.5491782407,2009-05-01,13:10:49
39.949693,116.312469,0,228,39934.5492361111,2009-05-01,13:10:54
39.949696,116.312481,0,231,39934.5492939815,2009-05-01,13:10:59
39.949697,116.312484,0,235,39934.5493518518,2009-05-01,13:11:04
39.949697,116.312484,0,235,39934.5493865741,2009-05-01,13:11:07
39.9497,116.312479,0,238,39934.5494097222,2009-05-01,13:11:09
39.949701,116.31247,0,241,39934.5494675926,2009-05-01,13:11:14
39.949701,116.312458,0,244,39934.549525463,2009-05-01,13:11:19
39.9497,116.312446,0,249,39934.5495833333,2009-05-01,13:11:24
39.949706,116.312429,0,253,39934.5496412037,2009-05-01,13:11:29
39.949704,116.312414,0,257,39934.5496990741,2009-05-01,13:11:34
39.949707,116.312424,0,263,39934.5497569444,2009-05-01,13:11:39
39.94971,116.312425,0,267,39934.5498148148,2009-05-01,13:11:44
39.949712,116.312421,0,272,39934.5498726852,2009-05-01,13:11:49
39.949715,116.312419,0,276,39934.5499305556,2009-05-01,13:11:54
39.949715,116.312419,0,280,39934.5499884259,2009-05-01,13:11:59
39.949708,116.312423,0,283,39934.5500462963,2009-05-01,13:12:04
39.949708,116.312423,0,283,39934.5500810185,2009-05-01,13:12:07
39.9497,116.312428,0,287,39934.5501041667,2009-05-01,13:12:09
39.949687,116.31243,0,290,39934.550162037,2009-05-01,13:12:14
39.949676,116.312431,0,292,39934.5502199074,2009-05-01,13:12:19
39.949676,116.312431,0,292,39934.5502546296,2009-05-01,13:12:22
39.949668,116.312428,0,294,39934.5502777778,2009-05-01,13:12:24
39.949664,116.312419,0,295,39934.5503356481,2009-05-01,13:12:29
39.949664,116.312408,0,296,39934.5503935185,2009-05-01,13:12:34
39.949667,116.312395,0,297,39934.5504513889,2009-05-01,13:12:39
39.94968,116.312344,0,293,39934.5505092593,2009-05-01,13:12:44
39.949695,116.312314,0,289,39934.5505671296,2009-05-01,13:12:49
39.949695,116.312305,0,283,39934.550625,2009-05-01,13:12:54
39.949694,116.312301,0,282,39934.5506828704,2009-05-01,13:12:59
39.949694,116.312305,0,281,39934.5507407407,2009-05-01,13:13:04
39.949695,116.312311,0,279,39934.5507986111,2009-05-01,13:13:09
39.949701,116.312315,0,278,39934.5508564815,2009-05-01,13:13:14
39.949701,116.312315,0,278,39934.5508912037,2009-05-01,13:13:17
39.949708,116.312318,0,276,39934.5509143519,2009-05-01,13:13:19
39.949725,116.312345,0,275,39934.5509722222,2009-05-01,13:13:24
39.949729,116.312381,0,272,39934.5510300926,2009-05-01,13:13:29
39.949736,116.312393,0,270,39934.551087963,2009-05-01,13:13:34
39.94974,116.312394,0,268,39934.5511458333,2009-05-01,13:13:39
39.949739,116.312395,0,267,39934.5512037037,2009-05-01,13:13:44
39.949739,116.312395,0,267,39934.5512384259,2009-05-01,13:13:47
39.949733,116.312387,0,266,39934.5512615741,2009-05-01,13:13:49
39.949723,116.312379,0,266,39934.5513194444,2009-05-01,13:13:54
39.949717,116.312376,0,271,39934.5513773148,2009-05-01,13:13:59
39.949717,116.312376,0,271,39934.551412037,2009-05-01,13:14:02
39.949715,116.312375,0,271,39934.5514351852,2009-05-01,13:14:04
39.949713,116.312384,0,272,39934.5514930556,2009-05-01,13:14:09
39.949707,116.312438,0,275,39934.5515509259,2009-05-01,13:14:14
39.949694,116.312495,0,279,39934.5516087963,2009-05-01,13:14:19
39.949698,116.312538,0,278,39934.5516666667,2009-05-01,13:14:24
39.949718,116.312565,0,275,39934.551724537,2009-05-01,13:14:29
39.949732,116.312557,0,273,39934.5517824074,2009-05-01,13:14:34
39.949743,116.312565,0,272,39934.5518402778,2009-05-01,13:14:39
39.949743,116.312565,0,272,39934.551875,2009-05-01,13:14:42
39.949751,116.312566,0,273,39934.5518981481,2009-05-01,13:14:44
39.949787,116.312518,0,271,39934.5519560185,2009-05-01,13:14:49
39.949806,116.312504,0,264,39934.5520138889,2009-05-01,13:14:54
39.949813,116.312494,0,265,39934.5520717593,2009-05-01,13:14:59
39.949819,116.31242,0,262,39934.5521296296,2009-05-01,13:15:04
39.949811,116.31237,0,255,39934.5521875,2009-05-01,13:15:09
39.949812,116.312354,0,256,39934.5522453704,2009-05-01,13:15:14
39.949812,116.312341,0,256,39934.5523032407,2009-05-01,13:15:19
39.949813,116.312333,0,258,39934.5523611111,2009-05-01,13:15:24
39.949813,116.312325,0,259,39934.5524189815,2009-05-01,13:15:29
39.949813,116.312325,0,259,39934.5524537037,2009-05-01,13:15:32
39.949813,116.312319,0,260,39934.5524768519,2009-05-01,13:15:34
39.949813,116.31231,0,261,39934.5525347222,2009-05-01,13:15:39
39.949813,116.3123,0,262,39934.5525925926,2009-05-01,13:15:44
39.949816,116.312296,0,263,39934.552650463,2009-05-01,13:15:49
39.949819,116.312293,0,264,39934.5527083333,2009-05-01,13:15:54
39.949824,116.312292,0,265,39934.5527662037,2009-05-01,13:15:59
39.949824,116.312292,0,265,39934.5528009259,2009-05-01,13:16:02
39.949831,116.312299,0,266,39934.5528240741,2009-05-01,13:16:04
39.949834,116.31231,0,266,39934.5528819444,2009-05-01,13:16:09
39.949834,116.31231,0,266,39934.5529166667,2009-05-01,13:16:12
39.94983,116.312317,0,267,39934.5529398148,2009-05-01,13:16:14
39.949809,116.312308,0,271,39934.5529976852,2009-05-01,13:16:19
39.949767,116.31227,0,271,39934.5530555556,2009-05-01,13:16:24
39.949745,116.312239,0,274,39934.5531134259,2009-05-01,13:16:29
39.94972,116.312227,0,277,39934.5531712963,2009-05-01,13:16:34
39.94972,116.312229,0,278,39934.5532291667,2009-05-01,13:16:39
39.94972,116.312229,0,278,39934.5532638889,2009-05-01,13:16:42
39.949722,116.312221,0,280,39934.553287037,2009-05-01,13:16:44
39.94973,116.312137,0,296,39934.5533449074,2009-05-01,13:16:49
39.949742,116.312093,0,310,39934.5534027778,2009-05-01,13:16:54
39.949767,116.31205,0,325,39934.5534606481,2009-05-01,13:16:59
39.949774,116.311984,0,345,39934.5535185185,2009-05-01,13:17:04
39.949768,116.31199,0,356,39934.5535763889,2009-05-01,13:17:09
39.949768,116.31199,0,356,39934.5536111111,2009-05-01,13:17:12
39.949775,116.311986,0,361,39934.5536342593,2009-05-01,13:17:14
39.949782,116.311954,0,369,39934.5536921296,2009-05-01,13:17:19
39.949782,116.311954,0,369,39934.5537268519,2009-05-01,13:17:22
39.94979,116.311957,0,377,39934.55375,2009-05-01,13:17:24
39.9498,116.311956,0,381,39934.5538078704,2009-05-01,13:17:29
39.94983,116.311966,0,384,39934.5538657407,2009-05-01,13:17:34
39.949867,116.311999,0,381,39934.5539236111,2009-05-01,13:17:39
39.949875,116.312046,0,381,39934.5539814815,2009-05-01,13:17:44
39.949863,116.312082,0,384,39934.5540393519,2009-05-01,13:17:49
39.949848,116.312116,0,386,39934.5540972222,2009-05-01,13:17:54
39.949837,116.312131,0,391,39934.5541550926,2009-05-01,13:17:59
39.949831,116.312144,0,395,39934.554212963,2009-05-01,13:18:04
39.949828,116.312154,0,398,39934.5542708333,2009-05-01,13:18:09
39.949828,116.312156,0,401,39934.5543287037,2009-05-01,13:18:14
39.949828,116.312156,0,401,39934.5543634259,2009-05-01,13:18:17
39.949828,116.312152,0,404,39934.5543865741,2009-05-01,13:18:19
39.949825,116.312141,0,407,39934.5544444444,2009-05-01,13:18:24
39.949822,116.312129,0,410,39934.5545023148,2009-05-01,13:18:29
39.949819,116.312118,0,412,39934.5545601852,2009-05-01,13:18:34
39.949814,116.312093,0,413,39934.5546180556,2009-05-01,13:18:39
39.94981,116.312069,0,407,39934.5546759259,2009-05-01,13:18:44
39.949789,116.312072,0,405,39934.5547337963,2009-05-01,13:18:49
39.949773,116.312074,0,405,39934.5547916667,2009-05-01,13:18:54
39.949773,116.312074,0,405,39934.5548263889,2009-05-01,13:18:57
39.949766,116.312066,0,406,39934.554849537,2009-05-01,13:18:59
39.949765,116.312055,0,407,39934.5549074074,2009-05-01,13:19:04
39.949769,116.312041,0,408,39934.5549652778,2009-05-01,13:19:09
39.949766,116.312027,0,408,39934.5550231481,2009-05-01,13:19:14
39.949761,116.312022,0,409,39934.5550810185,2009-05-01,13:19:19
39.949761,116.312022,0,409,39934.5551157407,2009-05-01,13:19:22
39.949763,116.31203,0,408,39934.5551388889,2009-05-01,13:19:24
39.949764,116.312039,0,408,39934.5551967593,2009-05-01,13:19:29
39.949762,116.31205,0,406,39934.5552546296,2009-05-01,13:19:34
39.949757,116.312062,0,404,39934.5553125,2009-05-01,13:19:39
39.94975,116.312101,0,392,39934.5553703704,2009-05-01,13:19:44
39.94974,116.312118,0,373,39934.5554282407,2009-05-01,13:19:49
39.949716,116.31212,0,352,39934.5554861111,2009-05-01,13:19:54
39.949705,116.312128,0,352,39934.5555439815,2009-05-01,13:19:59
39.949701,116.312134,0,347,39934.5556018518,2009-05-01,13:20:04
39.949697,116.312141,0,341,39934.5556597222,2009-05-01,13:20:09
39.949693,116.312147,0,335,39934.5557175926,2009-05-01,13:20:14
39.949688,116.312147,0,330,39934.555775463,2009-05-01,13:20:19
39.949688,116.312147,0,330,39934.5558101852,2009-05-01,13:20:22
39.949686,116.312152,0,324,39934.5558333333,2009-05-01,13:20:24
39.949684,116.312163,0,318,39934.5558912037,2009-05-01,13:20:29
39.949689,116.312215,0,315,39934.5559490741,2009-05-01,13:20:34
39.949696,116.312261,0,290,39934.5560069444,2009-05-01,13:20:39
39.949707,116.312281,0,272,39934.5560648148,2009-05-01,13:20:44
39.949722,116.312296,0,253,39934.5561226852,2009-05-01,13:20:49
39.949722,116.312309,0,243,39934.5561805556,2009-05-01,13:20:54
39.949726,116.312309,0,237,39934.5562384259,2009-05-01,13:20:59
39.949725,116.312307,0,231,39934.5562962963,2009-05-01,13:21:04
39.949725,116.312307,0,231,39934.5563310185,2009-05-01,13:21:07
39.949719,116.312304,0,226,39934.5563541667,2009-05-01,13:21:09
39.949709,116.312302,0,222,39934.556412037,2009-05-01,13:21:14
39.949704,116.312298,0,218,39934.5564699074,2009-05-01,13:21:19
39.949704,116.312298,0,218,39934.5565046296,2009-05-01,13:21:22
39.949707,116.31229,0,215,39934.5565277778,2009-05-01,13:21:24
39.949718,116.312283,0,211,39934.5565856481,2009-05-01,13:21:29
39.949764,116.312239,0,210,39934.5566435185,2009-05-01,13:21:34
39.949816,116.312206,0,208,39934.5567013889,2009-05-01,13:21:39
39.949839,116.312206,0,204,39934.5567592593,2009-05-01,13:21:44
39.949854,116.312198,0,205,39934.5568171296,2009-05-01,13:21:49
39.949842,116.312239,0,204,39934.556875,2009-05-01,13:21:54
39.94985,116.312281,0,202,39934.5569328704,2009-05-01,13:21:59
39.949844,116.31236,0,201,39934.5569907407,2009-05-01,13:22:04
39.949828,116.312435,0,200,39934.5570486111,2009-05-01,13:22:09
39.949817,116.312469,0,198,39934.5571064815,2009-05-01,13:22:14
39.949803,116.312495,0,195,39934.5571643518,2009-05-01,13:22:19
39.949788,116.312534,0,192,39934.5572222222,2009-05-01,13:22:24
39.949777,116.312498,0,190,39934.5572800926,2009-05-01,13:22:29
39.949763,116.31248,0,188,39934.557337963,2009-05-01,13:22:34
39.949755,116.312471,0,186,39934.5573958333,2009-05-01,13:22:39
39.949761,116.312362,0,191,39934.5574537037,2009-05-01,13:22:44
39.949759,116.312184,0,203,39934.5575115741,2009-05-01,13:22:49
39.949761,116.31215,0,202,39934.5575694444,2009-05-01,13:22:54
39.949746,116.312132,0,203,39934.5576273148,2009-05-01,13:22:59
39.949727,116.31214,0,205,39934.5576851852,2009-05-01,13:23:04
39.949725,116.312133,0,203,39934.5577430556,2009-05-01,13:23:09
39.949725,116.312133,0,203,39934.5577777778,2009-05-01,13:23:12
39.949718,116.31213,0,202,39934.5578009259,2009-05-01,13:23:14
39.949671,116.312134,0,207,39934.5578587963,2009-05-01,13:23:19
39.949619,116.312158,0,211,39934.5579166667,2009-05-01,13:23:24
39.949595,116.312175,0,213,39934.557974537,2009-05-01,13:23:29
39.949582,116.312214,0,214,39934.5580324074,2009-05-01,13:23:34
39.949583,116.312236,0,214,39934.5580902778,2009-05-01,13:23:39
39.949583,116.312236,0,214,39934.558125,2009-05-01,13:23:42
39.949578,116.312244,0,214,39934.5581481481,2009-05-01,13:23:44
39.949581,116.312255,0,213,39934.5582060185,2009-05-01,13:23:49
39.949584,116.312266,0,213,39934.5582638889,2009-05-01,13:23:54
39.949584,116.312266,0,213,39934.5582986111,2009-05-01,13:23:57
39.949585,116.312273,0,212,39934.5583217593,2009-05-01,13:23:59
39.949586,116.312282,0,212,39934.5583796296,2009-05-01,13:24:04
39.949586,116.312282,0,212,39934.5584143519,2009-05-01,13:24:07
39.949587,116.31229,0,212,39934.5584375,2009-05-01,13:24:09
39.949593,116.3123,0,212,39934.5584953704,2009-05-01,13:24:14
39.949603,116.312306,0,213,39934.5585532407,2009-05-01,13:24:19
39.949625,116.312293,0,212,39934.5586111111,2009-05-01,13:24:24
39.94967,116.312263,0,211,39934.5586689815,2009-05-01,13:24:29
39.94971,116.312245,0,210,39934.5587268519,2009-05-01,13:24:34
39.949742,116.312214,0,209,39934.5587847222,2009-05-01,13:24:39
39.949751,116.312194,0,209,39934.5588425926,2009-05-01,13:24:44
39.949753,116.31218,0,209,39934.558900463,2009-05-01,13:24:49
39.949755,116.312167,0,210,39934.5589583333,2009-05-01,13:24:54
39.949752,116.312157,0,210,39934.5590162037,2009-05-01,13:24:59
39.949746,116.312151,0,211,39934.5590740741,2009-05-01,13:25:04
39.949744,116.312151,0,211,39934.5591319444,2009-05-01,13:25:09
39.949744,116.312156,0,212,39934.5591898148,2009-05-01,13:25:14
39.949748,116.31216,0,212,39934.5592476852,2009-05-01,13:25:19
39.949746,116.312164,0,212,39934.5593055556,2009-05-01,13:25:24
39.949746,116.312164,0,212,39934.5593402778,2009-05-01,13:25:27
39.949741,116.312172,0,213,39934.5593634259,2009-05-01,13:25:29
39.949734,116.312202,0,214,39934.5594212963,2009-05-01,13:25:34
39.949719,116.312279,0,216,39934.5594791667,2009-05-01,13:25:39
39.949689,116.312333,0,220,39934.559537037,2009-05-01,13:25:44
39.94969,116.312368,0,221,39934.5595949074,2009-05-01,13:25:49
39.949696,116.312392,0,220,39934.5596527778,2009-05-01,13:25:54
39.949701,116.31241,0,217,39934.5597106481,2009-05-01,13:25:59
39.949699,116.312376,0,214,39934.5597685185,2009-05-01,13:26:04
39.949709,116.312343,0,217,39934.5598263889,2009-05-01,13:26:09
39.949709,116.312343,0,217,39934.5598611111,2009-05-01,13:26:12
39.949715,116.312339,0,217,39934.5598842593,2009-05-01,13:26:14
39.949716,116.312327,0,218,39934.5599421296,2009-05-01,13:26:19
39.949721,116.312311,0,218,39934.56,2009-05-01,13:26:24
39.949722,116.312285,0,223,39934.5600578704,2009-05-01,13:26:29
39.949723,116.312276,0,223,39934.5601157407,2009-05-01,13:26:34
39.94972,116.312271,0,224,39934.5601736111,2009-05-01,13:26:39
39.94972,116.312271,0,224,39934.5602083333,2009-05-01,13:26:42
39.949713,116.312266,0,225,39934.5602314815,2009-05-01,13:26:44
39.949706,116.312246,0,227,39934.5602893519,2009-05-01,13:26:49
39.949697,116.312217,0,230,39934.5603472222,2009-05-01,13:26:54
39.949676,116.312181,0,234,39934.5604050926,2009-05-01,13:26:59
39.949673,116.312144,0,239,39934.560462963,2009-05-01,13:27:04
39.949688,116.312132,0,241,39934.5605208333,2009-05-01,13:27:09
39.949723,116.312138,0,242,39934.5605787037,2009-05-01,13:27:14
39.949733,116.312132,0,244,39934.5606365741,2009-05-01,13:27:19
39.949733,116.312132,0,244,39934.5606712963,2009-05-01,13:27:22
39.949739,116.312125,0,245,39934.5606944444,2009-05-01,13:27:24
39.949748,116.312122,0,246,39934.5607523148,2009-05-01,13:27:29
39.949756,116.312119,0,248,39934.5608101852,2009-05-01,13:27:34
39.949759,116.312126,0,249,39934.5608680556,2009-05-01,13:27:39
39.949755,116.312134,0,251,39934.5609259259,2009-05-01,13:27:44
39.949755,116.312134,0,251,39934.5609606481,2009-05-01,13:27:47
39.949747,116.312138,0,252,39934.5609837963,2009-05-01,13:27:49
39.949738,116.312148,0,253,39934.5610416667,2009-05-01,13:27:54
39.949731,116.312183,0,255,39934.561099537,2009-05-01,13:27:59
39.949731,116.312183,0,255,39934.5611342593,2009-05-01,13:28:02
39.949725,116.312187,0,255,39934.5611574074,2009-05-01,13:28:04
39.949724,116.312197,0,256,39934.5612152778,2009-05-01,13:28:09
39.949721,116.3122,0,257,39934.5612731481,2009-05-01,13:28:14
39.949717,116.312196,0,258,39934.5613310185,2009-05-01,13:28:19
39.949711,116.312197,0,259,39934.5613888889,2009-05-01,13:28:24
39.949708,116.312201,0,260,39934.5614467593,2009-05-01,13:28:29
39.949703,116.312203,0,260,39934.5615046296,2009-05-01,13:28:34
39.949698,116.312201,0,261,39934.5615625,2009-05-01,13:28:39
39.949698,116.312199,0,262,39934.5616203704,2009-05-01,13:28:44
39.949699,116.312192,0,263,39934.5616782407,2009-05-01,13:28:49
39.949699,116.312192,0,263,39934.561712963,2009-05-01,13:28:52
39.949704,116.312184,0,264,39934.5617361111,2009-05-01,13:28:54
39.949713,116.312178,0,265,39934.5617939815,2009-05-01,13:28:59
39.949713,116.312178,0,265,39934.5618287037,2009-05-01,13:29:02
39.949721,116.312177,0,266,39934.5618518519,2009-05-01,13:29:04
39.94973,116.312184,0,266,39934.5619097222,2009-05-01,13:29:09
39.949735,116.312198,0,267,39934.5619675926,2009-05-01,13:29:14
39.949732,116.31221,0,268,39934.562025463,2009-05-01,13:29:19
39.949726,116.312219,0,269,39934.5620833333,2009-05-01,13:29:24
39.949719,116.312223,0,270,39934.5621412037,2009-05-01,13:29:29
39.949712,116.312222,0,271,39934.5621990741,2009-05-01,13:29:34
39.949705,116.31222,0,272,39934.5622569444,2009-05-01,13:29:39
39.9497,116.312218,0,274,39934.5623148148,2009-05-01,13:29:44
39.949703,116.312216,0,277,39934.5623726852,2009-05-01,13:29:49
39.949703,116.312216,0,277,39934.5624074074,2009-05-01,13:29:52
39.949707,116.31221,0,280,39934.5624305556,2009-05-01,13:29:54
39.949716,116.312204,0,284,39934.5624884259,2009-05-01,13:29:59
39.949727,116.312195,0,290,39934.5625462963,2009-05-01,13:30:04
39.949738,116.312198,0,295,39934.5626041667,2009-05-01,13:30:09
39.949747,116.312204,0,300,39934.562662037,2009-05-01,13:30:14
39.949756,116.312206,0,304,39934.5627199074,2009-05-01,13:30:19
39.949765,116.312213,0,308,39934.5627777778,2009-05-01,13:30:24
39.94977,116.312222,0,313,39934.5628356481,2009-05-01,13:30:29
39.94977,116.312235,0,317,39934.5628935185,2009-05-01,13:30:34
39.949763,116.312255,0,323,39934.5629513889,2009-05-01,13:30:39
39.949761,116.31226,0,329,39934.5630092593,2009-05-01,13:30:44
39.949764,116.312265,0,333,39934.5630671296,2009-05-01,13:30:49
39.949766,116.312272,0,337,39934.563125,2009-05-01,13:30:54
39.94976,116.312273,0,342,39934.5631828704,2009-05-01,13:30:59
39.949755,116.312273,0,346,39934.5632407407,2009-05-01,13:31:04
39.949755,116.312273,0,346,39934.563275463,2009-05-01,13:31:07
39.949759,116.312272,0,349,39934.5632986111,2009-05-01,13:31:09
39.949769,116.312273,0,351,39934.5633564815,2009-05-01,13:31:14
39.949779,116.312271,0,353,39934.5634143518,2009-05-01,13:31:19
39.949779,116.312271,0,353,39934.5634490741,2009-05-01,13:31:22
39.949779,116.312269,0,355,39934.5634722222,2009-05-01,13:31:24
39.949757,116.312285,0,354,39934.5635300926,2009-05-01,13:31:29
39.949708,116.31233,0,350,39934.563587963,2009-05-01,13:31:34
39.949659,116.312376,0,345,39934.5636458333,2009-05-01,13:31:39
39.94965,116.3124,0,341,39934.5637037037,2009-05-01,13:31:44
39.949648,116.312411,0,338,39934.5637615741,2009-05-01,13:31:49
39.949661,116.31242,0,331,39934.5638194444,2009-05-01,13:31:54
39.949691,116.312416,0,319,39934.5638773148,2009-05-01,13:31:59
39.949706,116.31242,0,316,39934.5639351852,2009-05-01,13:32:04
39.949707,116.31243,0,315,39934.5639930556,2009-05-01,13:32:09
39.949711,116.312433,0,315,39934.5640509259,2009-05-01,13:32:14
39.949717,116.312429,0,314,39934.5641087963,2009-05-01,13:32:19
39.949725,116.312423,0,314,39934.5641666667,2009-05-01,13:32:24
39.94973,116.312419,0,313,39934.564224537,2009-05-01,13:32:29
39.94973,116.312419,0,313,39934.5642592593,2009-05-01,13:32:32
39.949731,116.312412,0,312,39934.5642824074,2009-05-01,13:32:34
39.949728,116.312401,0,312,39934.5643402778,2009-05-01,13:32:39
39.949725,116.312368,0,308,39934.5643981481,2009-05-01,13:32:44
39.949716,116.312341,0,304,39934.5644560185,2009-05-01,13:32:49
39.949716,116.312341,0,304,39934.5644907407,2009-05-01,13:32:52
39.949712,116.312334,0,300,39934.5645138889,2009-05-01,13:32:54
39.94972,116.312344,0,295,39934.5645717593,2009-05-01,13:32:59
39.949725,116.31234,0,294,39934.5646296296,2009-05-01,13:33:04
39.949725,116.312334,0,292,39934.5646875,2009-05-01,13:33:09
39.949729,116.312329,0,290,39934.5647453704,2009-05-01,13:33:14
39.949735,116.312329,0,288,39934.5648032407,2009-05-01,13:33:19
39.949735,116.312329,0,288,39934.564837963,2009-05-01,13:33:22
39.949741,116.312336,0,285,39934.5648611111,2009-05-01,13:33:24
39.949742,116.312348,0,283,39934.5649189815,2009-05-01,13:33:29
39.949741,116.312355,0,280,39934.5649768518,2009-05-01,13:33:34
39.949735,116.312361,0,277,39934.5650347222,2009-05-01,13:33:39
39.949735,116.312361,0,277,39934.5650694444,2009-05-01,13:33:42
39.949731,116.312367,0,275,39934.5650925926,2009-05-01,13:33:44
39.94973,116.312376,0,272,39934.565150463,2009-05-01,13:33:49
39.949727,116.312381,0,269,39934.5652083333,2009-05-01,13:33:54
39.949725,116.312387,0,266,39934.5652662037,2009-05-01,13:33:59
39.949723,116.312392,0,263,39934.5653240741,2009-05-01,13:34:04
39.94972,116.312392,0,260,39934.5653819444,2009-05-01,13:34:09
39.949714,116.312388,0,257,39934.5654398148,2009-05-01,13:34:14
39.94971,116.312383,0,255,39934.5654976852,2009-05-01,13:34:19
39.949709,116.312378,0,252,39934.5655555556,2009-05-01,13:34:24
39.949707,116.312372,0,250,39934.5656134259,2009-05-01,13:34:29
39.949706,116.312366,0,247,39934.5656712963,2009-05-01,13:34:34
39.949705,116.312364,0,245,39934.5657291667,2009-05-01,13:34:39
39.949705,116.312368,0,242,39934.565787037,2009-05-01,13:34:44
39.949708,116.312372,0,240,39934.5658449074,2009-05-01,13:34:49
39.949716,116.31237,0,237,39934.5659027778,2009-05-01,13:34:54
39.949716,116.31237,0,237,39934.5659375,2009-05-01,13:34:57
39.949724,116.312365,0,234,39934.5659606481,2009-05-01,13:34:59
39.949733,116.312367,0,232,39934.5660185185,2009-05-01,13:35:04
39.949733,116.312367,0,232,39934.5660532407,2009-05-01,13:35:07
39.949738,116.312372,0,229,39934.5660763889,2009-05-01,13:35:09
39.949743,116.312383,0,226,39934.5661342593,2009-05-01,13:35:14
39.949743,116.312397,0,223,39934.5661921296,2009-05-01,13:35:19
39.949746,116.312442,0,218,39934.56625,2009-05-01,13:35:24
39.949745,116.312444,0,213,39934.5663078704,2009-05-01,13:35:29
39.949741,116.312452,0,210,39934.5663657407,2009-05-01,13:35:34
39.949741,116.312452,0,210,39934.566400463,2009-05-01,13:35:37
39.949735,116.312448,0,206,39934.5664236111,2009-05-01,13:35:39
39.949729,116.312438,0,203,39934.5664814815,2009-05-01,13:35:44
39.949705,116.312366,0,199,39934.5665393519,2009-05-01,13:35:49
39.949678,116.31231,0,196,39934.5665972222,2009-05-01,13:35:54
39.949669,116.312282,0,191,39934.5666550926,2009-05-01,13:35:59
39.949659,116.312259,0,187,39934.566712963,2009-05-01,13:36:04
39.949668,116.312233,0,183,39934.5667708333,2009-05-01,13:36:09
39.949681,116.31221,0,182,39934.5668287037,2009-05-01,13:36:14
39.949694,116.312208,0,181,39934.5668865741,2009-05-01,13:36:19
39.949694,116.312208,0,181,39934.5669212963,2009-05-01,13:36:22
39.949701,116.312205,0,178,39934.5669444444,2009-05-01,13:36:24
39.94971,116.312203,0,174,39934.5670023148,2009-05-01,13:36:29
39.94971,116.312202,0,172,39934.5670601852,2009-05-01,13:36:34
39.949704,116.312204,0,169,39934.5671180556,2009-05-01,13:36:39
39.949698,116.312206,0,166,39934.5671759259,2009-05-01,13:36:44
39.949694,116.312211,0,163,39934.5672337963,2009-05-01,13:36:49
39.949692,116.312215,0,160,39934.5672916667,2009-05-01,13:36:54
39.949688,116.312217,0,157,39934.567349537,2009-05-01,13:36:59
39.949688,116.312217,0,157,39934.5673842593,2009-05-01,13:37:02
39.949681,116.31222,0,154,39934.5674074074,2009-05-01,13:37:04
39.949667,116.312239,0,151,39934.5674652778,2009-05-01,13:37:09
39.949658,116.31227,0,148,39934.5675231481,2009-05-01,13:37:14
39.949662,116.312324,0,146,39934.5675810185,2009-05-01,13:37:19
39.949672,116.312363,0,144,39934.5676388889,2009-05-01,13:37:24
39.949689,116.312407,0,145,39934.5676967593,2009-05-01,13:37:29
39.949699,116.312424,0,141,39934.5677546296,2009-05-01,13:37:34
39.949699,116.312424,0,141,39934.5677893519,2009-05-01,13:37:37
39.949696,116.312429,0,137,39934.5678125,2009-05-01,13:37:39
39.949677,116.31244,0,134,39934.5678703704,2009-05-01,13:37:44
39.949671,116.312455,0,132,39934.5679282407,2009-05-01,13:37:49
39.949667,116.312456,0,129,39934.5679861111,2009-05-01,13:37:54
39.949667,116.312456,0,129,39934.5680208333,2009-05-01,13:37:57
39.949662,116.312449,0,126,39934.5680439815,2009-05-01,13:37:59
39.949659,116.312437,0,123,39934.5681018519,2009-05-01,13:38:04
39.949661,116.312424,0,119,39934.5681597222,2009-05-01,13:38:09
39.949685,116.312388,0,112,39934.5682175926,2009-05-01,13:38:14
39.949727,116.312388,0,104,39934.568275463,2009-05-01,13:38:19
39.949747,116.312387,0,97,39934.5683333333,2009-05-01,13:38:24
39.949748,116.312387,0,91,39934.5683912037,2009-05-01,13:38:29
39.949753,116.312382,0,88,39934.5684490741,2009-05-01,13:38:34
39.949753,116.312383,0,84,39934.5685069444,2009-05-01,13:38:39
39.949753,116.312383,0,84,39934.5685416667,2009-05-01,13:38:42
39.949747,116.31239,0,80,39934.5685648148,2009-05-01,13:38:44
39.949735,116.312395,0,77,39934.5686226852,2009-05-01,13:38:49
39.949725,116.312402,0,75,39934.5686805556,2009-05-01,13:38:54
39.949725,116.312402,0,75,39934.5687152778,2009-05-01,13:38:57
39.949721,116.31241,0,73,39934.5687384259,2009-05-01,13:38:59
39.949718,116.312421,0,71,39934.5687962963,2009-05-01,13:39:04
39.949721,116.312428,0,70,39934.5688541667,2009-05-01,13:39:09
39.949721,116.312428,0,70,39934.5688888889,2009-05-01,13:39:12
39.949729,116.312425,0,69,39934.568912037,2009-05-01,13:39:14
39.94975,116.312383,0,81,39934.5689699074,2009-05-01,13:39:19
39.949747,116.312395,0,85,39934.5690277778,2009-05-01,13:39:24
39.949741,116.312408,0,86,39934.5690856481,2009-05-01,13:39:29
39.949744,116.312414,0,85,39934.5691435185,2009-05-01,13:39:34
39.949744,116.312414,0,85,39934.5691782407,2009-05-01,13:39:37
39.949742,116.312414,0,85,39934.5692013889,2009-05-01,13:39:39
39.949731,116.312413,0,86,39934.5692592593,2009-05-01,13:39:44
39.949694,116.312423,0,92,39934.5693171296,2009-05-01,13:39:49
39.949666,116.312438,0,95,39934.569375,2009-05-01,13:39:54
39.949658,116.312438,0,96,39934.5694328704,2009-05-01,13:39:59
39.949655,116.312435,0,98,39934.5694907407,2009-05-01,13:40:04
39.949653,116.312432,0,100,39934.5695486111,2009-05-01,13:40:09
39.94965,116.312431,0,102,39934.5696064815,2009-05-01,13:40:14
39.949648,116.312429,0,105,39934.5696643519,2009-05-01,13:40:19
39.94965,116.312424,0,108,39934.5697222222,2009-05-01,13:40:24
39.94965,116.312424,0,108,39934.5697569444,2009-05-01,13:40:27
39.949656,116.312416,0,112,39934.5697800926,2009-05-01,13:40:29
39.949695,116.312381,0,130,39934.569837963,2009-05-01,13:40:34
39.949737,116.312349,0,146,39934.5698958333,2009-05-01,13:40:39
39.949776,116.31234,0,159,39934.5699537037,2009-05-01,13:40:44
39.949785,116.31233,0,170,39934.5700115741,2009-05-01,13:40:49
39.949789,116.312311,0,176,39934.5700694444,2009-05-01,13:40:54
39.94979,116.312296,0,180,39934.5701273148,2009-05-01,13:40:59
39.949787,116.312287,0,183,39934.5701851852,2009-05-01,13:41:04
39.949787,116.312287,0,183,39934.5702199074,2009-05-01,13:41:07
39.949779,116.312287,0,187,39934.5702430556,2009-05-01,13:41:09
39.949771,116.312296,0,190,39934.5703009259,2009-05-01,13:41:14
39.949766,116.312306,0,194,39934.5703587963,2009-05-01,13:41:19
39.949763,116.31232,0,197,39934.5704166667,2009-05-01,13:41:24
39.949761,116.312333,0,201,39934.570474537,2009-05-01,13:41:29
39.949759,116.312347,0,204,39934.5705324074,2009-05-01,13:41:34
39.949752,116.312359,0,207,39934.5705902778,2009-05-01,13:41:39
39.949744,116.312369,0,211,39934.5706481481,2009-05-01,13:41:44
39.949737,116.312377,0,214,39934.5707060185,2009-05-01,13:41:49
39.949734,116.312382,0,216,39934.5707638889,2009-05-01,13:41:54
39.949733,116.312383,0,219,39934.5708217593,2009-05-01,13:41:59
39.949737,116.312387,0,222,39934.5708796296,2009-05-01,13:42:04
39.949737,116.312387,0,222,39934.5709143518,2009-05-01,13:42:07
39.949744,116.312388,0,224,39934.5709375,2009-05-01,13:42:09
39.949753,116.312382,0,227,39934.5709953704,2009-05-01,13:42:14
39.949761,116.312377,0,229,39934.5710532407,2009-05-01,13:42:19
39.949765,116.312373,0,231,39934.5711111111,2009-05-01,13:42:24
39.949765,116.312373,0,231,39934.5711458333,2009-05-01,13:42:27
39.949758,116.312371,0,232,39934.5711689815,2009-05-01,13:42:29
39.949748,116.312376,0,234,39934.5712268518,2009-05-01,13:42:34
39.949739,116.312384,0,235,39934.5712847222,2009-05-01,13:42:39
39.94973,116.312393,0,237,39934.5713425926,2009-05-01,13:42:44
39.949719,116.312402,0,238,39934.571400463,2009-05-01,13:42:49
39.949711,116.312404,0,239,39934.5714583333,2009-05-01,13:42:54
39.949704,116.312405,0,240,39934.5715162037,2009-05-01,13:42:59
39.949696,116.312408,0,240,39934.5715740741,2009-05-01,13:43:04
39.949696,116.312408,0,240,39934.5716087963,2009-05-01,13:43:07
39.949689,116.312411,0,240,39934.5716319444,2009-05-01,13:43:09
39.949677,116.312394,0,236,39934.5716898148,2009-05-01,13:43:14
39.949675,116.312375,0,226,39934.5717476852,2009-05-01,13:43:19
39.949671,116.312355,0,222,39934.5718055556,2009-05-01,13:43:24
39.949668,116.312343,0,221,39934.5718634259,2009-05-01,13:43:29
39.949665,116.31234,0,220,39934.5719212963,2009-05-01,13:43:34
39.949665,116.31234,0,220,39934.5719560185,2009-05-01,13:43:37
39.949666,116.312342,0,218,39934.5719791667,2009-05-01,13:43:39
39.949677,116.312358,0,215,39934.572037037,2009-05-01,13:43:44
39.949705,116.312389,0,209,39934.5720949074,2009-05-01,13:43:49
39.949728,116.312389,0,200,39934.5721527778,2009-05-01,13:43:54
39.949733,116.31238,0,196,39934.5722106481,2009-05-01,13:43:59
39.949737,116.312371,0,194,39934.5722685185,2009-05-01,13:44:04
39.949746,116.312344,0,185,39934.5723263889,2009-05-01,13:44:09
39.949746,116.312344,0,185,39934.5723611111,2009-05-01,13:44:12
39.949746,116.312338,0,177,39934.5723842593,2009-05-01,13:44:14
39.949751,116.312324,0,174,39934.5724421296,2009-05-01,13:44:19
39.949759,116.31231,0,171,39934.5725,2009-05-01,13:44:24
39.949767,116.312299,0,168,39934.5725578704,2009-05-01,13:44:29
39.949772,116.312291,0,165,39934.5726157407,2009-05-01,13:44:34
39.949772,116.312291,0,165,39934.572650463,2009-05-01,13:44:37
39.949769,116.312287,0,161,39934.5726736111,2009-05-01,13:44:39
39.94975,116.312298,0,157,39934.5727314815,2009-05-01,13:44:44
39.949717,116.312342,0,151,39934.5727893518,2009-05-01,13:44:49
39.949709,116.312379,0,147,39934.5728472222,2009-05-01,13:44:54
39.949684,116.312414,0,145,39934.5729050926,2009-05-01,13:44:59
39.949687,116.312451,0,143,39934.572962963,2009-05-01,13:45:04
39.94969,116.312487,0,140,39934.5730208333,2009-05-01,13:45:09
39.949696,116.312501,0,136,39934.5730787037,2009-05-01,13:45:14
39.949708,116.312494,0,131,39934.5731365741,2009-05-01,13:45:19
39.94971,116.312503,0,128,39934.5731944444,2009-05-01,13:45:24
39.94971,116.312503,0,128,39934.5732291667,2009-05-01,13:45:27
39.949713,116.312499,0,124,39934.5732523148,2009-05-01,13:45:29
39.949705,116.312475,0,120,39934.5733101852,2009-05-01,13:45:34
39.949674,116.312442,0,114,39934.5733680556,2009-05-01,13:45:39
39.949641,116.312423,0,108,39934.5734259259,2009-05-01,13:45:44
39.949627,116.31242,0,100,39934.5734837963,2009-05-01,13:45:49
39.949619,116.312428,0,96,39934.5735416667,2009-05-01,13:45:54
39.949615,116.312431,0,91,39934.573599537,2009-05-01,13:45:59
39.949614,116.312434,0,87,39934.5736574074,2009-05-01,13:46:04
39.949612,116.312435,0,82,39934.5737152778,2009-05-01,13:46:09
39.949609,116.312434,0,78,39934.5737731481,2009-05-01,13:46:14
39.949609,116.312434,0,78,39934.5738078704,2009-05-01,13:46:17
39.949602,116.312437,0,73,39934.5738310185,2009-05-01,13:46:19
39.949593,116.312445,0,68,39934.5738888889,2009-05-01,13:46:24
39.949593,116.312445,0,68,39934.5739236111,2009-05-01,13:46:27
39.949586,116.312452,0,63,39934.5739467593,2009-05-01,13:46:29
39.949581,116.312466,0,59,39934.5740046296,2009-05-01,13:46:34
39.949596,116.312509,0,53,39934.5740625,2009-05-01,13:46:39
39.949633,116.31254,0,48,39934.5741203704,2009-05-01,13:46:44
39.949658,116.312561,0,43,39934.5741782407,2009-05-01,13:46:49
39.949676,116.31255,0,38,39934.5742361111,2009-05-01,13:46:54
39.949686,116.312554,0,34,39934.5742939815,2009-05-01,13:46:59
39.949684,116.312553,0,29,39934.5743518519,2009-05-01,13:47:04
39.949684,116.312553,0,29,39934.5743865741,2009-05-01,13:47:07
39.94968,116.312546,0,24,39934.5744097222,2009-05-01,13:47:09
39.949675,116.312534,0,19,39934.5744675926,2009-05-01,13:47:14
39.94967,116.312519,0,14,39934.574525463,2009-05-01,13:47:19
39.949665,116.312506,0,10,39934.5745833333,2009-05-01,13:47:24
39.949663,116.312493,0,5,39934.5746412037,2009-05-01,13:47:29
39.949664,116.312481,0,0,39934.5746990741,2009-05-01,13:47:34
39.949667,116.312473,0,-4,39934.5747569444,2009-05-01,13:47:39
39.949667,116.312468,0,-9,39934.5748148148,2009-05-01,13:47:44
39.949667,116.312468,0,-9,39934.574849537,2009-05-01,13:47:47
39.949664,116.312467,0,-14,39934.5748726852,2009-05-01,13:47:49
39.949655,116.312484,0,-18,39934.5749305556,2009-05-01,13:47:54
39.949651,116.312599,0,-20,39934.5749884259,2009-05-01,13:47:59
39.949659,116.31271,0,-22,39934.5750462963,2009-05-01,13:48:04
39.949672,116.312781,0,-24,39934.5751041667,2009-05-01,13:48:09
39.949657,116.312828,0,-26,39934.575162037,2009-05-01,13:48:14
39.949642,116.312789,0,-28,39934.5752199074,2009-05-01,13:48:19
39.949635,116.312774,0,-32,39934.5752777778,2009-05-01,13:48:24
39.949629,116.312737,0,-36,39934.5753356481,2009-05-01,13:48:29
39.949622,116.312649,0,-40,39934.5753935185,2009-05-01,13:48:34
39.949611,116.312587,0,-44,39934.5754513889,2009-05-01,13:48:39
39.949611,116.312553,0,-50,39934.5755092593,2009-05-01,13:48:44
39.949611,116.312553,0,-50,39934.5755439815,2009-05-01,13:48:47
39.949612,116.312548,0,-55,39934.5755671296,2009-05-01,13:48:49
39.949617,116.312594,0,-58,39934.575625,2009-05-01,13:48:54
39.949616,116.312604,0,-62,39934.5756828704,2009-05-01,13:48:59
39.949656,116.312689,0,-66,39934.5757407407,2009-05-01,13:49:04
39.949655,116.312788,0,-67,39934.5757986111,2009-05-01,13:49:09
39.949634,116.312839,0,-67,39934.5758564815,2009-05-01,13:49:14
39.949616,116.312813,0,-65,39934.5759143519,2009-05-01,13:49:19
39.949591,116.312796,0,-65,39934.5759722222,2009-05-01,13:49:24
39.949591,116.312796,0,-65,39934.5760069444,2009-05-01,13:49:27
39.949583,116.312791,0,-68,39934.5760300926,2009-05-01,13:49:29
39.949583,116.312759,0,-70,39934.576087963,2009-05-01,13:49:34
39.949597,116.312717,0,-70,39934.5761458333,2009-05-01,13:49:39
39.949599,116.31267,0,-71,39934.5762037037,2009-05-01,13:49:44
39.949592,116.312638,0,-73,39934.5762615741,2009-05-01,13:49:49
39.949606,116.31261,0,-75,39934.5763194444,2009-05-01,13:49:54
39.94962,116.312595,0,-78,39934.5763773148,2009-05-01,13:49:59
39.949627,116.312586,0,-80,39934.5764351852,2009-05-01,13:50:04
39.949631,116.312576,0,-83,39934.5764930556,2009-05-01,13:50:09
39.949624,116.312548,0,-85,39934.5765509259,2009-05-01,13:50:14
39.949606,116.312501,0,-85,39934.5766087963,2009-05-01,13:50:19
39.949595,116.312488,0,-84,39934.5766666667,2009-05-01,13:50:24
39.949598,116.312518,0,-83,39934.576724537,2009-05-01,13:50:29
39.949598,116.312518,0,-83,39934.5767592593,2009-05-01,13:50:32
39.949596,116.312524,0,-84,39934.5767824074,2009-05-01,13:50:34
39.949824,116.312679,0,164,39934.6160763889,2009-05-01,14:47:09
39.949846,116.312744,0,185,39934.6161342593,2009-05-01,14:47:14
39.949845,116.312731,0,206,39934.6161921296,2009-05-01,14:47:19
39.949848,116.31273,0,211,39934.61625,2009-05-01,14:47:24
39.949848,116.312735,0,215,39934.6163078704,2009-05-01,14:47:29
39.949848,116.312735,0,215,39934.6163425926,2009-05-01,14:47:32
39.949847,116.312736,0,220,39934.6163657407,2009-05-01,14:47:34
39.949852,116.312704,0,226,39934.6164236111,2009-05-01,14:47:39
39.949872,116.312617,0,235,39934.6164814815,2009-05-01,14:47:44
39.949901,116.312533,0,243,39934.6165393519,2009-05-01,14:47:49
39.949939,116.312455,0,249,39934.6165972222,2009-05-01,14:47:54
39.949961,116.312396,0,253,39934.6166550926,2009-05-01,14:47:59
39.949987,116.312342,0,254,39934.616712963,2009-05-01,14:48:04
39.950009,116.312307,0,254,39934.6167708333,2009-05-01,14:48:09
39.950035,116.312275,0,256,39934.6168287037,2009-05-01,14:48:14
39.950073,116.31228,0,260,39934.6168865741,2009-05-01,14:48:19
39.950073,116.31228,0,260,39934.6169212963,2009-05-01,14:48:22
39.950075,116.312285,0,264,39934.6169444444,2009-05-01,14:48:24
39.949837,116.312752,0,274,39934.6170023148,2009-05-01,14:48:29
39.949714,116.312972,0,286,39934.6170601852,2009-05-01,14:48:34
39.949635,116.313117,0,300,39934.6171180556,2009-05-01,14:48:39
39.949591,116.313185,0,310,39934.6171759259,2009-05-01,14:48:44
39.949564,116.313206,0,323,39934.6172337963,2009-05-01,14:48:49
39.94956,116.313191,0,330,39934.6172916667,2009-05-01,14:48:54
39.94956,116.313191,0,330,39934.6173263889,2009-05-01,14:48:57
39.949557,116.313194,0,334,39934.617349537,2009-05-01,14:48:59
39.949555,116.313185,0,338,39934.6174074074,2009-05-01,14:49:04
39.949574,116.313113,0,344,39934.6174652778,2009-05-01,14:49:09
39.94961,116.313005,0,349,39934.6175231481,2009-05-01,14:49:14
39.949635,116.312913,0,350,39934.6175810185,2009-05-01,14:49:19
39.949646,116.312822,0,349,39934.6176388889,2009-05-01,14:49:24
39.949653,116.312765,0,347,39934.6176967593,2009-05-01,14:49:29
39.949678,116.312698,0,343,39934.6177546296,2009-05-01,14:49:34
39.94972,116.31267,0,339,39934.6178125,2009-05-01,14:49:39
39.949757,116.312643,0,330,39934.6178703704,2009-05-01,14:49:44
39.949773,116.31264,0,326,39934.6179282407,2009-05-01,14:49:49
39.949781,116.312632,0,329,39934.6179861111,2009-05-01,14:49:54
39.949785,116.312628,0,331,39934.6180439815,2009-05-01,14:49:59
39.949792,116.312626,0,334,39934.6181018518,2009-05-01,14:50:04
39.949796,116.312626,0,335,39934.6181597222,2009-05-01,14:50:09
39.949796,116.312624,0,336,39934.6182175926,2009-05-01,14:50:14
39.949791,116.312624,0,337,39934.618275463,2009-05-01,14:50:19
39.949784,116.312624,0,337,39934.6183333333,2009-05-01,14:50:24
39.949784,116.312624,0,337,39934.6183680556,2009-05-01,14:50:27
39.949776,116.312617,0,337,39934.6183912037,2009-05-01,14:50:29
39.949765,116.312614,0,336,39934.6184490741,2009-05-01,14:50:34
39.949744,116.312605,0,333,39934.6185069444,2009-05-01,14:50:39
39.949697,116.31258,0,323,39934.6185648148,2009-05-01,14:50:44
39.949683,116.312567,0,313,39934.6186226852,2009-05-01,14:50:49
39.949673,116.312567,0,308,39934.6186805556,2009-05-01,14:50:54
39.949666,116.312569,0,305,39934.6187384259,2009-05-01,14:50:59
39.949663,116.312571,0,301,39934.6187962963,2009-05-01,14:51:04
39.949665,116.312576,0,297,39934.6188541667,2009-05-01,14:51:09
39.949668,116.31258,0,291,39934.618912037,2009-05-01,14:51:14
39.94967,116.312586,0,285,39934.6189699074,2009-05-01,14:51:19
39.94967,116.312586,0,285,39934.6190046296,2009-05-01,14:51:22
39.949667,116.31259,0,279,39934.6190277778,2009-05-01,14:51:24
39.949648,116.312601,0,272,39934.6190856481,2009-05-01,14:51:29
39.949588,116.312599,0,262,39934.6191435185,2009-05-01,14:51:34
39.949575,116.312572,0,247,39934.6192013889,2009-05-01,14:51:39
39.949577,116.31256,0,236,39934.6192592593,2009-05-01,14:51:44
39.949577,116.31256,0,236,39934.6192939815,2009-05-01,14:51:47
39.949579,116.312555,0,230,39934.6193171296,2009-05-01,14:51:49
39.949582,116.312545,0,226,39934.619375,2009-05-01,14:51:54
39.94959,116.312533,0,222,39934.6194328704,2009-05-01,14:51:59
39.949625,116.312475,0,209,39934.6194907407,2009-05-01,14:52:04
39.949652,116.312444,0,196,39934.6195486111,2009-05-01,14:52:09
39.949664,116.312448,0,190,39934.6196064815,2009-05-01,14:52:14
39.949667,116.312448,0,185,39934.6196643518,2009-05-01,14:52:19
39.949667,116.312448,0,185,39934.6196990741,2009-05-01,14:52:22
39.949667,116.312454,0,181,39934.6197222222,2009-05-01,14:52:24
39.949667,116.312465,0,177,39934.6197800926,2009-05-01,14:52:29
39.949668,116.312472,0,174,39934.619837963,2009-05-01,14:52:34
39.949668,116.312472,0,174,39934.6198726852,2009-05-01,14:52:37
39.949671,116.312475,0,170,39934.6198958333,2009-05-01,14:52:39
39.949681,116.312477,0,167,39934.6199537037,2009-05-01,14:52:44
39.949692,116.312472,0,164,39934.6200115741,2009-05-01,14:52:49
39.949729,116.312459,0,162,39934.6200694444,2009-05-01,14:52:54
39.949744,116.312465,0,157,39934.6201273148,2009-05-01,14:52:59
39.949729,116.312469,0,153,39934.6201851852,2009-05-01,14:53:04
39.949735,116.31247,0,150,39934.6202430556,2009-05-01,14:53:09
39.949735,116.31247,0,150,39934.6202777778,2009-05-01,14:53:12
39.94974,116.312472,0,147,39934.6203009259,2009-05-01,14:53:14
39.949779,116.31249,0,144,39934.6203587963,2009-05-01,14:53:19
39.949822,116.312483,0,143,39934.6204166667,2009-05-01,14:53:24
39.949806,116.312511,0,148,39934.620474537,2009-05-01,14:53:29
39.949814,116.312515,0,146,39934.6205324074,2009-05-01,14:53:34
39.94982,116.312523,0,144,39934.6205902778,2009-05-01,14:53:39
39.949824,116.312521,0,143,39934.6206481481,2009-05-01,14:53:44
39.949824,116.312521,0,143,39934.6206828704,2009-05-01,14:53:47
39.94983,116.312513,0,141,39934.6207060185,2009-05-01,14:53:49
39.949854,116.312517,0,144,39934.6207638889,2009-05-01,14:53:54
39.949878,116.312516,0,143,39934.6208217593,2009-05-01,14:53:59
39.949875,116.312501,0,145,39934.6208796296,2009-05-01,14:54:04
39.949853,116.312493,0,152,39934.6209375,2009-05-01,14:54:09
39.949835,116.312494,0,158,39934.6209953704,2009-05-01,14:54:14
39.949815,116.312495,0,164,39934.6210532407,2009-05-01,14:54:19
39.949794,116.312512,0,171,39934.6211111111,2009-05-01,14:54:24
39.949794,116.312512,0,171,39934.6211458333,2009-05-01,14:54:27
39.949788,116.312508,0,172,39934.6211689815,2009-05-01,14:54:29
39.949779,116.312506,0,174,39934.6212268519,2009-05-01,14:54:34
39.949768,116.312505,0,176,39934.6212847222,2009-05-01,14:54:39
39.949755,116.312507,0,181,39934.6213425926,2009-05-01,14:54:44
39.949749,116.312521,0,186,39934.621400463,2009-05-01,14:54:49
39.949746,116.312522,0,189,39934.6214583333,2009-05-01,14:54:54
39.949746,116.312522,0,189,39934.6214930556,2009-05-01,14:54:57
39.949751,116.312524,0,191,39934.6215162037,2009-05-01,14:54:59
39.94976,116.312525,0,193,39934.6215740741,2009-05-01,14:55:04
39.949767,116.312515,0,196,39934.6216319444,2009-05-01,14:55:09
39.949773,116.312506,0,198,39934.6216898148,2009-05-01,14:55:14
39.949777,116.312505,0,200,39934.6217476852,2009-05-01,14:55:19
39.949783,116.312506,0,202,39934.6218055556,2009-05-01,14:55:24
39.949783,116.312506,0,202,39934.6218402778,2009-05-01,14:55:27
39.94979,116.31251,0,204,39934.6218634259,2009-05-01,14:55:29
39.949799,116.312514,0,206,39934.6219212963,2009-05-01,14:55:34
39.949806,116.312524,0,208,39934.6219791667,2009-05-01,14:55:39
39.949827,116.312596,0,212,39934.622037037,2009-05-01,14:55:44
39.94983,116.312653,0,217,39934.6220949074,2009-05-01,14:55:49
39.949824,116.312674,0,221,39934.6221527778,2009-05-01,14:55:54
39.949821,116.31269,0,224,39934.6222106481,2009-05-01,14:55:59
39.949813,116.312702,0,227,39934.6222685185,2009-05-01,14:56:04
39.949795,116.312713,0,232,39934.6223263889,2009-05-01,14:56:09
39.949769,116.312738,0,239,39934.6223842593,2009-05-01,14:56:14
39.949752,116.312732,0,241,39934.6224421296,2009-05-01,14:56:19
39.94975,116.31272,0,241,39934.6225,2009-05-01,14:56:24
39.94975,116.31272,0,241,39934.6225347222,2009-05-01,14:56:27
39.949747,116.312714,0,244,39934.6225578704,2009-05-01,14:56:29
39.949748,116.312702,0,247,39934.6226157407,2009-05-01,14:56:34
39.94975,116.312687,0,250,39934.6226736111,2009-05-01,14:56:39
39.949754,116.312673,0,253,39934.6227314815,2009-05-01,14:56:44
39.949761,116.312633,0,256,39934.6227893519,2009-05-01,14:56:49
39.949771,116.312604,0,254,39934.6228472222,2009-05-01,14:56:54
39.94975,116.312591,0,254,39934.6229050926,2009-05-01,14:56:59
39.949751,116.312586,0,257,39934.622962963,2009-05-01,14:57:04
39.949753,116.312584,0,260,39934.6230208333,2009-05-01,14:57:09
39.949751,116.31258,0,261,39934.6230787037,2009-05-01,14:57:14
39.949749,116.312579,0,262,39934.6231365741,2009-05-01,14:57:19
39.949749,116.312579,0,262,39934.6231944444,2009-05-01,14:57:24
39.949749,116.312579,0,261,39934.6232523148,2009-05-01,14:57:29
39.949749,116.31258,0,261,39934.6233101852,2009-05-01,14:57:34
39.949749,116.31258,0,261,39934.6233680556,2009-05-01,14:57:39
39.949749,116.31258,0,261,39934.6234259259,2009-05-01,14:57:44
39.949749,116.312581,0,260,39934.6234837963,2009-05-01,14:57:49
39.949748,116.312582,0,260,39934.6235416667,2009-05-01,14:57:54
39.949748,116.312583,0,260,39934.623599537,2009-05-01,14:57:59
39.949748,116.312583,0,260,39934.6236574074,2009-05-01,14:58:04
39.949749,116.312583,0,259,39934.6237152778,2009-05-01,14:58:09
39.949749,116.312583,0,259,39934.6237731481,2009-05-01,14:58:14
39.94975,116.312583,0,258,39934.6238310185,2009-05-01,14:58:19
39.94975,116.312583,0,258,39934.6238888889,2009-05-01,14:58:24
39.94975,116.312583,0,258,39934.6239467593,2009-05-01,14:58:29
39.949751,116.312583,0,258,39934.6240046296,2009-05-01,14:58:34
39.949752,116.312583,0,258,39934.6240625,2009-05-01,14:58:39
39.949753,116.312583,0,258,39934.6241203704,2009-05-01,14:58:44
39.949753,116.312583,0,258,39934.6241782407,2009-05-01,14:58:49
39.949753,116.312583,0,258,39934.6242361111,2009-05-01,14:58:54
39.949753,116.312582,0,257,39934.6242939815,2009-05-01,14:58:59
39.949753,116.312581,0,257,39934.6243518519,2009-05-01,14:59:04
39.949753,116.312581,0,257,39934.6244097222,2009-05-01,14:59:09
39.949753,116.31258,0,257,39934.6244675926,2009-05-01,14:59:14
39.949754,116.31258,0,257,39934.624525463,2009-05-01,14:59:19
39.949754,116.312579,0,257,39934.6245833333,2009-05-01,14:59:24
39.949754,116.312578,0,257,39934.6246412037,2009-05-01,14:59:29
39.949755,116.312578,0,257,39934.6246990741,2009-05-01,14:59:34
39.949755,116.312578,0,257,39934.6247569444,2009-05-01,14:59:39
39.949755,116.312578,0,257,39934.6248148148,2009-05-01,14:59:44
39.949755,116.312577,0,256,39934.6248726852,2009-05-01,14:59:49
39.949755,116.312577,0,256,39934.6249305556,2009-05-01,14:59:54
39.949755,116.312576,0,255,39934.6249884259,2009-05-01,14:59:59
39.949755,116.312577,0,255,39934.6250462963,2009-05-01,15:00:04
39.949756,116.312577,0,255,39934.6251041667,2009-05-01,15:00:09
39.949756,116.312578,0,255,39934.625162037,2009-05-01,15:00:14
39.949756,116.312578,0,254,39934.6252199074,2009-05-01,15:00:19
39.949756,116.312579,0,254,39934.6252777778,2009-05-01,15:00:24
39.949756,116.31258,0,254,39934.6253356481,2009-05-01,15:00:29
39.949755,116.312582,0,253,39934.6253935185,2009-05-01,15:00:34
39.949755,116.312583,0,253,39934.6254513889,2009-05-01,15:00:39
39.949755,116.312583,0,253,39934.6255092593,2009-05-01,15:00:44
39.949754,116.312584,0,253,39934.6255671296,2009-05-01,15:00:49
39.949754,116.312584,0,253,39934.625625,2009-05-01,15:00:54
39.949753,116.312585,0,253,39934.6256828704,2009-05-01,15:00:59
39.949753,116.312585,0,253,39934.6257407407,2009-05-01,15:01:04
39.949753,116.312585,0,253,39934.6257986111,2009-05-01,15:01:09
39.949752,116.312585,0,253,39934.6258564815,2009-05-01,15:01:14
39.949753,116.312585,0,253,39934.6259143518,2009-05-01,15:01:19
39.949753,116.312585,0,253,39934.6259722222,2009-05-01,15:01:24
39.949753,116.312586,0,253,39934.6260300926,2009-05-01,15:01:29
39.949753,116.312586,0,253,39934.626087963,2009-05-01,15:01:34
39.949753,116.312587,0,253,39934.6261458333,2009-05-01,15:01:39
39.949753,116.312588,0,253,39934.6262037037,2009-05-01,15:01:44
39.949753,116.312588,0,254,39934.6262615741,2009-05-01,15:01:49
39.949753,116.312587,0,253,39934.6263194444,2009-05-01,15:01:54
39.949754,116.312586,0,253,39934.6263773148,2009-05-01,15:01:59
39.949754,116.312586,0,253,39934.6264351852,2009-05-01,15:02:04
39.949753,116.312585,0,253,39934.6264930556,2009-05-01,15:02:09
39.949753,116.312584,0,253,39934.6265509259,2009-05-01,15:02:14
39.949753,116.312584,0,253,39934.6266087963,2009-05-01,15:02:19
39.949754,116.312583,0,253,39934.6266666667,2009-05-01,15:02:24
39.949754,116.312582,0,253,39934.626724537,2009-05-01,15:02:29
39.949754,116.31258,0,253,39934.6267824074,2009-05-01,15:02:34
39.949754,116.312578,0,253,39934.6268402778,2009-05-01,15:02:39
39.949754,116.312577,0,253,39934.6268981481,2009-05-01,15:02:44
39.949753,116.312575,0,252,39934.6269560185,2009-05-01,15:02:49
39.949753,116.312575,0,252,39934.6270138889,2009-05-01,15:02:54
39.949753,116.312575,0,252,39934.6270717593,2009-05-01,15:02:59
39.949753,116.312576,0,252,39934.6271296296,2009-05-01,15:03:04
39.949752,116.312576,0,252,39934.6271875,2009-05-01,15:03:09
39.949752,116.312577,0,252,39934.6272453704,2009-05-01,15:03:14
39.949752,116.312577,0,252,39934.6273032407,2009-05-01,15:03:19
39.949751,116.312578,0,252,39934.6273611111,2009-05-01,15:03:24
39.949751,116.312578,0,252,39934.6274189815,2009-05-01,15:03:29
39.94975,116.312578,0,251,39934.6274768518,2009-05-01,15:03:34
39.94975,116.312578,0,251,39934.6275347222,2009-05-01,15:03:39
39.949749,116.312578,0,251,39934.6275925926,2009-05-01,15:03:44
39.94975,116.312578,0,251,39934.627650463,2009-05-01,15:03:49
39.949749,116.312578,0,250,39934.6277083333,2009-05-01,15:03:54
39.949748,116.312577,0,250,39934.6277662037,2009-05-01,15:03:59
39.949747,116.312576,0,250,39934.6278240741,2009-05-01,15:04:04
39.949747,116.312576,0,250,39934.6278819444,2009-05-01,15:04:09
39.949747,116.312575,0,249,39934.6279398148,2009-05-01,15:04:14
39.949746,116.312575,0,249,39934.6279976852,2009-05-01,15:04:19
39.949746,116.312575,0,249,39934.6280555556,2009-05-01,15:04:24
39.949745,116.312575,0,249,39934.6281134259,2009-05-01,15:04:29
39.949744,116.312575,0,249,39934.6281712963,2009-05-01,15:04:34
39.949743,116.312575,0,249,39934.6282291667,2009-05-01,15:04:39
39.949742,116.312576,0,249,39934.628287037,2009-05-01,15:04:44
39.949741,116.312578,0,249,39934.6283449074,2009-05-01,15:04:49
39.94974,116.312581,0,250,39934.6284027778,2009-05-01,15:04:54
39.949738,116.312583,0,250,39934.6284606481,2009-05-01,15:04:59
39.949737,116.312585,0,250,39934.6285185185,2009-05-01,15:05:04
39.949736,116.312587,0,250,39934.6285763889,2009-05-01,15:05:09
39.949736,116.312588,0,250,39934.6286342593,2009-05-01,15:05:14
39.949735,116.312589,0,250,39934.6286921296,2009-05-01,15:05:19
39.949734,116.312591,0,250,39934.62875,2009-05-01,15:05:24
39.949733,116.312592,0,250,39934.6288078704,2009-05-01,15:05:29
39.949732,116.312594,0,250,39934.6288657407,2009-05-01,15:05:34
39.949731,116.312595,0,250,39934.6289236111,2009-05-01,15:05:39
39.949731,116.312596,0,250,39934.6289814815,2009-05-01,15:05:44
39.94973,116.312597,0,250,39934.6290393519,2009-05-01,15:05:49
39.949729,116.312597,0,250,39934.6290972222,2009-05-01,15:05:54
39.949729,116.312598,0,249,39934.6291550926,2009-05-01,15:05:59
39.949729,116.312598,0,249,39934.629212963,2009-05-01,15:06:04
39.949728,116.312599,0,249,39934.6292708333,2009-05-01,15:06:09
39.949728,116.3126,0,249,39934.6293287037,2009-05-01,15:06:14
39.949728,116.312599,0,249,39934.6293865741,2009-05-01,15:06:19
39.949727,116.3126,0,249,39934.6294444444,2009-05-01,15:06:24
39.949726,116.3126,0,249,39934.6295023148,2009-05-01,15:06:29
39.949726,116.312601,0,249,39934.6295601852,2009-05-01,15:06:34
39.949725,116.3126,0,249,39934.6296180556,2009-05-01,15:06:39
39.949724,116.312601,0,249,39934.6296759259,2009-05-01,15:06:44
39.949724,116.3126,0,249,39934.6297337963,2009-05-01,15:06:49
39.949724,116.312599,0,250,39934.6297916667,2009-05-01,15:06:54
39.949724,116.312598,0,250,39934.629849537,2009-05-01,15:06:59
39.949724,116.312596,0,250,39934.6299074074,2009-05-01,15:07:04
39.949724,116.312595,0,249,39934.6299652778,2009-05-01,15:07:09
39.949724,116.312593,0,249,39934.6300231481,2009-05-01,15:07:14
39.949724,116.312592,0,249,39934.6300810185,2009-05-01,15:07:19
39.949724,116.312591,0,249,39934.6301388889,2009-05-01,15:07:24
39.949724,116.31259,0,249,39934.6301967593,2009-05-01,15:07:29
39.949724,116.31259,0,250,39934.6302546296,2009-05-01,15:07:34
39.949723,116.31259,0,250,39934.6303125,2009-05-01,15:07:39
39.949723,116.31259,0,250,39934.6303703704,2009-05-01,15:07:44
39.949723,116.312589,0,250,39934.6304282407,2009-05-01,15:07:49
39.949722,116.312589,0,250,39934.6304861111,2009-05-01,15:07:54
39.949721,116.312588,0,250,39934.6305439815,2009-05-01,15:07:59
39.949721,116.312588,0,250,39934.6306018519,2009-05-01,15:08:04
39.949721,116.312588,0,251,39934.6306597222,2009-05-01,15:08:09
39.94972,116.312588,0,251,39934.6307175926,2009-05-01,15:08:14
39.94972,116.312589,0,251,39934.630775463,2009-05-01,15:08:19
39.94972,116.312589,0,251,39934.6308333333,2009-05-01,15:08:24
39.949719,116.312593,0,252,39934.6308912037,2009-05-01,15:08:29
39.949719,116.312596,0,252,39934.6309490741,2009-05-01,15:08:34
39.949718,116.312598,0,253,39934.6310069444,2009-05-01,15:08:39
39.949718,116.312599,0,253,39934.6310648148,2009-05-01,15:08:44
39.949717,116.3126,0,253,39934.6311226852,2009-05-01,15:08:49
39.949716,116.312602,0,254,39934.6311805556,2009-05-01,15:08:54
39.949715,116.312601,0,254,39934.6312384259,2009-05-01,15:08:59
39.949715,116.312601,0,254,39934.6312962963,2009-05-01,15:09:04
39.949715,116.3126,0,254,39934.6313541667,2009-05-01,15:09:09
39.949714,116.312601,0,255,39934.631412037,2009-05-01,15:09:14
39.949712,116.312603,0,255,39934.6314699074,2009-05-01,15:09:19
39.949711,116.312604,0,256,39934.6315277778,2009-05-01,15:09:24
39.94971,116.312606,0,257,39934.6315856481,2009-05-01,15:09:29
39.949709,116.312608,0,257,39934.6316435185,2009-05-01,15:09:34
39.949708,116.312609,0,257,39934.6317013889,2009-05-01,15:09:39
39.949707,116.31261,0,258,39934.6317592593,2009-05-01,15:09:44
39.949706,116.312613,0,259,39934.6318171296,2009-05-01,15:09:49
39.949705,116.312615,0,259,39934.631875,2009-05-01,15:09:54
39.949704,116.312618,0,260,39934.6319328704,2009-05-01,15:09:59
39.949703,116.31262,0,261,39934.6319907407,2009-05-01,15:10:04
39.949702,116.312623,0,261,39934.6320486111,2009-05-01,15:10:09
39.949702,116.312624,0,262,39934.6321064815,2009-05-01,15:10:14
39.949701,116.312626,0,262,39934.6321643519,2009-05-01,15:10:19
39.949701,116.312628,0,263,39934.6322222222,2009-05-01,15:10:24
39.9497,116.312631,0,263,39934.6322800926,2009-05-01,15:10:29
39.949699,116.312633,0,263,39934.632337963,2009-05-01,15:10:34
39.949698,116.312636,0,264,39934.6323958333,2009-05-01,15:10:39
39.949696,116.312638,0,264,39934.6324537037,2009-05-01,15:10:44
39.949695,116.31264,0,264,39934.6325115741,2009-05-01,15:10:49
39.949693,116.312643,0,265,39934.6325694444,2009-05-01,15:10:54
39.949692,116.312645,0,265,39934.6326273148,2009-05-01,15:10:59
39.949691,116.312647,0,266,39934.6326851852,2009-05-01,15:11:04
39.94969,116.312648,0,266,39934.6327430556,2009-05-01,15:11:09
39.949689,116.312648,0,266,39934.6328009259,2009-05-01,15:11:14
39.94969,116.312648,0,266,39934.6328587963,2009-05-01,15:11:19
39.949689,116.312649,0,267,39934.6329166667,2009-05-01,15:11:24
39.949689,116.31265,0,267,39934.632974537,2009-05-01,15:11:29
39.949689,116.312652,0,267,39934.6330324074,2009-05-01,15:11:34
39.949689,116.312653,0,267,39934.6330902778,2009-05-01,15:11:39
39.94969,116.312654,0,267,39934.6331481481,2009-05-01,15:11:44
39.94969,116.312655,0,267,39934.6332060185,2009-05-01,15:11:49
39.94969,116.312655,0,268,39934.6332638889,2009-05-01,15:11:54
39.949689,116.312655,0,267,39934.6333217593,2009-05-01,15:11:59
39.949689,116.312654,0,267,39934.6333796296,2009-05-01,15:12:04
39.949688,116.312654,0,267,39934.6334375,2009-05-01,15:12:09
39.949689,116.312654,0,267,39934.6334953704,2009-05-01,15:12:14
39.949689,116.312653,0,267,39934.6335532407,2009-05-01,15:12:19
39.949689,116.312653,0,267,39934.6336111111,2009-05-01,15:12:24
39.949689,116.312652,0,267,39934.6336689815,2009-05-01,15:12:29
39.949688,116.312651,0,267,39934.6337268518,2009-05-01,15:12:34
39.949688,116.31265,0,266,39934.6337847222,2009-05-01,15:12:39
39.949688,116.31265,0,266,39934.6338425926,2009-05-01,15:12:44
39.949688,116.312649,0,266,39934.633900463,2009-05-01,15:12:49
39.949688,116.312647,0,266,39934.6339583333,2009-05-01,15:12:54
39.949688,116.312646,0,266,39934.6340162037,2009-05-01,15:12:59
39.949688,116.312646,0,266,39934.6340740741,2009-05-01,15:13:04
39.949688,116.312646,0,266,39934.6341319444,2009-05-01,15:13:09
39.949688,116.312647,0,266,39934.6341898148,2009-05-01,15:13:14
39.949689,116.312648,0,266,39934.6342476852,2009-05-01,15:13:19
39.949689,116.312649,0,265,39934.6343055556,2009-05-01,15:13:24
39.949689,116.312648,0,265,39934.6343634259,2009-05-01,15:13:29
39.949689,116.312647,0,265,39934.6344212963,2009-05-01,15:13:34
39.949689,116.312646,0,265,39934.6344791667,2009-05-01,15:13:39
39.949689,116.312645,0,265,39934.634537037,2009-05-01,15:13:44
39.94969,116.312646,0,265,39934.6345949074,2009-05-01,15:13:49
39.94969,116.312648,0,265,39934.6346527778,2009-05-01,15:13:54
39.949691,116.312647,0,265,39934.6347106481,2009-05-01,15:13:59
39.94969,116.312647,0,265,39934.6347685185,2009-05-01,15:14:04
39.94969,116.312648,0,266,39934.6348263889,2009-05-01,15:14:09
39.94969,116.312649,0,266,39934.6348842593,2009-05-01,15:14:14
39.949689,116.312649,0,266,39934.6349421296,2009-05-01,15:14:19
39.949689,116.312649,0,266,39934.635,2009-05-01,15:14:24
39.949689,116.312649,0,267,39934.6350578704,2009-05-01,15:14:29
39.949689,116.312649,0,267,39934.6351157407,2009-05-01,15:14:34
39.949688,116.312648,0,267,39934.6351736111,2009-05-01,15:14:39
39.949688,116.312648,0,267,39934.6352314815,2009-05-01,15:14:44
39.949688,116.312648,0,267,39934.6352893518,2009-05-01,15:14:49
39.949688,116.312648,0,267,39934.6353472222,2009-05-01,15:14:54
39.949687,116.312649,0,266,39934.6354050926,2009-05-01,15:14:59
39.949687,116.312649,0,266,39934.635462963,2009-05-01,15:15:04
39.949686,116.312648,0,266,39934.6355208333,2009-05-01,15:15:09
39.949686,116.312648,0,266,39934.6355787037,2009-05-01,15:15:14
39.949686,116.312648,0,267,39934.6356365741,2009-05-01,15:15:19
39.949686,116.312649,0,267,39934.6356944444,2009-05-01,15:15:24
39.949686,116.31265,0,267,39934.6357523148,2009-05-01,15:15:29
39.949686,116.31265,0,267,39934.6358101852,2009-05-01,15:15:34
39.949687,116.31265,0,266,39934.6358680556,2009-05-01,15:15:39
39.949687,116.31265,0,266,39934.6359259259,2009-05-01,15:15:44
39.949687,116.312651,0,266,39934.6359837963,2009-05-01,15:15:49
39.949687,116.312651,0,266,39934.6360416667,2009-05-01,15:15:54
39.949688,116.31265,0,266,39934.636099537,2009-05-01,15:15:59
39.949688,116.312649,0,266,39934.6361574074,2009-05-01,15:16:04
39.949688,116.312648,0,266,39934.6362152778,2009-05-01,15:16:09
39.949688,116.312648,0,266,39934.6362731481,2009-05-01,15:16:14
39.949688,116.312648,0,266,39934.6363310185,2009-05-01,15:16:19
39.949688,116.312648,0,266,39934.6363888889,2009-05-01,15:16:24
39.949689,116.312648,0,266,39934.6364467593,2009-05-01,15:16:29
39.949689,116.312648,0,266,39934.6365046296,2009-05-01,15:16:34
39.949689,116.312648,0,266,39934.6365625,2009-05-01,15:16:39
39.949689,116.312649,0,266,39934.6366203704,2009-05-01,15:16:44
39.949689,116.312649,0,266,39934.6366782407,2009-05-01,15:16:49
39.949689,116.312648,0,266,39934.6367361111,2009-05-01,15:16:54
39.949689,116.312646,0,266,39934.6367939815,2009-05-01,15:16:59
39.94969,116.312645,0,266,39934.6368518519,2009-05-01,15:17:04
39.949689,116.312643,0,266,39934.6369097222,2009-05-01,15:17:09
39.949689,116.312644,0,266,39934.6369675926,2009-05-01,15:17:14
39.949688,116.312643,0,266,39934.637025463,2009-05-01,15:17:19
39.949688,116.312642,0,266,39934.6370833333,2009-05-01,15:17:24
39.949688,116.312642,0,266,39934.6371412037,2009-05-01,15:17:29
39.949688,116.312643,0,266,39934.6371990741,2009-05-01,15:17:34
39.949688,116.312643,0,266,39934.6372569444,2009-05-01,15:17:39
39.949689,116.312646,0,266,39934.6373148148,2009-05-01,15:17:44
39.949688,116.312647,0,266,39934.6373726852,2009-05-01,15:17:49
39.949689,116.312649,0,266,39934.6374305556,2009-05-01,15:17:54
39.949688,116.312649,0,266,39934.6374884259,2009-05-01,15:17:59
39.949688,116.312649,0,266,39934.6375462963,2009-05-01,15:18:04
39.949688,116.312651,0,266,39934.6376041667,2009-05-01,15:18:09
39.949687,116.312653,0,266,39934.637662037,2009-05-01,15:18:14
39.949687,116.312654,0,266,39934.6377199074,2009-05-01,15:18:19
39.949687,116.312653,0,266,39934.6377777778,2009-05-01,15:18:24
39.949688,116.312651,0,266,39934.6378356481,2009-05-01,15:18:29
39.949688,116.31265,0,266,39934.6378935185,2009-05-01,15:18:34
39.949688,116.31265,0,266,39934.6379282407,2009-05-01,15:18:37
39.949689,116.312649,0,266,39934.6379513889,2009-05-01,15:18:39
39.94973,116.312779,0,266,39934.6384143519,2009-05-01,15:19:19
39.949729,116.312816,0,266,39934.6384722222,2009-05-01,15:19:24
39.949758,116.3128,0,266,39934.6385300926,2009-05-01,15:19:29
39.949771,116.312798,0,267,39934.638587963,2009-05-01,15:19:34
39.949788,116.312758,0,267,39934.6386458333,2009-05-01,15:19:39
39.949801,116.312714,0,269,39934.6387037037,2009-05-01,15:19:44
39.949806,116.31271,0,269,39934.6387615741,2009-05-01,15:19:49
39.949813,116.31271,0,269,39934.6388194444,2009-05-01,15:19:54
39.94981,116.31271,0,269,39934.6388773148,2009-05-01,15:19:59
39.94981,116.31271,0,269,39934.638912037,2009-05-01,15:20:02
39.949805,116.312713,0,269,39934.6389351852,2009-05-01,15:20:04
39.949798,116.31277,0,268,39934.6389930556,2009-05-01,15:20:09
39.949807,116.312797,0,267,39934.6390509259,2009-05-01,15:20:14
39.949801,116.312748,0,265,39934.6391087963,2009-05-01,15:20:19
39.949813,116.312658,0,265,39934.6391666667,2009-05-01,15:20:24
39.949833,116.312605,0,265,39934.639224537,2009-05-01,15:20:29
39.949839,116.31254,0,265,39934.6392824074,2009-05-01,15:20:34
39.949829,116.312511,0,265,39934.6393402778,2009-05-01,15:20:39
39.949838,116.312443,0,265,39934.6393981481,2009-05-01,15:20:44
39.949842,116.312369,0,264,39934.6394560185,2009-05-01,15:20:49
39.94984,116.312333,0,265,39934.6395138889,2009-05-01,15:20:54
39.949804,116.312283,0,257,39934.6395717593,2009-05-01,15:20:59
39.949798,116.312246,0,255,39934.6396296296,2009-05-01,15:21:04
39.949803,116.312205,0,253,39934.6396875,2009-05-01,15:21:09
39.949825,116.312202,0,251,39934.6397453704,2009-05-01,15:21:14
39.94987,116.312176,0,250,39934.6398032407,2009-05-01,15:21:19
39.949906,116.312146,0,248,39934.6398611111,2009-05-01,15:21:24
39.94998,116.312104,0,241,39934.6399189815,2009-05-01,15:21:29
39.95003,116.312105,0,233,39934.6399768519,2009-05-01,15:21:34
39.950088,116.312128,0,223,39934.6400347222,2009-05-01,15:21:39
39.950131,116.312094,0,217,39934.6400925926,2009-05-01,15:21:44
39.950166,116.312051,0,209,39934.640150463,2009-05-01,15:21:49
39.950205,116.312073,0,204,39934.6402083333,2009-05-01,15:21:54
39.950228,116.312053,0,202,39934.6402662037,2009-05-01,15:21:59
39.950257,116.312011,0,198,39934.6403240741,2009-05-01,15:22:04
39.950307,116.311975,0,196,39934.6403819444,2009-05-01,15:22:09
39.950325,116.311945,0,194,39934.6404398148,2009-05-01,15:22:14
39.950338,116.311866,0,193,39934.6404976852,2009-05-01,15:22:19
39.950355,116.311814,0,192,39934.6405555556,2009-05-01,15:22:24
39.950348,116.311766,0,190,39934.6406134259,2009-05-01,15:22:29
39.95034,116.311725,0,187,39934.6406712963,2009-05-01,15:22:34
39.95034,116.311725,0,187,39934.6407060185,2009-05-01,15:22:37
39.950342,116.311717,0,186,39934.6407291667,2009-05-01,15:22:39
39.950294,116.311647,0,176,39934.640787037,2009-05-01,15:22:44
39.950277,116.311549,0,171,39934.6408449074,2009-05-01,15:22:49
39.950257,116.311482,0,164,39934.6409027778,2009-05-01,15:22:54
39.950254,116.311398,0,160,39934.6409606481,2009-05-01,15:22:59
39.95025,116.311344,0,158,39934.6410185185,2009-05-01,15:23:04
39.950269,116.311291,0,155,39934.6410763889,2009-05-01,15:23:09
39.950289,116.311237,0,154,39934.6411342593,2009-05-01,15:23:14
39.950311,116.311177,0,158,39934.6411921296,2009-05-01,15:23:19
39.95033,116.311148,0,164,39934.64125,2009-05-01,15:23:24
39.950338,116.311127,0,165,39934.6413078704,2009-05-01,15:23:29
39.950358,116.311096,0,168,39934.6413657407,2009-05-01,15:23:34
39.950353,116.311032,0,173,39934.6414236111,2009-05-01,15:23:39
39.950381,116.311017,0,177,39934.6414814815,2009-05-01,15:23:44
39.950408,116.311004,0,180,39934.6415393518,2009-05-01,15:23:49
39.950436,116.311026,0,182,39934.6415972222,2009-05-01,15:23:54
39.950441,116.311069,0,185,39934.6416550926,2009-05-01,15:23:59
39.950442,116.311069,0,186,39934.641712963,2009-05-01,15:24:04
39.950442,116.311069,0,186,39934.6417476852,2009-05-01,15:24:07
39.950447,116.311068,0,187,39934.6417708333,2009-05-01,15:24:09
39.950459,116.311066,0,188,39934.6418287037,2009-05-01,15:24:14
39.95049,116.311022,0,189,39934.6418865741,2009-05-01,15:24:19
39.950525,116.311041,0,191,39934.6419444444,2009-05-01,15:24:24
39.950533,116.311032,0,193,39934.6420023148,2009-05-01,15:24:29
39.950545,116.311029,0,196,39934.6420601852,2009-05-01,15:24:34
39.950581,116.31109,0,200,39934.6421180556,2009-05-01,15:24:39
39.950584,116.311115,0,203,39934.6421759259,2009-05-01,15:24:44
39.950587,116.311114,0,205,39934.6422337963,2009-05-01,15:24:49
39.95059,116.311113,0,208,39934.6422916667,2009-05-01,15:24:54
39.95059,116.311113,0,211,39934.642349537,2009-05-01,15:24:59
39.950584,116.311113,0,212,39934.6424074074,2009-05-01,15:25:04
39.950584,116.311113,0,212,39934.6424421296,2009-05-01,15:25:07
39.950577,116.311113,0,212,39934.6424652778,2009-05-01,15:25:09
39.950567,116.311113,0,212,39934.6425231481,2009-05-01,15:25:14
39.950534,116.31105,0,212,39934.6425810185,2009-05-01,15:25:19
39.950508,116.311004,0,213,39934.6426388889,2009-05-01,15:25:24
39.950479,116.310942,0,213,39934.6426967593,2009-05-01,15:25:29
39.95047,116.310909,0,213,39934.6427546296,2009-05-01,15:25:34
39.950467,116.31091,0,212,39934.6428125,2009-05-01,15:25:39
39.950467,116.31091,0,212,39934.6428472222,2009-05-01,15:25:42
39.950465,116.31091,0,213,39934.6428703704,2009-05-01,15:25:44
39.950456,116.31091,0,213,39934.6429282407,2009-05-01,15:25:49
39.950445,116.310911,0,213,39934.6429861111,2009-05-01,15:25:54
39.950443,116.310912,0,213,39934.6430439815,2009-05-01,15:25:59
39.950448,116.310912,0,213,39934.6431018518,2009-05-01,15:26:04
39.950448,116.310912,0,213,39934.6431365741,2009-05-01,15:26:07
39.950456,116.310912,0,213,39934.6431597222,2009-05-01,15:26:09
39.950537,116.310954,0,214,39934.6432175926,2009-05-01,15:26:14
39.950615,116.311018,0,217,39934.643275463,2009-05-01,15:26:19
39.950619,116.311023,0,219,39934.6433333333,2009-05-01,15:26:24
39.950613,116.311024,0,220,39934.6433912037,2009-05-01,15:26:29
39.950614,116.311024,0,220,39934.6434490741,2009-05-01,15:26:34
39.950621,116.311022,0,221,39934.6435069444,2009-05-01,15:26:39
39.950625,116.311021,0,221,39934.6435648148,2009-05-01,15:26:44
39.950627,116.311022,0,222,39934.6436226852,2009-05-01,15:26:49
39.950627,116.311022,0,222,39934.6436574074,2009-05-01,15:26:52
39.950627,116.311022,0,222,39934.6436805556,2009-05-01,15:26:54
39.950617,116.311024,0,222,39934.6437384259,2009-05-01,15:26:59
39.950596,116.310998,0,224,39934.6437962963,2009-05-01,15:27:04
39.950596,116.310998,0,224,39934.6438310185,2009-05-01,15:27:07
39.95059,116.310995,0,224,39934.6438541667,2009-05-01,15:27:09
39.950569,116.310995,0,225,39934.643912037,2009-05-01,15:27:14
39.95056,116.310978,0,226,39934.6439699074,2009-05-01,15:27:19
39.950551,116.310979,0,226,39934.6440277778,2009-05-01,15:27:24
39.950519,116.310972,0,226,39934.6440856481,2009-05-01,15:27:29
39.950505,116.310961,0,225,39934.6441435185,2009-05-01,15:27:34
39.950506,116.31096,0,225,39934.6442013889,2009-05-01,15:27:39
39.950506,116.31096,0,225,39934.6442361111,2009-05-01,15:27:42
39.950505,116.310961,0,225,39934.6442592593,2009-05-01,15:27:44
39.950493,116.310962,0,226,39934.6443171296,2009-05-01,15:27:49
39.95048,116.310959,0,226,39934.644375,2009-05-01,15:27:54
39.950489,116.310958,0,226,39934.6444328704,2009-05-01,15:27:59
39.950498,116.310956,0,226,39934.6444907407,2009-05-01,15:28:04
39.950477,116.31098,0,230,39934.6445486111,2009-05-01,15:28:09
39.950446,116.310983,0,227,39934.6446064815,2009-05-01,15:28:14
39.950447,116.310984,0,226,39934.6446643519,2009-05-01,15:28:19
39.950447,116.310984,0,226,39934.6446990741,2009-05-01,15:28:22
39.950443,116.310983,0,227,39934.6447222222,2009-05-01,15:28:24
39.950434,116.310988,0,225,39934.6447800926,2009-05-01,15:28:29
39.950433,116.310988,0,225,39934.644837963,2009-05-01,15:28:34
39.950432,116.310988,0,224,39934.6448958333,2009-05-01,15:28:39
39.95043,116.310988,0,224,39934.6449537037,2009-05-01,15:28:44
39.95043,116.310988,0,224,39934.6450115741,2009-05-01,15:28:49
39.950429,116.310988,0,224,39934.6450694444,2009-05-01,15:28:54
39.950429,116.310988,0,224,39934.6451273148,2009-05-01,15:28:59
39.950429,116.310989,0,224,39934.6451851852,2009-05-01,15:29:04
39.950429,116.310989,0,224,39934.6452430556,2009-05-01,15:29:09
39.950429,116.31099,0,224,39934.6453009259,2009-05-01,15:29:14
39.950429,116.31099,0,224,39934.6453587963,2009-05-01,15:29:19
39.950429,116.31099,0,224,39934.6454166667,2009-05-01,15:29:24
39.950429,116.310991,0,224,39934.645474537,2009-05-01,15:29:29
39.950429,116.310991,0,224,39934.6455324074,2009-05-01,15:29:34
39.950429,116.310991,0,223,39934.6455902778,2009-05-01,15:29:39
39.950429,116.310992,0,223,39934.6456481481,2009-05-01,15:29:44
39.950429,116.310992,0,223,39934.6457060185,2009-05-01,15:29:49
39.950429,116.310992,0,223,39934.6457638889,2009-05-01,15:29:54
39.950428,116.310992,0,223,39934.6458217593,2009-05-01,15:29:59
39.950428,116.310992,0,223,39934.6458796296,2009-05-01,15:30:04
39.950428,116.310993,0,223,39934.6459375,2009-05-01,15:30:09
39.950428,116.310993,0,223,39934.6459953704,2009-05-01,15:30:14
39.950428,116.310994,0,223,39934.6460532407,2009-05-01,15:30:19
39.950427,116.310994,0,223,39934.6461111111,2009-05-01,15:30:24
39.950427,116.31099,0,223,39934.6461689815,2009-05-01,15:30:29
39.950428,116.310994,0,224,39934.6462268519,2009-05-01,15:30:34
39.950429,116.311,0,224,39934.6462847222,2009-05-01,15:30:39
39.950426,116.311001,0,223,39934.6463425926,2009-05-01,15:30:44
39.950426,116.311001,0,223,39934.646400463,2009-05-01,15:30:49
39.950426,116.311001,0,224,39934.6464583333,2009-05-01,15:30:54
39.950429,116.311001,0,224,39934.6465162037,2009-05-01,15:30:59
39.950429,116.311001,0,224,39934.6465509259,2009-05-01,15:31:02
39.950431,116.311001,0,224,39934.6465740741,2009-05-01,15:31:04
39.950592,116.311015,0,224,39934.6466319444,2009-05-01,15:31:09
39.95069,116.311029,0,220,39934.6466898148,2009-05-01,15:31:14
39.950813,116.31104,0,210,39934.6467476852,2009-05-01,15:31:19
39.951124,116.311039,0,201,39934.6468055556,2009-05-01,15:31:24
39.951493,116.31101,0,190,39934.6468634259,2009-05-01,15:31:29
39.951803,116.311087,0,185,39934.6469212963,2009-05-01,15:31:34
39.952203,116.31109,0,173,39934.6469791667,2009-05-01,15:31:39
39.95253,116.311098,0,185,39934.647037037,2009-05-01,15:31:44
39.9526,116.311124,0,200,39934.6470949074,2009-05-01,15:31:49
39.9526,116.311124,0,200,39934.6471296296,2009-05-01,15:31:52
39.952602,116.311126,0,205,39934.6471527778,2009-05-01,15:31:54
39.952639,116.31113,0,208,39934.6472106481,2009-05-01,15:31:59
39.952877,116.311129,0,199,39934.6472685185,2009-05-01,15:32:04
39.953206,116.311191,0,193,39934.6473263889,2009-05-01,15:32:09
39.953639,116.311172,0,191,39934.6473842593,2009-05-01,15:32:14
39.954063,116.311149,0,191,39934.6474421296,2009-05-01,15:32:19
39.954521,116.311114,0,181,39934.6475,2009-05-01,15:32:24
39.955019,116.311137,0,179,39934.6475578704,2009-05-01,15:32:29
39.955391,116.311116,0,177,39934.6476157407,2009-05-01,15:32:34
39.955497,116.311097,0,172,39934.6476736111,2009-05-01,15:32:39
39.955503,116.311096,0,170,39934.6477314815,2009-05-01,15:32:44
39.955502,116.311097,0,169,39934.6477893519,2009-05-01,15:32:49
39.9555,116.311098,0,168,39934.6478472222,2009-05-01,15:32:54
39.955498,116.311099,0,168,39934.6479050926,2009-05-01,15:32:59
39.955497,116.311099,0,168,39934.647962963,2009-05-01,15:33:04
39.955497,116.311099,0,168,39934.6479976852,2009-05-01,15:33:07
39.955496,116.311098,0,168,39934.6480208333,2009-05-01,15:33:09
39.955534,116.311095,0,172,39934.6480787037,2009-05-01,15:33:14
39.955646,116.310956,0,171,39934.6481365741,2009-05-01,15:33:19
39.955671,116.310501,0,177,39934.6481944444,2009-05-01,15:33:24
39.955707,116.309854,0,199,39934.6482523148,2009-05-01,15:33:29
39.955717,116.309123,0,208,39934.6483101852,2009-05-01,15:33:34
39.955713,116.308251,0,217,39934.6483680556,2009-05-01,15:33:39
39.955735,116.30728,0,228,39934.6484259259,2009-05-01,15:33:44
39.955703,116.306413,0,238,39934.6484837963,2009-05-01,15:33:49
39.955684,116.305524,0,244,39934.6485416667,2009-05-01,15:33:54
39.955657,116.304731,0,255,39934.648599537,2009-05-01,15:33:59
39.955639,116.303911,0,261,39934.6486574074,2009-05-01,15:34:04
39.955717,116.303404,0,257,39934.6487152778,2009-05-01,15:34:09
39.956147,116.303337,0,265,39934.6487731481,2009-05-01,15:34:14
39.956683,116.303451,0,296,39934.6488310185,2009-05-01,15:34:19
39.957346,116.30347,0,312,39934.6488888889,2009-05-01,15:34:24
39.958031,116.303409,0,333,39934.6489467593,2009-05-01,15:34:29
39.958674,116.303296,0,345,39934.6490046296,2009-05-01,15:34:34
39.959328,116.303085,0,341,39934.6490625,2009-05-01,15:34:39
39.959939,116.302907,0,327,39934.6491203704,2009-05-01,15:34:44
39.960487,116.302772,0,320,39934.6491782407,2009-05-01,15:34:49
39.961093,116.302591,0,302,39934.6492361111,2009-05-01,15:34:54
39.961792,116.302241,0,192,39934.6492939815,2009-05-01,15:34:59
39.962381,116.302135,0,181,39934.6493518518,2009-05-01,15:35:04
39.963009,116.302015,0,183,39934.6494097222,2009-05-01,15:35:09
39.963673,116.301895,0,179,39934.6494675926,2009-05-01,15:35:14
39.964279,116.301768,0,171,39934.649525463,2009-05-01,15:35:19
39.964929,116.301699,0,176,39934.6495833333,2009-05-01,15:35:24
39.965517,116.301587,0,189,39934.6496412037,2009-05-01,15:35:29
39.966103,116.30142,0,166,39934.6496990741,2009-05-01,15:35:34
39.966749,116.301308,0,167,39934.6497569444,2009-05-01,15:35:39
39.967369,116.301231,0,164,39934.6498148148,2009-05-01,15:35:44
39.967936,116.301174,0,165,39934.6498726852,2009-05-01,15:35:49
39.968429,116.301148,0,177,39934.6499305556,2009-05-01,15:35:54
39.968776,116.301149,0,188,39934.6499884259,2009-05-01,15:35:59
39.968938,116.301104,0,197,39934.6500462963,2009-05-01,15:36:04
39.968929,116.301103,0,205,39934.6501041667,2009-05-01,15:36:09
39.968929,116.301103,0,205,39934.6501388889,2009-05-01,15:36:12
39.968936,116.301104,0,212,39934.650162037,2009-05-01,15:36:14
39.968945,116.301101,0,219,39934.6502199074,2009-05-01,15:36:19
39.968945,116.301101,0,219,39934.6502546296,2009-05-01,15:36:22
39.968943,116.3011,0,224,39934.6502777778,2009-05-01,15:36:24
39.968925,116.301099,0,227,39934.6503356481,2009-05-01,15:36:29
39.968917,116.301099,0,229,39934.6503935185,2009-05-01,15:36:34
39.968917,116.301099,0,229,39934.6504282407,2009-05-01,15:36:37
39.968912,116.301098,0,230,39934.6504513889,2009-05-01,15:36:39
39.968902,116.301096,0,230,39934.6505092593,2009-05-01,15:36:44
39.968884,116.301097,0,231,39934.6505671296,2009-05-01,15:36:49
39.968866,116.301098,0,232,39934.650625,2009-05-01,15:36:54
39.968849,116.301098,0,232,39934.6506828704,2009-05-01,15:36:59
39.968833,116.301097,0,233,39934.6507407407,2009-05-01,15:37:04
39.968827,116.301093,0,234,39934.6507986111,2009-05-01,15:37:09
39.968821,116.301091,0,234,39934.6508564815,2009-05-01,15:37:14
39.968814,116.30109,0,234,39934.6509143518,2009-05-01,15:37:19
39.968808,116.301089,0,235,39934.6509722222,2009-05-01,15:37:24
39.968807,116.301088,0,235,39934.6510300926,2009-05-01,15:37:29
39.968806,116.301085,0,235,39934.651087963,2009-05-01,15:37:34
39.968799,116.301082,0,235,39934.6511458333,2009-05-01,15:37:39
39.968797,116.30108,0,235,39934.6512037037,2009-05-01,15:37:44
39.968789,116.301079,0,235,39934.6512615741,2009-05-01,15:37:49
39.968789,116.301079,0,235,39934.6512962963,2009-05-01,15:37:52
39.968788,116.301076,0,236,39934.6513194444,2009-05-01,15:37:54
39.968797,116.301077,0,236,39934.6513773148,2009-05-01,15:37:59
39.968802,116.30108,0,236,39934.6514351852,2009-05-01,15:38:04
39.968802,116.30108,0,236,39934.6514699074,2009-05-01,15:38:07
39.968807,116.301081,0,236,39934.6514930556,2009-05-01,15:38:09
39.968951,116.300984,0,233,39934.6515509259,2009-05-01,15:38:14
39.969033,116.300942,0,230,39934.6516087963,2009-05-01,15:38:19
39.969094,116.300914,0,225,39934.6516666667,2009-05-01,15:38:24
39.969147,116.300911,0,213,39934.651724537,2009-05-01,15:38:29
39.969211,116.300936,0,200,39934.6517824074,2009-05-01,15:38:34
39.969257,116.300935,0,192,39934.6518402778,2009-05-01,15:38:39
39.969335,116.300943,0,191,39934.6518981481,2009-05-01,15:38:44
39.969388,116.300966,0,188,39934.6519560185,2009-05-01,15:38:49
39.969423,116.300966,0,184,39934.6520138889,2009-05-01,15:38:54
39.969443,116.301039,0,181,39934.6520717593,2009-05-01,15:38:59
39.969457,116.301092,0,180,39934.6521296296,2009-05-01,15:39:04
39.969488,116.301136,0,173,39934.6521875,2009-05-01,15:39:09
39.969524,116.301184,0,168,39934.6522453704,2009-05-01,15:39:14
39.969541,116.301266,0,158,39934.6523032407,2009-05-01,15:39:19
39.969597,116.30136,0,149,39934.6523611111,2009-05-01,15:39:24
39.969595,116.301427,0,144,39934.6524189815,2009-05-01,15:39:29
39.96959,116.301486,0,142,39934.6524768519,2009-05-01,15:39:34
39.96962,116.301525,0,148,39934.6525347222,2009-05-01,15:39:39
39.969682,116.301551,0,151,39934.6525925926,2009-05-01,15:39:44
39.969748,116.301536,0,151,39934.652650463,2009-05-01,15:39:49
39.969797,116.301528,0,157,39934.6527083333,2009-05-01,15:39:54
39.969825,116.301565,0,154,39934.6527662037,2009-05-01,15:39:59
39.969832,116.301639,0,147,39934.6528240741,2009-05-01,15:40:04
39.969778,116.301712,0,151,39934.6528819444,2009-05-01,15:40:09
39.969794,116.301754,0,153,39934.6529398148,2009-05-01,15:40:14
39.969847,116.301795,0,150,39934.6529976852,2009-05-01,15:40:19
39.969904,116.301873,0,154,39934.6530555556,2009-05-01,15:40:24
39.969961,116.301963,0,157,39934.6531134259,2009-05-01,15:40:29
39.970015,116.301956,0,160,39934.6531712963,2009-05-01,15:40:34
39.970031,116.30195,0,166,39934.6532291667,2009-05-01,15:40:39
39.970061,116.301951,0,172,39934.653287037,2009-05-01,15:40:44
39.970127,116.301998,0,179,39934.6533449074,2009-05-01,15:40:49
39.970171,116.30204,0,180,39934.6534027778,2009-05-01,15:40:54
39.970193,116.302102,0,181,39934.6534606481,2009-05-01,15:40:59
39.970235,116.302128,0,181,39934.6535185185,2009-05-01,15:41:04
39.970259,116.302122,0,181,39934.6535763889,2009-05-01,15:41:09
39.970289,116.302184,0,184,39934.6536342593,2009-05-01,15:41:14
39.970293,116.302225,0,188,39934.6536921296,2009-05-01,15:41:19
39.970296,116.302286,0,189,39934.65375,2009-05-01,15:41:24
39.97032,116.302323,0,191,39934.6538078704,2009-05-01,15:41:29
39.970323,116.302342,0,193,39934.6538657407,2009-05-01,15:41:34
39.970342,116.302331,0,194,39934.6539236111,2009-05-01,15:41:39
39.970382,116.302328,0,195,39934.6539814815,2009-05-01,15:41:44
39.970524,116.302445,0,193,39934.6540393519,2009-05-01,15:41:49
39.970488,116.302584,0,193,39934.6540972222,2009-05-01,15:41:54
39.970572,116.302705,0,192,39934.6541550926,2009-05-01,15:41:59
39.970567,116.302754,0,196,39934.654212963,2009-05-01,15:42:04
39.970579,116.302822,0,197,39934.6542708333,2009-05-01,15:42:09
39.970613,116.302828,0,206,39934.6543287037,2009-05-01,15:42:14
39.970648,116.302857,0,224,39934.6543865741,2009-05-01,15:42:19
39.970657,116.302838,0,229,39934.6544444444,2009-05-01,15:42:24
39.970682,116.302819,0,224,39934.6545023148,2009-05-01,15:42:29
39.970689,116.302836,0,235,39934.6545601852,2009-05-01,15:42:34
39.970693,116.302875,0,232,39934.6546180556,2009-05-01,15:42:39
39.970763,116.302872,0,247,39934.6546759259,2009-05-01,15:42:44
39.970809,116.302871,0,257,39934.6547337963,2009-05-01,15:42:49
39.970868,116.302923,0,263,39934.6547916667,2009-05-01,15:42:54
39.970909,116.302991,0,265,39934.654849537,2009-05-01,15:42:59
39.970959,116.303069,0,266,39934.6549074074,2009-05-01,15:43:04
39.971005,116.303192,0,269,39934.6549652778,2009-05-01,15:43:09
39.971073,116.303332,0,269,39934.6550231481,2009-05-01,15:43:14
39.971162,116.303624,0,273,39934.6550810185,2009-05-01,15:43:19
39.971182,116.303774,0,267,39934.6551388889,2009-05-01,15:43:24
39.9712,116.303867,0,263,39934.6551967593,2009-05-01,15:43:29
39.971226,116.303952,0,260,39934.6552546296,2009-05-01,15:43:34
39.971262,116.304017,0,259,39934.6553125,2009-05-01,15:43:39
39.9713,116.304085,0,258,39934.6553703704,2009-05-01,15:43:44
39.971333,116.304154,0,257,39934.6554282407,2009-05-01,15:43:49
39.971308,116.304237,0,255,39934.6554861111,2009-05-01,15:43:54
39.971317,116.304313,0,258,39934.6555439815,2009-05-01,15:43:59
39.971332,116.304363,0,261,39934.6556018519,2009-05-01,15:44:04
39.971344,116.304401,0,265,39934.6556597222,2009-05-01,15:44:09
39.971365,116.304453,0,274,39934.6557175926,2009-05-01,15:44:14
39.971383,116.304506,0,281,39934.655775463,2009-05-01,15:44:19
39.971422,116.304529,0,285,39934.6558333333,2009-05-01,15:44:24
39.971464,116.30453,0,288,39934.6558912037,2009-05-01,15:44:29
39.971466,116.304614,0,288,39934.6559490741,2009-05-01,15:44:34
39.971438,116.304712,0,289,39934.6560069444,2009-05-01,15:44:39
39.971374,116.304761,0,290,39934.6560648148,2009-05-01,15:44:44
39.971334,116.304788,0,292,39934.6561226852,2009-05-01,15:44:49
39.971313,116.304796,0,292,39934.6561805556,2009-05-01,15:44:54
39.971298,116.304793,0,292,39934.6562384259,2009-05-01,15:44:59
39.971289,116.304794,0,292,39934.6562962963,2009-05-01,15:45:04
39.971254,116.30481,0,292,39934.6563541667,2009-05-01,15:45:09
39.971214,116.304803,0,292,39934.656412037,2009-05-01,15:45:14
39.971183,116.304791,0,292,39934.6564699074,2009-05-01,15:45:19
