# Supplementary material for: Research on differential privacy protection method based on user tendency
Source: PLoS One. 2023 Oct 26;18(10):e0288823. doi: 10.1371/journal.pone.0288823 (PMC10602288; doi:10.1371/journal.pone.0288823)
Supplement: S2 Data — (ZIP) [file pone.0288823.s002.zip › Data 5-2/022/Trajectory/20090502044205.plt]

Geolife trajectory
WGS 84
Altitude is in Feet
Reserved 3
0,2,255,My Track,0,0,2,8421376
0
39.970338,116.301444,0,492,39935.1958912037,2009-05-02,04:42:05
39.970101,116.301407,0,487,39935.1959490741,2009-05-02,04:42:10
39.969862,116.301516,0,491,39935.1960069444,2009-05-02,04:42:15
39.969833,116.301443,0,486,39935.1960648148,2009-05-02,04:42:20
39.969669,116.30149,0,439,39935.1961226852,2009-05-02,04:42:25
39.969439,116.301503,0,424,39935.1961805556,2009-05-02,04:42:30
39.969232,116.301529,0,420,39935.1962384259,2009-05-02,04:42:35
39.969118,116.301512,0,414,39935.1962962963,2009-05-02,04:42:40
39.969055,116.301543,0,410,39935.1963541667,2009-05-02,04:42:45
39.969028,116.301518,0,406,39935.196412037,2009-05-02,04:42:50
39.969112,116.301436,0,382,39935.1964699074,2009-05-02,04:42:55
39.969371,116.300864,0,832,39935.1965277778,2009-05-02,04:43:00
39.969251,116.30076,0,816,39935.1965856481,2009-05-02,04:43:05
39.96876,116.301771,0,728,39935.1966435185,2009-05-02,04:43:10
39.968815,116.301785,0,708,39935.1967013889,2009-05-02,04:43:15
39.968768,116.300751,0,655,39935.1967592593,2009-05-02,04:43:20
39.968661,116.300814,0,507,39935.1968171296,2009-05-02,04:43:25
39.969218,116.300856,0,263,39935.196875,2009-05-02,04:43:30
39.969259,116.300794,0,247,39935.1969328704,2009-05-02,04:43:35
39.969297,116.300647,0,219,39935.1969907407,2009-05-02,04:43:40
39.969406,116.300626,0,194,39935.1970486111,2009-05-02,04:43:45
39.969469,116.300614,0,201,39935.1971064815,2009-05-02,04:43:50
39.969537,116.300587,0,196,39935.1971643518,2009-05-02,04:43:55
39.96958,116.300563,0,206,39935.1972222222,2009-05-02,04:44:00
39.96965,116.30053,0,213,39935.1972800926,2009-05-02,04:44:05
39.969724,116.300513,0,223,39935.197337963,2009-05-02,04:44:10
39.969783,116.300487,0,230,39935.1973958333,2009-05-02,04:44:15
39.969841,116.300463,0,239,39935.1974537037,2009-05-02,04:44:20
39.969893,116.300473,0,241,39935.1975115741,2009-05-02,04:44:25
39.970002,116.30052,0,252,39935.1975694444,2009-05-02,04:44:30
39.970002,116.300575,0,263,39935.1976273148,2009-05-02,04:44:35
39.970049,116.300676,0,269,39935.1976851852,2009-05-02,04:44:40
39.970119,116.300714,0,272,39935.1977430556,2009-05-02,04:44:45
39.970176,116.30077,0,275,39935.1978009259,2009-05-02,04:44:50
39.970254,116.300768,0,276,39935.1978587963,2009-05-02,04:44:55
39.970328,116.300723,0,275,39935.1979166667,2009-05-02,04:45:00
39.970377,116.300701,0,272,39935.197974537,2009-05-02,04:45:05
39.970356,116.30079,0,279,39935.1980324074,2009-05-02,04:45:10
39.970359,116.300867,0,281,39935.1980902778,2009-05-02,04:45:15
39.970353,116.30088,0,280,39935.1981481481,2009-05-02,04:45:20
39.970354,116.300878,0,280,39935.1982060185,2009-05-02,04:45:25
39.970354,116.300878,0,280,39935.1982407407,2009-05-02,04:45:28
39.970354,116.300876,0,280,39935.1982638889,2009-05-02,04:45:30
39.970349,116.300861,0,280,39935.1983217593,2009-05-02,04:45:35
39.970349,116.300861,0,280,39935.1983564815,2009-05-02,04:45:38
39.970351,116.300855,0,279,39935.1983796296,2009-05-02,04:45:40
39.970361,116.300824,0,279,39935.1984375,2009-05-02,04:45:45
39.970397,116.300783,0,293,39935.1984953704,2009-05-02,04:45:50
39.970435,116.300764,0,293,39935.1985532407,2009-05-02,04:45:55
39.970487,116.300783,0,290,39935.1986111111,2009-05-02,04:46:00
39.970506,116.300788,0,283,39935.1986689815,2009-05-02,04:46:05
39.970509,116.300791,0,284,39935.1987268519,2009-05-02,04:46:10
39.970514,116.300786,0,284,39935.1987847222,2009-05-02,04:46:15
39.970521,116.30078,0,284,39935.1988425926,2009-05-02,04:46:20
39.970528,116.300777,0,284,39935.198900463,2009-05-02,04:46:25
39.970532,116.300774,0,284,39935.1989583333,2009-05-02,04:46:30
39.970532,116.300774,0,284,39935.1989930556,2009-05-02,04:46:33
39.97054,116.300766,0,284,39935.1990162037,2009-05-02,04:46:35
39.970619,116.300676,0,297,39935.1990740741,2009-05-02,04:46:40
39.970631,116.300593,0,302,39935.1991319444,2009-05-02,04:46:45
39.970619,116.300571,0,303,39935.1991898148,2009-05-02,04:46:50
39.970617,116.300559,0,303,39935.1992476852,2009-05-02,04:46:55
39.970616,116.300553,0,304,39935.1993055556,2009-05-02,04:47:00
39.97061,116.300546,0,305,39935.1993634259,2009-05-02,04:47:05
39.970606,116.300541,0,305,39935.1994212963,2009-05-02,04:47:10
39.970604,116.300544,0,306,39935.1994791667,2009-05-02,04:47:15
39.970604,116.300544,0,306,39935.1995138889,2009-05-02,04:47:18
39.970599,116.30055,0,307,39935.199537037,2009-05-02,04:47:20
39.970402,116.300676,0,316,39935.1995949074,2009-05-02,04:47:25
39.970384,116.300732,0,321,39935.1996527778,2009-05-02,04:47:30
39.970326,116.300725,0,317,39935.1997106481,2009-05-02,04:47:35
39.970326,116.300725,0,317,39935.1997453704,2009-05-02,04:47:38
39.970318,116.300726,0,317,39935.1997685185,2009-05-02,04:47:40
39.970319,116.300715,0,318,39935.1998263889,2009-05-02,04:47:45
39.970319,116.300715,0,318,39935.1998611111,2009-05-02,04:47:48
39.970317,116.300709,0,318,39935.1998842593,2009-05-02,04:47:50
39.970115,116.300723,0,316,39935.1999421296,2009-05-02,04:47:55
39.969901,116.300764,0,316,39935.2,2009-05-02,04:48:00
39.969821,116.300637,0,308,39935.2000578704,2009-05-02,04:48:05
39.969687,116.300673,0,300,39935.2001157407,2009-05-02,04:48:10
39.96967,116.300694,0,293,39935.2001736111,2009-05-02,04:48:15
39.969679,116.300711,0,291,39935.2002314815,2009-05-02,04:48:20
39.969679,116.300711,0,291,39935.2002662037,2009-05-02,04:48:23
39.969682,116.300719,0,289,39935.2002893519,2009-05-02,04:48:25
39.969682,116.300728,0,289,39935.2003472222,2009-05-02,04:48:30
39.969684,116.300737,0,288,39935.2004050926,2009-05-02,04:48:35
39.969684,116.300737,0,288,39935.2004398148,2009-05-02,04:48:38
39.969683,116.300743,0,289,39935.200462963,2009-05-02,04:48:40
39.96968,116.300755,0,289,39935.2005208333,2009-05-02,04:48:45
39.96968,116.300755,0,289,39935.2005555556,2009-05-02,04:48:48
39.969676,116.300763,0,289,39935.2005787037,2009-05-02,04:48:50
39.969675,116.300774,0,290,39935.2006365741,2009-05-02,04:48:55
39.96967,116.300788,0,290,39935.2006944444,2009-05-02,04:49:00
39.96966,116.300802,0,291,39935.2007523148,2009-05-02,04:49:05
39.969658,116.300818,0,291,39935.2008101852,2009-05-02,04:49:10
39.969654,116.300823,0,291,39935.2008680556,2009-05-02,04:49:15
39.96965,116.300828,0,291,39935.2009259259,2009-05-02,04:49:20
39.96965,116.300828,0,291,39935.2009606481,2009-05-02,04:49:23
39.969645,116.300835,0,291,39935.2009837963,2009-05-02,04:49:25
39.969581,116.300842,0,292,39935.2010416667,2009-05-02,04:49:30
39.969397,116.300861,0,292,39935.201099537,2009-05-02,04:49:35
39.96914,116.300901,0,287,39935.2011574074,2009-05-02,04:49:40
39.96884,116.300847,0,277,39935.2012152778,2009-05-02,04:49:45
39.968467,116.300776,0,271,39935.2012731481,2009-05-02,04:49:50
39.968032,116.300746,0,263,39935.2013310185,2009-05-02,04:49:55
39.967544,116.300823,0,253,39935.2013888889,2009-05-02,04:50:00
39.967054,116.300879,0,247,39935.2014467593,2009-05-02,04:50:05
39.966626,116.300963,0,229,39935.2015046296,2009-05-02,04:50:10
39.966263,116.300999,0,203,39935.2015625,2009-05-02,04:50:15
39.96585,116.301013,0,184,39935.2016203704,2009-05-02,04:50:20
39.965406,116.301026,0,165,39935.2016782407,2009-05-02,04:50:25
39.96513,116.301021,0,152,39935.2017361111,2009-05-02,04:50:30
39.9651,116.301041,0,153,39935.2017939815,2009-05-02,04:50:35
39.9651,116.301041,0,153,39935.2018287037,2009-05-02,04:50:38
39.965098,116.301042,0,152,39935.2018518519,2009-05-02,04:50:40
39.964991,116.301049,0,149,39935.2019097222,2009-05-02,04:50:45
39.964731,116.301107,0,154,39935.2019675926,2009-05-02,04:50:50
39.964363,116.301183,0,152,39935.202025463,2009-05-02,04:50:55
39.963909,116.301246,0,145,39935.2020833333,2009-05-02,04:51:00
39.963387,116.301343,0,141,39935.2021412037,2009-05-02,04:51:05
39.962785,116.30143,0,137,39935.2021990741,2009-05-02,04:51:10
39.962143,116.301499,0,135,39935.2022569444,2009-05-02,04:51:15
39.961422,116.30168,0,141,39935.2023148148,2009-05-02,04:51:20
39.96075,116.301817,0,143,39935.2023726852,2009-05-02,04:51:25
39.960126,116.301887,0,144,39935.2024305556,2009-05-02,04:51:30
39.959615,116.30193,0,142,39935.2024884259,2009-05-02,04:51:35
39.959163,116.302044,0,141,39935.2025462963,2009-05-02,04:51:40
39.958616,116.302196,0,142,39935.2026041667,2009-05-02,04:51:45
39.958014,116.30226,0,143,39935.202662037,2009-05-02,04:51:50
39.957501,116.302305,0,143,39935.2027199074,2009-05-02,04:51:55
39.957023,116.302292,0,139,39935.2027777778,2009-05-02,04:52:00
39.956697,116.302344,0,137,39935.2028356481,2009-05-02,04:52:05
39.956582,116.302496,0,150,39935.2028935185,2009-05-02,04:52:10
39.956351,116.302582,0,150,39935.2029513889,2009-05-02,04:52:15
39.956006,116.302676,0,144,39935.2030092593,2009-05-02,04:52:20
39.955732,116.302739,0,139,39935.2030671296,2009-05-02,04:52:25
39.955571,116.302783,0,133,39935.203125,2009-05-02,04:52:30
39.955381,116.302825,0,130,39935.2031828704,2009-05-02,04:52:35
39.955258,116.302835,0,124,39935.2032407407,2009-05-02,04:52:40
39.955026,116.302856,0,123,39935.2032986111,2009-05-02,04:52:45
39.95474,116.302881,0,118,39935.2033564815,2009-05-02,04:52:50
39.954493,116.302876,0,114,39935.2034143518,2009-05-02,04:52:55
39.954308,116.302874,0,112,39935.2034722222,2009-05-02,04:53:00
39.954177,116.302953,0,112,39935.2035300926,2009-05-02,04:53:05
39.954064,116.302967,0,113,39935.203587963,2009-05-02,04:53:10
39.953971,116.30297,0,117,39935.2036458333,2009-05-02,04:53:15
39.953942,116.302959,0,119,39935.2037037037,2009-05-02,04:53:20
39.953924,116.302959,0,116,39935.2037615741,2009-05-02,04:53:25
39.953905,116.302957,0,115,39935.2038194444,2009-05-02,04:53:30
39.953836,116.302948,0,115,39935.2038773148,2009-05-02,04:53:35
39.953771,116.302975,0,118,39935.2039351852,2009-05-02,04:53:40
39.953759,116.302997,0,118,39935.2039930556,2009-05-02,04:53:45
39.953759,116.302997,0,118,39935.2040277778,2009-05-02,04:53:48
39.953762,116.302997,0,118,39935.2040509259,2009-05-02,04:53:50
39.953748,116.302996,0,117,39935.2041087963,2009-05-02,04:53:55
39.953678,116.302967,0,120,39935.2041666667,2009-05-02,04:54:00
39.953537,116.302989,0,121,39935.204224537,2009-05-02,04:54:05
39.953488,116.303022,0,124,39935.2042824074,2009-05-02,04:54:10
39.953441,116.303015,0,125,39935.2043402778,2009-05-02,04:54:15
39.953336,116.303009,0,126,39935.2043981481,2009-05-02,04:54:20
39.953155,116.303062,0,128,39935.2044560185,2009-05-02,04:54:25
39.952953,116.303103,0,133,39935.2045138889,2009-05-02,04:54:30
39.952868,116.303115,0,134,39935.2045717593,2009-05-02,04:54:35
39.952842,116.303102,0,135,39935.2046296296,2009-05-02,04:54:40
39.952813,116.303091,0,137,39935.2046875,2009-05-02,04:54:45
39.95279,116.303089,0,139,39935.2047453704,2009-05-02,04:54:50
39.952773,116.303088,0,141,39935.2048032407,2009-05-02,04:54:55
39.952728,116.303088,0,143,39935.2048611111,2009-05-02,04:55:00
39.952543,116.303074,0,146,39935.2049189815,2009-05-02,04:55:05
39.952244,116.303127,0,150,39935.2049768518,2009-05-02,04:55:10
39.951851,116.303166,0,152,39935.2050347222,2009-05-02,04:55:15
39.951416,116.303193,0,154,39935.2050925926,2009-05-02,04:55:20
39.950924,116.303147,0,150,39935.205150463,2009-05-02,04:55:25
39.950243,116.303225,0,146,39935.2052083333,2009-05-02,04:55:30
39.949529,116.303249,0,146,39935.2052662037,2009-05-02,04:55:35
39.948932,116.303292,0,143,39935.2053240741,2009-05-02,04:55:40
39.948572,116.303328,0,144,39935.2053819444,2009-05-02,04:55:45
39.948347,116.303224,0,150,39935.2054398148,2009-05-02,04:55:50
39.948269,116.303192,0,154,39935.2054976852,2009-05-02,04:55:55
39.948265,116.30317,0,157,39935.2055555556,2009-05-02,04:56:00
39.948184,116.303218,0,164,39935.2056134259,2009-05-02,04:56:05
39.948101,116.303226,0,168,39935.2056712963,2009-05-02,04:56:10
39.948057,116.303238,0,168,39935.2057291667,2009-05-02,04:56:15
39.948041,116.303286,0,163,39935.205787037,2009-05-02,04:56:20
39.948041,116.303286,0,163,39935.2058217593,2009-05-02,04:56:23
39.948038,116.30329,0,165,39935.2058449074,2009-05-02,04:56:25
39.948048,116.303286,0,165,39935.2059027778,2009-05-02,04:56:30
39.948054,116.30329,0,164,39935.2059606481,2009-05-02,04:56:35
39.948051,116.303293,0,164,39935.2060185185,2009-05-02,04:56:40
39.948048,116.303295,0,164,39935.2060763889,2009-05-02,04:56:45
39.948042,116.303296,0,164,39935.2061342593,2009-05-02,04:56:50
39.948042,116.303296,0,164,39935.2061689815,2009-05-02,04:56:53
39.948037,116.303297,0,164,39935.2061921296,2009-05-02,04:56:55
39.94801,116.303294,0,165,39935.20625,2009-05-02,04:57:00
39.948271,116.303217,0,171,39935.2089699074,2009-05-02,05:00:55
39.948274,116.303216,0,170,39935.2090277778,2009-05-02,05:01:00
39.948274,116.303216,0,170,39935.2090625,2009-05-02,05:01:03
39.948278,116.303215,0,171,39935.2090856481,2009-05-02,05:01:05
39.948291,116.303177,0,171,39935.2091435185,2009-05-02,05:01:10
39.948299,116.303177,0,172,39935.2092013889,2009-05-02,05:01:15
39.948302,116.303175,0,172,39935.2092592593,2009-05-02,05:01:20
39.948307,116.303174,0,172,39935.2093171296,2009-05-02,05:01:25
39.948302,116.303173,0,172,39935.209375,2009-05-02,05:01:30
39.948299,116.303173,0,171,39935.2094328704,2009-05-02,05:01:35
39.948303,116.303173,0,171,39935.2094907407,2009-05-02,05:01:40
39.948306,116.303175,0,171,39935.2095486111,2009-05-02,05:01:45
39.948311,116.303176,0,171,39935.2096064815,2009-05-02,05:01:50
39.948311,116.303176,0,171,39935.2096412037,2009-05-02,05:01:53
39.948318,116.303177,0,171,39935.2096643519,2009-05-02,05:01:55
39.94833,116.303177,0,171,39935.2097222222,2009-05-02,05:02:00
39.94834,116.303179,0,171,39935.2097800926,2009-05-02,05:02:05
39.948351,116.303181,0,171,39935.209837963,2009-05-02,05:02:10
39.94836,116.303183,0,172,39935.2098958333,2009-05-02,05:02:15
39.948342,116.30323,0,177,39935.2099537037,2009-05-02,05:02:20
39.948342,116.303253,0,181,39935.2100115741,2009-05-02,05:02:25
39.948344,116.303255,0,183,39935.2100694444,2009-05-02,05:02:30
39.948339,116.303257,0,184,39935.2101273148,2009-05-02,05:02:35
39.948334,116.30326,0,184,39935.2101851852,2009-05-02,05:02:40
39.948334,116.30326,0,184,39935.2102199074,2009-05-02,05:02:43
39.948333,116.30326,0,184,39935.2102430556,2009-05-02,05:02:45
39.94828,116.303283,0,183,39935.2103009259,2009-05-02,05:02:50
39.948215,116.303318,0,181,39935.2103587963,2009-05-02,05:02:55
39.948196,116.303318,0,180,39935.2104166667,2009-05-02,05:03:00
39.948189,116.303319,0,180,39935.210474537,2009-05-02,05:03:05
39.948184,116.30332,0,180,39935.2105324074,2009-05-02,05:03:10
39.948177,116.303321,0,180,39935.2105902778,2009-05-02,05:03:15
39.948178,116.303321,0,180,39935.2106481481,2009-05-02,05:03:20
39.948177,116.303321,0,180,39935.2107060185,2009-05-02,05:03:25
39.94817,116.30332,0,179,39935.2107638889,2009-05-02,05:03:30
39.948174,116.30332,0,179,39935.2108217593,2009-05-02,05:03:35
39.948173,116.303321,0,179,39935.2108796296,2009-05-02,05:03:40
39.948179,116.303321,0,179,39935.2109375,2009-05-02,05:03:45
39.948183,116.303321,0,179,39935.2109953704,2009-05-02,05:03:50
39.948185,116.30332,0,179,39935.2110532407,2009-05-02,05:03:55
39.948187,116.30332,0,179,39935.2111111111,2009-05-02,05:04:00
39.948191,116.30332,0,180,39935.2111689815,2009-05-02,05:04:05
39.948198,116.30332,0,180,39935.2112268518,2009-05-02,05:04:10
39.948198,116.30332,0,180,39935.2112615741,2009-05-02,05:04:13
39.948203,116.303319,0,180,39935.2112847222,2009-05-02,05:04:15
39.948214,116.303321,0,180,39935.2113425926,2009-05-02,05:04:20
39.948241,116.303326,0,180,39935.211400463,2009-05-02,05:04:25
39.948248,116.303333,0,180,39935.2114583333,2009-05-02,05:04:30
39.948243,116.303333,0,180,39935.2115162037,2009-05-02,05:04:35
39.948246,116.303333,0,180,39935.2115740741,2009-05-02,05:04:40
39.948245,116.303333,0,180,39935.2116319444,2009-05-02,05:04:45
39.948245,116.303333,0,180,39935.2116666667,2009-05-02,05:04:48
39.948239,116.303333,0,180,39935.2116898148,2009-05-02,05:04:50
39.948218,116.303355,0,178,39935.2117476852,2009-05-02,05:04:55
39.948342,116.303156,0,225,39935.2151041667,2009-05-02,05:09:45
39.948439,116.303044,0,223,39935.215162037,2009-05-02,05:09:50
39.948531,116.302979,0,221,39935.2152199074,2009-05-02,05:09:55
39.948564,116.302975,0,220,39935.2152777778,2009-05-02,05:10:00
39.948555,116.302941,0,218,39935.2153356481,2009-05-02,05:10:05
39.948547,116.302933,0,218,39935.2153935185,2009-05-02,05:10:10
39.948552,116.302935,0,217,39935.2154513889,2009-05-02,05:10:15
39.948552,116.302935,0,217,39935.2154861111,2009-05-02,05:10:18
39.948552,116.302936,0,216,39935.2155092593,2009-05-02,05:10:20
39.948524,116.302964,0,214,39935.2155671296,2009-05-02,05:10:25
39.948389,116.303139,0,207,39935.215625,2009-05-02,05:10:30
39.948267,116.303277,0,205,39935.2156828704,2009-05-02,05:10:35
39.948221,116.303321,0,212,39935.2157407407,2009-05-02,05:10:40
39.948207,116.303312,0,217,39935.2157986111,2009-05-02,05:10:45
39.948191,116.303334,0,228,39935.2158564815,2009-05-02,05:10:50
39.948191,116.303334,0,228,39935.2158912037,2009-05-02,05:10:53
39.948188,116.303334,0,228,39935.2159143519,2009-05-02,05:10:55
39.948178,116.303336,0,228,39935.2159722222,2009-05-02,05:11:00
39.948178,116.303336,0,228,39935.2160069444,2009-05-02,05:11:03
39.94817,116.303337,0,227,39935.2160300926,2009-05-02,05:11:05
39.948142,116.303375,0,229,39935.216087963,2009-05-02,05:11:10
39.9481,116.30345,0,230,39935.2161458333,2009-05-02,05:11:15
39.948081,116.303493,0,231,39935.2162037037,2009-05-02,05:11:20
39.948073,116.303518,0,233,39935.2162615741,2009-05-02,05:11:25
39.948067,116.30354,0,234,39935.2163194444,2009-05-02,05:11:30
39.948068,116.30354,0,234,39935.2163773148,2009-05-02,05:11:35
39.948069,116.30354,0,234,39935.2164351852,2009-05-02,05:11:40
39.948069,116.30354,0,234,39935.2164699074,2009-05-02,05:11:43
39.948074,116.303539,0,234,39935.2164930556,2009-05-02,05:11:45
39.948083,116.303536,0,234,39935.2165509259,2009-05-02,05:11:50
39.948083,116.303534,0,233,39935.2166087963,2009-05-02,05:11:55
39.948082,116.303532,0,232,39935.2166666667,2009-05-02,05:12:00
39.948082,116.303531,0,231,39935.216724537,2009-05-02,05:12:05
39.948082,116.303531,0,231,39935.2167824074,2009-05-02,05:12:10
39.948081,116.303533,0,230,39935.2168402778,2009-05-02,05:12:15
39.94808,116.303534,0,231,39935.2168981481,2009-05-02,05:12:20
39.94808,116.303534,0,231,39935.2169328704,2009-05-02,05:12:23
39.948084,116.303534,0,231,39935.2169560185,2009-05-02,05:12:25
39.948096,116.303541,0,228,39935.2170138889,2009-05-02,05:12:30
39.948105,116.303525,0,228,39935.2170717593,2009-05-02,05:12:35
39.948107,116.303525,0,229,39935.2171296296,2009-05-02,05:12:40
39.948106,116.303524,0,229,39935.2171875,2009-05-02,05:12:45
39.9481,116.303524,0,229,39935.2172453704,2009-05-02,05:12:50
39.948092,116.303524,0,228,39935.2173032407,2009-05-02,05:12:55
39.948086,116.303526,0,228,39935.2173611111,2009-05-02,05:13:00
39.948085,116.303527,0,228,39935.2174189815,2009-05-02,05:13:05
39.94808,116.303529,0,228,39935.2174768519,2009-05-02,05:13:10
39.94808,116.303529,0,228,39935.2175115741,2009-05-02,05:13:13
39.948088,116.303527,0,229,39935.2175347222,2009-05-02,05:13:15
39.948064,116.303496,0,225,39935.2175925926,2009-05-02,05:13:20
39.948074,116.303522,0,225,39935.217650463,2009-05-02,05:13:25
39.948033,116.303508,0,226,39935.2177083333,2009-05-02,05:13:30
39.948032,116.303504,0,225,39935.2177662037,2009-05-02,05:13:35
39.948031,116.303503,0,224,39935.2178240741,2009-05-02,05:13:40
39.948027,116.303502,0,224,39935.2178819444,2009-05-02,05:13:45
39.948027,116.303504,0,224,39935.2179398148,2009-05-02,05:13:50
39.948022,116.303507,0,224,39935.2179976852,2009-05-02,05:13:55
39.948021,116.303506,0,224,39935.2180555556,2009-05-02,05:14:00
39.948018,116.303505,0,224,39935.2181134259,2009-05-02,05:14:05
39.948018,116.303504,0,224,39935.2181712963,2009-05-02,05:14:10
39.94802,116.303503,0,223,39935.2182291667,2009-05-02,05:14:15
39.948022,116.303502,0,223,39935.218287037,2009-05-02,05:14:20
39.948025,116.303501,0,223,39935.2183449074,2009-05-02,05:14:25
39.948026,116.303499,0,223,39935.2184027778,2009-05-02,05:14:30
39.948026,116.303499,0,223,39935.2184375,2009-05-02,05:14:33
39.948031,116.303496,0,223,39935.2184606481,2009-05-02,05:14:35
39.94804,116.303494,0,223,39935.2185185185,2009-05-02,05:14:40
39.947891,116.303372,0,192,39935.2254050926,2009-05-02,05:24:35
39.94764,116.303417,0,190,39935.225462963,2009-05-02,05:24:40
39.947277,116.303482,0,190,39935.2255208333,2009-05-02,05:24:45
39.946905,116.303495,0,188,39935.2255787037,2009-05-02,05:24:50
39.946498,116.303491,0,185,39935.2256365741,2009-05-02,05:24:55
39.946031,116.303556,0,184,39935.2256944444,2009-05-02,05:25:00
39.945579,116.303573,0,182,39935.2257523148,2009-05-02,05:25:05
39.945162,116.303607,0,181,39935.2258101852,2009-05-02,05:25:10
39.944827,116.30359,0,181,39935.2258680556,2009-05-02,05:25:15
39.944456,116.303559,0,180,39935.2259259259,2009-05-02,05:25:20
39.944062,116.303552,0,180,39935.2259837963,2009-05-02,05:25:25
39.943628,116.30355,0,180,39935.2260416667,2009-05-02,05:25:30
39.943316,116.303554,0,175,39935.226099537,2009-05-02,05:25:35
39.943315,116.303508,0,171,39935.2261574074,2009-05-02,05:25:40
39.943288,116.303495,0,170,39935.2262152778,2009-05-02,05:25:45
39.943092,116.303556,0,169,39935.2262731481,2009-05-02,05:25:50
39.942784,116.303606,0,167,39935.2263310185,2009-05-02,05:25:55
39.942392,116.303667,0,165,39935.2263888889,2009-05-02,05:26:00
39.94195,116.303663,0,165,39935.2264467593,2009-05-02,05:26:05
39.941475,116.303666,0,164,39935.2265046296,2009-05-02,05:26:10
39.940958,116.30368,0,162,39935.2265625,2009-05-02,05:26:15
39.940397,116.30372,0,160,39935.2266203704,2009-05-02,05:26:20
39.939881,116.303761,0,160,39935.2266782407,2009-05-02,05:26:25
39.939384,116.303798,0,161,39935.2267361111,2009-05-02,05:26:30
39.938844,116.303787,0,165,39935.2267939815,2009-05-02,05:26:35
39.938292,116.303765,0,165,39935.2268518518,2009-05-02,05:26:40
39.937769,116.303735,0,162,39935.2269097222,2009-05-02,05:26:45
39.937256,116.303705,0,165,39935.2269675926,2009-05-02,05:26:50
39.936748,116.303672,0,166,39935.227025463,2009-05-02,05:26:55
39.936321,116.303631,0,166,39935.2270833333,2009-05-02,05:27:00
39.936155,116.303593,0,162,39935.2271412037,2009-05-02,05:27:05
39.936166,116.303585,0,164,39935.2271990741,2009-05-02,05:27:10
39.936176,116.303585,0,165,39935.2272569444,2009-05-02,05:27:15
39.936176,116.303585,0,165,39935.2272916667,2009-05-02,05:27:18
39.936172,116.303589,0,166,39935.2273148148,2009-05-02,05:27:20
39.935878,116.303689,0,171,39935.2273726852,2009-05-02,05:27:25
39.935533,116.303653,0,178,39935.2274305556,2009-05-02,05:27:30
39.935116,116.303674,0,183,39935.2274884259,2009-05-02,05:27:35
39.934653,116.303718,0,184,39935.2275462963,2009-05-02,05:27:40
39.934101,116.303781,0,177,39935.2276041667,2009-05-02,05:27:45
39.933521,116.303774,0,180,39935.227662037,2009-05-02,05:27:50
39.932942,116.303757,0,184,39935.2277199074,2009-05-02,05:27:55
39.932394,116.303749,0,183,39935.2277777778,2009-05-02,05:28:00
39.931886,116.303763,0,181,39935.2278356481,2009-05-02,05:28:05
39.931526,116.303783,0,178,39935.2278935185,2009-05-02,05:28:10
39.931395,116.303804,0,177,39935.2279513889,2009-05-02,05:28:15
39.931391,116.303758,0,174,39935.2280092593,2009-05-02,05:28:20
39.931375,116.303761,0,174,39935.2280671296,2009-05-02,05:28:25
39.931377,116.303759,0,175,39935.228125,2009-05-02,05:28:30
39.931382,116.303757,0,175,39935.2281828704,2009-05-02,05:28:35
39.931382,116.303757,0,175,39935.2282175926,2009-05-02,05:28:38
39.931382,116.303754,0,175,39935.2282407407,2009-05-02,05:28:40
39.93134,116.303702,0,178,39935.2282986111,2009-05-02,05:28:45
39.931204,116.303566,0,189,39935.2283564815,2009-05-02,05:28:50
39.930919,116.303471,0,202,39935.2284143518,2009-05-02,05:28:55
39.930524,116.303494,0,212,39935.2284722222,2009-05-02,05:29:00
39.93014,116.303521,0,210,39935.2285300926,2009-05-02,05:29:05
39.929677,116.303581,0,203,39935.228587963,2009-05-02,05:29:10
39.929221,116.303649,0,187,39935.2286458333,2009-05-02,05:29:15
39.928827,116.303685,0,187,39935.2287037037,2009-05-02,05:29:20
39.928414,116.303695,0,193,39935.2287615741,2009-05-02,05:29:25
39.928085,116.303789,0,208,39935.2288194444,2009-05-02,05:29:30
39.927989,116.303844,0,216,39935.2288773148,2009-05-02,05:29:35
39.928019,116.303793,0,206,39935.2289351852,2009-05-02,05:29:40
39.927999,116.303794,0,207,39935.2289930556,2009-05-02,05:29:45
39.927929,116.303803,0,203,39935.2290509259,2009-05-02,05:29:50
39.927696,116.303805,0,218,39935.2291087963,2009-05-02,05:29:55
39.92738,116.303798,0,228,39935.2291666667,2009-05-02,05:30:00
39.927009,116.30372,0,231,39935.229224537,2009-05-02,05:30:05
39.926574,116.30372,0,238,39935.2292824074,2009-05-02,05:30:10
39.926083,116.30371,0,234,39935.2293402778,2009-05-02,05:30:15
39.925581,116.303737,0,222,39935.2293981481,2009-05-02,05:30:20
39.9251,116.303747,0,220,39935.2294560185,2009-05-02,05:30:25
39.924684,116.303753,0,221,39935.2295138889,2009-05-02,05:30:30
39.924463,116.303703,0,215,39935.2295717593,2009-05-02,05:30:35
39.924467,116.303756,0,196,39935.2296296296,2009-05-02,05:30:40
39.924468,116.303756,0,196,39935.2296875,2009-05-02,05:30:45
39.924468,116.303756,0,196,39935.2297222222,2009-05-02,05:30:48
39.924471,116.303756,0,196,39935.2297453704,2009-05-02,05:30:50
39.924395,116.303752,0,193,39935.2298032407,2009-05-02,05:30:55
39.924196,116.303712,0,193,39935.2298611111,2009-05-02,05:31:00
39.924047,116.303622,0,194,39935.2299189815,2009-05-02,05:31:05
39.923848,116.3036,0,201,39935.2299768519,2009-05-02,05:31:10
39.923708,116.303626,0,201,39935.2300347222,2009-05-02,05:31:15
39.923673,116.303684,0,205,39935.2300925926,2009-05-02,05:31:20
39.923673,116.303684,0,205,39935.2301273148,2009-05-02,05:31:23
39.923668,116.303684,0,204,39935.230150463,2009-05-02,05:31:25
39.923658,116.303683,0,205,39935.2302083333,2009-05-02,05:31:30
39.923658,116.303683,0,205,39935.2302430556,2009-05-02,05:31:33
39.92365,116.303684,0,205,39935.2302662037,2009-05-02,05:31:35
39.923659,116.303684,0,205,39935.2303240741,2009-05-02,05:31:40
39.923668,116.303684,0,204,39935.2303819444,2009-05-02,05:31:45
39.92366,116.303684,0,204,39935.2304398148,2009-05-02,05:31:50
39.92366,116.303684,0,204,39935.230474537,2009-05-02,05:31:53
39.923653,116.303683,0,203,39935.2304976852,2009-05-02,05:31:55
39.923635,116.303682,0,203,39935.2305555556,2009-05-02,05:32:00
39.923621,116.303682,0,204,39935.2306134259,2009-05-02,05:32:05
39.923612,116.303681,0,204,39935.2306712963,2009-05-02,05:32:10
39.923595,116.30368,0,204,39935.2307291667,2009-05-02,05:32:15
39.923586,116.303679,0,204,39935.230787037,2009-05-02,05:32:20
39.923568,116.303679,0,204,39935.2308449074,2009-05-02,05:32:25
39.923548,116.303679,0,205,39935.2309027778,2009-05-02,05:32:30
39.923384,116.303682,0,210,39935.2309606481,2009-05-02,05:32:35
39.923153,116.303563,0,232,39935.2310185185,2009-05-02,05:32:40
39.922863,116.303401,0,246,39935.2310763889,2009-05-02,05:32:45
39.922505,116.303412,0,258,39935.2311342593,2009-05-02,05:32:50
39.922164,116.303717,0,261,39935.2311921296,2009-05-02,05:32:55
39.921802,116.303836,0,264,39935.23125,2009-05-02,05:33:00
39.921378,116.303837,0,262,39935.2313078704,2009-05-02,05:33:05
39.920971,116.303811,0,265,39935.2313657407,2009-05-02,05:33:10
39.920697,116.3038,0,268,39935.2314236111,2009-05-02,05:33:15
39.920667,116.303817,0,266,39935.2314814815,2009-05-02,05:33:20
39.920667,116.303817,0,266,39935.2315162037,2009-05-02,05:33:23
39.920663,116.303818,0,267,39935.2315393519,2009-05-02,05:33:25
39.92065,116.303819,0,268,39935.2315972222,2009-05-02,05:33:30
39.920631,116.30382,0,268,39935.2316550926,2009-05-02,05:33:35
39.920497,116.303882,0,269,39935.231712963,2009-05-02,05:33:40
39.920272,116.303903,0,269,39935.2317708333,2009-05-02,05:33:45
39.920006,116.303836,0,264,39935.2318287037,2009-05-02,05:33:50
39.919751,116.303846,0,260,39935.2318865741,2009-05-02,05:33:55
39.919482,116.303871,0,257,39935.2319444444,2009-05-02,05:34:00
39.919217,116.303888,0,253,39935.2320023148,2009-05-02,05:34:05
39.919032,116.303878,0,240,39935.2320601852,2009-05-02,05:34:10
39.918832,116.303897,0,229,39935.2321180556,2009-05-02,05:34:15
39.918529,116.303903,0,223,39935.2321759259,2009-05-02,05:34:20
39.918217,116.303866,0,206,39935.2322337963,2009-05-02,05:34:25
39.917841,116.30385,0,184,39935.2322916667,2009-05-02,05:34:30
39.917481,116.303838,0,170,39935.232349537,2009-05-02,05:34:35
39.917194,116.303851,0,157,39935.2324074074,2009-05-02,05:34:40
39.916931,116.303849,0,155,39935.2324652778,2009-05-02,05:34:45
39.916603,116.303836,0,163,39935.2325231481,2009-05-02,05:34:50
39.916292,116.303849,0,166,39935.2325810185,2009-05-02,05:34:55
39.915976,116.303863,0,166,39935.2326388889,2009-05-02,05:35:00
39.915672,116.303841,0,169,39935.2326967593,2009-05-02,05:35:05
39.915336,116.303871,0,172,39935.2327546296,2009-05-02,05:35:10
39.915004,116.303894,0,173,39935.2328125,2009-05-02,05:35:15
39.914688,116.303911,0,169,39935.2328703704,2009-05-02,05:35:20
39.914374,116.303936,0,170,39935.2329282407,2009-05-02,05:35:25
39.914081,116.303936,0,172,39935.2329861111,2009-05-02,05:35:30
39.913947,116.303924,0,168,39935.2330439815,2009-05-02,05:35:35
39.91385,116.303917,0,162,39935.2331018519,2009-05-02,05:35:40
39.913741,116.303912,0,150,39935.2331597222,2009-05-02,05:35:45
39.913552,116.303922,0,158,39935.2332175926,2009-05-02,05:35:50
39.913291,116.303936,0,160,39935.233275463,2009-05-02,05:35:55
39.913002,116.303945,0,158,39935.2333333333,2009-05-02,05:36:00
39.912726,116.303951,0,154,39935.2333912037,2009-05-02,05:36:05
39.912458,116.303912,0,154,39935.2334490741,2009-05-02,05:36:10
39.912115,116.303838,0,156,39935.2335069444,2009-05-02,05:36:15
39.91172,116.303883,0,166,39935.2335648148,2009-05-02,05:36:20
39.911231,116.303931,0,168,39935.2336226852,2009-05-02,05:36:25
39.910719,116.303914,0,168,39935.2336805556,2009-05-02,05:36:30
39.910245,116.303907,0,173,39935.2337384259,2009-05-02,05:36:35
39.909874,116.30388,0,171,39935.2337962963,2009-05-02,05:36:40
39.909519,116.303888,0,172,39935.2338541667,2009-05-02,05:36:45
39.909215,116.303885,0,164,39935.233912037,2009-05-02,05:36:50
39.909055,116.303867,0,159,39935.2339699074,2009-05-02,05:36:55
39.908963,116.303855,0,167,39935.2340277778,2009-05-02,05:37:00
39.908892,116.30387,0,178,39935.2340856481,2009-05-02,05:37:05
39.908846,116.303838,0,168,39935.2341435185,2009-05-02,05:37:10
39.908716,116.303786,0,179,39935.2342013889,2009-05-02,05:37:15
39.908611,116.303774,0,189,39935.2342592593,2009-05-02,05:37:20
39.908601,116.303787,0,192,39935.2343171296,2009-05-02,05:37:25
39.908608,116.303786,0,192,39935.234375,2009-05-02,05:37:30
39.908613,116.303785,0,193,39935.2344328704,2009-05-02,05:37:35
39.908612,116.303785,0,193,39935.2344907407,2009-05-02,05:37:40
39.908612,116.303785,0,193,39935.234525463,2009-05-02,05:37:43
39.90861,116.303784,0,194,39935.2345486111,2009-05-02,05:37:45
39.908546,116.303715,0,199,39935.2346064815,2009-05-02,05:37:50
39.908384,116.303786,0,206,39935.2346643518,2009-05-02,05:37:55
39.908359,116.303797,0,205,39935.2347222222,2009-05-02,05:38:00
39.908357,116.303797,0,205,39935.2347800926,2009-05-02,05:38:05
39.908357,116.303797,0,205,39935.2348148148,2009-05-02,05:38:08
39.908358,116.303799,0,203,39935.234837963,2009-05-02,05:38:10
39.908356,116.303812,0,204,39935.2348958333,2009-05-02,05:38:15
39.908356,116.303812,0,204,39935.2349305556,2009-05-02,05:38:18
39.908353,116.303813,0,205,39935.2349537037,2009-05-02,05:38:20
39.908321,116.30382,0,205,39935.2350115741,2009-05-02,05:38:25
39.908197,116.303809,0,205,39935.2350694444,2009-05-02,05:38:30
39.908047,116.303826,0,203,39935.2351273148,2009-05-02,05:38:35
39.907912,116.303834,0,201,39935.2351851852,2009-05-02,05:38:40
39.907839,116.303811,0,197,39935.2352430556,2009-05-02,05:38:45
39.907804,116.303804,0,191,39935.2353009259,2009-05-02,05:38:50
39.907756,116.303773,0,187,39935.2353587963,2009-05-02,05:38:55
39.907725,116.303737,0,184,39935.2354166667,2009-05-02,05:39:00
39.907711,116.303732,0,185,39935.235474537,2009-05-02,05:39:05
39.907691,116.303715,0,189,39935.2355324074,2009-05-02,05:39:10
39.907687,116.303671,0,189,39935.2355902778,2009-05-02,05:39:15
39.907656,116.303557,0,188,39935.2356481481,2009-05-02,05:39:20
39.90758,116.303355,0,194,39935.2357060185,2009-05-02,05:39:25
39.907548,116.303094,0,210,39935.2357638889,2009-05-02,05:39:30
39.907535,116.302812,0,214,39935.2358217593,2009-05-02,05:39:35
39.907198,116.302425,0,213,39935.2358796296,2009-05-02,05:39:40
39.906705,116.302106,0,219,39935.2359375,2009-05-02,05:39:45
39.906228,116.302017,0,225,39935.2359953704,2009-05-02,05:39:50
39.905437,116.302294,0,228,39935.2360532407,2009-05-02,05:39:55
39.905165,116.302829,0,231,39935.2361111111,2009-05-02,05:40:00
39.904907,116.303243,0,235,39935.2361689815,2009-05-02,05:40:05
39.90474,116.303595,0,233,39935.2362268518,2009-05-02,05:40:10
39.904638,116.303853,0,227,39935.2362847222,2009-05-02,05:40:15
39.904523,116.303937,0,218,39935.2363425926,2009-05-02,05:40:20
39.904256,116.30388,0,222,39935.236400463,2009-05-02,05:40:25
39.903881,116.303849,0,220,39935.2364583333,2009-05-02,05:40:30
39.903465,116.30387,0,219,39935.2365162037,2009-05-02,05:40:35
39.903037,116.303877,0,220,39935.2365740741,2009-05-02,05:40:40
39.902584,116.303908,0,221,39935.2366319444,2009-05-02,05:40:45
39.902227,116.303903,0,208,39935.2366898148,2009-05-02,05:40:50
39.90189,116.303905,0,200,39935.2367476852,2009-05-02,05:40:55
39.901675,116.303916,0,182,39935.2368055556,2009-05-02,05:41:00
39.901577,116.303904,0,177,39935.2368634259,2009-05-02,05:41:05
39.901473,116.303905,0,183,39935.2369212963,2009-05-02,05:41:10
39.901363,116.3039,0,193,39935.2369791667,2009-05-02,05:41:15
39.90123,116.303904,0,211,39935.237037037,2009-05-02,05:41:20
39.901096,116.303911,0,216,39935.2370949074,2009-05-02,05:41:25
39.900955,116.303935,0,226,39935.2371527778,2009-05-02,05:41:30
39.900832,116.303934,0,232,39935.2372106481,2009-05-02,05:41:35
39.900741,116.303926,0,240,39935.2372685185,2009-05-02,05:41:40
39.900692,116.303861,0,227,39935.2373263889,2009-05-02,05:41:45
39.900613,116.303871,0,223,39935.2373842593,2009-05-02,05:41:50
39.90053,116.303846,0,227,39935.2374421296,2009-05-02,05:41:55
39.900444,116.303833,0,240,39935.2375,2009-05-02,05:42:00
39.900434,116.303836,0,244,39935.2375578704,2009-05-02,05:42:05
39.900434,116.303838,0,245,39935.2376157407,2009-05-02,05:42:10
39.900436,116.303838,0,246,39935.2376736111,2009-05-02,05:42:15
39.900436,116.303838,0,246,39935.2377083333,2009-05-02,05:42:18
39.900439,116.303838,0,246,39935.2377314815,2009-05-02,05:42:20
39.900414,116.303824,0,246,39935.2377893519,2009-05-02,05:42:25
39.900233,116.303805,0,240,39935.2378472222,2009-05-02,05:42:30
39.900184,116.303744,0,224,39935.2379050926,2009-05-02,05:42:35
39.900196,116.303702,0,217,39935.237962963,2009-05-02,05:42:40
39.900198,116.303702,0,214,39935.2380208333,2009-05-02,05:42:45
39.900198,116.303702,0,214,39935.2380555556,2009-05-02,05:42:48
39.90019,116.303704,0,213,39935.2380787037,2009-05-02,05:42:50
39.900181,116.303705,0,212,39935.2381365741,2009-05-02,05:42:55
39.900166,116.303713,0,212,39935.2381944444,2009-05-02,05:43:00
39.900107,116.303715,0,215,39935.2382523148,2009-05-02,05:43:05
39.900068,116.303731,0,206,39935.2383101852,2009-05-02,05:43:10
39.899934,116.303683,0,205,39935.2383680556,2009-05-02,05:43:15
39.89971,116.303675,0,196,39935.2384259259,2009-05-02,05:43:20
39.899367,116.303703,0,181,39935.2384837963,2009-05-02,05:43:25
39.899019,116.303872,0,192,39935.2385416667,2009-05-02,05:43:30
39.898674,116.303961,0,193,39935.238599537,2009-05-02,05:43:35
39.898244,116.304002,0,193,39935.2386574074,2009-05-02,05:43:40
39.897768,116.304023,0,192,39935.2387152778,2009-05-02,05:43:45
39.897275,116.304047,0,186,39935.2387731481,2009-05-02,05:43:50
39.896773,116.30404,0,184,39935.2388310185,2009-05-02,05:43:55
39.896205,116.304051,0,177,39935.2388888889,2009-05-02,05:44:00
39.895614,116.304057,0,176,39935.2389467593,2009-05-02,05:44:05
39.895016,116.304082,0,171,39935.2390046296,2009-05-02,05:44:10
39.89449,116.304079,0,165,39935.2390625,2009-05-02,05:44:15
39.894047,116.304095,0,159,39935.2391203704,2009-05-02,05:44:20
39.893606,116.30406,0,145,39935.2391782407,2009-05-02,05:44:25
39.893156,116.304051,0,134,39935.2392361111,2009-05-02,05:44:30
39.892705,116.304019,0,139,39935.2392939815,2009-05-02,05:44:35
39.892257,116.304008,0,132,39935.2393518519,2009-05-02,05:44:40
39.8918,116.303964,0,132,39935.2394097222,2009-05-02,05:44:45
39.891328,116.303898,0,130,39935.2394675926,2009-05-02,05:44:50
39.890858,116.303872,0,136,39935.239525463,2009-05-02,05:44:55
39.890505,116.303825,0,140,39935.2395833333,2009-05-02,05:45:00
39.890439,116.30384,0,131,39935.2396412037,2009-05-02,05:45:05
39.890439,116.30384,0,131,39935.2396759259,2009-05-02,05:45:08
39.890443,116.303835,0,131,39935.2396990741,2009-05-02,05:45:10
39.890429,116.303847,0,131,39935.2397569444,2009-05-02,05:45:15
39.890247,116.30384,0,129,39935.2398148148,2009-05-02,05:45:20
39.889951,116.303833,0,123,39935.2398726852,2009-05-02,05:45:25
39.889571,116.303853,0,123,39935.2399305556,2009-05-02,05:45:30
39.889217,116.303864,0,125,39935.2399884259,2009-05-02,05:45:35
39.88883,116.303886,0,133,39935.2400462963,2009-05-02,05:45:40
39.888543,116.303907,0,139,39935.2401041667,2009-05-02,05:45:45
39.888221,116.303911,0,140,39935.240162037,2009-05-02,05:45:50
39.887836,116.303928,0,138,39935.2402199074,2009-05-02,05:45:55
39.887459,116.303934,0,137,39935.2402777778,2009-05-02,05:46:00
39.887175,116.303925,0,142,39935.2403356481,2009-05-02,05:46:05
39.88708,116.303881,0,142,39935.2403935185,2009-05-02,05:46:10
39.887055,116.303883,0,144,39935.2404513889,2009-05-02,05:46:15
39.886967,116.303882,0,142,39935.2405092593,2009-05-02,05:46:20
39.886957,116.303876,0,143,39935.2405671296,2009-05-02,05:46:25
39.886957,116.303876,0,143,39935.2406018519,2009-05-02,05:46:28
39.886949,116.303876,0,144,39935.240625,2009-05-02,05:46:30
39.886811,116.303908,0,147,39935.2406828704,2009-05-02,05:46:35
39.88658,116.303951,0,143,39935.2407407407,2009-05-02,05:46:40
39.886246,116.303983,0,147,39935.2407986111,2009-05-02,05:46:45
39.885881,116.304051,0,160,39935.2408564815,2009-05-02,05:46:50
39.885428,116.304035,0,160,39935.2409143519,2009-05-02,05:46:55
39.884943,116.304068,0,160,39935.2409722222,2009-05-02,05:47:00
39.884481,116.304134,0,159,39935.2410300926,2009-05-02,05:47:05
39.884025,116.304209,0,154,39935.241087963,2009-05-02,05:47:10
39.883495,116.304287,0,150,39935.2411458333,2009-05-02,05:47:15
39.882912,116.304354,0,148,39935.2412037037,2009-05-02,05:47:20
39.882322,116.304454,0,151,39935.2412615741,2009-05-02,05:47:25
39.881723,116.304523,0,157,39935.2413194444,2009-05-02,05:47:30
39.881179,116.30454,0,157,39935.2413773148,2009-05-02,05:47:35
39.880654,116.304561,0,155,39935.2414351852,2009-05-02,05:47:40
39.880319,116.304614,0,155,39935.2414930556,2009-05-02,05:47:45
39.880318,116.304552,0,144,39935.2415509259,2009-05-02,05:47:50
39.88032,116.304552,0,144,39935.2416087963,2009-05-02,05:47:55
39.880314,116.304553,0,144,39935.2416666667,2009-05-02,05:48:00
39.880312,116.304553,0,144,39935.241724537,2009-05-02,05:48:05
39.880312,116.304553,0,144,39935.2417592593,2009-05-02,05:48:08
39.880305,116.304555,0,144,39935.2417824074,2009-05-02,05:48:10
39.880172,116.304558,0,143,39935.2418402778,2009-05-02,05:48:15
39.87994,116.304591,0,141,39935.2418981481,2009-05-02,05:48:20
39.87962,116.304649,0,140,39935.2419560185,2009-05-02,05:48:25
39.879239,116.304715,0,144,39935.2420138889,2009-05-02,05:48:30
39.878828,116.30475,0,141,39935.2420717593,2009-05-02,05:48:35
39.878414,116.304705,0,140,39935.2421296296,2009-05-02,05:48:40
39.877964,116.304752,0,139,39935.2421875,2009-05-02,05:48:45
39.877474,116.3048,0,136,39935.2422453704,2009-05-02,05:48:50
39.87696,116.304841,0,137,39935.2423032407,2009-05-02,05:48:55
39.876415,116.304895,0,143,39935.2423611111,2009-05-02,05:49:00
39.875878,116.304933,0,147,39935.2424189815,2009-05-02,05:49:05
39.875303,116.304986,0,160,39935.2424768518,2009-05-02,05:49:10
39.874712,116.305058,0,170,39935.2425347222,2009-05-02,05:49:15
39.874106,116.305151,0,180,39935.2425925926,2009-05-02,05:49:20
39.873526,116.30523,0,182,39935.242650463,2009-05-02,05:49:25
39.872974,116.305291,0,192,39935.2427083333,2009-05-02,05:49:30
39.872472,116.305349,0,198,39935.2427662037,2009-05-02,05:49:35
39.872276,116.305364,0,190,39935.2428240741,2009-05-02,05:49:40
39.872281,116.305329,0,176,39935.2428819444,2009-05-02,05:49:45
39.872281,116.305329,0,176,39935.2429166667,2009-05-02,05:49:48
39.872278,116.305328,0,176,39935.2429398148,2009-05-02,05:49:50
39.87223,116.305325,0,171,39935.2429976852,2009-05-02,05:49:55
39.872058,116.305369,0,162,39935.2430555556,2009-05-02,05:50:00
39.871789,116.305386,0,152,39935.2431134259,2009-05-02,05:50:05
39.871577,116.305407,0,149,39935.2431712963,2009-05-02,05:50:10
39.871447,116.305427,0,148,39935.2432291667,2009-05-02,05:50:15
39.871183,116.305461,0,149,39935.243287037,2009-05-02,05:50:20
39.870858,116.30548,0,145,39935.2433449074,2009-05-02,05:50:25
39.870461,116.305473,0,146,39935.2434027778,2009-05-02,05:50:30
39.870037,116.305467,0,147,39935.2434606481,2009-05-02,05:50:35
39.869575,116.305458,0,148,39935.2435185185,2009-05-02,05:50:40
39.869109,116.305422,0,151,39935.2435763889,2009-05-02,05:50:45
39.868653,116.305248,0,139,39935.2436342593,2009-05-02,05:50:50
39.868206,116.304978,0,134,39935.2436921296,2009-05-02,05:50:55
39.867773,116.304635,0,129,39935.24375,2009-05-02,05:51:00
39.867389,116.304264,0,123,39935.2438078704,2009-05-02,05:51:05
39.867036,116.303885,0,118,39935.2438657407,2009-05-02,05:51:10
39.866686,116.30352,0,114,39935.2439236111,2009-05-02,05:51:15
39.866368,116.303156,0,112,39935.2439814815,2009-05-02,05:51:20
39.866176,116.302754,0,109,39935.2440393518,2009-05-02,05:51:25
39.86616,116.302639,0,104,39935.2440972222,2009-05-02,05:51:30
39.86616,116.302639,0,104,39935.2441319444,2009-05-02,05:51:33
39.866155,116.302642,0,104,39935.2441550926,2009-05-02,05:51:35
39.86614,116.302635,0,103,39935.244212963,2009-05-02,05:51:40
39.86614,116.302635,0,103,39935.2442476852,2009-05-02,05:51:43
39.86614,116.302636,0,102,39935.2442708333,2009-05-02,05:51:45
39.866126,116.302597,0,105,39935.2443287037,2009-05-02,05:51:50
39.866128,116.302381,0,104,39935.2443865741,2009-05-02,05:51:55
39.866097,116.301984,0,104,39935.2444444444,2009-05-02,05:52:00
39.866111,116.301481,0,104,39935.2445023148,2009-05-02,05:52:05
39.866055,116.300862,0,105,39935.2445601852,2009-05-02,05:52:10
39.866039,116.300176,0,119,39935.2446180556,2009-05-02,05:52:15
39.865993,116.299484,0,135,39935.2446759259,2009-05-02,05:52:20
39.865909,116.298797,0,147,39935.2447337963,2009-05-02,05:52:25
39.865815,116.298152,0,155,39935.2447916667,2009-05-02,05:52:30
39.86575,116.297612,0,155,39935.244849537,2009-05-02,05:52:35
39.865727,116.297443,0,155,39935.2449074074,2009-05-02,05:52:40
39.865718,116.297274,0,156,39935.2449652778,2009-05-02,05:52:45
39.865683,116.29692,0,156,39935.2450231481,2009-05-02,05:52:50
39.865635,116.296541,0,151,39935.2450810185,2009-05-02,05:52:55
39.865625,116.296124,0,147,39935.2451388889,2009-05-02,05:53:00
39.865648,116.295638,0,152,39935.2451967593,2009-05-02,05:53:05
39.865588,116.295108,0,149,39935.2452546296,2009-05-02,05:53:10
39.865537,116.294512,0,147,39935.2453125,2009-05-02,05:53:15
39.865491,116.293888,0,150,39935.2453703704,2009-05-02,05:53:20
39.865443,116.293233,0,153,39935.2454282407,2009-05-02,05:53:25
39.865416,116.29255,0,154,39935.2454861111,2009-05-02,05:53:30
39.865414,116.291904,0,158,39935.2455439815,2009-05-02,05:53:35
39.865371,116.291433,0,157,39935.2456018519,2009-05-02,05:53:40
39.865363,116.291297,0,151,39935.2456597222,2009-05-02,05:53:45
39.865383,116.2913,0,154,39935.2457175926,2009-05-02,05:53:50
39.865384,116.291285,0,154,39935.245775463,2009-05-02,05:53:55
39.86532,116.291082,0,153,39935.2458333333,2009-05-02,05:54:00
39.865258,116.290699,0,152,39935.2458912037,2009-05-02,05:54:05
39.865223,116.290176,0,152,39935.2459490741,2009-05-02,05:54:10
39.865177,116.289551,0,155,39935.2460069444,2009-05-02,05:54:15
39.865131,116.28899,0,155,39935.2460648148,2009-05-02,05:54:20
39.865094,116.288637,0,157,39935.2461226852,2009-05-02,05:54:25
39.865097,116.288471,0,159,39935.2461805556,2009-05-02,05:54:30
39.865088,116.28844,0,176,39935.2462384259,2009-05-02,05:54:35
39.865092,116.288436,0,177,39935.2462962963,2009-05-02,05:54:40
39.865095,116.288437,0,177,39935.2463541667,2009-05-02,05:54:45
39.865096,116.288441,0,178,39935.246412037,2009-05-02,05:54:50
39.865094,116.288437,0,178,39935.2464699074,2009-05-02,05:54:55
39.865094,116.288437,0,178,39935.2465046296,2009-05-02,05:54:58
39.865096,116.288432,0,178,39935.2465277778,2009-05-02,05:55:00
39.865102,116.288422,0,178,39935.2465856481,2009-05-02,05:55:05
39.865106,116.28842,0,178,39935.2466435185,2009-05-02,05:55:10
39.865111,116.28842,0,178,39935.2467013889,2009-05-02,05:55:15
39.865111,116.288418,0,179,39935.2467592593,2009-05-02,05:55:20
39.865112,116.288417,0,179,39935.2468171296,2009-05-02,05:55:25
39.865114,116.288416,0,179,39935.246875,2009-05-02,05:55:30
39.865116,116.288415,0,179,39935.2469328704,2009-05-02,05:55:35
39.865118,116.288415,0,179,39935.2469907407,2009-05-02,05:55:40
39.865119,116.288415,0,179,39935.2470486111,2009-05-02,05:55:45
39.86512,116.288414,0,179,39935.2471064815,2009-05-02,05:55:50
39.865121,116.288414,0,179,39935.2471643519,2009-05-02,05:55:55
39.865122,116.288414,0,179,39935.2472222222,2009-05-02,05:56:00
39.865123,116.288413,0,180,39935.2472800926,2009-05-02,05:56:05
39.865124,116.288412,0,180,39935.247337963,2009-05-02,05:56:10
39.865126,116.288411,0,180,39935.2473958333,2009-05-02,05:56:15
39.865126,116.288411,0,180,39935.2474305556,2009-05-02,05:56:18
39.865126,116.288409,0,180,39935.2474537037,2009-05-02,05:56:20
39.865066,116.288087,0,180,39935.2475115741,2009-05-02,05:56:25
39.865061,116.287648,0,180,39935.2475694444,2009-05-02,05:56:30
39.865041,116.287074,0,182,39935.2476273148,2009-05-02,05:56:35
39.865006,116.286502,0,177,39935.2476851852,2009-05-02,05:56:40
39.864976,116.286184,0,170,39935.2477430556,2009-05-02,05:56:45
39.864965,116.286163,0,165,39935.2478009259,2009-05-02,05:56:50
39.864965,116.286163,0,165,39935.2478356481,2009-05-02,05:56:53
39.864965,116.286156,0,163,39935.2478587963,2009-05-02,05:56:55
39.864956,116.28613,0,162,39935.2479166667,2009-05-02,05:57:00
39.864956,116.28613,0,162,39935.2479513889,2009-05-02,05:57:03
39.864955,116.286125,0,162,39935.247974537,2009-05-02,05:57:05
39.864934,116.285972,0,161,39935.2480324074,2009-05-02,05:57:10
39.864916,116.285698,0,161,39935.2480902778,2009-05-02,05:57:15
39.864832,116.285263,0,163,39935.2481481481,2009-05-02,05:57:20
39.864754,116.284731,0,170,39935.2482060185,2009-05-02,05:57:25
39.864763,116.284132,0,173,39935.2482638889,2009-05-02,05:57:30
39.864708,116.283451,0,177,39935.2483217593,2009-05-02,05:57:35
39.864659,116.282727,0,176,39935.2483796296,2009-05-02,05:57:40
39.864639,116.281993,0,184,39935.2484375,2009-05-02,05:57:45
39.864523,116.28119,0,197,39935.2484953704,2009-05-02,05:57:50
39.864452,116.280401,0,207,39935.2485532407,2009-05-02,05:57:55
39.86442,116.279592,0,213,39935.2486111111,2009-05-02,05:58:00
39.864387,116.278772,0,211,39935.2486689815,2009-05-02,05:58:05
39.864297,116.277888,0,204,39935.2487268519,2009-05-02,05:58:10
39.864243,116.277006,0,198,39935.2487847222,2009-05-02,05:58:15
39.864179,116.276206,0,193,39935.2488425926,2009-05-02,05:58:20
39.864379,116.27571,0,188,39935.248900463,2009-05-02,05:58:25
39.864749,116.275647,0,177,39935.2489583333,2009-05-02,05:58:30
39.865013,116.275946,0,168,39935.2490162037,2009-05-02,05:58:35
39.865057,116.276382,0,155,39935.2490740741,2009-05-02,05:58:40
39.864834,116.276749,0,155,39935.2491319444,2009-05-02,05:58:45
39.864509,116.276837,0,144,39935.2491898148,2009-05-02,05:58:50
39.864128,116.276873,0,150,39935.2492476852,2009-05-02,05:58:55
39.863685,116.276895,0,141,39935.2493055556,2009-05-02,05:59:00
39.863188,116.276871,0,138,39935.2493634259,2009-05-02,05:59:05
39.862738,116.276919,0,133,39935.2494212963,2009-05-02,05:59:10
39.862304,116.276986,0,128,39935.2494791667,2009-05-02,05:59:15
39.861968,116.276909,0,124,39935.249537037,2009-05-02,05:59:20
39.861792,116.276872,0,123,39935.2495949074,2009-05-02,05:59:25
39.861782,116.276846,0,122,39935.2496527778,2009-05-02,05:59:30
39.861775,116.276845,0,123,39935.2497106481,2009-05-02,05:59:35
39.861769,116.276844,0,123,39935.2497685185,2009-05-02,05:59:40
39.861769,116.276844,0,123,39935.2498032407,2009-05-02,05:59:43
39.861771,116.276844,0,123,39935.2498263889,2009-05-02,05:59:45
39.861726,116.276839,0,124,39935.2498842593,2009-05-02,05:59:50
39.8616,116.276838,0,126,39935.2499421296,2009-05-02,05:59:55
39.861377,116.276822,0,127,39935.25,2009-05-02,06:00:00
39.861051,116.276803,0,130,39935.2500578704,2009-05-02,06:00:05
39.860755,116.276814,0,135,39935.2501157407,2009-05-02,06:00:10
39.860667,116.276796,0,136,39935.2501736111,2009-05-02,06:00:15
39.860674,116.276783,0,138,39935.2502314815,2009-05-02,06:00:20
39.860673,116.276782,0,138,39935.2502893518,2009-05-02,06:00:25
39.860673,116.276782,0,138,39935.2503240741,2009-05-02,06:00:28
39.860669,116.276782,0,139,39935.2503472222,2009-05-02,06:00:30
39.860658,116.276781,0,139,39935.2504050926,2009-05-02,06:00:35
39.860642,116.276779,0,139,39935.250462963,2009-05-02,06:00:40
39.860628,116.276778,0,139,39935.2505208333,2009-05-02,06:00:45
39.86062,116.276772,0,140,39935.2505787037,2009-05-02,06:00:50
39.86062,116.276772,0,140,39935.2506134259,2009-05-02,06:00:53
39.860612,116.276767,0,140,39935.2506365741,2009-05-02,06:00:55
39.860603,116.276765,0,140,39935.2506944444,2009-05-02,06:01:00
39.860596,116.276762,0,140,39935.2507523148,2009-05-02,06:01:05
39.860593,116.276758,0,140,39935.2508101852,2009-05-02,06:01:10
39.860598,116.276754,0,140,39935.2508680556,2009-05-02,06:01:15
39.860598,116.276754,0,140,39935.2509027778,2009-05-02,06:01:18
39.860591,116.276753,0,140,39935.2509259259,2009-05-02,06:01:20
39.860557,116.27673,0,141,39935.2509837963,2009-05-02,06:01:25
39.860361,116.276672,0,144,39935.2510416667,2009-05-02,06:01:30
39.860047,116.276609,0,151,39935.251099537,2009-05-02,06:01:35
39.859664,116.276554,0,161,39935.2511574074,2009-05-02,06:01:40
39.859315,116.276579,0,166,39935.2512152778,2009-05-02,06:01:45
39.859152,116.276461,0,161,39935.2512731481,2009-05-02,06:01:50
39.858943,116.276359,0,159,39935.2513310185,2009-05-02,06:01:55
39.858639,116.276342,0,157,39935.2513888889,2009-05-02,06:02:00
39.858397,116.276326,0,152,39935.2514467593,2009-05-02,06:02:05
39.858262,116.276314,0,150,39935.2515046296,2009-05-02,06:02:10
39.858219,116.276327,0,152,39935.2515625,2009-05-02,06:02:15
39.858223,116.276325,0,151,39935.2516203704,2009-05-02,06:02:20
39.858223,116.276325,0,151,39935.2516550926,2009-05-02,06:02:23
39.858215,116.276324,0,150,39935.2516782407,2009-05-02,06:02:25
39.858206,116.276323,0,150,39935.2517361111,2009-05-02,06:02:30
39.858191,116.276323,0,150,39935.2517939815,2009-05-02,06:02:35
39.858179,116.276322,0,150,39935.2518518518,2009-05-02,06:02:40
39.858164,116.276322,0,150,39935.2519097222,2009-05-02,06:02:45
39.858146,116.276323,0,150,39935.2519675926,2009-05-02,06:02:50
39.857976,116.276311,0,152,39935.252025463,2009-05-02,06:02:55
39.857738,116.276362,0,153,39935.2520833333,2009-05-02,06:03:00
39.857425,116.276382,0,157,39935.2521412037,2009-05-02,06:03:05
39.857045,116.276444,0,161,39935.2521990741,2009-05-02,06:03:10
39.856584,116.276487,0,166,39935.2522569444,2009-05-02,06:03:15
39.856089,116.27641,0,166,39935.2523148148,2009-05-02,06:03:20
39.855661,116.276468,0,173,39935.2523726852,2009-05-02,06:03:25
39.855601,116.276503,0,175,39935.2524305556,2009-05-02,06:03:30
39.855602,116.276489,0,173,39935.2524884259,2009-05-02,06:03:35
39.855587,116.27649,0,173,39935.2525462963,2009-05-02,06:03:40
39.855585,116.276491,0,174,39935.2526041667,2009-05-02,06:03:45
39.855591,116.27649,0,174,39935.252662037,2009-05-02,06:03:50
39.855591,116.27649,0,174,39935.2526967593,2009-05-02,06:03:53
39.855596,116.27649,0,173,39935.2527199074,2009-05-02,06:03:55
39.855577,116.276489,0,173,39935.2527777778,2009-05-02,06:04:00
39.855426,116.276525,0,173,39935.2528356481,2009-05-02,06:04:05
39.85535,116.27653,0,175,39935.2528935185,2009-05-02,06:04:10
39.855334,116.276522,0,174,39935.2529513889,2009-05-02,06:04:15
39.855313,116.276522,0,174,39935.2530092593,2009-05-02,06:04:20
39.855293,116.276516,0,174,39935.2530671296,2009-05-02,06:04:25
39.855292,116.276497,0,174,39935.253125,2009-05-02,06:04:30
39.85529,116.276496,0,174,39935.2531828704,2009-05-02,06:04:35
39.855282,116.276497,0,174,39935.2532407407,2009-05-02,06:04:40
39.855282,116.276497,0,174,39935.253275463,2009-05-02,06:04:43
39.855275,116.276497,0,174,39935.2532986111,2009-05-02,06:04:45
39.85517,116.276507,0,175,39935.2533564815,2009-05-02,06:04:50
39.855007,116.276562,0,176,39935.2534143519,2009-05-02,06:04:55
39.85472,116.276647,0,177,39935.2534722222,2009-05-02,06:05:00
39.85429,116.27672,0,175,39935.2535300926,2009-05-02,06:05:05
39.853707,116.276705,0,171,39935.253587963,2009-05-02,06:05:10
39.853128,116.276753,0,169,39935.2536458333,2009-05-02,06:05:15
39.852559,116.276824,0,170,39935.2537037037,2009-05-02,06:05:20
39.852045,116.276857,0,171,39935.2537615741,2009-05-02,06:05:25
39.851534,116.276887,0,171,39935.2538194444,2009-05-02,06:05:30
39.851023,116.276945,0,169,39935.2538773148,2009-05-02,06:05:35
39.850511,116.277031,0,166,39935.2539351852,2009-05-02,06:05:40
39.850124,116.277098,0,167,39935.2539930556,2009-05-02,06:05:45
39.84977,116.27715,0,180,39935.2540509259,2009-05-02,06:05:50
39.849517,116.27713,0,182,39935.2541087963,2009-05-02,06:05:55
39.849403,116.277123,0,158,39935.2541666667,2009-05-02,06:06:00
39.849273,116.277185,0,159,39935.254224537,2009-05-02,06:06:05
39.849232,116.277248,0,161,39935.2542824074,2009-05-02,06:06:10
39.849226,116.277281,0,162,39935.2543402778,2009-05-02,06:06:15
39.849178,116.277332,0,158,39935.2543981481,2009-05-02,06:06:20
39.848994,116.277371,0,163,39935.2544560185,2009-05-02,06:06:25
39.848697,116.277201,0,145,39935.2545138889,2009-05-02,06:06:30
39.848291,116.277193,0,134,39935.2545717593,2009-05-02,06:06:35
39.847806,116.277183,0,139,39935.2546296296,2009-05-02,06:06:40
39.847279,116.277184,0,140,39935.2546875,2009-05-02,06:06:45
39.846689,116.277253,0,138,39935.2547453704,2009-05-02,06:06:50
39.846074,116.277309,0,135,39935.2548032407,2009-05-02,06:06:55
39.845445,116.277358,0,128,39935.2548611111,2009-05-02,06:07:00
39.844796,116.277426,0,120,39935.2549189815,2009-05-02,06:07:05
39.844177,116.277508,0,120,39935.2549768519,2009-05-02,06:07:10
39.843576,116.277578,0,120,39935.2550347222,2009-05-02,06:07:15
39.843054,116.277726,0,121,39935.2550925926,2009-05-02,06:07:20
39.842612,116.277908,0,121,39935.255150463,2009-05-02,06:07:25
39.842188,116.278187,0,117,39935.2552083333,2009-05-02,06:07:30
39.84175,116.2785,0,114,39935.2552662037,2009-05-02,06:07:35
39.841296,116.278842,0,117,39935.2553240741,2009-05-02,06:07:40
39.840854,116.279129,0,114,39935.2553819444,2009-05-02,06:07:45
39.840498,116.279279,0,115,39935.2554398148,2009-05-02,06:07:50
39.840456,116.279306,0,116,39935.2554976852,2009-05-02,06:07:55
39.840471,116.279297,0,116,39935.2555555556,2009-05-02,06:08:00
39.840367,116.279349,0,115,39935.2556134259,2009-05-02,06:08:05
39.84009,116.279427,0,113,39935.2556712963,2009-05-02,06:08:10
39.83969,116.279553,0,110,39935.2557291667,2009-05-02,06:08:15
39.839259,116.279733,0,109,39935.255787037,2009-05-02,06:08:20
39.83878,116.279883,0,106,39935.2558449074,2009-05-02,06:08:25
39.838266,116.280033,0,105,39935.2559027778,2009-05-02,06:08:30
39.837749,116.280079,0,108,39935.2559606481,2009-05-02,06:08:35
39.837319,116.280143,0,114,39935.2560185185,2009-05-02,06:08:40
39.837165,116.280147,0,125,39935.2560763889,2009-05-02,06:08:45
39.837186,116.280147,0,127,39935.2561342593,2009-05-02,06:08:50
39.837192,116.280144,0,127,39935.2561921296,2009-05-02,06:08:55
39.837192,116.280144,0,127,39935.2562268519,2009-05-02,06:08:58
39.837193,116.280144,0,127,39935.25625,2009-05-02,06:09:00
39.837093,116.28017,0,128,39935.2563078704,2009-05-02,06:09:05
39.836896,116.280268,0,129,39935.2563657407,2009-05-02,06:09:10
39.836617,116.280334,0,131,39935.2564236111,2009-05-02,06:09:15
39.836246,116.280437,0,135,39935.2564814815,2009-05-02,06:09:20
39.835864,116.280512,0,136,39935.2565393519,2009-05-02,06:09:25
39.835528,116.280599,0,136,39935.2565972222,2009-05-02,06:09:30
39.835309,116.280678,0,137,39935.2566550926,2009-05-02,06:09:35
39.835241,116.280669,0,135,39935.256712963,2009-05-02,06:09:40
39.835236,116.280677,0,135,39935.2567708333,2009-05-02,06:09:45
39.835234,116.280677,0,135,39935.2568287037,2009-05-02,06:09:50
39.835229,116.280679,0,135,39935.2568865741,2009-05-02,06:09:55
39.835229,116.280679,0,135,39935.2569212963,2009-05-02,06:09:58
39.835225,116.28068,0,135,39935.2569444444,2009-05-02,06:10:00
39.835086,116.280717,0,134,39935.2570023148,2009-05-02,06:10:05
39.834971,116.280816,0,133,39935.2570601852,2009-05-02,06:10:10
39.835001,116.281033,0,115,39935.2571180556,2009-05-02,06:10:15
39.834978,116.281115,0,108,39935.2571759259,2009-05-02,06:10:20
39.834977,116.281121,0,106,39935.2572337963,2009-05-02,06:10:25
39.834974,116.281124,0,106,39935.2572916667,2009-05-02,06:10:30
39.834974,116.281124,0,106,39935.2573263889,2009-05-02,06:10:33
39.834969,116.281127,0,106,39935.257349537,2009-05-02,06:10:35
39.83496,116.281132,0,106,39935.2574074074,2009-05-02,06:10:40
39.834931,116.281263,0,100,39935.2574652778,2009-05-02,06:10:45
39.834945,116.281524,0,91,39935.2575231481,2009-05-02,06:10:50
39.835012,116.281786,0,92,39935.2575810185,2009-05-02,06:10:55
39.835082,116.282236,0,84,39935.2576388889,2009-05-02,06:11:00
39.835159,116.282777,0,86,39935.2576967593,2009-05-02,06:11:05
39.835227,116.283364,0,81,39935.2577546296,2009-05-02,06:11:10
39.835244,116.283646,0,83,39935.2578125,2009-05-02,06:11:15
39.835253,116.283811,0,86,39935.2578703704,2009-05-02,06:11:20
39.83528,116.284226,0,92,39935.2579282407,2009-05-02,06:11:25
39.835351,116.284629,0,95,39935.2579861111,2009-05-02,06:11:30
39.835368,116.284714,0,90,39935.2580439815,2009-05-02,06:11:35
39.835388,116.28471,0,88,39935.2581018518,2009-05-02,06:11:40
39.8354,116.284706,0,88,39935.2581597222,2009-05-02,06:11:45
39.835414,116.284701,0,89,39935.2582175926,2009-05-02,06:11:50
39.835453,116.284721,0,87,39935.258275463,2009-05-02,06:11:55
39.835521,116.285022,0,101,39935.2583333333,2009-05-02,06:12:00
39.83551,116.285422,0,115,39935.2583912037,2009-05-02,06:12:05
39.835525,116.285916,0,120,39935.2584490741,2009-05-02,06:12:10
39.835349,116.286237,0,128,39935.2585069444,2009-05-02,06:12:15
39.83511,116.286317,0,132,39935.2585648148,2009-05-02,06:12:20
39.834722,116.286364,0,135,39935.2586226852,2009-05-02,06:12:25
39.834276,116.28642,0,138,39935.2586805556,2009-05-02,06:12:30
39.83381,116.286482,0,140,39935.2587384259,2009-05-02,06:12:35
39.833435,116.286527,0,140,39935.2587962963,2009-05-02,06:12:40
39.833324,116.28651,0,132,39935.2588541667,2009-05-02,06:12:45
39.833264,116.286484,0,131,39935.258912037,2009-05-02,06:12:50
39.833095,116.286519,0,134,39935.2589699074,2009-05-02,06:12:55
39.832905,116.286564,0,128,39935.2590277778,2009-05-02,06:13:00
39.832799,116.286692,0,128,39935.2590856481,2009-05-02,06:13:05
39.832693,116.286668,0,126,39935.2591435185,2009-05-02,06:13:10
39.832537,116.28654,0,145,39935.2592013889,2009-05-02,06:13:15
39.832493,116.28655,0,143,39935.2592592593,2009-05-02,06:13:20
39.832493,116.28655,0,143,39935.2592939815,2009-05-02,06:13:23
39.832488,116.286547,0,142,39935.2593171296,2009-05-02,06:13:25
39.832466,116.286533,0,142,39935.259375,2009-05-02,06:13:30
39.83213,116.286226,0,135,39935.2594328704,2009-05-02,06:13:35
39.831828,116.285855,0,127,39935.2594907407,2009-05-02,06:13:40
39.831328,116.285646,0,117,39935.2595486111,2009-05-02,06:13:45
39.83093,116.28529,0,97,39935.2596064815,2009-05-02,06:13:50
39.830637,116.28503,0,77,39935.2596643518,2009-05-02,06:13:55
39.830475,116.284849,0,63,39935.2597222222,2009-05-02,06:14:00
39.830213,116.284613,0,55,39935.2597800926,2009-05-02,06:14:05
39.829918,116.284359,0,49,39935.259837963,2009-05-02,06:14:10
39.82988,116.284363,0,52,39935.2598958333,2009-05-02,06:14:15
39.829896,116.284377,0,61,39935.2599537037,2009-05-02,06:14:20
39.829896,116.284373,0,61,39935.2600115741,2009-05-02,06:14:25
39.829896,116.284373,0,61,39935.2600462963,2009-05-02,06:14:28
39.829899,116.284365,0,61,39935.2600694444,2009-05-02,06:14:30
39.829902,116.284356,0,60,39935.2601273148,2009-05-02,06:14:35
39.829903,116.284353,0,60,39935.2601851852,2009-05-02,06:14:40
39.829903,116.284353,0,60,39935.2602199074,2009-05-02,06:14:43
39.829901,116.284357,0,61,39935.2602430556,2009-05-02,06:14:45
39.829895,116.284372,0,61,39935.2603009259,2009-05-02,06:14:50
39.82989,116.284383,0,61,39935.2603587963,2009-05-02,06:14:55
39.829751,116.284291,0,63,39935.2604166667,2009-05-02,06:15:00
39.829474,116.284082,0,57,39935.260474537,2009-05-02,06:15:05
39.829166,116.283869,0,61,39935.2605324074,2009-05-02,06:15:10
39.828768,116.28363,0,72,39935.2605902778,2009-05-02,06:15:15
39.828259,116.283571,0,85,39935.2606481481,2009-05-02,06:15:20
39.827721,116.283606,0,105,39935.2607060185,2009-05-02,06:15:25
39.827207,116.283641,0,117,39935.2607638889,2009-05-02,06:15:30
39.826787,116.28363,0,128,39935.2608217593,2009-05-02,06:15:35
39.826484,116.28365,0,136,39935.2608796296,2009-05-02,06:15:40
39.826173,116.283682,0,149,39935.2609375,2009-05-02,06:15:45
39.825838,116.283693,0,150,39935.2609953704,2009-05-02,06:15:50
39.825622,116.283665,0,155,39935.2610532407,2009-05-02,06:15:55
39.825595,116.283657,0,164,39935.2611111111,2009-05-02,06:16:00
39.825547,116.283654,0,165,39935.2611689815,2009-05-02,06:16:05
39.825313,116.283666,0,169,39935.2612268519,2009-05-02,06:16:10
39.824971,116.283665,0,160,39935.2612847222,2009-05-02,06:16:15
39.824567,116.283666,0,145,39935.2613425926,2009-05-02,06:16:20
39.824028,116.28377,0,152,39935.261400463,2009-05-02,06:16:25
39.823488,116.283855,0,156,39935.2614583333,2009-05-02,06:16:30
39.822993,116.283851,0,140,39935.2615162037,2009-05-02,06:16:35
39.822738,116.283856,0,136,39935.2615740741,2009-05-02,06:16:40
39.822623,116.283871,0,130,39935.2616319444,2009-05-02,06:16:45
39.822546,116.283884,0,116,39935.2616898148,2009-05-02,06:16:50
39.82254,116.283865,0,109,39935.2617476852,2009-05-02,06:16:55
39.822475,116.283861,0,116,39935.2618055556,2009-05-02,06:17:00
39.822138,116.283794,0,131,39935.2618634259,2009-05-02,06:17:05
39.821812,116.283768,0,130,39935.2619212963,2009-05-02,06:17:10
39.82144,116.283812,0,135,39935.2619791667,2009-05-02,06:17:15
39.821007,116.283857,0,142,39935.262037037,2009-05-02,06:17:20
39.8205,116.283843,0,150,39935.2620949074,2009-05-02,06:17:25
39.820063,116.283855,0,173,39935.2621527778,2009-05-02,06:17:30
39.819927,116.283852,0,183,39935.2622106481,2009-05-02,06:17:35
39.819922,116.283846,0,172,39935.2622685185,2009-05-02,06:17:40
39.819922,116.283846,0,172,39935.2623032407,2009-05-02,06:17:43
39.81993,116.283846,0,172,39935.2623263889,2009-05-02,06:17:45
39.819954,116.283824,0,171,39935.2623842593,2009-05-02,06:17:50
39.820015,116.283761,0,161,39935.2624421296,2009-05-02,06:17:55
39.820069,116.283706,0,160,39935.2625,2009-05-02,06:18:00
39.820104,116.283657,0,154,39935.2625578704,2009-05-02,06:18:05
39.820153,116.283618,0,154,39935.2626157407,2009-05-02,06:18:10
39.820197,116.283571,0,153,39935.2626736111,2009-05-02,06:18:15
39.820221,116.283528,0,152,39935.2627314815,2009-05-02,06:18:20
39.820223,116.283464,0,152,39935.2627893519,2009-05-02,06:18:25
39.820226,116.283402,0,157,39935.2628472222,2009-05-02,06:18:30
39.820226,116.283344,0,156,39935.2629050926,2009-05-02,06:18:35
39.820218,116.283293,0,158,39935.262962963,2009-05-02,06:18:40
39.82022,116.283228,0,155,39935.2630208333,2009-05-02,06:18:45
39.820211,116.283134,0,152,39935.2630787037,2009-05-02,06:18:50
39.820206,116.283051,0,148,39935.2631365741,2009-05-02,06:18:55
39.820205,116.282975,0,145,39935.2631944444,2009-05-02,06:19:00
39.820198,116.28292,0,144,39935.2632523148,2009-05-02,06:19:05
39.820178,116.282871,0,144,39935.2633101852,2009-05-02,06:19:10
39.820185,116.282801,0,141,39935.2633680556,2009-05-02,06:19:15
39.820189,116.282787,0,132,39935.2634259259,2009-05-02,06:19:20
39.820171,116.282762,0,134,39935.2634837963,2009-05-02,06:19:25
39.820176,116.282737,0,133,39935.2635416667,2009-05-02,06:19:30
39.820189,116.282643,0,138,39935.263599537,2009-05-02,06:19:35
39.820184,116.28256,0,142,39935.2636574074,2009-05-02,06:19:40
39.820184,116.282487,0,144,39935.2637152778,2009-05-02,06:19:45
39.820205,116.282411,0,147,39935.2637731481,2009-05-02,06:19:50
39.820226,116.282347,0,144,39935.2638310185,2009-05-02,06:19:55
39.820294,116.282281,0,144,39935.2638888889,2009-05-02,06:20:00
39.820276,116.282199,0,138,39935.2639467593,2009-05-02,06:20:05
39.820251,116.282111,0,131,39935.2640046296,2009-05-02,06:20:10
39.820267,116.282068,0,132,39935.2640625,2009-05-02,06:20:15
39.820223,116.282,0,139,39935.2641203704,2009-05-02,06:20:20
39.820213,116.281916,0,139,39935.2641782407,2009-05-02,06:20:25
39.820221,116.281845,0,144,39935.2642361111,2009-05-02,06:20:30
39.820241,116.281766,0,148,39935.2642939815,2009-05-02,06:20:35
39.820241,116.281728,0,151,39935.2643518519,2009-05-02,06:20:40
39.820217,116.281665,0,155,39935.2644097222,2009-05-02,06:20:45
39.820219,116.281593,0,154,39935.2644675926,2009-05-02,06:20:50
39.820209,116.281512,0,155,39935.264525463,2009-05-02,06:20:55
39.820202,116.281443,0,157,39935.2645833333,2009-05-02,06:21:00
39.820202,116.281378,0,157,39935.2646412037,2009-05-02,06:21:05
39.820196,116.281315,0,158,39935.2646990741,2009-05-02,06:21:10
39.820223,116.281211,0,157,39935.2647569444,2009-05-02,06:21:15
39.820193,116.281149,0,153,39935.2648148148,2009-05-02,06:21:20
39.82021,116.281083,0,153,39935.2648726852,2009-05-02,06:21:25
39.820203,116.280996,0,151,39935.2649305556,2009-05-02,06:21:30
39.820118,116.280977,0,149,39935.2649884259,2009-05-02,06:21:35
39.820118,116.280977,0,149,39935.2650231481,2009-05-02,06:21:38
39.820114,116.280972,0,147,39935.2650462963,2009-05-02,06:21:40
39.820164,116.280978,0,144,39935.2651041667,2009-05-02,06:21:45
39.82017,116.280964,0,143,39935.265162037,2009-05-02,06:21:50
39.820157,116.280966,0,142,39935.2652199074,2009-05-02,06:21:55
39.820114,116.280983,0,143,39935.2652777778,2009-05-02,06:22:00
39.820061,116.281,0,143,39935.2653356481,2009-05-02,06:22:05
39.820037,116.280985,0,144,39935.2653935185,2009-05-02,06:22:10
39.819993,116.281046,0,147,39935.2654513889,2009-05-02,06:22:15
39.82001,116.280992,0,150,39935.2655092593,2009-05-02,06:22:20
39.819858,116.28107,0,150,39935.2655671296,2009-05-02,06:22:25
39.819761,116.28109,0,154,39935.265625,2009-05-02,06:22:30
39.819708,116.281022,0,156,39935.2656828704,2009-05-02,06:22:35
39.819676,116.281092,0,163,39935.2657407407,2009-05-02,06:22:40
39.819685,116.281262,0,171,39935.2657986111,2009-05-02,06:22:45
39.81966,116.281329,0,175,39935.2658564815,2009-05-02,06:22:50
39.81967,116.281368,0,177,39935.2659143518,2009-05-02,06:22:55
39.819664,116.281395,0,178,39935.2659722222,2009-05-02,06:23:00
39.81967,116.281404,0,178,39935.2660300926,2009-05-02,06:23:05
39.81967,116.281404,0,178,39935.2660648148,2009-05-02,06:23:08
39.819668,116.281406,0,178,39935.266087963,2009-05-02,06:23:10
39.819842,116.281291,0,73,39935.2699074074,2009-05-02,06:28:40
39.819672,116.2813,0,139,39935.2699652778,2009-05-02,06:28:45
39.819742,116.281282,0,138,39935.2700231481,2009-05-02,06:28:50
39.819774,116.281273,0,137,39935.2700810185,2009-05-02,06:28:55
39.819815,116.281241,0,136,39935.2701388889,2009-05-02,06:29:00
39.819878,116.281184,0,136,39935.2701967593,2009-05-02,06:29:05
39.818849,116.284416,0,-534,39935.270775463,2009-05-02,06:29:55
39.819941,116.281887,0,141,39935.2708333333,2009-05-02,06:30:00
39.819907,116.281761,0,200,39935.2708912037,2009-05-02,06:30:05
39.819877,116.281814,0,228,39935.2709490741,2009-05-02,06:30:10
39.819909,116.281815,0,258,39935.2710069444,2009-05-02,06:30:15
39.81992,116.281831,0,289,39935.2710648148,2009-05-02,06:30:20
39.81992,116.281831,0,289,39935.271099537,2009-05-02,06:30:23
39.819927,116.281837,0,310,39935.2711226852,2009-05-02,06:30:25
39.819925,116.281825,0,325,39935.2711805556,2009-05-02,06:30:30
39.819911,116.281801,0,335,39935.2712384259,2009-05-02,06:30:35
39.819914,116.281799,0,335,39935.2712962963,2009-05-02,06:30:40
39.819914,116.281799,0,335,39935.2713310185,2009-05-02,06:30:43
39.819906,116.281794,0,334,39935.2713541667,2009-05-02,06:30:45
39.819894,116.281783,0,331,39935.271412037,2009-05-02,06:30:50
39.819914,116.281771,0,330,39935.2714699074,2009-05-02,06:30:55
39.819937,116.281753,0,330,39935.2715277778,2009-05-02,06:31:00
39.819942,116.281748,0,330,39935.2715856481,2009-05-02,06:31:05
39.819942,116.281748,0,330,39935.2716203704,2009-05-02,06:31:08
39.819934,116.281747,0,329,39935.2716435185,2009-05-02,06:31:10
39.819894,116.281722,0,327,39935.2717013889,2009-05-02,06:31:15
39.819853,116.281692,0,325,39935.2717592593,2009-05-02,06:31:20
39.819815,116.281663,0,321,39935.2718171296,2009-05-02,06:31:25
39.819768,116.281665,0,317,39935.271875,2009-05-02,06:31:30
39.819715,116.281699,0,315,39935.2719328704,2009-05-02,06:31:35
39.819666,116.281727,0,312,39935.2719907407,2009-05-02,06:31:40
39.81963,116.28176,0,307,39935.2720486111,2009-05-02,06:31:45
39.819597,116.281804,0,303,39935.2721064815,2009-05-02,06:31:50
39.819604,116.281834,0,301,39935.2721643519,2009-05-02,06:31:55
39.819694,116.28174,0,296,39935.2722222222,2009-05-02,06:32:00
39.819797,116.281704,0,296,39935.2722800926,2009-05-02,06:32:05
39.819894,116.281677,0,291,39935.272337963,2009-05-02,06:32:10
39.819941,116.281656,0,285,39935.2723958333,2009-05-02,06:32:15
39.81973,116.281594,0,273,39935.2803819444,2009-05-02,06:43:45
39.819651,116.281579,0,268,39935.2804398148,2009-05-02,06:43:50
39.819621,116.281584,0,264,39935.2804976852,2009-05-02,06:43:55
39.819627,116.281573,0,263,39935.2805555556,2009-05-02,06:44:00
39.819627,116.28158,0,261,39935.2806134259,2009-05-02,06:44:05
39.819626,116.281582,0,258,39935.2806712963,2009-05-02,06:44:10
39.819623,116.281581,0,256,39935.2807291667,2009-05-02,06:44:15
39.819615,116.281576,0,254,39935.280787037,2009-05-02,06:44:20
39.819614,116.281575,0,251,39935.2808449074,2009-05-02,06:44:25
39.819614,116.281575,0,251,39935.2808796296,2009-05-02,06:44:28
39.819622,116.281583,0,248,39935.2809027778,2009-05-02,06:44:30
39.819709,116.281642,0,241,39935.2809606481,2009-05-02,06:44:35
39.819728,116.281665,0,235,39935.2810185185,2009-05-02,06:44:40
39.819732,116.281678,0,231,39935.2810763889,2009-05-02,06:44:45
39.819736,116.28169,0,228,39935.2811342593,2009-05-02,06:44:50
39.819739,116.281699,0,224,39935.2811921296,2009-05-02,06:44:55
39.81975,116.281703,0,220,39935.28125,2009-05-02,06:45:00
39.819763,116.281668,0,215,39935.2813078704,2009-05-02,06:45:05
39.819778,116.281654,0,212,39935.2813657407,2009-05-02,06:45:10
39.819799,116.281613,0,207,39935.2814236111,2009-05-02,06:45:15
39.819813,116.281594,0,203,39935.2814814815,2009-05-02,06:45:20
39.819823,116.281587,0,198,39935.2815393518,2009-05-02,06:45:25
39.819829,116.281578,0,194,39935.2815972222,2009-05-02,06:45:30
39.819827,116.281573,0,191,39935.2816550926,2009-05-02,06:45:35
39.819819,116.281573,0,187,39935.281712963,2009-05-02,06:45:40
39.819819,116.281573,0,187,39935.2817476852,2009-05-02,06:45:43
39.819817,116.281578,0,184,39935.2817708333,2009-05-02,06:45:45
39.819819,116.281593,0,180,39935.2818287037,2009-05-02,06:45:50
39.81982,116.281606,0,178,39935.2818865741,2009-05-02,06:45:55
39.819824,116.281619,0,175,39935.2819444444,2009-05-02,06:46:00
39.819826,116.281628,0,173,39935.2820023148,2009-05-02,06:46:05
39.819824,116.281637,0,171,39935.2820601852,2009-05-02,06:46:10
39.819823,116.281641,0,169,39935.2821180556,2009-05-02,06:46:15
39.819825,116.281642,0,168,39935.2821759259,2009-05-02,06:46:20
39.819829,116.281643,0,166,39935.2822337963,2009-05-02,06:46:25
39.819832,116.281649,0,165,39935.2822916667,2009-05-02,06:46:30
39.819831,116.281657,0,164,39935.282349537,2009-05-02,06:46:35
39.819827,116.281658,0,163,39935.2824074074,2009-05-02,06:46:40
39.81982,116.281656,0,163,39935.2824652778,2009-05-02,06:46:45
39.819815,116.281654,0,162,39935.2825231481,2009-05-02,06:46:50
39.819815,116.281654,0,162,39935.2825578704,2009-05-02,06:46:53
39.819812,116.281649,0,161,39935.2825810185,2009-05-02,06:46:55
39.819813,116.281638,0,161,39935.2826388889,2009-05-02,06:47:00
39.819828,116.281619,0,160,39935.2826967593,2009-05-02,06:47:05
39.819838,116.281617,0,160,39935.2827546296,2009-05-02,06:47:10
39.819847,116.281613,0,159,39935.2828125,2009-05-02,06:47:15
39.819847,116.281613,0,159,39935.2828472222,2009-05-02,06:47:18
39.819851,116.281616,0,159,39935.2828703704,2009-05-02,06:47:20
39.819852,116.281629,0,159,39935.2829282407,2009-05-02,06:47:25
39.819852,116.28164,0,158,39935.2829861111,2009-05-02,06:47:30
39.819854,116.281653,0,158,39935.2830439815,2009-05-02,06:47:35
39.819864,116.281669,0,158,39935.2831018518,2009-05-02,06:47:40
39.819873,116.281708,0,163,39935.2831597222,2009-05-02,06:47:45
39.819864,116.281719,0,167,39935.2832175926,2009-05-02,06:47:50
39.819836,116.281697,0,167,39935.283275463,2009-05-02,06:47:55
39.819827,116.281695,0,167,39935.2833333333,2009-05-02,06:48:00
39.8198,116.281654,0,164,39935.2833912037,2009-05-02,06:48:05
39.819807,116.281633,0,161,39935.2834490741,2009-05-02,06:48:10
39.81981,116.281622,0,160,39935.2835069444,2009-05-02,06:48:15
39.819815,116.281612,0,159,39935.2835648148,2009-05-02,06:48:20
39.819826,116.281611,0,159,39935.2836226852,2009-05-02,06:48:25
39.819837,116.281611,0,158,39935.2836805556,2009-05-02,06:48:30
39.819848,116.281609,0,158,39935.2837384259,2009-05-02,06:48:35
39.819856,116.281605,0,157,39935.2837962963,2009-05-02,06:48:40
39.819856,116.281605,0,157,39935.2838310185,2009-05-02,06:48:43
39.819864,116.281602,0,156,39935.2838541667,2009-05-02,06:48:45
39.819873,116.281603,0,155,39935.283912037,2009-05-02,06:48:50
39.819885,116.281601,0,154,39935.2839699074,2009-05-02,06:48:55
39.819898,116.281602,0,154,39935.2840277778,2009-05-02,06:49:00
39.819907,116.281602,0,153,39935.2840856481,2009-05-02,06:49:05
39.819909,116.281608,0,153,39935.2841435185,2009-05-02,06:49:10
39.819909,116.281608,0,153,39935.2841782407,2009-05-02,06:49:13
39.819906,116.281607,0,154,39935.2842013889,2009-05-02,06:49:15
39.819893,116.281607,0,155,39935.2842592593,2009-05-02,06:49:20
39.819889,116.281605,0,155,39935.2843171296,2009-05-02,06:49:25
39.819889,116.281605,0,155,39935.2843518518,2009-05-02,06:49:28
39.819881,116.281603,0,155,39935.284375,2009-05-02,06:49:30
39.81987,116.281601,0,155,39935.2844328704,2009-05-02,06:49:35
39.819844,116.281596,0,155,39935.2844907407,2009-05-02,06:49:40
39.81981,116.281596,0,156,39935.2845486111,2009-05-02,06:49:45
39.819791,116.28158,0,155,39935.2846064815,2009-05-02,06:49:50
39.819791,116.28158,0,155,39935.2846412037,2009-05-02,06:49:53
39.819793,116.281574,0,156,39935.2846643519,2009-05-02,06:49:55
39.819787,116.281607,0,157,39935.2847222222,2009-05-02,06:50:00
39.81978,116.281644,0,157,39935.2847800926,2009-05-02,06:50:05
39.819775,116.281703,0,157,39935.284837963,2009-05-02,06:50:10
39.819759,116.281761,0,158,39935.2848958333,2009-05-02,06:50:15
39.819762,116.281817,0,158,39935.2849537037,2009-05-02,06:50:20
39.819767,116.281834,0,160,39935.2850115741,2009-05-02,06:50:25
39.819759,116.28183,0,161,39935.2850694444,2009-05-02,06:50:30
39.819759,116.28183,0,161,39935.2851041667,2009-05-02,06:50:33
39.819755,116.281836,0,162,39935.2851273148,2009-05-02,06:50:35
39.819746,116.281836,0,163,39935.2851851852,2009-05-02,06:50:40
39.819737,116.28184,0,163,39935.2852430556,2009-05-02,06:50:45
39.819701,116.281875,0,164,39935.2853009259,2009-05-02,06:50:50
39.819682,116.281893,0,167,39935.2853587963,2009-05-02,06:50:55
39.819688,116.28188,0,167,39935.2854166667,2009-05-02,06:51:00
39.819697,116.281879,0,169,39935.285474537,2009-05-02,06:51:05
39.819697,116.281855,0,172,39935.2855324074,2009-05-02,06:51:10
39.819678,116.281833,0,177,39935.2855902778,2009-05-02,06:51:15
39.819681,116.281821,0,179,39935.2856481481,2009-05-02,06:51:20
39.819681,116.281815,0,181,39935.2857060185,2009-05-02,06:51:25
39.819676,116.281817,0,184,39935.2857638889,2009-05-02,06:51:30
39.81967,116.281823,0,186,39935.2858217593,2009-05-02,06:51:35
39.81967,116.281823,0,186,39935.2858564815,2009-05-02,06:51:38
39.819664,116.281831,0,190,39935.2858796296,2009-05-02,06:51:40
39.819651,116.281844,0,197,39935.2859375,2009-05-02,06:51:45
39.819644,116.281842,0,205,39935.2859953704,2009-05-02,06:51:50
39.819637,116.281847,0,209,39935.2860532407,2009-05-02,06:51:55
39.819637,116.281842,0,213,39935.2861111111,2009-05-02,06:52:00
39.819643,116.281837,0,216,39935.2861689815,2009-05-02,06:52:05
39.819651,116.281832,0,220,39935.2862268519,2009-05-02,06:52:10
39.819658,116.28183,0,223,39935.2862847222,2009-05-02,06:52:15
39.819658,116.28183,0,223,39935.2863194444,2009-05-02,06:52:18
39.819659,116.281833,0,227,39935.2863425926,2009-05-02,06:52:20
39.819624,116.281889,0,237,39935.286400463,2009-05-02,06:52:25
39.819582,116.281967,0,247,39935.2864583333,2009-05-02,06:52:30
39.819611,116.281968,0,253,39935.2865162037,2009-05-02,06:52:35
39.819655,116.281919,0,251,39935.2865740741,2009-05-02,06:52:40
39.819697,116.281834,0,242,39935.2866319444,2009-05-02,06:52:45
39.819752,116.28174,0,234,39935.2866898148,2009-05-02,06:52:50
39.819772,116.281723,0,232,39935.2867476852,2009-05-02,06:52:55
39.819772,116.281723,0,232,39935.2867824074,2009-05-02,06:52:58
39.819775,116.281721,0,235,39935.2868055556,2009-05-02,06:53:00
39.819581,116.281893,0,244,39935.2868634259,2009-05-02,06:53:05
39.819503,116.282079,0,257,39935.2869212963,2009-05-02,06:53:10
39.819563,116.282073,0,266,39935.2869791667,2009-05-02,06:53:15
39.819563,116.282073,0,266,39935.2870138889,2009-05-02,06:53:18
39.81957,116.282075,0,271,39935.287037037,2009-05-02,06:53:20
39.819677,116.281953,0,272,39935.2870949074,2009-05-02,06:53:25
39.819752,116.281845,0,268,39935.2871527778,2009-05-02,06:53:30
39.819819,116.281795,0,269,39935.2872106481,2009-05-02,06:53:35
39.819838,116.281776,0,269,39935.2872685185,2009-05-02,06:53:40
39.819819,116.28177,0,270,39935.2873263889,2009-05-02,06:53:45
39.819807,116.281774,0,273,39935.2873842593,2009-05-02,06:53:50
39.819807,116.281774,0,273,39935.2874189815,2009-05-02,06:53:53
39.819804,116.281773,0,276,39935.2874421296,2009-05-02,06:53:55
39.819795,116.281781,0,280,39935.2875,2009-05-02,06:54:00
39.819795,116.281781,0,280,39935.2875347222,2009-05-02,06:54:03
39.819791,116.281789,0,283,39935.2875578704,2009-05-02,06:54:05
39.819792,116.281798,0,286,39935.2876157407,2009-05-02,06:54:10
39.819794,116.28181,0,288,39935.2876736111,2009-05-02,06:54:15
39.819798,116.281816,0,290,39935.2877314815,2009-05-02,06:54:20
39.819798,116.281816,0,290,39935.2877662037,2009-05-02,06:54:23
39.819801,116.281813,0,292,39935.2877893519,2009-05-02,06:54:25
39.819802,116.2818,0,293,39935.2878472222,2009-05-02,06:54:30
39.819598,116.281982,0,75,39935.2979166667,2009-05-02,07:09:00
39.819607,116.282059,0,77,39935.297974537,2009-05-02,07:09:05
39.81962,116.282081,0,80,39935.2980324074,2009-05-02,07:09:10
39.819629,116.282071,0,85,39935.2980902778,2009-05-02,07:09:15
39.81962,116.282027,0,89,39935.2981481481,2009-05-02,07:09:20
39.81962,116.282027,0,89,39935.2981828704,2009-05-02,07:09:23
39.819615,116.282022,0,92,39935.2982060185,2009-05-02,07:09:25
39.819604,116.281923,0,97,39935.2982638889,2009-05-02,07:09:30
39.819612,116.281878,0,103,39935.2983217593,2009-05-02,07:09:35
39.819615,116.281836,0,108,39935.2983796296,2009-05-02,07:09:40
39.819624,116.281791,0,113,39935.2984375,2009-05-02,07:09:45
39.819617,116.281831,0,118,39935.2984953704,2009-05-02,07:09:50
39.819619,116.281824,0,121,39935.2985532407,2009-05-02,07:09:55
39.819623,116.281822,0,125,39935.2986111111,2009-05-02,07:10:00
39.819631,116.281822,0,128,39935.2986689815,2009-05-02,07:10:05
39.819637,116.281825,0,131,39935.2987268518,2009-05-02,07:10:10
39.819637,116.281825,0,131,39935.2987615741,2009-05-02,07:10:13
39.819645,116.281821,0,134,39935.2987847222,2009-05-02,07:10:15
39.819657,116.281818,0,137,39935.2988425926,2009-05-02,07:10:20
39.819665,116.281817,0,141,39935.298900463,2009-05-02,07:10:25
39.819664,116.281821,0,144,39935.2989583333,2009-05-02,07:10:30
39.81966,116.28182,0,148,39935.2990162037,2009-05-02,07:10:35
39.819659,116.281821,0,151,39935.2990740741,2009-05-02,07:10:40
39.819659,116.281826,0,155,39935.2991319444,2009-05-02,07:10:45
39.819663,116.28183,0,158,39935.2991898148,2009-05-02,07:10:50
39.81967,116.281831,0,162,39935.2992476852,2009-05-02,07:10:55
39.819678,116.28183,0,165,39935.2993055556,2009-05-02,07:11:00
39.819678,116.28183,0,165,39935.2993402778,2009-05-02,07:11:03
39.819684,116.281824,0,169,39935.2993634259,2009-05-02,07:11:05
39.819686,116.281812,0,173,39935.2994212963,2009-05-02,07:11:10
39.819689,116.281776,0,176,39935.2994791667,2009-05-02,07:11:15
39.819709,116.281699,0,177,39935.299537037,2009-05-02,07:11:20
39.819729,116.281635,0,177,39935.2995949074,2009-05-02,07:11:25
39.819768,116.281562,0,178,39935.2996527778,2009-05-02,07:11:30
39.819802,116.281465,0,179,39935.2997106481,2009-05-02,07:11:35
39.819821,116.281446,0,180,39935.2997685185,2009-05-02,07:11:40
39.819821,116.281446,0,180,39935.2998032407,2009-05-02,07:11:43
39.819824,116.281444,0,180,39935.2998263889,2009-05-02,07:11:45
39.819819,116.281416,0,181,39935.2998842593,2009-05-02,07:11:50
39.819813,116.281387,0,182,39935.2999421296,2009-05-02,07:11:55
39.819811,116.281354,0,183,39935.3,2009-05-02,07:12:00
39.819776,116.281458,0,185,39935.3000578704,2009-05-02,07:12:05
39.819776,116.281458,0,185,39935.3000925926,2009-05-02,07:12:08
39.819772,116.281463,0,188,39935.3001157407,2009-05-02,07:12:10
39.819767,116.281475,0,191,39935.3001736111,2009-05-02,07:12:15
39.819767,116.281488,0,193,39935.3002314815,2009-05-02,07:12:20
39.819776,116.281521,0,195,39935.3002893519,2009-05-02,07:12:25
39.819794,116.281572,0,195,39935.3003472222,2009-05-02,07:12:30
39.819798,116.281617,0,196,39935.3004050926,2009-05-02,07:12:35
39.819762,116.281693,0,196,39935.300462963,2009-05-02,07:12:40
39.819728,116.281786,0,198,39935.3005208333,2009-05-02,07:12:45
39.819715,116.281786,0,200,39935.3005787037,2009-05-02,07:12:50
39.819715,116.281781,0,202,39935.3006365741,2009-05-02,07:12:55
39.819709,116.28178,0,204,39935.3006944444,2009-05-02,07:13:00
39.819709,116.28178,0,204,39935.3007291667,2009-05-02,07:13:03
39.819705,116.281772,0,206,39935.3007523148,2009-05-02,07:13:05
39.819703,116.281758,0,208,39935.3008101852,2009-05-02,07:13:10
39.8197,116.281732,0,209,39935.3008680556,2009-05-02,07:13:15
39.819714,116.281687,0,210,39935.3009259259,2009-05-02,07:13:20
39.819743,116.281651,0,211,39935.3009837963,2009-05-02,07:13:25
39.819756,116.281627,0,211,39935.3010416667,2009-05-02,07:13:30
39.819757,116.281616,0,210,39935.301099537,2009-05-02,07:13:35
39.819745,116.281588,0,210,39935.3011574074,2009-05-02,07:13:40
39.819746,116.28156,0,210,39935.3012152778,2009-05-02,07:13:45
39.819772,116.281598,0,210,39935.3012731481,2009-05-02,07:13:50
39.819762,116.281656,0,211,39935.3013310185,2009-05-02,07:13:55
39.819744,116.281689,0,213,39935.3013888889,2009-05-02,07:14:00
39.819699,116.281767,0,216,39935.3014467593,2009-05-02,07:14:05
39.819677,116.281828,0,218,39935.3015046296,2009-05-02,07:14:10
39.819645,116.281865,0,218,39935.3015625,2009-05-02,07:14:15
39.819617,116.281896,0,221,39935.3016203704,2009-05-02,07:14:20
39.819604,116.281904,0,223,39935.3016782407,2009-05-02,07:14:25
39.8196,116.281889,0,226,39935.3017361111,2009-05-02,07:14:30
39.819623,116.281886,0,228,39935.3017939815,2009-05-02,07:14:35
39.819619,116.28189,0,230,39935.3018518519,2009-05-02,07:14:40
39.819619,116.28189,0,230,39935.3018865741,2009-05-02,07:14:43
39.819618,116.281897,0,232,39935.3019097222,2009-05-02,07:14:45
39.81962,116.281907,0,233,39935.3019675926,2009-05-02,07:14:50
39.819621,116.281914,0,235,39935.302025463,2009-05-02,07:14:55
39.819621,116.281914,0,235,39935.3020601852,2009-05-02,07:14:58
39.819621,116.281913,0,236,39935.3020833333,2009-05-02,07:15:00
39.819622,116.281898,0,238,39935.3021412037,2009-05-02,07:15:05
39.819623,116.281808,0,238,39935.3021990741,2009-05-02,07:15:10
39.819621,116.281776,0,235,39935.3022569444,2009-05-02,07:15:15
39.819605,116.281758,0,231,39935.3023148148,2009-05-02,07:15:20
39.819604,116.281742,0,232,39935.3023726852,2009-05-02,07:15:25
39.819649,116.281678,0,231,39935.3024305556,2009-05-02,07:15:30
39.819686,116.281632,0,230,39935.3024884259,2009-05-02,07:15:35
39.819717,116.281646,0,229,39935.3025462963,2009-05-02,07:15:40
39.819728,116.281681,0,226,39935.3026041667,2009-05-02,07:15:45
39.819732,116.281672,0,226,39935.302662037,2009-05-02,07:15:50
39.819733,116.281666,0,226,39935.3027199074,2009-05-02,07:15:55
39.819731,116.281671,0,226,39935.3027777778,2009-05-02,07:16:00
39.819731,116.281671,0,226,39935.3028125,2009-05-02,07:16:03
39.819726,116.281677,0,226,39935.3028356481,2009-05-02,07:16:05
39.819704,116.281698,0,226,39935.3028935185,2009-05-02,07:16:10
39.819683,116.281755,0,225,39935.3029513889,2009-05-02,07:16:15
39.819664,116.281841,0,222,39935.3030092593,2009-05-02,07:16:20
39.819661,116.281868,0,221,39935.3030671296,2009-05-02,07:16:25
39.819641,116.281926,0,221,39935.303125,2009-05-02,07:16:30
39.819655,116.281934,0,220,39935.3031828704,2009-05-02,07:16:35
39.819677,116.281885,0,218,39935.3032407407,2009-05-02,07:16:40
39.819676,116.281892,0,218,39935.3032986111,2009-05-02,07:16:45
39.819675,116.281895,0,217,39935.3033564815,2009-05-02,07:16:50
39.819675,116.281895,0,217,39935.3033912037,2009-05-02,07:16:53
39.819677,116.28189,0,216,39935.3034143519,2009-05-02,07:16:55
39.819699,116.281804,0,214,39935.3034722222,2009-05-02,07:17:00
39.819723,116.281706,0,210,39935.3035300926,2009-05-02,07:17:05
39.819718,116.281689,0,205,39935.303587963,2009-05-02,07:17:10
39.819713,116.281707,0,202,39935.3036458333,2009-05-02,07:17:15
39.819712,116.281705,0,201,39935.3037037037,2009-05-02,07:17:20
39.819713,116.281705,0,199,39935.3037615741,2009-05-02,07:17:25
39.819713,116.281705,0,199,39935.3037962963,2009-05-02,07:17:28
39.819712,116.281711,0,198,39935.3038194444,2009-05-02,07:17:30
39.819703,116.281718,0,196,39935.3038773148,2009-05-02,07:17:35
39.819709,116.281729,0,197,39935.3039351852,2009-05-02,07:17:40
39.819706,116.281737,0,196,39935.3039930556,2009-05-02,07:17:45
39.819706,116.281737,0,196,39935.3040277778,2009-05-02,07:17:48
39.819706,116.281745,0,195,39935.3040509259,2009-05-02,07:17:50
39.819706,116.281756,0,193,39935.3041087963,2009-05-02,07:17:55
39.819706,116.281756,0,193,39935.3041435185,2009-05-02,07:17:58
39.819701,116.281757,0,192,39935.3041666667,2009-05-02,07:18:00
39.819696,116.281745,0,191,39935.304224537,2009-05-02,07:18:05
39.819686,116.281738,0,189,39935.3042824074,2009-05-02,07:18:10
39.81968,116.281735,0,188,39935.3043402778,2009-05-02,07:18:15
39.819678,116.28173,0,187,39935.3043981481,2009-05-02,07:18:20
39.819678,116.28173,0,187,39935.3044328704,2009-05-02,07:18:23
39.819683,116.281723,0,186,39935.3044560185,2009-05-02,07:18:25
39.819689,116.281714,0,185,39935.3045138889,2009-05-02,07:18:30
39.819689,116.281713,0,185,39935.3045717593,2009-05-02,07:18:35
39.819689,116.281713,0,185,39935.3046064815,2009-05-02,07:18:38
39.819689,116.281718,0,184,39935.3046296296,2009-05-02,07:18:40
39.819689,116.281732,0,183,39935.3046875,2009-05-02,07:18:45
39.819709,116.281767,0,182,39935.3047453704,2009-05-02,07:18:50
39.819705,116.281832,0,182,39935.3048032407,2009-05-02,07:18:55
39.819697,116.281907,0,181,39935.3048611111,2009-05-02,07:19:00
39.819683,116.281968,0,180,39935.3049189815,2009-05-02,07:19:05
39.819685,116.281977,0,179,39935.3049768518,2009-05-02,07:19:10
39.819711,116.281983,0,180,39935.3050347222,2009-05-02,07:19:15
39.819712,116.281994,0,179,39935.3050925926,2009-05-02,07:19:20
39.819712,116.281994,0,179,39935.3051273148,2009-05-02,07:19:23
39.819709,116.281993,0,179,39935.305150463,2009-05-02,07:19:25
39.819701,116.281984,0,178,39935.3052083333,2009-05-02,07:19:30
39.819677,116.281962,0,177,39935.3052662037,2009-05-02,07:19:35
39.819651,116.281798,0,177,39935.3053240741,2009-05-02,07:19:40
39.819588,116.281748,0,177,39935.3053819444,2009-05-02,07:19:45
39.819507,116.28172,0,177,39935.3054398148,2009-05-02,07:19:50
39.819451,116.281714,0,176,39935.3054976852,2009-05-02,07:19:55
39.819454,116.2817,0,176,39935.3055555556,2009-05-02,07:20:00
39.819474,116.28168,0,176,39935.3056134259,2009-05-02,07:20:05
39.819474,116.28168,0,176,39935.3056481481,2009-05-02,07:20:08
39.819474,116.281673,0,175,39935.3056712963,2009-05-02,07:20:10
39.819517,116.281659,0,175,39935.3057291667,2009-05-02,07:20:15
39.819562,116.281662,0,174,39935.305787037,2009-05-02,07:20:20
39.819578,116.281685,0,174,39935.3058449074,2009-05-02,07:20:25
39.819578,116.281736,0,174,39935.3059027778,2009-05-02,07:20:30
39.819598,116.281738,0,173,39935.3059606481,2009-05-02,07:20:35
39.819638,116.281707,0,173,39935.3060185185,2009-05-02,07:20:40
39.81968,116.281676,0,173,39935.3060763889,2009-05-02,07:20:45
39.819716,116.281642,0,172,39935.3061342593,2009-05-02,07:20:50
39.819754,116.281566,0,172,39935.3061921296,2009-05-02,07:20:55
39.819755,116.281518,0,171,39935.30625,2009-05-02,07:21:00
39.819758,116.281456,0,171,39935.3063078704,2009-05-02,07:21:05
39.819748,116.281398,0,170,39935.3063657407,2009-05-02,07:21:10
39.819747,116.281313,0,170,39935.3064236111,2009-05-02,07:21:15
39.819745,116.281291,0,170,39935.3064814815,2009-05-02,07:21:20
39.819754,116.281306,0,123,39935.3067708333,2009-05-02,07:21:45
39.819569,116.281206,0,191,39935.3068287037,2009-05-02,07:21:50
39.819731,116.281318,0,161,39935.3068865741,2009-05-02,07:21:55
39.819761,116.28136,0,165,39935.3069444444,2009-05-02,07:22:00
39.819765,116.281295,0,166,39935.3070023148,2009-05-02,07:22:05
39.819773,116.28129,0,164,39935.3070601852,2009-05-02,07:22:10
39.819773,116.28129,0,164,39935.3070949074,2009-05-02,07:22:13
39.819773,116.281282,0,164,39935.3071180556,2009-05-02,07:22:15
39.819782,116.281279,0,163,39935.3071759259,2009-05-02,07:22:20
39.819782,116.281279,0,163,39935.3072106481,2009-05-02,07:22:23
39.819789,116.281272,0,163,39935.3072337963,2009-05-02,07:22:25
39.819799,116.281265,0,162,39935.3072916667,2009-05-02,07:22:30
39.819825,116.281255,0,162,39935.307349537,2009-05-02,07:22:35
39.819825,116.281255,0,162,39935.3073842593,2009-05-02,07:22:38
39.819822,116.281252,0,161,39935.3074074074,2009-05-02,07:22:40
39.819804,116.281257,0,160,39935.3074652778,2009-05-02,07:22:45
39.819806,116.281251,0,160,39935.3075231481,2009-05-02,07:22:50
39.819806,116.281251,0,160,39935.3075578704,2009-05-02,07:22:53
39.819798,116.281249,0,159,39935.3075810185,2009-05-02,07:22:55
39.819758,116.281249,0,159,39935.3076388889,2009-05-02,07:23:00
39.819696,116.281262,0,158,39935.3076967593,2009-05-02,07:23:05
39.819664,116.281315,0,158,39935.3077546296,2009-05-02,07:23:10
39.819606,116.281337,0,157,39935.3078125,2009-05-02,07:23:15
39.819579,116.281301,0,157,39935.3078703704,2009-05-02,07:23:20
39.819505,116.281247,0,157,39935.3079282407,2009-05-02,07:23:25
39.819454,116.281173,0,159,39935.3079861111,2009-05-02,07:23:30
39.819705,116.281311,0,159,39935.3080439815,2009-05-02,07:23:35
39.819729,116.281407,0,156,39935.3081018519,2009-05-02,07:23:40
39.819763,116.281473,0,151,39935.3081597222,2009-05-02,07:23:45
39.819784,116.281532,0,149,39935.3082175926,2009-05-02,07:23:50
39.819782,116.281567,0,148,39935.308275463,2009-05-02,07:23:55
39.819809,116.28156,0,148,39935.3083333333,2009-05-02,07:24:00
39.819892,116.281566,0,151,39935.3083912037,2009-05-02,07:24:05
39.81995,116.281548,0,152,39935.3084490741,2009-05-02,07:24:10
39.819978,116.28149,0,152,39935.3085069444,2009-05-02,07:24:15
39.820012,116.281454,0,153,39935.3085648148,2009-05-02,07:24:20
39.820062,116.281429,0,153,39935.3086226852,2009-05-02,07:24:25
39.820112,116.281434,0,153,39935.3086805556,2009-05-02,07:24:30
39.820154,116.281467,0,152,39935.3087384259,2009-05-02,07:24:35
39.820171,116.281434,0,152,39935.3087962963,2009-05-02,07:24:40
39.820184,116.281379,0,155,39935.3088541667,2009-05-02,07:24:45
39.820192,116.281347,0,160,39935.308912037,2009-05-02,07:24:50
39.820189,116.281278,0,163,39935.3089699074,2009-05-02,07:24:55
39.820225,116.281228,0,166,39935.3090277778,2009-05-02,07:25:00
39.820242,116.281181,0,171,39935.3090856481,2009-05-02,07:25:05
39.820236,116.281173,0,176,39935.3091435185,2009-05-02,07:25:10
39.820236,116.281173,0,177,39935.3092013889,2009-05-02,07:25:15
39.82023,116.281171,0,177,39935.3092592593,2009-05-02,07:25:20
39.82023,116.281171,0,177,39935.3092939815,2009-05-02,07:25:23
39.820224,116.281172,0,177,39935.3093171296,2009-05-02,07:25:25
39.82021,116.281167,0,177,39935.309375,2009-05-02,07:25:30
39.820196,116.281194,0,178,39935.3094328704,2009-05-02,07:25:35
39.820196,116.281194,0,178,39935.3094675926,2009-05-02,07:25:38
39.820192,116.281197,0,178,39935.3094907407,2009-05-02,07:25:40
39.820194,116.281231,0,178,39935.3095486111,2009-05-02,07:25:45
39.820198,116.281253,0,178,39935.3096064815,2009-05-02,07:25:50
39.820193,116.281317,0,179,39935.3096643519,2009-05-02,07:25:55
39.820198,116.281354,0,178,39935.3097222222,2009-05-02,07:26:00
39.820189,116.281384,0,177,39935.3097800926,2009-05-02,07:26:05
39.820205,116.281407,0,181,39935.309837963,2009-05-02,07:26:10
39.820208,116.281467,0,181,39935.3098958333,2009-05-02,07:26:15
39.820222,116.281534,0,180,39935.3099537037,2009-05-02,07:26:20
39.820226,116.281614,0,181,39935.3100115741,2009-05-02,07:26:25
39.820226,116.281614,0,181,39935.3100462963,2009-05-02,07:26:28
39.820225,116.281608,0,182,39935.3100694444,2009-05-02,07:26:30
39.820258,116.281614,0,184,39935.3101273148,2009-05-02,07:26:35
39.820267,116.281629,0,185,39935.3101851852,2009-05-02,07:26:40
39.820262,116.281656,0,185,39935.3102430556,2009-05-02,07:26:45
39.820255,116.281705,0,185,39935.3103009259,2009-05-02,07:26:50
39.820255,116.281705,0,185,39935.3103356481,2009-05-02,07:26:53
39.820254,116.281706,0,186,39935.3103587963,2009-05-02,07:26:55
39.820242,116.281931,0,187,39935.3104166667,2009-05-02,07:27:00
39.820207,116.282067,0,188,39935.310474537,2009-05-02,07:27:05
39.820109,116.282242,0,189,39935.3105324074,2009-05-02,07:27:10
39.820128,116.282344,0,189,39935.3105902778,2009-05-02,07:27:15
39.820106,116.282418,0,195,39935.3106481481,2009-05-02,07:27:20
39.820135,116.282459,0,204,39935.3107060185,2009-05-02,07:27:25
39.820174,116.282508,0,211,39935.3107638889,2009-05-02,07:27:30
39.820172,116.282581,0,219,39935.3108217593,2009-05-02,07:27:35
39.820139,116.282673,0,229,39935.3108796296,2009-05-02,07:27:40
39.820242,116.282681,0,232,39935.3109375,2009-05-02,07:27:45
39.820332,116.282718,0,237,39935.3109953704,2009-05-02,07:27:50
39.820353,116.282821,0,239,39935.3110532407,2009-05-02,07:27:55
39.8203,116.282945,0,239,39935.3111111111,2009-05-02,07:28:00
39.820234,116.283039,0,230,39935.3111689815,2009-05-02,07:28:05
39.820196,116.283142,0,232,39935.3112268519,2009-05-02,07:28:10
39.820173,116.28323,0,234,39935.3112847222,2009-05-02,07:28:15
39.820161,116.283281,0,239,39935.3113425926,2009-05-02,07:28:20
39.82021,116.283303,0,243,39935.311400463,2009-05-02,07:28:25
39.820237,116.283303,0,248,39935.3114583333,2009-05-02,07:28:30
39.820237,116.283313,0,250,39935.3115162037,2009-05-02,07:28:35
39.820199,116.283376,0,249,39935.3115740741,2009-05-02,07:28:40
39.820166,116.283439,0,250,39935.3116319444,2009-05-02,07:28:45
39.820155,116.283523,0,250,39935.3116898148,2009-05-02,07:28:50
39.820133,116.283573,0,250,39935.3117476852,2009-05-02,07:28:55
39.820088,116.283687,0,246,39935.3118055556,2009-05-02,07:29:00
39.820048,116.28379,0,242,39935.3118634259,2009-05-02,07:29:05
39.81997,116.283844,0,246,39935.3119212963,2009-05-02,07:29:10
39.81998,116.283938,0,242,39935.3119791667,2009-05-02,07:29:15
39.819945,116.283987,0,241,39935.312037037,2009-05-02,07:29:20
39.819933,116.284024,0,238,39935.3120949074,2009-05-02,07:29:25
39.819914,116.284059,0,238,39935.3121527778,2009-05-02,07:29:30
39.819969,116.28403,0,236,39935.3122106481,2009-05-02,07:29:35
39.819979,116.284028,0,238,39935.3122685185,2009-05-02,07:29:40
39.819963,116.284033,0,239,39935.3123263889,2009-05-02,07:29:45
39.819835,116.284112,0,240,39935.3123842593,2009-05-02,07:29:50
39.819703,116.284205,0,240,39935.3124421296,2009-05-02,07:29:55
39.819606,116.284313,0,238,39935.3125,2009-05-02,07:30:00
39.819549,116.284379,0,238,39935.3125578704,2009-05-02,07:30:05
39.819463,116.284453,0,239,39935.3126157407,2009-05-02,07:30:10
39.819297,116.284485,0,237,39935.3126736111,2009-05-02,07:30:15
39.819033,116.284487,0,237,39935.3127314815,2009-05-02,07:30:20
39.818679,116.284466,0,239,39935.3127893518,2009-05-02,07:30:25
39.818187,116.284444,0,241,39935.3128472222,2009-05-02,07:30:30
39.817639,116.2844,0,244,39935.3129050926,2009-05-02,07:30:35
39.817094,116.284374,0,245,39935.312962963,2009-05-02,07:30:40
39.816737,116.284359,0,245,39935.3129976852,2009-05-02,07:30:43
39.816185,116.284357,0,243,39935.3130555556,2009-05-02,07:30:48
39.815607,116.284398,0,240,39935.3131134259,2009-05-02,07:30:53
39.815078,116.284366,0,236,39935.3131712963,2009-05-02,07:30:58
39.814546,116.284389,0,234,39935.3132291667,2009-05-02,07:31:03
39.814151,116.284399,0,232,39935.313287037,2009-05-02,07:31:08
39.814041,116.284387,0,230,39935.3133449074,2009-05-02,07:31:13
39.814027,116.284407,0,228,39935.3134027778,2009-05-02,07:31:18
39.813909,116.284364,0,228,39935.3134606481,2009-05-02,07:31:23
39.813653,116.284342,0,228,39935.3135185185,2009-05-02,07:31:28
39.813336,116.284365,0,227,39935.3135763889,2009-05-02,07:31:33
39.813224,116.284353,0,227,39935.3136342593,2009-05-02,07:31:38
39.813191,116.284348,0,228,39935.3136921296,2009-05-02,07:31:43
39.813172,116.284333,0,228,39935.31375,2009-05-02,07:31:48
39.813162,116.284332,0,230,39935.3138078704,2009-05-02,07:31:53
39.813143,116.284333,0,231,39935.3138657407,2009-05-02,07:31:58
39.813132,116.28433,0,231,39935.3139236111,2009-05-02,07:32:03
39.813114,116.284328,0,230,39935.3139814815,2009-05-02,07:32:08
39.813006,116.28434,0,229,39935.3140393518,2009-05-02,07:32:13
39.8128,116.284433,0,224,39935.3140972222,2009-05-02,07:32:18
39.812566,116.284558,0,222,39935.3141550926,2009-05-02,07:32:23
39.812555,116.284544,0,215,39935.314212963,2009-05-02,07:32:28
39.812419,116.284581,0,198,39935.3142708333,2009-05-02,07:32:33
39.812329,116.284503,0,197,39935.3143287037,2009-05-02,07:32:38
39.81229,116.284506,0,191,39935.3143865741,2009-05-02,07:32:43
39.812227,116.284528,0,186,39935.3144444444,2009-05-02,07:32:48
39.812169,116.28454,0,183,39935.3145023148,2009-05-02,07:32:53
39.812105,116.284563,0,179,39935.3145601852,2009-05-02,07:32:58
39.812049,116.284573,0,177,39935.3146180556,2009-05-02,07:33:03
39.812002,116.284585,0,171,39935.3146759259,2009-05-02,07:33:08
39.811946,116.284606,0,168,39935.3147337963,2009-05-02,07:33:13
39.81189,116.284628,0,168,39935.3147916667,2009-05-02,07:33:18
39.81183,116.284632,0,169,39935.314849537,2009-05-02,07:33:23
39.811789,116.284615,0,170,39935.3149074074,2009-05-02,07:33:28
39.811776,116.284614,0,170,39935.3149652778,2009-05-02,07:33:33
39.811763,116.284621,0,171,39935.3150231481,2009-05-02,07:33:38
39.811763,116.284621,0,171,39935.3150578704,2009-05-02,07:33:41
39.811763,116.284629,0,172,39935.3150810185,2009-05-02,07:33:43
39.811772,116.28463,0,172,39935.3151388889,2009-05-02,07:33:48
39.811782,116.28465,0,173,39935.3151967593,2009-05-02,07:33:53
39.811792,116.284649,0,174,39935.3152546296,2009-05-02,07:33:58
39.811806,116.284664,0,175,39935.3153125,2009-05-02,07:34:03
39.811819,116.284663,0,176,39935.3153703704,2009-05-02,07:34:08
39.811858,116.284666,0,177,39935.3154282407,2009-05-02,07:34:13
39.811882,116.284682,0,179,39935.3154861111,2009-05-02,07:34:18
39.811885,116.284681,0,180,39935.3155439815,2009-05-02,07:34:23
39.811881,116.284681,0,180,39935.3156018518,2009-05-02,07:34:28
39.811882,116.28468,0,180,39935.3156597222,2009-05-02,07:34:33
39.811885,116.284679,0,180,39935.3157175926,2009-05-02,07:34:38
39.81188,116.284679,0,180,39935.315775463,2009-05-02,07:34:43
39.811875,116.284678,0,180,39935.3158333333,2009-05-02,07:34:48
39.811875,116.284679,0,180,39935.3158912037,2009-05-02,07:34:53
39.811875,116.284679,0,180,39935.3159259259,2009-05-02,07:34:56
39.811881,116.284679,0,181,39935.3159490741,2009-05-02,07:34:58
39.811864,116.284674,0,181,39935.3160069444,2009-05-02,07:35:03
39.811857,116.284676,0,181,39935.3160648148,2009-05-02,07:35:08
39.811857,116.284676,0,181,39935.316099537,2009-05-02,07:35:11
39.811849,116.284678,0,181,39935.3161226852,2009-05-02,07:35:13
39.811838,116.28468,0,181,39935.3161805556,2009-05-02,07:35:18
39.811793,116.284751,0,181,39935.3162384259,2009-05-02,07:35:23
39.811728,116.284832,0,180,39935.3162962963,2009-05-02,07:35:28
39.811694,116.284915,0,180,39935.3163541667,2009-05-02,07:35:33
39.811673,116.284945,0,180,39935.316412037,2009-05-02,07:35:38
39.811699,116.284926,0,180,39935.3164699074,2009-05-02,07:35:43
39.811702,116.284903,0,180,39935.3165277778,2009-05-02,07:35:48
39.811692,116.284903,0,180,39935.3165856482,2009-05-02,07:35:53
39.811679,116.284924,0,180,39935.3166435185,2009-05-02,07:35:58
39.811674,116.284942,0,180,39935.3167013889,2009-05-02,07:36:03
39.811664,116.284942,0,180,39935.3167592593,2009-05-02,07:36:08
39.811658,116.284943,0,180,39935.3168171296,2009-05-02,07:36:13
39.811655,116.284943,0,180,39935.316875,2009-05-02,07:36:18
39.811655,116.284943,0,180,39935.3169097222,2009-05-02,07:36:21
39.811661,116.284943,0,180,39935.3169328704,2009-05-02,07:36:23
39.811671,116.284943,0,180,39935.3169907407,2009-05-02,07:36:28
39.811671,116.284943,0,180,39935.317025463,2009-05-02,07:36:31
39.811674,116.284943,0,181,39935.3170486111,2009-05-02,07:36:33
39.811713,116.28492,0,181,39935.3171064815,2009-05-02,07:36:38
39.811779,116.284904,0,180,39935.3171643519,2009-05-02,07:36:43
39.811774,116.284883,0,179,39935.3172222222,2009-05-02,07:36:48
39.811781,116.284882,0,178,39935.3172800926,2009-05-02,07:36:53
39.811779,116.284882,0,178,39935.317337963,2009-05-02,07:36:58
39.811777,116.28488,0,178,39935.3173958333,2009-05-02,07:37:03
39.811776,116.28488,0,177,39935.3174537037,2009-05-02,07:37:08
39.811776,116.28488,0,177,39935.3174884259,2009-05-02,07:37:11
39.811784,116.284878,0,177,39935.3175115741,2009-05-02,07:37:13
39.811796,116.284872,0,177,39935.3175694444,2009-05-02,07:37:18
39.811764,116.284885,0,178,39935.3176273148,2009-05-02,07:37:23
39.81177,116.284872,0,176,39935.3176851852,2009-05-02,07:37:28
39.811782,116.284835,0,176,39935.3177430556,2009-05-02,07:37:33
39.811771,116.284818,0,178,39935.3178009259,2009-05-02,07:37:38
39.811738,116.284788,0,181,39935.3178587963,2009-05-02,07:37:43
39.811694,116.284757,0,177,39935.3179166667,2009-05-02,07:37:48
39.811653,116.284771,0,177,39935.317974537,2009-05-02,07:37:53
39.811608,116.284781,0,175,39935.3180324074,2009-05-02,07:37:58
39.811592,116.284713,0,171,39935.3180902778,2009-05-02,07:38:03
39.81156,116.284673,0,172,39935.3181481481,2009-05-02,07:38:08
39.811518,116.284656,0,170,39935.3182060185,2009-05-02,07:38:13
39.811468,116.284607,0,169,39935.3182638889,2009-05-02,07:38:18
39.811405,116.284589,0,168,39935.3183217593,2009-05-02,07:38:23
39.81136,116.28454,0,165,39935.3183796296,2009-05-02,07:38:28
39.811323,116.284484,0,161,39935.3184375,2009-05-02,07:38:33
39.811291,116.284459,0,156,39935.3184953704,2009-05-02,07:38:38
39.811211,116.284434,0,153,39935.3185532407,2009-05-02,07:38:43
39.811143,116.284398,0,153,39935.3186111111,2009-05-02,07:38:48
39.811084,116.284372,0,154,39935.3186689815,2009-05-02,07:38:53
39.811034,116.284376,0,156,39935.3187268519,2009-05-02,07:38:58
39.810985,116.284381,0,157,39935.3187847222,2009-05-02,07:39:03
39.810943,116.284393,0,155,39935.3188425926,2009-05-02,07:39:08
39.810902,116.284411,0,155,39935.318900463,2009-05-02,07:39:13
39.81088,116.284463,0,156,39935.3189583333,2009-05-02,07:39:18
39.810837,116.28449,0,157,39935.3190162037,2009-05-02,07:39:23
39.810781,116.284496,0,160,39935.3190740741,2009-05-02,07:39:28
39.810716,116.284491,0,165,39935.3191319444,2009-05-02,07:39:33
39.81066,116.284483,0,168,39935.3191898148,2009-05-02,07:39:38
39.810621,116.284487,0,170,39935.3192476852,2009-05-02,07:39:43
39.810582,116.284495,0,171,39935.3193055556,2009-05-02,07:39:48
39.810545,116.284512,0,172,39935.3193634259,2009-05-02,07:39:53
39.810567,116.284509,0,170,39935.3194212963,2009-05-02,07:39:58
39.810602,116.284511,0,173,39935.3194791667,2009-05-02,07:40:03
39.810636,116.284511,0,175,39935.319537037,2009-05-02,07:40:08
39.810679,116.284536,0,177,39935.3195949074,2009-05-02,07:40:13
39.810733,116.284537,0,180,39935.3196527778,2009-05-02,07:40:18
39.810811,116.284545,0,182,39935.3197106481,2009-05-02,07:40:23
39.81089,116.28455,0,184,39935.3197685185,2009-05-02,07:40:28
39.810931,116.284558,0,186,39935.3198263889,2009-05-02,07:40:33
39.810976,116.284578,0,189,39935.3198842593,2009-05-02,07:40:38
39.810983,116.284598,0,191,39935.3199421296,2009-05-02,07:40:43
39.810978,116.284614,0,194,39935.32,2009-05-02,07:40:48
39.810978,116.28463,0,196,39935.3200578704,2009-05-02,07:40:53
39.810989,116.28463,0,198,39935.3201157407,2009-05-02,07:40:58
39.810946,116.284669,0,203,39935.3201736111,2009-05-02,07:41:03
39.810836,116.284769,0,214,39935.3202314815,2009-05-02,07:41:08
39.810856,116.284672,0,212,39935.3202893519,2009-05-02,07:41:13
39.810881,116.284594,0,209,39935.3203472222,2009-05-02,07:41:18
39.810869,116.284543,0,207,39935.3204050926,2009-05-02,07:41:23
39.810861,116.284462,0,200,39935.320462963,2009-05-02,07:41:28
39.81087,116.284418,0,191,39935.3205208333,2009-05-02,07:41:33
39.810895,116.284376,0,186,39935.3205787037,2009-05-02,07:41:38
39.810901,116.284295,0,180,39935.3206365741,2009-05-02,07:41:43
39.810888,116.284178,0,172,39935.3206944444,2009-05-02,07:41:48
39.810908,116.284117,0,169,39935.3207523148,2009-05-02,07:41:53
39.810861,116.284102,0,165,39935.3208101852,2009-05-02,07:41:58
39.810809,116.284089,0,160,39935.3208680556,2009-05-02,07:42:03
39.810807,116.284076,0,157,39935.3209259259,2009-05-02,07:42:08
39.810816,116.284076,0,156,39935.3209837963,2009-05-02,07:42:13
39.810822,116.284075,0,155,39935.3210416667,2009-05-02,07:42:18
39.810825,116.284075,0,154,39935.321099537,2009-05-02,07:42:23
39.810828,116.284074,0,153,39935.3211574074,2009-05-02,07:42:28
39.810827,116.284074,0,152,39935.3212152778,2009-05-02,07:42:33
39.810827,116.284074,0,152,39935.32125,2009-05-02,07:42:36
39.810826,116.284072,0,152,39935.3212731481,2009-05-02,07:42:38
39.810749,116.284076,0,152,39935.3213310185,2009-05-02,07:42:43
39.810709,116.284078,0,152,39935.3213888889,2009-05-02,07:42:48
39.81067,116.284072,0,151,39935.3214467593,2009-05-02,07:42:53
39.810614,116.284068,0,149,39935.3215046296,2009-05-02,07:42:58
39.810572,116.28407,0,149,39935.3215625,2009-05-02,07:43:03
39.81052,116.284052,0,148,39935.3216203704,2009-05-02,07:43:08
39.810471,116.284038,0,148,39935.3216782407,2009-05-02,07:43:13
39.810422,116.284018,0,148,39935.3217361111,2009-05-02,07:43:18
39.810409,116.284008,0,147,39935.3217939815,2009-05-02,07:43:23
39.810412,116.284009,0,147,39935.3218518518,2009-05-02,07:43:28
39.810415,116.284008,0,147,39935.3219097222,2009-05-02,07:43:33
39.810421,116.284009,0,148,39935.3219675926,2009-05-02,07:43:38
39.810425,116.284008,0,148,39935.322025463,2009-05-02,07:43:43
39.810433,116.284009,0,149,39935.3220833333,2009-05-02,07:43:48
39.810439,116.284009,0,149,39935.3221412037,2009-05-02,07:43:53
39.810444,116.284009,0,148,39935.3221990741,2009-05-02,07:43:58
39.810444,116.284009,0,148,39935.3222569444,2009-05-02,07:44:03
39.810447,116.284009,0,147,39935.3223148148,2009-05-02,07:44:08
39.810449,116.284009,0,147,39935.3223726852,2009-05-02,07:44:13
39.81045,116.284009,0,146,39935.3224305556,2009-05-02,07:44:18
39.810453,116.284009,0,145,39935.3224884259,2009-05-02,07:44:23
39.810456,116.284009,0,144,39935.3225462963,2009-05-02,07:44:28
39.810456,116.284009,0,144,39935.3225810185,2009-05-02,07:44:31
39.810457,116.28401,0,144,39935.3226041667,2009-05-02,07:44:33
39.810464,116.284055,0,141,39935.322662037,2009-05-02,07:44:38
39.810443,116.284132,0,141,39935.3227199074,2009-05-02,07:44:43
39.810398,116.284175,0,143,39935.3227777778,2009-05-02,07:44:48
39.810358,116.284182,0,144,39935.3228356481,2009-05-02,07:44:53
39.81031,116.284198,0,145,39935.3228935185,2009-05-02,07:44:58
39.810257,116.284221,0,144,39935.3229513889,2009-05-02,07:45:03
39.810221,116.284234,0,146,39935.3230092593,2009-05-02,07:45:08
39.810165,116.284239,0,147,39935.3230671296,2009-05-02,07:45:13
39.810116,116.284258,0,148,39935.323125,2009-05-02,07:45:18
39.810068,116.284276,0,149,39935.3231828704,2009-05-02,07:45:23
39.810018,116.284289,0,150,39935.3232407407,2009-05-02,07:45:28
39.809978,116.284303,0,151,39935.3232986111,2009-05-02,07:45:33
39.809966,116.284253,0,150,39935.3233564815,2009-05-02,07:45:38
39.809944,116.2842,0,150,39935.3234143518,2009-05-02,07:45:43
39.80991,116.284185,0,150,39935.3234722222,2009-05-02,07:45:48
39.809889,116.284131,0,150,39935.3235300926,2009-05-02,07:45:53
39.809866,116.284091,0,150,39935.323587963,2009-05-02,07:45:58
39.809851,116.28407,0,150,39935.3236458333,2009-05-02,07:46:03
39.809838,116.284016,0,150,39935.3237037037,2009-05-02,07:46:08
39.809833,116.284007,0,150,39935.3237615741,2009-05-02,07:46:13
39.809824,116.284006,0,150,39935.3238194444,2009-05-02,07:46:18
39.80982,116.284005,0,150,39935.3238773148,2009-05-02,07:46:23
39.809827,116.284004,0,150,39935.3239351852,2009-05-02,07:46:28
39.809827,116.284003,0,150,39935.3239930556,2009-05-02,07:46:33
39.809827,116.284002,0,150,39935.3240509259,2009-05-02,07:46:38
39.809826,116.284002,0,150,39935.3241087963,2009-05-02,07:46:43
39.809827,116.284,0,150,39935.3241666667,2009-05-02,07:46:48
39.809829,116.283998,0,150,39935.324224537,2009-05-02,07:46:53
39.809832,116.283997,0,150,39935.3242824074,2009-05-02,07:46:58
39.809832,116.283997,0,150,39935.3243171296,2009-05-02,07:47:01
39.809836,116.283995,0,150,39935.3243402778,2009-05-02,07:47:03
39.80984,116.28398,0,151,39935.3243981482,2009-05-02,07:47:08
39.809828,116.283906,0,150,39935.3244560185,2009-05-02,07:47:13
39.80981,116.283833,0,150,39935.3245138889,2009-05-02,07:47:18
39.809789,116.283785,0,150,39935.3245717593,2009-05-02,07:47:23
39.809804,116.283746,0,151,39935.3246296296,2009-05-02,07:47:28
39.809837,116.283723,0,155,39935.3246875,2009-05-02,07:47:33
39.809864,116.283737,0,156,39935.3247453704,2009-05-02,07:47:38
39.809864,116.283737,0,156,39935.3247800926,2009-05-02,07:47:41
39.80987,116.283742,0,161,39935.3248032407,2009-05-02,07:47:43
39.809904,116.283789,0,161,39935.3248611111,2009-05-02,07:47:48
39.80993,116.283759,0,162,39935.3249189815,2009-05-02,07:47:53
39.80993,116.283759,0,162,39935.3249537037,2009-05-02,07:47:56
39.809932,116.283767,0,162,39935.3249768519,2009-05-02,07:47:58
39.809946,116.283745,0,155,39935.3250347222,2009-05-02,07:48:03
39.809948,116.283745,0,154,39935.3250925926,2009-05-02,07:48:08
39.809946,116.283745,0,153,39935.325150463,2009-05-02,07:48:13
39.80994,116.283744,0,153,39935.3252083333,2009-05-02,07:48:18
39.809937,116.283743,0,153,39935.3252662037,2009-05-02,07:48:23
39.809937,116.283743,0,153,39935.3253009259,2009-05-02,07:48:26
39.809933,116.283742,0,153,39935.3253240741,2009-05-02,07:48:28
39.809909,116.283708,0,153,39935.3253819444,2009-05-02,07:48:33
39.809897,116.283695,0,152,39935.3254398148,2009-05-02,07:48:38
39.809867,116.283688,0,152,39935.3254976852,2009-05-02,07:48:43
39.809819,116.28369,0,151,39935.3255555556,2009-05-02,07:48:48
39.80977,116.283694,0,150,39935.3256134259,2009-05-02,07:48:53
39.809728,116.283703,0,149,39935.3256712963,2009-05-02,07:48:58
39.809682,116.283707,0,149,39935.3257291667,2009-05-02,07:49:03
39.80964,116.283726,0,149,39935.325787037,2009-05-02,07:49:08
39.809614,116.283764,0,144,39935.3258449074,2009-05-02,07:49:13
39.809602,116.283766,0,142,39935.3259027778,2009-05-02,07:49:18
39.809602,116.283766,0,142,39935.3259375,2009-05-02,07:49:21
39.809597,116.283767,0,142,39935.3259606481,2009-05-02,07:49:23
39.809608,116.283768,0,141,39935.3260185185,2009-05-02,07:49:28
39.809645,116.28375,0,141,39935.3260763889,2009-05-02,07:49:33
39.809674,116.283726,0,141,39935.3261342593,2009-05-02,07:49:38
39.809677,116.283735,0,140,39935.3261921296,2009-05-02,07:49:43
39.809677,116.283735,0,140,39935.3262268519,2009-05-02,07:49:46
39.809675,116.283739,0,140,39935.32625,2009-05-02,07:49:48
39.809637,116.283747,0,140,39935.3263078704,2009-05-02,07:49:53
39.809603,116.283781,0,138,39935.3263657407,2009-05-02,07:49:58
39.809567,116.283793,0,136,39935.3264236111,2009-05-02,07:50:03
39.809521,116.283802,0,134,39935.3264814815,2009-05-02,07:50:08
39.809512,116.283812,0,130,39935.3265393519,2009-05-02,07:50:13
39.80951,116.283815,0,128,39935.3265972222,2009-05-02,07:50:18
39.80951,116.283815,0,128,39935.3266319444,2009-05-02,07:50:21
39.809511,116.283814,0,127,39935.3266550926,2009-05-02,07:50:23
39.809479,116.283841,0,127,39935.326712963,2009-05-02,07:50:28
39.809479,116.283842,0,127,39935.3267708333,2009-05-02,07:50:33
39.809482,116.283843,0,126,39935.3268287037,2009-05-02,07:50:38
39.809481,116.283844,0,126,39935.3268865741,2009-05-02,07:50:43
39.809478,116.283845,0,126,39935.3269444444,2009-05-02,07:50:48
39.809475,116.283846,0,126,39935.3270023148,2009-05-02,07:50:53
39.809475,116.283846,0,126,39935.327037037,2009-05-02,07:50:56
39.809472,116.283847,0,126,39935.3270601852,2009-05-02,07:50:58
39.809458,116.283854,0,126,39935.3271180556,2009-05-02,07:51:03
39.809422,116.283902,0,126,39935.3271759259,2009-05-02,07:51:08
39.809382,116.283939,0,125,39935.3272337963,2009-05-02,07:51:13
39.809338,116.28397,0,126,39935.3272916667,2009-05-02,07:51:18
39.809303,116.283951,0,126,39935.327349537,2009-05-02,07:51:23
39.809262,116.283892,0,128,39935.3274074074,2009-05-02,07:51:28
39.809251,116.283827,0,131,39935.3274652778,2009-05-02,07:51:33
39.809248,116.283788,0,133,39935.3275231481,2009-05-02,07:51:38
39.809249,116.28381,0,135,39935.3275810185,2009-05-02,07:51:43
39.809258,116.283814,0,135,39935.3276388889,2009-05-02,07:51:48
39.809258,116.283814,0,135,39935.3276736111,2009-05-02,07:51:51
39.809263,116.283814,0,135,39935.3276967593,2009-05-02,07:51:53
39.809276,116.283803,0,135,39935.3277546296,2009-05-02,07:51:58
39.809276,116.283803,0,135,39935.3277893519,2009-05-02,07:52:01
39.809284,116.283801,0,136,39935.3278125,2009-05-02,07:52:03
39.809295,116.283801,0,137,39935.3278703704,2009-05-02,07:52:08
39.809295,116.283801,0,137,39935.3279050926,2009-05-02,07:52:11
39.8093,116.283797,0,138,39935.3279282407,2009-05-02,07:52:13
39.809289,116.283774,0,138,39935.3279861111,2009-05-02,07:52:18
39.809267,116.28374,0,138,39935.3280439815,2009-05-02,07:52:23
39.809239,116.283723,0,140,39935.3281018519,2009-05-02,07:52:28
39.809225,116.2837,0,138,39935.3281597222,2009-05-02,07:52:33
39.809178,116.283674,0,139,39935.3282175926,2009-05-02,07:52:38
39.809161,116.283617,0,139,39935.328275463,2009-05-02,07:52:43
39.809141,116.283557,0,134,39935.3283333333,2009-05-02,07:52:48
39.809113,116.283538,0,127,39935.3283912037,2009-05-02,07:52:53
39.809113,116.283538,0,127,39935.3284259259,2009-05-02,07:52:56
39.809113,116.283534,0,123,39935.3284490741,2009-05-02,07:52:58
39.809126,116.28354,0,123,39935.3285069444,2009-05-02,07:53:03
39.809126,116.283529,0,122,39935.3285648148,2009-05-02,07:53:08
39.809124,116.28353,0,121,39935.3286226852,2009-05-02,07:53:13
39.809117,116.283529,0,121,39935.3286805556,2009-05-02,07:53:18
39.809111,116.283529,0,121,39935.3287384259,2009-05-02,07:53:23
39.809111,116.283529,0,121,39935.3287731481,2009-05-02,07:53:26
39.809103,116.283528,0,121,39935.3287962963,2009-05-02,07:53:28
39.809083,116.283518,0,123,39935.3288541667,2009-05-02,07:53:33
39.80906,116.283515,0,124,39935.328912037,2009-05-02,07:53:38
39.809053,116.28351,0,125,39935.3289699074,2009-05-02,07:53:43
39.809048,116.283505,0,125,39935.3290277778,2009-05-02,07:53:48
39.809045,116.283502,0,125,39935.3290856481,2009-05-02,07:53:53
39.809045,116.283502,0,125,39935.3291203704,2009-05-02,07:53:56
39.809048,116.2835,0,126,39935.3291435185,2009-05-02,07:53:58
39.809063,116.283452,0,125,39935.3292013889,2009-05-02,07:54:03
39.809071,116.283389,0,123,39935.3292592593,2009-05-02,07:54:08
39.80904,116.283357,0,125,39935.3293171296,2009-05-02,07:54:13
39.808979,116.283379,0,126,39935.329375,2009-05-02,07:54:18
39.808924,116.283395,0,127,39935.3294328704,2009-05-02,07:54:23
39.808899,116.283357,0,127,39935.3294907407,2009-05-02,07:54:28
39.808899,116.283357,0,127,39935.329525463,2009-05-02,07:54:31
39.808902,116.283355,0,125,39935.3295486111,2009-05-02,07:54:33
39.808879,116.283329,0,125,39935.3296064815,2009-05-02,07:54:38
39.808873,116.283326,0,124,39935.3296643518,2009-05-02,07:54:43
39.808873,116.283326,0,124,39935.3296990741,2009-05-02,07:54:46
39.808873,116.283326,0,124,39935.3297222222,2009-05-02,07:54:48
39.808885,116.283331,0,125,39935.3297800926,2009-05-02,07:54:53
39.808893,116.28333,0,126,39935.329837963,2009-05-02,07:54:58
39.808897,116.28333,0,126,39935.3298958333,2009-05-02,07:55:03
39.808899,116.28333,0,126,39935.3299537037,2009-05-02,07:55:08
39.808905,116.283329,0,127,39935.3300115741,2009-05-02,07:55:13
39.808908,116.28333,0,127,39935.3300694444,2009-05-02,07:55:18
39.808908,116.28333,0,127,39935.3301041667,2009-05-02,07:55:21
39.808907,116.283329,0,127,39935.3301273148,2009-05-02,07:55:23
39.808853,116.283323,0,126,39935.3301851852,2009-05-02,07:55:28
39.808848,116.283315,0,126,39935.3302430556,2009-05-02,07:55:33
39.808847,116.283314,0,125,39935.3303009259,2009-05-02,07:55:38
39.808855,116.283313,0,125,39935.3303587963,2009-05-02,07:55:43
39.808852,116.283313,0,125,39935.3304166667,2009-05-02,07:55:48
39.80885,116.283313,0,127,39935.330474537,2009-05-02,07:55:53
39.80885,116.283313,0,127,39935.3305092593,2009-05-02,07:55:56
39.808854,116.283313,0,128,39935.3305324074,2009-05-02,07:55:58
39.808819,116.28333,0,125,39935.3305902778,2009-05-02,07:56:03
39.808778,116.283353,0,125,39935.3306481481,2009-05-02,07:56:08
39.808752,116.283343,0,125,39935.3307060185,2009-05-02,07:56:13
39.808747,116.283293,0,126,39935.3307638889,2009-05-02,07:56:18
39.808737,116.283246,0,127,39935.3308217593,2009-05-02,07:56:23
39.80873,116.283221,0,127,39935.3308796296,2009-05-02,07:56:28
39.808713,116.283173,0,129,39935.3309375,2009-05-02,07:56:33
39.80869,116.283118,0,129,39935.3309953704,2009-05-02,07:56:38
39.80868,116.283034,0,133,39935.3310532407,2009-05-02,07:56:43
39.808676,116.28297,0,137,39935.3311111111,2009-05-02,07:56:48
39.808663,116.2829,0,140,39935.3311689815,2009-05-02,07:56:53
39.808644,116.282877,0,142,39935.3312268518,2009-05-02,07:56:58
39.808603,116.282866,0,143,39935.3312847222,2009-05-02,07:57:03
39.808591,116.282835,0,143,39935.3313425926,2009-05-02,07:57:08
39.808581,116.282816,0,144,39935.331400463,2009-05-02,07:57:13
39.808583,116.282803,0,145,39935.3314583333,2009-05-02,07:57:18
39.808585,116.282804,0,146,39935.3315162037,2009-05-02,07:57:23
39.808586,116.282801,0,146,39935.3315740741,2009-05-02,07:57:28
39.808586,116.282801,0,146,39935.3316087963,2009-05-02,07:57:31
39.808584,116.282795,0,147,39935.3316319444,2009-05-02,07:57:33
39.808572,116.2828,0,145,39935.3316898148,2009-05-02,07:57:38
39.808572,116.2828,0,145,39935.331724537,2009-05-02,07:57:41
39.808568,116.282801,0,145,39935.3317476852,2009-05-02,07:57:43
39.808534,116.28279,0,142,39935.3318055556,2009-05-02,07:57:48
39.808502,116.282753,0,140,39935.3318634259,2009-05-02,07:57:53
39.808482,116.282709,0,139,39935.3319212963,2009-05-02,07:57:58
39.80846,116.282671,0,139,39935.3319791667,2009-05-02,07:58:03
39.808438,116.282616,0,138,39935.332037037,2009-05-02,07:58:08
39.808398,116.282559,0,138,39935.3320949074,2009-05-02,07:58:13
39.808383,116.28255,0,136,39935.3321527778,2009-05-02,07:58:18
39.808383,116.28255,0,136,39935.3321875,2009-05-02,07:58:21
39.808383,116.282545,0,137,39935.3322106482,2009-05-02,07:58:23
39.808389,116.282508,0,135,39935.3322685185,2009-05-02,07:58:28
39.808368,116.282536,0,135,39935.3323263889,2009-05-02,07:58:33
39.808355,116.282571,0,134,39935.3323842593,2009-05-02,07:58:38
39.808312,116.282606,0,133,39935.3324421296,2009-05-02,07:58:43
39.808268,116.282589,0,131,39935.3325,2009-05-02,07:58:48
39.808219,116.282561,0,133,39935.3325578704,2009-05-02,07:58:53
39.808171,116.28254,0,133,39935.3326157407,2009-05-02,07:58:58
39.808128,116.282523,0,134,39935.3326736111,2009-05-02,07:59:03
39.808092,116.282506,0,133,39935.3327314815,2009-05-02,07:59:08
39.808058,116.282483,0,134,39935.3327893519,2009-05-02,07:59:13
39.808007,116.282489,0,135,39935.3328472222,2009-05-02,07:59:18
39.80797,116.282475,0,133,39935.3329050926,2009-05-02,07:59:23
39.807931,116.282456,0,136,39935.332962963,2009-05-02,07:59:28
39.807885,116.282442,0,138,39935.3330208333,2009-05-02,07:59:33
39.807835,116.282439,0,138,39935.3330787037,2009-05-02,07:59:38
39.807812,116.282474,0,136,39935.3331365741,2009-05-02,07:59:43
39.8078,116.28251,0,135,39935.3331944444,2009-05-02,07:59:48
39.80777,116.282558,0,135,39935.3332523148,2009-05-02,07:59:53
39.807737,116.282577,0,135,39935.3333101852,2009-05-02,07:59:58
39.807737,116.282577,0,135,39935.3333449074,2009-05-02,08:00:01
39.807742,116.282577,0,132,39935.3333680556,2009-05-02,08:00:03
39.807735,116.282588,0,133,39935.3334259259,2009-05-02,08:00:08
39.807733,116.282589,0,134,39935.3334837963,2009-05-02,08:00:13
39.807729,116.282588,0,134,39935.3335416667,2009-05-02,08:00:18
39.807725,116.282588,0,135,39935.333599537,2009-05-02,08:00:23
39.807724,116.282588,0,135,39935.3336574074,2009-05-02,08:00:28
39.807724,116.282588,0,135,39935.3336921296,2009-05-02,08:00:31
39.807726,116.282588,0,135,39935.3337152778,2009-05-02,08:00:33
39.807712,116.282606,0,134,39935.3337731481,2009-05-02,08:00:38
39.807665,116.282633,0,133,39935.3338310185,2009-05-02,08:00:43
39.807619,116.282677,0,133,39935.3338888889,2009-05-02,08:00:48
39.807569,116.282695,0,132,39935.3339467593,2009-05-02,08:00:53
39.807523,116.28274,0,128,39935.3340046296,2009-05-02,08:00:58
39.807495,116.282797,0,127,39935.3340625,2009-05-02,08:01:03
39.807508,116.282883,0,129,39935.3341203704,2009-05-02,08:01:08
39.807535,116.282954,0,129,39935.3341782407,2009-05-02,08:01:13
39.807563,116.283035,0,134,39935.3342361111,2009-05-02,08:01:18
39.807576,116.283116,0,138,39935.3342939815,2009-05-02,08:01:23
39.80758,116.283186,0,144,39935.3343518519,2009-05-02,08:01:28
39.807607,116.283228,0,144,39935.3344097222,2009-05-02,08:01:33
39.807613,116.283294,0,146,39935.3344675926,2009-05-02,08:01:38
39.807624,116.28336,0,147,39935.334525463,2009-05-02,08:01:43
39.807643,116.283429,0,149,39935.3345833333,2009-05-02,08:01:48
39.807656,116.283513,0,152,39935.3346412037,2009-05-02,08:01:53
39.807668,116.283558,0,149,39935.3346990741,2009-05-02,08:01:58
39.807675,116.283638,0,147,39935.3347569444,2009-05-02,08:02:03
39.80768,116.283615,0,143,39935.3348148148,2009-05-02,08:02:08
39.807683,116.283615,0,143,39935.3348726852,2009-05-02,08:02:13
39.807688,116.283615,0,143,39935.3349305556,2009-05-02,08:02:18
39.807688,116.283615,0,143,39935.3349652778,2009-05-02,08:02:21
39.807689,116.283615,0,143,39935.3349884259,2009-05-02,08:02:23
39.807686,116.283636,0,142,39935.3350462963,2009-05-02,08:02:28
39.807683,116.283712,0,144,39935.3351041667,2009-05-02,08:02:33
39.807659,116.283769,0,145,39935.335162037,2009-05-02,08:02:38
39.807661,116.283749,0,145,39935.3352199074,2009-05-02,08:02:43
39.807658,116.283739,0,146,39935.3352777778,2009-05-02,08:02:48
39.807658,116.283742,0,146,39935.3353356481,2009-05-02,08:02:53
39.807655,116.283741,0,146,39935.3353935185,2009-05-02,08:02:58
39.807658,116.28374,0,145,39935.3354513889,2009-05-02,08:03:03
39.807658,116.28374,0,145,39935.3354861111,2009-05-02,08:03:06
39.807663,116.283739,0,145,39935.3355092593,2009-05-02,08:03:08
39.807666,116.283763,0,145,39935.3355671296,2009-05-02,08:03:13
39.807666,116.283763,0,145,39935.3356018519,2009-05-02,08:03:16
39.807669,116.283769,0,147,39935.335625,2009-05-02,08:03:18
39.807658,116.28378,0,147,39935.3356828704,2009-05-02,08:03:23
39.807645,116.283837,0,147,39935.3357407407,2009-05-02,08:03:28
39.80764,116.283873,0,147,39935.3357986111,2009-05-02,08:03:33
39.807625,116.283936,0,147,39935.3358564815,2009-05-02,08:03:38
39.80761,116.283987,0,147,39935.3359143519,2009-05-02,08:03:43
39.807596,116.284055,0,146,39935.3359722222,2009-05-02,08:03:48
39.80758,116.284119,0,145,39935.3360300926,2009-05-02,08:03:53
39.807569,116.284185,0,146,39935.336087963,2009-05-02,08:03:58
39.807564,116.284246,0,143,39935.3361458333,2009-05-02,08:04:03
39.807563,116.284321,0,142,39935.3362037037,2009-05-02,08:04:08
39.807587,116.284396,0,141,39935.3362615741,2009-05-02,08:04:13
39.807595,116.284047,0,120,39935.3386342593,2009-05-02,08:07:38
39.807594,116.283993,0,119,39935.3386921296,2009-05-02,08:07:43
39.807594,116.283934,0,120,39935.33875,2009-05-02,08:07:48
39.807623,116.283873,0,122,39935.3388078704,2009-05-02,08:07:53
39.807637,116.283816,0,124,39935.3388657407,2009-05-02,08:07:58
39.807637,116.283756,0,126,39935.3389236111,2009-05-02,08:08:03
39.807645,116.283695,0,129,39935.3389814815,2009-05-02,08:08:08
39.807635,116.283621,0,133,39935.3390393518,2009-05-02,08:08:13
39.807662,116.283546,0,138,39935.3390972222,2009-05-02,08:08:18
39.807663,116.283494,0,140,39935.3391550926,2009-05-02,08:08:23
39.807664,116.283442,0,143,39935.339212963,2009-05-02,08:08:28
39.807661,116.283388,0,146,39935.3392708333,2009-05-02,08:08:33
39.807623,116.283298,0,151,39935.3393287037,2009-05-02,08:08:38
39.807621,116.283224,0,155,39935.3393865741,2009-05-02,08:08:43
39.807609,116.283182,0,157,39935.3394444444,2009-05-02,08:08:48
39.807612,116.283136,0,159,39935.3395023148,2009-05-02,08:08:53
39.807597,116.283065,0,162,39935.3395601852,2009-05-02,08:08:58
39.807583,116.283003,0,164,39935.3396180556,2009-05-02,08:09:03
39.80755,116.282957,0,166,39935.3396759259,2009-05-02,08:09:08
39.807524,116.282902,0,167,39935.3397337963,2009-05-02,08:09:13
39.807468,116.282944,0,160,39935.3397916667,2009-05-02,08:09:18
39.807446,116.282987,0,151,39935.339849537,2009-05-02,08:09:23
39.807432,116.28304,0,149,39935.3399074074,2009-05-02,08:09:28
39.807408,116.28306,0,150,39935.3399652778,2009-05-02,08:09:33
39.807376,116.283016,0,151,39935.3400231482,2009-05-02,08:09:38
39.807369,116.282971,0,151,39935.3400810185,2009-05-02,08:09:43
39.807354,116.28291,0,152,39935.3401388889,2009-05-02,08:09:48
39.807366,116.282865,0,155,39935.3401967593,2009-05-02,08:09:53
39.807375,116.282812,0,157,39935.3402546296,2009-05-02,08:09:58
39.807382,116.282753,0,159,39935.3403125,2009-05-02,08:10:03
39.807412,116.282681,0,161,39935.3403703704,2009-05-02,08:10:08
39.80745,116.282609,0,160,39935.3404282407,2009-05-02,08:10:13
39.807479,116.282552,0,155,39935.3404861111,2009-05-02,08:10:18
39.807462,116.282495,0,150,39935.3405439815,2009-05-02,08:10:23
39.80749,116.28245,0,141,39935.3406018519,2009-05-02,08:10:28
39.807518,116.282406,0,138,39935.3406597222,2009-05-02,08:10:33
39.807505,116.282331,0,144,39935.3407175926,2009-05-02,08:10:38
39.80752,116.282273,0,142,39935.340775463,2009-05-02,08:10:43
39.807512,116.282228,0,143,39935.3408333333,2009-05-02,08:10:48
39.807516,116.28218,0,143,39935.3408912037,2009-05-02,08:10:53
39.807493,116.282119,0,144,39935.3409490741,2009-05-02,08:10:58
39.807488,116.282067,0,142,39935.3410069444,2009-05-02,08:11:03
39.80747,116.282011,0,141,39935.3410648148,2009-05-02,08:11:08
39.807453,116.281954,0,138,39935.3411226852,2009-05-02,08:11:13
39.807447,116.281944,0,138,39935.3411805556,2009-05-02,08:11:18
39.807481,116.281927,0,140,39935.3412384259,2009-05-02,08:11:23
39.807481,116.281927,0,140,39935.3412731481,2009-05-02,08:11:26
39.807478,116.281927,0,139,39935.3412962963,2009-05-02,08:11:28
39.807476,116.281944,0,139,39935.3413541667,2009-05-02,08:11:33
39.807476,116.281944,0,139,39935.3413888889,2009-05-02,08:11:36
39.807482,116.281944,0,139,39935.341412037,2009-05-02,08:11:38
39.807491,116.281942,0,138,39935.3414699074,2009-05-02,08:11:43
39.807493,116.281942,0,137,39935.3415277778,2009-05-02,08:11:48
39.807496,116.281941,0,136,39935.3415856481,2009-05-02,08:11:53
39.807498,116.281941,0,134,39935.3416435185,2009-05-02,08:11:58
39.807498,116.28194,0,133,39935.3417013889,2009-05-02,08:12:03
39.807503,116.28194,0,133,39935.3417592593,2009-05-02,08:12:08
39.807503,116.28194,0,133,39935.3417939815,2009-05-02,08:12:11
39.807505,116.28194,0,133,39935.3418171296,2009-05-02,08:12:13
39.807502,116.281922,0,133,39935.341875,2009-05-02,08:12:18
39.807542,116.281869,0,131,39935.3419328704,2009-05-02,08:12:23
39.807542,116.281869,0,131,39935.3419675926,2009-05-02,08:12:26
39.807541,116.281868,0,131,39935.3419907407,2009-05-02,08:12:28
39.807538,116.28184,0,129,39935.3420486111,2009-05-02,08:12:33
39.807551,116.281777,0,128,39935.3421064815,2009-05-02,08:12:38
39.807551,116.28168,0,128,39935.3421643519,2009-05-02,08:12:43
39.807555,116.281614,0,129,39935.3422222222,2009-05-02,08:12:48
39.807568,116.281562,0,132,39935.3422800926,2009-05-02,08:12:53
39.807574,116.281496,0,135,39935.342337963,2009-05-02,08:12:58
39.80756,116.281435,0,143,39935.3423958333,2009-05-02,08:13:03
39.807533,116.281381,0,146,39935.3424537037,2009-05-02,08:13:08
39.807523,116.281328,0,146,39935.3425115741,2009-05-02,08:13:13
39.807514,116.281259,0,147,39935.3425694444,2009-05-02,08:13:18
39.807485,116.281215,0,150,39935.3426273148,2009-05-02,08:13:23
39.80747,116.28119,0,150,39935.3426851852,2009-05-02,08:13:28
39.80748,116.281189,0,152,39935.3427430556,2009-05-02,08:13:33
39.80748,116.281189,0,152,39935.3427777778,2009-05-02,08:13:36
39.807487,116.281194,0,151,39935.3428009259,2009-05-02,08:13:38
39.807488,116.281185,0,143,39935.3428587963,2009-05-02,08:13:43
39.807488,116.281185,0,143,39935.3428935185,2009-05-02,08:13:46
39.807495,116.281184,0,144,39935.3429166667,2009-05-02,08:13:48
39.8075,116.281195,0,143,39935.342974537,2009-05-02,08:13:53
39.807502,116.281195,0,143,39935.3430324074,2009-05-02,08:13:58
39.807502,116.281195,0,143,39935.3430671296,2009-05-02,08:14:01
39.807505,116.281194,0,143,39935.3430902778,2009-05-02,08:14:03
39.807495,116.281159,0,146,39935.3431481481,2009-05-02,08:14:08
39.807486,116.281141,0,151,39935.3432060185,2009-05-02,08:14:13
39.807486,116.281108,0,143,39935.3432638889,2009-05-02,08:14:18
39.807504,116.281085,0,142,39935.3433217593,2009-05-02,08:14:23
39.807518,116.281078,0,145,39935.3433796296,2009-05-02,08:14:28
39.80755,116.281047,0,144,39935.3434375,2009-05-02,08:14:33
39.807561,116.281018,0,143,39935.3434953704,2009-05-02,08:14:38
39.807561,116.281018,0,143,39935.3435300926,2009-05-02,08:14:41
39.807556,116.281014,0,143,39935.3435532407,2009-05-02,08:14:43
39.807586,116.280986,0,141,39935.3436111111,2009-05-02,08:14:48
39.807605,116.280981,0,140,39935.3436689815,2009-05-02,08:14:53
39.807617,116.28098,0,140,39935.3437268519,2009-05-02,08:14:58
39.807623,116.28098,0,140,39935.3437847222,2009-05-02,08:15:03
39.807623,116.28098,0,140,39935.3438194444,2009-05-02,08:15:06
39.807631,116.28098,0,141,39935.3438425926,2009-05-02,08:15:08
39.80764,116.28098,0,141,39935.343900463,2009-05-02,08:15:13
39.807628,116.280968,0,141,39935.3439583333,2009-05-02,08:15:18
39.807629,116.280959,0,141,39935.3440162037,2009-05-02,08:15:23
39.807637,116.28089,0,141,39935.3440740741,2009-05-02,08:15:28
39.807651,116.280846,0,141,39935.3441319444,2009-05-02,08:15:33
39.80768,116.280801,0,141,39935.3441898148,2009-05-02,08:15:38
39.807719,116.280764,0,142,39935.3442476852,2009-05-02,08:15:43
39.807762,116.280772,0,141,39935.3443055556,2009-05-02,08:15:48
39.807794,116.280727,0,141,39935.3443634259,2009-05-02,08:15:53
39.807812,116.280669,0,140,39935.3444212963,2009-05-02,08:15:58
39.807787,116.280606,0,141,39935.3444791667,2009-05-02,08:16:03
39.807764,116.280533,0,143,39935.344537037,2009-05-02,08:16:08
39.80777,116.280457,0,145,39935.3445949074,2009-05-02,08:16:13
39.807785,116.280371,0,147,39935.3446527778,2009-05-02,08:16:18
39.807801,116.280335,0,150,39935.3447106481,2009-05-02,08:16:23
39.807792,116.280285,0,151,39935.3447685185,2009-05-02,08:16:28
39.807775,116.280197,0,155,39935.3448263889,2009-05-02,08:16:33
39.807761,116.280127,0,156,39935.3448842593,2009-05-02,08:16:38
39.807753,116.280057,0,156,39935.3449421296,2009-05-02,08:16:43
39.807763,116.279981,0,154,39935.345,2009-05-02,08:16:48
39.807777,116.279915,0,153,39935.3450578704,2009-05-02,08:16:53
39.807791,116.27985,0,152,39935.3451157407,2009-05-02,08:16:58
39.807816,116.279783,0,156,39935.3451736111,2009-05-02,08:17:03
39.807826,116.279722,0,158,39935.3452314815,2009-05-02,08:17:08
39.807852,116.279656,0,157,39935.3452893518,2009-05-02,08:17:13
39.807878,116.279593,0,158,39935.3453472222,2009-05-02,08:17:18
39.807921,116.279547,0,157,39935.3454050926,2009-05-02,08:17:23
39.807949,116.279496,0,155,39935.345462963,2009-05-02,08:17:28
39.807921,116.279508,0,146,39935.3455208333,2009-05-02,08:17:33
39.807917,116.279512,0,146,39935.3455787037,2009-05-02,08:17:38
39.807916,116.279512,0,146,39935.3456365741,2009-05-02,08:17:43
39.807914,116.279512,0,146,39935.3456944444,2009-05-02,08:17:48
39.807914,116.279512,0,146,39935.3457291667,2009-05-02,08:17:51
39.807913,116.279511,0,146,39935.3457523148,2009-05-02,08:17:53
39.807914,116.279533,0,141,39935.3458101852,2009-05-02,08:17:58
39.807902,116.279545,0,132,39935.3458680556,2009-05-02,08:18:03
39.807906,116.279532,0,132,39935.3459259259,2009-05-02,08:18:08
39.807931,116.279474,0,131,39935.3459837963,2009-05-02,08:18:13
39.807959,116.27942,0,131,39935.3460416667,2009-05-02,08:18:18
39.807993,116.279373,0,130,39935.346099537,2009-05-02,08:18:23
39.808016,116.279321,0,130,39935.3461574074,2009-05-02,08:18:28
39.808047,116.279311,0,133,39935.3462152778,2009-05-02,08:18:33
39.808096,116.279305,0,135,39935.3462731481,2009-05-02,08:18:38
39.808136,116.279313,0,136,39935.3463310185,2009-05-02,08:18:43
39.808157,116.279306,0,133,39935.3463888889,2009-05-02,08:18:48
39.808197,116.279309,0,131,39935.3464467593,2009-05-02,08:18:53
39.808239,116.279305,0,128,39935.3465046296,2009-05-02,08:18:58
39.808292,116.279304,0,133,39935.3465625,2009-05-02,08:19:03
39.808346,116.279277,0,130,39935.3466203704,2009-05-02,08:19:08
39.808387,116.279264,0,128,39935.3466782407,2009-05-02,08:19:13
39.808432,116.279272,0,127,39935.3467361111,2009-05-02,08:19:18
39.808476,116.27927,0,129,39935.3467939815,2009-05-02,08:19:23
39.808521,116.279253,0,125,39935.3468518518,2009-05-02,08:19:28
39.808563,116.279241,0,122,39935.3469097222,2009-05-02,08:19:33
39.808599,116.279246,0,117,39935.3469675926,2009-05-02,08:19:38
39.808646,116.279247,0,119,39935.347025463,2009-05-02,08:19:43
39.808665,116.279252,0,125,39935.3470833333,2009-05-02,08:19:48
39.808702,116.279296,0,127,39935.3471412037,2009-05-02,08:19:53
39.808733,116.279339,0,131,39935.3471990741,2009-05-02,08:19:58
39.808752,116.27938,0,130,39935.3472569444,2009-05-02,08:20:03
39.808778,116.279407,0,128,39935.3473148148,2009-05-02,08:20:08
39.808781,116.279427,0,129,39935.3473726852,2009-05-02,08:20:13
39.808781,116.279427,0,129,39935.3474074074,2009-05-02,08:20:16
39.808781,116.279428,0,127,39935.3474305556,2009-05-02,08:20:18
39.808802,116.279457,0,126,39935.3474884259,2009-05-02,08:20:23
39.808835,116.279524,0,128,39935.3475462963,2009-05-02,08:20:28
39.808867,116.279559,0,126,39935.3476041667,2009-05-02,08:20:33
39.80892,116.279622,0,125,39935.347662037,2009-05-02,08:20:38
39.808953,116.279665,0,125,39935.3477199074,2009-05-02,08:20:43
39.80898,116.279705,0,126,39935.3477777778,2009-05-02,08:20:48
39.809001,116.279759,0,125,39935.3478356482,2009-05-02,08:20:53
39.809052,116.279807,0,122,39935.3478935185,2009-05-02,08:20:58
39.809111,116.279816,0,120,39935.3479513889,2009-05-02,08:21:03
39.809158,116.279825,0,121,39935.3480092593,2009-05-02,08:21:08
39.809189,116.279822,0,121,39935.3480671296,2009-05-02,08:21:13
39.809203,116.279824,0,116,39935.348125,2009-05-02,08:21:18
39.809205,116.279824,0,115,39935.3481828704,2009-05-02,08:21:23
39.809206,116.279824,0,115,39935.3482407407,2009-05-02,08:21:28
39.809208,116.279824,0,117,39935.3482986111,2009-05-02,08:21:33
39.809208,116.279823,0,118,39935.3483564815,2009-05-02,08:21:38
39.809206,116.279818,0,120,39935.3484143519,2009-05-02,08:21:43
39.809206,116.279818,0,120,39935.3484490741,2009-05-02,08:21:46
39.809202,116.27981,0,121,39935.3484722222,2009-05-02,08:21:48
39.809197,116.2798,0,122,39935.3485300926,2009-05-02,08:21:53
39.809179,116.279771,0,127,39935.348587963,2009-05-02,08:21:58
39.809163,116.27973,0,133,39935.3486458333,2009-05-02,08:22:03
39.809187,116.279718,0,133,39935.3487037037,2009-05-02,08:22:08
39.809182,116.279706,0,137,39935.3487615741,2009-05-02,08:22:13
39.809182,116.279706,0,137,39935.3487962963,2009-05-02,08:22:16
39.809182,116.279706,0,138,39935.3488194444,2009-05-02,08:22:18
39.809194,116.279683,0,142,39935.3488773148,2009-05-02,08:22:23
39.809209,116.2797,0,138,39935.3489351852,2009-05-02,08:22:28
39.809208,116.2797,0,138,39935.3489930556,2009-05-02,08:22:33
39.809209,116.2797,0,138,39935.3490509259,2009-05-02,08:22:38
39.809209,116.279699,0,138,39935.3491087963,2009-05-02,08:22:43
39.809209,116.2797,0,137,39935.3491666667,2009-05-02,08:22:48
39.809209,116.2797,0,137,39935.349224537,2009-05-02,08:22:53
39.809209,116.2797,0,137,39935.3492824074,2009-05-02,08:22:58
39.809209,116.2797,0,137,39935.3493402778,2009-05-02,08:23:03
39.809209,116.279701,0,137,39935.3493981481,2009-05-02,08:23:08
39.809209,116.279701,0,137,39935.3494560185,2009-05-02,08:23:13
39.809208,116.279701,0,137,39935.3495138889,2009-05-02,08:23:18
39.809208,116.279701,0,137,39935.3495717593,2009-05-02,08:23:23
39.809208,116.279699,0,137,39935.3496296296,2009-05-02,08:23:28
39.80921,116.279694,0,137,39935.3496875,2009-05-02,08:23:33
39.809211,116.279692,0,137,39935.3497453704,2009-05-02,08:23:38
39.809211,116.279692,0,137,39935.3497800926,2009-05-02,08:23:41
39.809211,116.279692,0,137,39935.3498032407,2009-05-02,08:23:43
39.80922,116.279683,0,136,39935.3498611111,2009-05-02,08:23:48
39.809259,116.27965,0,136,39935.3499189815,2009-05-02,08:23:53
39.809294,116.279627,0,136,39935.3499768519,2009-05-02,08:23:58
39.809335,116.279587,0,134,39935.3500347222,2009-05-02,08:24:03
39.809377,116.279522,0,136,39935.3500925926,2009-05-02,08:24:08
39.809414,116.279508,0,137,39935.350150463,2009-05-02,08:24:13
39.809461,116.279481,0,133,39935.3502083333,2009-05-02,08:24:18
39.809503,116.279465,0,131,39935.3502662037,2009-05-02,08:24:23
39.809552,116.279456,0,132,39935.3503240741,2009-05-02,08:24:28
39.809601,116.27943,0,133,39935.3503819444,2009-05-02,08:24:33
39.809647,116.279409,0,132,39935.3504398148,2009-05-02,08:24:38
39.809689,116.27941,0,134,39935.3504976852,2009-05-02,08:24:43
39.809714,116.279445,0,134,39935.3505555556,2009-05-02,08:24:48
39.809733,116.279467,0,137,39935.3506134259,2009-05-02,08:24:53
39.809772,116.279509,0,138,39935.3506712963,2009-05-02,08:24:58
39.809823,116.27954,0,138,39935.3507291667,2009-05-02,08:25:03
39.809863,116.279579,0,137,39935.350787037,2009-05-02,08:25:08
39.809892,116.279594,0,144,39935.3508449074,2009-05-02,08:25:13
39.809892,116.279594,0,144,39935.3508796296,2009-05-02,08:25:16
39.809894,116.279593,0,145,39935.3509027778,2009-05-02,08:25:18
39.809903,116.279585,0,146,39935.3509606481,2009-05-02,08:25:23
39.809913,116.279577,0,147,39935.3510185185,2009-05-02,08:25:28
39.809917,116.279578,0,149,39935.3510763889,2009-05-02,08:25:33
39.809917,116.279578,0,149,39935.3511111111,2009-05-02,08:25:36
39.809922,116.27958,0,150,39935.3511342593,2009-05-02,08:25:38
39.809932,116.279613,0,146,39935.3511921296,2009-05-02,08:25:43
39.809955,116.27965,0,143,39935.35125,2009-05-02,08:25:48
39.809984,116.279686,0,143,39935.3513078704,2009-05-02,08:25:53
39.810026,116.279705,0,142,39935.3513657407,2009-05-02,08:25:58
39.81006,116.279731,0,140,39935.3514236111,2009-05-02,08:26:03
39.810091,116.279723,0,141,39935.3514814815,2009-05-02,08:26:08
39.810113,116.279728,0,141,39935.3515393519,2009-05-02,08:26:13
39.81014,116.279735,0,139,39935.3515972222,2009-05-02,08:26:18
39.810161,116.279732,0,135,39935.3516550926,2009-05-02,08:26:23
39.810169,116.279753,0,134,39935.351712963,2009-05-02,08:26:28
39.810168,116.279801,0,136,39935.3517708333,2009-05-02,08:26:33
39.810163,116.27985,0,137,39935.3518287037,2009-05-02,08:26:38
39.810165,116.279907,0,136,39935.3518865741,2009-05-02,08:26:43
39.810166,116.279994,0,138,39935.3519444444,2009-05-02,08:26:48
39.810175,116.280069,0,137,39935.3520023148,2009-05-02,08:26:53
39.810203,116.280146,0,140,39935.3520601852,2009-05-02,08:26:58
39.810219,116.280202,0,145,39935.3521180556,2009-05-02,08:27:03
39.810244,116.280286,0,143,39935.3521759259,2009-05-02,08:27:08
39.810265,116.280345,0,143,39935.3522337963,2009-05-02,08:27:13
39.810293,116.280385,0,141,39935.3522916667,2009-05-02,08:27:18
39.810335,116.280418,0,140,39935.352349537,2009-05-02,08:27:23
39.810366,116.280441,0,142,39935.3524074074,2009-05-02,08:27:28
39.810384,116.28047,0,142,39935.3524652778,2009-05-02,08:27:33
39.810393,116.280486,0,141,39935.3525231481,2009-05-02,08:27:38
39.810392,116.280487,0,141,39935.3525810185,2009-05-02,08:27:43
39.810392,116.280486,0,141,39935.3526388889,2009-05-02,08:27:48
39.810391,116.280486,0,142,39935.3526967593,2009-05-02,08:27:53
39.810387,116.280487,0,142,39935.3527546296,2009-05-02,08:27:58
39.810383,116.280487,0,142,39935.3528125,2009-05-02,08:28:03
39.810382,116.280487,0,142,39935.3528703704,2009-05-02,08:28:08
39.810382,116.280487,0,142,39935.3529050926,2009-05-02,08:28:11
39.810384,116.280487,0,142,39935.3529282407,2009-05-02,08:28:13
39.810412,116.280503,0,143,39935.3529861111,2009-05-02,08:28:18
39.810459,116.280535,0,143,39935.3530439815,2009-05-02,08:28:23
39.810507,116.280568,0,141,39935.3531018518,2009-05-02,08:28:28
39.810556,116.280614,0,141,39935.3531597222,2009-05-02,08:28:33
39.810571,116.280591,0,137,39935.3532175926,2009-05-02,08:28:38
39.810582,116.28062,0,139,39935.353275463,2009-05-02,08:28:43
39.810611,116.280656,0,143,39935.3533333333,2009-05-02,08:28:48
39.810636,116.280702,0,146,39935.3533912037,2009-05-02,08:28:53
39.810636,116.28078,0,145,39935.3534490741,2009-05-02,08:28:58
39.810652,116.280838,0,143,39935.3535069444,2009-05-02,08:29:03
39.81068,116.280905,0,139,39935.3535648148,2009-05-02,08:29:08
39.810705,116.280958,0,137,39935.3536226852,2009-05-02,08:29:13
39.810584,116.281248,0,136,39935.3561689815,2009-05-02,08:32:53
39.810543,116.281247,0,135,39935.3562268519,2009-05-02,08:32:58
39.810536,116.28133,0,135,39935.3562847222,2009-05-02,08:33:03
39.810506,116.281376,0,133,39935.3563425926,2009-05-02,08:33:08
39.810503,116.281436,0,134,39935.356400463,2009-05-02,08:33:13
39.810519,116.28147,0,132,39935.3564583333,2009-05-02,08:33:18
39.810519,116.281479,0,132,39935.3565162037,2009-05-02,08:33:23
39.810525,116.281535,0,134,39935.3565740741,2009-05-02,08:33:28
39.810531,116.281602,0,133,39935.3566319444,2009-05-02,08:33:33
39.810545,116.281667,0,131,39935.3566898148,2009-05-02,08:33:38
39.810577,116.281723,0,131,39935.3567476852,2009-05-02,08:33:43
39.810592,116.281774,0,131,39935.3568055556,2009-05-02,08:33:48
39.810568,116.281802,0,132,39935.3568634259,2009-05-02,08:33:53
39.810534,116.281821,0,132,39935.3569212963,2009-05-02,08:33:58
39.810501,116.281853,0,133,39935.3569791667,2009-05-02,08:34:03
39.810459,116.281847,0,134,39935.357037037,2009-05-02,08:34:08
39.810415,116.281838,0,136,39935.3570949074,2009-05-02,08:34:13
39.810385,116.281797,0,139,39935.3571527778,2009-05-02,08:34:18
39.810338,116.281753,0,140,39935.3572106481,2009-05-02,08:34:23
39.810317,116.28172,0,141,39935.3572685185,2009-05-02,08:34:28
39.810327,116.281708,0,144,39935.3573263889,2009-05-02,08:34:33
39.810336,116.281729,0,143,39935.3573842593,2009-05-02,08:34:38
39.810323,116.281713,0,143,39935.3574421296,2009-05-02,08:34:43
39.81032,116.281712,0,143,39935.3575,2009-05-02,08:34:48
39.810319,116.281711,0,144,39935.3575578704,2009-05-02,08:34:53
39.81032,116.281711,0,144,39935.3576157407,2009-05-02,08:34:58
39.81032,116.281711,0,144,39935.3576736111,2009-05-02,08:35:03
39.81032,116.281711,0,144,39935.3577314815,2009-05-02,08:35:08
39.81032,116.281711,0,144,39935.3577893519,2009-05-02,08:35:13
39.81032,116.281711,0,144,39935.3578472222,2009-05-02,08:35:18
39.81032,116.281711,0,144,39935.3579050926,2009-05-02,08:35:23
39.81032,116.28171,0,144,39935.357962963,2009-05-02,08:35:28
39.81032,116.281709,0,144,39935.3580208333,2009-05-02,08:35:33
39.810319,116.281709,0,144,39935.3580787037,2009-05-02,08:35:38
39.810319,116.281708,0,144,39935.3581365741,2009-05-02,08:35:43
39.810319,116.281708,0,144,39935.3581944444,2009-05-02,08:35:48
39.810319,116.281708,0,144,39935.3582523148,2009-05-02,08:35:53
39.810318,116.281708,0,144,39935.3583101852,2009-05-02,08:35:58
39.810318,116.281707,0,144,39935.3583680556,2009-05-02,08:36:03
39.810318,116.281707,0,145,39935.3584259259,2009-05-02,08:36:08
39.810317,116.281707,0,145,39935.3584837963,2009-05-02,08:36:13
39.810317,116.281706,0,145,39935.3585416667,2009-05-02,08:36:18
39.810316,116.281706,0,145,39935.358599537,2009-05-02,08:36:23
39.810316,116.281705,0,145,39935.3586574074,2009-05-02,08:36:28
39.810317,116.281705,0,145,39935.3587152778,2009-05-02,08:36:33
39.810317,116.281705,0,145,39935.3587731481,2009-05-02,08:36:38
39.810317,116.281705,0,145,39935.3588310185,2009-05-02,08:36:43
39.810316,116.281705,0,145,39935.3588888889,2009-05-02,08:36:48
39.810316,116.281704,0,145,39935.3589467593,2009-05-02,08:36:53
39.810316,116.281704,0,145,39935.3590046296,2009-05-02,08:36:58
39.810316,116.281704,0,145,39935.3590625,2009-05-02,08:37:03
39.810316,116.281704,0,145,39935.3590972222,2009-05-02,08:37:06
39.810316,116.281703,0,145,39935.3591203704,2009-05-02,08:37:08
39.810305,116.281689,0,143,39935.3591782407,2009-05-02,08:37:13
39.810259,116.281631,0,142,39935.3592361111,2009-05-02,08:37:18
39.810236,116.281593,0,142,39935.3592939815,2009-05-02,08:37:23
39.810215,116.28156,0,140,39935.3593518519,2009-05-02,08:37:28
39.810212,116.281554,0,139,39935.3594097222,2009-05-02,08:37:33
39.81021,116.281553,0,139,39935.3594675926,2009-05-02,08:37:38
39.810206,116.281552,0,139,39935.359525463,2009-05-02,08:37:43
39.810206,116.281552,0,139,39935.3595601852,2009-05-02,08:37:46
39.8102,116.281549,0,139,39935.3595833333,2009-05-02,08:37:48
39.810146,116.281524,0,139,39935.3596412037,2009-05-02,08:37:53
39.810098,116.281468,0,138,39935.3596990741,2009-05-02,08:37:58
39.810072,116.281453,0,140,39935.3597569444,2009-05-02,08:38:03
39.810035,116.281432,0,142,39935.3598148148,2009-05-02,08:38:08
39.810002,116.28143,0,141,39935.3598726852,2009-05-02,08:38:13
39.809987,116.281373,0,143,39935.3599305556,2009-05-02,08:38:18
39.80996,116.281312,0,145,39935.3599884259,2009-05-02,08:38:23
39.80992,116.281277,0,148,39935.3600462963,2009-05-02,08:38:28
39.809898,116.281278,0,147,39935.3601041667,2009-05-02,08:38:33
39.809898,116.281278,0,147,39935.3601388889,2009-05-02,08:38:36
39.809892,116.281279,0,146,39935.360162037,2009-05-02,08:38:38
39.809872,116.281287,0,145,39935.3602199074,2009-05-02,08:38:43
39.809814,116.281269,0,143,39935.3602777778,2009-05-02,08:38:48
39.809763,116.281281,0,139,39935.3603356481,2009-05-02,08:38:53
39.809714,116.281302,0,138,39935.3603935185,2009-05-02,08:38:58
39.809669,116.281346,0,137,39935.3604513889,2009-05-02,08:39:03
39.809621,116.281367,0,136,39935.3605092593,2009-05-02,08:39:08
39.809573,116.281373,0,135,39935.3605671296,2009-05-02,08:39:13
39.809517,116.281346,0,138,39935.360625,2009-05-02,08:39:18
39.809479,116.2813,0,140,39935.3606828704,2009-05-02,08:39:23
39.809429,116.281271,0,141,39935.3607407407,2009-05-02,08:39:28
39.80944,116.281311,0,142,39935.3607986111,2009-05-02,08:39:33
39.809439,116.281313,0,140,39935.3608564815,2009-05-02,08:39:38
39.809441,116.281314,0,140,39935.3609143518,2009-05-02,08:39:43
39.809441,116.281315,0,140,39935.3609722222,2009-05-02,08:39:48
39.809439,116.281316,0,141,39935.3610300926,2009-05-02,08:39:53
39.809439,116.281316,0,141,39935.3610648148,2009-05-02,08:39:56
39.809435,116.281318,0,141,39935.361087963,2009-05-02,08:39:58
39.809422,116.281346,0,140,39935.3611458333,2009-05-02,08:40:03
39.809424,116.281365,0,143,39935.3612037037,2009-05-02,08:40:08
39.809424,116.281375,0,143,39935.3612615741,2009-05-02,08:40:13
39.809425,116.281382,0,143,39935.3613194444,2009-05-02,08:40:18
39.809425,116.281382,0,143,39935.3613541667,2009-05-02,08:40:21
39.809426,116.28139,0,143,39935.3613773148,2009-05-02,08:40:23
39.809428,116.281401,0,143,39935.3614351852,2009-05-02,08:40:28
39.809435,116.281414,0,144,39935.3614930556,2009-05-02,08:40:33
39.80944,116.281426,0,144,39935.3615509259,2009-05-02,08:40:38
39.80944,116.281426,0,144,39935.3615856481,2009-05-02,08:40:41
39.809438,116.281428,0,143,39935.3616087963,2009-05-02,08:40:43
39.80939,116.281375,0,139,39935.3616666667,2009-05-02,08:40:48
39.809386,116.281374,0,135,39935.361724537,2009-05-02,08:40:53
39.809387,116.281374,0,135,39935.3617824074,2009-05-02,08:40:58
39.809388,116.281374,0,134,39935.3618402778,2009-05-02,08:41:03
39.809391,116.281375,0,134,39935.3618981481,2009-05-02,08:41:08
39.809392,116.281375,0,133,39935.3619560185,2009-05-02,08:41:13
39.809392,116.281375,0,133,39935.3620138889,2009-05-02,08:41:18
39.809392,116.281375,0,133,39935.3620486111,2009-05-02,08:41:21
39.809399,116.281375,0,130,39935.3620717593,2009-05-02,08:41:23
39.809402,116.281361,0,126,39935.3621296296,2009-05-02,08:41:28
39.80939,116.281347,0,126,39935.3621875,2009-05-02,08:41:33
39.809361,116.281278,0,127,39935.3622453704,2009-05-02,08:41:38
39.80935,116.2812,0,127,39935.3623032407,2009-05-02,08:41:43
39.809341,116.28114,0,126,39935.3623611111,2009-05-02,08:41:48
39.80933,116.281079,0,128,39935.3624189815,2009-05-02,08:41:53
39.809311,116.281009,0,129,39935.3624768518,2009-05-02,08:41:58
39.809296,116.280939,0,132,39935.3625347222,2009-05-02,08:42:03
39.809287,116.280888,0,134,39935.3625925926,2009-05-02,08:42:08
39.809268,116.280825,0,134,39935.362650463,2009-05-02,08:42:13
39.809233,116.280797,0,135,39935.3627083333,2009-05-02,08:42:18
39.809215,116.280744,0,136,39935.3627662037,2009-05-02,08:42:23
39.809206,116.280707,0,135,39935.3628240741,2009-05-02,08:42:28
39.809216,116.280691,0,135,39935.3628819444,2009-05-02,08:42:33
39.809225,116.280671,0,134,39935.3629398148,2009-05-02,08:42:38
39.809233,116.280666,0,134,39935.3629976852,2009-05-02,08:42:43
39.809233,116.280666,0,134,39935.3630324074,2009-05-02,08:42:46
39.809239,116.280665,0,136,39935.3630555556,2009-05-02,08:42:48
39.80924,116.280652,0,137,39935.3631134259,2009-05-02,08:42:53
39.809234,116.280646,0,139,39935.3631712963,2009-05-02,08:42:58
39.809234,116.280646,0,139,39935.3632060185,2009-05-02,08:43:01
39.809237,116.280644,0,141,39935.3632291667,2009-05-02,08:43:03
39.80922,116.280678,0,133,39935.363287037,2009-05-02,08:43:08
39.809232,116.28073,0,133,39935.3633449074,2009-05-02,08:43:13
39.809252,116.280825,0,130,39935.3634027778,2009-05-02,08:43:18
39.809272,116.280895,0,128,39935.3634606482,2009-05-02,08:43:23
39.809287,116.280946,0,127,39935.3635185185,2009-05-02,08:43:28
39.809296,116.280974,0,127,39935.3635763889,2009-05-02,08:43:33
39.809314,116.281037,0,127,39935.3636342593,2009-05-02,08:43:38
39.809333,116.281108,0,130,39935.3636921296,2009-05-02,08:43:43
39.809349,116.281168,0,128,39935.36375,2009-05-02,08:43:48
39.80935,116.28123,0,126,39935.3638078704,2009-05-02,08:43:53
39.809337,116.281302,0,127,39935.3638657407,2009-05-02,08:43:58
39.809307,116.281359,0,128,39935.3639236111,2009-05-02,08:44:03
39.809289,116.281413,0,127,39935.3639814815,2009-05-02,08:44:08
39.809298,116.281483,0,130,39935.3640393519,2009-05-02,08:44:13
39.809309,116.281554,0,129,39935.3640972222,2009-05-02,08:44:18
39.809319,116.281628,0,132,39935.3641550926,2009-05-02,08:44:23
39.809354,116.281674,0,132,39935.364212963,2009-05-02,08:44:28
39.809399,116.281704,0,134,39935.3642708333,2009-05-02,08:44:33
39.809455,116.281736,0,133,39935.3643287037,2009-05-02,08:44:38
39.809484,116.281803,0,132,39935.3643865741,2009-05-02,08:44:43
39.809519,116.281851,0,131,39935.3644444444,2009-05-02,08:44:48
39.80954,116.281918,0,132,39935.3645023148,2009-05-02,08:44:53
39.809571,116.281991,0,135,39935.3645601852,2009-05-02,08:44:58
39.80959,116.28205,0,138,39935.3646180556,2009-05-02,08:45:03
39.809607,116.282115,0,138,39935.3646759259,2009-05-02,08:45:08
39.809622,116.282175,0,138,39935.3647337963,2009-05-02,08:45:13
39.809647,116.282211,0,135,39935.3647916667,2009-05-02,08:45:18
39.809686,116.282263,0,133,39935.364849537,2009-05-02,08:45:23
39.809727,116.282298,0,131,39935.3649074074,2009-05-02,08:45:28
39.809739,116.282289,0,131,39935.3649652778,2009-05-02,08:45:33
39.809768,116.282331,0,131,39935.3650231481,2009-05-02,08:45:38
39.809802,116.282373,0,129,39935.3650810185,2009-05-02,08:45:43
39.809837,116.282409,0,128,39935.3651388889,2009-05-02,08:45:48
39.809874,116.282463,0,130,39935.3651967593,2009-05-02,08:45:53
39.809907,116.282514,0,130,39935.3652546296,2009-05-02,08:45:58
39.809946,116.282547,0,129,39935.3653125,2009-05-02,08:46:03
39.809984,116.282593,0,131,39935.3653703704,2009-05-02,08:46:08
39.810021,116.282634,0,131,39935.3654282407,2009-05-02,08:46:13
39.810047,116.282704,0,131,39935.3654861111,2009-05-02,08:46:18
39.81008,116.28275,0,132,39935.3655439815,2009-05-02,08:46:23
39.810103,116.282807,0,131,39935.3656018519,2009-05-02,08:46:28
39.810132,116.282863,0,129,39935.3656597222,2009-05-02,08:46:33
39.810161,116.282926,0,127,39935.3657175926,2009-05-02,08:46:38
39.810187,116.28298,0,126,39935.365775463,2009-05-02,08:46:43
39.810205,116.283052,0,124,39935.3658333333,2009-05-02,08:46:48
39.810233,116.283116,0,123,39935.3658912037,2009-05-02,08:46:53
39.810272,116.283087,0,127,39935.3659490741,2009-05-02,08:46:58
39.810309,116.283073,0,129,39935.3660069444,2009-05-02,08:47:03
39.810356,116.283047,0,130,39935.3660648148,2009-05-02,08:47:08
39.810411,116.283024,0,132,39935.3661226852,2009-05-02,08:47:13
39.810457,116.283006,0,129,39935.3661805556,2009-05-02,08:47:18
39.810487,116.283056,0,130,39935.3662384259,2009-05-02,08:47:23
39.810545,116.283352,0,130,39935.3695949074,2009-05-02,08:52:13
39.810562,116.283404,0,130,39935.3696527778,2009-05-02,08:52:18
39.81056,116.28349,0,132,39935.3697106481,2009-05-02,08:52:23
39.810557,116.283556,0,132,39935.3697685185,2009-05-02,08:52:28
39.810569,116.283614,0,133,39935.3698263889,2009-05-02,08:52:33
39.81058,116.283692,0,135,39935.3698842593,2009-05-02,08:52:38
39.810579,116.283744,0,137,39935.3699421296,2009-05-02,08:52:43
39.810584,116.283796,0,137,39935.37,2009-05-02,08:52:48
39.810605,116.283831,0,135,39935.3700578704,2009-05-02,08:52:53
39.810619,116.283848,0,135,39935.3701157407,2009-05-02,08:52:58
39.810637,116.283864,0,136,39935.3701736111,2009-05-02,08:53:03
39.810655,116.283929,0,137,39935.3702314815,2009-05-02,08:53:08
39.81068,116.283944,0,138,39935.3702893518,2009-05-02,08:53:13
39.810694,116.283982,0,138,39935.3703472222,2009-05-02,08:53:18
39.810725,116.28402,0,138,39935.3704050926,2009-05-02,08:53:23
39.810756,116.284037,0,138,39935.370462963,2009-05-02,08:53:28
39.810788,116.284031,0,136,39935.3705208333,2009-05-02,08:53:33
39.810815,116.284019,0,137,39935.3705787037,2009-05-02,08:53:38
39.810857,116.284069,0,137,39935.3706365741,2009-05-02,08:53:43
39.81087,116.284132,0,134,39935.3706944444,2009-05-02,08:53:48
39.810878,116.284175,0,133,39935.3707523148,2009-05-02,08:53:53
39.810889,116.284229,0,132,39935.3708101852,2009-05-02,08:53:58
39.810947,116.284213,0,132,39935.3708680556,2009-05-02,08:54:03
39.810966,116.284176,0,133,39935.3709259259,2009-05-02,08:54:08
39.811033,116.284108,0,135,39935.3709837963,2009-05-02,08:54:13
39.811,116.28424,0,135,39935.3710416667,2009-05-02,08:54:18
39.811004,116.284299,0,136,39935.371099537,2009-05-02,08:54:23
39.811005,116.284334,0,137,39935.3711574074,2009-05-02,08:54:28
39.811077,116.284209,0,140,39935.3712152778,2009-05-02,08:54:33
39.811084,116.284205,0,143,39935.3712731482,2009-05-02,08:54:38
39.811092,116.284209,0,143,39935.3713310185,2009-05-02,08:54:43
39.811097,116.284213,0,144,39935.3713888889,2009-05-02,08:54:48
39.811097,116.284213,0,144,39935.3714236111,2009-05-02,08:54:51
39.811094,116.284218,0,144,39935.3714467593,2009-05-02,08:54:53
39.81108,116.284234,0,141,39935.3715046296,2009-05-02,08:54:58
39.811044,116.284299,0,138,39935.3715625,2009-05-02,08:55:03
39.811045,116.284319,0,138,39935.3716203704,2009-05-02,08:55:08
39.811047,116.28431,0,139,39935.3716782407,2009-05-02,08:55:13
39.811049,116.284309,0,139,39935.3717361111,2009-05-02,08:55:18
39.811047,116.284309,0,139,39935.3717939815,2009-05-02,08:55:23
39.811043,116.284312,0,139,39935.3718518519,2009-05-02,08:55:28
39.811046,116.284312,0,139,39935.3719097222,2009-05-02,08:55:33
39.811054,116.284312,0,139,39935.3719675926,2009-05-02,08:55:38
39.811053,116.284311,0,139,39935.372025463,2009-05-02,08:55:43
39.811051,116.28431,0,139,39935.3720833333,2009-05-02,08:55:48
39.81105,116.284309,0,139,39935.3721412037,2009-05-02,08:55:53
39.81105,116.284309,0,139,39935.3721990741,2009-05-02,08:55:58
39.81105,116.28431,0,140,39935.3722569444,2009-05-02,08:56:03
39.811052,116.284311,0,140,39935.3723148148,2009-05-02,08:56:08
39.811052,116.284311,0,140,39935.3723726852,2009-05-02,08:56:13
39.811052,116.284312,0,139,39935.3724305556,2009-05-02,08:56:18
39.811053,116.284314,0,139,39935.3724884259,2009-05-02,08:56:23
39.811053,116.284314,0,139,39935.3725462963,2009-05-02,08:56:28
39.811053,116.284314,0,139,39935.3726041667,2009-05-02,08:56:33
39.811053,116.284314,0,139,39935.372662037,2009-05-02,08:56:38
39.811053,116.284315,0,139,39935.3727199074,2009-05-02,08:56:43
39.811053,116.284316,0,139,39935.3727777778,2009-05-02,08:56:48
39.811053,116.284316,0,139,39935.3728125,2009-05-02,08:56:51
39.811056,116.284323,0,139,39935.3728356481,2009-05-02,08:56:53
39.811064,116.284334,0,139,39935.3728935185,2009-05-02,08:56:58
39.811061,116.284358,0,137,39935.3729513889,2009-05-02,08:57:03
39.811073,116.284381,0,135,39935.3730092593,2009-05-02,08:57:08
39.81108,116.284455,0,133,39935.3730671296,2009-05-02,08:57:13
39.811094,116.284518,0,134,39935.373125,2009-05-02,08:57:18
39.811122,116.284578,0,133,39935.3731828704,2009-05-02,08:57:23
39.811159,116.284616,0,135,39935.3732407407,2009-05-02,08:57:28
39.811207,116.284616,0,137,39935.3732986111,2009-05-02,08:57:33
39.811253,116.284628,0,137,39935.3733564815,2009-05-02,08:57:38
39.8113,116.284617,0,138,39935.3734143519,2009-05-02,08:57:43
39.811349,116.284609,0,140,39935.3734722222,2009-05-02,08:57:48
39.811386,116.284596,0,139,39935.3735300926,2009-05-02,08:57:53
39.811422,116.284584,0,137,39935.373587963,2009-05-02,08:57:58
39.811448,116.284577,0,137,39935.3736458333,2009-05-02,08:58:03
39.811485,116.284546,0,129,39935.3737037037,2009-05-02,08:58:08
39.811529,116.284562,0,125,39935.3737615741,2009-05-02,08:58:13
39.811578,116.284575,0,125,39935.3738194444,2009-05-02,08:58:18
39.811628,116.284564,0,127,39935.3738773148,2009-05-02,08:58:23
39.811675,116.284559,0,127,39935.3739351852,2009-05-02,08:58:28
39.811726,116.28455,0,129,39935.3739930556,2009-05-02,08:58:33
39.811763,116.284547,0,134,39935.3740509259,2009-05-02,08:58:38
39.81179,116.284528,0,136,39935.3741087963,2009-05-02,08:58:43
39.81179,116.284528,0,136,39935.3741435185,2009-05-02,08:58:46
39.811782,116.284527,0,138,39935.3741666667,2009-05-02,08:58:48
39.811772,116.284522,0,138,39935.374224537,2009-05-02,08:58:53
39.811752,116.284527,0,139,39935.3742824074,2009-05-02,08:58:58
39.811736,116.284525,0,139,39935.3743402778,2009-05-02,08:59:03
39.811734,116.284533,0,139,39935.3743981481,2009-05-02,08:59:08
39.81173,116.284532,0,140,39935.3744560185,2009-05-02,08:59:13
39.81173,116.284532,0,140,39935.3744907407,2009-05-02,08:59:16
39.811734,116.28453,0,140,39935.3745138889,2009-05-02,08:59:18
39.811765,116.284478,0,140,39935.3745717593,2009-05-02,08:59:23
39.811795,116.284377,0,140,39935.3746296296,2009-05-02,08:59:28
39.811818,116.284293,0,141,39935.3746875,2009-05-02,08:59:33
39.811832,116.284278,0,142,39935.3747453704,2009-05-02,08:59:38
39.811841,116.284277,0,142,39935.3748032407,2009-05-02,08:59:43
39.811846,116.284278,0,143,39935.3748611111,2009-05-02,08:59:48
39.811854,116.284279,0,143,39935.3749189815,2009-05-02,08:59:53
39.811856,116.284282,0,144,39935.3749768519,2009-05-02,08:59:58
39.81186,116.284286,0,144,39935.3750347222,2009-05-02,09:00:03
39.811854,116.284289,0,144,39935.3750925926,2009-05-02,09:00:08
39.811856,116.284289,0,144,39935.375150463,2009-05-02,09:00:13
39.811856,116.284289,0,144,39935.3751851852,2009-05-02,09:00:16
39.811863,116.284291,0,144,39935.3752083333,2009-05-02,09:00:18
39.811837,116.284414,0,144,39935.3752662037,2009-05-02,09:00:23
39.81182,116.284607,0,144,39935.3753240741,2009-05-02,09:00:28
39.81183,116.284667,0,143,39935.3753819444,2009-05-02,09:00:33
39.81183,116.284686,0,143,39935.3754398148,2009-05-02,09:00:38
39.81183,116.284688,0,143,39935.3754976852,2009-05-02,09:00:43
39.81183,116.284688,0,143,39935.3755324074,2009-05-02,09:00:46
39.811829,116.284688,0,143,39935.3755555556,2009-05-02,09:00:48
39.811831,116.284728,0,143,39935.3756134259,2009-05-02,09:00:53
39.81182,116.284744,0,147,39935.3756712963,2009-05-02,09:00:58
39.811818,116.284721,0,151,39935.3757291667,2009-05-02,09:01:03
39.811843,116.28464,0,142,39935.375787037,2009-05-02,09:01:08
39.811884,116.284622,0,140,39935.3758449074,2009-05-02,09:01:13
39.81192,116.28461,0,135,39935.3759027778,2009-05-02,09:01:18
39.811949,116.284611,0,134,39935.3759606481,2009-05-02,09:01:23
39.811989,116.284599,0,131,39935.3760185185,2009-05-02,09:01:28
39.812024,116.28459,0,129,39935.3760763889,2009-05-02,09:01:33
39.812067,116.28457,0,125,39935.3761342593,2009-05-02,09:01:38
39.812096,116.28456,0,124,39935.3761921296,2009-05-02,09:01:43
39.812128,116.284552,0,124,39935.37625,2009-05-02,09:01:48
39.812155,116.284527,0,123,39935.3763078704,2009-05-02,09:01:53
39.81218,116.284511,0,122,39935.3763657407,2009-05-02,09:01:58
39.812212,116.28451,0,122,39935.3764236111,2009-05-02,09:02:03
39.812241,116.28449,0,121,39935.3764814815,2009-05-02,09:02:08
39.812265,116.284469,0,123,39935.3765393518,2009-05-02,09:02:13
39.812288,116.284477,0,124,39935.3765972222,2009-05-02,09:02:18
39.812273,116.284464,0,124,39935.3766550926,2009-05-02,09:02:23
39.812273,116.284464,0,124,39935.3766898148,2009-05-02,09:02:26
39.81227,116.284464,0,124,39935.376712963,2009-05-02,09:02:28
39.8123,116.284465,0,125,39935.3767708333,2009-05-02,09:02:33
39.812335,116.284461,0,125,39935.3768287037,2009-05-02,09:02:38
39.812381,116.284458,0,122,39935.3768865741,2009-05-02,09:02:43
39.812421,116.284437,0,122,39935.3769444444,2009-05-02,09:02:48
39.812458,116.284407,0,122,39935.3770023148,2009-05-02,09:02:53
39.812494,116.284391,0,123,39935.3770601852,2009-05-02,09:02:58
39.812543,116.284379,0,126,39935.3771180556,2009-05-02,09:03:03
39.812576,116.284366,0,126,39935.3771759259,2009-05-02,09:03:08
39.81261,116.284343,0,128,39935.3772337963,2009-05-02,09:03:13
39.812662,116.284339,0,130,39935.3772916667,2009-05-02,09:03:18
39.812696,116.284337,0,136,39935.377349537,2009-05-02,09:03:23
39.812742,116.28431,0,135,39935.3774074074,2009-05-02,09:03:28
39.812797,116.284294,0,129,39935.3774652778,2009-05-02,09:03:33
39.812843,116.284288,0,131,39935.3775231481,2009-05-02,09:03:38
39.81288,116.284267,0,128,39935.3775810185,2009-05-02,09:03:43
39.812912,116.284258,0,128,39935.3776388889,2009-05-02,09:03:48
39.812948,116.284235,0,124,39935.3776967593,2009-05-02,09:03:53
39.812991,116.284225,0,123,39935.3777546296,2009-05-02,09:03:58
39.813039,116.284224,0,116,39935.3778125,2009-05-02,09:04:03
39.813093,116.284229,0,118,39935.3778703704,2009-05-02,09:04:08
39.813129,116.284235,0,120,39935.3779282407,2009-05-02,09:04:13
39.813167,116.284238,0,119,39935.3779861111,2009-05-02,09:04:18
39.813203,116.284224,0,123,39935.3780439815,2009-05-02,09:04:23
39.81324,116.284223,0,128,39935.3781018518,2009-05-02,09:04:28
39.813284,116.28424,0,133,39935.3781597222,2009-05-02,09:04:33
39.813339,116.284213,0,126,39935.3782175926,2009-05-02,09:04:38
39.813394,116.284206,0,124,39935.378275463,2009-05-02,09:04:43
39.813446,116.284185,0,118,39935.3783333333,2009-05-02,09:04:48
39.813479,116.284157,0,116,39935.3783912037,2009-05-02,09:04:53
39.813524,116.284143,0,114,39935.3784490741,2009-05-02,09:04:58
39.813565,116.284149,0,117,39935.3785069444,2009-05-02,09:05:03
39.813613,116.28415,0,112,39935.3785648148,2009-05-02,09:05:08
39.813661,116.284157,0,106,39935.3786226852,2009-05-02,09:05:13
39.813713,116.284155,0,99,39935.3786805556,2009-05-02,09:05:18
39.813765,116.284159,0,99,39935.3787384259,2009-05-02,09:05:23
39.813818,116.284154,0,95,39935.3787962963,2009-05-02,09:05:28
39.813861,116.284146,0,101,39935.3788541667,2009-05-02,09:05:33
39.813909,116.284133,0,100,39935.378912037,2009-05-02,09:05:38
39.813948,116.284113,0,103,39935.3789699074,2009-05-02,09:05:43
39.813994,116.284111,0,106,39935.3790277778,2009-05-02,09:05:48
39.814046,116.28411,0,108,39935.3790856482,2009-05-02,09:05:53
39.814091,116.284103,0,105,39935.3791435185,2009-05-02,09:05:58
39.814127,116.284113,0,107,39935.3792013889,2009-05-02,09:06:03
39.814178,116.284113,0,109,39935.3792592593,2009-05-02,09:06:08
39.814237,116.284098,0,111,39935.3793171296,2009-05-02,09:06:13
39.814289,116.284099,0,115,39935.379375,2009-05-02,09:06:18
39.81431,116.284097,0,115,39935.3794328704,2009-05-02,09:06:23
39.814339,116.284115,0,122,39935.3794907407,2009-05-02,09:06:28
39.814381,116.28412,0,122,39935.3795486111,2009-05-02,09:06:33
39.814416,116.284131,0,129,39935.3796064815,2009-05-02,09:06:38
39.814463,116.28411,0,132,39935.3796643519,2009-05-02,09:06:43
39.814499,116.284128,0,133,39935.3797222222,2009-05-02,09:06:48
39.814545,116.284147,0,136,39935.3797800926,2009-05-02,09:06:53
39.814596,116.28414,0,131,39935.379837963,2009-05-02,09:06:58
39.814654,116.28411,0,129,39935.3798958333,2009-05-02,09:07:03
39.814693,116.284109,0,128,39935.3799537037,2009-05-02,09:07:08
39.814728,116.284114,0,127,39935.3800115741,2009-05-02,09:07:13
39.814728,116.284114,0,127,39935.3800462963,2009-05-02,09:07:16
39.814729,116.284115,0,129,39935.3800694444,2009-05-02,09:07:18
39.814771,116.284074,0,123,39935.3801273148,2009-05-02,09:07:23
39.814815,116.284057,0,121,39935.3801851852,2009-05-02,09:07:28
39.814838,116.284055,0,120,39935.3802430556,2009-05-02,09:07:33
39.814871,116.284059,0,118,39935.3803009259,2009-05-02,09:07:38
39.814924,116.284067,0,116,39935.3803587963,2009-05-02,09:07:43
39.814979,116.284058,0,110,39935.3804166667,2009-05-02,09:07:48
39.815034,116.284055,0,117,39935.380474537,2009-05-02,09:07:53
39.815077,116.284047,0,115,39935.3805324074,2009-05-02,09:07:58
39.815117,116.284015,0,115,39935.3805902778,2009-05-02,09:08:03
39.815166,116.284038,0,120,39935.3806481481,2009-05-02,09:08:08
39.815191,116.284041,0,128,39935.3807060185,2009-05-02,09:08:13
39.815192,116.284044,0,131,39935.3807638889,2009-05-02,09:08:18
39.815189,116.284047,0,128,39935.3808217593,2009-05-02,09:08:23
39.81519,116.284048,0,128,39935.3808796296,2009-05-02,09:08:28
39.81519,116.284047,0,127,39935.3809375,2009-05-02,09:08:33
39.81519,116.284047,0,127,39935.3809953704,2009-05-02,09:08:38
39.81519,116.284047,0,127,39935.3810532407,2009-05-02,09:08:43
39.81519,116.284047,0,127,39935.3811111111,2009-05-02,09:08:48
39.815189,116.284046,0,127,39935.3811689815,2009-05-02,09:08:53
39.815188,116.284045,0,128,39935.3812268519,2009-05-02,09:08:58
39.815187,116.284045,0,128,39935.3812847222,2009-05-02,09:09:03
39.815187,116.284044,0,128,39935.3813425926,2009-05-02,09:09:08
39.815187,116.284044,0,128,39935.381400463,2009-05-02,09:09:13
39.815187,116.284044,0,128,39935.3814583333,2009-05-02,09:09:18
39.815187,116.284044,0,128,39935.3815162037,2009-05-02,09:09:23
39.815187,116.284044,0,128,39935.3815740741,2009-05-02,09:09:28
39.815187,116.284045,0,128,39935.3816319444,2009-05-02,09:09:33
39.815187,116.284045,0,128,39935.3816898148,2009-05-02,09:09:38
39.815187,116.284044,0,128,39935.3817476852,2009-05-02,09:09:43
39.815188,116.284044,0,128,39935.3818055556,2009-05-02,09:09:48
39.815188,116.284045,0,128,39935.3818634259,2009-05-02,09:09:53
39.815188,116.284045,0,128,39935.3818981481,2009-05-02,09:09:56
39.815192,116.284045,0,128,39935.3819212963,2009-05-02,09:09:58
39.815248,116.284037,0,127,39935.3819791667,2009-05-02,09:10:03
39.815289,116.284051,0,132,39935.382037037,2009-05-02,09:10:08
39.815335,116.284057,0,142,39935.3820949074,2009-05-02,09:10:13
39.81537,116.28403,0,140,39935.3821527778,2009-05-02,09:10:18
39.815412,116.284011,0,136,39935.3822106481,2009-05-02,09:10:23
39.815473,116.283997,0,140,39935.3822685185,2009-05-02,09:10:28
39.815519,116.284001,0,136,39935.3823263889,2009-05-02,09:10:33
39.815571,116.284001,0,135,39935.3823842593,2009-05-02,09:10:38
39.81562,116.283998,0,136,39935.3824421296,2009-05-02,09:10:43
39.815663,116.284,0,134,39935.3825,2009-05-02,09:10:48
39.815703,116.283986,0,133,39935.3825578704,2009-05-02,09:10:53
39.815747,116.283988,0,134,39935.3826157407,2009-05-02,09:10:58
39.815804,116.28398,0,131,39935.3826736111,2009-05-02,09:11:03
39.81585,116.283973,0,128,39935.3827314815,2009-05-02,09:11:08
39.815897,116.283983,0,125,39935.3827893519,2009-05-02,09:11:13
39.81595,116.284018,0,121,39935.3828472222,2009-05-02,09:11:18
39.81601,116.284021,0,124,39935.3829050926,2009-05-02,09:11:23
39.816057,116.283999,0,120,39935.382962963,2009-05-02,09:11:28
39.816104,116.283989,0,120,39935.3830208333,2009-05-02,09:11:33
39.816155,116.283981,0,118,39935.3830787037,2009-05-02,09:11:38
39.816206,116.283967,0,117,39935.3831365741,2009-05-02,09:11:43
39.816257,116.283977,0,119,39935.3831944444,2009-05-02,09:11:48
39.816316,116.283971,0,116,39935.3832523148,2009-05-02,09:11:53
39.816362,116.283959,0,119,39935.3833101852,2009-05-02,09:11:58
39.816419,116.283967,0,125,39935.3833680556,2009-05-02,09:12:03
39.816484,116.283963,0,123,39935.3834259259,2009-05-02,09:12:08
39.81653,116.283964,0,122,39935.3834837963,2009-05-02,09:12:13
39.816586,116.283953,0,120,39935.3835416667,2009-05-02,09:12:18
39.816645,116.283955,0,123,39935.383599537,2009-05-02,09:12:23
39.81669,116.283949,0,128,39935.3836574074,2009-05-02,09:12:28
39.816751,116.283964,0,134,39935.3837152778,2009-05-02,09:12:33
39.816803,116.283963,0,137,39935.3837731481,2009-05-02,09:12:38
39.81686,116.283955,0,136,39935.3838310185,2009-05-02,09:12:43
39.816911,116.283949,0,132,39935.3838888889,2009-05-02,09:12:48
39.816971,116.283945,0,131,39935.3839467593,2009-05-02,09:12:53
39.817034,116.283939,0,128,39935.3840046296,2009-05-02,09:12:58
39.81711,116.283928,0,124,39935.3840625,2009-05-02,09:13:03
39.817165,116.283909,0,120,39935.3841203704,2009-05-02,09:13:08
39.817218,116.283906,0,115,39935.3841782407,2009-05-02,09:13:13
39.817268,116.283903,0,117,39935.3842361111,2009-05-02,09:13:18
39.817325,116.283911,0,121,39935.3842939815,2009-05-02,09:13:23
39.817385,116.283935,0,126,39935.3843518518,2009-05-02,09:13:28
39.817443,116.283944,0,130,39935.3844097222,2009-05-02,09:13:33
39.817505,116.283959,0,135,39935.3844675926,2009-05-02,09:13:38
39.817556,116.283969,0,135,39935.384525463,2009-05-02,09:13:43
39.817619,116.28394,0,129,39935.3845833333,2009-05-02,09:13:48
39.817679,116.283939,0,131,39935.3846412037,2009-05-02,09:13:53
39.817743,116.283941,0,130,39935.3846990741,2009-05-02,09:13:58
39.817782,116.283933,0,134,39935.3847569444,2009-05-02,09:14:03
39.817842,116.283923,0,133,39935.3848148148,2009-05-02,09:14:08
39.817874,116.283909,0,143,39935.3848726852,2009-05-02,09:14:13
39.817906,116.283914,0,147,39935.3849305556,2009-05-02,09:14:18
39.81795,116.283894,0,153,39935.3849884259,2009-05-02,09:14:23
39.818011,116.283906,0,155,39935.3850462963,2009-05-02,09:14:28
39.818059,116.283914,0,161,39935.3851041667,2009-05-02,09:14:33
39.818122,116.283899,0,163,39935.385162037,2009-05-02,09:14:38
39.818212,116.283895,0,146,39935.3852199074,2009-05-02,09:14:43
39.818257,116.28389,0,157,39935.3852777778,2009-05-02,09:14:48
39.818324,116.283915,0,150,39935.3853356481,2009-05-02,09:14:53
39.818337,116.283881,0,154,39935.3853935185,2009-05-02,09:14:58
39.818375,116.283875,0,156,39935.3854513889,2009-05-02,09:15:03
39.818414,116.283876,0,159,39935.3855092593,2009-05-02,09:15:08
39.818489,116.283891,0,160,39935.3855671296,2009-05-02,09:15:13
39.818524,116.283862,0,165,39935.385625,2009-05-02,09:15:18
39.818577,116.283833,0,167,39935.3856828704,2009-05-02,09:15:23
39.818647,116.283839,0,170,39935.3857407407,2009-05-02,09:15:28
39.818703,116.283851,0,175,39935.3857986111,2009-05-02,09:15:33
39.818756,116.283863,0,174,39935.3858564815,2009-05-02,09:15:38
39.818787,116.283861,0,177,39935.3859143518,2009-05-02,09:15:43
39.818807,116.283866,0,177,39935.3859722222,2009-05-02,09:15:48
39.818851,116.283849,0,179,39935.3860300926,2009-05-02,09:15:53
39.81893,116.283864,0,172,39935.386087963,2009-05-02,09:15:58
39.819022,116.283851,0,160,39935.3861458333,2009-05-02,09:16:03
39.819097,116.283891,0,154,39935.3862037037,2009-05-02,09:16:08
39.81913,116.2839,0,142,39935.3862615741,2009-05-02,09:16:13
39.819166,116.283895,0,131,39935.3863194444,2009-05-02,09:16:18
39.819205,116.283871,0,122,39935.3863773148,2009-05-02,09:16:23
39.819235,116.283869,0,122,39935.3864351852,2009-05-02,09:16:28
39.81931,116.283855,0,137,39935.3864930556,2009-05-02,09:16:33
39.819416,116.283837,0,152,39935.3865509259,2009-05-02,09:16:38
39.819464,116.283841,0,166,39935.3866087963,2009-05-02,09:16:43
39.819513,116.283837,0,177,39935.3866666667,2009-05-02,09:16:48
39.819558,116.283859,0,193,39935.386724537,2009-05-02,09:16:53
39.819594,116.283891,0,214,39935.3867824074,2009-05-02,09:16:58
39.819652,116.283909,0,218,39935.3868402778,2009-05-02,09:17:03
39.819679,116.283932,0,223,39935.3868981482,2009-05-02,09:17:08
39.819756,116.283938,0,205,39935.3869560185,2009-05-02,09:17:13
39.819817,116.283948,0,190,39935.3870138889,2009-05-02,09:17:18
39.819883,116.283852,0,177,39935.3870717593,2009-05-02,09:17:23
39.819944,116.283826,0,168,39935.3871296296,2009-05-02,09:17:28
39.820034,116.283775,0,160,39935.3871875,2009-05-02,09:17:33
39.820069,116.283761,0,152,39935.3872453704,2009-05-02,09:17:38
39.820112,116.283719,0,146,39935.3873032407,2009-05-02,09:17:43
39.820149,116.283657,0,140,39935.3873611111,2009-05-02,09:17:48
39.820162,116.283584,0,139,39935.3874189815,2009-05-02,09:17:53
39.820195,116.283503,0,134,39935.3874768519,2009-05-02,09:17:58
39.820217,116.283463,0,133,39935.3875347222,2009-05-02,09:18:03
39.820206,116.283423,0,138,39935.3875925926,2009-05-02,09:18:08
39.820197,116.283329,0,141,39935.387650463,2009-05-02,09:18:13
39.820209,116.283288,0,143,39935.3877083333,2009-05-02,09:18:18
39.820215,116.283216,0,142,39935.3877662037,2009-05-02,09:18:23
39.820225,116.283163,0,142,39935.3878240741,2009-05-02,09:18:28
39.820254,116.283107,0,143,39935.3878819444,2009-05-02,09:18:33
39.820254,116.283037,0,143,39935.3879398148,2009-05-02,09:18:38
39.820228,116.28296,0,147,39935.3879976852,2009-05-02,09:18:43
39.820232,116.2829,0,148,39935.3880555556,2009-05-02,09:18:48
39.820223,116.282819,0,148,39935.3881134259,2009-05-02,09:18:53
39.820222,116.28277,0,148,39935.3881712963,2009-05-02,09:18:58
39.820218,116.282699,0,147,39935.3882291667,2009-05-02,09:19:03
39.820273,116.28265,0,141,39935.388287037,2009-05-02,09:19:08
39.820289,116.282584,0,137,39935.3883449074,2009-05-02,09:19:13
39.820299,116.282548,0,133,39935.3884027778,2009-05-02,09:19:18
39.820277,116.282511,0,132,39935.3884606481,2009-05-02,09:19:23
39.820279,116.282464,0,131,39935.3885185185,2009-05-02,09:19:28
39.820288,116.282398,0,129,39935.3885763889,2009-05-02,09:19:33
39.82027,116.282281,0,126,39935.3886342593,2009-05-02,09:19:38
39.820271,116.282157,0,126,39935.3886921296,2009-05-02,09:19:43
39.82028,116.282067,0,123,39935.38875,2009-05-02,09:19:48
39.820281,116.282015,0,119,39935.3888078704,2009-05-02,09:19:53
39.820271,116.28193,0,114,39935.3888657407,2009-05-02,09:19:58
39.820275,116.281852,0,114,39935.3889236111,2009-05-02,09:20:03
39.820284,116.281802,0,115,39935.3889814815,2009-05-02,09:20:08
39.82026,116.281725,0,117,39935.3890393519,2009-05-02,09:20:13
39.820247,116.281699,0,116,39935.3890972222,2009-05-02,09:20:18
39.82023,116.281683,0,116,39935.3891550926,2009-05-02,09:20:23
39.820221,116.281612,0,114,39935.389212963,2009-05-02,09:20:28
39.82024,116.281554,0,112,39935.3892708333,2009-05-02,09:20:33
39.820239,116.281479,0,109,39935.3893287037,2009-05-02,09:20:38
39.82022,116.281405,0,107,39935.3893865741,2009-05-02,09:20:43
39.820224,116.281325,0,104,39935.3894444444,2009-05-02,09:20:48
39.820212,116.281205,0,104,39935.3895023148,2009-05-02,09:20:53
39.820207,116.281101,0,105,39935.3895601852,2009-05-02,09:20:58
39.820181,116.28104,0,107,39935.3896180556,2009-05-02,09:21:03
39.820131,116.280977,0,103,39935.3896759259,2009-05-02,09:21:08
39.820084,116.280923,0,99,39935.3897337963,2009-05-02,09:21:13
39.820042,116.280869,0,94,39935.3897916667,2009-05-02,09:21:18
39.82004,116.28081,0,85,39935.389849537,2009-05-02,09:21:23
39.820045,116.280743,0,77,39935.3899074074,2009-05-02,09:21:28
39.820071,116.280702,0,76,39935.3899652778,2009-05-02,09:21:33
39.820095,116.280663,0,72,39935.3900231481,2009-05-02,09:21:38
39.820084,116.280578,0,67,39935.3900810185,2009-05-02,09:21:43
39.820102,116.280508,0,62,39935.3901388889,2009-05-02,09:21:48
39.820112,116.280421,0,56,39935.3901967593,2009-05-02,09:21:53
39.820101,116.280331,0,52,39935.3902546296,2009-05-02,09:21:58
39.820105,116.280261,0,52,39935.3903125,2009-05-02,09:22:03
39.820139,116.280243,0,62,39935.3903703704,2009-05-02,09:22:08
39.820136,116.28024,0,62,39935.3904282407,2009-05-02,09:22:13
39.820136,116.28024,0,62,39935.390462963,2009-05-02,09:22:16
39.820135,116.280237,0,62,39935.3904861111,2009-05-02,09:22:18
39.820184,116.280167,0,74,39935.3905439815,2009-05-02,09:22:23
39.820199,116.280085,0,78,39935.3906018519,2009-05-02,09:22:28
39.82017,116.280032,0,81,39935.3906597222,2009-05-02,09:22:33
39.820135,116.279974,0,84,39935.3907175926,2009-05-02,09:22:38
39.820109,116.279928,0,84,39935.390775463,2009-05-02,09:22:43
39.820088,116.279822,0,81,39935.3908333333,2009-05-02,09:22:48
39.820091,116.279785,0,79,39935.3908912037,2009-05-02,09:22:53
39.820094,116.279728,0,75,39935.3909490741,2009-05-02,09:22:58
39.820109,116.279704,0,73,39935.3910069444,2009-05-02,09:23:03
39.820121,116.279686,0,68,39935.3910648148,2009-05-02,09:23:08
39.820128,116.279669,0,65,39935.3911226852,2009-05-02,09:23:13
39.820133,116.27959,0,63,39935.3911805556,2009-05-02,09:23:18
39.820158,116.279539,0,61,39935.3912384259,2009-05-02,09:23:23
39.820096,116.27942,0,60,39935.3912962963,2009-05-02,09:23:28
39.820085,116.279332,0,56,39935.3913541667,2009-05-02,09:23:33
39.820093,116.279254,0,55,39935.391412037,2009-05-02,09:23:38
39.820105,116.279195,0,54,39935.3914699074,2009-05-02,09:23:43
39.820116,116.279113,0,54,39935.3915277778,2009-05-02,09:23:48
39.82011,116.279033,0,53,39935.3915856481,2009-05-02,09:23:53
39.820098,116.27897,0,52,39935.3916435185,2009-05-02,09:23:58
39.820099,116.278886,0,51,39935.3917013889,2009-05-02,09:24:03
39.820097,116.278838,0,51,39935.3917592593,2009-05-02,09:24:08
39.820071,116.278751,0,51,39935.3918171296,2009-05-02,09:24:13
39.820072,116.278731,0,51,39935.391875,2009-05-02,09:24:18
39.819972,116.278439,0,50,39935.3919328704,2009-05-02,09:24:23
39.820052,116.278392,0,48,39935.3919907407,2009-05-02,09:24:28
39.820233,116.278316,0,62,39935.3920486111,2009-05-02,09:24:33
39.820329,116.278281,0,70,39935.3921064815,2009-05-02,09:24:38
39.820429,116.27821,0,72,39935.3921643518,2009-05-02,09:24:43
39.820435,116.278164,0,70,39935.3922222222,2009-05-02,09:24:48
39.820413,116.278054,0,71,39935.3922800926,2009-05-02,09:24:53
39.820419,116.278008,0,71,39935.392337963,2009-05-02,09:24:58
39.820417,116.277963,0,75,39935.3923958333,2009-05-02,09:25:03
39.820414,116.27792,0,76,39935.3924537037,2009-05-02,09:25:08
39.820378,116.277845,0,82,39935.3925115741,2009-05-02,09:25:13
39.820353,116.277756,0,83,39935.3925694444,2009-05-02,09:25:18
39.820317,116.277644,0,87,39935.3926273148,2009-05-02,09:25:23
39.820305,116.277558,0,90,39935.3926851852,2009-05-02,09:25:28
39.820302,116.277484,0,95,39935.3927430556,2009-05-02,09:25:33
39.820265,116.277406,0,101,39935.3928009259,2009-05-02,09:25:38
39.820243,116.277332,0,104,39935.3928587963,2009-05-02,09:25:43
39.820308,116.277245,0,102,39935.3929166667,2009-05-02,09:25:48
39.820344,116.277176,0,101,39935.392974537,2009-05-02,09:25:53
39.820341,116.277102,0,103,39935.3930324074,2009-05-02,09:25:58
39.820359,116.277045,0,104,39935.3930902778,2009-05-02,09:26:03
39.820367,116.276973,0,103,39935.3931481481,2009-05-02,09:26:08
39.82037,116.276899,0,104,39935.3932060185,2009-05-02,09:26:13
39.820351,116.276801,0,111,39935.3932638889,2009-05-02,09:26:18
39.820358,116.276728,0,131,39935.3933217593,2009-05-02,09:26:23
39.820374,116.276655,0,130,39935.3933796296,2009-05-02,09:26:28
39.82036,116.276609,0,132,39935.3934375,2009-05-02,09:26:33
39.820369,116.276553,0,130,39935.3934953704,2009-05-02,09:26:38
39.820373,116.276438,0,129,39935.3935532407,2009-05-02,09:26:43
39.8204,116.276363,0,132,39935.3936111111,2009-05-02,09:26:48
39.820399,116.276314,0,131,39935.3936689815,2009-05-02,09:26:53
39.820413,116.276254,0,130,39935.3937268518,2009-05-02,09:26:58
39.820408,116.276173,0,131,39935.3937847222,2009-05-02,09:27:03
39.820411,116.276082,0,131,39935.3938425926,2009-05-02,09:27:08
39.820434,116.276007,0,131,39935.393900463,2009-05-02,09:27:13
39.820436,116.275922,0,128,39935.3939583333,2009-05-02,09:27:18
39.820448,116.275856,0,128,39935.3940162037,2009-05-02,09:27:23
39.820433,116.275789,0,129,39935.3940740741,2009-05-02,09:27:28
39.820436,116.275737,0,133,39935.3941319444,2009-05-02,09:27:33
39.820453,116.275695,0,135,39935.3941898148,2009-05-02,09:27:38
39.820468,116.275616,0,139,39935.3942476852,2009-05-02,09:27:43
39.820495,116.27554,0,141,39935.3943055556,2009-05-02,09:27:48
39.820503,116.275495,0,145,39935.3943634259,2009-05-02,09:27:53
39.820493,116.275456,0,149,39935.3944212963,2009-05-02,09:27:58
39.820464,116.275458,0,147,39935.3944791667,2009-05-02,09:28:03
39.820406,116.275456,0,138,39935.394537037,2009-05-02,09:28:08
39.820355,116.275439,0,132,39935.3945949074,2009-05-02,09:28:13
39.820355,116.275439,0,132,39935.3946296296,2009-05-02,09:28:16
39.820349,116.275433,0,130,39935.3946527778,2009-05-02,09:28:18
39.820321,116.275352,0,129,39935.3947106482,2009-05-02,09:28:23
39.820292,116.275282,0,129,39935.3947685185,2009-05-02,09:28:28
39.820253,116.27518,0,123,39935.3948263889,2009-05-02,09:28:33
39.820246,116.275098,0,124,39935.3948842593,2009-05-02,09:28:38
39.820235,116.275048,0,123,39935.3949421296,2009-05-02,09:28:43
39.820231,116.274981,0,118,39935.395,2009-05-02,09:28:48
39.820228,116.274928,0,115,39935.3950578704,2009-05-02,09:28:53
39.820228,116.274848,0,111,39935.3951157407,2009-05-02,09:28:58
39.820223,116.274788,0,109,39935.3951736111,2009-05-02,09:29:03
39.820236,116.274743,0,111,39935.3952314815,2009-05-02,09:29:08
39.820232,116.274718,0,108,39935.3952893519,2009-05-02,09:29:13
39.820237,116.274681,0,109,39935.3953472222,2009-05-02,09:29:18
39.820238,116.274633,0,108,39935.3954050926,2009-05-02,09:29:23
39.820222,116.274549,0,109,39935.395462963,2009-05-02,09:29:28
39.820216,116.274489,0,106,39935.3955208333,2009-05-02,09:29:33
39.820218,116.27442,0,101,39935.3955787037,2009-05-02,09:29:38
39.820214,116.274334,0,97,39935.3956365741,2009-05-02,09:29:43
39.820204,116.274277,0,96,39935.3956944444,2009-05-02,09:29:48
39.82017,116.274216,0,95,39935.3957523148,2009-05-02,09:29:53
39.820165,116.274159,0,89,39935.3958101852,2009-05-02,09:29:58
39.820165,116.274092,0,87,39935.3958680556,2009-05-02,09:30:03
39.820181,116.27402,0,84,39935.3959259259,2009-05-02,09:30:08
39.820219,116.273957,0,90,39935.3959837963,2009-05-02,09:30:13
39.82022,116.27389,0,96,39935.3960416667,2009-05-02,09:30:18
39.820212,116.273821,0,95,39935.396099537,2009-05-02,09:30:23
39.820206,116.27375,0,95,39935.3961574074,2009-05-02,09:30:28
39.820196,116.273672,0,96,39935.3962152778,2009-05-02,09:30:33
39.820195,116.273601,0,96,39935.3962731481,2009-05-02,09:30:38
39.820171,116.273539,0,95,39935.3963310185,2009-05-02,09:30:43
39.820241,116.273466,0,108,39935.3963888889,2009-05-02,09:30:48
39.820243,116.273399,0,109,39935.3964467593,2009-05-02,09:30:53
39.820255,116.273348,0,110,39935.3965046296,2009-05-02,09:30:58
39.82026,116.273283,0,111,39935.3965625,2009-05-02,09:31:03
39.820255,116.273196,0,109,39935.3966203704,2009-05-02,09:31:08
39.820246,116.273122,0,110,39935.3966782407,2009-05-02,09:31:13
39.820257,116.273046,0,108,39935.3967361111,2009-05-02,09:31:18
39.820285,116.272992,0,104,39935.3967939815,2009-05-02,09:31:23
39.820282,116.272908,0,105,39935.3968518519,2009-05-02,09:31:28
39.820267,116.272842,0,107,39935.3969097222,2009-05-02,09:31:33
39.820276,116.272768,0,108,39935.3969675926,2009-05-02,09:31:38
39.820281,116.272703,0,115,39935.397025463,2009-05-02,09:31:43
39.820278,116.272647,0,117,39935.3970833333,2009-05-02,09:31:48
39.820038,116.272805,0,163,39935.3991666667,2009-05-02,09:34:48
39.820037,116.272807,0,163,39935.399224537,2009-05-02,09:34:53
39.820036,116.272807,0,163,39935.3992824074,2009-05-02,09:34:58
39.820029,116.27281,0,163,39935.3993402778,2009-05-02,09:35:03
39.820025,116.272812,0,163,39935.3993981481,2009-05-02,09:35:08
39.820025,116.272812,0,163,39935.3994328704,2009-05-02,09:35:11
39.820029,116.272812,0,163,39935.3994560185,2009-05-02,09:35:13
39.820043,116.272816,0,163,39935.3995138889,2009-05-02,09:35:18
39.820057,116.272831,0,163,39935.3995717593,2009-05-02,09:35:23
39.820067,116.272828,0,163,39935.3996296296,2009-05-02,09:35:28
39.820087,116.272819,0,164,39935.3996875,2009-05-02,09:35:33
39.820142,116.272809,0,164,39935.3997453704,2009-05-02,09:35:38
39.82017,116.272793,0,164,39935.3998032407,2009-05-02,09:35:43
39.820152,116.272776,0,164,39935.3998611111,2009-05-02,09:35:48
39.820127,116.272806,0,164,39935.3999189815,2009-05-02,09:35:53
39.820115,116.272816,0,164,39935.3999768518,2009-05-02,09:35:58
39.820117,116.272816,0,164,39935.4000347222,2009-05-02,09:36:03
39.820117,116.272816,0,164,39935.4000694444,2009-05-02,09:36:06
39.820125,116.272813,0,164,39935.4000925926,2009-05-02,09:36:08
39.820136,116.272809,0,164,39935.400150463,2009-05-02,09:36:13
39.820147,116.272805,0,164,39935.4002083333,2009-05-02,09:36:18
39.820153,116.272803,0,164,39935.4002662037,2009-05-02,09:36:23
39.82015,116.272804,0,164,39935.4003240741,2009-05-02,09:36:28
39.820143,116.272807,0,164,39935.4003819444,2009-05-02,09:36:33
39.820145,116.272808,0,164,39935.4004398148,2009-05-02,09:36:38
39.820145,116.272809,0,164,39935.4004976852,2009-05-02,09:36:43
39.820145,116.272809,0,164,39935.4005324074,2009-05-02,09:36:46
39.820144,116.27281,0,164,39935.4005555556,2009-05-02,09:36:48
39.82012,116.272883,0,164,39935.4006134259,2009-05-02,09:36:53
39.820086,116.272897,0,164,39935.4006712963,2009-05-02,09:36:58
39.820038,116.272903,0,163,39935.4007291667,2009-05-02,09:37:03
39.820001,116.27287,0,161,39935.400787037,2009-05-02,09:37:08
39.819998,116.272928,0,159,39935.4008449074,2009-05-02,09:37:13
39.820013,116.272958,0,158,39935.4009027778,2009-05-02,09:37:18
39.819997,116.272972,0,159,39935.4009606481,2009-05-02,09:37:23
39.819976,116.272983,0,158,39935.4010185185,2009-05-02,09:37:28
39.819981,116.273004,0,158,39935.4010763889,2009-05-02,09:37:33
39.819981,116.273004,0,158,39935.4011111111,2009-05-02,09:37:36
39.819988,116.273007,0,158,39935.4011342593,2009-05-02,09:37:38
39.820022,116.273029,0,157,39935.4011921296,2009-05-02,09:37:43
39.820034,116.273023,0,157,39935.40125,2009-05-02,09:37:48
39.820029,116.273023,0,157,39935.4013078704,2009-05-02,09:37:53
39.820029,116.273023,0,157,39935.4013425926,2009-05-02,09:37:56
39.820032,116.273024,0,157,39935.4013657407,2009-05-02,09:37:58
39.820052,116.273026,0,157,39935.4014236111,2009-05-02,09:38:03
39.820072,116.273033,0,157,39935.4014814815,2009-05-02,09:38:08
39.820103,116.273029,0,157,39935.4015393518,2009-05-02,09:38:13
39.820145,116.273012,0,157,39935.4015972222,2009-05-02,09:38:18
39.820182,116.272992,0,157,39935.4016550926,2009-05-02,09:38:23
39.820208,116.272944,0,157,39935.401712963,2009-05-02,09:38:28
39.820197,116.272987,0,158,39935.4017708333,2009-05-02,09:38:33
39.820156,116.272926,0,156,39935.4018287037,2009-05-02,09:38:38
39.820165,116.272844,0,157,39935.4018865741,2009-05-02,09:38:43
39.820283,116.272673,0,172,39935.4019444444,2009-05-02,09:38:48
39.820315,116.272642,0,175,39935.4020023148,2009-05-02,09:38:53
39.82036,116.272607,0,178,39935.4020601852,2009-05-02,09:38:58
39.820362,116.272575,0,176,39935.4021180556,2009-05-02,09:39:03
39.82035,116.272573,0,174,39935.4021759259,2009-05-02,09:39:08
39.82035,116.272573,0,174,39935.4022106482,2009-05-02,09:39:11
39.82035,116.272575,0,174,39935.4022337963,2009-05-02,09:39:13
39.820342,116.272587,0,172,39935.4022916667,2009-05-02,09:39:18
39.820342,116.272587,0,172,39935.4023263889,2009-05-02,09:39:21
39.820344,116.272593,0,163,39935.402349537,2009-05-02,09:39:23
39.820318,116.272637,0,161,39935.4024074074,2009-05-02,09:39:28
39.820299,116.272663,0,157,39935.4024652778,2009-05-02,09:39:33
39.820278,116.272695,0,155,39935.4025231482,2009-05-02,09:39:38
39.820225,116.272752,0,155,39935.4025810185,2009-05-02,09:39:43
39.820201,116.272816,0,153,39935.4026388889,2009-05-02,09:39:48
39.820195,116.27288,0,150,39935.4026967593,2009-05-02,09:39:53
39.820199,116.272955,0,150,39935.4027546296,2009-05-02,09:39:58
39.820203,116.273019,0,151,39935.4028125,2009-05-02,09:40:03
39.820203,116.273086,0,149,39935.4028703704,2009-05-02,09:40:08
39.820189,116.273181,0,151,39935.4029282407,2009-05-02,09:40:13
39.820193,116.273226,0,151,39935.4029861111,2009-05-02,09:40:18
39.820196,116.273272,0,149,39935.4030439815,2009-05-02,09:40:23
39.820195,116.273349,0,151,39935.4031018519,2009-05-02,09:40:28
39.820187,116.273417,0,151,39935.4031597222,2009-05-02,09:40:33
39.820185,116.27348,0,152,39935.4032175926,2009-05-02,09:40:38
39.820185,116.273532,0,153,39935.403275463,2009-05-02,09:40:43
39.820187,116.273612,0,154,39935.4033333333,2009-05-02,09:40:48
39.820199,116.273665,0,151,39935.4033912037,2009-05-02,09:40:53
39.820209,116.273722,0,151,39935.4034490741,2009-05-02,09:40:58
39.820224,116.273828,0,153,39935.4035069444,2009-05-02,09:41:03
39.82022,116.273916,0,150,39935.4035648148,2009-05-02,09:41:08
39.820236,116.273952,0,148,39935.4036226852,2009-05-02,09:41:13
39.82023,116.274047,0,150,39935.4036805556,2009-05-02,09:41:18
39.820236,116.274098,0,151,39935.4037384259,2009-05-02,09:41:23
39.820235,116.274169,0,151,39935.4037962963,2009-05-02,09:41:28
39.820241,116.274236,0,151,39935.4038541667,2009-05-02,09:41:33
39.820213,116.274323,0,152,39935.403912037,2009-05-02,09:41:38
39.820212,116.27438,0,155,39935.4039699074,2009-05-02,09:41:43
39.820201,116.274447,0,151,39935.4040277778,2009-05-02,09:41:48
39.820204,116.27453,0,154,39935.4040856481,2009-05-02,09:41:53
39.820214,116.274612,0,156,39935.4041435185,2009-05-02,09:41:58
39.820221,116.274664,0,155,39935.4042013889,2009-05-02,09:42:03
39.82021,116.274706,0,154,39935.4042592593,2009-05-02,09:42:08
39.820203,116.274778,0,154,39935.4043171296,2009-05-02,09:42:13
39.820199,116.27487,0,156,39935.404375,2009-05-02,09:42:18
39.820216,116.27495,0,153,39935.4044328704,2009-05-02,09:42:23
39.820204,116.275023,0,143,39935.4044907407,2009-05-02,09:42:28
39.820199,116.275106,0,146,39935.4045486111,2009-05-02,09:42:33
39.820152,116.275151,0,144,39935.4046064815,2009-05-02,09:42:38
39.820096,116.275142,0,146,39935.4046643519,2009-05-02,09:42:43
39.82002,116.275097,0,154,39935.4047222222,2009-05-02,09:42:48
39.819926,116.275044,0,168,39935.4047800926,2009-05-02,09:42:53
39.819865,116.275068,0,174,39935.404837963,2009-05-02,09:42:58
39.819831,116.275127,0,172,39935.4048958333,2009-05-02,09:43:03
39.819768,116.275169,0,173,39935.4049537037,2009-05-02,09:43:08
39.819724,116.275232,0,169,39935.4050115741,2009-05-02,09:43:13
39.819712,116.27532,0,170,39935.4050694444,2009-05-02,09:43:18
39.819706,116.275352,0,171,39935.4051273148,2009-05-02,09:43:23
39.81967,116.275426,0,174,39935.4051851852,2009-05-02,09:43:28
39.819692,116.275563,0,168,39935.4052430556,2009-05-02,09:43:33
39.8197,116.275653,0,163,39935.4053009259,2009-05-02,09:43:38
39.8197,116.275748,0,161,39935.4053587963,2009-05-02,09:43:43
39.819691,116.275835,0,153,39935.4054166667,2009-05-02,09:43:48
39.819691,116.275909,0,154,39935.405474537,2009-05-02,09:43:53
39.819709,116.275962,0,150,39935.4055324074,2009-05-02,09:43:58
39.81973,116.276028,0,148,39935.4055902778,2009-05-02,09:44:03
39.819744,116.276092,0,147,39935.4056481481,2009-05-02,09:44:08
39.819747,116.27616,0,145,39935.4057060185,2009-05-02,09:44:13
39.819678,116.276278,0,146,39935.4057638889,2009-05-02,09:44:18
39.819647,116.27637,0,152,39935.4058217593,2009-05-02,09:44:23
39.819659,116.276419,0,156,39935.4058796296,2009-05-02,09:44:28
39.819678,116.276474,0,160,39935.4059375,2009-05-02,09:44:33
39.819686,116.276541,0,163,39935.4059953704,2009-05-02,09:44:38
39.819733,116.276576,0,168,39935.4060532407,2009-05-02,09:44:43
39.819753,116.276631,0,173,39935.4061111111,2009-05-02,09:44:48
39.819747,116.27673,0,172,39935.4061689815,2009-05-02,09:44:53
39.819736,116.276792,0,176,39935.4062268519,2009-05-02,09:44:58
39.819676,116.276855,0,181,39935.4062847222,2009-05-02,09:45:03
39.819681,116.276908,0,180,39935.4063425926,2009-05-02,09:45:08
39.819719,116.276996,0,174,39935.406400463,2009-05-02,09:45:13
39.81975,116.277064,0,170,39935.4064583333,2009-05-02,09:45:18
39.819754,116.277139,0,170,39935.4065162037,2009-05-02,09:45:23
39.819762,116.277228,0,168,39935.4065740741,2009-05-02,09:45:28
39.819787,116.277298,0,169,39935.4066319444,2009-05-02,09:45:33
39.819819,116.277351,0,166,39935.4066898148,2009-05-02,09:45:38
39.819838,116.277385,0,163,39935.4067476852,2009-05-02,09:45:43
39.819843,116.277461,0,160,39935.4068055556,2009-05-02,09:45:48
39.819844,116.277524,0,158,39935.4068634259,2009-05-02,09:45:53
39.819828,116.277602,0,159,39935.4069212963,2009-05-02,09:45:58
39.819814,116.277679,0,159,39935.4069791667,2009-05-02,09:46:03
39.819789,116.277767,0,158,39935.407037037,2009-05-02,09:46:08
39.819784,116.277821,0,161,39935.4070949074,2009-05-02,09:46:13
39.819746,116.277907,0,158,39935.4071527778,2009-05-02,09:46:18
39.819748,116.277971,0,153,39935.4072106481,2009-05-02,09:46:23
39.819779,116.278002,0,152,39935.4072685185,2009-05-02,09:46:28
39.819792,116.278079,0,153,39935.4073263889,2009-05-02,09:46:33
39.81977,116.278106,0,150,39935.4073842593,2009-05-02,09:46:38
39.819815,116.278168,0,156,39935.4074421296,2009-05-02,09:46:43
39.819866,116.278257,0,156,39935.4075,2009-05-02,09:46:48
39.819898,116.278313,0,152,39935.4075578704,2009-05-02,09:46:53
39.8199,116.278379,0,149,39935.4076157407,2009-05-02,09:46:58
39.819846,116.278501,0,144,39935.4076736111,2009-05-02,09:47:03
39.819782,116.278598,0,146,39935.4077314815,2009-05-02,09:47:08
39.819775,116.278668,0,144,39935.4077893518,2009-05-02,09:47:13
39.819769,116.27873,0,144,39935.4078472222,2009-05-02,09:47:18
39.819733,116.278811,0,143,39935.4079050926,2009-05-02,09:47:23
39.819743,116.278891,0,139,39935.407962963,2009-05-02,09:47:28
39.819747,116.27897,0,140,39935.4080208333,2009-05-02,09:47:33
39.819749,116.279034,0,139,39935.4080787037,2009-05-02,09:47:38
39.819755,116.279096,0,135,39935.4081365741,2009-05-02,09:47:43
39.819736,116.279177,0,129,39935.4081944444,2009-05-02,09:47:48
39.819744,116.279237,0,127,39935.4082523148,2009-05-02,09:47:53
39.81973,116.279299,0,125,39935.4083101852,2009-05-02,09:47:58
39.819723,116.279374,0,124,39935.4083680556,2009-05-02,09:48:03
39.819732,116.279423,0,124,39935.4084259259,2009-05-02,09:48:08
39.81971,116.279508,0,121,39935.4084837963,2009-05-02,09:48:13
39.819578,116.2796,0,113,39935.4085416667,2009-05-02,09:48:18
39.819514,116.279685,0,108,39935.408599537,2009-05-02,09:48:23
39.819547,116.279771,0,109,39935.4086574074,2009-05-02,09:48:28
39.819601,116.279826,0,112,39935.4087152778,2009-05-02,09:48:33
39.819659,116.279873,0,113,39935.4087731481,2009-05-02,09:48:38
39.819681,116.27993,0,111,39935.4088310185,2009-05-02,09:48:43
39.819688,116.279985,0,111,39935.4088888889,2009-05-02,09:48:48
39.819717,116.280052,0,110,39935.4089467593,2009-05-02,09:48:53
39.819719,116.280136,0,111,39935.4090046296,2009-05-02,09:48:58
39.819699,116.280215,0,112,39935.4090625,2009-05-02,09:49:03
39.819679,116.280285,0,108,39935.4091203704,2009-05-02,09:49:08
39.81969,116.28037,0,107,39935.4091782407,2009-05-02,09:49:13
39.819687,116.280431,0,100,39935.4092361111,2009-05-02,09:49:18
39.819673,116.280473,0,98,39935.4092939815,2009-05-02,09:49:23
39.819634,116.280555,0,95,39935.4093518518,2009-05-02,09:49:28
39.819621,116.28063,0,90,39935.4094097222,2009-05-02,09:49:33
39.819663,116.280702,0,94,39935.4094675926,2009-05-02,09:49:38
39.819692,116.280779,0,98,39935.409525463,2009-05-02,09:49:43
39.819703,116.280862,0,97,39935.4095833333,2009-05-02,09:49:48
39.819712,116.280922,0,97,39935.4096412037,2009-05-02,09:49:53
39.819725,116.280989,0,94,39935.4096990741,2009-05-02,09:49:58
39.819743,116.281051,0,93,39935.4097569444,2009-05-02,09:50:03
39.819752,116.28112,0,92,39935.4098148148,2009-05-02,09:50:08
39.819757,116.28118,0,94,39935.4098726852,2009-05-02,09:50:13
39.819728,116.281259,0,92,39935.4099305556,2009-05-02,09:50:18
39.819777,116.281278,0,91,39935.4099884259,2009-05-02,09:50:23
39.819773,116.281286,0,90,39935.4100462963,2009-05-02,09:50:28
39.819773,116.281286,0,90,39935.4101041667,2009-05-02,09:50:33
39.819772,116.281286,0,90,39935.410162037,2009-05-02,09:50:38
39.819772,116.281286,0,90,39935.4101967593,2009-05-02,09:50:41
39.819775,116.281283,0,90,39935.4102199074,2009-05-02,09:50:43
39.819784,116.281277,0,90,39935.4102777778,2009-05-02,09:50:48
39.819784,116.281277,0,90,39935.4103125,2009-05-02,09:50:51
39.81979,116.281274,0,90,39935.4103356482,2009-05-02,09:50:53
39.819404,116.28147,0,84,39935.410625,2009-05-02,09:51:18
39.819436,116.281496,0,90,39935.4106828704,2009-05-02,09:51:23
39.819483,116.281525,0,90,39935.4107407407,2009-05-02,09:51:28
39.819487,116.281516,0,90,39935.4107986111,2009-05-02,09:51:33
39.819517,116.281548,0,89,39935.4108564815,2009-05-02,09:51:38
39.819584,116.281573,0,89,39935.4109143519,2009-05-02,09:51:43
39.81966,116.281605,0,89,39935.4109722222,2009-05-02,09:51:48
39.819855,116.281635,0,133,39935.4134027778,2009-05-02,09:55:18
39.81994,116.281632,0,133,39935.4134606481,2009-05-02,09:55:23
39.819975,116.281653,0,136,39935.4135185185,2009-05-02,09:55:28
39.819965,116.281646,0,133,39935.4135763889,2009-05-02,09:55:33
39.819965,116.281646,0,133,39935.4136111111,2009-05-02,09:55:36
39.819961,116.281648,0,133,39935.4136342593,2009-05-02,09:55:38
39.819952,116.281652,0,133,39935.4136921296,2009-05-02,09:55:43
39.819929,116.281675,0,133,39935.41375,2009-05-02,09:55:48
39.819876,116.281719,0,138,39935.4138078704,2009-05-02,09:55:53
39.819872,116.28172,0,139,39935.4138657407,2009-05-02,09:55:58
39.819868,116.281721,0,139,39935.4139236111,2009-05-02,09:56:03
39.819869,116.281722,0,139,39935.4139814815,2009-05-02,09:56:08
39.819863,116.281725,0,139,39935.4140393519,2009-05-02,09:56:13
39.819858,116.281727,0,139,39935.4140972222,2009-05-02,09:56:18
39.819862,116.281726,0,139,39935.4141550926,2009-05-02,09:56:23
39.819864,116.281726,0,139,39935.414212963,2009-05-02,09:56:28
39.819864,116.281726,0,139,39935.4142476852,2009-05-02,09:56:31
39.819869,116.281725,0,139,39935.4142708333,2009-05-02,09:56:33
39.81988,116.281721,0,139,39935.4143287037,2009-05-02,09:56:38
39.819888,116.281718,0,139,39935.4143865741,2009-05-02,09:56:43
39.819888,116.281718,0,139,39935.4144212963,2009-05-02,09:56:46
39.819884,116.28172,0,139,39935.4144444444,2009-05-02,09:56:48
39.819857,116.28174,0,140,39935.4145023148,2009-05-02,09:56:53
39.819816,116.281763,0,137,39935.4145601852,2009-05-02,09:56:58
39.819805,116.281769,0,137,39935.4146180556,2009-05-02,09:57:03
39.81974,116.281799,0,137,39935.4146759259,2009-05-02,09:57:08
39.819693,116.281843,0,138,39935.4147337963,2009-05-02,09:57:13
39.819653,116.281869,0,139,39935.4147916667,2009-05-02,09:57:18
39.819638,116.281871,0,139,39935.414849537,2009-05-02,09:57:23
39.819635,116.281872,0,139,39935.4149074074,2009-05-02,09:57:28
39.819635,116.281872,0,139,39935.4149421296,2009-05-02,09:57:31
39.819638,116.28187,0,139,39935.4149652778,2009-05-02,09:57:33
39.819688,116.28183,0,140,39935.4150231481,2009-05-02,09:57:38
39.819729,116.281821,0,141,39935.4150810185,2009-05-02,09:57:43
39.819764,116.28178,0,143,39935.4151388889,2009-05-02,09:57:48
39.819759,116.2818,0,146,39935.4151967593,2009-05-02,09:57:53
39.819751,116.28182,0,148,39935.4152546296,2009-05-02,09:57:58
39.819755,116.281819,0,148,39935.4153125,2009-05-02,09:58:03
39.819758,116.28182,0,148,39935.4153703704,2009-05-02,09:58:08
39.819751,116.281826,0,148,39935.4154282407,2009-05-02,09:58:13
39.819745,116.28183,0,148,39935.4154861111,2009-05-02,09:58:18
39.81975,116.281828,0,148,39935.4155439815,2009-05-02,09:58:23
39.819758,116.281823,0,148,39935.4156018518,2009-05-02,09:58:28
39.819757,116.281823,0,148,39935.4156597222,2009-05-02,09:58:33
39.819752,116.281824,0,148,39935.4157175926,2009-05-02,09:58:38
39.819752,116.281824,0,148,39935.4157523148,2009-05-02,09:58:41
39.819749,116.281826,0,148,39935.415775463,2009-05-02,09:58:43
39.819709,116.281787,0,155,39935.4158333333,2009-05-02,09:58:48
39.819679,116.28177,0,158,39935.4158912037,2009-05-02,09:58:53
39.819413,116.281738,0,237,39935.4478935185,2009-05-02,10:44:58
39.819403,116.281741,0,238,39935.4479513889,2009-05-02,10:45:03
39.819403,116.281741,0,238,39935.4479861111,2009-05-02,10:45:06
39.819395,116.281744,0,238,39935.4480092593,2009-05-02,10:45:08
39.819385,116.281748,0,238,39935.4480671296,2009-05-02,10:45:13
39.819378,116.281751,0,238,39935.448125,2009-05-02,10:45:18
39.819371,116.281754,0,238,39935.4481828704,2009-05-02,10:45:23
39.819365,116.281753,0,238,39935.4482407407,2009-05-02,10:45:28
39.819363,116.28175,0,238,39935.4482986111,2009-05-02,10:45:33
39.819362,116.281749,0,238,39935.4483564815,2009-05-02,10:45:38
39.819362,116.281749,0,238,39935.4483912037,2009-05-02,10:45:41
39.819366,116.281744,0,238,39935.4484143518,2009-05-02,10:45:43
39.819375,116.281739,0,238,39935.4484722222,2009-05-02,10:45:48
39.81938,116.281737,0,238,39935.4485300926,2009-05-02,10:45:53
39.819378,116.281738,0,238,39935.448587963,2009-05-02,10:45:58
39.819378,116.281738,0,238,39935.4486226852,2009-05-02,10:46:01
39.819382,116.281736,0,238,39935.4486458333,2009-05-02,10:46:03
39.819392,116.28173,0,238,39935.4487037037,2009-05-02,10:46:08
39.819385,116.28162,0,238,39935.4487615741,2009-05-02,10:46:13
39.819356,116.281478,0,238,39935.4488194444,2009-05-02,10:46:18
39.81936,116.281473,0,238,39935.4488773148,2009-05-02,10:46:23
39.81936,116.281471,0,238,39935.4489351852,2009-05-02,10:46:28
39.81936,116.281471,0,238,39935.4489930556,2009-05-02,10:46:33
39.819359,116.281472,0,238,39935.4490509259,2009-05-02,10:46:38
39.819361,116.28147,0,238,39935.4491087963,2009-05-02,10:46:43
39.819365,116.281468,0,238,39935.4491666667,2009-05-02,10:46:48
39.819367,116.281468,0,238,39935.449224537,2009-05-02,10:46:53
39.819369,116.281469,0,238,39935.4492824074,2009-05-02,10:46:58
39.819367,116.281471,0,238,39935.4493402778,2009-05-02,10:47:03
39.819365,116.281473,0,238,39935.4493981482,2009-05-02,10:47:08
39.819362,116.281474,0,238,39935.4494560185,2009-05-02,10:47:13
39.819361,116.281475,0,238,39935.4495138889,2009-05-02,10:47:18
39.819359,116.281474,0,238,39935.4495717593,2009-05-02,10:47:23
39.819359,116.281474,0,238,39935.4496064815,2009-05-02,10:47:26
39.819354,116.281474,0,238,39935.4496296296,2009-05-02,10:47:28
39.819345,116.281478,0,238,39935.4496875,2009-05-02,10:47:33
39.819336,116.281484,0,238,39935.4497453704,2009-05-02,10:47:38
39.81933,116.281491,0,238,39935.4498032407,2009-05-02,10:47:43
39.819325,116.281494,0,239,39935.4498611111,2009-05-02,10:47:48
39.819327,116.281494,0,239,39935.4499189815,2009-05-02,10:47:53
39.819324,116.281493,0,239,39935.4499768519,2009-05-02,10:47:58
39.819321,116.281494,0,239,39935.4500347222,2009-05-02,10:48:03
39.819324,116.281493,0,239,39935.4500925926,2009-05-02,10:48:08
39.819327,116.281492,0,239,39935.450150463,2009-05-02,10:48:13
39.81933,116.28149,0,240,39935.4502083333,2009-05-02,10:48:18
39.819334,116.281491,0,240,39935.4502662037,2009-05-02,10:48:23
39.819334,116.281491,0,240,39935.4503009259,2009-05-02,10:48:26
39.81934,116.281491,0,240,39935.4503240741,2009-05-02,10:48:28
39.81935,116.281489,0,240,39935.4503819444,2009-05-02,10:48:33
39.819404,116.281535,0,244,39935.4504398148,2009-05-02,10:48:38
39.819434,116.281566,0,247,39935.4504976852,2009-05-02,10:48:43
39.819434,116.281566,0,247,39935.4505324074,2009-05-02,10:48:46
39.81944,116.281565,0,247,39935.4505555556,2009-05-02,10:48:48
39.819463,116.28159,0,246,39935.4506134259,2009-05-02,10:48:53
39.819514,116.281582,0,246,39935.4506712963,2009-05-02,10:48:58
39.819539,116.281579,0,246,39935.4507291667,2009-05-02,10:49:03
39.819541,116.281579,0,246,39935.450787037,2009-05-02,10:49:08
39.819546,116.281577,0,246,39935.4508449074,2009-05-02,10:49:13
39.819548,116.281576,0,246,39935.4509027778,2009-05-02,10:49:18
39.819552,116.281575,0,246,39935.4509606481,2009-05-02,10:49:23
39.819558,116.281573,0,245,39935.4510185185,2009-05-02,10:49:28
39.819561,116.281573,0,245,39935.4510763889,2009-05-02,10:49:33
39.81956,116.281576,0,245,39935.4511342593,2009-05-02,10:49:38
39.819565,116.281576,0,245,39935.4511921296,2009-05-02,10:49:43
39.819571,116.281575,0,245,39935.45125,2009-05-02,10:49:48
39.819567,116.281579,0,245,39935.4513078704,2009-05-02,10:49:53
39.819565,116.281582,0,245,39935.4513657407,2009-05-02,10:49:58
39.819563,116.281585,0,245,39935.4514236111,2009-05-02,10:50:03
39.819568,116.281583,0,245,39935.4514814815,2009-05-02,10:50:08
39.819574,116.281583,0,245,39935.4515393519,2009-05-02,10:50:13
39.819582,116.28158,0,245,39935.4515972222,2009-05-02,10:50:18
39.819586,116.28158,0,244,39935.4516550926,2009-05-02,10:50:23
39.819586,116.28158,0,244,39935.4516898148,2009-05-02,10:50:26
39.81959,116.28158,0,244,39935.451712963,2009-05-02,10:50:28
39.81959,116.281614,0,244,39935.4517708333,2009-05-02,10:50:33
39.81958,116.281658,0,245,39935.4518287037,2009-05-02,10:50:38
39.819582,116.28166,0,245,39935.4518865741,2009-05-02,10:50:43
39.819581,116.281662,0,244,39935.4519444444,2009-05-02,10:50:48
39.81958,116.281663,0,245,39935.4520023148,2009-05-02,10:50:53
39.819582,116.281663,0,245,39935.4520601852,2009-05-02,10:50:58
39.819583,116.281662,0,244,39935.4521180556,2009-05-02,10:51:03
39.819586,116.281661,0,244,39935.4521759259,2009-05-02,10:51:08
39.819582,116.281664,0,244,39935.4522337963,2009-05-02,10:51:13
39.819582,116.281666,0,244,39935.4522916667,2009-05-02,10:51:18
39.819586,116.281667,0,244,39935.452349537,2009-05-02,10:51:23
39.819586,116.281669,0,244,39935.4524074074,2009-05-02,10:51:28
39.819583,116.281672,0,244,39935.4524652778,2009-05-02,10:51:33
39.81958,116.281676,0,244,39935.4525231481,2009-05-02,10:51:38
39.819584,116.281675,0,244,39935.4525810185,2009-05-02,10:51:43
39.81959,116.281672,0,244,39935.4526388889,2009-05-02,10:51:48
39.819598,116.281668,0,244,39935.4526967593,2009-05-02,10:51:53
39.819601,116.281666,0,244,39935.4527546296,2009-05-02,10:51:58
39.819601,116.281666,0,244,39935.4527893519,2009-05-02,10:52:01
39.819606,116.281664,0,244,39935.4528125,2009-05-02,10:52:03
39.819615,116.281659,0,244,39935.4528703704,2009-05-02,10:52:08
39.819635,116.281643,0,243,39935.4529282407,2009-05-02,10:52:13
39.819667,116.281642,0,242,39935.4529861111,2009-05-02,10:52:18
39.819681,116.28166,0,241,39935.4530439815,2009-05-02,10:52:23
39.819682,116.281671,0,239,39935.4531018519,2009-05-02,10:52:28
39.819674,116.281711,0,236,39935.4531597222,2009-05-02,10:52:33
39.81968,116.281708,0,235,39935.4532175926,2009-05-02,10:52:38
39.81968,116.281709,0,236,39935.453275463,2009-05-02,10:52:43
39.819673,116.281713,0,236,39935.4533333333,2009-05-02,10:52:48
39.819668,116.281714,0,237,39935.4533912037,2009-05-02,10:52:53
39.819665,116.281715,0,237,39935.4534490741,2009-05-02,10:52:58
39.819661,116.281717,0,238,39935.4535069444,2009-05-02,10:53:03
39.819661,116.281717,0,238,39935.4535416667,2009-05-02,10:53:06
39.819662,116.281716,0,238,39935.4535648148,2009-05-02,10:53:08
39.81968,116.281709,0,238,39935.4536226852,2009-05-02,10:53:13
39.819705,116.281688,0,237,39935.4536805556,2009-05-02,10:53:18
39.819715,116.281692,0,237,39935.4537384259,2009-05-02,10:53:23
39.819717,116.281691,0,236,39935.4537962963,2009-05-02,10:53:28
39.819711,116.281694,0,236,39935.4538541667,2009-05-02,10:53:33
39.819708,116.281695,0,236,39935.453912037,2009-05-02,10:53:38
39.819713,116.281694,0,236,39935.4539699074,2009-05-02,10:53:43
39.819717,116.281693,0,236,39935.4540277778,2009-05-02,10:53:48
39.819714,116.281695,0,236,39935.4540856481,2009-05-02,10:53:53
39.819713,116.281697,0,237,39935.4541435185,2009-05-02,10:53:58
39.81971,116.281698,0,237,39935.4542013889,2009-05-02,10:54:03
39.819716,116.281696,0,237,39935.4542592593,2009-05-02,10:54:08
39.819718,116.281694,0,237,39935.4543171296,2009-05-02,10:54:13
39.819721,116.281693,0,237,39935.454375,2009-05-02,10:54:18
39.819721,116.281694,0,237,39935.4544328704,2009-05-02,10:54:23
39.81972,116.281694,0,237,39935.4544907407,2009-05-02,10:54:28
39.81972,116.281695,0,237,39935.4545486111,2009-05-02,10:54:33
39.819722,116.281695,0,237,39935.4546064815,2009-05-02,10:54:38
39.819721,116.2817,0,238,39935.4546643518,2009-05-02,10:54:43
39.819722,116.281702,0,238,39935.4547222222,2009-05-02,10:54:48
39.819728,116.2817,0,238,39935.4547800926,2009-05-02,10:54:53
39.819734,116.281698,0,238,39935.454837963,2009-05-02,10:54:58
39.81974,116.281697,0,238,39935.4548958333,2009-05-02,10:55:03
39.819742,116.281696,0,238,39935.4549537037,2009-05-02,10:55:08
39.819743,116.281694,0,238,39935.4550115741,2009-05-02,10:55:13
39.819739,116.281696,0,238,39935.4550694444,2009-05-02,10:55:18
39.819732,116.281697,0,238,39935.4551273148,2009-05-02,10:55:23
39.81973,116.281698,0,238,39935.4551851852,2009-05-02,10:55:28
39.81973,116.281698,0,238,39935.4552430556,2009-05-02,10:55:33
39.81973,116.281698,0,238,39935.4552777778,2009-05-02,10:55:36
39.819734,116.281697,0,237,39935.4553009259,2009-05-02,10:55:38
39.819729,116.281708,0,240,39935.4553587963,2009-05-02,10:55:43
39.819729,116.281708,0,240,39935.4553935185,2009-05-02,10:55:46
39.819731,116.281709,0,240,39935.4554166667,2009-05-02,10:55:48
39.819757,116.281693,0,245,39935.455474537,2009-05-02,10:55:53
39.819749,116.281721,0,247,39935.4555324074,2009-05-02,10:55:58
39.819747,116.281731,0,248,39935.4555902778,2009-05-02,10:56:03
39.819745,116.281735,0,248,39935.4556481481,2009-05-02,10:56:08
39.819745,116.281735,0,248,39935.4556828704,2009-05-02,10:56:11
39.819746,116.281737,0,249,39935.4557060185,2009-05-02,10:56:13
39.819737,116.281759,0,249,39935.4557638889,2009-05-02,10:56:18
39.819716,116.281789,0,250,39935.4558217593,2009-05-02,10:56:23
39.819714,116.281792,0,250,39935.4558796296,2009-05-02,10:56:28
39.819714,116.281792,0,250,39935.4559143518,2009-05-02,10:56:31
39.819715,116.281791,0,250,39935.4559375,2009-05-02,10:56:33
39.819724,116.281744,0,252,39935.4559953704,2009-05-02,10:56:38
39.819711,116.281685,0,255,39935.4560532407,2009-05-02,10:56:43
39.819698,116.281632,0,258,39935.4561111111,2009-05-02,10:56:48
39.81969,116.281586,0,261,39935.4561689815,2009-05-02,10:56:53
39.819702,116.281623,0,260,39935.4562268518,2009-05-02,10:56:58
39.819701,116.281666,0,257,39935.4562847222,2009-05-02,10:57:03
39.8197,116.281667,0,257,39935.4563425926,2009-05-02,10:57:08
39.819703,116.281666,0,257,39935.456400463,2009-05-02,10:57:13
39.81971,116.281663,0,257,39935.4564583333,2009-05-02,10:57:18
39.81971,116.281663,0,257,39935.4564930556,2009-05-02,10:57:21
39.819711,116.281663,0,257,39935.4565162037,2009-05-02,10:57:23
39.819698,116.281666,0,259,39935.4565740741,2009-05-02,10:57:28
39.819684,116.281641,0,260,39935.4566319444,2009-05-02,10:57:33
39.819683,116.281642,0,260,39935.4566898148,2009-05-02,10:57:38
39.819685,116.281643,0,260,39935.4567476852,2009-05-02,10:57:43
39.819691,116.28164,0,260,39935.4568055556,2009-05-02,10:57:48
39.819699,116.281637,0,260,39935.4568634259,2009-05-02,10:57:53
39.819703,116.281635,0,260,39935.4569212963,2009-05-02,10:57:58
39.819698,116.281639,0,261,39935.4569791667,2009-05-02,10:58:03
39.81969,116.281645,0,261,39935.457037037,2009-05-02,10:58:08
39.819685,116.28165,0,261,39935.4570949074,2009-05-02,10:58:13
39.819685,116.28165,0,261,39935.4571296296,2009-05-02,10:58:16
39.819686,116.281651,0,261,39935.4571527778,2009-05-02,10:58:18
39.819695,116.281647,0,261,39935.4572106482,2009-05-02,10:58:23
39.819703,116.281644,0,261,39935.4572685185,2009-05-02,10:58:28
39.819703,116.281644,0,261,39935.4573032407,2009-05-02,10:58:31
39.819702,116.281637,0,260,39935.4573263889,2009-05-02,10:58:33
39.819699,116.281614,0,259,39935.4573842593,2009-05-02,10:58:38
39.819704,116.2816,0,259,39935.4574421296,2009-05-02,10:58:43
39.81969,116.281606,0,257,39935.4575,2009-05-02,10:58:48
39.819687,116.281609,0,257,39935.4575578704,2009-05-02,10:58:53
39.819686,116.28161,0,257,39935.4576157407,2009-05-02,10:58:58
39.819686,116.28161,0,257,39935.457650463,2009-05-02,10:59:01
39.819682,116.281614,0,257,39935.4576736111,2009-05-02,10:59:03
39.819672,116.281647,0,254,39935.4577314815,2009-05-02,10:59:08
39.819672,116.281647,0,254,39935.4577662037,2009-05-02,10:59:11
39.81967,116.281648,0,254,39935.4577893519,2009-05-02,10:59:13
39.81966,116.281655,0,254,39935.4578472222,2009-05-02,10:59:18
39.819655,116.281659,0,254,39935.4579050926,2009-05-02,10:59:23
39.819655,116.281659,0,253,39935.457962963,2009-05-02,10:59:28
39.819653,116.281661,0,253,39935.4580208333,2009-05-02,10:59:33
39.819646,116.281666,0,253,39935.4580787037,2009-05-02,10:59:38
39.81964,116.28167,0,253,39935.4581365741,2009-05-02,10:59:43
39.81964,116.281672,0,254,39935.4581944444,2009-05-02,10:59:48
39.819635,116.281675,0,254,39935.4582523148,2009-05-02,10:59:53
39.819631,116.281677,0,253,39935.4583101852,2009-05-02,10:59:58
39.819631,116.281677,0,253,39935.4583449074,2009-05-02,11:00:01
39.819635,116.281675,0,253,39935.4583680556,2009-05-02,11:00:03
39.819648,116.281674,0,255,39935.4584259259,2009-05-02,11:00:08
39.819646,116.281686,0,256,39935.4584837963,2009-05-02,11:00:13
39.819638,116.281697,0,258,39935.4585416667,2009-05-02,11:00:18
39.819634,116.281737,0,259,39935.458599537,2009-05-02,11:00:23
39.819646,116.281739,0,259,39935.4586574074,2009-05-02,11:00:28
39.819645,116.28174,0,259,39935.4587152778,2009-05-02,11:00:33
39.819639,116.281743,0,259,39935.4587731481,2009-05-02,11:00:38
39.819633,116.281746,0,259,39935.4588310185,2009-05-02,11:00:43
39.819629,116.281747,0,259,39935.4588888889,2009-05-02,11:00:48
39.819633,116.281744,0,259,39935.4589467593,2009-05-02,11:00:53
39.819639,116.28174,0,259,39935.4590046296,2009-05-02,11:00:58
39.819646,116.281736,0,259,39935.4590625,2009-05-02,11:01:03
39.819648,116.281734,0,259,39935.4591203704,2009-05-02,11:01:08
39.819651,116.281733,0,259,39935.4591782407,2009-05-02,11:01:13
39.819659,116.281729,0,258,39935.4592361111,2009-05-02,11:01:18
39.819663,116.28173,0,259,39935.4592939815,2009-05-02,11:01:23
39.819655,116.281738,0,259,39935.4593518519,2009-05-02,11:01:28
39.81965,116.281734,0,259,39935.4594097222,2009-05-02,11:01:33
39.819652,116.281732,0,259,39935.4594675926,2009-05-02,11:01:38
39.819653,116.281732,0,259,39935.459525463,2009-05-02,11:01:43
39.819653,116.281732,0,259,39935.4595601852,2009-05-02,11:01:46
39.819648,116.281733,0,259,39935.4595833333,2009-05-02,11:01:48
39.819588,116.28172,0,259,39935.4596412037,2009-05-02,11:01:53
39.819566,116.281716,0,259,39935.4596990741,2009-05-02,11:01:58
39.819563,116.281717,0,259,39935.4597569444,2009-05-02,11:02:03
39.819563,116.281717,0,259,39935.4597916667,2009-05-02,11:02:06
39.81956,116.28172,0,258,39935.4598148148,2009-05-02,11:02:08
39.819565,116.281731,0,258,39935.4598726852,2009-05-02,11:02:13
39.819597,116.281778,0,259,39935.4599305556,2009-05-02,11:02:18
39.819624,116.281799,0,261,39935.4599884259,2009-05-02,11:02:23
39.819645,116.281795,0,260,39935.4600462963,2009-05-02,11:02:28
39.819673,116.281789,0,261,39935.4601041667,2009-05-02,11:02:33
39.819712,116.281756,0,261,39935.460162037,2009-05-02,11:02:38
39.819737,116.281732,0,260,39935.4602199074,2009-05-02,11:02:43
39.819737,116.281732,0,260,39935.4602546296,2009-05-02,11:02:46
39.819745,116.281727,0,259,39935.4602777778,2009-05-02,11:02:48
39.819756,116.281683,0,258,39935.4603356481,2009-05-02,11:02:53
39.81975,116.281675,0,258,39935.4603935185,2009-05-02,11:02:58
39.81975,116.281675,0,258,39935.4604282407,2009-05-02,11:03:01
39.819753,116.281673,0,258,39935.4604513889,2009-05-02,11:03:03
39.819766,116.28166,0,258,39935.4605092593,2009-05-02,11:03:08
39.81974,116.281642,0,258,39935.4605671296,2009-05-02,11:03:13
39.81974,116.281641,0,258,39935.460625,2009-05-02,11:03:18
39.819748,116.281635,0,258,39935.4606828704,2009-05-02,11:03:23
39.819748,116.281635,0,258,39935.4607175926,2009-05-02,11:03:26
39.819751,116.281633,0,258,39935.4607407407,2009-05-02,11:03:28
39.819763,116.281596,0,257,39935.4607986111,2009-05-02,11:03:33
39.819784,116.281519,0,257,39935.4608564815,2009-05-02,11:03:38
39.81979,116.28151,0,257,39935.4609143519,2009-05-02,11:03:43
39.819795,116.281485,0,257,39935.4609722222,2009-05-02,11:03:48
39.819791,116.281494,0,257,39935.4610300926,2009-05-02,11:03:53
39.819791,116.281494,0,257,39935.4610648148,2009-05-02,11:03:56
39.819783,116.281499,0,257,39935.461087963,2009-05-02,11:03:58
39.819772,116.281511,0,258,39935.4611458333,2009-05-02,11:04:03
39.819719,116.281636,0,260,39935.4612037037,2009-05-02,11:04:08
39.81971,116.281668,0,261,39935.4612615741,2009-05-02,11:04:13
39.81971,116.281668,0,261,39935.4612962963,2009-05-02,11:04:16
39.819704,116.28167,0,263,39935.4613194444,2009-05-02,11:04:18
39.819712,116.281629,0,266,39935.4613773148,2009-05-02,11:04:23
39.819703,116.281578,0,270,39935.4614351852,2009-05-02,11:04:28
39.819689,116.281569,0,270,39935.4614930556,2009-05-02,11:04:33
39.819691,116.281568,0,270,39935.4615509259,2009-05-02,11:04:38
39.819686,116.281571,0,270,39935.4616087963,2009-05-02,11:04:43
39.819687,116.28157,0,270,39935.4616666667,2009-05-02,11:04:48
39.819689,116.281571,0,270,39935.461724537,2009-05-02,11:04:53
39.819687,116.281574,0,270,39935.4617824074,2009-05-02,11:04:58
39.819687,116.281574,0,270,39935.4618171296,2009-05-02,11:05:01
39.819685,116.281578,0,270,39935.4618402778,2009-05-02,11:05:03
39.819675,116.281585,0,270,39935.4618981481,2009-05-02,11:05:08
39.819664,116.281593,0,270,39935.4619560185,2009-05-02,11:05:13
39.819657,116.281598,0,270,39935.4620138889,2009-05-02,11:05:18
39.819655,116.281601,0,270,39935.4620717593,2009-05-02,11:05:23
39.819652,116.281603,0,270,39935.4621296296,2009-05-02,11:05:28
39.819653,116.281603,0,270,39935.4621875,2009-05-02,11:05:33
39.819651,116.281606,0,270,39935.4622453704,2009-05-02,11:05:38
39.819647,116.281609,0,270,39935.4623032407,2009-05-02,11:05:43
39.819642,116.281614,0,270,39935.4623611111,2009-05-02,11:05:48
39.819645,116.281615,0,270,39935.4624189815,2009-05-02,11:05:53
39.819651,116.281613,0,270,39935.4624768518,2009-05-02,11:05:58
39.819653,116.281614,0,270,39935.4625347222,2009-05-02,11:06:03
39.819653,116.281614,0,270,39935.4625694444,2009-05-02,11:06:06
39.81965,116.281619,0,270,39935.4625925926,2009-05-02,11:06:08
39.819606,116.281679,0,270,39935.462650463,2009-05-02,11:06:13
39.819557,116.281752,0,270,39935.4627083333,2009-05-02,11:06:18
39.819512,116.281814,0,269,39935.4627662037,2009-05-02,11:06:23
39.819476,116.281861,0,269,39935.4628240741,2009-05-02,11:06:28
39.81947,116.281865,0,269,39935.4628819444,2009-05-02,11:06:33
39.819469,116.281866,0,269,39935.4629398148,2009-05-02,11:06:38
39.819463,116.281869,0,269,39935.4629976852,2009-05-02,11:06:43
39.819456,116.281873,0,269,39935.4630555556,2009-05-02,11:06:48
39.819455,116.281874,0,269,39935.4631134259,2009-05-02,11:06:53
39.819448,116.281878,0,269,39935.4631712963,2009-05-02,11:06:58
39.819449,116.281878,0,270,39935.4632291667,2009-05-02,11:07:03
39.819454,116.281876,0,270,39935.463287037,2009-05-02,11:07:08
39.819454,116.281876,0,270,39935.4633217593,2009-05-02,11:07:11
39.819459,116.281874,0,270,39935.4633449074,2009-05-02,11:07:13
39.819468,116.28187,0,270,39935.4634027778,2009-05-02,11:07:18
39.819477,116.281892,0,270,39935.4634606481,2009-05-02,11:07:23
39.819484,116.281889,0,270,39935.4635185185,2009-05-02,11:07:28
39.819484,116.281889,0,270,39935.4635532407,2009-05-02,11:07:31
39.819485,116.281889,0,270,39935.4635763889,2009-05-02,11:07:33
39.8195,116.281864,0,271,39935.4636342593,2009-05-02,11:07:38
39.819537,116.281817,0,271,39935.4636921296,2009-05-02,11:07:43
39.81957,116.281803,0,272,39935.46375,2009-05-02,11:07:48
39.819588,116.281788,0,271,39935.4638078704,2009-05-02,11:07:53
39.819591,116.281776,0,271,39935.4638657407,2009-05-02,11:07:58
39.819586,116.281745,0,270,39935.4639236111,2009-05-02,11:08:03
39.819592,116.281741,0,270,39935.4639814815,2009-05-02,11:08:08
39.819592,116.281741,0,270,39935.4640162037,2009-05-02,11:08:11
39.819595,116.281738,0,270,39935.4640393518,2009-05-02,11:08:13
39.819614,116.281704,0,270,39935.4640972222,2009-05-02,11:08:18
39.819618,116.281685,0,268,39935.4641550926,2009-05-02,11:08:23
39.819625,116.281682,0,269,39935.464212963,2009-05-02,11:08:28
39.819619,116.281676,0,270,39935.4642708333,2009-05-02,11:08:33
39.819617,116.281678,0,271,39935.4643287037,2009-05-02,11:08:38
39.819617,116.281678,0,271,39935.4643634259,2009-05-02,11:08:41
39.819616,116.281679,0,271,39935.4643865741,2009-05-02,11:08:43
39.819606,116.281685,0,271,39935.4644444444,2009-05-02,11:08:48
39.819576,116.281732,0,271,39935.4645023148,2009-05-02,11:08:53
39.819551,116.281754,0,271,39935.4645601852,2009-05-02,11:08:58
39.819549,116.281756,0,271,39935.4646180556,2009-05-02,11:09:03
39.819549,116.281756,0,271,39935.4646527778,2009-05-02,11:09:06
39.819543,116.28176,0,271,39935.4646759259,2009-05-02,11:09:08
39.819539,116.281774,0,271,39935.4647337963,2009-05-02,11:09:13
39.819542,116.281769,0,269,39935.4647916667,2009-05-02,11:09:18
39.819542,116.281769,0,269,39935.4648263889,2009-05-02,11:09:21
39.819546,116.281767,0,269,39935.464849537,2009-05-02,11:09:23
39.819578,116.281736,0,269,39935.4649074074,2009-05-02,11:09:28
39.81961,116.281703,0,269,39935.4649652778,2009-05-02,11:09:33
39.81962,116.281677,0,270,39935.4650231482,2009-05-02,11:09:38
39.819637,116.281674,0,270,39935.4650810185,2009-05-02,11:09:43
39.819644,116.281688,0,270,39935.4651388889,2009-05-02,11:09:48
39.819644,116.281688,0,270,39935.4651736111,2009-05-02,11:09:51
39.819642,116.28169,0,270,39935.4651967593,2009-05-02,11:09:53
39.819618,116.281732,0,273,39935.4652546296,2009-05-02,11:09:58
39.819611,116.281735,0,273,39935.4653125,2009-05-02,11:10:03
39.819611,116.281734,0,273,39935.4653703704,2009-05-02,11:10:08
39.81961,116.281735,0,273,39935.4654282407,2009-05-02,11:10:13
39.81961,116.281735,0,273,39935.4654861111,2009-05-02,11:10:18
39.81961,116.281735,0,273,39935.4655208333,2009-05-02,11:10:21
39.819608,116.281736,0,273,39935.4655439815,2009-05-02,11:10:23
39.81963,116.281726,0,272,39935.4656018519,2009-05-02,11:10:28
39.819678,116.281653,0,266,39935.4656597222,2009-05-02,11:10:33
39.819677,116.281631,0,265,39935.4657175926,2009-05-02,11:10:38
39.819676,116.281633,0,264,39935.465775463,2009-05-02,11:10:43
39.819671,116.281636,0,264,39935.4658333333,2009-05-02,11:10:48
39.819669,116.281638,0,264,39935.4658912037,2009-05-02,11:10:53
39.819669,116.281639,0,264,39935.4659490741,2009-05-02,11:10:58
39.819667,116.28164,0,265,39935.4660069444,2009-05-02,11:11:03
39.819663,116.281642,0,265,39935.4660648148,2009-05-02,11:11:08
39.819667,116.281639,0,265,39935.4661226852,2009-05-02,11:11:13
39.819672,116.281635,0,265,39935.4661805556,2009-05-02,11:11:18
39.81968,116.281631,0,265,39935.4662384259,2009-05-02,11:11:23
39.819688,116.281627,0,265,39935.4662962963,2009-05-02,11:11:28
39.819696,116.281622,0,264,39935.4663541667,2009-05-02,11:11:33
39.819702,116.281619,0,264,39935.466412037,2009-05-02,11:11:38
39.819701,116.28162,0,264,39935.4664699074,2009-05-02,11:11:43
39.819693,116.281625,0,264,39935.4665277778,2009-05-02,11:11:48
39.819694,116.281626,0,265,39935.4665856481,2009-05-02,11:11:53
39.819696,116.281626,0,265,39935.4666435185,2009-05-02,11:11:58
39.819696,116.281626,0,265,39935.4666782407,2009-05-02,11:12:01
39.819696,116.281626,0,265,39935.4667013889,2009-05-02,11:12:03
39.819705,116.281622,0,265,39935.4667592593,2009-05-02,11:12:08
39.819718,116.281646,0,260,39935.4668171296,2009-05-02,11:12:13
39.819727,116.281643,0,254,39935.466875,2009-05-02,11:12:18
39.819727,116.281629,0,252,39935.4669328704,2009-05-02,11:12:23
39.819734,116.281626,0,251,39935.4669907407,2009-05-02,11:12:28
39.819741,116.281622,0,251,39935.4670486111,2009-05-02,11:12:33
39.819749,116.281618,0,251,39935.4671064815,2009-05-02,11:12:38
39.819754,116.281616,0,251,39935.4671643519,2009-05-02,11:12:43
39.819757,116.281614,0,251,39935.4672222222,2009-05-02,11:12:48
39.819749,116.281617,0,251,39935.4672800926,2009-05-02,11:12:53
39.819749,116.281616,0,251,39935.467337963,2009-05-02,11:12:58
39.819744,116.281618,0,251,39935.4673958333,2009-05-02,11:13:03
39.819744,116.281618,0,251,39935.4674305556,2009-05-02,11:13:06
39.819737,116.281622,0,251,39935.4674537037,2009-05-02,11:13:08
39.819727,116.281628,0,251,39935.4675115741,2009-05-02,11:13:13
39.819722,116.281631,0,251,39935.4675694444,2009-05-02,11:13:18
39.819722,116.281631,0,251,39935.4676041667,2009-05-02,11:13:21
39.819723,116.281631,0,251,39935.4676273148,2009-05-02,11:13:23
39.819735,116.281635,0,248,39935.4676851852,2009-05-02,11:13:28
39.819718,116.281646,0,244,39935.4677430556,2009-05-02,11:13:33
39.819717,116.281648,0,244,39935.4678009259,2009-05-02,11:13:38
39.81972,116.281649,0,244,39935.4678587963,2009-05-02,11:13:43
39.81972,116.281649,0,244,39935.4678935185,2009-05-02,11:13:46
39.819719,116.281651,0,244,39935.4679166667,2009-05-02,11:13:48
39.819694,116.28167,0,245,39935.467974537,2009-05-02,11:13:53
39.819673,116.281683,0,245,39935.4680324074,2009-05-02,11:13:58
39.819666,116.281688,0,245,39935.4680902778,2009-05-02,11:14:03
39.819659,116.281692,0,245,39935.4681481481,2009-05-02,11:14:08
39.819659,116.281692,0,245,39935.4681828704,2009-05-02,11:14:11
39.819661,116.281692,0,245,39935.4682060185,2009-05-02,11:14:13
39.819677,116.281666,0,245,39935.4682638889,2009-05-02,11:14:18
39.819687,116.281651,0,246,39935.4683217593,2009-05-02,11:14:23
39.819665,116.281665,0,247,39935.4683796296,2009-05-02,11:14:28
39.81966,116.281675,0,247,39935.4684375,2009-05-02,11:14:33
39.819658,116.281678,0,246,39935.4684953704,2009-05-02,11:14:38
39.81966,116.281679,0,246,39935.4685532407,2009-05-02,11:14:43
39.819655,116.281684,0,246,39935.4686111111,2009-05-02,11:14:48
39.819649,116.281689,0,246,39935.4686689815,2009-05-02,11:14:53
39.819651,116.281688,0,246,39935.4687268519,2009-05-02,11:14:58
39.819651,116.281688,0,246,39935.4687847222,2009-05-02,11:15:03
39.819659,116.281684,0,246,39935.4688425926,2009-05-02,11:15:08
39.819664,116.281681,0,246,39935.468900463,2009-05-02,11:15:13
39.819664,116.281681,0,246,39935.4689351852,2009-05-02,11:15:16
39.819664,116.28168,0,246,39935.4689583333,2009-05-02,11:15:18
39.819683,116.281668,0,246,39935.4690162037,2009-05-02,11:15:23
39.819677,116.281679,0,245,39935.4690740741,2009-05-02,11:15:28
39.819669,116.281682,0,244,39935.4691319444,2009-05-02,11:15:33
39.819671,116.281681,0,244,39935.4691898148,2009-05-02,11:15:38
39.819664,116.281684,0,244,39935.4692476852,2009-05-02,11:15:43
39.819656,116.281688,0,244,39935.4693055556,2009-05-02,11:15:48
39.81965,116.281691,0,244,39935.4693634259,2009-05-02,11:15:53
39.81965,116.28169,0,244,39935.4694212963,2009-05-02,11:15:58
39.81965,116.28169,0,244,39935.4694560185,2009-05-02,11:16:01
39.819657,116.281686,0,244,39935.4694791667,2009-05-02,11:16:03
39.819662,116.281666,0,244,39935.469537037,2009-05-02,11:16:08
39.819691,116.281655,0,245,39935.4695949074,2009-05-02,11:16:13
39.819683,116.281683,0,246,39935.4696527778,2009-05-02,11:16:18
39.819696,116.28168,0,246,39935.4697106481,2009-05-02,11:16:23
39.819704,116.281677,0,246,39935.4697685185,2009-05-02,11:16:28
39.819708,116.281676,0,246,39935.4698263889,2009-05-02,11:16:33
39.819714,116.281673,0,246,39935.4698842593,2009-05-02,11:16:38
39.819713,116.281675,0,245,39935.4699421296,2009-05-02,11:16:43
39.819719,116.281672,0,245,39935.47,2009-05-02,11:16:48
39.819719,116.281672,0,245,39935.4700347222,2009-05-02,11:16:51
39.819724,116.281671,0,245,39935.4700578704,2009-05-02,11:16:53
39.819715,116.281676,0,245,39935.4701157407,2009-05-02,11:16:58
39.819715,116.281676,0,245,39935.470150463,2009-05-02,11:17:01
39.819708,116.281681,0,245,39935.4701736111,2009-05-02,11:17:03
39.819681,116.281733,0,241,39935.4702314815,2009-05-02,11:17:08
39.819679,116.281762,0,241,39935.4702893518,2009-05-02,11:17:13
39.819679,116.281762,0,241,39935.4703240741,2009-05-02,11:17:16
39.819681,116.281765,0,240,39935.4703472222,2009-05-02,11:17:18
39.819649,116.281743,0,240,39935.4704050926,2009-05-02,11:17:23
39.819641,116.281747,0,240,39935.470462963,2009-05-02,11:17:28
39.819641,116.281747,0,240,39935.4704976852,2009-05-02,11:17:31
39.819635,116.28175,0,240,39935.4705208333,2009-05-02,11:17:33
39.819643,116.281741,0,242,39935.4705787037,2009-05-02,11:17:38
39.819643,116.281741,0,242,39935.4706134259,2009-05-02,11:17:41
39.819643,116.281737,0,245,39935.4706365741,2009-05-02,11:17:43
39.819661,116.281719,0,246,39935.4706944444,2009-05-02,11:17:48
39.819683,116.281683,0,245,39935.4707523148,2009-05-02,11:17:53
39.819724,116.28166,0,244,39935.4708101852,2009-05-02,11:17:58
39.819731,116.281641,0,241,39935.4708680556,2009-05-02,11:18:03
39.819705,116.281699,0,235,39935.4709259259,2009-05-02,11:18:08
39.819694,116.281712,0,235,39935.4709837963,2009-05-02,11:18:13
39.819683,116.281718,0,235,39935.4710416667,2009-05-02,11:18:18
39.819668,116.281748,0,230,39935.471099537,2009-05-02,11:18:23
39.819672,116.281746,0,230,39935.4711574074,2009-05-02,11:18:28
39.819675,116.281743,0,230,39935.4712152778,2009-05-02,11:18:33
39.819669,116.281746,0,230,39935.4712731481,2009-05-02,11:18:38
39.819668,116.281746,0,230,39935.4713310185,2009-05-02,11:18:43
39.819674,116.281741,0,230,39935.4713888889,2009-05-02,11:18:48
39.819677,116.281737,0,230,39935.4714467593,2009-05-02,11:18:53
39.819677,116.281737,0,230,39935.4714814815,2009-05-02,11:18:56
39.819685,116.281732,0,230,39935.4715046296,2009-05-02,11:18:58
39.819651,116.281708,0,232,39935.4715625,2009-05-02,11:19:03
39.819648,116.28171,0,232,39935.4716203704,2009-05-02,11:19:08
39.819651,116.28171,0,232,39935.4716782407,2009-05-02,11:19:13
39.819651,116.281713,0,232,39935.4717361111,2009-05-02,11:19:18
39.819652,116.281714,0,232,39935.4717939815,2009-05-02,11:19:23
39.819656,116.281713,0,232,39935.4718518518,2009-05-02,11:19:28
39.819659,116.281711,0,232,39935.4719097222,2009-05-02,11:19:33
39.81966,116.28171,0,232,39935.4719675926,2009-05-02,11:19:38
39.819667,116.281706,0,232,39935.472025463,2009-05-02,11:19:43
39.819672,116.281704,0,232,39935.4720833333,2009-05-02,11:19:48
39.819672,116.281704,0,232,39935.4721180556,2009-05-02,11:19:51
39.819677,116.281697,0,231,39935.4721412037,2009-05-02,11:19:53
39.819668,116.281641,0,227,39935.4721990741,2009-05-02,11:19:58
39.819662,116.281633,0,227,39935.4722569444,2009-05-02,11:20:03
39.819664,116.281634,0,226,39935.4723148148,2009-05-02,11:20:08
39.819661,116.281635,0,226,39935.4723726852,2009-05-02,11:20:13
39.819661,116.281635,0,226,39935.4724074074,2009-05-02,11:20:16
39.819664,116.281633,0,226,39935.4724305556,2009-05-02,11:20:18
39.819675,116.281628,0,226,39935.4724884259,2009-05-02,11:20:23
39.819701,116.281622,0,221,39935.4725462963,2009-05-02,11:20:28
39.819725,116.281627,0,214,39935.4726041667,2009-05-02,11:20:33
39.819739,116.281658,0,211,39935.472662037,2009-05-02,11:20:38
39.819747,116.281654,0,210,39935.4727199074,2009-05-02,11:20:43
39.819747,116.281654,0,210,39935.4727546296,2009-05-02,11:20:46
39.819743,116.281654,0,210,39935.4727777778,2009-05-02,11:20:48
39.819718,116.281639,0,212,39935.4728356482,2009-05-02,11:20:53
39.819711,116.281626,0,213,39935.4728935185,2009-05-02,11:20:58
39.819711,116.281626,0,213,39935.4729282407,2009-05-02,11:21:01
39.819708,116.281627,0,213,39935.4729513889,2009-05-02,11:21:03
39.819678,116.281644,0,213,39935.4730092593,2009-05-02,11:21:08
39.819673,116.281648,0,213,39935.4730671296,2009-05-02,11:21:13
39.819669,116.281649,0,213,39935.473125,2009-05-02,11:21:18
39.819672,116.281647,0,213,39935.4731828704,2009-05-02,11:21:23
39.819676,116.281644,0,212,39935.4732407407,2009-05-02,11:21:28
39.819677,116.281643,0,212,39935.4732986111,2009-05-02,11:21:33
39.819677,116.281643,0,212,39935.4733333333,2009-05-02,11:21:36
39.819681,116.281639,0,212,39935.4733564815,2009-05-02,11:21:38
39.81969,116.281634,0,212,39935.4734143519,2009-05-02,11:21:43
39.819699,116.281627,0,212,39935.4734722222,2009-05-02,11:21:48
39.819708,116.281619,0,212,39935.4735300926,2009-05-02,11:21:53
39.819712,116.281615,0,213,39935.473587963,2009-05-02,11:21:58
39.819716,116.281613,0,213,39935.4736458333,2009-05-02,11:22:03
39.819716,116.281613,0,213,39935.4736805556,2009-05-02,11:22:06
39.819713,116.281612,0,213,39935.4737037037,2009-05-02,11:22:08
39.819697,116.281601,0,215,39935.4737615741,2009-05-02,11:22:13
39.819701,116.281599,0,215,39935.4738194444,2009-05-02,11:22:18
39.819701,116.281599,0,215,39935.4738541667,2009-05-02,11:22:21
39.819707,116.281593,0,215,39935.4738773148,2009-05-02,11:22:23
39.819716,116.281587,0,215,39935.4739351852,2009-05-02,11:22:28
39.819723,116.281582,0,215,39935.4739930556,2009-05-02,11:22:33
39.819727,116.281581,0,215,39935.4740509259,2009-05-02,11:22:38
39.819727,116.281581,0,215,39935.4740856481,2009-05-02,11:22:41
39.819733,116.28158,0,215,39935.4741087963,2009-05-02,11:22:43
39.819743,116.281575,0,215,39935.4741666667,2009-05-02,11:22:48
39.819742,116.281576,0,215,39935.474224537,2009-05-02,11:22:53
39.819742,116.281576,0,215,39935.4742592593,2009-05-02,11:22:56
39.819741,116.281576,0,215,39935.4742824074,2009-05-02,11:22:58
39.819731,116.281594,0,214,39935.4743402778,2009-05-02,11:23:03
39.819735,116.281605,0,214,39935.4743981481,2009-05-02,11:23:08
39.819733,116.281587,0,214,39935.4744560185,2009-05-02,11:23:13
39.819729,116.281571,0,214,39935.4745138889,2009-05-02,11:23:18
39.819729,116.28157,0,214,39935.4745717593,2009-05-02,11:23:23
39.819724,116.281571,0,214,39935.4746296296,2009-05-02,11:23:28
39.819721,116.281571,0,214,39935.4746875,2009-05-02,11:23:33
39.819721,116.281571,0,214,39935.4747222222,2009-05-02,11:23:36
39.819713,116.281574,0,214,39935.4747453704,2009-05-02,11:23:38
39.819698,116.281582,0,214,39935.4748032407,2009-05-02,11:23:43
39.819664,116.281614,0,214,39935.4748611111,2009-05-02,11:23:48
39.819639,116.281648,0,214,39935.4749189815,2009-05-02,11:23:53
39.819641,116.281648,0,214,39935.4749768519,2009-05-02,11:23:58
39.819643,116.281647,0,214,39935.4750347222,2009-05-02,11:24:03
39.819651,116.281645,0,214,39935.4750925926,2009-05-02,11:24:08
39.819657,116.281643,0,213,39935.475150463,2009-05-02,11:24:13
39.819657,116.281643,0,213,39935.4751851852,2009-05-02,11:24:16
39.819651,116.281646,0,213,39935.4752083333,2009-05-02,11:24:18
39.819615,116.281685,0,213,39935.4752662037,2009-05-02,11:24:23
39.819574,116.281697,0,213,39935.4753240741,2009-05-02,11:24:28
39.819569,116.281692,0,213,39935.4753819444,2009-05-02,11:24:33
39.819569,116.281692,0,213,39935.4754166667,2009-05-02,11:24:36
39.819563,116.281695,0,213,39935.4754398148,2009-05-02,11:24:38
39.819554,116.281699,0,213,39935.4754976852,2009-05-02,11:24:43
39.819551,116.281702,0,213,39935.4755555556,2009-05-02,11:24:48
39.819551,116.281702,0,213,39935.4755902778,2009-05-02,11:24:51
39.819555,116.281701,0,213,39935.4756134259,2009-05-02,11:24:53
39.819612,116.28174,0,212,39935.4756712963,2009-05-02,11:24:58
39.819634,116.281767,0,212,39935.4757291667,2009-05-02,11:25:03
39.81962,116.281768,0,211,39935.475787037,2009-05-02,11:25:08
39.819611,116.281771,0,211,39935.4758449074,2009-05-02,11:25:13
39.819598,116.281766,0,210,39935.4759027778,2009-05-02,11:25:18
39.81957,116.281752,0,210,39935.4759606481,2009-05-02,11:25:23
39.81957,116.281752,0,210,39935.4759953704,2009-05-02,11:25:26
39.819576,116.281744,0,209,39935.4760185185,2009-05-02,11:25:28
39.819586,116.281738,0,209,39935.4760763889,2009-05-02,11:25:33
39.819586,116.281738,0,209,39935.4761111111,2009-05-02,11:25:36
39.819583,116.281739,0,209,39935.4761342593,2009-05-02,11:25:38
39.819566,116.281748,0,209,39935.4761921296,2009-05-02,11:25:43
39.819549,116.281781,0,210,39935.47625,2009-05-02,11:25:48
39.819532,116.281814,0,209,39935.4763078704,2009-05-02,11:25:53
39.819558,116.28182,0,206,39935.4763657407,2009-05-02,11:25:58
39.819563,116.281817,0,206,39935.4764236111,2009-05-02,11:26:03
39.819571,116.281813,0,206,39935.4764814815,2009-05-02,11:26:08
39.819577,116.281809,0,206,39935.4765393519,2009-05-02,11:26:13
39.819577,116.281809,0,206,39935.4765740741,2009-05-02,11:26:16
39.819582,116.281806,0,206,39935.4765972222,2009-05-02,11:26:18
39.819632,116.281755,0,203,39935.4766550926,2009-05-02,11:26:23
39.819661,116.281737,0,201,39935.476712963,2009-05-02,11:26:28
39.819664,116.281735,0,201,39935.4767708333,2009-05-02,11:26:33
39.819664,116.281735,0,201,39935.4768055556,2009-05-02,11:26:36
39.819667,116.281734,0,201,39935.4768287037,2009-05-02,11:26:38
39.819677,116.281729,0,201,39935.4768865741,2009-05-02,11:26:43
39.819686,116.281724,0,201,39935.4769444444,2009-05-02,11:26:48
39.819686,116.281724,0,201,39935.4769791667,2009-05-02,11:26:51
39.819693,116.28172,0,201,39935.4770023148,2009-05-02,11:26:53
39.819735,116.281672,0,200,39935.4770601852,2009-05-02,11:26:58
39.819757,116.281641,0,199,39935.4771180556,2009-05-02,11:27:03
39.819752,116.281642,0,199,39935.4771759259,2009-05-02,11:27:08
39.819745,116.281646,0,199,39935.4772337963,2009-05-02,11:27:13
39.819747,116.281645,0,199,39935.4772916667,2009-05-02,11:27:18
39.819754,116.281641,0,199,39935.477349537,2009-05-02,11:27:23
39.819756,116.281633,0,199,39935.4774074074,2009-05-02,11:27:28
39.819756,116.281633,0,199,39935.4774421296,2009-05-02,11:27:31
39.81976,116.281626,0,200,39935.4774652778,2009-05-02,11:27:33
39.819751,116.28163,0,200,39935.4775231481,2009-05-02,11:27:38
39.819751,116.28163,0,200,39935.4775578704,2009-05-02,11:27:41
39.819749,116.281633,0,200,39935.4775810185,2009-05-02,11:27:43
39.819728,116.281655,0,199,39935.4776388889,2009-05-02,11:27:48
39.819686,116.28169,0,198,39935.4776967593,2009-05-02,11:27:53
39.819665,116.281648,0,196,39935.4777546296,2009-05-02,11:27:58
39.819668,116.281647,0,196,39935.4778125,2009-05-02,11:28:03
39.819662,116.281649,0,196,39935.4778703704,2009-05-02,11:28:08
39.819662,116.281649,0,196,39935.4779050926,2009-05-02,11:28:11
39.819666,116.281648,0,196,39935.4779282407,2009-05-02,11:28:13
39.819668,116.281637,0,196,39935.4779861111,2009-05-02,11:28:18
39.819677,116.28163,0,196,39935.4780439815,2009-05-02,11:28:23
39.819722,116.281637,0,197,39935.4781018518,2009-05-02,11:28:28
39.819756,116.281657,0,198,39935.4781597222,2009-05-02,11:28:33
39.819738,116.281682,0,197,39935.4782175926,2009-05-02,11:28:38
39.819729,116.281688,0,197,39935.478275463,2009-05-02,11:28:43
39.819729,116.281688,0,197,39935.4783333333,2009-05-02,11:28:48
39.819729,116.281688,0,197,39935.4783680556,2009-05-02,11:28:51
39.819729,116.281687,0,197,39935.4783912037,2009-05-02,11:28:53
39.819739,116.281681,0,197,39935.4784490741,2009-05-02,11:28:58
39.819743,116.28168,0,197,39935.4785069444,2009-05-02,11:29:03
39.819743,116.28168,0,197,39935.4785416667,2009-05-02,11:29:06
39.819737,116.281683,0,197,39935.4785648148,2009-05-02,11:29:08
39.819728,116.281685,0,197,39935.4786226852,2009-05-02,11:29:13
39.819705,116.281698,0,197,39935.4786805556,2009-05-02,11:29:18
39.819705,116.281698,0,197,39935.4787152778,2009-05-02,11:29:21
39.81971,116.281697,0,197,39935.4787384259,2009-05-02,11:29:23
39.819686,116.281739,0,197,39935.4787962963,2009-05-02,11:29:28
39.819684,116.281763,0,198,39935.4788541667,2009-05-02,11:29:33
39.819721,116.281749,0,197,39935.478912037,2009-05-02,11:29:38
39.819753,116.281721,0,194,39935.4789699074,2009-05-02,11:29:43
39.819783,116.281708,0,193,39935.4790277778,2009-05-02,11:29:48
39.819774,116.281676,0,195,39935.4790856481,2009-05-02,11:29:53
39.819718,116.281705,0,198,39935.4791435185,2009-05-02,11:29:58
39.81969,116.28168,0,200,39935.4792013889,2009-05-02,11:30:03
39.819658,116.281621,0,199,39935.4792592593,2009-05-02,11:30:08
39.819493,116.281868,0,140,39935.4984143519,2009-05-02,11:57:43
39.819444,116.281888,0,144,39935.4984722222,2009-05-02,11:57:48
39.819432,116.281898,0,146,39935.4985300926,2009-05-02,11:57:53
39.819429,116.281899,0,146,39935.498587963,2009-05-02,11:57:58
39.819429,116.281899,0,146,39935.4986458333,2009-05-02,11:58:03
39.819421,116.281901,0,146,39935.4987037037,2009-05-02,11:58:08
39.819417,116.281903,0,146,39935.4987615741,2009-05-02,11:58:13
39.819417,116.281903,0,146,39935.4987962963,2009-05-02,11:58:16
39.819425,116.2819,0,146,39935.4988194444,2009-05-02,11:58:18
39.819434,116.281895,0,146,39935.4988773148,2009-05-02,11:58:23
39.81944,116.281892,0,147,39935.4989351852,2009-05-02,11:58:28
39.819447,116.281889,0,147,39935.4989930556,2009-05-02,11:58:33
39.819451,116.281886,0,147,39935.4990509259,2009-05-02,11:58:38
39.819456,116.281884,0,147,39935.4991087963,2009-05-02,11:58:43
39.819454,116.281885,0,147,39935.4991666667,2009-05-02,11:58:48
39.819456,116.281883,0,146,39935.499224537,2009-05-02,11:58:53
39.819456,116.281883,0,146,39935.4992592593,2009-05-02,11:58:56
39.819457,116.281881,0,147,39935.4992824074,2009-05-02,11:58:58
39.819436,116.281856,0,146,39935.4993402778,2009-05-02,11:59:03
39.819458,116.281826,0,145,39935.4993981481,2009-05-02,11:59:08
39.819501,116.281773,0,144,39935.4994560185,2009-05-02,11:59:13
39.819553,116.281725,0,143,39935.4995138889,2009-05-02,11:59:18
39.81959,116.281704,0,142,39935.4995717593,2009-05-02,11:59:23
39.819661,116.281687,0,140,39935.4996296296,2009-05-02,11:59:28
39.819718,116.281667,0,138,39935.4996875,2009-05-02,11:59:33
39.819769,116.281651,0,135,39935.4997453704,2009-05-02,11:59:38
39.81983,116.281636,0,132,39935.4998032407,2009-05-02,11:59:43
39.819888,116.281625,0,130,39935.4998611111,2009-05-02,11:59:48
39.819926,116.281613,0,129,39935.4999189815,2009-05-02,11:59:53
39.819943,116.281605,0,129,39935.4999768519,2009-05-02,11:59:58
39.819938,116.281624,0,129,39935.5000347222,2009-05-02,12:00:03
39.819846,116.281684,0,126,39935.5000925926,2009-05-02,12:00:08
39.819846,116.281683,0,125,39935.500150463,2009-05-02,12:00:13
39.819846,116.281683,0,125,39935.5002083333,2009-05-02,12:00:18
39.819846,116.281683,0,125,39935.5002430556,2009-05-02,12:00:21
39.819839,116.281688,0,125,39935.5002662037,2009-05-02,12:00:23
39.819829,116.281694,0,125,39935.5003240741,2009-05-02,12:00:28
39.819779,116.281711,0,123,39935.5003819444,2009-05-02,12:00:33
39.819705,116.281737,0,121,39935.5004398148,2009-05-02,12:00:38
39.81965,116.281749,0,119,39935.5004976852,2009-05-02,12:00:43
39.819635,116.281755,0,119,39935.5005555556,2009-05-02,12:00:48
39.819627,116.281759,0,119,39935.5006134259,2009-05-02,12:00:53
39.819621,116.281763,0,119,39935.5006712963,2009-05-02,12:00:58
39.819624,116.281762,0,119,39935.5007291667,2009-05-02,12:01:03
39.819624,116.281762,0,119,39935.500787037,2009-05-02,12:01:08
39.819624,116.281763,0,119,39935.5008449074,2009-05-02,12:01:13
39.81963,116.28176,0,118,39935.5009027778,2009-05-02,12:01:18
39.819634,116.281759,0,118,39935.5009606481,2009-05-02,12:01:23
39.819628,116.281762,0,118,39935.5010185185,2009-05-02,12:01:28
39.819621,116.281766,0,118,39935.5010763889,2009-05-02,12:01:33
39.819621,116.281766,0,118,39935.5011111111,2009-05-02,12:01:36
39.819613,116.28177,0,118,39935.5011342593,2009-05-02,12:01:38
39.819604,116.281774,0,118,39935.5011921296,2009-05-02,12:01:43
39.819604,116.281774,0,118,39935.5012268518,2009-05-02,12:01:46
39.819602,116.281776,0,118,39935.50125,2009-05-02,12:01:48
39.81959,116.281791,0,118,39935.5013078704,2009-05-02,12:01:53
39.819536,116.281825,0,118,39935.5013657407,2009-05-02,12:01:58
39.819478,116.281847,0,118,39935.5014236111,2009-05-02,12:02:03
39.819446,116.281873,0,117,39935.5014814815,2009-05-02,12:02:08
39.819451,116.28189,0,116,39935.5015393518,2009-05-02,12:02:13
39.819449,116.281892,0,116,39935.5015972222,2009-05-02,12:02:18
39.819456,116.281889,0,116,39935.5016550926,2009-05-02,12:02:23
39.819461,116.281886,0,115,39935.501712963,2009-05-02,12:02:28
39.819461,116.281886,0,115,39935.5017476852,2009-05-02,12:02:31
39.819467,116.281882,0,115,39935.5017708333,2009-05-02,12:02:33
39.819476,116.281877,0,115,39935.5018287037,2009-05-02,12:02:38
39.81948,116.281874,0,115,39935.5018865741,2009-05-02,12:02:43
39.819473,116.281877,0,115,39935.5019444444,2009-05-02,12:02:48
39.819469,116.281878,0,115,39935.5020023148,2009-05-02,12:02:53
39.819469,116.281878,0,115,39935.502037037,2009-05-02,12:02:56
39.819468,116.281878,0,115,39935.5020601852,2009-05-02,12:02:58
39.819364,116.281918,0,116,39935.5021180556,2009-05-02,12:03:03
39.8193,116.281935,0,117,39935.5021759259,2009-05-02,12:03:08
39.819298,116.281929,0,116,39935.5022337963,2009-05-02,12:03:13
39.819305,116.281933,0,116,39935.5022916667,2009-05-02,12:03:18
39.819305,116.281933,0,116,39935.5023263889,2009-05-02,12:03:21
39.81931,116.281934,0,116,39935.502349537,2009-05-02,12:03:23
39.819331,116.281918,0,118,39935.5024074074,2009-05-02,12:03:28
39.819341,116.281913,0,118,39935.5024652778,2009-05-02,12:03:33
39.819473,116.281835,0,115,39935.5025231481,2009-05-02,12:03:38
39.819544,116.281788,0,112,39935.5025810185,2009-05-02,12:03:43
39.819555,116.281782,0,111,39935.5026388889,2009-05-02,12:03:48
39.81956,116.28178,0,111,39935.5026967593,2009-05-02,12:03:53
39.81956,116.28178,0,111,39935.5027314815,2009-05-02,12:03:56
39.819565,116.281777,0,111,39935.5027546296,2009-05-02,12:03:58
39.819574,116.281773,0,111,39935.5028125,2009-05-02,12:04:03
39.819582,116.281769,0,111,39935.5028703704,2009-05-02,12:04:08
39.81959,116.281765,0,111,39935.5029282407,2009-05-02,12:04:13
39.819594,116.281763,0,111,39935.5029861111,2009-05-02,12:04:18
39.819594,116.281763,0,111,39935.5030208333,2009-05-02,12:04:21
39.819599,116.281761,0,111,39935.5030439815,2009-05-02,12:04:23
39.819608,116.281756,0,111,39935.5031018518,2009-05-02,12:04:28
39.819608,116.281756,0,111,39935.5031365741,2009-05-02,12:04:31
39.819614,116.281752,0,111,39935.5031597222,2009-05-02,12:04:33
39.819624,116.281748,0,111,39935.5032175926,2009-05-02,12:04:38
39.819629,116.281747,0,111,39935.503275463,2009-05-02,12:04:43
39.819637,116.281744,0,111,39935.5033333333,2009-05-02,12:04:48
39.81964,116.281744,0,111,39935.5033912037,2009-05-02,12:04:53
39.819641,116.281745,0,111,39935.5034490741,2009-05-02,12:04:58
39.819638,116.281747,0,111,39935.5035069444,2009-05-02,12:05:03
39.819638,116.281747,0,111,39935.5035416667,2009-05-02,12:05:06
39.819643,116.281745,0,111,39935.5035648148,2009-05-02,12:05:08
39.819666,116.281735,0,112,39935.5036226852,2009-05-02,12:05:13
39.819686,116.28172,0,113,39935.5036805556,2009-05-02,12:05:18
39.819695,116.281714,0,113,39935.5037384259,2009-05-02,12:05:23
39.819704,116.281711,0,113,39935.5037962963,2009-05-02,12:05:28
39.819711,116.281707,0,113,39935.5038541667,2009-05-02,12:05:33
39.819717,116.281705,0,113,39935.503912037,2009-05-02,12:05:38
39.819716,116.281706,0,113,39935.5039699074,2009-05-02,12:05:43
39.819721,116.281704,0,113,39935.5040277778,2009-05-02,12:05:48
39.819726,116.281702,0,113,39935.5040856482,2009-05-02,12:05:53
39.819726,116.281704,0,113,39935.5041435185,2009-05-02,12:05:58
39.81973,116.281703,0,113,39935.5042013889,2009-05-02,12:06:03
39.819736,116.281699,0,113,39935.5042592593,2009-05-02,12:06:08
39.819736,116.281699,0,113,39935.5042939815,2009-05-02,12:06:11
39.819743,116.281695,0,113,39935.5043171296,2009-05-02,12:06:13
39.81976,116.281686,0,113,39935.504375,2009-05-02,12:06:18
39.819775,116.281669,0,112,39935.5044328704,2009-05-02,12:06:23
39.819808,116.281658,0,113,39935.5044907407,2009-05-02,12:06:28
39.819815,116.281658,0,114,39935.5045486111,2009-05-02,12:06:33
39.819817,116.281658,0,114,39935.5046064815,2009-05-02,12:06:38
39.819819,116.281658,0,114,39935.5046643519,2009-05-02,12:06:43
39.819825,116.281657,0,115,39935.5047222222,2009-05-02,12:06:48
39.819825,116.281657,0,115,39935.5047569444,2009-05-02,12:06:51
39.819829,116.281656,0,115,39935.5047800926,2009-05-02,12:06:53
39.819838,116.281652,0,115,39935.504837963,2009-05-02,12:06:58
39.819843,116.281676,0,116,39935.5048958333,2009-05-02,12:07:03
39.819843,116.281676,0,116,39935.5049305556,2009-05-02,12:07:06
39.819837,116.281682,0,116,39935.5049537037,2009-05-02,12:07:08
39.819817,116.281692,0,115,39935.5050115741,2009-05-02,12:07:13
39.819807,116.281693,0,113,39935.5050694444,2009-05-02,12:07:18
39.8198,116.281695,0,113,39935.5051273148,2009-05-02,12:07:23
39.819801,116.281694,0,113,39935.5051851852,2009-05-02,12:07:28
39.819805,116.281693,0,113,39935.5052430556,2009-05-02,12:07:33
39.819809,116.281693,0,113,39935.5053009259,2009-05-02,12:07:38
39.819815,116.281692,0,113,39935.5053587963,2009-05-02,12:07:43
39.819815,116.281692,0,113,39935.5053935185,2009-05-02,12:07:46
39.819813,116.2817,0,114,39935.5054166667,2009-05-02,12:07:48
39.819794,116.281735,0,116,39935.505474537,2009-05-02,12:07:53
39.819799,116.281733,0,116,39935.5055324074,2009-05-02,12:07:58
39.819796,116.281734,0,116,39935.5055902778,2009-05-02,12:08:03
39.819794,116.281736,0,116,39935.5056481481,2009-05-02,12:08:08
39.819799,116.281732,0,116,39935.5057060185,2009-05-02,12:08:13
39.819798,116.281731,0,116,39935.5057638889,2009-05-02,12:08:18
39.819802,116.281729,0,116,39935.5058217593,2009-05-02,12:08:23
39.819801,116.281728,0,116,39935.5058796296,2009-05-02,12:08:28
39.819803,116.281727,0,116,39935.5059375,2009-05-02,12:08:33
39.819811,116.281724,0,116,39935.5059953704,2009-05-02,12:08:38
39.819815,116.281722,0,116,39935.5060532407,2009-05-02,12:08:43
39.819815,116.281722,0,116,39935.506087963,2009-05-02,12:08:46
39.819821,116.281719,0,116,39935.5061111111,2009-05-02,12:08:48
39.81983,116.281714,0,116,39935.5061689815,2009-05-02,12:08:53
39.819725,116.281757,0,118,39935.5062268519,2009-05-02,12:08:58
39.819714,116.281763,0,119,39935.5062847222,2009-05-02,12:09:03
39.819702,116.281769,0,119,39935.5063425926,2009-05-02,12:09:08
39.819698,116.281772,0,119,39935.506400463,2009-05-02,12:09:13
39.819692,116.281776,0,119,39935.5064583333,2009-05-02,12:09:18
39.819692,116.281776,0,119,39935.5065162037,2009-05-02,12:09:23
39.819693,116.281776,0,119,39935.5065740741,2009-05-02,12:09:28
39.819697,116.281774,0,119,39935.5066319444,2009-05-02,12:09:33
39.819694,116.281775,0,119,39935.5066898148,2009-05-02,12:09:38
39.819696,116.281773,0,119,39935.5067476852,2009-05-02,12:09:43
39.819696,116.281773,0,119,39935.5067824074,2009-05-02,12:09:46
39.819702,116.28177,0,119,39935.5068055556,2009-05-02,12:09:48
39.819762,116.281744,0,117,39935.5068634259,2009-05-02,12:09:53
39.819808,116.281702,0,115,39935.5069212963,2009-05-02,12:09:58
39.819777,116.281675,0,110,39935.5069791667,2009-05-02,12:10:03
39.819757,116.28166,0,107,39935.507037037,2009-05-02,12:10:08
39.819757,116.28166,0,107,39935.5070717593,2009-05-02,12:10:11
39.819761,116.281658,0,106,39935.5070949074,2009-05-02,12:10:13
39.819771,116.281653,0,106,39935.5071527778,2009-05-02,12:10:18
39.819771,116.281653,0,106,39935.5071875,2009-05-02,12:10:21
39.819769,116.281653,0,106,39935.5072106481,2009-05-02,12:10:23
39.819734,116.281647,0,105,39935.5072685185,2009-05-02,12:10:28
39.819727,116.281641,0,104,39935.5073263889,2009-05-02,12:10:33
39.819727,116.281641,0,104,39935.5073611111,2009-05-02,12:10:36
39.819727,116.281641,0,104,39935.5073842593,2009-05-02,12:10:38
39.819717,116.281647,0,104,39935.5074421296,2009-05-02,12:10:43
39.819717,116.281647,0,104,39935.5074768519,2009-05-02,12:10:46
39.819711,116.28165,0,104,39935.5075,2009-05-02,12:10:48
39.819706,116.281659,0,103,39935.5075578704,2009-05-02,12:10:53
39.819712,116.281637,0,102,39935.5076157407,2009-05-02,12:10:58
39.819747,116.281641,0,98,39935.5076736111,2009-05-02,12:11:03
39.819756,116.281658,0,94,39935.5077314815,2009-05-02,12:11:08
39.819752,116.281659,0,94,39935.5077893519,2009-05-02,12:11:13
39.819752,116.281659,0,94,39935.5078240741,2009-05-02,12:11:16
39.819751,116.281659,0,94,39935.5078472222,2009-05-02,12:11:18
39.81976,116.281659,0,91,39935.5079050926,2009-05-02,12:11:23
39.819772,116.281652,0,88,39935.507962963,2009-05-02,12:11:28
39.819771,116.281653,0,88,39935.5080208333,2009-05-02,12:11:33
39.819771,116.281653,0,88,39935.5080555556,2009-05-02,12:11:36
39.819779,116.281648,0,88,39935.5080787037,2009-05-02,12:11:38
39.819795,116.281644,0,84,39935.5081365741,2009-05-02,12:11:43
39.819793,116.281646,0,84,39935.5081944444,2009-05-02,12:11:48
39.819796,116.281646,0,84,39935.5082523148,2009-05-02,12:11:53
39.819794,116.281648,0,84,39935.5083101852,2009-05-02,12:11:58
39.819794,116.281648,0,84,39935.5083449074,2009-05-02,12:12:01
39.819798,116.281647,0,84,39935.5083680556,2009-05-02,12:12:03
39.819788,116.281665,0,83,39935.5084259259,2009-05-02,12:12:08
39.819767,116.281698,0,81,39935.5084837963,2009-05-02,12:12:13
39.819759,116.281703,0,81,39935.5085416667,2009-05-02,12:12:18
39.819751,116.281708,0,81,39935.508599537,2009-05-02,12:12:23
39.819746,116.281709,0,81,39935.5086574074,2009-05-02,12:12:28
39.819749,116.281707,0,81,39935.5087152778,2009-05-02,12:12:33
39.81975,116.281706,0,81,39935.5087731481,2009-05-02,12:12:38
39.819743,116.281709,0,81,39935.5088310185,2009-05-02,12:12:43
39.819735,116.281712,0,81,39935.5088888889,2009-05-02,12:12:48
39.81973,116.281714,0,81,39935.5089467593,2009-05-02,12:12:53
39.81973,116.281714,0,81,39935.5089814815,2009-05-02,12:12:56
39.819724,116.281716,0,81,39935.5090046296,2009-05-02,12:12:58
39.819686,116.281733,0,82,39935.5090625,2009-05-02,12:13:03
39.819678,116.281736,0,82,39935.5091203704,2009-05-02,12:13:08
39.819677,116.281735,0,82,39935.5091782407,2009-05-02,12:13:13
39.819678,116.281734,0,82,39935.5092361111,2009-05-02,12:13:18
39.819682,116.281731,0,81,39935.5092939815,2009-05-02,12:13:23
39.819681,116.281729,0,81,39935.5093518518,2009-05-02,12:13:28
39.819683,116.281727,0,81,39935.5094097222,2009-05-02,12:13:33
39.819681,116.281727,0,81,39935.5094675926,2009-05-02,12:13:38
39.819678,116.281727,0,81,39935.509525463,2009-05-02,12:13:43
39.819681,116.281722,0,81,39935.5095833333,2009-05-02,12:13:48
39.819682,116.28172,0,81,39935.5096412037,2009-05-02,12:13:53
39.81968,116.281719,0,81,39935.5096990741,2009-05-02,12:13:58
39.819677,116.28172,0,81,39935.5097569444,2009-05-02,12:14:03
39.819669,116.281723,0,82,39935.5098148148,2009-05-02,12:14:08
39.81967,116.281723,0,82,39935.5098726852,2009-05-02,12:14:13
39.819675,116.28172,0,82,39935.5099305556,2009-05-02,12:14:18
39.819674,116.281721,0,82,39935.5099884259,2009-05-02,12:14:23
39.819669,116.281723,0,82,39935.5100462963,2009-05-02,12:14:28
39.819668,116.281725,0,82,39935.5101041667,2009-05-02,12:14:33
39.819671,116.281724,0,82,39935.510162037,2009-05-02,12:14:38
39.819672,116.281724,0,82,39935.5102199074,2009-05-02,12:14:43
39.819671,116.281725,0,82,39935.5102777778,2009-05-02,12:14:48
39.819671,116.281725,0,82,39935.5103125,2009-05-02,12:14:51
39.819669,116.281725,0,82,39935.5103356481,2009-05-02,12:14:53
39.819679,116.28172,0,82,39935.5103935185,2009-05-02,12:14:58
39.819687,116.281715,0,82,39935.5104513889,2009-05-02,12:15:03
39.819685,116.281715,0,81,39935.5105092593,2009-05-02,12:15:08
39.819682,116.281716,0,81,39935.5105671296,2009-05-02,12:15:13
39.81968,116.281717,0,81,39935.510625,2009-05-02,12:15:18
39.819677,116.281719,0,81,39935.5106828704,2009-05-02,12:15:23
39.819678,116.281718,0,81,39935.5107407407,2009-05-02,12:15:28
39.819677,116.281717,0,81,39935.5107986111,2009-05-02,12:15:33
39.819677,116.281716,0,81,39935.5108564815,2009-05-02,12:15:38
39.819677,116.281716,0,81,39935.5108912037,2009-05-02,12:15:41
39.819685,116.281711,0,81,39935.5109143518,2009-05-02,12:15:43
39.819695,116.281692,0,81,39935.5109722222,2009-05-02,12:15:48
39.819708,116.281649,0,80,39935.5110300926,2009-05-02,12:15:53
39.819756,116.281612,0,79,39935.511087963,2009-05-02,12:15:58
39.819786,116.28157,0,79,39935.5111458333,2009-05-02,12:16:03
39.8198,116.281551,0,78,39935.5112037037,2009-05-02,12:16:08
39.819803,116.28154,0,77,39935.5112615741,2009-05-02,12:16:13
39.819803,116.28154,0,77,39935.5112962963,2009-05-02,12:16:16
39.8198,116.281535,0,76,39935.5113194444,2009-05-02,12:16:18
39.819775,116.281541,0,72,39935.5113773148,2009-05-02,12:16:23
39.819773,116.281543,0,72,39935.5114351852,2009-05-02,12:16:28
39.819773,116.281543,0,72,39935.5114699074,2009-05-02,12:16:31
39.81977,116.281546,0,72,39935.5114930556,2009-05-02,12:16:33
39.819755,116.281598,0,72,39935.5115509259,2009-05-02,12:16:38
39.819736,116.281618,0,72,39935.5116087963,2009-05-02,12:16:43
39.819729,116.281628,0,72,39935.5116666667,2009-05-02,12:16:48
39.819699,116.281615,0,71,39935.511724537,2009-05-02,12:16:53
39.819699,116.281615,0,71,39935.5117592593,2009-05-02,12:16:56
39.819696,116.281619,0,71,39935.5117824074,2009-05-02,12:16:58
39.819703,116.281598,0,70,39935.5118402778,2009-05-02,12:17:03
39.819711,116.281584,0,69,39935.5118981482,2009-05-02,12:17:08
39.81972,116.281579,0,69,39935.5119560185,2009-05-02,12:17:13
39.819728,116.281549,0,67,39935.5120138889,2009-05-02,12:17:18
39.819713,116.28153,0,66,39935.5120717593,2009-05-02,12:17:23
39.819719,116.281527,0,66,39935.5121296296,2009-05-02,12:17:28
39.819719,116.281527,0,66,39935.5121643519,2009-05-02,12:17:31
39.819712,116.28153,0,66,39935.5121875,2009-05-02,12:17:33
39.819693,116.281549,0,65,39935.5122453704,2009-05-02,12:17:38
39.819708,116.281593,0,63,39935.5123032407,2009-05-02,12:17:43
39.819707,116.281616,0,63,39935.5123611111,2009-05-02,12:17:48
39.819713,116.281615,0,63,39935.5124189815,2009-05-02,12:17:53
39.819721,116.281614,0,64,39935.5124768519,2009-05-02,12:17:58
39.819718,116.281617,0,64,39935.5125347222,2009-05-02,12:18:03
39.819718,116.281618,0,64,39935.5125925926,2009-05-02,12:18:08
39.819721,116.281617,0,64,39935.512650463,2009-05-02,12:18:13
39.819717,116.281619,0,64,39935.5127083333,2009-05-02,12:18:18
39.819717,116.281619,0,64,39935.5127430556,2009-05-02,12:18:21
39.81971,116.281625,0,64,39935.5127662037,2009-05-02,12:18:23
39.819685,116.281636,0,64,39935.5128240741,2009-05-02,12:18:28
39.819657,116.281654,0,66,39935.5128819444,2009-05-02,12:18:33
39.819649,116.281656,0,66,39935.5129398148,2009-05-02,12:18:38
39.819653,116.281654,0,66,39935.5129976852,2009-05-02,12:18:43
39.819651,116.281656,0,66,39935.5130555556,2009-05-02,12:18:48
39.819651,116.281656,0,66,39935.5130902778,2009-05-02,12:18:51
39.819656,116.281653,0,66,39935.5131134259,2009-05-02,12:18:53
39.819673,116.281603,0,66,39935.5131712963,2009-05-02,12:18:58
39.819652,116.281587,0,66,39935.5132291667,2009-05-02,12:19:03
39.819652,116.281587,0,66,39935.5132638889,2009-05-02,12:19:06
39.81965,116.281582,0,66,39935.513287037,2009-05-02,12:19:08
39.819638,116.281587,0,65,39935.5133449074,2009-05-02,12:19:13
39.819638,116.281587,0,65,39935.5133796296,2009-05-02,12:19:16
39.819631,116.281591,0,65,39935.5134027778,2009-05-02,12:19:18
39.819619,116.28159,0,65,39935.5134606481,2009-05-02,12:19:23
39.819602,116.281593,0,64,39935.5135185185,2009-05-02,12:19:28
39.819602,116.281593,0,64,39935.5135532407,2009-05-02,12:19:31
39.819603,116.281591,0,63,39935.5135763889,2009-05-02,12:19:33
39.819586,116.281583,0,63,39935.5136342593,2009-05-02,12:19:38
39.819582,116.281586,0,63,39935.5136921296,2009-05-02,12:19:43
39.819576,116.28159,0,63,39935.51375,2009-05-02,12:19:48
39.819576,116.28159,0,63,39935.5137847222,2009-05-02,12:19:51
39.819576,116.28159,0,63,39935.5138078704,2009-05-02,12:19:53
39.819586,116.281586,0,63,39935.5138657407,2009-05-02,12:19:58
39.81959,116.281585,0,63,39935.5139236111,2009-05-02,12:20:03
39.81959,116.281585,0,63,39935.5139583333,2009-05-02,12:20:06
39.819589,116.281586,0,63,39935.5139814815,2009-05-02,12:20:08
39.819603,116.281614,0,62,39935.5140393519,2009-05-02,12:20:13
39.8196,116.281616,0,62,39935.5140972222,2009-05-02,12:20:18
39.819596,116.281619,0,62,39935.5141550926,2009-05-02,12:20:23
39.819588,116.281624,0,62,39935.514212963,2009-05-02,12:20:28
39.819588,116.281624,0,62,39935.5142476852,2009-05-02,12:20:31
39.819594,116.281623,0,62,39935.5142708333,2009-05-02,12:20:33
39.819559,116.2817,0,64,39935.5143287037,2009-05-02,12:20:38
39.819565,116.281735,0,66,39935.5143865741,2009-05-02,12:20:43
39.819569,116.281792,0,70,39935.5144444444,2009-05-02,12:20:48
39.819542,116.281858,0,74,39935.5145023148,2009-05-02,12:20:53
39.819532,116.281842,0,75,39935.5145601852,2009-05-02,12:20:58
39.819518,116.281835,0,75,39935.5146180556,2009-05-02,12:21:03
39.819518,116.281835,0,76,39935.5146759259,2009-05-02,12:21:08
39.819525,116.28183,0,76,39935.5147337963,2009-05-02,12:21:13
39.81953,116.281827,0,76,39935.5147916667,2009-05-02,12:21:18
39.81953,116.281827,0,76,39935.5148263889,2009-05-02,12:21:21
39.819522,116.281821,0,76,39935.514849537,2009-05-02,12:21:23
39.819517,116.281809,0,77,39935.5149074074,2009-05-02,12:21:28
39.819516,116.281792,0,78,39935.5149652778,2009-05-02,12:21:33
39.819516,116.281792,0,78,39935.515,2009-05-02,12:21:36
39.819509,116.281784,0,81,39935.5150231481,2009-05-02,12:21:38
39.819527,116.281778,0,82,39935.5150810185,2009-05-02,12:21:43
39.819527,116.281778,0,82,39935.5151157407,2009-05-02,12:21:46
39.819528,116.281779,0,82,39935.5151388889,2009-05-02,12:21:48
39.819518,116.2818,0,87,39935.5151967593,2009-05-02,12:21:53
39.819515,116.281816,0,88,39935.5152546296,2009-05-02,12:21:58
39.819515,116.281816,0,88,39935.5152893519,2009-05-02,12:22:01
39.819507,116.281821,0,89,39935.5153125,2009-05-02,12:22:03
39.819515,116.281807,0,89,39935.5153703704,2009-05-02,12:22:08
39.819551,116.281773,0,91,39935.5154282407,2009-05-02,12:22:13
39.81956,116.281761,0,94,39935.5154861111,2009-05-02,12:22:18
39.81956,116.281761,0,94,39935.5155208333,2009-05-02,12:22:21
39.819566,116.281759,0,94,39935.5155439815,2009-05-02,12:22:23
39.819576,116.281745,0,94,39935.5156018519,2009-05-02,12:22:28
39.81959,116.28172,0,95,39935.5156597222,2009-05-02,12:22:33
39.8196,116.281687,0,94,39935.5157175926,2009-05-02,12:22:38
39.819629,116.281652,0,95,39935.515775463,2009-05-02,12:22:43
39.819626,116.281632,0,95,39935.5158333333,2009-05-02,12:22:48
39.819608,116.281623,0,95,39935.5158912037,2009-05-02,12:22:53
39.819587,116.281615,0,95,39935.5159490741,2009-05-02,12:22:58
39.819576,116.281612,0,95,39935.5160069444,2009-05-02,12:23:03
39.819563,116.281602,0,94,39935.5160648148,2009-05-02,12:23:08
39.819565,116.281595,0,93,39935.5161226852,2009-05-02,12:23:13
39.819568,116.281592,0,93,39935.5161805556,2009-05-02,12:23:18
39.819575,116.281588,0,93,39935.5162384259,2009-05-02,12:23:23
39.819575,116.281588,0,93,39935.5162731481,2009-05-02,12:23:26
39.819581,116.281585,0,93,39935.5162962963,2009-05-02,12:23:28
39.819613,116.281569,0,92,39935.5163541667,2009-05-02,12:23:33
39.819637,116.281575,0,91,39935.516412037,2009-05-02,12:23:38
39.819654,116.281578,0,91,39935.5164699074,2009-05-02,12:23:43
39.819655,116.281578,0,91,39935.5165277778,2009-05-02,12:23:48
39.819658,116.281579,0,91,39935.5165856481,2009-05-02,12:23:53
39.819659,116.28158,0,91,39935.5166435185,2009-05-02,12:23:58
39.819658,116.281583,0,91,39935.5167013889,2009-05-02,12:24:03
39.819657,116.281585,0,91,39935.5167592593,2009-05-02,12:24:08
39.819657,116.281585,0,91,39935.5167939815,2009-05-02,12:24:11
39.819662,116.281584,0,92,39935.5168171296,2009-05-02,12:24:13
39.819663,116.281613,0,93,39935.516875,2009-05-02,12:24:18
39.81969,116.281631,0,93,39935.5169328704,2009-05-02,12:24:23
39.819686,116.281626,0,92,39935.5169907407,2009-05-02,12:24:28
39.819686,116.281626,0,92,39935.5170486111,2009-05-02,12:24:33
39.819686,116.281626,0,92,39935.5170833333,2009-05-02,12:24:36
39.819681,116.281629,0,92,39935.5171064815,2009-05-02,12:24:38
39.819635,116.281622,0,90,39935.5171643518,2009-05-02,12:24:43
39.819631,116.28162,0,90,39935.5172222222,2009-05-02,12:24:48
39.819631,116.28162,0,90,39935.5172569444,2009-05-02,12:24:51
39.819634,116.281618,0,90,39935.5172800926,2009-05-02,12:24:53
39.819492,116.281695,0,94,39935.517337963,2009-05-02,12:24:58
39.819408,116.281729,0,96,39935.5173958333,2009-05-02,12:25:03
39.819378,116.281737,0,97,39935.5174537037,2009-05-02,12:25:08
39.819371,116.28174,0,97,39935.5175115741,2009-05-02,12:25:13
39.819371,116.28174,0,97,39935.5175462963,2009-05-02,12:25:16
39.819376,116.281738,0,97,39935.5175694444,2009-05-02,12:25:18
39.819389,116.28173,0,97,39935.5176273148,2009-05-02,12:25:23
39.819403,116.281731,0,97,39935.5176851852,2009-05-02,12:25:28
39.819404,116.281732,0,97,39935.5177430556,2009-05-02,12:25:33
39.819403,116.281732,0,97,39935.5178009259,2009-05-02,12:25:38
39.819403,116.281732,0,97,39935.5178356481,2009-05-02,12:25:41
39.819408,116.281729,0,97,39935.5178587963,2009-05-02,12:25:43
39.819478,116.281694,0,97,39935.5179166667,2009-05-02,12:25:48
39.819552,116.28166,0,94,39935.517974537,2009-05-02,12:25:53
39.819591,116.28163,0,90,39935.5180324074,2009-05-02,12:25:58
39.819632,116.281593,0,86,39935.5180902778,2009-05-02,12:26:03
39.819626,116.281579,0,85,39935.5181481481,2009-05-02,12:26:08
39.819626,116.281579,0,85,39935.5181828704,2009-05-02,12:26:11
39.819632,116.281576,0,85,39935.5182060185,2009-05-02,12:26:13
39.819638,116.281541,0,84,39935.5182638889,2009-05-02,12:26:18
39.819836,116.28173,0,148,39935.5366666667,2009-05-02,12:52:48
39.819926,116.281801,0,152,39935.536724537,2009-05-02,12:52:53
39.819955,116.281821,0,153,39935.5367824074,2009-05-02,12:52:58
39.819972,116.281822,0,153,39935.5368402778,2009-05-02,12:53:03
39.819975,116.281819,0,153,39935.5368981481,2009-05-02,12:53:08
39.819973,116.281818,0,153,39935.5369560185,2009-05-02,12:53:13
39.819971,116.281817,0,153,39935.5370138889,2009-05-02,12:53:18
39.819968,116.281817,0,153,39935.5370717593,2009-05-02,12:53:23
39.819966,116.281817,0,153,39935.5371296296,2009-05-02,12:53:28
39.819963,116.281817,0,153,39935.5371875,2009-05-02,12:53:33
39.819959,116.281817,0,153,39935.5372453704,2009-05-02,12:53:38
39.819957,116.281816,0,153,39935.5373032407,2009-05-02,12:53:43
39.819955,116.281816,0,153,39935.5373611111,2009-05-02,12:53:48
39.819951,116.281817,0,153,39935.5374189815,2009-05-02,12:53:53
39.819952,116.281816,0,153,39935.5374768519,2009-05-02,12:53:58
39.819952,116.281816,0,153,39935.5375115741,2009-05-02,12:54:01
39.819959,116.281812,0,153,39935.5375347222,2009-05-02,12:54:03
39.819969,116.281808,0,152,39935.5375925926,2009-05-02,12:54:08
39.819972,116.281808,0,152,39935.537650463,2009-05-02,12:54:13
39.819966,116.281811,0,153,39935.5377083333,2009-05-02,12:54:18
39.819961,116.281814,0,153,39935.5377662037,2009-05-02,12:54:23
39.819955,116.281816,0,153,39935.5378240741,2009-05-02,12:54:28
39.819947,116.281818,0,153,39935.5378819444,2009-05-02,12:54:33
39.819943,116.281818,0,153,39935.5379398148,2009-05-02,12:54:38
39.819943,116.281818,0,153,39935.537974537,2009-05-02,12:54:41
39.819937,116.281818,0,153,39935.5379976852,2009-05-02,12:54:43
39.819927,116.281821,0,153,39935.5380555556,2009-05-02,12:54:48
39.819927,116.281821,0,153,39935.5380902778,2009-05-02,12:54:51
39.81992,116.281823,0,153,39935.5381134259,2009-05-02,12:54:53
39.819866,116.281788,0,155,39935.5381712963,2009-05-02,12:54:58
39.819836,116.281764,0,157,39935.5382291667,2009-05-02,12:55:03
39.819832,116.281766,0,157,39935.538287037,2009-05-02,12:55:08
39.819833,116.281765,0,157,39935.5383449074,2009-05-02,12:55:13
39.81984,116.281761,0,157,39935.5384027778,2009-05-02,12:55:18
39.819841,116.281761,0,157,39935.5384606481,2009-05-02,12:55:23
39.81984,116.281759,0,157,39935.5385185185,2009-05-02,12:55:28
39.819842,116.281757,0,157,39935.5385763889,2009-05-02,12:55:33
39.819842,116.281757,0,158,39935.5386342593,2009-05-02,12:55:38
39.819838,116.281759,0,158,39935.5386921296,2009-05-02,12:55:43
39.819838,116.281759,0,158,39935.53875,2009-05-02,12:55:48
39.819839,116.281758,0,159,39935.5388078704,2009-05-02,12:55:53
39.819839,116.281758,0,159,39935.5388425926,2009-05-02,12:55:56
39.819842,116.281756,0,159,39935.5388657407,2009-05-02,12:55:58
39.819858,116.281738,0,159,39935.5389236111,2009-05-02,12:56:03
39.819863,116.281726,0,160,39935.5389814815,2009-05-02,12:56:08
39.819863,116.281726,0,160,39935.5390162037,2009-05-02,12:56:11
39.819863,116.281726,0,160,39935.5390393519,2009-05-02,12:56:13
39.819852,116.28173,0,160,39935.5390972222,2009-05-02,12:56:18
39.819843,116.281732,0,160,39935.5391550926,2009-05-02,12:56:23
39.819834,116.281736,0,161,39935.539212963,2009-05-02,12:56:28
39.8198,116.281749,0,164,39935.5392708333,2009-05-02,12:56:33
39.8198,116.281749,0,164,39935.5393055556,2009-05-02,12:56:36
39.819806,116.28175,0,165,39935.5393287037,2009-05-02,12:56:38
39.819815,116.281747,0,165,39935.5393865741,2009-05-02,12:56:43
39.819821,116.281746,0,165,39935.5394444444,2009-05-02,12:56:48
39.819821,116.281746,0,165,39935.5394791667,2009-05-02,12:56:51
39.819826,116.281744,0,165,39935.5395023148,2009-05-02,12:56:53
39.819836,116.281742,0,165,39935.5395601852,2009-05-02,12:56:58
39.819886,116.281781,0,165,39935.5396180556,2009-05-02,12:57:03
39.819953,116.28184,0,165,39935.5396759259,2009-05-02,12:57:08
39.819998,116.281854,0,168,39935.5397337963,2009-05-02,12:57:13
39.820047,116.281907,0,171,39935.5397916667,2009-05-02,12:57:18
39.820067,116.281929,0,172,39935.539849537,2009-05-02,12:57:23
39.820067,116.281929,0,172,39935.5398842593,2009-05-02,12:57:26
39.820064,116.28193,0,172,39935.5399074074,2009-05-02,12:57:28
39.820054,116.281936,0,172,39935.5399652778,2009-05-02,12:57:33
39.820024,116.281919,0,172,39935.5400231481,2009-05-02,12:57:38
39.819986,116.281884,0,173,39935.5400810185,2009-05-02,12:57:43
39.819978,116.281885,0,173,39935.5401388889,2009-05-02,12:57:48
39.819971,116.281886,0,173,39935.5401967593,2009-05-02,12:57:53
39.819971,116.281886,0,173,39935.5402314815,2009-05-02,12:57:56
39.819964,116.281887,0,173,39935.5402546296,2009-05-02,12:57:58
39.819954,116.281889,0,173,39935.5403125,2009-05-02,12:58:03
39.819954,116.281888,0,173,39935.5403703704,2009-05-02,12:58:08
39.819954,116.281888,0,173,39935.5404050926,2009-05-02,12:58:11
39.819961,116.281884,0,173,39935.5404282407,2009-05-02,12:58:13
39.819933,116.2819,0,176,39935.5404861111,2009-05-02,12:58:18
39.819912,116.281904,0,178,39935.5405439815,2009-05-02,12:58:23
39.819915,116.281901,0,178,39935.5406018518,2009-05-02,12:58:28
39.819917,116.281896,0,178,39935.5406597222,2009-05-02,12:58:33
39.81991,116.281896,0,178,39935.5407175926,2009-05-02,12:58:38
39.819915,116.281893,0,178,39935.540775463,2009-05-02,12:58:43
39.819915,116.281891,0,178,39935.5408333333,2009-05-02,12:58:48
39.819917,116.281888,0,178,39935.5408912037,2009-05-02,12:58:53
39.819919,116.281883,0,178,39935.5409490741,2009-05-02,12:58:58
39.819922,116.281878,0,178,39935.5410069444,2009-05-02,12:59:03
39.819922,116.281878,0,178,39935.5410416667,2009-05-02,12:59:06
39.819918,116.281878,0,178,39935.5410648148,2009-05-02,12:59:08
39.819863,116.281836,0,178,39935.5411226852,2009-05-02,12:59:13
39.819818,116.281821,0,178,39935.5411805556,2009-05-02,12:59:18
39.819817,116.281823,0,178,39935.5412384259,2009-05-02,12:59:23
39.819817,116.281823,0,178,39935.5412731481,2009-05-02,12:59:26
39.819817,116.281822,0,178,39935.5412962963,2009-05-02,12:59:28
39.819797,116.281805,0,179,39935.5413541667,2009-05-02,12:59:33
39.819801,116.281795,0,179,39935.541412037,2009-05-02,12:59:38
39.819805,116.281792,0,179,39935.5414699074,2009-05-02,12:59:43
39.819808,116.28179,0,180,39935.5415277778,2009-05-02,12:59:48
39.819808,116.281791,0,179,39935.5415856481,2009-05-02,12:59:53
39.819802,116.281794,0,179,39935.5416435185,2009-05-02,12:59:58
39.819802,116.281794,0,179,39935.5416782407,2009-05-02,13:00:01
39.819803,116.281792,0,179,39935.5417013889,2009-05-02,13:00:03
39.819813,116.281788,0,179,39935.5417592593,2009-05-02,13:00:08
39.819819,116.281784,0,179,39935.5418171296,2009-05-02,13:00:13
39.819814,116.281789,0,179,39935.541875,2009-05-02,13:00:18
39.81981,116.281791,0,179,39935.5419328704,2009-05-02,13:00:23
39.819808,116.281792,0,179,39935.5419907407,2009-05-02,13:00:28
39.819808,116.281792,0,179,39935.542025463,2009-05-02,13:00:31
39.819814,116.281788,0,179,39935.5420486111,2009-05-02,13:00:33
39.819774,116.281753,0,181,39935.5421064815,2009-05-02,13:00:38
39.819769,116.281754,0,181,39935.5421643518,2009-05-02,13:00:43
39.819764,116.281756,0,181,39935.5422222222,2009-05-02,13:00:48
39.819764,116.281756,0,181,39935.5422569444,2009-05-02,13:00:51
39.819759,116.281759,0,181,39935.5422800926,2009-05-02,13:00:53
39.819776,116.281755,0,182,39935.542337963,2009-05-02,13:00:58
39.819845,116.281778,0,181,39935.5423958333,2009-05-02,13:01:03
39.819853,116.281775,0,181,39935.5424537037,2009-05-02,13:01:08
39.819856,116.281775,0,181,39935.5425115741,2009-05-02,13:01:13
39.819863,116.281773,0,180,39935.5425694444,2009-05-02,13:01:18
39.819868,116.28177,0,180,39935.5426273148,2009-05-02,13:01:23
39.819873,116.281768,0,180,39935.5426851852,2009-05-02,13:01:28
39.819873,116.281768,0,180,39935.5427199074,2009-05-02,13:01:31
39.819876,116.281768,0,180,39935.5427430556,2009-05-02,13:01:33
39.819885,116.281767,0,180,39935.5428009259,2009-05-02,13:01:38
39.819894,116.281765,0,180,39935.5428587963,2009-05-02,13:01:43
39.819956,116.281824,0,180,39935.5429166667,2009-05-02,13:01:48
39.819961,116.281833,0,180,39935.542974537,2009-05-02,13:01:53
39.819961,116.281833,0,180,39935.5430324074,2009-05-02,13:01:58
39.819958,116.281834,0,180,39935.5430902778,2009-05-02,13:02:03
39.819958,116.281834,0,180,39935.5431481482,2009-05-02,13:02:08
39.819958,116.281834,0,180,39935.5431828704,2009-05-02,13:02:11
39.819959,116.281832,0,180,39935.5432060185,2009-05-02,13:02:13
39.819967,116.281816,0,180,39935.5432638889,2009-05-02,13:02:18
39.819974,116.281807,0,181,39935.5433217593,2009-05-02,13:02:23
39.819984,116.281802,0,181,39935.5433796296,2009-05-02,13:02:28
39.819945,116.281764,0,181,39935.5434375,2009-05-02,13:02:33
39.819952,116.281762,0,181,39935.5434953704,2009-05-02,13:02:38
39.819956,116.281759,0,182,39935.5435532407,2009-05-02,13:02:43
39.819952,116.281761,0,182,39935.5436111111,2009-05-02,13:02:48
39.819952,116.281761,0,182,39935.5436458333,2009-05-02,13:02:51
39.819948,116.281762,0,182,39935.5436689815,2009-05-02,13:02:53
39.819937,116.281766,0,182,39935.5437268519,2009-05-02,13:02:58
39.819928,116.281769,0,182,39935.5437847222,2009-05-02,13:03:03
39.819918,116.281774,0,182,39935.5438425926,2009-05-02,13:03:08
39.819918,116.281774,0,182,39935.5438773148,2009-05-02,13:03:11
39.81991,116.281775,0,182,39935.543900463,2009-05-02,13:03:13
39.819834,116.281706,0,181,39935.5439583333,2009-05-02,13:03:18
39.819672,116.281598,0,178,39935.5440162037,2009-05-02,13:03:23
39.819612,116.281563,0,176,39935.5440740741,2009-05-02,13:03:28
39.819573,116.281586,0,174,39935.5441319444,2009-05-02,13:03:33
39.819563,116.281595,0,174,39935.5441898148,2009-05-02,13:03:38
39.819582,116.281612,0,173,39935.5442476852,2009-05-02,13:03:43
39.819582,116.281612,0,173,39935.5442824074,2009-05-02,13:03:46
39.819585,116.281609,0,174,39935.5443055556,2009-05-02,13:03:48
39.819632,116.281609,0,173,39935.5443634259,2009-05-02,13:03:53
39.819655,116.281596,0,168,39935.5444212963,2009-05-02,13:03:58
39.819693,116.281551,0,166,39935.5444791667,2009-05-02,13:04:03
39.81974,116.281537,0,163,39935.544537037,2009-05-02,13:04:08
39.819757,116.281551,0,163,39935.5445949074,2009-05-02,13:04:13
39.819777,116.281578,0,162,39935.5446527778,2009-05-02,13:04:18
39.819765,116.281619,0,162,39935.5447106481,2009-05-02,13:04:23
39.819765,116.281619,0,162,39935.5447453704,2009-05-02,13:04:26
39.819765,116.281619,0,162,39935.5447685185,2009-05-02,13:04:28
39.819775,116.281614,0,162,39935.5448263889,2009-05-02,13:04:33
39.819772,116.281596,0,159,39935.5448842593,2009-05-02,13:04:38
39.819763,116.28159,0,158,39935.5449421296,2009-05-02,13:04:43
39.819763,116.28159,0,158,39935.5449768519,2009-05-02,13:04:46
39.819759,116.281589,0,155,39935.545,2009-05-02,13:04:48
39.819745,116.28158,0,153,39935.5450578704,2009-05-02,13:04:53
39.819745,116.28158,0,153,39935.5450925926,2009-05-02,13:04:56
39.81974,116.281583,0,154,39935.5451157407,2009-05-02,13:04:58
39.819753,116.281617,0,151,39935.5451736111,2009-05-02,13:05:03
39.81977,116.281633,0,151,39935.5452314815,2009-05-02,13:05:08
39.819781,116.28163,0,151,39935.5452893519,2009-05-02,13:05:13
39.819785,116.281631,0,151,39935.5453472222,2009-05-02,13:05:18
39.819787,116.281633,0,151,39935.5454050926,2009-05-02,13:05:23
39.819791,116.281633,0,151,39935.545462963,2009-05-02,13:05:28
39.819796,116.281635,0,151,39935.5455208333,2009-05-02,13:05:33
39.819797,116.281636,0,151,39935.5455787037,2009-05-02,13:05:38
39.819798,116.281638,0,151,39935.5456365741,2009-05-02,13:05:43
39.819802,116.281638,0,151,39935.5456944444,2009-05-02,13:05:48
39.819807,116.281638,0,151,39935.5457523148,2009-05-02,13:05:53
39.819805,116.28164,0,151,39935.5458101852,2009-05-02,13:05:58
39.819805,116.28164,0,151,39935.5458449074,2009-05-02,13:06:01
39.819797,116.281645,0,151,39935.5458680556,2009-05-02,13:06:03
39.81978,116.281642,0,149,39935.5459259259,2009-05-02,13:06:08
39.819744,116.281611,0,145,39935.5459837963,2009-05-02,13:06:13
39.819712,116.281562,0,141,39935.5460416667,2009-05-02,13:06:18
39.81968,116.281498,0,138,39935.546099537,2009-05-02,13:06:23
39.819653,116.28143,0,136,39935.5461574074,2009-05-02,13:06:28
39.819628,116.2814,0,135,39935.5462152778,2009-05-02,13:06:33
39.819605,116.281392,0,135,39935.5462731481,2009-05-02,13:06:38
39.819589,116.281429,0,134,39935.5463310185,2009-05-02,13:06:43
39.819571,116.281441,0,133,39935.5463888889,2009-05-02,13:06:48
39.819569,116.28145,0,132,39935.5464467593,2009-05-02,13:06:53
39.819569,116.28145,0,132,39935.5464814815,2009-05-02,13:06:56
39.819575,116.281448,0,132,39935.5465046296,2009-05-02,13:06:58
39.819593,116.281465,0,135,39935.5465625,2009-05-02,13:07:03
39.819597,116.281467,0,136,39935.5466203704,2009-05-02,13:07:08
39.819592,116.281469,0,136,39935.5466782407,2009-05-02,13:07:13
39.819588,116.281469,0,136,39935.5467361111,2009-05-02,13:07:18
39.819588,116.281469,0,136,39935.5467708333,2009-05-02,13:07:21
39.819583,116.28147,0,136,39935.5467939815,2009-05-02,13:07:23
39.819595,116.28146,0,136,39935.5468518519,2009-05-02,13:07:28
39.81963,116.281433,0,135,39935.5469097222,2009-05-02,13:07:33
39.819672,116.281511,0,135,39935.5469675926,2009-05-02,13:07:38
39.819715,116.281571,0,136,39935.547025463,2009-05-02,13:07:43
39.819712,116.28158,0,137,39935.5470833333,2009-05-02,13:07:48
39.819707,116.281614,0,139,39935.5471412037,2009-05-02,13:07:53
39.819692,116.281697,0,142,39935.5471990741,2009-05-02,13:07:58
39.819695,116.281739,0,145,39935.5472569444,2009-05-02,13:08:03
39.819695,116.281739,0,145,39935.5472916667,2009-05-02,13:08:06
39.819688,116.281743,0,145,39935.5473148148,2009-05-02,13:08:08
39.819682,116.281797,0,145,39935.5473726852,2009-05-02,13:08:13
39.81967,116.281817,0,146,39935.5474305556,2009-05-02,13:08:18
39.819647,116.281868,0,144,39935.5474884259,2009-05-02,13:08:23
39.81964,116.281914,0,144,39935.5475462963,2009-05-02,13:08:28
39.819638,116.281917,0,144,39935.5476041667,2009-05-02,13:08:33
39.819638,116.281917,0,144,39935.5476388889,2009-05-02,13:08:36
39.81964,116.281917,0,143,39935.547662037,2009-05-02,13:08:38
39.819618,116.281933,0,144,39935.5477199074,2009-05-02,13:08:43
39.819552,116.281957,0,146,39935.5477777778,2009-05-02,13:08:48
39.819502,116.281932,0,147,39935.5478356481,2009-05-02,13:08:53
39.819502,116.281932,0,147,39935.5478703704,2009-05-02,13:08:56
39.819507,116.281929,0,147,39935.5478935185,2009-05-02,13:08:58
39.819506,116.281903,0,147,39935.5479513889,2009-05-02,13:09:03
39.819502,116.281874,0,148,39935.5480092593,2009-05-02,13:09:08
39.819519,116.281848,0,148,39935.5480671296,2009-05-02,13:09:13
39.819559,116.28182,0,151,39935.548125,2009-05-02,13:09:18
39.81957,116.281813,0,152,39935.5481828704,2009-05-02,13:09:23
39.819598,116.281782,0,153,39935.5482407407,2009-05-02,13:09:28
39.819635,116.281732,0,156,39935.5482986111,2009-05-02,13:09:33
39.819645,116.281728,0,156,39935.5483564815,2009-05-02,13:09:38
39.819645,116.281728,0,156,39935.5483912037,2009-05-02,13:09:41
39.819651,116.281727,0,156,39935.5484143518,2009-05-02,13:09:43
39.819717,116.281746,0,158,39935.5484722222,2009-05-02,13:09:48
39.819775,116.281775,0,159,39935.5485300926,2009-05-02,13:09:53
39.819835,116.281802,0,163,39935.548587963,2009-05-02,13:09:58
39.819869,116.281831,0,165,39935.5486458333,2009-05-02,13:10:03
39.81986,116.281829,0,168,39935.5487037037,2009-05-02,13:10:08
39.81986,116.281829,0,168,39935.5487384259,2009-05-02,13:10:11
39.819862,116.281826,0,168,39935.5487615741,2009-05-02,13:10:13
39.819861,116.281801,0,171,39935.5488194444,2009-05-02,13:10:18
39.819867,116.281768,0,173,39935.5488773148,2009-05-02,13:10:23
39.819874,116.281737,0,175,39935.5489351852,2009-05-02,13:10:28
39.81993,116.281685,0,179,39935.5489930556,2009-05-02,13:10:33
39.819966,116.281669,0,183,39935.5490509259,2009-05-02,13:10:38
39.819991,116.281702,0,188,39935.5491087963,2009-05-02,13:10:43
39.819981,116.281716,0,193,39935.5491666667,2009-05-02,13:10:48
39.819986,116.281714,0,193,39935.549224537,2009-05-02,13:10:53
39.819983,116.281717,0,193,39935.5492824074,2009-05-02,13:10:58
39.819983,116.281717,0,193,39935.5493171296,2009-05-02,13:11:01
39.819978,116.281721,0,193,39935.5493402778,2009-05-02,13:11:03
39.819959,116.281745,0,195,39935.5493981481,2009-05-02,13:11:08
39.819947,116.281748,0,199,39935.5494560185,2009-05-02,13:11:13
39.819945,116.281748,0,199,39935.5495138889,2009-05-02,13:11:18
39.819945,116.281748,0,199,39935.5495486111,2009-05-02,13:11:21
39.819948,116.281749,0,199,39935.5495717593,2009-05-02,13:11:23
39.819957,116.281746,0,199,39935.5496296296,2009-05-02,13:11:28
39.819966,116.281743,0,199,39935.5496875,2009-05-02,13:11:33
39.819979,116.281764,0,200,39935.5497453704,2009-05-02,13:11:38
39.819984,116.281857,0,200,39935.5498032407,2009-05-02,13:11:43
39.819984,116.281857,0,200,39935.549837963,2009-05-02,13:11:46
39.81999,116.281855,0,200,39935.5498611111,2009-05-02,13:11:48
39.819999,116.281851,0,199,39935.5499189815,2009-05-02,13:11:53
39.819999,116.281851,0,199,39935.5499537037,2009-05-02,13:11:56
39.820005,116.28185,0,199,39935.5499768518,2009-05-02,13:11:58
39.820024,116.28186,0,198,39935.5500347222,2009-05-02,13:12:03
39.820078,116.281874,0,195,39935.5500925926,2009-05-02,13:12:08
39.820102,116.281897,0,189,39935.550150463,2009-05-02,13:12:13
39.820093,116.281917,0,186,39935.5502083333,2009-05-02,13:12:18
39.820093,116.281917,0,186,39935.5502430556,2009-05-02,13:12:21
39.820087,116.281919,0,185,39935.5502662037,2009-05-02,13:12:23
39.820042,116.281915,0,187,39935.5503240741,2009-05-02,13:12:28
39.820012,116.281927,0,189,39935.5503819444,2009-05-02,13:12:33
39.820009,116.281928,0,189,39935.5504398148,2009-05-02,13:12:38
39.820003,116.281931,0,190,39935.5504976852,2009-05-02,13:12:43
39.820003,116.281931,0,190,39935.5505324074,2009-05-02,13:12:46
39.820005,116.281929,0,190,39935.5505555556,2009-05-02,13:12:48
39.82002,116.28192,0,188,39935.5506134259,2009-05-02,13:12:53
39.820018,116.281921,0,184,39935.5506712963,2009-05-02,13:12:58
39.820023,116.281919,0,184,39935.5507291667,2009-05-02,13:13:03
39.820025,116.281919,0,184,39935.550787037,2009-05-02,13:13:08
39.820021,116.281921,0,184,39935.5508449074,2009-05-02,13:13:13
39.820016,116.281923,0,184,39935.5509027778,2009-05-02,13:13:18
39.820008,116.281926,0,184,39935.5509606482,2009-05-02,13:13:23
39.82,116.281928,0,184,39935.5510185185,2009-05-02,13:13:28
39.819998,116.281927,0,184,39935.5510763889,2009-05-02,13:13:33
39.820002,116.281922,0,184,39935.5511342593,2009-05-02,13:13:38
39.819997,116.281919,0,184,39935.5511921296,2009-05-02,13:13:43
39.819989,116.281918,0,184,39935.55125,2009-05-02,13:13:48
39.819983,116.281917,0,184,39935.5513078704,2009-05-02,13:13:53
39.819981,116.281916,0,185,39935.5513657407,2009-05-02,13:13:58
39.819984,116.281911,0,185,39935.5514236111,2009-05-02,13:14:03
39.819985,116.281908,0,185,39935.5514814815,2009-05-02,13:14:08
39.819977,116.28191,0,185,39935.5515393519,2009-05-02,13:14:13
39.819978,116.281908,0,185,39935.5515972222,2009-05-02,13:14:18
39.819975,116.281907,0,184,39935.5516550926,2009-05-02,13:14:23
39.819977,116.281905,0,184,39935.551712963,2009-05-02,13:14:28
39.819973,116.281905,0,184,39935.5517708333,2009-05-02,13:14:33
39.819973,116.281905,0,184,39935.5518055556,2009-05-02,13:14:36
39.819967,116.281906,0,184,39935.5518287037,2009-05-02,13:14:38
39.819931,116.28189,0,184,39935.5518865741,2009-05-02,13:14:43
39.819848,116.281828,0,183,39935.5519444444,2009-05-02,13:14:48
39.819798,116.281784,0,182,39935.5520023148,2009-05-02,13:14:53
39.81974,116.281787,0,182,39935.5520601852,2009-05-02,13:14:58
39.819695,116.281759,0,182,39935.5521180556,2009-05-02,13:15:03
39.819715,116.281724,0,181,39935.5521759259,2009-05-02,13:15:08
39.819748,116.28173,0,180,39935.5522337963,2009-05-02,13:15:13
39.819746,116.281731,0,180,39935.5522916667,2009-05-02,13:15:18
39.819742,116.281732,0,180,39935.552349537,2009-05-02,13:15:23
39.819738,116.281735,0,180,39935.5524074074,2009-05-02,13:15:28
39.81974,116.281735,0,180,39935.5524652778,2009-05-02,13:15:33
39.819741,116.281734,0,180,39935.5525231481,2009-05-02,13:15:38
39.819741,116.281734,0,180,39935.5525810185,2009-05-02,13:15:43
39.819746,116.281732,0,180,39935.5526388889,2009-05-02,13:15:48
39.819746,116.28173,0,180,39935.5526967593,2009-05-02,13:15:53
39.819739,116.281733,0,180,39935.5527546296,2009-05-02,13:15:58
39.819739,116.281733,0,180,39935.5527893519,2009-05-02,13:16:01
39.819739,116.281732,0,180,39935.5528125,2009-05-02,13:16:03
39.819748,116.281729,0,180,39935.5528703704,2009-05-02,13:16:08
39.819751,116.281727,0,180,39935.5529282407,2009-05-02,13:16:13
39.819755,116.281725,0,180,39935.5529861111,2009-05-02,13:16:18
39.819758,116.281722,0,180,39935.5530439815,2009-05-02,13:16:23
39.81976,116.28172,0,179,39935.5531018519,2009-05-02,13:16:28
39.819753,116.281724,0,180,39935.5531597222,2009-05-02,13:16:33
39.819746,116.281726,0,180,39935.5532175926,2009-05-02,13:16:38
39.81974,116.281728,0,180,39935.553275463,2009-05-02,13:16:43
39.819732,116.281731,0,180,39935.5533333333,2009-05-02,13:16:48
39.819727,116.281732,0,180,39935.5533912037,2009-05-02,13:16:53
39.819727,116.281732,0,180,39935.5534259259,2009-05-02,13:16:56
39.819733,116.28173,0,180,39935.5534490741,2009-05-02,13:16:58
39.819742,116.281727,0,180,39935.5535069444,2009-05-02,13:17:03
39.819749,116.281724,0,180,39935.5535648148,2009-05-02,13:17:08
39.819749,116.281725,0,180,39935.5536226852,2009-05-02,13:17:13
39.819744,116.281728,0,180,39935.5536805556,2009-05-02,13:17:18
39.819741,116.281731,0,180,39935.5537384259,2009-05-02,13:17:23
39.819742,116.281733,0,180,39935.5537962963,2009-05-02,13:17:28
39.819747,116.281732,0,180,39935.5538541667,2009-05-02,13:17:33
39.819749,116.281732,0,180,39935.553912037,2009-05-02,13:17:38
39.819749,116.281733,0,180,39935.5539699074,2009-05-02,13:17:43
39.819753,116.281733,0,180,39935.5540277778,2009-05-02,13:17:48
39.81976,116.281731,0,180,39935.5540856481,2009-05-02,13:17:53
39.819765,116.28173,0,180,39935.5541435185,2009-05-02,13:17:58
39.819765,116.28173,0,180,39935.5541782407,2009-05-02,13:18:01
39.819771,116.281728,0,180,39935.5542013889,2009-05-02,13:18:03
39.81978,116.281726,0,181,39935.5542592593,2009-05-02,13:18:08
39.819787,116.281724,0,181,39935.5543171296,2009-05-02,13:18:13
39.819793,116.281723,0,181,39935.554375,2009-05-02,13:18:18
39.819801,116.281723,0,180,39935.5544328704,2009-05-02,13:18:23
39.819804,116.281723,0,180,39935.5544907407,2009-05-02,13:18:28
39.819805,116.281725,0,181,39935.5545486111,2009-05-02,13:18:33
39.819806,116.281726,0,180,39935.5546064815,2009-05-02,13:18:38
39.819808,116.281725,0,180,39935.5546643519,2009-05-02,13:18:43
39.81981,116.281725,0,180,39935.5547222222,2009-05-02,13:18:48
39.819812,116.281723,0,180,39935.5547800926,2009-05-02,13:18:53
39.819816,116.281722,0,180,39935.554837963,2009-05-02,13:18:58
39.819822,116.281719,0,179,39935.5548958333,2009-05-02,13:19:03
39.819823,116.281718,0,179,39935.5549537037,2009-05-02,13:19:08
39.819823,116.28172,0,179,39935.5550115741,2009-05-02,13:19:13
39.819827,116.28172,0,179,39935.5550694444,2009-05-02,13:19:18
39.81983,116.28172,0,179,39935.5551273148,2009-05-02,13:19:23
39.81983,116.281722,0,179,39935.5551851852,2009-05-02,13:19:28
39.81983,116.281724,0,179,39935.5552430556,2009-05-02,13:19:33
39.819829,116.281726,0,179,39935.5553009259,2009-05-02,13:19:38
39.819827,116.281727,0,179,39935.5553587963,2009-05-02,13:19:43
39.819824,116.28173,0,179,39935.5554166667,2009-05-02,13:19:48
39.819823,116.281731,0,179,39935.555474537,2009-05-02,13:19:53
39.819693,116.282016,0,191,39935.562650463,2009-05-02,13:30:13
39.819679,116.28207,0,194,39935.5627083333,2009-05-02,13:30:18
39.819681,116.282079,0,195,39935.5627662037,2009-05-02,13:30:23
39.819662,116.282102,0,197,39935.5628240741,2009-05-02,13:30:28
39.819636,116.282113,0,197,39935.5628819444,2009-05-02,13:30:33
39.81963,116.282103,0,195,39935.5629398148,2009-05-02,13:30:38
39.819652,116.282077,0,193,39935.5629976852,2009-05-02,13:30:43
39.81965,116.28206,0,192,39935.5630555556,2009-05-02,13:30:48
39.81965,116.28206,0,192,39935.5630902778,2009-05-02,13:30:51
39.819643,116.282061,0,192,39935.5631134259,2009-05-02,13:30:53
39.819562,116.282066,0,191,39935.5631712963,2009-05-02,13:30:58
39.819486,116.282067,0,190,39935.5632291667,2009-05-02,13:31:03
39.819475,116.282052,0,189,39935.563287037,2009-05-02,13:31:08
39.819482,116.282042,0,189,39935.5633449074,2009-05-02,13:31:13
39.81958,116.281997,0,191,39935.5634027778,2009-05-02,13:31:18
39.819686,116.28195,0,194,39935.5634606481,2009-05-02,13:31:23
39.81976,116.281894,0,195,39935.5635185185,2009-05-02,13:31:28
39.819798,116.281883,0,195,39935.5635763889,2009-05-02,13:31:33
39.819801,116.281868,0,195,39935.5636342593,2009-05-02,13:31:38
39.819801,116.281868,0,195,39935.5636689815,2009-05-02,13:31:41
39.819805,116.281866,0,195,39935.5636921296,2009-05-02,13:31:43
39.819809,116.281846,0,196,39935.56375,2009-05-02,13:31:48
39.8198,116.28184,0,196,39935.5638078704,2009-05-02,13:31:53
39.8198,116.28184,0,196,39935.5638425926,2009-05-02,13:31:56
39.819796,116.281842,0,196,39935.5638657407,2009-05-02,13:31:58
39.819837,116.281823,0,195,39935.5639236111,2009-05-02,13:32:03
39.819876,116.281797,0,195,39935.5639814815,2009-05-02,13:32:08
39.8199,116.281756,0,195,39935.5640393518,2009-05-02,13:32:13
39.819901,116.281754,0,195,39935.5640972222,2009-05-02,13:32:18
39.819902,116.281753,0,195,39935.5641550926,2009-05-02,13:32:23
39.819901,116.281754,0,195,39935.564212963,2009-05-02,13:32:28
39.819901,116.281754,0,195,39935.5642476852,2009-05-02,13:32:31
39.819896,116.281757,0,195,39935.5642708333,2009-05-02,13:32:33
39.819887,116.28176,0,195,39935.5643287037,2009-05-02,13:32:38
39.819884,116.281763,0,195,39935.5643865741,2009-05-02,13:32:43
39.819883,116.281766,0,195,39935.5644444444,2009-05-02,13:32:48
39.819886,116.281767,0,195,39935.5645023148,2009-05-02,13:32:53
39.819886,116.281767,0,195,39935.564537037,2009-05-02,13:32:56
39.819882,116.28177,0,195,39935.5645601852,2009-05-02,13:32:58
39.819873,116.281775,0,195,39935.5646180556,2009-05-02,13:33:03
39.819866,116.281779,0,195,39935.5646759259,2009-05-02,13:33:08
39.819861,116.281781,0,195,39935.5647337963,2009-05-02,13:33:13
39.819861,116.281782,0,195,39935.5647916667,2009-05-02,13:33:18
39.819863,116.281782,0,195,39935.564849537,2009-05-02,13:33:23
39.819863,116.281782,0,195,39935.5648842593,2009-05-02,13:33:26
39.819869,116.28178,0,195,39935.5649074074,2009-05-02,13:33:28
39.819928,116.281759,0,195,39935.5649652778,2009-05-02,13:33:33
39.819974,116.281748,0,195,39935.5650231481,2009-05-02,13:33:38
39.820017,116.281754,0,197,39935.5650810185,2009-05-02,13:33:43
39.820053,116.281792,0,199,39935.5651388889,2009-05-02,13:33:48
39.820059,116.281808,0,200,39935.5651967593,2009-05-02,13:33:53
39.820059,116.281808,0,200,39935.5652314815,2009-05-02,13:33:56
39.820051,116.281811,0,200,39935.5652546296,2009-05-02,13:33:58
39.820025,116.281821,0,201,39935.5653125,2009-05-02,13:34:03
39.819937,116.281823,0,201,39935.5653703704,2009-05-02,13:34:08
39.819845,116.281827,0,201,39935.5654282407,2009-05-02,13:34:13
39.819827,116.281808,0,201,39935.5654861111,2009-05-02,13:34:18
39.819805,116.281822,0,202,39935.5655439815,2009-05-02,13:34:23
39.819782,116.281841,0,203,39935.5656018518,2009-05-02,13:34:28
39.819742,116.281858,0,204,39935.5656597222,2009-05-02,13:34:33
39.819712,116.281869,0,205,39935.5657175926,2009-05-02,13:34:38
39.819702,116.281892,0,206,39935.565775463,2009-05-02,13:34:43
39.819691,116.281921,0,207,39935.5658333333,2009-05-02,13:34:48
39.819692,116.281909,0,207,39935.5658912037,2009-05-02,13:34:53
39.819692,116.281909,0,207,39935.5659259259,2009-05-02,13:34:56
39.819684,116.281913,0,207,39935.5659490741,2009-05-02,13:34:58
39.819674,116.281919,0,207,39935.5660069444,2009-05-02,13:35:03
39.819622,116.281988,0,209,39935.5660648148,2009-05-02,13:35:08
39.819551,116.282057,0,210,39935.5661226852,2009-05-02,13:35:13
39.819545,116.282073,0,211,39935.5661805556,2009-05-02,13:35:18
39.819545,116.282083,0,214,39935.5662384259,2009-05-02,13:35:23
39.819588,116.282073,0,216,39935.5662962963,2009-05-02,13:35:28
39.819651,116.282055,0,219,39935.5663541667,2009-05-02,13:35:33
39.819736,116.281969,0,223,39935.566412037,2009-05-02,13:35:38
39.819784,116.281907,0,224,39935.5664699074,2009-05-02,13:35:43
39.819795,116.28186,0,227,39935.5665277778,2009-05-02,13:35:48
39.819782,116.281836,0,229,39935.5665856482,2009-05-02,13:35:53
39.819782,116.281836,0,229,39935.5666203704,2009-05-02,13:35:56
39.819774,116.28184,0,229,39935.5666435185,2009-05-02,13:35:58
39.819796,116.281852,0,231,39935.5667013889,2009-05-02,13:36:03
39.819795,116.281854,0,231,39935.5667592593,2009-05-02,13:36:08
39.819791,116.281855,0,231,39935.5668171296,2009-05-02,13:36:13
39.819786,116.281853,0,231,39935.566875,2009-05-02,13:36:18
39.819786,116.281853,0,231,39935.5669097222,2009-05-02,13:36:21
39.819787,116.281851,0,231,39935.5669328704,2009-05-02,13:36:23
39.819775,116.281851,0,231,39935.5669907407,2009-05-02,13:36:28
39.819773,116.281846,0,232,39935.5670486111,2009-05-02,13:36:33
39.81978,116.281843,0,232,39935.5671064815,2009-05-02,13:36:38
39.819786,116.28184,0,232,39935.5671643519,2009-05-02,13:36:43
39.819786,116.28184,0,232,39935.5671990741,2009-05-02,13:36:46
39.81979,116.281838,0,232,39935.5672222222,2009-05-02,13:36:48
39.819816,116.281838,0,230,39935.5672800926,2009-05-02,13:36:53
39.819812,116.281857,0,230,39935.567337963,2009-05-02,13:36:58
39.819815,116.281855,0,230,39935.5673958333,2009-05-02,13:37:03
39.819815,116.281855,0,230,39935.5674305556,2009-05-02,13:37:06
39.819815,116.281855,0,230,39935.5674537037,2009-05-02,13:37:08
39.819824,116.281851,0,230,39935.5675115741,2009-05-02,13:37:13
39.819824,116.281851,0,230,39935.5675462963,2009-05-02,13:37:16
39.819824,116.281851,0,230,39935.5675694444,2009-05-02,13:37:18
39.819793,116.281868,0,229,39935.5676273148,2009-05-02,13:37:23
39.81978,116.281855,0,225,39935.5676851852,2009-05-02,13:37:28
39.819771,116.281859,0,225,39935.5677430556,2009-05-02,13:37:33
39.819767,116.281861,0,225,39935.5678009259,2009-05-02,13:37:38
39.819767,116.281861,0,225,39935.5678356481,2009-05-02,13:37:41
39.819768,116.281861,0,225,39935.5678587963,2009-05-02,13:37:43
39.819797,116.281854,0,225,39935.5679166667,2009-05-02,13:37:48
39.819842,116.28182,0,226,39935.567974537,2009-05-02,13:37:53
39.819842,116.28182,0,226,39935.5680092593,2009-05-02,13:37:56
39.819848,116.281813,0,227,39935.5680324074,2009-05-02,13:37:58
39.819809,116.281813,0,227,39935.5680902778,2009-05-02,13:38:03
39.819789,116.281856,0,226,39935.5681481481,2009-05-02,13:38:08
39.819785,116.281897,0,228,39935.5682060185,2009-05-02,13:38:13
39.819803,116.281895,0,229,39935.5682638889,2009-05-02,13:38:18
39.819763,116.281921,0,232,39935.5683217593,2009-05-02,13:38:23
39.819759,116.281923,0,231,39935.5683796296,2009-05-02,13:38:28
39.819758,116.281924,0,231,39935.5684375,2009-05-02,13:38:33
39.819758,116.281924,0,231,39935.5684722222,2009-05-02,13:38:36
39.819757,116.281924,0,232,39935.5684953704,2009-05-02,13:38:38
39.819691,116.28192,0,236,39935.5685532407,2009-05-02,13:38:43
39.819635,116.281902,0,238,39935.5686111111,2009-05-02,13:38:48
39.819585,116.281876,0,240,39935.5686689815,2009-05-02,13:38:53
39.81957,116.281871,0,241,39935.5687268519,2009-05-02,13:38:58
39.819651,116.28185,0,240,39935.5687847222,2009-05-02,13:39:03
39.819707,116.28181,0,241,39935.5688425926,2009-05-02,13:39:08
39.819721,116.281792,0,241,39935.568900463,2009-05-02,13:39:13
39.819598,116.28188,0,241,39935.5689583333,2009-05-02,13:39:18
39.819612,116.281865,0,239,39935.5690162037,2009-05-02,13:39:23
39.819494,116.281975,0,236,39935.5690740741,2009-05-02,13:39:28
39.819475,116.282038,0,238,39935.5691319444,2009-05-02,13:39:33
39.819493,116.282083,0,238,39935.5691898148,2009-05-02,13:39:38
39.819511,116.282079,0,238,39935.5692476852,2009-05-02,13:39:43
39.819511,116.282079,0,238,39935.5692824074,2009-05-02,13:39:46
39.819509,116.282079,0,238,39935.5693055556,2009-05-02,13:39:48
39.819506,116.282059,0,237,39935.5693634259,2009-05-02,13:39:53
39.819516,116.282046,0,237,39935.5694212963,2009-05-02,13:39:58
39.81959,116.282005,0,236,39935.5694791667,2009-05-02,13:40:03
39.819594,116.281978,0,238,39935.569537037,2009-05-02,13:40:08
39.819576,116.281948,0,239,39935.5695949074,2009-05-02,13:40:13
39.819565,116.281933,0,238,39935.5696527778,2009-05-02,13:40:18
39.819531,116.281931,0,237,39935.5697106481,2009-05-02,13:40:23
39.819491,116.281953,0,233,39935.5697685185,2009-05-02,13:40:28
39.81942,116.282071,0,231,39935.5698263889,2009-05-02,13:40:33
39.819225,116.282321,0,229,39935.5698842593,2009-05-02,13:40:38
39.819257,116.28229,0,228,39935.5699421296,2009-05-02,13:40:43
39.819263,116.28229,0,226,39935.57,2009-05-02,13:40:48
39.819264,116.282288,0,226,39935.5700578704,2009-05-02,13:40:53
39.819264,116.282288,0,226,39935.5700925926,2009-05-02,13:40:56
39.819256,116.282292,0,226,39935.5701157407,2009-05-02,13:40:58
39.819247,116.282295,0,226,39935.5701736111,2009-05-02,13:41:03
39.819223,116.282269,0,224,39935.5702314815,2009-05-02,13:41:08
39.819221,116.282257,0,224,39935.5702893519,2009-05-02,13:41:13
39.819184,116.282276,0,223,39935.5703472222,2009-05-02,13:41:18
39.819058,116.282338,0,219,39935.5704050926,2009-05-02,13:41:23
39.818935,116.282387,0,215,39935.570462963,2009-05-02,13:41:28
39.818861,116.282424,0,210,39935.5705208333,2009-05-02,13:41:33
39.818898,116.282467,0,207,39935.5705787037,2009-05-02,13:41:38
39.818981,116.28249,0,205,39935.5706365741,2009-05-02,13:41:43
39.819112,116.282435,0,205,39935.5706944444,2009-05-02,13:41:48
39.819397,116.282243,0,202,39935.5707523148,2009-05-02,13:41:53
39.819563,116.282087,0,199,39935.5708101852,2009-05-02,13:41:58
39.819655,116.282006,0,197,39935.5708680556,2009-05-02,13:42:03
39.819725,116.281942,0,197,39935.5709259259,2009-05-02,13:42:08
39.819769,116.28192,0,196,39935.5709837963,2009-05-02,13:42:13
39.819804,116.281871,0,193,39935.5710416667,2009-05-02,13:42:18
39.819832,116.281855,0,190,39935.571099537,2009-05-02,13:42:23
39.819832,116.281855,0,190,39935.5711342593,2009-05-02,13:42:26
39.819826,116.28185,0,189,39935.5711574074,2009-05-02,13:42:28
39.819774,116.281884,0,188,39935.5712152778,2009-05-02,13:42:33
39.819671,116.281961,0,186,39935.5712731481,2009-05-02,13:42:38
39.819656,116.282007,0,185,39935.5713310185,2009-05-02,13:42:43
39.819656,116.282007,0,185,39935.5713657407,2009-05-02,13:42:46
39.819655,116.282014,0,185,39935.5713888889,2009-05-02,13:42:48
39.819593,116.282,0,183,39935.5714467593,2009-05-02,13:42:53
39.819519,116.281976,0,179,39935.5715046296,2009-05-02,13:42:58
39.819502,116.281965,0,174,39935.5715625,2009-05-02,13:43:03
39.819502,116.281965,0,174,39935.5715972222,2009-05-02,13:43:06
39.81951,116.281966,0,169,39935.5716203704,2009-05-02,13:43:08
39.819533,116.281974,0,166,39935.5716782407,2009-05-02,13:43:13
39.819525,116.281978,0,166,39935.5717361111,2009-05-02,13:43:18
39.819525,116.281978,0,166,39935.5717708333,2009-05-02,13:43:21
39.819527,116.281979,0,166,39935.5717939815,2009-05-02,13:43:23
39.81958,116.281983,0,165,39935.5718518518,2009-05-02,13:43:28
39.819609,116.282018,0,164,39935.5719097222,2009-05-02,13:43:33
39.819609,116.282018,0,164,39935.5719444444,2009-05-02,13:43:36
39.819609,116.282023,0,163,39935.5719675926,2009-05-02,13:43:38
39.819684,116.281928,0,160,39935.572025463,2009-05-02,13:43:43
39.819725,116.281794,0,156,39935.5720833333,2009-05-02,13:43:48
39.819789,116.281689,0,149,39935.5721412037,2009-05-02,13:43:53
39.819634,116.281844,0,153,39935.5752662037,2009-05-02,13:48:23
39.819564,116.281895,0,154,39935.5753240741,2009-05-02,13:48:28
39.819523,116.281852,0,155,39935.5753819444,2009-05-02,13:48:33
39.819566,116.281785,0,154,39935.5754398148,2009-05-02,13:48:38
39.819625,116.281761,0,153,39935.5754976852,2009-05-02,13:48:43
39.819619,116.281819,0,155,39935.5755555556,2009-05-02,13:48:48
39.819616,116.281833,0,155,39935.5756134259,2009-05-02,13:48:53
39.819613,116.281836,0,155,39935.5756712963,2009-05-02,13:48:58
39.819607,116.28184,0,155,39935.5757291667,2009-05-02,13:49:03
39.819607,116.281839,0,155,39935.575787037,2009-05-02,13:49:08
39.819607,116.281839,0,155,39935.5758217593,2009-05-02,13:49:11
39.819613,116.281837,0,155,39935.5758449074,2009-05-02,13:49:13
39.819643,116.281847,0,155,39935.5759027778,2009-05-02,13:49:18
39.819687,116.281872,0,154,39935.5759606481,2009-05-02,13:49:23
39.819642,116.281897,0,155,39935.5760185185,2009-05-02,13:49:28
39.819575,116.281944,0,156,39935.5760763889,2009-05-02,13:49:33
39.819507,116.281991,0,157,39935.5761342593,2009-05-02,13:49:38
39.81948,116.282041,0,159,39935.5761921296,2009-05-02,13:49:43
39.819473,116.282045,0,159,39935.57625,2009-05-02,13:49:48
39.819469,116.28205,0,159,39935.5763078704,2009-05-02,13:49:53
39.819469,116.28205,0,159,39935.5763425926,2009-05-02,13:49:56
39.81947,116.282051,0,159,39935.5763657407,2009-05-02,13:49:58
39.819449,116.282098,0,164,39935.5764236111,2009-05-02,13:50:03
39.81941,116.282108,0,168,39935.5764814815,2009-05-02,13:50:08
39.819428,116.282094,0,170,39935.5765393519,2009-05-02,13:50:13
39.819499,116.282038,0,176,39935.5765972222,2009-05-02,13:50:18
39.819542,116.282038,0,180,39935.5766550926,2009-05-02,13:50:23
39.819531,116.282051,0,180,39935.576712963,2009-05-02,13:50:28
39.819531,116.282051,0,180,39935.5767476852,2009-05-02,13:50:31
39.819537,116.282047,0,180,39935.5767708333,2009-05-02,13:50:33
39.819571,116.282025,0,180,39935.5768287037,2009-05-02,13:50:38
39.819668,116.28195,0,182,39935.5768865741,2009-05-02,13:50:43
39.819682,116.281919,0,183,39935.5769444444,2009-05-02,13:50:48
39.819679,116.281936,0,184,39935.5770023148,2009-05-02,13:50:53
39.819709,116.281932,0,184,39935.5770601852,2009-05-02,13:50:58
39.819805,116.281895,0,188,39935.5771180556,2009-05-02,13:51:03
39.819843,116.281902,0,191,39935.5771759259,2009-05-02,13:51:08
39.819847,116.281916,0,192,39935.5772337963,2009-05-02,13:51:13
39.819851,116.281914,0,192,39935.5772916667,2009-05-02,13:51:18
39.819844,116.281919,0,192,39935.577349537,2009-05-02,13:51:23
39.819841,116.281919,0,192,39935.5774074074,2009-05-02,13:51:28
39.819841,116.281919,0,192,39935.5774421296,2009-05-02,13:51:31
39.819846,116.281917,0,192,39935.5774652778,2009-05-02,13:51:33
39.819837,116.28192,0,192,39935.5775231481,2009-05-02,13:51:38
39.819806,116.281931,0,192,39935.5775810185,2009-05-02,13:51:43
39.819817,116.281931,0,192,39935.5776388889,2009-05-02,13:51:48
39.819822,116.281926,0,192,39935.5776967593,2009-05-02,13:51:53
39.819826,116.281921,0,192,39935.5777546296,2009-05-02,13:51:58
39.819822,116.281921,0,192,39935.5778125,2009-05-02,13:52:03
39.819822,116.281921,0,192,39935.5778472222,2009-05-02,13:52:06
39.819823,116.281918,0,192,39935.5778703704,2009-05-02,13:52:08
39.819833,116.281913,0,192,39935.5779282407,2009-05-02,13:52:13
39.819835,116.28191,0,192,39935.5779861111,2009-05-02,13:52:18
39.819829,116.281913,0,192,39935.5780439815,2009-05-02,13:52:23
39.81983,116.281912,0,192,39935.5781018519,2009-05-02,13:52:28
39.819834,116.281908,0,192,39935.5781597222,2009-05-02,13:52:33
39.819839,116.281903,0,192,39935.5782175926,2009-05-02,13:52:38
39.819846,116.281898,0,192,39935.578275463,2009-05-02,13:52:43
39.819846,116.281898,0,192,39935.5783101852,2009-05-02,13:52:46
39.819845,116.281897,0,192,39935.5783333333,2009-05-02,13:52:48
39.819753,116.281965,0,194,39935.5783912037,2009-05-02,13:52:53
39.819653,116.281981,0,196,39935.5784490741,2009-05-02,13:52:58
39.819632,116.281969,0,196,39935.5785069444,2009-05-02,13:53:03
39.819581,116.281964,0,196,39935.5785648148,2009-05-02,13:53:08
39.819568,116.281921,0,196,39935.5786226852,2009-05-02,13:53:13
39.819572,116.281885,0,195,39935.5786805556,2009-05-02,13:53:18
39.81953,116.281884,0,196,39935.5787384259,2009-05-02,13:53:23
39.819514,116.281875,0,196,39935.5787962963,2009-05-02,13:53:28
39.819475,116.28193,0,196,39935.5788541667,2009-05-02,13:53:33
39.81944,116.282049,0,199,39935.578912037,2009-05-02,13:53:38
39.819482,116.282043,0,199,39935.5789699074,2009-05-02,13:53:43
39.819482,116.282042,0,199,39935.5790277778,2009-05-02,13:53:48
39.819483,116.282042,0,199,39935.5790856481,2009-05-02,13:53:53
39.819483,116.282042,0,199,39935.5791203704,2009-05-02,13:53:56
39.81949,116.282038,0,198,39935.5791435185,2009-05-02,13:53:58
39.8195,116.282032,0,198,39935.5792013889,2009-05-02,13:54:03
39.8195,116.282032,0,198,39935.5792361111,2009-05-02,13:54:06
39.819502,116.282035,0,198,39935.5792592593,2009-05-02,13:54:08
39.819497,116.282046,0,197,39935.5793171296,2009-05-02,13:54:13
39.819487,116.282052,0,198,39935.579375,2009-05-02,13:54:18
39.819465,116.282086,0,198,39935.5794328704,2009-05-02,13:54:23
39.819512,116.282129,0,197,39935.5794907407,2009-05-02,13:54:28
39.819561,116.282118,0,197,39935.5795486111,2009-05-02,13:54:33
39.819571,116.282114,0,197,39935.5796064815,2009-05-02,13:54:38
39.81958,116.282108,0,197,39935.5796643518,2009-05-02,13:54:43
39.819576,116.282109,0,197,39935.5797222222,2009-05-02,13:54:48
39.819576,116.282109,0,197,39935.5797569444,2009-05-02,13:54:51
39.819578,116.282108,0,197,39935.5797800926,2009-05-02,13:54:53
39.819687,116.282061,0,196,39935.579837963,2009-05-02,13:54:58
39.819742,116.282001,0,195,39935.5798958333,2009-05-02,13:55:03
39.819782,116.281939,0,195,39935.5799537037,2009-05-02,13:55:08
39.819878,116.281801,0,198,39935.5800115741,2009-05-02,13:55:13
39.820104,116.281757,0,167,39935.5830787037,2009-05-02,13:59:38
39.820158,116.281748,0,168,39935.5831365741,2009-05-02,13:59:43
39.820183,116.281754,0,169,39935.5831944444,2009-05-02,13:59:48
39.820196,116.281778,0,170,39935.5832523148,2009-05-02,13:59:53
39.820065,116.281881,0,173,39935.5833101852,2009-05-02,13:59:58
39.819914,116.281945,0,178,39935.5833680556,2009-05-02,14:00:03
39.819797,116.281959,0,183,39935.5834259259,2009-05-02,14:00:08
39.81977,116.281938,0,184,39935.5834837963,2009-05-02,14:00:13
39.819761,116.281939,0,185,39935.5835416667,2009-05-02,14:00:18
39.819761,116.281939,0,185,39935.5835763889,2009-05-02,14:00:21
39.819757,116.281937,0,185,39935.583599537,2009-05-02,14:00:23
39.819746,116.281884,0,188,39935.5836574074,2009-05-02,14:00:28
39.819622,116.281913,0,192,39935.5837152778,2009-05-02,14:00:33
39.819515,116.281896,0,196,39935.5837731481,2009-05-02,14:00:38
39.819448,116.281819,0,202,39935.5838310185,2009-05-02,14:00:43
39.819444,116.28178,0,205,39935.5838888889,2009-05-02,14:00:48
39.819506,116.281747,0,206,39935.5839467593,2009-05-02,14:00:53
39.819521,116.281682,0,205,39935.5840046296,2009-05-02,14:00:58
39.819554,116.28165,0,206,39935.5840625,2009-05-02,14:01:03
39.819576,116.281646,0,206,39935.5841203704,2009-05-02,14:01:08
39.819576,116.281646,0,206,39935.5841550926,2009-05-02,14:01:11
39.819584,116.281644,0,206,39935.5841782407,2009-05-02,14:01:13
39.819597,116.281656,0,205,39935.5842361111,2009-05-02,14:01:18
39.819595,116.281658,0,205,39935.5842939815,2009-05-02,14:01:23
39.819594,116.281659,0,205,39935.5843518519,2009-05-02,14:01:28
39.819594,116.281659,0,205,39935.5843865741,2009-05-02,14:01:31
39.819597,116.281658,0,205,39935.5844097222,2009-05-02,14:01:33
39.819622,116.281637,0,205,39935.5844675926,2009-05-02,14:01:38
39.819652,116.281647,0,205,39935.584525463,2009-05-02,14:01:43
39.819675,116.281665,0,205,39935.5845833333,2009-05-02,14:01:48
39.819665,116.281727,0,205,39935.5846412037,2009-05-02,14:01:53
39.819675,116.281739,0,205,39935.5846990741,2009-05-02,14:01:58
39.819793,116.281793,0,206,39935.5847569444,2009-05-02,14:02:03
39.819853,116.281804,0,207,39935.5848148148,2009-05-02,14:02:08
39.819844,116.281819,0,210,39935.5848726852,2009-05-02,14:02:13
39.819822,116.281818,0,211,39935.5849305556,2009-05-02,14:02:18
39.819826,116.281815,0,212,39935.5849884259,2009-05-02,14:02:23
39.819829,116.281813,0,212,39935.5850462963,2009-05-02,14:02:28
39.81983,116.281812,0,212,39935.5851041667,2009-05-02,14:02:33
39.819825,116.281818,0,217,39935.585162037,2009-05-02,14:02:38
39.819825,116.281818,0,217,39935.5851967593,2009-05-02,14:02:41
39.819831,116.281814,0,219,39935.5852199074,2009-05-02,14:02:43
39.819813,116.281825,0,221,39935.5852777778,2009-05-02,14:02:48
39.819807,116.281829,0,223,39935.5853356481,2009-05-02,14:02:53
39.819807,116.281829,0,223,39935.5853703704,2009-05-02,14:02:56
39.819808,116.281827,0,223,39935.5853935185,2009-05-02,14:02:58
39.819762,116.28183,0,228,39935.5854513889,2009-05-02,14:03:03
39.819722,116.281835,0,230,39935.5855092593,2009-05-02,14:03:08
39.819729,116.281818,0,231,39935.5855671296,2009-05-02,14:03:13
39.819744,116.281771,0,230,39935.585625,2009-05-02,14:03:18
39.819759,116.281731,0,228,39935.5856828704,2009-05-02,14:03:23
39.819738,116.281729,0,227,39935.5857407407,2009-05-02,14:03:28
39.819695,116.28173,0,228,39935.5857986111,2009-05-02,14:03:33
39.819598,116.281751,0,228,39935.5858564815,2009-05-02,14:03:38
39.819547,116.281746,0,227,39935.5859143519,2009-05-02,14:03:43
39.819567,116.281772,0,223,39935.5859722222,2009-05-02,14:03:48
39.819567,116.281772,0,223,39935.5860069444,2009-05-02,14:03:51
39.819571,116.28177,0,223,39935.5860300926,2009-05-02,14:03:53
39.819665,116.281749,0,224,39935.586087963,2009-05-02,14:03:58
39.819724,116.281757,0,226,39935.5861458333,2009-05-02,14:04:03
39.819767,116.281788,0,228,39935.5862037037,2009-05-02,14:04:08
39.819722,116.281892,0,230,39935.5862615741,2009-05-02,14:04:13
39.819641,116.281973,0,227,39935.5863194444,2009-05-02,14:04:18
39.8196,116.282046,0,224,39935.5863773148,2009-05-02,14:04:23
39.819605,116.282068,0,224,39935.5864351852,2009-05-02,14:04:28
39.819609,116.282066,0,224,39935.5864930556,2009-05-02,14:04:33
39.819617,116.282061,0,224,39935.5865509259,2009-05-02,14:04:38
39.819617,116.282061,0,224,39935.5865856481,2009-05-02,14:04:41
39.819617,116.282061,0,224,39935.5866087963,2009-05-02,14:04:43
39.819574,116.282091,0,226,39935.5866666667,2009-05-02,14:04:48
39.819645,116.281785,0,260,39935.5903703704,2009-05-02,14:10:08
39.819688,116.281736,0,262,39935.5904282407,2009-05-02,14:10:13
39.819762,116.281695,0,265,39935.5904861111,2009-05-02,14:10:18
39.819822,116.281656,0,266,39935.5905439815,2009-05-02,14:10:23
39.819809,116.281699,0,266,39935.5906018519,2009-05-02,14:10:28
39.819781,116.281738,0,266,39935.5906597222,2009-05-02,14:10:33
39.819776,116.28174,0,266,39935.5907175926,2009-05-02,14:10:38
39.819776,116.281739,0,266,39935.590775463,2009-05-02,14:10:43
39.819783,116.281734,0,266,39935.5908333333,2009-05-02,14:10:48
39.819785,116.281731,0,266,39935.5908912037,2009-05-02,14:10:53
39.819788,116.281728,0,266,39935.5909490741,2009-05-02,14:10:58
39.819788,116.281728,0,266,39935.5909837963,2009-05-02,14:11:01
39.819784,116.281728,0,265,39935.5910069444,2009-05-02,14:11:03
39.819736,116.281749,0,264,39935.5910648148,2009-05-02,14:11:08
39.819705,116.281799,0,261,39935.5911226852,2009-05-02,14:11:13
39.819699,116.281802,0,261,39935.5911805556,2009-05-02,14:11:18
39.819701,116.2818,0,261,39935.5912384259,2009-05-02,14:11:23
39.819703,116.281796,0,261,39935.5912962963,2009-05-02,14:11:28
39.819703,116.281796,0,261,39935.5913310185,2009-05-02,14:11:31
39.81971,116.281788,0,261,39935.5913541667,2009-05-02,14:11:33
39.819704,116.281768,0,260,39935.591412037,2009-05-02,14:11:38
39.819681,116.281729,0,257,39935.5914699074,2009-05-02,14:11:43
39.819671,116.281733,0,257,39935.5915277778,2009-05-02,14:11:48
39.819663,116.281738,0,257,39935.5915856481,2009-05-02,14:11:53
39.819658,116.28174,0,257,39935.5916435185,2009-05-02,14:11:58
39.819661,116.28174,0,257,39935.5917013889,2009-05-02,14:12:03
39.819663,116.281738,0,257,39935.5917592593,2009-05-02,14:12:08
39.81966,116.281738,0,257,39935.5918171296,2009-05-02,14:12:13
39.819653,116.281742,0,257,39935.591875,2009-05-02,14:12:18
39.819649,116.281744,0,257,39935.5919328704,2009-05-02,14:12:23
39.819651,116.281744,0,257,39935.5919907407,2009-05-02,14:12:28
39.819656,116.28174,0,257,39935.5920486111,2009-05-02,14:12:33
39.819659,116.281737,0,257,39935.5921064815,2009-05-02,14:12:38
39.81966,116.281735,0,257,39935.5921643519,2009-05-02,14:12:43
39.819665,116.281733,0,258,39935.5922222222,2009-05-02,14:12:48
39.819665,116.281733,0,258,39935.5922569444,2009-05-02,14:12:51
39.819667,116.281731,0,258,39935.5922800926,2009-05-02,14:12:53
39.819683,116.281718,0,256,39935.592337963,2009-05-02,14:12:58
39.819723,116.28168,0,253,39935.5923958333,2009-05-02,14:13:03
39.819723,116.28168,0,253,39935.5924305556,2009-05-02,14:13:06
39.819722,116.281679,0,250,39935.5924537037,2009-05-02,14:13:08
39.819703,116.281689,0,247,39935.5925115741,2009-05-02,14:13:13
39.819676,116.281659,0,242,39935.5925694444,2009-05-02,14:13:18
39.819671,116.281659,0,241,39935.5926273148,2009-05-02,14:13:23
39.819664,116.281662,0,241,39935.5926851852,2009-05-02,14:13:28
39.819664,116.281662,0,241,39935.5927199074,2009-05-02,14:13:31
39.819662,116.281663,0,241,39935.5927430556,2009-05-02,14:13:33
39.819688,116.281651,0,240,39935.5928009259,2009-05-02,14:13:38
39.819736,116.281607,0,236,39935.5928587963,2009-05-02,14:13:43
39.81975,116.281596,0,236,39935.5929166667,2009-05-02,14:13:48
39.819788,116.281612,0,236,39935.592974537,2009-05-02,14:13:53
39.819824,116.281627,0,238,39935.5930324074,2009-05-02,14:13:58
39.819824,116.281627,0,238,39935.5930671296,2009-05-02,14:14:01
39.81983,116.281625,0,238,39935.5930902778,2009-05-02,14:14:03
39.819873,116.281633,0,239,39935.5931481481,2009-05-02,14:14:08
39.819914,116.281641,0,240,39935.5932060185,2009-05-02,14:14:13
39.819955,116.281639,0,240,39935.5932638889,2009-05-02,14:14:18
39.819963,116.281594,0,238,39935.5933217593,2009-05-02,14:14:23
39.819919,116.281592,0,234,39935.5933796296,2009-05-02,14:14:28
39.819889,116.281609,0,230,39935.5934375,2009-05-02,14:14:33
39.819866,116.281626,0,224,39935.5934953704,2009-05-02,14:14:38
39.819872,116.281608,0,221,39935.5935532407,2009-05-02,14:14:43
39.819872,116.281608,0,221,39935.593587963,2009-05-02,14:14:46
39.81988,116.281602,0,221,39935.5936111111,2009-05-02,14:14:48
39.819884,116.281537,0,222,39935.5936689815,2009-05-02,14:14:53
39.819888,116.281511,0,222,39935.5937268519,2009-05-02,14:14:58
39.819939,116.281489,0,221,39935.5937847222,2009-05-02,14:15:03
39.819995,116.281471,0,220,39935.5938425926,2009-05-02,14:15:08
39.820001,116.281463,0,219,39935.593900463,2009-05-02,14:15:13
39.820003,116.281459,0,219,39935.5939583333,2009-05-02,14:15:18
39.82,116.281457,0,219,39935.5940162037,2009-05-02,14:15:23
39.82,116.281457,0,219,39935.5940509259,2009-05-02,14:15:26
39.819998,116.281455,0,219,39935.5940740741,2009-05-02,14:15:28
39.819947,116.281394,0,218,39935.5941319444,2009-05-02,14:15:33
39.819954,116.281389,0,218,39935.5941898148,2009-05-02,14:15:38
39.819954,116.281389,0,218,39935.594224537,2009-05-02,14:15:41
39.819948,116.281392,0,218,39935.5942476852,2009-05-02,14:15:43
39.819931,116.281418,0,218,39935.5943055556,2009-05-02,14:15:48
39.819893,116.281531,0,218,39935.5943634259,2009-05-02,14:15:53
39.819882,116.281696,0,217,39935.5944212963,2009-05-02,14:15:58
39.819895,116.281827,0,216,39935.5944791667,2009-05-02,14:16:03
39.819886,116.281902,0,216,39935.594537037,2009-05-02,14:16:08
39.819855,116.281931,0,213,39935.5945949074,2009-05-02,14:16:13
39.819823,116.281919,0,209,39935.5946527778,2009-05-02,14:16:18
39.819823,116.281887,0,206,39935.5947106481,2009-05-02,14:16:23
39.819808,116.281863,0,205,39935.5947685185,2009-05-02,14:16:28
39.819752,116.281785,0,201,39935.5948263889,2009-05-02,14:16:33
39.819719,116.281717,0,199,39935.5948842593,2009-05-02,14:16:38
39.819736,116.281705,0,200,39935.5949421296,2009-05-02,14:16:43
39.819785,116.281654,0,203,39935.595,2009-05-02,14:16:48
39.819785,116.281654,0,203,39935.5950347222,2009-05-02,14:16:51
39.81979,116.281654,0,203,39935.5950578704,2009-05-02,14:16:53
39.819775,116.281678,0,203,39935.5951157407,2009-05-02,14:16:58
39.819772,116.281712,0,205,39935.5951736111,2009-05-02,14:17:03
39.819777,116.281723,0,206,39935.5952314815,2009-05-02,14:17:08
39.819777,116.281724,0,206,39935.5952893518,2009-05-02,14:17:13
39.819777,116.281724,0,206,39935.5953240741,2009-05-02,14:17:16
39.819773,116.281729,0,206,39935.5953472222,2009-05-02,14:17:18
39.819832,116.281739,0,209,39935.5954050926,2009-05-02,14:17:23
39.819866,116.281752,0,211,39935.595462963,2009-05-02,14:17:28
39.819866,116.281752,0,211,39935.5954976852,2009-05-02,14:17:31
39.81987,116.281756,0,212,39935.5955208333,2009-05-02,14:17:33
39.819901,116.281735,0,213,39935.5955787037,2009-05-02,14:17:38
39.819951,116.281703,0,214,39935.5956365741,2009-05-02,14:17:43
39.819917,116.28171,0,212,39935.5956944444,2009-05-02,14:17:48
39.819917,116.28171,0,212,39935.5957291667,2009-05-02,14:17:51
39.81991,116.281713,0,212,39935.5957523148,2009-05-02,14:17:53
39.819886,116.281736,0,212,39935.5958101852,2009-05-02,14:17:58
39.819873,116.281739,0,211,39935.5958680556,2009-05-02,14:18:03
39.819882,116.281762,0,211,39935.5959259259,2009-05-02,14:18:08
39.819852,116.281807,0,209,39935.5959837963,2009-05-02,14:18:13
39.819852,116.281807,0,209,39935.5960185185,2009-05-02,14:18:16
39.819845,116.281811,0,209,39935.5960416667,2009-05-02,14:18:18
39.819757,116.28188,0,206,39935.596099537,2009-05-02,14:18:23
39.819659,116.281992,0,204,39935.5961574074,2009-05-02,14:18:28
39.819591,116.282078,0,204,39935.5962152778,2009-05-02,14:18:33
39.819547,116.282116,0,202,39935.5962731481,2009-05-02,14:18:38
39.819523,116.282114,0,201,39935.5963310185,2009-05-02,14:18:43
39.819512,116.282122,0,202,39935.5963888889,2009-05-02,14:18:48
39.819561,116.282084,0,204,39935.5964467593,2009-05-02,14:18:53
39.819627,116.282046,0,209,39935.5965046296,2009-05-02,14:18:58
39.81971,116.281985,0,213,39935.5965625,2009-05-02,14:19:03
39.819745,116.281968,0,219,39935.5966203704,2009-05-02,14:19:08
39.819758,116.281936,0,221,39935.5966782407,2009-05-02,14:19:13
39.819822,116.281847,0,222,39935.5967361111,2009-05-02,14:19:18
39.819846,116.281806,0,223,39935.5967939815,2009-05-02,14:19:23
39.819782,116.281837,0,223,39935.5968518518,2009-05-02,14:19:28
39.81977,116.281827,0,224,39935.5969097222,2009-05-02,14:19:33
39.819768,116.281827,0,224,39935.5969675926,2009-05-02,14:19:38
39.819769,116.281828,0,224,39935.597025463,2009-05-02,14:19:43
39.819772,116.281826,0,223,39935.5970833333,2009-05-02,14:19:48
39.819779,116.281823,0,223,39935.5971412037,2009-05-02,14:19:53
39.819779,116.281823,0,223,39935.5971759259,2009-05-02,14:19:56
39.819787,116.281819,0,223,39935.5971990741,2009-05-02,14:19:58
39.819796,116.281815,0,224,39935.5972569444,2009-05-02,14:20:03
39.8198,116.281811,0,224,39935.5973148148,2009-05-02,14:20:08
39.819798,116.281812,0,224,39935.5973726852,2009-05-02,14:20:13
39.819798,116.281812,0,224,39935.5974074074,2009-05-02,14:20:16
39.819802,116.281809,0,224,39935.5974305556,2009-05-02,14:20:18
39.81979,116.281792,0,222,39935.5974884259,2009-05-02,14:20:23
39.819754,116.281793,0,225,39935.5975462963,2009-05-02,14:20:28
39.819712,116.28183,0,225,39935.5976041667,2009-05-02,14:20:33
39.8197,116.281846,0,226,39935.597662037,2009-05-02,14:20:38
39.8197,116.281846,0,226,39935.5976967593,2009-05-02,14:20:41
39.819699,116.281847,0,226,39935.5977199074,2009-05-02,14:20:43
39.819723,116.281829,0,228,39935.5977777778,2009-05-02,14:20:48
39.819736,116.281826,0,229,39935.5978356482,2009-05-02,14:20:53
39.819745,116.281823,0,229,39935.5978935185,2009-05-02,14:20:58
39.819745,116.281823,0,229,39935.5979282407,2009-05-02,14:21:01
39.81975,116.281821,0,229,39935.5979513889,2009-05-02,14:21:03
39.819711,116.28184,0,228,39935.5980092593,2009-05-02,14:21:08
39.819655,116.281889,0,227,39935.5980671296,2009-05-02,14:21:13
39.819632,116.281905,0,227,39935.598125,2009-05-02,14:21:18
39.819634,116.281905,0,227,39935.5981828704,2009-05-02,14:21:23
39.819634,116.281905,0,227,39935.5982175926,2009-05-02,14:21:26
39.81963,116.281908,0,226,39935.5982407407,2009-05-02,14:21:28
39.819574,116.281937,0,226,39935.5982986111,2009-05-02,14:21:33
39.81955,116.28196,0,226,39935.5983564815,2009-05-02,14:21:38
39.81954,116.281965,0,226,39935.5984143519,2009-05-02,14:21:43
39.81954,116.281965,0,226,39935.5984490741,2009-05-02,14:21:46
39.819541,116.281966,0,226,39935.5984722222,2009-05-02,14:21:48
39.81955,116.281996,0,227,39935.5985300926,2009-05-02,14:21:53
39.819548,116.282011,0,226,39935.598587963,2009-05-02,14:21:58
39.819534,116.282048,0,226,39935.5986458333,2009-05-02,14:22:03
39.819519,116.282076,0,227,39935.5987037037,2009-05-02,14:22:08
39.819513,116.282081,0,227,39935.5987615741,2009-05-02,14:22:13
39.819513,116.282081,0,227,39935.5987962963,2009-05-02,14:22:16
39.819518,116.282079,0,227,39935.5988194444,2009-05-02,14:22:18
39.819565,116.282045,0,231,39935.5988773148,2009-05-02,14:22:23
39.819591,116.28202,0,236,39935.5989351852,2009-05-02,14:22:28
39.819627,116.281988,0,240,39935.5989930556,2009-05-02,14:22:33
39.819666,116.281939,0,240,39935.5990509259,2009-05-02,14:22:38
39.81965,116.281916,0,240,39935.5991087963,2009-05-02,14:22:43
39.81965,116.281916,0,240,39935.5991435185,2009-05-02,14:22:46
39.819651,116.281915,0,240,39935.5991666667,2009-05-02,14:22:48
39.81966,116.28191,0,240,39935.599224537,2009-05-02,14:22:53
39.819671,116.281912,0,242,39935.5992824074,2009-05-02,14:22:58
39.819674,116.281904,0,242,39935.5993402778,2009-05-02,14:23:03
39.819674,116.281904,0,242,39935.599375,2009-05-02,14:23:06
39.819678,116.281904,0,242,39935.5993981481,2009-05-02,14:23:08
39.819692,116.28193,0,242,39935.5994560185,2009-05-02,14:23:13
39.819664,116.281926,0,241,39935.5995138889,2009-05-02,14:23:18
39.819657,116.281929,0,241,39935.5995717593,2009-05-02,14:23:23
39.819653,116.28193,0,241,39935.5996296296,2009-05-02,14:23:28
39.819651,116.281929,0,241,39935.5996875,2009-05-02,14:23:33
39.819651,116.281929,0,241,39935.5997222222,2009-05-02,14:23:36
39.819651,116.281929,0,241,39935.5997453704,2009-05-02,14:23:38
39.81966,116.281925,0,240,39935.5998032407,2009-05-02,14:23:43
39.819691,116.281931,0,237,39935.5998611111,2009-05-02,14:23:48
39.819696,116.28193,0,237,39935.5999189815,2009-05-02,14:23:53
39.819701,116.281929,0,237,39935.5999768519,2009-05-02,14:23:58
39.819701,116.281929,0,237,39935.6000115741,2009-05-02,14:24:01
39.819705,116.281927,0,237,39935.6000347222,2009-05-02,14:24:03
39.819696,116.281933,0,237,39935.6000925926,2009-05-02,14:24:08
39.819503,116.282103,0,237,39935.600150463,2009-05-02,14:24:13
39.819367,116.282266,0,237,39935.6002083333,2009-05-02,14:24:18
39.819365,116.282304,0,236,39935.6002662037,2009-05-02,14:24:23
39.819373,116.282313,0,236,39935.6003240741,2009-05-02,14:24:28
39.819375,116.282313,0,236,39935.6003819444,2009-05-02,14:24:33
39.819371,116.282316,0,236,39935.6004398148,2009-05-02,14:24:38
39.819371,116.282318,0,236,39935.6004976852,2009-05-02,14:24:43
39.819374,116.282316,0,236,39935.6005555556,2009-05-02,14:24:48
39.819374,116.282316,0,236,39935.6005902778,2009-05-02,14:24:51
39.819379,116.282316,0,236,39935.6006134259,2009-05-02,14:24:53
39.819412,116.282278,0,236,39935.6006712963,2009-05-02,14:24:58
39.819505,116.282136,0,237,39935.6007291667,2009-05-02,14:25:03
39.819559,116.281994,0,237,39935.600787037,2009-05-02,14:25:08
39.819555,116.281994,0,237,39935.6008449074,2009-05-02,14:25:13
39.819555,116.281994,0,237,39935.6008796296,2009-05-02,14:25:16
39.819552,116.281994,0,237,39935.6009027778,2009-05-02,14:25:18
39.819672,116.28189,0,239,39935.6009606481,2009-05-02,14:25:23
39.81981,116.281762,0,243,39935.6010185185,2009-05-02,14:25:28
39.819915,116.281686,0,244,39935.6010763889,2009-05-02,14:25:33
39.819963,116.281689,0,244,39935.6011342593,2009-05-02,14:25:38
39.819943,116.281698,0,246,39935.6011921296,2009-05-02,14:25:43
39.819879,116.281735,0,248,39935.60125,2009-05-02,14:25:48
39.819794,116.28179,0,250,39935.6013078704,2009-05-02,14:25:53
39.819766,116.281825,0,251,39935.6013657407,2009-05-02,14:25:58
39.819793,116.281814,0,249,39935.6014236111,2009-05-02,14:26:03
39.819778,116.281837,0,247,39935.6014814815,2009-05-02,14:26:08
39.819784,116.281853,0,247,39935.6015393519,2009-05-02,14:26:13
39.819761,116.281875,0,247,39935.6015972222,2009-05-02,14:26:18
39.819734,116.281888,0,250,39935.6016550926,2009-05-02,14:26:23
39.819734,116.281888,0,250,39935.6016898148,2009-05-02,14:26:26
39.819728,116.281888,0,250,39935.601712963,2009-05-02,14:26:28
39.819715,116.281898,0,249,39935.6017708333,2009-05-02,14:26:33
39.819705,116.281932,0,249,39935.6018287037,2009-05-02,14:26:38
39.819713,116.281929,0,248,39935.6018865741,2009-05-02,14:26:43
39.819713,116.281929,0,248,39935.6019212963,2009-05-02,14:26:46
39.819707,116.28193,0,248,39935.6019444444,2009-05-02,14:26:48
39.81969,116.281937,0,243,39935.6020023148,2009-05-02,14:26:53
39.819691,116.281937,0,242,39935.6020601852,2009-05-02,14:26:58
39.819691,116.281937,0,242,39935.6020949074,2009-05-02,14:27:01
39.81969,116.281939,0,241,39935.6021180556,2009-05-02,14:27:03
39.819602,116.282099,0,242,39935.6021759259,2009-05-02,14:27:08
39.819518,116.282182,0,243,39935.6022337963,2009-05-02,14:27:13
39.819458,116.282283,0,241,39935.6022916667,2009-05-02,14:27:18
39.819417,116.282336,0,238,39935.602349537,2009-05-02,14:27:23
39.81945,116.282346,0,235,39935.6024074074,2009-05-02,14:27:28
39.819448,116.282348,0,236,39935.6024652778,2009-05-02,14:27:33
39.819445,116.28235,0,236,39935.6025231481,2009-05-02,14:27:38
39.819449,116.282348,0,236,39935.6025810185,2009-05-02,14:27:43
39.819447,116.282349,0,236,39935.6026388889,2009-05-02,14:27:48
39.819447,116.282349,0,236,39935.6026736111,2009-05-02,14:27:51
39.819447,116.282348,0,236,39935.6026967593,2009-05-02,14:27:53
39.819456,116.282341,0,236,39935.6027546296,2009-05-02,14:27:58
39.81956,116.282096,0,236,39935.6028125,2009-05-02,14:28:03
39.819588,116.281993,0,227,39935.6028703704,2009-05-02,14:28:08
39.819623,116.281958,0,218,39935.6029282407,2009-05-02,14:28:13
39.819611,116.281985,0,210,39935.6029861111,2009-05-02,14:28:18
39.819606,116.281997,0,208,39935.6030439815,2009-05-02,14:28:23
39.819606,116.281997,0,208,39935.6030787037,2009-05-02,14:28:26
39.819599,116.282002,0,207,39935.6031018518,2009-05-02,14:28:28
39.819485,116.282133,0,205,39935.6031597222,2009-05-02,14:28:33
39.819377,116.282269,0,204,39935.6032175926,2009-05-02,14:28:38
39.819325,116.282313,0,201,39935.603275463,2009-05-02,14:28:43
39.819317,116.282316,0,200,39935.6033333333,2009-05-02,14:28:48
39.819321,116.282313,0,200,39935.6033912037,2009-05-02,14:28:53
39.819327,116.282309,0,200,39935.6034490741,2009-05-02,14:28:58
39.819329,116.282308,0,201,39935.6035069444,2009-05-02,14:29:03
39.819327,116.282309,0,201,39935.6035648148,2009-05-02,14:29:08
39.819329,116.282308,0,201,39935.6036226852,2009-05-02,14:29:13
39.819329,116.282308,0,201,39935.6036574074,2009-05-02,14:29:16
39.819336,116.282304,0,201,39935.6036805556,2009-05-02,14:29:18
39.819345,116.282266,0,201,39935.6037384259,2009-05-02,14:29:23
39.819345,116.282266,0,201,39935.6037731481,2009-05-02,14:29:26
39.819339,116.282265,0,201,39935.6037962963,2009-05-02,14:29:28
39.819358,116.282232,0,200,39935.6038541667,2009-05-02,14:29:33
39.819377,116.282168,0,199,39935.603912037,2009-05-02,14:29:38
39.819328,116.282235,0,198,39935.6039699074,2009-05-02,14:29:43
39.819328,116.282237,0,198,39935.6040277778,2009-05-02,14:29:48
39.819327,116.282238,0,198,39935.6040856481,2009-05-02,14:29:53
39.819326,116.282241,0,197,39935.6041435185,2009-05-02,14:29:58
39.81933,116.282241,0,197,39935.6042013889,2009-05-02,14:30:03
39.819326,116.282245,0,197,39935.6042592593,2009-05-02,14:30:08
39.819324,116.282248,0,197,39935.6043171296,2009-05-02,14:30:13
39.819325,116.282249,0,197,39935.604375,2009-05-02,14:30:18
39.819325,116.282249,0,197,39935.6044097222,2009-05-02,14:30:21
39.819327,116.282248,0,197,39935.6044328704,2009-05-02,14:30:23
39.819318,116.28228,0,197,39935.6044907407,2009-05-02,14:30:28
39.819344,116.282274,0,197,39935.6045486111,2009-05-02,14:30:33
39.819344,116.282274,0,197,39935.6045833333,2009-05-02,14:30:36
39.81935,116.28227,0,197,39935.6046064815,2009-05-02,14:30:38
39.819377,116.282254,0,193,39935.6046643518,2009-05-02,14:30:43
39.819377,116.282254,0,193,39935.6046990741,2009-05-02,14:30:46
39.819381,116.282252,0,193,39935.6047222222,2009-05-02,14:30:48
39.819391,116.282245,0,194,39935.6047800926,2009-05-02,14:30:53
39.819456,116.282176,0,196,39935.604837963,2009-05-02,14:30:58
39.81951,116.282109,0,198,39935.6048958333,2009-05-02,14:31:03
39.819572,116.282037,0,200,39935.6049537037,2009-05-02,14:31:08
39.81969,116.281731,0,183,39935.6082523148,2009-05-02,14:35:53
39.819728,116.281586,0,184,39935.6083101852,2009-05-02,14:35:58
39.81975,116.281487,0,186,39935.6083680556,2009-05-02,14:36:03
39.819713,116.281543,0,188,39935.6084259259,2009-05-02,14:36:08
39.819712,116.281543,0,188,39935.6084837963,2009-05-02,14:36:13
39.819712,116.281544,0,188,39935.6085416667,2009-05-02,14:36:18
39.819711,116.281544,0,188,39935.608599537,2009-05-02,14:36:23
39.819715,116.281542,0,188,39935.6086574074,2009-05-02,14:36:28
39.819715,116.281542,0,188,39935.6087152778,2009-05-02,14:36:33
39.819716,116.281543,0,188,39935.6087731481,2009-05-02,14:36:38
39.819715,116.281545,0,188,39935.6088310185,2009-05-02,14:36:43
39.819711,116.281549,0,188,39935.6088888889,2009-05-02,14:36:48
39.819705,116.281555,0,188,39935.6089467593,2009-05-02,14:36:53
39.819711,116.281552,0,188,39935.6090046296,2009-05-02,14:36:58
39.819716,116.28155,0,188,39935.6090625,2009-05-02,14:37:03
39.819718,116.28155,0,188,39935.6091203704,2009-05-02,14:37:08
39.819716,116.281551,0,189,39935.6091782407,2009-05-02,14:37:13
39.819715,116.281552,0,189,39935.6092361111,2009-05-02,14:37:18
39.819716,116.281552,0,189,39935.6092939815,2009-05-02,14:37:23
39.819717,116.281553,0,189,39935.6093518519,2009-05-02,14:37:28
39.819723,116.281551,0,188,39935.6094097222,2009-05-02,14:37:33
39.819722,116.281552,0,188,39935.6094675926,2009-05-02,14:37:38
39.819717,116.281556,0,188,39935.609525463,2009-05-02,14:37:43
39.819715,116.281559,0,189,39935.6095833333,2009-05-02,14:37:48
39.819715,116.281561,0,189,39935.6096412037,2009-05-02,14:37:53
39.81972,116.281559,0,189,39935.6096990741,2009-05-02,14:37:58
39.819722,116.281559,0,189,39935.6097569444,2009-05-02,14:38:03
39.819722,116.281561,0,188,39935.6098148148,2009-05-02,14:38:08
39.819724,116.281561,0,188,39935.6098726852,2009-05-02,14:38:13
39.819724,116.281561,0,188,39935.6099074074,2009-05-02,14:38:16
39.81973,116.281559,0,187,39935.6099305556,2009-05-02,14:38:18
39.819739,116.281554,0,187,39935.6099884259,2009-05-02,14:38:23
39.819741,116.281552,0,187,39935.6100462963,2009-05-02,14:38:28
39.819736,116.281555,0,187,39935.6101041667,2009-05-02,14:38:33
39.819731,116.281558,0,187,39935.610162037,2009-05-02,14:38:38
39.819727,116.281562,0,187,39935.6102199074,2009-05-02,14:38:43
39.81972,116.281566,0,187,39935.6102777778,2009-05-02,14:38:48
39.819719,116.281568,0,187,39935.6103356481,2009-05-02,14:38:53
39.81972,116.281568,0,187,39935.6103935185,2009-05-02,14:38:58
39.819714,116.281573,0,187,39935.6104513889,2009-05-02,14:39:03
39.819711,116.281576,0,187,39935.6105092593,2009-05-02,14:39:08
39.819716,116.281574,0,187,39935.6105671296,2009-05-02,14:39:13
39.819716,116.281574,0,187,39935.6106018518,2009-05-02,14:39:16
39.81971,116.281579,0,187,39935.610625,2009-05-02,14:39:18
39.81971,116.281604,0,185,39935.6106828704,2009-05-02,14:39:23
39.81971,116.281604,0,185,39935.6107175926,2009-05-02,14:39:26
39.819708,116.281606,0,186,39935.6107407407,2009-05-02,14:39:28
39.819702,116.281616,0,186,39935.6107986111,2009-05-02,14:39:33
39.819702,116.281616,0,186,39935.6108333333,2009-05-02,14:39:36
39.819697,116.281622,0,186,39935.6108564815,2009-05-02,14:39:38
39.819687,116.28163,0,186,39935.6109143518,2009-05-02,14:39:43
39.819678,116.281637,0,186,39935.6109722222,2009-05-02,14:39:48
39.819678,116.281637,0,186,39935.6110069444,2009-05-02,14:39:51
39.81967,116.281643,0,186,39935.6110300926,2009-05-02,14:39:53
39.819658,116.281653,0,186,39935.611087963,2009-05-02,14:39:58
39.819658,116.281653,0,186,39935.6111226852,2009-05-02,14:40:01
39.819651,116.281659,0,186,39935.6111458333,2009-05-02,14:40:03
39.819642,116.281666,0,186,39935.6112037037,2009-05-02,14:40:08
39.819648,116.281676,0,186,39935.6112615741,2009-05-02,14:40:13
39.819652,116.281675,0,186,39935.6113194444,2009-05-02,14:40:18
39.819652,116.281675,0,186,39935.6113541667,2009-05-02,14:40:21
39.819657,116.281674,0,186,39935.6113773148,2009-05-02,14:40:23
39.819618,116.281759,0,190,39935.6114351852,2009-05-02,14:40:28
39.819618,116.28176,0,190,39935.6114930556,2009-05-02,14:40:33
39.819618,116.28176,0,190,39935.6115277778,2009-05-02,14:40:36
39.819473,116.282055,0,202,39935.6165277778,2009-05-02,14:47:48
39.819466,116.282061,0,202,39935.6165856481,2009-05-02,14:47:53
39.819459,116.282065,0,203,39935.6166435185,2009-05-02,14:47:58
39.819453,116.282069,0,203,39935.6167013889,2009-05-02,14:48:03
39.819446,116.282075,0,203,39935.6167592593,2009-05-02,14:48:08
39.819438,116.28208,0,203,39935.6168171296,2009-05-02,14:48:13
39.819438,116.28208,0,203,39935.616875,2009-05-02,14:48:18
39.819434,116.282084,0,203,39935.6169328704,2009-05-02,14:48:23
39.819434,116.282084,0,203,39935.6169675926,2009-05-02,14:48:26
39.819428,116.282089,0,203,39935.6169907407,2009-05-02,14:48:28
39.819417,116.282096,0,204,39935.6170486111,2009-05-02,14:48:33
39.819408,116.282102,0,204,39935.6171064815,2009-05-02,14:48:38
39.8194,116.282118,0,205,39935.6171643519,2009-05-02,14:48:43
39.819378,116.28217,0,206,39935.6172222222,2009-05-02,14:48:48
39.819369,116.282177,0,206,39935.6172800926,2009-05-02,14:48:53
39.819351,116.282221,0,208,39935.617337963,2009-05-02,14:48:58
39.819351,116.28224,0,208,39935.6173958333,2009-05-02,14:49:03
39.819315,116.282332,0,212,39935.6174537037,2009-05-02,14:49:08
39.819304,116.282345,0,213,39935.6175115741,2009-05-02,14:49:13
39.819304,116.282345,0,213,39935.6175462963,2009-05-02,14:49:16
39.819309,116.282342,0,213,39935.6175694444,2009-05-02,14:49:18
39.819363,116.282267,0,215,39935.6176273148,2009-05-02,14:49:23
39.819401,116.282223,0,217,39935.6176851852,2009-05-02,14:49:28
39.819445,116.282143,0,218,39935.6177430556,2009-05-02,14:49:33
39.819484,116.282085,0,217,39935.6178009259,2009-05-02,14:49:38
39.819501,116.282054,0,216,39935.6178587963,2009-05-02,14:49:43
39.81951,116.282005,0,214,39935.6179166667,2009-05-02,14:49:48
39.819519,116.281998,0,214,39935.617974537,2009-05-02,14:49:53
39.819517,116.282,0,213,39935.6180324074,2009-05-02,14:49:58
39.819515,116.282002,0,213,39935.6180902778,2009-05-02,14:50:03
39.819518,116.282002,0,213,39935.6181481481,2009-05-02,14:50:08
39.819521,116.282001,0,213,39935.6182060185,2009-05-02,14:50:13
39.819522,116.282002,0,214,39935.6182638889,2009-05-02,14:50:18
39.819524,116.282001,0,214,39935.6183217593,2009-05-02,14:50:23
39.819522,116.282004,0,214,39935.6183796296,2009-05-02,14:50:28
39.81952,116.282005,0,214,39935.6184375,2009-05-02,14:50:33
39.819522,116.282005,0,215,39935.6184953704,2009-05-02,14:50:38
39.819524,116.282005,0,215,39935.6185532407,2009-05-02,14:50:43
39.819526,116.282005,0,215,39935.6186111111,2009-05-02,14:50:48
39.819523,116.282008,0,215,39935.6186689815,2009-05-02,14:50:53
39.819523,116.282008,0,215,39935.6187037037,2009-05-02,14:50:56
39.819515,116.282014,0,215,39935.6187268518,2009-05-02,14:50:58
39.819499,116.282059,0,220,39935.6187847222,2009-05-02,14:51:03
39.8195,116.282052,0,220,39935.6188425926,2009-05-02,14:51:08
39.8195,116.282052,0,220,39935.6188773148,2009-05-02,14:51:11
39.819492,116.282057,0,221,39935.618900463,2009-05-02,14:51:13
39.819458,116.282112,0,229,39935.6189583333,2009-05-02,14:51:18
39.819458,116.282128,0,236,39935.6190162037,2009-05-02,14:51:23
39.819458,116.282128,0,236,39935.6190740741,2009-05-02,14:51:28
39.81946,116.282128,0,237,39935.6191319444,2009-05-02,14:51:33
39.819464,116.282126,0,237,39935.6191898148,2009-05-02,14:51:38
39.819468,116.282124,0,238,39935.6192476852,2009-05-02,14:51:43
39.819464,116.282126,0,238,39935.6193055556,2009-05-02,14:51:48
39.819464,116.282126,0,238,39935.6193402778,2009-05-02,14:51:51
39.819467,116.282124,0,238,39935.6193634259,2009-05-02,14:51:53
39.819486,116.282068,0,236,39935.6194212963,2009-05-02,14:51:58
39.819482,116.282088,0,238,39935.6194791667,2009-05-02,14:52:03
39.819488,116.282087,0,238,39935.619537037,2009-05-02,14:52:08
39.819486,116.282089,0,239,39935.6195949074,2009-05-02,14:52:13
39.819481,116.282092,0,239,39935.6196527778,2009-05-02,14:52:18
39.819481,116.282092,0,239,39935.6197106481,2009-05-02,14:52:23
39.819482,116.282092,0,239,39935.6197685185,2009-05-02,14:52:28
39.819482,116.282092,0,239,39935.6198032407,2009-05-02,14:52:31
39.819479,116.282095,0,239,39935.6198263889,2009-05-02,14:52:33
39.819468,116.282103,0,239,39935.6198842593,2009-05-02,14:52:38
39.819462,116.282108,0,239,39935.6199421296,2009-05-02,14:52:43
39.819458,116.282111,0,239,39935.62,2009-05-02,14:52:48
39.819465,116.282108,0,240,39935.6200578704,2009-05-02,14:52:53
39.819466,116.282108,0,240,39935.6201157407,2009-05-02,14:52:58
39.819462,116.28211,0,240,39935.6201736111,2009-05-02,14:53:03
39.81946,116.282111,0,240,39935.6202314815,2009-05-02,14:53:08
39.81946,116.282111,0,240,39935.6202662037,2009-05-02,14:53:11
39.819461,116.28211,0,240,39935.6202893518,2009-05-02,14:53:13
39.819464,116.282092,0,243,39935.6203472222,2009-05-02,14:53:18
39.819462,116.282065,0,246,39935.6204050926,2009-05-02,14:53:23
39.81946,116.282043,0,249,39935.620462963,2009-05-02,14:53:28
39.81946,116.282033,0,250,39935.6205208333,2009-05-02,14:53:33
39.819464,116.28203,0,250,39935.6205787037,2009-05-02,14:53:38
39.81947,116.282026,0,250,39935.6206365741,2009-05-02,14:53:43
39.819476,116.282022,0,252,39935.6206944444,2009-05-02,14:53:48
39.819474,116.282027,0,255,39935.6207523148,2009-05-02,14:53:53
39.819477,116.282024,0,256,39935.6208101852,2009-05-02,14:53:58
39.819477,116.282024,0,256,39935.6208449074,2009-05-02,14:54:01
39.819484,116.282021,0,256,39935.6208680556,2009-05-02,14:54:03
39.819526,116.281948,0,253,39935.6209259259,2009-05-02,14:54:08
39.819548,116.281883,0,250,39935.6209837963,2009-05-02,14:54:13
39.819557,116.281877,0,250,39935.6210416667,2009-05-02,14:54:18
39.819557,116.281878,0,250,39935.621099537,2009-05-02,14:54:23
39.819557,116.281878,0,250,39935.6211342593,2009-05-02,14:54:26
39.819554,116.281879,0,250,39935.6211574074,2009-05-02,14:54:28
39.819494,116.281961,0,252,39935.6212152778,2009-05-02,14:54:33
39.81947,116.282001,0,253,39935.6212731482,2009-05-02,14:54:38
39.819453,116.282021,0,254,39935.6213310185,2009-05-02,14:54:43
39.819451,116.282023,0,254,39935.6213888889,2009-05-02,14:54:48
39.819449,116.282024,0,254,39935.6214467593,2009-05-02,14:54:53
39.819451,116.282023,0,254,39935.6215046296,2009-05-02,14:54:58
39.819458,116.282018,0,254,39935.6215625,2009-05-02,14:55:03
39.819458,116.282018,0,254,39935.6215972222,2009-05-02,14:55:06
39.819465,116.282015,0,254,39935.6216203704,2009-05-02,14:55:08
39.819476,116.282017,0,253,39935.6216782407,2009-05-02,14:55:13
39.819514,116.28198,0,250,39935.6217361111,2009-05-02,14:55:18
39.819534,116.281949,0,250,39935.6217939815,2009-05-02,14:55:23
39.81953,116.281951,0,249,39935.6218518519,2009-05-02,14:55:28
39.81953,116.281951,0,249,39935.6218865741,2009-05-02,14:55:31
39.819527,116.281952,0,249,39935.6219097222,2009-05-02,14:55:33
39.81954,116.281901,0,250,39935.6219675926,2009-05-02,14:55:38
39.81954,116.281901,0,250,39935.6220023148,2009-05-02,14:55:41
39.819537,116.281901,0,253,39935.622025463,2009-05-02,14:55:43
39.819522,116.281916,0,255,39935.6220833333,2009-05-02,14:55:48
39.819519,116.281919,0,255,39935.6221412037,2009-05-02,14:55:53
39.819519,116.281919,0,255,39935.6221759259,2009-05-02,14:55:56
39.81952,116.281919,0,255,39935.6221990741,2009-05-02,14:55:58
39.81951,116.281926,0,255,39935.6222569444,2009-05-02,14:56:03
39.819506,116.281928,0,256,39935.6223148148,2009-05-02,14:56:08
39.819508,116.281927,0,256,39935.6223726852,2009-05-02,14:56:13
39.819508,116.281927,0,256,39935.6224074074,2009-05-02,14:56:16
39.819516,116.281923,0,256,39935.6224305556,2009-05-02,14:56:18
39.819526,116.281918,0,256,39935.6224884259,2009-05-02,14:56:23
39.819535,116.281913,0,256,39935.6225462963,2009-05-02,14:56:28
39.819535,116.281913,0,256,39935.6225810185,2009-05-02,14:56:31
39.819535,116.281913,0,256,39935.6226041667,2009-05-02,14:56:33
39.81955,116.281907,0,255,39935.622662037,2009-05-02,14:56:38
39.819556,116.281904,0,255,39935.6227199074,2009-05-02,14:56:43
39.819555,116.281905,0,255,39935.6227777778,2009-05-02,14:56:48
39.819555,116.281905,0,255,39935.6228125,2009-05-02,14:56:51
39.819553,116.281906,0,255,39935.6228356481,2009-05-02,14:56:53
39.81957,116.281879,0,257,39935.6228935185,2009-05-02,14:56:58
39.819593,116.281837,0,261,39935.6229513889,2009-05-02,14:57:03
39.819604,116.281822,0,262,39935.6230092593,2009-05-02,14:57:08
39.819597,116.281827,0,262,39935.6230671296,2009-05-02,14:57:13
39.819599,116.281827,0,262,39935.623125,2009-05-02,14:57:18
39.819599,116.281827,0,262,39935.6231597222,2009-05-02,14:57:21
39.819606,116.281822,0,262,39935.6231828704,2009-05-02,14:57:23
39.819631,116.281747,0,262,39935.6232407407,2009-05-02,14:57:28
39.81966,116.28167,0,260,39935.6232986111,2009-05-02,14:57:33
39.819694,116.281602,0,257,39935.6233564815,2009-05-02,14:57:38
39.819712,116.281583,0,256,39935.6234143519,2009-05-02,14:57:43
39.819703,116.281651,0,255,39935.6234722222,2009-05-02,14:57:48
39.819703,116.281651,0,255,39935.6235069444,2009-05-02,14:57:51
39.819698,116.281656,0,255,39935.6235300926,2009-05-02,14:57:53
39.819688,116.281663,0,255,39935.623587963,2009-05-02,14:57:58
39.819674,116.281721,0,255,39935.6236458333,2009-05-02,14:58:03
39.819671,116.281735,0,254,39935.6237037037,2009-05-02,14:58:08
39.819629,116.281778,0,255,39935.6237615741,2009-05-02,14:58:13
39.819629,116.281793,0,257,39935.6238194444,2009-05-02,14:58:18
39.819636,116.28179,0,258,39935.6238773148,2009-05-02,14:58:23
39.819633,116.281792,0,257,39935.6239351852,2009-05-02,14:58:28
39.819633,116.281792,0,257,39935.6239930556,2009-05-02,14:58:33
39.819626,116.281797,0,257,39935.6240509259,2009-05-02,14:58:38
39.819621,116.281802,0,257,39935.6241087963,2009-05-02,14:58:43
39.819621,116.281802,0,257,39935.6241435185,2009-05-02,14:58:46
39.819615,116.281808,0,257,39935.6241666667,2009-05-02,14:58:48
39.819583,116.281925,0,257,39935.624224537,2009-05-02,14:58:53
39.819512,116.282215,0,255,39935.6242824074,2009-05-02,14:58:58
39.819614,116.281977,0,300,39935.627349537,2009-05-02,15:03:23
39.81967,116.28187,0,297,39935.6274074074,2009-05-02,15:03:28
39.819717,116.281802,0,296,39935.6274652778,2009-05-02,15:03:33
39.819768,116.28176,0,294,39935.6275231481,2009-05-02,15:03:38
39.819806,116.281705,0,293,39935.6275810185,2009-05-02,15:03:43
39.819835,116.281669,0,290,39935.6276388889,2009-05-02,15:03:48
39.819866,116.281651,0,288,39935.6276967593,2009-05-02,15:03:53
39.81992,116.28162,0,286,39935.6277546296,2009-05-02,15:03:58
39.819933,116.281645,0,283,39935.6278125,2009-05-02,15:04:03
39.819933,116.281645,0,283,39935.6278472222,2009-05-02,15:04:06
39.819926,116.28165,0,282,39935.6278703704,2009-05-02,15:04:08
39.819939,116.281657,0,281,39935.6279282407,2009-05-02,15:04:13
39.819916,116.281687,0,276,39935.6279861111,2009-05-02,15:04:18
39.819886,116.281704,0,274,39935.6280439815,2009-05-02,15:04:23
39.819808,116.281749,0,273,39935.6281018518,2009-05-02,15:04:28
39.819749,116.281781,0,274,39935.6281597222,2009-05-02,15:04:33
39.819749,116.281781,0,274,39935.6281944444,2009-05-02,15:04:36
39.819741,116.281786,0,276,39935.6282175926,2009-05-02,15:04:38
39.819695,116.281833,0,278,39935.628275463,2009-05-02,15:04:43
39.819644,116.281894,0,278,39935.6283333333,2009-05-02,15:04:48
39.819605,116.281947,0,277,39935.6283912037,2009-05-02,15:04:53
39.819581,116.281987,0,274,39935.6284490741,2009-05-02,15:04:58
39.819556,116.28201,0,272,39935.6285069444,2009-05-02,15:05:03
39.819538,116.28202,0,271,39935.6285648148,2009-05-02,15:05:08
39.819522,116.282026,0,270,39935.6286226852,2009-05-02,15:05:13
39.81951,116.281953,0,272,39935.6286805556,2009-05-02,15:05:18
39.81951,116.281953,0,272,39935.6287384259,2009-05-02,15:05:23
39.81951,116.281951,0,273,39935.6287962963,2009-05-02,15:05:28
39.819513,116.281949,0,273,39935.6288541667,2009-05-02,15:05:33
39.819506,116.281951,0,273,39935.628912037,2009-05-02,15:05:38
39.819506,116.281951,0,273,39935.6289467593,2009-05-02,15:05:41
39.819502,116.281945,0,273,39935.6289699074,2009-05-02,15:05:43
39.819525,116.281922,0,272,39935.6290277778,2009-05-02,15:05:48
39.819521,116.281925,0,272,39935.6290856482,2009-05-02,15:05:53
39.819521,116.281925,0,272,39935.6291203704,2009-05-02,15:05:56
39.819522,116.281923,0,272,39935.6291435185,2009-05-02,15:05:58
39.819532,116.281918,0,272,39935.6292013889,2009-05-02,15:06:03
39.819532,116.281918,0,272,39935.6292361111,2009-05-02,15:06:06
39.819538,116.281914,0,272,39935.6292592593,2009-05-02,15:06:08
39.819547,116.281908,0,273,39935.6293171296,2009-05-02,15:06:13
39.819547,116.281908,0,273,39935.6293518519,2009-05-02,15:06:16
39.81955,116.281906,0,273,39935.629375,2009-05-02,15:06:18
39.819567,116.28189,0,273,39935.6294328704,2009-05-02,15:06:23
39.819652,116.281822,0,273,39935.6294907407,2009-05-02,15:06:28
39.819692,116.281805,0,276,39935.6295486111,2009-05-02,15:06:33
39.819696,116.281805,0,277,39935.6296064815,2009-05-02,15:06:38
39.819696,116.281805,0,277,39935.6296412037,2009-05-02,15:06:41
39.819702,116.281808,0,277,39935.6296643519,2009-05-02,15:06:43
39.819732,116.281787,0,276,39935.6297222222,2009-05-02,15:06:48
39.819768,116.281767,0,273,39935.6297800926,2009-05-02,15:06:53
39.819772,116.281763,0,273,39935.629837963,2009-05-02,15:06:58
39.819772,116.281763,0,273,39935.6298726852,2009-05-02,15:07:01
39.81977,116.281764,0,273,39935.6298958333,2009-05-02,15:07:03
39.819803,116.281739,0,272,39935.6299537037,2009-05-02,15:07:08
39.819842,116.281689,0,268,39935.6300115741,2009-05-02,15:07:13
39.819856,116.281685,0,268,39935.6300694444,2009-05-02,15:07:18
39.819866,116.281679,0,267,39935.6301273148,2009-05-02,15:07:23
39.819874,116.281675,0,267,39935.6301851852,2009-05-02,15:07:28
39.819872,116.281676,0,267,39935.6302430556,2009-05-02,15:07:33
39.819872,116.281676,0,267,39935.6302777778,2009-05-02,15:07:36
39.819874,116.281674,0,267,39935.6303009259,2009-05-02,15:07:38
39.819864,116.281707,0,265,39935.6303587963,2009-05-02,15:07:43
39.8198,116.281801,0,263,39935.6304166667,2009-05-02,15:07:48
39.819738,116.281875,0,262,39935.630474537,2009-05-02,15:07:53
39.819887,116.281586,0,156,39935.6451736111,2009-05-02,15:29:03
39.819891,116.281584,0,156,39935.6452314815,2009-05-02,15:29:08
39.819889,116.281584,0,156,39935.6452893519,2009-05-02,15:29:13
39.819887,116.281583,0,156,39935.6453472222,2009-05-02,15:29:18
39.819884,116.281584,0,156,39935.6454050926,2009-05-02,15:29:23
39.819881,116.281585,0,156,39935.645462963,2009-05-02,15:29:28
39.819877,116.281586,0,156,39935.6455208333,2009-05-02,15:29:33
39.819881,116.281585,0,156,39935.6455787037,2009-05-02,15:29:38
39.819881,116.281585,0,156,39935.6456134259,2009-05-02,15:29:41
39.819885,116.28158,0,157,39935.6456365741,2009-05-02,15:29:43
39.819886,116.281569,0,158,39935.6456944444,2009-05-02,15:29:48
39.819886,116.281568,0,158,39935.6457523148,2009-05-02,15:29:53
39.819886,116.281568,0,158,39935.645787037,2009-05-02,15:29:56
39.819884,116.281567,0,158,39935.6458101852,2009-05-02,15:29:58
39.819825,116.281579,0,160,39935.6458680556,2009-05-02,15:30:03
39.819757,116.281577,0,163,39935.6459259259,2009-05-02,15:30:08
39.819743,116.281573,0,164,39935.6459837963,2009-05-02,15:30:13
39.819734,116.281587,0,166,39935.6460416667,2009-05-02,15:30:18
39.819734,116.281587,0,166,39935.6460763889,2009-05-02,15:30:21
39.819732,116.281588,0,166,39935.646099537,2009-05-02,15:30:23
39.819694,116.281603,0,167,39935.6461574074,2009-05-02,15:30:28
39.819679,116.281616,0,166,39935.6462152778,2009-05-02,15:30:33
39.819667,116.281638,0,163,39935.6462731481,2009-05-02,15:30:38
39.819658,116.281642,0,163,39935.6463310185,2009-05-02,15:30:43
39.819659,116.281641,0,162,39935.6463888889,2009-05-02,15:30:48
39.819657,116.281641,0,162,39935.6464467593,2009-05-02,15:30:53
39.819655,116.281641,0,162,39935.6465046296,2009-05-02,15:30:58
39.819657,116.281638,0,162,39935.6465625,2009-05-02,15:31:03
39.819657,116.281637,0,162,39935.6466203704,2009-05-02,15:31:08
39.819663,116.281632,0,162,39935.6466782407,2009-05-02,15:31:13
39.819663,116.281632,0,162,39935.646712963,2009-05-02,15:31:16
39.819659,116.281634,0,162,39935.6467361111,2009-05-02,15:31:18
39.819668,116.281627,0,162,39935.6467939815,2009-05-02,15:31:23
39.819668,116.281627,0,162,39935.6468287037,2009-05-02,15:31:26
39.819668,116.281626,0,162,39935.6468518519,2009-05-02,15:31:28
39.819657,116.281639,0,162,39935.6469097222,2009-05-02,15:31:33
39.819666,116.281698,0,163,39935.6469675926,2009-05-02,15:31:38
39.819667,116.281699,0,163,39935.647025463,2009-05-02,15:31:43
39.819667,116.281699,0,163,39935.6470601852,2009-05-02,15:31:46
39.819664,116.281703,0,163,39935.6470833333,2009-05-02,15:31:48
39.819655,116.281709,0,163,39935.6471412037,2009-05-02,15:31:53
39.819649,116.281714,0,163,39935.6471990741,2009-05-02,15:31:58
39.81965,116.281715,0,163,39935.6472569444,2009-05-02,15:32:03
39.819654,116.281714,0,163,39935.6473148148,2009-05-02,15:32:08
39.81966,116.281712,0,163,39935.6473726852,2009-05-02,15:32:13
39.81966,116.281713,0,163,39935.6474305556,2009-05-02,15:32:18
39.819659,116.281716,0,163,39935.6474884259,2009-05-02,15:32:23
39.819654,116.28172,0,163,39935.6475462963,2009-05-02,15:32:28
39.819653,116.281721,0,163,39935.6476041667,2009-05-02,15:32:33
39.819656,116.281719,0,163,39935.647662037,2009-05-02,15:32:38
39.819659,116.281718,0,163,39935.6477199074,2009-05-02,15:32:43
39.819658,116.281717,0,163,39935.6477777778,2009-05-02,15:32:48
39.819657,116.281717,0,163,39935.6478356481,2009-05-02,15:32:53
39.819657,116.281717,0,163,39935.6478935185,2009-05-02,15:32:58
39.819656,116.281718,0,163,39935.6479513889,2009-05-02,15:33:03
39.819652,116.28172,0,162,39935.6480092593,2009-05-02,15:33:08
39.819653,116.281719,0,162,39935.6480671296,2009-05-02,15:33:13
39.819653,116.281719,0,162,39935.6481018519,2009-05-02,15:33:16
39.819661,116.281716,0,162,39935.648125,2009-05-02,15:33:18
39.819667,116.281735,0,162,39935.6481828704,2009-05-02,15:33:23
39.819677,116.28173,0,162,39935.6482407407,2009-05-02,15:33:28
39.819686,116.281725,0,162,39935.6482986111,2009-05-02,15:33:33
39.819708,116.281666,0,162,39935.6483564815,2009-05-02,15:33:38
39.819718,116.281624,0,161,39935.6484143519,2009-05-02,15:33:43
39.819722,116.281617,0,160,39935.6484722222,2009-05-02,15:33:48
39.819724,116.281615,0,160,39935.6485300926,2009-05-02,15:33:53
39.819724,116.281615,0,160,39935.6485648148,2009-05-02,15:33:56
39.819719,116.281617,0,160,39935.648587963,2009-05-02,15:33:58
39.81971,116.281621,0,160,39935.6486458333,2009-05-02,15:34:03
39.819676,116.281629,0,157,39935.6487037037,2009-05-02,15:34:08
39.819611,116.281662,0,157,39935.6487615741,2009-05-02,15:34:13
39.819603,116.28167,0,157,39935.6488194444,2009-05-02,15:34:18
39.819606,116.281668,0,157,39935.6488773148,2009-05-02,15:34:23
39.819605,116.281669,0,157,39935.6489351852,2009-05-02,15:34:28
39.819605,116.281669,0,157,39935.6489699074,2009-05-02,15:34:31
39.819606,116.281669,0,157,39935.6489930556,2009-05-02,15:34:33
39.819621,116.281673,0,157,39935.6490509259,2009-05-02,15:34:38
39.819642,116.281691,0,153,39935.6491087963,2009-05-02,15:34:43
39.819647,116.281689,0,153,39935.6491666667,2009-05-02,15:34:48
39.81965,116.281687,0,152,39935.649224537,2009-05-02,15:34:53
39.81965,116.281687,0,152,39935.6492592593,2009-05-02,15:34:56
39.819653,116.281685,0,152,39935.6492824074,2009-05-02,15:34:58
39.8197,116.281645,0,146,39935.6493402778,2009-05-02,15:35:03
39.819711,116.28161,0,139,39935.6493981481,2009-05-02,15:35:08
39.819714,116.281607,0,138,39935.6494560185,2009-05-02,15:35:13
39.819719,116.281603,0,138,39935.6495138889,2009-05-02,15:35:18
39.819718,116.281602,0,138,39935.6495717593,2009-05-02,15:35:23
39.819718,116.281602,0,138,39935.6496064815,2009-05-02,15:35:26
39.819717,116.281603,0,138,39935.6496296296,2009-05-02,15:35:28
39.819707,116.281607,0,138,39935.6496875,2009-05-02,15:35:33
39.819705,116.281609,0,138,39935.6497453704,2009-05-02,15:35:38
39.819705,116.281609,0,138,39935.6497800926,2009-05-02,15:35:41
39.819712,116.281606,0,138,39935.6498032407,2009-05-02,15:35:43
39.819721,116.281601,0,138,39935.6498611111,2009-05-02,15:35:48
39.819724,116.281599,0,138,39935.6499189815,2009-05-02,15:35:53
39.819724,116.281598,0,138,39935.6499768518,2009-05-02,15:35:58
39.819724,116.281598,0,138,39935.6500115741,2009-05-02,15:36:01
39.81972,116.281599,0,138,39935.6500347222,2009-05-02,15:36:03
39.81971,116.281603,0,138,39935.6500925926,2009-05-02,15:36:08
39.81971,116.281603,0,138,39935.6501273148,2009-05-02,15:36:11
39.819703,116.281605,0,138,39935.650150463,2009-05-02,15:36:13
39.819627,116.281606,0,137,39935.6502083333,2009-05-02,15:36:18
39.819608,116.281614,0,139,39935.6502662037,2009-05-02,15:36:23
39.819607,116.281616,0,139,39935.6503240741,2009-05-02,15:36:28
39.819607,116.281616,0,139,39935.6503587963,2009-05-02,15:36:31
39.819611,116.281614,0,139,39935.6503819444,2009-05-02,15:36:33
39.819643,116.281593,0,141,39935.6504398148,2009-05-02,15:36:38
39.819669,116.281586,0,141,39935.6504976852,2009-05-02,15:36:43
39.819686,116.281589,0,141,39935.6505555556,2009-05-02,15:36:48
39.819689,116.281589,0,141,39935.6506134259,2009-05-02,15:36:53
39.819689,116.281589,0,141,39935.6506481481,2009-05-02,15:36:56
39.819688,116.281589,0,141,39935.6506712963,2009-05-02,15:36:58
39.819653,116.281596,0,141,39935.6507291667,2009-05-02,15:37:03
39.819649,116.281632,0,139,39935.650787037,2009-05-02,15:37:08
39.819647,116.281647,0,137,39935.6508449074,2009-05-02,15:37:13
39.819651,116.281644,0,137,39935.6509027778,2009-05-02,15:37:18
39.819651,116.281645,0,137,39935.6509606481,2009-05-02,15:37:23
39.819643,116.28165,0,137,39935.6510185185,2009-05-02,15:37:28
39.819642,116.281651,0,137,39935.6510763889,2009-05-02,15:37:33
39.819645,116.28165,0,137,39935.6511342593,2009-05-02,15:37:38
39.81964,116.281653,0,137,39935.6511921296,2009-05-02,15:37:43
39.819632,116.281657,0,137,39935.65125,2009-05-02,15:37:48
39.819629,116.281658,0,138,39935.6513078704,2009-05-02,15:37:53
39.819624,116.281661,0,138,39935.6513657407,2009-05-02,15:37:58
39.819618,116.281664,0,138,39935.6514236111,2009-05-02,15:38:03
39.819616,116.281665,0,139,39935.6514814815,2009-05-02,15:38:08
39.819622,116.281662,0,139,39935.6515393518,2009-05-02,15:38:13
39.819628,116.281658,0,139,39935.6515972222,2009-05-02,15:38:18
39.819631,116.281656,0,139,39935.6516550926,2009-05-02,15:38:23
39.819626,116.281658,0,139,39935.651712963,2009-05-02,15:38:28
39.819626,116.281658,0,139,39935.6517476852,2009-05-02,15:38:31
39.819631,116.281654,0,139,39935.6517708333,2009-05-02,15:38:33
39.819675,116.281615,0,140,39935.6518287037,2009-05-02,15:38:38
39.819716,116.281602,0,140,39935.6518865741,2009-05-02,15:38:43
39.819727,116.281599,0,139,39935.6519444444,2009-05-02,15:38:48
39.819743,116.281593,0,139,39935.6520023148,2009-05-02,15:38:53
39.81981,116.28159,0,132,39935.6520601852,2009-05-02,15:38:58
39.819831,116.281582,0,130,39935.6521180556,2009-05-02,15:39:03
39.819831,116.281582,0,130,39935.6521527778,2009-05-02,15:39:06
39.819834,116.281583,0,130,39935.6521759259,2009-05-02,15:39:08
39.819825,116.28159,0,131,39935.6522337963,2009-05-02,15:39:13
39.819815,116.281596,0,131,39935.6522916667,2009-05-02,15:39:18
39.819774,116.281648,0,130,39935.652349537,2009-05-02,15:39:23
39.819732,116.281664,0,132,39935.6524074074,2009-05-02,15:39:28
39.819728,116.281678,0,133,39935.6524652778,2009-05-02,15:39:33
39.819717,116.281683,0,133,39935.6525231482,2009-05-02,15:39:38
39.819695,116.281678,0,134,39935.6525810185,2009-05-02,15:39:43
39.819667,116.28168,0,134,39935.6526388889,2009-05-02,15:39:48
39.819622,116.281675,0,134,39935.6526967593,2009-05-02,15:39:53
39.819622,116.281675,0,134,39935.6527314815,2009-05-02,15:39:56
39.819621,116.281675,0,133,39935.6527546296,2009-05-02,15:39:58
39.819664,116.28168,0,132,39935.6528125,2009-05-02,15:40:03
39.819701,116.281692,0,132,39935.6528703704,2009-05-02,15:40:08
39.8197,116.281703,0,133,39935.6529282407,2009-05-02,15:40:13
39.819702,116.281703,0,133,39935.6529861111,2009-05-02,15:40:18
39.819707,116.281701,0,133,39935.6530439815,2009-05-02,15:40:23
39.819705,116.281702,0,133,39935.6531018519,2009-05-02,15:40:28
39.819699,116.281706,0,133,39935.6531597222,2009-05-02,15:40:33
39.819699,116.281708,0,133,39935.6532175926,2009-05-02,15:40:38
39.819698,116.281708,0,133,39935.653275463,2009-05-02,15:40:43
39.819699,116.281707,0,133,39935.6533333333,2009-05-02,15:40:48
39.8197,116.281706,0,133,39935.6533912037,2009-05-02,15:40:53
39.8197,116.281707,0,133,39935.6534490741,2009-05-02,15:40:58
39.8197,116.281707,0,133,39935.6534837963,2009-05-02,15:41:01
39.819704,116.281705,0,132,39935.6535069444,2009-05-02,15:41:03
39.819772,116.281695,0,129,39935.6535648148,2009-05-02,15:41:08
39.819829,116.281693,0,128,39935.6536226852,2009-05-02,15:41:13
39.819844,116.281681,0,128,39935.6536805556,2009-05-02,15:41:18
39.81985,116.281655,0,127,39935.6537384259,2009-05-02,15:41:23
39.819851,116.281646,0,127,39935.6537962963,2009-05-02,15:41:28
39.81985,116.281647,0,127,39935.6538541667,2009-05-02,15:41:33
39.819852,116.281647,0,126,39935.653912037,2009-05-02,15:41:38
39.819844,116.281651,0,126,39935.6539699074,2009-05-02,15:41:43
39.819844,116.281651,0,126,39935.6540046296,2009-05-02,15:41:46
39.819837,116.281653,0,126,39935.6540277778,2009-05-02,15:41:48
39.819827,116.281656,0,126,39935.6540856481,2009-05-02,15:41:53
39.819808,116.281651,0,126,39935.6541435185,2009-05-02,15:41:58
39.819795,116.281634,0,125,39935.6542013889,2009-05-02,15:42:03
39.819786,116.281638,0,125,39935.6542592593,2009-05-02,15:42:08
39.819786,116.281638,0,125,39935.6542939815,2009-05-02,15:42:11
39.819778,116.281641,0,125,39935.6543171296,2009-05-02,15:42:13
39.819805,116.28163,0,126,39935.654375,2009-05-02,15:42:18
39.819824,116.281629,0,130,39935.6544328704,2009-05-02,15:42:23
39.81982,116.281652,0,135,39935.6544907407,2009-05-02,15:42:28
39.819825,116.281649,0,135,39935.6545486111,2009-05-02,15:42:33
39.819828,116.281647,0,135,39935.6546064815,2009-05-02,15:42:38
39.819829,116.281647,0,135,39935.6546643519,2009-05-02,15:42:43
39.819828,116.281648,0,135,39935.6547222222,2009-05-02,15:42:48
39.819831,116.281647,0,136,39935.6547800926,2009-05-02,15:42:53
39.819831,116.281647,0,136,39935.6548148148,2009-05-02,15:42:56
39.819835,116.281645,0,135,39935.654837963,2009-05-02,15:42:58
39.81984,116.281618,0,135,39935.6548958333,2009-05-02,15:43:03
39.819839,116.281617,0,135,39935.6549537037,2009-05-02,15:43:08
39.819832,116.28162,0,134,39935.6550115741,2009-05-02,15:43:13
39.819832,116.28162,0,134,39935.6550462963,2009-05-02,15:43:16
39.819825,116.281623,0,134,39935.6550694444,2009-05-02,15:43:18
39.81982,116.281636,0,135,39935.6551273148,2009-05-02,15:43:23
39.81982,116.281636,0,135,39935.655162037,2009-05-02,15:43:26
39.819821,116.28164,0,135,39935.6551851852,2009-05-02,15:43:28
39.819829,116.281675,0,136,39935.6552430556,2009-05-02,15:43:33
39.819825,116.281677,0,137,39935.6553009259,2009-05-02,15:43:38
39.819818,116.28168,0,137,39935.6553587963,2009-05-02,15:43:43
39.81981,116.281684,0,137,39935.6554166667,2009-05-02,15:43:48
39.819804,116.281687,0,137,39935.655474537,2009-05-02,15:43:53
39.819804,116.281687,0,137,39935.6555092593,2009-05-02,15:43:56
39.819805,116.281686,0,137,39935.6555324074,2009-05-02,15:43:58
39.819801,116.281709,0,136,39935.6555902778,2009-05-02,15:44:03
39.819803,116.281713,0,135,39935.6556481481,2009-05-02,15:44:08
39.819803,116.281713,0,136,39935.6557060185,2009-05-02,15:44:13
39.819803,116.281713,0,136,39935.6557407407,2009-05-02,15:44:16
39.819795,116.281719,0,136,39935.6557638889,2009-05-02,15:44:18
39.819764,116.28175,0,135,39935.6558217593,2009-05-02,15:44:23
39.819763,116.281771,0,135,39935.6558796296,2009-05-02,15:44:28
39.819756,116.281775,0,136,39935.6559375,2009-05-02,15:44:33
39.819748,116.281779,0,136,39935.6559953704,2009-05-02,15:44:38
39.819746,116.281781,0,136,39935.6560532407,2009-05-02,15:44:43
39.819749,116.28178,0,136,39935.6561111111,2009-05-02,15:44:48
39.819749,116.28178,0,136,39935.6561458333,2009-05-02,15:44:51
39.819752,116.281778,0,137,39935.6561689815,2009-05-02,15:44:53
39.819771,116.281769,0,137,39935.6562268519,2009-05-02,15:44:58
39.819801,116.281762,0,138,39935.6562847222,2009-05-02,15:45:03
39.819797,116.281763,0,139,39935.6563425926,2009-05-02,15:45:08
39.819797,116.281763,0,139,39935.6563773148,2009-05-02,15:45:11
39.8198,116.281761,0,139,39935.656400463,2009-05-02,15:45:13
39.819867,116.28173,0,142,39935.6564583333,2009-05-02,15:45:18
39.819883,116.281681,0,140,39935.6565162037,2009-05-02,15:45:23
39.819884,116.28168,0,140,39935.6565740741,2009-05-02,15:45:28
39.819885,116.281679,0,140,39935.6566319444,2009-05-02,15:45:33
39.819887,116.281678,0,139,39935.6566898148,2009-05-02,15:45:38
39.819881,116.281681,0,139,39935.6567476852,2009-05-02,15:45:43
39.819877,116.281684,0,139,39935.6568055556,2009-05-02,15:45:48
39.819878,116.281684,0,140,39935.6568634259,2009-05-02,15:45:53
39.819881,116.281683,0,140,39935.6569212963,2009-05-02,15:45:58
39.819887,116.28168,0,140,39935.6569791667,2009-05-02,15:46:03
39.819887,116.28168,0,140,39935.6570138889,2009-05-02,15:46:06
39.819889,116.281677,0,142,39935.657037037,2009-05-02,15:46:08
39.819901,116.281661,0,147,39935.6570949074,2009-05-02,15:46:13
39.819887,116.281643,0,151,39935.6571527778,2009-05-02,15:46:18
39.819863,116.281608,0,153,39935.6572106481,2009-05-02,15:46:23
39.819864,116.281606,0,154,39935.6572685185,2009-05-02,15:46:28
39.819864,116.281606,0,154,39935.6573032407,2009-05-02,15:46:31
39.819861,116.281607,0,154,39935.6573263889,2009-05-02,15:46:33
39.819854,116.281585,0,153,39935.6573842593,2009-05-02,15:46:38
39.819855,116.281579,0,153,39935.6574421296,2009-05-02,15:46:43
39.819859,116.281577,0,153,39935.6575,2009-05-02,15:46:48
39.819859,116.281576,0,153,39935.6575578704,2009-05-02,15:46:53
39.819852,116.281581,0,153,39935.6576157407,2009-05-02,15:46:58
39.819851,116.281582,0,153,39935.6576736111,2009-05-02,15:47:03
39.819851,116.281582,0,153,39935.6577083333,2009-05-02,15:47:06
39.819851,116.281579,0,153,39935.6577314815,2009-05-02,15:47:08
39.819842,116.281581,0,153,39935.6577893518,2009-05-02,15:47:13
39.819826,116.281579,0,153,39935.6578472222,2009-05-02,15:47:18
39.819816,116.281611,0,154,39935.6579050926,2009-05-02,15:47:23
39.81981,116.281627,0,154,39935.657962963,2009-05-02,15:47:28
39.819813,116.281625,0,154,39935.6580208333,2009-05-02,15:47:33
39.819809,116.281628,0,154,39935.6580787037,2009-05-02,15:47:38
39.819807,116.281628,0,154,39935.6581365741,2009-05-02,15:47:43
39.819811,116.281627,0,154,39935.6581944444,2009-05-02,15:47:48
39.819811,116.281628,0,154,39935.6582523148,2009-05-02,15:47:53
39.819811,116.281628,0,154,39935.658287037,2009-05-02,15:47:56
39.819816,116.281627,0,153,39935.6583101852,2009-05-02,15:47:58
39.81986,116.281646,0,151,39935.6583680556,2009-05-02,15:48:03
39.81987,116.281643,0,151,39935.6584259259,2009-05-02,15:48:08
39.81987,116.281643,0,151,39935.6584606481,2009-05-02,15:48:11
39.819871,116.281642,0,151,39935.6584837963,2009-05-02,15:48:13
39.819857,116.281634,0,152,39935.6585416667,2009-05-02,15:48:18
39.819857,116.281634,0,152,39935.6585763889,2009-05-02,15:48:21
39.819849,116.281627,0,157,39935.658599537,2009-05-02,15:48:23
39.819843,116.281614,0,159,39935.6586574074,2009-05-02,15:48:28
39.819836,116.281612,0,160,39935.6587152778,2009-05-02,15:48:33
39.819837,116.281613,0,160,39935.6587731481,2009-05-02,15:48:38
39.819837,116.281613,0,160,39935.6588078704,2009-05-02,15:48:41
39.819835,116.281616,0,160,39935.6588310185,2009-05-02,15:48:43
39.819824,116.281618,0,160,39935.6588888889,2009-05-02,15:48:48
39.819831,116.281655,0,161,39935.6589467593,2009-05-02,15:48:53
39.819823,116.281659,0,161,39935.6590046296,2009-05-02,15:48:58
39.819815,116.281663,0,161,39935.6590625,2009-05-02,15:49:03
39.819814,116.281663,0,161,39935.6591203704,2009-05-02,15:49:08
39.81981,116.281667,0,161,39935.6591782407,2009-05-02,15:49:13
39.819806,116.281672,0,161,39935.6592361111,2009-05-02,15:49:18
39.819802,116.281676,0,161,39935.6592939815,2009-05-02,15:49:23
39.819801,116.281678,0,161,39935.6593518518,2009-05-02,15:49:28
39.819803,116.281679,0,161,39935.6594097222,2009-05-02,15:49:33
39.819611,116.281922,0,191,39935.6647916667,2009-05-02,15:57:18
39.819605,116.281922,0,191,39935.664849537,2009-05-02,15:57:23
39.819604,116.28192,0,191,39935.6649074074,2009-05-02,15:57:28
39.819604,116.28192,0,191,39935.6649421296,2009-05-02,15:57:31
39.819605,116.281918,0,191,39935.6649652778,2009-05-02,15:57:33
39.819663,116.281888,0,193,39935.6650231481,2009-05-02,15:57:38
39.819672,116.281877,0,193,39935.6650810185,2009-05-02,15:57:43
39.819672,116.281877,0,193,39935.6651157407,2009-05-02,15:57:46
39.819677,116.281875,0,193,39935.6651388889,2009-05-02,15:57:48
39.819686,116.281872,0,192,39935.6651967593,2009-05-02,15:57:53
39.819709,116.281847,0,188,39935.6652546296,2009-05-02,15:57:58
39.819707,116.281848,0,187,39935.6653125,2009-05-02,15:58:03
39.819707,116.281848,0,187,39935.6653472222,2009-05-02,15:58:06
39.819708,116.281846,0,187,39935.6653703704,2009-05-02,15:58:08
39.819723,116.281801,0,186,39935.6654282407,2009-05-02,15:58:13
39.819759,116.281744,0,186,39935.6654861111,2009-05-02,15:58:18
39.819795,116.28174,0,184,39935.6655439815,2009-05-02,15:58:23
39.819803,116.281736,0,184,39935.6656018518,2009-05-02,15:58:28
39.819803,116.281736,0,184,39935.6656365741,2009-05-02,15:58:31
39.819808,116.281734,0,184,39935.6656597222,2009-05-02,15:58:33
39.819818,116.281729,0,184,39935.6657175926,2009-05-02,15:58:38
39.819828,116.281722,0,184,39935.665775463,2009-05-02,15:58:43
39.819828,116.281722,0,184,39935.6658101852,2009-05-02,15:58:46
39.81983,116.281719,0,185,39935.6658333333,2009-05-02,15:58:48
39.819871,116.28166,0,183,39935.6658912037,2009-05-02,15:58:53
39.819864,116.281631,0,181,39935.6659490741,2009-05-02,15:58:58
39.819851,116.281673,0,179,39935.6660069444,2009-05-02,15:59:03
39.819835,116.281709,0,178,39935.6660648148,2009-05-02,15:59:08
39.819748,116.281727,0,175,39935.6661226852,2009-05-02,15:59:13
39.819689,116.281729,0,173,39935.6661805556,2009-05-02,15:59:18
39.819647,116.281705,0,171,39935.6662384259,2009-05-02,15:59:23
39.819659,116.281675,0,170,39935.6662962963,2009-05-02,15:59:28
39.819655,116.281653,0,170,39935.6663541667,2009-05-02,15:59:33
39.819647,116.281656,0,170,39935.666412037,2009-05-02,15:59:38
39.819648,116.281654,0,170,39935.6664699074,2009-05-02,15:59:43
39.819648,116.281654,0,170,39935.6665046296,2009-05-02,15:59:46
39.819656,116.28165,0,170,39935.6665277778,2009-05-02,15:59:48
39.819702,116.281664,0,170,39935.6665856481,2009-05-02,15:59:53
39.819783,116.281699,0,169,39935.6666435185,2009-05-02,15:59:58
39.819792,116.281697,0,169,39935.6667013889,2009-05-02,16:00:03
39.819797,116.281698,0,169,39935.6667592593,2009-05-02,16:00:08
39.819797,116.281702,0,168,39935.6668171296,2009-05-02,16:00:13
39.819796,116.281704,0,168,39935.666875,2009-05-02,16:00:18
39.819796,116.281704,0,168,39935.6669097222,2009-05-02,16:00:21
39.819789,116.281711,0,169,39935.6669328704,2009-05-02,16:00:23
39.819779,116.281728,0,170,39935.6669907407,2009-05-02,16:00:28
39.819712,116.281789,0,174,39935.6670486111,2009-05-02,16:00:33
39.819667,116.28187,0,175,39935.6671064815,2009-05-02,16:00:38
39.819616,116.281912,0,175,39935.6671643518,2009-05-02,16:00:43
39.819583,116.282003,0,176,39935.6672222222,2009-05-02,16:00:48
39.819611,116.282112,0,178,39935.6672800926,2009-05-02,16:00:53
39.81965,116.282095,0,179,39935.667337963,2009-05-02,16:00:58
39.819688,116.282094,0,181,39935.6673958333,2009-05-02,16:01:03
39.819714,116.282103,0,182,39935.6674537037,2009-05-02,16:01:08
39.819715,116.282102,0,182,39935.6675115741,2009-05-02,16:01:13
39.819715,116.282102,0,182,39935.6675462963,2009-05-02,16:01:16
39.81972,116.282099,0,182,39935.6675694444,2009-05-02,16:01:18
39.819732,116.282094,0,182,39935.6676273148,2009-05-02,16:01:23
39.819724,116.28215,0,179,39935.6676851852,2009-05-02,16:01:28
39.819724,116.28215,0,179,39935.6677199074,2009-05-02,16:01:31
39.819719,116.282152,0,179,39935.6677430556,2009-05-02,16:01:33
39.819705,116.282148,0,180,39935.6678009259,2009-05-02,16:01:38
39.819705,116.282148,0,180,39935.6678356482,2009-05-02,16:01:41
39.819699,116.28215,0,181,39935.6678587963,2009-05-02,16:01:43
39.819705,116.282108,0,179,39935.6679166667,2009-05-02,16:01:48
39.819702,116.28211,0,179,39935.667974537,2009-05-02,16:01:53
39.819704,116.282108,0,179,39935.6680324074,2009-05-02,16:01:58
39.819704,116.282108,0,179,39935.6680671296,2009-05-02,16:02:01
39.81971,116.282107,0,179,39935.6680902778,2009-05-02,16:02:03
39.819693,116.282141,0,180,39935.6681481482,2009-05-02,16:02:08
39.819667,116.282196,0,186,39935.6682060185,2009-05-02,16:02:13
39.819647,116.282258,0,192,39935.6682638889,2009-05-02,16:02:18
39.819616,116.28236,0,196,39935.6683217593,2009-05-02,16:02:23
39.819552,116.282427,0,205,39935.6683796296,2009-05-02,16:02:28
39.819488,116.282401,0,213,39935.6684375,2009-05-02,16:02:33
39.819517,116.282279,0,228,39935.6684953704,2009-05-02,16:02:38
39.819518,116.282274,0,229,39935.6685532407,2009-05-02,16:02:43
39.819518,116.282274,0,229,39935.668587963,2009-05-02,16:02:46
39.819521,116.282271,0,229,39935.6686111111,2009-05-02,16:02:48
39.819548,116.282254,0,229,39935.6686689815,2009-05-02,16:02:53
39.81964,116.282126,0,236,39935.6687268519,2009-05-02,16:02:58
39.819736,116.28201,0,243,39935.6687847222,2009-05-02,16:03:03
39.819805,116.281933,0,248,39935.6688425926,2009-05-02,16:03:08
39.819859,116.281888,0,253,39935.668900463,2009-05-02,16:03:13
39.819915,116.281832,0,260,39935.6689583333,2009-05-02,16:03:18
39.819967,116.281754,0,265,39935.6690162037,2009-05-02,16:03:23
39.819999,116.281715,0,267,39935.6690740741,2009-05-02,16:03:28
39.820003,116.281712,0,267,39935.6691319444,2009-05-02,16:03:33
39.820005,116.281712,0,267,39935.6691898148,2009-05-02,16:03:38
39.820007,116.281711,0,267,39935.6692476852,2009-05-02,16:03:43
39.820001,116.281714,0,267,39935.6693055556,2009-05-02,16:03:48
39.819996,116.281716,0,267,39935.6693634259,2009-05-02,16:03:53
39.819995,116.281716,0,267,39935.6694212963,2009-05-02,16:03:58
39.819989,116.281718,0,267,39935.6694791667,2009-05-02,16:04:03
39.819983,116.281722,0,267,39935.669537037,2009-05-02,16:04:08
39.819983,116.281722,0,267,39935.6695717593,2009-05-02,16:04:11
39.819978,116.281726,0,267,39935.6695949074,2009-05-02,16:04:13
39.819968,116.281759,0,266,39935.6696527778,2009-05-02,16:04:18
39.819957,116.281766,0,265,39935.6697106481,2009-05-02,16:04:23
39.819962,116.281764,0,265,39935.6697685185,2009-05-02,16:04:28
39.819962,116.281764,0,265,39935.6698032407,2009-05-02,16:04:31
39.819958,116.281765,0,265,39935.6698263889,2009-05-02,16:04:33
39.819949,116.281768,0,265,39935.6698842593,2009-05-02,16:04:38
39.819948,116.281768,0,265,39935.6699421296,2009-05-02,16:04:43
39.819948,116.281768,0,265,39935.6699768519,2009-05-02,16:04:46
39.819943,116.281768,0,265,39935.67,2009-05-02,16:04:48
39.819933,116.281772,0,265,39935.6700578704,2009-05-02,16:04:53
39.819892,116.281779,0,267,39935.6701157407,2009-05-02,16:04:58
39.819874,116.281792,0,272,39935.6701736111,2009-05-02,16:05:03
39.819834,116.281823,0,277,39935.6702314815,2009-05-02,16:05:08
39.819813,116.281834,0,281,39935.6702893519,2009-05-02,16:05:13
39.819813,116.281834,0,281,39935.6703240741,2009-05-02,16:05:16
39.819806,116.28184,0,283,39935.6703472222,2009-05-02,16:05:18
39.819783,116.281911,0,284,39935.6704050926,2009-05-02,16:05:23
39.819748,116.282003,0,285,39935.670462963,2009-05-02,16:05:28
39.81972,116.282065,0,285,39935.6705208333,2009-05-02,16:05:33
39.8197,116.28212,0,285,39935.6705787037,2009-05-02,16:05:38
39.819701,116.282163,0,284,39935.6706365741,2009-05-02,16:05:43
39.819696,116.282165,0,283,39935.6706944444,2009-05-02,16:05:48
39.819692,116.282168,0,283,39935.6707523148,2009-05-02,16:05:53
39.819687,116.28217,0,283,39935.6708101852,2009-05-02,16:05:58
39.819687,116.28217,0,283,39935.6708449074,2009-05-02,16:06:01
39.819681,116.282174,0,283,39935.6708680556,2009-05-02,16:06:03
39.819671,116.282177,0,283,39935.6709259259,2009-05-02,16:06:08
39.819672,116.282177,0,284,39935.6709837963,2009-05-02,16:06:13
39.819674,116.282178,0,283,39935.6710416667,2009-05-02,16:06:18
39.819669,116.282179,0,283,39935.671099537,2009-05-02,16:06:23
39.819669,116.282179,0,283,39935.6711342593,2009-05-02,16:06:26
39.819674,116.282186,0,283,39935.6711574074,2009-05-02,16:06:28
39.819709,116.282113,0,282,39935.6712152778,2009-05-02,16:06:33
39.819766,116.282009,0,283,39935.6712731481,2009-05-02,16:06:38
39.819787,116.281947,0,284,39935.6713310185,2009-05-02,16:06:43
39.819788,116.281946,0,284,39935.6713888889,2009-05-02,16:06:48
39.819786,116.281947,0,284,39935.6714467593,2009-05-02,16:06:53
39.819788,116.281945,0,284,39935.6715046296,2009-05-02,16:06:58
39.819784,116.281946,0,283,39935.6715625,2009-05-02,16:07:03
39.819784,116.281946,0,283,39935.6715972222,2009-05-02,16:07:06
39.81978,116.281947,0,283,39935.6716203704,2009-05-02,16:07:08
39.819791,116.28194,0,283,39935.6716782407,2009-05-02,16:07:13
39.819819,116.281892,0,283,39935.6717361111,2009-05-02,16:07:18
39.819863,116.281796,0,283,39935.6717939815,2009-05-02,16:07:23
39.819863,116.281796,0,283,39935.6718287037,2009-05-02,16:07:26
39.819868,116.281792,0,283,39935.6718518519,2009-05-02,16:07:28
39.819901,116.281767,0,282,39935.6719097222,2009-05-02,16:07:33
39.81972,116.281992,0,294,39935.6753819444,2009-05-02,16:12:33
39.819707,116.282011,0,298,39935.6754398148,2009-05-02,16:12:38
39.819697,116.282016,0,298,39935.6754976852,2009-05-02,16:12:43
39.819689,116.28202,0,298,39935.6755555556,2009-05-02,16:12:48
39.819686,116.282019,0,298,39935.6756134259,2009-05-02,16:12:53
39.819684,116.282018,0,298,39935.6756712963,2009-05-02,16:12:58
39.819682,116.282017,0,298,39935.6757291667,2009-05-02,16:13:03
39.819689,116.282011,0,298,39935.675787037,2009-05-02,16:13:08
39.819697,116.282008,0,298,39935.6758449074,2009-05-02,16:13:13
39.819697,116.282008,0,298,39935.6759027778,2009-05-02,16:13:18
39.819697,116.282008,0,298,39935.6759375,2009-05-02,16:13:21
39.819689,116.282013,0,298,39935.6759606482,2009-05-02,16:13:23
39.81965,116.282107,0,303,39935.6760185185,2009-05-02,16:13:28
39.819627,116.282148,0,307,39935.6760763889,2009-05-02,16:13:33
39.819628,116.282197,0,313,39935.6761342593,2009-05-02,16:13:38
39.819624,116.282229,0,321,39935.6761921296,2009-05-02,16:13:43
39.819621,116.28223,0,322,39935.67625,2009-05-02,16:13:48
39.819629,116.282225,0,322,39935.6763078704,2009-05-02,16:13:53
39.819629,116.282225,0,322,39935.6763425926,2009-05-02,16:13:56
39.819637,116.28222,0,323,39935.6763657407,2009-05-02,16:13:58
39.819661,116.282194,0,323,39935.6764236111,2009-05-02,16:14:03
39.819728,116.282094,0,324,39935.6764814815,2009-05-02,16:14:08
39.819728,116.282094,0,324,39935.6765162037,2009-05-02,16:14:11
39.819722,116.282094,0,324,39935.6765393519,2009-05-02,16:14:13
39.819713,116.282099,0,324,39935.6765972222,2009-05-02,16:14:18
39.819707,116.282104,0,324,39935.6766550926,2009-05-02,16:14:23
39.819705,116.282105,0,324,39935.676712963,2009-05-02,16:14:28
39.8197,116.282107,0,324,39935.6767708333,2009-05-02,16:14:33
39.819701,116.282106,0,324,39935.6768287037,2009-05-02,16:14:38
39.8197,116.282106,0,324,39935.6768865741,2009-05-02,16:14:43
39.8197,116.282106,0,324,39935.6769212963,2009-05-02,16:14:46
39.819698,116.282107,0,324,39935.6769444444,2009-05-02,16:14:48
39.819722,116.282124,0,323,39935.6770023148,2009-05-02,16:14:53
39.819746,116.282186,0,322,39935.6770601852,2009-05-02,16:14:58
39.819769,116.282188,0,321,39935.6771180556,2009-05-02,16:15:03
39.81977,116.282186,0,321,39935.6771759259,2009-05-02,16:15:08
39.819768,116.282185,0,321,39935.6772337963,2009-05-02,16:15:13
39.819767,116.282185,0,321,39935.6772916667,2009-05-02,16:15:18
39.819763,116.282188,0,321,39935.677349537,2009-05-02,16:15:23
39.819763,116.282188,0,321,39935.6773842593,2009-05-02,16:15:26
39.819761,116.282189,0,321,39935.6774074074,2009-05-02,16:15:28
39.819822,116.282081,0,324,39935.6774652778,2009-05-02,16:15:33
39.819894,116.281978,0,325,39935.6775231481,2009-05-02,16:15:38
39.819973,116.28192,0,326,39935.6775810185,2009-05-02,16:15:43
39.820026,116.281871,0,326,39935.6776388889,2009-05-02,16:15:48
39.820052,116.281858,0,326,39935.6776967593,2009-05-02,16:15:53
39.820052,116.281858,0,326,39935.6777314815,2009-05-02,16:15:56
39.820057,116.281856,0,326,39935.6777546296,2009-05-02,16:15:58
39.820066,116.281851,0,326,39935.6778125,2009-05-02,16:16:03
39.82007,116.281847,0,326,39935.6778703704,2009-05-02,16:16:08
39.82007,116.281847,0,326,39935.6779050926,2009-05-02,16:16:11
39.820073,116.281843,0,326,39935.6779282407,2009-05-02,16:16:13
39.82006,116.281834,0,325,39935.6779861111,2009-05-02,16:16:18
39.820044,116.281771,0,324,39935.6780439815,2009-05-02,16:16:23
39.820046,116.281741,0,323,39935.6781018519,2009-05-02,16:16:28
39.820039,116.281745,0,323,39935.6781597222,2009-05-02,16:16:33
39.820039,116.281745,0,323,39935.6781944444,2009-05-02,16:16:36
39.820042,116.281751,0,322,39935.6782175926,2009-05-02,16:16:38
39.82007,116.281763,0,321,39935.678275463,2009-05-02,16:16:43
39.820108,116.281784,0,317,39935.6783333333,2009-05-02,16:16:48
39.820113,116.281773,0,315,39935.6783912037,2009-05-02,16:16:53
39.820113,116.281773,0,315,39935.6784259259,2009-05-02,16:16:56
39.820111,116.281769,0,315,39935.6784490741,2009-05-02,16:16:58
39.820083,116.281788,0,317,39935.6785069444,2009-05-02,16:17:03
39.82006,116.281827,0,316,39935.6785648148,2009-05-02,16:17:08
39.820051,116.281851,0,316,39935.6786226852,2009-05-02,16:17:13
39.820048,116.281852,0,316,39935.6786805556,2009-05-02,16:17:18
39.82005,116.281851,0,316,39935.6787384259,2009-05-02,16:17:23
39.820053,116.28185,0,316,39935.6787962963,2009-05-02,16:17:28
39.820053,116.28185,0,316,39935.6788310185,2009-05-02,16:17:31
39.820045,116.281852,0,316,39935.6788541667,2009-05-02,16:17:33
39.820022,116.281828,0,316,39935.678912037,2009-05-02,16:17:38
39.820028,116.281818,0,316,39935.6789699074,2009-05-02,16:17:43
39.820029,116.281818,0,316,39935.6790277778,2009-05-02,16:17:48
39.820029,116.281818,0,316,39935.6790625,2009-05-02,16:17:51
39.820027,116.28182,0,316,39935.6790856481,2009-05-02,16:17:53
39.820014,116.28184,0,315,39935.6791435185,2009-05-02,16:17:58
39.819983,116.281862,0,311,39935.6792013889,2009-05-02,16:18:03
39.819965,116.281883,0,312,39935.6792592593,2009-05-02,16:18:08
39.819934,116.281918,0,313,39935.6793171296,2009-05-02,16:18:13
39.819897,116.281964,0,316,39935.679375,2009-05-02,16:18:18
39.819868,116.281975,0,317,39935.6794328704,2009-05-02,16:18:23
39.819848,116.281983,0,317,39935.6794907407,2009-05-02,16:18:28
39.819834,116.281994,0,317,39935.6795486111,2009-05-02,16:18:33
39.819834,116.281994,0,317,39935.6795833333,2009-05-02,16:18:36
39.819841,116.281991,0,316,39935.6796064815,2009-05-02,16:18:38
39.819813,116.281993,0,315,39935.6796643519,2009-05-02,16:18:43
39.819796,116.281975,0,314,39935.6797222222,2009-05-02,16:18:48
39.819787,116.281979,0,314,39935.6797800926,2009-05-02,16:18:53
39.81978,116.282049,0,310,39935.679837963,2009-05-02,16:18:58
39.81978,116.282061,0,310,39935.6798958333,2009-05-02,16:19:03
39.819789,116.282056,0,310,39935.6799537037,2009-05-02,16:19:08
39.819797,116.28205,0,310,39935.6800115741,2009-05-02,16:19:13
39.819797,116.28205,0,310,39935.6800462963,2009-05-02,16:19:16
39.819797,116.282048,0,310,39935.6800694444,2009-05-02,16:19:18
39.819822,116.282018,0,309,39935.6801273148,2009-05-02,16:19:23
39.819869,116.28195,0,308,39935.6801851852,2009-05-02,16:19:28
39.819883,116.281932,0,307,39935.6802430556,2009-05-02,16:19:33
39.819883,116.281932,0,307,39935.6802777778,2009-05-02,16:19:36
39.819879,116.281934,0,308,39935.6803009259,2009-05-02,16:19:38
39.819868,116.281943,0,308,39935.6803587963,2009-05-02,16:19:43
39.819918,116.281879,0,307,39935.6804166667,2009-05-02,16:19:48
39.819924,116.281875,0,306,39935.680474537,2009-05-02,16:19:53
39.819925,116.281874,0,306,39935.6805324074,2009-05-02,16:19:58
39.81992,116.281875,0,306,39935.6805902778,2009-05-02,16:20:03
39.819926,116.281871,0,306,39935.6806481481,2009-05-02,16:20:08
39.81993,116.281868,0,306,39935.6807060185,2009-05-02,16:20:13
39.81993,116.281868,0,306,39935.6807407407,2009-05-02,16:20:16
39.819932,116.281866,0,306,39935.6807638889,2009-05-02,16:20:18
39.819923,116.28187,0,306,39935.6808217593,2009-05-02,16:20:23
39.819905,116.281851,0,311,39935.6808796296,2009-05-02,16:20:28
39.819948,116.281819,0,316,39935.6809375,2009-05-02,16:20:33
39.819969,116.281802,0,318,39935.6809953704,2009-05-02,16:20:38
39.81999,116.281783,0,318,39935.6810532407,2009-05-02,16:20:43
39.820049,116.281762,0,319,39935.6811111111,2009-05-02,16:20:48
39.819839,116.281951,0,301,39935.6833101852,2009-05-02,16:23:58
39.819806,116.282013,0,302,39935.6833680556,2009-05-02,16:24:03
39.819768,116.282046,0,303,39935.6834259259,2009-05-02,16:24:08
39.819739,116.282109,0,306,39935.6834837963,2009-05-02,16:24:13
39.819719,116.282112,0,309,39935.6835416667,2009-05-02,16:24:18
39.819719,116.282112,0,309,39935.6835763889,2009-05-02,16:24:21
39.819715,116.282113,0,309,39935.683599537,2009-05-02,16:24:23
39.819751,116.282061,0,311,39935.6836574074,2009-05-02,16:24:28
39.819818,116.281952,0,312,39935.6837152778,2009-05-02,16:24:33
39.819859,116.28188,0,311,39935.6837731482,2009-05-02,16:24:38
39.819869,116.281864,0,311,39935.6838310185,2009-05-02,16:24:43
39.819867,116.281865,0,311,39935.6838888889,2009-05-02,16:24:48
39.819869,116.281863,0,311,39935.6839467593,2009-05-02,16:24:53
39.819875,116.281859,0,311,39935.6840046296,2009-05-02,16:24:58
39.819878,116.281856,0,311,39935.6840625,2009-05-02,16:25:03
39.819877,116.281855,0,310,39935.6841203704,2009-05-02,16:25:08
39.819879,116.281853,0,310,39935.6841782407,2009-05-02,16:25:13
39.819883,116.281849,0,310,39935.6842361111,2009-05-02,16:25:18
39.819879,116.281849,0,310,39935.6842939815,2009-05-02,16:25:23
39.819879,116.281849,0,310,39935.6843287037,2009-05-02,16:25:26
39.819874,116.28185,0,311,39935.6843518519,2009-05-02,16:25:28
39.819881,116.281808,0,314,39935.6844097222,2009-05-02,16:25:33
39.819883,116.281792,0,314,39935.6844675926,2009-05-02,16:25:38
39.819882,116.281791,0,315,39935.684525463,2009-05-02,16:25:43
39.81988,116.281791,0,315,39935.6845833333,2009-05-02,16:25:48
39.819877,116.281793,0,315,39935.6846412037,2009-05-02,16:25:53
39.81987,116.281795,0,315,39935.6846990741,2009-05-02,16:25:58
39.819868,116.281795,0,315,39935.6847569444,2009-05-02,16:26:03
39.819868,116.281795,0,315,39935.6847916667,2009-05-02,16:26:06
39.819869,116.281793,0,315,39935.6848148148,2009-05-02,16:26:08
39.819896,116.281761,0,315,39935.6848726852,2009-05-02,16:26:13
39.819906,116.281755,0,315,39935.6849305556,2009-05-02,16:26:18
39.819911,116.281725,0,318,39935.6849884259,2009-05-02,16:26:23
39.819924,116.281633,0,317,39935.6850462963,2009-05-02,16:26:28
39.819956,116.281515,0,312,39935.6851041667,2009-05-02,16:26:33
39.819948,116.281494,0,310,39935.685162037,2009-05-02,16:26:38
39.819948,116.281494,0,310,39935.6851967593,2009-05-02,16:26:41
39.819946,116.281495,0,310,39935.6852199074,2009-05-02,16:26:43
39.819936,116.281494,0,310,39935.6852777778,2009-05-02,16:26:48
39.819851,116.281563,0,310,39935.6853356481,2009-05-02,16:26:53
39.819649,116.281721,0,309,39935.6853935185,2009-05-02,16:26:58
39.819602,116.281757,0,309,39935.6854513889,2009-05-02,16:27:03
39.819654,116.281727,0,309,39935.6855092593,2009-05-02,16:27:08
39.819691,116.281695,0,309,39935.6855671296,2009-05-02,16:27:13
39.819903,116.281579,0,272,39935.6890972222,2009-05-02,16:32:18
39.819991,116.281487,0,270,39935.6891550926,2009-05-02,16:32:23
39.820081,116.281407,0,268,39935.689212963,2009-05-02,16:32:28
39.820063,116.281408,0,269,39935.6892708333,2009-05-02,16:32:33
39.820063,116.281408,0,270,39935.6893287037,2009-05-02,16:32:38
39.820063,116.281408,0,270,39935.6893634259,2009-05-02,16:32:41
39.820057,116.281411,0,270,39935.6893865741,2009-05-02,16:32:43
39.820046,116.281417,0,270,39935.6894444444,2009-05-02,16:32:48
39.820036,116.281421,0,270,39935.6895023148,2009-05-02,16:32:53
39.820026,116.281426,0,270,39935.6895601852,2009-05-02,16:32:58
39.820017,116.281432,0,270,39935.6896180556,2009-05-02,16:33:03
39.820017,116.281432,0,270,39935.6896527778,2009-05-02,16:33:06
39.82001,116.281434,0,270,39935.6896759259,2009-05-02,16:33:08
39.819969,116.281425,0,270,39935.6897337963,2009-05-02,16:33:13
39.819942,116.281433,0,270,39935.6897916667,2009-05-02,16:33:18
39.819933,116.281438,0,270,39935.689849537,2009-05-02,16:33:23
39.819924,116.281442,0,270,39935.6899074074,2009-05-02,16:33:28
39.819909,116.281455,0,270,39935.6899652778,2009-05-02,16:33:33
39.819822,116.281618,0,271,39935.6900231481,2009-05-02,16:33:38
39.819804,116.281657,0,271,39935.6900810185,2009-05-02,16:33:43
39.819794,116.281663,0,271,39935.6901388889,2009-05-02,16:33:48
39.819794,116.281663,0,271,39935.6901736111,2009-05-02,16:33:51
39.819787,116.281668,0,271,39935.6901967593,2009-05-02,16:33:53
39.819778,116.281673,0,271,39935.6902546296,2009-05-02,16:33:58
39.819732,116.281752,0,268,39935.6903125,2009-05-02,16:34:03
39.819711,116.281803,0,266,39935.6903703704,2009-05-02,16:34:08
39.819703,116.281807,0,266,39935.6904282407,2009-05-02,16:34:13
39.819703,116.281807,0,266,39935.690462963,2009-05-02,16:34:16
39.819708,116.281802,0,265,39935.6904861111,2009-05-02,16:34:18
39.81972,116.281794,0,265,39935.6905439815,2009-05-02,16:34:23
39.819773,116.2817,0,262,39935.6906018518,2009-05-02,16:34:28
39.819828,116.281631,0,258,39935.6906597222,2009-05-02,16:34:33
39.819895,116.281591,0,257,39935.6907175926,2009-05-02,16:34:38
39.819937,116.281576,0,255,39935.690775463,2009-05-02,16:34:43
39.819942,116.281573,0,255,39935.6908333333,2009-05-02,16:34:48
39.819942,116.281573,0,255,39935.6908680556,2009-05-02,16:34:51
39.819943,116.281573,0,255,39935.6908912037,2009-05-02,16:34:53
39.819898,116.281602,0,251,39935.6909490741,2009-05-02,16:34:58
39.819864,116.281606,0,244,39935.6910069444,2009-05-02,16:35:03
39.819861,116.2816,0,243,39935.6910648148,2009-05-02,16:35:08
39.819861,116.2816,0,243,39935.691099537,2009-05-02,16:35:11
39.819865,116.281597,0,243,39935.6911226852,2009-05-02,16:35:13
39.819874,116.281592,0,243,39935.6911805556,2009-05-02,16:35:18
39.819898,116.281578,0,242,39935.6912384259,2009-05-02,16:35:23
39.819984,116.281568,0,243,39935.6912962963,2009-05-02,16:35:28
39.820006,116.281578,0,242,39935.6913541667,2009-05-02,16:35:33
39.819974,116.281594,0,240,39935.691412037,2009-05-02,16:35:38
39.819906,116.281626,0,235,39935.6914699074,2009-05-02,16:35:43
39.819812,116.281659,0,228,39935.6915277778,2009-05-02,16:35:48
39.819767,116.281696,0,223,39935.6915856482,2009-05-02,16:35:53
39.819728,116.281771,0,217,39935.6916435185,2009-05-02,16:35:58
39.819699,116.281847,0,209,39935.6917013889,2009-05-02,16:36:03
39.819703,116.281892,0,202,39935.6917592593,2009-05-02,16:36:08
39.819715,116.281893,0,198,39935.6918171296,2009-05-02,16:36:13
39.819715,116.281893,0,198,39935.6918518519,2009-05-02,16:36:16
39.819714,116.2819,0,197,39935.691875,2009-05-02,16:36:18
39.819729,116.281893,0,197,39935.6919328704,2009-05-02,16:36:23
39.819728,116.281894,0,197,39935.6919907407,2009-05-02,16:36:28
39.819728,116.281894,0,197,39935.692025463,2009-05-02,16:36:31
39.819734,116.281891,0,197,39935.6920486111,2009-05-02,16:36:33
39.819812,116.281859,0,199,39935.6921064815,2009-05-02,16:36:38
39.819908,116.281815,0,200,39935.6921643519,2009-05-02,16:36:43
39.819945,116.281804,0,199,39935.6922222222,2009-05-02,16:36:48
39.819954,116.281798,0,200,39935.6922800926,2009-05-02,16:36:53
39.819954,116.281798,0,200,39935.6923148148,2009-05-02,16:36:56
39.81995,116.281798,0,199,39935.692337963,2009-05-02,16:36:58
39.8199,116.281814,0,196,39935.6923958333,2009-05-02,16:37:03
39.819842,116.281838,0,188,39935.6924537037,2009-05-02,16:37:08
39.819831,116.281843,0,188,39935.6925115741,2009-05-02,16:37:13
39.819813,116.281843,0,186,39935.6925694444,2009-05-02,16:37:18
39.819804,116.28184,0,185,39935.6926273148,2009-05-02,16:37:23
39.819607,116.281647,0,131,39935.7032175926,2009-05-02,16:52:38
39.819575,116.281637,0,136,39935.703275463,2009-05-02,16:52:43
39.819583,116.281625,0,138,39935.7033333333,2009-05-02,16:52:48
39.819586,116.281621,0,139,39935.7033912037,2009-05-02,16:52:53
39.819586,116.281621,0,139,39935.7034259259,2009-05-02,16:52:56
39.819582,116.281622,0,139,39935.7034490741,2009-05-02,16:52:58
39.819548,116.281599,0,140,39935.7035069444,2009-05-02,16:53:03
39.819544,116.281566,0,141,39935.7035648148,2009-05-02,16:53:08
39.81955,116.281555,0,142,39935.7036226852,2009-05-02,16:53:13
39.81953,116.281539,0,144,39935.7036805556,2009-05-02,16:53:18
39.81953,116.281539,0,144,39935.7037152778,2009-05-02,16:53:21
39.819525,116.281541,0,144,39935.7037384259,2009-05-02,16:53:23
39.819558,116.281524,0,145,39935.7037962963,2009-05-02,16:53:28
39.819598,116.281521,0,143,39935.7038541667,2009-05-02,16:53:33
39.81963,116.281512,0,141,39935.703912037,2009-05-02,16:53:38
39.819646,116.281502,0,139,39935.7039699074,2009-05-02,16:53:43
39.819646,116.281502,0,139,39935.7040046296,2009-05-02,16:53:46
39.819649,116.281499,0,139,39935.7040277778,2009-05-02,16:53:48
39.81964,116.281502,0,139,39935.7040856481,2009-05-02,16:53:53
39.819643,116.2815,0,139,39935.7041435185,2009-05-02,16:53:58
39.819642,116.281501,0,139,39935.7042013889,2009-05-02,16:54:03
39.819642,116.281501,0,139,39935.7042361111,2009-05-02,16:54:06
39.819636,116.281505,0,139,39935.7042592593,2009-05-02,16:54:08
39.819627,116.28151,0,139,39935.7043171296,2009-05-02,16:54:13
39.819584,116.281551,0,141,39935.704375,2009-05-02,16:54:18
39.819573,116.281594,0,142,39935.7044328704,2009-05-02,16:54:23
39.81957,116.281597,0,142,39935.7044907407,2009-05-02,16:54:28
39.819565,116.2816,0,142,39935.7045486111,2009-05-02,16:54:33
39.819565,116.2816,0,142,39935.7045833333,2009-05-02,16:54:36
39.819573,116.281597,0,142,39935.7046064815,2009-05-02,16:54:38
39.819584,116.281613,0,145,39935.7046643518,2009-05-02,16:54:43
39.819579,116.281617,0,145,39935.7047222222,2009-05-02,16:54:48
39.819579,116.281617,0,145,39935.7047569444,2009-05-02,16:54:51
39.819578,116.281619,0,145,39935.7047800926,2009-05-02,16:54:53
39.819566,116.281658,0,147,39935.704837963,2009-05-02,16:54:58
39.81956,116.281668,0,149,39935.7048958333,2009-05-02,16:55:03
39.819577,116.281671,0,151,39935.7049537037,2009-05-02,16:55:08
39.819597,116.281662,0,151,39935.7050115741,2009-05-02,16:55:13
39.819622,116.281649,0,149,39935.7050694444,2009-05-02,16:55:18
39.819626,116.281613,0,147,39935.7051273148,2009-05-02,16:55:23
39.819638,116.281616,0,145,39935.7051851852,2009-05-02,16:55:28
39.819626,116.281629,0,146,39935.7052430556,2009-05-02,16:55:33
39.819624,116.281638,0,147,39935.7053009259,2009-05-02,16:55:38
39.819612,116.281684,0,150,39935.7053587963,2009-05-02,16:55:43
39.819623,116.281696,0,153,39935.7054166667,2009-05-02,16:55:48
39.819636,116.281684,0,155,39935.705474537,2009-05-02,16:55:53
39.819653,116.281675,0,157,39935.7055324074,2009-05-02,16:55:58
39.819669,116.281673,0,158,39935.7055902778,2009-05-02,16:56:03
39.819687,116.281668,0,158,39935.7056481481,2009-05-02,16:56:08
39.819687,116.281668,0,158,39935.7056828704,2009-05-02,16:56:11
39.819683,116.281663,0,158,39935.7057060185,2009-05-02,16:56:13
39.819666,116.28166,0,160,39935.7057638889,2009-05-02,16:56:18
39.819662,116.281659,0,160,39935.7058217593,2009-05-02,16:56:23
39.819655,116.281662,0,160,39935.7058796296,2009-05-02,16:56:28
39.819661,116.281659,0,160,39935.7059375,2009-05-02,16:56:33
39.819658,116.281661,0,160,39935.7059953704,2009-05-02,16:56:38
39.81966,116.281661,0,160,39935.7060532407,2009-05-02,16:56:43
39.81966,116.281663,0,159,39935.7061111111,2009-05-02,16:56:48
39.81966,116.281663,0,159,39935.7061458333,2009-05-02,16:56:51
39.819657,116.281666,0,159,39935.7061689815,2009-05-02,16:56:53
39.819597,116.281691,0,158,39935.7062268518,2009-05-02,16:56:58
39.819567,116.281664,0,162,39935.7062847222,2009-05-02,16:57:03
39.819549,116.281637,0,166,39935.7063425926,2009-05-02,16:57:08
39.819565,116.281656,0,166,39935.706400463,2009-05-02,16:57:13
39.81959,116.281673,0,167,39935.7064583333,2009-05-02,16:57:18
39.819599,116.281701,0,166,39935.7065162037,2009-05-02,16:57:23
39.819607,116.281697,0,166,39935.7065740741,2009-05-02,16:57:28
39.819615,116.281693,0,167,39935.7066319444,2009-05-02,16:57:33
39.819616,116.281692,0,167,39935.7066898148,2009-05-02,16:57:38
39.819619,116.281691,0,167,39935.7067476852,2009-05-02,16:57:43
39.819623,116.281688,0,167,39935.7068055556,2009-05-02,16:57:48
39.819623,116.281687,0,167,39935.7068634259,2009-05-02,16:57:53
39.819623,116.281687,0,167,39935.7068981482,2009-05-02,16:57:56
39.819617,116.281686,0,169,39935.7069212963,2009-05-02,16:57:58
39.819605,116.281692,0,175,39935.7069791667,2009-05-02,16:58:03
39.819625,116.281689,0,182,39935.707037037,2009-05-02,16:58:08
39.81965,116.28169,0,184,39935.7070949074,2009-05-02,16:58:13
39.81965,116.28169,0,184,39935.7071296296,2009-05-02,16:58:16
39.819656,116.281691,0,187,39935.7071527778,2009-05-02,16:58:18
39.819647,116.281695,0,187,39935.7072106482,2009-05-02,16:58:23
39.819656,116.28169,0,187,39935.7072685185,2009-05-02,16:58:28
39.819667,116.281691,0,187,39935.7073263889,2009-05-02,16:58:33
39.819682,116.281702,0,188,39935.7073842593,2009-05-02,16:58:38
39.819702,116.281698,0,190,39935.7074421296,2009-05-02,16:58:43
39.819692,116.281694,0,191,39935.7075,2009-05-02,16:58:48
39.819688,116.281696,0,191,39935.7075578704,2009-05-02,16:58:53
39.819688,116.281696,0,191,39935.7075925926,2009-05-02,16:58:56
39.819681,116.2817,0,191,39935.7076157407,2009-05-02,16:58:58
39.819631,116.281705,0,195,39935.7076736111,2009-05-02,16:59:03
39.819637,116.281714,0,198,39935.7077314815,2009-05-02,16:59:08
39.819635,116.281723,0,198,39935.7077893519,2009-05-02,16:59:13
39.819635,116.281723,0,198,39935.7078240741,2009-05-02,16:59:16
39.819629,116.281726,0,198,39935.7078472222,2009-05-02,16:59:18
39.81962,116.281731,0,198,39935.7079050926,2009-05-02,16:59:23
39.81962,116.281731,0,198,39935.7079398148,2009-05-02,16:59:26
39.819618,116.281733,0,198,39935.707962963,2009-05-02,16:59:28
39.819642,116.281746,0,197,39935.7080208333,2009-05-02,16:59:33
39.819667,116.281748,0,195,39935.7080787037,2009-05-02,16:59:38
39.819667,116.281742,0,195,39935.7081365741,2009-05-02,16:59:43
39.819668,116.281742,0,195,39935.7081944444,2009-05-02,16:59:48
39.819669,116.281743,0,195,39935.7082523148,2009-05-02,16:59:53
39.81967,116.281743,0,194,39935.7083101852,2009-05-02,16:59:58
39.819666,116.281745,0,194,39935.7083680556,2009-05-02,17:00:03
39.819664,116.281745,0,194,39935.7084259259,2009-05-02,17:00:08
39.819656,116.281749,0,194,39935.7084837963,2009-05-02,17:00:13
39.819656,116.281749,0,194,39935.7085185185,2009-05-02,17:00:16
39.819649,116.281751,0,194,39935.7085416667,2009-05-02,17:00:18
39.819615,116.281737,0,193,39935.708599537,2009-05-02,17:00:23
39.819584,116.281728,0,193,39935.7086574074,2009-05-02,17:00:28
39.81959,116.281732,0,194,39935.7087152778,2009-05-02,17:00:33
39.819582,116.281728,0,197,39935.7087731481,2009-05-02,17:00:38
39.819582,116.281728,0,197,39935.7088078704,2009-05-02,17:00:41
39.819577,116.281731,0,197,39935.7088310185,2009-05-02,17:00:43
39.819568,116.281748,0,200,39935.7088888889,2009-05-02,17:00:48
39.819571,116.281749,0,205,39935.7089467593,2009-05-02,17:00:53
39.819563,116.281753,0,205,39935.7090046296,2009-05-02,17:00:58
39.819563,116.281753,0,205,39935.7090393519,2009-05-02,17:01:01
39.819564,116.281753,0,205,39935.7090625,2009-05-02,17:01:03
39.819597,116.281728,0,205,39935.7091203704,2009-05-02,17:01:08
39.819643,116.281698,0,203,39935.7091782407,2009-05-02,17:01:13
39.819687,116.281682,0,200,39935.7092361111,2009-05-02,17:01:18
39.819714,116.281681,0,198,39935.7092939815,2009-05-02,17:01:23
39.819711,116.281683,0,199,39935.7093518519,2009-05-02,17:01:28
39.819707,116.281685,0,198,39935.7094097222,2009-05-02,17:01:33
39.819704,116.281686,0,198,39935.7094675926,2009-05-02,17:01:38
39.819696,116.281691,0,198,39935.709525463,2009-05-02,17:01:43
39.819689,116.281695,0,198,39935.7095833333,2009-05-02,17:01:48
39.819687,116.281697,0,198,39935.7096412037,2009-05-02,17:01:53
39.819683,116.281697,0,198,39935.7096990741,2009-05-02,17:01:58
39.819682,116.281697,0,199,39935.7097569444,2009-05-02,17:02:03
39.819682,116.281698,0,199,39935.7098148148,2009-05-02,17:02:08
39.819687,116.281696,0,199,39935.7098726852,2009-05-02,17:02:13
39.819688,116.281695,0,199,39935.7099305556,2009-05-02,17:02:18
39.819687,116.281695,0,199,39935.7099884259,2009-05-02,17:02:23
39.819689,116.281694,0,199,39935.7100462963,2009-05-02,17:02:28
39.819692,116.281691,0,199,39935.7101041667,2009-05-02,17:02:33
39.819692,116.281691,0,199,39935.7101388889,2009-05-02,17:02:36
39.819686,116.281694,0,199,39935.710162037,2009-05-02,17:02:38
39.819672,116.2817,0,202,39935.7102199074,2009-05-02,17:02:43
39.819697,116.281725,0,202,39935.7102777778,2009-05-02,17:02:48
39.819712,116.281735,0,201,39935.7103356481,2009-05-02,17:02:53
39.819713,116.281735,0,201,39935.7103935185,2009-05-02,17:02:58
39.819713,116.281735,0,201,39935.7104282407,2009-05-02,17:03:01
39.819715,116.281734,0,200,39935.7104513889,2009-05-02,17:03:03
39.819696,116.281732,0,200,39935.7105092593,2009-05-02,17:03:08
39.81965,116.281726,0,201,39935.7105671296,2009-05-02,17:03:13
39.81965,116.281726,0,201,39935.7106018519,2009-05-02,17:03:16
39.819647,116.28172,0,201,39935.710625,2009-05-02,17:03:18
39.819628,116.281716,0,201,39935.7106828704,2009-05-02,17:03:23
39.81958,116.281698,0,199,39935.7107407407,2009-05-02,17:03:28
39.819569,116.2817,0,199,39935.7107986111,2009-05-02,17:03:33
39.81957,116.281699,0,198,39935.7108564815,2009-05-02,17:03:38
39.819568,116.281698,0,198,39935.7109143519,2009-05-02,17:03:43
39.819561,116.2817,0,198,39935.7109722222,2009-05-02,17:03:48
39.819561,116.2817,0,198,39935.7110069444,2009-05-02,17:03:51
39.819555,116.281701,0,198,39935.7110300926,2009-05-02,17:03:53
39.81953,116.281677,0,198,39935.711087963,2009-05-02,17:03:58
39.819481,116.281641,0,198,39935.7111458333,2009-05-02,17:04:03
39.819434,116.281611,0,196,39935.7112037037,2009-05-02,17:04:08
39.81942,116.281582,0,193,39935.7112615741,2009-05-02,17:04:13
39.81942,116.281582,0,193,39935.7112962963,2009-05-02,17:04:16
39.819428,116.281576,0,193,39935.7113194444,2009-05-02,17:04:18
39.819461,116.281584,0,192,39935.7113773148,2009-05-02,17:04:23
39.819472,116.28158,0,192,39935.7114351852,2009-05-02,17:04:28
39.819488,116.281571,0,190,39935.7114930556,2009-05-02,17:04:33
39.81946,116.28158,0,190,39935.7115509259,2009-05-02,17:04:38
39.819454,116.281582,0,190,39935.7116087963,2009-05-02,17:04:43
39.819454,116.281582,0,190,39935.7116435185,2009-05-02,17:04:46
39.819457,116.281582,0,190,39935.7116666667,2009-05-02,17:04:48
39.819467,116.281579,0,190,39935.711724537,2009-05-02,17:04:53
39.819477,116.281575,0,190,39935.7117824074,2009-05-02,17:04:58
[truncated: 341,056 more chars]
