# Supplementary material for: Research on differential privacy protection method based on user tendency
Source: PLoS One. 2023 Oct 26;18(10):e0288823. doi: 10.1371/journal.pone.0288823 (PMC10602288; doi:10.1371/journal.pone.0288823)
Supplement: S2 Data — (ZIP) [file pone.0288823.s002.zip › Data 5-2/022/Trajectory/20090504013301.plt]

Geolife trajectory
WGS 84
Altitude is in Feet
Reserved 3
0,2,255,My Track,0,0,2,8421376
0
39.97048,116.30137,0,492,39937.0645949074,2009-05-04,01:33:01
39.970613,116.301615,0,492,39937.0646527778,2009-05-04,01:33:06
39.970622,116.301642,0,492,39937.0647106481,2009-05-04,01:33:11
39.970621,116.30168,0,492,39937.0647685185,2009-05-04,01:33:16
39.970608,116.301698,0,492,39937.0648263889,2009-05-04,01:33:21
39.970587,116.301689,0,492,39937.0648842593,2009-05-04,01:33:26
39.970556,116.30163,0,492,39937.0649421296,2009-05-04,01:33:31
39.969245,116.301069,0,77,39937.0691666667,2009-05-04,01:39:36
39.969815,116.299406,0,553,39937.069224537,2009-05-04,01:39:41
39.969597,116.299709,0,421,39937.0692824074,2009-05-04,01:39:46
39.96956,116.300046,0,420,39937.0693402778,2009-05-04,01:39:51
39.969528,116.300009,0,418,39937.0693981481,2009-05-04,01:39:56
39.969505,116.299985,0,415,39937.0694560185,2009-05-04,01:40:01
39.969512,116.299934,0,409,39937.0695138889,2009-05-04,01:40:06
39.969499,116.299896,0,406,39937.0695717593,2009-05-04,01:40:11
39.969487,116.299868,0,409,39937.0696296296,2009-05-04,01:40:16
39.969476,116.29984,0,411,39937.0696875,2009-05-04,01:40:21
39.969594,116.299435,0,421,39937.0697453704,2009-05-04,01:40:26
39.969615,116.299244,0,432,39937.0698032407,2009-05-04,01:40:31
39.969637,116.299131,0,443,39937.0698611111,2009-05-04,01:40:36
39.96967,116.299089,0,448,39937.0699189815,2009-05-04,01:40:41
39.969695,116.299096,0,450,39937.0699768519,2009-05-04,01:40:46
39.969704,116.299048,0,454,39937.0700347222,2009-05-04,01:40:51
39.969699,116.299042,0,454,39937.0700925926,2009-05-04,01:40:56
39.969697,116.299046,0,454,39937.070150463,2009-05-04,01:41:01
39.969703,116.299052,0,454,39937.0702083333,2009-05-04,01:41:06
39.969698,116.299046,0,453,39937.0702662037,2009-05-04,01:41:11
39.969697,116.299046,0,453,39937.0703240741,2009-05-04,01:41:16
39.969697,116.299046,0,453,39937.0703587963,2009-05-04,01:41:19
39.96969,116.29904,0,453,39937.0703819444,2009-05-04,01:41:21
39.969689,116.299022,0,453,39937.0704398148,2009-05-04,01:41:26
39.969683,116.299039,0,463,39937.0704976852,2009-05-04,01:41:31
39.969661,116.299008,0,462,39937.0705555556,2009-05-04,01:41:36
39.969648,116.298998,0,460,39937.0706134259,2009-05-04,01:41:41
39.969653,116.299027,0,460,39937.0706712963,2009-05-04,01:41:46
39.969632,116.299049,0,460,39937.0707291667,2009-05-04,01:41:51
39.969617,116.299229,0,459,39937.070787037,2009-05-04,01:41:56
39.969622,116.299494,0,468,39937.0708449074,2009-05-04,01:42:01
39.969604,116.299562,0,490,39937.0709027778,2009-05-04,01:42:06
39.969495,116.29984,0,517,39937.0709606481,2009-05-04,01:42:11
39.969783,116.299232,0,532,39937.0710185185,2009-05-04,01:42:16
39.969699,116.299124,0,532,39937.0710763889,2009-05-04,01:42:21
39.969819,116.299401,0,555,39937.0711342593,2009-05-04,01:42:26
39.96973,116.29953,0,560,39937.0711921296,2009-05-04,01:42:31
39.969667,116.299595,0,563,39937.07125,2009-05-04,01:42:36
39.969648,116.299654,0,563,39937.0713078704,2009-05-04,01:42:41
39.969617,116.299708,0,567,39937.0713657407,2009-05-04,01:42:46
39.969617,116.29975,0,575,39937.0714236111,2009-05-04,01:42:51
39.969599,116.299791,0,577,39937.0714814815,2009-05-04,01:42:56
39.969589,116.299829,0,589,39937.0715393518,2009-05-04,01:43:01
39.969466,116.299899,0,598,39937.0715972222,2009-05-04,01:43:06
39.969486,116.29991,0,598,39937.0716550926,2009-05-04,01:43:11
39.969571,116.3,0,605,39937.071712963,2009-05-04,01:43:16
39.969424,116.300003,0,621,39937.0717708333,2009-05-04,01:43:21
39.96922,116.300234,0,639,39937.0718287037,2009-05-04,01:43:26
39.969115,116.300388,0,636,39937.0718865741,2009-05-04,01:43:31
39.969275,116.30051,0,648,39937.0719444444,2009-05-04,01:43:36
39.969379,116.300584,0,649,39937.0720023148,2009-05-04,01:43:41
39.969474,116.300608,0,658,39937.0720601852,2009-05-04,01:43:46
39.969548,116.300652,0,652,39937.0721180556,2009-05-04,01:43:51
39.969626,116.300704,0,642,39937.0721759259,2009-05-04,01:43:56
39.96969,116.300776,0,620,39937.0722337963,2009-05-04,01:44:01
39.969781,116.300834,0,597,39937.0722916667,2009-05-04,01:44:06
39.969985,116.300865,0,568,39937.072349537,2009-05-04,01:44:11
39.970046,116.300989,0,570,39937.0724074074,2009-05-04,01:44:16
39.970548,116.300569,0,561,39937.0724652778,2009-05-04,01:44:21
39.970591,116.300649,0,556,39937.0725231481,2009-05-04,01:44:26
39.970693,116.300786,0,556,39937.0725810185,2009-05-04,01:44:31
39.970775,116.300886,0,557,39937.0726388889,2009-05-04,01:44:36
39.970918,116.301048,0,558,39937.0726967593,2009-05-04,01:44:41
39.970926,116.3011,0,564,39937.0727546296,2009-05-04,01:44:46
39.970966,116.301153,0,567,39937.0728125,2009-05-04,01:44:51
39.971008,116.30153,0,564,39937.0728703704,2009-05-04,01:44:56
39.971019,116.301589,0,563,39937.0729282407,2009-05-04,01:45:01
39.971019,116.301589,0,563,39937.072962963,2009-05-04,01:45:04
39.971017,116.301597,0,562,39937.0729861111,2009-05-04,01:45:06
39.970983,116.301638,0,555,39937.0730439815,2009-05-04,01:45:11
39.970971,116.301691,0,547,39937.0731018518,2009-05-04,01:45:16
39.970941,116.301863,0,537,39937.0731597222,2009-05-04,01:45:21
39.970849,116.302117,0,528,39937.0732175926,2009-05-04,01:45:26
39.970826,116.302186,0,524,39937.073275463,2009-05-04,01:45:31
39.970775,116.302351,0,515,39937.0733333333,2009-05-04,01:45:36
39.97079,116.302396,0,512,39937.0733912037,2009-05-04,01:45:41
39.970802,116.302428,0,510,39937.0734490741,2009-05-04,01:45:46
39.9708,116.302419,0,511,39937.0735069444,2009-05-04,01:45:51
39.970862,116.302556,0,500,39937.0735648148,2009-05-04,01:45:56
39.97088,116.302587,0,498,39937.0736226852,2009-05-04,01:46:01
39.970885,116.302731,0,501,39937.0736805556,2009-05-04,01:46:06
39.970933,116.303012,0,504,39937.0737384259,2009-05-04,01:46:11
39.970972,116.303124,0,504,39937.0737962963,2009-05-04,01:46:16
39.97104,116.303275,0,505,39937.0738541667,2009-05-04,01:46:21
39.971115,116.30341,0,503,39937.073912037,2009-05-04,01:46:26
39.971133,116.303548,0,497,39937.0739699074,2009-05-04,01:46:31
39.971179,116.303639,0,494,39937.0740277778,2009-05-04,01:46:36
39.971198,116.303732,0,489,39937.0740856482,2009-05-04,01:46:41
39.971249,116.303804,0,486,39937.0741435185,2009-05-04,01:46:46
39.971271,116.30386,0,481,39937.0742013889,2009-05-04,01:46:51
39.971326,116.303921,0,478,39937.0742592593,2009-05-04,01:46:56
39.971361,116.303972,0,475,39937.0743171296,2009-05-04,01:47:01
39.971378,116.304051,0,473,39937.074375,2009-05-04,01:47:06
39.971392,116.304151,0,470,39937.0744328704,2009-05-04,01:47:11
39.971381,116.304177,0,469,39937.0744907407,2009-05-04,01:47:16
39.971381,116.304195,0,468,39937.0745486111,2009-05-04,01:47:21
39.971379,116.304217,0,468,39937.0746064815,2009-05-04,01:47:26
39.96944,116.301188,0,417,39937.120787037,2009-05-04,02:53:56
39.969519,116.30102,0,368,39937.1208449074,2009-05-04,02:54:01
39.969574,116.301044,0,356,39937.1209027778,2009-05-04,02:54:06
39.969587,116.301039,0,339,39937.1209606482,2009-05-04,02:54:11
39.969579,116.301028,0,325,39937.1210185185,2009-05-04,02:54:16
39.96961,116.301036,0,317,39937.1210763889,2009-05-04,02:54:21
39.96963,116.301033,0,303,39937.1211342593,2009-05-04,02:54:26
39.969628,116.301037,0,300,39937.1211921296,2009-05-04,02:54:31
39.969628,116.301037,0,300,39937.1212268519,2009-05-04,02:54:34
39.969631,116.301033,0,300,39937.12125,2009-05-04,02:54:36
39.969666,116.301067,0,300,39937.1213078704,2009-05-04,02:54:41
39.969694,116.301062,0,304,39937.1213657407,2009-05-04,02:54:46
39.969728,116.301052,0,309,39937.1214236111,2009-05-04,02:54:51
39.969673,116.301072,0,333,39937.1214814815,2009-05-04,02:54:56
39.969648,116.301095,0,352,39937.1215393519,2009-05-04,02:55:01
39.969679,116.301092,0,361,39937.1215972222,2009-05-04,02:55:06
39.969699,116.301086,0,368,39937.1216550926,2009-05-04,02:55:11
39.969697,116.301059,0,376,39937.121712963,2009-05-04,02:55:16
39.96971,116.301011,0,381,39937.1217708333,2009-05-04,02:55:21
39.969714,116.300927,0,383,39937.1218287037,2009-05-04,02:55:26
39.969736,116.300889,0,387,39937.1218865741,2009-05-04,02:55:31
39.969753,116.300811,0,390,39937.1219444444,2009-05-04,02:55:36
39.969764,116.300706,0,388,39937.1220023148,2009-05-04,02:55:41
39.969798,116.300663,0,390,39937.1220601852,2009-05-04,02:55:46
39.96981,116.300584,0,387,39937.1221180556,2009-05-04,02:55:51
39.969854,116.300567,0,386,39937.1221759259,2009-05-04,02:55:56
39.96988,116.300521,0,377,39937.1222337963,2009-05-04,02:56:01
39.969983,116.300522,0,379,39937.1222916667,2009-05-04,02:56:06
39.970109,116.300569,0,377,39937.122349537,2009-05-04,02:56:11
39.970137,116.300593,0,378,39937.1224074074,2009-05-04,02:56:16
39.970146,116.300595,0,380,39937.1224652778,2009-05-04,02:56:21
39.97011,116.300599,0,382,39937.1225231481,2009-05-04,02:56:26
39.970029,116.300569,0,382,39937.1225810185,2009-05-04,02:56:31
39.9699,116.300354,0,379,39937.1226388889,2009-05-04,02:56:36
39.969707,116.300408,0,379,39937.1226967593,2009-05-04,02:56:41
39.969413,116.300447,0,371,39937.1227546296,2009-05-04,02:56:46
39.969098,116.300515,0,364,39937.1228125,2009-05-04,02:56:51
39.968837,116.300539,0,361,39937.1228703704,2009-05-04,02:56:56
39.968665,116.300613,0,359,39937.1229282407,2009-05-04,02:57:01
39.968316,116.300652,0,358,39937.1229861111,2009-05-04,02:57:06
39.96786,116.300622,0,357,39937.1230439815,2009-05-04,02:57:11
39.967347,116.300678,0,349,39937.1231018519,2009-05-04,02:57:16
39.966853,116.300633,0,334,39937.1231597222,2009-05-04,02:57:21
39.966585,116.300662,0,317,39937.1232175926,2009-05-04,02:57:26
39.96648,116.300864,0,295,39937.123275463,2009-05-04,02:57:31
39.966375,116.300912,0,284,39937.1233333333,2009-05-04,02:57:36
39.966285,116.300919,0,277,39937.1233912037,2009-05-04,02:57:41
39.966242,116.300926,0,271,39937.1234490741,2009-05-04,02:57:46
39.966209,116.300959,0,269,39937.1235069444,2009-05-04,02:57:51
39.966152,116.301032,0,267,39937.1235648148,2009-05-04,02:57:56
39.966164,116.301041,0,266,39937.1236226852,2009-05-04,02:58:01
39.966153,116.301042,0,261,39937.1236805556,2009-05-04,02:58:06
39.966158,116.301042,0,258,39937.1237384259,2009-05-04,02:58:11
39.966153,116.301042,0,257,39937.1237962963,2009-05-04,02:58:16
39.966157,116.301041,0,256,39937.1238541667,2009-05-04,02:58:21
39.966157,116.301041,0,256,39937.1238888889,2009-05-04,02:58:24
39.966159,116.301041,0,256,39937.123912037,2009-05-04,02:58:26
39.966169,116.301038,0,256,39937.1239699074,2009-05-04,02:58:31
39.966182,116.301034,0,257,39937.1240277778,2009-05-04,02:58:36
39.966182,116.301034,0,257,39937.1240625,2009-05-04,02:58:39
39.966188,116.301033,0,258,39937.1240856481,2009-05-04,02:58:41
39.966173,116.301038,0,258,39937.1241435185,2009-05-04,02:58:46
39.965999,116.301079,0,263,39937.1242013889,2009-05-04,02:58:51
39.96567,116.301121,0,265,39937.1242592593,2009-05-04,02:58:56
39.965322,116.301161,0,271,39937.1243171296,2009-05-04,02:59:01
39.96493,116.301243,0,279,39937.124375,2009-05-04,02:59:06
39.964471,116.301347,0,282,39937.1244328704,2009-05-04,02:59:11
39.964139,116.3015,0,291,39937.1244907407,2009-05-04,02:59:16
39.963776,116.301572,0,299,39937.1245486111,2009-05-04,02:59:21
39.963412,116.301667,0,307,39937.1246064815,2009-05-04,02:59:26
39.963031,116.301706,0,315,39937.1246643519,2009-05-04,02:59:31
39.962825,116.301817,0,326,39937.1247222222,2009-05-04,02:59:36
39.962684,116.301815,0,327,39937.1247800926,2009-05-04,02:59:41
39.962655,116.301825,0,326,39937.124837963,2009-05-04,02:59:46
39.962658,116.301826,0,328,39937.1248958333,2009-05-04,02:59:51
39.962658,116.301826,0,328,39937.1249305556,2009-05-04,02:59:54
39.962658,116.301827,0,329,39937.1249537037,2009-05-04,02:59:56
39.962641,116.301827,0,330,39937.1250115741,2009-05-04,03:00:01
39.962632,116.301828,0,330,39937.1250694444,2009-05-04,03:00:06
39.962621,116.301825,0,329,39937.1251273148,2009-05-04,03:00:11
39.962612,116.301827,0,329,39937.1251851852,2009-05-04,03:00:16
39.9626,116.301821,0,329,39937.1252430556,2009-05-04,03:00:21
39.962562,116.301816,0,329,39937.1253009259,2009-05-04,03:00:26
39.962538,116.301821,0,328,39937.1253587963,2009-05-04,03:00:31
39.962346,116.301903,0,322,39937.1254166667,2009-05-04,03:00:36
39.961932,116.301857,0,307,39937.125474537,2009-05-04,03:00:41
39.96148,116.301844,0,300,39937.1255324074,2009-05-04,03:00:46
39.961101,116.301878,0,291,39937.1255902778,2009-05-04,03:00:51
39.96062,116.301867,0,284,39937.1256481481,2009-05-04,03:00:56
39.960241,116.30188,0,281,39937.1257060185,2009-05-04,03:01:01
39.959968,116.301857,0,280,39937.1257638889,2009-05-04,03:01:06
39.959698,116.301883,0,281,39937.1258217593,2009-05-04,03:01:11
39.959458,116.302003,0,279,39937.1258796296,2009-05-04,03:01:16
39.959397,116.302059,0,278,39937.1259375,2009-05-04,03:01:21
39.959397,116.302059,0,278,39937.1259722222,2009-05-04,03:01:24
39.95939,116.302055,0,275,39937.1259953704,2009-05-04,03:01:26
39.959171,116.302095,0,269,39937.1260532407,2009-05-04,03:01:31
39.95887,116.30207,0,263,39937.1261111111,2009-05-04,03:01:36
39.958456,116.30211,0,257,39937.1261689815,2009-05-04,03:01:41
39.958051,116.302076,0,252,39937.1262268518,2009-05-04,03:01:46
39.957577,116.302044,0,250,39937.1262847222,2009-05-04,03:01:51
39.95715,116.302056,0,252,39937.1263425926,2009-05-04,03:01:56
39.956779,116.302187,0,252,39937.126400463,2009-05-04,03:02:01
39.956382,116.302312,0,251,39937.1264583333,2009-05-04,03:02:06
39.956001,116.302374,0,251,39937.1265162037,2009-05-04,03:02:11
39.955776,116.302431,0,252,39937.1265740741,2009-05-04,03:02:16
39.955672,116.302469,0,254,39937.1266319444,2009-05-04,03:02:21
39.955639,116.302452,0,256,39937.1266898148,2009-05-04,03:02:26
39.955637,116.302452,0,256,39937.1267476852,2009-05-04,03:02:31
39.955637,116.302452,0,256,39937.1267824074,2009-05-04,03:02:34
39.955641,116.302453,0,257,39937.1268055556,2009-05-04,03:02:36
39.955653,116.302472,0,256,39937.1268634259,2009-05-04,03:02:41
39.955676,116.302505,0,254,39937.1269212963,2009-05-04,03:02:46
39.955704,116.302529,0,253,39937.1269791667,2009-05-04,03:02:51
39.955724,116.302534,0,252,39937.127037037,2009-05-04,03:02:56
39.955729,116.302534,0,249,39937.1270949074,2009-05-04,03:03:01
39.955729,116.302534,0,249,39937.1271296296,2009-05-04,03:03:04
39.955732,116.302533,0,247,39937.1271527778,2009-05-04,03:03:06
39.955721,116.302537,0,245,39937.1272106481,2009-05-04,03:03:11
39.955582,116.302612,0,243,39937.1272685185,2009-05-04,03:03:16
39.955254,116.302629,0,245,39937.1273263889,2009-05-04,03:03:21
39.954793,116.302629,0,246,39937.1273842593,2009-05-04,03:03:26
39.954349,116.302633,0,248,39937.1274421296,2009-05-04,03:03:31
39.953901,116.302589,0,252,39937.1275,2009-05-04,03:03:36
39.95364,116.3026,0,256,39937.1275578704,2009-05-04,03:03:41
39.953567,116.302794,0,255,39937.1276157407,2009-05-04,03:03:46
39.953578,116.302841,0,260,39937.1276736111,2009-05-04,03:03:51
39.953587,116.302838,0,259,39937.1277314815,2009-05-04,03:03:56
39.953592,116.302838,0,258,39937.1277893518,2009-05-04,03:04:01
39.953592,116.302838,0,258,39937.1278240741,2009-05-04,03:04:04
39.953588,116.302846,0,256,39937.1278472222,2009-05-04,03:04:06
39.953577,116.30285,0,256,39937.1279050926,2009-05-04,03:04:11
39.953577,116.30285,0,256,39937.1279398148,2009-05-04,03:04:14
39.95357,116.302852,0,256,39937.127962963,2009-05-04,03:04:16
39.95352,116.302866,0,254,39937.1280208333,2009-05-04,03:04:21
39.953303,116.302982,0,246,39937.1280787037,2009-05-04,03:04:26
39.953101,116.303019,0,240,39937.1281365741,2009-05-04,03:04:31
39.953005,116.302973,0,239,39937.1281944444,2009-05-04,03:04:36
39.952987,116.302942,0,239,39937.1282523148,2009-05-04,03:04:41
39.952998,116.302937,0,239,39937.1283101852,2009-05-04,03:04:46
39.952998,116.302937,0,239,39937.1283449074,2009-05-04,03:04:49
39.953001,116.302937,0,239,39937.1283680556,2009-05-04,03:04:51
39.952839,116.302952,0,237,39937.1284259259,2009-05-04,03:04:56
39.95259,116.303024,0,235,39937.1284837963,2009-05-04,03:05:01
39.952315,116.303057,0,228,39937.1285416667,2009-05-04,03:05:06
39.952011,116.303096,0,222,39937.128599537,2009-05-04,03:05:11
39.951626,116.303044,0,219,39937.1286574074,2009-05-04,03:05:16
39.951182,116.303044,0,214,39937.1287152778,2009-05-04,03:05:21
39.950735,116.303141,0,209,39937.1287731482,2009-05-04,03:05:26
39.950328,116.303168,0,201,39937.1288310185,2009-05-04,03:05:31
39.949887,116.303206,0,192,39937.1288888889,2009-05-04,03:05:36
39.949417,116.3032,0,182,39937.1289467593,2009-05-04,03:05:41
39.948991,116.303217,0,175,39937.1290046296,2009-05-04,03:05:46
39.948631,116.303247,0,168,39937.1290625,2009-05-04,03:05:51
39.948389,116.303145,0,168,39937.1291203704,2009-05-04,03:05:56
39.948283,116.303157,0,163,39937.1291782407,2009-05-04,03:06:01
39.948233,116.303153,0,163,39937.1292361111,2009-05-04,03:06:06
39.948227,116.303167,0,160,39937.1292939815,2009-05-04,03:06:11
39.948203,116.303186,0,158,39937.1293518519,2009-05-04,03:06:16
39.948104,116.303207,0,162,39937.1294097222,2009-05-04,03:06:21
39.948086,116.303187,0,165,39937.1294675926,2009-05-04,03:06:26
39.948086,116.303196,0,167,39937.129525463,2009-05-04,03:06:31
39.948086,116.303196,0,167,39937.1295601852,2009-05-04,03:06:34
39.948088,116.303196,0,167,39937.1295833333,2009-05-04,03:06:36
39.948053,116.303251,0,170,39937.1296412037,2009-05-04,03:06:41
39.947772,116.303287,0,172,39937.1296990741,2009-05-04,03:06:46
39.947496,116.30332,0,173,39937.1297569444,2009-05-04,03:06:51
39.947381,116.303329,0,176,39937.1298148148,2009-05-04,03:06:56
39.947225,116.303364,0,173,39937.1298726852,2009-05-04,03:07:01
39.946901,116.303371,0,172,39937.1299305556,2009-05-04,03:07:06
39.946461,116.30342,0,170,39937.1299884259,2009-05-04,03:07:11
39.94597,116.303514,0,170,39937.1300462963,2009-05-04,03:07:16
39.945485,116.303562,0,169,39937.1301041667,2009-05-04,03:07:21
39.945002,116.303573,0,167,39937.130162037,2009-05-04,03:07:26
39.944527,116.303553,0,162,39937.1302199074,2009-05-04,03:07:31
39.944087,116.303545,0,156,39937.1302777778,2009-05-04,03:07:36
39.94364,116.303539,0,153,39937.1303356481,2009-05-04,03:07:41
39.943362,116.303487,0,159,39937.1303935185,2009-05-04,03:07:46
39.94332,116.303489,0,162,39937.1304513889,2009-05-04,03:07:51
39.943332,116.303494,0,165,39937.1305092593,2009-05-04,03:07:56
39.943224,116.303537,0,165,39937.1305671296,2009-05-04,03:08:01
39.94293,116.303594,0,165,39937.130625,2009-05-04,03:08:06
39.942564,116.303646,0,159,39937.1306828704,2009-05-04,03:08:11
39.942227,116.303684,0,155,39937.1307407407,2009-05-04,03:08:16
39.941854,116.303697,0,152,39937.1307986111,2009-05-04,03:08:21
39.94143,116.303727,0,147,39937.1308564815,2009-05-04,03:08:26
39.940973,116.303725,0,143,39937.1309143519,2009-05-04,03:08:31
39.94046,116.303774,0,139,39937.1309722222,2009-05-04,03:08:36
39.940013,116.303752,0,138,39937.1310300926,2009-05-04,03:08:41
39.939555,116.303734,0,140,39937.131087963,2009-05-04,03:08:46
39.939069,116.303753,0,133,39937.1311458333,2009-05-04,03:08:51
39.938604,116.303731,0,123,39937.1312037037,2009-05-04,03:08:56
39.938172,116.303721,0,121,39937.1312615741,2009-05-04,03:09:01
39.937768,116.303686,0,118,39937.1313194444,2009-05-04,03:09:06
39.937428,116.303685,0,116,39937.1313773148,2009-05-04,03:09:11
39.937033,116.303666,0,118,39937.1314351852,2009-05-04,03:09:16
39.93663,116.303668,0,120,39937.1314930556,2009-05-04,03:09:21
39.936334,116.303637,0,120,39937.1315509259,2009-05-04,03:09:26
39.936287,116.303645,0,122,39937.1316087963,2009-05-04,03:09:31
39.9363,116.303661,0,121,39937.1316666667,2009-05-04,03:09:36
39.936292,116.303663,0,120,39937.131724537,2009-05-04,03:09:41
39.936299,116.303663,0,120,39937.1317824074,2009-05-04,03:09:46
39.936303,116.303662,0,123,39937.1318402778,2009-05-04,03:09:51
39.936296,116.303661,0,123,39937.1318981481,2009-05-04,03:09:56
39.936304,116.303661,0,124,39937.1319560185,2009-05-04,03:10:01
39.9363,116.303661,0,124,39937.1320138889,2009-05-04,03:10:06
39.936292,116.303661,0,125,39937.1320717593,2009-05-04,03:10:11
39.936289,116.303662,0,125,39937.1321296296,2009-05-04,03:10:16
39.936289,116.303662,0,125,39937.1321643519,2009-05-04,03:10:19
39.936297,116.303662,0,125,39937.1321875,2009-05-04,03:10:21
39.936306,116.303662,0,126,39937.1322453704,2009-05-04,03:10:26
39.936236,116.303665,0,126,39937.1323032407,2009-05-04,03:10:31
39.935947,116.303704,0,128,39937.1323611111,2009-05-04,03:10:36
39.935563,116.303667,0,128,39937.1324189815,2009-05-04,03:10:41
39.935035,116.303519,0,130,39937.1324768519,2009-05-04,03:10:46
39.93453,116.303408,0,131,39937.1325347222,2009-05-04,03:10:51
39.934126,116.303528,0,134,39937.1325925926,2009-05-04,03:10:56
39.933684,116.303561,0,134,39937.132650463,2009-05-04,03:11:01
39.933238,116.303607,0,133,39937.1327083333,2009-05-04,03:11:06
39.93278,116.303539,0,132,39937.1327662037,2009-05-04,03:11:11
39.93236,116.303605,0,136,39937.1328240741,2009-05-04,03:11:16
39.931998,116.303628,0,140,39937.1328819444,2009-05-04,03:11:21
39.931731,116.30359,0,148,39937.1329398148,2009-05-04,03:11:26
39.93147,116.303619,0,158,39937.1329976852,2009-05-04,03:11:31
39.931203,116.303619,0,164,39937.1330555556,2009-05-04,03:11:36
39.930935,116.303701,0,171,39937.1331134259,2009-05-04,03:11:41
39.930615,116.303717,0,176,39937.1331712963,2009-05-04,03:11:46
39.930194,116.303716,0,180,39937.1332291667,2009-05-04,03:11:51
39.929782,116.303729,0,180,39937.133287037,2009-05-04,03:11:56
39.929374,116.303735,0,183,39937.1333449074,2009-05-04,03:12:01
39.929031,116.303735,0,183,39937.1334027778,2009-05-04,03:12:06
39.9288,116.303775,0,180,39937.1334606481,2009-05-04,03:12:11
39.928758,116.303764,0,177,39937.1335185185,2009-05-04,03:12:16
39.928733,116.303783,0,176,39937.1335763889,2009-05-04,03:12:21
39.928615,116.303764,0,174,39937.1336342593,2009-05-04,03:12:26
39.928542,116.303765,0,173,39937.1336921296,2009-05-04,03:12:31
39.928453,116.303768,0,171,39937.13375,2009-05-04,03:12:36
39.928382,116.303768,0,173,39937.1338078704,2009-05-04,03:12:41
39.928373,116.303773,0,176,39937.1338657407,2009-05-04,03:12:46
39.928373,116.303773,0,176,39937.133900463,2009-05-04,03:12:49
39.928373,116.303774,0,177,39937.1339236111,2009-05-04,03:12:51
39.928345,116.303756,0,180,39937.1339814815,2009-05-04,03:12:56
39.928318,116.303783,0,184,39937.1340393518,2009-05-04,03:13:01
39.92834,116.303809,0,191,39937.1340972222,2009-05-04,03:13:06
39.92834,116.303809,0,191,39937.1341319444,2009-05-04,03:13:09
39.928345,116.303809,0,191,39937.1341550926,2009-05-04,03:13:11
39.928355,116.303811,0,193,39937.134212963,2009-05-04,03:13:16
39.928333,116.303876,0,198,39937.1342708333,2009-05-04,03:13:21
39.928074,116.303904,0,204,39937.1343287037,2009-05-04,03:13:26
39.927527,116.303903,0,218,39937.1343865741,2009-05-04,03:13:31
39.926985,116.303904,0,227,39937.1344444444,2009-05-04,03:13:36
39.926461,116.303871,0,236,39937.1345023148,2009-05-04,03:13:41
39.925952,116.303813,0,232,39937.1345601852,2009-05-04,03:13:46
39.92551,116.303808,0,231,39937.1346180556,2009-05-04,03:13:51
39.925048,116.303855,0,215,39937.1346759259,2009-05-04,03:13:56
39.924606,116.303877,0,190,39937.1347337963,2009-05-04,03:14:01
39.924243,116.303849,0,182,39937.1347916667,2009-05-04,03:14:06
39.924012,116.3038,0,171,39937.134849537,2009-05-04,03:14:11
39.923978,116.303771,0,163,39937.1349074074,2009-05-04,03:14:16
39.923978,116.303771,0,160,39937.1349652778,2009-05-04,03:14:21
39.923975,116.303772,0,159,39937.1350231481,2009-05-04,03:14:26
39.923978,116.303772,0,159,39937.1350810185,2009-05-04,03:14:31
39.923977,116.303772,0,158,39937.1351388889,2009-05-04,03:14:36
39.923973,116.303772,0,158,39937.1351967593,2009-05-04,03:14:41
39.923974,116.303772,0,158,39937.1352546296,2009-05-04,03:14:46
39.923977,116.303772,0,158,39937.1353125,2009-05-04,03:14:51
39.92398,116.303772,0,158,39937.1353703704,2009-05-04,03:14:56
39.92398,116.303772,0,158,39937.1354050926,2009-05-04,03:14:59
39.923982,116.303772,0,158,39937.1354282407,2009-05-04,03:15:01
39.923848,116.303778,0,159,39937.1354861111,2009-05-04,03:15:06
39.923613,116.303759,0,170,39937.1355439815,2009-05-04,03:15:11
39.923374,116.30369,0,171,39937.1356018518,2009-05-04,03:15:16
39.923122,116.30349,0,175,39937.1356597222,2009-05-04,03:15:21
39.922738,116.303348,0,175,39937.1357175926,2009-05-04,03:15:26
39.922312,116.303473,0,177,39937.135775463,2009-05-04,03:15:31
39.922024,116.30368,0,183,39937.1358333333,2009-05-04,03:15:36
39.921703,116.303723,0,186,39937.1358912037,2009-05-04,03:15:41
39.921361,116.303716,0,188,39937.1359490741,2009-05-04,03:15:46
39.92105,116.303723,0,187,39937.1360069444,2009-05-04,03:15:51
39.920916,116.303722,0,189,39937.1360648148,2009-05-04,03:15:56
39.920961,116.303722,0,191,39937.1361226852,2009-05-04,03:16:01
39.920961,116.303722,0,191,39937.1361574074,2009-05-04,03:16:04
39.920957,116.303728,0,192,39937.1361805556,2009-05-04,03:16:06
39.920841,116.303755,0,190,39937.1362384259,2009-05-04,03:16:11
39.920808,116.303796,0,191,39937.1362962963,2009-05-04,03:16:16
39.920803,116.303811,0,190,39937.1363541667,2009-05-04,03:16:21
39.92076,116.30379,0,189,39937.136412037,2009-05-04,03:16:26
39.92051,116.303845,0,187,39937.1364699074,2009-05-04,03:16:31
39.920162,116.303892,0,190,39937.1365277778,2009-05-04,03:16:36
39.919679,116.303912,0,192,39937.1365856482,2009-05-04,03:16:41
39.919172,116.303912,0,192,39937.1366435185,2009-05-04,03:16:46
39.918597,116.303933,0,187,39937.1367013889,2009-05-04,03:16:51
39.918012,116.303907,0,175,39937.1367592593,2009-05-04,03:16:56
39.917499,116.303916,0,174,39937.1368171296,2009-05-04,03:17:01
39.916972,116.303926,0,174,39937.136875,2009-05-04,03:17:06
39.916417,116.303937,0,174,39937.1369328704,2009-05-04,03:17:11
39.915841,116.303976,0,175,39937.1369907407,2009-05-04,03:17:16
39.915268,116.30397,0,178,39937.1370486111,2009-05-04,03:17:21
39.914668,116.303953,0,180,39937.1371064815,2009-05-04,03:17:26
39.914079,116.303974,0,182,39937.1371643519,2009-05-04,03:17:31
39.913471,116.303983,0,185,39937.1372222222,2009-05-04,03:17:36
39.912878,116.303989,0,186,39937.1372800926,2009-05-04,03:17:41
39.912313,116.303987,0,187,39937.137337963,2009-05-04,03:17:46
39.911772,116.303951,0,188,39937.1373958333,2009-05-04,03:17:51
39.911346,116.303935,0,188,39937.1374537037,2009-05-04,03:17:56
39.911138,116.304002,0,188,39937.1375115741,2009-05-04,03:18:01
39.911036,116.304027,0,187,39937.1375694444,2009-05-04,03:18:06
39.911044,116.304015,0,185,39937.1376273148,2009-05-04,03:18:11
39.910995,116.304014,0,185,39937.1376851852,2009-05-04,03:18:16
39.910887,116.304012,0,185,39937.1377430556,2009-05-04,03:18:21
39.910819,116.304001,0,185,39937.1378009259,2009-05-04,03:18:26
39.910756,116.304011,0,185,39937.1378587963,2009-05-04,03:18:31
39.910621,116.304034,0,187,39937.1379166667,2009-05-04,03:18:36
39.910513,116.304075,0,188,39937.137974537,2009-05-04,03:18:41
39.910292,116.304067,0,189,39937.1380324074,2009-05-04,03:18:46
39.909921,116.304071,0,190,39937.1380902778,2009-05-04,03:18:51
39.909535,116.304033,0,191,39937.1381481481,2009-05-04,03:18:56
39.909171,116.303957,0,188,39937.1382060185,2009-05-04,03:19:01
39.908958,116.303924,0,189,39937.1382638889,2009-05-04,03:19:06
39.908817,116.30389,0,190,39937.1383217593,2009-05-04,03:19:11
39.908848,116.303895,0,194,39937.1383796296,2009-05-04,03:19:16
39.908844,116.303904,0,195,39937.1384375,2009-05-04,03:19:21
39.908856,116.30389,0,196,39937.1384953704,2009-05-04,03:19:26
39.908856,116.30389,0,196,39937.1385300926,2009-05-04,03:19:29
39.908852,116.30389,0,193,39937.1385532407,2009-05-04,03:19:31
39.908825,116.303851,0,190,39937.1386111111,2009-05-04,03:19:36
39.908798,116.303837,0,187,39937.1386689815,2009-05-04,03:19:41
39.908835,116.303844,0,185,39937.1387268519,2009-05-04,03:19:46
39.908823,116.303853,0,183,39937.1387847222,2009-05-04,03:19:51
39.908801,116.303857,0,189,39937.1388425926,2009-05-04,03:19:56
39.908788,116.30384,0,184,39937.138900463,2009-05-04,03:20:01
39.908681,116.303832,0,182,39937.1389583333,2009-05-04,03:20:06
39.90865,116.303838,0,181,39937.1390162037,2009-05-04,03:20:11
39.908608,116.30383,0,180,39937.1390740741,2009-05-04,03:20:16
39.908569,116.303829,0,180,39937.1391319444,2009-05-04,03:20:21
39.908504,116.303813,0,185,39937.1391898148,2009-05-04,03:20:26
39.908427,116.303818,0,186,39937.1392476852,2009-05-04,03:20:31
39.908436,116.303851,0,189,39937.1393055556,2009-05-04,03:20:36
39.908406,116.303873,0,193,39937.1393634259,2009-05-04,03:20:41
39.908362,116.30389,0,194,39937.1394212963,2009-05-04,03:20:46
39.908282,116.303907,0,196,39937.1394791667,2009-05-04,03:20:51
39.908213,116.303908,0,198,39937.139537037,2009-05-04,03:20:56
39.908148,116.303887,0,198,39937.1395949074,2009-05-04,03:21:01
39.908098,116.303868,0,196,39937.1396527778,2009-05-04,03:21:06
39.908062,116.303846,0,196,39937.1397106481,2009-05-04,03:21:11
39.908062,116.303846,0,196,39937.1397453704,2009-05-04,03:21:14
39.908057,116.303846,0,196,39937.1397685185,2009-05-04,03:21:16
39.907994,116.303838,0,196,39937.1398263889,2009-05-04,03:21:21
39.907932,116.303873,0,194,39937.1398842593,2009-05-04,03:21:26
39.90788,116.303861,0,198,39937.1399421296,2009-05-04,03:21:31
39.907863,116.303873,0,203,39937.14,2009-05-04,03:21:36
39.90782,116.303927,0,214,39937.1400578704,2009-05-04,03:21:41
39.90785,116.303945,0,216,39937.1401157407,2009-05-04,03:21:46
39.907845,116.303946,0,216,39937.1401736111,2009-05-04,03:21:51
39.907845,116.303946,0,216,39937.1402083333,2009-05-04,03:21:54
39.907845,116.303945,0,216,39937.1402314815,2009-05-04,03:21:56
39.907819,116.303928,0,217,39937.1402893519,2009-05-04,03:22:01
39.907824,116.30393,0,217,39937.1403472222,2009-05-04,03:22:06
39.907826,116.303929,0,218,39937.1404050926,2009-05-04,03:22:11
39.90783,116.303927,0,218,39937.140462963,2009-05-04,03:22:16
39.90783,116.303926,0,218,39937.1405208333,2009-05-04,03:22:21
39.907838,116.303926,0,218,39937.1405787037,2009-05-04,03:22:26
39.907838,116.303926,0,218,39937.1406365741,2009-05-04,03:22:31
39.90783,116.303926,0,218,39937.1406944444,2009-05-04,03:22:36
39.907829,116.303925,0,219,39937.1407523148,2009-05-04,03:22:41
39.907828,116.303924,0,219,39937.1408101852,2009-05-04,03:22:46
39.907828,116.303924,0,219,39937.1408449074,2009-05-04,03:22:49
39.907825,116.303921,0,219,39937.1408680556,2009-05-04,03:22:51
39.907765,116.30388,0,219,39937.1409259259,2009-05-04,03:22:56
39.907733,116.30387,0,218,39937.1409837963,2009-05-04,03:23:01
39.907716,116.303875,0,218,39937.1410416667,2009-05-04,03:23:06
39.907716,116.303875,0,218,39937.1410763889,2009-05-04,03:23:09
39.907715,116.303876,0,218,39937.141099537,2009-05-04,03:23:11
39.907726,116.303875,0,217,39937.1411574074,2009-05-04,03:23:16
39.907733,116.303875,0,216,39937.1412152778,2009-05-04,03:23:21
39.907733,116.303875,0,216,39937.14125,2009-05-04,03:23:24
39.907728,116.303874,0,215,39937.1412731481,2009-05-04,03:23:26
39.90769,116.303953,0,214,39937.1413310185,2009-05-04,03:23:31
39.907668,116.303964,0,207,39937.1413888889,2009-05-04,03:23:36
39.907669,116.303991,0,206,39937.1414467593,2009-05-04,03:23:41
39.90772,116.304015,0,204,39937.1415046296,2009-05-04,03:23:46
39.907735,116.304012,0,203,39937.1415625,2009-05-04,03:23:51
39.907735,116.304012,0,203,39937.1415972222,2009-05-04,03:23:54
39.907741,116.304018,0,202,39937.1416203704,2009-05-04,03:23:56
39.90776,116.304027,0,201,39937.1416782407,2009-05-04,03:24:01
39.907723,116.304343,0,208,39937.1417361111,2009-05-04,03:24:06
39.907633,116.304382,0,207,39937.1417939815,2009-05-04,03:24:11
39.90757,116.304355,0,210,39937.1418518518,2009-05-04,03:24:16
39.907524,116.30432,0,209,39937.1419097222,2009-05-04,03:24:21
39.907534,116.304336,0,211,39937.1419675926,2009-05-04,03:24:26
39.907619,116.304367,0,210,39937.142025463,2009-05-04,03:24:31
39.907701,116.30445,0,210,39937.1420833333,2009-05-04,03:24:36
39.907762,116.304478,0,212,39937.1421412037,2009-05-04,03:24:41
39.907819,116.304515,0,212,39937.1421990741,2009-05-04,03:24:46
39.907866,116.304528,0,207,39937.1422569444,2009-05-04,03:24:51
39.907918,116.30455,0,205,39937.1423148148,2009-05-04,03:24:56
39.908021,116.304516,0,206,39937.1423726852,2009-05-04,03:25:01
39.908063,116.304534,0,206,39937.1424305556,2009-05-04,03:25:06
39.908122,116.304529,0,202,39937.1424884259,2009-05-04,03:25:11
39.908158,116.304545,0,198,39937.1425462963,2009-05-04,03:25:16
39.908252,116.304503,0,201,39937.1426041667,2009-05-04,03:25:21
39.908283,116.304505,0,201,39937.142662037,2009-05-04,03:25:26
39.908305,116.304497,0,200,39937.1427199074,2009-05-04,03:25:31
39.908339,116.304484,0,190,39937.1427777778,2009-05-04,03:25:36
39.908399,116.304525,0,191,39937.1428356481,2009-05-04,03:25:41
39.908459,116.30455,0,194,39937.1428935185,2009-05-04,03:25:46
39.908508,116.304515,0,190,39937.1429513889,2009-05-04,03:25:51
39.908547,116.304519,0,185,39937.1430092593,2009-05-04,03:25:56
39.908601,116.304525,0,177,39937.1430671296,2009-05-04,03:26:01
39.908667,116.304546,0,172,39937.143125,2009-05-04,03:26:06
39.908729,116.304552,0,167,39937.1431828704,2009-05-04,03:26:11
39.90879,116.304566,0,156,39937.1432407407,2009-05-04,03:26:16
39.90886,116.304587,0,147,39937.1432986111,2009-05-04,03:26:21
39.90889,116.304613,0,145,39937.1433564815,2009-05-04,03:26:26
39.908925,116.304662,0,141,39937.1434143518,2009-05-04,03:26:31
39.908966,116.304677,0,134,39937.1434722222,2009-05-04,03:26:36
39.908995,116.3047,0,132,39937.1435300926,2009-05-04,03:26:41
39.909001,116.30469,0,129,39937.143587963,2009-05-04,03:26:46
39.909001,116.30469,0,129,39937.1436226852,2009-05-04,03:26:49
39.909004,116.30469,0,128,39937.1436458333,2009-05-04,03:26:51
39.909013,116.304697,0,135,39937.1437037037,2009-05-04,03:26:56
39.909013,116.304697,0,135,39937.1437384259,2009-05-04,03:26:59
39.90901,116.304693,0,134,39937.1437615741,2009-05-04,03:27:01
39.908979,116.304666,0,134,39937.1438194444,2009-05-04,03:27:06
39.908975,116.304678,0,135,39937.1438773148,2009-05-04,03:27:11
39.908984,116.304682,0,136,39937.1439351852,2009-05-04,03:27:16
39.908932,116.304646,0,138,39937.1439930556,2009-05-04,03:27:21
39.90887,116.304712,0,138,39937.1440509259,2009-05-04,03:27:26
39.908879,116.30471,0,142,39937.1441087963,2009-05-04,03:27:31
39.908885,116.304696,0,138,39937.1441666667,2009-05-04,03:27:36
39.908954,116.304653,0,133,39937.144224537,2009-05-04,03:27:41
39.909165,116.304542,0,130,39937.1442824074,2009-05-04,03:27:46
39.909505,116.304419,0,130,39937.1443402778,2009-05-04,03:27:51
39.90992,116.304379,0,137,39937.1443981482,2009-05-04,03:27:56
39.910406,116.304364,0,143,39937.1444560185,2009-05-04,03:28:01
39.910958,116.304324,0,142,39937.1445138889,2009-05-04,03:28:06
39.911562,116.304303,0,138,39937.1445717593,2009-05-04,03:28:11
39.912236,116.304309,0,138,39937.1446296296,2009-05-04,03:28:16
39.91293,116.304373,0,144,39937.1446875,2009-05-04,03:28:21
39.913532,116.304373,0,145,39937.1447453704,2009-05-04,03:28:26
39.914129,116.304384,0,148,39937.1448032407,2009-05-04,03:28:31
39.914694,116.304368,0,143,39937.1448611111,2009-05-04,03:28:36
39.915277,116.304348,0,138,39937.1449189815,2009-05-04,03:28:41
39.915862,116.304347,0,133,39937.1449768519,2009-05-04,03:28:46
39.916483,116.304378,0,130,39937.1450347222,2009-05-04,03:28:51
39.9171,116.30439,0,133,39937.1450925926,2009-05-04,03:28:56
39.917702,116.304381,0,136,39937.145150463,2009-05-04,03:29:01
39.918308,116.304366,0,140,39937.1452083333,2009-05-04,03:29:06
39.918903,116.304392,0,143,39937.1452662037,2009-05-04,03:29:11
39.919404,116.304419,0,147,39937.1453240741,2009-05-04,03:29:16
39.919781,116.304434,0,154,39937.1453819444,2009-05-04,03:29:21
39.919967,116.304426,0,158,39937.1454398148,2009-05-04,03:29:26
39.919967,116.304426,0,158,39937.145474537,2009-05-04,03:29:29
39.919968,116.304431,0,160,39937.1454976852,2009-05-04,03:29:31
39.919958,116.30443,0,161,39937.1455555556,2009-05-04,03:29:36
39.919934,116.304413,0,162,39937.1456134259,2009-05-04,03:29:41
39.919942,116.304413,0,162,39937.1456712963,2009-05-04,03:29:46
39.919942,116.304413,0,162,39937.1457060185,2009-05-04,03:29:49
39.91995,116.304413,0,163,39937.1457291667,2009-05-04,03:29:51
39.919965,116.304413,0,164,39937.145787037,2009-05-04,03:29:56
39.919981,116.304414,0,167,39937.1458449074,2009-05-04,03:30:01
39.919995,116.304415,0,171,39937.1459027778,2009-05-04,03:30:06
39.920004,116.304414,0,176,39937.1459606481,2009-05-04,03:30:11
39.920038,116.304405,0,183,39937.1460185185,2009-05-04,03:30:16
39.920127,116.304328,0,197,39937.1460763889,2009-05-04,03:30:21
39.920265,116.304274,0,202,39937.1461342593,2009-05-04,03:30:26
39.920422,116.304354,0,189,39937.1461921296,2009-05-04,03:30:31
39.920559,116.304342,0,189,39937.14625,2009-05-04,03:30:36
39.920737,116.304337,0,187,39937.1463078704,2009-05-04,03:30:41
39.920877,116.304365,0,185,39937.1463657407,2009-05-04,03:30:46
39.920923,116.304397,0,185,39937.1464236111,2009-05-04,03:30:51
39.920953,116.304376,0,183,39937.1464814815,2009-05-04,03:30:56
39.921092,116.304274,0,184,39937.1465393519,2009-05-04,03:31:01
39.921311,116.304199,0,183,39937.1465972222,2009-05-04,03:31:06
39.921593,116.304156,0,179,39937.1466550926,2009-05-04,03:31:11
39.921784,116.304221,0,174,39937.146712963,2009-05-04,03:31:16
39.921847,116.304277,0,173,39937.1467708333,2009-05-04,03:31:21
39.921866,116.304294,0,172,39937.1468287037,2009-05-04,03:31:26
39.921868,116.304293,0,171,39937.1468865741,2009-05-04,03:31:31
39.921872,116.304293,0,170,39937.1469444444,2009-05-04,03:31:36
39.921866,116.304294,0,170,39937.1470023148,2009-05-04,03:31:41
39.921866,116.304295,0,171,39937.1470601852,2009-05-04,03:31:46
39.921866,116.304296,0,172,39937.1471180556,2009-05-04,03:31:51
39.921866,116.304296,0,172,39937.1471527778,2009-05-04,03:31:54
39.921873,116.304304,0,172,39937.1471759259,2009-05-04,03:31:56
39.921889,116.304317,0,171,39937.1472337963,2009-05-04,03:32:01
39.9219,116.304297,0,170,39937.1472916667,2009-05-04,03:32:06
39.921878,116.304261,0,171,39937.147349537,2009-05-04,03:32:11
39.921864,116.304261,0,173,39937.1474074074,2009-05-04,03:32:16
39.921866,116.304261,0,174,39937.1474652778,2009-05-04,03:32:21
39.921866,116.304261,0,174,39937.1475,2009-05-04,03:32:24
39.921867,116.304261,0,174,39937.1475231481,2009-05-04,03:32:26
39.921919,116.304245,0,174,39937.1475810185,2009-05-04,03:32:31
39.922125,116.304319,0,171,39937.1476388889,2009-05-04,03:32:36
39.92246,116.304578,0,173,39937.1476967593,2009-05-04,03:32:41
39.922898,116.304745,0,166,39937.1477546296,2009-05-04,03:32:46
39.92334,116.304613,0,167,39937.1478125,2009-05-04,03:32:51
39.923782,116.304426,0,163,39937.1478703704,2009-05-04,03:32:56
39.924171,116.304392,0,156,39937.1479282407,2009-05-04,03:33:01
39.924414,116.304383,0,154,39937.1479861111,2009-05-04,03:33:06
39.924515,116.304391,0,164,39937.1480439815,2009-05-04,03:33:11
39.924575,116.304401,0,157,39937.1481018519,2009-05-04,03:33:16
39.924595,116.304406,0,156,39937.1481597222,2009-05-04,03:33:21
39.924611,116.304406,0,157,39937.1482175926,2009-05-04,03:33:26
39.924694,116.3044,0,155,39937.148275463,2009-05-04,03:33:31
39.924727,116.30446,0,177,39937.1483333333,2009-05-04,03:33:36
39.924731,116.30446,0,179,39937.1483912037,2009-05-04,03:33:41
39.924731,116.304461,0,179,39937.1484490741,2009-05-04,03:33:46
39.924731,116.304461,0,179,39937.1484837963,2009-05-04,03:33:49
39.924734,116.304461,0,180,39937.1485069444,2009-05-04,03:33:51
39.92475,116.304458,0,180,39937.1485648148,2009-05-04,03:33:56
39.92483,116.304442,0,178,39937.1486226852,2009-05-04,03:34:01
39.924961,116.304486,0,187,39937.1486805556,2009-05-04,03:34:06
39.924954,116.304464,0,185,39937.1487384259,2009-05-04,03:34:11
39.924927,116.304441,0,183,39937.1487962963,2009-05-04,03:34:16
39.924923,116.304442,0,183,39937.1488541667,2009-05-04,03:34:21
39.924923,116.304442,0,183,39937.1488888889,2009-05-04,03:34:24
39.924922,116.304442,0,184,39937.148912037,2009-05-04,03:34:26
39.92493,116.30443,0,184,39937.1489699074,2009-05-04,03:34:31
39.925097,116.304387,0,184,39937.1490277778,2009-05-04,03:34:36
39.925409,116.3043,0,184,39937.1490856481,2009-05-04,03:34:41
39.925844,116.304242,0,175,39937.1491435185,2009-05-04,03:34:46
39.926421,116.30424,0,170,39937.1492013889,2009-05-04,03:34:51
39.927078,116.304304,0,160,39937.1492592593,2009-05-04,03:34:56
39.927686,116.304329,0,159,39937.1493171296,2009-05-04,03:35:01
39.928197,116.304346,0,154,39937.149375,2009-05-04,03:35:06
39.92839,116.304333,0,153,39937.1494328704,2009-05-04,03:35:11
39.928554,116.304332,0,132,39937.1494907407,2009-05-04,03:35:16
39.928638,116.304351,0,149,39937.1495486111,2009-05-04,03:35:21
39.92866,116.304367,0,152,39937.1496064815,2009-05-04,03:35:26
39.928679,116.304364,0,151,39937.1496643518,2009-05-04,03:35:31
39.928694,116.304362,0,150,39937.1497222222,2009-05-04,03:35:36
39.928714,116.30433,0,155,39937.1497800926,2009-05-04,03:35:41
39.928829,116.304247,0,167,39937.149837963,2009-05-04,03:35:46
39.929249,116.304271,0,160,39937.1498958333,2009-05-04,03:35:51
39.929644,116.304287,0,161,39937.1499537037,2009-05-04,03:35:56
39.930002,116.304321,0,155,39937.1500115741,2009-05-04,03:36:01
39.930389,116.304358,0,168,39937.1500694444,2009-05-04,03:36:06
39.930623,116.304398,0,198,39937.1501273148,2009-05-04,03:36:11
39.930645,116.304421,0,217,39937.1501851852,2009-05-04,03:36:16
39.930645,116.304421,0,217,39937.1502199074,2009-05-04,03:36:19
39.930651,116.30442,0,221,39937.1502430556,2009-05-04,03:36:21
39.930668,116.304419,0,226,39937.1503009259,2009-05-04,03:36:26
39.930839,116.304418,0,221,39937.1503587963,2009-05-04,03:36:31
39.931126,116.304408,0,220,39937.1504166667,2009-05-04,03:36:36
39.931457,116.304436,0,217,39937.150474537,2009-05-04,03:36:41
39.931795,116.304451,0,224,39937.1505324074,2009-05-04,03:36:46
39.93224,116.304452,0,218,39937.1505902778,2009-05-04,03:36:51
39.932745,116.304414,0,207,39937.1506481481,2009-05-04,03:36:56
39.933282,116.304367,0,202,39937.1507060185,2009-05-04,03:37:01
39.933882,116.304357,0,213,39937.1507638889,2009-05-04,03:37:06
39.934643,116.304392,0,188,39937.1508217593,2009-05-04,03:37:11
39.935412,116.304394,0,185,39937.1508796296,2009-05-04,03:37:16
39.936162,116.304397,0,180,39937.1509375,2009-05-04,03:37:21
39.936744,116.30439,0,187,39937.1509953704,2009-05-04,03:37:26
39.937237,116.304424,0,182,39937.1510532407,2009-05-04,03:37:31
39.937477,116.304473,0,170,39937.1511111111,2009-05-04,03:37:36
39.937463,116.304441,0,167,39937.1511689815,2009-05-04,03:37:41
39.937487,116.304409,0,172,39937.1512268518,2009-05-04,03:37:46
39.93766,116.304272,0,186,39937.1512847222,2009-05-04,03:37:51
39.937944,116.30419,0,195,39937.1513425926,2009-05-04,03:37:56
39.938262,116.304098,0,218,39937.151400463,2009-05-04,03:38:01
39.938603,116.304071,0,220,39937.1514583333,2009-05-04,03:38:06
39.939073,116.304109,0,210,39937.1515162037,2009-05-04,03:38:11
39.939599,116.304173,0,208,39937.1515740741,2009-05-04,03:38:16
39.940182,116.304268,0,176,39937.1516319444,2009-05-04,03:38:21
39.940735,116.304259,0,140,39937.1516898148,2009-05-04,03:38:26
39.94127,116.30424,0,127,39937.1517476852,2009-05-04,03:38:31
39.941795,116.304298,0,117,39937.1518055556,2009-05-04,03:38:36
39.942183,116.304324,0,117,39937.1518634259,2009-05-04,03:38:41
39.942428,116.304319,0,127,39937.1519212963,2009-05-04,03:38:46
39.942661,116.304365,0,136,39937.1519791667,2009-05-04,03:38:51
39.943057,116.304336,0,131,39937.152037037,2009-05-04,03:38:56
39.943409,116.3043,0,136,39937.1520949074,2009-05-04,03:39:01
39.943627,116.304305,0,160,39937.1521527778,2009-05-04,03:39:06
39.943708,116.304307,0,164,39937.1522106482,2009-05-04,03:39:11
39.943733,116.30433,0,163,39937.1522685185,2009-05-04,03:39:16
39.943777,116.304309,0,166,39937.1523263889,2009-05-04,03:39:21
39.943917,116.304142,0,190,39937.1523842593,2009-05-04,03:39:26
39.944234,116.304076,0,205,39937.1524421296,2009-05-04,03:39:31
39.944644,116.304124,0,181,39937.1525,2009-05-04,03:39:36
39.945072,116.304102,0,178,39937.1525578704,2009-05-04,03:39:41
39.945564,116.304078,0,167,39937.1526157407,2009-05-04,03:39:46
39.946101,116.304067,0,170,39937.1526736111,2009-05-04,03:39:51
39.946645,116.304072,0,160,39937.1527314815,2009-05-04,03:39:56
39.947034,116.304067,0,143,39937.1527893519,2009-05-04,03:40:01
39.947134,116.304038,0,144,39937.1528472222,2009-05-04,03:40:06
39.947148,116.30404,0,138,39937.1529050926,2009-05-04,03:40:11
39.947184,116.30403,0,135,39937.152962963,2009-05-04,03:40:16
39.947273,116.303983,0,133,39937.1530208333,2009-05-04,03:40:21
39.947465,116.303917,0,134,39937.1530787037,2009-05-04,03:40:26
39.947891,116.303831,0,130,39937.1531365741,2009-05-04,03:40:31
39.948374,116.30378,0,132,39937.1531944444,2009-05-04,03:40:36
39.948982,116.303753,0,130,39937.1532523148,2009-05-04,03:40:41
39.949594,116.303767,0,123,39937.1533101852,2009-05-04,03:40:46
39.950155,116.303767,0,122,39937.1533680556,2009-05-04,03:40:51
39.950734,116.303781,0,115,39937.1534259259,2009-05-04,03:40:56
39.95138,116.303729,0,120,39937.1534837963,2009-05-04,03:41:01
39.951904,116.303681,0,128,39937.1535416667,2009-05-04,03:41:06
39.952236,116.30365,0,129,39937.153599537,2009-05-04,03:41:11
39.952311,116.303643,0,145,39937.1536574074,2009-05-04,03:41:16
39.952325,116.303648,0,143,39937.1537152778,2009-05-04,03:41:21
39.952308,116.303645,0,143,39937.1537731481,2009-05-04,03:41:26
39.952299,116.303645,0,144,39937.1538310185,2009-05-04,03:41:31
39.952299,116.303645,0,144,39937.1538888889,2009-05-04,03:41:36
39.952299,116.303644,0,144,39937.1539467593,2009-05-04,03:41:41
39.952297,116.303643,0,144,39937.1540046296,2009-05-04,03:41:46
39.952297,116.303642,0,145,39937.1540625,2009-05-04,03:41:51
39.952295,116.303642,0,145,39937.1541203704,2009-05-04,03:41:56
39.952295,116.303642,0,145,39937.1541550926,2009-05-04,03:41:59
39.952292,116.303643,0,145,39937.1541782407,2009-05-04,03:42:01
39.952302,116.303642,0,144,39937.1542361111,2009-05-04,03:42:06
39.952348,116.3036,0,141,39937.1542939815,2009-05-04,03:42:11
39.95257,116.303533,0,138,39937.1543518519,2009-05-04,03:42:16
39.952941,116.303518,0,137,39937.1544097222,2009-05-04,03:42:21
39.9533,116.303505,0,140,39937.1544675926,2009-05-04,03:42:26
39.953395,116.303489,0,144,39937.154525463,2009-05-04,03:42:31
39.953418,116.303482,0,146,39937.1545833333,2009-05-04,03:42:36
39.95341,116.303477,0,148,39937.1546412037,2009-05-04,03:42:41
39.95341,116.303477,0,148,39937.1546759259,2009-05-04,03:42:44
39.953409,116.303478,0,149,39937.1546990741,2009-05-04,03:42:46
39.953502,116.303467,0,149,39937.1547569444,2009-05-04,03:42:51
39.953694,116.303402,0,154,39937.1548148148,2009-05-04,03:42:56
39.95398,116.303332,0,158,39937.1548726852,2009-05-04,03:43:01
39.954421,116.303281,0,161,39937.1549305556,2009-05-04,03:43:06
39.954892,116.303288,0,165,39937.1549884259,2009-05-04,03:43:11
39.9553,116.303268,0,175,39937.1550462963,2009-05-04,03:43:16
39.955488,116.3032,0,193,39937.1551041667,2009-05-04,03:43:21
39.955523,116.303137,0,212,39937.155162037,2009-05-04,03:43:26
39.955536,116.303135,0,231,39937.1552199074,2009-05-04,03:43:31
39.955536,116.303135,0,231,39937.1552546296,2009-05-04,03:43:34
39.95554,116.303137,0,243,39937.1552777778,2009-05-04,03:43:36
39.955526,116.303141,0,250,39937.1553356481,2009-05-04,03:43:41
39.955511,116.303148,0,253,39937.1553935185,2009-05-04,03:43:46
39.955499,116.303187,0,254,39937.1554513889,2009-05-04,03:43:51
39.955485,116.303304,0,255,39937.1555092593,2009-05-04,03:43:56
39.955445,116.303415,0,255,39937.1555671296,2009-05-04,03:44:01
39.955415,116.303467,0,260,39937.155625,2009-05-04,03:44:06
39.955393,116.303469,0,266,39937.1556828704,2009-05-04,03:44:11
39.955393,116.30346,0,267,39937.1557407407,2009-05-04,03:44:16
39.955445,116.303424,0,270,39937.1557986111,2009-05-04,03:44:21
39.955625,116.303358,0,272,39937.1558564815,2009-05-04,03:44:26
39.955993,116.303326,0,266,39937.1559143519,2009-05-04,03:44:31
39.956467,116.303308,0,257,39937.1559722222,2009-05-04,03:44:36
39.95707,116.303097,0,252,39937.1560300926,2009-05-04,03:44:41
39.95779,116.303017,0,242,39937.156087963,2009-05-04,03:44:46
39.958441,116.302908,0,219,39937.1561458333,2009-05-04,03:44:51
39.959106,116.30277,0,217,39937.1562037037,2009-05-04,03:44:56
39.959819,116.302643,0,207,39937.1562615741,2009-05-04,03:45:01
39.960461,116.302493,0,192,39937.1563194444,2009-05-04,03:45:06
39.960996,116.302339,0,175,39937.1563773148,2009-05-04,03:45:11
39.961405,116.302271,0,174,39937.1564351852,2009-05-04,03:45:16
39.961818,116.30217,0,154,39937.1564930556,2009-05-04,03:45:21
39.962171,116.302118,0,156,39937.1565509259,2009-05-04,03:45:26
39.962469,116.302033,0,159,39937.1566087963,2009-05-04,03:45:31
39.962842,116.302011,0,182,39937.1566666667,2009-05-04,03:45:36
39.963274,116.301922,0,175,39937.156724537,2009-05-04,03:45:41
39.963677,116.301879,0,189,39937.1567824074,2009-05-04,03:45:46
39.963923,116.301827,0,193,39937.1568402778,2009-05-04,03:45:51
39.963931,116.30182,0,199,39937.1568981481,2009-05-04,03:45:56
39.963931,116.301819,0,204,39937.1569560185,2009-05-04,03:46:01
39.963924,116.301818,0,205,39937.1570138889,2009-05-04,03:46:06
39.963924,116.301818,0,205,39937.1570486111,2009-05-04,03:46:09
39.96393,116.301815,0,206,39937.1570717593,2009-05-04,03:46:11
39.964008,116.301778,0,209,39937.1571296296,2009-05-04,03:46:16
39.964185,116.301736,0,215,39937.1571875,2009-05-04,03:46:21
39.964394,116.30155,0,250,39937.1572453704,2009-05-04,03:46:26
39.964777,116.301456,0,256,39937.1573032407,2009-05-04,03:46:31
39.965146,116.301376,0,250,39937.1573611111,2009-05-04,03:46:36
39.965524,116.301353,0,258,39937.1574189815,2009-05-04,03:46:41
39.965874,116.301259,0,280,39937.1574768518,2009-05-04,03:46:46
39.966235,116.301068,0,318,39937.1575347222,2009-05-04,03:46:51
39.966637,116.300999,0,339,39937.1575925926,2009-05-04,03:46:56
39.967089,116.300937,0,359,39937.157650463,2009-05-04,03:47:01
39.967551,116.300875,0,371,39937.1577083333,2009-05-04,03:47:06
39.967948,116.300897,0,375,39937.1577662037,2009-05-04,03:47:11
39.968223,116.300986,0,362,39937.1578240741,2009-05-04,03:47:16
39.968446,116.301013,0,283,39937.1578819444,2009-05-04,03:47:21
39.968772,116.300935,0,246,39937.1579398148,2009-05-04,03:47:26
39.969149,116.30085,0,235,39937.1579976852,2009-05-04,03:47:31
39.969565,116.300766,0,230,39937.1580555556,2009-05-04,03:47:36
39.969961,116.300752,0,197,39937.1581134259,2009-05-04,03:47:41
39.970238,116.30072,0,178,39937.1581712963,2009-05-04,03:47:46
39.970289,116.300705,0,166,39937.1582291667,2009-05-04,03:47:51
39.970298,116.300715,0,155,39937.158287037,2009-05-04,03:47:56
39.970346,116.300748,0,147,39937.1583449074,2009-05-04,03:48:01
39.970481,116.300781,0,139,39937.1584027778,2009-05-04,03:48:06
39.970807,116.300659,0,131,39937.1584606481,2009-05-04,03:48:11
39.971197,116.300647,0,125,39937.1585185185,2009-05-04,03:48:16
39.971466,116.30068,0,141,39937.1585763889,2009-05-04,03:48:21
39.971636,116.300659,0,157,39937.1586342593,2009-05-04,03:48:26
39.971721,116.300609,0,163,39937.1586921296,2009-05-04,03:48:31
39.971756,116.300584,0,159,39937.15875,2009-05-04,03:48:36
39.971757,116.300584,0,161,39937.1588078704,2009-05-04,03:48:41
39.971757,116.300584,0,161,39937.1588425926,2009-05-04,03:48:44
39.97176,116.300582,0,162,39937.1588657407,2009-05-04,03:48:46
39.971771,116.300575,0,163,39937.1589236111,2009-05-04,03:48:51
39.971836,116.300444,0,177,39937.1589814815,2009-05-04,03:48:56
39.971977,116.300384,0,184,39937.1590393518,2009-05-04,03:49:01
39.972153,116.30035,0,190,39937.1590972222,2009-05-04,03:49:06
39.972422,116.300329,0,198,39937.1591550926,2009-05-04,03:49:11
39.97272,116.300366,0,209,39937.159212963,2009-05-04,03:49:16
39.973132,116.300324,0,237,39937.1592708333,2009-05-04,03:49:21
39.973565,116.300251,0,274,39937.1593287037,2009-05-04,03:49:26
39.973563,116.300164,0,337,39937.1593865741,2009-05-04,03:49:31
39.973587,116.300179,0,357,39937.1594444444,2009-05-04,03:49:36
39.973593,116.300178,0,374,39937.1595023148,2009-05-04,03:49:41
39.973601,116.300178,0,389,39937.1595601852,2009-05-04,03:49:46
39.973609,116.300177,0,407,39937.1596180556,2009-05-04,03:49:51
39.97361,116.300175,0,417,39937.1596759259,2009-05-04,03:49:56
39.973607,116.300173,0,420,39937.1597337963,2009-05-04,03:50:01
39.973607,116.300173,0,420,39937.1597685185,2009-05-04,03:50:04
39.973612,116.300171,0,421,39937.1597916667,2009-05-04,03:50:06
39.973623,116.30017,0,421,39937.159849537,2009-05-04,03:50:11
39.973773,116.300139,0,411,39937.1599074074,2009-05-04,03:50:16
39.97405,116.300107,0,408,39937.1599652778,2009-05-04,03:50:21
39.974179,116.300102,0,405,39937.1600231482,2009-05-04,03:50:26
39.974225,116.300213,0,415,39937.1600810185,2009-05-04,03:50:31
39.974303,116.300488,0,426,39937.1601388889,2009-05-04,03:50:36
39.974366,116.3009,0,437,39937.1601967593,2009-05-04,03:50:41
39.97442,116.301401,0,447,39937.1602546296,2009-05-04,03:50:46
39.974421,116.301727,0,449,39937.1603125,2009-05-04,03:50:51
39.974503,116.301929,0,455,39937.1603703704,2009-05-04,03:50:56
39.974521,116.302081,0,458,39937.1604282407,2009-05-04,03:51:01
39.974485,116.302279,0,450,39937.1604861111,2009-05-04,03:51:06
39.974439,116.302433,0,437,39937.1605439815,2009-05-04,03:51:11
39.97445,116.302446,0,437,39937.1606018519,2009-05-04,03:51:16
39.974444,116.302449,0,438,39937.1606597222,2009-05-04,03:51:21
39.974438,116.302451,0,438,39937.1607175926,2009-05-04,03:51:26
39.974438,116.302451,0,438,39937.1607523148,2009-05-04,03:51:29
39.974432,116.302452,0,437,39937.160775463,2009-05-04,03:51:31
39.974476,116.302552,0,431,39937.1608333333,2009-05-04,03:51:36
39.974542,116.30284,0,427,39937.1608912037,2009-05-04,03:51:41
39.974568,116.303316,0,426,39937.1609490741,2009-05-04,03:51:46
39.974649,116.303872,0,433,39937.1610069444,2009-05-04,03:51:51
39.97473,116.304508,0,441,39937.1610648148,2009-05-04,03:51:56
39.974753,116.305013,0,439,39937.1611226852,2009-05-04,03:52:01
39.974792,116.305528,0,437,39937.1611805556,2009-05-04,03:52:06
39.974781,116.3061,0,445,39937.1612384259,2009-05-04,03:52:11
39.974803,116.306746,0,435,39937.1612962963,2009-05-04,03:52:16
39.974779,116.307587,0,418,39937.1613541667,2009-05-04,03:52:21
39.974703,116.308402,0,404,39937.161412037,2009-05-04,03:52:26
39.974671,116.309178,0,384,39937.1614699074,2009-05-04,03:52:31
39.974673,116.309796,0,368,39937.1615277778,2009-05-04,03:52:36
39.974681,116.310165,0,347,39937.1615856481,2009-05-04,03:52:41
39.974717,116.310287,0,336,39937.1616435185,2009-05-04,03:52:46
39.974711,116.310288,0,331,39937.1617013889,2009-05-04,03:52:51
39.974711,116.310288,0,331,39937.1617361111,2009-05-04,03:52:54
39.974713,116.31029,0,330,39937.1617592593,2009-05-04,03:52:56
39.974724,116.310291,0,329,39937.1618171296,2009-05-04,03:53:01
39.974775,116.310419,0,312,39937.161875,2009-05-04,03:53:06
39.97488,116.31072,0,297,39937.1619328704,2009-05-04,03:53:11
39.974888,116.311142,0,299,39937.1619907407,2009-05-04,03:53:16
39.97479,116.311576,0,298,39937.1620486111,2009-05-04,03:53:21
39.974793,116.312052,0,273,39937.1621064815,2009-05-04,03:53:26
39.974801,116.31233,0,268,39937.1621643519,2009-05-04,03:53:31
39.974814,116.312468,0,262,39937.1622222222,2009-05-04,03:53:36
39.974814,116.312468,0,262,39937.1622569444,2009-05-04,03:53:39
39.97482,116.312469,0,262,39937.1622800926,2009-05-04,03:53:41
39.974878,116.312549,0,260,39937.162337963,2009-05-04,03:53:46
39.974934,116.312751,0,254,39937.1623958333,2009-05-04,03:53:51
39.974933,116.312876,0,248,39937.1624537037,2009-05-04,03:53:56
39.974991,116.312987,0,237,39937.1625115741,2009-05-04,03:54:01
39.975074,116.31306,0,217,39937.1625694444,2009-05-04,03:54:06
39.975172,116.313082,0,195,39937.1626273148,2009-05-04,03:54:11
39.97522,116.313148,0,181,39937.1626851852,2009-05-04,03:54:16
39.975226,116.313247,0,178,39937.1627430556,2009-05-04,03:54:21
39.975172,116.313533,0,189,39937.1628009259,2009-05-04,03:54:26
39.975221,116.314023,0,203,39937.1628587963,2009-05-04,03:54:31
39.975187,116.314539,0,215,39937.1629166667,2009-05-04,03:54:36
39.975095,116.315082,0,226,39937.162974537,2009-05-04,03:54:41
39.975066,116.315611,0,231,39937.1630324074,2009-05-04,03:54:46
39.97504,116.316206,0,226,39937.1630902778,2009-05-04,03:54:51
39.975023,116.316775,0,225,39937.1631481481,2009-05-04,03:54:56
39.975014,116.317264,0,228,39937.1632060185,2009-05-04,03:55:01
39.974956,116.317712,0,219,39937.1632638889,2009-05-04,03:55:06
39.974923,116.317908,0,185,39937.1633217593,2009-05-04,03:55:11
39.974925,116.317912,0,175,39937.1633796296,2009-05-04,03:55:16
39.974925,116.317912,0,171,39937.1634375,2009-05-04,03:55:21
39.974928,116.317912,0,169,39937.1634953704,2009-05-04,03:55:26
39.974935,116.31791,0,168,39937.1635532407,2009-05-04,03:55:31
39.974935,116.31791,0,168,39937.163587963,2009-05-04,03:55:34
39.974934,116.317911,0,166,39937.1636111111,2009-05-04,03:55:36
39.974929,116.317978,0,166,39937.1636689815,2009-05-04,03:55:41
39.974914,116.318224,0,168,39937.1637268519,2009-05-04,03:55:46
39.974922,116.318313,0,174,39937.1637847222,2009-05-04,03:55:51
39.974909,116.3184,0,182,39937.1638425926,2009-05-04,03:55:56
39.974849,116.318525,0,196,39937.163900463,2009-05-04,03:56:01
39.974902,116.318777,0,212,39937.1639583333,2009-05-04,03:56:06
39.974945,116.319041,0,222,39937.1640162037,2009-05-04,03:56:11
39.97496,116.319262,0,253,39937.1640740741,2009-05-04,03:56:16
39.974988,116.319666,0,282,39937.1641319444,2009-05-04,03:56:21
39.975021,116.320067,0,294,39937.1641898148,2009-05-04,03:56:26
39.975049,116.320168,0,296,39937.1642476852,2009-05-04,03:56:31
39.97506,116.320169,0,308,39937.1643055556,2009-05-04,03:56:36
39.975073,116.32017,0,318,39937.1643634259,2009-05-04,03:56:41
39.975121,116.320334,0,297,39937.1644212963,2009-05-04,03:56:46
39.97516,116.320714,0,271,39937.1644791667,2009-05-04,03:56:51
39.975175,116.321185,0,255,39937.164537037,2009-05-04,03:56:56
39.975056,116.321677,0,257,39937.1645949074,2009-05-04,03:57:01
39.97506,116.322356,0,278,39937.1646527778,2009-05-04,03:57:06
39.975085,116.322931,0,290,39937.1647106481,2009-05-04,03:57:11
39.975175,116.323555,0,305,39937.1647685185,2009-05-04,03:57:16
39.975227,116.324151,0,322,39937.1648263889,2009-05-04,03:57:21
39.975207,116.324717,0,335,39937.1648842593,2009-05-04,03:57:26
39.975216,116.325282,0,350,39937.1649421296,2009-05-04,03:57:31
39.975089,116.325664,0,318,39937.165,2009-05-04,03:57:36
39.975174,116.325839,0,296,39937.1650578704,2009-05-04,03:57:41
39.975174,116.325839,0,296,39937.1650925926,2009-05-04,03:57:44
39.975174,116.325846,0,297,39937.1651157407,2009-05-04,03:57:46
39.975175,116.325856,0,296,39937.1651736111,2009-05-04,03:57:51
39.975179,116.325872,0,295,39937.1652314815,2009-05-04,03:57:56
39.975259,116.326061,0,283,39937.1652893518,2009-05-04,03:58:01
39.975369,116.326445,0,270,39937.1653472222,2009-05-04,03:58:06
39.975357,116.326914,0,243,39937.1654050926,2009-05-04,03:58:11
39.975258,116.327359,0,225,39937.165462963,2009-05-04,03:58:16
39.975252,116.327861,0,224,39937.1655208333,2009-05-04,03:58:21
39.975233,116.328293,0,225,39937.1655787037,2009-05-04,03:58:26
39.975203,116.328651,0,223,39937.1656365741,2009-05-04,03:58:31
39.975167,116.328873,0,216,39937.1656944444,2009-05-04,03:58:36
39.975168,116.329016,0,208,39937.1657523148,2009-05-04,03:58:41
39.975158,116.329021,0,208,39937.1658101852,2009-05-04,03:58:46
39.975149,116.329048,0,208,39937.1658680556,2009-05-04,03:58:51
39.975106,116.329105,0,198,39937.1659259259,2009-05-04,03:58:56
39.975085,116.3292,0,187,39937.1659837963,2009-05-04,03:59:01
39.975067,116.329263,0,186,39937.1660416667,2009-05-04,03:59:06
39.97505,116.329315,0,185,39937.166099537,2009-05-04,03:59:11
39.97506,116.329388,0,186,39937.1661574074,2009-05-04,03:59:16
39.975022,116.329448,0,187,39937.1662152778,2009-05-04,03:59:21
39.975019,116.329513,0,188,39937.1662731481,2009-05-04,03:59:26
39.974997,116.329551,0,183,39937.1663310185,2009-05-04,03:59:31
39.974967,116.32965,0,184,39937.1663888889,2009-05-04,03:59:36
39.974989,116.329735,0,184,39937.1664467593,2009-05-04,03:59:41
39.974987,116.329854,0,185,39937.1665046296,2009-05-04,03:59:46
39.975001,116.329964,0,185,39937.1665625,2009-05-04,03:59:51
39.974963,116.330073,0,184,39937.1666203704,2009-05-04,03:59:56
39.974937,116.330178,0,182,39937.1666782407,2009-05-04,04:00:01
39.974928,116.330271,0,181,39937.1667361111,2009-05-04,04:00:06
39.974934,116.330376,0,186,39937.1667939815,2009-05-04,04:00:11
39.974946,116.330442,0,190,39937.1668518518,2009-05-04,04:00:16
39.974945,116.330486,0,190,39937.1669097222,2009-05-04,04:00:21
39.974965,116.330533,0,183,39937.1669675926,2009-05-04,04:00:26
39.974972,116.330572,0,180,39937.167025463,2009-05-04,04:00:31
39.975003,116.330676,0,181,39937.1670833333,2009-05-04,04:00:36
39.975009,116.330735,0,181,39937.1671412037,2009-05-04,04:00:41
39.974976,116.330764,0,185,39937.1671990741,2009-05-04,04:00:46
39.974984,116.330822,0,185,39937.1672569444,2009-05-04,04:00:51
39.974918,116.330948,0,170,39937.1673148148,2009-05-04,04:00:56
39.97492,116.331061,0,165,39937.1673726852,2009-05-04,04:01:01
39.974923,116.331133,0,163,39937.1674305556,2009-05-04,04:01:06
39.974928,116.331189,0,166,39937.1674884259,2009-05-04,04:01:11
39.974961,116.331273,0,167,39937.1675462963,2009-05-04,04:01:16
39.974942,116.331349,0,166,39937.1676041667,2009-05-04,04:01:21
39.974924,116.331459,0,163,39937.167662037,2009-05-04,04:01:26
39.974903,116.331544,0,165,39937.1677199074,2009-05-04,04:01:31
39.974922,116.331681,0,174,39937.1677777778,2009-05-04,04:01:36
39.974896,116.331748,0,180,39937.1678356482,2009-05-04,04:01:41
39.974862,116.331797,0,183,39937.1678935185,2009-05-04,04:01:46
39.974827,116.331859,0,185,39937.1679513889,2009-05-04,04:01:51
39.974749,116.3319,0,191,39937.1680092593,2009-05-04,04:01:56
39.974694,116.331896,0,197,39937.1680671296,2009-05-04,04:02:01
39.974673,116.331897,0,207,39937.168125,2009-05-04,04:02:06
39.974607,116.331928,0,211,39937.1681828704,2009-05-04,04:02:11
39.974526,116.331962,0,217,39937.1682407407,2009-05-04,04:02:16
39.974451,116.331978,0,224,39937.1682986111,2009-05-04,04:02:21
39.974411,116.332006,0,226,39937.1683564815,2009-05-04,04:02:26
39.974355,116.332054,0,228,39937.1684143519,2009-05-04,04:02:31
39.974316,116.332041,0,220,39937.1684722222,2009-05-04,04:02:36
39.974293,116.332042,0,217,39937.1685300926,2009-05-04,04:02:41
39.974261,116.33205,0,217,39937.168587963,2009-05-04,04:02:46
39.974111,116.332144,0,217,39937.1686458333,2009-05-04,04:02:51
39.974037,116.33223,0,220,39937.1687037037,2009-05-04,04:02:56
39.973991,116.332293,0,221,39937.1687615741,2009-05-04,04:03:01
39.973966,116.332306,0,224,39937.1688194444,2009-05-04,04:03:06
39.973945,116.332273,0,225,39937.1688773148,2009-05-04,04:03:11
39.973898,116.33218,0,229,39937.1689351852,2009-05-04,04:03:16
39.973839,116.332063,0,235,39937.1689930556,2009-05-04,04:03:21
39.973784,116.331911,0,241,39937.1690509259,2009-05-04,04:03:26
39.973759,116.331774,0,249,39937.1691087963,2009-05-04,04:03:31
39.973604,116.331613,0,259,39937.1691666667,2009-05-04,04:03:36
39.97343,116.33149,0,268,39937.169224537,2009-05-04,04:03:41
39.973353,116.33151,0,276,39937.1692824074,2009-05-04,04:03:46
39.973329,116.331521,0,280,39937.1693402778,2009-05-04,04:03:51
39.973401,116.331596,0,285,39937.1693981481,2009-05-04,04:03:56
39.973392,116.331569,0,287,39937.1694560185,2009-05-04,04:04:01
39.973398,116.331544,0,287,39937.1695138889,2009-05-04,04:04:06
39.973401,116.331511,0,288,39937.1695717593,2009-05-04,04:04:11
39.973438,116.334057,0,261,39937.1714814815,2009-05-04,04:06:56
39.973483,116.334155,0,266,39937.1715393519,2009-05-04,04:07:01
39.973483,116.334155,0,266,39937.1715740741,2009-05-04,04:07:04
39.973485,116.334152,0,266,39937.1715972222,2009-05-04,04:07:06
39.973482,116.334179,0,266,39937.1716550926,2009-05-04,04:07:11
39.973525,116.334244,0,264,39937.171712963,2009-05-04,04:07:16
39.973527,116.334266,0,263,39937.1717708333,2009-05-04,04:07:21
39.973521,116.334278,0,264,39937.1718287037,2009-05-04,04:07:26
39.973522,116.334278,0,264,39937.1718865741,2009-05-04,04:07:31
39.973522,116.334278,0,264,39937.1719212963,2009-05-04,04:07:34
39.973522,116.334281,0,264,39937.1719444444,2009-05-04,04:07:36
39.973522,116.334294,0,264,39937.1720023148,2009-05-04,04:07:41
39.973523,116.334297,0,264,39937.1720601852,2009-05-04,04:07:46
39.973523,116.334297,0,264,39937.1720949074,2009-05-04,04:07:49
39.973523,116.3343,0,264,39937.1721180556,2009-05-04,04:07:51
39.973521,116.334309,0,264,39937.1721759259,2009-05-04,04:07:56
39.973488,116.334276,0,264,39937.1722337963,2009-05-04,04:08:01
39.973474,116.33426,0,261,39937.1722916667,2009-05-04,04:08:06
39.973463,116.334229,0,261,39937.172349537,2009-05-04,04:08:11
39.973453,116.334228,0,268,39937.1724074074,2009-05-04,04:08:16
39.973466,116.334344,0,284,39937.1724652778,2009-05-04,04:08:21
39.973494,116.334412,0,293,39937.1725231481,2009-05-04,04:08:26
39.973498,116.334428,0,294,39937.1725810185,2009-05-04,04:08:31
39.973498,116.334428,0,294,39937.1726157407,2009-05-04,04:08:34
39.973497,116.334427,0,294,39937.1726388889,2009-05-04,04:08:36
