# Supplementary material for: Research on differential privacy protection method based on user tendency
Source: PLoS One. 2023 Oct 26;18(10):e0288823. doi: 10.1371/journal.pone.0288823 (PMC10602288; doi:10.1371/journal.pone.0288823)
Supplement: S2 Data — (ZIP) [file pone.0288823.s002.zip › Data 5-2/022/Trajectory/20090505091437.plt]

Geolife trajectory
WGS 84
Altitude is in Feet
Reserved 3
0,2,255,My Track,0,0,2,8421376
0
39.973572,116.332945,0,397,39938.385150463,2009-05-05,09:14:37
39.973802,116.332832,0,337,39938.3852083333,2009-05-05,09:14:42
39.973955,116.332663,0,309,39938.3852662037,2009-05-05,09:14:47
39.974123,116.332444,0,292,39938.3853240741,2009-05-05,09:14:52
39.974275,116.332304,0,271,39938.3853819444,2009-05-05,09:14:57
39.974535,116.332118,0,244,39938.3854398148,2009-05-05,09:15:02
39.974638,116.331992,0,229,39938.3854976852,2009-05-05,09:15:07
39.974715,116.331901,0,220,39938.3855555556,2009-05-05,09:15:12
39.974794,116.331819,0,205,39938.3856134259,2009-05-05,09:15:17
39.974849,116.331767,0,199,39938.3856712963,2009-05-05,09:15:22
39.974886,116.33169,0,198,39938.3857291667,2009-05-05,09:15:27
39.974903,116.331638,0,197,39938.385787037,2009-05-05,09:15:32
39.974919,116.331577,0,196,39938.3858449074,2009-05-05,09:15:37
39.974917,116.331534,0,196,39938.3859027778,2009-05-05,09:15:42
39.974945,116.331494,0,196,39938.3859606481,2009-05-05,09:15:47
39.975135,116.333397,0,789,39938.3860185185,2009-05-05,09:15:52
39.975101,116.333333,0,785,39938.3860763889,2009-05-05,09:15:57
39.975097,116.333285,0,781,39938.3861342593,2009-05-05,09:16:02
39.975104,116.333258,0,775,39938.3861921296,2009-05-05,09:16:07
39.975115,116.333221,0,773,39938.38625,2009-05-05,09:16:12
39.975114,116.333189,0,773,39938.3863078704,2009-05-05,09:16:17
39.975123,116.333131,0,773,39938.3863657407,2009-05-05,09:16:22
39.975114,116.333063,0,771,39938.3864236111,2009-05-05,09:16:27
39.975081,116.332983,0,768,39938.3864814815,2009-05-05,09:16:32
39.975121,116.332947,0,767,39938.3865393519,2009-05-05,09:16:37
39.975138,116.332875,0,765,39938.3865972222,2009-05-05,09:16:42
39.975123,116.332768,0,762,39938.3866550926,2009-05-05,09:16:47
39.975098,116.332603,0,754,39938.386712963,2009-05-05,09:16:52
39.975094,116.332483,0,749,39938.3867708333,2009-05-05,09:16:57
39.975127,116.332418,0,749,39938.3868287037,2009-05-05,09:17:02
39.975128,116.33232,0,747,39938.3868865741,2009-05-05,09:17:07
39.975146,116.332262,0,736,39938.3869444444,2009-05-05,09:17:12
39.975156,116.33223,0,736,39938.3870023148,2009-05-05,09:17:17
39.975176,116.332183,0,735,39938.3870601852,2009-05-05,09:17:22
39.975133,116.332122,0,732,39938.3871180556,2009-05-05,09:17:27
39.97512,116.332044,0,730,39938.3871759259,2009-05-05,09:17:32
39.97512,116.332007,0,729,39938.3872337963,2009-05-05,09:17:37
39.975128,116.331993,0,731,39938.3872916667,2009-05-05,09:17:42
39.975152,116.331981,0,735,39938.387349537,2009-05-05,09:17:47
39.975168,116.331977,0,741,39938.3874074074,2009-05-05,09:17:52
39.975188,116.331986,0,750,39938.3874652778,2009-05-05,09:17:57
39.975198,116.331966,0,756,39938.3875231481,2009-05-05,09:18:02
39.975199,116.331935,0,762,39938.3875810185,2009-05-05,09:18:07
39.975204,116.331889,0,766,39938.3876388889,2009-05-05,09:18:12
39.975218,116.331838,0,770,39938.3876967593,2009-05-05,09:18:17
39.975201,116.331776,0,779,39938.3877546296,2009-05-05,09:18:22
39.975202,116.331729,0,788,39938.3878125,2009-05-05,09:18:27
39.975272,116.331681,0,793,39938.3878703704,2009-05-05,09:18:32
39.97532,116.33163,0,799,39938.3879282407,2009-05-05,09:18:37
39.975362,116.331594,0,803,39938.3879861111,2009-05-05,09:18:42
39.975385,116.331583,0,807,39938.3880439815,2009-05-05,09:18:47
39.975404,116.331577,0,811,39938.3881018519,2009-05-05,09:18:52
39.975409,116.3316,0,814,39938.3881597222,2009-05-05,09:18:57
39.97538,116.331623,0,816,39938.3882175926,2009-05-05,09:19:02
39.975361,116.331653,0,819,39938.388275463,2009-05-05,09:19:07
39.975511,116.331696,0,820,39938.3883333333,2009-05-05,09:19:12
39.975483,116.331618,0,817,39938.3883912037,2009-05-05,09:19:17
39.975491,116.331535,0,814,39938.3884490741,2009-05-05,09:19:22
39.975475,116.331603,0,814,39938.3885069444,2009-05-05,09:19:27
39.975438,116.331519,0,808,39938.3885648148,2009-05-05,09:19:32
39.975438,116.331519,0,808,39938.388599537,2009-05-05,09:19:35
39.975439,116.331513,0,809,39938.3886226852,2009-05-05,09:19:37
39.975449,116.331494,0,809,39938.3886805556,2009-05-05,09:19:42
39.975502,116.331336,0,818,39938.3887384259,2009-05-05,09:19:47
39.975562,116.331273,0,821,39938.3887962963,2009-05-05,09:19:52
39.975572,116.331267,0,821,39938.3888541667,2009-05-05,09:19:57
39.975572,116.331267,0,821,39938.3888888889,2009-05-05,09:20:00
39.975577,116.331259,0,821,39938.388912037,2009-05-05,09:20:02
39.975584,116.331249,0,822,39938.3889699074,2009-05-05,09:20:07
39.975582,116.331238,0,822,39938.3890277778,2009-05-05,09:20:12
39.975636,116.33111,0,822,39938.3890856481,2009-05-05,09:20:17
39.975641,116.330846,0,823,39938.3891435185,2009-05-05,09:20:22
39.975629,116.330569,0,823,39938.3892013889,2009-05-05,09:20:27
39.975651,116.330218,0,828,39938.3892592593,2009-05-05,09:20:32
39.975299,116.329778,0,823,39938.3893171296,2009-05-05,09:20:37
39.974872,116.329185,0,807,39938.389375,2009-05-05,09:20:42
39.975147,116.328994,0,810,39938.3894328704,2009-05-05,09:20:47
39.975237,116.328956,0,808,39938.3894907407,2009-05-05,09:20:52
39.975898,116.328941,0,795,39938.3895486111,2009-05-05,09:20:57
39.976299,116.328899,0,788,39938.3896064815,2009-05-05,09:21:02
39.976421,116.328877,0,790,39938.3896643519,2009-05-05,09:21:07
39.976463,116.328856,0,793,39938.3897222222,2009-05-05,09:21:12
39.976463,116.328856,0,793,39938.3897569444,2009-05-05,09:21:15
39.976462,116.328858,0,794,39938.3897800926,2009-05-05,09:21:17
39.976528,116.328738,0,787,39938.389837963,2009-05-05,09:21:22
39.97692,116.328706,0,764,39938.3898958333,2009-05-05,09:21:27
39.97752,116.328624,0,750,39938.3899537037,2009-05-05,09:21:32
39.978166,116.328415,0,734,39938.3900115741,2009-05-05,09:21:37
39.978628,116.328329,0,713,39938.3900694444,2009-05-05,09:21:42
39.978693,116.328228,0,676,39938.3901273148,2009-05-05,09:21:47
39.978705,116.328196,0,674,39938.3901851852,2009-05-05,09:21:52
39.978719,116.328179,0,670,39938.3902430556,2009-05-05,09:21:57
39.978735,116.328179,0,667,39938.3903009259,2009-05-05,09:22:02
39.978748,116.328173,0,664,39938.3903587963,2009-05-05,09:22:07
39.978754,116.328156,0,662,39938.3904166667,2009-05-05,09:22:12
39.978944,116.328048,0,648,39938.390474537,2009-05-05,09:22:17
39.979312,116.327925,0,636,39938.3905324074,2009-05-05,09:22:22
39.979755,116.327768,0,601,39938.3905902778,2009-05-05,09:22:27
39.980305,116.327624,0,548,39938.3906481481,2009-05-05,09:22:32
39.981068,116.327519,0,494,39938.3907060185,2009-05-05,09:22:37
39.981924,116.327403,0,446,39938.3907638889,2009-05-05,09:22:42
39.982808,116.327353,0,413,39938.3908217593,2009-05-05,09:22:47
39.983541,116.327415,0,391,39938.3908796296,2009-05-05,09:22:52
39.983931,116.327431,0,377,39938.3909375,2009-05-05,09:22:57
39.98406,116.327361,0,344,39938.3909953704,2009-05-05,09:23:02
39.984122,116.327305,0,321,39938.3910532407,2009-05-05,09:23:07
39.984105,116.327266,0,313,39938.3911111111,2009-05-05,09:23:12
39.984115,116.327253,0,307,39938.3911689815,2009-05-05,09:23:17
39.984128,116.32724,0,303,39938.3912268518,2009-05-05,09:23:22
39.98412,116.327239,0,300,39938.3912847222,2009-05-05,09:23:27
39.98412,116.327239,0,300,39938.3913194444,2009-05-05,09:23:30
39.984119,116.327246,0,298,39938.3913425926,2009-05-05,09:23:32
39.98411,116.327266,0,297,39938.391400463,2009-05-05,09:23:37
39.984107,116.327276,0,296,39938.3914583333,2009-05-05,09:23:42
39.984103,116.327281,0,296,39938.3915162037,2009-05-05,09:23:47
39.984103,116.327281,0,296,39938.3915509259,2009-05-05,09:23:50
39.984108,116.327277,0,296,39938.3915740741,2009-05-05,09:23:52
39.984105,116.327268,0,296,39938.3916319444,2009-05-05,09:23:57
39.984101,116.327267,0,296,39938.3916898148,2009-05-05,09:24:02
39.984101,116.327267,0,296,39938.391724537,2009-05-05,09:24:05
39.984096,116.327269,0,296,39938.3917476852,2009-05-05,09:24:07
39.984087,116.327273,0,296,39938.3918055556,2009-05-05,09:24:12
39.984082,116.327277,0,296,39938.3918634259,2009-05-05,09:24:17
39.984079,116.327274,0,296,39938.3919212963,2009-05-05,09:24:22
39.984077,116.327276,0,295,39938.3919791667,2009-05-05,09:24:27
39.984071,116.327275,0,294,39938.392037037,2009-05-05,09:24:32
39.984071,116.327275,0,294,39938.3920717593,2009-05-05,09:24:35
39.984074,116.327274,0,294,39938.3920949074,2009-05-05,09:24:37
39.984146,116.327251,0,268,39938.3921527778,2009-05-05,09:24:42
39.984185,116.327186,0,250,39938.3922106481,2009-05-05,09:24:47
39.984178,116.327165,0,251,39938.3922685185,2009-05-05,09:24:52
39.984178,116.327165,0,251,39938.3923032407,2009-05-05,09:24:55
39.984176,116.32717,0,254,39938.3923263889,2009-05-05,09:24:57
39.984176,116.327179,0,254,39938.3923842593,2009-05-05,09:25:02
39.984175,116.327185,0,255,39938.3924421296,2009-05-05,09:25:07
39.984175,116.327185,0,255,39938.3924768518,2009-05-05,09:25:10
39.984178,116.32719,0,255,39938.3925,2009-05-05,09:25:12
39.984195,116.327192,0,253,39938.3925578704,2009-05-05,09:25:17
39.984377,116.32714,0,248,39938.3926157407,2009-05-05,09:25:22
39.984751,116.327003,0,233,39938.3926736111,2009-05-05,09:25:27
39.984945,116.326608,0,215,39938.3927314815,2009-05-05,09:25:32
39.984939,116.325876,0,210,39938.3927893518,2009-05-05,09:25:37
39.984909,116.325118,0,203,39938.3928472222,2009-05-05,09:25:42
39.984887,116.324458,0,197,39938.3929050926,2009-05-05,09:25:47
39.984863,116.323845,0,191,39938.392962963,2009-05-05,09:25:52
39.984842,116.323245,0,186,39938.3930208333,2009-05-05,09:25:57
39.984839,116.322748,0,184,39938.3930787037,2009-05-05,09:26:02
39.984831,116.322157,0,181,39938.3931365741,2009-05-05,09:26:07
39.984786,116.321414,0,179,39938.3931944444,2009-05-05,09:26:12
39.984753,116.320882,0,171,39938.3932523148,2009-05-05,09:26:17
39.984773,116.320456,0,167,39938.3933101852,2009-05-05,09:26:22
39.9848,116.320266,0,162,39938.3933680556,2009-05-05,09:26:27
39.984809,116.320264,0,160,39938.3934259259,2009-05-05,09:26:32
39.984809,116.32026,0,160,39938.3934837963,2009-05-05,09:26:37
39.984809,116.32026,0,160,39938.3935185185,2009-05-05,09:26:40
39.984811,116.320261,0,159,39938.3935416667,2009-05-05,09:26:42
39.984812,116.320248,0,160,39938.393599537,2009-05-05,09:26:47
39.984843,116.320237,0,160,39938.3936574074,2009-05-05,09:26:52
39.98488,116.320234,0,160,39938.3937152778,2009-05-05,09:26:57
39.984896,116.320223,0,160,39938.3937731481,2009-05-05,09:27:02
39.984966,116.320192,0,156,39938.3938310185,2009-05-05,09:27:07
39.985013,116.320165,0,155,39938.3938888889,2009-05-05,09:27:12
39.984994,116.320096,0,152,39938.3939467593,2009-05-05,09:27:17
39.984977,116.32003,0,148,39938.3940046296,2009-05-05,09:27:22
39.984983,116.319985,0,141,39938.3940625,2009-05-05,09:27:27
39.984971,116.319953,0,140,39938.3941203704,2009-05-05,09:27:32
39.984943,116.319914,0,134,39938.3941782407,2009-05-05,09:27:37
39.984934,116.319916,0,135,39938.3942361111,2009-05-05,09:27:42
39.984917,116.319884,0,133,39938.3942939815,2009-05-05,09:27:47
39.984916,116.319884,0,133,39938.3943518519,2009-05-05,09:27:52
39.984916,116.319884,0,133,39938.3943865741,2009-05-05,09:27:55
39.984916,116.319887,0,133,39938.3944097222,2009-05-05,09:27:57
39.984918,116.319876,0,131,39938.3944675926,2009-05-05,09:28:02
39.984919,116.319836,0,132,39938.394525463,2009-05-05,09:28:07
39.984913,116.319818,0,132,39938.3945833333,2009-05-05,09:28:12
39.984955,116.31976,0,132,39938.3946412037,2009-05-05,09:28:17
39.984941,116.319775,0,131,39938.3946990741,2009-05-05,09:28:22
39.984945,116.319784,0,131,39938.3947569444,2009-05-05,09:28:27
39.984974,116.319757,0,130,39938.3948148148,2009-05-05,09:28:32
39.985001,116.319691,0,130,39938.3948726852,2009-05-05,09:28:37
39.984959,116.319445,0,224,39938.3955092593,2009-05-05,09:29:32
39.985116,116.319582,0,219,39938.3955671296,2009-05-05,09:29:37
39.985222,116.31967,0,210,39938.395625,2009-05-05,09:29:42
39.985255,116.319711,0,211,39938.3956828704,2009-05-05,09:29:47
39.985465,116.319801,0,210,39938.3957407407,2009-05-05,09:29:52
39.985664,116.319871,0,210,39938.3957986111,2009-05-05,09:29:57
39.985683,116.319886,0,211,39938.3958564815,2009-05-05,09:30:02
39.985706,116.319899,0,210,39938.3959143519,2009-05-05,09:30:07
39.985709,116.319911,0,211,39938.3959722222,2009-05-05,09:30:12
39.985709,116.319911,0,211,39938.3960069444,2009-05-05,09:30:15
39.985711,116.319914,0,211,39938.3960300926,2009-05-05,09:30:17
39.985711,116.319923,0,211,39938.396087963,2009-05-05,09:30:22
39.985711,116.319932,0,211,39938.3961458333,2009-05-05,09:30:27
39.985218,116.319611,0,210,39938.3978240741,2009-05-05,09:32:52
39.985244,116.319639,0,211,39938.3978819444,2009-05-05,09:32:57
39.985447,116.319757,0,211,39938.3979398148,2009-05-05,09:33:02
39.985502,116.31981,0,211,39938.3979976852,2009-05-05,09:33:07
39.985718,116.319911,0,212,39938.3980555556,2009-05-05,09:33:12
39.98579,116.319885,0,212,39938.3981134259,2009-05-05,09:33:17
39.985857,116.319886,0,212,39938.3981712963,2009-05-05,09:33:22
39.985892,116.319893,0,211,39938.3982291667,2009-05-05,09:33:27
39.985884,116.319886,0,211,39938.398287037,2009-05-05,09:33:32
39.985881,116.319889,0,211,39938.3983449074,2009-05-05,09:33:37
39.98588,116.319883,0,211,39938.3984027778,2009-05-05,09:33:42
39.98588,116.319883,0,211,39938.3984375,2009-05-05,09:33:45
39.98588,116.319886,0,211,39938.3984606481,2009-05-05,09:33:47
39.985865,116.319897,0,211,39938.3985185185,2009-05-05,09:33:52
39.985793,116.319913,0,213,39938.3985763889,2009-05-05,09:33:57
39.985939,116.320025,0,213,39938.3986342593,2009-05-05,09:34:02
39.985861,116.320004,0,213,39938.3986921296,2009-05-05,09:34:07
39.985788,116.319966,0,212,39938.39875,2009-05-05,09:34:12
39.985775,116.319957,0,216,39938.3988078704,2009-05-05,09:34:17
39.985756,116.319933,0,228,39938.3988657407,2009-05-05,09:34:22
39.985735,116.319947,0,231,39938.3989236111,2009-05-05,09:34:27
39.985727,116.319929,0,235,39938.3989814815,2009-05-05,09:34:32
39.985727,116.319904,0,235,39938.3990393518,2009-05-05,09:34:37
39.985723,116.319867,0,234,39938.3990972222,2009-05-05,09:34:42
39.985685,116.319853,0,234,39938.3991550926,2009-05-05,09:34:47
39.985654,116.319856,0,237,39938.399212963,2009-05-05,09:34:52
39.9856,116.319904,0,234,39938.3992708333,2009-05-05,09:34:57
39.985552,116.319901,0,224,39938.3993287037,2009-05-05,09:35:02
39.985517,116.319937,0,221,39938.3993865741,2009-05-05,09:35:07
39.985442,116.319972,0,213,39938.3994444444,2009-05-05,09:35:12
39.985418,116.320014,0,208,39938.3995023148,2009-05-05,09:35:17
39.985375,116.320094,0,197,39938.3995601852,2009-05-05,09:35:22
39.985324,116.32014,0,195,39938.3996180556,2009-05-05,09:35:27
39.985272,116.320163,0,197,39938.3996759259,2009-05-05,09:35:32
39.985211,116.320211,0,202,39938.3997337963,2009-05-05,09:35:37
39.985137,116.320237,0,202,39938.3997916667,2009-05-05,09:35:42
39.9851,116.320262,0,196,39938.399849537,2009-05-05,09:35:47
39.985053,116.320279,0,187,39938.3999074074,2009-05-05,09:35:52
39.984992,116.3203,0,180,39938.3999652778,2009-05-05,09:35:57
39.984928,116.320295,0,176,39938.4000231481,2009-05-05,09:36:02
39.984882,116.320321,0,175,39938.4000810185,2009-05-05,09:36:07
39.984856,116.320385,0,173,39938.4001388889,2009-05-05,09:36:12
39.984843,116.320438,0,172,39938.4001967593,2009-05-05,09:36:17
39.98483,116.320519,0,171,39938.4002546296,2009-05-05,09:36:22
39.98483,116.32057,0,169,39938.4003125,2009-05-05,09:36:27
39.984835,116.320646,0,166,39938.4003703704,2009-05-05,09:36:32
39.984844,116.320711,0,160,39938.4004282407,2009-05-05,09:36:37
39.984838,116.320776,0,156,39938.4004861111,2009-05-05,09:36:42
39.984838,116.320837,0,151,39938.4005439815,2009-05-05,09:36:47
39.984853,116.320905,0,150,39938.4006018518,2009-05-05,09:36:52
39.984864,116.320931,0,150,39938.4006597222,2009-05-05,09:36:57
39.984873,116.320971,0,149,39938.4007175926,2009-05-05,09:37:02
39.984879,116.321017,0,148,39938.400775463,2009-05-05,09:37:07
39.984881,116.321088,0,145,39938.4008333333,2009-05-05,09:37:12
39.984868,116.321161,0,144,39938.4008912037,2009-05-05,09:37:17
39.984868,116.321238,0,142,39938.4009490741,2009-05-05,09:37:22
39.984868,116.321286,0,142,39938.4010069444,2009-05-05,09:37:27
39.984882,116.321355,0,139,39938.4010648148,2009-05-05,09:37:32
39.984877,116.321403,0,140,39938.4011226852,2009-05-05,09:37:37
39.984876,116.321446,0,141,39938.4011805556,2009-05-05,09:37:42
39.984861,116.321543,0,140,39938.4012384259,2009-05-05,09:37:47
39.984876,116.321582,0,140,39938.4012962963,2009-05-05,09:37:52
39.984872,116.321651,0,141,39938.4013541667,2009-05-05,09:37:57
39.984864,116.321702,0,142,39938.401412037,2009-05-05,09:38:02
39.984862,116.321774,0,143,39938.4014699074,2009-05-05,09:38:07
39.984866,116.321831,0,147,39938.4015277778,2009-05-05,09:38:12
39.984874,116.321895,0,150,39938.4015856481,2009-05-05,09:38:17
39.984859,116.321955,0,155,39938.4016435185,2009-05-05,09:38:22
39.984858,116.321993,0,158,39938.4017013889,2009-05-05,09:38:27
39.984853,116.322067,0,161,39938.4017592593,2009-05-05,09:38:32
39.984855,116.322125,0,165,39938.4018171296,2009-05-05,09:38:37
39.984858,116.322176,0,167,39938.401875,2009-05-05,09:38:42
39.984857,116.322255,0,169,39938.4019328704,2009-05-05,09:38:47
39.984879,116.322321,0,168,39938.4019907407,2009-05-05,09:38:52
39.984916,116.32243,0,159,39938.4020486111,2009-05-05,09:38:57
39.984907,116.322477,0,157,39938.4021064815,2009-05-05,09:39:02
39.984909,116.322505,0,157,39938.4021643519,2009-05-05,09:39:07
39.984899,116.322573,0,157,39938.4022222222,2009-05-05,09:39:12
39.984885,116.32263,0,157,39938.4022800926,2009-05-05,09:39:17
39.984876,116.32269,0,156,39938.402337963,2009-05-05,09:39:22
39.984868,116.322748,0,157,39938.4023958333,2009-05-05,09:39:27
39.984872,116.322797,0,157,39938.4024537037,2009-05-05,09:39:32
39.984887,116.322871,0,158,39938.4025115741,2009-05-05,09:39:37
39.984887,116.322963,0,157,39938.4025694444,2009-05-05,09:39:42
39.984894,116.323038,0,155,39938.4026273148,2009-05-05,09:39:47
39.984898,116.323113,0,154,39938.4026851852,2009-05-05,09:39:52
39.984911,116.323196,0,152,39938.4027430556,2009-05-05,09:39:57
39.984921,116.32331,0,147,39938.4028009259,2009-05-05,09:40:02
39.984926,116.323389,0,144,39938.4028587963,2009-05-05,09:40:07
39.984926,116.323449,0,141,39938.4029166667,2009-05-05,09:40:12
39.984924,116.323496,0,140,39938.402974537,2009-05-05,09:40:17
39.984929,116.323569,0,144,39938.4030324074,2009-05-05,09:40:22
39.984926,116.323643,0,148,39938.4030902778,2009-05-05,09:40:27
39.984929,116.323703,0,151,39938.4031481481,2009-05-05,09:40:32
39.984928,116.323747,0,152,39938.4032060185,2009-05-05,09:40:37
39.984915,116.323802,0,150,39938.4032638889,2009-05-05,09:40:42
39.98492,116.323863,0,150,39938.4033217593,2009-05-05,09:40:47
39.984923,116.323945,0,147,39938.4033796296,2009-05-05,09:40:52
39.984943,116.324016,0,139,39938.4034375,2009-05-05,09:40:57
39.98495,116.324087,0,134,39938.4034953704,2009-05-05,09:41:02
39.984952,116.324156,0,129,39938.4035532407,2009-05-05,09:41:07
39.984945,116.324204,0,126,39938.4036111111,2009-05-05,09:41:12
39.984942,116.324287,0,122,39938.4036689815,2009-05-05,09:41:17
39.984936,116.324355,0,117,39938.4037268519,2009-05-05,09:41:22
39.984943,116.324407,0,117,39938.4037847222,2009-05-05,09:41:27
39.984961,116.324473,0,118,39938.4038425926,2009-05-05,09:41:32
39.984969,116.324562,0,114,39938.403900463,2009-05-05,09:41:37
39.984961,116.324626,0,108,39938.4039583333,2009-05-05,09:41:42
39.984974,116.324692,0,111,39938.4040162037,2009-05-05,09:41:47
39.984982,116.324758,0,104,39938.4040740741,2009-05-05,09:41:52
39.984984,116.324801,0,101,39938.4041319444,2009-05-05,09:41:57
39.984998,116.324872,0,110,39938.4041898148,2009-05-05,09:42:02
39.984994,116.324909,0,109,39938.4042476852,2009-05-05,09:42:07
39.984999,116.324934,0,108,39938.4043055556,2009-05-05,09:42:12
39.985007,116.324977,0,110,39938.4043634259,2009-05-05,09:42:17
39.985001,116.325037,0,112,39938.4044212963,2009-05-05,09:42:22
39.984989,116.325101,0,114,39938.4044791667,2009-05-05,09:42:27
39.985014,116.32517,0,115,39938.404537037,2009-05-05,09:42:32
39.985,116.325227,0,117,39938.4045949074,2009-05-05,09:42:37
39.984999,116.325286,0,114,39938.4046527778,2009-05-05,09:42:42
39.984998,116.325357,0,112,39938.4047106481,2009-05-05,09:42:47
39.984996,116.325414,0,110,39938.4047685185,2009-05-05,09:42:52
39.984982,116.325467,0,108,39938.4048263889,2009-05-05,09:42:57
39.984973,116.325506,0,107,39938.4048842593,2009-05-05,09:43:02
39.984973,116.32561,0,106,39938.4049421296,2009-05-05,09:43:07
39.984987,116.325666,0,103,39938.405,2009-05-05,09:43:12
39.984991,116.325726,0,97,39938.4050578704,2009-05-05,09:43:17
39.985001,116.325812,0,92,39938.4051157407,2009-05-05,09:43:22
39.985005,116.325903,0,102,39938.4051736111,2009-05-05,09:43:27
39.984993,116.325919,0,118,39938.4052314815,2009-05-05,09:43:32
39.985005,116.32597,0,129,39938.4052893519,2009-05-05,09:43:37
39.985012,116.326065,0,139,39938.4053472222,2009-05-05,09:43:42
39.985019,116.326143,0,141,39938.4054050926,2009-05-05,09:43:47
39.985004,116.326196,0,142,39938.405462963,2009-05-05,09:43:52
39.985002,116.326259,0,147,39938.4055208333,2009-05-05,09:43:57
39.985019,116.326326,0,149,39938.4055787037,2009-05-05,09:44:02
39.985018,116.326407,0,149,39938.4056365741,2009-05-05,09:44:07
39.985024,116.326486,0,151,39938.4056944444,2009-05-05,09:44:12
39.985019,116.326565,0,152,39938.4057523148,2009-05-05,09:44:17
39.98502,116.326613,0,154,39938.4058101852,2009-05-05,09:44:22
39.985013,116.32668,0,157,39938.4058680556,2009-05-05,09:44:27
39.985017,116.326766,0,158,39938.4059259259,2009-05-05,09:44:32
39.985027,116.326847,0,151,39938.4059837963,2009-05-05,09:44:37
39.985033,116.326927,0,150,39938.4060416667,2009-05-05,09:44:42
39.985034,116.327002,0,147,39938.406099537,2009-05-05,09:44:47
39.985047,116.327062,0,143,39938.4061574074,2009-05-05,09:44:52
39.985067,116.327133,0,141,39938.4062152778,2009-05-05,09:44:57
39.985095,116.327206,0,135,39938.4062731481,2009-05-05,09:45:02
39.985107,116.327283,0,131,39938.4063310185,2009-05-05,09:45:07
39.985154,116.327304,0,132,39938.4063888889,2009-05-05,09:45:12
39.985211,116.327328,0,131,39938.4064467593,2009-05-05,09:45:17
39.985269,116.327324,0,129,39938.4065046296,2009-05-05,09:45:22
39.985333,116.32733,0,128,39938.4065625,2009-05-05,09:45:27
39.985376,116.327339,0,122,39938.4066203704,2009-05-05,09:45:32
39.985413,116.327343,0,115,39938.4066782407,2009-05-05,09:45:37
39.985474,116.327347,0,117,39938.4067361111,2009-05-05,09:45:42
39.985531,116.327345,0,122,39938.4067939815,2009-05-05,09:45:47
39.985578,116.327339,0,118,39938.4068518518,2009-05-05,09:45:52
39.985609,116.327344,0,103,39938.4069097222,2009-05-05,09:45:57
39.985635,116.327329,0,94,39938.4069675926,2009-05-05,09:46:02
39.985691,116.327323,0,88,39938.407025463,2009-05-05,09:46:07
39.98573,116.327329,0,102,39938.4070833333,2009-05-05,09:46:12
39.985869,116.327352,0,106,39938.4071412037,2009-05-05,09:46:17
39.985928,116.327354,0,109,39938.4071990741,2009-05-05,09:46:22
39.985949,116.327296,0,119,39938.4072569444,2009-05-05,09:46:27
39.985997,116.327344,0,135,39938.4073148148,2009-05-05,09:46:32
39.986022,116.327331,0,142,39938.4073726852,2009-05-05,09:46:37
39.986057,116.32732,0,153,39938.4074305556,2009-05-05,09:46:42
39.986035,116.327325,0,157,39938.4074884259,2009-05-05,09:46:47
39.986038,116.327313,0,157,39938.4075462963,2009-05-05,09:46:52
39.986044,116.327293,0,164,39938.4076041667,2009-05-05,09:46:57
39.986055,116.327275,0,165,39938.407662037,2009-05-05,09:47:02
39.986091,116.327224,0,165,39938.4077199074,2009-05-05,09:47:07
39.986133,116.327143,0,165,39938.4077777778,2009-05-05,09:47:12
39.986166,116.327077,0,166,39938.4078356481,2009-05-05,09:47:17
39.98622,116.326988,0,162,39938.4078935185,2009-05-05,09:47:22
39.986296,116.326932,0,165,39938.4079513889,2009-05-05,09:47:27
39.986346,116.32687,0,167,39938.4080092593,2009-05-05,09:47:32
39.986375,116.326813,0,172,39938.4080671296,2009-05-05,09:47:37
39.986438,116.326785,0,164,39938.408125,2009-05-05,09:47:42
39.986485,116.326757,0,160,39938.4081828704,2009-05-05,09:47:47
39.986562,116.326731,0,156,39938.4082407407,2009-05-05,09:47:52
39.986622,116.326747,0,151,39938.4082986111,2009-05-05,09:47:57
39.986668,116.326794,0,147,39938.4083564815,2009-05-05,09:48:02
39.986678,116.326839,0,145,39938.4084143518,2009-05-05,09:48:07
39.986686,116.326893,0,146,39938.4084722222,2009-05-05,09:48:12
39.986695,116.326916,0,145,39938.4085300926,2009-05-05,09:48:17
39.986693,116.326926,0,145,39938.408587963,2009-05-05,09:48:22
39.986946,116.327412,0,101,39938.4102083333,2009-05-05,09:50:42
39.986919,116.327513,0,97,39938.4102662037,2009-05-05,09:50:47
39.986904,116.327651,0,93,39938.4103240741,2009-05-05,09:50:52
39.986879,116.327518,0,93,39938.4103819444,2009-05-05,09:50:57
39.98693,116.32736,0,121,39938.4104398148,2009-05-05,09:51:02
39.98696,116.327377,0,123,39938.4104976852,2009-05-05,09:51:07
39.987027,116.327295,0,132,39938.4105555556,2009-05-05,09:51:12
39.987084,116.327279,0,132,39938.4106134259,2009-05-05,09:51:17
39.987131,116.327256,0,128,39938.4106712963,2009-05-05,09:51:22
39.98714,116.327207,0,138,39938.4107291667,2009-05-05,09:51:27
39.987166,116.327189,0,145,39938.410787037,2009-05-05,09:51:32
39.987222,116.327133,0,152,39938.4108449074,2009-05-05,09:51:37
39.987272,116.327055,0,152,39938.4109027778,2009-05-05,09:51:42
39.987345,116.326991,0,153,39938.4109606481,2009-05-05,09:51:47
39.987395,116.32696,0,156,39938.4110185185,2009-05-05,09:51:52
39.987482,116.327065,0,158,39938.4110763889,2009-05-05,09:51:57
39.987538,116.327152,0,162,39938.4111342593,2009-05-05,09:52:02
39.987596,116.327116,0,155,39938.4111921296,2009-05-05,09:52:07
39.987642,116.327088,0,153,39938.41125,2009-05-05,09:52:12
39.987707,116.327075,0,150,39938.4113078704,2009-05-05,09:52:17
39.987782,116.32708,0,152,39938.4113657407,2009-05-05,09:52:22
39.987838,116.327084,0,155,39938.4114236111,2009-05-05,09:52:27
39.987909,116.32709,0,161,39938.4114814815,2009-05-05,09:52:32
39.987987,116.327095,0,167,39938.4115393519,2009-05-05,09:52:37
39.988072,116.327095,0,179,39938.4115972222,2009-05-05,09:52:42
39.988144,116.3271,0,171,39938.4116550926,2009-05-05,09:52:47
39.988204,116.32714,0,151,39938.411712963,2009-05-05,09:52:52
39.988267,116.327131,0,146,39938.4117708333,2009-05-05,09:52:57
39.988311,116.327154,0,145,39938.4118287037,2009-05-05,09:53:02
39.988356,116.327126,0,148,39938.4118865741,2009-05-05,09:53:07
39.988392,116.327102,0,151,39938.4119444444,2009-05-05,09:53:12
39.988449,116.327092,0,154,39938.4120023148,2009-05-05,09:53:17
39.988514,116.327088,0,151,39938.4120601852,2009-05-05,09:53:22
39.988558,116.327082,0,146,39938.4121180556,2009-05-05,09:53:27
39.988606,116.327088,0,142,39938.4121759259,2009-05-05,09:53:32
39.988657,116.327089,0,140,39938.4122337963,2009-05-05,09:53:37
39.988698,116.327084,0,132,39938.4122916667,2009-05-05,09:53:42
39.988758,116.32709,0,123,39938.412349537,2009-05-05,09:53:47
39.988808,116.327085,0,114,39938.4124074074,2009-05-05,09:53:52
39.988861,116.327088,0,113,39938.4124652778,2009-05-05,09:53:57
39.988917,116.327076,0,106,39938.4125231481,2009-05-05,09:54:02
39.988967,116.327061,0,102,39938.4125810185,2009-05-05,09:54:07
39.98904,116.327068,0,104,39938.4126388889,2009-05-05,09:54:12
39.989087,116.327073,0,101,39938.4126967593,2009-05-05,09:54:17
39.98913,116.32707,0,99,39938.4127546296,2009-05-05,09:54:22
39.989197,116.327073,0,97,39938.4128125,2009-05-05,09:54:27
39.98926,116.327075,0,100,39938.4128703704,2009-05-05,09:54:32
39.989308,116.327063,0,105,39938.4129282407,2009-05-05,09:54:37
39.989352,116.327039,0,108,39938.4129861111,2009-05-05,09:54:42
39.989401,116.327058,0,109,39938.4130439815,2009-05-05,09:54:47
39.989451,116.327074,0,115,39938.4131018519,2009-05-05,09:54:52
39.989501,116.327074,0,128,39938.4131597222,2009-05-05,09:54:57
39.989575,116.327076,0,142,39938.4132175926,2009-05-05,09:55:02
39.989643,116.327069,0,163,39938.413275463,2009-05-05,09:55:07
39.989688,116.327067,0,166,39938.4133333333,2009-05-05,09:55:12
39.989753,116.327064,0,195,39938.4133912037,2009-05-05,09:55:17
39.989786,116.32706,0,198,39938.4134490741,2009-05-05,09:55:22
39.989851,116.32704,0,167,39938.4135069444,2009-05-05,09:55:27
39.989897,116.327019,0,152,39938.4135648148,2009-05-05,09:55:32
39.989936,116.32699,0,156,39938.4136226852,2009-05-05,09:55:37
39.989993,116.326996,0,148,39938.4136805556,2009-05-05,09:55:42
39.990058,116.327021,0,145,39938.4137384259,2009-05-05,09:55:47
39.990128,116.32704,0,162,39938.4137962963,2009-05-05,09:55:52
39.990178,116.327045,0,176,39938.4138541667,2009-05-05,09:55:57
39.990241,116.327038,0,190,39938.413912037,2009-05-05,09:56:02
39.990279,116.327036,0,201,39938.4139699074,2009-05-05,09:56:07
39.990315,116.327054,0,206,39938.4140277778,2009-05-05,09:56:12
39.990369,116.327045,0,219,39938.4140856481,2009-05-05,09:56:17
39.990427,116.327066,0,228,39938.4141435185,2009-05-05,09:56:22
39.990476,116.327054,0,235,39938.4142013889,2009-05-05,09:56:27
39.990519,116.327059,0,240,39938.4142592593,2009-05-05,09:56:32
39.99055,116.327045,0,249,39938.4143171296,2009-05-05,09:56:37
39.990616,116.327023,0,257,39938.414375,2009-05-05,09:56:42
39.990667,116.327018,0,261,39938.4144328704,2009-05-05,09:56:47
39.99074,116.327027,0,244,39938.4144907407,2009-05-05,09:56:52
39.990802,116.327006,0,226,39938.4145486111,2009-05-05,09:56:57
39.990844,116.32697,0,219,39938.4146064815,2009-05-05,09:57:02
39.990871,116.326973,0,210,39938.4146643518,2009-05-05,09:57:07
39.990872,116.326961,0,201,39938.4147222222,2009-05-05,09:57:12
39.990884,116.326979,0,195,39938.4147800926,2009-05-05,09:57:17
39.990881,116.326962,0,196,39938.414837963,2009-05-05,09:57:22
39.990881,116.326962,0,196,39938.4148726852,2009-05-05,09:57:25
39.990885,116.326963,0,194,39938.4148958333,2009-05-05,09:57:27
39.990872,116.326894,0,196,39938.4149537037,2009-05-05,09:57:32
39.990811,116.326808,0,191,39938.4150115741,2009-05-05,09:57:37
39.990787,116.326769,0,193,39938.4150694444,2009-05-05,09:57:42
39.990784,116.326758,0,193,39938.4151273148,2009-05-05,09:57:47
39.990784,116.326758,0,193,39938.415162037,2009-05-05,09:57:50
39.990783,116.326765,0,193,39938.4151851852,2009-05-05,09:57:52
39.990783,116.32678,0,193,39938.4152430556,2009-05-05,09:57:57
39.990783,116.32679,0,193,39938.4153009259,2009-05-05,09:58:02
39.990782,116.326792,0,193,39938.4153587963,2009-05-05,09:58:07
39.990782,116.32679,0,193,39938.4154166667,2009-05-05,09:58:12
39.990782,116.32679,0,193,39938.4154513889,2009-05-05,09:58:15
39.990782,116.326786,0,193,39938.415474537,2009-05-05,09:58:17
39.990677,116.325971,0,194,39938.4165740741,2009-05-05,09:59:52
39.990596,116.325848,0,195,39938.4166319444,2009-05-05,09:59:57
39.990594,116.325799,0,196,39938.4166898148,2009-05-05,10:00:02
39.990523,116.325725,0,197,39938.4167476852,2009-05-05,10:00:07
39.990883,116.325355,0,247,39938.4194675926,2009-05-05,10:04:02
39.990843,116.325295,0,246,39938.419525463,2009-05-05,10:04:07
39.990846,116.32524,0,245,39938.4195833333,2009-05-05,10:04:12
39.990869,116.325231,0,245,39938.4196412037,2009-05-05,10:04:17
39.993291,116.328203,0,460,39938.4555208333,2009-05-05,10:55:57
39.992168,116.328539,0,316,39938.4555787037,2009-05-05,10:56:02
39.992237,116.328589,0,367,39938.4556365741,2009-05-05,10:56:07
39.992233,116.328635,0,380,39938.4556944444,2009-05-05,10:56:12
39.992242,116.328702,0,382,39938.4557523148,2009-05-05,10:56:17
39.992279,116.328748,0,395,39938.4558101852,2009-05-05,10:56:22
39.992287,116.328837,0,395,39938.4558680556,2009-05-05,10:56:27
39.992254,116.3289,0,404,39938.4559259259,2009-05-05,10:56:32
39.992323,116.328873,0,413,39938.4559837963,2009-05-05,10:56:37
39.992377,116.328906,0,425,39938.4560416667,2009-05-05,10:56:42
39.992475,116.328952,0,437,39938.456099537,2009-05-05,10:56:47
39.992315,116.329103,0,430,39938.4561574074,2009-05-05,10:56:52
39.992179,116.329356,0,431,39938.4562152778,2009-05-05,10:56:57
39.992092,116.329432,0,420,39938.4562731481,2009-05-05,10:57:02
39.991975,116.329518,0,409,39938.4563310185,2009-05-05,10:57:07
39.991934,116.329588,0,405,39938.4563888889,2009-05-05,10:57:12
39.991919,116.329642,0,401,39938.4564467593,2009-05-05,10:57:17
39.991916,116.329696,0,399,39938.4565046296,2009-05-05,10:57:22
39.991898,116.329738,0,401,39938.4565625,2009-05-05,10:57:27
39.991922,116.329797,0,399,39938.4566203704,2009-05-05,10:57:32
39.991974,116.329868,0,397,39938.4566782407,2009-05-05,10:57:37
39.991976,116.329917,0,398,39938.4567361111,2009-05-05,10:57:42
39.991984,116.329959,0,397,39938.4567939815,2009-05-05,10:57:47
39.991983,116.329991,0,397,39938.4568518519,2009-05-05,10:57:52
39.992,116.330042,0,394,39938.4569097222,2009-05-05,10:57:57
39.992,116.330091,0,392,39938.4569675926,2009-05-05,10:58:02
39.991995,116.330169,0,384,39938.457025463,2009-05-05,10:58:07
39.991392,116.330561,0,184,39938.4571412037,2009-05-05,10:58:17
39.991353,116.330607,0,147,39938.4571990741,2009-05-05,10:58:22
39.991382,116.330656,0,144,39938.4572569444,2009-05-05,10:58:27
39.991407,116.330716,0,155,39938.4573148148,2009-05-05,10:58:32
39.991453,116.33079,0,160,39938.4573726852,2009-05-05,10:58:37
39.991453,116.33079,0,160,39938.4574074074,2009-05-05,10:58:40
39.991459,116.330785,0,162,39938.4574305556,2009-05-05,10:58:42
39.991462,116.330795,0,163,39938.4574884259,2009-05-05,10:58:47
39.991466,116.330839,0,164,39938.4575462963,2009-05-05,10:58:52
39.991489,116.330884,0,165,39938.4576041667,2009-05-05,10:58:57
39.991498,116.330938,0,167,39938.457662037,2009-05-05,10:59:02
39.99149,116.33101,0,166,39938.4577199074,2009-05-05,10:59:07
39.991474,116.331048,0,165,39938.4577777778,2009-05-05,10:59:12
39.991459,116.331108,0,163,39938.4578356481,2009-05-05,10:59:17
39.991467,116.331159,0,172,39938.4578935185,2009-05-05,10:59:22
39.991463,116.331198,0,175,39938.4579513889,2009-05-05,10:59:27
39.991497,116.331257,0,181,39938.4580092593,2009-05-05,10:59:32
39.991478,116.331277,0,182,39938.4580671296,2009-05-05,10:59:37
39.991476,116.331356,0,181,39938.458125,2009-05-05,10:59:42
39.991476,116.331356,0,181,39938.4581597222,2009-05-05,10:59:45
39.991468,116.331362,0,181,39938.4581828704,2009-05-05,10:59:47
39.991465,116.331381,0,181,39938.4582407407,2009-05-05,10:59:52
39.991426,116.331407,0,181,39938.4582986111,2009-05-05,10:59:57
39.991415,116.331453,0,181,39938.4583564815,2009-05-05,11:00:02
39.991415,116.331453,0,181,39938.4583912037,2009-05-05,11:00:05
39.991418,116.331451,0,182,39938.4584143519,2009-05-05,11:00:07
39.991405,116.331409,0,182,39938.4584722222,2009-05-05,11:00:12
39.991405,116.331407,0,182,39938.4585300926,2009-05-05,11:00:17
39.991405,116.331411,0,182,39938.458587963,2009-05-05,11:00:22
39.991405,116.331416,0,182,39938.4586458333,2009-05-05,11:00:27
39.991405,116.331416,0,182,39938.4586805556,2009-05-05,11:00:30
39.991405,116.331423,0,182,39938.4587037037,2009-05-05,11:00:32
39.991405,116.331432,0,182,39938.4587615741,2009-05-05,11:00:37
39.991406,116.331443,0,182,39938.4588194444,2009-05-05,11:00:42
39.991599,116.3317,0,183,39938.4588773148,2009-05-05,11:00:47
39.991717,116.331961,0,184,39938.4589351852,2009-05-05,11:00:52
39.99178,116.331943,0,184,39938.4589930556,2009-05-05,11:00:57
39.991868,116.331984,0,186,39938.4590509259,2009-05-05,11:01:02
39.991965,116.331973,0,188,39938.4591087963,2009-05-05,11:01:07
39.992006,116.331948,0,190,39938.4591666667,2009-05-05,11:01:12
39.991993,116.331895,0,191,39938.459224537,2009-05-05,11:01:17
39.991979,116.331881,0,194,39938.4592824074,2009-05-05,11:01:22
39.991826,116.331888,0,195,39938.4593402778,2009-05-05,11:01:27
39.991762,116.331903,0,197,39938.4593981481,2009-05-05,11:01:32
39.991761,116.331911,0,198,39938.4594560185,2009-05-05,11:01:37
39.991761,116.331911,0,198,39938.4594907407,2009-05-05,11:01:40
39.991759,116.331903,0,198,39938.4595138889,2009-05-05,11:01:42
39.991757,116.331892,0,198,39938.4595717593,2009-05-05,11:01:47
39.991755,116.331885,0,197,39938.4596296296,2009-05-05,11:01:52
39.991755,116.331885,0,197,39938.4596875,2009-05-05,11:01:57
39.991754,116.331891,0,197,39938.4597453704,2009-05-05,11:02:02
39.991754,116.331892,0,197,39938.4598032407,2009-05-05,11:02:07
39.991754,116.331892,0,197,39938.4598611111,2009-05-05,11:02:12
39.991754,116.331887,0,197,39938.4599189815,2009-05-05,11:02:17
39.991752,116.331881,0,197,39938.4599768519,2009-05-05,11:02:22
39.99175,116.331875,0,197,39938.4600347222,2009-05-05,11:02:27
39.99175,116.331875,0,197,39938.4600694444,2009-05-05,11:02:30
39.991748,116.331872,0,197,39938.4600925926,2009-05-05,11:02:32
39.991743,116.331859,0,197,39938.460150463,2009-05-05,11:02:37
39.991711,116.331861,0,199,39938.4602083333,2009-05-05,11:02:42
39.991702,116.331869,0,199,39938.4602662037,2009-05-05,11:02:47
39.991606,116.331796,0,200,39938.4603240741,2009-05-05,11:02:52
39.991573,116.331762,0,200,39938.4603819444,2009-05-05,11:02:57
39.991567,116.331716,0,200,39938.4604398148,2009-05-05,11:03:02
39.99155,116.331696,0,200,39938.4604976852,2009-05-05,11:03:07
39.991533,116.331623,0,201,39938.4605555556,2009-05-05,11:03:12
39.991489,116.33159,0,199,39938.4606134259,2009-05-05,11:03:17
39.991478,116.331578,0,198,39938.4606712963,2009-05-05,11:03:22
39.991481,116.33154,0,193,39938.4607291667,2009-05-05,11:03:27
39.991461,116.331523,0,190,39938.460787037,2009-05-05,11:03:32
39.991462,116.331526,0,190,39938.4608449074,2009-05-05,11:03:37
39.991463,116.331527,0,190,39938.4609027778,2009-05-05,11:03:42
39.991463,116.331527,0,190,39938.4609375,2009-05-05,11:03:45
39.991463,116.331535,0,189,39938.4609606481,2009-05-05,11:03:47
39.991472,116.331543,0,187,39938.4610185185,2009-05-05,11:03:52
39.991474,116.331537,0,186,39938.4610763889,2009-05-05,11:03:57
39.991474,116.331537,0,186,39938.4611111111,2009-05-05,11:04:00
39.991473,116.331533,0,186,39938.4611342593,2009-05-05,11:04:02
39.991468,116.331498,0,186,39938.4611921296,2009-05-05,11:04:07
39.991485,116.331476,0,186,39938.46125,2009-05-05,11:04:12
39.991485,116.331476,0,186,39938.4612847222,2009-05-05,11:04:15
39.991493,116.331482,0,186,39938.4613078704,2009-05-05,11:04:17
39.991488,116.331496,0,186,39938.4613657407,2009-05-05,11:04:22
39.991471,116.331492,0,186,39938.4614236111,2009-05-05,11:04:27
39.991462,116.331481,0,186,39938.4614814815,2009-05-05,11:04:32
39.991406,116.33144,0,186,39938.4615393518,2009-05-05,11:04:37
39.991283,116.331362,0,187,39938.4615972222,2009-05-05,11:04:42
39.991006,116.331223,0,189,39938.4616550926,2009-05-05,11:04:47
39.990351,116.33102,0,193,39938.461712963,2009-05-05,11:04:52
39.989445,116.330996,0,196,39938.4617708333,2009-05-05,11:04:57
39.988445,116.331025,0,199,39938.4618287037,2009-05-05,11:05:02
39.987052,116.331242,0,198,39938.4618865741,2009-05-05,11:05:07
39.985696,116.33171,0,195,39938.4619444444,2009-05-05,11:05:12
39.984728,116.331983,0,193,39938.4620023148,2009-05-05,11:05:17
39.983903,116.33217,0,193,39938.4620601852,2009-05-05,11:05:22
39.983139,116.332255,0,192,39938.4621180556,2009-05-05,11:05:27
39.982292,116.332444,0,191,39938.4621759259,2009-05-05,11:05:32
39.98144,116.332624,0,188,39938.4622337963,2009-05-05,11:05:37
39.980626,116.332749,0,185,39938.4622916667,2009-05-05,11:05:42
39.979787,116.332869,0,182,39938.462349537,2009-05-05,11:05:47
39.978981,116.332961,0,179,39938.4624074074,2009-05-05,11:05:52
39.97817,116.333059,0,176,39938.4624652778,2009-05-05,11:05:57
39.977372,116.333216,0,173,39938.4625231481,2009-05-05,11:06:02
39.976672,116.333371,0,171,39938.4625810185,2009-05-05,11:06:07
39.976132,116.333495,0,171,39938.4626388889,2009-05-05,11:06:12
39.975727,116.33361,0,171,39938.4626967593,2009-05-05,11:06:17
39.975392,116.333742,0,172,39938.4627546296,2009-05-05,11:06:22
39.975095,116.333857,0,174,39938.4628125,2009-05-05,11:06:27
39.974898,116.333931,0,175,39938.4628703704,2009-05-05,11:06:32
39.974821,116.333977,0,177,39938.4629282407,2009-05-05,11:06:37
39.974795,116.333992,0,179,39938.4629861111,2009-05-05,11:06:42
39.974802,116.333971,0,180,39938.4630439815,2009-05-05,11:06:47
39.974798,116.333984,0,182,39938.4631018518,2009-05-05,11:06:52
39.974798,116.333984,0,182,39938.4631365741,2009-05-05,11:06:55
39.974799,116.333977,0,184,39938.4631597222,2009-05-05,11:06:57
39.974799,116.333964,0,185,39938.4632175926,2009-05-05,11:07:02
39.974799,116.333965,0,185,39938.463275463,2009-05-05,11:07:07
39.974799,116.333965,0,185,39938.4633101852,2009-05-05,11:07:10
39.9748,116.333957,0,185,39938.4633333333,2009-05-05,11:07:12
39.974799,116.333942,0,185,39938.4633912037,2009-05-05,11:07:17
39.974799,116.333942,0,185,39938.4634259259,2009-05-05,11:07:20
39.9748,116.333935,0,185,39938.4634490741,2009-05-05,11:07:22
39.974801,116.333926,0,185,39938.4635069444,2009-05-05,11:07:27
39.974802,116.333921,0,185,39938.4635648148,2009-05-05,11:07:32
39.974802,116.333921,0,185,39938.463599537,2009-05-05,11:07:35
39.974802,116.333918,0,185,39938.4636226852,2009-05-05,11:07:37
39.974801,116.333929,0,185,39938.4636805556,2009-05-05,11:07:42
39.9748,116.333965,0,185,39938.4637384259,2009-05-05,11:07:47
39.974799,116.33401,0,185,39938.4637962963,2009-05-05,11:07:52
39.974805,116.334061,0,185,39938.4638541667,2009-05-05,11:07:57
39.974819,116.3341,0,185,39938.463912037,2009-05-05,11:08:02
39.974839,116.334136,0,185,39938.4639699074,2009-05-05,11:08:07
39.97556,116.299716,0,736,39938.4731134259,2009-05-05,11:21:17
39.973881,116.29976,0,281,39938.4731712963,2009-05-05,11:21:22
39.973834,116.299832,0,274,39938.4732291667,2009-05-05,11:21:27
39.97372,116.299905,0,267,39938.473287037,2009-05-05,11:21:32
39.97369,116.299876,0,254,39938.4733449074,2009-05-05,11:21:37
39.973665,116.299879,0,243,39938.4734027778,2009-05-05,11:21:42
39.973622,116.299866,0,236,39938.4734606481,2009-05-05,11:21:47
39.973593,116.299868,0,227,39938.4735185185,2009-05-05,11:21:52
39.973559,116.299846,0,226,39938.4735763889,2009-05-05,11:21:57
39.973512,116.299836,0,230,39938.4736342593,2009-05-05,11:22:02
39.973465,116.299869,0,231,39938.4736921296,2009-05-05,11:22:07
39.97342,116.299886,0,230,39938.47375,2009-05-05,11:22:12
39.973392,116.299914,0,233,39938.4738078704,2009-05-05,11:22:17
39.973337,116.299943,0,239,39938.4738657407,2009-05-05,11:22:22
39.973271,116.299979,0,240,39938.4739236111,2009-05-05,11:22:27
39.973218,116.299978,0,249,39938.4739814815,2009-05-05,11:22:32
39.973149,116.299984,0,254,39938.4740393519,2009-05-05,11:22:37
39.97308,116.300015,0,254,39938.4740972222,2009-05-05,11:22:42
39.973047,116.300021,0,255,39938.4741550926,2009-05-05,11:22:47
39.973033,116.300016,0,256,39938.474212963,2009-05-05,11:22:52
39.973031,116.300025,0,256,39938.4742708333,2009-05-05,11:22:57
39.972941,116.299966,0,258,39938.4743287037,2009-05-05,11:23:02
39.972897,116.300012,0,257,39938.4743865741,2009-05-05,11:23:07
39.972879,116.300014,0,255,39938.4744444444,2009-05-05,11:23:12
39.972879,116.300014,0,255,39938.4744791667,2009-05-05,11:23:15
39.972877,116.300016,0,255,39938.4745023148,2009-05-05,11:23:17
39.97287,116.300058,0,254,39938.4745601852,2009-05-05,11:23:22
39.972802,116.300145,0,260,39938.4746180556,2009-05-05,11:23:27
39.972746,116.30019,0,261,39938.4746759259,2009-05-05,11:23:32
39.97268,116.300202,0,261,39938.4747337963,2009-05-05,11:23:37
39.972612,116.300183,0,259,39938.4747916667,2009-05-05,11:23:42
39.972528,116.300111,0,257,39938.474849537,2009-05-05,11:23:47
39.972467,116.300068,0,255,39938.4749074074,2009-05-05,11:23:52
39.972411,116.300042,0,255,39938.4749652778,2009-05-05,11:23:57
39.97239,116.300045,0,255,39938.4750231481,2009-05-05,11:24:02
39.972371,116.300076,0,256,39938.4750810185,2009-05-05,11:24:07
39.972372,116.300109,0,257,39938.4751388889,2009-05-05,11:24:12
39.972368,116.300174,0,259,39938.4751967593,2009-05-05,11:24:17
39.972362,116.300218,0,261,39938.4752546296,2009-05-05,11:24:22
39.972335,116.300244,0,262,39938.4753125,2009-05-05,11:24:27
39.972304,116.300256,0,265,39938.4753703704,2009-05-05,11:24:32
39.972257,116.300233,0,266,39938.4754282407,2009-05-05,11:24:37
39.972249,116.300193,0,264,39938.4754861111,2009-05-05,11:24:42
39.972203,116.300183,0,263,39938.4755439815,2009-05-05,11:24:47
39.972148,116.300081,0,266,39938.4756018519,2009-05-05,11:24:52
39.972001,116.299927,0,265,39938.4756597222,2009-05-05,11:24:57
39.972001,116.299927,0,265,39938.4756944444,2009-05-05,11:25:00
39.971997,116.299919,0,265,39938.4757175926,2009-05-05,11:25:02
39.971931,116.300083,0,260,39938.475775463,2009-05-05,11:25:07
39.97193,116.300168,0,259,39938.4758333333,2009-05-05,11:25:12
39.971931,116.30024,0,258,39938.4758912037,2009-05-05,11:25:17
39.971935,116.300262,0,256,39938.4759490741,2009-05-05,11:25:22
39.971862,116.300151,0,256,39938.4760069444,2009-05-05,11:25:27
39.971696,116.30016,0,255,39938.4760648148,2009-05-05,11:25:32
39.971618,116.300152,0,257,39938.4761226852,2009-05-05,11:25:37
39.971579,116.300206,0,259,39938.4761805556,2009-05-05,11:25:42
39.971558,116.300238,0,263,39938.4762384259,2009-05-05,11:25:47
39.97154,116.300307,0,271,39938.4762962963,2009-05-05,11:25:52
39.971531,116.300302,0,274,39938.4763541667,2009-05-05,11:25:57
39.97151,116.300306,0,275,39938.476412037,2009-05-05,11:26:02
39.97151,116.300306,0,275,39938.4764467593,2009-05-05,11:26:05
39.971507,116.300307,0,275,39938.4764699074,2009-05-05,11:26:07
39.971434,116.300214,0,275,39938.4765277778,2009-05-05,11:26:12
39.971366,116.300135,0,274,39938.4765856481,2009-05-05,11:26:17
39.971283,116.30006,0,274,39938.4766435185,2009-05-05,11:26:22
39.971234,116.300062,0,274,39938.4767013889,2009-05-05,11:26:27
39.971229,116.300072,0,275,39938.4767592593,2009-05-05,11:26:32
39.971175,116.300092,0,277,39938.4768171296,2009-05-05,11:26:37
39.971159,116.300089,0,276,39938.476875,2009-05-05,11:26:42
39.970931,116.300132,0,262,39938.4769328704,2009-05-05,11:26:47
39.970854,116.300021,0,260,39938.4769907407,2009-05-05,11:26:52
39.970812,116.300044,0,260,39938.4770486111,2009-05-05,11:26:57
39.970783,116.300076,0,258,39938.4771064815,2009-05-05,11:27:02
39.970682,116.300146,0,262,39938.4771643518,2009-05-05,11:27:07
39.970607,116.3002,0,257,39938.4772222222,2009-05-05,11:27:12
39.970538,116.30019,0,258,39938.4772800926,2009-05-05,11:27:17
39.970392,116.300209,0,263,39938.477337963,2009-05-05,11:27:22
39.970323,116.300221,0,262,39938.4773958333,2009-05-05,11:27:27
39.970301,116.300252,0,264,39938.4774537037,2009-05-05,11:27:32
39.970288,116.30027,0,266,39938.4775115741,2009-05-05,11:27:37
39.970288,116.30027,0,266,39938.4775462963,2009-05-05,11:27:40
39.970286,116.300269,0,266,39938.4775694444,2009-05-05,11:27:42
39.970229,116.300301,0,269,39938.4776273148,2009-05-05,11:27:47
39.970179,116.300331,0,273,39938.4776851852,2009-05-05,11:27:52
39.970125,116.300349,0,275,39938.4777430556,2009-05-05,11:27:57
39.970095,116.300364,0,277,39938.4778009259,2009-05-05,11:28:02
39.970095,116.300364,0,277,39938.4778356481,2009-05-05,11:28:05
39.970094,116.30037,0,278,39938.4778587963,2009-05-05,11:28:07
39.970067,116.300387,0,279,39938.4779166667,2009-05-05,11:28:12
39.970041,116.300379,0,279,39938.477974537,2009-05-05,11:28:17
39.969965,116.300483,0,279,39938.4780324074,2009-05-05,11:28:22
39.969838,116.300563,0,280,39938.4780902778,2009-05-05,11:28:27
39.969752,116.300596,0,277,39938.4781481481,2009-05-05,11:28:32
39.96962,116.300662,0,275,39938.4782060185,2009-05-05,11:28:37
39.969558,116.300724,0,273,39938.4782638889,2009-05-05,11:28:42
39.969524,116.300796,0,272,39938.4783217593,2009-05-05,11:28:47
39.969503,116.30085,0,274,39938.4783796296,2009-05-05,11:28:52
39.96949,116.300915,0,276,39938.4784375,2009-05-05,11:28:57
39.969487,116.300968,0,277,39938.4784953704,2009-05-05,11:29:02
39.969478,116.301024,0,279,39938.4785532407,2009-05-05,11:29:07
39.96946,116.301085,0,280,39938.4786111111,2009-05-05,11:29:12
39.969431,116.301164,0,289,39938.4786689815,2009-05-05,11:29:17
39.969369,116.301246,0,304,39938.4787268518,2009-05-05,11:29:22
39.969332,116.301288,0,309,39938.4787847222,2009-05-05,11:29:27
39.969281,116.301345,0,318,39938.4788425926,2009-05-05,11:29:32
39.969267,116.301403,0,323,39938.478900463,2009-05-05,11:29:37
39.96925,116.301489,0,327,39938.4789583333,2009-05-05,11:29:42
39.969199,116.301562,0,333,39938.4790162037,2009-05-05,11:29:47
39.969173,116.301575,0,338,39938.4790740741,2009-05-05,11:29:52
39.969177,116.301617,0,347,39938.4791319444,2009-05-05,11:29:57
39.969159,116.301664,0,356,39938.4791898148,2009-05-05,11:30:02
39.969173,116.301711,0,364,39938.4792476852,2009-05-05,11:30:07
39.969172,116.301786,0,371,39938.4793055556,2009-05-05,11:30:12
39.969174,116.301847,0,380,39938.4793634259,2009-05-05,11:30:17
39.969178,116.301888,0,390,39938.4794212963,2009-05-05,11:30:22
39.969187,116.302015,0,399,39938.4794791667,2009-05-05,11:30:27
39.9692,116.302147,0,404,39938.479537037,2009-05-05,11:30:32
39.969214,116.302234,0,407,39938.4795949074,2009-05-05,11:30:37
39.969219,116.302323,0,414,39938.4796527778,2009-05-05,11:30:42
39.969228,116.302318,0,422,39938.4797106481,2009-05-05,11:30:47
39.969234,116.302327,0,423,39938.4797685185,2009-05-05,11:30:52
39.969236,116.302321,0,423,39938.4798263889,2009-05-05,11:30:57
39.969236,116.302321,0,423,39938.4798611111,2009-05-05,11:31:00
39.969238,116.302323,0,423,39938.4798842593,2009-05-05,11:31:02
39.969246,116.302332,0,423,39938.4799421296,2009-05-05,11:31:07
39.969246,116.302332,0,423,39938.4799768519,2009-05-05,11:31:10
39.969248,116.302338,0,424,39938.48,2009-05-05,11:31:12
39.969257,116.302344,0,425,39938.4800578704,2009-05-05,11:31:17
39.969464,116.302271,0,442,39938.4801157407,2009-05-05,11:31:22
39.969568,116.302186,0,465,39938.4801736111,2009-05-05,11:31:27
39.969637,116.302063,0,467,39938.4802314815,2009-05-05,11:31:32
39.969792,116.301858,0,458,39938.4802893519,2009-05-05,11:31:37
39.969929,116.301738,0,454,39938.4803472222,2009-05-05,11:31:42
39.970103,116.301774,0,450,39938.4804050926,2009-05-05,11:31:47
39.970183,116.301741,0,446,39938.480462963,2009-05-05,11:31:52
39.970228,116.301745,0,450,39938.4805208333,2009-05-05,11:31:57
39.970271,116.301823,0,453,39938.4805787037,2009-05-05,11:32:02
39.970307,116.302004,0,457,39938.4806365741,2009-05-05,11:32:07
39.970367,116.302172,0,460,39938.4806944444,2009-05-05,11:32:12
39.970387,116.302286,0,462,39938.4807523148,2009-05-05,11:32:17
39.97044,116.302397,0,458,39938.4808101852,2009-05-05,11:32:22
39.970479,116.302502,0,458,39938.4808680556,2009-05-05,11:32:27
39.970556,116.302643,0,442,39938.4809259259,2009-05-05,11:32:32
39.970555,116.30264,0,438,39938.4809837963,2009-05-05,11:32:37
39.970555,116.302645,0,438,39938.4810416667,2009-05-05,11:32:42
39.970555,116.302645,0,438,39938.4810763889,2009-05-05,11:32:45
39.970555,116.302648,0,438,39938.481099537,2009-05-05,11:32:47
39.970554,116.302658,0,439,39938.4811574074,2009-05-05,11:32:52
39.970554,116.302658,0,439,39938.4811921296,2009-05-05,11:32:55
39.970554,116.302661,0,439,39938.4812152778,2009-05-05,11:32:57
39.970553,116.302652,0,439,39938.4812731481,2009-05-05,11:33:02
39.970553,116.302652,0,439,39938.4813078704,2009-05-05,11:33:05
39.970554,116.302654,0,439,39938.4813310185,2009-05-05,11:33:07
39.970546,116.302701,0,442,39938.4813888889,2009-05-05,11:33:12
39.970545,116.302761,0,446,39938.4814467593,2009-05-05,11:33:17
39.970552,116.302803,0,446,39938.4815046296,2009-05-05,11:33:22
39.970567,116.30289,0,449,39938.4815625,2009-05-05,11:33:27
39.970647,116.303022,0,459,39938.4816203704,2009-05-05,11:33:32
39.970723,116.302886,0,464,39938.4816782407,2009-05-05,11:33:37
39.970805,116.303008,0,469,39938.4817361111,2009-05-05,11:33:42
39.970818,116.30303,0,470,39938.4817939815,2009-05-05,11:33:47
39.970818,116.30303,0,470,39938.4818287037,2009-05-05,11:33:50
39.97082,116.303035,0,470,39938.4818518519,2009-05-05,11:33:52
39.970835,116.303074,0,470,39938.4819097222,2009-05-05,11:33:57
39.9709,116.303263,0,469,39938.4819675926,2009-05-05,11:34:02
39.970911,116.303467,0,468,39938.482025463,2009-05-05,11:34:07
39.970919,116.303631,0,465,39938.4820833333,2009-05-05,11:34:12
39.970956,116.303797,0,460,39938.4821412037,2009-05-05,11:34:17
39.970992,116.303913,0,457,39938.4821990741,2009-05-05,11:34:22
39.971049,116.30405,0,456,39938.4822569444,2009-05-05,11:34:27
39.971137,116.303984,0,448,39938.4823148148,2009-05-05,11:34:32
39.971201,116.304012,0,441,39938.4823726852,2009-05-05,11:34:37
39.971237,116.304094,0,429,39938.4824305556,2009-05-05,11:34:42
39.971275,116.304162,0,420,39938.4824884259,2009-05-05,11:34:47
39.971299,116.304244,0,410,39938.4825462963,2009-05-05,11:34:52
39.971303,116.304324,0,402,39938.4826041667,2009-05-05,11:34:57
39.971286,116.304471,0,388,39938.482662037,2009-05-05,11:35:02
39.971257,116.304475,0,378,39938.4827199074,2009-05-05,11:35:07
39.971211,116.304475,0,374,39938.4827777778,2009-05-05,11:35:12
39.971227,116.304476,0,372,39938.4828356481,2009-05-05,11:35:17
39.971227,116.304476,0,372,39938.4828703704,2009-05-05,11:35:20
39.971227,116.304479,0,372,39938.4828935185,2009-05-05,11:35:22
39.97184,116.304051,0,406,39938.4832407407,2009-05-05,11:35:52
39.971906,116.304043,0,376,39938.4832986111,2009-05-05,11:35:57
39.971921,116.303982,0,374,39938.4833564815,2009-05-05,11:36:02
39.971362,116.30444,0,327,39938.4837037037,2009-05-05,11:36:32
39.971258,116.30478,0,234,39938.4837615741,2009-05-05,11:36:37
39.971308,116.304777,0,318,39938.4838194444,2009-05-05,11:36:42
39.971298,116.304811,0,320,39938.4838773148,2009-05-05,11:36:47
39.971171,116.304869,0,178,39938.4843981481,2009-05-05,11:37:32
39.971262,116.304872,0,183,39938.4844560185,2009-05-05,11:37:37
39.971311,116.304814,0,198,39938.4845138889,2009-05-05,11:37:42
39.971321,116.304763,0,208,39938.4845717593,2009-05-05,11:37:47
39.971331,116.304736,0,220,39938.4846296296,2009-05-05,11:37:52
39.971287,116.30468,0,241,39938.4846875,2009-05-05,11:37:57
39.971301,116.30463,0,257,39938.4847453704,2009-05-05,11:38:02
39.971307,116.304593,0,274,39938.4848032407,2009-05-05,11:38:07
39.971345,116.304581,0,286,39938.4848611111,2009-05-05,11:38:12
39.971364,116.304569,0,295,39938.4849189815,2009-05-05,11:38:17
39.971325,116.304538,0,294,39938.4849768518,2009-05-05,11:38:22
39.971247,116.304506,0,297,39938.4850347222,2009-05-05,11:38:27
39.971226,116.30449,0,300,39938.4850925926,2009-05-05,11:38:32
39.971175,116.304459,0,304,39938.485150463,2009-05-05,11:38:37
39.971167,116.304435,0,308,39938.4852083333,2009-05-05,11:38:42
39.971177,116.304407,0,315,39938.4852662037,2009-05-05,11:38:47
39.971178,116.304378,0,319,39938.4853240741,2009-05-05,11:38:52
39.971169,116.304316,0,327,39938.4853819444,2009-05-05,11:38:57
39.971164,116.304287,0,333,39938.4854398148,2009-05-05,11:39:02
39.971173,116.30427,0,339,39938.4854976852,2009-05-05,11:39:07
39.971147,116.304267,0,343,39938.4855555556,2009-05-05,11:39:12
39.971147,116.304262,0,343,39938.4856134259,2009-05-05,11:39:17
39.971147,116.304262,0,343,39938.4856481481,2009-05-05,11:39:20
39.971147,116.304263,0,344,39938.4856712963,2009-05-05,11:39:22
39.971146,116.304273,0,344,39938.4857291667,2009-05-05,11:39:27
39.971146,116.304282,0,344,39938.485787037,2009-05-05,11:39:32
39.971146,116.304201,0,351,39938.4858449074,2009-05-05,11:39:37
39.971083,116.304185,0,362,39938.4859027778,2009-05-05,11:39:42
39.971063,116.304017,0,365,39938.4859606481,2009-05-05,11:39:47
39.97105,116.303993,0,367,39938.4860185185,2009-05-05,11:39:52
39.971033,116.30387,0,372,39938.4860763889,2009-05-05,11:39:57
39.970985,116.303833,0,373,39938.4861342593,2009-05-05,11:40:02
39.97076,116.303714,0,374,39938.4861921296,2009-05-05,11:40:07
39.970716,116.303602,0,370,39938.48625,2009-05-05,11:40:12
39.970717,116.303537,0,373,39938.4863078704,2009-05-05,11:40:17
39.970645,116.303572,0,387,39938.4863657407,2009-05-05,11:40:22
39.97062,116.303542,0,393,39938.4864236111,2009-05-05,11:40:27
39.97062,116.303542,0,393,39938.4864583333,2009-05-05,11:40:30
39.97062,116.303538,0,393,39938.4864814815,2009-05-05,11:40:32
39.970624,116.303522,0,393,39938.4865393518,2009-05-05,11:40:37
39.970608,116.303468,0,393,39938.4865972222,2009-05-05,11:40:42
39.970596,116.303433,0,394,39938.4866550926,2009-05-05,11:40:47
39.970617,116.303367,0,393,39938.486712963,2009-05-05,11:40:52
39.970624,116.303349,0,393,39938.4867708333,2009-05-05,11:40:57
39.970614,116.3033,0,394,39938.4868287037,2009-05-05,11:41:02
39.970601,116.303221,0,396,39938.4868865741,2009-05-05,11:41:07
39.970618,116.30313,0,397,39938.4869444444,2009-05-05,11:41:12
39.970811,116.302796,0,405,39938.4870023148,2009-05-05,11:41:17
39.970778,116.30258,0,408,39938.4870601852,2009-05-05,11:41:22
39.97065,116.302301,0,410,39938.4871180556,2009-05-05,11:41:27
39.970641,116.302185,0,411,39938.4871759259,2009-05-05,11:41:32
39.970497,116.302016,0,412,39938.4872337963,2009-05-05,11:41:37
39.970423,116.30189,0,416,39938.4872916667,2009-05-05,11:41:42
39.970438,116.301859,0,423,39938.487349537,2009-05-05,11:41:47
39.970471,116.301814,0,427,39938.4874074074,2009-05-05,11:41:52
39.9704,116.301777,0,426,39938.4874652778,2009-05-05,11:41:57
39.970354,116.30173,0,411,39938.4875231481,2009-05-05,11:42:02
39.970352,116.30164,0,397,39938.4875810185,2009-05-05,11:42:07
39.970281,116.301425,0,388,39938.4876388889,2009-05-05,11:42:12
39.970266,116.301524,0,388,39938.4876967593,2009-05-05,11:42:17
39.970279,116.301645,0,379,39938.4877546296,2009-05-05,11:42:22
39.970282,116.301658,0,378,39938.4878125,2009-05-05,11:42:27
39.97028,116.301662,0,378,39938.4878703704,2009-05-05,11:42:32
39.97028,116.301662,0,378,39938.4879050926,2009-05-05,11:42:35
39.970279,116.301669,0,377,39938.4879282407,2009-05-05,11:42:37
39.970269,116.301814,0,379,39938.4879861111,2009-05-05,11:42:42
39.970219,116.301851,0,367,39938.4880439815,2009-05-05,11:42:47
39.97016,116.30188,0,363,39938.4881018519,2009-05-05,11:42:52
39.970018,116.30187,0,368,39938.4881597222,2009-05-05,11:42:57
39.969995,116.301834,0,345,39938.4882175926,2009-05-05,11:43:02
39.969986,116.301853,0,335,39938.488275463,2009-05-05,11:43:07
39.969985,116.301888,0,328,39938.4883333333,2009-05-05,11:43:12
39.969975,116.301867,0,324,39938.4883912037,2009-05-05,11:43:17
39.969859,116.301861,0,368,39938.4884490741,2009-05-05,11:43:22
39.96974,116.301741,0,372,39938.4885069444,2009-05-05,11:43:27
39.969424,116.301617,0,367,39938.4885648148,2009-05-05,11:43:32
39.96928,116.301621,0,356,39938.4886226852,2009-05-05,11:43:37
39.96927,116.301548,0,342,39938.4886805556,2009-05-05,11:43:42
39.969254,116.301481,0,331,39938.4887384259,2009-05-05,11:43:47
39.969248,116.301444,0,323,39938.4887962963,2009-05-05,11:43:52
39.969264,116.301424,0,316,39938.4888541667,2009-05-05,11:43:57
39.969258,116.301395,0,310,39938.488912037,2009-05-05,11:44:02
39.969263,116.30136,0,309,39938.4889699074,2009-05-05,11:44:07
39.969282,116.301303,0,303,39938.4890277778,2009-05-05,11:44:12
39.969345,116.301245,0,282,39938.4890856481,2009-05-05,11:44:17
39.969449,116.301213,0,247,39938.4891435185,2009-05-05,11:44:22
39.969531,116.30119,0,222,39938.4892013889,2009-05-05,11:44:27
39.969581,116.301178,0,209,39938.4892592593,2009-05-05,11:44:32
39.969586,116.30115,0,204,39938.4893171296,2009-05-05,11:44:37
39.969547,116.301068,0,215,39938.489375,2009-05-05,11:44:42
39.969534,116.301019,0,218,39938.4894328704,2009-05-05,11:44:47
39.969553,116.300991,0,225,39938.4894907407,2009-05-05,11:44:52
39.96952,116.300929,0,247,39938.4895486111,2009-05-05,11:44:57
39.969508,116.300923,0,258,39938.4896064815,2009-05-05,11:45:02
39.969534,116.300874,0,262,39938.4896643519,2009-05-05,11:45:07
39.969578,116.300839,0,265,39938.4897222222,2009-05-05,11:45:12
39.969646,116.300933,0,265,39938.4897800926,2009-05-05,11:45:17
39.969706,116.300937,0,274,39938.489837963,2009-05-05,11:45:22
39.969683,116.300938,0,278,39938.4898958333,2009-05-05,11:45:27
39.969681,116.300918,0,286,39938.4899537037,2009-05-05,11:45:32
39.969652,116.3009,0,294,39938.4900115741,2009-05-05,11:45:37
39.969652,116.3009,0,295,39938.4900694444,2009-05-05,11:45:42
39.969652,116.3009,0,295,39938.4901041667,2009-05-05,11:45:45
39.969654,116.300904,0,295,39938.4901273148,2009-05-05,11:45:47
39.969659,116.30087,0,300,39938.4901851852,2009-05-05,11:45:52
39.969661,116.300804,0,305,39938.4902430556,2009-05-05,11:45:57
39.969683,116.300752,0,304,39938.4903009259,2009-05-05,11:46:02
39.969697,116.300709,0,306,39938.4903587963,2009-05-05,11:46:07
39.969728,116.30069,0,309,39938.4904166667,2009-05-05,11:46:12
39.969762,116.300687,0,314,39938.490474537,2009-05-05,11:46:17
39.969815,116.300685,0,318,39938.4905324074,2009-05-05,11:46:22
39.969863,116.300741,0,321,39938.4905902778,2009-05-05,11:46:27
39.969917,116.300728,0,324,39938.4906481481,2009-05-05,11:46:32
39.969976,116.300698,0,328,39938.4907060185,2009-05-05,11:46:37
39.97,116.30071,0,333,39938.4907638889,2009-05-05,11:46:42
39.970042,116.300671,0,336,39938.4908217593,2009-05-05,11:46:47
39.970078,116.30065,0,339,39938.4908796296,2009-05-05,11:46:52
39.97014,116.300713,0,344,39938.4909375,2009-05-05,11:46:57
39.970152,116.300789,0,352,39938.4909953704,2009-05-05,11:47:02
39.970155,116.300833,0,354,39938.4910532407,2009-05-05,11:47:07
39.970157,116.300845,0,357,39938.4911111111,2009-05-05,11:47:12
39.970152,116.300858,0,358,39938.4911689815,2009-05-05,11:47:17
39.970151,116.300853,0,358,39938.4912268519,2009-05-05,11:47:22
39.970151,116.300853,0,358,39938.4912615741,2009-05-05,11:47:25
39.970152,116.300858,0,358,39938.4912847222,2009-05-05,11:47:27
39.970153,116.300872,0,359,39938.4913425926,2009-05-05,11:47:32
39.970154,116.300883,0,359,39938.491400463,2009-05-05,11:47:37
39.970155,116.300885,0,359,39938.4914583333,2009-05-05,11:47:42
39.970155,116.300885,0,359,39938.4914930556,2009-05-05,11:47:45
39.970156,116.300889,0,358,39938.4915162037,2009-05-05,11:47:47
39.970165,116.300898,0,358,39938.4915740741,2009-05-05,11:47:52
39.970168,116.300884,0,358,39938.4916319444,2009-05-05,11:47:57
39.970196,116.300921,0,358,39938.4916898148,2009-05-05,11:48:02
39.970119,116.300602,0,324,39938.495162037,2009-05-05,11:53:02
39.970031,116.300605,0,326,39938.4952199074,2009-05-05,11:53:07
39.96986,116.300624,0,328,39938.4952777778,2009-05-05,11:53:12
39.969673,116.300798,0,332,39938.4953356481,2009-05-05,11:53:17
39.969394,116.300927,0,335,39938.4953935185,2009-05-05,11:53:22
39.969171,116.300972,0,340,39938.4954513889,2009-05-05,11:53:27
39.969018,116.301093,0,348,39938.4955092593,2009-05-05,11:53:32
39.968637,116.301139,0,360,39938.4955671296,2009-05-05,11:53:37
39.968149,116.30107,0,368,39938.495625,2009-05-05,11:53:42
39.967703,116.301029,0,373,39938.4956828704,2009-05-05,11:53:47
39.967235,116.301065,0,372,39938.4957407407,2009-05-05,11:53:52
39.966827,116.301086,0,368,39938.4957986111,2009-05-05,11:53:57
39.966473,116.301091,0,367,39938.4958564815,2009-05-05,11:54:02
39.966141,116.301106,0,363,39938.4959143519,2009-05-05,11:54:07
39.965829,116.301093,0,362,39938.4959722222,2009-05-05,11:54:12
39.965508,116.301139,0,362,39938.4960300926,2009-05-05,11:54:17
39.965327,116.301172,0,352,39938.496087963,2009-05-05,11:54:22
39.965294,116.301222,0,348,39938.4961458333,2009-05-05,11:54:27
39.965306,116.301269,0,346,39938.4962037037,2009-05-05,11:54:32
39.965303,116.301295,0,347,39938.4962615741,2009-05-05,11:54:37
39.965302,116.301289,0,348,39938.4963194444,2009-05-05,11:54:42
39.965302,116.301289,0,348,39938.4963541667,2009-05-05,11:54:45
39.965302,116.301294,0,348,39938.4963773148,2009-05-05,11:54:47
39.965244,116.301305,0,348,39938.4964351852,2009-05-05,11:54:52
39.965049,116.301288,0,345,39938.4964930556,2009-05-05,11:54:57
39.964745,116.301326,0,340,39938.4965509259,2009-05-05,11:55:02
39.964315,116.301267,0,330,39938.4966087963,2009-05-05,11:55:07
39.963887,116.301299,0,326,39938.4966666667,2009-05-05,11:55:12
39.963452,116.301361,0,326,39938.496724537,2009-05-05,11:55:17
39.963,116.30148,0,326,39938.4967824074,2009-05-05,11:55:22
39.962628,116.301641,0,323,39938.4968402778,2009-05-05,11:55:27
39.962224,116.301764,0,317,39938.4968981481,2009-05-05,11:55:32
39.961785,116.301812,0,301,39938.4969560185,2009-05-05,11:55:37
39.961373,116.301779,0,289,39938.4970138889,2009-05-05,11:55:42
39.961215,116.301749,0,275,39938.4970717593,2009-05-05,11:55:47
39.961256,116.301726,0,257,39938.4971296296,2009-05-05,11:55:52
39.961256,116.301725,0,256,39938.4971875,2009-05-05,11:55:57
39.961255,116.301719,0,255,39938.4972453704,2009-05-05,11:56:02
39.961254,116.301711,0,254,39938.4973032407,2009-05-05,11:56:07
39.961253,116.301713,0,254,39938.4973611111,2009-05-05,11:56:12
39.961254,116.301705,0,254,39938.4974189815,2009-05-05,11:56:17
39.961254,116.301705,0,254,39938.4974537037,2009-05-05,11:56:20
39.961255,116.301704,0,253,39938.4974768519,2009-05-05,11:56:22
39.961256,116.301719,0,253,39938.4975347222,2009-05-05,11:56:27
39.961259,116.301736,0,252,39938.4975925926,2009-05-05,11:56:32
39.961268,116.301751,0,252,39938.497650463,2009-05-05,11:56:37
39.961271,116.301764,0,251,39938.4977083333,2009-05-05,11:56:42
39.961272,116.30178,0,250,39938.4977662037,2009-05-05,11:56:47
39.961273,116.301793,0,249,39938.4978240741,2009-05-05,11:56:52
39.961277,116.301806,0,248,39938.4978819444,2009-05-05,11:56:57
39.961279,116.30182,0,246,39938.4979398148,2009-05-05,11:57:02
39.961279,116.301835,0,245,39938.4979976852,2009-05-05,11:57:07
39.961271,116.301847,0,243,39938.4980555556,2009-05-05,11:57:12
39.961232,116.301869,0,241,39938.4981134259,2009-05-05,11:57:17
39.961137,116.301951,0,238,39938.4981712963,2009-05-05,11:57:22
39.961071,116.302065,0,241,39938.4982291667,2009-05-05,11:57:27
39.961028,116.3021,0,244,39938.498287037,2009-05-05,11:57:32
39.96102,116.302104,0,245,39938.4983449074,2009-05-05,11:57:37
39.96102,116.302102,0,245,39938.4984027778,2009-05-05,11:57:42
39.96102,116.302102,0,245,39938.4984606481,2009-05-05,11:57:47
39.96102,116.302102,0,245,39938.4984953704,2009-05-05,11:57:50
39.961024,116.302108,0,245,39938.4985185185,2009-05-05,11:57:52
39.960992,116.302283,0,241,39938.4985763889,2009-05-05,11:57:57
39.961005,116.302567,0,237,39938.4986342593,2009-05-05,11:58:02
39.961109,116.302917,0,236,39938.4986921296,2009-05-05,11:58:07
39.961285,116.30325,0,235,39938.49875,2009-05-05,11:58:12
39.961436,116.303687,0,230,39938.4988078704,2009-05-05,11:58:17
39.961671,116.304451,0,226,39938.4988657407,2009-05-05,11:58:22
39.961841,116.305041,0,224,39938.4989236111,2009-05-05,11:58:27
39.96207,116.305613,0,220,39938.4989814815,2009-05-05,11:58:32
39.96228,116.306203,0,216,39938.4990393519,2009-05-05,11:58:37
39.962451,116.30669,0,211,39938.4990972222,2009-05-05,11:58:42
39.962527,116.306869,0,205,39938.4991550926,2009-05-05,11:58:47
39.962543,116.306862,0,207,39938.499212963,2009-05-05,11:58:52
39.96257,116.306856,0,208,39938.4992708333,2009-05-05,11:58:57
39.962639,116.30697,0,209,39938.4993287037,2009-05-05,11:59:02
39.962746,116.307172,0,214,39938.4993865741,2009-05-05,11:59:07
39.96289,116.307566,0,217,39938.4994444444,2009-05-05,11:59:12
39.963049,116.307991,0,218,39938.4995023148,2009-05-05,11:59:17
39.963206,116.308468,0,220,39938.4995601852,2009-05-05,11:59:22
39.963354,116.308986,0,222,39938.4996180556,2009-05-05,11:59:27
39.963531,116.309539,0,222,39938.4996759259,2009-05-05,11:59:32
39.963748,116.310151,0,223,39938.4997337963,2009-05-05,11:59:37
39.963968,116.310739,0,218,39938.4997916667,2009-05-05,11:59:42
39.964181,116.311321,0,213,39938.499849537,2009-05-05,11:59:47
39.964414,116.311928,0,209,39938.4999074074,2009-05-05,11:59:52
39.964614,116.312507,0,206,39938.4999652778,2009-05-05,11:59:57
39.964817,116.312997,0,198,39938.5000231481,2009-05-05,12:00:02
39.964958,116.313432,0,194,39938.5000810185,2009-05-05,12:00:07
39.965093,116.313845,0,190,39938.5001388889,2009-05-05,12:00:12
39.965186,116.314193,0,188,39938.5001967593,2009-05-05,12:00:17
39.965292,116.314499,0,182,39938.5002546296,2009-05-05,12:00:22
39.965385,116.314829,0,175,39938.5003125,2009-05-05,12:00:27
39.965381,116.315056,0,159,39938.5003703704,2009-05-05,12:00:32
39.965201,116.315216,0,151,39938.5004282407,2009-05-05,12:00:37
39.964945,116.315359,0,153,39938.5004861111,2009-05-05,12:00:42
39.96465,116.315484,0,164,39938.5005439815,2009-05-05,12:00:47
39.964456,116.315574,0,184,39938.5006018518,2009-05-05,12:00:52
39.964369,116.315568,0,205,39938.5006597222,2009-05-05,12:00:57
39.964331,116.315568,0,207,39938.5007175926,2009-05-05,12:01:02
39.964269,116.315631,0,209,39938.500775463,2009-05-05,12:01:07
39.964203,116.315771,0,237,39938.5008333333,2009-05-05,12:01:12
39.963883,116.315903,0,230,39938.5008912037,2009-05-05,12:01:17
39.963471,116.315964,0,218,39938.5009490741,2009-05-05,12:01:22
39.962966,116.316021,0,200,39938.5010069444,2009-05-05,12:01:27
39.962489,116.316113,0,188,39938.5010648148,2009-05-05,12:01:32
39.96202,116.316222,0,182,39938.5011226852,2009-05-05,12:01:37
39.961534,116.316335,0,177,39938.5011805556,2009-05-05,12:01:42
39.96102,116.316402,0,179,39938.5012384259,2009-05-05,12:01:47
39.960533,116.316476,0,183,39938.5012962963,2009-05-05,12:01:52
39.960055,116.316488,0,178,39938.5013541667,2009-05-05,12:01:57
39.959651,116.316523,0,175,39938.501412037,2009-05-05,12:02:02
39.959453,116.316628,0,187,39938.5014699074,2009-05-05,12:02:07
39.959393,116.316876,0,207,39938.5015277778,2009-05-05,12:02:12
39.959442,116.316939,0,214,39938.5015856481,2009-05-05,12:02:17
39.959303,116.316809,0,240,39938.5016435185,2009-05-05,12:02:22
39.958961,116.316893,0,292,39938.5017013889,2009-05-05,12:02:27
39.958617,116.316977,0,327,39938.5017592593,2009-05-05,12:02:32
39.958244,116.316958,0,333,39938.5018171296,2009-05-05,12:02:37
39.957828,116.316958,0,323,39938.501875,2009-05-05,12:02:42
39.957377,116.316993,0,307,39938.5019328704,2009-05-05,12:02:47
39.956831,116.316971,0,256,39938.5019907407,2009-05-05,12:02:52
39.956411,116.317042,0,242,39938.5020486111,2009-05-05,12:02:57
39.956067,116.317093,0,232,39938.5021064815,2009-05-05,12:03:02
39.955798,116.317098,0,224,39938.5021643518,2009-05-05,12:03:07
39.955708,116.317141,0,216,39938.5022222222,2009-05-05,12:03:12
39.955721,116.317157,0,205,39938.5022800926,2009-05-05,12:03:17
39.955728,116.317157,0,202,39938.502337963,2009-05-05,12:03:22
39.955731,116.317157,0,200,39938.5023958333,2009-05-05,12:03:27
39.955725,116.317159,0,199,39938.5024537037,2009-05-05,12:03:32
39.955727,116.317159,0,199,39938.5025115741,2009-05-05,12:03:37
39.955719,116.31716,0,198,39938.5025694444,2009-05-05,12:03:42
39.955712,116.317162,0,198,39938.5026273148,2009-05-05,12:03:47
39.955706,116.317162,0,198,39938.5026851852,2009-05-05,12:03:52
39.955706,116.317162,0,198,39938.5027199074,2009-05-05,12:03:55
39.955704,116.317162,0,197,39938.5027430556,2009-05-05,12:03:57
39.95565,116.317174,0,195,39938.5028009259,2009-05-05,12:04:02
39.955502,116.317189,0,182,39938.5028587963,2009-05-05,12:04:07
39.955264,116.31719,0,179,39938.5029166667,2009-05-05,12:04:12
39.954945,116.317218,0,172,39938.502974537,2009-05-05,12:04:17
39.954566,116.317275,0,169,39938.5030324074,2009-05-05,12:04:22
39.954146,116.317324,0,168,39938.5030902778,2009-05-05,12:04:27
39.953685,116.317334,0,168,39938.5031481481,2009-05-05,12:04:32
39.953201,116.317379,0,161,39938.5032060185,2009-05-05,12:04:37
39.952755,116.317383,0,157,39938.5032638889,2009-05-05,12:04:42
39.952377,116.317362,0,158,39938.5033217593,2009-05-05,12:04:47
39.952077,116.317316,0,160,39938.5033796296,2009-05-05,12:04:52
39.951968,116.317254,0,162,39938.5034375,2009-05-05,12:04:57
39.951957,116.317224,0,161,39938.5034953704,2009-05-05,12:05:02
39.951959,116.317196,0,171,39938.5035532407,2009-05-05,12:05:07
39.951972,116.317255,0,180,39938.5036111111,2009-05-05,12:05:12
39.951954,116.317256,0,181,39938.5036689815,2009-05-05,12:05:17
39.951925,116.31724,0,183,39938.5037268519,2009-05-05,12:05:22
39.951861,116.317318,0,186,39938.5037847222,2009-05-05,12:05:27
39.951816,116.317315,0,195,39938.5038425926,2009-05-05,12:05:32
39.951795,116.317294,0,188,39938.503900463,2009-05-05,12:05:37
39.951754,116.317284,0,186,39938.5039583333,2009-05-05,12:05:42
39.951691,116.317296,0,193,39938.5040162037,2009-05-05,12:05:47
39.951663,116.317338,0,190,39938.5040740741,2009-05-05,12:05:52
39.951597,116.317345,0,194,39938.5041319444,2009-05-05,12:05:57
39.951568,116.317331,0,190,39938.5041898148,2009-05-05,12:06:02
39.951527,116.317374,0,183,39938.5042476852,2009-05-05,12:06:07
39.951484,116.31741,0,180,39938.5043055556,2009-05-05,12:06:12
39.951443,116.317439,0,171,39938.5043634259,2009-05-05,12:06:17
39.951401,116.317461,0,161,39938.5044212963,2009-05-05,12:06:22
39.951359,116.317466,0,158,39938.5044791667,2009-05-05,12:06:27
39.951311,116.31746,0,155,39938.504537037,2009-05-05,12:06:32
39.95125,116.317455,0,156,39938.5045949074,2009-05-05,12:06:37
39.951185,116.317486,0,154,39938.5046527778,2009-05-05,12:06:42
39.951115,116.317536,0,152,39938.5047106481,2009-05-05,12:06:47
39.951045,116.317562,0,151,39938.5047685185,2009-05-05,12:06:52
39.951011,116.317549,0,146,39938.5048263889,2009-05-05,12:06:57
39.95097,116.317516,0,140,39938.5048842593,2009-05-05,12:07:02
39.950926,116.31747,0,138,39938.5049421296,2009-05-05,12:07:07
39.950916,116.317393,0,140,39938.505,2009-05-05,12:07:12
39.950905,116.317334,0,144,39938.5050578704,2009-05-05,12:07:17
39.950901,116.317293,0,145,39938.5051157407,2009-05-05,12:07:22
39.9509,116.317284,0,153,39938.5051736111,2009-05-05,12:07:27
39.950897,116.317243,0,154,39938.5052314815,2009-05-05,12:07:32
39.950906,116.317165,0,158,39938.5052893519,2009-05-05,12:07:37
39.950918,116.317104,0,159,39938.5053472222,2009-05-05,12:07:42
39.950924,116.317031,0,160,39938.5054050926,2009-05-05,12:07:47
39.950933,116.316975,0,158,39938.505462963,2009-05-05,12:07:52
39.950921,116.316923,0,162,39938.5055208333,2009-05-05,12:07:57
39.950933,116.316856,0,167,39938.5055787037,2009-05-05,12:08:02
39.95094,116.316799,0,170,39938.5056365741,2009-05-05,12:08:07
39.950924,116.31673,0,173,39938.5056944444,2009-05-05,12:08:12
39.950931,116.316654,0,175,39938.5057523148,2009-05-05,12:08:17
39.950923,116.316588,0,171,39938.5058101852,2009-05-05,12:08:22
39.950913,116.31652,0,167,39938.5058680556,2009-05-05,12:08:27
39.950908,116.316436,0,169,39938.5059259259,2009-05-05,12:08:32
39.950895,116.316357,0,170,39938.5059837963,2009-05-05,12:08:37
39.95089,116.316288,0,165,39938.5060416667,2009-05-05,12:08:42
39.950882,116.316211,0,165,39938.506099537,2009-05-05,12:08:47
39.950873,116.316133,0,160,39938.5061574074,2009-05-05,12:08:52
39.950868,116.316071,0,164,39938.5062152778,2009-05-05,12:08:57
39.950864,116.316005,0,166,39938.5062731481,2009-05-05,12:09:02
39.950852,116.315934,0,168,39938.5063310185,2009-05-05,12:09:07
39.950837,116.315881,0,165,39938.5063888889,2009-05-05,12:09:12
39.950813,116.31581,0,164,39938.5064467593,2009-05-05,12:09:17
39.950775,116.315752,0,166,39938.5065046296,2009-05-05,12:09:22
39.950719,116.315719,0,168,39938.5065625,2009-05-05,12:09:27
39.950648,116.315703,0,170,39938.5066203704,2009-05-05,12:09:32
39.950584,116.315684,0,176,39938.5066782407,2009-05-05,12:09:37
39.950533,116.31565,0,181,39938.5067361111,2009-05-05,12:09:42
39.950527,116.315604,0,180,39938.5067939815,2009-05-05,12:09:47
39.950547,116.315506,0,185,39938.5068518519,2009-05-05,12:09:52
39.95056,116.31543,0,185,39938.5069097222,2009-05-05,12:09:57
39.950553,116.315375,0,185,39938.5069675926,2009-05-05,12:10:02
39.950574,116.315296,0,187,39938.507025463,2009-05-05,12:10:07
39.950588,116.31523,0,192,39938.5070833333,2009-05-05,12:10:12
39.95057,116.315163,0,197,39938.5071412037,2009-05-05,12:10:17
39.950585,116.31511,0,203,39938.5071990741,2009-05-05,12:10:22
39.950591,116.315041,0,210,39938.5072569444,2009-05-05,12:10:27
39.950607,116.31498,0,214,39938.5073148148,2009-05-05,12:10:32
39.950602,116.314905,0,219,39938.5073726852,2009-05-05,12:10:37
39.950594,116.314844,0,222,39938.5074305556,2009-05-05,12:10:42
39.950601,116.314773,0,226,39938.5074884259,2009-05-05,12:10:47
39.950543,116.314667,0,220,39938.5075462963,2009-05-05,12:10:52
39.950524,116.314589,0,218,39938.5076041667,2009-05-05,12:10:57
39.950457,116.314533,0,220,39938.507662037,2009-05-05,12:11:02
39.950374,116.314481,0,222,39938.5077199074,2009-05-05,12:11:07
39.95032,116.314453,0,227,39938.5077777778,2009-05-05,12:11:12
39.950257,116.314506,0,234,39938.5078356481,2009-05-05,12:11:17
39.9502,116.314529,0,239,39938.5078935185,2009-05-05,12:11:22
39.950129,116.31455,0,245,39938.5079513889,2009-05-05,12:11:27
39.950088,116.314556,0,253,39938.5080092593,2009-05-05,12:11:32
39.950042,116.314505,0,253,39938.5080671296,2009-05-05,12:11:37
39.949998,116.314457,0,253,39938.508125,2009-05-05,12:11:42
39.949987,116.314396,0,252,39938.5081828704,2009-05-05,12:11:47
39.950005,116.314339,0,253,39938.5082407407,2009-05-05,12:11:52
39.950003,116.314284,0,250,39938.5082986111,2009-05-05,12:11:57
39.949967,116.31424,0,248,39938.5083564815,2009-05-05,12:12:02
39.949993,116.314217,0,249,39938.5084143518,2009-05-05,12:12:07
39.94981,116.314097,0,240,39938.5084722222,2009-05-05,12:12:12
39.949704,116.314041,0,241,39938.5085300926,2009-05-05,12:12:17
39.949644,116.313978,0,243,39938.508587963,2009-05-05,12:12:22
39.94959,116.313897,0,248,39938.5086458333,2009-05-05,12:12:27
39.949536,116.313864,0,257,39938.5087037037,2009-05-05,12:12:32
39.949508,116.313899,0,264,39938.5087615741,2009-05-05,12:12:37
39.949514,116.313955,0,275,39938.5088194444,2009-05-05,12:12:42
39.94951,116.313965,0,282,39938.5088773148,2009-05-05,12:12:47
39.949495,116.31398,0,288,39938.5089351852,2009-05-05,12:12:52
39.94947,116.313941,0,293,39938.5089930556,2009-05-05,12:12:57
39.949462,116.31394,0,295,39938.5090509259,2009-05-05,12:13:02
39.949459,116.313939,0,295,39938.5091087963,2009-05-05,12:13:07
39.94946,116.313936,0,296,39938.5091666667,2009-05-05,12:13:12
39.949467,116.313934,0,296,39938.509224537,2009-05-05,12:13:17
39.949473,116.313932,0,296,39938.5092824074,2009-05-05,12:13:22
39.949473,116.313932,0,296,39938.5093171296,2009-05-05,12:13:25
39.949481,116.31393,0,297,39938.5093402778,2009-05-05,12:13:27
39.949839,116.314464,0,501,39938.5126388889,2009-05-05,12:18:12
39.950058,116.314619,0,322,39938.5126967593,2009-05-05,12:18:17
39.950056,116.31462,0,321,39938.5127546296,2009-05-05,12:18:22
39.950056,116.31462,0,321,39938.5127893519,2009-05-05,12:18:25
39.950061,116.314619,0,321,39938.5128125,2009-05-05,12:18:27
39.95009,116.314635,0,319,39938.5131018519,2009-05-05,12:18:52
39.95025,116.314797,0,314,39938.5131597222,2009-05-05,12:18:57
39.950313,116.31484,0,305,39938.5132175926,2009-05-05,12:19:02
39.950313,116.31484,0,305,39938.5132523148,2009-05-05,12:19:05
39.95031,116.314844,0,303,39938.513275463,2009-05-05,12:19:07
39.950258,116.314848,0,301,39938.5133333333,2009-05-05,12:19:12
39.950222,116.314817,0,300,39938.5133912037,2009-05-05,12:19:17
39.950916,116.316135,0,296,39938.5144907407,2009-05-05,12:20:52
39.950343,116.314751,0,310,39938.5145486111,2009-05-05,12:20:57
39.950103,116.314698,0,314,39938.5146064815,2009-05-05,12:21:02
39.949713,116.314314,0,325,39938.5146643519,2009-05-05,12:21:07
39.949483,116.314131,0,331,39938.5147222222,2009-05-05,12:21:12
39.949393,116.314112,0,329,39938.5147800926,2009-05-05,12:21:17
39.949323,116.314068,0,331,39938.514837963,2009-05-05,12:21:22
39.949264,116.314018,0,325,39938.5148958333,2009-05-05,12:21:27
39.94925,116.31401,0,325,39938.5149537037,2009-05-05,12:21:32
39.949284,116.313988,0,312,39938.5150115741,2009-05-05,12:21:37
39.949348,116.313923,0,296,39938.5150694444,2009-05-05,12:21:42
39.949425,116.313874,0,288,39938.5151273148,2009-05-05,12:21:47
39.949477,116.313897,0,285,39938.5151851852,2009-05-05,12:21:52
39.949568,116.313909,0,277,39938.5152430556,2009-05-05,12:21:57
39.949808,116.313795,0,266,39938.5153009259,2009-05-05,12:22:02
39.949873,116.313773,0,263,39938.5153587963,2009-05-05,12:22:07
39.949929,116.313751,0,262,39938.5154166667,2009-05-05,12:22:12
39.950001,116.313739,0,259,39938.515474537,2009-05-05,12:22:17
39.949995,116.313641,0,257,39938.5155324074,2009-05-05,12:22:22
39.950008,116.313584,0,253,39938.5155902778,2009-05-05,12:22:27
39.950035,116.313503,0,252,39938.5156481481,2009-05-05,12:22:32
39.949889,116.313465,0,238,39938.5157060185,2009-05-05,12:22:37
39.949866,116.313391,0,224,39938.5157638889,2009-05-05,12:22:42
39.949913,116.313339,0,211,39938.5158217593,2009-05-05,12:22:47
39.949896,116.313298,0,204,39938.5158796296,2009-05-05,12:22:52
39.949872,116.313266,0,197,39938.5159375,2009-05-05,12:22:57
39.949862,116.31321,0,189,39938.5159953704,2009-05-05,12:23:02
39.94984,116.313157,0,183,39938.5160532407,2009-05-05,12:23:07
39.949817,116.313128,0,177,39938.5161111111,2009-05-05,12:23:12
39.949794,116.313111,0,171,39938.5161689815,2009-05-05,12:23:17
39.949818,116.312947,0,167,39938.5162268518,2009-05-05,12:23:22
39.949897,116.312775,0,159,39938.5162847222,2009-05-05,12:23:27
39.949928,116.312692,0,155,39938.5163425926,2009-05-05,12:23:32
39.949963,116.312617,0,154,39938.516400463,2009-05-05,12:23:37
39.94998,116.312533,0,151,39938.5164583333,2009-05-05,12:23:42
39.949984,116.312492,0,154,39938.5165162037,2009-05-05,12:23:47
39.950007,116.312503,0,154,39938.5165740741,2009-05-05,12:23:52
39.950014,116.312497,0,151,39938.5166319444,2009-05-05,12:23:57
39.950011,116.312497,0,149,39938.5166898148,2009-05-05,12:24:02
39.95001,116.312498,0,148,39938.5167476852,2009-05-05,12:24:07
39.950014,116.312498,0,148,39938.5168055556,2009-05-05,12:24:12
39.95002,116.312498,0,148,39938.5168634259,2009-05-05,12:24:17
39.95002,116.312498,0,148,39938.5168981481,2009-05-05,12:24:20
39.950025,116.312498,0,147,39938.5169212963,2009-05-05,12:24:22
39.949725,116.312388,0,572,39938.5507060185,2009-05-05,13:13:01
39.949852,116.312667,0,190,39938.5507638889,2009-05-05,13:13:06
39.949983,116.312679,0,132,39938.5508217593,2009-05-05,13:13:11
39.949821,116.31279,0,136,39938.5538310185,2009-05-05,13:17:31
39.94984,116.313209,0,141,39938.5540046296,2009-05-05,13:17:46
39.949891,116.313389,0,71,39938.5540625,2009-05-05,13:17:51
39.949926,116.313342,0,128,39938.5541203704,2009-05-05,13:17:56
39.949893,116.313325,0,142,39938.5541782407,2009-05-05,13:18:01
39.949867,116.313414,0,141,39938.5542361111,2009-05-05,13:18:06
39.949817,116.313493,0,137,39938.5542939815,2009-05-05,13:18:11
39.949876,116.313521,0,135,39938.5543518519,2009-05-05,13:18:16
39.949857,116.313513,0,141,39938.5544097222,2009-05-05,13:18:21
39.949841,116.313514,0,153,39938.5544675926,2009-05-05,13:18:26
39.949841,116.313514,0,153,39938.5545023148,2009-05-05,13:18:29
39.94984,116.31351,0,160,39938.554525463,2009-05-05,13:18:31
39.949839,116.313566,0,160,39938.5545833333,2009-05-05,13:18:36
39.949829,116.313617,0,155,39938.5546412037,2009-05-05,13:18:41
39.949848,116.313659,0,157,39938.5546990741,2009-05-05,13:18:46
39.94988,116.313727,0,154,39938.5547569444,2009-05-05,13:18:51
39.94989,116.313747,0,155,39938.5548148148,2009-05-05,13:18:56
39.949907,116.31378,0,154,39938.5548726852,2009-05-05,13:19:01
39.949907,116.313817,0,155,39938.5549305556,2009-05-05,13:19:06
39.949921,116.313841,0,158,39938.5549884259,2009-05-05,13:19:11
39.949949,116.31386,0,162,39938.5550462963,2009-05-05,13:19:16
39.949954,116.313874,0,165,39938.5551041667,2009-05-05,13:19:21
39.94997,116.313899,0,167,39938.555162037,2009-05-05,13:19:26
39.949979,116.313968,0,169,39938.5552199074,2009-05-05,13:19:31
39.949987,116.314081,0,165,39938.5552777778,2009-05-05,13:19:36
39.949978,116.314154,0,162,39938.5553356481,2009-05-05,13:19:41
39.949972,116.314176,0,162,39938.5553935185,2009-05-05,13:19:46
39.949972,116.314176,0,162,39938.5554282407,2009-05-05,13:19:49
39.949966,116.31418,0,162,39938.5554513889,2009-05-05,13:19:51
39.949967,116.314191,0,162,39938.5555092593,2009-05-05,13:19:56
39.949967,116.314256,0,165,39938.5555671296,2009-05-05,13:20:01
39.94997,116.314296,0,170,39938.555625,2009-05-05,13:20:06
39.949971,116.314337,0,173,39938.5556828704,2009-05-05,13:20:11
39.949973,116.31437,0,178,39938.5557407407,2009-05-05,13:20:16
39.949976,116.314395,0,180,39938.5557986111,2009-05-05,13:20:21
39.94997,116.314397,0,180,39938.5558564815,2009-05-05,13:20:26
39.94997,116.314397,0,180,39938.5558912037,2009-05-05,13:20:29
39.949966,116.3144,0,180,39938.5559143518,2009-05-05,13:20:31
39.949959,116.314432,0,182,39938.5559722222,2009-05-05,13:20:36
39.949952,116.314487,0,183,39938.5560300926,2009-05-05,13:20:41
39.949953,116.314543,0,184,39938.556087963,2009-05-05,13:20:46
39.949954,116.314594,0,186,39938.5561458333,2009-05-05,13:20:51
39.949901,116.314669,0,186,39938.5562037037,2009-05-05,13:20:56
39.949876,116.31472,0,191,39938.5562615741,2009-05-05,13:21:01
39.949862,116.314776,0,194,39938.5563194444,2009-05-05,13:21:06
39.949874,116.314833,0,196,39938.5563773148,2009-05-05,13:21:11
39.949883,116.314859,0,196,39938.5564351852,2009-05-05,13:21:16
39.949898,116.314901,0,197,39938.5564930556,2009-05-05,13:21:21
39.949902,116.314976,0,200,39938.5565509259,2009-05-05,13:21:26
39.949916,116.315017,0,203,39938.5566087963,2009-05-05,13:21:31
39.949938,116.315066,0,206,39938.5566666667,2009-05-05,13:21:36
39.949957,116.315086,0,211,39938.556724537,2009-05-05,13:21:41
39.949958,116.3151,0,215,39938.5567824074,2009-05-05,13:21:46
39.949957,116.315117,0,216,39938.5568402778,2009-05-05,13:21:51
39.949957,116.315117,0,216,39938.556875,2009-05-05,13:21:54
39.94995,116.315125,0,218,39938.5568981481,2009-05-05,13:21:56
39.949913,116.315203,0,225,39938.5569560185,2009-05-05,13:22:01
39.949892,116.315291,0,229,39938.5570138889,2009-05-05,13:22:06
39.949885,116.315385,0,235,39938.5570717593,2009-05-05,13:22:11
39.949885,116.315438,0,239,39938.5571296296,2009-05-05,13:22:16
39.949876,116.31546,0,242,39938.5571875,2009-05-05,13:22:21
39.949876,116.31546,0,242,39938.5572222222,2009-05-05,13:22:24
39.949882,116.315467,0,241,39938.5572453704,2009-05-05,13:22:26
39.949897,116.315486,0,241,39938.5573032407,2009-05-05,13:22:31
39.949902,116.315512,0,241,39938.5573611111,2009-05-05,13:22:36
39.94994,116.315551,0,246,39938.5574189815,2009-05-05,13:22:41
39.95,116.315585,0,248,39938.5574768518,2009-05-05,13:22:46
39.950051,116.315623,0,242,39938.5575347222,2009-05-05,13:22:51
39.950114,116.315645,0,237,39938.5575925926,2009-05-05,13:22:56
39.950186,116.315661,0,235,39938.557650463,2009-05-05,13:23:01
39.95024,116.315685,0,231,39938.5577083333,2009-05-05,13:23:06
39.950309,116.315698,0,225,39938.5577662037,2009-05-05,13:23:11
39.950406,116.315727,0,222,39938.5578240741,2009-05-05,13:23:16
39.950456,116.31572,0,206,39938.5578819444,2009-05-05,13:23:21
39.950492,116.315709,0,205,39938.5579398148,2009-05-05,13:23:26
39.950519,116.315712,0,206,39938.5579976852,2009-05-05,13:23:31
39.950589,116.315683,0,209,39938.5580555556,2009-05-05,13:23:36
39.950617,116.31568,0,210,39938.5581134259,2009-05-05,13:23:41
39.950625,116.31567,0,207,39938.5581712963,2009-05-05,13:23:46
39.950688,116.315623,0,207,39938.5582291667,2009-05-05,13:23:51
39.950723,116.315641,0,205,39938.558287037,2009-05-05,13:23:56
39.950746,116.315678,0,208,39938.5583449074,2009-05-05,13:24:01
39.950791,116.315709,0,214,39938.5584027778,2009-05-05,13:24:06
39.950792,116.315678,0,221,39938.5584606482,2009-05-05,13:24:11
39.950792,116.315678,0,221,39938.5584953704,2009-05-05,13:24:14
39.950798,116.31568,0,223,39938.5585185185,2009-05-05,13:24:16
39.950812,116.315734,0,221,39938.5585763889,2009-05-05,13:24:21
39.950816,116.315785,0,221,39938.5586342593,2009-05-05,13:24:26
39.950808,116.315865,0,220,39938.5586921296,2009-05-05,13:24:31
39.950813,116.315971,0,216,39938.55875,2009-05-05,13:24:36
39.950812,116.31605,0,214,39938.5588078704,2009-05-05,13:24:41
39.950827,116.316125,0,212,39938.5588657407,2009-05-05,13:24:46
39.950837,116.31619,0,212,39938.5589236111,2009-05-05,13:24:51
39.950839,116.316249,0,209,39938.5589814815,2009-05-05,13:24:56
39.950848,116.316296,0,208,39938.5590393519,2009-05-05,13:25:01
39.950866,116.316347,0,207,39938.5590972222,2009-05-05,13:25:06
39.950867,116.316395,0,206,39938.5591550926,2009-05-05,13:25:11
39.950876,116.31644,0,206,39938.559212963,2009-05-05,13:25:16
39.95087,116.316481,0,205,39938.5592708333,2009-05-05,13:25:21
39.95088,116.316521,0,204,39938.5593287037,2009-05-05,13:25:26
39.95088,116.316558,0,204,39938.5593865741,2009-05-05,13:25:31
39.950874,116.316561,0,203,39938.5594444444,2009-05-05,13:25:36
39.950874,116.316561,0,203,39938.5594791667,2009-05-05,13:25:39
39.95087,116.316563,0,203,39938.5595023148,2009-05-05,13:25:41
39.95086,116.316601,0,203,39938.5595601852,2009-05-05,13:25:46
39.950854,116.316675,0,203,39938.5596180556,2009-05-05,13:25:51
39.950857,116.316754,0,203,39938.5596759259,2009-05-05,13:25:56
39.950856,116.316861,0,201,39938.5597337963,2009-05-05,13:26:01
39.950858,116.316971,0,196,39938.5597916667,2009-05-05,13:26:06
39.950857,116.317046,0,191,39938.559849537,2009-05-05,13:26:11
39.95085,116.317114,0,184,39938.5599074074,2009-05-05,13:26:16
39.950864,116.317179,0,182,39938.5599652778,2009-05-05,13:26:21
39.950871,116.31728,0,177,39938.5600231481,2009-05-05,13:26:26
39.950873,116.317293,0,176,39938.5600810185,2009-05-05,13:26:31
39.950861,116.317297,0,175,39938.5601388889,2009-05-05,13:26:36
39.950847,116.3173,0,172,39938.5601967593,2009-05-05,13:26:41
39.950844,116.317301,0,172,39938.5602546296,2009-05-05,13:26:46
39.950843,116.3173,0,171,39938.5603125,2009-05-05,13:26:51
39.950836,116.317301,0,171,39938.5603703704,2009-05-05,13:26:56
39.950829,116.317301,0,171,39938.5604282407,2009-05-05,13:27:01
39.950826,116.317302,0,171,39938.5604861111,2009-05-05,13:27:06
39.950828,116.317302,0,171,39938.5605439815,2009-05-05,13:27:11
39.950827,116.317302,0,171,39938.5606018519,2009-05-05,13:27:16
39.950829,116.317301,0,171,39938.5606597222,2009-05-05,13:27:21
39.95083,116.3173,0,171,39938.5607175926,2009-05-05,13:27:26
39.950833,116.3173,0,171,39938.560775463,2009-05-05,13:27:31
39.950835,116.317299,0,171,39938.5608333333,2009-05-05,13:27:36
39.950836,116.317298,0,171,39938.5608912037,2009-05-05,13:27:41
39.950837,116.317297,0,170,39938.5609490741,2009-05-05,13:27:46
39.950839,116.317297,0,170,39938.5610069444,2009-05-05,13:27:51
39.950838,116.317297,0,170,39938.5610648148,2009-05-05,13:27:56
39.950839,116.317297,0,169,39938.5611226852,2009-05-05,13:28:01
39.950839,116.317297,0,169,39938.5611805556,2009-05-05,13:28:06
39.950839,116.317297,0,169,39938.5612384259,2009-05-05,13:28:11
39.950839,116.317297,0,169,39938.5612962963,2009-05-05,13:28:16
39.95084,116.317297,0,169,39938.5613541667,2009-05-05,13:28:21
39.95084,116.317298,0,169,39938.561412037,2009-05-05,13:28:26
39.95084,116.317298,0,169,39938.5614699074,2009-05-05,13:28:31
39.95084,116.317298,0,169,39938.5615046296,2009-05-05,13:28:34
39.95084,116.317299,0,169,39938.5615277778,2009-05-05,13:28:36
39.950846,116.31731,0,169,39938.5615856481,2009-05-05,13:28:41
39.950868,116.317352,0,169,39938.5616435185,2009-05-05,13:28:46
39.950896,116.317372,0,169,39938.5617013889,2009-05-05,13:28:51
39.950925,116.317386,0,169,39938.5617592593,2009-05-05,13:28:56
39.95098,116.317397,0,169,39938.5618171296,2009-05-05,13:29:01
39.951017,116.317422,0,170,39938.561875,2009-05-05,13:29:06
39.951062,116.31742,0,169,39938.5619328704,2009-05-05,13:29:11
39.951088,116.317427,0,168,39938.5619907407,2009-05-05,13:29:16
39.951105,116.317475,0,167,39938.5620486111,2009-05-05,13:29:21
39.951112,116.31749,0,165,39938.5621064815,2009-05-05,13:29:26
39.951136,116.317514,0,164,39938.5621643519,2009-05-05,13:29:31
39.951167,116.317522,0,164,39938.5622222222,2009-05-05,13:29:36
39.951221,116.317496,0,164,39938.5622800926,2009-05-05,13:29:41
39.951235,116.317521,0,162,39938.562337963,2009-05-05,13:29:46
39.951262,116.317529,0,162,39938.5623958333,2009-05-05,13:29:51
39.951269,116.317538,0,164,39938.5624537037,2009-05-05,13:29:56
39.951319,116.317513,0,166,39938.5625115741,2009-05-05,13:30:01
39.95135,116.317508,0,164,39938.5625694444,2009-05-05,13:30:06
39.95139,116.317488,0,165,39938.5626273148,2009-05-05,13:30:11
39.951408,116.317498,0,167,39938.5626851852,2009-05-05,13:30:16
39.951441,116.317477,0,169,39938.5627430556,2009-05-05,13:30:21
39.951491,116.317457,0,171,39938.5628009259,2009-05-05,13:30:26
39.951536,116.317445,0,177,39938.5628587963,2009-05-05,13:30:31
39.951544,116.317456,0,176,39938.5629166667,2009-05-05,13:30:36
39.951541,116.317459,0,177,39938.562974537,2009-05-05,13:30:41
39.951541,116.317459,0,177,39938.5630092593,2009-05-05,13:30:44
39.951543,116.317462,0,177,39938.5630324074,2009-05-05,13:30:46
39.951542,116.317498,0,181,39938.5630902778,2009-05-05,13:30:51
39.95155,116.317544,0,184,39938.5631481481,2009-05-05,13:30:56
39.951549,116.317562,0,183,39938.5632060185,2009-05-05,13:31:01
39.951552,116.317587,0,182,39938.5632638889,2009-05-05,13:31:06
39.95156,116.317649,0,183,39938.5633217593,2009-05-05,13:31:11
39.951578,116.317798,0,193,39938.5633796296,2009-05-05,13:31:16
39.9516,116.317945,0,198,39938.5634375,2009-05-05,13:31:21
39.95159,116.317995,0,203,39938.5634953704,2009-05-05,13:31:26
39.951572,116.317993,0,206,39938.5635532407,2009-05-05,13:31:31
39.951551,116.318012,0,205,39938.5636111111,2009-05-05,13:31:36
39.951536,116.318029,0,205,39938.5636689815,2009-05-05,13:31:41
39.951536,116.318029,0,205,39938.5637037037,2009-05-05,13:31:44
39.951528,116.318031,0,205,39938.5637268518,2009-05-05,13:31:46
39.951538,116.318036,0,207,39938.5637847222,2009-05-05,13:31:51
39.951498,116.318041,0,205,39938.5638425926,2009-05-05,13:31:56
39.951469,116.318044,0,206,39938.563900463,2009-05-05,13:32:01
39.951449,116.318053,0,208,39938.5639583333,2009-05-05,13:32:06
39.951374,116.318004,0,211,39938.5640162037,2009-05-05,13:32:11
39.951343,116.318024,0,209,39938.5640740741,2009-05-05,13:32:16
39.951487,116.317821,0,417,39938.5737962963,2009-05-05,13:46:16
39.951655,116.317707,0,471,39938.5738541667,2009-05-05,13:46:21
39.951744,116.317696,0,519,39938.573912037,2009-05-05,13:46:26
39.951623,116.317622,0,535,39938.5739699074,2009-05-05,13:46:31
39.951626,116.317621,0,541,39938.5740277778,2009-05-05,13:46:36
39.951626,116.317621,0,541,39938.5740625,2009-05-05,13:46:39
39.951623,116.317613,0,547,39938.5740856482,2009-05-05,13:46:41
39.951619,116.317603,0,554,39938.5741435185,2009-05-05,13:46:46
39.951613,116.31759,0,560,39938.5742013889,2009-05-05,13:46:51
39.95161,116.317582,0,564,39938.5742592593,2009-05-05,13:46:56
39.951611,116.31758,0,568,39938.5743171296,2009-05-05,13:47:01
39.951612,116.317577,0,573,39938.574375,2009-05-05,13:47:06
39.951616,116.317576,0,577,39938.5744328704,2009-05-05,13:47:11
39.951619,116.317571,0,582,39938.5744907407,2009-05-05,13:47:16
39.951621,116.317565,0,586,39938.5745486111,2009-05-05,13:47:21
39.95162,116.317559,0,590,39938.5746064815,2009-05-05,13:47:26
39.951621,116.317554,0,594,39938.5746643519,2009-05-05,13:47:31
39.951622,116.317551,0,597,39938.5747222222,2009-05-05,13:47:36
39.951622,116.317549,0,600,39938.5747800926,2009-05-05,13:47:41
39.951622,116.317546,0,603,39938.574837963,2009-05-05,13:47:46
39.951622,116.317544,0,606,39938.5748958333,2009-05-05,13:47:51
39.951622,116.317544,0,609,39938.5749537037,2009-05-05,13:47:56
39.951623,116.317544,0,611,39938.5750115741,2009-05-05,13:48:01
39.951622,116.317544,0,613,39938.5750694444,2009-05-05,13:48:06
39.951622,116.317543,0,616,39938.5751273148,2009-05-05,13:48:11
39.95162,116.317541,0,618,39938.5751851852,2009-05-05,13:48:16
39.951615,116.317535,0,621,39938.5752430556,2009-05-05,13:48:21
39.951611,116.317527,0,624,39938.5753009259,2009-05-05,13:48:26
39.951609,116.317522,0,626,39938.5753587963,2009-05-05,13:48:31
39.951606,116.317518,0,629,39938.5754166667,2009-05-05,13:48:36
39.951605,116.317513,0,631,39938.575474537,2009-05-05,13:48:41
39.951604,116.317508,0,633,39938.5755324074,2009-05-05,13:48:46
39.951605,116.317504,0,636,39938.5755902778,2009-05-05,13:48:51
39.951605,116.317499,0,639,39938.5756481481,2009-05-05,13:48:56
39.951602,116.317495,0,642,39938.5757060185,2009-05-05,13:49:01
39.951597,116.317492,0,644,39938.5757638889,2009-05-05,13:49:06
39.951597,116.317492,0,644,39938.5757986111,2009-05-05,13:49:09
39.95159,116.317491,0,646,39938.5758217593,2009-05-05,13:49:11
39.951581,116.317496,0,646,39938.5758796296,2009-05-05,13:49:16
39.951573,116.317502,0,647,39938.5759375,2009-05-05,13:49:21
39.951566,116.317501,0,649,39938.5759953704,2009-05-05,13:49:26
39.951562,116.317496,0,651,39938.5760532407,2009-05-05,13:49:31
39.951561,116.317494,0,653,39938.5761111111,2009-05-05,13:49:36
39.951558,116.317494,0,654,39938.5761689815,2009-05-05,13:49:41
39.951554,116.317495,0,656,39938.5762268519,2009-05-05,13:49:46
39.951548,116.317495,0,657,39938.5762847222,2009-05-05,13:49:51
39.951543,116.317498,0,658,39938.5763425926,2009-05-05,13:49:56
39.951539,116.317499,0,660,39938.576400463,2009-05-05,13:50:01
39.951536,116.317499,0,661,39938.5764583333,2009-05-05,13:50:06
39.951534,116.317497,0,661,39938.5765162037,2009-05-05,13:50:11
39.951533,116.317496,0,662,39938.5765740741,2009-05-05,13:50:16
39.951533,116.317495,0,662,39938.5766319444,2009-05-05,13:50:21
39.951532,116.317495,0,662,39938.5766898148,2009-05-05,13:50:26
39.951531,116.317496,0,661,39938.5767476852,2009-05-05,13:50:31
39.951531,116.317496,0,662,39938.5768055556,2009-05-05,13:50:36
39.95153,116.317496,0,661,39938.5768634259,2009-05-05,13:50:41
39.951529,116.317496,0,661,39938.5769212963,2009-05-05,13:50:46
39.951529,116.317496,0,661,39938.5769791667,2009-05-05,13:50:51
39.951528,116.317495,0,661,39938.577037037,2009-05-05,13:50:56
39.951527,116.317496,0,661,39938.5770949074,2009-05-05,13:51:01
39.951527,116.317495,0,661,39938.5771527778,2009-05-05,13:51:06
39.951527,116.317495,0,662,39938.5772106481,2009-05-05,13:51:11
39.951527,116.317494,0,662,39938.5772685185,2009-05-05,13:51:16
39.951527,116.317494,0,661,39938.5773263889,2009-05-05,13:51:21
39.951525,116.317495,0,661,39938.5773842593,2009-05-05,13:51:26
39.951524,116.317495,0,661,39938.5774421296,2009-05-05,13:51:31
39.951523,116.317495,0,661,39938.5775,2009-05-05,13:51:36
39.951522,116.317495,0,661,39938.5775578704,2009-05-05,13:51:41
39.951521,116.317495,0,660,39938.5776157407,2009-05-05,13:51:46
39.95152,116.317495,0,660,39938.5776736111,2009-05-05,13:51:51
39.951519,116.317494,0,660,39938.5777314815,2009-05-05,13:51:56
39.951518,116.317494,0,660,39938.5777893519,2009-05-05,13:52:01
39.951517,116.317493,0,660,39938.5778472222,2009-05-05,13:52:06
39.951516,116.317493,0,660,39938.5779050926,2009-05-05,13:52:11
39.951516,116.317492,0,659,39938.577962963,2009-05-05,13:52:16
39.951515,116.31749,0,659,39938.5780208333,2009-05-05,13:52:21
39.951515,116.317489,0,659,39938.5780787037,2009-05-05,13:52:26
39.951514,116.317488,0,659,39938.5781365741,2009-05-05,13:52:31
39.951513,116.317488,0,659,39938.5781944444,2009-05-05,13:52:36
39.951512,116.317489,0,659,39938.5782523148,2009-05-05,13:52:41
39.951512,116.317489,0,659,39938.5783101852,2009-05-05,13:52:46
39.951511,116.317488,0,659,39938.5783680556,2009-05-05,13:52:51
39.95151,116.317489,0,659,39938.5784259259,2009-05-05,13:52:56
39.951509,116.31749,0,658,39938.5784837963,2009-05-05,13:53:01
39.951508,116.317491,0,658,39938.5785416667,2009-05-05,13:53:06
39.951508,116.317492,0,658,39938.578599537,2009-05-05,13:53:11
39.951507,116.317491,0,658,39938.5786574074,2009-05-05,13:53:16
39.951507,116.317491,0,658,39938.5787152778,2009-05-05,13:53:21
39.951508,116.31749,0,658,39938.5787731481,2009-05-05,13:53:26
39.951507,116.31749,0,657,39938.5788310185,2009-05-05,13:53:31
39.951506,116.317489,0,657,39938.5788888889,2009-05-05,13:53:36
39.951505,116.317489,0,657,39938.5789467593,2009-05-05,13:53:41
39.951504,116.317489,0,657,39938.5790046296,2009-05-05,13:53:46
39.951503,116.31749,0,657,39938.5790625,2009-05-05,13:53:51
39.951501,116.31749,0,657,39938.5791203704,2009-05-05,13:53:56
39.951499,116.317492,0,656,39938.5791782407,2009-05-05,13:54:01
39.951498,116.317493,0,656,39938.5792361111,2009-05-05,13:54:06
39.951497,116.317493,0,656,39938.5792939815,2009-05-05,13:54:11
39.951497,116.317494,0,656,39938.5793518518,2009-05-05,13:54:16
39.951497,116.317494,0,656,39938.5794097222,2009-05-05,13:54:21
39.951496,116.317494,0,656,39938.5794675926,2009-05-05,13:54:26
39.951495,116.317494,0,656,39938.579525463,2009-05-05,13:54:31
39.951492,116.317494,0,656,39938.5795833333,2009-05-05,13:54:36
39.95149,116.317496,0,656,39938.5796412037,2009-05-05,13:54:41
39.951488,116.317497,0,655,39938.5796990741,2009-05-05,13:54:46
39.951487,116.317499,0,655,39938.5797569444,2009-05-05,13:54:51
39.951486,116.3175,0,655,39938.5798148148,2009-05-05,13:54:56
39.951485,116.3175,0,654,39938.5798726852,2009-05-05,13:55:01
39.951485,116.317501,0,654,39938.5799305556,2009-05-05,13:55:06
39.951484,116.317502,0,654,39938.5799884259,2009-05-05,13:55:11
39.951483,116.317502,0,654,39938.5800462963,2009-05-05,13:55:16
39.951483,116.317502,0,654,39938.5801041667,2009-05-05,13:55:21
39.951482,116.317503,0,654,39938.580162037,2009-05-05,13:55:26
39.951481,116.317503,0,654,39938.5802199074,2009-05-05,13:55:31
39.951477,116.317503,0,653,39938.5802777778,2009-05-05,13:55:36
39.951471,116.317502,0,653,39938.5803356481,2009-05-05,13:55:41
39.951468,116.317504,0,652,39938.5803935185,2009-05-05,13:55:46
39.951463,116.317503,0,651,39938.5804513889,2009-05-05,13:55:51
39.951455,116.317502,0,649,39938.5805092593,2009-05-05,13:55:56
39.95145,116.317505,0,647,39938.5805671296,2009-05-05,13:56:01
39.951442,116.31751,0,645,39938.580625,2009-05-05,13:56:06
39.951437,116.317514,0,643,39938.5806828704,2009-05-05,13:56:11
39.951432,116.317517,0,640,39938.5807407407,2009-05-05,13:56:16
39.951428,116.317522,0,636,39938.5807986111,2009-05-05,13:56:21
39.951425,116.317525,0,633,39938.5808564815,2009-05-05,13:56:26
39.951421,116.317527,0,629,39938.5809143518,2009-05-05,13:56:31
39.951415,116.31753,0,626,39938.5809722222,2009-05-05,13:56:36
39.95141,116.317533,0,623,39938.5810300926,2009-05-05,13:56:41
39.951407,116.317536,0,620,39938.581087963,2009-05-05,13:56:46
39.951403,116.317539,0,617,39938.5811458333,2009-05-05,13:56:51
39.951403,116.317539,0,617,39938.5811805556,2009-05-05,13:56:54
39.951395,116.317545,0,613,39938.5812037037,2009-05-05,13:56:56
39.951384,116.317556,0,609,39938.5812615741,2009-05-05,13:57:01
39.951375,116.317567,0,605,39938.5813194444,2009-05-05,13:57:06
39.951369,116.317579,0,600,39938.5813773148,2009-05-05,13:57:11
39.951364,116.317589,0,595,39938.5814351852,2009-05-05,13:57:16
39.95136,116.317599,0,591,39938.5814930556,2009-05-05,13:57:21
39.951356,116.317608,0,586,39938.5815509259,2009-05-05,13:57:26
39.951353,116.317615,0,581,39938.5816087963,2009-05-05,13:57:31
39.95135,116.317622,0,577,39938.5816666667,2009-05-05,13:57:36
39.951348,116.317629,0,574,39938.581724537,2009-05-05,13:57:41
39.951347,116.31763,0,569,39938.5817824074,2009-05-05,13:57:46
39.951346,116.317631,0,564,39938.5818402778,2009-05-05,13:57:51
39.951346,116.317634,0,559,39938.5818981482,2009-05-05,13:57:56
39.951342,116.317639,0,555,39938.5819560185,2009-05-05,13:58:01
39.951339,116.317644,0,550,39938.5820138889,2009-05-05,13:58:06
39.951337,116.317649,0,545,39938.5820717593,2009-05-05,13:58:11
39.951336,116.317655,0,540,39938.5821296296,2009-05-05,13:58:16
39.951334,116.317658,0,535,39938.5821875,2009-05-05,13:58:21
39.951332,116.317657,0,531,39938.5822453704,2009-05-05,13:58:26
39.951332,116.317656,0,527,39938.5823032407,2009-05-05,13:58:31
39.951333,116.317656,0,523,39938.5823611111,2009-05-05,13:58:36
39.951333,116.317657,0,519,39938.5824189815,2009-05-05,13:58:41
39.95133,116.317659,0,515,39938.5824768519,2009-05-05,13:58:46
39.951326,116.317663,0,511,39938.5825347222,2009-05-05,13:58:51
39.951325,116.317663,0,507,39938.5825925926,2009-05-05,13:58:56
39.951321,116.317665,0,503,39938.582650463,2009-05-05,13:59:01
39.951316,116.317668,0,501,39938.5827083333,2009-05-05,13:59:06
39.95131,116.31767,0,499,39938.5827662037,2009-05-05,13:59:11
39.951306,116.317674,0,497,39938.5828240741,2009-05-05,13:59:16
39.9513,116.317677,0,496,39938.5828819444,2009-05-05,13:59:21
39.951298,116.317678,0,494,39938.5829398148,2009-05-05,13:59:26
39.951299,116.317679,0,494,39938.5829976852,2009-05-05,13:59:31
39.951299,116.317679,0,493,39938.5830555556,2009-05-05,13:59:36
39.951298,116.317679,0,493,39938.5831134259,2009-05-05,13:59:41
39.951297,116.317679,0,493,39938.5831712963,2009-05-05,13:59:46
39.951296,116.31768,0,493,39938.5832291667,2009-05-05,13:59:51
39.951296,116.31768,0,493,39938.583287037,2009-05-05,13:59:56
39.951296,116.317681,0,493,39938.5833449074,2009-05-05,14:00:01
39.951296,116.317681,0,493,39938.5834027778,2009-05-05,14:00:06
39.951295,116.317681,0,493,39938.5834606481,2009-05-05,14:00:11
39.951295,116.317682,0,493,39938.5835185185,2009-05-05,14:00:16
39.951295,116.317683,0,493,39938.5835763889,2009-05-05,14:00:21
39.951294,116.317684,0,493,39938.5836342593,2009-05-05,14:00:26
39.951293,116.317684,0,493,39938.5836921296,2009-05-05,14:00:31
39.951293,116.317685,0,493,39938.58375,2009-05-05,14:00:36
39.951293,116.317685,0,493,39938.5838078704,2009-05-05,14:00:41
39.951292,116.317686,0,493,39938.5838657407,2009-05-05,14:00:46
39.951291,116.317687,0,493,39938.5839236111,2009-05-05,14:00:51
39.951291,116.317687,0,493,39938.5839814815,2009-05-05,14:00:56
39.95129,116.317687,0,493,39938.5840393519,2009-05-05,14:01:01
39.95129,116.317688,0,493,39938.5840972222,2009-05-05,14:01:06
39.951289,116.317688,0,493,39938.5841550926,2009-05-05,14:01:11
39.951288,116.317689,0,493,39938.584212963,2009-05-05,14:01:16
39.951287,116.317689,0,493,39938.5842708333,2009-05-05,14:01:21
39.951287,116.317688,0,493,39938.5843287037,2009-05-05,14:01:26
39.951288,116.317686,0,493,39938.5843865741,2009-05-05,14:01:31
39.951288,116.317685,0,493,39938.5844444444,2009-05-05,14:01:36
39.951288,116.317683,0,493,39938.5845023148,2009-05-05,14:01:41
39.951288,116.317683,0,493,39938.5845601852,2009-05-05,14:01:46
39.951288,116.317683,0,493,39938.5846180556,2009-05-05,14:01:51
39.951288,116.317682,0,493,39938.5846759259,2009-05-05,14:01:56
39.951287,116.317683,0,493,39938.5847337963,2009-05-05,14:02:01
39.951285,116.317683,0,493,39938.5847916667,2009-05-05,14:02:06
39.951285,116.317683,0,493,39938.584849537,2009-05-05,14:02:11
39.951284,116.317684,0,493,39938.5849074074,2009-05-05,14:02:16
39.951284,116.317684,0,493,39938.5849421296,2009-05-05,14:02:19
39.951284,116.317681,0,493,39938.5849652778,2009-05-05,14:02:21
39.95133,116.317631,0,493,39938.5850231481,2009-05-05,14:02:26
39.95133,116.317631,0,493,39938.5850578704,2009-05-05,14:02:29
39.951322,116.317632,0,493,39938.5850810185,2009-05-05,14:02:31
39.951355,116.317622,0,493,39938.5851388889,2009-05-05,14:02:36
39.951588,116.317612,0,492,39938.5851967593,2009-05-05,14:02:41
39.951832,116.317601,0,493,39938.5852546296,2009-05-05,14:02:46
39.952216,116.317674,0,493,39938.5853125,2009-05-05,14:02:51
39.95268,116.318111,0,486,39938.5853703704,2009-05-05,14:02:56
39.953248,116.318032,0,477,39938.5854282407,2009-05-05,14:03:01
39.953908,116.317912,0,472,39938.5854861111,2009-05-05,14:03:06
39.954538,116.31775,0,466,39938.5855439815,2009-05-05,14:03:11
39.954993,116.317584,0,447,39938.5856018519,2009-05-05,14:03:16
39.955017,116.317499,0,425,39938.5856597222,2009-05-05,14:03:21
39.955059,116.317454,0,407,39938.5857175926,2009-05-05,14:03:26
39.955091,116.317429,0,392,39938.585775463,2009-05-05,14:03:31
39.955124,116.317383,0,378,39938.5858333333,2009-05-05,14:03:36
39.955167,116.317354,0,362,39938.5858912037,2009-05-05,14:03:41
39.95518,116.317333,0,354,39938.5859490741,2009-05-05,14:03:46
39.9552,116.317336,0,344,39938.5860069444,2009-05-05,14:03:51
39.955212,116.317345,0,334,39938.5860648148,2009-05-05,14:03:56
39.955231,116.317344,0,318,39938.5861226852,2009-05-05,14:04:01
39.955318,116.317329,0,317,39938.5861805556,2009-05-05,14:04:06
39.955326,116.317329,0,312,39938.5862384259,2009-05-05,14:04:11
39.955334,116.317327,0,309,39938.5862962963,2009-05-05,14:04:16
39.955342,116.317325,0,304,39938.5863541667,2009-05-05,14:04:21
39.955345,116.317325,0,298,39938.586412037,2009-05-05,14:04:26
39.955345,116.317325,0,297,39938.5864699074,2009-05-05,14:04:31
39.955345,116.317325,0,297,39938.5865046296,2009-05-05,14:04:34
39.955346,116.317325,0,296,39938.5865277778,2009-05-05,14:04:36
39.955323,116.317335,0,294,39938.5865856481,2009-05-05,14:04:41
39.955282,116.31736,0,294,39938.5866435185,2009-05-05,14:04:46
39.95523,116.317367,0,294,39938.5867013889,2009-05-05,14:04:51
39.955282,116.317353,0,294,39938.5867592593,2009-05-05,14:04:56
39.955388,116.317179,0,289,39938.5868171296,2009-05-05,14:05:01
39.955368,116.316809,0,285,39938.586875,2009-05-05,14:05:06
39.955356,116.316349,0,282,39938.5869328704,2009-05-05,14:05:11
39.955363,116.315801,0,279,39938.5869907407,2009-05-05,14:05:16
39.955411,116.315172,0,275,39938.5870486111,2009-05-05,14:05:21
39.955518,116.314486,0,272,39938.5871064815,2009-05-05,14:05:26
39.955547,116.313802,0,269,39938.5871643518,2009-05-05,14:05:31
39.955584,116.313136,0,268,39938.5872222222,2009-05-05,14:05:36
39.955566,116.312471,0,267,39938.5872800926,2009-05-05,14:05:41
39.955549,116.311962,0,267,39938.587337963,2009-05-05,14:05:46
39.955565,116.311752,0,265,39938.5873958333,2009-05-05,14:05:51
39.955552,116.31177,0,262,39938.5874537037,2009-05-05,14:05:56
39.955554,116.311685,0,260,39938.5875115741,2009-05-05,14:06:01
39.95572,116.311397,0,259,39938.5875694444,2009-05-05,14:06:06
39.955753,116.310946,0,259,39938.5876273148,2009-05-05,14:06:11
39.955776,116.310392,0,257,39938.5876851852,2009-05-05,14:06:16
39.955806,116.30975,0,259,39938.5877430556,2009-05-05,14:06:21
39.95582,116.309093,0,259,39938.5878009259,2009-05-05,14:06:26
39.955813,116.308423,0,258,39938.5878587963,2009-05-05,14:06:31
39.955793,116.307686,0,256,39938.5879166667,2009-05-05,14:06:36
39.955793,116.306935,0,254,39938.587974537,2009-05-05,14:06:41
39.955759,116.306165,0,251,39938.5880324074,2009-05-05,14:06:46
39.955738,116.305429,0,249,39938.5880902778,2009-05-05,14:06:51
39.955768,116.304768,0,247,39938.5881481481,2009-05-05,14:06:56
39.955723,116.304293,0,245,39938.5882060185,2009-05-05,14:07:01
39.955704,116.304216,0,244,39938.5882638889,2009-05-05,14:07:06
39.955698,116.304195,0,243,39938.5883217593,2009-05-05,14:07:11
39.955715,116.304037,0,240,39938.5883796296,2009-05-05,14:07:16
39.955709,116.303729,0,236,39938.5884375,2009-05-05,14:07:21
39.955694,116.303424,0,232,39938.5884953704,2009-05-05,14:07:26
39.955738,116.303303,0,228,39938.5885532407,2009-05-05,14:07:31
39.955841,116.303225,0,230,39938.5886111111,2009-05-05,14:07:36
39.956181,116.303141,0,236,39938.5886689815,2009-05-05,14:07:41
39.95681,116.303158,0,237,39938.5887268518,2009-05-05,14:07:46
39.957498,116.303066,0,234,39938.5887847222,2009-05-05,14:07:51
39.958146,116.302943,0,232,39938.5888425926,2009-05-05,14:07:56
39.958789,116.302856,0,228,39938.588900463,2009-05-05,14:08:01
39.959348,116.302752,0,225,39938.5889583333,2009-05-05,14:08:06
39.959743,116.302693,0,216,39938.5890162037,2009-05-05,14:08:11
39.960045,116.302647,0,208,39938.5890740741,2009-05-05,14:08:16
39.960277,116.30259,0,205,39938.5891319444,2009-05-05,14:08:21
39.960482,116.302543,0,202,39938.5891898148,2009-05-05,14:08:26
39.960672,116.302515,0,200,39938.5892476852,2009-05-05,14:08:31
39.960907,116.302949,0,436,39938.5903472222,2009-05-05,14:10:06
39.962043,116.30222,0,202,39938.5904050926,2009-05-05,14:10:11
39.962429,116.302246,0,179,39938.590462963,2009-05-05,14:10:16
39.962783,116.302242,0,228,39938.5905208333,2009-05-05,14:10:21
39.963508,116.30209,0,181,39938.5905787037,2009-05-05,14:10:26
39.964074,116.301949,0,150,39938.5906365741,2009-05-05,14:10:31
39.964547,116.30186,0,149,39938.5906944444,2009-05-05,14:10:36
39.964925,116.301764,0,126,39938.5907523148,2009-05-05,14:10:41
39.96529,116.301621,0,94,39938.5908101852,2009-05-05,14:10:46
39.965659,116.301502,0,81,39938.5908680556,2009-05-05,14:10:51
39.966032,116.301423,0,103,39938.5909259259,2009-05-05,14:10:56
39.966381,116.301377,0,109,39938.5909837963,2009-05-05,14:11:01
39.966544,116.301332,0,116,39938.5910416667,2009-05-05,14:11:06
39.966475,116.301324,0,147,39938.591099537,2009-05-05,14:11:11
39.966482,116.30132,0,148,39938.5911574074,2009-05-05,14:11:16
39.966482,116.30132,0,148,39938.5911921296,2009-05-05,14:11:19
39.96649,116.301318,0,150,39938.5912152778,2009-05-05,14:11:21
39.966509,116.301322,0,151,39938.5912731481,2009-05-05,14:11:26
39.966676,116.301301,0,146,39938.5913310185,2009-05-05,14:11:31
39.966985,116.301243,0,134,39938.5913888889,2009-05-05,14:11:36
39.967373,116.301173,0,131,39938.5914467593,2009-05-05,14:11:41
39.967811,116.301108,0,131,39938.5915046296,2009-05-05,14:11:46
39.968274,116.301092,0,124,39938.5915625,2009-05-05,14:11:51
39.968559,116.301043,0,124,39938.5916203704,2009-05-05,14:11:56
39.968684,116.301045,0,129,39938.5916782407,2009-05-05,14:12:01
39.968803,116.301075,0,126,39938.5917361111,2009-05-05,14:12:06
39.968818,116.301075,0,127,39938.5917939815,2009-05-05,14:12:11
39.968818,116.301075,0,127,39938.5918287037,2009-05-05,14:12:14
39.968826,116.301074,0,129,39938.5918518519,2009-05-05,14:12:16
39.968839,116.301068,0,132,39938.5919097222,2009-05-05,14:12:21
39.969018,116.301091,0,138,39938.5919675926,2009-05-05,14:12:26
39.9693,116.300969,0,147,39938.592025463,2009-05-05,14:12:31
39.969493,116.300673,0,154,39938.5920833333,2009-05-05,14:12:36
39.969616,116.300357,0,160,39938.5921412037,2009-05-05,14:12:41
39.969726,116.300135,0,165,39938.5921990741,2009-05-05,14:12:46
39.969798,116.299908,0,171,39938.5922569444,2009-05-05,14:12:51
39.969748,116.299859,0,177,39938.5923148148,2009-05-05,14:12:56
39.969713,116.299823,0,175,39938.5923726852,2009-05-05,14:13:01
39.969742,116.299785,0,171,39938.5924305556,2009-05-05,14:13:06
39.969731,116.299778,0,166,39938.5924884259,2009-05-05,14:13:11
39.969715,116.299807,0,165,39938.5925462963,2009-05-05,14:13:16
39.96969,116.299838,0,164,39938.5926041667,2009-05-05,14:13:21
39.969659,116.299874,0,160,39938.592662037,2009-05-05,14:13:26
39.969627,116.299931,0,152,39938.5927199074,2009-05-05,14:13:31
39.969616,116.299956,0,150,39938.5927777778,2009-05-05,14:13:36
39.969587,116.299977,0,146,39938.5928356481,2009-05-05,14:13:41
39.969549,116.300035,0,137,39938.5928935185,2009-05-05,14:13:46
39.96952,116.300083,0,136,39938.5929513889,2009-05-05,14:13:51
39.969487,116.300122,0,135,39938.5930092593,2009-05-05,14:13:56
39.969454,116.300154,0,135,39938.5930671296,2009-05-05,14:14:01
39.96945,116.300171,0,134,39938.593125,2009-05-05,14:14:06
39.969452,116.300229,0,134,39938.5931828704,2009-05-05,14:14:11
39.969454,116.300303,0,131,39938.5932407407,2009-05-05,14:14:16
39.969469,116.300374,0,127,39938.5932986111,2009-05-05,14:14:21
39.969485,116.300421,0,125,39938.5933564815,2009-05-05,14:14:26
39.969497,116.300458,0,126,39938.5934143519,2009-05-05,14:14:31
39.969528,116.300524,0,121,39938.5934722222,2009-05-05,14:14:36
39.969528,116.300524,0,121,39938.5935069444,2009-05-05,14:14:39
39.969532,116.300526,0,120,39938.5935300926,2009-05-05,14:14:41
39.969544,116.300553,0,120,39938.593587963,2009-05-05,14:14:46
39.969558,116.300665,0,117,39938.5936458333,2009-05-05,14:14:51
39.969581,116.300736,0,115,39938.5937037037,2009-05-05,14:14:56
39.969588,116.30079,0,111,39938.5937615741,2009-05-05,14:15:01
39.969593,116.300849,0,109,39938.5938194444,2009-05-05,14:15:06
39.969605,116.300913,0,107,39938.5938773148,2009-05-05,14:15:11
39.969593,116.300981,0,104,39938.5939351852,2009-05-05,14:15:16
39.969579,116.301037,0,102,39938.5939930556,2009-05-05,14:15:21
39.969589,116.301102,0,100,39938.5940509259,2009-05-05,14:15:26
39.969598,116.30115,0,100,39938.5941087963,2009-05-05,14:15:31
39.969601,116.301204,0,100,39938.5941666667,2009-05-05,14:15:36
39.969611,116.301252,0,102,39938.594224537,2009-05-05,14:15:41
39.969623,116.301322,0,102,39938.5942824074,2009-05-05,14:15:46
39.969603,116.301401,0,100,39938.5943402778,2009-05-05,14:15:51
39.969613,116.301447,0,100,39938.5943981481,2009-05-05,14:15:56
39.969639,116.301503,0,101,39938.5944560185,2009-05-05,14:16:01
39.969661,116.301558,0,103,39938.5945138889,2009-05-05,14:16:06
39.96968,116.30161,0,105,39938.5945717593,2009-05-05,14:16:11
39.969734,116.301649,0,107,39938.5946296296,2009-05-05,14:16:16
39.969765,116.30169,0,109,39938.5946875,2009-05-05,14:16:21
39.969784,116.301715,0,113,39938.5947453704,2009-05-05,14:16:26
39.969807,116.30175,0,117,39938.5948032407,2009-05-05,14:16:31
39.969869,116.301779,0,116,39938.5948611111,2009-05-05,14:16:36
39.969925,116.30179,0,119,39938.5949189815,2009-05-05,14:16:41
39.969976,116.301779,0,125,39938.5949768518,2009-05-05,14:16:46
39.970006,116.30178,0,134,39938.5950347222,2009-05-05,14:16:51
39.970039,116.301777,0,144,39938.5950925926,2009-05-05,14:16:56
39.970062,116.30179,0,156,39938.595150463,2009-05-05,14:17:01
39.970079,116.301799,0,168,39938.5952083333,2009-05-05,14:17:06
39.970292,116.301976,0,189,39938.5952662037,2009-05-05,14:17:11
39.970277,116.302071,0,190,39938.5953240741,2009-05-05,14:17:16
39.970333,116.302087,0,198,39938.5953819444,2009-05-05,14:17:21
39.970348,116.302055,0,199,39938.5954398148,2009-05-05,14:17:26
39.970326,116.302068,0,198,39938.5954976852,2009-05-05,14:17:31
39.970328,116.302051,0,200,39938.5955555556,2009-05-05,14:17:36
39.970335,116.30202,0,202,39938.5956134259,2009-05-05,14:17:41
39.970347,116.302006,0,205,39938.5956712963,2009-05-05,14:17:46
39.970353,116.301986,0,209,39938.5957291667,2009-05-05,14:17:51
39.970346,116.301943,0,214,39938.595787037,2009-05-05,14:17:56
39.970347,116.301934,0,218,39938.5958449074,2009-05-05,14:18:01
39.970385,116.301876,0,222,39938.5959027778,2009-05-05,14:18:06
39.97057,116.301878,0,220,39938.5959606481,2009-05-05,14:18:11
39.970621,116.301991,0,216,39938.5960185185,2009-05-05,14:18:16
39.97064,116.30203,0,213,39938.5960763889,2009-05-05,14:18:21
39.970662,116.302042,0,211,39938.5961342593,2009-05-05,14:18:26
39.97068,116.302056,0,206,39938.5961921296,2009-05-05,14:18:31
39.970675,116.302038,0,207,39938.59625,2009-05-05,14:18:36
39.970684,116.301981,0,207,39938.5963078704,2009-05-05,14:18:41
39.970684,116.301981,0,207,39938.5963425926,2009-05-05,14:18:44
39.970689,116.301979,0,208,39938.5963657407,2009-05-05,14:18:46
39.970717,116.302051,0,208,39938.5964236111,2009-05-05,14:18:51
39.970778,116.30219,0,207,39938.5964814815,2009-05-05,14:18:56
39.970847,116.302325,0,208,39938.5965393518,2009-05-05,14:19:01
39.970916,116.302823,0,208,39938.5965972222,2009-05-05,14:19:06
39.970877,116.302964,0,216,39938.5966550926,2009-05-05,14:19:11
39.970927,116.302948,0,217,39938.596712963,2009-05-05,14:19:16
39.970944,116.30286,0,222,39938.5967708333,2009-05-05,14:19:21
39.970964,116.302828,0,228,39938.5968287037,2009-05-05,14:19:26
39.970959,116.302827,0,228,39938.5968865741,2009-05-05,14:19:31
39.970955,116.302826,0,229,39938.5969444444,2009-05-05,14:19:36
39.970955,116.302826,0,229,39938.5969791667,2009-05-05,14:19:39
39.970963,116.302823,0,236,39938.5970023148,2009-05-05,14:19:41
39.970934,116.302794,0,248,39938.5970601852,2009-05-05,14:19:46
39.970939,116.302769,0,262,39938.5971180556,2009-05-05,14:19:51
39.970926,116.302762,0,266,39938.5971759259,2009-05-05,14:19:56
39.970921,116.302721,0,273,39938.5972337963,2009-05-05,14:20:01
39.970914,116.302738,0,277,39938.5972916667,2009-05-05,14:20:06
39.970943,116.302833,0,288,39938.597349537,2009-05-05,14:20:11
39.971007,116.30296,0,299,39938.5974074074,2009-05-05,14:20:16
39.971093,116.303058,0,304,39938.5974652778,2009-05-05,14:20:21
39.971198,116.303128,0,306,39938.5975231482,2009-05-05,14:20:26
39.971311,116.303171,0,304,39938.5975810185,2009-05-05,14:20:31
39.971231,116.303327,0,295,39938.5976388889,2009-05-05,14:20:36
39.971191,116.30333,0,291,39938.5976967593,2009-05-05,14:20:41
39.971202,116.303346,0,289,39938.5977546296,2009-05-05,14:20:46
39.971221,116.303382,0,289,39938.5978125,2009-05-05,14:20:51
39.971221,116.303382,0,289,39938.5978472222,2009-05-05,14:20:54
39.971228,116.303382,0,289,39938.5978703704,2009-05-05,14:20:56
39.971258,116.303399,0,290,39938.5979282407,2009-05-05,14:21:01
39.971258,116.303399,0,290,39938.597962963,2009-05-05,14:21:04
39.971258,116.3034,0,291,39938.5979861111,2009-05-05,14:21:06
39.971268,116.30341,0,291,39938.5980439815,2009-05-05,14:21:11
39.971288,116.303453,0,294,39938.5981018519,2009-05-05,14:21:16
39.971314,116.303471,0,296,39938.5981597222,2009-05-05,14:21:21
39.971349,116.303555,0,299,39938.5982175926,2009-05-05,14:21:26
39.971349,116.303707,0,300,39938.598275463,2009-05-05,14:21:31
39.971337,116.303833,0,296,39938.5983333333,2009-05-05,14:21:36
39.971353,116.303922,0,296,39938.5983912037,2009-05-05,14:21:41
39.971363,116.304037,0,295,39938.5984490741,2009-05-05,14:21:46
39.971382,116.304125,0,294,39938.5985069444,2009-05-05,14:21:51
39.971394,116.304216,0,293,39938.5985648148,2009-05-05,14:21:56
39.971428,116.3043,0,292,39938.5986226852,2009-05-05,14:22:01
39.971465,116.304355,0,291,39938.5986805556,2009-05-05,14:22:06
39.971505,116.304442,0,289,39938.5987384259,2009-05-05,14:22:11
39.971484,116.304463,0,287,39938.5987962963,2009-05-05,14:22:16
39.971484,116.304495,0,286,39938.5988541667,2009-05-05,14:22:21
39.971484,116.304495,0,286,39938.5988888889,2009-05-05,14:22:24
39.971483,116.304496,0,286,39938.598912037,2009-05-05,14:22:26
39.97147,116.304502,0,285,39938.5989699074,2009-05-05,14:22:31
39.971611,116.30368,0,304,39938.6043518518,2009-05-05,14:30:16
39.971476,116.303845,0,295,39938.6044097222,2009-05-05,14:30:21
39.971386,116.304029,0,286,39938.6044675926,2009-05-05,14:30:26
39.971315,116.304199,0,286,39938.604525463,2009-05-05,14:30:31
