# Supplementary material for: Research on differential privacy protection method based on user tendency
Source: PLoS One. 2023 Oct 26;18(10):e0288823. doi: 10.1371/journal.pone.0288823 (PMC10602288; doi:10.1371/journal.pone.0288823)
Supplement: S2 Data — (ZIP) [file pone.0288823.s002.zip › Data 5-2/022/Trajectory/20090505235207.plt]

Geolife trajectory
WGS 84
Altitude is in Feet
Reserved 3
0,2,255,My Track,0,0,2,8421376
0
39.97398,116.303951,0,493,39938.994525463,2009-05-05,23:52:07
39.973932,116.30392,0,492,39938.9945833333,2009-05-05,23:52:12
39.973873,116.303886,0,493,39938.9946412037,2009-05-05,23:52:17
39.973773,116.303842,0,492,39938.9946990741,2009-05-05,23:52:22
39.973755,116.303834,0,493,39938.9947569444,2009-05-05,23:52:27
39.973645,116.303824,0,493,39938.9948148148,2009-05-05,23:52:32
39.973522,116.303827,0,492,39938.9948726852,2009-05-05,23:52:37
39.972601,116.303642,0,492,39938.9949305556,2009-05-05,23:52:42
39.969584,116.303123,0,498,39938.9949884259,2009-05-05,23:52:47
39.967641,116.303516,0,511,39938.9950462963,2009-05-05,23:52:52
39.967963,116.303436,0,512,39938.9951041667,2009-05-05,23:52:57
39.968333,116.303329,0,511,39938.995162037,2009-05-05,23:53:02
39.968898,116.303201,0,508,39938.9952199074,2009-05-05,23:53:07
39.969428,116.303178,0,505,39938.9952777778,2009-05-05,23:53:12
39.966597,116.302736,0,789,39938.9953935185,2009-05-05,23:53:22
39.966837,116.302714,0,784,39938.9954513889,2009-05-05,23:53:27
39.966947,116.302731,0,774,39938.9955092593,2009-05-05,23:53:32
39.967255,116.30277,0,772,39938.9955671296,2009-05-05,23:53:37
39.967446,116.302811,0,766,39938.995625,2009-05-05,23:53:42
39.968326,116.302652,0,791,39938.9956828704,2009-05-05,23:53:47
39.96922,116.30256,0,831,39938.9957407407,2009-05-05,23:53:52
39.969817,116.302497,0,850,39938.9957986111,2009-05-05,23:53:57
39.969901,116.302439,0,823,39938.9958564815,2009-05-05,23:54:02
39.970205,116.302385,0,815,39938.9959143519,2009-05-05,23:54:07
39.970633,116.302389,0,834,39938.9959722222,2009-05-05,23:54:12
39.969734,116.302166,0,732,39938.9960300926,2009-05-05,23:54:17
39.970252,116.302102,0,717,39938.996087963,2009-05-05,23:54:22
39.971147,116.302077,0,772,39938.9961458333,2009-05-05,23:54:27
39.969623,116.302003,0,677,39938.9964930556,2009-05-05,23:54:57
39.969299,116.301899,0,660,39938.9965509259,2009-05-05,23:55:02
39.969524,116.301832,0,677,39938.9966087963,2009-05-05,23:55:07
39.969663,116.301848,0,672,39938.9966666667,2009-05-05,23:55:12
39.969734,116.301842,0,666,39938.996724537,2009-05-05,23:55:17
39.969559,116.301815,0,639,39938.9967824074,2009-05-05,23:55:22
39.969479,116.301827,0,631,39938.9968402778,2009-05-05,23:55:27
39.96872,116.301817,0,599,39938.9968981481,2009-05-05,23:55:32
39.968097,116.301787,0,571,39938.9969560185,2009-05-05,23:55:37
39.966596,116.301631,0,573,39938.9970138889,2009-05-05,23:55:42
39.966565,116.301565,0,570,39938.9970717593,2009-05-05,23:55:47
39.966859,116.301523,0,567,39938.9971296296,2009-05-05,23:55:52
