# Supplementary material for: Research on differential privacy protection method based on user tendency
Source: PLoS One. 2023 Oct 26;18(10):e0288823. doi: 10.1371/journal.pone.0288823 (PMC10602288; doi:10.1371/journal.pone.0288823)
Supplement: S2 Data — (ZIP) [file pone.0288823.s002.zip › Data 5-2/022/Trajectory/20090505235557.plt]

Geolife trajectory
WGS 84
Altitude is in Feet
Reserved 3
0,2,255,My Track,0,0,2,8421376
0
39.97095,116.301748,0,532,39938.9971875,2009-05-05,23:55:57
39.970983,116.301671,0,526,39938.9972453704,2009-05-05,23:56:02
39.971029,116.301631,0,522,39938.9973032407,2009-05-05,23:56:07
39.970605,116.301523,0,513,39938.9973611111,2009-05-05,23:56:12
39.970679,116.301467,0,512,39938.9974189815,2009-05-05,23:56:17
39.970708,116.301403,0,510,39938.9974768519,2009-05-05,23:56:22
39.970702,116.301362,0,505,39938.9975347222,2009-05-05,23:56:27
39.970695,116.30132,0,502,39938.9975925926,2009-05-05,23:56:32
39.970588,116.301282,0,498,39938.997650463,2009-05-05,23:56:37
39.970586,116.301236,0,496,39938.9977083333,2009-05-05,23:56:42
39.970567,116.301195,0,493,39938.9977662037,2009-05-05,23:56:47
39.970416,116.301112,0,486,39938.9978240741,2009-05-05,23:56:52
39.970158,116.301008,0,477,39938.9978819444,2009-05-05,23:56:57
39.96989,116.300882,0,468,39938.9979398148,2009-05-05,23:57:02
39.969238,116.30074,0,452,39938.9979976852,2009-05-05,23:57:07
39.968905,116.300619,0,442,39938.9980555556,2009-05-05,23:57:12
39.967525,116.300426,0,626,39938.9981712963,2009-05-05,23:57:22
39.967564,116.300396,0,626,39938.9982291667,2009-05-05,23:57:27
39.967589,116.300418,0,637,39938.998287037,2009-05-05,23:57:32
39.967672,116.300524,0,642,39938.9983449074,2009-05-05,23:57:37
39.968009,116.300462,0,635,39938.9984606481,2009-05-05,23:57:47
39.967625,116.300531,0,606,39938.9985185185,2009-05-05,23:57:52
39.967765,116.300646,0,613,39938.9985763889,2009-05-05,23:57:57
39.968262,116.30073,0,660,39938.9986342593,2009-05-05,23:58:02
39.968543,116.300758,0,684,39938.9986921296,2009-05-05,23:58:07
39.968981,116.3008,0,725,39938.99875,2009-05-05,23:58:12
39.969542,116.300885,0,764,39938.9988078704,2009-05-05,23:58:17
39.970503,116.300998,0,874,39938.9988657407,2009-05-05,23:58:22
39.970897,116.301071,0,887,39938.9989236111,2009-05-05,23:58:27
39.9715,116.301122,0,917,39938.9989814815,2009-05-05,23:58:32
39.972084,116.301148,0,949,39938.9990393519,2009-05-05,23:58:37
39.97229,116.301151,0,946,39938.9990972222,2009-05-05,23:58:42
39.97257,116.301161,0,959,39938.9991550926,2009-05-05,23:58:47
39.972777,116.301153,0,956,39938.999212963,2009-05-05,23:58:52
39.972894,116.301144,0,933,39938.9993287037,2009-05-05,23:59:02
39.973088,116.301211,0,954,39938.9993865741,2009-05-05,23:59:07
39.973159,116.301237,0,967,39938.9994444444,2009-05-05,23:59:12
39.973175,116.301235,0,971,39938.9995023148,2009-05-05,23:59:17
39.97266,116.301345,0,949,39938.9995601852,2009-05-05,23:59:22
39.972767,116.301428,0,962,39938.9996180556,2009-05-05,23:59:27
39.973322,116.30159,0,1004,39938.9996759259,2009-05-05,23:59:32
39.975806,116.302246,0,1289,39938.9997337963,2009-05-05,23:59:37
39.97645,116.302451,0,1319,39938.9997916667,2009-05-05,23:59:42
39.976319,116.302438,0,1340,39938.999849537,2009-05-05,23:59:47
39.976667,116.302502,0,1394,39938.9999074074,2009-05-05,23:59:52
39.976792,116.302569,0,1426,39938.9999652778,2009-05-05,23:59:57
39.976847,116.302615,0,1448,39939.0000231481,2009-05-06,00:00:02
39.976784,116.302551,0,1433,39939.0000810185,2009-05-06,00:00:07
39.976797,116.302481,0,1431,39939.0001388889,2009-05-06,00:00:12
39.97686,116.302408,0,1437,39939.0001967593,2009-05-06,00:00:17
39.976907,116.302298,0,1436,39939.0002546296,2009-05-06,00:00:22
39.976922,116.302162,0,1426,39939.0003125,2009-05-06,00:00:27
39.977399,116.302048,0,1500,39939.0003703704,2009-05-06,00:00:32
39.980161,116.302831,0,1813,39939.0004282407,2009-05-06,00:00:37
39.980802,116.302703,0,1820,39939.0004861111,2009-05-06,00:00:42
39.981014,116.302601,0,1817,39939.0005439815,2009-05-06,00:00:47
39.981035,116.302475,0,1802,39939.0006018518,2009-05-06,00:00:52
39.980902,116.302336,0,1777,39939.0006597222,2009-05-06,00:00:57
39.980479,116.302076,0,1714,39939.0007175926,2009-05-06,00:01:02
39.980265,116.301888,0,1674,39939.000775463,2009-05-06,00:01:07
39.980646,116.301622,0,1655,39939.0008333333,2009-05-06,00:01:12
39.980647,116.301419,0,1622,39939.0008912037,2009-05-06,00:01:17
39.980239,116.301408,0,1596,39939.0009490741,2009-05-06,00:01:22
39.978294,116.302916,0,1635,39939.0010069444,2009-05-06,00:01:27
39.978249,116.302849,0,1630,39939.0010648148,2009-05-06,00:01:32
39.978118,116.302719,0,1607,39939.0011226852,2009-05-06,00:01:37
39.977128,116.302171,0,1558,39939.0011805556,2009-05-06,00:01:42
39.976803,116.302103,0,1554,39939.0012384259,2009-05-06,00:01:47
39.976808,116.302087,0,1554,39939.0012962963,2009-05-06,00:01:52
39.976985,116.30211,0,1579,39939.0013541667,2009-05-06,00:01:57
39.977351,116.302085,0,1627,39939.001412037,2009-05-06,00:02:02
39.977455,116.302081,0,1634,39939.0014699074,2009-05-06,00:02:07
39.977552,116.302041,0,1632,39939.0015277778,2009-05-06,00:02:12
39.977726,116.302002,0,1642,39939.0015856481,2009-05-06,00:02:17
39.977853,116.301938,0,1637,39939.0016435185,2009-05-06,00:02:22
39.977887,116.301861,0,1613,39939.0017013889,2009-05-06,00:02:27
39.978039,116.301777,0,1609,39939.0017592593,2009-05-06,00:02:32
39.978667,116.301924,0,1697,39939.0018171296,2009-05-06,00:02:37
39.979267,116.3021,0,1805,39939.001875,2009-05-06,00:02:42
39.979023,116.302226,0,1820,39939.0019328704,2009-05-06,00:02:47
39.97886,116.302424,0,1871,39939.0019907407,2009-05-06,00:02:52
39.978385,116.302544,0,1861,39939.0020486111,2009-05-06,00:02:57
39.978163,116.302527,0,1831,39939.0021064815,2009-05-06,00:03:02
39.978034,116.302502,0,1811,39939.0021643518,2009-05-06,00:03:07
39.977969,116.302489,0,1805,39939.0022222222,2009-05-06,00:03:12
39.977902,116.302485,0,1799,39939.0022800926,2009-05-06,00:03:17
39.972664,116.331683,0,-429,39939.0321990741,2009-05-06,00:46:22
39.97347,116.33415,0,294,39939.0322569444,2009-05-06,00:46:27
39.973381,116.33385,0,225,39939.0446990741,2009-05-06,01:04:22
39.973376,116.333783,0,225,39939.0447569444,2009-05-06,01:04:27
39.973356,116.333692,0,227,39939.0448148148,2009-05-06,01:04:32
39.973322,116.33363,0,226,39939.0448726852,2009-05-06,01:04:37
39.973304,116.333577,0,224,39939.0449305556,2009-05-06,01:04:42
39.973293,116.333534,0,223,39939.0449884259,2009-05-06,01:04:47
39.973304,116.333494,0,223,39939.0450462963,2009-05-06,01:04:52
39.9733,116.333534,0,222,39939.0451041667,2009-05-06,01:04:57
39.9733,116.333534,0,222,39939.0451388889,2009-05-06,01:05:00
39.9733,116.333539,0,221,39939.045162037,2009-05-06,01:05:02
39.973294,116.33366,0,220,39939.0452199074,2009-05-06,01:05:07
39.973284,116.333691,0,218,39939.0452777778,2009-05-06,01:05:12
39.973308,116.333727,0,218,39939.0453356481,2009-05-06,01:05:17
39.973332,116.333737,0,218,39939.0453935185,2009-05-06,01:05:22
39.973355,116.333844,0,217,39939.0454513889,2009-05-06,01:05:27
39.973379,116.333904,0,217,39939.0455092593,2009-05-06,01:05:32
39.973383,116.333932,0,217,39939.0455671296,2009-05-06,01:05:37
39.973368,116.333881,0,219,39939.045625,2009-05-06,01:05:42
39.973367,116.333855,0,218,39939.0456828704,2009-05-06,01:05:47
39.973368,116.333822,0,219,39939.0457407407,2009-05-06,01:05:52
39.973378,116.333771,0,219,39939.0457986111,2009-05-06,01:05:57
39.973391,116.333777,0,220,39939.0458564815,2009-05-06,01:06:02
39.973393,116.333764,0,219,39939.0459143519,2009-05-06,01:06:07
39.973394,116.333747,0,219,39939.0459722222,2009-05-06,01:06:12
39.973386,116.33371,0,216,39939.0460300926,2009-05-06,01:06:17
39.973382,116.3337,0,216,39939.046087963,2009-05-06,01:06:22
39.973378,116.333694,0,215,39939.0461458333,2009-05-06,01:06:27
39.973373,116.333695,0,215,39939.0462037037,2009-05-06,01:06:32
39.973368,116.333699,0,215,39939.0462615741,2009-05-06,01:06:37
39.973368,116.333699,0,215,39939.0462962963,2009-05-06,01:06:40
39.973361,116.333703,0,215,39939.0463194444,2009-05-06,01:06:42
39.97335,116.333707,0,215,39939.0463773148,2009-05-06,01:06:47
39.973342,116.333706,0,215,39939.0464351852,2009-05-06,01:06:52
39.973335,116.3337,0,215,39939.0464930556,2009-05-06,01:06:57
39.973335,116.3337,0,215,39939.0465277778,2009-05-06,01:07:00
39.973332,116.333695,0,215,39939.0465509259,2009-05-06,01:07:02
39.973328,116.333752,0,215,39939.0466087963,2009-05-06,01:07:07
39.973344,116.33379,0,214,39939.0466666667,2009-05-06,01:07:12
39.973344,116.33379,0,214,39939.0467013889,2009-05-06,01:07:15
39.973341,116.333791,0,213,39939.046724537,2009-05-06,01:07:17
39.97333,116.333841,0,213,39939.0467824074,2009-05-06,01:07:22
39.973339,116.333917,0,212,39939.0468402778,2009-05-06,01:07:27
39.973354,116.334003,0,211,39939.0468981481,2009-05-06,01:07:32
39.973378,116.334033,0,212,39939.0469560185,2009-05-06,01:07:37
39.973381,116.334054,0,214,39939.0470138889,2009-05-06,01:07:42
39.973379,116.334063,0,216,39939.0470717593,2009-05-06,01:07:47
39.973371,116.334083,0,220,39939.0471296296,2009-05-06,01:07:52
39.973367,116.334029,0,222,39939.0471875,2009-05-06,01:07:57
39.97334,116.333958,0,220,39939.0472453704,2009-05-06,01:08:02
39.973343,116.333876,0,219,39939.0473032407,2009-05-06,01:08:07
39.973351,116.333889,0,221,39939.0473611111,2009-05-06,01:08:12
39.973358,116.333811,0,221,39939.0474189815,2009-05-06,01:08:17
39.973354,116.333756,0,216,39939.0474768518,2009-05-06,01:08:22
39.973338,116.33373,0,214,39939.0475347222,2009-05-06,01:08:27
39.973351,116.333742,0,212,39939.0475925926,2009-05-06,01:08:32
39.973367,116.33383,0,205,39939.047650463,2009-05-06,01:08:37
39.973366,116.33384,0,205,39939.0477083333,2009-05-06,01:08:42
39.97336,116.333868,0,204,39939.0477662037,2009-05-06,01:08:47
39.973357,116.333877,0,204,39939.0478240741,2009-05-06,01:08:52
39.973357,116.333877,0,204,39939.0478587963,2009-05-06,01:08:55
39.973351,116.333884,0,204,39939.0478819444,2009-05-06,01:08:57
39.973349,116.333917,0,204,39939.0479398148,2009-05-06,01:09:02
39.973343,116.333959,0,203,39939.0479976852,2009-05-06,01:09:07
39.973356,116.334006,0,204,39939.0480555556,2009-05-06,01:09:12
39.973361,116.333978,0,202,39939.0481134259,2009-05-06,01:09:17
39.97336,116.333966,0,202,39939.0481712963,2009-05-06,01:09:22
39.97336,116.333929,0,202,39939.0482291667,2009-05-06,01:09:27
39.973366,116.333912,0,203,39939.048287037,2009-05-06,01:09:32
39.973365,116.333855,0,205,39939.0483449074,2009-05-06,01:09:37
39.973389,116.33381,0,208,39939.0484027778,2009-05-06,01:09:42
39.973377,116.333768,0,211,39939.0484606481,2009-05-06,01:09:47
39.973366,116.333749,0,213,39939.0485185185,2009-05-06,01:09:52
39.97336,116.3338,0,213,39939.0485763889,2009-05-06,01:09:57
39.97336,116.3338,0,213,39939.0486111111,2009-05-06,01:10:00
39.973352,116.333797,0,214,39939.0486342593,2009-05-06,01:10:02
39.973335,116.333859,0,213,39939.0486921296,2009-05-06,01:10:07
39.973328,116.333927,0,214,39939.04875,2009-05-06,01:10:12
39.973334,116.333963,0,213,39939.0488078704,2009-05-06,01:10:17
39.973338,116.333972,0,213,39939.0488657407,2009-05-06,01:10:22
39.973338,116.333972,0,213,39939.048900463,2009-05-06,01:10:25
39.973343,116.333977,0,213,39939.0489236111,2009-05-06,01:10:27
39.973309,116.333873,0,208,39939.0489814815,2009-05-06,01:10:32
39.97329,116.33385,0,205,39939.0490393518,2009-05-06,01:10:37
39.973305,116.333826,0,201,39939.0490972222,2009-05-06,01:10:42
39.973337,116.333852,0,197,39939.0491550926,2009-05-06,01:10:47
39.973353,116.333868,0,197,39939.049212963,2009-05-06,01:10:52
39.973354,116.333868,0,197,39939.0492708333,2009-05-06,01:10:57
39.973349,116.333866,0,197,39939.0493287037,2009-05-06,01:11:02
39.97335,116.333868,0,197,39939.0493865741,2009-05-06,01:11:07
39.973349,116.333863,0,197,39939.0494444444,2009-05-06,01:11:12
39.973349,116.333863,0,197,39939.0494791667,2009-05-06,01:11:15
39.973356,116.333855,0,200,39939.0495023148,2009-05-06,01:11:17
39.973358,116.333883,0,200,39939.0495601852,2009-05-06,01:11:22
39.973358,116.333883,0,200,39939.0495949074,2009-05-06,01:11:25
39.973357,116.333891,0,201,39939.0496180556,2009-05-06,01:11:27
39.973367,116.333893,0,202,39939.0496759259,2009-05-06,01:11:32
39.97337,116.333881,0,202,39939.0497337963,2009-05-06,01:11:37
39.973384,116.333801,0,208,39939.0497916667,2009-05-06,01:11:42
39.973353,116.333704,0,209,39939.049849537,2009-05-06,01:11:47
39.973347,116.333675,0,209,39939.0499074074,2009-05-06,01:11:52
39.973344,116.333666,0,209,39939.0499652778,2009-05-06,01:11:57
39.973344,116.333666,0,209,39939.05,2009-05-06,01:12:00
39.973338,116.333664,0,206,39939.0500231481,2009-05-06,01:12:02
39.973353,116.333732,0,202,39939.0500810185,2009-05-06,01:12:07
39.973346,116.333743,0,201,39939.0501388889,2009-05-06,01:12:12
39.973343,116.333836,0,197,39939.0501967593,2009-05-06,01:12:17
39.973343,116.333856,0,192,39939.0502546296,2009-05-06,01:12:22
39.973344,116.333938,0,189,39939.0503125,2009-05-06,01:12:27
39.973346,116.333991,0,186,39939.0503703704,2009-05-06,01:12:32
39.973339,116.334045,0,186,39939.0504282407,2009-05-06,01:12:37
39.973325,116.334011,0,185,39939.0504861111,2009-05-06,01:12:42
39.973325,116.333946,0,185,39939.0505439815,2009-05-06,01:12:47
39.973329,116.333927,0,186,39939.0506018519,2009-05-06,01:12:52
39.973335,116.333877,0,185,39939.0506597222,2009-05-06,01:12:57
39.973352,116.333816,0,187,39939.0507175926,2009-05-06,01:13:02
39.973378,116.333767,0,193,39939.050775463,2009-05-06,01:13:07
39.973387,116.333757,0,194,39939.0508333333,2009-05-06,01:13:12
39.973364,116.333773,0,193,39939.0508912037,2009-05-06,01:13:17
39.973353,116.33377,0,193,39939.0509490741,2009-05-06,01:13:22
39.973344,116.333772,0,193,39939.0510069444,2009-05-06,01:13:27
39.973344,116.333772,0,193,39939.0510416667,2009-05-06,01:13:30
39.973343,116.333765,0,193,39939.0510648148,2009-05-06,01:13:32
39.973361,116.333802,0,190,39939.0511226852,2009-05-06,01:13:37
39.973374,116.333888,0,189,39939.0511805556,2009-05-06,01:13:42
39.973401,116.333916,0,191,39939.0512384259,2009-05-06,01:13:47
39.973385,116.333935,0,189,39939.0512962963,2009-05-06,01:13:52
39.973385,116.333935,0,189,39939.0513310185,2009-05-06,01:13:55
39.973379,116.333938,0,189,39939.0513541667,2009-05-06,01:13:57
39.973395,116.333912,0,193,39939.051412037,2009-05-06,01:14:02
39.973403,116.333894,0,194,39939.0514699074,2009-05-06,01:14:07
39.973403,116.333894,0,194,39939.0515046296,2009-05-06,01:14:10
39.973407,116.333894,0,194,39939.0515277778,2009-05-06,01:14:12
39.973417,116.333897,0,195,39939.0515856481,2009-05-06,01:14:17
39.973434,116.333864,0,195,39939.0516435185,2009-05-06,01:14:22
39.973424,116.333804,0,193,39939.0517013889,2009-05-06,01:14:27
39.973406,116.333779,0,190,39939.0517592593,2009-05-06,01:14:32
39.973407,116.333758,0,188,39939.0518171296,2009-05-06,01:14:37
39.973404,116.333729,0,187,39939.051875,2009-05-06,01:14:42
39.973398,116.333756,0,185,39939.0519328704,2009-05-06,01:14:47
39.973398,116.333756,0,185,39939.0519675926,2009-05-06,01:14:50
39.973397,116.333756,0,185,39939.0519907407,2009-05-06,01:14:52
39.973386,116.333765,0,185,39939.0520486111,2009-05-06,01:14:57
39.973384,116.333734,0,183,39939.0521064815,2009-05-06,01:15:02
39.973426,116.333708,0,181,39939.0521643519,2009-05-06,01:15:07
39.973419,116.333591,0,177,39939.0522222222,2009-05-06,01:15:12
39.973438,116.333455,0,172,39939.0522800926,2009-05-06,01:15:17
39.973439,116.333396,0,171,39939.052337963,2009-05-06,01:15:22
39.97339,116.333309,0,168,39939.0523958333,2009-05-06,01:15:27
39.973389,116.333416,0,168,39939.0524537037,2009-05-06,01:15:32
39.973409,116.333582,0,160,39939.0525115741,2009-05-06,01:15:37
39.973392,116.33357,0,156,39939.0525694444,2009-05-06,01:15:42
39.973387,116.333573,0,154,39939.0526273148,2009-05-06,01:15:47
39.973387,116.333573,0,154,39939.052662037,2009-05-06,01:15:50
39.97339,116.33358,0,155,39939.0526851852,2009-05-06,01:15:52
39.973375,116.333567,0,156,39939.0527430556,2009-05-06,01:15:57
39.973357,116.333511,0,155,39939.0528009259,2009-05-06,01:16:02
39.973362,116.333468,0,153,39939.0528587963,2009-05-06,01:16:07
39.973401,116.333484,0,151,39939.0529166667,2009-05-06,01:16:12
39.973399,116.333504,0,151,39939.052974537,2009-05-06,01:16:17
39.973374,116.333499,0,151,39939.0530324074,2009-05-06,01:16:22
39.973371,116.333463,0,152,39939.0530902778,2009-05-06,01:16:27
39.973386,116.333515,0,145,39939.0531481481,2009-05-06,01:16:32
39.973382,116.333599,0,143,39939.0532060185,2009-05-06,01:16:37
39.973372,116.333616,0,143,39939.0532638889,2009-05-06,01:16:42
39.973379,116.333753,0,140,39939.0533217593,2009-05-06,01:16:47
39.973406,116.33385,0,135,39939.0533796296,2009-05-06,01:16:52
39.97342,116.333861,0,134,39939.0534375,2009-05-06,01:16:57
39.973414,116.333887,0,133,39939.0534953704,2009-05-06,01:17:02
39.97344,116.333862,0,134,39939.0535532407,2009-05-06,01:17:07
39.97344,116.333862,0,134,39939.053587963,2009-05-06,01:17:10
39.973439,116.333861,0,134,39939.0536111111,2009-05-06,01:17:12
39.973431,116.333851,0,134,39939.0536689815,2009-05-06,01:17:17
39.973431,116.333851,0,134,39939.0537037037,2009-05-06,01:17:20
39.973423,116.33385,0,134,39939.0537268519,2009-05-06,01:17:22
39.973393,116.333869,0,138,39939.0537847222,2009-05-06,01:17:27
39.973379,116.333825,0,140,39939.0538425926,2009-05-06,01:17:32
39.973352,116.333747,0,142,39939.053900463,2009-05-06,01:17:37
39.973387,116.333581,0,149,39939.0539583333,2009-05-06,01:17:42
39.97339,116.33354,0,150,39939.0540162037,2009-05-06,01:17:47
39.973381,116.333591,0,147,39939.0540740741,2009-05-06,01:17:52
39.973376,116.333618,0,145,39939.0541319444,2009-05-06,01:17:57
39.97338,116.333647,0,142,39939.0541898148,2009-05-06,01:18:02
39.973382,116.333613,0,137,39939.0542476852,2009-05-06,01:18:07
39.973382,116.333613,0,137,39939.0542824074,2009-05-06,01:18:10
39.973381,116.333621,0,135,39939.0543055556,2009-05-06,01:18:12
39.973382,116.333654,0,133,39939.0543634259,2009-05-06,01:18:17
39.973372,116.333615,0,132,39939.0544212963,2009-05-06,01:18:22
39.973373,116.333637,0,131,39939.0544791667,2009-05-06,01:18:27
39.973376,116.333571,0,133,39939.054537037,2009-05-06,01:18:32
39.973376,116.333475,0,132,39939.0545949074,2009-05-06,01:18:37
39.973358,116.33338,0,130,39939.0546527778,2009-05-06,01:18:42
39.973356,116.333353,0,130,39939.0547106481,2009-05-06,01:18:47
39.973332,116.333399,0,128,39939.0547685185,2009-05-06,01:18:52
39.973332,116.333399,0,128,39939.0548032407,2009-05-06,01:18:55
39.973332,116.333403,0,130,39939.0548263889,2009-05-06,01:18:57
39.973361,116.333317,0,133,39939.0548842593,2009-05-06,01:19:02
39.973341,116.333283,0,137,39939.0549421296,2009-05-06,01:19:07
39.973341,116.333296,0,136,39939.055,2009-05-06,01:19:12
39.973351,116.333344,0,132,39939.0550578704,2009-05-06,01:19:17
39.973351,116.333344,0,132,39939.0550925926,2009-05-06,01:19:20
39.973344,116.33335,0,134,39939.0551157407,2009-05-06,01:19:22
39.973344,116.333398,0,135,39939.0551736111,2009-05-06,01:19:27
39.973349,116.333406,0,133,39939.0552314815,2009-05-06,01:19:32
39.973349,116.333406,0,133,39939.0552662037,2009-05-06,01:19:35
39.973354,116.333409,0,133,39939.0552893518,2009-05-06,01:19:37
39.97336,116.333521,0,135,39939.0553472222,2009-05-06,01:19:42
39.973368,116.333588,0,132,39939.0554050926,2009-05-06,01:19:47
39.973378,116.333613,0,131,39939.055462963,2009-05-06,01:19:52
39.973363,116.333641,0,128,39939.0555208333,2009-05-06,01:19:57
39.973363,116.333655,0,126,39939.0555787037,2009-05-06,01:20:02
39.973363,116.333655,0,126,39939.0556134259,2009-05-06,01:20:05
39.973366,116.333656,0,126,39939.0556365741,2009-05-06,01:20:07
39.973354,116.333643,0,129,39939.0556944444,2009-05-06,01:20:12
39.973321,116.333577,0,134,39939.0557523148,2009-05-06,01:20:17
39.973311,116.333602,0,137,39939.0558101852,2009-05-06,01:20:22
39.973311,116.333631,0,147,39939.0558680556,2009-05-06,01:20:27
39.973336,116.333682,0,150,39939.0559259259,2009-05-06,01:20:32
39.973338,116.333709,0,149,39939.0559837963,2009-05-06,01:20:37
39.973394,116.333875,0,154,39939.0560416667,2009-05-06,01:20:42
39.973429,116.33388,0,158,39939.056099537,2009-05-06,01:20:47
39.973429,116.33388,0,158,39939.0561342593,2009-05-06,01:20:50
39.973425,116.333879,0,160,39939.0561574074,2009-05-06,01:20:52
39.973417,116.333894,0,160,39939.0562152778,2009-05-06,01:20:57
39.973429,116.33392,0,158,39939.0562731481,2009-05-06,01:21:02
39.973414,116.333999,0,159,39939.0563310185,2009-05-06,01:21:07
39.973405,116.334058,0,156,39939.0563888889,2009-05-06,01:21:12
39.973439,116.334074,0,157,39939.0564467593,2009-05-06,01:21:17
39.973474,116.334058,0,160,39939.0565046296,2009-05-06,01:21:22
39.973483,116.334064,0,165,39939.0565625,2009-05-06,01:21:27
39.973474,116.334071,0,173,39939.0566203704,2009-05-06,01:21:32
39.973476,116.334125,0,175,39939.0566782407,2009-05-06,01:21:37
39.973479,116.334111,0,176,39939.0567361111,2009-05-06,01:21:42
39.973526,116.334059,0,187,39939.0567939815,2009-05-06,01:21:47
39.973561,116.334046,0,192,39939.0568518518,2009-05-06,01:21:52
39.973563,116.334036,0,201,39939.0569097222,2009-05-06,01:21:57
39.973567,116.334042,0,208,39939.0569675926,2009-05-06,01:22:02
39.973567,116.334042,0,208,39939.0570023148,2009-05-06,01:22:05
39.973566,116.334043,0,212,39939.057025463,2009-05-06,01:22:07
39.97356,116.334006,0,210,39939.0570833333,2009-05-06,01:22:12
39.973547,116.333988,0,207,39939.0571412037,2009-05-06,01:22:17
39.973547,116.333988,0,207,39939.0571759259,2009-05-06,01:22:20
39.973545,116.33399,0,207,39939.0571990741,2009-05-06,01:22:22
39.973767,116.334123,0,273,39939.070162037,2009-05-06,01:41:02
39.973763,116.334225,0,274,39939.0702199074,2009-05-06,01:41:07
39.973777,116.334327,0,275,39939.0702777778,2009-05-06,01:41:12
39.973747,116.334377,0,275,39939.0703356481,2009-05-06,01:41:17
39.973759,116.334263,0,279,39939.0703935185,2009-05-06,01:41:22
39.973767,116.334175,0,277,39939.0704513889,2009-05-06,01:41:27
39.973775,116.334131,0,276,39939.0705092593,2009-05-06,01:41:32
39.973786,116.334106,0,275,39939.0705671296,2009-05-06,01:41:37
39.973781,116.334081,0,276,39939.070625,2009-05-06,01:41:42
39.973732,116.334016,0,273,39939.0706828704,2009-05-06,01:41:47
39.973682,116.333959,0,271,39939.0707407407,2009-05-06,01:41:52
39.973638,116.334015,0,269,39939.0707986111,2009-05-06,01:41:57
39.97363,116.334046,0,268,39939.0708564815,2009-05-06,01:42:02
39.973632,116.334046,0,268,39939.0709143518,2009-05-06,01:42:07
39.973632,116.334046,0,268,39939.0709490741,2009-05-06,01:42:10
39.973631,116.334054,0,268,39939.0709722222,2009-05-06,01:42:12
39.973602,116.334082,0,267,39939.0710300926,2009-05-06,01:42:17
39.973598,116.334049,0,269,39939.071087963,2009-05-06,01:42:22
39.973618,116.334043,0,267,39939.0711458333,2009-05-06,01:42:27
39.973618,116.334043,0,267,39939.0711805556,2009-05-06,01:42:30
39.973624,116.334042,0,268,39939.0712037037,2009-05-06,01:42:32
39.973657,116.334034,0,265,39939.0712615741,2009-05-06,01:42:37
39.973657,116.334034,0,265,39939.0712962963,2009-05-06,01:42:40
39.973661,116.334026,0,264,39939.0713194444,2009-05-06,01:42:42
39.973658,116.334014,0,264,39939.0713773148,2009-05-06,01:42:47
39.973633,116.333958,0,261,39939.0714351852,2009-05-06,01:42:52
39.973637,116.333943,0,259,39939.0714930556,2009-05-06,01:42:57
39.973656,116.333967,0,254,39939.0715509259,2009-05-06,01:43:02
39.973666,116.333961,0,253,39939.0716087963,2009-05-06,01:43:07
39.973666,116.333961,0,253,39939.0716435185,2009-05-06,01:43:10
39.973664,116.333968,0,252,39939.0716666667,2009-05-06,01:43:12
39.973677,116.333993,0,252,39939.071724537,2009-05-06,01:43:17
39.97369,116.334048,0,253,39939.0717824074,2009-05-06,01:43:22
39.973732,116.33412,0,254,39939.0718402778,2009-05-06,01:43:27
39.973746,116.334087,0,255,39939.0718981481,2009-05-06,01:43:32
39.973747,116.334048,0,255,39939.0719560185,2009-05-06,01:43:37
39.973722,116.334128,0,255,39939.0720138889,2009-05-06,01:43:42
39.973733,116.334152,0,255,39939.0720717593,2009-05-06,01:43:47
39.973741,116.334104,0,255,39939.0721296296,2009-05-06,01:43:52
39.973755,116.334038,0,255,39939.0721875,2009-05-06,01:43:57
39.973722,116.334093,0,251,39939.0722453704,2009-05-06,01:44:02
39.973665,116.334214,0,249,39939.0723032407,2009-05-06,01:44:07
39.973615,116.334197,0,248,39939.0723611111,2009-05-06,01:44:12
39.973634,116.334159,0,245,39939.0724189815,2009-05-06,01:44:17
39.973634,116.334276,0,245,39939.0724768518,2009-05-06,01:44:22
39.973597,116.334307,0,245,39939.0725347222,2009-05-06,01:44:27
39.973632,116.334266,0,246,39939.0725925926,2009-05-06,01:44:32
39.973678,116.334258,0,249,39939.072650463,2009-05-06,01:44:37
39.973707,116.334172,0,249,39939.0727083333,2009-05-06,01:44:42
39.973695,116.334146,0,251,39939.0727662037,2009-05-06,01:44:47
39.97369,116.334161,0,252,39939.0728240741,2009-05-06,01:44:52
39.973696,116.334107,0,251,39939.0728819444,2009-05-06,01:44:57
39.973682,116.334116,0,252,39939.0729398148,2009-05-06,01:45:02
39.973649,116.334119,0,253,39939.0729976852,2009-05-06,01:45:07
39.973656,116.334129,0,253,39939.0730555556,2009-05-06,01:45:12
39.973683,116.334116,0,252,39939.0731134259,2009-05-06,01:45:17
39.973717,116.334148,0,251,39939.0731712963,2009-05-06,01:45:22
39.973704,116.334137,0,251,39939.0732291667,2009-05-06,01:45:27
39.973704,116.334137,0,251,39939.0732638889,2009-05-06,01:45:30
39.9737,116.334138,0,252,39939.073287037,2009-05-06,01:45:32
39.973699,116.334107,0,252,39939.0733449074,2009-05-06,01:45:37
39.973749,116.33412,0,251,39939.0734027778,2009-05-06,01:45:42
39.97376,116.334136,0,251,39939.0734606481,2009-05-06,01:45:47
39.973738,116.334068,0,251,39939.0735185185,2009-05-06,01:45:52
39.973713,116.333951,0,252,39939.0735763889,2009-05-06,01:45:57
39.973696,116.333904,0,253,39939.0736342593,2009-05-06,01:46:02
39.973699,116.333873,0,254,39939.0736921296,2009-05-06,01:46:07
39.973704,116.333917,0,254,39939.07375,2009-05-06,01:46:12
39.973701,116.334063,0,253,39939.0738078704,2009-05-06,01:46:17
39.973689,116.33416,0,252,39939.0738657407,2009-05-06,01:46:22
39.973644,116.334194,0,255,39939.0739236111,2009-05-06,01:46:27
39.973625,116.334173,0,255,39939.0739814815,2009-05-06,01:46:32
39.973648,116.334056,0,259,39939.0740393519,2009-05-06,01:46:37
39.97367,116.333998,0,260,39939.0740972222,2009-05-06,01:46:42
39.97368,116.333954,0,259,39939.0741550926,2009-05-06,01:46:47
39.973685,116.333898,0,260,39939.074212963,2009-05-06,01:46:52
39.973723,116.333882,0,260,39939.0742708333,2009-05-06,01:46:57
39.973653,116.333864,0,260,39939.0743287037,2009-05-06,01:47:02
39.973625,116.333827,0,260,39939.0743865741,2009-05-06,01:47:07
39.973642,116.333869,0,260,39939.0744444444,2009-05-06,01:47:12
39.973678,116.333963,0,261,39939.0745023148,2009-05-06,01:47:17
39.973746,116.333988,0,261,39939.0745601852,2009-05-06,01:47:22
39.973754,116.33396,0,262,39939.0746180556,2009-05-06,01:47:27
39.973782,116.333843,0,263,39939.0746759259,2009-05-06,01:47:32
39.973842,116.333768,0,264,39939.0747337963,2009-05-06,01:47:37
39.973842,116.333768,0,264,39939.0747685185,2009-05-06,01:47:40
39.973836,116.333761,0,264,39939.0747916667,2009-05-06,01:47:42
39.973852,116.33373,0,265,39939.074849537,2009-05-06,01:47:47
39.973855,116.333783,0,265,39939.0749074074,2009-05-06,01:47:52
39.973866,116.333786,0,266,39939.0749652778,2009-05-06,01:47:57
39.973866,116.333786,0,266,39939.075,2009-05-06,01:48:00
39.97387,116.333792,0,266,39939.0750231481,2009-05-06,01:48:02
39.973891,116.333817,0,266,39939.0750810185,2009-05-06,01:48:07
39.97392,116.333794,0,266,39939.0751388889,2009-05-06,01:48:12
39.973862,116.333846,0,266,39939.0751967593,2009-05-06,01:48:17
39.973849,116.33385,0,265,39939.0752546296,2009-05-06,01:48:22
39.973841,116.333875,0,266,39939.0753125,2009-05-06,01:48:27
39.973827,116.333862,0,266,39939.0753703704,2009-05-06,01:48:32
39.973636,116.333994,0,266,39939.0754282407,2009-05-06,01:48:37
39.97358,116.334007,0,265,39939.0754861111,2009-05-06,01:48:42
39.9735,116.334071,0,263,39939.0755439815,2009-05-06,01:48:47
39.973464,116.334101,0,263,39939.0756018519,2009-05-06,01:48:52
39.973399,116.334097,0,263,39939.0756597222,2009-05-06,01:48:57
39.973342,116.334136,0,263,39939.0757175926,2009-05-06,01:49:02
39.973326,116.334181,0,262,39939.075775463,2009-05-06,01:49:07
39.973338,116.334172,0,264,39939.0758333333,2009-05-06,01:49:12
39.97335,116.334177,0,264,39939.0758912037,2009-05-06,01:49:17
39.973359,116.334184,0,264,39939.0759490741,2009-05-06,01:49:22
39.973362,116.334175,0,264,39939.0760069444,2009-05-06,01:49:27
39.973381,116.334128,0,263,39939.0760648148,2009-05-06,01:49:32
39.973363,116.334136,0,262,39939.0761226852,2009-05-06,01:49:37
39.973378,116.334113,0,263,39939.0761805556,2009-05-06,01:49:42
39.973394,116.334106,0,262,39939.0762384259,2009-05-06,01:49:47
39.973394,116.334106,0,262,39939.0762731481,2009-05-06,01:49:50
39.973399,116.334111,0,261,39939.0762962963,2009-05-06,01:49:52
39.973397,116.334099,0,261,39939.0763541667,2009-05-06,01:49:57
39.9734,116.334077,0,259,39939.076412037,2009-05-06,01:50:02
39.973384,116.334131,0,257,39939.0764699074,2009-05-06,01:50:07
39.973345,116.334246,0,256,39939.0765277778,2009-05-06,01:50:12
39.973311,116.334309,0,256,39939.0765856481,2009-05-06,01:50:17
39.973312,116.334363,0,257,39939.0766435185,2009-05-06,01:50:22
39.973343,116.334373,0,256,39939.0767013889,2009-05-06,01:50:27
39.97339,116.33442,0,255,39939.0767592593,2009-05-06,01:50:32
39.973389,116.334551,0,254,39939.0768171296,2009-05-06,01:50:37
39.973374,116.334578,0,253,39939.076875,2009-05-06,01:50:42
39.973353,116.33444,0,259,39939.0769328704,2009-05-06,01:50:47
39.973341,116.334395,0,263,39939.0769907407,2009-05-06,01:50:52
39.973364,116.334393,0,263,39939.0770486111,2009-05-06,01:50:57
39.97336,116.334458,0,260,39939.0771064815,2009-05-06,01:51:02
39.973375,116.334496,0,253,39939.0771643519,2009-05-06,01:51:07
39.973372,116.334456,0,250,39939.0772222222,2009-05-06,01:51:12
39.973372,116.334456,0,250,39939.0772569444,2009-05-06,01:51:15
39.973375,116.334457,0,250,39939.0772800926,2009-05-06,01:51:17
39.973371,116.334468,0,250,39939.077337963,2009-05-06,01:51:22
39.973367,116.334481,0,249,39939.0773958333,2009-05-06,01:51:27
39.973371,116.334492,0,249,39939.0774537037,2009-05-06,01:51:32
39.973377,116.334502,0,250,39939.0775115741,2009-05-06,01:51:37
39.973381,116.334507,0,250,39939.0775694444,2009-05-06,01:51:42
39.973381,116.334503,0,250,39939.0776273148,2009-05-06,01:51:47
39.973381,116.334503,0,250,39939.077662037,2009-05-06,01:51:50
39.973381,116.3345,0,250,39939.0776851852,2009-05-06,01:51:52
39.973388,116.334438,0,246,39939.0777430556,2009-05-06,01:51:57
39.97338,116.334379,0,244,39939.0778009259,2009-05-06,01:52:02
39.973364,116.334397,0,244,39939.0778587963,2009-05-06,01:52:07
39.973363,116.334386,0,244,39939.0779166667,2009-05-06,01:52:12
39.973386,116.334382,0,241,39939.077974537,2009-05-06,01:52:17
39.973399,116.334389,0,241,39939.0780324074,2009-05-06,01:52:22
39.973406,116.334358,0,239,39939.0780902778,2009-05-06,01:52:27
39.973403,116.334346,0,240,39939.0781481481,2009-05-06,01:52:32
39.973389,116.334253,0,241,39939.0782060185,2009-05-06,01:52:37
39.97339,116.334138,0,243,39939.0782638889,2009-05-06,01:52:42
39.973379,116.334056,0,248,39939.0783217593,2009-05-06,01:52:47
39.973379,116.334072,0,250,39939.0783796296,2009-05-06,01:52:52
39.973371,116.334122,0,254,39939.0784375,2009-05-06,01:52:57
39.973371,116.334272,0,260,39939.0784953704,2009-05-06,01:53:02
39.973379,116.334287,0,261,39939.0785532407,2009-05-06,01:53:07
39.973388,116.334279,0,262,39939.0786111111,2009-05-06,01:53:12
39.973388,116.334326,0,262,39939.0786689815,2009-05-06,01:53:17
39.973374,116.334358,0,260,39939.0787268518,2009-05-06,01:53:22
39.973386,116.334346,0,260,39939.0787847222,2009-05-06,01:53:27
39.973393,116.334341,0,260,39939.0788425926,2009-05-06,01:53:32
39.973393,116.334341,0,260,39939.0788773148,2009-05-06,01:53:35
39.973393,116.334335,0,262,39939.078900463,2009-05-06,01:53:37
39.973377,116.334386,0,261,39939.0789583333,2009-05-06,01:53:42
39.973346,116.334381,0,262,39939.0790162037,2009-05-06,01:53:47
39.973311,116.334408,0,262,39939.0790740741,2009-05-06,01:53:52
39.973253,116.334592,0,259,39939.0791319444,2009-05-06,01:53:57
39.973251,116.334661,0,257,39939.0791898148,2009-05-06,01:54:02
39.973242,116.334727,0,255,39939.0792476852,2009-05-06,01:54:07
39.973215,116.334684,0,254,39939.0793055556,2009-05-06,01:54:12
39.973242,116.334626,0,258,39939.0793634259,2009-05-06,01:54:17
39.973242,116.334626,0,258,39939.0793981481,2009-05-06,01:54:20
39.973247,116.334623,0,257,39939.0794212963,2009-05-06,01:54:22
39.973262,116.334509,0,257,39939.0794791667,2009-05-06,01:54:27
39.973325,116.334195,0,255,39939.079537037,2009-05-06,01:54:32
39.973369,116.333922,0,257,39939.0795949074,2009-05-06,01:54:37
39.973398,116.333809,0,259,39939.0796527778,2009-05-06,01:54:42
39.973419,116.333827,0,256,39939.0797106481,2009-05-06,01:54:47
39.973425,116.333918,0,253,39939.0797685185,2009-05-06,01:54:52
39.973421,116.333929,0,250,39939.0798263889,2009-05-06,01:54:57
39.973406,116.333907,0,249,39939.0798842593,2009-05-06,01:55:02
39.973415,116.333806,0,247,39939.0799421296,2009-05-06,01:55:07
39.973419,116.333884,0,248,39939.08,2009-05-06,01:55:12
39.973415,116.333992,0,249,39939.0800578704,2009-05-06,01:55:17
39.973399,116.334109,0,246,39939.0801157407,2009-05-06,01:55:22
39.973385,116.334192,0,245,39939.0801736111,2009-05-06,01:55:27
39.97337,116.334178,0,245,39939.0802314815,2009-05-06,01:55:32
39.973361,116.334152,0,246,39939.0802893518,2009-05-06,01:55:37
39.973361,116.334152,0,246,39939.0803240741,2009-05-06,01:55:40
39.973369,116.334147,0,249,39939.0803472222,2009-05-06,01:55:42
39.973391,116.334152,0,253,39939.0804050926,2009-05-06,01:55:47
39.973394,116.334234,0,247,39939.080462963,2009-05-06,01:55:52
39.973378,116.334356,0,248,39939.0805208333,2009-05-06,01:55:57
39.973333,116.334452,0,251,39939.0805787037,2009-05-06,01:56:02
39.973305,116.33457,0,252,39939.0806365741,2009-05-06,01:56:07
39.973296,116.334631,0,256,39939.0806944444,2009-05-06,01:56:12
39.973296,116.334622,0,259,39939.0807523148,2009-05-06,01:56:17
39.973296,116.334622,0,259,39939.080787037,2009-05-06,01:56:20
39.973301,116.334616,0,259,39939.0808101852,2009-05-06,01:56:22
39.973318,116.334538,0,265,39939.0808680556,2009-05-06,01:56:27
39.973308,116.334558,0,265,39939.0809259259,2009-05-06,01:56:32
39.973298,116.334569,0,264,39939.0809837963,2009-05-06,01:56:37
39.973304,116.334712,0,260,39939.0810416667,2009-05-06,01:56:42
39.973274,116.334927,0,253,39939.081099537,2009-05-06,01:56:47
39.973269,116.335001,0,249,39939.0811574074,2009-05-06,01:56:52
39.973287,116.334984,0,250,39939.0812152778,2009-05-06,01:56:57
39.97329,116.334961,0,252,39939.0812731481,2009-05-06,01:57:02
39.973304,116.334983,0,255,39939.0813310185,2009-05-06,01:57:07
39.973324,116.334979,0,257,39939.0813888889,2009-05-06,01:57:12
39.973324,116.334979,0,257,39939.0814236111,2009-05-06,01:57:15
39.973328,116.334977,0,257,39939.0814467593,2009-05-06,01:57:17
39.973337,116.334976,0,258,39939.0815046296,2009-05-06,01:57:22
39.973322,116.334949,0,257,39939.0815625,2009-05-06,01:57:27
39.973298,116.334869,0,258,39939.0816203704,2009-05-06,01:57:32
39.973298,116.334869,0,258,39939.0816550926,2009-05-06,01:57:35
39.973299,116.334876,0,258,39939.0816782407,2009-05-06,01:57:37
39.973355,116.334827,0,258,39939.0817361111,2009-05-06,01:57:42
39.973399,116.334833,0,258,39939.0817939815,2009-05-06,01:57:47
39.973399,116.334824,0,261,39939.0818518519,2009-05-06,01:57:52
39.973375,116.3347,0,263,39939.0819097222,2009-05-06,01:57:57
39.973375,116.33456,0,265,39939.0819675926,2009-05-06,01:58:02
39.973376,116.334571,0,265,39939.082025463,2009-05-06,01:58:07
39.973362,116.334653,0,263,39939.0820833333,2009-05-06,01:58:12
39.973362,116.334653,0,263,39939.0821180556,2009-05-06,01:58:15
39.973354,116.334658,0,264,39939.0821412037,2009-05-06,01:58:17
39.973347,116.334678,0,262,39939.0821990741,2009-05-06,01:58:22
39.973341,116.334676,0,262,39939.0822569444,2009-05-06,01:58:27
39.973341,116.334676,0,262,39939.0822916667,2009-05-06,01:58:30
39.973334,116.334671,0,262,39939.0823148148,2009-05-06,01:58:32
39.973314,116.334696,0,256,39939.0823726852,2009-05-06,01:58:37
39.973304,116.334733,0,250,39939.0824305556,2009-05-06,01:58:42
39.973301,116.334899,0,247,39939.0824884259,2009-05-06,01:58:47
39.973293,116.334974,0,250,39939.0825462963,2009-05-06,01:58:52
39.973272,116.334983,0,256,39939.0826041667,2009-05-06,01:58:57
39.973281,116.334949,0,263,39939.082662037,2009-05-06,01:59:02
39.973298,116.334921,0,266,39939.0827199074,2009-05-06,01:59:07
39.973307,116.334915,0,268,39939.0827777778,2009-05-06,01:59:12
39.973304,116.334891,0,269,39939.0828356481,2009-05-06,01:59:17
39.973304,116.334891,0,269,39939.0828703704,2009-05-06,01:59:20
39.973308,116.334896,0,269,39939.0828935185,2009-05-06,01:59:22
39.973298,116.334846,0,270,39939.0829513889,2009-05-06,01:59:27
39.973296,116.334872,0,269,39939.0830092593,2009-05-06,01:59:32
39.973316,116.334929,0,268,39939.0830671296,2009-05-06,01:59:37
39.973316,116.334929,0,268,39939.0831018519,2009-05-06,01:59:40
39.97332,116.334925,0,268,39939.083125,2009-05-06,01:59:42
39.973299,116.334942,0,269,39939.0831828704,2009-05-06,01:59:47
39.973277,116.334931,0,271,39939.0832407407,2009-05-06,01:59:52
39.97328,116.334896,0,272,39939.0832986111,2009-05-06,01:59:57
39.97328,116.334896,0,272,39939.0833333333,2009-05-06,02:00:00
39.973286,116.334891,0,272,39939.0833564815,2009-05-06,02:00:02
39.973315,116.334893,0,272,39939.0834143519,2009-05-06,02:00:07
39.973347,116.334837,0,272,39939.0834722222,2009-05-06,02:00:12
39.97337,116.334804,0,271,39939.0835300926,2009-05-06,02:00:17
39.973353,116.334733,0,270,39939.083587963,2009-05-06,02:00:22
39.973359,116.334687,0,278,39939.0836458333,2009-05-06,02:00:27
39.973359,116.334687,0,278,39939.0836805556,2009-05-06,02:00:30
39.973363,116.334684,0,277,39939.0837037037,2009-05-06,02:00:32
39.973309,116.334877,0,245,39939.0863078704,2009-05-06,02:04:17
39.973271,116.33509,0,247,39939.0863657407,2009-05-06,02:04:22
39.973258,116.335096,0,254,39939.0864236111,2009-05-06,02:04:27
39.973257,116.335075,0,260,39939.0864814815,2009-05-06,02:04:32
39.973255,116.335099,0,257,39939.0865393518,2009-05-06,02:04:37
39.973255,116.335099,0,257,39939.0865740741,2009-05-06,02:04:40
39.973251,116.335094,0,257,39939.0865972222,2009-05-06,02:04:42
39.973242,116.335121,0,262,39939.0866550926,2009-05-06,02:04:47
39.973257,116.335163,0,260,39939.086712963,2009-05-06,02:04:52
39.973276,116.335141,0,255,39939.0867708333,2009-05-06,02:04:57
39.973276,116.335141,0,255,39939.0868055556,2009-05-06,02:05:00
39.973283,116.335134,0,255,39939.0868287037,2009-05-06,02:05:02
39.973259,116.335018,0,251,39939.0868865741,2009-05-06,02:05:07
39.973244,116.334958,0,251,39939.0869444444,2009-05-06,02:05:12
39.973283,116.334834,0,249,39939.0870023148,2009-05-06,02:05:17
39.973313,116.334712,0,247,39939.0870601852,2009-05-06,02:05:22
39.97331,116.334681,0,243,39939.0871180556,2009-05-06,02:05:27
39.973338,116.334576,0,242,39939.0871759259,2009-05-06,02:05:32
39.973366,116.334431,0,242,39939.0872337963,2009-05-06,02:05:37
39.973433,116.334294,0,242,39939.0872916667,2009-05-06,02:05:42
39.97348,116.33418,0,241,39939.087349537,2009-05-06,02:05:47
39.973272,116.334896,0,258,39939.0875810185,2009-05-06,02:06:07
39.973276,116.334647,0,264,39939.0876388889,2009-05-06,02:06:12
39.973303,116.334629,0,257,39939.0876967593,2009-05-06,02:06:17
39.973318,116.334489,0,256,39939.0877546296,2009-05-06,02:06:22
39.973345,116.334348,0,255,39939.0878125,2009-05-06,02:06:27
39.973962,116.331802,0,274,39939.0893171296,2009-05-06,02:08:37
39.973945,116.331809,0,283,39939.089375,2009-05-06,02:08:42
39.973914,116.331931,0,290,39939.0894328704,2009-05-06,02:08:47
39.973885,116.331976,0,301,39939.0895486111,2009-05-06,02:08:57
39.973566,116.332151,0,270,39939.0896064815,2009-05-06,02:09:02
39.973262,116.332281,0,272,39939.0896643519,2009-05-06,02:09:07
39.973281,116.332261,0,279,39939.0897222222,2009-05-06,02:09:12
39.973178,116.33215,0,240,39939.0897800926,2009-05-06,02:09:17
39.973052,116.332066,0,220,39939.089837963,2009-05-06,02:09:22
39.97311,116.332047,0,202,39939.0898958333,2009-05-06,02:09:27
39.973094,116.332043,0,206,39939.0899537037,2009-05-06,02:09:32
39.973138,116.332199,0,209,39939.0900115741,2009-05-06,02:09:37
39.973061,116.332244,0,218,39939.0900694444,2009-05-06,02:09:42
39.973054,116.332202,0,224,39939.0901273148,2009-05-06,02:09:47
39.973028,116.33215,0,220,39939.0901851852,2009-05-06,02:09:52
39.972947,116.332117,0,215,39939.0902430556,2009-05-06,02:09:57
39.972905,116.332114,0,214,39939.0903009259,2009-05-06,02:10:02
39.972843,116.332112,0,211,39939.0903587963,2009-05-06,02:10:07
39.972818,116.332065,0,202,39939.0904166667,2009-05-06,02:10:12
39.972768,116.332052,0,195,39939.090474537,2009-05-06,02:10:17
39.972707,116.332037,0,191,39939.0905324074,2009-05-06,02:10:22
39.97258,116.332083,0,189,39939.0905902778,2009-05-06,02:10:27
39.972487,116.332105,0,190,39939.0906481481,2009-05-06,02:10:32
39.972359,116.332172,0,196,39939.0907060185,2009-05-06,02:10:37
39.972295,116.332209,0,197,39939.0907638889,2009-05-06,02:10:42
39.972257,116.332248,0,197,39939.0908217593,2009-05-06,02:10:47
39.972228,116.332266,0,202,39939.0908796296,2009-05-06,02:10:52
39.972169,116.332278,0,211,39939.0909375,2009-05-06,02:10:57
39.97209,116.332286,0,216,39939.0909953704,2009-05-06,02:11:02
39.972027,116.332265,0,223,39939.0910532407,2009-05-06,02:11:07
39.971924,116.332207,0,226,39939.0911111111,2009-05-06,02:11:12
39.971777,116.332116,0,228,39939.0911689815,2009-05-06,02:11:17
39.97169,116.332075,0,239,39939.0912268519,2009-05-06,02:11:22
39.971619,116.332059,0,254,39939.0912847222,2009-05-06,02:11:27
39.971578,116.332104,0,268,39939.0913425926,2009-05-06,02:11:32
39.971507,116.332156,0,270,39939.091400463,2009-05-06,02:11:37
39.971485,116.332246,0,267,39939.0914583333,2009-05-06,02:11:42
39.971419,116.332258,0,263,39939.0915162037,2009-05-06,02:11:47
39.971368,116.332272,0,258,39939.0915740741,2009-05-06,02:11:52
39.971332,116.332295,0,260,39939.0916319444,2009-05-06,02:11:57
39.971294,116.332331,0,261,39939.0916898148,2009-05-06,02:12:02
39.97126,116.332365,0,256,39939.0917476852,2009-05-06,02:12:07
39.971224,116.332407,0,255,39939.0918055556,2009-05-06,02:12:12
39.971189,116.332444,0,256,39939.0918634259,2009-05-06,02:12:17
39.971082,116.332459,0,241,39939.0919212963,2009-05-06,02:12:22
39.970952,116.332477,0,214,39939.0919791667,2009-05-06,02:12:27
39.970861,116.332479,0,202,39939.092037037,2009-05-06,02:12:32
39.970792,116.332467,0,196,39939.0920949074,2009-05-06,02:12:37
39.970717,116.332464,0,191,39939.0921527778,2009-05-06,02:12:42
39.970634,116.332447,0,190,39939.0922106481,2009-05-06,02:12:47
39.970554,116.332449,0,189,39939.0922685185,2009-05-06,02:12:52
39.970469,116.332453,0,192,39939.0923263889,2009-05-06,02:12:57
39.970432,116.332504,0,196,39939.0923842593,2009-05-06,02:13:02
39.970365,116.332525,0,193,39939.0924421296,2009-05-06,02:13:07
39.970296,116.332526,0,196,39939.0925,2009-05-06,02:13:12
39.970253,116.332538,0,202,39939.0925578704,2009-05-06,02:13:17
39.97019,116.332549,0,206,39939.0926157407,2009-05-06,02:13:22
39.97012,116.332558,0,211,39939.0926736111,2009-05-06,02:13:27
39.970075,116.332553,0,214,39939.0927314815,2009-05-06,02:13:32
39.969989,116.332552,0,211,39939.0927893519,2009-05-06,02:13:37
39.969923,116.332632,0,196,39939.0928472222,2009-05-06,02:13:42
39.969853,116.332667,0,190,39939.0929050926,2009-05-06,02:13:47
39.969807,116.332665,0,195,39939.092962963,2009-05-06,02:13:52
39.96975,116.332717,0,179,39939.0930208333,2009-05-06,02:13:57
39.969673,116.332713,0,176,39939.0930787037,2009-05-06,02:14:02
39.96959,116.332703,0,179,39939.0931365741,2009-05-06,02:14:07
39.969518,116.332755,0,169,39939.0931944444,2009-05-06,02:14:12
39.969449,116.332709,0,167,39939.0932523148,2009-05-06,02:14:17
39.969403,116.332673,0,171,39939.0933101852,2009-05-06,02:14:22
39.969357,116.332675,0,175,39939.0933680556,2009-05-06,02:14:27
39.969271,116.332635,0,174,39939.0934259259,2009-05-06,02:14:32
39.969216,116.332609,0,177,39939.0934837963,2009-05-06,02:14:37
39.969156,116.332608,0,178,39939.0935416667,2009-05-06,02:14:42
39.969094,116.332609,0,179,39939.093599537,2009-05-06,02:14:47
39.969021,116.332603,0,177,39939.0936574074,2009-05-06,02:14:52
39.968938,116.332583,0,174,39939.0937152778,2009-05-06,02:14:57
39.968867,116.332583,0,173,39939.0937731481,2009-05-06,02:15:02
39.968798,116.3326,0,172,39939.0938310185,2009-05-06,02:15:07
39.968733,116.332596,0,169,39939.0938888889,2009-05-06,02:15:12
39.968659,116.332602,0,164,39939.0939467593,2009-05-06,02:15:17
39.968615,116.332638,0,159,39939.0940046296,2009-05-06,02:15:22
39.968547,116.33266,0,155,39939.0940625,2009-05-06,02:15:27
39.968474,116.332665,0,148,39939.0941203704,2009-05-06,02:15:32
39.96841,116.332662,0,142,39939.0941782407,2009-05-06,02:15:37
39.968332,116.332683,0,143,39939.0942361111,2009-05-06,02:15:42
39.968272,116.332704,0,149,39939.0942939815,2009-05-06,02:15:47
39.9682,116.332707,0,148,39939.0943518518,2009-05-06,02:15:52
39.96813,116.332712,0,144,39939.0944097222,2009-05-06,02:15:57
39.968059,116.332717,0,145,39939.0944675926,2009-05-06,02:16:02
39.967999,116.332736,0,147,39939.094525463,2009-05-06,02:16:07
39.967937,116.332739,0,150,39939.0945833333,2009-05-06,02:16:12
39.967866,116.332737,0,152,39939.0946412037,2009-05-06,02:16:17
39.967802,116.332737,0,153,39939.0946990741,2009-05-06,02:16:22
39.967732,116.332741,0,151,39939.0947569444,2009-05-06,02:16:27
39.967681,116.332759,0,154,39939.0948148148,2009-05-06,02:16:32
39.967609,116.332763,0,150,39939.0948726852,2009-05-06,02:16:37
39.967554,116.33277,0,153,39939.0949305556,2009-05-06,02:16:42
39.967499,116.332774,0,149,39939.0949884259,2009-05-06,02:16:47
39.967424,116.332785,0,144,39939.0950462963,2009-05-06,02:16:52
39.967355,116.332799,0,141,39939.0951041667,2009-05-06,02:16:57
39.967295,116.332808,0,136,39939.095162037,2009-05-06,02:17:02
39.967222,116.332815,0,134,39939.0952199074,2009-05-06,02:17:07
39.967163,116.332822,0,137,39939.0952777778,2009-05-06,02:17:12
39.967109,116.332822,0,137,39939.0953356481,2009-05-06,02:17:17
39.967027,116.332837,0,138,39939.0953935185,2009-05-06,02:17:22
39.96696,116.332846,0,139,39939.0954513889,2009-05-06,02:17:27
39.966889,116.332858,0,137,39939.0955092593,2009-05-06,02:17:32
39.966817,116.332862,0,137,39939.0955671296,2009-05-06,02:17:37
39.966755,116.332858,0,143,39939.095625,2009-05-06,02:17:42
39.966677,116.332865,0,142,39939.0956828704,2009-05-06,02:17:47
39.966623,116.332837,0,143,39939.0957407407,2009-05-06,02:17:52
39.966596,116.332782,0,147,39939.0957986111,2009-05-06,02:17:57
39.966574,116.332706,0,154,39939.0958564815,2009-05-06,02:18:02
39.966558,116.332635,0,160,39939.0959143518,2009-05-06,02:18:07
39.966537,116.332551,0,166,39939.0959722222,2009-05-06,02:18:12
39.966549,116.332492,0,169,39939.0960300926,2009-05-06,02:18:17
39.966567,116.332438,0,166,39939.096087963,2009-05-06,02:18:22
39.96657,116.332374,0,169,39939.0961458333,2009-05-06,02:18:27
39.966573,116.332276,0,166,39939.0962037037,2009-05-06,02:18:32
39.96656,116.33217,0,163,39939.0962615741,2009-05-06,02:18:37
39.966563,116.332085,0,158,39939.0963194444,2009-05-06,02:18:42
39.966562,116.331992,0,154,39939.0963773148,2009-05-06,02:18:47
39.966562,116.331915,0,156,39939.0964351852,2009-05-06,02:18:52
39.966565,116.331817,0,158,39939.0964930556,2009-05-06,02:18:57
39.966567,116.331736,0,154,39939.0965509259,2009-05-06,02:19:02
39.966574,116.331678,0,154,39939.0966087963,2009-05-06,02:19:07
39.966573,116.331613,0,154,39939.0966666667,2009-05-06,02:19:12
39.966579,116.331545,0,150,39939.096724537,2009-05-06,02:19:17
39.966573,116.331529,0,150,39939.0967824074,2009-05-06,02:19:22
39.966573,116.331528,0,150,39939.0968402778,2009-05-06,02:19:27
39.966573,116.331528,0,150,39939.096875,2009-05-06,02:19:30
39.966571,116.331528,0,150,39939.0968981481,2009-05-06,02:19:32
39.966576,116.331499,0,151,39939.0969560185,2009-05-06,02:19:37
39.966572,116.331473,0,147,39939.0970138889,2009-05-06,02:19:42
39.966563,116.331425,0,147,39939.0970717593,2009-05-06,02:19:47
39.966565,116.331346,0,146,39939.0971296296,2009-05-06,02:19:52
39.966558,116.331299,0,148,39939.0971875,2009-05-06,02:19:57
39.966573,116.331272,0,150,39939.0972453704,2009-05-06,02:20:02
39.966575,116.331268,0,151,39939.0973032407,2009-05-06,02:20:07
39.966577,116.331267,0,151,39939.0973611111,2009-05-06,02:20:12
39.966577,116.331266,0,151,39939.0974189815,2009-05-06,02:20:17
39.966577,116.331266,0,151,39939.0974768519,2009-05-06,02:20:22
39.966577,116.331265,0,151,39939.0975347222,2009-05-06,02:20:27
39.966577,116.331265,0,151,39939.0975694444,2009-05-06,02:20:30
39.966583,116.331257,0,151,39939.0975925926,2009-05-06,02:20:32
39.966592,116.331254,0,151,39939.097650463,2009-05-06,02:20:37
39.9666,116.33125,0,151,39939.0977083333,2009-05-06,02:20:42
39.966606,116.331244,0,151,39939.0977662037,2009-05-06,02:20:47
39.966614,116.331238,0,151,39939.0978240741,2009-05-06,02:20:52
39.966621,116.331235,0,150,39939.0978819444,2009-05-06,02:20:57
39.966627,116.331231,0,150,39939.0979398148,2009-05-06,02:21:02
39.966633,116.331224,0,149,39939.0979976852,2009-05-06,02:21:07
39.966639,116.33122,0,149,39939.0980555556,2009-05-06,02:21:12
39.966646,116.331216,0,150,39939.0981134259,2009-05-06,02:21:17
39.96665,116.331212,0,151,39939.0981712963,2009-05-06,02:21:22
39.966654,116.331215,0,152,39939.0982291667,2009-05-06,02:21:27
39.966662,116.331216,0,153,39939.098287037,2009-05-06,02:21:32
39.966665,116.331221,0,155,39939.0983449074,2009-05-06,02:21:37
39.966662,116.331222,0,158,39939.0984027778,2009-05-06,02:21:42
39.966656,116.331223,0,161,39939.0984606481,2009-05-06,02:21:47
39.966656,116.331223,0,161,39939.0984953704,2009-05-06,02:21:50
39.966649,116.33122,0,164,39939.0985185185,2009-05-06,02:21:52
39.966643,116.331211,0,167,39939.0985763889,2009-05-06,02:21:57
39.966636,116.331198,0,170,39939.0986342593,2009-05-06,02:22:02
39.966544,116.330949,0,173,39939.1015277778,2009-05-06,02:26:12
39.96652,116.330542,0,175,39939.1015856481,2009-05-06,02:26:17
39.966503,116.330076,0,178,39939.1016435185,2009-05-06,02:26:22
39.966466,116.329491,0,180,39939.1017013889,2009-05-06,02:26:27
39.966447,116.328838,0,182,39939.1017592593,2009-05-06,02:26:32
39.966448,116.328159,0,184,39939.1018171296,2009-05-06,02:26:37
39.966424,116.327538,0,186,39939.101875,2009-05-06,02:26:42
39.966394,116.326994,0,189,39939.1019328704,2009-05-06,02:26:47
39.966404,116.32651,0,192,39939.1019907407,2009-05-06,02:26:52
39.96641,116.326198,0,194,39939.1020486111,2009-05-06,02:26:57
39.9664,116.326086,0,196,39939.1021064815,2009-05-06,02:27:02
39.966408,116.326067,0,198,39939.1021643518,2009-05-06,02:27:07
39.966398,116.326067,0,199,39939.1022222222,2009-05-06,02:27:12
39.966368,116.325866,0,198,39939.1022800926,2009-05-06,02:27:17
39.966326,116.32563,0,198,39939.102337963,2009-05-06,02:27:22
39.966258,116.325125,0,195,39939.1023958333,2009-05-06,02:27:27
39.966227,116.324485,0,196,39939.1024537037,2009-05-06,02:27:32
39.966204,116.323816,0,198,39939.1025115741,2009-05-06,02:27:37
39.96622,116.323065,0,202,39939.1025694444,2009-05-06,02:27:42
39.966195,116.322496,0,207,39939.1026273148,2009-05-06,02:27:47
39.966245,116.321976,0,213,39939.1026851852,2009-05-06,02:27:52
39.966226,116.321453,0,216,39939.1027430556,2009-05-06,02:27:57
39.96619,116.320978,0,219,39939.1028009259,2009-05-06,02:28:02
39.966168,116.32054,0,221,39939.1028587963,2009-05-06,02:28:07
39.966244,116.319926,0,229,39939.1029166667,2009-05-06,02:28:12
39.96625,116.319621,0,238,39939.102974537,2009-05-06,02:28:17
39.966215,116.319337,0,249,39939.1030324074,2009-05-06,02:28:22
39.966171,116.319015,0,256,39939.1030902778,2009-05-06,02:28:27
39.96612,116.318483,0,258,39939.1031481481,2009-05-06,02:28:32
39.966147,116.317987,0,243,39939.1032060185,2009-05-06,02:28:37
39.966163,116.317721,0,219,39939.1032638889,2009-05-06,02:28:42
39.966151,116.317585,0,217,39939.1033217593,2009-05-06,02:28:47
39.966129,116.317526,0,214,39939.1033796296,2009-05-06,02:28:52
39.96611,116.317374,0,212,39939.1034375,2009-05-06,02:28:57
39.966112,116.317281,0,206,39939.1034953704,2009-05-06,02:29:02
39.966119,116.317308,0,202,39939.1035532407,2009-05-06,02:29:07
39.966119,116.317309,0,202,39939.1036111111,2009-05-06,02:29:12
39.96612,116.317314,0,201,39939.1036689815,2009-05-06,02:29:17
39.96612,116.317314,0,201,39939.1037037037,2009-05-06,02:29:20
39.96612,116.317313,0,201,39939.1037268518,2009-05-06,02:29:22
39.966117,116.317203,0,200,39939.1037847222,2009-05-06,02:29:27
39.966075,116.316872,0,198,39939.1038425926,2009-05-06,02:29:32
39.966036,116.316337,0,196,39939.103900463,2009-05-06,02:29:37
39.965973,116.315672,0,191,39939.1039583333,2009-05-06,02:29:42
39.965882,116.315045,0,190,39939.1040162037,2009-05-06,02:29:47
39.965749,116.314451,0,190,39939.1040740741,2009-05-06,02:29:52
39.965576,116.313883,0,188,39939.1041319444,2009-05-06,02:29:57
39.965395,116.313273,0,188,39939.1041898148,2009-05-06,02:30:02
39.965148,116.312653,0,189,39939.1042476852,2009-05-06,02:30:07
39.964853,116.311998,0,181,39939.1043055556,2009-05-06,02:30:12
39.96458,116.3113,0,172,39939.1043634259,2009-05-06,02:30:17
39.964363,116.310679,0,166,39939.1044212963,2009-05-06,02:30:22
39.964183,116.310159,0,168,39939.1044791667,2009-05-06,02:30:27
39.964025,116.309739,0,171,39939.104537037,2009-05-06,02:30:32
39.963852,116.309293,0,169,39939.1045949074,2009-05-06,02:30:37
39.963668,116.308781,0,174,39939.1046527778,2009-05-06,02:30:42
39.963504,116.308358,0,176,39939.1047106481,2009-05-06,02:30:47
39.963405,116.308007,0,184,39939.1047685185,2009-05-06,02:30:52
39.96338,116.307949,0,183,39939.1048263889,2009-05-06,02:30:57
39.963387,116.307962,0,181,39939.1048842593,2009-05-06,02:31:02
39.963389,116.307965,0,181,39939.1049421296,2009-05-06,02:31:07
39.96339,116.307963,0,181,39939.105,2009-05-06,02:31:12
39.96339,116.307963,0,181,39939.1050347222,2009-05-06,02:31:15
39.963388,116.307956,0,181,39939.1050578704,2009-05-06,02:31:17
39.963328,116.307816,0,180,39939.1051157407,2009-05-06,02:31:22
39.963146,116.307305,0,180,39939.1051736111,2009-05-06,02:31:27
39.962901,116.306643,0,161,39939.1052314815,2009-05-06,02:31:32
39.962696,116.305973,0,153,39939.1052893519,2009-05-06,02:31:37
39.962483,116.305322,0,149,39939.1053472222,2009-05-06,02:31:42
39.962324,116.304726,0,154,39939.1054050926,2009-05-06,02:31:47
39.962147,116.304159,0,149,39939.105462963,2009-05-06,02:31:52
39.962049,116.303703,0,154,39939.1055208333,2009-05-06,02:31:57
39.961975,116.303332,0,149,39939.1055787037,2009-05-06,02:32:02
39.961901,116.303013,0,147,39939.1056365741,2009-05-06,02:32:07
39.961912,116.302656,0,155,39939.1056944444,2009-05-06,02:32:12
39.962008,116.302265,0,163,39939.1057523148,2009-05-06,02:32:17
39.962317,116.302091,0,179,39939.1058101852,2009-05-06,02:32:22
39.962731,116.301879,0,202,39939.1058680556,2009-05-06,02:32:27
39.963243,116.301824,0,230,39939.1059259259,2009-05-06,02:32:32
39.963868,116.301689,0,229,39939.1059837963,2009-05-06,02:32:37
39.9645,116.301581,0,210,39939.1060416667,2009-05-06,02:32:42
39.965001,116.301424,0,217,39939.106099537,2009-05-06,02:32:47
39.965333,116.301342,0,230,39939.1061574074,2009-05-06,02:32:52
39.965676,116.301259,0,230,39939.1062152778,2009-05-06,02:32:57
39.965971,116.301255,0,205,39939.1062731481,2009-05-06,02:33:02
39.966245,116.301243,0,213,39939.1063310185,2009-05-06,02:33:07
39.966434,116.301202,0,181,39939.1063888889,2009-05-06,02:33:12
39.96644,116.301208,0,176,39939.1064467593,2009-05-06,02:33:17
39.96644,116.301208,0,176,39939.1065046296,2009-05-06,02:33:22
39.966439,116.30121,0,174,39939.1065625,2009-05-06,02:33:27
39.966439,116.30121,0,174,39939.1065972222,2009-05-06,02:33:30
39.96644,116.30121,0,174,39939.1066203704,2009-05-06,02:33:32
39.966544,116.301192,0,176,39939.1066782407,2009-05-06,02:33:37
39.966833,116.301152,0,169,39939.1067361111,2009-05-06,02:33:42
39.967251,116.301121,0,167,39939.1067939815,2009-05-06,02:33:47
39.967702,116.301091,0,165,39939.1068518519,2009-05-06,02:33:52
39.968136,116.30108,0,165,39939.1069097222,2009-05-06,02:33:57
39.968569,116.30102,0,157,39939.1069675926,2009-05-06,02:34:02
39.968932,116.300939,0,163,39939.107025463,2009-05-06,02:34:07
39.96909,116.300862,0,183,39939.1070833333,2009-05-06,02:34:12
39.969117,116.300854,0,181,39939.1071412037,2009-05-06,02:34:17
39.969122,116.300855,0,182,39939.1071990741,2009-05-06,02:34:22
39.969122,116.300855,0,182,39939.1072337963,2009-05-06,02:34:25
39.969124,116.300855,0,180,39939.1072569444,2009-05-06,02:34:27
39.969233,116.300827,0,173,39939.1073148148,2009-05-06,02:34:32
39.969465,116.300815,0,172,39939.1073726852,2009-05-06,02:34:37
39.969673,116.300771,0,169,39939.1074305556,2009-05-06,02:34:42
39.969978,116.300742,0,170,39939.1074884259,2009-05-06,02:34:47
39.970261,116.300709,0,162,39939.1075462963,2009-05-06,02:34:52
39.97041,116.300739,0,160,39939.1076041667,2009-05-06,02:34:57
39.970416,116.300739,0,164,39939.107662037,2009-05-06,02:35:02
39.970418,116.300739,0,166,39939.1077199074,2009-05-06,02:35:07
39.970418,116.300739,0,166,39939.1077546296,2009-05-06,02:35:10
39.970422,116.300739,0,170,39939.1077777778,2009-05-06,02:35:12
39.970358,116.30072,0,169,39939.1078356481,2009-05-06,02:35:17
39.97034,116.300767,0,175,39939.1078935185,2009-05-06,02:35:22
39.970315,116.300868,0,181,39939.1079513889,2009-05-06,02:35:27
39.970321,116.300892,0,182,39939.1080092593,2009-05-06,02:35:32
39.970325,116.300932,0,184,39939.1080671296,2009-05-06,02:35:37
39.970257,116.300919,0,192,39939.108125,2009-05-06,02:35:42
39.970178,116.300894,0,203,39939.1081828704,2009-05-06,02:35:47
39.970127,116.300854,0,201,39939.1082407407,2009-05-06,02:35:52
39.970037,116.300831,0,202,39939.1082986111,2009-05-06,02:35:57
39.969985,116.300831,0,200,39939.1083564815,2009-05-06,02:36:02
39.969891,116.300809,0,200,39939.1084143519,2009-05-06,02:36:07
39.969812,116.300779,0,199,39939.1084722222,2009-05-06,02:36:12
39.96973,116.300767,0,199,39939.1085300926,2009-05-06,02:36:17
39.96967,116.300879,0,183,39939.108587963,2009-05-06,02:36:22
39.969661,116.300915,0,179,39939.1086458333,2009-05-06,02:36:27
39.969591,116.30094,0,176,39939.1087037037,2009-05-06,02:36:32
39.969528,116.300962,0,181,39939.1087615741,2009-05-06,02:36:37
39.969511,116.301022,0,181,39939.1088194444,2009-05-06,02:36:42
39.969496,116.301091,0,178,39939.1088773148,2009-05-06,02:36:47
39.969507,116.30114,0,177,39939.1089351852,2009-05-06,02:36:52
39.96953,116.301183,0,180,39939.1089930556,2009-05-06,02:36:57
39.969535,116.301219,0,185,39939.1090509259,2009-05-06,02:37:02
39.969535,116.301279,0,192,39939.1091087963,2009-05-06,02:37:07
39.969566,116.301354,0,193,39939.1091666667,2009-05-06,02:37:12
39.969595,116.301407,0,194,39939.109224537,2009-05-06,02:37:17
39.969631,116.301514,0,181,39939.1092824074,2009-05-06,02:37:22
39.969651,116.301619,0,166,39939.1093402778,2009-05-06,02:37:27
39.9697,116.301662,0,162,39939.1093981481,2009-05-06,02:37:32
39.969758,116.301706,0,156,39939.1094560185,2009-05-06,02:37:37
39.969828,116.301765,0,147,39939.1095138889,2009-05-06,02:37:42
39.969876,116.301812,0,143,39939.1095717593,2009-05-06,02:37:47
39.96994,116.301856,0,136,39939.1096296296,2009-05-06,02:37:52
39.969975,116.301893,0,134,39939.1096875,2009-05-06,02:37:57
39.97001,116.301934,0,136,39939.1097453704,2009-05-06,02:38:02
39.970061,116.301988,0,137,39939.1098032407,2009-05-06,02:38:07
39.970127,116.302052,0,139,39939.1098611111,2009-05-06,02:38:12
39.97016,116.302101,0,138,39939.1099189815,2009-05-06,02:38:17
39.970205,116.302171,0,139,39939.1099768518,2009-05-06,02:38:22
39.970243,116.30221,0,139,39939.1100347222,2009-05-06,02:38:27
39.970287,116.302269,0,144,39939.1100925926,2009-05-06,02:38:32
39.970315,116.302312,0,148,39939.110150463,2009-05-06,02:38:37
39.970346,116.302373,0,152,39939.1102083333,2009-05-06,02:38:42
39.970373,116.302426,0,158,39939.1102662037,2009-05-06,02:38:47
39.97038,116.302479,0,163,39939.1103240741,2009-05-06,02:38:52
39.970413,116.302481,0,167,39939.1103819444,2009-05-06,02:38:57
39.970402,116.302486,0,169,39939.1104398148,2009-05-06,02:39:02
39.97042,116.302544,0,169,39939.1104976852,2009-05-06,02:39:07
39.970296,116.302854,0,167,39939.1105555556,2009-05-06,02:39:12
39.970355,116.302976,0,172,39939.1106134259,2009-05-06,02:39:17
39.970329,116.303008,0,184,39939.1106712963,2009-05-06,02:39:22
39.970352,116.302999,0,191,39939.1107291667,2009-05-06,02:39:27
39.970416,116.303014,0,192,39939.110787037,2009-05-06,02:39:32
39.97044,116.303019,0,206,39939.1108449074,2009-05-06,02:39:37
39.970493,116.303097,0,221,39939.1109027778,2009-05-06,02:39:42
39.970558,116.30305,0,219,39939.1109606481,2009-05-06,02:39:47
39.970571,116.303036,0,212,39939.1110185185,2009-05-06,02:39:52
39.970571,116.303036,0,212,39939.1110532407,2009-05-06,02:39:55
39.97057,116.303033,0,213,39939.1110763889,2009-05-06,02:39:57
39.97056,116.303032,0,214,39939.1111342593,2009-05-06,02:40:02
39.970485,116.303079,0,228,39939.1111921296,2009-05-06,02:40:07
39.970332,116.303076,0,252,39939.11125,2009-05-06,02:40:12
39.970331,116.303128,0,273,39939.1113078704,2009-05-06,02:40:17
39.970346,116.303212,0,298,39939.1113657407,2009-05-06,02:40:22
39.970416,116.303292,0,314,39939.1114236111,2009-05-06,02:40:27
39.970496,116.303362,0,335,39939.1114814815,2009-05-06,02:40:32
39.970578,116.303434,0,347,39939.1115393518,2009-05-06,02:40:37
39.970652,116.303502,0,349,39939.1115972222,2009-05-06,02:40:42
39.970762,116.303598,0,346,39939.1116550926,2009-05-06,02:40:47
39.970853,116.303641,0,343,39939.111712963,2009-05-06,02:40:52
39.971001,116.303728,0,344,39939.1117708333,2009-05-06,02:40:57
39.970969,116.303864,0,353,39939.1118287037,2009-05-06,02:41:02
39.970893,116.303924,0,355,39939.1118865741,2009-05-06,02:41:07
39.970956,116.303973,0,333,39939.1119444444,2009-05-06,02:41:12
39.97102,116.304114,0,323,39939.1120023148,2009-05-06,02:41:17
39.971117,116.304205,0,304,39939.1120601852,2009-05-06,02:41:22
39.971241,116.304347,0,280,39939.1121180556,2009-05-06,02:41:27
39.971347,116.30447,0,262,39939.1121759259,2009-05-06,02:41:32
39.971394,116.304586,0,251,39939.1122337963,2009-05-06,02:41:37
39.971422,116.304673,0,241,39939.1122916667,2009-05-06,02:41:42
39.97145,116.304766,0,234,39939.112349537,2009-05-06,02:41:47
39.97146,116.304857,0,225,39939.1124074074,2009-05-06,02:41:52
39.971453,116.304871,0,226,39939.1124652778,2009-05-06,02:41:57
39.97145,116.304872,0,225,39939.1125231481,2009-05-06,02:42:02
39.97145,116.304872,0,225,39939.1125578704,2009-05-06,02:42:05
39.971446,116.304872,0,225,39939.1125810185,2009-05-06,02:42:07
39.971319,116.304943,0,135,39939.1192361111,2009-05-06,02:51:42
39.971331,116.304931,0,159,39939.1192939815,2009-05-06,02:51:47
39.971425,116.305035,0,171,39939.1193518518,2009-05-06,02:51:52
39.971384,116.304719,0,203,39939.1223611111,2009-05-06,02:56:12
39.971368,116.304686,0,205,39939.1224189815,2009-05-06,02:56:17
39.971346,116.30461,0,211,39939.1224768519,2009-05-06,02:56:22
39.971342,116.304514,0,221,39939.1225347222,2009-05-06,02:56:27
39.971216,116.30451,0,228,39939.1225925926,2009-05-06,02:56:32
39.971201,116.304462,0,234,39939.122650463,2009-05-06,02:56:37
39.971185,116.30442,0,242,39939.1227083333,2009-05-06,02:56:42
39.971223,116.304375,0,249,39939.1227662037,2009-05-06,02:56:47
39.971225,116.304357,0,253,39939.1228240741,2009-05-06,02:56:52
39.971229,116.304354,0,256,39939.1228819444,2009-05-06,02:56:57
39.971231,116.304347,0,257,39939.1229398148,2009-05-06,02:57:02
39.971231,116.304347,0,257,39939.122974537,2009-05-06,02:57:05
39.971224,116.304346,0,258,39939.1229976852,2009-05-06,02:57:07
39.971227,116.304307,0,262,39939.1230555556,2009-05-06,02:57:12
39.971249,116.304261,0,265,39939.1231134259,2009-05-06,02:57:17
39.971274,116.30416,0,264,39939.1231712963,2009-05-06,02:57:22
39.971193,116.304138,0,270,39939.1232291667,2009-05-06,02:57:27
39.971049,116.304025,0,287,39939.123287037,2009-05-06,02:57:32
39.970969,116.303925,0,298,39939.1233449074,2009-05-06,02:57:37
39.970892,116.303824,0,308,39939.1234027778,2009-05-06,02:57:42
39.970877,116.303729,0,313,39939.1234606481,2009-05-06,02:57:47
39.970839,116.303661,0,318,39939.1235185185,2009-05-06,02:57:52
39.970833,116.303572,0,322,39939.1235763889,2009-05-06,02:57:57
39.970797,116.303541,0,331,39939.1236342593,2009-05-06,02:58:02
39.970755,116.303505,0,342,39939.1236921296,2009-05-06,02:58:07
39.970753,116.303441,0,347,39939.12375,2009-05-06,02:58:12
39.970769,116.303351,0,347,39939.1238078704,2009-05-06,02:58:17
39.970798,116.303286,0,349,39939.1238657407,2009-05-06,02:58:22
39.970893,116.303171,0,353,39939.1239236111,2009-05-06,02:58:27
39.970965,116.303071,0,359,39939.1239814815,2009-05-06,02:58:32
39.971011,116.302966,0,361,39939.1240393519,2009-05-06,02:58:37
39.971066,116.302895,0,364,39939.1240972222,2009-05-06,02:58:42
39.971138,116.302803,0,369,39939.1241550926,2009-05-06,02:58:47
39.97105,116.302689,0,373,39939.124212963,2009-05-06,02:58:52
39.970987,116.302582,0,372,39939.1242708333,2009-05-06,02:58:57
39.970976,116.302563,0,373,39939.1243287037,2009-05-06,02:59:02
39.970958,116.302537,0,374,39939.1243865741,2009-05-06,02:59:07
39.970949,116.302533,0,375,39939.1244444444,2009-05-06,02:59:12
39.970964,116.302462,0,380,39939.1245023148,2009-05-06,02:59:17
39.970894,116.30234,0,389,39939.1245601852,2009-05-06,02:59:22
39.970823,116.302242,0,400,39939.1246180556,2009-05-06,02:59:27
39.970804,116.302128,0,410,39939.1246759259,2009-05-06,02:59:32
39.970767,116.302088,0,419,39939.1247337963,2009-05-06,02:59:37
39.970771,116.301975,0,429,39939.1247916667,2009-05-06,02:59:42
39.970777,116.301971,0,433,39939.124849537,2009-05-06,02:59:47
39.970777,116.301971,0,433,39939.1248842593,2009-05-06,02:59:50
39.970783,116.301969,0,434,39939.1249074074,2009-05-06,02:59:52
39.970806,116.301957,0,436,39939.1249652778,2009-05-06,02:59:57
39.970828,116.301963,0,437,39939.1250231481,2009-05-06,03:00:02
39.970875,116.301768,0,399,39939.1329513889,2009-05-06,03:11:27
39.970924,116.30178,0,414,39939.1330092593,2009-05-06,03:11:32
39.97095,116.301752,0,424,39939.1330671296,2009-05-06,03:11:37
39.970971,116.301712,0,410,39939.133125,2009-05-06,03:11:42
39.971028,116.301676,0,386,39939.1331828704,2009-05-06,03:11:47
39.971116,116.301658,0,381,39939.1332407407,2009-05-06,03:11:52
39.971159,116.301692,0,383,39939.1332986111,2009-05-06,03:11:57
39.971187,116.301761,0,400,39939.1333564815,2009-05-06,03:12:02
39.971231,116.30181,0,415,39939.1334143518,2009-05-06,03:12:07
39.971256,116.301884,0,421,39939.1334722222,2009-05-06,03:12:12
39.971319,116.301934,0,425,39939.1335300926,2009-05-06,03:12:17
39.971343,116.302023,0,438,39939.133587963,2009-05-06,03:12:22
39.971411,116.302102,0,448,39939.1336458333,2009-05-06,03:12:27
39.971402,116.302174,0,444,39939.1337037037,2009-05-06,03:12:32
39.971446,116.302227,0,437,39939.1337615741,2009-05-06,03:12:37
39.971427,116.3023,0,440,39939.1338194444,2009-05-06,03:12:42
39.971401,116.302366,0,441,39939.1338773148,2009-05-06,03:12:47
39.97139,116.302425,0,443,39939.1339351852,2009-05-06,03:12:52
39.971439,116.302493,0,439,39939.1339930556,2009-05-06,03:12:57
39.971219,116.302674,0,427,39939.1340509259,2009-05-06,03:13:02
39.971051,116.30288,0,398,39939.1341087963,2009-05-06,03:13:07
39.970968,116.302976,0,390,39939.1341666667,2009-05-06,03:13:12
39.970914,116.303037,0,381,39939.134224537,2009-05-06,03:13:17
39.970907,116.30306,0,379,39939.1342824074,2009-05-06,03:13:22
39.970924,116.303102,0,376,39939.1343402778,2009-05-06,03:13:27
39.970925,116.303124,0,375,39939.1343981481,2009-05-06,03:13:32
39.970925,116.303124,0,375,39939.1344328704,2009-05-06,03:13:35
39.970932,116.303123,0,374,39939.1344560185,2009-05-06,03:13:37
39.970876,116.303583,0,373,39939.1394328704,2009-05-06,03:20:47
39.970991,116.303539,0,344,39939.1394907407,2009-05-06,03:20:52
39.970965,116.303488,0,323,39939.1395486111,2009-05-06,03:20:57
39.97101,116.303423,0,313,39939.1396064815,2009-05-06,03:21:02
39.970939,116.303393,0,306,39939.1396643519,2009-05-06,03:21:07
39.970892,116.303365,0,310,39939.1397222222,2009-05-06,03:21:12
39.970852,116.303341,0,319,39939.1397800926,2009-05-06,03:21:17
39.970837,116.303301,0,322,39939.139837963,2009-05-06,03:21:22
39.970843,116.30328,0,328,39939.1398958333,2009-05-06,03:21:27
39.970864,116.303225,0,333,39939.1399537037,2009-05-06,03:21:32
39.970918,116.303134,0,338,39939.1400115741,2009-05-06,03:21:37
39.971059,116.303063,0,344,39939.1400694444,2009-05-06,03:21:42
39.971166,116.303011,0,346,39939.1401273148,2009-05-06,03:21:47
39.97123,116.302951,0,347,39939.1401851852,2009-05-06,03:21:52
39.971267,116.302875,0,348,39939.1402430556,2009-05-06,03:21:57
39.971122,116.302648,0,352,39939.1403009259,2009-05-06,03:22:02
39.971135,116.302318,0,353,39939.1403587963,2009-05-06,03:22:07
39.971221,116.302271,0,354,39939.1404166667,2009-05-06,03:22:12
39.971091,116.302285,0,357,39939.140474537,2009-05-06,03:22:17
39.970841,116.302228,0,356,39939.1405324074,2009-05-06,03:22:22
39.970679,116.302166,0,353,39939.1405902778,2009-05-06,03:22:27
39.970567,116.302078,0,358,39939.1406481481,2009-05-06,03:22:32
39.970542,116.30207,0,359,39939.1407060185,2009-05-06,03:22:37
39.970475,116.30199,0,361,39939.1407638889,2009-05-06,03:22:42
39.970396,116.301914,0,354,39939.1408217593,2009-05-06,03:22:47
39.970357,116.301845,0,356,39939.1408796296,2009-05-06,03:22:52
39.970316,116.301764,0,352,39939.1409375,2009-05-06,03:22:57
39.970265,116.301741,0,348,39939.1409953704,2009-05-06,03:23:02
39.970135,116.301752,0,345,39939.1410532407,2009-05-06,03:23:07
39.969925,116.301989,0,294,39939.1411111111,2009-05-06,03:23:12
39.969814,116.301829,0,248,39939.1411689815,2009-05-06,03:23:17
39.969767,116.301812,0,236,39939.1412268518,2009-05-06,03:23:22
39.969741,116.301763,0,226,39939.1412847222,2009-05-06,03:23:27
39.969734,116.301701,0,214,39939.1413425926,2009-05-06,03:23:32
39.969753,116.301677,0,199,39939.141400463,2009-05-06,03:23:37
39.969726,116.301665,0,198,39939.1414583333,2009-05-06,03:23:42
39.969696,116.301568,0,190,39939.1415162037,2009-05-06,03:23:47
39.96974,116.301471,0,175,39939.1415740741,2009-05-06,03:23:52
39.96978,116.301427,0,183,39939.1416319444,2009-05-06,03:23:57
39.969731,116.301361,0,191,39939.1416898148,2009-05-06,03:24:02
39.969675,116.301277,0,201,39939.1417476852,2009-05-06,03:24:07
39.969632,116.301182,0,202,39939.1418055556,2009-05-06,03:24:12
39.969621,116.301112,0,203,39939.1418634259,2009-05-06,03:24:17
39.969661,116.301043,0,198,39939.1419212963,2009-05-06,03:24:22
39.969688,116.300982,0,183,39939.1419791667,2009-05-06,03:24:27
39.969695,116.300967,0,171,39939.142037037,2009-05-06,03:24:32
39.96973,116.300966,0,160,39939.1420949074,2009-05-06,03:24:37
39.969779,116.300959,0,150,39939.1421527778,2009-05-06,03:24:42
39.969838,116.300937,0,146,39939.1422106481,2009-05-06,03:24:47
39.969914,116.300947,0,147,39939.1422685185,2009-05-06,03:24:52
39.970053,116.300933,0,147,39939.1423263889,2009-05-06,03:24:57
39.970145,116.300938,0,156,39939.1423842593,2009-05-06,03:25:02
39.970197,116.300914,0,155,39939.1424421296,2009-05-06,03:25:07
39.970271,116.300941,0,165,39939.1425,2009-05-06,03:25:12
39.97025,116.300922,0,176,39939.1425578704,2009-05-06,03:25:17
39.970248,116.300887,0,183,39939.1426157407,2009-05-06,03:25:22
39.970245,116.300889,0,184,39939.1426736111,2009-05-06,03:25:27
39.970248,116.300888,0,184,39939.1427314815,2009-05-06,03:25:32
39.970248,116.300888,0,184,39939.1427662037,2009-05-06,03:25:35
39.970251,116.300888,0,184,39939.1427893518,2009-05-06,03:25:37
39.970365,116.300879,0,185,39939.1428472222,2009-05-06,03:25:42
39.970603,116.300862,0,185,39939.1429050926,2009-05-06,03:25:47
39.970977,116.300797,0,187,39939.142962963,2009-05-06,03:25:52
39.971352,116.300845,0,189,39939.1430208333,2009-05-06,03:25:57
39.971742,116.300807,0,196,39939.1430787037,2009-05-06,03:26:02
39.972146,116.300771,0,197,39939.1431365741,2009-05-06,03:26:07
39.972552,116.300796,0,199,39939.1431944444,2009-05-06,03:26:12
39.973005,116.300658,0,203,39939.1432523148,2009-05-06,03:26:17
39.973465,116.30047,0,214,39939.1433101852,2009-05-06,03:26:22
39.973814,116.300352,0,221,39939.1433680556,2009-05-06,03:26:27
39.973929,116.300291,0,215,39939.1434259259,2009-05-06,03:26:32
39.973929,116.300291,0,215,39939.1434606481,2009-05-06,03:26:35
39.973931,116.300292,0,213,39939.1434837963,2009-05-06,03:26:37
39.973938,116.300283,0,214,39939.1435416667,2009-05-06,03:26:42
39.97394,116.30028,0,215,39939.143599537,2009-05-06,03:26:47
39.973937,116.300281,0,215,39939.1436574074,2009-05-06,03:26:52
39.973935,116.30028,0,217,39939.1437152778,2009-05-06,03:26:57
39.973939,116.300273,0,217,39939.1437731481,2009-05-06,03:27:02
39.97394,116.300272,0,217,39939.1438310185,2009-05-06,03:27:07
39.97394,116.300272,0,217,39939.1438657407,2009-05-06,03:27:10
39.973939,116.300269,0,218,39939.1438888889,2009-05-06,03:27:12
39.973941,116.300244,0,219,39939.1439467593,2009-05-06,03:27:17
39.973956,116.300224,0,219,39939.1440046296,2009-05-06,03:27:22
39.973966,116.300216,0,217,39939.1440625,2009-05-06,03:27:27
39.973967,116.300214,0,217,39939.1441203704,2009-05-06,03:27:32
39.973974,116.300211,0,217,39939.1441782407,2009-05-06,03:27:37
39.973979,116.300209,0,217,39939.1442361111,2009-05-06,03:27:42
39.973983,116.300207,0,218,39939.1442939815,2009-05-06,03:27:47
39.973983,116.300207,0,218,39939.1443287037,2009-05-06,03:27:50
39.973985,116.3002,0,218,39939.1443518519,2009-05-06,03:27:52
39.973969,116.300121,0,236,39939.1444097222,2009-05-06,03:27:57
39.973988,116.300082,0,242,39939.1444675926,2009-05-06,03:28:02
39.974086,116.300052,0,248,39939.144525463,2009-05-06,03:28:07
39.974322,116.300037,0,254,39939.1445833333,2009-05-06,03:28:12
39.974676,116.300211,0,213,39939.1446412037,2009-05-06,03:28:17
39.974991,116.300245,0,203,39939.1446990741,2009-05-06,03:28:22
39.975353,116.300321,0,192,39939.1447569444,2009-05-06,03:28:27
39.975627,116.300339,0,192,39939.1448148148,2009-05-06,03:28:32
39.975764,116.300321,0,200,39939.1448726852,2009-05-06,03:28:37
39.975925,116.300325,0,203,39939.1449305556,2009-05-06,03:28:42
39.976165,116.300241,0,222,39939.1449884259,2009-05-06,03:28:47
39.976502,116.300149,0,245,39939.1450462963,2009-05-06,03:28:52
39.976997,116.300076,0,232,39939.1451041667,2009-05-06,03:28:57
39.977492,116.300123,0,253,39939.145162037,2009-05-06,03:29:02
39.977915,116.300088,0,275,39939.1452199074,2009-05-06,03:29:07
39.978116,116.300145,0,259,39939.1452777778,2009-05-06,03:29:12
39.978208,116.300192,0,234,39939.1453356481,2009-05-06,03:29:17
39.978208,116.300192,0,234,39939.1453703704,2009-05-06,03:29:20
39.978205,116.300194,0,235,39939.1453935185,2009-05-06,03:29:22
39.978246,116.300202,0,231,39939.1454513889,2009-05-06,03:29:27
39.978397,116.300171,0,231,39939.1455092593,2009-05-06,03:29:32
39.978445,116.300141,0,236,39939.1455671296,2009-05-06,03:29:37
39.978457,116.300111,0,235,39939.145625,2009-05-06,03:29:42
39.97855,116.300048,0,234,39939.1456828704,2009-05-06,03:29:47
39.978664,116.299985,0,220,39939.1457407407,2009-05-06,03:29:52
39.978742,116.299954,0,203,39939.1457986111,2009-05-06,03:29:57
39.97904,116.29989,0,195,39939.1458564815,2009-05-06,03:30:02
39.97948,116.29993,0,186,39939.1459143519,2009-05-06,03:30:07
39.979803,116.29994,0,179,39939.1459722222,2009-05-06,03:30:12
39.979884,116.299846,0,189,39939.1460300926,2009-05-06,03:30:17
39.979886,116.299852,0,190,39939.146087963,2009-05-06,03:30:22
39.979893,116.299852,0,190,39939.1461458333,2009-05-06,03:30:27
39.979897,116.299851,0,191,39939.1462037037,2009-05-06,03:30:32
39.979904,116.299845,0,192,39939.1462615741,2009-05-06,03:30:37
39.979904,116.299845,0,192,39939.1462962963,2009-05-06,03:30:40
39.97991,116.299841,0,192,39939.1463194444,2009-05-06,03:30:42
39.980019,116.299743,0,204,39939.1463773148,2009-05-06,03:30:47
39.980219,116.299636,0,197,39939.1464351852,2009-05-06,03:30:52
39.980323,116.2996,0,188,39939.1464930556,2009-05-06,03:30:57
39.980499,116.299585,0,183,39939.1465509259,2009-05-06,03:31:02
39.980843,116.299605,0,184,39939.1466087963,2009-05-06,03:31:07
39.981263,116.299659,0,170,39939.1466666667,2009-05-06,03:31:12
39.981836,116.299671,0,172,39939.146724537,2009-05-06,03:31:17
39.982394,116.299609,0,171,39939.1467824074,2009-05-06,03:31:22
39.98289,116.299571,0,171,39939.1468402778,2009-05-06,03:31:27
39.983309,116.299573,0,175,39939.1468981481,2009-05-06,03:31:32
39.983525,116.299635,0,176,39939.1469560185,2009-05-06,03:31:37
39.983662,116.299888,0,174,39939.1470138889,2009-05-06,03:31:42
39.983761,116.300329,0,143,39939.1470717593,2009-05-06,03:31:47
39.983827,116.300726,0,129,39939.1471296296,2009-05-06,03:31:52
39.98381,116.301195,0,127,39939.1471875,2009-05-06,03:31:57
39.983804,116.301791,0,119,39939.1472453704,2009-05-06,03:32:02
39.98384,116.302509,0,102,39939.1473032407,2009-05-06,03:32:07
39.983845,116.303143,0,99,39939.1473611111,2009-05-06,03:32:12
39.983836,116.303714,0,93,39939.1474189815,2009-05-06,03:32:17
39.983816,116.304158,0,88,39939.1474768519,2009-05-06,03:32:22
39.983784,116.304342,0,121,39939.1475347222,2009-05-06,03:32:27
39.983792,116.304321,0,127,39939.1475925926,2009-05-06,03:32:32
39.983767,116.304282,0,128,39939.147650463,2009-05-06,03:32:37
39.983687,116.304232,0,127,39939.1477083333,2009-05-06,03:32:42
39.98366,116.304278,0,130,39939.1477662037,2009-05-06,03:32:47
39.98374,116.304574,0,130,39939.1478240741,2009-05-06,03:32:52
39.983739,116.304931,0,134,39939.1478819444,2009-05-06,03:32:57
39.98374,116.305364,0,139,39939.1479398148,2009-05-06,03:33:02
39.983786,116.305927,0,145,39939.1479976852,2009-05-06,03:33:07
39.983845,116.30654,0,147,39939.1480555556,2009-05-06,03:33:12
39.983897,116.307252,0,145,39939.1481134259,2009-05-06,03:33:17
39.98391,116.307883,0,143,39939.1481712963,2009-05-06,03:33:22
39.983893,116.308335,0,140,39939.1482291667,2009-05-06,03:33:27
39.983825,116.308752,0,140,39939.148287037,2009-05-06,03:33:32
39.983796,116.309122,0,146,39939.1483449074,2009-05-06,03:33:37
39.983815,116.30926,0,148,39939.1484027778,2009-05-06,03:33:42
39.983823,116.309298,0,147,39939.1484606481,2009-05-06,03:33:47
39.983819,116.309302,0,147,39939.1485185185,2009-05-06,03:33:52
39.98382,116.309302,0,147,39939.1485763889,2009-05-06,03:33:57
39.983821,116.309301,0,147,39939.1486342593,2009-05-06,03:34:02
39.983814,116.309305,0,147,39939.1486921296,2009-05-06,03:34:07
39.983814,116.309304,0,147,39939.14875,2009-05-06,03:34:12
39.983812,116.309304,0,147,39939.1488078704,2009-05-06,03:34:17
39.983805,116.309309,0,148,39939.1488657407,2009-05-06,03:34:22
39.983798,116.309313,0,148,39939.1489236111,2009-05-06,03:34:27
39.983796,116.309313,0,148,39939.1489814815,2009-05-06,03:34:32
39.9838,116.309307,0,148,39939.1490393518,2009-05-06,03:34:37
39.983802,116.309304,0,148,39939.1490972222,2009-05-06,03:34:42
39.983802,116.309303,0,148,39939.1491550926,2009-05-06,03:34:47
39.983802,116.309303,0,148,39939.1491898148,2009-05-06,03:34:50
39.983797,116.309307,0,148,39939.149212963,2009-05-06,03:34:52
39.983819,116.309409,0,147,39939.1492708333,2009-05-06,03:34:57
39.983849,116.309726,0,148,39939.1493287037,2009-05-06,03:35:02
39.983862,116.310073,0,148,39939.1493865741,2009-05-06,03:35:07
39.983899,116.310437,0,147,39939.1494444444,2009-05-06,03:35:12
39.983923,116.310619,0,143,39939.1495023148,2009-05-06,03:35:17
39.983941,116.310822,0,141,39939.1495601852,2009-05-06,03:35:22
39.983942,116.311138,0,136,39939.1496180556,2009-05-06,03:35:27
39.983945,116.31153,0,132,39939.1496759259,2009-05-06,03:35:32
39.983964,116.312075,0,122,39939.1497337963,2009-05-06,03:35:37
39.984002,116.312561,0,111,39939.1497916667,2009-05-06,03:35:42
39.984017,116.312833,0,97,39939.149849537,2009-05-06,03:35:47
39.984055,116.313059,0,92,39939.1499074074,2009-05-06,03:35:52
39.984072,116.313312,0,88,39939.1499652778,2009-05-06,03:35:57
39.984082,116.313698,0,85,39939.1500231481,2009-05-06,03:36:02
39.984052,116.314191,0,80,39939.1500810185,2009-05-06,03:36:07
39.984053,116.314765,0,79,39939.1501388889,2009-05-06,03:36:12
39.984055,116.315228,0,77,39939.1501967593,2009-05-06,03:36:17
39.984071,116.315354,0,77,39939.1502546296,2009-05-06,03:36:22
39.984077,116.315367,0,76,39939.1503125,2009-05-06,03:36:27
39.984074,116.315391,0,77,39939.1503703704,2009-05-06,03:36:32
39.984086,116.315558,0,89,39939.1504282407,2009-05-06,03:36:37
39.984074,116.315666,0,99,39939.1504861111,2009-05-06,03:36:42
39.984032,116.315657,0,102,39939.1505439815,2009-05-06,03:36:47
39.984075,116.315709,0,108,39939.1506018518,2009-05-06,03:36:52
39.984111,116.315911,0,118,39939.1506597222,2009-05-06,03:36:57
39.984112,116.316255,0,118,39939.1507175926,2009-05-06,03:37:02
39.984162,116.316747,0,114,39939.150775463,2009-05-06,03:37:07
39.984181,116.317309,0,124,39939.1508333333,2009-05-06,03:37:12
39.9842,116.317938,0,126,39939.1508912037,2009-05-06,03:37:17
39.984257,116.318593,0,128,39939.1509490741,2009-05-06,03:37:22
39.984266,116.319281,0,121,39939.1510069444,2009-05-06,03:37:27
39.984326,116.320038,0,130,39939.1510648148,2009-05-06,03:37:32
39.984358,116.320791,0,124,39939.1511226852,2009-05-06,03:37:37
39.984379,116.321488,0,132,39939.1511805556,2009-05-06,03:37:42
39.984394,116.322147,0,132,39939.1512384259,2009-05-06,03:37:47
39.984415,116.322872,0,134,39939.1512962963,2009-05-06,03:37:52
39.984405,116.323646,0,127,39939.1513541667,2009-05-06,03:37:57
39.984385,116.324269,0,117,39939.151412037,2009-05-06,03:38:02
39.984345,116.324568,0,133,39939.1534953704,2009-05-06,03:41:02
39.984309,116.324648,0,137,39939.1535532407,2009-05-06,03:41:07
39.984306,116.324731,0,137,39939.1536111111,2009-05-06,03:41:12
39.9843,116.324795,0,137,39939.1536689815,2009-05-06,03:41:17
39.984312,116.324877,0,137,39939.1537268519,2009-05-06,03:41:22
39.984315,116.324956,0,136,39939.1537847222,2009-05-06,03:41:27
39.984305,116.325029,0,135,39939.1538425926,2009-05-06,03:41:32
39.984314,116.325106,0,135,39939.153900463,2009-05-06,03:41:37
39.984322,116.325172,0,136,39939.1539583333,2009-05-06,03:41:42
39.984321,116.325263,0,137,39939.1540162037,2009-05-06,03:41:47
39.984312,116.325339,0,138,39939.1540740741,2009-05-06,03:41:52
39.984312,116.325429,0,140,39939.1541319444,2009-05-06,03:41:57
39.984302,116.32552,0,138,39939.1541898148,2009-05-06,03:42:02
39.984301,116.325612,0,138,39939.1542476852,2009-05-06,03:42:07
39.984289,116.325723,0,134,39939.1543055556,2009-05-06,03:42:12
39.98428,116.325815,0,129,39939.1543634259,2009-05-06,03:42:17
39.98427,116.325848,0,132,39939.1544212963,2009-05-06,03:42:22
39.984285,116.325945,0,132,39939.1544791667,2009-05-06,03:42:27
39.984288,116.325998,0,134,39939.154537037,2009-05-06,03:42:32
39.984298,116.326094,0,136,39939.1545949074,2009-05-06,03:42:37
39.984288,116.326186,0,138,39939.1546527778,2009-05-06,03:42:42
39.984226,116.326248,0,138,39939.1547106481,2009-05-06,03:42:47
39.984309,116.32641,0,135,39939.1547685185,2009-05-06,03:42:52
39.984361,116.326523,0,132,39939.1548263889,2009-05-06,03:42:57
39.984381,116.326624,0,128,39939.1548842593,2009-05-06,03:43:02
39.984444,116.326732,0,133,39939.1549421296,2009-05-06,03:43:07
39.984528,116.326795,0,141,39939.155,2009-05-06,03:43:12
39.984608,116.326836,0,155,39939.1550578704,2009-05-06,03:43:17
39.984671,116.326855,0,169,39939.1551157407,2009-05-06,03:43:22
39.984752,116.326826,0,181,39939.1551736111,2009-05-06,03:43:27
39.984829,116.326853,0,182,39939.1552314815,2009-05-06,03:43:32
39.984886,116.326896,0,199,39939.1552893519,2009-05-06,03:43:37
39.984949,116.326916,0,183,39939.1553472222,2009-05-06,03:43:42
39.985016,116.32693,0,164,39939.1554050926,2009-05-06,03:43:47
39.985069,116.326999,0,153,39939.155462963,2009-05-06,03:43:52
39.985111,116.327062,0,146,39939.1555208333,2009-05-06,03:43:57
39.985136,116.327101,0,134,39939.1555787037,2009-05-06,03:44:02
39.985166,116.32716,0,129,39939.1556365741,2009-05-06,03:44:07
39.985203,116.327225,0,127,39939.1556944444,2009-05-06,03:44:12
39.985235,116.327283,0,123,39939.1557523148,2009-05-06,03:44:17
39.98529,116.327313,0,128,39939.1558101852,2009-05-06,03:44:22
39.985341,116.327309,0,137,39939.1558680556,2009-05-06,03:44:27
39.985392,116.327314,0,145,39939.1559259259,2009-05-06,03:44:32
39.985458,116.327331,0,148,39939.1559837963,2009-05-06,03:44:37
39.985502,116.327344,0,151,39939.1560416667,2009-05-06,03:44:42
39.985557,116.327395,0,162,39939.156099537,2009-05-06,03:44:47
39.985619,116.3274,0,163,39939.1561574074,2009-05-06,03:44:52
39.985676,116.327407,0,168,39939.1562152778,2009-05-06,03:44:57
39.98573,116.327388,0,165,39939.1562731481,2009-05-06,03:45:02
39.985781,116.327362,0,163,39939.1563310185,2009-05-06,03:45:07
39.985871,116.327417,0,171,39939.1563888889,2009-05-06,03:45:12
39.985927,116.327423,0,178,39939.1564467593,2009-05-06,03:45:17
39.985988,116.327433,0,182,39939.1565046296,2009-05-06,03:45:22
39.986062,116.327428,0,195,39939.1565625,2009-05-06,03:45:27
39.986079,116.327335,0,202,39939.1566203704,2009-05-06,03:45:32
39.986119,116.327328,0,203,39939.1566782407,2009-05-06,03:45:37
39.986178,116.327423,0,200,39939.1567361111,2009-05-06,03:45:42
39.986316,116.32732,0,193,39939.1567939815,2009-05-06,03:45:47
39.986326,116.327391,0,175,39939.1568518518,2009-05-06,03:45:52
39.986374,116.32738,0,162,39939.1569097222,2009-05-06,03:45:57
39.98642,116.327378,0,159,39939.1569675926,2009-05-06,03:46:02
39.986472,116.327355,0,161,39939.157025463,2009-05-06,03:46:07
39.986516,116.327317,0,158,39939.1570833333,2009-05-06,03:46:12
39.986533,116.32725,0,157,39939.1571412037,2009-05-06,03:46:17
39.986541,116.32722,0,156,39939.1571990741,2009-05-06,03:46:22
39.986542,116.327227,0,156,39939.1572569444,2009-05-06,03:46:27
39.986541,116.327222,0,156,39939.1573148148,2009-05-06,03:46:32
39.986541,116.327218,0,156,39939.1573726852,2009-05-06,03:46:37
39.986541,116.327218,0,156,39939.1574074074,2009-05-06,03:46:40
39.98654,116.327211,0,156,39939.1574305556,2009-05-06,03:46:42
39.9877,116.32732,0,135,39939.1589351852,2009-05-06,03:48:52
39.987556,116.327295,0,160,39939.1589930556,2009-05-06,03:48:57
39.987599,116.327313,0,163,39939.1590509259,2009-05-06,03:49:02
39.987784,116.327391,0,165,39939.1591087963,2009-05-06,03:49:07
39.987866,116.327412,0,162,39939.1591666667,2009-05-06,03:49:12
39.987847,116.327376,0,165,39939.159224537,2009-05-06,03:49:17
39.987802,116.327354,0,170,39939.1592824074,2009-05-06,03:49:22
39.987881,116.327346,0,167,39939.1593402778,2009-05-06,03:49:27
39.987938,116.327387,0,163,39939.1593981481,2009-05-06,03:49:32
39.987938,116.327387,0,163,39939.1594328704,2009-05-06,03:49:35
39.987938,116.327383,0,163,39939.1594560185,2009-05-06,03:49:37
39.987936,116.327374,0,163,39939.1595138889,2009-05-06,03:49:42
39.987936,116.327377,0,163,39939.1595717593,2009-05-06,03:49:47
39.987936,116.327377,0,163,39939.1596064815,2009-05-06,03:49:50
39.987937,116.327379,0,163,39939.1596296296,2009-05-06,03:49:52
39.987926,116.327384,0,160,39939.1596875,2009-05-06,03:49:57
39.987927,116.327364,0,159,39939.1597453704,2009-05-06,03:50:02
39.98784,116.327315,0,161,39939.1598032407,2009-05-06,03:50:07
39.987748,116.32731,0,158,39939.1598611111,2009-05-06,03:50:12
39.987748,116.32731,0,158,39939.1598958333,2009-05-06,03:50:15
39.987747,116.327316,0,158,39939.1599189815,2009-05-06,03:50:17
39.987819,116.327346,0,159,39939.1599768519,2009-05-06,03:50:22
39.987863,116.327363,0,162,39939.1600347222,2009-05-06,03:50:27
39.987864,116.327353,0,162,39939.1600925926,2009-05-06,03:50:32
39.987899,116.327341,0,163,39939.160150463,2009-05-06,03:50:37
39.987951,116.32732,0,160,39939.1602083333,2009-05-06,03:50:42
39.987963,116.327347,0,160,39939.1602662037,2009-05-06,03:50:47
39.987966,116.32736,0,160,39939.1603240741,2009-05-06,03:50:52
39.987968,116.327374,0,161,39939.1603819444,2009-05-06,03:50:57
39.988206,116.327314,0,178,39939.1636226852,2009-05-06,03:55:37
39.988276,116.32733,0,179,39939.1636805556,2009-05-06,03:55:42
39.988311,116.327349,0,179,39939.1637384259,2009-05-06,03:55:47
39.988311,116.327349,0,179,39939.1637731481,2009-05-06,03:55:50
39.988312,116.327356,0,179,39939.1637962963,2009-05-06,03:55:52
39.988314,116.327368,0,179,39939.1638541667,2009-05-06,03:55:57
39.988375,116.327407,0,180,39939.163912037,2009-05-06,03:56:02
39.988387,116.327416,0,184,39939.1639699074,2009-05-06,03:56:07
39.988376,116.327397,0,185,39939.1640277778,2009-05-06,03:56:12
39.98836,116.327372,0,190,39939.1640856481,2009-05-06,03:56:17
39.988407,116.327375,0,190,39939.1641435185,2009-05-06,03:56:22
39.98841,116.32739,0,190,39939.1642013889,2009-05-06,03:56:27
39.988529,116.327453,0,187,39939.1642592593,2009-05-06,03:56:32
39.988638,116.327486,0,183,39939.1643171296,2009-05-06,03:56:37
39.988638,116.327486,0,183,39939.1643518518,2009-05-06,03:56:40
39.988639,116.32748,0,183,39939.164375,2009-05-06,03:56:42
39.988724,116.327462,0,182,39939.1644328704,2009-05-06,03:56:47
39.988881,116.327465,0,181,39939.1644907407,2009-05-06,03:56:52
39.988935,116.327465,0,182,39939.1645486111,2009-05-06,03:56:57
39.988914,116.327431,0,181,39939.1646064815,2009-05-06,03:57:02
39.988952,116.327464,0,182,39939.1646643518,2009-05-06,03:57:07
39.98892,116.327424,0,183,39939.1647222222,2009-05-06,03:57:12
39.988865,116.327346,0,184,39939.1647800926,2009-05-06,03:57:17
39.988798,116.327375,0,183,39939.164837963,2009-05-06,03:57:22
39.988758,116.327429,0,185,39939.1648958333,2009-05-06,03:57:27
39.988685,116.327484,0,181,39939.1649537037,2009-05-06,03:57:32
39.988502,116.32743,0,177,39939.1650115741,2009-05-06,03:57:37
39.988429,116.327426,0,172,39939.1650694444,2009-05-06,03:57:42
39.988466,116.327447,0,168,39939.1651273148,2009-05-06,03:57:47
39.988486,116.327434,0,163,39939.1651851852,2009-05-06,03:57:52
39.988484,116.327424,0,162,39939.1652430556,2009-05-06,03:57:57
39.988483,116.327416,0,162,39939.1653009259,2009-05-06,03:58:02
39.988479,116.327413,0,162,39939.1653587963,2009-05-06,03:58:07
39.988476,116.327417,0,162,39939.1654166667,2009-05-06,03:58:12
39.988476,116.327423,0,161,39939.165474537,2009-05-06,03:58:17
39.988476,116.327423,0,161,39939.1655092593,2009-05-06,03:58:20
39.988476,116.327415,0,162,39939.1655324074,2009-05-06,03:58:22
39.988477,116.327402,0,162,39939.1655902778,2009-05-06,03:58:27
39.988477,116.327395,0,162,39939.1656481481,2009-05-06,03:58:32
39.988478,116.327392,0,162,39939.1657060185,2009-05-06,03:58:37
39.988478,116.327392,0,162,39939.1657407407,2009-05-06,03:58:40
39.988479,116.327395,0,162,39939.1657638889,2009-05-06,03:58:42
39.98848,116.327405,0,162,39939.1658217593,2009-05-06,03:58:47
39.98849,116.327418,0,162,39939.1658796296,2009-05-06,03:58:52
39.988526,116.32743,0,167,39939.1659375,2009-05-06,03:58:57
39.988509,116.327448,0,168,39939.1659953704,2009-05-06,03:59:02
39.988481,116.327436,0,168,39939.1660532407,2009-05-06,03:59:07
39.988505,116.327403,0,169,39939.1661111111,2009-05-06,03:59:12
39.988483,116.327365,0,173,39939.1661689815,2009-05-06,03:59:17
39.98849,116.327403,0,176,39939.1662268518,2009-05-06,03:59:22
39.988489,116.327409,0,177,39939.1662847222,2009-05-06,03:59:27
39.988488,116.327415,0,177,39939.1663425926,2009-05-06,03:59:32
39.988487,116.32742,0,177,39939.166400463,2009-05-06,03:59:37
39.988487,116.32742,0,177,39939.1664351852,2009-05-06,03:59:40
39.988485,116.327415,0,177,39939.1664583333,2009-05-06,03:59:42
39.988484,116.327402,0,177,39939.1665162037,2009-05-06,03:59:47
39.988484,116.327402,0,177,39939.1665509259,2009-05-06,03:59:50
39.988482,116.327398,0,177,39939.1665740741,2009-05-06,03:59:52
39.988378,116.327361,0,177,39939.1666319444,2009-05-06,03:59:57
39.988418,116.327315,0,179,39939.1666898148,2009-05-06,04:00:02
39.988488,116.327305,0,184,39939.1667476852,2009-05-06,04:00:07
39.988536,116.327288,0,188,39939.1668055556,2009-05-06,04:00:12
39.988551,116.327292,0,189,39939.1668634259,2009-05-06,04:00:17
39.988552,116.327291,0,189,39939.1669212963,2009-05-06,04:00:22
39.988552,116.327291,0,189,39939.1669560185,2009-05-06,04:00:25
39.988553,116.327287,0,189,39939.1669791667,2009-05-06,04:00:27
39.988555,116.327297,0,189,39939.167037037,2009-05-06,04:00:32
39.988537,116.327277,0,192,39939.1670949074,2009-05-06,04:00:37
39.988535,116.327274,0,193,39939.1671527778,2009-05-06,04:00:42
39.988535,116.327274,0,193,39939.1671875,2009-05-06,04:00:45
39.988532,116.327277,0,193,39939.1672106481,2009-05-06,04:00:47
39.988445,116.327285,0,197,39939.1672685185,2009-05-06,04:00:52
39.988443,116.327239,0,201,39939.1673263889,2009-05-06,04:00:57
39.988343,116.327116,0,202,39939.1673842593,2009-05-06,04:01:02
39.988336,116.327068,0,204,39939.1674421296,2009-05-06,04:01:07
39.98841,116.327106,0,208,39939.1675,2009-05-06,04:01:12
39.98841,116.327106,0,208,39939.1675347222,2009-05-06,04:01:15
39.988407,116.327098,0,209,39939.1675578704,2009-05-06,04:01:17
39.988319,116.327126,0,213,39939.1676157407,2009-05-06,04:01:22
39.988172,116.327156,0,219,39939.1676736111,2009-05-06,04:01:27
39.988106,116.327156,0,223,39939.1677314815,2009-05-06,04:01:32
39.988059,116.327178,0,224,39939.1677893519,2009-05-06,04:01:37
39.98804,116.327301,0,220,39939.1678472222,2009-05-06,04:01:42
39.988068,116.327381,0,216,39939.1679050926,2009-05-06,04:01:47
39.988081,116.327392,0,215,39939.167962963,2009-05-06,04:01:52
39.988081,116.327392,0,215,39939.1679976852,2009-05-06,04:01:55
39.988081,116.327395,0,215,39939.1680208333,2009-05-06,04:01:57
39.988081,116.327405,0,215,39939.1680787037,2009-05-06,04:02:02
39.988055,116.327446,0,215,39939.1681365741,2009-05-06,04:02:07
39.988034,116.327454,0,216,39939.1681944444,2009-05-06,04:02:12
39.988049,116.32747,0,218,39939.1682523148,2009-05-06,04:02:17
39.988068,116.327503,0,219,39939.1683101852,2009-05-06,04:02:22
39.988078,116.32748,0,223,39939.1683680556,2009-05-06,04:02:27
39.988082,116.327461,0,225,39939.1684259259,2009-05-06,04:02:32
39.988082,116.327461,0,225,39939.1684606481,2009-05-06,04:02:35
39.988083,116.327455,0,225,39939.1684837963,2009-05-06,04:02:37
39.988085,116.327446,0,225,39939.1685416667,2009-05-06,04:02:42
39.988085,116.327446,0,225,39939.1685763889,2009-05-06,04:02:45
39.988088,116.327443,0,226,39939.168599537,2009-05-06,04:02:47
39.988168,116.32749,0,231,39939.1686574074,2009-05-06,04:02:52
39.988223,116.327491,0,237,39939.1687152778,2009-05-06,04:02:57
39.988268,116.327455,0,243,39939.1687731481,2009-05-06,04:03:02
39.988268,116.327455,0,243,39939.1688078704,2009-05-06,04:03:05
39.98827,116.327455,0,243,39939.1688310185,2009-05-06,04:03:07
39.988273,116.327467,0,243,39939.1688888889,2009-05-06,04:03:12
39.988273,116.327467,0,243,39939.1689236111,2009-05-06,04:03:15
39.988276,116.32747,0,243,39939.1689467593,2009-05-06,04:03:17
39.988305,116.327435,0,244,39939.1690046296,2009-05-06,04:03:22
39.988319,116.32741,0,246,39939.1690625,2009-05-06,04:03:27
39.98809,116.327374,0,264,39939.1714930556,2009-05-06,04:06:57
39.988044,116.327406,0,262,39939.1715509259,2009-05-06,04:07:02
39.988012,116.327463,0,261,39939.1716087963,2009-05-06,04:07:07
39.98801,116.327492,0,263,39939.1716666667,2009-05-06,04:07:12
39.988039,116.327471,0,262,39939.171724537,2009-05-06,04:07:17
39.988039,116.327471,0,262,39939.1717592593,2009-05-06,04:07:20
39.988038,116.32747,0,262,39939.1717824074,2009-05-06,04:07:22
39.987988,116.32743,0,261,39939.1718402778,2009-05-06,04:07:27
39.987901,116.327415,0,261,39939.1718981481,2009-05-06,04:07:32
39.987901,116.327415,0,261,39939.1719328704,2009-05-06,04:07:35
39.987897,116.327412,0,261,39939.1719560185,2009-05-06,04:07:37
39.987894,116.327403,0,261,39939.1720138889,2009-05-06,04:07:42
39.987894,116.327403,0,261,39939.1720486111,2009-05-06,04:07:45
39.987895,116.327395,0,260,39939.1720717593,2009-05-06,04:07:47
39.987852,116.327373,0,260,39939.1721296296,2009-05-06,04:07:52
39.987851,116.327373,0,260,39939.1721875,2009-05-06,04:07:57
39.987849,116.327375,0,260,39939.1722453704,2009-05-06,04:08:02
39.987849,116.327375,0,260,39939.1722800926,2009-05-06,04:08:05
39.987848,116.327371,0,260,39939.1723032407,2009-05-06,04:08:07
39.987846,116.32736,0,260,39939.1723611111,2009-05-06,04:08:12
39.987835,116.327341,0,261,39939.1724189815,2009-05-06,04:08:17
39.987808,116.327297,0,262,39939.1724768518,2009-05-06,04:08:22
39.987778,116.327283,0,265,39939.1725347222,2009-05-06,04:08:27
39.987779,116.327278,0,265,39939.1725925926,2009-05-06,04:08:32
39.987779,116.327273,0,265,39939.172650463,2009-05-06,04:08:37
39.987782,116.327276,0,265,39939.1727083333,2009-05-06,04:08:42
39.987786,116.327277,0,265,39939.1727662037,2009-05-06,04:08:47
39.987789,116.327273,0,265,39939.1728240741,2009-05-06,04:08:52
39.987789,116.327273,0,265,39939.1728587963,2009-05-06,04:08:55
39.987792,116.327267,0,265,39939.1728819444,2009-05-06,04:08:57
39.987841,116.327189,0,263,39939.1729398148,2009-05-06,04:09:02
39.987846,116.327187,0,263,39939.1729976852,2009-05-06,04:09:07
39.987848,116.327193,0,263,39939.1730555556,2009-05-06,04:09:12
39.987851,116.327197,0,263,39939.1731134259,2009-05-06,04:09:17
39.987851,116.327197,0,263,39939.1731481481,2009-05-06,04:09:20
39.987854,116.327196,0,263,39939.1731712963,2009-05-06,04:09:22
39.987855,116.327186,0,263,39939.1732291667,2009-05-06,04:09:27
39.987893,116.327152,0,257,39939.173287037,2009-05-06,04:09:32
39.987916,116.327149,0,247,39939.1733449074,2009-05-06,04:09:37
39.987916,116.327149,0,247,39939.1733796296,2009-05-06,04:09:40
39.987917,116.327148,0,247,39939.1734027778,2009-05-06,04:09:42
39.987937,116.327168,0,247,39939.1734606481,2009-05-06,04:09:47
39.987962,116.327189,0,244,39939.1735185185,2009-05-06,04:09:52
39.987963,116.327188,0,244,39939.1735763889,2009-05-06,04:09:57
39.987964,116.327181,0,244,39939.1736342593,2009-05-06,04:10:02
39.987967,116.327177,0,244,39939.1736921296,2009-05-06,04:10:07
39.987967,116.327178,0,244,39939.17375,2009-05-06,04:10:12
39.987968,116.327182,0,244,39939.1738078704,2009-05-06,04:10:17
39.987968,116.327183,0,244,39939.1738657407,2009-05-06,04:10:22
39.987968,116.327183,0,244,39939.173900463,2009-05-06,04:10:25
39.987968,116.327187,0,244,39939.1739236111,2009-05-06,04:10:27
39.987759,116.327196,0,225,39939.1761226852,2009-05-06,04:13:37
39.987658,116.327213,0,222,39939.1761805556,2009-05-06,04:13:42
39.987644,116.327214,0,221,39939.1762384259,2009-05-06,04:13:47
39.987642,116.327205,0,221,39939.1762962963,2009-05-06,04:13:52
39.987642,116.327195,0,221,39939.1763541667,2009-05-06,04:13:57
39.987642,116.327104,0,217,39939.176412037,2009-05-06,04:14:02
39.987766,116.327007,0,212,39939.1764699074,2009-05-06,04:14:07
39.987767,116.327003,0,211,39939.1765277778,2009-05-06,04:14:12
39.987766,116.327001,0,211,39939.1765856481,2009-05-06,04:14:17
39.987766,116.327001,0,211,39939.1766203704,2009-05-06,04:14:20
39.987764,116.327003,0,211,39939.1766435185,2009-05-06,04:14:22
39.987764,116.327014,0,211,39939.1767013889,2009-05-06,04:14:27
39.987764,116.32703,0,211,39939.1767592593,2009-05-06,04:14:32
39.987764,116.327039,0,211,39939.1768171296,2009-05-06,04:14:37
39.987763,116.327037,0,211,39939.176875,2009-05-06,04:14:42
39.987761,116.327045,0,211,39939.1769328704,2009-05-06,04:14:47
39.987758,116.32705,0,211,39939.1769907407,2009-05-06,04:14:52
39.987758,116.32705,0,211,39939.177025463,2009-05-06,04:14:55
39.987756,116.327051,0,211,39939.1770486111,2009-05-06,04:14:57
39.987754,116.32706,0,210,39939.1771064815,2009-05-06,04:15:02
39.987751,116.327073,0,210,39939.1771643519,2009-05-06,04:15:07
39.987722,116.327107,0,208,39939.1772222222,2009-05-06,04:15:12
39.987649,116.327164,0,203,39939.1772800926,2009-05-06,04:15:17
39.987539,116.327247,0,195,39939.177337963,2009-05-06,04:15:22
39.987478,116.327275,0,188,39939.1773958333,2009-05-06,04:15:27
39.987441,116.327293,0,179,39939.1774537037,2009-05-06,04:15:32
39.987463,116.327299,0,167,39939.1775115741,2009-05-06,04:15:37
39.987465,116.327303,0,167,39939.1775694444,2009-05-06,04:15:42
39.987465,116.327298,0,166,39939.1776273148,2009-05-06,04:15:47
39.987467,116.327293,0,166,39939.1776851852,2009-05-06,04:15:52
39.987467,116.327288,0,166,39939.1777430556,2009-05-06,04:15:57
39.987467,116.327289,0,166,39939.1778009259,2009-05-06,04:16:02
39.987467,116.327289,0,166,39939.1778356481,2009-05-06,04:16:05
39.987467,116.32729,0,166,39939.1778587963,2009-05-06,04:16:07
39.98743,116.327321,0,156,39939.1779166667,2009-05-06,04:16:12
39.987429,116.327327,0,156,39939.177974537,2009-05-06,04:16:17
39.987428,116.327332,0,156,39939.1780324074,2009-05-06,04:16:22
39.987428,116.327332,0,156,39939.1780902778,2009-05-06,04:16:27
39.987427,116.327331,0,156,39939.1781481481,2009-05-06,04:16:32
39.987427,116.327331,0,156,39939.1781828704,2009-05-06,04:16:35
39.987426,116.32733,0,156,39939.1782060185,2009-05-06,04:16:37
39.987424,116.327318,0,156,39939.1782638889,2009-05-06,04:16:42
39.987424,116.327318,0,156,39939.1782986111,2009-05-06,04:16:45
39.987424,116.327311,0,156,39939.1783217593,2009-05-06,04:16:47
39.987422,116.327301,0,156,39939.1783796296,2009-05-06,04:16:52
39.987421,116.327302,0,156,39939.1784375,2009-05-06,04:16:57
39.987418,116.327309,0,155,39939.1784953704,2009-05-06,04:17:02
39.987396,116.327623,0,112,39939.1833564815,2009-05-06,04:24:02
39.987553,116.327682,0,117,39939.1834143519,2009-05-06,04:24:07
39.98763,116.327674,0,118,39939.1834722222,2009-05-06,04:24:12
39.987633,116.327672,0,118,39939.1835300926,2009-05-06,04:24:17
39.987635,116.327668,0,118,39939.183587963,2009-05-06,04:24:22
39.987635,116.327676,0,118,39939.1836458333,2009-05-06,04:24:27
39.987635,116.327676,0,118,39939.1836805556,2009-05-06,04:24:30
39.987635,116.327682,0,118,39939.1837037037,2009-05-06,04:24:32
39.987639,116.327653,0,118,39939.1837615741,2009-05-06,04:24:37
39.987636,116.327577,0,119,39939.1838194444,2009-05-06,04:24:42
39.987618,116.327513,0,119,39939.1838773148,2009-05-06,04:24:47
39.987587,116.32745,0,120,39939.1839351852,2009-05-06,04:24:52
39.987517,116.327392,0,120,39939.1839930556,2009-05-06,04:24:57
39.987448,116.327321,0,121,39939.1840509259,2009-05-06,04:25:02
39.987385,116.327291,0,121,39939.1841087963,2009-05-06,04:25:07
39.987301,116.327306,0,122,39939.1841666667,2009-05-06,04:25:12
39.98714,116.327238,0,123,39939.184224537,2009-05-06,04:25:17
39.986922,116.327192,0,125,39939.1842824074,2009-05-06,04:25:22
39.986791,116.327232,0,126,39939.1843402778,2009-05-06,04:25:27
39.986847,116.327694,0,43,39939.1870023148,2009-05-06,04:29:17
39.986859,116.327496,0,85,39939.1870601852,2009-05-06,04:29:22
39.986891,116.327509,0,95,39939.1871180556,2009-05-06,04:29:27
39.986816,116.327472,0,156,39939.1871759259,2009-05-06,04:29:32
39.986816,116.327472,0,156,39939.1872106481,2009-05-06,04:29:35
39.986817,116.327464,0,172,39939.1872337963,2009-05-06,04:29:37
39.986809,116.327431,0,176,39939.1872916667,2009-05-06,04:29:42
39.986814,116.327395,0,178,39939.187349537,2009-05-06,04:29:47
39.986773,116.327369,0,188,39939.1874074074,2009-05-06,04:29:52
39.986745,116.327383,0,194,39939.1874652778,2009-05-06,04:29:57
39.986743,116.327372,0,194,39939.1875231481,2009-05-06,04:30:02
39.986716,116.327363,0,195,39939.1875810185,2009-05-06,04:30:07
39.98672,116.327339,0,192,39939.1876388889,2009-05-06,04:30:12
39.986725,116.327324,0,193,39939.1876967593,2009-05-06,04:30:17
39.986724,116.327331,0,196,39939.1877546296,2009-05-06,04:30:22
39.986724,116.327327,0,197,39939.1878125,2009-05-06,04:30:27
39.986724,116.327327,0,197,39939.1878472222,2009-05-06,04:30:30
39.986724,116.327327,0,197,39939.1878703704,2009-05-06,04:30:32
39.986723,116.327297,0,207,39939.1879282407,2009-05-06,04:30:37
39.986723,116.327297,0,207,39939.187962963,2009-05-06,04:30:40
39.98672,116.32729,0,207,39939.1879861111,2009-05-06,04:30:42
39.98679,116.327343,0,211,39939.1880439815,2009-05-06,04:30:47
39.986746,116.327309,0,216,39939.1881018518,2009-05-06,04:30:52
39.986722,116.327318,0,217,39939.1881597222,2009-05-06,04:30:57
39.986722,116.327318,0,217,39939.1881944444,2009-05-06,04:31:00
39.986721,116.32731,0,217,39939.1882175926,2009-05-06,04:31:02
39.986695,116.327337,0,224,39939.188275463,2009-05-06,04:31:07
39.986693,116.327325,0,224,39939.1883333333,2009-05-06,04:31:12
39.986693,116.327325,0,224,39939.1883680556,2009-05-06,04:31:15
39.986692,116.327332,0,225,39939.1883912037,2009-05-06,04:31:17
39.986689,116.327342,0,225,39939.1884490741,2009-05-06,04:31:22
39.98664,116.327325,0,227,39939.1885069444,2009-05-06,04:31:27
39.986549,116.327278,0,233,39939.1885648148,2009-05-06,04:31:32
39.986403,116.327187,0,245,39939.1886226852,2009-05-06,04:31:37
39.986347,116.327102,0,250,39939.1886805556,2009-05-06,04:31:42
39.986296,116.327077,0,252,39939.1887384259,2009-05-06,04:31:47
39.986202,116.32712,0,254,39939.1887962963,2009-05-06,04:31:52
39.985921,116.327146,0,262,39939.1888541667,2009-05-06,04:31:57
39.985843,116.327214,0,267,39939.188912037,2009-05-06,04:32:02
39.985825,116.327284,0,278,39939.1889699074,2009-05-06,04:32:07
39.985796,116.327362,0,287,39939.1890277778,2009-05-06,04:32:12
39.985722,116.327281,0,283,39939.1890856481,2009-05-06,04:32:17
39.985647,116.327239,0,281,39939.1891435185,2009-05-06,04:32:22
39.985626,116.327194,0,279,39939.1892013889,2009-05-06,04:32:27
39.985609,116.327139,0,281,39939.1892592593,2009-05-06,04:32:32
39.985609,116.327139,0,281,39939.1892939815,2009-05-06,04:32:35
39.985608,116.327133,0,281,39939.1893171296,2009-05-06,04:32:37
39.985555,116.327091,0,283,39939.189375,2009-05-06,04:32:42
39.985486,116.327095,0,283,39939.1894328704,2009-05-06,04:32:47
39.985372,116.32713,0,281,39939.1894907407,2009-05-06,04:32:52
39.985282,116.327237,0,284,39939.1895486111,2009-05-06,04:32:57
39.985184,116.327238,0,283,39939.1896064815,2009-05-06,04:33:02
39.985046,116.327263,0,301,39939.1896643518,2009-05-06,04:33:07
39.98497,116.327272,0,312,39939.1897222222,2009-05-06,04:33:12
39.984919,116.327278,0,310,39939.1897800926,2009-05-06,04:33:17
39.984832,116.327295,0,319,39939.189837963,2009-05-06,04:33:22
39.984832,116.327241,0,310,39939.1898958333,2009-05-06,04:33:27
39.984832,116.327234,0,310,39939.1899537037,2009-05-06,04:33:32
39.984832,116.327234,0,310,39939.1899884259,2009-05-06,04:33:35
39.984831,116.327231,0,310,39939.1900115741,2009-05-06,04:33:37
39.984814,116.327156,0,302,39939.1900694444,2009-05-06,04:33:42
39.98475,116.327118,0,298,39939.1901273148,2009-05-06,04:33:47
39.984689,116.327069,0,279,39939.1901851852,2009-05-06,04:33:52
39.984641,116.32703,0,262,39939.1902430556,2009-05-06,04:33:57
39.984647,116.326881,0,240,39939.1903009259,2009-05-06,04:34:02
39.984609,116.326833,0,229,39939.1903587963,2009-05-06,04:34:07
39.984564,116.326813,0,215,39939.1904166667,2009-05-06,04:34:12
39.984535,116.326786,0,209,39939.190474537,2009-05-06,04:34:17
39.984494,116.326787,0,203,39939.1905324074,2009-05-06,04:34:22
39.984475,116.326718,0,191,39939.1905902778,2009-05-06,04:34:27
39.98445,116.32668,0,186,39939.1906481481,2009-05-06,04:34:32
39.984453,116.32661,0,175,39939.1907060185,2009-05-06,04:34:37
39.984462,116.326529,0,164,39939.1907638889,2009-05-06,04:34:42
39.984476,116.326458,0,160,39939.1908217593,2009-05-06,04:34:47
39.984445,116.326418,0,164,39939.1908796296,2009-05-06,04:34:52
39.984428,116.32642,0,170,39939.1909375,2009-05-06,04:34:57
39.984453,116.326351,0,169,39939.1909953704,2009-05-06,04:35:02
39.984481,116.326282,0,167,39939.1910532407,2009-05-06,04:35:07
39.984528,116.326188,0,168,39939.1911111111,2009-05-06,04:35:12
39.984567,116.326125,0,163,39939.1911689815,2009-05-06,04:35:17
39.984589,116.326039,0,159,39939.1912268519,2009-05-06,04:35:22
39.984554,116.325967,0,151,39939.1912847222,2009-05-06,04:35:27
39.984555,116.325888,0,144,39939.1913425926,2009-05-06,04:35:32
39.984527,116.325792,0,135,39939.191400463,2009-05-06,04:35:37
39.984523,116.325693,0,126,39939.1914583333,2009-05-06,04:35:42
39.984517,116.3256,0,117,39939.1915162037,2009-05-06,04:35:47
39.984512,116.325543,0,113,39939.1915740741,2009-05-06,04:35:52
39.984506,116.325447,0,104,39939.1916319444,2009-05-06,04:35:57
39.984524,116.325362,0,99,39939.1916898148,2009-05-06,04:36:02
39.984518,116.325277,0,91,39939.1917476852,2009-05-06,04:36:07
39.984509,116.325195,0,88,39939.1918055556,2009-05-06,04:36:12
39.98447,116.325109,0,84,39939.1918634259,2009-05-06,04:36:17
39.984471,116.325031,0,82,39939.1919212963,2009-05-06,04:36:22
39.984437,116.324965,0,79,39939.1919791667,2009-05-06,04:36:27
39.984422,116.324889,0,75,39939.192037037,2009-05-06,04:36:32
39.984417,116.324791,0,72,39939.1920949074,2009-05-06,04:36:37
39.984422,116.324715,0,71,39939.1921527778,2009-05-06,04:36:42
39.984383,116.324628,0,65,39939.1922106481,2009-05-06,04:36:47
39.984343,116.324565,0,58,39939.1922685185,2009-05-06,04:36:52
39.984345,116.324486,0,53,39939.1923263889,2009-05-06,04:36:57
39.984321,116.32445,0,53,39939.1923842593,2009-05-06,04:37:02
39.98434,116.32442,0,50,39939.1924421296,2009-05-06,04:37:07
39.984337,116.324379,0,47,39939.1925,2009-05-06,04:37:12
39.984332,116.324327,0,46,39939.1925578704,2009-05-06,04:37:17
39.984337,116.324325,0,46,39939.1926157407,2009-05-06,04:37:22
39.984337,116.324325,0,46,39939.192650463,2009-05-06,04:37:25
39.984337,116.324321,0,45,39939.1926736111,2009-05-06,04:37:27
39.984342,116.324292,0,47,39939.1927314815,2009-05-06,04:37:32
39.984339,116.324278,0,47,39939.1927893519,2009-05-06,04:37:37
39.98437,116.324432,0,74,39939.1950462963,2009-05-06,04:40:52
39.984416,116.324926,0,81,39939.1951041667,2009-05-06,04:40:57
39.984405,116.325427,0,84,39939.195162037,2009-05-06,04:41:02
39.984424,116.325922,0,92,39939.1952199074,2009-05-06,04:41:07
39.984456,116.326347,0,97,39939.1952777778,2009-05-06,04:41:12
39.984452,116.326666,0,104,39939.1953356481,2009-05-06,04:41:17
39.984431,116.326883,0,109,39939.1953935185,2009-05-06,04:41:22
39.984331,116.326949,0,116,39939.1954513889,2009-05-06,04:41:27
39.984095,116.326967,0,123,39939.1955092593,2009-05-06,04:41:32
39.983792,116.32702,0,130,39939.1955671296,2009-05-06,04:41:37
39.983402,116.327044,0,135,39939.195625,2009-05-06,04:41:42
39.983008,116.327077,0,143,39939.1956828704,2009-05-06,04:41:47
39.98264,116.327129,0,154,39939.1957407407,2009-05-06,04:41:52
39.982242,116.327111,0,160,39939.1957986111,2009-05-06,04:41:57
39.981862,116.327106,0,165,39939.1958564815,2009-05-06,04:42:02
39.981466,116.327102,0,170,39939.1959143518,2009-05-06,04:42:07
39.981072,116.32711,0,177,39939.1959722222,2009-05-06,04:42:12
39.980675,116.327131,0,175,39939.1960300926,2009-05-06,04:42:17
39.980335,116.327143,0,174,39939.196087963,2009-05-06,04:42:22
39.98005,116.32715,0,170,39939.1961458333,2009-05-06,04:42:27
39.979781,116.327161,0,168,39939.1962037037,2009-05-06,04:42:32
39.979483,116.32718,0,165,39939.1962615741,2009-05-06,04:42:37
39.979124,116.327153,0,168,39939.1963194444,2009-05-06,04:42:42
39.978758,116.327204,0,165,39939.1963773148,2009-05-06,04:42:47
39.978395,116.327262,0,162,39939.1964351852,2009-05-06,04:42:52
39.978043,116.327262,0,153,39939.1964930556,2009-05-06,04:42:57
39.977733,116.327245,0,147,39939.1965509259,2009-05-06,04:43:02
39.977664,116.327213,0,146,39939.1966087963,2009-05-06,04:43:07
39.977664,116.327216,0,145,39939.1966666667,2009-05-06,04:43:12
39.977657,116.327215,0,145,39939.196724537,2009-05-06,04:43:17
39.977657,116.327215,0,145,39939.1967592593,2009-05-06,04:43:20
39.977653,116.327214,0,145,39939.1967824074,2009-05-06,04:43:22
39.977616,116.32721,0,147,39939.1968402778,2009-05-06,04:43:27
39.977436,116.327136,0,151,39939.1968981481,2009-05-06,04:43:32
39.977179,116.32717,0,155,39939.1969560185,2009-05-06,04:43:37
39.976965,116.327277,0,152,39939.1970138889,2009-05-06,04:43:42
39.976906,116.327338,0,157,39939.1970717593,2009-05-06,04:43:47
39.976906,116.327338,0,157,39939.1971064815,2009-05-06,04:43:50
39.976902,116.327341,0,157,39939.1971296296,2009-05-06,04:43:52
39.976769,116.32735,0,156,39939.1971875,2009-05-06,04:43:57
39.976491,116.327377,0,162,39939.1972453704,2009-05-06,04:44:02
39.976194,116.327403,0,163,39939.1973032407,2009-05-06,04:44:07
39.975892,116.327427,0,163,39939.1973611111,2009-05-06,04:44:12
39.975653,116.327434,0,161,39939.1974189815,2009-05-06,04:44:17
39.975452,116.327432,0,160,39939.1974768518,2009-05-06,04:44:22
39.975275,116.327452,0,155,39939.1975347222,2009-05-06,04:44:27
39.975193,116.32773,0,141,39939.1975925926,2009-05-06,04:44:32
39.975197,116.328116,0,137,39939.197650463,2009-05-06,04:44:37
39.97522,116.328554,0,143,39939.1977083333,2009-05-06,04:44:42
39.975178,116.328914,0,133,39939.1977662037,2009-05-06,04:44:47
39.975118,116.329129,0,136,39939.1978240741,2009-05-06,04:44:52
39.975116,116.329225,0,129,39939.1978819444,2009-05-06,04:44:57
39.975117,116.329423,0,123,39939.1979398148,2009-05-06,04:45:02
39.975115,116.329599,0,123,39939.1979976852,2009-05-06,04:45:07
39.975081,116.329624,0,127,39939.1980555556,2009-05-06,04:45:12
39.975075,116.329642,0,128,39939.1981134259,2009-05-06,04:45:17
39.975063,116.329665,0,129,39939.1981712963,2009-05-06,04:45:22
39.975057,116.329707,0,130,39939.1982291667,2009-05-06,04:45:27
39.975059,116.329762,0,132,39939.198287037,2009-05-06,04:45:32
39.975003,116.329864,0,128,39939.1983449074,2009-05-06,04:45:37
39.974945,116.329968,0,124,39939.1984027778,2009-05-06,04:45:42
39.974927,116.330041,0,126,39939.1984606481,2009-05-06,04:45:47
39.974907,116.330113,0,127,39939.1985185185,2009-05-06,04:45:52
39.974884,116.33018,0,133,39939.1985763889,2009-05-06,04:45:57
39.974918,116.330299,0,129,39939.1986342593,2009-05-06,04:46:02
39.974944,116.330395,0,133,39939.1986921296,2009-05-06,04:46:07
39.974943,116.330456,0,135,39939.19875,2009-05-06,04:46:12
39.974932,116.330545,0,135,39939.1988078704,2009-05-06,04:46:17
39.974938,116.330617,0,140,39939.1988657407,2009-05-06,04:46:22
39.974949,116.330659,0,144,39939.1989236111,2009-05-06,04:46:27
39.97496,116.33074,0,148,39939.1989814815,2009-05-06,04:46:32
39.974966,116.330825,0,149,39939.1990393519,2009-05-06,04:46:37
39.974964,116.330911,0,150,39939.1990972222,2009-05-06,04:46:42
39.974983,116.330988,0,151,39939.1991550926,2009-05-06,04:46:47
39.974991,116.331076,0,150,39939.199212963,2009-05-06,04:46:52
39.974994,116.33116,0,151,39939.1992708333,2009-05-06,04:46:57
39.975002,116.33125,0,149,39939.1993287037,2009-05-06,04:47:02
39.974979,116.331248,0,147,39939.1993865741,2009-05-06,04:47:07
39.974979,116.331248,0,147,39939.1994212963,2009-05-06,04:47:10
39.974979,116.331252,0,147,39939.1994444444,2009-05-06,04:47:12
39.974972,116.331268,0,145,39939.1995023148,2009-05-06,04:47:17
39.974954,116.331295,0,139,39939.1995601852,2009-05-06,04:47:22
39.97494,116.331359,0,136,39939.1996180556,2009-05-06,04:47:27
39.974951,116.331438,0,131,39939.1996759259,2009-05-06,04:47:32
39.974953,116.331518,0,126,39939.1997337963,2009-05-06,04:47:37
39.974977,116.331608,0,122,39939.1997916667,2009-05-06,04:47:42
39.97498,116.33169,0,114,39939.199849537,2009-05-06,04:47:47
39.974948,116.331783,0,108,39939.1999074074,2009-05-06,04:47:52
39.974908,116.331833,0,103,39939.1999652778,2009-05-06,04:47:57
39.974861,116.331893,0,98,39939.2000231481,2009-05-06,04:48:02
39.974786,116.331886,0,104,39939.2000810185,2009-05-06,04:48:07
39.974712,116.331848,0,109,39939.2001388889,2009-05-06,04:48:12
39.974628,116.33186,0,131,39939.2001967593,2009-05-06,04:48:17
39.974551,116.331872,0,143,39939.2002546296,2009-05-06,04:48:22
39.974458,116.331895,0,154,39939.2003125,2009-05-06,04:48:27
39.974396,116.33192,0,154,39939.2003703704,2009-05-06,04:48:32
39.974329,116.331957,0,148,39939.2004282407,2009-05-06,04:48:37
39.974287,116.331987,0,142,39939.2004861111,2009-05-06,04:48:42
39.974245,116.332019,0,133,39939.2005439815,2009-05-06,04:48:47
39.9742,116.332016,0,120,39939.2006018519,2009-05-06,04:48:52
39.974134,116.332009,0,117,39939.2006597222,2009-05-06,04:48:57
39.974089,116.332032,0,120,39939.2007175926,2009-05-06,04:49:02
39.974081,116.332143,0,124,39939.200775463,2009-05-06,04:49:07
39.974083,116.332219,0,131,39939.2008333333,2009-05-06,04:49:12
39.974088,116.332264,0,138,39939.2008912037,2009-05-06,04:49:17
39.974084,116.332311,0,141,39939.2009490741,2009-05-06,04:49:22
39.974069,116.332401,0,140,39939.2010069444,2009-05-06,04:49:27
39.97409,116.332514,0,137,39939.2010648148,2009-05-06,04:49:32
39.974099,116.332594,0,133,39939.2011226852,2009-05-06,04:49:37
39.974093,116.33268,0,131,39939.2011805556,2009-05-06,04:49:42
39.974103,116.332725,0,133,39939.2012384259,2009-05-06,04:49:47
39.974096,116.332757,0,136,39939.2012962963,2009-05-06,04:49:52
39.974099,116.332748,0,141,39939.2013541667,2009-05-06,04:49:57
39.9741,116.332674,0,147,39939.201412037,2009-05-06,04:50:02
39.974118,116.332674,0,150,39939.2014699074,2009-05-06,04:50:07
39.974135,116.332692,0,151,39939.2015277778,2009-05-06,04:50:12
39.974164,116.332728,0,152,39939.2015856481,2009-05-06,04:50:17
39.97422,116.33281,0,153,39939.2016435185,2009-05-06,04:50:22
39.974244,116.332851,0,153,39939.2017013889,2009-05-06,04:50:27
39.974269,116.332894,0,154,39939.2017592593,2009-05-06,04:50:32
39.974282,116.332946,0,155,39939.2018171296,2009-05-06,04:50:37
39.974302,116.332985,0,156,39939.201875,2009-05-06,04:50:42
39.974332,116.333009,0,156,39939.2019328704,2009-05-06,04:50:47
39.974359,116.33301,0,157,39939.2019907407,2009-05-06,04:50:52
39.9738,116.332551,0,195,39939.209224537,2009-05-06,05:01:17
39.973915,116.33262,0,202,39939.2092824074,2009-05-06,05:01:22
39.974097,116.332755,0,291,39939.2093402778,2009-05-06,05:01:27
39.974117,116.33286,0,323,39939.2093981481,2009-05-06,05:01:32
39.974076,116.33287,0,325,39939.2094560185,2009-05-06,05:01:37
39.974055,116.33291,0,295,39939.2095138889,2009-05-06,05:01:42
39.974036,116.332894,0,278,39939.2095717593,2009-05-06,05:01:47
39.974035,116.332857,0,266,39939.2096296296,2009-05-06,05:01:52
39.97403,116.33278,0,255,39939.2096875,2009-05-06,05:01:57
39.974041,116.332721,0,247,39939.2097453704,2009-05-06,05:02:02
39.974048,116.332605,0,224,39939.2098032407,2009-05-06,05:02:07
39.97402,116.332588,0,218,39939.2098611111,2009-05-06,05:02:12
39.974016,116.33255,0,220,39939.2099189815,2009-05-06,05:02:17
39.974016,116.33255,0,220,39939.2099537037,2009-05-06,05:02:20
39.974009,116.332544,0,219,39939.2099768519,2009-05-06,05:02:22
39.973958,116.332456,0,217,39939.2100347222,2009-05-06,05:02:27
39.973911,116.332327,0,222,39939.2100925926,2009-05-06,05:02:32
39.973855,116.332241,0,228,39939.210150463,2009-05-06,05:02:37
39.973813,116.332178,0,235,39939.2102083333,2009-05-06,05:02:42
39.973786,116.33226,0,246,39939.2102662037,2009-05-06,05:02:47
39.973768,116.332165,0,247,39939.2103240741,2009-05-06,05:02:52
39.973769,116.332168,0,247,39939.2103819444,2009-05-06,05:02:57
39.973769,116.332168,0,247,39939.2104166667,2009-05-06,05:03:00
39.973769,116.332173,0,247,39939.2104398148,2009-05-06,05:03:02
39.973431,116.334552,0,257,39939.2130439815,2009-05-06,05:06:47
39.973557,116.334351,0,258,39939.2131018518,2009-05-06,05:06:52
39.973257,116.334311,0,249,39939.2131597222,2009-05-06,05:06:57
39.973256,116.334284,0,248,39939.2132175926,2009-05-06,05:07:02
39.97321,116.334253,0,248,39939.213275463,2009-05-06,05:07:07
39.973157,116.334212,0,249,39939.2133333333,2009-05-06,05:07:12
39.973098,116.33412,0,249,39939.2133912037,2009-05-06,05:07:17
39.973032,116.334174,0,257,39939.2134490741,2009-05-06,05:07:22
39.972983,116.334303,0,265,39939.2135069444,2009-05-06,05:07:27
39.973033,116.334444,0,275,39939.2135648148,2009-05-06,05:07:32
39.973181,116.33453,0,283,39939.2136226852,2009-05-06,05:07:37
39.973206,116.334556,0,285,39939.2136805556,2009-05-06,05:07:42
39.973209,116.334565,0,285,39939.2137384259,2009-05-06,05:07:47
39.973265,116.334587,0,287,39939.2137962963,2009-05-06,05:07:52
39.973286,116.334591,0,287,39939.2138541667,2009-05-06,05:07:57
39.973286,116.334581,0,287,39939.213912037,2009-05-06,05:08:02
39.973286,116.33457,0,287,39939.2139699074,2009-05-06,05:08:07
39.973286,116.334565,0,287,39939.2140277778,2009-05-06,05:08:12
39.973287,116.334565,0,287,39939.2140856481,2009-05-06,05:08:17
39.973286,116.334564,0,287,39939.2141435185,2009-05-06,05:08:22
39.973286,116.334556,0,287,39939.2142013889,2009-05-06,05:08:27
39.973286,116.334556,0,287,39939.2142361111,2009-05-06,05:08:30
39.973286,116.334551,0,288,39939.2142592593,2009-05-06,05:08:32
39.973286,116.33454,0,288,39939.2143171296,2009-05-06,05:08:37
39.973309,116.33454,0,290,39939.214375,2009-05-06,05:08:42
39.973309,116.33454,0,290,39939.2144097222,2009-05-06,05:08:45
39.973307,116.334542,0,291,39939.2144328704,2009-05-06,05:08:47
39.973324,116.334514,0,291,39939.2144907407,2009-05-06,05:08:52
39.973356,116.334462,0,291,39939.2145486111,2009-05-06,05:08:57
39.973382,116.334372,0,294,39939.2146064815,2009-05-06,05:09:02
39.973356,116.334233,0,299,39939.2146643519,2009-05-06,05:09:07
39.973349,116.334143,0,302,39939.2147222222,2009-05-06,05:09:12
39.973352,116.334022,0,305,39939.2147800926,2009-05-06,05:09:17
39.973353,116.333911,0,306,39939.214837963,2009-05-06,05:09:22
39.97334,116.333846,0,306,39939.2148958333,2009-05-06,05:09:27
39.973321,116.333836,0,305,39939.2149537037,2009-05-06,05:09:32
39.973311,116.333801,0,306,39939.2150115741,2009-05-06,05:09:37
39.973295,116.333746,0,305,39939.2150694444,2009-05-06,05:09:42
39.973296,116.333733,0,303,39939.2151273148,2009-05-06,05:09:47
39.973309,116.333748,0,302,39939.2151851852,2009-05-06,05:09:52
39.97331,116.333865,0,300,39939.2152430556,2009-05-06,05:09:57
39.973326,116.333905,0,297,39939.2153009259,2009-05-06,05:10:02
39.973349,116.333985,0,295,39939.2153587963,2009-05-06,05:10:07
39.973362,116.334315,0,289,39939.2154166667,2009-05-06,05:10:12
39.973464,116.334634,0,237,39939.2190046296,2009-05-06,05:15:22
39.97343,116.334687,0,235,39939.2190625,2009-05-06,05:15:27
39.973406,116.334688,0,234,39939.2191203704,2009-05-06,05:15:32
39.973434,116.334587,0,233,39939.2191782407,2009-05-06,05:15:37
39.973439,116.334527,0,234,39939.2192361111,2009-05-06,05:15:42
39.973439,116.334509,0,234,39939.2192939815,2009-05-06,05:15:47
39.973457,116.334414,0,238,39939.2193518518,2009-05-06,05:15:52
39.973477,116.334366,0,238,39939.2194097222,2009-05-06,05:15:57
39.973481,116.334273,0,237,39939.2194675926,2009-05-06,05:16:02
39.973489,116.334191,0,235,39939.219525463,2009-05-06,05:16:07
39.973478,116.334195,0,234,39939.2195833333,2009-05-06,05:16:12
39.973464,116.334112,0,231,39939.2196412037,2009-05-06,05:16:17
39.973464,116.334112,0,231,39939.2196759259,2009-05-06,05:16:20
39.973456,116.334115,0,232,39939.2196990741,2009-05-06,05:16:22
39.973439,116.334167,0,235,39939.2197569444,2009-05-06,05:16:27
39.973439,116.334148,0,236,39939.2198148148,2009-05-06,05:16:32
39.973434,116.334163,0,237,39939.2198726852,2009-05-06,05:16:37
39.973434,116.334174,0,236,39939.2199305556,2009-05-06,05:16:42
39.973429,116.334149,0,236,39939.2199884259,2009-05-06,05:16:47
39.973425,116.33414,0,235,39939.2200462963,2009-05-06,05:16:52
39.973425,116.33414,0,235,39939.2200810185,2009-05-06,05:16:55
39.973427,116.334134,0,233,39939.2201041667,2009-05-06,05:16:57
39.973422,116.334163,0,231,39939.220162037,2009-05-06,05:17:02
39.973413,116.334179,0,233,39939.2202199074,2009-05-06,05:17:07
39.973429,116.334185,0,237,39939.2202777778,2009-05-06,05:17:12
39.973424,116.334222,0,241,39939.2203356481,2009-05-06,05:17:17
39.973418,116.334206,0,246,39939.2203935185,2009-05-06,05:17:22
39.973431,116.334147,0,247,39939.2204513889,2009-05-06,05:17:27
39.973419,116.334117,0,251,39939.2205092593,2009-05-06,05:17:32
39.973395,116.334132,0,254,39939.2205671296,2009-05-06,05:17:37
39.973395,116.334132,0,254,39939.2206018518,2009-05-06,05:17:40
39.973391,116.334136,0,256,39939.220625,2009-05-06,05:17:42
39.973384,116.334104,0,260,39939.2206828704,2009-05-06,05:17:47
39.97338,116.334108,0,262,39939.2207407407,2009-05-06,05:17:52
39.97338,116.334108,0,262,39939.220775463,2009-05-06,05:17:55
39.97338,116.334115,0,262,39939.2207986111,2009-05-06,05:17:57
39.973372,116.33408,0,262,39939.2208564815,2009-05-06,05:18:02
39.9734,116.334325,0,257,39939.2209143518,2009-05-06,05:18:07
39.973442,116.334377,0,257,39939.2209722222,2009-05-06,05:18:12
39.973466,116.334449,0,255,39939.2210300926,2009-05-06,05:18:17
39.973477,116.334386,0,252,39939.221087963,2009-05-06,05:18:22
39.973505,116.334264,0,249,39939.2211458333,2009-05-06,05:18:27
39.973506,116.334232,0,249,39939.2212037037,2009-05-06,05:18:32
39.973505,116.334242,0,249,39939.2212615741,2009-05-06,05:18:37
39.973505,116.334242,0,249,39939.2212962963,2009-05-06,05:18:40
39.973504,116.334247,0,249,39939.2213194444,2009-05-06,05:18:42
39.973486,116.334269,0,249,39939.2213773148,2009-05-06,05:18:47
39.973394,116.334312,0,248,39939.2214351852,2009-05-06,05:18:52
39.973315,116.334343,0,247,39939.2214930556,2009-05-06,05:18:57
39.97329,116.334325,0,248,39939.2215509259,2009-05-06,05:19:02
39.973301,116.334299,0,251,39939.2216087963,2009-05-06,05:19:07
39.973301,116.334299,0,251,39939.2216435185,2009-05-06,05:19:10
39.973301,116.334302,0,251,39939.2216666667,2009-05-06,05:19:12
39.973341,116.334279,0,254,39939.221724537,2009-05-06,05:19:17
39.973356,116.33419,0,256,39939.2217824074,2009-05-06,05:19:22
39.973347,116.334106,0,257,39939.2218402778,2009-05-06,05:19:27
39.973388,116.334008,0,256,39939.2218981481,2009-05-06,05:19:32
39.973385,116.333912,0,256,39939.2219560185,2009-05-06,05:19:37
39.973457,116.333844,0,256,39939.2220138889,2009-05-06,05:19:42
39.973569,116.334071,0,256,39939.2220717593,2009-05-06,05:19:47
39.973617,116.334137,0,254,39939.2221296296,2009-05-06,05:19:52
39.97375,116.334219,0,254,39939.2221875,2009-05-06,05:19:57
39.973794,116.334277,0,254,39939.2222453704,2009-05-06,05:20:02
39.973775,116.334241,0,256,39939.2223032407,2009-05-06,05:20:07
39.973768,116.334224,0,257,39939.2223611111,2009-05-06,05:20:12
39.973768,116.334238,0,258,39939.2224189815,2009-05-06,05:20:17
39.973702,116.334262,0,259,39939.2224768519,2009-05-06,05:20:22
39.973696,116.334253,0,258,39939.2225347222,2009-05-06,05:20:27
39.973695,116.334254,0,258,39939.2225925926,2009-05-06,05:20:32
39.973695,116.334254,0,258,39939.2226273148,2009-05-06,05:20:35
39.973688,116.334257,0,259,39939.222650463,2009-05-06,05:20:37
39.973708,116.334223,0,262,39939.2227083333,2009-05-06,05:20:42
39.973707,116.334258,0,261,39939.2227662037,2009-05-06,05:20:47
39.973706,116.334275,0,260,39939.2228240741,2009-05-06,05:20:52
39.973687,116.334326,0,257,39939.2228819444,2009-05-06,05:20:57
39.973722,116.334416,0,251,39939.2229398148,2009-05-06,05:21:02
39.97378,116.334477,0,246,39939.2229976852,2009-05-06,05:21:07
39.973729,116.334416,0,247,39939.2230555556,2009-05-06,05:21:12
39.973707,116.334364,0,248,39939.2231134259,2009-05-06,05:21:17
39.973678,116.33433,0,249,39939.2231712963,2009-05-06,05:21:22
39.973625,116.334283,0,250,39939.2232291667,2009-05-06,05:21:27
39.97339,116.334199,0,247,39939.223287037,2009-05-06,05:21:32
39.973366,116.334134,0,249,39939.2233449074,2009-05-06,05:21:37
39.973327,116.33407,0,252,39939.2234027778,2009-05-06,05:21:42
39.973318,116.334024,0,255,39939.2234606481,2009-05-06,05:21:47
39.9733,116.33399,0,258,39939.2235185185,2009-05-06,05:21:52
39.973316,116.333969,0,254,39939.2235763889,2009-05-06,05:21:57
39.973363,116.334043,0,245,39939.2236342593,2009-05-06,05:22:02
39.973375,116.33409,0,242,39939.2236921296,2009-05-06,05:22:07
39.973389,116.334143,0,239,39939.22375,2009-05-06,05:22:12
39.973389,116.334239,0,239,39939.2238078704,2009-05-06,05:22:17
39.973377,116.33425,0,239,39939.2238657407,2009-05-06,05:22:22
39.973356,116.334292,0,239,39939.2239236111,2009-05-06,05:22:27
39.973343,116.334234,0,237,39939.2239814815,2009-05-06,05:22:32
39.973348,116.334175,0,236,39939.2240393519,2009-05-06,05:22:37
39.973351,116.334132,0,237,39939.2240972222,2009-05-06,05:22:42
39.973353,116.334072,0,240,39939.2241550926,2009-05-06,05:22:47
39.973362,116.333998,0,242,39939.224212963,2009-05-06,05:22:52
39.9734,116.333921,0,241,39939.2242708333,2009-05-06,05:22:57
39.973401,116.333878,0,241,39939.2243287037,2009-05-06,05:23:02
39.973428,116.333854,0,240,39939.2243865741,2009-05-06,05:23:07
39.973422,116.333921,0,241,39939.2244444444,2009-05-06,05:23:12
39.973442,116.33405,0,240,39939.2245023148,2009-05-06,05:23:17
39.973465,116.334105,0,239,39939.2245601852,2009-05-06,05:23:22
39.973502,116.334111,0,236,39939.2246180556,2009-05-06,05:23:27
39.973499,116.334102,0,233,39939.2246759259,2009-05-06,05:23:32
39.973495,116.334082,0,232,39939.2247337963,2009-05-06,05:23:37
39.97343,116.334038,0,229,39939.2247916667,2009-05-06,05:23:42
39.973413,116.333961,0,228,39939.224849537,2009-05-06,05:23:47
39.973406,116.33389,0,227,39939.2249074074,2009-05-06,05:23:52
39.97342,116.333762,0,227,39939.2249652778,2009-05-06,05:23:57
39.973394,116.33408,0,243,39939.2281481481,2009-05-06,05:28:32
39.973414,116.334159,0,240,39939.2282060185,2009-05-06,05:28:37
39.973419,116.334233,0,240,39939.2282638889,2009-05-06,05:28:42
39.973403,116.33431,0,238,39939.2283217593,2009-05-06,05:28:47
39.973403,116.33431,0,238,39939.2283564815,2009-05-06,05:28:50
39.973407,116.334314,0,237,39939.2283796296,2009-05-06,05:28:52
39.973413,116.334283,0,239,39939.2284375,2009-05-06,05:28:57
39.973411,116.334213,0,238,39939.2284953704,2009-05-06,05:29:02
39.973404,116.334147,0,237,39939.2285532407,2009-05-06,05:29:07
39.973403,116.334096,0,237,39939.2286111111,2009-05-06,05:29:12
39.973416,116.334009,0,235,39939.2286689815,2009-05-06,05:29:17
39.973404,116.334006,0,233,39939.2287268518,2009-05-06,05:29:22
39.973404,116.334006,0,233,39939.2287615741,2009-05-06,05:29:25
39.973403,116.334001,0,233,39939.2287847222,2009-05-06,05:29:27
39.973403,116.33401,0,233,39939.2288425926,2009-05-06,05:29:32
39.973404,116.334043,0,232,39939.228900463,2009-05-06,05:29:37
39.973389,116.334055,0,230,39939.2289583333,2009-05-06,05:29:42
39.973392,116.334109,0,227,39939.2290162037,2009-05-06,05:29:47
39.973408,116.334111,0,228,39939.2290740741,2009-05-06,05:29:52
39.973413,116.334086,0,228,39939.2291319444,2009-05-06,05:29:57
39.973413,116.334098,0,229,39939.2291898148,2009-05-06,05:30:02
39.973414,116.334107,0,229,39939.2292476852,2009-05-06,05:30:07
39.973416,116.334121,0,229,39939.2293055556,2009-05-06,05:30:12
39.973417,116.334134,0,229,39939.2293634259,2009-05-06,05:30:17
39.973418,116.334144,0,229,39939.2294212963,2009-05-06,05:30:22
39.973418,116.334144,0,229,39939.2294560185,2009-05-06,05:30:25
39.973418,116.33414,0,229,39939.2294791667,2009-05-06,05:30:27
39.973408,116.334154,0,224,39939.229537037,2009-05-06,05:30:32
39.973404,116.334195,0,221,39939.2295949074,2009-05-06,05:30:37
39.973399,116.334191,0,220,39939.2296527778,2009-05-06,05:30:42
39.973399,116.334191,0,220,39939.2296875,2009-05-06,05:30:45
39.973399,116.334189,0,220,39939.2297106481,2009-05-06,05:30:47
39.973399,116.334159,0,217,39939.2297685185,2009-05-06,05:30:52
39.973396,116.334155,0,218,39939.2298263889,2009-05-06,05:30:57
39.973396,116.334162,0,219,39939.2298842593,2009-05-06,05:31:02
39.973396,116.334162,0,219,39939.2299189815,2009-05-06,05:31:05
39.973395,116.334154,0,219,39939.2299421296,2009-05-06,05:31:07
39.973394,116.334126,0,221,39939.23,2009-05-06,05:31:12
39.973394,116.334126,0,221,39939.2300347222,2009-05-06,05:31:15
39.973394,116.334126,0,226,39939.2300578704,2009-05-06,05:31:17
39.973375,116.334093,0,225,39939.2301157407,2009-05-06,05:31:22
39.973363,116.334118,0,225,39939.2301736111,2009-05-06,05:31:27
39.973363,116.334118,0,225,39939.2302083333,2009-05-06,05:31:30
39.973362,116.334122,0,225,39939.2302314815,2009-05-06,05:31:32
39.973363,116.334136,0,225,39939.2302893519,2009-05-06,05:31:37
39.973363,116.33415,0,225,39939.2303472222,2009-05-06,05:31:42
39.973363,116.334161,0,225,39939.2304050926,2009-05-06,05:31:47
39.973363,116.334172,0,225,39939.230462963,2009-05-06,05:31:52
39.973369,116.334124,0,224,39939.2305208333,2009-05-06,05:31:57
39.973374,116.334066,0,224,39939.2305787037,2009-05-06,05:32:02
39.973374,116.334032,0,224,39939.2306365741,2009-05-06,05:32:07
39.973376,116.333979,0,223,39939.2306944444,2009-05-06,05:32:12
39.973376,116.333979,0,223,39939.2307291667,2009-05-06,05:32:15
39.973376,116.333975,0,223,39939.2307523148,2009-05-06,05:32:17
39.973386,116.333933,0,222,39939.2308101852,2009-05-06,05:32:22
39.973374,116.333953,0,227,39939.2308680556,2009-05-06,05:32:27
39.973369,116.333911,0,226,39939.2309259259,2009-05-06,05:32:32
39.973382,116.333925,0,224,39939.2309837963,2009-05-06,05:32:37
39.973381,116.333959,0,225,39939.2310416667,2009-05-06,05:32:42
39.973383,116.33397,0,225,39939.231099537,2009-05-06,05:32:47
39.97343,116.334075,0,219,39939.2311574074,2009-05-06,05:32:52
39.973451,116.334126,0,216,39939.2312152778,2009-05-06,05:32:57
39.973451,116.334147,0,213,39939.2312731481,2009-05-06,05:33:02
39.973419,116.334138,0,212,39939.2313310185,2009-05-06,05:33:07
39.973406,116.334115,0,212,39939.2313888889,2009-05-06,05:33:12
39.973416,116.333825,0,171,39939.2383912037,2009-05-06,05:43:17
39.973388,116.333703,0,171,39939.2384490741,2009-05-06,05:43:22
39.973377,116.333708,0,168,39939.2385069444,2009-05-06,05:43:27
39.973377,116.333708,0,168,39939.2385416667,2009-05-06,05:43:30
39.973384,116.333714,0,167,39939.2385648148,2009-05-06,05:43:32
39.973398,116.333745,0,170,39939.2386226852,2009-05-06,05:43:37
39.973423,116.333804,0,171,39939.2386805556,2009-05-06,05:43:42
39.97342,116.333813,0,171,39939.2387384259,2009-05-06,05:43:47
39.973416,116.333887,0,176,39939.2387962963,2009-05-06,05:43:52
39.973414,116.333828,0,178,39939.2388541667,2009-05-06,05:43:57
39.973403,116.333825,0,179,39939.238912037,2009-05-06,05:44:02
39.973401,116.33388,0,177,39939.2389699074,2009-05-06,05:44:07
39.973412,116.333882,0,176,39939.2390277778,2009-05-06,05:44:12
39.97343,116.333901,0,176,39939.2390856481,2009-05-06,05:44:17
39.973433,116.333928,0,178,39939.2391435185,2009-05-06,05:44:22
39.973441,116.333918,0,183,39939.2392013889,2009-05-06,05:44:27
39.973427,116.333883,0,186,39939.2392592593,2009-05-06,05:44:32
39.973422,116.333824,0,185,39939.2393171296,2009-05-06,05:44:37
39.973418,116.33385,0,187,39939.239375,2009-05-06,05:44:42
39.973416,116.333872,0,188,39939.2394328704,2009-05-06,05:44:47
39.973416,116.333872,0,188,39939.2394675926,2009-05-06,05:44:50
39.973415,116.333869,0,188,39939.2394907407,2009-05-06,05:44:52
39.973382,116.333922,0,191,39939.2395486111,2009-05-06,05:44:57
39.973394,116.333981,0,196,39939.2396064815,2009-05-06,05:45:02
39.973414,116.333992,0,203,39939.2396643519,2009-05-06,05:45:07
39.973414,116.333993,0,203,39939.2397222222,2009-05-06,05:45:12
39.973415,116.333992,0,204,39939.2397800926,2009-05-06,05:45:17
39.973415,116.333992,0,204,39939.2398148148,2009-05-06,05:45:20
39.973416,116.333987,0,204,39939.239837963,2009-05-06,05:45:22
39.973416,116.333978,0,204,39939.2398958333,2009-05-06,05:45:27
39.973415,116.333966,0,204,39939.2399537037,2009-05-06,05:45:32
39.97343,116.333985,0,202,39939.2400115741,2009-05-06,05:45:37
39.97342,116.333988,0,201,39939.2400694444,2009-05-06,05:45:42
39.973396,116.333995,0,204,39939.2401273148,2009-05-06,05:45:47
39.973396,116.333995,0,204,39939.240162037,2009-05-06,05:45:50
39.973396,116.333997,0,204,39939.2401851852,2009-05-06,05:45:52
39.973408,116.334064,0,209,39939.2402430556,2009-05-06,05:45:57
39.973423,116.334064,0,212,39939.2403009259,2009-05-06,05:46:02
39.973423,116.334061,0,212,39939.2403587963,2009-05-06,05:46:07
39.973423,116.334061,0,212,39939.2403935185,2009-05-06,05:46:10
39.973424,116.334061,0,212,39939.2404166667,2009-05-06,05:46:12
39.973426,116.334022,0,214,39939.240474537,2009-05-06,05:46:17
39.973414,116.334042,0,214,39939.2405324074,2009-05-06,05:46:22
39.973414,116.334042,0,214,39939.2405671296,2009-05-06,05:46:25
39.973413,116.334039,0,214,39939.2405902778,2009-05-06,05:46:27
39.973418,116.334077,0,215,39939.2406481481,2009-05-06,05:46:32
39.973405,116.334082,0,212,39939.2407060185,2009-05-06,05:46:37
39.973421,116.334084,0,210,39939.2407638889,2009-05-06,05:46:42
39.973427,116.33409,0,208,39939.2408217593,2009-05-06,05:46:47
39.973427,116.33409,0,208,39939.2408564815,2009-05-06,05:46:50
39.973427,116.334086,0,209,39939.2408796296,2009-05-06,05:46:52
39.973427,116.334074,0,209,39939.2409375,2009-05-06,05:46:57
39.973427,116.334027,0,211,39939.2409953704,2009-05-06,05:47:02
39.973424,116.334005,0,214,39939.2410532407,2009-05-06,05:47:07
39.973424,116.334005,0,214,39939.241087963,2009-05-06,05:47:10
39.973417,116.334013,0,212,39939.2411111111,2009-05-06,05:47:12
39.973434,116.334096,0,211,39939.2411689815,2009-05-06,05:47:17
39.973416,116.334106,0,211,39939.2412268519,2009-05-06,05:47:22
39.973416,116.334115,0,211,39939.2412847222,2009-05-06,05:47:27
39.973416,116.334115,0,211,39939.2413194444,2009-05-06,05:47:30
39.973416,116.334115,0,211,39939.2413425926,2009-05-06,05:47:32
39.973415,116.334103,0,211,39939.241400463,2009-05-06,05:47:37
39.973411,116.334055,0,213,39939.2414583333,2009-05-06,05:47:42
39.973393,116.333947,0,216,39939.2415162037,2009-05-06,05:47:47
39.973382,116.333913,0,218,39939.2415740741,2009-05-06,05:47:52
39.973411,116.333945,0,222,39939.2416319444,2009-05-06,05:47:57
39.973419,116.333971,0,224,39939.2416898148,2009-05-06,05:48:02
39.973419,116.333971,0,224,39939.241724537,2009-05-06,05:48:05
39.973419,116.333971,0,224,39939.2417476852,2009-05-06,05:48:07
39.97343,116.333977,0,225,39939.2418055556,2009-05-06,05:48:12
39.97343,116.333977,0,225,39939.2418402778,2009-05-06,05:48:15
39.973435,116.333984,0,223,39939.2418634259,2009-05-06,05:48:17
39.973437,116.334014,0,225,39939.2419212963,2009-05-06,05:48:22
39.973436,116.334,0,225,39939.2419791667,2009-05-06,05:48:27
39.973436,116.334,0,225,39939.2420138889,2009-05-06,05:48:30
39.973431,116.333995,0,224,39939.242037037,2009-05-06,05:48:32
39.973447,116.333996,0,222,39939.2420949074,2009-05-06,05:48:37
39.973447,116.333993,0,222,39939.2421527778,2009-05-06,05:48:42
39.973447,116.334001,0,222,39939.2422106481,2009-05-06,05:48:47
39.973447,116.334001,0,222,39939.2422453704,2009-05-06,05:48:50
39.973447,116.334008,0,222,39939.2422685185,2009-05-06,05:48:52
39.973444,116.334031,0,223,39939.2423263889,2009-05-06,05:48:57
39.973438,116.334107,0,231,39939.2423842593,2009-05-06,05:49:02
39.973438,116.334107,0,231,39939.2424189815,2009-05-06,05:49:05
39.973439,116.334102,0,232,39939.2424421296,2009-05-06,05:49:07
39.973451,116.334156,0,234,39939.2425,2009-05-06,05:49:12
39.97344,116.334188,0,238,39939.2425578704,2009-05-06,05:49:17
39.973445,116.334228,0,239,39939.2426157407,2009-05-06,05:49:22
39.973467,116.334287,0,239,39939.2426736111,2009-05-06,05:49:27
39.973452,116.334297,0,237,39939.2427314815,2009-05-06,05:49:32
39.973449,116.334277,0,236,39939.2427893518,2009-05-06,05:49:37
39.973443,116.33421,0,237,39939.2428472222,2009-05-06,05:49:42
39.973439,116.334149,0,241,39939.2429050926,2009-05-06,05:49:47
39.973428,116.33407,0,245,39939.242962963,2009-05-06,05:49:52
39.973431,116.334047,0,247,39939.2430208333,2009-05-06,05:49:57
39.973412,116.334085,0,247,39939.2430787037,2009-05-06,05:50:02
39.973403,116.334183,0,249,39939.2431365741,2009-05-06,05:50:07
39.973403,116.334185,0,249,39939.2431944444,2009-05-06,05:50:12
39.973403,116.334185,0,250,39939.2432523148,2009-05-06,05:50:17
39.973403,116.334185,0,250,39939.243287037,2009-05-06,05:50:20
39.973403,116.33418,0,250,39939.2433101852,2009-05-06,05:50:22
39.973403,116.334166,0,249,39939.2433680556,2009-05-06,05:50:27
39.973378,116.334092,0,248,39939.2434259259,2009-05-06,05:50:32
39.973409,116.334004,0,246,39939.2434837963,2009-05-06,05:50:37
39.973424,116.333937,0,242,39939.2435416667,2009-05-06,05:50:42
39.973425,116.333924,0,241,39939.243599537,2009-05-06,05:50:47
39.973445,116.333969,0,239,39939.2436574074,2009-05-06,05:50:52
39.973434,116.334002,0,240,39939.2437152778,2009-05-06,05:50:57
39.973433,116.334002,0,240,39939.2437731481,2009-05-06,05:51:02
39.973433,116.334002,0,240,39939.2438078704,2009-05-06,05:51:05
39.973432,116.334001,0,240,39939.2438310185,2009-05-06,05:51:07
39.973432,116.334015,0,240,39939.2438888889,2009-05-06,05:51:12
39.973432,116.334015,0,240,39939.2439467593,2009-05-06,05:51:17
39.973432,116.334021,0,240,39939.2440046296,2009-05-06,05:51:22
39.973432,116.33402,0,240,39939.2440625,2009-05-06,05:51:27
39.973431,116.334014,0,240,39939.2441203704,2009-05-06,05:51:32
39.973431,116.334014,0,240,39939.2441550926,2009-05-06,05:51:35
39.973427,116.334007,0,239,39939.2441782407,2009-05-06,05:51:37
39.973445,116.334041,0,240,39939.2442361111,2009-05-06,05:51:42
39.973452,116.334068,0,242,39939.2442939815,2009-05-06,05:51:47
39.973453,116.334067,0,242,39939.2443518518,2009-05-06,05:51:52
39.973453,116.33407,0,243,39939.2444097222,2009-05-06,05:51:57
39.973452,116.334072,0,243,39939.2444675926,2009-05-06,05:52:02
39.973453,116.334073,0,243,39939.244525463,2009-05-06,05:52:07
39.973454,116.334078,0,243,39939.2445833333,2009-05-06,05:52:12
39.973454,116.334078,0,243,39939.2446180556,2009-05-06,05:52:15
39.973454,116.334083,0,243,39939.2446412037,2009-05-06,05:52:17
39.973455,116.334094,0,244,39939.2446990741,2009-05-06,05:52:22
39.973456,116.334103,0,244,39939.2447569444,2009-05-06,05:52:27
39.973456,116.334103,0,244,39939.2447916667,2009-05-06,05:52:30
39.973456,116.334104,0,244,39939.2448148148,2009-05-06,05:52:32
39.973464,116.334047,0,244,39939.2448726852,2009-05-06,05:52:37
39.973474,116.334017,0,247,39939.2449305556,2009-05-06,05:52:42
39.973464,116.334018,0,249,39939.2449884259,2009-05-06,05:52:47
39.973441,116.334052,0,246,39939.2450462963,2009-05-06,05:52:52
39.973422,116.334066,0,244,39939.2451041667,2009-05-06,05:52:57
39.973421,116.334054,0,244,39939.245162037,2009-05-06,05:53:02
39.973422,116.334055,0,244,39939.2452199074,2009-05-06,05:53:07
39.973489,116.333863,0,279,39939.2631597222,2009-05-06,06:18:57
39.973486,116.333688,0,279,39939.2632175926,2009-05-06,06:19:02
39.973505,116.333614,0,278,39939.263275463,2009-05-06,06:19:07
39.973524,116.333679,0,276,39939.2633333333,2009-05-06,06:19:12
39.973524,116.333679,0,276,39939.2633680556,2009-05-06,06:19:15
39.973529,116.333683,0,277,39939.2633912037,2009-05-06,06:19:17
39.973529,116.333698,0,277,39939.2634490741,2009-05-06,06:19:22
39.973531,116.333785,0,272,39939.2635069444,2009-05-06,06:19:27
39.973538,116.333851,0,267,39939.2635648148,2009-05-06,06:19:32
39.973526,116.333851,0,268,39939.2636226852,2009-05-06,06:19:37
39.973526,116.333851,0,268,39939.2636574074,2009-05-06,06:19:40
39.973519,116.333848,0,268,39939.2636805556,2009-05-06,06:19:42
39.973494,116.333855,0,268,39939.2637384259,2009-05-06,06:19:47
39.97349,116.333931,0,266,39939.2637962963,2009-05-06,06:19:52
39.973484,116.334012,0,262,39939.2638541667,2009-05-06,06:19:57
39.973481,116.333975,0,255,39939.263912037,2009-05-06,06:20:02
39.973475,116.333927,0,252,39939.2639699074,2009-05-06,06:20:07
39.973475,116.333927,0,252,39939.2640046296,2009-05-06,06:20:10
39.973471,116.333935,0,251,39939.2640277778,2009-05-06,06:20:12
39.973461,116.333965,0,249,39939.2640856481,2009-05-06,06:20:17
39.973464,116.333903,0,248,39939.2641435185,2009-05-06,06:20:22
39.973464,116.333903,0,248,39939.2641782407,2009-05-06,06:20:25
39.973465,116.3339,0,246,39939.2642013889,2009-05-06,06:20:27
39.973474,116.333921,0,246,39939.2642592593,2009-05-06,06:20:32
39.97349,116.333999,0,247,39939.2643171296,2009-05-06,06:20:37
39.973498,116.334009,0,247,39939.264375,2009-05-06,06:20:42
39.973498,116.334009,0,247,39939.2644097222,2009-05-06,06:20:45
39.973505,116.334016,0,246,39939.2644328704,2009-05-06,06:20:47
39.973501,116.334034,0,249,39939.2644907407,2009-05-06,06:20:52
39.973484,116.334057,0,256,39939.2645486111,2009-05-06,06:20:57
39.973469,116.33404,0,256,39939.2646064815,2009-05-06,06:21:02
39.973469,116.33404,0,256,39939.2646412037,2009-05-06,06:21:05
39.973468,116.33404,0,257,39939.2646643519,2009-05-06,06:21:07
39.973475,116.334027,0,259,39939.2647222222,2009-05-06,06:21:12
39.973491,116.334056,0,261,39939.2647800926,2009-05-06,06:21:17
39.97349,116.334066,0,263,39939.264837963,2009-05-06,06:21:22
39.973491,116.334076,0,265,39939.2648958333,2009-05-06,06:21:27
39.973475,116.334128,0,265,39939.2649537037,2009-05-06,06:21:32
39.973473,116.334176,0,258,39939.2650115741,2009-05-06,06:21:37
39.973468,116.334214,0,258,39939.2650694444,2009-05-06,06:21:42
39.973478,116.334232,0,261,39939.2651273148,2009-05-06,06:21:47
39.973475,116.334193,0,264,39939.2651851852,2009-05-06,06:21:52
39.973475,116.334193,0,264,39939.2652199074,2009-05-06,06:21:55
39.973481,116.33419,0,267,39939.2652430556,2009-05-06,06:21:57
39.973482,116.334181,0,268,39939.2653009259,2009-05-06,06:22:02
39.97347,116.334049,0,268,39939.2653587963,2009-05-06,06:22:07
39.973458,116.333951,0,267,39939.2654166667,2009-05-06,06:22:12
39.97347,116.333886,0,263,39939.265474537,2009-05-06,06:22:17
39.97349,116.333822,0,266,39939.2655324074,2009-05-06,06:22:22
39.973507,116.333795,0,267,39939.2655902778,2009-05-06,06:22:27
39.973496,116.333803,0,265,39939.2656481481,2009-05-06,06:22:32
39.973484,116.333801,0,264,39939.2657060185,2009-05-06,06:22:37
39.97348,116.333791,0,264,39939.2657638889,2009-05-06,06:22:42
39.973471,116.33378,0,265,39939.2658217593,2009-05-06,06:22:47
39.973464,116.333771,0,266,39939.2658796296,2009-05-06,06:22:52
39.973464,116.333771,0,266,39939.2659143518,2009-05-06,06:22:55
39.973461,116.333763,0,266,39939.2659375,2009-05-06,06:22:57
39.97346,116.333751,0,266,39939.2659953704,2009-05-06,06:23:02
39.97346,116.333751,0,266,39939.2660300926,2009-05-06,06:23:05
39.973463,116.333754,0,267,39939.2660532407,2009-05-06,06:23:07
39.973463,116.333833,0,267,39939.2661111111,2009-05-06,06:23:12
39.973458,116.333905,0,267,39939.2661689815,2009-05-06,06:23:17
39.973444,116.333935,0,263,39939.2662268518,2009-05-06,06:23:22
39.973444,116.333935,0,263,39939.2662615741,2009-05-06,06:23:25
39.973443,116.333934,0,262,39939.2662847222,2009-05-06,06:23:27
39.973444,116.333951,0,259,39939.2663425926,2009-05-06,06:23:32
39.973446,116.333927,0,257,39939.266400463,2009-05-06,06:23:37
39.97345,116.334007,0,257,39939.2664583333,2009-05-06,06:23:42
39.973486,116.334141,0,269,39939.2665162037,2009-05-06,06:23:47
39.97351,116.334186,0,278,39939.2665740741,2009-05-06,06:23:52
39.973514,116.334215,0,282,39939.2666319444,2009-05-06,06:23:57
39.973506,116.334188,0,282,39939.2666898148,2009-05-06,06:24:02
39.973501,116.334192,0,282,39939.2667476852,2009-05-06,06:24:07
39.973501,116.334192,0,282,39939.2667824074,2009-05-06,06:24:10
39.973498,116.334198,0,283,39939.2668055556,2009-05-06,06:24:12
39.973483,116.334124,0,282,39939.2668634259,2009-05-06,06:24:17
39.973508,116.334084,0,283,39939.2669212963,2009-05-06,06:24:22
39.973544,116.334021,0,286,39939.2669791667,2009-05-06,06:24:27
39.973538,116.334043,0,291,39939.267037037,2009-05-06,06:24:32
39.973538,116.334067,0,297,39939.2670949074,2009-05-06,06:24:37
39.973539,116.334058,0,298,39939.2671527778,2009-05-06,06:24:42
39.973539,116.334058,0,298,39939.2671875,2009-05-06,06:24:45
39.973538,116.334051,0,300,39939.2672106481,2009-05-06,06:24:47
39.973541,116.334042,0,302,39939.2672685185,2009-05-06,06:24:52
39.973544,116.334036,0,304,39939.2673263889,2009-05-06,06:24:57
39.973544,116.334034,0,306,39939.2673842593,2009-05-06,06:25:02
39.973547,116.334027,0,308,39939.2674421296,2009-05-06,06:25:07
39.973546,116.334023,0,310,39939.2675,2009-05-06,06:25:12
39.973546,116.334023,0,310,39939.2675347222,2009-05-06,06:25:15
39.973541,116.334025,0,312,39939.2675578704,2009-05-06,06:25:17
39.973535,116.334035,0,313,39939.2676157407,2009-05-06,06:25:22
39.973478,116.334174,0,311,39939.2676736111,2009-05-06,06:25:27
39.973457,116.334276,0,306,39939.2677314815,2009-05-06,06:25:32
39.973479,116.334258,0,305,39939.2677893518,2009-05-06,06:25:37
39.973503,116.334239,0,306,39939.2678472222,2009-05-06,06:25:42
39.97351,116.334246,0,306,39939.2679050926,2009-05-06,06:25:47
39.973516,116.334249,0,307,39939.267962963,2009-05-06,06:25:52
39.973516,116.334249,0,307,39939.2679976852,2009-05-06,06:25:55
39.973518,116.334245,0,308,39939.2680208333,2009-05-06,06:25:57
39.973513,116.334187,0,308,39939.2680787037,2009-05-06,06:26:02
39.973484,116.334029,0,304,39939.2681365741,2009-05-06,06:26:07
39.973458,116.333919,0,295,39939.2681944444,2009-05-06,06:26:12
39.973477,116.333932,0,291,39939.2682523148,2009-05-06,06:26:17
39.973505,116.333923,0,291,39939.2683101852,2009-05-06,06:26:22
39.97351,116.33397,0,293,39939.2683680556,2009-05-06,06:26:27
39.973515,116.333968,0,293,39939.2684259259,2009-05-06,06:26:32
39.973515,116.333968,0,293,39939.2684606481,2009-05-06,06:26:35
39.973513,116.333972,0,293,39939.2684837963,2009-05-06,06:26:37
39.973487,116.334028,0,288,39939.2685416667,2009-05-06,06:26:42
39.973468,116.334052,0,285,39939.268599537,2009-05-06,06:26:47
39.973468,116.334052,0,285,39939.2686342593,2009-05-06,06:26:50
39.97346,116.33405,0,284,39939.2686574074,2009-05-06,06:26:52
39.973458,116.334059,0,283,39939.2687152778,2009-05-06,06:26:57
39.97346,116.334058,0,282,39939.2687731481,2009-05-06,06:27:02
39.97346,116.334054,0,281,39939.2688310185,2009-05-06,06:27:07
39.973458,116.334052,0,280,39939.2688888889,2009-05-06,06:27:12
39.973458,116.334052,0,280,39939.2689467593,2009-05-06,06:27:17
39.973458,116.334051,0,280,39939.2690046296,2009-05-06,06:27:22
39.973459,116.334052,0,280,39939.2690625,2009-05-06,06:27:27
39.973459,116.334052,0,280,39939.2691203704,2009-05-06,06:27:32
39.973459,116.334051,0,280,39939.2691782407,2009-05-06,06:27:37
39.973459,116.33405,0,280,39939.2692361111,2009-05-06,06:27:42
39.973459,116.334049,0,280,39939.2692939815,2009-05-06,06:27:47
39.973459,116.334049,0,280,39939.2693518519,2009-05-06,06:27:52
39.973459,116.334048,0,280,39939.2694097222,2009-05-06,06:27:57
39.973459,116.334046,0,280,39939.2694675926,2009-05-06,06:28:02
39.973459,116.334045,0,280,39939.269525463,2009-05-06,06:28:07
39.97346,116.334044,0,279,39939.2695833333,2009-05-06,06:28:12
39.973461,116.334043,0,279,39939.2696412037,2009-05-06,06:28:17
39.973461,116.334043,0,279,39939.2696990741,2009-05-06,06:28:22
39.973461,116.334042,0,279,39939.2697569444,2009-05-06,06:28:27
39.973462,116.334041,0,279,39939.2698148148,2009-05-06,06:28:32
39.973462,116.334041,0,278,39939.2698726852,2009-05-06,06:28:37
39.973462,116.334042,0,278,39939.2699305556,2009-05-06,06:28:42
39.973462,116.334042,0,278,39939.2699884259,2009-05-06,06:28:47
39.973462,116.334042,0,278,39939.2700462963,2009-05-06,06:28:52
39.973462,116.334042,0,278,39939.2701041667,2009-05-06,06:28:57
39.973463,116.334042,0,278,39939.270162037,2009-05-06,06:29:02
39.973463,116.334042,0,278,39939.2702199074,2009-05-06,06:29:07
39.973464,116.334042,0,278,39939.2702777778,2009-05-06,06:29:12
39.973464,116.334043,0,278,39939.2703356481,2009-05-06,06:29:17
39.973464,116.334042,0,278,39939.2703935185,2009-05-06,06:29:22
39.973464,116.334041,0,278,39939.2704513889,2009-05-06,06:29:27
39.973464,116.33404,0,278,39939.2705092593,2009-05-06,06:29:32
39.973463,116.334039,0,278,39939.2705671296,2009-05-06,06:29:37
39.973463,116.334038,0,278,39939.270625,2009-05-06,06:29:42
39.973463,116.334036,0,277,39939.2706828704,2009-05-06,06:29:47
39.973464,116.334033,0,277,39939.2707407407,2009-05-06,06:29:52
39.973465,116.33403,0,277,39939.2707986111,2009-05-06,06:29:57
39.973466,116.334027,0,277,39939.2708564815,2009-05-06,06:30:02
39.973467,116.334026,0,277,39939.2709143519,2009-05-06,06:30:07
39.973466,116.334027,0,277,39939.2709722222,2009-05-06,06:30:12
39.973466,116.334029,0,277,39939.2710300926,2009-05-06,06:30:17
39.973467,116.33403,0,277,39939.271087963,2009-05-06,06:30:22
39.973466,116.334033,0,277,39939.2711458333,2009-05-06,06:30:27
39.973466,116.334033,0,277,39939.2711805556,2009-05-06,06:30:30
39.973466,116.334039,0,277,39939.2712037037,2009-05-06,06:30:32
39.973466,116.33406,0,277,39939.2712615741,2009-05-06,06:30:37
39.973466,116.334076,0,278,39939.2713194444,2009-05-06,06:30:42
39.973465,116.334078,0,278,39939.2713773148,2009-05-06,06:30:47
39.973465,116.334078,0,278,39939.271412037,2009-05-06,06:30:50
39.973464,116.334072,0,278,39939.2714351852,2009-05-06,06:30:52
39.973462,116.334059,0,278,39939.2714930556,2009-05-06,06:30:57
39.973458,116.334045,0,278,39939.2715509259,2009-05-06,06:31:02
39.973453,116.334034,0,278,39939.2716087963,2009-05-06,06:31:07
39.973448,116.334029,0,277,39939.2716666667,2009-05-06,06:31:12
39.973447,116.334024,0,277,39939.271724537,2009-05-06,06:31:17
39.973447,116.334024,0,277,39939.2717592593,2009-05-06,06:31:20
39.973453,116.33402,0,276,39939.2717824074,2009-05-06,06:31:22
39.973465,116.334018,0,275,39939.2718402778,2009-05-06,06:31:27
39.973482,116.334027,0,274,39939.2718981481,2009-05-06,06:31:32
39.973489,116.334013,0,270,39939.2719560185,2009-05-06,06:31:37
39.973495,116.334011,0,269,39939.2720138889,2009-05-06,06:31:42
39.973495,116.334011,0,269,39939.2720486111,2009-05-06,06:31:45
39.973498,116.334018,0,267,39939.2720717593,2009-05-06,06:31:47
39.973502,116.334027,0,267,39939.2721296296,2009-05-06,06:31:52
39.973503,116.334039,0,266,39939.2721875,2009-05-06,06:31:57
39.973503,116.334051,0,266,39939.2722453704,2009-05-06,06:32:02
39.973494,116.334103,0,269,39939.2723032407,2009-05-06,06:32:07
39.973482,116.334123,0,268,39939.2723611111,2009-05-06,06:32:12
39.973468,116.334157,0,266,39939.2724189815,2009-05-06,06:32:17
39.973491,116.334215,0,268,39939.2724768519,2009-05-06,06:32:22
39.973497,116.334265,0,267,39939.2725347222,2009-05-06,06:32:27
39.973493,116.334243,0,273,39939.2725925926,2009-05-06,06:32:32
39.9735,116.334218,0,273,39939.272650463,2009-05-06,06:32:37
39.973506,116.334148,0,274,39939.2727083333,2009-05-06,06:32:42
39.973503,116.334028,0,278,39939.2727662037,2009-05-06,06:32:47
39.973489,116.333978,0,275,39939.2728240741,2009-05-06,06:32:52
39.973487,116.333965,0,271,39939.2728819444,2009-05-06,06:32:57
39.973487,116.333965,0,271,39939.2729166667,2009-05-06,06:33:00
39.973484,116.333963,0,266,39939.2729398148,2009-05-06,06:33:02
39.973482,116.333972,0,265,39939.2729976852,2009-05-06,06:33:07
39.973478,116.333962,0,265,39939.2730555556,2009-05-06,06:33:12
39.973481,116.333946,0,266,39939.2731134259,2009-05-06,06:33:17
39.973489,116.333936,0,266,39939.2731712963,2009-05-06,06:33:22
39.97352,116.33395,0,261,39939.2732291667,2009-05-06,06:33:27
39.973519,116.334031,0,256,39939.273287037,2009-05-06,06:33:32
39.973524,116.334042,0,255,39939.2733449074,2009-05-06,06:33:37
39.973507,116.334152,0,259,39939.2734027778,2009-05-06,06:33:42
39.9735,116.33423,0,260,39939.2734606481,2009-05-06,06:33:47
39.973507,116.334277,0,267,39939.2735185185,2009-05-06,06:33:52
39.973513,116.334265,0,272,39939.2735763889,2009-05-06,06:33:57
39.973506,116.334261,0,274,39939.2736342593,2009-05-06,06:34:02
39.973506,116.334261,0,274,39939.2736689815,2009-05-06,06:34:05
39.973501,116.334255,0,275,39939.2736921296,2009-05-06,06:34:07
39.973497,116.334205,0,276,39939.27375,2009-05-06,06:34:12
39.973497,116.334205,0,276,39939.2737847222,2009-05-06,06:34:15
39.973503,116.334203,0,277,39939.2738078704,2009-05-06,06:34:17
39.973509,116.334231,0,280,39939.2738657407,2009-05-06,06:34:22
39.973513,116.334231,0,281,39939.2739236111,2009-05-06,06:34:27
39.973513,116.334231,0,281,39939.2739583333,2009-05-06,06:34:30
39.973517,116.334237,0,282,39939.2739814815,2009-05-06,06:34:32
39.97352,116.334246,0,283,39939.2740393518,2009-05-06,06:34:37
39.973525,116.334245,0,284,39939.2740972222,2009-05-06,06:34:42
39.973525,116.334245,0,284,39939.2741319444,2009-05-06,06:34:45
39.97353,116.334237,0,285,39939.2741550926,2009-05-06,06:34:47
39.973531,116.334227,0,285,39939.274212963,2009-05-06,06:34:52
39.97353,116.334215,0,286,39939.2742708333,2009-05-06,06:34:57
39.973527,116.334199,0,287,39939.2743287037,2009-05-06,06:35:02
39.973529,116.334181,0,289,39939.2743865741,2009-05-06,06:35:07
39.973539,116.334201,0,292,39939.2744444444,2009-05-06,06:35:12
39.973538,116.334177,0,296,39939.2745023148,2009-05-06,06:35:17
39.973532,116.334146,0,300,39939.2745601852,2009-05-06,06:35:22
39.973532,116.334146,0,300,39939.2745949074,2009-05-06,06:35:25
39.973528,116.334148,0,304,39939.2746180556,2009-05-06,06:35:27
39.973535,116.334185,0,306,39939.2746759259,2009-05-06,06:35:32
39.973543,116.334194,0,308,39939.2747337963,2009-05-06,06:35:37
39.973547,116.334204,0,310,39939.2747916667,2009-05-06,06:35:42
39.973551,116.334212,0,312,39939.274849537,2009-05-06,06:35:47
39.973551,116.334212,0,312,39939.2748842593,2009-05-06,06:35:50
39.973555,116.33422,0,314,39939.2749074074,2009-05-06,06:35:52
39.973561,116.334266,0,316,39939.2749652778,2009-05-06,06:35:57
39.97356,116.334332,0,320,39939.2750231481,2009-05-06,06:36:02
39.973587,116.334354,0,324,39939.2750810185,2009-05-06,06:36:07
39.973589,116.334351,0,327,39939.2751388889,2009-05-06,06:36:12
39.973591,116.334358,0,330,39939.2751967593,2009-05-06,06:36:17
39.973587,116.334359,0,332,39939.2752546296,2009-05-06,06:36:22
39.973585,116.334357,0,335,39939.2753125,2009-05-06,06:36:27
39.973585,116.334357,0,335,39939.2753472222,2009-05-06,06:36:30
39.973587,116.334351,0,338,39939.2753703704,2009-05-06,06:36:32
39.973586,116.334342,0,341,39939.2754282407,2009-05-06,06:36:37
39.973586,116.334342,0,341,39939.275462963,2009-05-06,06:36:40
39.973581,116.334334,0,344,39939.2754861111,2009-05-06,06:36:42
39.973577,116.334323,0,347,39939.2755439815,2009-05-06,06:36:47
39.973574,116.33432,0,349,39939.2756018518,2009-05-06,06:36:52
39.973574,116.33432,0,349,39939.2756365741,2009-05-06,06:36:55
39.973578,116.334324,0,353,39939.2756597222,2009-05-06,06:36:57
39.97358,116.334392,0,354,39939.2757175926,2009-05-06,06:37:02
39.973608,116.334423,0,358,39939.275775463,2009-05-06,06:37:07
39.973605,116.334468,0,358,39939.2758333333,2009-05-06,06:37:12
39.973601,116.334473,0,360,39939.2758912037,2009-05-06,06:37:17
39.973603,116.334479,0,363,39939.2759490741,2009-05-06,06:37:22
39.973608,116.33448,0,365,39939.2760069444,2009-05-06,06:37:27
39.973613,116.334484,0,368,39939.2760648148,2009-05-06,06:37:32
39.973614,116.334488,0,370,39939.2761226852,2009-05-06,06:37:37
39.973615,116.334493,0,372,39939.2761805556,2009-05-06,06:37:42
39.973615,116.334495,0,374,39939.2762384259,2009-05-06,06:37:47
39.973616,116.3345,0,376,39939.2762962963,2009-05-06,06:37:52
39.973616,116.3345,0,376,39939.2763310185,2009-05-06,06:37:55
39.973618,116.3345,0,377,39939.2763541667,2009-05-06,06:37:57
39.973618,116.334489,0,379,39939.276412037,2009-05-06,06:38:02
39.973618,116.33448,0,380,39939.2764699074,2009-05-06,06:38:07
39.973616,116.334479,0,381,39939.2765277778,2009-05-06,06:38:12
39.973616,116.334479,0,381,39939.2765625,2009-05-06,06:38:15
39.973611,116.334485,0,382,39939.2765856481,2009-05-06,06:38:17
39.973607,116.334495,0,383,39939.2766435185,2009-05-06,06:38:22
39.973607,116.334504,0,383,39939.2767013889,2009-05-06,06:38:27
39.973608,116.334511,0,384,39939.2767592593,2009-05-06,06:38:32
39.973608,116.334511,0,384,39939.2767939815,2009-05-06,06:38:35
39.973607,116.334508,0,385,39939.2768171296,2009-05-06,06:38:37
39.973604,116.334493,0,386,39939.276875,2009-05-06,06:38:42
39.973613,116.334467,0,385,39939.2769328704,2009-05-06,06:38:47
39.973611,116.334447,0,383,39939.2769907407,2009-05-06,06:38:52
39.973612,116.334435,0,383,39939.2770486111,2009-05-06,06:38:57
39.973611,116.334425,0,383,39939.2771064815,2009-05-06,06:39:02
39.973612,116.334393,0,384,39939.2771643519,2009-05-06,06:39:07
39.973602,116.334374,0,384,39939.2772222222,2009-05-06,06:39:12
39.973574,116.334365,0,384,39939.2772800926,2009-05-06,06:39:17
39.973561,116.334392,0,383,39939.277337963,2009-05-06,06:39:22
39.973561,116.334392,0,383,39939.2773726852,2009-05-06,06:39:25
39.973564,116.334387,0,382,39939.2773958333,2009-05-06,06:39:27
39.973577,116.334389,0,381,39939.2774537037,2009-05-06,06:39:32
39.973605,116.334423,0,380,39939.2775115741,2009-05-06,06:39:37
39.973615,116.334414,0,380,39939.2775694444,2009-05-06,06:39:42
39.973627,116.334413,0,380,39939.2776273148,2009-05-06,06:39:47
39.973644,116.33447,0,379,39939.2776851852,2009-05-06,06:39:52
39.973651,116.334503,0,379,39939.2777430556,2009-05-06,06:39:57
39.973653,116.334512,0,378,39939.2778009259,2009-05-06,06:40:02
39.973652,116.334524,0,378,39939.2778587963,2009-05-06,06:40:07
39.973651,116.334535,0,377,39939.2779166667,2009-05-06,06:40:12
39.973652,116.334543,0,377,39939.277974537,2009-05-06,06:40:17
39.973652,116.334543,0,376,39939.2780324074,2009-05-06,06:40:22
39.973652,116.334543,0,376,39939.2780671296,2009-05-06,06:40:25
39.973649,116.334547,0,376,39939.2780902778,2009-05-06,06:40:27
39.97364,116.334548,0,375,39939.2781481481,2009-05-06,06:40:32
39.973628,116.334547,0,375,39939.2782060185,2009-05-06,06:40:37
39.973621,116.33455,0,374,39939.2782638889,2009-05-06,06:40:42
39.973618,116.334555,0,374,39939.2783217593,2009-05-06,06:40:47
39.973618,116.334559,0,373,39939.2783796296,2009-05-06,06:40:52
39.973618,116.334559,0,373,39939.2784143519,2009-05-06,06:40:55
39.973619,116.334558,0,372,39939.2784375,2009-05-06,06:40:57
39.973629,116.334556,0,371,39939.2784953704,2009-05-06,06:41:02
39.973639,116.33455,0,370,39939.2785532407,2009-05-06,06:41:07
39.973648,116.334542,0,369,39939.2786111111,2009-05-06,06:41:12
39.973647,116.334473,0,366,39939.2786689815,2009-05-06,06:41:17
39.973626,116.334497,0,365,39939.2787268519,2009-05-06,06:41:22
39.973622,116.334488,0,364,39939.2787847222,2009-05-06,06:41:27
39.973622,116.334488,0,364,39939.2788194444,2009-05-06,06:41:30
39.973625,116.334482,0,363,39939.2788425926,2009-05-06,06:41:32
39.973614,116.334461,0,363,39939.278900463,2009-05-06,06:41:37
39.97361,116.334443,0,362,39939.2789583333,2009-05-06,06:41:42
39.973621,116.334427,0,362,39939.2790162037,2009-05-06,06:41:47
39.97362,116.334426,0,361,39939.2790740741,2009-05-06,06:41:52
39.97362,116.334426,0,361,39939.2791087963,2009-05-06,06:41:55
39.973617,116.334419,0,360,39939.2791319444,2009-05-06,06:41:57
39.973611,116.334396,0,357,39939.2791898148,2009-05-06,06:42:02
39.973581,116.334381,0,353,39939.2792476852,2009-05-06,06:42:07
39.973573,116.334391,0,349,39939.2793055556,2009-05-06,06:42:12
39.973562,116.334375,0,348,39939.2793634259,2009-05-06,06:42:17
39.973555,116.334362,0,346,39939.2794212963,2009-05-06,06:42:22
39.973552,116.334351,0,345,39939.2794791667,2009-05-06,06:42:27
39.973549,116.334341,0,344,39939.279537037,2009-05-06,06:42:32
39.97355,116.334328,0,342,39939.2795949074,2009-05-06,06:42:37
39.97355,116.334312,0,340,39939.2796527778,2009-05-06,06:42:42
39.973547,116.334298,0,336,39939.2797106481,2009-05-06,06:42:47
39.973537,116.334227,0,328,39939.2797685185,2009-05-06,06:42:52
39.973532,116.334153,0,324,39939.2798263889,2009-05-06,06:42:57
39.973535,116.334168,0,321,39939.2798842593,2009-05-06,06:43:02
39.973545,116.334227,0,319,39939.2799421296,2009-05-06,06:43:07
39.973547,116.334236,0,317,39939.28,2009-05-06,06:43:12
39.973559,116.334275,0,314,39939.2800578704,2009-05-06,06:43:17
39.973565,116.334324,0,310,39939.2801157407,2009-05-06,06:43:22
39.97355,116.334331,0,306,39939.2801736111,2009-05-06,06:43:27
39.973548,116.33434,0,303,39939.2802314815,2009-05-06,06:43:32
39.973548,116.33434,0,303,39939.2802662037,2009-05-06,06:43:35
39.97355,116.334344,0,301,39939.2802893519,2009-05-06,06:43:37
39.973555,116.334301,0,298,39939.2803472222,2009-05-06,06:43:42
39.973574,116.33428,0,294,39939.2804050926,2009-05-06,06:43:47
39.97359,116.334266,0,293,39939.280462963,2009-05-06,06:43:52
39.973584,116.334236,0,287,39939.2805208333,2009-05-06,06:43:57
39.973565,116.334232,0,285,39939.2805787037,2009-05-06,06:44:02
39.973558,116.334275,0,284,39939.2806365741,2009-05-06,06:44:07
39.973554,116.334298,0,281,39939.2806944444,2009-05-06,06:44:12
39.973555,116.334322,0,279,39939.2807523148,2009-05-06,06:44:17
39.973567,116.334348,0,275,39939.2808101852,2009-05-06,06:44:22
39.973572,116.334384,0,277,39939.2808680556,2009-05-06,06:44:27
39.973579,116.334397,0,279,39939.2809259259,2009-05-06,06:44:32
39.973579,116.334397,0,279,39939.2809606481,2009-05-06,06:44:35
39.97358,116.334403,0,278,39939.2809837963,2009-05-06,06:44:37
39.973586,116.334349,0,278,39939.2810416667,2009-05-06,06:44:42
39.973585,116.334269,0,282,39939.281099537,2009-05-06,06:44:47
39.973553,116.334199,0,283,39939.2811574074,2009-05-06,06:44:52
39.973504,116.334179,0,282,39939.2812152778,2009-05-06,06:44:57
39.973517,116.334129,0,279,39939.2812731481,2009-05-06,06:45:02
39.973505,116.334097,0,273,39939.2813310185,2009-05-06,06:45:07
39.973509,116.33405,0,271,39939.2813888889,2009-05-06,06:45:12
39.973526,116.334004,0,269,39939.2814467593,2009-05-06,06:45:17
39.973552,116.33395,0,268,39939.2815046296,2009-05-06,06:45:22
39.973552,116.33392,0,264,39939.2815625,2009-05-06,06:45:27
39.973525,116.333903,0,260,39939.2816203704,2009-05-06,06:45:32
39.973498,116.333878,0,258,39939.2816782407,2009-05-06,06:45:37
39.973511,116.333888,0,256,39939.2817361111,2009-05-06,06:45:42
39.973499,116.333894,0,255,39939.2817939815,2009-05-06,06:45:47
39.9735,116.333878,0,252,39939.2818518518,2009-05-06,06:45:52
39.973504,116.333864,0,251,39939.2819097222,2009-05-06,06:45:57
39.97351,116.333855,0,250,39939.2819675926,2009-05-06,06:46:02
39.973511,116.333847,0,249,39939.282025463,2009-05-06,06:46:07
39.973508,116.33384,0,248,39939.2820833333,2009-05-06,06:46:12
39.973509,116.333835,0,247,39939.2821412037,2009-05-06,06:46:17
39.973509,116.333835,0,247,39939.2821759259,2009-05-06,06:46:20
39.973516,116.333833,0,246,39939.2821990741,2009-05-06,06:46:22
39.973527,116.333838,0,246,39939.2822569444,2009-05-06,06:46:27
39.973527,116.333838,0,246,39939.2822916667,2009-05-06,06:46:30
39.97353,116.333845,0,246,39939.2823148148,2009-05-06,06:46:32
39.973522,116.333928,0,246,39939.2823726852,2009-05-06,06:46:37
39.973497,116.334052,0,249,39939.2824305556,2009-05-06,06:46:42
39.973511,116.334141,0,251,39939.2824884259,2009-05-06,06:46:47
39.973501,116.334215,0,251,39939.2825462963,2009-05-06,06:46:52
39.97349,116.334294,0,252,39939.2826041667,2009-05-06,06:46:57
39.973487,116.334313,0,250,39939.282662037,2009-05-06,06:47:02
39.973483,116.334342,0,253,39939.2827199074,2009-05-06,06:47:07
39.973462,116.33437,0,255,39939.2827777778,2009-05-06,06:47:12
39.973453,116.334333,0,255,39939.2828356481,2009-05-06,06:47:17
39.973448,116.334325,0,257,39939.2828935185,2009-05-06,06:47:22
39.973448,116.334325,0,257,39939.2829282407,2009-05-06,06:47:25
39.973449,116.334318,0,258,39939.2829513889,2009-05-06,06:47:27
39.973459,116.334278,0,258,39939.2830092593,2009-05-06,06:47:32
39.973459,116.334235,0,260,39939.2830671296,2009-05-06,06:47:37
39.973459,116.334235,0,260,39939.2831018518,2009-05-06,06:47:40
39.973466,116.334231,0,259,39939.283125,2009-05-06,06:47:42
39.973471,116.334263,0,260,39939.2831828704,2009-05-06,06:47:47
39.973471,116.334263,0,260,39939.2832175926,2009-05-06,06:47:50
39.973476,116.334269,0,261,39939.2832407407,2009-05-06,06:47:52
39.973481,116.334279,0,263,39939.2832986111,2009-05-06,06:47:57
39.973498,116.334318,0,266,39939.2833564815,2009-05-06,06:48:02
39.97351,116.334351,0,271,39939.2834143518,2009-05-06,06:48:07
39.973509,116.334364,0,276,39939.2834722222,2009-05-06,06:48:12
39.973485,116.334371,0,282,39939.2835300926,2009-05-06,06:48:17
39.97348,116.334385,0,285,39939.283587963,2009-05-06,06:48:22
39.973482,116.334395,0,287,39939.2836458333,2009-05-06,06:48:27
39.973504,116.334415,0,290,39939.2837037037,2009-05-06,06:48:32
39.973522,116.334452,0,293,39939.2837615741,2009-05-06,06:48:37
39.973547,116.334471,0,296,39939.2838194444,2009-05-06,06:48:42
39.973531,116.334459,0,298,39939.2838773148,2009-05-06,06:48:47
39.973531,116.334459,0,301,39939.2839351852,2009-05-06,06:48:52
39.973529,116.334464,0,304,39939.2839930556,2009-05-06,06:48:57
39.973529,116.334464,0,304,39939.2840277778,2009-05-06,06:49:00
39.973523,116.334461,0,306,39939.2840509259,2009-05-06,06:49:02
39.973569,116.334304,0,306,39939.2841087963,2009-05-06,06:49:07
39.973676,116.333979,0,306,39939.2841666667,2009-05-06,06:49:12
39.973659,116.333914,0,309,39939.284224537,2009-05-06,06:49:17
39.97366,116.333841,0,311,39939.2842824074,2009-05-06,06:49:22
39.973694,116.3337,0,311,39939.2843402778,2009-05-06,06:49:27
39.973681,116.333749,0,312,39939.2843981481,2009-05-06,06:49:32
39.973691,116.333775,0,313,39939.2844560185,2009-05-06,06:49:37
39.973698,116.333799,0,314,39939.2845138889,2009-05-06,06:49:42
39.973682,116.333817,0,317,39939.2845717593,2009-05-06,06:49:47
39.97368,116.333812,0,319,39939.2846296296,2009-05-06,06:49:52
39.97368,116.333812,0,319,39939.2846643519,2009-05-06,06:49:55
39.973678,116.333807,0,320,39939.2846875,2009-05-06,06:49:57
39.973674,116.333794,0,322,39939.2847453704,2009-05-06,06:50:02
39.973696,116.333687,0,322,39939.2848032407,2009-05-06,06:50:07
39.973716,116.333608,0,324,39939.2848611111,2009-05-06,06:50:12
39.973664,116.33383,0,392,39939.2872337963,2009-05-06,06:53:37
39.973636,116.334062,0,394,39939.2872916667,2009-05-06,06:53:42
39.973619,116.334221,0,396,39939.287349537,2009-05-06,06:53:47
39.973623,116.334249,0,398,39939.2874074074,2009-05-06,06:53:52
39.973641,116.334194,0,399,39939.2874652778,2009-05-06,06:53:57
39.973664,116.334174,0,401,39939.2875231481,2009-05-06,06:54:02
39.973664,116.334174,0,401,39939.2875578704,2009-05-06,06:54:05
39.973672,116.334174,0,402,39939.2875810185,2009-05-06,06:54:07
39.973683,116.33417,0,404,39939.2876388889,2009-05-06,06:54:12
39.973717,116.334074,0,405,39939.2876967593,2009-05-06,06:54:17
39.973768,116.333975,0,407,39939.2877546296,2009-05-06,06:54:22
39.973789,116.333924,0,408,39939.2878125,2009-05-06,06:54:27
39.973759,116.333896,0,410,39939.2878703704,2009-05-06,06:54:32
39.973748,116.333836,0,411,39939.2879282407,2009-05-06,06:54:37
39.97378,116.333724,0,412,39939.2879861111,2009-05-06,06:54:42
39.973789,116.333671,0,414,39939.2880439815,2009-05-06,06:54:47
39.973795,116.333583,0,415,39939.2881018519,2009-05-06,06:54:52
39.973827,116.333443,0,416,39939.2881597222,2009-05-06,06:54:57
39.973843,116.333325,0,417,39939.2882175926,2009-05-06,06:55:02
39.973846,116.333275,0,419,39939.288275463,2009-05-06,06:55:07
39.973883,116.33312,0,420,39939.2883333333,2009-05-06,06:55:12
39.973912,116.33304,0,422,39939.2883912037,2009-05-06,06:55:17
39.973925,116.332967,0,423,39939.2884490741,2009-05-06,06:55:22
39.973911,116.332927,0,425,39939.2885069444,2009-05-06,06:55:27
39.973909,116.332865,0,427,39939.2885648148,2009-05-06,06:55:32
39.973914,116.332789,0,428,39939.2886226852,2009-05-06,06:55:37
39.973944,116.332645,0,430,39939.2886805556,2009-05-06,06:55:42
39.973972,116.332593,0,431,39939.2887384259,2009-05-06,06:55:47
39.973973,116.332577,0,432,39939.2887962963,2009-05-06,06:55:52
39.973914,116.332677,0,434,39939.2888541667,2009-05-06,06:55:57
39.973929,116.332718,0,435,39939.288912037,2009-05-06,06:56:02
39.973911,116.332836,0,437,39939.2889699074,2009-05-06,06:56:07
39.973911,116.332836,0,437,39939.2890046296,2009-05-06,06:56:10
39.973916,116.33283,0,439,39939.2890277778,2009-05-06,06:56:12
39.973974,116.332665,0,440,39939.2890856481,2009-05-06,06:56:17
39.974004,116.332576,0,442,39939.2891435185,2009-05-06,06:56:22
39.974046,116.332619,0,443,39939.2892013889,2009-05-06,06:56:27
39.974017,116.33268,0,445,39939.2892592593,2009-05-06,06:56:32
39.973995,116.332694,0,446,39939.2893171296,2009-05-06,06:56:37
39.973987,116.332695,0,448,39939.289375,2009-05-06,06:56:42
39.973987,116.332695,0,448,39939.2894097222,2009-05-06,06:56:45
39.973982,116.332688,0,450,39939.2894328704,2009-05-06,06:56:47
39.973979,116.332674,0,452,39939.2894907407,2009-05-06,06:56:52
39.973965,116.332696,0,453,39939.2895486111,2009-05-06,06:56:57
39.973957,116.332739,0,454,39939.2896064815,2009-05-06,06:57:02
39.973956,116.332737,0,456,39939.2896643518,2009-05-06,06:57:07
39.973955,116.332739,0,457,39939.2897222222,2009-05-06,06:57:12
39.973959,116.332742,0,459,39939.2897800926,2009-05-06,06:57:17
39.973966,116.332744,0,460,39939.289837963,2009-05-06,06:57:22
39.973966,116.332744,0,460,39939.2898726852,2009-05-06,06:57:25
39.973973,116.332744,0,462,39939.2898958333,2009-05-06,06:57:27
39.973972,116.332733,0,463,39939.2899537037,2009-05-06,06:57:32
39.973975,116.332719,0,464,39939.2900115741,2009-05-06,06:57:37
39.973954,116.332688,0,466,39939.2901273148,2009-05-06,06:57:47
39.973952,116.33265,0,466,39939.2901851852,2009-05-06,06:57:52
39.973952,116.33265,0,466,39939.2902199074,2009-05-06,06:57:55
39.973946,116.332645,0,467,39939.2902430556,2009-05-06,06:57:57
39.973947,116.332629,0,469,39939.2903009259,2009-05-06,06:58:02
39.973992,116.332531,0,468,39939.2903587963,2009-05-06,06:58:07
39.974022,116.332504,0,469,39939.2904166667,2009-05-06,06:58:12
39.974011,116.332538,0,469,39939.290474537,2009-05-06,06:58:17
39.974031,116.332474,0,470,39939.2905324074,2009-05-06,06:58:22
39.974037,116.332452,0,470,39939.2905902778,2009-05-06,06:58:27
39.974049,116.332392,0,469,39939.2906481481,2009-05-06,06:58:32
39.974199,116.332126,0,491,39939.2935416667,2009-05-06,07:02:42
39.974282,116.331901,0,490,39939.293599537,2009-05-06,07:02:47
39.974291,116.331879,0,490,39939.2936574074,2009-05-06,07:02:52
39.974315,116.331818,0,490,39939.2937152778,2009-05-06,07:02:57
39.974307,116.331844,0,491,39939.2937731481,2009-05-06,07:03:02
39.974279,116.331862,0,492,39939.2938310185,2009-05-06,07:03:07
39.974279,116.331847,0,492,39939.2938888889,2009-05-06,07:03:12
39.974285,116.331805,0,492,39939.2939467593,2009-05-06,07:03:17
39.97431,116.331738,0,492,39939.2940046296,2009-05-06,07:03:22
39.974274,116.331751,0,493,39939.2940625,2009-05-06,07:03:27
39.974263,116.331712,0,493,39939.2941203704,2009-05-06,07:03:32
39.974289,116.33169,0,493,39939.2941782407,2009-05-06,07:03:37
39.974247,116.331835,0,494,39939.2942361111,2009-05-06,07:03:42
39.974239,116.331868,0,494,39939.2942939815,2009-05-06,07:03:47
39.974236,116.331879,0,495,39939.2943518519,2009-05-06,07:03:52
39.974258,116.331891,0,495,39939.2944097222,2009-05-06,07:03:57
39.974312,116.331845,0,496,39939.2944675926,2009-05-06,07:04:02
39.974283,116.331916,0,496,39939.294525463,2009-05-06,07:04:07
39.974283,116.331916,0,496,39939.2945601852,2009-05-06,07:04:10
39.974281,116.331924,0,497,39939.2945833333,2009-05-06,07:04:12
39.974223,116.33207,0,498,39939.2946412037,2009-05-06,07:04:17
39.974156,116.332261,0,500,39939.2946990741,2009-05-06,07:04:22
39.974133,116.332344,0,501,39939.2947569444,2009-05-06,07:04:27
39.974117,116.332294,0,501,39939.2948148148,2009-05-06,07:04:32
39.974186,116.332117,0,501,39939.2948726852,2009-05-06,07:04:37
39.97418,116.332132,0,502,39939.2949305556,2009-05-06,07:04:42
39.974186,116.332123,0,502,39939.2949884259,2009-05-06,07:04:47
39.974214,116.332055,0,502,39939.2950462963,2009-05-06,07:04:52
39.97426,116.331851,0,501,39939.2951041667,2009-05-06,07:04:57
39.974254,116.331812,0,502,39939.295162037,2009-05-06,07:05:02
39.974254,116.331812,0,502,39939.2951967593,2009-05-06,07:05:05
39.974249,116.331813,0,502,39939.2952199074,2009-05-06,07:05:07
39.974265,116.331759,0,502,39939.2952777778,2009-05-06,07:05:12
39.974287,116.331704,0,502,39939.2953356481,2009-05-06,07:05:17
39.974309,116.3316,0,502,39939.2953935185,2009-05-06,07:05:22
39.974319,116.331519,0,502,39939.2954513889,2009-05-06,07:05:27
39.974283,116.331546,0,503,39939.2955092593,2009-05-06,07:05:32
39.974296,116.331518,0,503,39939.2955671296,2009-05-06,07:05:37
39.97431,116.331497,0,503,39939.295625,2009-05-06,07:05:42
39.97431,116.331497,0,503,39939.2956597222,2009-05-06,07:05:45
39.974317,116.331498,0,503,39939.2956828704,2009-05-06,07:05:47
39.974291,116.331516,0,504,39939.2957407407,2009-05-06,07:05:52
39.97433,116.331431,0,504,39939.2957986111,2009-05-06,07:05:57
39.974366,116.331458,0,504,39939.2958564815,2009-05-06,07:06:02
39.974402,116.331432,0,504,39939.2959143519,2009-05-06,07:06:07
39.974442,116.331255,0,503,39939.2959722222,2009-05-06,07:06:12
39.974496,116.331045,0,502,39939.2960300926,2009-05-06,07:06:17
39.974495,116.331066,0,503,39939.296087963,2009-05-06,07:06:22
39.974495,116.331066,0,503,39939.2961226852,2009-05-06,07:06:25
39.974488,116.331066,0,503,39939.2961458333,2009-05-06,07:06:27
39.974486,116.331049,0,503,39939.2962037037,2009-05-06,07:06:32
39.974471,116.331142,0,503,39939.2962615741,2009-05-06,07:06:37
39.974438,116.331234,0,504,39939.2963194444,2009-05-06,07:06:42
39.974438,116.331234,0,504,39939.2963541667,2009-05-06,07:06:45
39.974433,116.331233,0,504,39939.2963773148,2009-05-06,07:06:47
39.97442,116.331234,0,505,39939.2964351852,2009-05-06,07:06:52
39.974358,116.331352,0,506,39939.2964930556,2009-05-06,07:06:57
39.974414,116.331288,0,507,39939.2965509259,2009-05-06,07:07:02
39.974445,116.331217,0,507,39939.2966087963,2009-05-06,07:07:07
39.974436,116.331209,0,507,39939.2966666667,2009-05-06,07:07:12
39.974436,116.331209,0,507,39939.2967013889,2009-05-06,07:07:15
39.974435,116.331207,0,507,39939.296724537,2009-05-06,07:07:17
39.974446,116.3312,0,507,39939.2967824074,2009-05-06,07:07:22
39.974495,116.331053,0,506,39939.2968402778,2009-05-06,07:07:27
39.974502,116.330964,0,506,39939.2968981481,2009-05-06,07:07:32
39.974533,116.330845,0,506,39939.2969560185,2009-05-06,07:07:37
39.97459,116.330645,0,505,39939.2970138889,2009-05-06,07:07:42
39.974633,116.330502,0,505,39939.2970717593,2009-05-06,07:07:47
39.974687,116.330319,0,505,39939.2971296296,2009-05-06,07:07:52
39.974754,116.330163,0,505,39939.2971875,2009-05-06,07:07:57
39.97475,116.330089,0,505,39939.2972453704,2009-05-06,07:08:02
39.974799,116.329935,0,505,39939.2973032407,2009-05-06,07:08:07
39.974831,116.32985,0,506,39939.2973611111,2009-05-06,07:08:12
39.974862,116.329812,0,507,39939.2974189815,2009-05-06,07:08:17
39.974909,116.329699,0,507,39939.2974768518,2009-05-06,07:08:22
39.974894,116.329671,0,508,39939.2975347222,2009-05-06,07:08:27
39.974811,116.329783,0,510,39939.2975925926,2009-05-06,07:08:32
39.974788,116.329805,0,512,39939.297650463,2009-05-06,07:08:37
39.974816,116.329737,0,513,39939.2977083333,2009-05-06,07:08:42
39.974763,116.329937,0,515,39939.2977662037,2009-05-06,07:08:47
39.974744,116.330104,0,517,39939.2978240741,2009-05-06,07:08:52
39.974747,116.330276,0,517,39939.2978819444,2009-05-06,07:08:57
39.974686,116.330568,0,519,39939.2979398148,2009-05-06,07:09:02
39.974595,116.330759,0,520,39939.2979976852,2009-05-06,07:09:07
39.974605,116.330754,0,520,39939.2980555556,2009-05-06,07:09:12
39.974608,116.330818,0,520,39939.2981134259,2009-05-06,07:09:17
39.974549,116.331037,0,520,39939.2981712963,2009-05-06,07:09:22
39.974533,116.331092,0,520,39939.2982291667,2009-05-06,07:09:27
39.974483,116.331236,0,521,39939.298287037,2009-05-06,07:09:32
39.974508,116.33118,0,520,39939.2983449074,2009-05-06,07:09:37
39.974545,116.331126,0,520,39939.2984027778,2009-05-06,07:09:42
39.974605,116.330995,0,518,39939.2984606481,2009-05-06,07:09:47
39.974642,116.330825,0,517,39939.2985185185,2009-05-06,07:09:52
39.97464,116.330766,0,517,39939.2985763889,2009-05-06,07:09:57
39.974635,116.33078,0,517,39939.2986342593,2009-05-06,07:10:02
39.974635,116.33078,0,517,39939.2986689815,2009-05-06,07:10:05
39.974636,116.330778,0,518,39939.2986921296,2009-05-06,07:10:07
39.974619,116.330792,0,520,39939.29875,2009-05-06,07:10:12
39.974653,116.330661,0,519,39939.2988078704,2009-05-06,07:10:17
39.974745,116.330556,0,515,39939.2988657407,2009-05-06,07:10:22
39.974766,116.330578,0,512,39939.2989236111,2009-05-06,07:10:27
39.974747,116.3306,0,510,39939.2989814815,2009-05-06,07:10:32
39.974781,116.330521,0,509,39939.2990393518,2009-05-06,07:10:37
39.974765,116.330499,0,508,39939.2990972222,2009-05-06,07:10:42
39.974774,116.330463,0,508,39939.2991550926,2009-05-06,07:10:47
39.974774,116.330463,0,508,39939.2991898148,2009-05-06,07:10:50
39.974774,116.330461,0,508,39939.299212963,2009-05-06,07:10:52
39.974817,116.330365,0,507,39939.2992708333,2009-05-06,07:10:57
39.974861,116.33025,0,506,39939.2993287037,2009-05-06,07:11:02
39.974835,116.33023,0,506,39939.2993865741,2009-05-06,07:11:07
39.974793,116.330241,0,506,39939.2994444444,2009-05-06,07:11:12
39.974758,116.330309,0,507,39939.2995023148,2009-05-06,07:11:17
39.974758,116.330309,0,507,39939.299537037,2009-05-06,07:11:20
39.974757,116.330311,0,507,39939.2995601852,2009-05-06,07:11:22
39.974759,116.33032,0,507,39939.2996180556,2009-05-06,07:11:27
39.974763,116.330271,0,507,39939.2996759259,2009-05-06,07:11:32
39.974773,116.330232,0,507,39939.2997337963,2009-05-06,07:11:37
39.974801,116.330122,0,505,39939.2997916667,2009-05-06,07:11:42
39.974848,116.329937,0,503,39939.299849537,2009-05-06,07:11:47
39.974909,116.329753,0,502,39939.2999074074,2009-05-06,07:11:52
39.974998,116.329513,0,499,39939.2999652778,2009-05-06,07:11:57
39.975057,116.329374,0,499,39939.3000231481,2009-05-06,07:12:02
39.975058,116.329318,0,499,39939.3000810185,2009-05-06,07:12:07
39.975011,116.329297,0,499,39939.3001388889,2009-05-06,07:12:12
39.974943,116.329387,0,501,39939.3001967593,2009-05-06,07:12:17
39.97492,116.329425,0,503,39939.3002546296,2009-05-06,07:12:22
39.974929,116.32943,0,504,39939.3003125,2009-05-06,07:12:27
39.974934,116.329449,0,506,39939.3003703704,2009-05-06,07:12:32
39.974943,116.32946,0,507,39939.3004282407,2009-05-06,07:12:37
39.975011,116.329311,0,504,39939.3004861111,2009-05-06,07:12:42
39.975063,116.329248,0,504,39939.3005439815,2009-05-06,07:12:47
39.975047,116.329285,0,507,39939.3006018519,2009-05-06,07:12:52
39.975089,116.329198,0,506,39939.3006597222,2009-05-06,07:12:57
39.975135,116.329068,0,505,39939.3007175926,2009-05-06,07:13:02
39.975097,116.329073,0,506,39939.300775463,2009-05-06,07:13:07
39.975128,116.328937,0,505,39939.3008333333,2009-05-06,07:13:12
39.975156,116.328889,0,504,39939.3008912037,2009-05-06,07:13:17
39.975196,116.328849,0,503,39939.3009490741,2009-05-06,07:13:22
39.975214,116.328807,0,503,39939.3010069444,2009-05-06,07:13:27
39.975214,116.328807,0,503,39939.3010416667,2009-05-06,07:13:30
39.975213,116.328811,0,504,39939.3010648148,2009-05-06,07:13:32
39.975251,116.328754,0,504,39939.3011226852,2009-05-06,07:13:37
39.975313,116.328575,0,501,39939.3011805556,2009-05-06,07:13:42
39.97536,116.328369,0,497,39939.3012384259,2009-05-06,07:13:47
39.97541,116.328192,0,494,39939.3012962963,2009-05-06,07:13:52
39.975405,116.328167,0,492,39939.3013541667,2009-05-06,07:13:57
39.975413,116.32813,0,492,39939.301412037,2009-05-06,07:14:02
39.975449,116.328029,0,491,39939.3014699074,2009-05-06,07:14:07
39.97549,116.327865,0,486,39939.3015277778,2009-05-06,07:14:12
39.975592,116.327603,0,482,39939.3015856481,2009-05-06,07:14:17
39.975627,116.327463,0,480,39939.3016435185,2009-05-06,07:14:22
39.975648,116.327349,0,478,39939.3017013889,2009-05-06,07:14:27
39.975694,116.327202,0,476,39939.3017592593,2009-05-06,07:14:32
39.975757,116.326989,0,474,39939.3018171296,2009-05-06,07:14:37
39.975862,116.326715,0,470,39939.301875,2009-05-06,07:14:42
39.975929,116.3265,0,467,39939.3019328704,2009-05-06,07:14:47
39.975877,116.326477,0,468,39939.3019907407,2009-05-06,07:14:52
39.975381,116.328008,0,383,39939.3020486111,2009-05-06,07:14:57
39.975463,116.327722,0,345,39939.3021064815,2009-05-06,07:15:02
39.975391,116.327894,0,351,39939.3021643519,2009-05-06,07:15:07
39.975367,116.327987,0,373,39939.3022222222,2009-05-06,07:15:12
39.975341,116.328115,0,386,39939.3022800926,2009-05-06,07:15:17
39.975273,116.328344,0,383,39939.302337963,2009-05-06,07:15:22
39.975265,116.328371,0,385,39939.3023958333,2009-05-06,07:15:27
39.975234,116.328385,0,378,39939.3024537037,2009-05-06,07:15:32
39.975212,116.328389,0,379,39939.3025115741,2009-05-06,07:15:37
39.975172,116.328449,0,375,39939.3025694444,2009-05-06,07:15:42
39.975108,116.328729,0,372,39939.3026273148,2009-05-06,07:15:47
39.974972,116.329256,0,376,39939.3026851852,2009-05-06,07:15:52
39.974922,116.329476,0,371,39939.3027430556,2009-05-06,07:15:57
39.974885,116.329565,0,367,39939.3028009259,2009-05-06,07:16:02
39.974947,116.329402,0,369,39939.3028587963,2009-05-06,07:16:07
39.974962,116.329363,0,368,39939.3029166667,2009-05-06,07:16:12
39.974926,116.329476,0,362,39939.302974537,2009-05-06,07:16:17
39.974868,116.32965,0,358,39939.3030324074,2009-05-06,07:16:22
39.974901,116.329563,0,359,39939.3030902778,2009-05-06,07:16:27
39.974913,116.32958,0,362,39939.3031481481,2009-05-06,07:16:32
39.974889,116.329582,0,362,39939.3032060185,2009-05-06,07:16:37
39.973372,116.334327,0,251,39939.3032638889,2009-05-06,07:16:42
39.973248,116.334683,0,230,39939.3033217593,2009-05-06,07:16:47
39.973229,116.334746,0,218,39939.3033796296,2009-05-06,07:16:52
39.973219,116.334774,0,212,39939.3034375,2009-05-06,07:16:57
39.973227,116.334757,0,209,39939.3034953704,2009-05-06,07:17:02
39.973254,116.334698,0,202,39939.3035532407,2009-05-06,07:17:07
39.973244,116.334644,0,197,39939.3036111111,2009-05-06,07:17:12
39.973229,116.3347,0,195,39939.3036689815,2009-05-06,07:17:17
39.973204,116.334769,0,202,39939.3037268519,2009-05-06,07:17:22
39.973213,116.33475,0,202,39939.3037847222,2009-05-06,07:17:27
39.97326,116.334676,0,200,39939.3038425926,2009-05-06,07:17:32
39.97326,116.334676,0,200,39939.3038773148,2009-05-06,07:17:35
39.973253,116.334682,0,198,39939.303900463,2009-05-06,07:17:37
39.973208,116.334775,0,206,39939.3039583333,2009-05-06,07:17:42
39.973185,116.334835,0,206,39939.3040162037,2009-05-06,07:17:47
39.973185,116.334835,0,206,39939.3040509259,2009-05-06,07:17:50
39.973185,116.334843,0,202,39939.3040740741,2009-05-06,07:17:52
39.973192,116.334808,0,201,39939.3041319444,2009-05-06,07:17:57
39.973188,116.334719,0,204,39939.3041898148,2009-05-06,07:18:02
39.973198,116.334652,0,207,39939.3042476852,2009-05-06,07:18:07
39.973218,116.334579,0,209,39939.3043055556,2009-05-06,07:18:12
39.973239,116.334518,0,209,39939.3043634259,2009-05-06,07:18:17
39.973252,116.334468,0,205,39939.3044212963,2009-05-06,07:18:22
39.973252,116.334487,0,203,39939.3044791667,2009-05-06,07:18:27
39.973238,116.334484,0,202,39939.304537037,2009-05-06,07:18:32
39.973242,116.334503,0,203,39939.3045949074,2009-05-06,07:18:37
39.973299,116.334553,0,208,39939.3046527778,2009-05-06,07:18:42
39.973299,116.334553,0,208,39939.3046875,2009-05-06,07:18:45
39.9733,116.334551,0,209,39939.3047106481,2009-05-06,07:18:47
39.973327,116.334508,0,209,39939.3047685185,2009-05-06,07:18:52
39.973364,116.334456,0,209,39939.3048263889,2009-05-06,07:18:57
39.97338,116.334425,0,209,39939.3048842593,2009-05-06,07:19:02
39.973395,116.334398,0,212,39939.3049421296,2009-05-06,07:19:07
39.973394,116.334373,0,217,39939.305,2009-05-06,07:19:12
39.973359,116.334373,0,225,39939.3050578704,2009-05-06,07:19:17
39.973339,116.334367,0,227,39939.3051157407,2009-05-06,07:19:22
39.973339,116.334367,0,227,39939.305150463,2009-05-06,07:19:25
39.973341,116.33436,0,229,39939.3051736111,2009-05-06,07:19:27
39.973328,116.334486,0,227,39939.3052314815,2009-05-06,07:19:32
39.973229,116.334857,0,228,39939.3052893518,2009-05-06,07:19:37
39.973232,116.334891,0,227,39939.3053472222,2009-05-06,07:19:42
39.973216,116.334935,0,231,39939.3054050926,2009-05-06,07:19:47
39.973183,116.334947,0,231,39939.305462963,2009-05-06,07:19:52
39.973167,116.334951,0,229,39939.3055208333,2009-05-06,07:19:57
39.973189,116.334997,0,222,39939.3055787037,2009-05-06,07:20:02
39.973179,116.335069,0,221,39939.3056365741,2009-05-06,07:20:07
39.973233,116.335016,0,216,39939.3056944444,2009-05-06,07:20:12
39.973278,116.334955,0,213,39939.3057523148,2009-05-06,07:20:17
39.973278,116.334955,0,213,39939.305787037,2009-05-06,07:20:20
39.973274,116.334963,0,210,39939.3058101852,2009-05-06,07:20:22
39.973292,116.334882,0,210,39939.3058680556,2009-05-06,07:20:27
39.973383,116.334646,0,212,39939.3059259259,2009-05-06,07:20:32
39.973433,116.334604,0,212,39939.3059837963,2009-05-06,07:20:37
39.973453,116.334588,0,212,39939.3060416667,2009-05-06,07:20:42
39.973455,116.33456,0,214,39939.306099537,2009-05-06,07:20:47
39.973463,116.334511,0,217,39939.3061574074,2009-05-06,07:20:52
39.973488,116.334466,0,219,39939.3062152778,2009-05-06,07:20:57
39.973527,116.334579,0,227,39939.3062731481,2009-05-06,07:21:02
39.973508,116.33471,0,232,39939.3063310185,2009-05-06,07:21:07
39.973477,116.334724,0,238,39939.3063888889,2009-05-06,07:21:12
39.973415,116.33469,0,242,39939.3064467593,2009-05-06,07:21:17
39.973403,116.334674,0,242,39939.3065046296,2009-05-06,07:21:22
39.973382,116.334645,0,241,39939.3065625,2009-05-06,07:21:27
39.973401,116.334598,0,243,39939.3066203704,2009-05-06,07:21:32
39.973401,116.334553,0,243,39939.3066782407,2009-05-06,07:21:37
39.97339,116.334533,0,243,39939.3067361111,2009-05-06,07:21:42
39.973441,116.334507,0,250,39939.3067939815,2009-05-06,07:21:47
39.973442,116.334491,0,258,39939.3068518518,2009-05-06,07:21:52
39.973408,116.334506,0,260,39939.3069097222,2009-05-06,07:21:57
39.973368,116.334511,0,260,39939.3069675926,2009-05-06,07:22:02
39.973344,116.334489,0,259,39939.307025463,2009-05-06,07:22:07
39.973356,116.334495,0,261,39939.3070833333,2009-05-06,07:22:12
39.973425,116.334454,0,261,39939.3071412037,2009-05-06,07:22:17
39.973464,116.334397,0,258,39939.3071990741,2009-05-06,07:22:22
39.97349,116.334361,0,257,39939.3072569444,2009-05-06,07:22:27
39.973506,116.334282,0,256,39939.3073148148,2009-05-06,07:22:32
39.973509,116.334251,0,255,39939.3073726852,2009-05-06,07:22:37
39.973461,116.334246,0,255,39939.3074305556,2009-05-06,07:22:42
39.973438,116.334222,0,250,39939.3074884259,2009-05-06,07:22:47
39.97341,116.334313,0,251,39939.3075462963,2009-05-06,07:22:52
39.97341,116.33432,0,251,39939.3076041667,2009-05-06,07:22:57
39.97341,116.33432,0,251,39939.3076388889,2009-05-06,07:23:00
39.97341,116.334313,0,251,39939.307662037,2009-05-06,07:23:02
39.973381,116.334381,0,250,39939.3077199074,2009-05-06,07:23:07
39.973381,116.334392,0,250,39939.3077777778,2009-05-06,07:23:12
39.973374,116.334358,0,249,39939.3078356481,2009-05-06,07:23:17
39.973386,116.334335,0,249,39939.3078935185,2009-05-06,07:23:22
39.973391,116.334386,0,252,39939.3079513889,2009-05-06,07:23:27
39.973366,116.334452,0,253,39939.3080092593,2009-05-06,07:23:32
39.973334,116.334486,0,255,39939.3080671296,2009-05-06,07:23:37
39.973312,116.334523,0,259,39939.308125,2009-05-06,07:23:42
39.973319,116.33451,0,260,39939.3081828704,2009-05-06,07:23:47
39.973378,116.334528,0,260,39939.3082407407,2009-05-06,07:23:52
39.973428,116.334537,0,262,39939.3082986111,2009-05-06,07:23:57
39.973457,116.334526,0,262,39939.3083564815,2009-05-06,07:24:02
39.973471,116.334526,0,262,39939.3084143519,2009-05-06,07:24:07
39.973471,116.334526,0,262,39939.3084490741,2009-05-06,07:24:10
39.973472,116.334529,0,263,39939.3084722222,2009-05-06,07:24:12
39.973456,116.3345,0,265,39939.3085300926,2009-05-06,07:24:17
39.973472,116.334428,0,267,39939.308587963,2009-05-06,07:24:22
39.973552,116.334376,0,268,39939.3086458333,2009-05-06,07:24:27
39.973503,116.334401,0,273,39939.3087037037,2009-05-06,07:24:32
39.973494,116.334403,0,273,39939.3087615741,2009-05-06,07:24:37
39.97347,116.334412,0,274,39939.3088194444,2009-05-06,07:24:42
39.973448,116.334389,0,274,39939.3088773148,2009-05-06,07:24:47
39.973435,116.334368,0,273,39939.3089351852,2009-05-06,07:24:52
39.973451,116.33435,0,272,39939.3089930556,2009-05-06,07:24:57
39.973464,116.334322,0,272,39939.3090509259,2009-05-06,07:25:02
39.973471,116.3343,0,271,39939.3091087963,2009-05-06,07:25:07
39.973513,116.33431,0,270,39939.3091666667,2009-05-06,07:25:12
39.973497,116.334306,0,270,39939.309224537,2009-05-06,07:25:17
39.973491,116.334254,0,272,39939.3092824074,2009-05-06,07:25:22
39.973411,116.334522,0,289,39939.3121180556,2009-05-06,07:29:27
39.973398,116.334597,0,290,39939.3121759259,2009-05-06,07:29:32
39.973378,116.3347,0,289,39939.3122337963,2009-05-06,07:29:37
39.973377,116.334723,0,288,39939.3122916667,2009-05-06,07:29:42
39.973407,116.334654,0,290,39939.312349537,2009-05-06,07:29:47
39.973428,116.334616,0,292,39939.3124074074,2009-05-06,07:29:52
39.973428,116.334616,0,292,39939.3124421296,2009-05-06,07:29:55
39.973424,116.334613,0,295,39939.3124652778,2009-05-06,07:29:57
39.973437,116.33462,0,296,39939.3125231481,2009-05-06,07:30:02
39.973437,116.33462,0,296,39939.3125578704,2009-05-06,07:30:05
39.973429,116.334626,0,300,39939.3125810185,2009-05-06,07:30:07
39.973405,116.334678,0,302,39939.3126388889,2009-05-06,07:30:12
39.973391,116.334794,0,300,39939.3126967593,2009-05-06,07:30:17
39.973373,116.334886,0,301,39939.3127546296,2009-05-06,07:30:22
39.973363,116.334917,0,302,39939.3128125,2009-05-06,07:30:27
39.973368,116.334895,0,302,39939.3128703704,2009-05-06,07:30:32
39.973392,116.334902,0,302,39939.3129282407,2009-05-06,07:30:37
39.973398,116.334916,0,302,39939.3129861111,2009-05-06,07:30:42
39.973397,116.334838,0,302,39939.3130439815,2009-05-06,07:30:47
39.973421,116.33477,0,302,39939.3131018518,2009-05-06,07:30:52
39.973426,116.334633,0,302,39939.3131597222,2009-05-06,07:30:57
39.973421,116.334593,0,300,39939.3132175926,2009-05-06,07:31:02
39.973422,116.334516,0,300,39939.313275463,2009-05-06,07:31:07
39.973462,116.334443,0,297,39939.3133333333,2009-05-06,07:31:12
39.973495,116.334387,0,297,39939.3133912037,2009-05-06,07:31:17
39.973495,116.334387,0,297,39939.3134259259,2009-05-06,07:31:20
39.973492,116.334391,0,295,39939.3134490741,2009-05-06,07:31:22
39.97348,116.334425,0,294,39939.3135069444,2009-05-06,07:31:27
39.973479,116.334426,0,294,39939.3135648148,2009-05-06,07:31:32
39.973478,116.334427,0,294,39939.3136226852,2009-05-06,07:31:37
39.973478,116.334427,0,294,39939.3136574074,2009-05-06,07:31:40
39.973476,116.334433,0,294,39939.3136805556,2009-05-06,07:31:42
39.973474,116.334444,0,294,39939.3137384259,2009-05-06,07:31:47
39.973474,116.334444,0,294,39939.3137731481,2009-05-06,07:31:50
39.973473,116.33445,0,294,39939.3137962963,2009-05-06,07:31:52
39.973433,116.334544,0,295,39939.3138541667,2009-05-06,07:31:57
39.97342,116.334597,0,295,39939.313912037,2009-05-06,07:32:02
39.973416,116.334644,0,295,39939.3139699074,2009-05-06,07:32:07
39.973392,116.334669,0,295,39939.3140277778,2009-05-06,07:32:12
39.973392,116.334655,0,295,39939.3140856481,2009-05-06,07:32:17
39.973392,116.334655,0,295,39939.3141203704,2009-05-06,07:32:20
39.973393,116.334648,0,296,39939.3141435185,2009-05-06,07:32:22
39.973441,116.334563,0,297,39939.3142013889,2009-05-06,07:32:27
39.973405,116.334538,0,296,39939.3142592593,2009-05-06,07:32:32
39.973373,116.334496,0,295,39939.3143171296,2009-05-06,07:32:37
39.973365,116.334464,0,294,39939.314375,2009-05-06,07:32:42
39.973425,116.33442,0,294,39939.3144328704,2009-05-06,07:32:47
39.973468,116.334429,0,293,39939.3144907407,2009-05-06,07:32:52
39.973467,116.33442,0,293,39939.3145486111,2009-05-06,07:32:57
39.973467,116.33442,0,293,39939.3145833333,2009-05-06,07:33:00
39.973467,116.334417,0,293,39939.3146064815,2009-05-06,07:33:02
39.973473,116.334474,0,290,39939.3146643518,2009-05-06,07:33:07
39.973465,116.334495,0,287,39939.3147222222,2009-05-06,07:33:12
39.973457,116.334498,0,286,39939.3147800926,2009-05-06,07:33:17
39.973457,116.334494,0,286,39939.314837963,2009-05-06,07:33:22
39.973615,116.334213,0,286,39939.3173263889,2009-05-06,07:36:57
39.973631,116.334172,0,287,39939.3173842593,2009-05-06,07:37:02
39.973638,116.334154,0,287,39939.3174421296,2009-05-06,07:37:07
39.973624,116.334204,0,287,39939.3175,2009-05-06,07:37:12
39.97359,116.334244,0,287,39939.3175578704,2009-05-06,07:37:17
39.973595,116.334255,0,288,39939.3176157407,2009-05-06,07:37:22
39.973596,116.334267,0,286,39939.3176736111,2009-05-06,07:37:27
39.973577,116.334276,0,284,39939.3177314815,2009-05-06,07:37:32
39.973577,116.334276,0,284,39939.3177662037,2009-05-06,07:37:35
39.973576,116.334278,0,284,39939.3177893519,2009-05-06,07:37:37
39.973536,116.334291,0,283,39939.3178472222,2009-05-06,07:37:42
39.973479,116.334356,0,281,39939.3179050926,2009-05-06,07:37:47
39.973478,116.334354,0,281,39939.317962963,2009-05-06,07:37:52
39.973476,116.33435,0,281,39939.3180208333,2009-05-06,07:37:57
39.973476,116.33435,0,281,39939.3180555556,2009-05-06,07:38:00
39.973482,116.334355,0,280,39939.3180787037,2009-05-06,07:38:02
39.973457,116.334346,0,280,39939.3181365741,2009-05-06,07:38:07
39.973441,116.334343,0,279,39939.3181944444,2009-05-06,07:38:12
39.973483,116.334337,0,278,39939.3182523148,2009-05-06,07:38:17
39.973491,116.334327,0,278,39939.3183101852,2009-05-06,07:38:22
39.973509,116.334331,0,277,39939.3183680556,2009-05-06,07:38:27
39.973509,116.334331,0,277,39939.3184027778,2009-05-06,07:38:30
39.973511,116.334332,0,277,39939.3184259259,2009-05-06,07:38:32
39.973511,116.334323,0,277,39939.3184837963,2009-05-06,07:38:37
39.973511,116.334318,0,277,39939.3185416667,2009-05-06,07:38:42
39.973511,116.334318,0,277,39939.3185763889,2009-05-06,07:38:45
39.973511,116.334311,0,277,39939.318599537,2009-05-06,07:38:47
39.973525,116.334282,0,276,39939.3186574074,2009-05-06,07:38:52
39.973539,116.334282,0,275,39939.3187152778,2009-05-06,07:38:57
39.973539,116.334282,0,275,39939.31875,2009-05-06,07:39:00
39.97354,116.334285,0,275,39939.3187731481,2009-05-06,07:39:02
39.973546,116.33427,0,274,39939.3188310185,2009-05-06,07:39:07
39.973545,116.334252,0,274,39939.3188888889,2009-05-06,07:39:12
39.973549,116.334239,0,275,39939.3189467593,2009-05-06,07:39:17
39.973549,116.334236,0,275,39939.3190046296,2009-05-06,07:39:22
39.973549,116.334237,0,275,39939.3190625,2009-05-06,07:39:27
39.973549,116.334237,0,275,39939.3190972222,2009-05-06,07:39:30
39.97355,116.334233,0,275,39939.3191203704,2009-05-06,07:39:32
39.973551,116.334242,0,275,39939.3191782407,2009-05-06,07:39:37
39.973561,116.334291,0,276,39939.3192361111,2009-05-06,07:39:42
39.973576,116.334356,0,278,39939.3192939815,2009-05-06,07:39:47
39.973543,116.334399,0,281,39939.3193518519,2009-05-06,07:39:52
39.973512,116.334428,0,282,39939.3194097222,2009-05-06,07:39:57
39.973512,116.334442,0,283,39939.3194675926,2009-05-06,07:40:02
39.973512,116.334442,0,283,39939.3195023148,2009-05-06,07:40:05
39.97351,116.334446,0,283,39939.319525463,2009-05-06,07:40:07
39.973457,116.334479,0,283,39939.3195833333,2009-05-06,07:40:12
39.973456,116.334485,0,283,39939.3196412037,2009-05-06,07:40:17
39.973456,116.334485,0,283,39939.3196759259,2009-05-06,07:40:20
39.973457,116.33449,0,284,39939.3196990741,2009-05-06,07:40:22
39.973459,116.33448,0,284,39939.3197569444,2009-05-06,07:40:27
39.973445,116.334395,0,286,39939.3198148148,2009-05-06,07:40:32
39.973499,116.334342,0,286,39939.3198726852,2009-05-06,07:40:37
39.973513,116.3343,0,287,39939.3199305556,2009-05-06,07:40:42
39.973547,116.334223,0,287,39939.3199884259,2009-05-06,07:40:47
39.973595,116.334108,0,288,39939.3200462963,2009-05-06,07:40:52
39.973626,116.334023,0,288,39939.3201041667,2009-05-06,07:40:57
39.973651,116.333987,0,288,39939.320162037,2009-05-06,07:41:02
39.97368,116.333958,0,289,39939.3202199074,2009-05-06,07:41:07
39.973625,116.334295,0,291,39939.3202777778,2009-05-06,07:41:12
39.973599,116.334363,0,291,39939.3203356481,2009-05-06,07:41:17
39.973592,116.334326,0,292,39939.3203935185,2009-05-06,07:41:22
39.973592,116.334326,0,292,39939.3204282407,2009-05-06,07:41:25
39.973592,116.334329,0,292,39939.3204513889,2009-05-06,07:41:27
39.973591,116.334343,0,292,39939.3205092593,2009-05-06,07:41:32
39.97359,116.334335,0,292,39939.3205671296,2009-05-06,07:41:37
39.97359,116.33433,0,291,39939.320625,2009-05-06,07:41:42
39.973588,116.334337,0,291,39939.3206828704,2009-05-06,07:41:47
39.973588,116.334337,0,291,39939.3207175926,2009-05-06,07:41:50
39.973588,116.334342,0,291,39939.3207407407,2009-05-06,07:41:52
39.973641,116.334241,0,291,39939.3207986111,2009-05-06,07:41:57
39.973688,116.334147,0,291,39939.3208564815,2009-05-06,07:42:02
39.973688,116.334147,0,291,39939.3208912037,2009-05-06,07:42:05
39.973683,116.334139,0,291,39939.3209143518,2009-05-06,07:42:07
39.973664,116.334208,0,291,39939.3209722222,2009-05-06,07:42:12
39.973659,116.334201,0,291,39939.3210300926,2009-05-06,07:42:17
39.973658,116.334195,0,291,39939.321087963,2009-05-06,07:42:22
39.973658,116.334195,0,291,39939.3211226852,2009-05-06,07:42:25
39.973655,116.334193,0,291,39939.3211458333,2009-05-06,07:42:27
39.973611,116.334312,0,291,39939.3212037037,2009-05-06,07:42:32
39.97361,116.334322,0,291,39939.3212615741,2009-05-06,07:42:37
39.97361,116.334322,0,291,39939.3212962963,2009-05-06,07:42:40
39.97361,116.334329,0,291,39939.3213194444,2009-05-06,07:42:42
39.973602,116.334388,0,292,39939.3213773148,2009-05-06,07:42:47
39.973488,116.334117,0,213,39939.3283217593,2009-05-06,07:52:47
39.973493,116.333972,0,212,39939.3283796296,2009-05-06,07:52:52
39.973497,116.33395,0,211,39939.3284375,2009-05-06,07:52:57
39.973501,116.333919,0,210,39939.3284953704,2009-05-06,07:53:02
39.973534,116.333918,0,210,39939.3285532407,2009-05-06,07:53:07
39.973571,116.333894,0,210,39939.3286111111,2009-05-06,07:53:12
39.973581,116.333863,0,210,39939.3286689815,2009-05-06,07:53:17
39.973595,116.333855,0,210,39939.3287268518,2009-05-06,07:53:22
39.973602,116.333834,0,210,39939.3287847222,2009-05-06,07:53:27
39.973605,116.333846,0,210,39939.3288425926,2009-05-06,07:53:32
39.973589,116.334157,0,212,39939.328900463,2009-05-06,07:53:37
39.973595,116.334204,0,213,39939.3289583333,2009-05-06,07:53:42
39.973599,116.334228,0,214,39939.3290162037,2009-05-06,07:53:47
39.973559,116.334264,0,215,39939.3290740741,2009-05-06,07:53:52
39.973529,116.334282,0,216,39939.3291319444,2009-05-06,07:53:57
39.973528,116.334282,0,216,39939.3291898148,2009-05-06,07:54:02
39.973528,116.334282,0,216,39939.329224537,2009-05-06,07:54:05
39.973528,116.334287,0,216,39939.3292476852,2009-05-06,07:54:07
39.973528,116.334298,0,216,39939.3293055556,2009-05-06,07:54:12
39.973527,116.334301,0,216,39939.3293634259,2009-05-06,07:54:17
39.973527,116.334301,0,216,39939.3293981481,2009-05-06,07:54:20
39.973526,116.334297,0,216,39939.3294212963,2009-05-06,07:54:22
39.973505,116.33424,0,216,39939.3294791667,2009-05-06,07:54:27
39.973514,116.334158,0,216,39939.329537037,2009-05-06,07:54:32
39.973512,116.334064,0,216,39939.3295949074,2009-05-06,07:54:37
39.973529,116.333948,0,216,39939.3296527778,2009-05-06,07:54:42
39.973544,116.333878,0,216,39939.3297106481,2009-05-06,07:54:47
39.973544,116.333878,0,216,39939.3297453704,2009-05-06,07:54:50
39.973549,116.333877,0,216,39939.3297685185,2009-05-06,07:54:52
39.973575,116.33385,0,216,39939.3298263889,2009-05-06,07:54:57
39.973576,116.333809,0,216,39939.3298842593,2009-05-06,07:55:02
39.973529,116.333839,0,216,39939.3299421296,2009-05-06,07:55:07
39.973497,116.333879,0,216,39939.33,2009-05-06,07:55:12
39.973482,116.333912,0,217,39939.3300578704,2009-05-06,07:55:17
39.973481,116.333969,0,217,39939.3301157407,2009-05-06,07:55:22
39.973497,116.333995,0,218,39939.3301736111,2009-05-06,07:55:27
39.973497,116.333995,0,218,39939.3302083333,2009-05-06,07:55:30
39.973496,116.333997,0,218,39939.3302314815,2009-05-06,07:55:32
39.973495,116.33401,0,218,39939.3302893518,2009-05-06,07:55:37
39.973462,116.334092,0,219,39939.3303472222,2009-05-06,07:55:42
39.973418,116.334224,0,220,39939.3304050926,2009-05-06,07:55:47
39.973482,116.334183,0,220,39939.330462963,2009-05-06,07:55:52
39.973466,116.334209,0,220,39939.3305208333,2009-05-06,07:55:57
39.973466,116.334209,0,220,39939.3305555556,2009-05-06,07:56:00
39.973467,116.334203,0,220,39939.3305787037,2009-05-06,07:56:02
39.973518,116.334155,0,220,39939.3306365741,2009-05-06,07:56:07
39.973523,116.33418,0,220,39939.3306944444,2009-05-06,07:56:12
39.973523,116.33418,0,220,39939.3307291667,2009-05-06,07:56:15
39.973529,116.334184,0,220,39939.3307523148,2009-05-06,07:56:17
39.973472,116.334236,0,221,39939.3308101852,2009-05-06,07:56:22
39.973471,116.334226,0,221,39939.3308680556,2009-05-06,07:56:27
39.973471,116.334216,0,221,39939.3309259259,2009-05-06,07:56:32
39.97348,116.334217,0,220,39939.3309837963,2009-05-06,07:56:37
39.973532,116.334223,0,218,39939.3310416667,2009-05-06,07:56:42
39.973534,116.334234,0,218,39939.331099537,2009-05-06,07:56:47
39.973534,116.334234,0,218,39939.3311342593,2009-05-06,07:56:50
39.973536,116.334231,0,217,39939.3311574074,2009-05-06,07:56:52
39.973516,116.334211,0,218,39939.3312152778,2009-05-06,07:56:57
39.973496,116.334188,0,217,39939.3312731481,2009-05-06,07:57:02
39.973468,116.334183,0,217,39939.3313310185,2009-05-06,07:57:07
39.973449,116.334162,0,218,39939.3313888889,2009-05-06,07:57:12
39.973483,116.334123,0,216,39939.3314467593,2009-05-06,07:57:17
39.973496,116.334056,0,216,39939.3315046296,2009-05-06,07:57:22
39.973461,116.33401,0,216,39939.3315625,2009-05-06,07:57:27
39.973461,116.33401,0,216,39939.3315972222,2009-05-06,07:57:30
39.973455,116.334015,0,216,39939.3316203704,2009-05-06,07:57:32
39.973439,116.334015,0,216,39939.3316782407,2009-05-06,07:57:37
39.973439,116.334015,0,216,39939.331712963,2009-05-06,07:57:40
39.973436,116.334017,0,211,39939.3317361111,2009-05-06,07:57:42
39.973447,116.334035,0,208,39939.3317939815,2009-05-06,07:57:47
39.973447,116.334035,0,208,39939.3318287037,2009-05-06,07:57:50
39.973449,116.334043,0,206,39939.3318518519,2009-05-06,07:57:52
39.97346,116.334089,0,197,39939.3319097222,2009-05-06,07:57:57
39.973393,116.334362,0,196,39939.3319675926,2009-05-06,07:58:02
39.973339,116.33442,0,196,39939.332025463,2009-05-06,07:58:07
39.973282,116.334511,0,197,39939.3320833333,2009-05-06,07:58:12
39.973276,116.334609,0,194,39939.3321412037,2009-05-06,07:58:17
39.973228,116.334768,0,192,39939.3321990741,2009-05-06,07:58:22
39.97322,116.334827,0,191,39939.3322569444,2009-05-06,07:58:27
39.973238,116.334849,0,189,39939.3323148148,2009-05-06,07:58:32
39.973305,116.334732,0,188,39939.3323726852,2009-05-06,07:58:37
39.973332,116.334592,0,190,39939.3324305556,2009-05-06,07:58:42
39.973338,116.334559,0,191,39939.3324884259,2009-05-06,07:58:47
39.973333,116.334521,0,190,39939.3325462963,2009-05-06,07:58:52
39.973333,116.334512,0,191,39939.3326041667,2009-05-06,07:58:57
39.973334,116.334515,0,191,39939.332662037,2009-05-06,07:59:02
39.973335,116.334519,0,191,39939.3327199074,2009-05-06,07:59:07
39.973336,116.33452,0,191,39939.3327777778,2009-05-06,07:59:12
39.973336,116.33452,0,191,39939.3328125,2009-05-06,07:59:15
39.973337,116.334522,0,191,39939.3328356481,2009-05-06,07:59:17
39.973338,116.334534,0,191,39939.3328935185,2009-05-06,07:59:22
39.973358,116.334568,0,196,39939.3329513889,2009-05-06,07:59:27
39.973358,116.334568,0,196,39939.3329861111,2009-05-06,07:59:30
39.97336,116.334571,0,196,39939.3330092593,2009-05-06,07:59:32
39.973378,116.334521,0,195,39939.3330671296,2009-05-06,07:59:37
39.973416,116.334433,0,194,39939.333125,2009-05-06,07:59:42
39.973386,116.334506,0,196,39939.3331828704,2009-05-06,07:59:47
39.97336,116.334522,0,198,39939.3332407407,2009-05-06,07:59:52
39.973346,116.33449,0,200,39939.3332986111,2009-05-06,07:59:57
39.973369,116.334354,0,206,39939.3333564815,2009-05-06,08:00:02
39.973403,116.334265,0,206,39939.3334143519,2009-05-06,08:00:07
39.973442,116.334233,0,203,39939.3334722222,2009-05-06,08:00:12
39.973493,116.334201,0,199,39939.3335300926,2009-05-06,08:00:17
39.973508,116.334204,0,198,39939.333587963,2009-05-06,08:00:22
39.973508,116.334205,0,198,39939.3336458333,2009-05-06,08:00:27
39.973508,116.334208,0,198,39939.3337037037,2009-05-06,08:00:32
39.973509,116.334211,0,198,39939.3337615741,2009-05-06,08:00:37
39.973509,116.334211,0,198,39939.3337962963,2009-05-06,08:00:40
39.973509,116.334212,0,199,39939.3338194444,2009-05-06,08:00:42
39.973519,116.33423,0,199,39939.3338773148,2009-05-06,08:00:47
39.973525,116.334239,0,200,39939.3339351852,2009-05-06,08:00:52
39.973532,116.334221,0,200,39939.3339930556,2009-05-06,08:00:57
39.973521,116.334144,0,202,39939.3340509259,2009-05-06,08:01:02
39.973525,116.334143,0,202,39939.3341087963,2009-05-06,08:01:07
39.973525,116.334143,0,202,39939.3341435185,2009-05-06,08:01:10
39.973526,116.334139,0,202,39939.3341666667,2009-05-06,08:01:12
39.973526,116.334158,0,201,39939.334224537,2009-05-06,08:01:17
39.973518,116.334145,0,201,39939.3342824074,2009-05-06,08:01:22
39.973535,116.334172,0,201,39939.3343402778,2009-05-06,08:01:27
39.973525,116.33414,0,202,39939.3343981481,2009-05-06,08:01:32
39.973526,116.334128,0,202,39939.3344560185,2009-05-06,08:01:37
39.973522,116.334105,0,203,39939.3345138889,2009-05-06,08:01:42
39.973518,116.334165,0,204,39939.3345717593,2009-05-06,08:01:47
39.973512,116.334125,0,205,39939.3346296296,2009-05-06,08:01:52
39.973492,116.334045,0,206,39939.3346875,2009-05-06,08:01:57
39.973464,116.334008,0,207,39939.3347453704,2009-05-06,08:02:02
39.973479,116.334067,0,208,39939.3348032407,2009-05-06,08:02:07
39.973496,116.334031,0,209,39939.3348611111,2009-05-06,08:02:12
39.973524,116.333998,0,210,39939.3349189815,2009-05-06,08:02:17
39.973542,116.334008,0,210,39939.3349768519,2009-05-06,08:02:22
39.973539,116.334022,0,210,39939.3350347222,2009-05-06,08:02:27
39.973525,116.334051,0,211,39939.3350925926,2009-05-06,08:02:32
39.973548,116.334092,0,212,39939.335150463,2009-05-06,08:02:37
39.973553,116.334122,0,213,39939.3352083333,2009-05-06,08:02:42
39.973554,116.334132,0,213,39939.3352662037,2009-05-06,08:02:47
39.973554,116.334132,0,213,39939.3353009259,2009-05-06,08:02:50
39.973554,116.334136,0,213,39939.3353240741,2009-05-06,08:02:52
39.973549,116.334178,0,215,39939.3353819444,2009-05-06,08:02:57
39.973539,116.334239,0,217,39939.3354398148,2009-05-06,08:03:02
39.973533,116.334253,0,218,39939.3354976852,2009-05-06,08:03:07
39.973535,116.334269,0,219,39939.3355555556,2009-05-06,08:03:12
39.973536,116.334278,0,219,39939.3356134259,2009-05-06,08:03:17
39.973526,116.334199,0,221,39939.3356712963,2009-05-06,08:03:22
39.973524,116.334096,0,222,39939.3357291667,2009-05-06,08:03:27
39.973513,116.334053,0,226,39939.335787037,2009-05-06,08:03:32
39.973508,116.334006,0,229,39939.3358449074,2009-05-06,08:03:37
39.973512,116.333924,0,231,39939.3359027778,2009-05-06,08:03:42
39.973515,116.333841,0,233,39939.3359606481,2009-05-06,08:03:47
39.973518,116.333779,0,233,39939.3360185185,2009-05-06,08:03:52
39.973519,116.333802,0,232,39939.3360763889,2009-05-06,08:03:57
39.973553,116.333863,0,230,39939.3361342593,2009-05-06,08:04:02
39.973579,116.333899,0,230,39939.3361921296,2009-05-06,08:04:07
39.973571,116.333881,0,231,39939.33625,2009-05-06,08:04:12
39.973571,116.333881,0,231,39939.3362847222,2009-05-06,08:04:15
39.97357,116.333873,0,231,39939.3363078704,2009-05-06,08:04:17
39.973566,116.333838,0,231,39939.3363657407,2009-05-06,08:04:22
39.973588,116.33382,0,231,39939.3364236111,2009-05-06,08:04:27
39.973584,116.333938,0,231,39939.3364814815,2009-05-06,08:04:32
39.973554,116.334032,0,233,39939.3365393518,2009-05-06,08:04:37
39.973573,116.334084,0,235,39939.3365972222,2009-05-06,08:04:42
39.973584,116.334081,0,235,39939.3366550926,2009-05-06,08:04:47
39.973584,116.33409,0,235,39939.336712963,2009-05-06,08:04:52
39.973584,116.33409,0,235,39939.3367476852,2009-05-06,08:04:55
39.973588,116.334095,0,234,39939.3367708333,2009-05-06,08:04:57
39.973553,116.334048,0,233,39939.3368287037,2009-05-06,08:05:02
39.973534,116.333988,0,232,39939.3368865741,2009-05-06,08:05:07
39.973551,116.333977,0,231,39939.3369444444,2009-05-06,08:05:12
39.973556,116.333962,0,230,39939.3370023148,2009-05-06,08:05:17
39.973561,116.333948,0,230,39939.3370601852,2009-05-06,08:05:22
39.973568,116.333957,0,230,39939.3371180556,2009-05-06,08:05:27
39.973619,116.333965,0,230,39939.3371759259,2009-05-06,08:05:32
39.973692,116.333974,0,229,39939.3372337963,2009-05-06,08:05:37
39.973692,116.333974,0,229,39939.3372685185,2009-05-06,08:05:40
39.973693,116.333976,0,230,39939.3372916667,2009-05-06,08:05:42
39.973697,116.333999,0,230,39939.337349537,2009-05-06,08:05:47
39.973646,116.334007,0,229,39939.3374074074,2009-05-06,08:05:52
39.973619,116.334,0,229,39939.3374652778,2009-05-06,08:05:57
39.973613,116.334019,0,229,39939.3375231481,2009-05-06,08:06:02
39.97361,116.334104,0,229,39939.3375810185,2009-05-06,08:06:07
39.973605,116.334132,0,229,39939.3376388889,2009-05-06,08:06:12
39.973602,116.334176,0,229,39939.3376967593,2009-05-06,08:06:17
39.973616,116.33424,0,228,39939.3377546296,2009-05-06,08:06:22
39.973612,116.334264,0,228,39939.3378125,2009-05-06,08:06:27
39.973577,116.33428,0,230,39939.3378703704,2009-05-06,08:06:32
39.97353,116.334354,0,230,39939.3379282407,2009-05-06,08:06:37
39.973521,116.334387,0,232,39939.3379861111,2009-05-06,08:06:42
39.973522,116.334341,0,233,39939.3380439815,2009-05-06,08:06:47
39.97354,116.334245,0,235,39939.3381018518,2009-05-06,08:06:52
39.973505,116.334196,0,236,39939.3381597222,2009-05-06,08:06:57
39.973469,116.334093,0,238,39939.3382175926,2009-05-06,08:07:02
39.973484,116.334023,0,239,39939.338275463,2009-05-06,08:07:07
39.973502,116.333991,0,239,39939.3383333333,2009-05-06,08:07:12
39.973517,116.333896,0,240,39939.3383912037,2009-05-06,08:07:17
39.973489,116.333737,0,240,39939.3384490741,2009-05-06,08:07:22
39.973442,116.333507,0,240,39939.3385069444,2009-05-06,08:07:27
39.973431,116.333317,0,239,39939.3385648148,2009-05-06,08:07:32
39.973424,116.333085,0,239,39939.3386226852,2009-05-06,08:07:37
39.973438,116.333124,0,238,39939.3386805556,2009-05-06,08:07:42
39.973452,116.333187,0,235,39939.3387384259,2009-05-06,08:07:47
39.97349,116.333302,0,230,39939.3387962963,2009-05-06,08:07:52
39.973492,116.333423,0,228,39939.3388541667,2009-05-06,08:07:57
39.973485,116.333434,0,227,39939.338912037,2009-05-06,08:08:02
39.973496,116.333483,0,226,39939.3389699074,2009-05-06,08:08:07
39.97352,116.333562,0,227,39939.3390277778,2009-05-06,08:08:12
39.973519,116.333553,0,227,39939.3390856481,2009-05-06,08:08:17
39.973519,116.333553,0,227,39939.3391203704,2009-05-06,08:08:20
39.97352,116.333555,0,227,39939.3391435185,2009-05-06,08:08:22
39.973526,116.333637,0,229,39939.3392013889,2009-05-06,08:08:27
39.973536,116.333731,0,230,39939.3392592593,2009-05-06,08:08:32
39.973554,116.333786,0,228,39939.3393171296,2009-05-06,08:08:37
39.973576,116.333877,0,226,39939.339375,2009-05-06,08:08:42
39.973581,116.333924,0,224,39939.3394328704,2009-05-06,08:08:47
39.973571,116.333926,0,224,39939.3394907407,2009-05-06,08:08:52
39.973577,116.333912,0,224,39939.3395486111,2009-05-06,08:08:57
39.973547,116.333983,0,223,39939.3396064815,2009-05-06,08:09:02
39.973551,116.334034,0,222,39939.3396643519,2009-05-06,08:09:07
39.973542,116.334168,0,218,39939.3397222222,2009-05-06,08:09:12
39.973487,116.333824,0,199,39939.345625,2009-05-06,08:17:42
39.973464,116.333805,0,198,39939.3456828704,2009-05-06,08:17:47
39.973464,116.333805,0,198,39939.3457175926,2009-05-06,08:17:50
39.973459,116.333798,0,195,39939.3457407407,2009-05-06,08:17:52
39.973431,116.333711,0,196,39939.3457986111,2009-05-06,08:17:57
39.97343,116.333624,0,194,39939.3458564815,2009-05-06,08:18:02
39.973463,116.333598,0,192,39939.3459143518,2009-05-06,08:18:07
39.973483,116.333621,0,191,39939.3459722222,2009-05-06,08:18:12
39.973487,116.333699,0,188,39939.3460300926,2009-05-06,08:18:17
39.973498,116.333721,0,188,39939.346087963,2009-05-06,08:18:22
39.973495,116.33371,0,189,39939.3461458333,2009-05-06,08:18:27
39.973518,116.333689,0,189,39939.3462037037,2009-05-06,08:18:32
39.973536,116.333692,0,189,39939.3462615741,2009-05-06,08:18:37
39.973516,116.333737,0,188,39939.3463194444,2009-05-06,08:18:42
39.973503,116.333745,0,188,39939.3463773148,2009-05-06,08:18:47
39.973503,116.333749,0,188,39939.3464351852,2009-05-06,08:18:52
39.973503,116.333749,0,188,39939.3464699074,2009-05-06,08:18:55
39.973502,116.333742,0,188,39939.3464930556,2009-05-06,08:18:57
39.973474,116.333674,0,191,39939.3465509259,2009-05-06,08:19:02
39.973473,116.333644,0,192,39939.3466087963,2009-05-06,08:19:07
39.973481,116.333667,0,191,39939.3466666667,2009-05-06,08:19:12
39.973475,116.333679,0,191,39939.346724537,2009-05-06,08:19:17
39.973474,116.33368,0,191,39939.3467824074,2009-05-06,08:19:22
39.973475,116.333685,0,191,39939.3468402778,2009-05-06,08:19:27
39.973475,116.333692,0,191,39939.3468981481,2009-05-06,08:19:32
39.973475,116.333688,0,191,39939.3469560185,2009-05-06,08:19:37
39.973475,116.333688,0,191,39939.3469907407,2009-05-06,08:19:40
39.973475,116.333696,0,191,39939.3470138889,2009-05-06,08:19:42
39.973482,116.333796,0,190,39939.3470717593,2009-05-06,08:19:47
39.973475,116.333816,0,190,39939.3471296296,2009-05-06,08:19:52
39.973471,116.333831,0,190,39939.3471875,2009-05-06,08:19:57
39.973471,116.333831,0,190,39939.3472222222,2009-05-06,08:20:00
39.973471,116.33383,0,190,39939.3472453704,2009-05-06,08:20:02
39.973472,116.333839,0,190,39939.3473032407,2009-05-06,08:20:07
39.973482,116.333849,0,191,39939.3473611111,2009-05-06,08:20:12
39.973482,116.333849,0,191,39939.3473958333,2009-05-06,08:20:15
39.973483,116.333841,0,192,39939.3474189815,2009-05-06,08:20:17
39.973485,116.333829,0,193,39939.3474768519,2009-05-06,08:20:22
39.973472,116.333899,0,193,39939.3475347222,2009-05-06,08:20:27
39.973472,116.333899,0,193,39939.3475694444,2009-05-06,08:20:30
39.973478,116.333907,0,193,39939.3475925926,2009-05-06,08:20:32
39.97349,116.333957,0,193,39939.347650463,2009-05-06,08:20:37
39.973489,116.334028,0,193,39939.3477083333,2009-05-06,08:20:42
39.973506,116.334025,0,193,39939.3477662037,2009-05-06,08:20:47
39.973508,116.33405,0,194,39939.3478240741,2009-05-06,08:20:52
39.973504,116.334118,0,194,39939.3478819444,2009-05-06,08:20:57
39.973502,116.334129,0,193,39939.3479398148,2009-05-06,08:21:02
39.973501,116.334129,0,194,39939.3479976852,2009-05-06,08:21:07
39.973501,116.334134,0,194,39939.3480555556,2009-05-06,08:21:12
39.973501,116.334132,0,194,39939.3481134259,2009-05-06,08:21:17
39.973501,116.334132,0,194,39939.3481481481,2009-05-06,08:21:20
39.973505,116.334127,0,194,39939.3481712963,2009-05-06,08:21:22
39.973518,116.334103,0,193,39939.3482291667,2009-05-06,08:21:27
39.973519,116.334088,0,193,39939.348287037,2009-05-06,08:21:32
39.973538,116.334071,0,196,39939.3483449074,2009-05-06,08:21:37
39.973531,116.334051,0,198,39939.3484027778,2009-05-06,08:21:42
39.973531,116.334045,0,198,39939.3484606481,2009-05-06,08:21:47
39.973531,116.334045,0,198,39939.3484953704,2009-05-06,08:21:50
39.973531,116.334044,0,199,39939.3485185185,2009-05-06,08:21:52
39.973529,116.334021,0,197,39939.3485763889,2009-05-06,08:21:57
39.973529,116.334021,0,197,39939.3486111111,2009-05-06,08:22:00
39.973533,116.334017,0,196,39939.3486342593,2009-05-06,08:22:02
39.973533,116.334041,0,195,39939.3486921296,2009-05-06,08:22:07
39.973519,116.33406,0,194,39939.34875,2009-05-06,08:22:12
39.973503,116.334056,0,194,39939.3488078704,2009-05-06,08:22:17
39.973491,116.334055,0,194,39939.3488657407,2009-05-06,08:22:22
39.973503,116.334092,0,193,39939.3489236111,2009-05-06,08:22:27
39.973503,116.334092,0,193,39939.3489583333,2009-05-06,08:22:30
39.973502,116.33409,0,193,39939.3489814815,2009-05-06,08:22:32
39.973516,116.334097,0,192,39939.3490393519,2009-05-06,08:22:37
39.973529,116.3341,0,192,39939.3490972222,2009-05-06,08:22:42
39.973547,116.334104,0,192,39939.3491550926,2009-05-06,08:22:47
39.973547,116.334104,0,192,39939.3491898148,2009-05-06,08:22:50
39.973546,116.334097,0,192,39939.349212963,2009-05-06,08:22:52
39.973534,116.334033,0,192,39939.3492708333,2009-05-06,08:22:57
39.973504,116.333908,0,192,39939.3493287037,2009-05-06,08:23:02
39.973513,116.333825,0,192,39939.3493865741,2009-05-06,08:23:07
39.973501,116.333755,0,192,39939.3494444444,2009-05-06,08:23:12
39.9735,116.333708,0,191,39939.3495023148,2009-05-06,08:23:17
39.973516,116.333747,0,191,39939.3495601852,2009-05-06,08:23:22
39.973517,116.333796,0,190,39939.3496180556,2009-05-06,08:23:27
39.973527,116.33389,0,189,39939.3496759259,2009-05-06,08:23:32
39.973522,116.334022,0,188,39939.3497337963,2009-05-06,08:23:37
39.973473,116.333969,0,188,39939.3497916667,2009-05-06,08:23:42
39.973464,116.33397,0,188,39939.349849537,2009-05-06,08:23:47
39.973466,116.333924,0,188,39939.3499074074,2009-05-06,08:23:52
39.973487,116.333924,0,187,39939.3499652778,2009-05-06,08:23:57
39.973509,116.334011,0,186,39939.3500231481,2009-05-06,08:24:02
39.973553,116.334102,0,187,39939.3500810185,2009-05-06,08:24:07
39.973543,116.334067,0,189,39939.3501388889,2009-05-06,08:24:12
39.973543,116.334024,0,188,39939.3501967593,2009-05-06,08:24:17
39.973542,116.334016,0,188,39939.3502546296,2009-05-06,08:24:22
39.973542,116.334016,0,188,39939.3502893519,2009-05-06,08:24:25
39.973545,116.334011,0,188,39939.3503125,2009-05-06,08:24:27
39.973554,116.334047,0,185,39939.3503703704,2009-05-06,08:24:32
39.973554,116.334057,0,185,39939.3504282407,2009-05-06,08:24:37
39.973518,116.33406,0,184,39939.3504861111,2009-05-06,08:24:42
39.973517,116.334063,0,184,39939.3505439815,2009-05-06,08:24:47
39.973516,116.334056,0,184,39939.3506018519,2009-05-06,08:24:52
39.973514,116.33405,0,184,39939.3506597222,2009-05-06,08:24:57
39.973513,116.334051,0,184,39939.3507175926,2009-05-06,08:25:02
39.973513,116.334051,0,184,39939.3507523148,2009-05-06,08:25:05
39.973513,116.334053,0,184,39939.350775463,2009-05-06,08:25:07
39.973507,116.334008,0,183,39939.3508333333,2009-05-06,08:25:12
39.973506,116.334013,0,183,39939.3508912037,2009-05-06,08:25:17
39.973507,116.334017,0,183,39939.3509490741,2009-05-06,08:25:22
39.973507,116.334017,0,183,39939.3509837963,2009-05-06,08:25:25
39.973506,116.334018,0,183,39939.3510069444,2009-05-06,08:25:27
39.973464,116.333943,0,185,39939.3510648148,2009-05-06,08:25:32
39.973409,116.333884,0,188,39939.3511226852,2009-05-06,08:25:37
39.973367,116.333842,0,193,39939.3511805556,2009-05-06,08:25:42
39.973397,116.33382,0,196,39939.3512384259,2009-05-06,08:25:47
39.973417,116.333826,0,198,39939.3512962963,2009-05-06,08:25:52
39.973414,116.333827,0,197,39939.3513541667,2009-05-06,08:25:57
39.973414,116.333827,0,197,39939.3513888889,2009-05-06,08:26:00
39.973414,116.333834,0,197,39939.351412037,2009-05-06,08:26:02
39.973402,116.333847,0,198,39939.3514699074,2009-05-06,08:26:07
39.973391,116.333842,0,198,39939.3515277778,2009-05-06,08:26:12
39.973391,116.333841,0,198,39939.3515856481,2009-05-06,08:26:17
39.97339,116.333849,0,198,39939.3516435185,2009-05-06,08:26:22
39.97339,116.333849,0,198,39939.3516782407,2009-05-06,08:26:25
39.973389,116.333852,0,198,39939.3517013889,2009-05-06,08:26:27
39.973381,116.333913,0,197,39939.3517592593,2009-05-06,08:26:32
39.97339,116.334002,0,195,39939.3518171296,2009-05-06,08:26:37
39.973399,116.33402,0,196,39939.351875,2009-05-06,08:26:42
39.973411,116.333972,0,196,39939.3519328704,2009-05-06,08:26:47
39.973424,116.333932,0,196,39939.3519907407,2009-05-06,08:26:52
39.973455,116.333859,0,197,39939.3520486111,2009-05-06,08:26:57
39.973455,116.333859,0,197,39939.3520833333,2009-05-06,08:27:00
39.973456,116.333867,0,196,39939.3521064815,2009-05-06,08:27:02
39.973491,116.333861,0,196,39939.3521643518,2009-05-06,08:27:07
39.97352,116.333877,0,196,39939.3522222222,2009-05-06,08:27:12
39.97352,116.333877,0,196,39939.3522569444,2009-05-06,08:27:15
39.97352,116.333877,0,196,39939.3522800926,2009-05-06,08:27:17
39.973496,116.333867,0,196,39939.352337963,2009-05-06,08:27:22
39.973455,116.333873,0,197,39939.3523958333,2009-05-06,08:27:27
39.973437,116.333925,0,196,39939.3524537037,2009-05-06,08:27:32
39.973459,116.333992,0,195,39939.3525115741,2009-05-06,08:27:37
39.973468,116.334047,0,194,39939.3525694444,2009-05-06,08:27:42
39.973484,116.334094,0,194,39939.3526273148,2009-05-06,08:27:47
39.973494,116.334132,0,194,39939.3526851852,2009-05-06,08:27:52
39.973494,116.334132,0,194,39939.3527199074,2009-05-06,08:27:55
39.973501,116.334139,0,195,39939.3527430556,2009-05-06,08:27:57
39.973487,116.334112,0,197,39939.3528009259,2009-05-06,08:28:02
39.973487,116.334112,0,197,39939.3528356481,2009-05-06,08:28:05
39.973488,116.334119,0,197,39939.3528587963,2009-05-06,08:28:07
39.973504,116.334197,0,197,39939.3529166667,2009-05-06,08:28:12
39.97345,116.333868,0,195,39939.355462963,2009-05-06,08:31:52
39.973428,116.333817,0,195,39939.3555208333,2009-05-06,08:31:57
39.973422,116.333739,0,195,39939.3555787037,2009-05-06,08:32:02
39.973426,116.333702,0,194,39939.3556365741,2009-05-06,08:32:07
39.973444,116.333697,0,190,39939.3556944444,2009-05-06,08:32:12
39.973452,116.33374,0,187,39939.3557523148,2009-05-06,08:32:17
39.973437,116.33378,0,186,39939.3558101852,2009-05-06,08:32:22
39.973455,116.333862,0,184,39939.3558680556,2009-05-06,08:32:27
39.973462,116.333867,0,186,39939.3559259259,2009-05-06,08:32:32
39.973464,116.333875,0,186,39939.3559837963,2009-05-06,08:32:37
39.973464,116.333879,0,186,39939.3560416667,2009-05-06,08:32:42
39.973464,116.333878,0,186,39939.356099537,2009-05-06,08:32:47
39.973464,116.333876,0,186,39939.3561574074,2009-05-06,08:32:52
39.973464,116.333875,0,187,39939.3562152778,2009-05-06,08:32:57
39.973464,116.333871,0,187,39939.3562731481,2009-05-06,08:33:02
39.973464,116.333871,0,187,39939.3563078704,2009-05-06,08:33:05
39.973465,116.33387,0,187,39939.3563310185,2009-05-06,08:33:07
39.973501,116.333854,0,186,39939.3563888889,2009-05-06,08:33:12
39.973501,116.333855,0,186,39939.3564467593,2009-05-06,08:33:17
39.973501,116.333855,0,186,39939.3564814815,2009-05-06,08:33:20
39.9735,116.333851,0,186,39939.3565046296,2009-05-06,08:33:22
39.973499,116.333832,0,186,39939.3565625,2009-05-06,08:33:27
39.973527,116.333808,0,184,39939.3566203704,2009-05-06,08:33:32
39.973547,116.333797,0,183,39939.3566782407,2009-05-06,08:33:37
39.97355,116.333783,0,183,39939.3567361111,2009-05-06,08:33:42
39.973546,116.333822,0,184,39939.3567939815,2009-05-06,08:33:47
39.973546,116.333822,0,184,39939.3568287037,2009-05-06,08:33:50
39.973545,116.333826,0,184,39939.3568518519,2009-05-06,08:33:52
39.973499,116.33387,0,187,39939.3569097222,2009-05-06,08:33:57
39.973459,116.333892,0,189,39939.3569675926,2009-05-06,08:34:02
39.973444,116.333903,0,189,39939.357025463,2009-05-06,08:34:07
39.973437,116.333922,0,188,39939.3570833333,2009-05-06,08:34:12
39.973469,116.333927,0,187,39939.3571412037,2009-05-06,08:34:17
39.973505,116.333887,0,186,39939.3571990741,2009-05-06,08:34:22
39.973505,116.333887,0,186,39939.3572337963,2009-05-06,08:34:25
39.973505,116.33388,0,186,39939.3572569444,2009-05-06,08:34:27
39.973506,116.333866,0,186,39939.3573148148,2009-05-06,08:34:32
39.973474,116.333928,0,186,39939.3573726852,2009-05-06,08:34:37
39.973436,116.333932,0,187,39939.3574305556,2009-05-06,08:34:42
39.973418,116.33393,0,188,39939.3574884259,2009-05-06,08:34:47
39.973391,116.333928,0,190,39939.3575462963,2009-05-06,08:34:52
39.973416,116.333855,0,188,39939.3576041667,2009-05-06,08:34:57
39.973414,116.333895,0,188,39939.357662037,2009-05-06,08:35:02
39.973393,116.333881,0,191,39939.3577199074,2009-05-06,08:35:07
39.97343,116.333747,0,192,39939.3577777778,2009-05-06,08:35:12
39.973465,116.333657,0,192,39939.3578356481,2009-05-06,08:35:17
39.973494,116.333628,0,191,39939.3578935185,2009-05-06,08:35:22
39.973523,116.333647,0,188,39939.3579513889,2009-05-06,08:35:27
39.973541,116.33366,0,186,39939.3580092593,2009-05-06,08:35:32
39.973542,116.333662,0,185,39939.3580671296,2009-05-06,08:35:37
39.973542,116.333662,0,185,39939.3581018519,2009-05-06,08:35:40
39.973541,116.333655,0,185,39939.358125,2009-05-06,08:35:42
39.973531,116.333629,0,187,39939.3581828704,2009-05-06,08:35:47
39.973534,116.333668,0,187,39939.3582407407,2009-05-06,08:35:52
39.973535,116.333679,0,187,39939.3582986111,2009-05-06,08:35:57
39.97353,116.333676,0,188,39939.3583564815,2009-05-06,08:36:02
39.97353,116.333676,0,188,39939.3583912037,2009-05-06,08:36:05
39.973527,116.333668,0,187,39939.3584143519,2009-05-06,08:36:07
39.973524,116.333656,0,187,39939.3584722222,2009-05-06,08:36:12
39.973502,116.333685,0,185,39939.3585300926,2009-05-06,08:36:17
39.973472,116.333703,0,186,39939.358587963,2009-05-06,08:36:22
39.973487,116.333704,0,185,39939.3586458333,2009-05-06,08:36:27
39.973487,116.333708,0,185,39939.3587037037,2009-05-06,08:36:32
39.973488,116.333701,0,185,39939.3587615741,2009-05-06,08:36:37
39.973488,116.333701,0,185,39939.3587962963,2009-05-06,08:36:40
39.973489,116.333698,0,185,39939.3588194444,2009-05-06,08:36:42
39.973477,116.33375,0,184,39939.3588773148,2009-05-06,08:36:47
39.973456,116.333894,0,182,39939.3589351852,2009-05-06,08:36:52
39.973454,116.333959,0,183,39939.3589930556,2009-05-06,08:36:57
39.973442,116.333959,0,183,39939.3590509259,2009-05-06,08:37:02
39.973442,116.333959,0,183,39939.3590856481,2009-05-06,08:37:05
39.973442,116.333958,0,183,39939.3591087963,2009-05-06,08:37:07
39.973432,116.333971,0,183,39939.3591666667,2009-05-06,08:37:12
39.973423,116.333997,0,184,39939.359224537,2009-05-06,08:37:17
39.973368,116.333685,0,153,39939.3790740741,2009-05-06,09:05:52
39.973352,116.333635,0,154,39939.3791319444,2009-05-06,09:05:57
39.973339,116.333618,0,155,39939.3791898148,2009-05-06,09:06:02
39.973335,116.333592,0,155,39939.3792476852,2009-05-06,09:06:07
39.973333,116.333626,0,153,39939.3793055556,2009-05-06,09:06:12
39.973333,116.333626,0,153,39939.3793634259,2009-05-06,09:06:17
39.973333,116.333626,0,153,39939.3793981481,2009-05-06,09:06:20
39.973334,116.333625,0,153,39939.3794212963,2009-05-06,09:06:22
39.973337,116.333653,0,153,39939.3794791667,2009-05-06,09:06:27
39.973349,116.333685,0,154,39939.379537037,2009-05-06,09:06:32
39.97335,116.333694,0,154,39939.3795949074,2009-05-06,09:06:37
39.973351,116.333703,0,154,39939.3796527778,2009-05-06,09:06:42
39.973352,116.333708,0,154,39939.3797106481,2009-05-06,09:06:47
39.973353,116.33371,0,154,39939.3797685185,2009-05-06,09:06:52
39.973353,116.33371,0,154,39939.3798032407,2009-05-06,09:06:55
39.973353,116.333707,0,154,39939.3798263889,2009-05-06,09:06:57
39.973369,116.333728,0,156,39939.3798842593,2009-05-06,09:07:02
39.973371,116.333761,0,156,39939.3799421296,2009-05-06,09:07:07
39.973379,116.333792,0,157,39939.38,2009-05-06,09:07:12
39.973377,116.333829,0,157,39939.3800578704,2009-05-06,09:07:17
39.973389,116.333816,0,156,39939.3801157407,2009-05-06,09:07:22
39.973395,116.333818,0,156,39939.3801736111,2009-05-06,09:07:27
39.973403,116.333815,0,156,39939.3802314815,2009-05-06,09:07:32
39.973403,116.333815,0,156,39939.3802662037,2009-05-06,09:07:35
39.973404,116.333822,0,156,39939.3802893519,2009-05-06,09:07:37
39.973407,116.333889,0,156,39939.3803472222,2009-05-06,09:07:42
39.973411,116.333915,0,157,39939.3804050926,2009-05-06,09:07:47
39.973396,116.333866,0,158,39939.380462963,2009-05-06,09:07:52
39.973395,116.333864,0,157,39939.3805208333,2009-05-06,09:07:57
39.973388,116.333866,0,157,39939.3805787037,2009-05-06,09:08:02
39.973388,116.333866,0,157,39939.3806134259,2009-05-06,09:08:05
39.973389,116.333869,0,157,39939.3806365741,2009-05-06,09:08:07
39.973397,116.333916,0,157,39939.3806944444,2009-05-06,09:08:12
39.973419,116.333886,0,158,39939.3807523148,2009-05-06,09:08:17
39.973419,116.333886,0,158,39939.380787037,2009-05-06,09:08:20
39.973422,116.333889,0,158,39939.3808101852,2009-05-06,09:08:22
39.973409,116.333853,0,156,39939.3808680556,2009-05-06,09:08:27
39.973409,116.333853,0,156,39939.3809027778,2009-05-06,09:08:30
39.973408,116.333845,0,156,39939.3809259259,2009-05-06,09:08:32
39.973407,116.333802,0,155,39939.3809837963,2009-05-06,09:08:37
39.973435,116.333773,0,155,39939.3810416667,2009-05-06,09:08:42
39.973435,116.333773,0,155,39939.3810763889,2009-05-06,09:08:45
39.973443,116.333775,0,155,39939.381099537,2009-05-06,09:08:47
39.973441,116.333813,0,155,39939.3811574074,2009-05-06,09:08:52
39.973431,116.33383,0,155,39939.3812152778,2009-05-06,09:08:57
39.973431,116.333839,0,155,39939.3812731481,2009-05-06,09:09:02
39.973431,116.333851,0,156,39939.3813310185,2009-05-06,09:09:07
39.973431,116.333851,0,156,39939.3813657407,2009-05-06,09:09:10
39.973431,116.333851,0,156,39939.3813888889,2009-05-06,09:09:12
39.973432,116.333802,0,156,39939.3814467593,2009-05-06,09:09:17
39.973422,116.333758,0,156,39939.3815046296,2009-05-06,09:09:22
39.973422,116.333758,0,156,39939.3815393519,2009-05-06,09:09:25
39.973421,116.333755,0,156,39939.3815625,2009-05-06,09:09:27
39.973428,116.333781,0,156,39939.3816203704,2009-05-06,09:09:32
39.973426,116.33382,0,155,39939.3816782407,2009-05-06,09:09:37
39.97342,116.333851,0,155,39939.3817361111,2009-05-06,09:09:42
39.973401,116.333819,0,154,39939.3817939815,2009-05-06,09:09:47
39.973404,116.333827,0,154,39939.3818518519,2009-05-06,09:09:52
39.973404,116.333827,0,154,39939.3818865741,2009-05-06,09:09:55
39.97341,116.333819,0,155,39939.3819097222,2009-05-06,09:09:57
39.973409,116.333804,0,155,39939.3819675926,2009-05-06,09:10:02
39.973421,116.333761,0,156,39939.382025463,2009-05-06,09:10:07
39.973421,116.33374,0,156,39939.3820833333,2009-05-06,09:10:12
39.973421,116.33373,0,155,39939.3821412037,2009-05-06,09:10:17
39.973437,116.333709,0,155,39939.3821990741,2009-05-06,09:10:22
39.973456,116.333719,0,154,39939.3822569444,2009-05-06,09:10:27
39.973457,116.333714,0,154,39939.3823148148,2009-05-06,09:10:32
39.973458,116.333711,0,154,39939.3823726852,2009-05-06,09:10:37
39.973458,116.33371,0,154,39939.3824305556,2009-05-06,09:10:42
39.973458,116.33371,0,154,39939.3824652778,2009-05-06,09:10:45
39.973458,116.33371,0,154,39939.3824884259,2009-05-06,09:10:47
39.973457,116.333697,0,155,39939.3825462963,2009-05-06,09:10:52
39.973448,116.333706,0,156,39939.3826041667,2009-05-06,09:10:57
39.973431,116.333715,0,155,39939.382662037,2009-05-06,09:11:02
39.973442,116.333781,0,157,39939.3827199074,2009-05-06,09:11:07
39.973453,116.333786,0,157,39939.3827777778,2009-05-06,09:11:12
39.973453,116.333786,0,157,39939.3828125,2009-05-06,09:11:15
39.973448,116.333779,0,158,39939.3828356481,2009-05-06,09:11:17
39.973422,116.333774,0,156,39939.3828935185,2009-05-06,09:11:22
39.973421,116.333774,0,156,39939.3829513889,2009-05-06,09:11:27
39.973421,116.333774,0,156,39939.3829861111,2009-05-06,09:11:30
39.973421,116.333767,0,156,39939.3830092593,2009-05-06,09:11:32
39.973467,116.333813,0,159,39939.3830671296,2009-05-06,09:11:37
39.973467,116.333813,0,159,39939.3831018518,2009-05-06,09:11:40
39.973466,116.333821,0,159,39939.383125,2009-05-06,09:11:42
39.973482,116.333895,0,161,39939.3831828704,2009-05-06,09:11:47
39.973471,116.334027,0,161,39939.3832407407,2009-05-06,09:11:52
39.973472,116.334008,0,161,39939.3832986111,2009-05-06,09:11:57
39.973472,116.334008,0,161,39939.3833333333,2009-05-06,09:12:00
39.973472,116.334001,0,161,39939.3833564815,2009-05-06,09:12:02
39.973484,116.333926,0,160,39939.3834143518,2009-05-06,09:12:07
39.973482,116.333873,0,160,39939.3834722222,2009-05-06,09:12:12
39.973473,116.333827,0,159,39939.3835300926,2009-05-06,09:12:17
39.973456,116.333773,0,158,39939.383587963,2009-05-06,09:12:22
39.973429,116.333743,0,156,39939.3836458333,2009-05-06,09:12:27
39.973452,116.333575,0,155,39939.3837037037,2009-05-06,09:12:32
39.973468,116.333593,0,155,39939.3837615741,2009-05-06,09:12:37
39.973502,116.333709,0,154,39939.3838194444,2009-05-06,09:12:42
39.973515,116.333805,0,153,39939.3838773148,2009-05-06,09:12:47
39.973515,116.333805,0,153,39939.383912037,2009-05-06,09:12:50
39.973512,116.333802,0,153,39939.3839351852,2009-05-06,09:12:52
39.97351,116.333792,0,153,39939.3839930556,2009-05-06,09:12:57
39.97351,116.333792,0,153,39939.3840277778,2009-05-06,09:13:00
39.973509,116.333795,0,153,39939.3840509259,2009-05-06,09:13:02
39.97345,116.33375,0,152,39939.3841087963,2009-05-06,09:13:07
39.973405,116.333748,0,151,39939.3841666667,2009-05-06,09:13:12
39.97341,116.3338,0,151,39939.384224537,2009-05-06,09:13:17
39.973421,116.333843,0,152,39939.3842824074,2009-05-06,09:13:22
39.973419,116.333857,0,153,39939.3843402778,2009-05-06,09:13:27
39.97345,116.333827,0,155,39939.3843981481,2009-05-06,09:13:32
39.973451,116.333791,0,155,39939.3844560185,2009-05-06,09:13:37
39.973446,116.333736,0,155,39939.3845138889,2009-05-06,09:13:42
39.973435,116.333746,0,154,39939.3845717593,2009-05-06,09:13:47
39.973439,116.33378,0,155,39939.3846296296,2009-05-06,09:13:52
39.973447,116.333807,0,155,39939.3846875,2009-05-06,09:13:57
39.973457,116.333816,0,155,39939.3847453704,2009-05-06,09:14:02
39.973458,116.333816,0,155,39939.3848032407,2009-05-06,09:14:07
39.973459,116.333813,0,155,39939.3848611111,2009-05-06,09:14:12
39.973459,116.333813,0,155,39939.3848958333,2009-05-06,09:14:15
39.97346,116.333805,0,155,39939.3849189815,2009-05-06,09:14:17
39.973457,116.333746,0,155,39939.3849768518,2009-05-06,09:14:22
39.973464,116.333646,0,157,39939.3850347222,2009-05-06,09:14:27
39.973466,116.333596,0,159,39939.3850925926,2009-05-06,09:14:32
39.973451,116.333569,0,159,39939.385150463,2009-05-06,09:14:37
39.973444,116.33355,0,159,39939.3852083333,2009-05-06,09:14:42
39.973444,116.33355,0,159,39939.3852430556,2009-05-06,09:14:45
39.973449,116.333549,0,159,39939.3852662037,2009-05-06,09:14:47
39.973449,116.33354,0,159,39939.3853240741,2009-05-06,09:14:52
39.973451,116.333462,0,158,39939.3853819444,2009-05-06,09:14:57
39.973451,116.333389,0,156,39939.3854398148,2009-05-06,09:15:02
39.97347,116.333344,0,154,39939.3854976852,2009-05-06,09:15:07
39.973469,116.333311,0,151,39939.3855555556,2009-05-06,09:15:12
39.973459,116.333267,0,148,39939.3856134259,2009-05-06,09:15:17
39.973475,116.333225,0,146,39939.3856712963,2009-05-06,09:15:22
39.973486,116.333286,0,145,39939.3857291667,2009-05-06,09:15:27
39.973492,116.333302,0,145,39939.385787037,2009-05-06,09:15:32
39.97347,116.333408,0,146,39939.3858449074,2009-05-06,09:15:37
39.973447,116.333558,0,147,39939.3859027778,2009-05-06,09:15:42
39.973468,116.33362,0,149,39939.3859606481,2009-05-06,09:15:47
39.973453,116.333541,0,149,39939.3860185185,2009-05-06,09:15:52
39.973446,116.333506,0,150,39939.3860763889,2009-05-06,09:15:57
39.973446,116.333498,0,150,39939.3861342593,2009-05-06,09:16:02
39.973447,116.333499,0,150,39939.3861921296,2009-05-06,09:16:07
39.973447,116.333498,0,150,39939.38625,2009-05-06,09:16:12
39.973447,116.333498,0,150,39939.3862847222,2009-05-06,09:16:15
39.973447,116.333495,0,150,39939.3863078704,2009-05-06,09:16:17
39.973447,116.333504,0,150,39939.3863657407,2009-05-06,09:16:22
39.973448,116.333515,0,150,39939.3864236111,2009-05-06,09:16:27
39.973462,116.333592,0,151,39939.3864814815,2009-05-06,09:16:32
39.973455,116.333678,0,150,39939.3865393519,2009-05-06,09:16:37
39.973457,116.333643,0,149,39939.3865972222,2009-05-06,09:16:42
39.973455,116.333681,0,149,39939.3866550926,2009-05-06,09:16:47
39.973451,116.333693,0,149,39939.386712963,2009-05-06,09:16:52
39.97345,116.333683,0,149,39939.3867708333,2009-05-06,09:16:57
39.973449,116.333672,0,149,39939.3868287037,2009-05-06,09:17:02
39.973449,116.333672,0,149,39939.3868634259,2009-05-06,09:17:05
39.973448,116.333668,0,149,39939.3868865741,2009-05-06,09:17:07
39.973446,116.333636,0,150,39939.3869444444,2009-05-06,09:17:12
39.973437,116.333628,0,150,39939.3870023148,2009-05-06,09:17:17
39.973437,116.333623,0,150,39939.3870601852,2009-05-06,09:17:22
39.973437,116.333618,0,150,39939.3871180556,2009-05-06,09:17:27
39.973438,116.333626,0,150,39939.3871759259,2009-05-06,09:17:32
39.973438,116.333626,0,150,39939.3872106481,2009-05-06,09:17:35
39.973439,116.333634,0,150,39939.3872337963,2009-05-06,09:17:37
39.973439,116.333625,0,150,39939.3872916667,2009-05-06,09:17:42
39.973438,116.333616,0,150,39939.387349537,2009-05-06,09:17:47
39.973438,116.333616,0,150,39939.3873842593,2009-05-06,09:17:50
39.973437,116.333614,0,150,39939.3874074074,2009-05-06,09:17:52
39.973437,116.333629,0,150,39939.3874652778,2009-05-06,09:17:57
39.973419,116.333725,0,146,39939.3875231481,2009-05-06,09:18:02
39.973422,116.333769,0,144,39939.3875810185,2009-05-06,09:18:07
39.973428,116.333845,0,143,39939.3876388889,2009-05-06,09:18:12
39.973408,116.333872,0,141,39939.3876967593,2009-05-06,09:18:17
39.973394,116.333864,0,140,39939.3877546296,2009-05-06,09:18:22
39.973416,116.333921,0,139,39939.3878125,2009-05-06,09:18:27
39.973427,116.333741,0,138,39939.3878703704,2009-05-06,09:18:32
39.973431,116.333655,0,138,39939.3879282407,2009-05-06,09:18:37
39.973431,116.333655,0,138,39939.387962963,2009-05-06,09:18:40
39.97343,116.33365,0,138,39939.3879861111,2009-05-06,09:18:42
39.97341,116.33363,0,137,39939.3880439815,2009-05-06,09:18:47
39.973409,116.333627,0,137,39939.3881018519,2009-05-06,09:18:52
39.973409,116.333627,0,137,39939.3881597222,2009-05-06,09:18:57
39.973409,116.333627,0,137,39939.3881944444,2009-05-06,09:19:00
39.973409,116.333625,0,137,39939.3882175926,2009-05-06,09:19:02
39.973409,116.333636,0,137,39939.388275463,2009-05-06,09:19:07
39.973412,116.333661,0,137,39939.3883333333,2009-05-06,09:19:12
39.973416,116.333801,0,137,39939.3883912037,2009-05-06,09:19:17
39.973437,116.333784,0,137,39939.3884490741,2009-05-06,09:19:22
39.973428,116.33384,0,137,39939.3885069444,2009-05-06,09:19:27
39.973428,116.33394,0,138,39939.3885648148,2009-05-06,09:19:32
39.973435,116.334053,0,139,39939.3886226852,2009-05-06,09:19:37
39.973468,116.334088,0,139,39939.3886805556,2009-05-06,09:19:42
39.973477,116.334057,0,139,39939.3887384259,2009-05-06,09:19:47
39.973472,116.333966,0,139,39939.3887962963,2009-05-06,09:19:52
39.973472,116.333956,0,139,39939.3888541667,2009-05-06,09:19:57
39.973472,116.333956,0,139,39939.3888888889,2009-05-06,09:20:00
39.973472,116.333951,0,139,39939.388912037,2009-05-06,09:20:02
39.973477,116.333977,0,139,39939.3889699074,2009-05-06,09:20:07
39.973485,116.334015,0,139,39939.3890277778,2009-05-06,09:20:12
39.973456,116.334047,0,139,39939.3890856481,2009-05-06,09:20:17
39.973454,116.334042,0,138,39939.3891435185,2009-05-06,09:20:22
39.973454,116.334042,0,138,39939.3891782407,2009-05-06,09:20:25
39.973454,116.33405,0,139,39939.3892013889,2009-05-06,09:20:27
39.973458,116.334027,0,139,39939.3892592593,2009-05-06,09:20:32
39.973461,116.333996,0,139,39939.3893171296,2009-05-06,09:20:37
39.973452,116.33396,0,141,39939.389375,2009-05-06,09:20:42
39.973474,116.333976,0,142,39939.3894328704,2009-05-06,09:20:47
39.973492,116.333995,0,142,39939.3894907407,2009-05-06,09:20:52
39.973492,116.333995,0,142,39939.389525463,2009-05-06,09:20:55
39.973486,116.333996,0,142,39939.3895486111,2009-05-06,09:20:57
39.973461,116.33397,0,142,39939.3896064815,2009-05-06,09:21:02
39.973442,116.333967,0,141,39939.3896643519,2009-05-06,09:21:07
39.973442,116.333967,0,141,39939.3896990741,2009-05-06,09:21:10
39.973442,116.333974,0,142,39939.3897222222,2009-05-06,09:21:12
39.973441,116.333964,0,142,39939.3897800926,2009-05-06,09:21:17
39.973458,116.333899,0,142,39939.389837963,2009-05-06,09:21:22
39.973468,116.333877,0,144,39939.3898958333,2009-05-06,09:21:27
39.973446,116.333878,0,145,39939.3899537037,2009-05-06,09:21:32
39.973446,116.33388,0,145,39939.3900115741,2009-05-06,09:21:37
39.973445,116.333874,0,145,39939.3900694444,2009-05-06,09:21:42
39.973444,116.333875,0,145,39939.3901273148,2009-05-06,09:21:47
39.973444,116.333875,0,145,39939.390162037,2009-05-06,09:21:50
39.973439,116.333883,0,146,39939.3901851852,2009-05-06,09:21:52
39.973442,116.333843,0,148,39939.3902430556,2009-05-06,09:21:57
39.97346,116.333789,0,150,39939.3903009259,2009-05-06,09:22:02
39.973438,116.333791,0,150,39939.3903587963,2009-05-06,09:22:07
39.973416,116.333779,0,152,39939.3904166667,2009-05-06,09:22:12
39.973425,116.333805,0,155,39939.390474537,2009-05-06,09:22:17
39.973425,116.333805,0,155,39939.3905092593,2009-05-06,09:22:20
39.973426,116.333803,0,155,39939.3905324074,2009-05-06,09:22:22
39.973427,116.333813,0,155,39939.3905902778,2009-05-06,09:22:27
39.973474,116.333977,0,159,39939.3906481481,2009-05-06,09:22:32
39.973496,116.334007,0,160,39939.3907060185,2009-05-06,09:22:37
39.973516,116.334023,0,162,39939.3907638889,2009-05-06,09:22:42
39.973524,116.333989,0,163,39939.3908217593,2009-05-06,09:22:47
39.973517,116.333971,0,163,39939.3908796296,2009-05-06,09:22:52
39.973491,116.333831,0,165,39939.3909375,2009-05-06,09:22:57
39.973464,116.333741,0,167,39939.3909953704,2009-05-06,09:23:02
39.973474,116.333797,0,169,39939.3910532407,2009-05-06,09:23:07
39.97349,116.333814,0,170,39939.3911111111,2009-05-06,09:23:12
39.9735,116.333847,0,172,39939.3911689815,2009-05-06,09:23:17
39.973501,116.333855,0,172,39939.3912268518,2009-05-06,09:23:22
39.9735,116.333857,0,173,39939.3912847222,2009-05-06,09:23:27
39.973498,116.333855,0,173,39939.3913425926,2009-05-06,09:23:32
39.973498,116.333855,0,173,39939.3913773148,2009-05-06,09:23:35
39.973496,116.333857,0,173,39939.391400463,2009-05-06,09:23:37
39.973466,116.333842,0,174,39939.3914583333,2009-05-06,09:23:42
39.973401,116.333869,0,176,39939.3915162037,2009-05-06,09:23:47
39.973358,116.333937,0,177,39939.3915740741,2009-05-06,09:23:52
39.973359,116.333925,0,178,39939.3916319444,2009-05-06,09:23:57
39.973346,116.333953,0,181,39939.3916898148,2009-05-06,09:24:02
39.973347,116.333935,0,181,39939.3917476852,2009-05-06,09:24:07
39.973365,116.333859,0,185,39939.3918055556,2009-05-06,09:24:12
39.973345,116.333837,0,190,39939.3918634259,2009-05-06,09:24:17
39.973323,116.33384,0,195,39939.3919212963,2009-05-06,09:24:22
39.973323,116.33384,0,195,39939.3919560185,2009-05-06,09:24:25
39.97332,116.333832,0,198,39939.3919791667,2009-05-06,09:24:27
39.973323,116.333816,0,199,39939.392037037,2009-05-06,09:24:32
39.973319,116.333782,0,201,39939.3920949074,2009-05-06,09:24:37
39.973319,116.333771,0,201,39939.3921527778,2009-05-06,09:24:42
39.97332,116.333761,0,201,39939.3922106481,2009-05-06,09:24:47
39.97332,116.333756,0,201,39939.3922685185,2009-05-06,09:24:52
39.97332,116.333756,0,201,39939.3923032407,2009-05-06,09:24:55
39.973323,116.33376,0,202,39939.3923263889,2009-05-06,09:24:57
39.97337,116.33396,0,204,39939.3923842593,2009-05-06,09:25:02
39.973423,116.334095,0,209,39939.3924421296,2009-05-06,09:25:07
39.973421,116.334049,0,212,39939.3925,2009-05-06,09:25:12
39.973421,116.334051,0,213,39939.3925578704,2009-05-06,09:25:17
39.973419,116.334049,0,213,39939.3926157407,2009-05-06,09:25:22
39.973419,116.334049,0,213,39939.392650463,2009-05-06,09:25:25
39.973418,116.334041,0,213,39939.3926736111,2009-05-06,09:25:27
39.973421,116.334011,0,213,39939.3927314815,2009-05-06,09:25:32
39.973452,116.333863,0,213,39939.3927893518,2009-05-06,09:25:37
39.973452,116.333863,0,213,39939.3928240741,2009-05-06,09:25:40
39.973452,116.333855,0,213,39939.3928472222,2009-05-06,09:25:42
39.973474,116.33391,0,213,39939.3929050926,2009-05-06,09:25:47
39.973474,116.33391,0,213,39939.3929398148,2009-05-06,09:25:50
39.973475,116.333912,0,213,39939.392962963,2009-05-06,09:25:52
39.97346,116.333927,0,213,39939.3930208333,2009-05-06,09:25:57
39.97346,116.333927,0,213,39939.3930555556,2009-05-06,09:26:00
39.973466,116.333933,0,213,39939.3930787037,2009-05-06,09:26:02
39.973491,116.333937,0,213,39939.3931365741,2009-05-06,09:26:07
39.9735,116.333937,0,213,39939.3931944444,2009-05-06,09:26:12
39.973474,116.333888,0,213,39939.3932523148,2009-05-06,09:26:17
39.973466,116.333845,0,213,39939.3933101852,2009-05-06,09:26:22
39.973409,116.333716,0,213,39939.3933680556,2009-05-06,09:26:27
39.97345,116.333742,0,212,39939.3934259259,2009-05-06,09:26:32
39.973516,116.333814,0,212,39939.3934837963,2009-05-06,09:26:37
39.973526,116.333856,0,212,39939.3935416667,2009-05-06,09:26:42
39.973526,116.33387,0,212,39939.393599537,2009-05-06,09:26:47
39.973524,116.333877,0,212,39939.3936574074,2009-05-06,09:26:52
39.973524,116.333877,0,212,39939.3936921296,2009-05-06,09:26:55
39.973523,116.333876,0,212,39939.3937152778,2009-05-06,09:26:57
39.9735,116.33399,0,212,39939.3937731481,2009-05-06,09:27:02
39.973479,116.334022,0,212,39939.3938310185,2009-05-06,09:27:07
39.973479,116.334022,0,212,39939.3938657407,2009-05-06,09:27:10
39.973473,116.334029,0,212,39939.3938888889,2009-05-06,09:27:12
39.973467,116.334085,0,212,39939.3939467593,2009-05-06,09:27:17
39.973496,116.334158,0,213,39939.3940046296,2009-05-06,09:27:22
39.973482,116.334176,0,213,39939.3940625,2009-05-06,09:27:27
39.973481,116.334185,0,213,39939.3941203704,2009-05-06,09:27:32
39.973479,116.334187,0,213,39939.3941782407,2009-05-06,09:27:37
39.973479,116.334187,0,213,39939.394212963,2009-05-06,09:27:40
39.973478,116.334179,0,213,39939.3942361111,2009-05-06,09:27:42
39.973459,116.334112,0,213,39939.3942939815,2009-05-06,09:27:47
39.973479,116.334111,0,213,39939.3943518519,2009-05-06,09:27:52
39.973479,116.334111,0,213,39939.3943865741,2009-05-06,09:27:55
39.973479,116.33411,0,213,39939.3944097222,2009-05-06,09:27:57
39.973486,116.3341,0,213,39939.3944675926,2009-05-06,09:28:02
39.973486,116.334099,0,213,39939.394525463,2009-05-06,09:28:07
39.973485,116.334099,0,213,39939.3945833333,2009-05-06,09:28:12
39.973485,116.334099,0,213,39939.3946180556,2009-05-06,09:28:15
39.973484,116.334094,0,213,39939.3946412037,2009-05-06,09:28:17
39.973468,116.334082,0,213,39939.3946990741,2009-05-06,09:28:22
39.973467,116.334103,0,213,39939.3947569444,2009-05-06,09:28:27
39.973475,116.334145,0,213,39939.3948148148,2009-05-06,09:28:32
39.973455,116.334227,0,213,39939.3948726852,2009-05-06,09:28:37
39.973473,116.334212,0,213,39939.3949305556,2009-05-06,09:28:42
39.973482,116.334197,0,213,39939.3949884259,2009-05-06,09:28:47
39.973472,116.334212,0,213,39939.3950462963,2009-05-06,09:28:52
39.97344,116.334204,0,213,39939.3951041667,2009-05-06,09:28:57
39.973444,116.334209,0,213,39939.395162037,2009-05-06,09:29:02
39.973442,116.334217,0,213,39939.3952199074,2009-05-06,09:29:07
39.973442,116.334217,0,213,39939.3952546296,2009-05-06,09:29:10
39.973439,116.334219,0,213,39939.3952777778,2009-05-06,09:29:12
39.973442,116.334203,0,213,39939.3953356481,2009-05-06,09:29:17
39.973442,116.334194,0,213,39939.3953935185,2009-05-06,09:29:22
39.973449,116.33416,0,213,39939.3954513889,2009-05-06,09:29:27
39.973454,116.334138,0,214,39939.3955092593,2009-05-06,09:29:32
39.973447,116.334141,0,214,39939.3955671296,2009-05-06,09:29:37
39.973446,116.334137,0,214,39939.395625,2009-05-06,09:29:42
39.973446,116.334137,0,214,39939.3956597222,2009-05-06,09:29:45
39.973447,116.334142,0,214,39939.3956828704,2009-05-06,09:29:47
39.973446,116.334133,0,214,39939.3957407407,2009-05-06,09:29:52
39.973418,116.334087,0,214,39939.3957986111,2009-05-06,09:29:57
39.973411,116.33405,0,214,39939.3958564815,2009-05-06,09:30:02
39.973411,116.33405,0,214,39939.3958912037,2009-05-06,09:30:05
39.973413,116.334049,0,214,39939.3959143519,2009-05-06,09:30:07
39.973447,116.334034,0,214,39939.3959722222,2009-05-06,09:30:12
39.973473,116.334009,0,213,39939.3960300926,2009-05-06,09:30:17
39.973508,116.333961,0,213,39939.396087963,2009-05-06,09:30:22
39.973512,116.333926,0,213,39939.3961458333,2009-05-06,09:30:27
39.973512,116.333926,0,213,39939.3961805556,2009-05-06,09:30:30
39.973513,116.333923,0,213,39939.3962037037,2009-05-06,09:30:32
39.97351,116.333912,0,213,39939.3962615741,2009-05-06,09:30:37
39.973508,116.333905,0,213,39939.3963194444,2009-05-06,09:30:42
39.973508,116.333905,0,213,39939.3963541667,2009-05-06,09:30:45
39.973506,116.333898,0,213,39939.3963773148,2009-05-06,09:30:47
39.973515,116.333923,0,213,39939.3964351852,2009-05-06,09:30:52
39.973517,116.333938,0,213,39939.3964930556,2009-05-06,09:30:57
39.973531,116.333979,0,213,39939.3965509259,2009-05-06,09:31:02
39.973545,116.334077,0,213,39939.3966087963,2009-05-06,09:31:07
39.973538,116.334125,0,213,39939.3966666667,2009-05-06,09:31:12
39.973516,116.334119,0,213,39939.396724537,2009-05-06,09:31:17
39.973517,116.334127,0,213,39939.3967824074,2009-05-06,09:31:22
39.973517,116.334123,0,213,39939.3968402778,2009-05-06,09:31:27
39.973516,116.334119,0,213,39939.3968981481,2009-05-06,09:31:32
39.973516,116.334119,0,213,39939.3969328704,2009-05-06,09:31:35
39.973516,116.334122,0,213,39939.3969560185,2009-05-06,09:31:37
39.973492,116.334113,0,213,39939.3970138889,2009-05-06,09:31:42
39.973488,116.33408,0,213,39939.3970717593,2009-05-06,09:31:47
39.973476,116.334057,0,213,39939.3971296296,2009-05-06,09:31:52
39.973476,116.334057,0,213,39939.3971643519,2009-05-06,09:31:55
39.973476,116.334049,0,212,39939.3971875,2009-05-06,09:31:57
39.973433,116.334064,0,212,39939.3972453704,2009-05-06,09:32:02
39.973429,116.334069,0,212,39939.3973032407,2009-05-06,09:32:07
39.973429,116.334064,0,212,39939.3973611111,2009-05-06,09:32:12
39.973429,116.334064,0,212,39939.3973958333,2009-05-06,09:32:15
39.973427,116.33406,0,213,39939.3974189815,2009-05-06,09:32:17
39.973427,116.334049,0,212,39939.3974768519,2009-05-06,09:32:22
39.973436,116.33405,0,212,39939.3975347222,2009-05-06,09:32:27
39.973416,116.334042,0,212,39939.3975925926,2009-05-06,09:32:32
39.973434,116.334047,0,212,39939.397650463,2009-05-06,09:32:37
39.973431,116.334064,0,212,39939.3977083333,2009-05-06,09:32:42
39.973465,116.334161,0,212,39939.3977662037,2009-05-06,09:32:47
39.973484,116.334235,0,212,39939.3978240741,2009-05-06,09:32:52
39.973466,116.334226,0,212,39939.3978819444,2009-05-06,09:32:57
39.973437,116.334247,0,212,39939.3979398148,2009-05-06,09:33:02
39.973439,116.334244,0,212,39939.3979976852,2009-05-06,09:33:07
39.97344,116.334248,0,212,39939.3980555556,2009-05-06,09:33:12
39.973442,116.334245,0,212,39939.3981134259,2009-05-06,09:33:17
39.973442,116.334245,0,212,39939.3981481481,2009-05-06,09:33:20
39.973447,116.334248,0,212,39939.3981712963,2009-05-06,09:33:22
39.973496,116.334262,0,212,39939.3982291667,2009-05-06,09:33:27
39.973496,116.334263,0,212,39939.398287037,2009-05-06,09:33:32
39.973496,116.334263,0,212,39939.3983217593,2009-05-06,09:33:35
39.973494,116.334262,0,212,39939.3983449074,2009-05-06,09:33:37
39.97348,116.334252,0,212,39939.3984027778,2009-05-06,09:33:42
39.97348,116.334252,0,212,39939.3984375,2009-05-06,09:33:45
39.973479,116.334245,0,212,39939.3984606481,2009-05-06,09:33:47
39.973497,116.334192,0,212,39939.3985185185,2009-05-06,09:33:52
39.973485,116.33416,0,211,39939.3985763889,2009-05-06,09:33:57
39.973487,116.334202,0,210,39939.3986342593,2009-05-06,09:34:02
39.973475,116.334202,0,209,39939.3986921296,2009-05-06,09:34:07
39.973475,116.334202,0,209,39939.3987268518,2009-05-06,09:34:10
39.973475,116.334197,0,209,39939.39875,2009-05-06,09:34:12
39.973476,116.334209,0,209,39939.3988078704,2009-05-06,09:34:17
39.973476,116.334206,0,209,39939.3988657407,2009-05-06,09:34:22
39.973476,116.334206,0,209,39939.398900463,2009-05-06,09:34:25
39.973477,116.334209,0,209,39939.3989236111,2009-05-06,09:34:27
39.973481,116.334243,0,209,39939.3989814815,2009-05-06,09:34:32
39.973477,116.334303,0,210,39939.3990393518,2009-05-06,09:34:37
39.973488,116.334317,0,210,39939.3990972222,2009-05-06,09:34:42
39.973487,116.334325,0,210,39939.3991550926,2009-05-06,09:34:47
39.973486,116.334324,0,210,39939.399212963,2009-05-06,09:34:52
39.973484,116.334316,0,210,39939.3992708333,2009-05-06,09:34:57
39.973355,116.334045,0,146,39939.4062152778,2009-05-06,09:44:57
39.973357,116.334001,0,144,39939.4062731481,2009-05-06,09:45:02
39.973347,116.333921,0,143,39939.4063310185,2009-05-06,09:45:07
39.973371,116.333921,0,144,39939.4063888889,2009-05-06,09:45:12
39.973403,116.333932,0,147,39939.4064467593,2009-05-06,09:45:17
39.973414,116.333928,0,145,39939.4065046296,2009-05-06,09:45:22
39.973419,116.333947,0,145,39939.4065625,2009-05-06,09:45:27
39.973419,116.333961,0,145,39939.4066203704,2009-05-06,09:45:32
39.973405,116.334004,0,146,39939.4066782407,2009-05-06,09:45:37
39.973406,116.334068,0,145,39939.4067361111,2009-05-06,09:45:42
39.973413,116.334115,0,144,39939.4067939815,2009-05-06,09:45:47
39.973432,116.334118,0,142,39939.4068518518,2009-05-06,09:45:52
39.973466,116.334099,0,139,39939.4069097222,2009-05-06,09:45:57
39.973466,116.334095,0,139,39939.4069675926,2009-05-06,09:46:02
39.973466,116.334095,0,139,39939.4070023148,2009-05-06,09:46:05
39.973466,116.3341,0,139,39939.407025463,2009-05-06,09:46:07
39.973465,116.334091,0,139,39939.4070833333,2009-05-06,09:46:12
39.973465,116.334091,0,139,39939.4071180556,2009-05-06,09:46:15
39.973462,116.334086,0,139,39939.4071412037,2009-05-06,09:46:17
39.973424,116.334053,0,140,39939.4071990741,2009-05-06,09:46:22
39.973336,116.333979,0,140,39939.4072569444,2009-05-06,09:46:27
39.973323,116.333968,0,142,39939.4073148148,2009-05-06,09:46:32
39.973326,116.333995,0,144,39939.4073726852,2009-05-06,09:46:37
39.973344,116.334019,0,146,39939.4074305556,2009-05-06,09:46:42
39.973344,116.334019,0,146,39939.4074652778,2009-05-06,09:46:45
39.973345,116.334025,0,146,39939.4074884259,2009-05-06,09:46:47
39.973336,116.334052,0,148,39939.4075462963,2009-05-06,09:46:52
39.973314,116.334048,0,149,39939.4076041667,2009-05-06,09:46:57
39.973314,116.334048,0,149,39939.407662037,2009-05-06,09:47:02
39.973315,116.334054,0,149,39939.4077199074,2009-05-06,09:47:07
39.973315,116.334053,0,149,39939.4077777778,2009-05-06,09:47:12
39.973315,116.334053,0,149,39939.4078125,2009-05-06,09:47:15
39.973316,116.334047,0,149,39939.4078356481,2009-05-06,09:47:17
39.973333,116.334089,0,150,39939.4078935185,2009-05-06,09:47:22
39.973395,116.334134,0,151,39939.4079513889,2009-05-06,09:47:27
39.973407,116.33411,0,151,39939.4080092593,2009-05-06,09:47:32
39.97343,116.334059,0,150,39939.4080671296,2009-05-06,09:47:37
39.973435,116.334006,0,150,39939.408125,2009-05-06,09:47:42
39.973435,116.334006,0,150,39939.4081597222,2009-05-06,09:47:45
39.973433,116.334004,0,150,39939.4081828704,2009-05-06,09:47:47
39.973417,116.333961,0,149,39939.4082407407,2009-05-06,09:47:52
39.973415,116.333949,0,149,39939.4082986111,2009-05-06,09:47:57
39.973363,116.33397,0,150,39939.4083564815,2009-05-06,09:48:02
39.973346,116.334023,0,150,39939.4084143518,2009-05-06,09:48:07
39.973373,116.334052,0,149,39939.4084722222,2009-05-06,09:48:12
39.973406,116.334087,0,150,39939.4085300926,2009-05-06,09:48:17
39.973434,116.334077,0,151,39939.408587963,2009-05-06,09:48:22
39.973436,116.334088,0,151,39939.4086458333,2009-05-06,09:48:27
39.973455,116.334132,0,152,39939.4087037037,2009-05-06,09:48:32
39.973445,116.334162,0,154,39939.4087615741,2009-05-06,09:48:37
39.973457,116.33411,0,154,39939.4088194444,2009-05-06,09:48:42
39.973434,116.334128,0,156,39939.4088773148,2009-05-06,09:48:47
39.973434,116.334132,0,156,39939.4089351852,2009-05-06,09:48:52
39.973434,116.334136,0,156,39939.4089930556,2009-05-06,09:48:57
39.973434,116.334136,0,156,39939.4090277778,2009-05-06,09:49:00
39.973433,116.334134,0,156,39939.4090509259,2009-05-06,09:49:02
39.973414,116.334114,0,157,39939.4091087963,2009-05-06,09:49:07
39.973398,116.334076,0,159,39939.4091666667,2009-05-06,09:49:12
39.973388,116.334061,0,163,39939.409224537,2009-05-06,09:49:17
39.973401,116.334014,0,164,39939.4092824074,2009-05-06,09:49:22
39.973415,116.333983,0,164,39939.4093402778,2009-05-06,09:49:27
39.973439,116.33391,0,164,39939.4093981481,2009-05-06,09:49:32
39.973403,116.333894,0,165,39939.4094560185,2009-05-06,09:49:37
39.973375,116.33389,0,167,39939.4095138889,2009-05-06,09:49:42
39.973376,116.33392,0,169,39939.4095717593,2009-05-06,09:49:47
39.973381,116.333935,0,170,39939.4096296296,2009-05-06,09:49:52
39.973415,116.333898,0,169,39939.4096875,2009-05-06,09:49:57
39.973415,116.333898,0,169,39939.4097222222,2009-05-06,09:50:00
39.973413,116.333904,0,170,39939.4097453704,2009-05-06,09:50:02
39.973381,116.333895,0,172,39939.4098032407,2009-05-06,09:50:07
39.973359,116.33389,0,174,39939.4098611111,2009-05-06,09:50:12
39.973358,116.333889,0,174,39939.4099189815,2009-05-06,09:50:17
39.973359,116.333889,0,174,39939.4099768519,2009-05-06,09:50:22
39.973361,116.333897,0,174,39939.4100347222,2009-05-06,09:50:27
39.973362,116.333897,0,174,39939.4100925926,2009-05-06,09:50:32
39.973362,116.333889,0,174,39939.410150463,2009-05-06,09:50:37
39.973362,116.333889,0,174,39939.4101851852,2009-05-06,09:50:40
39.973363,116.333884,0,174,39939.4102083333,2009-05-06,09:50:42
39.973396,116.333891,0,175,39939.4102662037,2009-05-06,09:50:47
39.973403,116.333924,0,175,39939.4103240741,2009-05-06,09:50:52
39.973405,116.33394,0,175,39939.4103819444,2009-05-06,09:50:57
39.973418,116.33405,0,174,39939.4104398148,2009-05-06,09:51:02
39.973443,116.334125,0,174,39939.4104976852,2009-05-06,09:51:07
39.97341,116.334168,0,177,39939.4105555556,2009-05-06,09:51:12
39.973408,116.33421,0,179,39939.4106134259,2009-05-06,09:51:17
39.973402,116.334246,0,180,39939.4106712963,2009-05-06,09:51:22
39.973413,116.334231,0,180,39939.4107291667,2009-05-06,09:51:27
39.973436,116.334233,0,181,39939.410787037,2009-05-06,09:51:32
39.973451,116.334232,0,181,39939.4108449074,2009-05-06,09:51:37
39.973452,116.33422,0,181,39939.4109027778,2009-05-06,09:51:42
39.973452,116.33422,0,181,39939.4109375,2009-05-06,09:51:45
39.973451,116.334226,0,181,39939.4109606481,2009-05-06,09:51:47
39.973451,116.334207,0,181,39939.4110185185,2009-05-06,09:51:52
39.973471,116.334117,0,181,39939.4110763889,2009-05-06,09:51:57
39.973459,116.334071,0,182,39939.4111342593,2009-05-06,09:52:02
39.973459,116.334064,0,182,39939.4111921296,2009-05-06,09:52:07
39.973459,116.334064,0,182,39939.4112268519,2009-05-06,09:52:10
39.973457,116.33407,0,182,39939.41125,2009-05-06,09:52:12
39.973419,116.334125,0,183,39939.4113078704,2009-05-06,09:52:17
39.973395,116.334208,0,183,39939.4113657407,2009-05-06,09:52:22
39.973353,116.334219,0,182,39939.4114236111,2009-05-06,09:52:27
39.973332,116.334198,0,181,39939.4114814815,2009-05-06,09:52:32
39.973331,116.334184,0,181,39939.4115393519,2009-05-06,09:52:37
39.973313,116.334208,0,180,39939.4115972222,2009-05-06,09:52:42
39.973313,116.334214,0,180,39939.4116550926,2009-05-06,09:52:47
39.973313,116.334214,0,180,39939.4116898148,2009-05-06,09:52:50
39.973319,116.33422,0,181,39939.411712963,2009-05-06,09:52:52
39.973332,116.334219,0,182,39939.4117708333,2009-05-06,09:52:57
39.973332,116.334219,0,182,39939.4118055556,2009-05-06,09:53:00
39.973332,116.334214,0,182,39939.4118287037,2009-05-06,09:53:02
39.973332,116.334204,0,182,39939.4118865741,2009-05-06,09:53:07
39.973332,116.334204,0,182,39939.4119212963,2009-05-06,09:53:10
39.973333,116.33421,0,182,39939.4119444444,2009-05-06,09:53:12
39.973326,116.334258,0,183,39939.4120023148,2009-05-06,09:53:17
39.97335,116.33433,0,186,39939.4120601852,2009-05-06,09:53:22
39.973361,116.334399,0,188,39939.4121180556,2009-05-06,09:53:27
39.973345,116.33444,0,192,39939.4121759259,2009-05-06,09:53:32
39.973354,116.334456,0,192,39939.4122337963,2009-05-06,09:53:37
39.973354,116.334456,0,192,39939.4122685185,2009-05-06,09:53:40
39.973354,116.334462,0,192,39939.4122916667,2009-05-06,09:53:42
39.973366,116.334526,0,193,39939.412349537,2009-05-06,09:53:47
39.973368,116.334608,0,194,39939.4124074074,2009-05-06,09:53:52
39.973377,116.3346,0,194,39939.4124652778,2009-05-06,09:53:57
39.973357,116.334618,0,195,39939.4125231481,2009-05-06,09:54:02
39.973413,116.334654,0,196,39939.4125810185,2009-05-06,09:54:07
39.973413,116.334654,0,196,39939.4126157407,2009-05-06,09:54:10
39.973415,116.334658,0,196,39939.4126388889,2009-05-06,09:54:12
39.973424,116.334666,0,197,39939.4126967593,2009-05-06,09:54:17
39.973407,116.334746,0,197,39939.4127546296,2009-05-06,09:54:22
39.973418,116.334697,0,198,39939.4128125,2009-05-06,09:54:27
39.973432,116.334731,0,199,39939.4128703704,2009-05-06,09:54:32
39.973434,116.334739,0,199,39939.4129282407,2009-05-06,09:54:37
39.973436,116.334734,0,199,39939.4129861111,2009-05-06,09:54:42
39.973436,116.334734,0,199,39939.4130208333,2009-05-06,09:54:45
39.973436,116.334731,0,199,39939.4130439815,2009-05-06,09:54:47
39.973402,116.334842,0,199,39939.4131018519,2009-05-06,09:54:52
39.973369,116.334861,0,199,39939.4131597222,2009-05-06,09:54:57
39.973353,116.334734,0,197,39939.4132175926,2009-05-06,09:55:02
39.973341,116.334648,0,197,39939.413275463,2009-05-06,09:55:07
39.973333,116.3345,0,196,39939.4133333333,2009-05-06,09:55:12
39.973362,116.334353,0,196,39939.4133912037,2009-05-06,09:55:17
39.973484,116.334041,0,197,39939.4159953704,2009-05-06,09:59:02
39.973485,116.334015,0,197,39939.4160532407,2009-05-06,09:59:07
39.973464,116.334094,0,197,39939.4161111111,2009-05-06,09:59:12
39.973464,116.334094,0,197,39939.4161458333,2009-05-06,09:59:15
39.973463,116.334097,0,197,39939.4161689815,2009-05-06,09:59:17
39.97346,116.334069,0,197,39939.4162268518,2009-05-06,09:59:22
39.973461,116.334032,0,199,39939.4162847222,2009-05-06,09:59:27
39.973476,116.333992,0,201,39939.4163425926,2009-05-06,09:59:32
39.973476,116.333992,0,201,39939.4163773148,2009-05-06,09:59:35
39.973478,116.333991,0,201,39939.416400463,2009-05-06,09:59:37
39.973501,116.334,0,203,39939.4164583333,2009-05-06,09:59:42
39.973496,116.334015,0,209,39939.4165162037,2009-05-06,09:59:47
39.973508,116.334021,0,212,39939.4165740741,2009-05-06,09:59:52
39.973489,116.334022,0,213,39939.4166319444,2009-05-06,09:59:57
39.973506,116.334008,0,215,39939.4166898148,2009-05-06,10:00:02
39.973516,116.334022,0,215,39939.4167476852,2009-05-06,10:00:07
39.973519,116.334064,0,216,39939.4168055556,2009-05-06,10:00:12
39.973519,116.334141,0,214,39939.4168634259,2009-05-06,10:00:17
39.973476,116.334188,0,210,39939.4169212963,2009-05-06,10:00:22
39.973475,116.334202,0,210,39939.4169791667,2009-05-06,10:00:27
39.973464,116.334219,0,212,39939.417037037,2009-05-06,10:00:32
39.973436,116.33426,0,213,39939.4170949074,2009-05-06,10:00:37
39.973387,116.334284,0,212,39939.4171527778,2009-05-06,10:00:42
39.973381,116.334311,0,212,39939.4172106481,2009-05-06,10:00:47
39.973384,116.334325,0,212,39939.4172685185,2009-05-06,10:00:52
39.97338,116.334325,0,211,39939.4173263889,2009-05-06,10:00:57
39.97338,116.334322,0,211,39939.4173842593,2009-05-06,10:01:02
39.97338,116.334322,0,211,39939.4174189815,2009-05-06,10:01:05
39.973379,116.334317,0,211,39939.4174421296,2009-05-06,10:01:07
39.973385,116.33427,0,213,39939.4175,2009-05-06,10:01:12
39.973385,116.334258,0,213,39939.4175578704,2009-05-06,10:01:17
39.973385,116.334258,0,213,39939.4175925926,2009-05-06,10:01:20
39.973385,116.334256,0,213,39939.4176157407,2009-05-06,10:01:22
39.973388,116.334224,0,212,39939.4176736111,2009-05-06,10:01:27
39.973395,116.334128,0,207,39939.4177314815,2009-05-06,10:01:32
39.973405,116.334109,0,204,39939.4177893519,2009-05-06,10:01:37
39.973417,116.334103,0,202,39939.4178472222,2009-05-06,10:01:42
39.973426,116.334105,0,201,39939.4179050926,2009-05-06,10:01:47
39.973426,116.334095,0,201,39939.417962963,2009-05-06,10:01:52
39.973412,116.334068,0,200,39939.4180208333,2009-05-06,10:01:57
39.973414,116.334073,0,201,39939.4180787037,2009-05-06,10:02:02
39.973414,116.334073,0,201,39939.4181134259,2009-05-06,10:02:05
39.973415,116.334069,0,201,39939.4181365741,2009-05-06,10:02:07
39.973405,116.334107,0,203,39939.4181944444,2009-05-06,10:02:12
39.973402,116.334125,0,204,39939.4182523148,2009-05-06,10:02:17
39.973403,116.334123,0,204,39939.4183101852,2009-05-06,10:02:22
39.973404,116.334117,0,204,39939.4183680556,2009-05-06,10:02:27
39.973403,116.334109,0,204,39939.4184259259,2009-05-06,10:02:32
39.973402,116.334102,0,204,39939.4184837963,2009-05-06,10:02:37
39.973402,116.3341,0,204,39939.4185416667,2009-05-06,10:02:42
39.973403,116.334101,0,204,39939.418599537,2009-05-06,10:02:47
39.973404,116.334107,0,204,39939.4186574074,2009-05-06,10:02:52
39.973472,116.333799,0,186,39939.4236342593,2009-05-06,10:10:02
39.973448,116.333759,0,185,39939.4236921296,2009-05-06,10:10:07
39.973437,116.333751,0,185,39939.42375,2009-05-06,10:10:12
39.973465,116.333772,0,183,39939.4238078704,2009-05-06,10:10:17
39.973462,116.333821,0,182,39939.4238657407,2009-05-06,10:10:22
39.973441,116.333847,0,183,39939.4239236111,2009-05-06,10:10:27
39.97343,116.333853,0,183,39939.4239814815,2009-05-06,10:10:32
39.973436,116.333863,0,183,39939.4240393518,2009-05-06,10:10:37
39.973461,116.333885,0,184,39939.4240972222,2009-05-06,10:10:42
39.973476,116.333905,0,183,39939.4241550926,2009-05-06,10:10:47
39.973497,116.333912,0,182,39939.424212963,2009-05-06,10:10:52
39.973497,116.333912,0,182,39939.4242476852,2009-05-06,10:10:55
39.973496,116.333919,0,182,39939.4242708333,2009-05-06,10:10:57
39.973496,116.333933,0,182,39939.4243287037,2009-05-06,10:11:02
39.973495,116.333943,0,182,39939.4243865741,2009-05-06,10:11:07
39.973486,116.333964,0,181,39939.4244444444,2009-05-06,10:11:12
39.973466,116.334072,0,182,39939.4245023148,2009-05-06,10:11:17
39.973466,116.334072,0,182,39939.424537037,2009-05-06,10:11:20
39.973466,116.33408,0,182,39939.4245601852,2009-05-06,10:11:22
39.973451,116.334096,0,182,39939.4246180556,2009-05-06,10:11:27
39.973444,116.334118,0,182,39939.4246759259,2009-05-06,10:11:32
39.973443,116.334122,0,182,39939.4247337963,2009-05-06,10:11:37
39.973442,116.334125,0,182,39939.4247916667,2009-05-06,10:11:42
39.973442,116.334128,0,182,39939.424849537,2009-05-06,10:11:47
39.973442,116.334128,0,182,39939.4248842593,2009-05-06,10:11:50
39.973441,116.334129,0,182,39939.4249074074,2009-05-06,10:11:52
39.973435,116.334105,0,181,39939.4249652778,2009-05-06,10:11:57
39.973421,116.334103,0,181,39939.4250231481,2009-05-06,10:12:02
39.973421,116.334103,0,181,39939.4250578704,2009-05-06,10:12:05
39.973417,116.334111,0,181,39939.4250810185,2009-05-06,10:12:07
39.973408,116.334114,0,179,39939.4251388889,2009-05-06,10:12:12
39.973408,116.334113,0,179,39939.4251967593,2009-05-06,10:12:17
39.973407,116.334106,0,179,39939.4252546296,2009-05-06,10:12:22
39.973407,116.334104,0,179,39939.4253125,2009-05-06,10:12:27
39.973407,116.334104,0,179,39939.4253472222,2009-05-06,10:12:30
39.973408,116.3341,0,179,39939.4253703704,2009-05-06,10:12:32
39.97342,116.334086,0,180,39939.4254282407,2009-05-06,10:12:37
39.973429,116.334096,0,181,39939.4254861111,2009-05-06,10:12:42
39.973425,116.334117,0,182,39939.4255439815,2009-05-06,10:12:47
39.973428,116.334126,0,184,39939.4256018519,2009-05-06,10:12:52
39.973418,116.334123,0,187,39939.4256597222,2009-05-06,10:12:57
39.973416,116.334125,0,187,39939.4257175926,2009-05-06,10:13:02
39.973415,116.334128,0,187,39939.425775463,2009-05-06,10:13:07
39.973415,116.334128,0,187,39939.4258101852,2009-05-06,10:13:10
39.973413,116.334123,0,188,39939.4258333333,2009-05-06,10:13:12
39.973403,116.334173,0,189,39939.4258912037,2009-05-06,10:13:17
39.973408,116.334174,0,189,39939.4259490741,2009-05-06,10:13:22
39.973407,116.334172,0,190,39939.4260069444,2009-05-06,10:13:27
39.973407,116.33417,0,190,39939.4260648148,2009-05-06,10:13:32
39.973408,116.334162,0,190,39939.4261226852,2009-05-06,10:13:37
39.973409,116.334157,0,190,39939.4261805556,2009-05-06,10:13:42
39.97341,116.334164,0,189,39939.4262384259,2009-05-06,10:13:47
39.97341,116.334164,0,189,39939.4262731481,2009-05-06,10:13:50
39.97341,116.334171,0,189,39939.4262962963,2009-05-06,10:13:52
39.973392,116.334169,0,190,39939.4263541667,2009-05-06,10:13:57
39.973382,116.334152,0,190,39939.426412037,2009-05-06,10:14:02
39.973383,116.334162,0,190,39939.4264699074,2009-05-06,10:14:07
39.973387,116.334159,0,191,39939.4265277778,2009-05-06,10:14:12
39.973387,116.334159,0,191,39939.4265625,2009-05-06,10:14:15
39.973388,116.334161,0,193,39939.4265856481,2009-05-06,10:14:17
39.973383,116.334179,0,196,39939.4266435185,2009-05-06,10:14:22
39.973384,116.334186,0,196,39939.4267013889,2009-05-06,10:14:27
39.973384,116.334188,0,196,39939.4267592593,2009-05-06,10:14:32
39.973385,116.33418,0,196,39939.4268171296,2009-05-06,10:14:37
39.973385,116.33418,0,196,39939.4268518519,2009-05-06,10:14:40
39.973385,116.334185,0,196,39939.426875,2009-05-06,10:14:42
39.973386,116.334196,0,196,39939.4269328704,2009-05-06,10:14:47
39.973401,116.334249,0,198,39939.4269907407,2009-05-06,10:14:52
39.973425,116.334239,0,197,39939.4270486111,2009-05-06,10:14:57
39.973426,116.334234,0,197,39939.4271064815,2009-05-06,10:15:02
39.973426,116.334227,0,197,39939.4271643519,2009-05-06,10:15:07
39.973426,116.334227,0,197,39939.4271990741,2009-05-06,10:15:10
39.973425,116.334224,0,198,39939.4272222222,2009-05-06,10:15:12
39.973424,116.334215,0,198,39939.4272800926,2009-05-06,10:15:17
39.973427,116.334156,0,198,39939.427337963,2009-05-06,10:15:22
39.973423,116.333947,0,197,39939.4273958333,2009-05-06,10:15:27
39.973429,116.333874,0,195,39939.4274537037,2009-05-06,10:15:32
39.9734,116.333856,0,194,39939.4275115741,2009-05-06,10:15:37
39.973378,116.333922,0,192,39939.4275694444,2009-05-06,10:15:42
39.973375,116.333949,0,191,39939.4276273148,2009-05-06,10:15:47
39.973376,116.333955,0,191,39939.4276851852,2009-05-06,10:15:52
39.973378,116.333954,0,191,39939.4277430556,2009-05-06,10:15:57
39.973378,116.33395,0,191,39939.4278009259,2009-05-06,10:16:02
39.973378,116.33395,0,191,39939.4278356481,2009-05-06,10:16:05
39.973374,116.333946,0,190,39939.4278587963,2009-05-06,10:16:07
39.973371,116.333971,0,188,39939.4279166667,2009-05-06,10:16:12
39.973374,116.334038,0,185,39939.427974537,2009-05-06,10:16:17
39.973375,116.334058,0,184,39939.4280324074,2009-05-06,10:16:22
39.973367,116.334126,0,183,39939.4280902778,2009-05-06,10:16:27
39.97338,116.334192,0,183,39939.4281481481,2009-05-06,10:16:32
39.973392,116.334201,0,183,39939.4282060185,2009-05-06,10:16:37
39.973392,116.334201,0,183,39939.4282407407,2009-05-06,10:16:40
39.973392,116.334203,0,183,39939.4282638889,2009-05-06,10:16:42
39.973401,116.334152,0,184,39939.4283217593,2009-05-06,10:16:47
39.973409,116.334083,0,183,39939.4283796296,2009-05-06,10:16:52
39.973409,116.334083,0,183,39939.4284143519,2009-05-06,10:16:55
39.973416,116.334081,0,184,39939.4284375,2009-05-06,10:16:57
39.973428,116.334092,0,185,39939.4284953704,2009-05-06,10:17:02
39.97343,116.334098,0,185,39939.4285532407,2009-05-06,10:17:07
39.97343,116.334098,0,185,39939.428587963,2009-05-06,10:17:10
39.973511,116.333785,0,227,39939.4317361111,2009-05-06,10:21:42
39.9735,116.333743,0,228,39939.4317939815,2009-05-06,10:21:47
39.973477,116.333702,0,229,39939.4318518518,2009-05-06,10:21:52
39.973463,116.33374,0,228,39939.4319097222,2009-05-06,10:21:57
39.973491,116.333771,0,225,39939.4319675926,2009-05-06,10:22:02
39.973493,116.333783,0,224,39939.432025463,2009-05-06,10:22:07
39.973453,116.333873,0,226,39939.4320833333,2009-05-06,10:22:12
39.973441,116.333926,0,229,39939.4321412037,2009-05-06,10:22:17
39.973442,116.333943,0,229,39939.4321990741,2009-05-06,10:22:22
39.973442,116.333943,0,229,39939.4322337963,2009-05-06,10:22:25
39.973443,116.33395,0,229,39939.4322569444,2009-05-06,10:22:27
39.973445,116.333962,0,229,39939.4323148148,2009-05-06,10:22:32
39.97348,116.333998,0,230,39939.4323726852,2009-05-06,10:22:37
39.973531,116.334019,0,232,39939.4324305556,2009-05-06,10:22:42
39.973531,116.334019,0,232,39939.4324652778,2009-05-06,10:22:45
39.973533,116.334025,0,232,39939.4324884259,2009-05-06,10:22:47
39.973549,116.334065,0,232,39939.4325462963,2009-05-06,10:22:52
39.97355,116.334107,0,233,39939.4326041667,2009-05-06,10:22:57
39.973548,116.334122,0,234,39939.432662037,2009-05-06,10:23:02
39.973579,116.334138,0,233,39939.4327199074,2009-05-06,10:23:07
39.973594,116.334131,0,233,39939.4327777778,2009-05-06,10:23:12
39.973606,116.334107,0,232,39939.4328356481,2009-05-06,10:23:17
39.973605,116.334107,0,232,39939.4328935185,2009-05-06,10:23:22
39.973603,116.334104,0,233,39939.4329513889,2009-05-06,10:23:27
39.973602,116.334099,0,233,39939.4330092593,2009-05-06,10:23:32
39.973602,116.334099,0,233,39939.4330439815,2009-05-06,10:23:35
39.973599,116.334093,0,233,39939.4330671296,2009-05-06,10:23:37
39.973581,116.334089,0,233,39939.433125,2009-05-06,10:23:42
39.973544,116.334102,0,233,39939.4331828704,2009-05-06,10:23:47
39.973531,116.334137,0,233,39939.4332407407,2009-05-06,10:23:52
39.973531,116.334137,0,233,39939.433275463,2009-05-06,10:23:55
39.973531,116.334139,0,233,39939.4332986111,2009-05-06,10:23:57
39.973521,116.334138,0,233,39939.4333564815,2009-05-06,10:24:02
39.973521,116.334138,0,233,39939.4333912037,2009-05-06,10:24:05
39.973518,116.334137,0,233,39939.4334143519,2009-05-06,10:24:07
39.973501,116.334142,0,233,39939.4334722222,2009-05-06,10:24:12
39.973529,116.334067,0,233,39939.4335300926,2009-05-06,10:24:17
39.973494,116.334072,0,232,39939.433587963,2009-05-06,10:24:22
39.973501,116.334109,0,232,39939.4336458333,2009-05-06,10:24:27
39.9735,116.334096,0,232,39939.4337037037,2009-05-06,10:24:32
39.973503,116.334085,0,232,39939.4337615741,2009-05-06,10:24:37
39.973517,116.334016,0,232,39939.4338194444,2009-05-06,10:24:42
39.973585,116.333922,0,232,39939.4338773148,2009-05-06,10:24:47
39.973648,116.333806,0,232,39939.4339351852,2009-05-06,10:24:52
39.973652,116.333767,0,232,39939.4339930556,2009-05-06,10:24:57
39.973608,116.333843,0,232,39939.4340509259,2009-05-06,10:25:02
39.973619,116.333861,0,232,39939.4341087963,2009-05-06,10:25:07
39.973553,116.333926,0,234,39939.4341666667,2009-05-06,10:25:12
39.973553,116.333926,0,234,39939.4342013889,2009-05-06,10:25:15
39.973557,116.333933,0,236,39939.434224537,2009-05-06,10:25:17
39.973579,116.333943,0,236,39939.4342824074,2009-05-06,10:25:22
39.973583,116.333949,0,236,39939.4343402778,2009-05-06,10:25:27
39.973583,116.333949,0,236,39939.434375,2009-05-06,10:25:30
39.973577,116.333956,0,236,39939.4343981481,2009-05-06,10:25:32
39.973556,116.333969,0,237,39939.4344560185,2009-05-06,10:25:37
39.973538,116.334008,0,236,39939.4345138889,2009-05-06,10:25:42
39.973539,116.334017,0,236,39939.4345717593,2009-05-06,10:25:47
39.97355,116.333978,0,236,39939.4346296296,2009-05-06,10:25:52
39.973562,116.333956,0,236,39939.4346875,2009-05-06,10:25:57
39.973561,116.333946,0,235,39939.4347453704,2009-05-06,10:26:02
39.97356,116.333946,0,236,39939.4348032407,2009-05-06,10:26:07
39.97356,116.333946,0,236,39939.434837963,2009-05-06,10:26:10
39.97356,116.333941,0,236,39939.4348611111,2009-05-06,10:26:12
39.973556,116.333953,0,237,39939.4349189815,2009-05-06,10:26:17
39.973556,116.333953,0,237,39939.4349537037,2009-05-06,10:26:20
39.973557,116.333948,0,237,39939.4349768519,2009-05-06,10:26:22
39.973393,116.334172,0,227,39939.4372337963,2009-05-06,10:29:37
39.973356,116.334222,0,227,39939.4372916667,2009-05-06,10:29:42
39.973336,116.33425,0,226,39939.437349537,2009-05-06,10:29:47
39.973339,116.33426,0,226,39939.4374074074,2009-05-06,10:29:52
39.97334,116.334267,0,226,39939.4374652778,2009-05-06,10:29:57
39.97334,116.334272,0,227,39939.4375231481,2009-05-06,10:30:02
39.97334,116.334272,0,227,39939.4375578704,2009-05-06,10:30:05
39.973339,116.334271,0,227,39939.4375810185,2009-05-06,10:30:07
39.973347,116.334234,0,226,39939.4376388889,2009-05-06,10:30:12
39.973359,116.334201,0,227,39939.4376967593,2009-05-06,10:30:17
39.97336,116.33419,0,227,39939.4377546296,2009-05-06,10:30:22
39.973368,116.334107,0,224,39939.4378125,2009-05-06,10:30:27
39.973374,116.333997,0,222,39939.4378703704,2009-05-06,10:30:32
39.973386,116.333887,0,221,39939.4379282407,2009-05-06,10:30:37
39.973403,116.333792,0,223,39939.4379861111,2009-05-06,10:30:42
39.973407,116.333782,0,223,39939.4380439815,2009-05-06,10:30:47
39.973398,116.333759,0,222,39939.4381018518,2009-05-06,10:30:52
39.9734,116.333769,0,221,39939.4381597222,2009-05-06,10:30:57
39.9734,116.333769,0,221,39939.4381944444,2009-05-06,10:31:00
39.9734,116.333763,0,221,39939.4382175926,2009-05-06,10:31:02
39.973409,116.333818,0,221,39939.438275463,2009-05-06,10:31:07
39.973456,116.333922,0,221,39939.4383333333,2009-05-06,10:31:12
39.973462,116.334006,0,220,39939.4383912037,2009-05-06,10:31:17
39.973455,116.334027,0,218,39939.4384490741,2009-05-06,10:31:22
39.973435,116.334038,0,216,39939.4385069444,2009-05-06,10:31:27
39.973411,116.334062,0,215,39939.4385648148,2009-05-06,10:31:32
39.973397,116.334071,0,215,39939.4386226852,2009-05-06,10:31:37
39.973394,116.334069,0,215,39939.4386805556,2009-05-06,10:31:42
39.973395,116.334066,0,215,39939.4387384259,2009-05-06,10:31:47
39.973396,116.334071,0,215,39939.4387962963,2009-05-06,10:31:52
39.973396,116.334071,0,215,39939.4388310185,2009-05-06,10:31:55
39.973396,116.334079,0,215,39939.4388541667,2009-05-06,10:31:57
39.973397,116.334089,0,215,39939.438912037,2009-05-06,10:32:02
39.973404,116.334203,0,215,39939.4389699074,2009-05-06,10:32:07
39.973433,116.334212,0,216,39939.4390277778,2009-05-06,10:32:12
39.973448,116.334173,0,218,39939.4390856481,2009-05-06,10:32:17
39.973467,116.334066,0,218,39939.4391435185,2009-05-06,10:32:22
39.973491,116.333995,0,218,39939.4392013889,2009-05-06,10:32:27
39.973496,116.333912,0,215,39939.4392592593,2009-05-06,10:32:32
39.973483,116.333861,0,215,39939.4393171296,2009-05-06,10:32:37
39.973461,116.333767,0,215,39939.439375,2009-05-06,10:32:42
39.973458,116.333686,0,215,39939.4394328704,2009-05-06,10:32:47
39.973476,116.333641,0,216,39939.4394907407,2009-05-06,10:32:52
39.973504,116.333604,0,217,39939.4395486111,2009-05-06,10:32:57
39.973528,116.333555,0,216,39939.4396064815,2009-05-06,10:33:02
39.973539,116.333537,0,216,39939.4396643518,2009-05-06,10:33:07
39.973549,116.33352,0,217,39939.4397222222,2009-05-06,10:33:12
39.973512,116.333615,0,216,39939.4397800926,2009-05-06,10:33:17
39.973512,116.333615,0,216,39939.4398148148,2009-05-06,10:33:20
39.973511,116.333623,0,216,39939.439837963,2009-05-06,10:33:22
39.973507,116.333669,0,216,39939.4398958333,2009-05-06,10:33:27
39.973488,116.333759,0,215,39939.4399537037,2009-05-06,10:33:32
39.973493,116.333755,0,215,39939.4400115741,2009-05-06,10:33:37
39.973493,116.333755,0,215,39939.4400462963,2009-05-06,10:33:40
39.973486,116.333762,0,215,39939.4400694444,2009-05-06,10:33:42
39.973469,116.333809,0,214,39939.4401273148,2009-05-06,10:33:47
39.973448,116.333804,0,213,39939.4401851852,2009-05-06,10:33:52
39.97342,116.333873,0,212,39939.4402430556,2009-05-06,10:33:57
39.973397,116.33397,0,213,39939.4403009259,2009-05-06,10:34:02
39.973555,116.333701,0,232,39939.4459722222,2009-05-06,10:42:12
39.973568,116.333653,0,232,39939.4460300926,2009-05-06,10:42:17
39.973568,116.333629,0,232,39939.446087963,2009-05-06,10:42:22
39.973572,116.333572,0,231,39939.4461458333,2009-05-06,10:42:27
39.973566,116.333592,0,231,39939.4462037037,2009-05-06,10:42:32
39.97357,116.333625,0,231,39939.4462615741,2009-05-06,10:42:37
39.97357,116.333625,0,231,39939.4462962963,2009-05-06,10:42:40
39.973575,116.333629,0,231,39939.4463194444,2009-05-06,10:42:42
39.973576,116.333611,0,231,39939.4463773148,2009-05-06,10:42:47
39.973571,116.333632,0,231,39939.4464351852,2009-05-06,10:42:52
39.973571,116.333632,0,231,39939.4464930556,2009-05-06,10:42:57
39.973571,116.333632,0,231,39939.4465277778,2009-05-06,10:43:00
39.973571,116.333636,0,231,39939.4465509259,2009-05-06,10:43:02
39.973569,116.333667,0,231,39939.4466087963,2009-05-06,10:43:07
39.973555,116.333764,0,231,39939.4466666667,2009-05-06,10:43:12
39.973556,116.333824,0,231,39939.446724537,2009-05-06,10:43:17
39.973566,116.333973,0,230,39939.4467824074,2009-05-06,10:43:22
39.973567,116.334079,0,230,39939.4468402778,2009-05-06,10:43:27
39.973565,116.334106,0,230,39939.4468981481,2009-05-06,10:43:32
39.973555,116.334094,0,230,39939.4469560185,2009-05-06,10:43:37
39.973555,116.334094,0,230,39939.4469907407,2009-05-06,10:43:40
39.973555,116.334089,0,230,39939.4470138889,2009-05-06,10:43:42
39.973549,116.334047,0,230,39939.4470717593,2009-05-06,10:43:47
39.973548,116.333941,0,230,39939.4471296296,2009-05-06,10:43:52
39.973548,116.333889,0,231,39939.4471875,2009-05-06,10:43:57
39.973551,116.333861,0,231,39939.4472453704,2009-05-06,10:44:02
39.973567,116.333772,0,231,39939.4473032407,2009-05-06,10:44:07
39.973579,116.333782,0,231,39939.4473611111,2009-05-06,10:44:12
39.973584,116.333801,0,231,39939.4474768518,2009-05-06,10:44:22
39.973535,116.333899,0,231,39939.4475347222,2009-05-06,10:44:27
39.973525,116.333981,0,231,39939.4475925926,2009-05-06,10:44:32
39.973485,116.334144,0,231,39939.447650463,2009-05-06,10:44:37
39.973493,116.334196,0,231,39939.4477083333,2009-05-06,10:44:42
39.973501,116.334226,0,231,39939.4477662037,2009-05-06,10:44:47
39.973512,116.334143,0,231,39939.4479976852,2009-05-06,10:45:07
39.973513,116.334135,0,231,39939.4480555556,2009-05-06,10:45:12
39.973513,116.334135,0,231,39939.4481481481,2009-05-06,10:45:20
39.973512,116.334128,0,231,39939.4481712963,2009-05-06,10:45:22
39.973472,116.334145,0,231,39939.4482291667,2009-05-06,10:45:27
39.973439,116.334166,0,231,39939.448287037,2009-05-06,10:45:32
39.973439,116.334166,0,231,39939.4483449074,2009-05-06,10:45:37
39.973439,116.334166,0,231,39939.4483796296,2009-05-06,10:45:40
39.973439,116.33417,0,231,39939.4484027778,2009-05-06,10:45:42
39.973426,116.334215,0,231,39939.4484606481,2009-05-06,10:45:47
39.973432,116.334227,0,231,39939.4485185185,2009-05-06,10:45:52
39.973468,116.334093,0,231,39939.4485763889,2009-05-06,10:45:57
39.973475,116.334115,0,231,39939.4486342593,2009-05-06,10:46:02
39.973475,116.334102,0,231,39939.4486921296,2009-05-06,10:46:07
39.973458,116.334211,0,231,39939.44875,2009-05-06,10:46:12
39.973442,116.33428,0,231,39939.4488078704,2009-05-06,10:46:17
39.973454,116.334261,0,231,39939.4488657407,2009-05-06,10:46:22
39.97345,116.334293,0,231,39939.4489236111,2009-05-06,10:46:27
39.973466,116.334265,0,231,39939.4489814815,2009-05-06,10:46:32
39.973457,116.334294,0,232,39939.4490393519,2009-05-06,10:46:37
39.973457,116.334275,0,232,39939.4490972222,2009-05-06,10:46:42
39.973451,116.33414,0,233,39939.4491550926,2009-05-06,10:46:47
39.973463,116.333959,0,233,39939.449212963,2009-05-06,10:46:52
39.973473,116.333911,0,233,39939.4492708333,2009-05-06,10:46:57
39.973505,116.333815,0,233,39939.4493287037,2009-05-06,10:47:02
39.973531,116.333791,0,232,39939.4493865741,2009-05-06,10:47:07
39.973557,116.333719,0,232,39939.4494444444,2009-05-06,10:47:12
39.973545,116.333704,0,233,39939.4495023148,2009-05-06,10:47:17
39.973542,116.333792,0,232,39939.4495601852,2009-05-06,10:47:22
39.973542,116.333792,0,232,39939.4495949074,2009-05-06,10:47:25
39.97354,116.333795,0,232,39939.4496180556,2009-05-06,10:47:27
39.973543,116.333851,0,232,39939.4496759259,2009-05-06,10:47:32
39.973515,116.333971,0,232,39939.4497337963,2009-05-06,10:47:37
39.97347,116.334094,0,232,39939.4497916667,2009-05-06,10:47:42
39.973453,116.334188,0,232,39939.449849537,2009-05-06,10:47:47
39.973453,116.334198,0,233,39939.4499074074,2009-05-06,10:47:52
39.973463,116.334139,0,233,39939.4499652778,2009-05-06,10:47:57
39.973472,116.334053,0,233,39939.4500231481,2009-05-06,10:48:02
39.973462,116.334017,0,233,39939.4500810185,2009-05-06,10:48:07
39.973462,116.334017,0,233,39939.4501157407,2009-05-06,10:48:10
39.973465,116.334018,0,233,39939.4501388889,2009-05-06,10:48:12
39.973456,116.334,0,234,39939.4501967593,2009-05-06,10:48:17
39.973456,116.334,0,234,39939.4502314815,2009-05-06,10:48:20
39.973455,116.333994,0,234,39939.4502546296,2009-05-06,10:48:22
39.974785,116.332019,0,220,39939.4555787037,2009-05-06,10:56:02
39.974843,116.33204,0,209,39939.4556365741,2009-05-06,10:56:07
39.97487,116.332022,0,213,39939.4556944444,2009-05-06,10:56:12
39.974883,116.332015,0,215,39939.4557523148,2009-05-06,10:56:17
39.974931,116.332064,0,216,39939.4558101852,2009-05-06,10:56:22
39.974972,116.332123,0,218,39939.4558680556,2009-05-06,10:56:27
39.974997,116.332127,0,215,39939.4559259259,2009-05-06,10:56:32
39.974971,116.332171,0,223,39939.4559837963,2009-05-06,10:56:37
39.975012,116.332264,0,230,39939.4560416667,2009-05-06,10:56:42
39.975029,116.3323,0,239,39939.456099537,2009-05-06,10:56:47
39.975013,116.332358,0,242,39939.4561574074,2009-05-06,10:56:52
39.975,116.332413,0,245,39939.4562152778,2009-05-06,10:56:57
39.97494,116.332422,0,225,39939.4562731481,2009-05-06,10:57:02
39.974898,116.33252,0,212,39939.4563310185,2009-05-06,10:57:07
39.974896,116.332576,0,209,39939.4563888889,2009-05-06,10:57:12
39.974892,116.33263,0,211,39939.4564467593,2009-05-06,10:57:17
39.974874,116.332749,0,206,39939.4565046296,2009-05-06,10:57:22
39.974848,116.332831,0,204,39939.4565625,2009-05-06,10:57:27
39.974824,116.332914,0,203,39939.4566203704,2009-05-06,10:57:32
39.974821,116.332972,0,200,39939.4566782407,2009-05-06,10:57:37
39.974826,116.333026,0,197,39939.4567361111,2009-05-06,10:57:42
39.974824,116.333093,0,195,39939.4567939815,2009-05-06,10:57:47
39.974826,116.333135,0,196,39939.4568518519,2009-05-06,10:57:52
39.974831,116.333194,0,195,39939.4569097222,2009-05-06,10:57:57
39.97481,116.333251,0,195,39939.4569675926,2009-05-06,10:58:02
39.974803,116.333273,0,196,39939.457025463,2009-05-06,10:58:07
39.97481,116.333286,0,196,39939.4570833333,2009-05-06,10:58:12
39.974835,116.333324,0,196,39939.4571412037,2009-05-06,10:58:17
39.974847,116.333362,0,197,39939.4571990741,2009-05-06,10:58:22
39.974873,116.333383,0,197,39939.4572569444,2009-05-06,10:58:27
39.974907,116.333416,0,196,39939.4573148148,2009-05-06,10:58:32
39.974955,116.333423,0,196,39939.4573726852,2009-05-06,10:58:37
39.974998,116.333431,0,195,39939.4574305556,2009-05-06,10:58:42
39.97507,116.333443,0,195,39939.4574884259,2009-05-06,10:58:47
39.978934,116.333688,0,229,39939.4578935185,2009-05-06,10:59:22
39.975754,116.333189,0,121,39939.4579513889,2009-05-06,10:59:27
39.974768,116.33368,0,129,39939.4580092593,2009-05-06,10:59:32
39.974741,116.333746,0,130,39939.4580671296,2009-05-06,10:59:37
39.974727,116.333778,0,132,39939.458125,2009-05-06,10:59:42
39.974697,116.333822,0,130,39939.4581828704,2009-05-06,10:59:47
39.974712,116.333898,0,131,39939.4582407407,2009-05-06,10:59:52
39.974732,116.333934,0,134,39939.4582986111,2009-05-06,10:59:57
39.974765,116.333986,0,135,39939.4583564815,2009-05-06,11:00:02
39.974797,116.33401,0,139,39939.4584143519,2009-05-06,11:00:07
39.974803,116.334037,0,139,39939.4584722222,2009-05-06,11:00:12
39.975047,116.333979,0,152,39939.4609606481,2009-05-06,11:03:47
39.980524,116.332597,0,115,39939.4615393518,2009-05-06,11:04:37
39.981369,116.332496,0,113,39939.4615972222,2009-05-06,11:04:42
39.982449,116.332494,0,211,39939.4616550926,2009-05-06,11:04:47
39.983187,116.332405,0,168,39939.461712963,2009-05-06,11:04:52
39.984006,116.33227,0,167,39939.4617708333,2009-05-06,11:04:57
39.984856,116.332081,0,166,39939.4618287037,2009-05-06,11:05:02
39.985805,116.331959,0,163,39939.4618865741,2009-05-06,11:05:07
39.986723,116.33185,0,160,39939.4619444444,2009-05-06,11:05:12
39.987625,116.331794,0,158,39939.4620023148,2009-05-06,11:05:17
39.988454,116.331816,0,158,39939.4620601852,2009-05-06,11:05:22
39.989187,116.331835,0,158,39939.4621180556,2009-05-06,11:05:27
39.989874,116.331856,0,160,39939.4621759259,2009-05-06,11:05:32
39.990485,116.331875,0,161,39939.4622337963,2009-05-06,11:05:37
39.990959,116.331897,0,161,39939.4622916667,2009-05-06,11:05:42
39.991401,116.331889,0,162,39939.462349537,2009-05-06,11:05:47
39.991746,116.331917,0,162,39939.4624074074,2009-05-06,11:05:52
39.991965,116.332041,0,163,39939.4624652778,2009-05-06,11:05:57
39.991535,116.331456,0,173,39939.4626967593,2009-05-06,11:06:17
39.991547,116.331492,0,181,39939.4627546296,2009-05-06,11:06:22
39.991535,116.331514,0,182,39939.4628125,2009-05-06,11:06:27
39.991529,116.331526,0,184,39939.4628703704,2009-05-06,11:06:32
39.991546,116.331532,0,187,39939.4629282407,2009-05-06,11:06:37
39.991567,116.331546,0,187,39939.4629861111,2009-05-06,11:06:42
39.991627,116.331566,0,189,39939.4630439815,2009-05-06,11:06:47
39.991801,116.331572,0,189,39939.4631018518,2009-05-06,11:06:52
39.99207,116.331562,0,188,39939.4631597222,2009-05-06,11:06:57
39.992826,116.331713,0,190,39939.4632175926,2009-05-06,11:07:02
39.993632,116.331737,0,192,39939.463275463,2009-05-06,11:07:07
39.994646,116.331679,0,191,39939.4633333333,2009-05-06,11:07:12
39.995623,116.331653,0,188,39939.4633912037,2009-05-06,11:07:17
39.996552,116.331568,0,186,39939.4634490741,2009-05-06,11:07:22
39.997478,116.331495,0,179,39939.4635069444,2009-05-06,11:07:27
39.998456,116.331405,0,169,39939.4635648148,2009-05-06,11:07:32
39.999416,116.331358,0,159,39939.4636226852,2009-05-06,11:07:37
40.000375,116.331294,0,155,39939.4636805556,2009-05-06,11:07:42
40.001284,116.331236,0,156,39939.4637384259,2009-05-06,11:07:47
40.002186,116.331174,0,159,39939.4637962963,2009-05-06,11:07:52
40.003065,116.331133,0,160,39939.4638541667,2009-05-06,11:07:57
40.003828,116.331102,0,155,39939.463912037,2009-05-06,11:08:02
40.004607,116.331085,0,145,39939.4639699074,2009-05-06,11:08:07
40.005399,116.331052,0,142,39939.4640277778,2009-05-06,11:08:12
40.006203,116.330979,0,147,39939.4640856481,2009-05-06,11:08:17
40.007017,116.330815,0,147,39939.4641435185,2009-05-06,11:08:22
40.007822,116.330469,0,153,39939.4642013889,2009-05-06,11:08:27
40.008605,116.32998,0,159,39939.4642592593,2009-05-06,11:08:32
40.009301,116.329333,0,166,39939.4643171296,2009-05-06,11:08:37
40.009959,116.328601,0,165,39939.464375,2009-05-06,11:08:42
40.010625,116.327838,0,160,39939.4644328704,2009-05-06,11:08:47
40.011258,116.327073,0,157,39939.4644907407,2009-05-06,11:08:52
40.01189,116.32632,0,154,39939.4645486111,2009-05-06,11:08:57
40.012547,116.325563,0,154,39939.4646064815,2009-05-06,11:09:02
40.013196,116.324817,0,156,39939.4646643519,2009-05-06,11:09:07
40.013844,116.324066,0,160,39939.4647222222,2009-05-06,11:09:12
40.014502,116.323318,0,162,39939.4647800926,2009-05-06,11:09:17
40.015126,116.322594,0,163,39939.464837963,2009-05-06,11:09:22
40.015773,116.321855,0,165,39939.4648958333,2009-05-06,11:09:27
40.016424,116.321171,0,167,39939.4649537037,2009-05-06,11:09:32
40.017005,116.32052,0,168,39939.4650115741,2009-05-06,11:09:37
40.017627,116.319932,0,168,39939.4650694444,2009-05-06,11:09:42
40.018369,116.319449,0,168,39939.4651273148,2009-05-06,11:09:47
40.019136,116.31907,0,168,39939.4651851852,2009-05-06,11:09:52
40.01988,116.318765,0,161,39939.4652430556,2009-05-06,11:09:57
40.020631,116.318479,0,158,39939.4653009259,2009-05-06,11:10:02
40.021442,116.318186,0,154,39939.4653587963,2009-05-06,11:10:07
40.022246,116.317883,0,154,39939.4654166667,2009-05-06,11:10:12
40.023029,116.317563,0,154,39939.465474537,2009-05-06,11:10:17
40.023815,116.317239,0,153,39939.4655324074,2009-05-06,11:10:22
40.024589,116.316969,0,149,39939.4655902778,2009-05-06,11:10:27
40.025359,116.316646,0,146,39939.4656481481,2009-05-06,11:10:32
40.026146,116.316305,0,144,39939.4657060185,2009-05-06,11:10:37
40.026923,116.315997,0,141,39939.4657638889,2009-05-06,11:10:42
40.027699,116.315681,0,141,39939.4658217593,2009-05-06,11:10:47
40.02849,116.315377,0,139,39939.4658796296,2009-05-06,11:10:52
40.029256,116.315071,0,137,39939.4659375,2009-05-06,11:10:57
40.029946,116.314818,0,131,39939.4659953704,2009-05-06,11:11:02
40.030545,116.314603,0,125,39939.4660532407,2009-05-06,11:11:07
40.031012,116.314411,0,127,39939.4661111111,2009-05-06,11:11:12
40.031356,116.314295,0,137,39939.4661689815,2009-05-06,11:11:17
40.031649,116.314164,0,145,39939.4662268519,2009-05-06,11:11:22
40.031785,116.314112,0,154,39939.4662847222,2009-05-06,11:11:27
40.031829,116.314125,0,161,39939.4663425926,2009-05-06,11:11:32
40.031852,116.314105,0,169,39939.466400463,2009-05-06,11:11:37
40.031861,116.3141,0,177,39939.4664583333,2009-05-06,11:11:42
40.03184,116.314113,0,183,39939.4665162037,2009-05-06,11:11:47
40.031853,116.314112,0,192,39939.4665740741,2009-05-06,11:11:52
40.031832,116.314088,0,199,39939.4666319444,2009-05-06,11:11:57
40.031812,116.314072,0,207,39939.4666898148,2009-05-06,11:12:02
40.031832,116.314092,0,216,39939.4667476852,2009-05-06,11:12:07
40.031911,116.313934,0,223,39939.4668055556,2009-05-06,11:12:12
40.032092,116.313709,0,231,39939.4668634259,2009-05-06,11:12:17
40.032408,116.313318,0,245,39939.4669212963,2009-05-06,11:12:22
40.034047,116.3131,0,238,39939.4669791667,2009-05-06,11:12:27
40.03487,116.312666,0,222,39939.467037037,2009-05-06,11:12:32
40.035546,116.312219,0,201,39939.4670949074,2009-05-06,11:12:37
40.036133,116.311812,0,176,39939.4671527778,2009-05-06,11:12:42
40.036687,116.311368,0,161,39939.4672106481,2009-05-06,11:12:47
40.037213,116.310924,0,151,39939.4672685185,2009-05-06,11:12:52
40.037728,116.310405,0,140,39939.4673263889,2009-05-06,11:12:57
40.038273,116.309724,0,130,39939.4673842593,2009-05-06,11:13:02
40.038853,116.309008,0,131,39939.4674421296,2009-05-06,11:13:07
40.039467,116.308344,0,133,39939.4675,2009-05-06,11:13:12
40.04015,116.307853,0,135,39939.4675578704,2009-05-06,11:13:17
40.040939,116.30744,0,130,39939.4676157407,2009-05-06,11:13:22
40.041722,116.30702,0,131,39939.4676736111,2009-05-06,11:13:27
40.042506,116.306591,0,130,39939.4677314815,2009-05-06,11:13:32
40.043288,116.306031,0,122,39939.4677893519,2009-05-06,11:13:37
40.044015,116.305466,0,118,39939.4678472222,2009-05-06,11:13:42
40.044704,116.304917,0,121,39939.4679050926,2009-05-06,11:13:47
40.045395,116.304366,0,123,39939.467962963,2009-05-06,11:13:52
40.046055,116.303824,0,123,39939.4680208333,2009-05-06,11:13:57
40.046756,116.303256,0,120,39939.4680787037,2009-05-06,11:14:02
40.047454,116.302723,0,121,39939.4681365741,2009-05-06,11:14:07
40.048143,116.302214,0,122,39939.4681944444,2009-05-06,11:14:12
40.04874,116.301873,0,121,39939.4682523148,2009-05-06,11:14:17
40.049245,116.30167,0,120,39939.4683101852,2009-05-06,11:14:22
40.049654,116.301479,0,123,39939.4683680556,2009-05-06,11:14:27
40.050019,116.301288,0,129,39939.4684259259,2009-05-06,11:14:32
40.050319,116.301091,0,131,39939.4684837963,2009-05-06,11:14:37
40.050523,116.300991,0,135,39939.4685416667,2009-05-06,11:14:42
40.05066,116.300959,0,140,39939.468599537,2009-05-06,11:14:47
40.050749,116.300942,0,149,39939.4686574074,2009-05-06,11:14:52
40.050762,116.300903,0,165,39939.4687152778,2009-05-06,11:14:57
40.050716,116.300889,0,180,39939.4687731481,2009-05-06,11:15:02
40.050707,116.300896,0,186,39939.4688310185,2009-05-06,11:15:07
40.050705,116.300911,0,188,39939.4688888889,2009-05-06,11:15:12
40.050719,116.300919,0,188,39939.4689467593,2009-05-06,11:15:17
40.050755,116.300934,0,189,39939.4690046296,2009-05-06,11:15:22
40.050695,116.300886,0,192,39939.4690625,2009-05-06,11:15:27
40.050726,116.300723,0,194,39939.4691203704,2009-05-06,11:15:32
40.051158,116.300435,0,199,39939.4691782407,2009-05-06,11:15:37
40.051846,116.300124,0,207,39939.4692361111,2009-05-06,11:15:42
40.052675,116.299715,0,215,39939.4692939815,2009-05-06,11:15:47
40.053551,116.299271,0,225,39939.4693518518,2009-05-06,11:15:52
40.054392,116.29885,0,232,39939.4694097222,2009-05-06,11:15:57
40.055191,116.298422,0,236,39939.4694675926,2009-05-06,11:16:02
40.05601,116.297975,0,239,39939.469525463,2009-05-06,11:16:07
40.056816,116.297539,0,239,39939.4695833333,2009-05-06,11:16:12
40.05759,116.29712,0,234,39939.4696412037,2009-05-06,11:16:17
40.058345,116.296737,0,222,39939.4696990741,2009-05-06,11:16:22
40.059126,116.296317,0,208,39939.4697569444,2009-05-06,11:16:27
40.059887,116.295917,0,201,39939.4698148148,2009-05-06,11:16:32
40.060625,116.29554,0,197,39939.4698726852,2009-05-06,11:16:37
40.061331,116.295006,0,195,39939.4699305556,2009-05-06,11:16:42
40.062012,116.294325,0,194,39939.4699884259,2009-05-06,11:16:47
40.062708,116.293668,0,200,39939.4700462963,2009-05-06,11:16:52
40.063423,116.293113,0,204,39939.4701041667,2009-05-06,11:16:57
40.070526,116.304786,0,364,39939.4710300926,2009-05-06,11:18:17
40.069808,116.305842,0,193,39939.471087963,2009-05-06,11:18:22
40.069662,116.306948,0,153,39939.4711458333,2009-05-06,11:18:27
40.069695,116.307997,0,150,39939.4712037037,2009-05-06,11:18:32
40.069714,116.30899,0,153,39939.4712615741,2009-05-06,11:18:37
40.069728,116.310009,0,149,39939.4713194444,2009-05-06,11:18:42
40.069689,116.310911,0,154,39939.4713773148,2009-05-06,11:18:47
40.069639,116.311632,0,170,39939.4714351852,2009-05-06,11:18:52
40.069616,116.312282,0,184,39939.4714930556,2009-05-06,11:18:57
40.069601,116.312813,0,193,39939.4715509259,2009-05-06,11:19:02
40.069621,116.31325,0,198,39939.4716087963,2009-05-06,11:19:07
40.069642,116.313462,0,209,39939.4716666667,2009-05-06,11:19:12
40.069661,116.313495,0,220,39939.471724537,2009-05-06,11:19:17
40.06966,116.31348,0,227,39939.4717824074,2009-05-06,11:19:22
40.069653,116.313489,0,238,39939.4718402778,2009-05-06,11:19:27
40.069646,116.313463,0,236,39939.4718981481,2009-05-06,11:19:32
40.069631,116.31345,0,235,39939.4719560185,2009-05-06,11:19:37
40.069618,116.31344,0,234,39939.4720138889,2009-05-06,11:19:42
40.069618,116.31344,0,234,39939.4720486111,2009-05-06,11:19:45
40.069613,116.313432,0,234,39939.4720717593,2009-05-06,11:19:47
40.069607,116.313423,0,233,39939.4721296296,2009-05-06,11:19:52
40.069618,116.313423,0,233,39939.4721875,2009-05-06,11:19:57
40.069658,116.313487,0,228,39939.4722453704,2009-05-06,11:20:02
40.069773,116.313717,0,216,39939.4723032407,2009-05-06,11:20:07
40.069891,116.314444,0,205,39939.4723611111,2009-05-06,11:20:12
40.069901,116.315389,0,213,39939.4724189815,2009-05-06,11:20:17
40.069868,116.316442,0,225,39939.4724768519,2009-05-06,11:20:22
40.069936,116.317343,0,225,39939.4725347222,2009-05-06,11:20:27
40.069899,116.318551,0,217,39939.4725925926,2009-05-06,11:20:32
40.069819,116.319854,0,211,39939.472650463,2009-05-06,11:20:37
40.069713,116.321159,0,205,39939.4727083333,2009-05-06,11:20:42
40.069649,116.322323,0,201,39939.4727662037,2009-05-06,11:20:47
40.069598,116.323529,0,197,39939.4728240741,2009-05-06,11:20:52
40.069575,116.324746,0,195,39939.4728819444,2009-05-06,11:20:57
40.069557,116.325903,0,193,39939.4729398148,2009-05-06,11:21:02
40.069518,116.326983,0,191,39939.4729976852,2009-05-06,11:21:07
40.069493,116.327857,0,193,39939.4730555556,2009-05-06,11:21:12
40.069498,116.328548,0,194,39939.4731134259,2009-05-06,11:21:17
40.069494,116.329086,0,195,39939.4731712963,2009-05-06,11:21:22
40.069519,116.329545,0,197,39939.4732291667,2009-05-06,11:21:27
40.069535,116.329878,0,201,39939.473287037,2009-05-06,11:21:32
40.069471,116.329988,0,194,39939.4733449074,2009-05-06,11:21:37
40.069428,116.32995,0,194,39939.4734027778,2009-05-06,11:21:42
40.069363,116.329862,0,189,39939.4734606481,2009-05-06,11:21:47
40.069352,116.329833,0,188,39939.4735185185,2009-05-06,11:21:52
40.069383,116.329903,0,174,39939.4735763889,2009-05-06,11:21:57
40.069388,116.329862,0,172,39939.4736342593,2009-05-06,11:22:02
40.069388,116.329862,0,172,39939.4736689815,2009-05-06,11:22:05
40.069394,116.329868,0,172,39939.4736921296,2009-05-06,11:22:07
40.069387,116.329881,0,171,39939.47375,2009-05-06,11:22:12
40.069414,116.330033,0,172,39939.4738078704,2009-05-06,11:22:17
40.069514,116.330387,0,182,39939.4738657407,2009-05-06,11:22:22
40.069557,116.331376,0,199,39939.4739236111,2009-05-06,11:22:27
40.06948,116.332725,0,200,39939.4739814815,2009-05-06,11:22:32
40.069478,116.333991,0,193,39939.4740393519,2009-05-06,11:22:37
40.069409,116.33523,0,186,39939.4740972222,2009-05-06,11:22:42
40.069363,116.336434,0,186,39939.4741550926,2009-05-06,11:22:47
40.069288,116.337567,0,176,39939.474212963,2009-05-06,11:22:52
40.069292,116.338658,0,169,39939.4742708333,2009-05-06,11:22:57
40.069283,116.339704,0,163,39939.4743287037,2009-05-06,11:23:02
40.069346,116.34077,0,164,39939.4743865741,2009-05-06,11:23:07
40.069486,116.341828,0,162,39939.4744444444,2009-05-06,11:23:12
40.069566,116.342866,0,160,39939.4745023148,2009-05-06,11:23:17
40.069545,116.343887,0,157,39939.4745601852,2009-05-06,11:23:22
40.069529,116.344897,0,153,39939.4746180556,2009-05-06,11:23:27
40.069484,116.345935,0,150,39939.4746759259,2009-05-06,11:23:32
40.069369,116.346997,0,148,39939.4747337963,2009-05-06,11:23:37
40.06925,116.348083,0,144,39939.4747916667,2009-05-06,11:23:42
40.069214,116.349161,0,137,39939.474849537,2009-05-06,11:23:47
40.069209,116.350234,0,135,39939.4749074074,2009-05-06,11:23:52
40.069194,116.3513,0,130,39939.4749652778,2009-05-06,11:23:57
40.069157,116.352223,0,126,39939.4750231481,2009-05-06,11:24:02
40.069134,116.352924,0,122,39939.4750810185,2009-05-06,11:24:07
40.069129,116.353489,0,121,39939.4751388889,2009-05-06,11:24:12
40.069129,116.353981,0,120,39939.4751967593,2009-05-06,11:24:17
40.069068,116.354256,0,126,39939.4752546296,2009-05-06,11:24:22
40.068936,116.354371,0,133,39939.4753125,2009-05-06,11:24:27
40.068841,116.354376,0,141,39939.4753703704,2009-05-06,11:24:32
40.068838,116.354398,0,148,39939.4754282407,2009-05-06,11:24:37
40.068838,116.354398,0,148,39939.475462963,2009-05-06,11:24:40
40.068837,116.354405,0,150,39939.4754861111,2009-05-06,11:24:42
40.06885,116.354415,0,151,39939.4755439815,2009-05-06,11:24:47
40.068865,116.354424,0,152,39939.4756018519,2009-05-06,11:24:52
40.068882,116.354438,0,152,39939.4756597222,2009-05-06,11:24:57
40.068889,116.354452,0,153,39939.4757175926,2009-05-06,11:25:02
40.068889,116.354452,0,153,39939.4757523148,2009-05-06,11:25:05
40.068893,116.354458,0,153,39939.475775463,2009-05-06,11:25:07
40.068907,116.35448,0,154,39939.4758333333,2009-05-06,11:25:12
40.068934,116.354509,0,154,39939.4758912037,2009-05-06,11:25:17
40.06897,116.354551,0,155,39939.4759490741,2009-05-06,11:25:22
40.069024,116.354739,0,155,39939.4760069444,2009-05-06,11:25:27
40.069149,116.355583,0,151,39939.4760648148,2009-05-06,11:25:32
40.069241,116.356763,0,147,39939.4761226852,2009-05-06,11:25:37
40.069223,116.357975,0,135,39939.4761805556,2009-05-06,11:25:42
40.069182,116.35913,0,118,39939.4762384259,2009-05-06,11:25:47
40.069134,116.360215,0,91,39939.4762962963,2009-05-06,11:25:52
40.069033,116.361251,0,66,39939.4763541667,2009-05-06,11:25:57
40.068894,116.362282,0,52,39939.476412037,2009-05-06,11:26:02
40.068682,116.363358,0,53,39939.4764699074,2009-05-06,11:26:07
40.06843,116.364424,0,58,39939.4765277778,2009-05-06,11:26:12
40.068108,116.365444,0,57,39939.4765856481,2009-05-06,11:26:17
40.067728,116.366424,0,57,39939.4766435185,2009-05-06,11:26:22
40.067318,116.367379,0,62,39939.4767013889,2009-05-06,11:26:27
40.066912,116.368318,0,66,39939.4767592593,2009-05-06,11:26:32
40.066495,116.369284,0,64,39939.4768171296,2009-05-06,11:26:37
40.066072,116.370245,0,62,39939.476875,2009-05-06,11:26:42
40.065661,116.371207,0,64,39939.4769328704,2009-05-06,11:26:47
40.065262,116.372137,0,65,39939.4769907407,2009-05-06,11:26:52
40.064867,116.373057,0,71,39939.4770486111,2009-05-06,11:26:57
40.064497,116.373978,0,75,39939.4771064815,2009-05-06,11:27:02
40.064132,116.374904,0,71,39939.4771643518,2009-05-06,11:27:07
40.063737,116.375836,0,68,39939.4772222222,2009-05-06,11:27:12
40.063361,116.376732,0,67,39939.4772800926,2009-05-06,11:27:17
40.062967,116.37763,0,67,39939.477337963,2009-05-06,11:27:22
40.062595,116.378503,0,69,39939.4773958333,2009-05-06,11:27:27
40.06223,116.37937,0,78,39939.4774537037,2009-05-06,11:27:32
40.061873,116.380246,0,86,39939.4775115741,2009-05-06,11:27:37
40.061504,116.381092,0,89,39939.4775694444,2009-05-06,11:27:42
40.06113,116.381979,0,89,39939.4776273148,2009-05-06,11:27:47
40.060746,116.382873,0,89,39939.4776851852,2009-05-06,11:27:52
40.060378,116.383779,0,90,39939.4777430556,2009-05-06,11:27:57
40.059961,116.384751,0,85,39939.4778009259,2009-05-06,11:28:02
40.059547,116.385712,0,79,39939.4778587963,2009-05-06,11:28:07
40.059149,116.386644,0,76,39939.4779166667,2009-05-06,11:28:12
40.058762,116.387568,0,77,39939.477974537,2009-05-06,11:28:17
40.058366,116.388486,0,82,39939.4780324074,2009-05-06,11:28:22
40.057973,116.389414,0,86,39939.4780902778,2009-05-06,11:28:27
40.057589,116.390335,0,89,39939.4781481481,2009-05-06,11:28:32
40.05721,116.391231,0,82,39939.4782060185,2009-05-06,11:28:37
40.056819,116.392162,0,83,39939.4782638889,2009-05-06,11:28:42
40.056418,116.393074,0,83,39939.4783217593,2009-05-06,11:28:47
40.056037,116.393993,0,82,39939.4783796296,2009-05-06,11:28:52
40.055651,116.394908,0,84,39939.4784375,2009-05-06,11:28:57
40.055267,116.395828,0,86,39939.4784953704,2009-05-06,11:29:02
40.05489,116.396735,0,88,39939.4785532407,2009-05-06,11:29:07
40.054506,116.397623,0,92,39939.4786111111,2009-05-06,11:29:12
40.054118,116.398493,0,92,39939.4786689815,2009-05-06,11:29:17
40.053757,116.399325,0,94,39939.4787268518,2009-05-06,11:29:22
40.0534,116.400144,0,99,39939.4787847222,2009-05-06,11:29:27
40.053048,116.400952,0,104,39939.4788425926,2009-05-06,11:29:32
40.052724,116.401777,0,107,39939.478900463,2009-05-06,11:29:37
40.052446,116.402466,0,105,39939.4789583333,2009-05-06,11:29:42
40.052201,116.403007,0,101,39939.4790162037,2009-05-06,11:29:47
40.051971,116.403484,0,104,39939.4790740741,2009-05-06,11:29:52
40.051778,116.403912,0,111,39939.4791319444,2009-05-06,11:29:57
40.051639,116.404236,0,115,39939.4791898148,2009-05-06,11:30:02
40.051533,116.404477,0,119,39939.4792476852,2009-05-06,11:30:07
40.051458,116.404635,0,123,39939.4793055556,2009-05-06,11:30:12
40.051407,116.404737,0,127,39939.4793634259,2009-05-06,11:30:17
40.051387,116.404748,0,128,39939.4794212963,2009-05-06,11:30:22
40.051386,116.404746,0,129,39939.4794791667,2009-05-06,11:30:27
40.051387,116.404748,0,130,39939.479537037,2009-05-06,11:30:32
40.051385,116.404749,0,131,39939.4795949074,2009-05-06,11:30:37
40.051377,116.404754,0,131,39939.4796527778,2009-05-06,11:30:42
40.051372,116.404756,0,131,39939.4797106481,2009-05-06,11:30:47
40.051371,116.404764,0,130,39939.4797685185,2009-05-06,11:30:52
40.051371,116.404764,0,130,39939.4798032407,2009-05-06,11:30:55
40.051375,116.404762,0,129,39939.4798263889,2009-05-06,11:30:57
40.051369,116.404748,0,129,39939.4798842593,2009-05-06,11:31:02
40.051351,116.404733,0,129,39939.4799421296,2009-05-06,11:31:07
40.051338,116.404723,0,129,39939.48,2009-05-06,11:31:12
40.051326,116.404705,0,130,39939.4800578704,2009-05-06,11:31:17
40.051326,116.404696,0,130,39939.4801157407,2009-05-06,11:31:22
40.051326,116.404696,0,130,39939.480150463,2009-05-06,11:31:25
40.051331,116.404696,0,130,39939.4801736111,2009-05-06,11:31:27
40.051332,116.404706,0,130,39939.4802314815,2009-05-06,11:31:32
40.051332,116.404726,0,130,39939.4802893519,2009-05-06,11:31:37
40.05133,116.404747,0,130,39939.4803472222,2009-05-06,11:31:42
40.051342,116.404772,0,130,39939.4804050926,2009-05-06,11:31:47
40.051374,116.404794,0,131,39939.480462963,2009-05-06,11:31:52
40.051417,116.404809,0,131,39939.4805208333,2009-05-06,11:31:57
40.051451,116.404821,0,131,39939.4805787037,2009-05-06,11:32:02
40.051474,116.404845,0,131,39939.4806365741,2009-05-06,11:32:07
40.051506,116.404859,0,132,39939.4806944444,2009-05-06,11:32:12
40.051533,116.404863,0,132,39939.4807523148,2009-05-06,11:32:17
40.051556,116.404868,0,132,39939.4808101852,2009-05-06,11:32:22
40.051584,116.404879,0,133,39939.4808680556,2009-05-06,11:32:27
40.05162,116.404896,0,134,39939.4809259259,2009-05-06,11:32:32
40.051656,116.404922,0,135,39939.4809837963,2009-05-06,11:32:37
40.051689,116.404925,0,136,39939.4810416667,2009-05-06,11:32:42
40.051716,116.404937,0,137,39939.481099537,2009-05-06,11:32:47
40.051734,116.404958,0,139,39939.4811574074,2009-05-06,11:32:52
40.051748,116.404972,0,140,39939.4812152778,2009-05-06,11:32:57
40.051748,116.404972,0,140,39939.48125,2009-05-06,11:33:00
40.051748,116.404976,0,141,39939.4812731481,2009-05-06,11:33:02
40.051739,116.404986,0,141,39939.4813310185,2009-05-06,11:33:07
40.051763,116.405003,0,141,39939.4813888889,2009-05-06,11:33:12
40.051784,116.405023,0,141,39939.4814467593,2009-05-06,11:33:17
40.051797,116.405048,0,142,39939.4815046296,2009-05-06,11:33:22
40.05181,116.405078,0,143,39939.4815625,2009-05-06,11:33:27
40.051822,116.405104,0,143,39939.4816203704,2009-05-06,11:33:32
40.051819,116.405101,0,143,39939.4816782407,2009-05-06,11:33:37
40.051819,116.405101,0,143,39939.481712963,2009-05-06,11:33:40
40.051821,116.405105,0,140,39939.4817361111,2009-05-06,11:33:42
40.05182,116.405134,0,141,39939.4817939815,2009-05-06,11:33:47
40.051835,116.405095,0,140,39939.4818518519,2009-05-06,11:33:52
40.051849,116.405076,0,140,39939.4819097222,2009-05-06,11:33:57
40.051858,116.405066,0,140,39939.4819675926,2009-05-06,11:34:02
40.051866,116.405061,0,140,39939.482025463,2009-05-06,11:34:07
40.051866,116.405061,0,140,39939.4820601852,2009-05-06,11:34:10
40.051872,116.405057,0,140,39939.4820833333,2009-05-06,11:34:12
40.051885,116.405054,0,140,39939.4821412037,2009-05-06,11:34:17
40.051967,116.405104,0,140,39939.4821990741,2009-05-06,11:34:22
40.052097,116.405189,0,147,39939.4822569444,2009-05-06,11:34:27
40.0521,116.405156,0,165,39939.4823148148,2009-05-06,11:34:32
40.051976,116.40531,0,187,39939.4823726852,2009-05-06,11:34:37
40.051945,116.405421,0,206,39939.4824305556,2009-05-06,11:34:42
40.051943,116.405502,0,244,39939.4824884259,2009-05-06,11:34:47
40.052002,116.405502,0,258,39939.4825462963,2009-05-06,11:34:52
40.051998,116.405518,0,266,39939.4826041667,2009-05-06,11:34:57
40.051995,116.405524,0,266,39939.482662037,2009-05-06,11:35:02
40.051995,116.405524,0,266,39939.4826967593,2009-05-06,11:35:05
40.051991,116.405526,0,266,39939.4827199074,2009-05-06,11:35:07
40.051982,116.40554,0,267,39939.4827777778,2009-05-06,11:35:12
40.051985,116.405575,0,268,39939.4828356481,2009-05-06,11:35:17
40.052014,116.405606,0,269,39939.4828935185,2009-05-06,11:35:22
40.051963,116.405727,0,275,39939.4829513889,2009-05-06,11:35:27
40.051983,116.405679,0,284,39939.4830092593,2009-05-06,11:35:32
40.051841,116.405648,0,287,39939.4830671296,2009-05-06,11:35:37
40.051758,116.405644,0,288,39939.483125,2009-05-06,11:35:42
40.051759,116.405665,0,296,39939.4831828704,2009-05-06,11:35:47
40.051777,116.405727,0,297,39939.4832407407,2009-05-06,11:35:52
40.051814,116.405807,0,298,39939.4832986111,2009-05-06,11:35:57
40.051858,116.405884,0,294,39939.4833564815,2009-05-06,11:36:02
40.05191,116.405931,0,273,39939.4834143519,2009-05-06,11:36:07
40.051963,116.405944,0,258,39939.4834722222,2009-05-06,11:36:12
40.052008,116.405989,0,235,39939.4835300926,2009-05-06,11:36:17
40.052089,116.406055,0,212,39939.483587963,2009-05-06,11:36:22
40.052135,116.406128,0,188,39939.4836458333,2009-05-06,11:36:27
40.052167,116.406201,0,183,39939.4837037037,2009-05-06,11:36:32
40.052184,116.406273,0,170,39939.4837615741,2009-05-06,11:36:37
40.052224,116.40631,0,163,39939.4838194444,2009-05-06,11:36:42
40.052233,116.406388,0,158,39939.4838773148,2009-05-06,11:36:47
40.052228,116.406428,0,153,39939.4839351852,2009-05-06,11:36:52
40.052217,116.406432,0,148,39939.4839930556,2009-05-06,11:36:57
40.052207,116.406462,0,145,39939.4840509259,2009-05-06,11:37:02
40.052172,116.406495,0,141,39939.4841087963,2009-05-06,11:37:07
40.052132,116.40654,0,138,39939.4841666667,2009-05-06,11:37:12
40.052098,116.406613,0,141,39939.484224537,2009-05-06,11:37:17
40.052079,116.406714,0,142,39939.4842824074,2009-05-06,11:37:22
40.052045,116.406726,0,141,39939.4843402778,2009-05-06,11:37:27
40.05203,116.406717,0,141,39939.4843981481,2009-05-06,11:37:32
40.051986,116.406727,0,141,39939.4844560185,2009-05-06,11:37:37
40.051954,116.406721,0,140,39939.4845138889,2009-05-06,11:37:42
40.051924,116.406698,0,135,39939.4845717593,2009-05-06,11:37:47
40.051901,116.406654,0,132,39939.4846296296,2009-05-06,11:37:52
40.051871,116.406612,0,132,39939.4846875,2009-05-06,11:37:57
40.051829,116.406595,0,133,39939.4847453704,2009-05-06,11:38:02
40.051789,116.406569,0,135,39939.4848032407,2009-05-06,11:38:07
40.051748,116.406505,0,136,39939.4848611111,2009-05-06,11:38:12
40.051701,116.406485,0,140,39939.4849189815,2009-05-06,11:38:17
40.051651,116.40646,0,146,39939.4849768518,2009-05-06,11:38:22
40.051581,116.40643,0,149,39939.4850347222,2009-05-06,11:38:27
40.051525,116.406398,0,154,39939.4850925926,2009-05-06,11:38:32
40.051469,116.40638,0,158,39939.485150463,2009-05-06,11:38:37
40.051432,116.406344,0,164,39939.4852083333,2009-05-06,11:38:42
40.051405,116.406317,0,164,39939.4852662037,2009-05-06,11:38:47
40.051405,116.406317,0,164,39939.4853009259,2009-05-06,11:38:50
40.051397,116.406311,0,165,39939.4853240741,2009-05-06,11:38:52
40.051392,116.406278,0,162,39939.4853819444,2009-05-06,11:38:57
40.051366,116.406235,0,162,39939.4854398148,2009-05-06,11:39:02
40.051334,116.406223,0,162,39939.4854976852,2009-05-06,11:39:07
40.051312,116.406196,0,162,39939.4855555556,2009-05-06,11:39:12
40.051295,116.406143,0,164,39939.4856134259,2009-05-06,11:39:17
40.051268,116.406075,0,165,39939.4856712963,2009-05-06,11:39:22
40.051233,116.406049,0,166,39939.4857291667,2009-05-06,11:39:27
40.051205,116.40602,0,167,39939.485787037,2009-05-06,11:39:32
40.051085,116.406036,0,164,39939.4858449074,2009-05-06,11:39:37
40.051039,116.406035,0,165,39939.4859027778,2009-05-06,11:39:42
40.050998,116.406034,0,166,39939.4859606481,2009-05-06,11:39:47
40.050918,116.406053,0,167,39939.4860185185,2009-05-06,11:39:52
40.050876,116.405963,0,169,39939.4860763889,2009-05-06,11:39:57
40.050789,116.405897,0,169,39939.4861342593,2009-05-06,11:40:02
40.050763,116.40585,0,170,39939.4861921296,2009-05-06,11:40:07
40.050706,116.405801,0,170,39939.48625,2009-05-06,11:40:12
40.050649,116.405763,0,172,39939.4863078704,2009-05-06,11:40:17
40.050603,116.405704,0,172,39939.4863657407,2009-05-06,11:40:22
40.050579,116.405647,0,172,39939.4864236111,2009-05-06,11:40:27
40.050552,116.405591,0,168,39939.4864814815,2009-05-06,11:40:32
40.050502,116.405554,0,168,39939.4865393518,2009-05-06,11:40:37
40.050449,116.405525,0,169,39939.4865972222,2009-05-06,11:40:42
40.050411,116.405509,0,162,39939.4866550926,2009-05-06,11:40:47
40.050353,116.405484,0,161,39939.486712963,2009-05-06,11:40:52
40.050318,116.405444,0,163,39939.4867708333,2009-05-06,11:40:57
40.050273,116.405431,0,163,39939.4868287037,2009-05-06,11:41:02
40.050252,116.405374,0,160,39939.4868865741,2009-05-06,11:41:07
40.050199,116.405347,0,158,39939.4869444444,2009-05-06,11:41:12
40.050139,116.405325,0,156,39939.4870023148,2009-05-06,11:41:17
40.050083,116.405284,0,154,39939.4870601852,2009-05-06,11:41:22
40.050032,116.405269,0,154,39939.4871180556,2009-05-06,11:41:27
40.049966,116.405273,0,154,39939.4871759259,2009-05-06,11:41:32
40.049888,116.405267,0,152,39939.4872337963,2009-05-06,11:41:37
40.049787,116.405266,0,145,39939.4872916667,2009-05-06,11:41:42
40.049723,116.405246,0,142,39939.487349537,2009-05-06,11:41:47
40.049587,116.405248,0,134,39939.4874074074,2009-05-06,11:41:52
40.04954,116.405246,0,128,39939.4874652778,2009-05-06,11:41:57
40.049502,116.405224,0,120,39939.4875231481,2009-05-06,11:42:02
40.049448,116.405219,0,119,39939.4875810185,2009-05-06,11:42:07
40.049385,116.405235,0,118,39939.4876388889,2009-05-06,11:42:12
40.049322,116.405232,0,117,39939.4876967593,2009-05-06,11:42:17
40.049239,116.405241,0,116,39939.4877546296,2009-05-06,11:42:22
40.049172,116.405228,0,116,39939.4878125,2009-05-06,11:42:27
40.049119,116.405229,0,114,39939.4878703704,2009-05-06,11:42:32
40.049036,116.405222,0,115,39939.4879282407,2009-05-06,11:42:37
40.049015,116.405253,0,115,39939.4879861111,2009-05-06,11:42:42
40.048953,116.405236,0,115,39939.4880439815,2009-05-06,11:42:47
40.048917,116.40521,0,112,39939.4881018519,2009-05-06,11:42:52
40.048854,116.4052,0,112,39939.4881597222,2009-05-06,11:42:57
40.048795,116.405192,0,118,39939.4882175926,2009-05-06,11:43:02
40.048761,116.405169,0,116,39939.488275463,2009-05-06,11:43:07
40.048729,116.405137,0,118,39939.4883333333,2009-05-06,11:43:12
40.048684,116.405111,0,114,39939.4883912037,2009-05-06,11:43:17
40.048622,116.405069,0,115,39939.4884490741,2009-05-06,11:43:22
40.048565,116.405052,0,112,39939.4885069444,2009-05-06,11:43:27
40.048503,116.40501,0,105,39939.4885648148,2009-05-06,11:43:32
40.048451,116.405005,0,101,39939.4886226852,2009-05-06,11:43:37
40.048362,116.40497,0,99,39939.4886805556,2009-05-06,11:43:42
40.048298,116.404962,0,103,39939.4887384259,2009-05-06,11:43:47
40.048225,116.404927,0,107,39939.4887962963,2009-05-06,11:43:52
40.048185,116.404919,0,106,39939.4888541667,2009-05-06,11:43:57
40.04812,116.404923,0,106,39939.488912037,2009-05-06,11:44:02
40.048041,116.404919,0,106,39939.4889699074,2009-05-06,11:44:07
40.048007,116.404906,0,105,39939.4890277778,2009-05-06,11:44:12
40.047979,116.404888,0,106,39939.4890856481,2009-05-06,11:44:17
40.047957,116.40484,0,108,39939.4891435185,2009-05-06,11:44:22
40.047951,116.404784,0,110,39939.4892013889,2009-05-06,11:44:27
40.047905,116.40474,0,105,39939.4892592593,2009-05-06,11:44:32
40.047888,116.404715,0,107,39939.4893171296,2009-05-06,11:44:37
40.047854,116.404626,0,108,39939.489375,2009-05-06,11:44:42
40.047822,116.404593,0,110,39939.4894328704,2009-05-06,11:44:47
40.047808,116.404532,0,112,39939.4894907407,2009-05-06,11:44:52
40.04783,116.404456,0,110,39939.4895486111,2009-05-06,11:44:57
40.047872,116.404398,0,107,39939.4896064815,2009-05-06,11:45:02
40.047874,116.40432,0,107,39939.4896643519,2009-05-06,11:45:07
40.047884,116.40425,0,109,39939.4897222222,2009-05-06,11:45:12
40.04788,116.404167,0,109,39939.4897800926,2009-05-06,11:45:17
40.047836,116.404047,0,101,39939.489837963,2009-05-06,11:45:22
40.047821,116.403973,0,101,39939.4898958333,2009-05-06,11:45:27
40.047795,116.403912,0,103,39939.4899537037,2009-05-06,11:45:32
40.047739,116.403888,0,103,39939.4900115741,2009-05-06,11:45:37
40.047691,116.403885,0,103,39939.4900694444,2009-05-06,11:45:42
40.047637,116.403866,0,102,39939.4901273148,2009-05-06,11:45:47
40.047598,116.403849,0,103,39939.4901851852,2009-05-06,11:45:52
40.047606,116.403802,0,103,39939.4902430556,2009-05-06,11:45:57
40.047605,116.403783,0,104,39939.4903009259,2009-05-06,11:46:02
40.047583,116.403743,0,104,39939.4903587963,2009-05-06,11:46:07
40.047553,116.403632,0,103,39939.4904166667,2009-05-06,11:46:12
40.047487,116.403356,0,103,39939.490474537,2009-05-06,11:46:17
40.047518,116.403352,0,103,39939.4905324074,2009-05-06,11:46:22
40.047519,116.403365,0,104,39939.4905902778,2009-05-06,11:46:27
40.048427,116.402776,0,386,39939.4952314815,2009-05-06,11:53:08
40.04865,116.40294,0,255,39939.4952893518,2009-05-06,11:53:13
40.048626,116.402991,0,264,39939.4953472222,2009-05-06,11:53:18
40.048611,116.403064,0,265,39939.4954050926,2009-05-06,11:53:23
40.048603,116.403172,0,264,39939.495462963,2009-05-06,11:53:28
40.048563,116.403247,0,265,39939.4955208333,2009-05-06,11:53:33
40.048579,116.403339,0,263,39939.4955787037,2009-05-06,11:53:38
40.048598,116.403459,0,260,39939.4956365741,2009-05-06,11:53:43
40.048585,116.40348,0,262,39939.4956944444,2009-05-06,11:53:48
40.048601,116.403471,0,262,39939.4957523148,2009-05-06,11:53:53
40.048206,116.403493,0,310,39939.4958101852,2009-05-06,11:53:58
40.048105,116.403443,0,316,39939.4958680556,2009-05-06,11:54:03
40.048042,116.403692,0,289,39939.4959259259,2009-05-06,11:54:08
40.04801,116.403779,0,272,39939.4959837963,2009-05-06,11:54:13
40.048008,116.403917,0,266,39939.4960416667,2009-05-06,11:54:18
40.047968,116.404024,0,259,39939.496099537,2009-05-06,11:54:23
40.047942,116.404104,0,248,39939.4961574074,2009-05-06,11:54:28
40.047913,116.40417,0,235,39939.4962152778,2009-05-06,11:54:33
40.047878,116.404248,0,233,39939.4962731482,2009-05-06,11:54:38
40.047831,116.404325,0,235,39939.4963310185,2009-05-06,11:54:43
40.047779,116.404412,0,236,39939.4963888889,2009-05-06,11:54:48
40.047748,116.404463,0,236,39939.4964467593,2009-05-06,11:54:53
40.04778,116.40449,0,236,39939.4965046296,2009-05-06,11:54:58
40.047832,116.404539,0,226,39939.4965625,2009-05-06,11:55:03
40.04785,116.404578,0,221,39939.4966203704,2009-05-06,11:55:08
40.047968,116.404747,0,199,39939.4966782407,2009-05-06,11:55:13
40.047969,116.404801,0,196,39939.4967361111,2009-05-06,11:55:18
40.048002,116.4049,0,190,39939.4967939815,2009-05-06,11:55:23
40.04803,116.404937,0,179,39939.4968518519,2009-05-06,11:55:28
40.048059,116.404985,0,168,39939.4969097222,2009-05-06,11:55:33
40.048054,116.405028,0,162,39939.4969675926,2009-05-06,11:55:38
40.048053,116.405063,0,157,39939.497025463,2009-05-06,11:55:43
40.048054,116.405117,0,158,39939.4970833333,2009-05-06,11:55:48
40.048085,116.405229,0,168,39939.4971412037,2009-05-06,11:55:53
40.048135,116.405311,0,173,39939.4971990741,2009-05-06,11:55:58
40.048194,116.405325,0,172,39939.4972569444,2009-05-06,11:56:03
40.048257,116.405331,0,166,39939.4973148148,2009-05-06,11:56:08
40.048335,116.405356,0,155,39939.4973726852,2009-05-06,11:56:13
40.048388,116.405366,0,151,39939.4974305556,2009-05-06,11:56:18
40.048444,116.405345,0,140,39939.4974884259,2009-05-06,11:56:23
40.048494,116.40533,0,134,39939.4975462963,2009-05-06,11:56:28
40.048561,116.405289,0,115,39939.4976041667,2009-05-06,11:56:33
40.048637,116.405288,0,102,39939.497662037,2009-05-06,11:56:38
40.048701,116.405232,0,99,39939.4977199074,2009-05-06,11:56:43
40.048762,116.405219,0,98,39939.4977777778,2009-05-06,11:56:48
40.048825,116.405222,0,93,39939.4978356481,2009-05-06,11:56:53
40.048881,116.405228,0,93,39939.4978935185,2009-05-06,11:56:58
40.048932,116.405237,0,97,39939.4979513889,2009-05-06,11:57:03
40.048983,116.40521,0,99,39939.4980092593,2009-05-06,11:57:08
40.04904,116.405201,0,104,39939.4980671296,2009-05-06,11:57:13
40.04911,116.405207,0,100,39939.498125,2009-05-06,11:57:18
40.049177,116.405199,0,105,39939.4981828704,2009-05-06,11:57:23
40.049237,116.40519,0,102,39939.4982407407,2009-05-06,11:57:28
40.049286,116.405219,0,99,39939.4982986111,2009-05-06,11:57:33
40.049339,116.405228,0,97,39939.4983564815,2009-05-06,11:57:38
40.049393,116.405256,0,95,39939.4984143519,2009-05-06,11:57:43
40.04944,116.405283,0,101,39939.4984722222,2009-05-06,11:57:48
40.049498,116.405266,0,99,39939.4985300926,2009-05-06,11:57:53
40.049557,116.405283,0,107,39939.498587963,2009-05-06,11:57:58
40.049611,116.40533,0,113,39939.4986458333,2009-05-06,11:58:03
40.049689,116.405322,0,112,39939.4987037037,2009-05-06,11:58:08
40.049778,116.4053,0,107,39939.4987615741,2009-05-06,11:58:13
40.049824,116.405298,0,114,39939.4988194444,2009-05-06,11:58:18
40.049878,116.405295,0,123,39939.4988773148,2009-05-06,11:58:23
40.049905,116.405312,0,121,39939.498900463,2009-05-06,11:58:25
40.049956,116.405333,0,122,39939.4989583333,2009-05-06,11:58:30
40.050006,116.405346,0,124,39939.4990162037,2009-05-06,11:58:35
40.050069,116.40537,0,127,39939.4990740741,2009-05-06,11:58:40
40.050128,116.405393,0,131,39939.4991319444,2009-05-06,11:58:45
40.05019,116.405429,0,132,39939.4991898148,2009-05-06,11:58:50
40.050242,116.405464,0,133,39939.4992476852,2009-05-06,11:58:55
40.050279,116.405526,0,136,39939.4993055556,2009-05-06,11:59:00
40.050329,116.405546,0,136,39939.4993634259,2009-05-06,11:59:05
40.050381,116.40555,0,140,39939.4994212963,2009-05-06,11:59:10
40.050434,116.405561,0,146,39939.4994791667,2009-05-06,11:59:15
40.050488,116.40559,0,151,39939.499537037,2009-05-06,11:59:20
40.050515,116.405581,0,137,39939.4995949074,2009-05-06,11:59:25
40.050558,116.405599,0,134,39939.4996527778,2009-05-06,11:59:30
40.050593,116.405637,0,130,39939.4997106481,2009-05-06,11:59:35
40.050621,116.405672,0,128,39939.4997685185,2009-05-06,11:59:40
40.050673,116.405737,0,124,39939.4998263889,2009-05-06,11:59:45
40.050767,116.405826,0,113,39939.4998842593,2009-05-06,11:59:50
40.050857,116.405926,0,105,39939.4999421296,2009-05-06,11:59:55
40.05091,116.405948,0,103,39939.5,2009-05-06,12:00:00
40.050976,116.405945,0,99,39939.5000578704,2009-05-06,12:00:05
40.051025,116.405953,0,98,39939.5001157407,2009-05-06,12:00:10
40.051086,116.405956,0,101,39939.5001736111,2009-05-06,12:00:15
40.051142,116.406009,0,104,39939.5002314815,2009-05-06,12:00:20
40.051182,116.406083,0,110,39939.5002893518,2009-05-06,12:00:25
40.051213,116.406113,0,109,39939.5003472222,2009-05-06,12:00:30
40.051233,116.406138,0,106,39939.5004050926,2009-05-06,12:00:35
40.051238,116.406164,0,105,39939.500462963,2009-05-06,12:00:40
40.051246,116.406208,0,105,39939.5005208333,2009-05-06,12:00:45
40.051245,116.406246,0,103,39939.5005787037,2009-05-06,12:00:50
40.051218,116.406309,0,102,39939.5006365741,2009-05-06,12:00:55
40.051231,116.406337,0,100,39939.5006944444,2009-05-06,12:01:00
40.051263,116.406344,0,98,39939.5007523148,2009-05-06,12:01:05
40.051288,116.406356,0,96,39939.5008101852,2009-05-06,12:01:10
40.051254,116.406391,0,94,39939.5008680556,2009-05-06,12:01:15
40.051214,116.406446,0,92,39939.5009259259,2009-05-06,12:01:20
40.051362,116.406052,0,3,39939.5011574074,2009-05-06,12:01:40
40.05122,116.40607,0,94,39939.5012152778,2009-05-06,12:01:45
40.051208,116.406002,0,102,39939.5012731481,2009-05-06,12:01:50
40.051208,116.406002,0,102,39939.5013078704,2009-05-06,12:01:53
40.051211,116.406006,0,103,39939.5013310185,2009-05-06,12:01:55
40.051274,116.405998,0,102,39939.5013888889,2009-05-06,12:02:00
40.051295,116.405998,0,101,39939.5014467593,2009-05-06,12:02:05
40.051311,116.405975,0,101,39939.5015046296,2009-05-06,12:02:10
40.051297,116.40596,0,101,39939.5015625,2009-05-06,12:02:15
40.051351,116.405962,0,100,39939.5016203704,2009-05-06,12:02:20
40.051404,116.405924,0,100,39939.5016782407,2009-05-06,12:02:25
40.051487,116.405896,0,101,39939.5017361111,2009-05-06,12:02:30
40.051618,116.405833,0,101,39939.5017939815,2009-05-06,12:02:35
40.051827,116.405779,0,101,39939.5018518518,2009-05-06,12:02:40
40.051958,116.405723,0,102,39939.5019097222,2009-05-06,12:02:45
40.052046,116.405693,0,103,39939.5019675926,2009-05-06,12:02:50
40.052163,116.405704,0,104,39939.502025463,2009-05-06,12:02:55
40.052276,116.405683,0,106,39939.5020833333,2009-05-06,12:03:00
40.052331,116.405653,0,107,39939.5021412037,2009-05-06,12:03:05
40.052356,116.405632,0,108,39939.5021990741,2009-05-06,12:03:10
40.052406,116.405605,0,108,39939.5022569444,2009-05-06,12:03:15
40.05244,116.405582,0,108,39939.5023148148,2009-05-06,12:03:20
40.052437,116.405573,0,108,39939.5023726852,2009-05-06,12:03:25
40.052437,116.405573,0,108,39939.5024074074,2009-05-06,12:03:28
40.052436,116.405571,0,108,39939.5024305556,2009-05-06,12:03:30
40.052425,116.405529,0,108,39939.5024884259,2009-05-06,12:03:35
40.052385,116.40544,0,105,39939.5025462963,2009-05-06,12:03:40
40.052366,116.405439,0,105,39939.5026041667,2009-05-06,12:03:45
40.052256,116.405211,0,107,39939.502662037,2009-05-06,12:03:50
40.052053,116.405047,0,109,39939.5027199074,2009-05-06,12:03:55
40.051786,116.404856,0,104,39939.5027777778,2009-05-06,12:04:00
40.051724,116.404713,0,99,39939.5028356481,2009-05-06,12:04:05
40.051697,116.404664,0,98,39939.5028935185,2009-05-06,12:04:10
40.051703,116.404682,0,95,39939.5029513889,2009-05-06,12:04:15
40.051703,116.404682,0,95,39939.5029861111,2009-05-06,12:04:18
40.051697,116.404681,0,95,39939.5030092593,2009-05-06,12:04:20
40.051687,116.404683,0,94,39939.5030671296,2009-05-06,12:04:25
40.051687,116.404683,0,94,39939.5031018518,2009-05-06,12:04:28
40.051686,116.404684,0,94,39939.503125,2009-05-06,12:04:30
40.051662,116.404666,0,98,39939.5031828704,2009-05-06,12:04:35
40.051656,116.404669,0,102,39939.5032407407,2009-05-06,12:04:40
40.051656,116.404667,0,102,39939.5032986111,2009-05-06,12:04:45
40.05166,116.404665,0,102,39939.5033564815,2009-05-06,12:04:50
40.05166,116.404665,0,102,39939.5033912037,2009-05-06,12:04:53
40.05166,116.404662,0,102,39939.5034143519,2009-05-06,12:04:55
40.051661,116.404652,0,102,39939.5034722222,2009-05-06,12:05:00
40.051677,116.404623,0,102,39939.5035300926,2009-05-06,12:05:05
40.051698,116.404618,0,102,39939.503587963,2009-05-06,12:05:10
40.051785,116.404597,0,103,39939.5036458333,2009-05-06,12:05:15
40.051951,116.404464,0,103,39939.5037037037,2009-05-06,12:05:20
40.052186,116.404141,0,105,39939.5037615741,2009-05-06,12:05:25
40.052525,116.403738,0,106,39939.5038194444,2009-05-06,12:05:30
40.052909,116.403124,0,107,39939.5038773148,2009-05-06,12:05:35
40.053285,116.401981,0,107,39939.5039351852,2009-05-06,12:05:40
40.05368,116.400741,0,107,39939.5039930556,2009-05-06,12:05:45
40.054148,116.399455,0,107,39939.5040509259,2009-05-06,12:05:50
40.054479,116.39818,0,103,39939.5041087963,2009-05-06,12:05:55
40.054883,116.397073,0,102,39939.5041666667,2009-05-06,12:06:00
40.055336,116.395971,0,103,39939.504224537,2009-05-06,12:06:05
40.055753,116.394939,0,103,39939.5042824074,2009-05-06,12:06:10
40.056142,116.393958,0,102,39939.5043402778,2009-05-06,12:06:15
40.056543,116.392966,0,101,39939.5043981481,2009-05-06,12:06:20
40.056947,116.391969,0,101,39939.5044560185,2009-05-06,12:06:25
40.057374,116.391014,0,101,39939.5045138889,2009-05-06,12:06:30
40.0578,116.390007,0,100,39939.5045717593,2009-05-06,12:06:35
40.058214,116.389051,0,100,39939.5046296296,2009-05-06,12:06:40
40.058601,116.388124,0,99,39939.5046875,2009-05-06,12:06:45
40.058987,116.387197,0,99,39939.5047453704,2009-05-06,12:06:50
40.059419,116.38625,0,99,39939.5048032407,2009-05-06,12:06:55
40.059866,116.385306,0,100,39939.5048611111,2009-05-06,12:07:00
40.06027,116.384351,0,101,39939.5049189815,2009-05-06,12:07:05
40.060695,116.383358,0,103,39939.5049768519,2009-05-06,12:07:10
40.061113,116.382342,0,104,39939.5050347222,2009-05-06,12:07:15
40.061484,116.381369,0,104,39939.5050925926,2009-05-06,12:07:20
40.061902,116.380378,0,104,39939.505150463,2009-05-06,12:07:25
40.062322,116.379384,0,105,39939.5052083333,2009-05-06,12:07:30
40.062772,116.378406,0,107,39939.5052662037,2009-05-06,12:07:35
40.063175,116.37745,0,109,39939.5053240741,2009-05-06,12:07:40
40.063566,116.376493,0,111,39939.5053819444,2009-05-06,12:07:45
40.063964,116.375516,0,112,39939.5054398148,2009-05-06,12:07:50
40.064396,116.374519,0,112,39939.5054976852,2009-05-06,12:07:55
40.064793,116.373535,0,110,39939.5055555556,2009-05-06,12:08:00
40.065179,116.372531,0,109,39939.5056134259,2009-05-06,12:08:05
40.065573,116.37153,0,109,39939.5056712963,2009-05-06,12:08:10
40.065991,116.370533,0,111,39939.5057291667,2009-05-06,12:08:15
40.066435,116.36959,0,112,39939.505787037,2009-05-06,12:08:20
40.066861,116.36866,0,113,39939.5058449074,2009-05-06,12:08:25
40.067265,116.367722,0,114,39939.5059027778,2009-05-06,12:08:30
40.067679,116.366779,0,114,39939.5059606481,2009-05-06,12:08:35
40.068064,116.365826,0,110,39939.5060185185,2009-05-06,12:08:40
40.068396,116.364844,0,111,39939.5060763889,2009-05-06,12:08:45
40.068651,116.363848,0,105,39939.5061342593,2009-05-06,12:08:50
40.068873,116.362828,0,97,39939.5061921296,2009-05-06,12:08:55
40.06904,116.361661,0,94,39939.50625,2009-05-06,12:09:00
40.069119,116.360502,0,93,39939.5063078704,2009-05-06,12:09:05
40.069153,116.359364,0,92,39939.5063657407,2009-05-06,12:09:10
40.069164,116.358237,0,94,39939.5064236111,2009-05-06,12:09:15
40.069161,116.357112,0,92,39939.5064814815,2009-05-06,12:09:20
40.069163,116.356063,0,89,39939.5065393519,2009-05-06,12:09:25
40.069152,116.355285,0,83,39939.5065972222,2009-05-06,12:09:30
40.069144,116.354705,0,81,39939.5066550926,2009-05-06,12:09:35
40.069163,116.354238,0,78,39939.506712963,2009-05-06,12:09:40
40.069173,116.353878,0,77,39939.5067708333,2009-05-06,12:09:45
40.069162,116.35371,0,78,39939.5068287037,2009-05-06,12:09:50
40.06914,116.353717,0,80,39939.5068865741,2009-05-06,12:09:55
40.069124,116.353698,0,81,39939.5069444444,2009-05-06,12:10:00
40.069104,116.353694,0,83,39939.5070023148,2009-05-06,12:10:05
40.06913,116.353717,0,83,39939.5070601852,2009-05-06,12:10:10
40.06914,116.353712,0,80,39939.5071180556,2009-05-06,12:10:15
40.069149,116.353713,0,78,39939.5071759259,2009-05-06,12:10:20
40.069157,116.353724,0,77,39939.5072337963,2009-05-06,12:10:25
40.069165,116.353749,0,76,39939.5072916667,2009-05-06,12:10:30
40.069184,116.353771,0,75,39939.507349537,2009-05-06,12:10:35
40.069188,116.353797,0,74,39939.5074074074,2009-05-06,12:10:40
40.069178,116.353823,0,73,39939.5074652778,2009-05-06,12:10:45
40.069171,116.353845,0,73,39939.5075231481,2009-05-06,12:10:50
40.069168,116.353847,0,72,39939.5075810185,2009-05-06,12:10:55
40.069168,116.353847,0,72,39939.5076157407,2009-05-06,12:10:58
40.069167,116.353842,0,72,39939.5076388889,2009-05-06,12:11:00
40.068849,116.355814,0,0,39939.5082175926,2009-05-06,12:11:50
40.06931,116.354891,0,106,39939.508275463,2009-05-06,12:11:55
40.069406,116.354732,0,108,39939.5083333333,2009-05-06,12:12:00
40.069477,116.354668,0,118,39939.5083912037,2009-05-06,12:12:05
40.069514,116.354642,0,117,39939.5084490741,2009-05-06,12:12:10
40.069575,116.354665,0,111,39939.5085069444,2009-05-06,12:12:15
40.069625,116.354637,0,104,39939.5085648148,2009-05-06,12:12:20
40.069675,116.354634,0,98,39939.5086226852,2009-05-06,12:12:25
40.06974,116.354598,0,95,39939.5086805556,2009-05-06,12:12:30
40.069789,116.354603,0,100,39939.5087384259,2009-05-06,12:12:35
40.069827,116.354611,0,98,39939.5087962963,2009-05-06,12:12:40
40.06985,116.354623,0,97,39939.5088541667,2009-05-06,12:12:45
40.069867,116.35463,0,98,39939.508912037,2009-05-06,12:12:50
40.069899,116.354652,0,97,39939.5089699074,2009-05-06,12:12:55
40.069938,116.354647,0,95,39939.5090277778,2009-05-06,12:13:00
40.06998,116.354636,0,95,39939.5090856481,2009-05-06,12:13:05
40.070027,116.354645,0,95,39939.5091435185,2009-05-06,12:13:10
40.070074,116.354647,0,95,39939.5092013889,2009-05-06,12:13:15
40.070116,116.354637,0,95,39939.5092592593,2009-05-06,12:13:20
40.070168,116.354638,0,93,39939.5093171296,2009-05-06,12:13:25
40.07021,116.354628,0,93,39939.509375,2009-05-06,12:13:30
40.070263,116.354613,0,93,39939.5094328704,2009-05-06,12:13:35
40.070303,116.354577,0,94,39939.5094907407,2009-05-06,12:13:40
40.070355,116.354553,0,95,39939.5095486111,2009-05-06,12:13:45
40.070388,116.354524,0,96,39939.5096064815,2009-05-06,12:13:50
40.070428,116.35448,0,98,39939.5096643518,2009-05-06,12:13:55
40.070472,116.354453,0,99,39939.5097222222,2009-05-06,12:14:00
40.07052,116.354413,0,97,39939.5097800926,2009-05-06,12:14:05
40.070569,116.354383,0,93,39939.509837963,2009-05-06,12:14:10
40.070616,116.35435,0,91,39939.5098958333,2009-05-06,12:14:15
40.070656,116.354308,0,89,39939.5099537037,2009-05-06,12:14:20
40.070694,116.354282,0,88,39939.5100115741,2009-05-06,12:14:25
40.070734,116.354249,0,86,39939.5100694444,2009-05-06,12:14:30
40.070774,116.354225,0,84,39939.5101273148,2009-05-06,12:14:35
40.070819,116.354185,0,84,39939.5101851852,2009-05-06,12:14:40
40.070855,116.354143,0,85,39939.5102430556,2009-05-06,12:14:45
40.070896,116.354094,0,86,39939.5103009259,2009-05-06,12:14:50
40.070959,116.354053,0,82,39939.5103587963,2009-05-06,12:14:55
40.070996,116.353991,0,82,39939.5104166667,2009-05-06,12:15:00
40.070998,116.353935,0,82,39939.510474537,2009-05-06,12:15:05
40.070993,116.353896,0,83,39939.5105324074,2009-05-06,12:15:10
40.070954,116.353854,0,82,39939.5105902778,2009-05-06,12:15:15
40.070926,116.353799,0,84,39939.5106481481,2009-05-06,12:15:20
40.070902,116.353744,0,84,39939.5107060185,2009-05-06,12:15:25
40.070877,116.353701,0,84,39939.5107638889,2009-05-06,12:15:30
40.070842,116.353641,0,85,39939.5108217593,2009-05-06,12:15:35
40.070824,116.353617,0,86,39939.5108796296,2009-05-06,12:15:40
40.070809,116.353585,0,87,39939.5109375,2009-05-06,12:15:45
40.070784,116.353551,0,86,39939.5109953704,2009-05-06,12:15:50
40.070774,116.353516,0,86,39939.5110532407,2009-05-06,12:15:55
40.070747,116.353471,0,86,39939.5111111111,2009-05-06,12:16:00
40.070712,116.35342,0,85,39939.5111689815,2009-05-06,12:16:05
40.070668,116.353373,0,85,39939.5112268519,2009-05-06,12:16:10
40.070639,116.35334,0,86,39939.5112847222,2009-05-06,12:16:15
40.070616,116.353293,0,87,39939.5113425926,2009-05-06,12:16:20
40.070586,116.353251,0,87,39939.511400463,2009-05-06,12:16:25
40.070576,116.353214,0,87,39939.5114583333,2009-05-06,12:16:30
40.070545,116.353163,0,87,39939.5115162037,2009-05-06,12:16:35
40.070508,116.353117,0,86,39939.5115740741,2009-05-06,12:16:40
40.070473,116.353067,0,84,39939.5116319444,2009-05-06,12:16:45
40.07047,116.353067,0,84,39939.5116898148,2009-05-06,12:16:50
40.070469,116.353066,0,83,39939.5117476852,2009-05-06,12:16:55
40.070469,116.353066,0,83,39939.5117824074,2009-05-06,12:16:58
40.070462,116.353064,0,83,39939.5118055556,2009-05-06,12:17:00
40.070456,116.353044,0,84,39939.5118634259,2009-05-06,12:17:05
40.070449,116.353049,0,83,39939.5119212963,2009-05-06,12:17:10
40.070444,116.353048,0,83,39939.5119791667,2009-05-06,12:17:15
40.070444,116.353048,0,83,39939.5120138889,2009-05-06,12:17:18
40.07045,116.353054,0,83,39939.512037037,2009-05-06,12:17:20
40.070457,116.353064,0,83,39939.5120949074,2009-05-06,12:17:25
40.070454,116.353064,0,83,39939.5121527778,2009-05-06,12:17:30
40.070455,116.353067,0,83,39939.5122106481,2009-05-06,12:17:35
40.070455,116.353067,0,83,39939.5122453704,2009-05-06,12:17:38
40.070455,116.353062,0,83,39939.5122685185,2009-05-06,12:17:40
40.07048,116.353059,0,84,39939.5123263889,2009-05-06,12:17:45
40.07048,116.35306,0,85,39939.5123842593,2009-05-06,12:17:50
40.070482,116.353065,0,85,39939.5124421296,2009-05-06,12:17:55
40.070484,116.353071,0,85,39939.5125,2009-05-06,12:18:00
40.070485,116.353074,0,85,39939.5125578704,2009-05-06,12:18:05
40.070485,116.353077,0,86,39939.5126157407,2009-05-06,12:18:10
40.070484,116.35308,0,86,39939.5126736111,2009-05-06,12:18:15
40.070484,116.35308,0,86,39939.5127314815,2009-05-06,12:18:20
40.070483,116.35308,0,86,39939.5127893519,2009-05-06,12:18:25
40.070482,116.353079,0,86,39939.5128472222,2009-05-06,12:18:30
40.070478,116.353078,0,86,39939.5129050926,2009-05-06,12:18:35
40.070476,116.353073,0,87,39939.512962963,2009-05-06,12:18:40
40.070476,116.353073,0,87,39939.5129976852,2009-05-06,12:18:43
40.070475,116.353076,0,87,39939.5130208333,2009-05-06,12:18:45
40.070458,116.353057,0,88,39939.5130787037,2009-05-06,12:18:50
40.070457,116.353048,0,88,39939.5131365741,2009-05-06,12:18:55
40.07046,116.353035,0,88,39939.5131944444,2009-05-06,12:19:00
40.070516,116.353138,0,88,39939.5132523148,2009-05-06,12:19:05
40.070663,116.353371,0,86,39939.5133101852,2009-05-06,12:19:10
40.070864,116.353652,0,86,39939.5133680556,2009-05-06,12:19:15
40.070989,116.353859,0,85,39939.5134259259,2009-05-06,12:19:20
40.071109,116.35404,0,84,39939.5134837963,2009-05-06,12:19:25
40.071176,116.354119,0,84,39939.5135416667,2009-05-06,12:19:30
40.071303,116.354378,0,83,39939.513599537,2009-05-06,12:19:35
40.071533,116.354752,0,82,39939.5136574074,2009-05-06,12:19:40
40.071791,116.355171,0,82,39939.5137152778,2009-05-06,12:19:45
40.071996,116.355536,0,81,39939.5137731481,2009-05-06,12:19:50
40.072199,116.355886,0,79,39939.5138310185,2009-05-06,12:19:55
40.072424,116.356289,0,79,39939.5138888889,2009-05-06,12:20:00
40.072596,116.356577,0,79,39939.5139467593,2009-05-06,12:20:05
40.072758,116.35683,0,78,39939.5140046296,2009-05-06,12:20:10
40.072911,116.357121,0,77,39939.5140625,2009-05-06,12:20:15
40.073083,116.357459,0,75,39939.5141203704,2009-05-06,12:20:20
40.073194,116.357729,0,73,39939.5141782407,2009-05-06,12:20:25
40.07332,116.358118,0,73,39939.5142361111,2009-05-06,12:20:30
40.073462,116.358581,0,72,39939.5142939815,2009-05-06,12:20:35
40.073558,116.359007,0,70,39939.5143518519,2009-05-06,12:20:40
40.073624,116.359315,0,68,39939.5144097222,2009-05-06,12:20:45
40.073615,116.35939,0,68,39939.5144675926,2009-05-06,12:20:50
40.073615,116.359398,0,68,39939.514525463,2009-05-06,12:20:55
40.073615,116.359398,0,68,39939.5145601852,2009-05-06,12:20:58
40.073615,116.359394,0,68,39939.5145833333,2009-05-06,12:21:00
40.073618,116.359414,0,67,39939.5146412037,2009-05-06,12:21:05
40.073647,116.359577,0,69,39939.5146990741,2009-05-06,12:21:10
40.073775,116.359937,0,73,39939.5147569444,2009-05-06,12:21:15
40.073874,116.360384,0,75,39939.5148148148,2009-05-06,12:21:20
40.073983,116.360789,0,78,39939.5148726852,2009-05-06,12:21:25
40.074059,116.361094,0,80,39939.5149305556,2009-05-06,12:21:30
40.074123,116.361418,0,77,39939.5149884259,2009-05-06,12:21:35
40.074176,116.361686,0,77,39939.5150462963,2009-05-06,12:21:40
40.074254,116.361881,0,77,39939.5151041667,2009-05-06,12:21:45
40.074431,116.362027,0,87,39939.515162037,2009-05-06,12:21:50
40.074569,116.36206,0,87,39939.5152199074,2009-05-06,12:21:55
40.074759,116.362088,0,119,39939.5152777778,2009-05-06,12:22:00
40.074968,116.362074,0,127,39939.5153356481,2009-05-06,12:22:05
40.075122,116.36206,0,135,39939.5153935185,2009-05-06,12:22:10
40.075229,116.362047,0,146,39939.5154513889,2009-05-06,12:22:15
40.075351,116.362032,0,154,39939.5155092593,2009-05-06,12:22:20
40.075568,116.36198,0,161,39939.5155671296,2009-05-06,12:22:25
40.075819,116.361932,0,168,39939.515625,2009-05-06,12:22:30
40.075986,116.361886,0,171,39939.5156828704,2009-05-06,12:22:35
40.076156,116.361811,0,170,39939.5157407407,2009-05-06,12:22:40
40.07649,116.361715,0,164,39939.5157986111,2009-05-06,12:22:45
40.076786,116.361646,0,162,39939.5158564815,2009-05-06,12:22:50
40.077109,116.361568,0,164,39939.5159143518,2009-05-06,12:22:55
40.077388,116.361504,0,159,39939.5159722222,2009-05-06,12:23:00
40.077665,116.361438,0,158,39939.5160300926,2009-05-06,12:23:05
40.077911,116.361383,0,154,39939.516087963,2009-05-06,12:23:10
40.078067,116.361315,0,134,39939.5161458333,2009-05-06,12:23:15
40.078043,116.361305,0,138,39939.5162037037,2009-05-06,12:23:20
40.078044,116.361306,0,138,39939.5162615741,2009-05-06,12:23:25
40.078043,116.361306,0,138,39939.5162731481,2009-05-06,12:23:26
40.078038,116.361306,0,138,39939.5163310185,2009-05-06,12:23:31
40.078038,116.361306,0,138,39939.5163657407,2009-05-06,12:23:34
40.078036,116.361309,0,138,39939.5163888889,2009-05-06,12:23:36
40.078027,116.361311,0,136,39939.5164467593,2009-05-06,12:23:41
40.078027,116.361311,0,136,39939.5164814815,2009-05-06,12:23:44
40.078026,116.361312,0,136,39939.5165046296,2009-05-06,12:23:46
40.07806,116.36134,0,137,39939.5165625,2009-05-06,12:23:51
40.078109,116.361365,0,126,39939.5166203704,2009-05-06,12:23:56
40.078119,116.361371,0,124,39939.5166319444,2009-05-06,12:23:57
40.078146,116.361383,0,115,39939.5166782407,2009-05-06,12:24:01
40.07817,116.36138,0,111,39939.516712963,2009-05-06,12:24:04
40.078198,116.361385,0,110,39939.5167592593,2009-05-06,12:24:08
40.078225,116.361393,0,112,39939.5167939815,2009-05-06,12:24:11
40.078254,116.361388,0,103,39939.5168402778,2009-05-06,12:24:15
40.078275,116.361385,0,104,39939.516875,2009-05-06,12:24:18
40.078308,116.361383,0,101,39939.5169212963,2009-05-06,12:24:22
40.078342,116.361379,0,102,39939.5169560185,2009-05-06,12:24:25
40.078384,116.361366,0,102,39939.5170023148,2009-05-06,12:24:29
40.078424,116.361357,0,100,39939.517037037,2009-05-06,12:24:32
40.078472,116.361328,0,100,39939.5170833333,2009-05-06,12:24:36
40.078503,116.361323,0,98,39939.5171180556,2009-05-06,12:24:39
40.078542,116.361304,0,95,39939.5171643518,2009-05-06,12:24:43
40.078578,116.361286,0,93,39939.5171990741,2009-05-06,12:24:46
40.07861,116.361277,0,91,39939.5172453704,2009-05-06,12:24:50
40.07865,116.36127,0,89,39939.5172800926,2009-05-06,12:24:53
40.078695,116.361277,0,83,39939.5173263889,2009-05-06,12:24:57
40.078737,116.361261,0,84,39939.5173611111,2009-05-06,12:25:00
40.07879,116.361266,0,81,39939.5174074074,2009-05-06,12:25:04
40.078831,116.361265,0,84,39939.5174421296,2009-05-06,12:25:07
40.078854,116.361283,0,92,39939.5174884259,2009-05-06,12:25:11
40.078853,116.361304,0,95,39939.5175347222,2009-05-06,12:25:15
40.078859,116.36133,0,97,39939.5175694444,2009-05-06,12:25:18
40.078882,116.361374,0,100,39939.5176157407,2009-05-06,12:25:22
40.078898,116.361424,0,101,39939.517650463,2009-05-06,12:25:25
40.078909,116.361473,0,103,39939.5176967593,2009-05-06,12:25:29
40.078906,116.36151,0,103,39939.5177314815,2009-05-06,12:25:32
40.078909,116.361549,0,105,39939.5177777778,2009-05-06,12:25:36
40.078908,116.361571,0,107,39939.5178125,2009-05-06,12:25:39
40.078907,116.361632,0,109,39939.5178587963,2009-05-06,12:25:43
40.078913,116.361676,0,111,39939.5178935185,2009-05-06,12:25:46
40.078912,116.361692,0,112,39939.5179398148,2009-05-06,12:25:50
40.07894,116.36174,0,111,39939.517974537,2009-05-06,12:25:53
40.078952,116.361799,0,112,39939.5180208333,2009-05-06,12:25:57
40.078954,116.361833,0,111,39939.5180555556,2009-05-06,12:26:00
40.078941,116.361877,0,110,39939.5181018518,2009-05-06,12:26:04
40.07894,116.361898,0,108,39939.5181365741,2009-05-06,12:26:07
40.078954,116.361963,0,107,39939.5181828704,2009-05-06,12:26:11
40.078969,116.361997,0,106,39939.5182175926,2009-05-06,12:26:14
40.078972,116.362042,0,102,39939.5182638889,2009-05-06,12:26:18
40.078977,116.362107,0,98,39939.5183217593,2009-05-06,12:26:23
40.078985,116.362125,0,96,39939.5183449074,2009-05-06,12:26:25
40.078984,116.362187,0,93,39939.5184027778,2009-05-06,12:26:30
40.078969,116.362223,0,91,39939.5184606481,2009-05-06,12:26:35
40.078977,116.362277,0,89,39939.5184953704,2009-05-06,12:26:38
40.078979,116.362335,0,87,39939.5185416667,2009-05-06,12:26:42
40.078981,116.362376,0,84,39939.5185763889,2009-05-06,12:26:45
40.078977,116.362431,0,84,39939.5186226852,2009-05-06,12:26:49
40.078954,116.362533,0,85,39939.5186574074,2009-05-06,12:26:52
40.078944,116.362561,0,86,39939.5187037037,2009-05-06,12:26:56
40.078944,116.362561,0,86,39939.5187152778,2009-05-06,12:26:57
40.078939,116.362569,0,85,39939.5187384259,2009-05-06,12:26:59
40.07893,116.362577,0,85,39939.5187847222,2009-05-06,12:27:03
40.078914,116.362591,0,84,39939.5188194444,2009-05-06,12:27:06
40.078886,116.362622,0,83,39939.5188657407,2009-05-06,12:27:10
40.078861,116.361746,0,-21,39939.5201851852,2009-05-06,12:29:04
40.078884,116.361902,0,-21,39939.5202430556,2009-05-06,12:29:09
40.078938,116.362104,0,-21,39939.5203009259,2009-05-06,12:29:14
40.078981,116.362154,0,-20,39939.5203587963,2009-05-06,12:29:19
40.079012,116.362222,0,-20,39939.5204166667,2009-05-06,12:29:24
40.079027,116.362317,0,-20,39939.520474537,2009-05-06,12:29:29
40.079055,116.362353,0,-20,39939.5205324074,2009-05-06,12:29:34
40.079086,116.362409,0,-20,39939.5205902778,2009-05-06,12:29:39
40.078788,116.362026,0,137,39939.5222106481,2009-05-06,12:31:59
40.07904,116.362496,0,71,39939.5222685185,2009-05-06,12:32:04
40.079213,116.362558,0,1,39939.5223263889,2009-05-06,12:32:09
40.07902,116.362629,0,40,39939.5240625,2009-05-06,12:34:39
40.079167,116.362657,0,106,39939.5241203704,2009-05-06,12:34:44
40.079234,116.362606,0,123,39939.5241782407,2009-05-06,12:34:49
40.079258,116.362514,0,149,39939.5242361111,2009-05-06,12:34:54
40.079254,116.36245,0,163,39939.5242939815,2009-05-06,12:34:59
40.079208,116.362381,0,174,39939.5243518518,2009-05-06,12:35:04
40.079153,116.362332,0,185,39939.5244097222,2009-05-06,12:35:09
40.079137,116.362268,0,191,39939.5244675926,2009-05-06,12:35:14
40.079081,116.362202,0,195,39939.524525463,2009-05-06,12:35:19
40.079012,116.36214,0,203,39939.5245833333,2009-05-06,12:35:24
40.079007,116.362074,0,205,39939.5246412037,2009-05-06,12:35:29
40.079,116.362021,0,208,39939.5246990741,2009-05-06,12:35:34
40.078983,116.36198,0,210,39939.5247569444,2009-05-06,12:35:39
40.07896,116.361901,0,210,39939.5248148148,2009-05-06,12:35:44
40.078939,116.361844,0,211,39939.5248726852,2009-05-06,12:35:49
40.078944,116.361752,0,212,39939.5249305556,2009-05-06,12:35:54
40.078922,116.361698,0,213,39939.5249884259,2009-05-06,12:35:59
40.07893,116.361647,0,214,39939.5250462963,2009-05-06,12:36:04
40.078908,116.361559,0,214,39939.5251041667,2009-05-06,12:36:09
40.078879,116.361486,0,213,39939.525162037,2009-05-06,12:36:14
40.07885,116.361399,0,211,39939.5252199074,2009-05-06,12:36:19
40.078708,116.361171,0,148,39939.5277083333,2009-05-06,12:39:54
40.078649,116.361155,0,145,39939.5277662037,2009-05-06,12:39:59
40.078565,116.361176,0,142,39939.5278240741,2009-05-06,12:40:04
40.07851,116.361177,0,142,39939.5278819444,2009-05-06,12:40:09
40.078455,116.361186,0,142,39939.5279398148,2009-05-06,12:40:14
40.078427,116.361188,0,142,39939.5279976852,2009-05-06,12:40:19
40.078359,116.361225,0,138,39939.5280555556,2009-05-06,12:40:24
40.078308,116.361243,0,131,39939.5281134259,2009-05-06,12:40:29
40.078246,116.36125,0,126,39939.5281712963,2009-05-06,12:40:34
40.078197,116.361267,0,123,39939.5282291667,2009-05-06,12:40:39
40.078148,116.361296,0,122,39939.528287037,2009-05-06,12:40:44
40.078086,116.361299,0,118,39939.5283449074,2009-05-06,12:40:49
40.078028,116.361295,0,119,39939.5284027778,2009-05-06,12:40:54
40.077981,116.361298,0,122,39939.5284606481,2009-05-06,12:40:59
40.077929,116.361298,0,119,39939.5285185185,2009-05-06,12:41:04
40.077891,116.361299,0,119,39939.5285763889,2009-05-06,12:41:09
40.077857,116.361317,0,119,39939.5286342593,2009-05-06,12:41:14
40.077843,116.361324,0,118,39939.5286921296,2009-05-06,12:41:19
40.077828,116.36132,0,118,39939.52875,2009-05-06,12:41:24
40.077828,116.36132,0,118,39939.5288078704,2009-05-06,12:41:29
40.077823,116.36132,0,118,39939.5288657407,2009-05-06,12:41:34
40.077822,116.36132,0,118,39939.5289236111,2009-05-06,12:41:39
40.07782,116.36132,0,118,39939.5289814815,2009-05-06,12:41:44
40.07782,116.36132,0,118,39939.5290393519,2009-05-06,12:41:49
40.07782,116.36132,0,118,39939.5290972222,2009-05-06,12:41:54
40.07782,116.361321,0,118,39939.5291550926,2009-05-06,12:41:59
40.07782,116.361321,0,118,39939.5291898148,2009-05-06,12:42:02
40.077819,116.36132,0,118,39939.529212963,2009-05-06,12:42:04
40.077806,116.361334,0,117,39939.5292708333,2009-05-06,12:42:09
40.077767,116.36133,0,119,39939.5293287037,2009-05-06,12:42:14
40.077747,116.361325,0,120,39939.5293865741,2009-05-06,12:42:19
40.077747,116.361325,0,120,39939.5294212963,2009-05-06,12:42:22
40.077752,116.361325,0,120,39939.5294444444,2009-05-06,12:42:24
40.07774,116.361371,0,122,39939.5294791667,2009-05-06,12:42:27
40.077717,116.361412,0,122,39939.529525463,2009-05-06,12:42:31
40.077714,116.361413,0,123,39939.5295717593,2009-05-06,12:42:35
40.077714,116.361413,0,123,39939.5295833333,2009-05-06,12:42:36
40.077711,116.361413,0,123,39939.5296064815,2009-05-06,12:42:38
40.077667,116.361415,0,121,39939.5296527778,2009-05-06,12:42:42
40.07763,116.361428,0,120,39939.5296875,2009-05-06,12:42:45
40.077576,116.361432,0,116,39939.5297337963,2009-05-06,12:42:49
40.077497,116.361443,0,115,39939.5297685185,2009-05-06,12:42:52
40.077359,116.361474,0,110,39939.5298148148,2009-05-06,12:42:56
40.077248,116.361504,0,109,39939.529849537,2009-05-06,12:42:59
40.077088,116.361538,0,109,39939.5298958333,2009-05-06,12:43:03
40.076953,116.361575,0,109,39939.5299305556,2009-05-06,12:43:06
40.076733,116.361604,0,109,39939.5299768519,2009-05-06,12:43:10
40.07656,116.361639,0,108,39939.5300115741,2009-05-06,12:43:13
40.076323,116.361676,0,118,39939.5300578704,2009-05-06,12:43:17
40.07613,116.361716,0,117,39939.5300925926,2009-05-06,12:43:20
40.075902,116.361765,0,120,39939.5301388889,2009-05-06,12:43:24
40.075726,116.361826,0,122,39939.5301736111,2009-05-06,12:43:27
40.075482,116.361942,0,121,39939.5302199074,2009-05-06,12:43:31
40.075176,116.362022,0,122,39939.5302777778,2009-05-06,12:43:36
40.074878,116.3621,0,125,39939.5303356481,2009-05-06,12:43:41
40.074579,116.362127,0,128,39939.5303935185,2009-05-06,12:43:46
40.07433,116.361992,0,128,39939.5304513889,2009-05-06,12:43:51
40.074188,116.36173,0,126,39939.5305092593,2009-05-06,12:43:56
40.074085,116.361362,0,126,39939.5305671296,2009-05-06,12:44:01
40.074013,116.360962,0,124,39939.530625,2009-05-06,12:44:06
40.073935,116.360654,0,124,39939.5306828704,2009-05-06,12:44:11
40.073878,116.360372,0,124,39939.5307407407,2009-05-06,12:44:16
40.07381,116.360064,0,125,39939.5307986111,2009-05-06,12:44:21
40.073734,116.359737,0,124,39939.5308564815,2009-05-06,12:44:26
40.073672,116.359416,0,122,39939.5309143519,2009-05-06,12:44:31
40.073583,116.359086,0,122,39939.5309722222,2009-05-06,12:44:36
40.073485,116.358736,0,124,39939.5310300926,2009-05-06,12:44:41
40.073398,116.358368,0,125,39939.531087963,2009-05-06,12:44:46
40.073286,116.358026,0,126,39939.5311458333,2009-05-06,12:44:51
40.073243,116.357907,0,127,39939.5312037037,2009-05-06,12:44:56
40.073171,116.35781,0,126,39939.5312615741,2009-05-06,12:45:01
40.073075,116.357607,0,132,39939.5313194444,2009-05-06,12:45:06
40.072958,116.357383,0,133,39939.5313773148,2009-05-06,12:45:11
40.072817,116.357151,0,136,39939.5314351852,2009-05-06,12:45:16
40.072647,116.356884,0,139,39939.5314930556,2009-05-06,12:45:21
40.072465,116.356592,0,141,39939.5315509259,2009-05-06,12:45:26
40.072276,116.35629,0,143,39939.5316087963,2009-05-06,12:45:31
40.072084,116.355975,0,145,39939.5316666667,2009-05-06,12:45:36
40.07188,116.355653,0,147,39939.531724537,2009-05-06,12:45:41
40.071716,116.355387,0,151,39939.5317824074,2009-05-06,12:45:46
40.071554,116.355127,0,155,39939.5318402778,2009-05-06,12:45:51
40.071375,116.354851,0,157,39939.5318981481,2009-05-06,12:45:56
40.071185,116.354545,0,158,39939.5319560185,2009-05-06,12:46:01
40.07104,116.354304,0,159,39939.5320138889,2009-05-06,12:46:06
40.071016,116.354067,0,143,39939.5320717593,2009-05-06,12:46:11
40.070962,116.353956,0,138,39939.5321296296,2009-05-06,12:46:16
40.070941,116.353905,0,135,39939.5321875,2009-05-06,12:46:21
40.070938,116.353811,0,131,39939.5322453704,2009-05-06,12:46:26
40.070967,116.353658,0,128,39939.5323032407,2009-05-06,12:46:31
40.071044,116.353542,0,123,39939.5323611111,2009-05-06,12:46:36
40.071159,116.353404,0,117,39939.5324189815,2009-05-06,12:46:41
40.071312,116.353258,0,113,39939.5324768518,2009-05-06,12:46:46
40.071517,116.35311,0,106,39939.5325347222,2009-05-06,12:46:51
40.07177,116.352994,0,109,39939.5325925926,2009-05-06,12:46:56
40.071924,116.352896,0,119,39939.5326273148,2009-05-06,12:46:59
40.072158,116.352823,0,124,39939.5326736111,2009-05-06,12:47:03
40.072355,116.352775,0,128,39939.5327083333,2009-05-06,12:47:06
40.072616,116.352697,0,140,39939.5327546296,2009-05-06,12:47:10
40.072816,116.352641,0,149,39939.5327893518,2009-05-06,12:47:13
40.073079,116.352571,0,164,39939.5328356481,2009-05-06,12:47:17
40.073266,116.35252,0,169,39939.5328703704,2009-05-06,12:47:20
40.073533,116.352479,0,175,39939.5329166667,2009-05-06,12:47:24
40.073816,116.352453,0,174,39939.532962963,2009-05-06,12:47:28
40.074032,116.352419,0,174,39939.5329976852,2009-05-06,12:47:31
40.07428,116.352411,0,168,39939.5330439815,2009-05-06,12:47:35
40.074465,116.352407,0,164,39939.5330787037,2009-05-06,12:47:38
40.074714,116.352371,0,164,39939.533125,2009-05-06,12:47:42
40.074924,116.352373,0,154,39939.5331597222,2009-05-06,12:47:45
40.075211,116.352348,0,150,39939.5332060185,2009-05-06,12:47:49
40.075419,116.352326,0,143,39939.5332407407,2009-05-06,12:47:52
40.075647,116.352302,0,126,39939.533287037,2009-05-06,12:47:56
40.075734,116.352328,0,111,39939.5333217593,2009-05-06,12:47:59
40.075741,116.35232,0,112,39939.5333680556,2009-05-06,12:48:03
40.075742,116.35232,0,110,39939.5334027778,2009-05-06,12:48:06
40.075742,116.352321,0,107,39939.5334490741,2009-05-06,12:48:10
40.075743,116.352321,0,105,39939.5334837963,2009-05-06,12:48:13
40.075747,116.35232,0,104,39939.5335300926,2009-05-06,12:48:17
40.075751,116.352319,0,103,39939.5335648148,2009-05-06,12:48:20
40.075751,116.352319,0,103,39939.533587963,2009-05-06,12:48:22
40.07575,116.352321,0,102,39939.5336111111,2009-05-06,12:48:24
40.075766,116.352316,0,101,39939.5336689815,2009-05-06,12:48:29
40.075781,116.352302,0,101,39939.5337268518,2009-05-06,12:48:34
40.075791,116.352257,0,101,39939.5337847222,2009-05-06,12:48:39
40.075789,116.352211,0,101,39939.5338425926,2009-05-06,12:48:44
40.075783,116.352161,0,101,39939.533900463,2009-05-06,12:48:49
40.075783,116.352124,0,101,39939.5339583333,2009-05-06,12:48:54
40.075781,116.352091,0,101,39939.5340162037,2009-05-06,12:48:59
40.075791,116.352087,0,101,39939.5340740741,2009-05-06,12:49:04
40.075791,116.352087,0,101,39939.5341087963,2009-05-06,12:49:07
40.075792,116.352086,0,101,39939.5341319444,2009-05-06,12:49:09
40.075796,116.352041,0,102,39939.5341898148,2009-05-06,12:49:14
40.075771,116.351972,0,102,39939.5342476852,2009-05-06,12:49:19
40.075759,116.351902,0,106,39939.5343055556,2009-05-06,12:49:24
40.075746,116.351845,0,109,39939.5343634259,2009-05-06,12:49:29
40.075732,116.351794,0,114,39939.5344212963,2009-05-06,12:49:34
40.075733,116.351747,0,117,39939.5344791667,2009-05-06,12:49:39
40.075717,116.351694,0,120,39939.534537037,2009-05-06,12:49:44
40.075721,116.351626,0,124,39939.5345949074,2009-05-06,12:49:49
40.07572,116.351562,0,126,39939.5346527778,2009-05-06,12:49:54
40.075707,116.351493,0,129,39939.5347106481,2009-05-06,12:49:59
40.075696,116.351429,0,133,39939.5347685185,2009-05-06,12:50:04
40.075682,116.351347,0,137,39939.5348263889,2009-05-06,12:50:09
40.075658,116.351282,0,137,39939.5348842593,2009-05-06,12:50:14
40.075652,116.351187,0,145,39939.5349421296,2009-05-06,12:50:19
40.07568,116.351137,0,151,39939.535,2009-05-06,12:50:24
40.07568,116.351137,0,151,39939.5350347222,2009-05-06,12:50:27
40.075679,116.351136,0,152,39939.5350578704,2009-05-06,12:50:29
40.075661,116.351128,0,152,39939.5351157407,2009-05-06,12:50:34
40.075648,116.351083,0,154,39939.5351736111,2009-05-06,12:50:39
40.075657,116.350968,0,156,39939.5352314815,2009-05-06,12:50:44
40.075655,116.350864,0,158,39939.5352893519,2009-05-06,12:50:49
40.075654,116.350773,0,160,39939.5353472222,2009-05-06,12:50:54
40.075651,116.350673,0,160,39939.5354050926,2009-05-06,12:50:59
40.075664,116.350543,0,158,39939.535462963,2009-05-06,12:51:04
40.07563,116.350463,0,149,39939.5355208333,2009-05-06,12:51:09
40.07559,116.35044,0,146,39939.5355787037,2009-05-06,12:51:14
40.075567,116.350424,0,145,39939.5356018519,2009-05-06,12:51:16
40.075534,116.350363,0,144,39939.5356597222,2009-05-06,12:51:21
40.075498,116.350306,0,140,39939.5357175926,2009-05-06,12:51:26
40.075488,116.350284,0,139,39939.5357407407,2009-05-06,12:51:28
40.07548,116.350232,0,134,39939.535787037,2009-05-06,12:51:32
40.075503,116.350137,0,130,39939.5358449074,2009-05-06,12:51:37
40.075522,116.350048,0,126,39939.5359027778,2009-05-06,12:51:42
40.075565,116.349999,0,126,39939.5359606481,2009-05-06,12:51:47
40.075588,116.349953,0,126,39939.5360185185,2009-05-06,12:51:52
40.075572,116.349947,0,128,39939.5360532407,2009-05-06,12:51:55
40.075564,116.349912,0,130,39939.5361111111,2009-05-06,12:52:00
40.075549,116.349897,0,132,39939.5361574074,2009-05-06,12:52:04
40.075544,116.349863,0,134,39939.5362152778,2009-05-06,12:52:09
40.075541,116.349805,0,134,39939.5362731481,2009-05-06,12:52:14
40.075549,116.349698,0,135,39939.5363310185,2009-05-06,12:52:19
40.075563,116.349635,0,136,39939.5363888889,2009-05-06,12:52:24
40.075563,116.349548,0,137,39939.5364467593,2009-05-06,12:52:29
40.075554,116.349497,0,139,39939.5365046296,2009-05-06,12:52:34
40.075537,116.349434,0,140,39939.5365625,2009-05-06,12:52:39
40.075486,116.349366,0,139,39939.5366203704,2009-05-06,12:52:44
40.075492,116.349274,0,141,39939.5366782407,2009-05-06,12:52:49
40.075509,116.349232,0,144,39939.5367361111,2009-05-06,12:52:54
40.075511,116.34923,0,144,39939.5367592593,2009-05-06,12:52:56
40.075488,116.349183,0,148,39939.5368171296,2009-05-06,12:53:01
40.075501,116.349107,0,151,39939.536875,2009-05-06,12:53:06
40.075509,116.34904,0,152,39939.5369328704,2009-05-06,12:53:11
40.075522,116.348949,0,151,39939.5369907407,2009-05-06,12:53:16
40.075558,116.348818,0,148,39939.5370486111,2009-05-06,12:53:21
40.07555,116.348728,0,149,39939.5371064815,2009-05-06,12:53:26
40.075557,116.348623,0,143,39939.5371643519,2009-05-06,12:53:31
40.075551,116.348591,0,140,39939.5372222222,2009-05-06,12:53:36
40.075549,116.348591,0,136,39939.5372800926,2009-05-06,12:53:41
40.075549,116.348591,0,136,39939.5373148148,2009-05-06,12:53:44
40.075549,116.348596,0,135,39939.537337963,2009-05-06,12:53:46
40.075275,116.348829,0,137,39939.5376273148,2009-05-06,12:54:11
40.075328,116.348819,0,137,39939.5376851852,2009-05-06,12:54:16
40.075338,116.348815,0,137,39939.5377430556,2009-05-06,12:54:21
40.075221,116.347879,0,193,39939.5379166667,2009-05-06,12:54:36
40.075302,116.348049,0,144,39939.5434606481,2009-05-06,13:02:35
40.075541,116.348466,0,129,39939.5436226852,2009-05-06,13:02:49
40.075522,116.348505,0,140,39939.5436805556,2009-05-06,13:02:54
40.075509,116.348486,0,147,39939.5437268519,2009-05-06,13:02:58
40.075481,116.348446,0,134,39939.5437847222,2009-05-06,13:03:03
40.075467,116.348426,0,130,39939.5438078704,2009-05-06,13:03:05
40.075432,116.348396,0,130,39939.5438657407,2009-05-06,13:03:10
40.075439,116.348325,0,127,39939.543912037,2009-05-06,13:03:14
40.075443,116.348303,0,140,39939.5439583333,2009-05-06,13:03:18
40.075436,116.348323,0,144,39939.5439930556,2009-05-06,13:03:21
40.075461,116.348269,0,155,39939.5440393519,2009-05-06,13:03:25
40.075472,116.34823,0,156,39939.5440740741,2009-05-06,13:03:28
40.07549,116.348203,0,157,39939.5441203704,2009-05-06,13:03:32
40.075492,116.348202,0,157,39939.5441550926,2009-05-06,13:03:35
40.075494,116.348199,0,157,39939.5442013889,2009-05-06,13:03:39
40.075493,116.348199,0,157,39939.5442361111,2009-05-06,13:03:42
40.075492,116.348199,0,157,39939.5442824074,2009-05-06,13:03:46
40.075493,116.348199,0,157,39939.5443171296,2009-05-06,13:03:49
40.075493,116.348199,0,157,39939.5443634259,2009-05-06,13:03:53
40.075493,116.348198,0,157,39939.5443981481,2009-05-06,13:03:56
40.075492,116.348197,0,157,39939.5444444444,2009-05-06,13:04:00
40.075492,116.348197,0,157,39939.5444791667,2009-05-06,13:04:03
40.075492,116.348197,0,157,39939.544525463,2009-05-06,13:04:07
40.075492,116.348197,0,157,39939.5445601852,2009-05-06,13:04:10
40.075492,116.348196,0,157,39939.5446064815,2009-05-06,13:04:14
40.075492,116.348196,0,157,39939.5446412037,2009-05-06,13:04:17
40.075492,116.348196,0,157,39939.5446875,2009-05-06,13:04:21
40.075492,116.348196,0,157,39939.5447222222,2009-05-06,13:04:24
40.075492,116.348196,0,157,39939.5447685185,2009-05-06,13:04:28
40.075492,116.348196,0,157,39939.5448032407,2009-05-06,13:04:31
40.075492,116.348196,0,157,39939.544849537,2009-05-06,13:04:35
40.075492,116.348196,0,157,39939.5448842593,2009-05-06,13:04:38
40.075493,116.348195,0,157,39939.5449305556,2009-05-06,13:04:42
40.075494,116.348193,0,157,39939.5449768519,2009-05-06,13:04:46
40.075495,116.34819,0,157,39939.5450115741,2009-05-06,13:04:49
40.075494,116.34819,0,157,39939.5450578704,2009-05-06,13:04:53
40.075493,116.34819,0,157,39939.5450925926,2009-05-06,13:04:56
40.075493,116.34819,0,157,39939.5451388889,2009-05-06,13:05:00
40.075493,116.34819,0,157,39939.5451736111,2009-05-06,13:05:03
40.075493,116.34819,0,157,39939.5452199074,2009-05-06,13:05:07
40.075493,116.34819,0,157,39939.5452546296,2009-05-06,13:05:10
40.075493,116.34819,0,158,39939.5453009259,2009-05-06,13:05:14
40.075493,116.34819,0,158,39939.5453356481,2009-05-06,13:05:17
40.075492,116.348191,0,158,39939.5453819444,2009-05-06,13:05:21
40.075493,116.348191,0,158,39939.5454166667,2009-05-06,13:05:24
40.075492,116.348191,0,158,39939.545462963,2009-05-06,13:05:28
40.075492,116.348191,0,158,39939.5454976852,2009-05-06,13:05:31
40.075492,116.348191,0,158,39939.5455439815,2009-05-06,13:05:35
40.075492,116.348191,0,158,39939.5455787037,2009-05-06,13:05:38
40.075492,116.34819,0,159,39939.545625,2009-05-06,13:05:42
40.075492,116.34819,0,159,39939.5456597222,2009-05-06,13:05:45
40.075492,116.34819,0,159,39939.5457060185,2009-05-06,13:05:49
40.075492,116.34819,0,159,39939.5457407407,2009-05-06,13:05:52
40.075492,116.34819,0,159,39939.545787037,2009-05-06,13:05:56
40.075493,116.34819,0,160,39939.5458217593,2009-05-06,13:05:59
40.075494,116.348188,0,160,39939.5458680556,2009-05-06,13:06:03
40.075494,116.348187,0,160,39939.5459027778,2009-05-06,13:06:06
40.075494,116.348187,0,160,39939.5459490741,2009-05-06,13:06:10
40.075494,116.348186,0,160,39939.5459837963,2009-05-06,13:06:13
40.075494,116.348186,0,160,39939.5460300926,2009-05-06,13:06:17
40.075494,116.348186,0,160,39939.5460763889,2009-05-06,13:06:21
40.075494,116.348185,0,160,39939.5461111111,2009-05-06,13:06:24
40.075494,116.348185,0,160,39939.5461574074,2009-05-06,13:06:28
40.075495,116.348185,0,160,39939.5461921296,2009-05-06,13:06:31
40.075495,116.348185,0,160,39939.5462384259,2009-05-06,13:06:35
40.075495,116.348184,0,160,39939.5462731481,2009-05-06,13:06:38
40.075495,116.348183,0,161,39939.5463194444,2009-05-06,13:06:42
40.075495,116.348182,0,161,39939.5463541667,2009-05-06,13:06:45
40.075495,116.348182,0,161,39939.546400463,2009-05-06,13:06:49
40.075495,116.348182,0,161,39939.5464351852,2009-05-06,13:06:52
40.075495,116.348181,0,161,39939.5464814815,2009-05-06,13:06:56
40.075496,116.348181,0,161,39939.5465162037,2009-05-06,13:06:59
40.075496,116.34818,0,161,39939.5465625,2009-05-06,13:07:03
40.075496,116.34818,0,161,39939.5465972222,2009-05-06,13:07:06
40.075496,116.34818,0,161,39939.5466435185,2009-05-06,13:07:10
40.075496,116.348179,0,161,39939.5466782407,2009-05-06,13:07:13
40.075497,116.348179,0,161,39939.546724537,2009-05-06,13:07:17
40.075497,116.348179,0,161,39939.5467592593,2009-05-06,13:07:20
40.075497,116.348179,0,161,39939.5468055556,2009-05-06,13:07:24
40.075497,116.348179,0,161,39939.5468402778,2009-05-06,13:07:27
40.075498,116.348179,0,161,39939.5468865741,2009-05-06,13:07:31
40.075498,116.348179,0,161,39939.5469212963,2009-05-06,13:07:34
40.075498,116.348179,0,162,39939.5469675926,2009-05-06,13:07:38
40.075498,116.348179,0,162,39939.5470138889,2009-05-06,13:07:42
40.075498,116.348179,0,162,39939.5470486111,2009-05-06,13:07:45
40.075498,116.348179,0,162,39939.5470949074,2009-05-06,13:07:49
40.075499,116.348179,0,162,39939.5471296296,2009-05-06,13:07:52
40.075499,116.348179,0,162,39939.5471759259,2009-05-06,13:07:56
40.075499,116.348178,0,162,39939.5472106481,2009-05-06,13:07:59
40.075499,116.348178,0,162,39939.5472569444,2009-05-06,13:08:03
40.075499,116.348178,0,163,39939.5472916667,2009-05-06,13:08:06
40.075499,116.348177,0,163,39939.547337963,2009-05-06,13:08:10
40.075499,116.348176,0,163,39939.5473726852,2009-05-06,13:08:13
40.075499,116.348174,0,163,39939.5474189815,2009-05-06,13:08:17
40.0755,116.348174,0,163,39939.5474537037,2009-05-06,13:08:20
40.0755,116.348173,0,163,39939.5475,2009-05-06,13:08:24
40.0755,116.348173,0,163,39939.5475347222,2009-05-06,13:08:27
40.075501,116.348173,0,163,39939.5475810185,2009-05-06,13:08:31
40.075501,116.348173,0,163,39939.5476157407,2009-05-06,13:08:34
40.075501,116.348173,0,163,39939.547662037,2009-05-06,13:08:38
40.075501,116.348173,0,162,39939.5476967593,2009-05-06,13:08:41
40.075501,116.348173,0,162,39939.5477430556,2009-05-06,13:08:45
40.075502,116.348172,0,162,39939.5477777778,2009-05-06,13:08:48
40.075502,116.348172,0,162,39939.5478240741,2009-05-06,13:08:52
40.075308,116.347967,0,167,39939.5502546296,2009-05-06,13:12:22
40.075272,116.347976,0,165,39939.5503125,2009-05-06,13:12:27
40.07526,116.347993,0,167,39939.5503703704,2009-05-06,13:12:32
40.075211,116.348012,0,163,39939.5504282407,2009-05-06,13:12:37
40.075141,116.348031,0,160,39939.5504861111,2009-05-06,13:12:42
40.07508,116.348007,0,157,39939.5505439815,2009-05-06,13:12:47
40.075014,116.348006,0,153,39939.5506018519,2009-05-06,13:12:52
40.074973,116.347995,0,155,39939.5506597222,2009-05-06,13:12:57
40.074929,116.347958,0,158,39939.5507175926,2009-05-06,13:13:02
40.074875,116.347952,0,162,39939.550775463,2009-05-06,13:13:07
40.074848,116.347983,0,160,39939.5508333333,2009-05-06,13:13:12
40.074803,116.348011,0,155,39939.5508912037,2009-05-06,13:13:17
40.074739,116.348021,0,152,39939.5509490741,2009-05-06,13:13:22
40.074681,116.348,0,153,39939.5510069444,2009-05-06,13:13:27
40.07464,116.347992,0,162,39939.5510648148,2009-05-06,13:13:32
40.074571,116.347969,0,172,39939.5511226852,2009-05-06,13:13:37
40.074519,116.347947,0,179,39939.5511805556,2009-05-06,13:13:42
40.074471,116.347936,0,187,39939.5512384259,2009-05-06,13:13:47
40.074438,116.347968,0,183,39939.5512962963,2009-05-06,13:13:52
40.07438,116.348011,0,173,39939.5513541667,2009-05-06,13:13:57
40.074311,116.348059,0,162,39939.551412037,2009-05-06,13:14:02
40.074241,116.348069,0,151,39939.5514699074,2009-05-06,13:14:07
40.074182,116.348028,0,148,39939.5515277778,2009-05-06,13:14:12
40.074131,116.348018,0,149,39939.5515856481,2009-05-06,13:14:17
40.074073,116.348021,0,152,39939.5516435185,2009-05-06,13:14:22
40.074037,116.348031,0,155,39939.5517013889,2009-05-06,13:14:27
40.073992,116.348015,0,157,39939.5517592593,2009-05-06,13:14:32
40.073943,116.347999,0,161,39939.5518171296,2009-05-06,13:14:37
40.073913,116.348027,0,157,39939.551875,2009-05-06,13:14:42
40.073868,116.348068,0,147,39939.5519328704,2009-05-06,13:14:47
40.073809,116.348073,0,142,39939.5519907407,2009-05-06,13:14:52
40.073746,116.348078,0,139,39939.5520486111,2009-05-06,13:14:57
40.073712,116.348085,0,139,39939.5521064815,2009-05-06,13:15:02
40.073647,116.348084,0,139,39939.5521643519,2009-05-06,13:15:07
40.07358,116.348085,0,141,39939.5522222222,2009-05-06,13:15:12
40.073524,116.348071,0,140,39939.5522800926,2009-05-06,13:15:17
40.073471,116.348069,0,141,39939.552337963,2009-05-06,13:15:22
40.073437,116.348066,0,145,39939.5523958333,2009-05-06,13:15:27
40.073394,116.348066,0,148,39939.5524537037,2009-05-06,13:15:32
40.073337,116.348047,0,153,39939.5525115741,2009-05-06,13:15:37
40.073285,116.348039,0,159,39939.5525694444,2009-05-06,13:15:42
40.073225,116.34804,0,159,39939.5526273148,2009-05-06,13:15:47
40.073184,116.348056,0,157,39939.5526851852,2009-05-06,13:15:52
40.073119,116.348055,0,156,39939.5527430556,2009-05-06,13:15:57
40.073061,116.348065,0,153,39939.5528009259,2009-05-06,13:16:02
40.073003,116.348105,0,142,39939.5528587963,2009-05-06,13:16:07
40.072947,116.348117,0,141,39939.5529166667,2009-05-06,13:16:12
40.072894,116.348112,0,141,39939.552974537,2009-05-06,13:16:17
40.072867,116.348122,0,144,39939.5530324074,2009-05-06,13:16:22
40.072813,116.348116,0,142,39939.5530902778,2009-05-06,13:16:27
40.072749,116.348121,0,140,39939.5531481481,2009-05-06,13:16:32
40.072707,116.348157,0,134,39939.5532060185,2009-05-06,13:16:37
40.072647,116.348163,0,131,39939.5532638889,2009-05-06,13:16:42
40.072599,116.348151,0,130,39939.5533217593,2009-05-06,13:16:47
40.072556,116.348139,0,132,39939.5533796296,2009-05-06,13:16:52
40.072509,116.348131,0,133,39939.5534375,2009-05-06,13:16:57
40.072447,116.348123,0,134,39939.5534953704,2009-05-06,13:17:02
40.072372,116.348112,0,134,39939.5535532407,2009-05-06,13:17:07
40.072337,116.348136,0,134,39939.5536111111,2009-05-06,13:17:12
40.072276,116.348161,0,134,39939.5536689815,2009-05-06,13:17:17
40.072197,116.348171,0,134,39939.5537268519,2009-05-06,13:17:22
40.072125,116.34815,0,139,39939.5537847222,2009-05-06,13:17:27
40.072063,116.348161,0,144,39939.5538425926,2009-05-06,13:17:32
40.072028,116.348146,0,146,39939.553900463,2009-05-06,13:17:37
40.071982,116.348148,0,143,39939.5539583333,2009-05-06,13:17:42
40.071934,116.34817,0,142,39939.5540162037,2009-05-06,13:17:47
40.071888,116.348193,0,144,39939.5540740741,2009-05-06,13:17:52
40.071844,116.348208,0,140,39939.5541319444,2009-05-06,13:17:57
40.071791,116.348194,0,133,39939.5541898148,2009-05-06,13:18:02
40.071751,116.348192,0,133,39939.5542476852,2009-05-06,13:18:07
40.071684,116.348164,0,133,39939.5543055556,2009-05-06,13:18:12
40.071614,116.348122,0,139,39939.5543634259,2009-05-06,13:18:17
40.071545,116.348157,0,142,39939.5544212963,2009-05-06,13:18:22
40.071516,116.348201,0,141,39939.5544791667,2009-05-06,13:18:27
40.071448,116.348209,0,140,39939.554537037,2009-05-06,13:18:32
40.071396,116.348207,0,141,39939.5545949074,2009-05-06,13:18:37
40.071338,116.348199,0,136,39939.5546527778,2009-05-06,13:18:42
40.07129,116.34821,0,135,39939.5547106481,2009-05-06,13:18:47
40.071245,116.348218,0,134,39939.5547685185,2009-05-06,13:18:52
40.071197,116.348225,0,131,39939.5548263889,2009-05-06,13:18:57
40.07114,116.348246,0,127,39939.5548842593,2009-05-06,13:19:02
40.0711,116.348275,0,125,39939.5549421296,2009-05-06,13:19:07
40.071087,116.348315,0,121,39939.555,2009-05-06,13:19:12
40.071087,116.348315,0,121,39939.5550347222,2009-05-06,13:19:15
40.071085,116.348323,0,119,39939.5550578704,2009-05-06,13:19:17
40.071069,116.34834,0,118,39939.5551157407,2009-05-06,13:19:22
40.071043,116.348322,0,119,39939.5551736111,2009-05-06,13:19:27
40.071001,116.3483,0,121,39939.5552314815,2009-05-06,13:19:32
40.07096,116.348302,0,119,39939.5552893518,2009-05-06,13:19:37
40.070922,116.348297,0,118,39939.5553472222,2009-05-06,13:19:42
40.07087,116.348291,0,117,39939.5554050926,2009-05-06,13:19:47
40.070834,116.348315,0,115,39939.555462963,2009-05-06,13:19:52
40.07078,116.348336,0,114,39939.5555208333,2009-05-06,13:19:57
40.070745,116.348312,0,112,39939.5555787037,2009-05-06,13:20:02
40.070669,116.348339,0,112,39939.5556365741,2009-05-06,13:20:07
40.070618,116.348334,0,111,39939.5556944444,2009-05-06,13:20:12
40.07057,116.348344,0,110,39939.5557523148,2009-05-06,13:20:17
40.070512,116.348326,0,110,39939.5558101852,2009-05-06,13:20:22
40.070459,116.348351,0,109,39939.5558680556,2009-05-06,13:20:27
40.070408,116.348357,0,108,39939.5559259259,2009-05-06,13:20:32
40.070352,116.348358,0,108,39939.5559837963,2009-05-06,13:20:37
40.070316,116.348378,0,110,39939.5560416667,2009-05-06,13:20:42
40.070231,116.348388,0,102,39939.556099537,2009-05-06,13:20:47
40.07017,116.348383,0,102,39939.5561574074,2009-05-06,13:20:52
40.070114,116.348401,0,107,39939.5562152778,2009-05-06,13:20:57
40.070058,116.34839,0,113,39939.5562731481,2009-05-06,13:21:02
40.070003,116.348355,0,121,39939.5563310185,2009-05-06,13:21:07
40.069969,116.348341,0,129,39939.5563888889,2009-05-06,13:21:12
40.06991,116.348334,0,134,39939.5564467593,2009-05-06,13:21:17
40.069864,116.348335,0,136,39939.5565046296,2009-05-06,13:21:22
40.069834,116.348372,0,131,39939.5565625,2009-05-06,13:21:27
40.069832,116.34834,0,123,39939.5566203704,2009-05-06,13:21:32
40.06983,116.348303,0,123,39939.5566782407,2009-05-06,13:21:37
40.06983,116.348303,0,123,39939.556712963,2009-05-06,13:21:40
40.069834,116.348296,0,122,39939.5567361111,2009-05-06,13:21:42
40.069836,116.348285,0,120,39939.5567939815,2009-05-06,13:21:47
40.069844,116.348223,0,117,39939.5568518518,2009-05-06,13:21:52
40.069863,116.348162,0,114,39939.5569097222,2009-05-06,13:21:57
40.069863,116.348148,0,115,39939.5569675926,2009-05-06,13:22:02
40.069878,116.348149,0,117,39939.557025463,2009-05-06,13:22:07
40.069893,116.34811,0,118,39939.5570833333,2009-05-06,13:22:12
40.069879,116.34804,0,119,39939.5571412037,2009-05-06,13:22:17
40.069877,116.347973,0,121,39939.5571990741,2009-05-06,13:22:22
40.069876,116.347902,0,120,39939.5572569444,2009-05-06,13:22:27
40.069861,116.347862,0,116,39939.5573148148,2009-05-06,13:22:32
40.069831,116.347822,0,108,39939.5573726852,2009-05-06,13:22:37
40.069786,116.347788,0,102,39939.5574305556,2009-05-06,13:22:42
40.069745,116.347755,0,97,39939.5574884259,2009-05-06,13:22:47
40.069811,116.347618,0,97,39939.5575462963,2009-05-06,13:22:52
40.069825,116.347522,0,92,39939.5576041667,2009-05-06,13:22:57
40.069819,116.34751,0,92,39939.5576157407,2009-05-06,13:22:58
40.069819,116.347425,0,92,39939.5576736111,2009-05-06,13:23:03
40.069814,116.347372,0,89,39939.5577314815,2009-05-06,13:23:08
40.069826,116.347289,0,87,39939.5577893518,2009-05-06,13:23:13
40.069825,116.347221,0,85,39939.5578472222,2009-05-06,13:23:18
40.069831,116.347164,0,85,39939.5579050926,2009-05-06,13:23:23
40.069834,116.3471,0,85,39939.557962963,2009-05-06,13:23:28
40.069815,116.34704,0,78,39939.5580208333,2009-05-06,13:23:33
40.069817,116.346982,0,72,39939.5580787037,2009-05-06,13:23:38
40.069823,116.346907,0,68,39939.5581365741,2009-05-06,13:23:43
40.069801,116.346865,0,63,39939.5581944444,2009-05-06,13:23:48
40.069805,116.346855,0,63,39939.5582060185,2009-05-06,13:23:49
40.069811,116.346778,0,59,39939.5582638889,2009-05-06,13:23:54
40.069814,116.346741,0,56,39939.5583217593,2009-05-06,13:23:59
40.069816,116.346686,0,52,39939.5583796296,2009-05-06,13:24:04
40.069818,116.346628,0,50,39939.5584375,2009-05-06,13:24:09
40.069825,116.346569,0,48,39939.5584953704,2009-05-06,13:24:14
40.069842,116.346528,0,45,39939.5585532407,2009-05-06,13:24:19
40.069841,116.346467,0,43,39939.5586111111,2009-05-06,13:24:24
40.069837,116.346405,0,40,39939.5586689815,2009-05-06,13:24:29
40.069819,116.346265,0,39,39939.5587268519,2009-05-06,13:24:34
40.069799,116.34621,0,35,39939.5587847222,2009-05-06,13:24:39
40.069789,116.34617,0,30,39939.5588425926,2009-05-06,13:24:44
40.069769,116.346124,0,27,39939.558900463,2009-05-06,13:24:49
40.06977,116.346063,0,23,39939.5589583333,2009-05-06,13:24:54
40.069772,116.345987,0,20,39939.5590162037,2009-05-06,13:24:59
40.069768,116.345927,0,16,39939.5590740741,2009-05-06,13:25:04
40.069756,116.345873,0,13,39939.5591319444,2009-05-06,13:25:09
40.069781,116.345798,0,9,39939.5591898148,2009-05-06,13:25:14
40.069792,116.345741,0,5,39939.5592476852,2009-05-06,13:25:19
40.069784,116.345677,0,1,39939.5593055556,2009-05-06,13:25:24
40.069786,116.345614,0,-2,39939.5593634259,2009-05-06,13:25:29
40.069761,116.34554,0,4,39939.5594212963,2009-05-06,13:25:34
40.069744,116.345482,0,11,39939.5594791667,2009-05-06,13:25:39
40.069741,116.345421,0,17,39939.559537037,2009-05-06,13:25:44
40.069752,116.34538,0,15,39939.5595949074,2009-05-06,13:25:49
40.069758,116.345302,0,17,39939.5596527778,2009-05-06,13:25:54
40.069771,116.345242,0,16,39939.5597106481,2009-05-06,13:25:59
40.069788,116.345177,0,14,39939.5597685185,2009-05-06,13:26:04
40.069797,116.345122,0,13,39939.5598263889,2009-05-06,13:26:09
40.069778,116.345056,0,13,39939.5598842593,2009-05-06,13:26:14
40.069789,116.345011,0,10,39939.5599421296,2009-05-06,13:26:19
40.069769,116.344969,0,8,39939.56,2009-05-06,13:26:24
40.069775,116.344924,0,5,39939.5600578704,2009-05-06,13:26:29
40.069789,116.344873,0,4,39939.5601157407,2009-05-06,13:26:34
40.069784,116.344822,0,3,39939.5601736111,2009-05-06,13:26:39
40.069779,116.344737,0,2,39939.5602314815,2009-05-06,13:26:44
40.069807,116.344646,0,2,39939.5602893519,2009-05-06,13:26:49
40.069825,116.344598,0,1,39939.5603472222,2009-05-06,13:26:54
40.069818,116.344519,0,0,39939.5604050926,2009-05-06,13:26:59
40.069835,116.34446,0,-2,39939.560462963,2009-05-06,13:27:04
40.069857,116.344396,0,-6,39939.5605208333,2009-05-06,13:27:09
40.069866,116.344297,0,-9,39939.5605787037,2009-05-06,13:27:14
40.069867,116.344216,0,-13,39939.5606365741,2009-05-06,13:27:19
40.069885,116.344112,0,-17,39939.5606944444,2009-05-06,13:27:24
40.069879,116.344084,0,-20,39939.5607523148,2009-05-06,13:27:29
40.069899,116.343975,0,-21,39939.5608101852,2009-05-06,13:27:34
40.069888,116.343888,0,-7,39939.5608680556,2009-05-06,13:27:39
40.069878,116.343813,0,0,39939.5609259259,2009-05-06,13:27:44
40.069862,116.343739,0,12,39939.5609837963,2009-05-06,13:27:49
40.069873,116.343673,0,23,39939.5610416667,2009-05-06,13:27:54
40.069857,116.343619,0,30,39939.561099537,2009-05-06,13:27:59
40.069876,116.343526,0,40,39939.5611574074,2009-05-06,13:28:04
40.06987,116.343467,0,43,39939.5612152778,2009-05-06,13:28:09
40.069866,116.343414,0,47,39939.5612731481,2009-05-06,13:28:14
40.069871,116.343341,0,50,39939.5613310185,2009-05-06,13:28:19
40.069851,116.343291,0,51,39939.5613888889,2009-05-06,13:28:24
40.069836,116.343241,0,54,39939.5614467593,2009-05-06,13:28:29
40.069819,116.343203,0,56,39939.5615046296,2009-05-06,13:28:34
40.069787,116.343184,0,57,39939.5615625,2009-05-06,13:28:39
40.069763,116.34315,0,58,39939.5616203704,2009-05-06,13:28:44
40.069791,116.343087,0,59,39939.5616782407,2009-05-06,13:28:49
40.06972,116.343052,0,63,39939.5617361111,2009-05-06,13:28:54
40.069709,116.343005,0,64,39939.5617939815,2009-05-06,13:28:59
40.069754,116.342862,0,64,39939.5618518519,2009-05-06,13:29:04
40.069784,116.342781,0,65,39939.5619097222,2009-05-06,13:29:09
40.069805,116.342697,0,64,39939.5619675926,2009-05-06,13:29:14
40.069818,116.342634,0,64,39939.562025463,2009-05-06,13:29:19
40.069799,116.342569,0,64,39939.5620833333,2009-05-06,13:29:24
40.069765,116.342547,0,64,39939.5621412037,2009-05-06,13:29:29
40.069712,116.342541,0,65,39939.5621990741,2009-05-06,13:29:34
40.069671,116.342524,0,67,39939.5622569444,2009-05-06,13:29:39
40.069685,116.342449,0,68,39939.5623148148,2009-05-06,13:29:44
40.069643,116.34241,0,75,39939.5623726852,2009-05-06,13:29:49
40.069674,116.342307,0,80,39939.5624305556,2009-05-06,13:29:54
40.069654,116.342276,0,84,39939.5624884259,2009-05-06,13:29:59
40.069638,116.342224,0,88,39939.5625462963,2009-05-06,13:30:04
40.06966,116.342137,0,91,39939.5626041667,2009-05-06,13:30:09
40.069636,116.34208,0,94,39939.562662037,2009-05-06,13:30:14
40.069631,116.342017,0,97,39939.5627199074,2009-05-06,13:30:19
40.069643,116.341941,0,101,39939.5627777778,2009-05-06,13:30:24
40.06963,116.34189,0,108,39939.5628356481,2009-05-06,13:30:29
40.069627,116.341829,0,112,39939.5628935185,2009-05-06,13:30:34
40.069633,116.341762,0,117,39939.5629513889,2009-05-06,13:30:39
40.069652,116.341675,0,121,39939.5630092593,2009-05-06,13:30:44
40.069663,116.341588,0,125,39939.5630671296,2009-05-06,13:30:49
40.069661,116.341534,0,127,39939.563125,2009-05-06,13:30:54
40.069672,116.341465,0,129,39939.5631828704,2009-05-06,13:30:59
40.069683,116.341389,0,130,39939.5632407407,2009-05-06,13:31:04
40.069717,116.341278,0,124,39939.5632986111,2009-05-06,13:31:09
40.069747,116.341198,0,119,39939.5633564815,2009-05-06,13:31:14
40.069743,116.341138,0,118,39939.5634143518,2009-05-06,13:31:19
40.069712,116.341084,0,119,39939.5634722222,2009-05-06,13:31:24
40.069697,116.34103,0,120,39939.5635300926,2009-05-06,13:31:29
40.069703,116.340949,0,121,39939.563587963,2009-05-06,13:31:34
40.069695,116.340885,0,123,39939.5636458333,2009-05-06,13:31:39
40.069703,116.340819,0,126,39939.5637037037,2009-05-06,13:31:44
40.069696,116.340746,0,128,39939.5637615741,2009-05-06,13:31:49
40.069717,116.340644,0,130,39939.5638194444,2009-05-06,13:31:54
40.069731,116.34057,0,131,39939.5638773148,2009-05-06,13:31:59
40.069723,116.340518,0,131,39939.5639351852,2009-05-06,13:32:04
40.06972,116.340447,0,133,39939.5639930556,2009-05-06,13:32:09
40.069708,116.340373,0,132,39939.5640509259,2009-05-06,13:32:14
40.069727,116.3403,0,133,39939.5641087963,2009-05-06,13:32:19
40.069749,116.340212,0,132,39939.5641666667,2009-05-06,13:32:24
40.06977,116.340094,0,132,39939.564224537,2009-05-06,13:32:29
40.069794,116.340016,0,131,39939.5642824074,2009-05-06,13:32:34
40.06983,116.339929,0,130,39939.5643402778,2009-05-06,13:32:39
40.069806,116.339885,0,130,39939.5643981481,2009-05-06,13:32:44
40.069799,116.339822,0,130,39939.5644560185,2009-05-06,13:32:49
40.069792,116.33977,0,129,39939.5645138889,2009-05-06,13:32:54
40.069788,116.339709,0,128,39939.5645717593,2009-05-06,13:32:59
40.06979,116.339619,0,129,39939.5646296296,2009-05-06,13:33:04
40.069776,116.339564,0,128,39939.5646875,2009-05-06,13:33:09
40.069759,116.339509,0,128,39939.5647453704,2009-05-06,13:33:14
40.069745,116.339474,0,128,39939.5648032407,2009-05-06,13:33:19
40.069774,116.339375,0,127,39939.5648611111,2009-05-06,13:33:24
40.069784,116.339281,0,127,39939.5649189815,2009-05-06,13:33:29
40.0698,116.33921,0,128,39939.5649768518,2009-05-06,13:33:34
40.069788,116.339142,0,129,39939.5650347222,2009-05-06,13:33:39
40.069817,116.339054,0,129,39939.5650925926,2009-05-06,13:33:44
40.0698,116.338996,0,127,39939.565150463,2009-05-06,13:33:49
40.06985,116.338894,0,119,39939.5652083333,2009-05-06,13:33:54
40.06989,116.338808,0,112,39939.5652662037,2009-05-06,13:33:59
40.069947,116.338681,0,106,39939.5653240741,2009-05-06,13:34:04
40.069945,116.338616,0,100,39939.5653819444,2009-05-06,13:34:09
40.06992,116.33858,0,93,39939.5654398148,2009-05-06,13:34:14
40.069904,116.338536,0,87,39939.5654976852,2009-05-06,13:34:19
40.06989,116.338501,0,82,39939.5655555556,2009-05-06,13:34:24
40.069898,116.338442,0,77,39939.5656134259,2009-05-06,13:34:29
40.06993,116.338316,0,72,39939.5656712963,2009-05-06,13:34:34
40.069909,116.338294,0,68,39939.5657291667,2009-05-06,13:34:39
40.06989,116.338251,0,63,39939.565787037,2009-05-06,13:34:44
40.06984,116.338221,0,61,39939.5658449074,2009-05-06,13:34:49
40.069812,116.338183,0,59,39939.5659027778,2009-05-06,13:34:54
40.069804,116.3381,0,56,39939.5659606481,2009-05-06,13:34:59
40.069772,116.338073,0,56,39939.5660185185,2009-05-06,13:35:04
40.06977,116.338007,0,55,39939.5660763889,2009-05-06,13:35:09
40.069761,116.337964,0,56,39939.5661342593,2009-05-06,13:35:14
40.069847,116.337863,0,59,39939.5661921296,2009-05-06,13:35:19
40.069791,116.337797,0,62,39939.56625,2009-05-06,13:35:24
40.069774,116.337759,0,64,39939.5663078704,2009-05-06,13:35:29
40.069713,116.337736,0,67,39939.5663657407,2009-05-06,13:35:34
40.06969,116.337695,0,69,39939.5664236111,2009-05-06,13:35:39
40.069712,116.337609,0,72,39939.5664814815,2009-05-06,13:35:44
40.06976,116.337496,0,78,39939.5665393519,2009-05-06,13:35:49
40.06975,116.337425,0,77,39939.5665972222,2009-05-06,13:35:54
40.069716,116.337401,0,78,39939.5666550926,2009-05-06,13:35:59
40.069712,116.337376,0,79,39939.566712963,2009-05-06,13:36:04
40.069714,116.337326,0,81,39939.5667708333,2009-05-06,13:36:09
40.069734,116.337275,0,89,39939.5668287037,2009-05-06,13:36:14
40.069746,116.337194,0,95,39939.5668865741,2009-05-06,13:36:19
40.069744,116.337103,0,98,39939.5669444444,2009-05-06,13:36:24
40.069738,116.337027,0,103,39939.5670023148,2009-05-06,13:36:29
40.069768,116.336905,0,108,39939.5670601852,2009-05-06,13:36:34
40.069791,116.336846,0,112,39939.5671180556,2009-05-06,13:36:39
40.069771,116.336793,0,115,39939.5671759259,2009-05-06,13:36:44
40.069765,116.336741,0,119,39939.5672337963,2009-05-06,13:36:49
40.069763,116.336664,0,121,39939.5672916667,2009-05-06,13:36:54
40.069749,116.336618,0,122,39939.567349537,2009-05-06,13:36:59
40.069718,116.336592,0,123,39939.5674074074,2009-05-06,13:37:04
40.069741,116.336501,0,127,39939.5674652778,2009-05-06,13:37:09
40.069776,116.336401,0,129,39939.5675231481,2009-05-06,13:37:14
40.069822,116.336297,0,131,39939.5675810185,2009-05-06,13:37:19
40.069818,116.336233,0,132,39939.5676388889,2009-05-06,13:37:24
40.069799,116.336179,0,133,39939.5676967593,2009-05-06,13:37:29
40.069772,116.336153,0,141,39939.5677546296,2009-05-06,13:37:34
40.069745,116.33614,0,143,39939.5678125,2009-05-06,13:37:39
40.069709,116.336101,0,145,39939.5678703704,2009-05-06,13:37:44
40.06973,116.336037,0,146,39939.5679282407,2009-05-06,13:37:49
40.069735,116.336033,0,146,39939.5679861111,2009-05-06,13:37:54
40.069735,116.336033,0,146,39939.5680208333,2009-05-06,13:37:57
40.069728,116.336034,0,146,39939.5680439815,2009-05-06,13:37:59
40.069711,116.335946,0,147,39939.5681018519,2009-05-06,13:38:04
40.069707,116.335894,0,148,39939.5681597222,2009-05-06,13:38:09
40.069693,116.335879,0,149,39939.5682175926,2009-05-06,13:38:14
40.069679,116.335835,0,150,39939.568275463,2009-05-06,13:38:19
40.069668,116.335826,0,150,39939.5683333333,2009-05-06,13:38:24
40.069623,116.335748,0,151,39939.5683912037,2009-05-06,13:38:29
40.069612,116.335688,0,152,39939.5684490741,2009-05-06,13:38:34
40.06962,116.335645,0,153,39939.5685069444,2009-05-06,13:38:39
40.06962,116.335645,0,153,39939.5685416667,2009-05-06,13:38:42
40.069625,116.33564,0,153,39939.5685648148,2009-05-06,13:38:44
40.069643,116.33557,0,154,39939.5686226852,2009-05-06,13:38:49
40.069631,116.33547,0,156,39939.5686805556,2009-05-06,13:38:54
40.069631,116.33547,0,156,39939.5687152778,2009-05-06,13:38:57
40.069624,116.335468,0,156,39939.5687384259,2009-05-06,13:38:59
40.069686,116.33538,0,157,39939.5687962963,2009-05-06,13:39:04
40.069728,116.335208,0,156,39939.5688541667,2009-05-06,13:39:09
40.069726,116.335046,0,157,39939.568912037,2009-05-06,13:39:14
40.069735,116.334973,0,157,39939.5689699074,2009-05-06,13:39:19
40.069729,116.3349,0,158,39939.5690277778,2009-05-06,13:39:24
40.069712,116.334819,0,159,39939.5690856481,2009-05-06,13:39:29
40.069712,116.334768,0,163,39939.5691435185,2009-05-06,13:39:34
40.069732,116.334708,0,167,39939.5692013889,2009-05-06,13:39:39
40.069713,116.334647,0,167,39939.5692592593,2009-05-06,13:39:44
40.06966,116.334611,0,169,39939.5693171296,2009-05-06,13:39:49
40.069609,116.33456,0,171,39939.569375,2009-05-06,13:39:54
40.069616,116.334512,0,174,39939.5694328704,2009-05-06,13:39:59
40.069674,116.334383,0,177,39939.5694907407,2009-05-06,13:40:04
40.069714,116.334261,0,176,39939.5695486111,2009-05-06,13:40:09
40.069747,116.334156,0,175,39939.5696064815,2009-05-06,13:40:14
40.069756,116.33404,0,174,39939.5696643519,2009-05-06,13:40:19
40.06973,116.333969,0,173,39939.5697222222,2009-05-06,13:40:24
40.069706,116.333898,0,173,39939.5697800926,2009-05-06,13:40:29
40.069682,116.333852,0,171,39939.569837963,2009-05-06,13:40:34
40.069694,116.333767,0,166,39939.5698958333,2009-05-06,13:40:39
40.069744,116.333659,0,155,39939.5699537037,2009-05-06,13:40:44
40.0698,116.333551,0,142,39939.5700115741,2009-05-06,13:40:49
40.06986,116.333435,0,129,39939.5700694444,2009-05-06,13:40:54
40.069888,116.333343,0,120,39939.5701273148,2009-05-06,13:40:59
40.069902,116.333254,0,112,39939.5701851852,2009-05-06,13:41:04
40.069926,116.333155,0,107,39939.5702430556,2009-05-06,13:41:09
40.06994,116.333074,0,104,39939.5703009259,2009-05-06,13:41:14
40.06992,116.333024,0,102,39939.5703587963,2009-05-06,13:41:19
40.0699,116.332973,0,100,39939.5704166667,2009-05-06,13:41:24
40.069917,116.332877,0,100,39939.570474537,2009-05-06,13:41:29
40.069934,116.332803,0,96,39939.5705324074,2009-05-06,13:41:34
40.069954,116.332771,0,94,39939.5705902778,2009-05-06,13:41:39
40.069973,116.332737,0,92,39939.5706481481,2009-05-06,13:41:44
40.069975,116.332696,0,91,39939.5707060185,2009-05-06,13:41:49
40.070016,116.332619,0,92,39939.5707638889,2009-05-06,13:41:54
40.070001,116.332515,0,87,39939.5708217593,2009-05-06,13:41:59
40.070002,116.332423,0,83,39939.5708796296,2009-05-06,13:42:04
40.070005,116.332359,0,83,39939.5709375,2009-05-06,13:42:09
40.069992,116.332316,0,82,39939.5709953704,2009-05-06,13:42:14
40.069986,116.332241,0,86,39939.5710532407,2009-05-06,13:42:19
40.069986,116.332186,0,85,39939.5711111111,2009-05-06,13:42:24
40.069973,116.332116,0,85,39939.5711689815,2009-05-06,13:42:29
40.069994,116.332005,0,87,39939.5712268518,2009-05-06,13:42:34
40.069962,116.331961,0,87,39939.5712847222,2009-05-06,13:42:39
40.069948,116.331905,0,91,39939.5713425926,2009-05-06,13:42:44
40.069942,116.331834,0,96,39939.571400463,2009-05-06,13:42:49
40.069916,116.331778,0,100,39939.5714583333,2009-05-06,13:42:54
40.069902,116.331716,0,104,39939.5715162037,2009-05-06,13:42:59
40.069885,116.331659,0,107,39939.5715740741,2009-05-06,13:43:04
40.069866,116.3316,0,107,39939.5716319444,2009-05-06,13:43:09
40.069865,116.331535,0,106,39939.5716898148,2009-05-06,13:43:14
40.069865,116.331467,0,107,39939.5717476852,2009-05-06,13:43:19
40.069858,116.331408,0,106,39939.5718055556,2009-05-06,13:43:24
40.069845,116.331333,0,107,39939.5718634259,2009-05-06,13:43:29
40.069827,116.331269,0,107,39939.5719212963,2009-05-06,13:43:34
40.069819,116.331193,0,106,39939.5719791667,2009-05-06,13:43:39
40.069799,116.331138,0,105,39939.572037037,2009-05-06,13:43:44
40.069781,116.33106,0,103,39939.5720949074,2009-05-06,13:43:49
40.069768,116.33103,0,103,39939.5721527778,2009-05-06,13:43:54
40.069755,116.331033,0,103,39939.5722106481,2009-05-06,13:43:59
40.069757,116.331032,0,103,39939.5722685185,2009-05-06,13:44:04
40.069758,116.331032,0,103,39939.5722916667,2009-05-06,13:44:06
40.06976,116.331031,0,103,39939.572349537,2009-05-06,13:44:11
40.069762,116.33103,0,103,39939.5724074074,2009-05-06,13:44:16
40.069763,116.331029,0,104,39939.5724652778,2009-05-06,13:44:21
40.069766,116.331028,0,104,39939.5725231481,2009-05-06,13:44:26
40.06977,116.331026,0,104,39939.5725810185,2009-05-06,13:44:31
40.069771,116.331025,0,104,39939.5726388889,2009-05-06,13:44:36
40.069772,116.331024,0,104,39939.5726967593,2009-05-06,13:44:41
40.069771,116.331024,0,104,39939.5727546296,2009-05-06,13:44:46
40.06977,116.331024,0,104,39939.5728125,2009-05-06,13:44:51
40.06977,116.331024,0,104,39939.5728472222,2009-05-06,13:44:54
40.069771,116.331022,0,104,39939.5728703704,2009-05-06,13:44:56
40.069779,116.330971,0,105,39939.5729282407,2009-05-06,13:45:01
40.069785,116.330905,0,108,39939.5729861111,2009-05-06,13:45:06
40.069768,116.330844,0,111,39939.5730439815,2009-05-06,13:45:11
40.06973,116.330819,0,114,39939.5731018518,2009-05-06,13:45:16
40.069728,116.330763,0,117,39939.5731597222,2009-05-06,13:45:21
40.069706,116.330705,0,119,39939.5732175926,2009-05-06,13:45:26
40.069708,116.330647,0,122,39939.573275463,2009-05-06,13:45:31
40.069708,116.330592,0,124,39939.5733333333,2009-05-06,13:45:36
40.069705,116.330524,0,127,39939.5733912037,2009-05-06,13:45:41
40.069693,116.330472,0,131,39939.5734490741,2009-05-06,13:45:46
40.069686,116.330413,0,132,39939.5735069444,2009-05-06,13:45:51
40.069684,116.330365,0,135,39939.5735648148,2009-05-06,13:45:56
40.069688,116.330304,0,137,39939.5736226852,2009-05-06,13:46:01
40.069462,116.330175,0,140,39939.5758217593,2009-05-06,13:49:11
40.069438,116.330172,0,139,39939.5758796296,2009-05-06,13:49:16
40.069473,116.330099,0,142,39939.5759375,2009-05-06,13:49:21
40.06944,116.330094,0,142,39939.5759953704,2009-05-06,13:49:26
40.069475,116.32999,0,147,39939.5760532407,2009-05-06,13:49:31
40.069456,116.329976,0,150,39939.5761111111,2009-05-06,13:49:36
40.069456,116.329976,0,150,39939.5761689815,2009-05-06,13:49:41
40.06945,116.329978,0,150,39939.5762268519,2009-05-06,13:49:46
40.069443,116.329979,0,151,39939.5762847222,2009-05-06,13:49:51
40.069442,116.329977,0,151,39939.5763425926,2009-05-06,13:49:56
40.069439,116.329976,0,152,39939.576400463,2009-05-06,13:50:01
40.069435,116.329976,0,153,39939.5764583333,2009-05-06,13:50:06
40.069432,116.329977,0,154,39939.5765162037,2009-05-06,13:50:11
40.069429,116.329976,0,155,39939.5765740741,2009-05-06,13:50:16
40.069429,116.329974,0,155,39939.5766319444,2009-05-06,13:50:21
40.06943,116.329973,0,155,39939.5766898148,2009-05-06,13:50:26
40.06943,116.329973,0,155,39939.5767476852,2009-05-06,13:50:31
40.069429,116.329972,0,155,39939.5768055556,2009-05-06,13:50:36
40.069429,116.329972,0,155,39939.5768634259,2009-05-06,13:50:41
40.069431,116.329975,0,156,39939.5769212963,2009-05-06,13:50:46
40.069436,116.329982,0,157,39939.5769791667,2009-05-06,13:50:51
40.069436,116.329982,0,157,39939.5770138889,2009-05-06,13:50:54
40.06944,116.32999,0,159,39939.577037037,2009-05-06,13:50:56
40.069444,116.329999,0,160,39939.5770949074,2009-05-06,13:51:01
40.069447,116.330007,0,162,39939.5771527778,2009-05-06,13:51:06
40.06945,116.330013,0,164,39939.5772106481,2009-05-06,13:51:11
40.069453,116.330017,0,165,39939.5772685185,2009-05-06,13:51:16
40.069453,116.330017,0,167,39939.5773263889,2009-05-06,13:51:21
40.069453,116.330017,0,167,39939.5773611111,2009-05-06,13:51:24
40.069452,116.330012,0,168,39939.5773842593,2009-05-06,13:51:26
40.069453,116.330001,0,170,39939.5774421296,2009-05-06,13:51:31
40.069454,116.329988,0,171,39939.5775,2009-05-06,13:51:36
40.069454,116.329974,0,173,39939.5775578704,2009-05-06,13:51:41
40.069452,116.329958,0,174,39939.5776157407,2009-05-06,13:51:46
40.069444,116.329931,0,175,39939.5776736111,2009-05-06,13:51:51
40.069429,116.329898,0,177,39939.5777314815,2009-05-06,13:51:56
40.069407,116.329855,0,178,39939.5777893519,2009-05-06,13:52:01
40.06938,116.329772,0,179,39939.5778472222,2009-05-06,13:52:06
40.069309,116.329619,0,181,39939.5779050926,2009-05-06,13:52:11
40.06927,116.329385,0,182,39939.577962963,2009-05-06,13:52:16
40.069526,116.314992,0,165,39939.5781365741,2009-05-06,13:52:31
40.069539,116.314516,0,145,39939.5781944444,2009-05-06,13:52:36
40.069528,116.31409,0,131,39939.5782523148,2009-05-06,13:52:41
40.069541,116.313696,0,130,39939.5783101852,2009-05-06,13:52:46
40.069548,116.313403,0,128,39939.5783680556,2009-05-06,13:52:51
40.069541,116.313253,0,130,39939.5784259259,2009-05-06,13:52:56
40.069512,116.313208,0,132,39939.5784837963,2009-05-06,13:53:01
40.069495,116.313249,0,136,39939.5785416667,2009-05-06,13:53:06
40.06948,116.313255,0,137,39939.578599537,2009-05-06,13:53:11
40.069468,116.313258,0,138,39939.5786574074,2009-05-06,13:53:16
40.069476,116.313255,0,139,39939.5787152778,2009-05-06,13:53:21
40.069469,116.313259,0,140,39939.5787731481,2009-05-06,13:53:26
40.069465,116.313261,0,141,39939.5788310185,2009-05-06,13:53:31
40.069465,116.313261,0,141,39939.5788657407,2009-05-06,13:53:34
40.069462,116.313263,0,141,39939.5788888889,2009-05-06,13:53:36
40.069471,116.3132,0,142,39939.5789467593,2009-05-06,13:53:41
40.06944,116.312929,0,137,39939.5790046296,2009-05-06,13:53:46
40.0693,116.312208,0,123,39939.5790625,2009-05-06,13:53:51
40.06935,116.311141,0,122,39939.5791203704,2009-05-06,13:53:56
40.069394,116.310125,0,110,39939.5791782407,2009-05-06,13:54:01
40.069449,116.309085,0,112,39939.5792361111,2009-05-06,13:54:06
40.069494,116.308112,0,114,39939.5792939815,2009-05-06,13:54:11
40.069537,116.307135,0,112,39939.5793518518,2009-05-06,13:54:16
40.069588,116.306191,0,106,39939.5794097222,2009-05-06,13:54:21
40.069701,116.305269,0,113,39939.5794675926,2009-05-06,13:54:26
40.069952,116.304376,0,110,39939.579525463,2009-05-06,13:54:31
40.070349,116.303529,0,118,39939.5795833333,2009-05-06,13:54:36
40.070671,116.302645,0,121,39939.5796412037,2009-05-06,13:54:41
40.070888,116.301637,0,123,39939.5796990741,2009-05-06,13:54:46
40.070956,116.300597,0,122,39939.5797569444,2009-05-06,13:54:51
40.070839,116.299663,0,119,39939.5798148148,2009-05-06,13:54:56
40.070621,116.298736,0,120,39939.5798726852,2009-05-06,13:55:01
40.070284,116.297793,0,123,39939.5799305556,2009-05-06,13:55:06
40.060531,116.295459,0,153,39939.5807407407,2009-05-06,13:56:16
40.059797,116.295845,0,107,39939.5807986111,2009-05-06,13:56:21
40.059098,116.296216,0,89,39939.5808564815,2009-05-06,13:56:26
40.05837,116.296598,0,98,39939.5809143518,2009-05-06,13:56:31
40.057657,116.296983,0,98,39939.5809722222,2009-05-06,13:56:36
40.056941,116.297336,0,106,39939.5810300926,2009-05-06,13:56:41
40.05629,116.297705,0,108,39939.581087963,2009-05-06,13:56:46
40.05563,116.298087,0,105,39939.5811458333,2009-05-06,13:56:51
40.05497,116.298432,0,105,39939.5812037037,2009-05-06,13:56:56
40.054328,116.298783,0,104,39939.5812615741,2009-05-06,13:57:01
40.053687,116.299121,0,109,39939.5813194444,2009-05-06,13:57:06
40.053066,116.299454,0,112,39939.5813773148,2009-05-06,13:57:11
40.052478,116.29979,0,117,39939.5814351852,2009-05-06,13:57:16
40.051981,116.300063,0,119,39939.5814930556,2009-05-06,13:57:21
40.051548,116.300277,0,132,39939.5815509259,2009-05-06,13:57:26
40.051146,116.300493,0,142,39939.5816087963,2009-05-06,13:57:31
40.050839,116.300669,0,143,39939.5816666667,2009-05-06,13:57:36
40.050627,116.300794,0,143,39939.581724537,2009-05-06,13:57:41
40.050495,116.300881,0,147,39939.5817824074,2009-05-06,13:57:46
40.050419,116.300927,0,150,39939.5818402778,2009-05-06,13:57:51
40.050407,116.30096,0,156,39939.5818981482,2009-05-06,13:57:56
40.050445,116.300926,0,160,39939.5819560185,2009-05-06,13:58:01
40.050476,116.30091,0,168,39939.5820138889,2009-05-06,13:58:06
40.050473,116.300924,0,178,39939.5820717593,2009-05-06,13:58:11
40.050478,116.300945,0,176,39939.5821296296,2009-05-06,13:58:16
40.050478,116.300945,0,176,39939.5821643519,2009-05-06,13:58:19
40.050479,116.300951,0,177,39939.5821875,2009-05-06,13:58:21
40.050496,116.300928,0,176,39939.5822453704,2009-05-06,13:58:26
40.050467,116.300923,0,180,39939.5823032407,2009-05-06,13:58:31
40.050345,116.30098,0,182,39939.5823611111,2009-05-06,13:58:36
40.049669,116.301251,0,181,39939.5824189815,2009-05-06,13:58:41
40.048847,116.301649,0,157,39939.5824768519,2009-05-06,13:58:46
40.048005,116.302198,0,143,39939.5825347222,2009-05-06,13:58:51
40.047195,116.302812,0,128,39939.5825925926,2009-05-06,13:58:56
40.046453,116.303383,0,122,39939.582650463,2009-05-06,13:59:01
40.045741,116.303942,0,118,39939.5827083333,2009-05-06,13:59:06
40.045021,116.304529,0,115,39939.5827662037,2009-05-06,13:59:11
40.044301,116.305116,0,111,39939.5828240741,2009-05-06,13:59:16
40.0436,116.305664,0,106,39939.5828819444,2009-05-06,13:59:21
40.042923,116.306228,0,109,39939.5829398148,2009-05-06,13:59:26
40.042235,116.306708,0,115,39939.5829976852,2009-05-06,13:59:31
40.041502,116.307071,0,121,39939.5830555556,2009-05-06,13:59:36
40.040791,116.307442,0,123,39939.5831134259,2009-05-06,13:59:41
[truncated: 28,117 more chars]
