# Supplementary material for: Research on differential privacy protection method based on user tendency
Source: PLoS One. 2023 Oct 26;18(10):e0288823. doi: 10.1371/journal.pone.0288823 (PMC10602288; doi:10.1371/journal.pone.0288823)
Supplement: S2 Data — (ZIP) [file pone.0288823.s002.zip › Data 5-2/022/Trajectory/20090506234838.plt]

Geolife trajectory
WGS 84
Altitude is in Feet
Reserved 3
0,2,255,My Track,0,0,2,8421376
0
39.969139,116.303036,0,490,39939.9921064815,2009-05-06,23:48:38
39.96928,116.303043,0,490,39939.9921643519,2009-05-06,23:48:43
39.96925,116.302982,0,489,39939.9922222222,2009-05-06,23:48:48
39.969215,116.30292,0,488,39939.9922800926,2009-05-06,23:48:53
39.969248,116.302902,0,488,39939.992337963,2009-05-06,23:48:58
39.969341,116.302929,0,488,39939.9923958333,2009-05-06,23:49:03
39.969438,116.302942,0,488,39939.9924537037,2009-05-06,23:49:08
39.969532,116.302952,0,486,39939.9925115741,2009-05-06,23:49:13
39.969388,116.302376,0,488,39939.9927430556,2009-05-06,23:49:33
39.969866,116.302381,0,489,39939.9928009259,2009-05-06,23:49:38
39.970138,116.302345,0,487,39939.9928587963,2009-05-06,23:49:43
39.970322,116.302311,0,487,39939.9929166667,2009-05-06,23:49:48
39.970934,116.302323,0,488,39939.992974537,2009-05-06,23:49:53
39.971558,116.302373,0,488,39939.9930324074,2009-05-06,23:49:58
39.972351,116.302403,0,483,39939.9930902778,2009-05-06,23:50:03
39.971837,116.302411,0,478,39939.9931481481,2009-05-06,23:50:08
39.972716,116.302523,0,473,39939.9932060185,2009-05-06,23:50:13
39.973423,116.302743,0,471,39939.9932638889,2009-05-06,23:50:18
39.972982,116.302468,0,467,39939.9933217593,2009-05-06,23:50:23
39.972714,116.302417,0,467,39939.9933796296,2009-05-06,23:50:28
39.972403,116.302356,0,469,39939.9934375,2009-05-06,23:50:33
39.972155,116.302275,0,472,39939.9934953704,2009-05-06,23:50:38
39.971814,116.302246,0,473,39939.9935532407,2009-05-06,23:50:43
39.971518,116.302246,0,474,39939.9936111111,2009-05-06,23:50:48
39.969084,116.301982,0,479,39939.9936689815,2009-05-06,23:50:53
39.968925,116.301898,0,475,39939.9937268518,2009-05-06,23:50:58
39.968875,116.301823,0,471,39939.9937847222,2009-05-06,23:51:03
39.968726,116.301763,0,468,39939.9938425926,2009-05-06,23:51:08
39.968711,116.301731,0,464,39939.993900463,2009-05-06,23:51:13
39.968714,116.30171,0,460,39939.9939583333,2009-05-06,23:51:18
39.968727,116.301705,0,454,39939.9940162037,2009-05-06,23:51:23
39.96898,116.301774,0,451,39939.9940740741,2009-05-06,23:51:28
39.969056,116.30175,0,448,39939.9941319444,2009-05-06,23:51:33
39.968997,116.301686,0,448,39939.9941898148,2009-05-06,23:51:38
39.969163,116.301621,0,443,39939.9942476852,2009-05-06,23:51:43
39.968356,116.301543,0,441,39939.9943055556,2009-05-06,23:51:48
39.968308,116.301492,0,439,39939.9943634259,2009-05-06,23:51:53
39.968337,116.301435,0,438,39939.9944212963,2009-05-06,23:51:58
39.968223,116.301325,0,436,39939.9944791667,2009-05-06,23:52:03
39.968175,116.301211,0,434,39939.994537037,2009-05-06,23:52:08
39.968104,116.301086,0,431,39939.9945949074,2009-05-06,23:52:13
39.968115,116.300989,0,429,39939.9946527778,2009-05-06,23:52:18
39.968193,116.300948,0,427,39939.9947106481,2009-05-06,23:52:23
39.968234,116.3009,0,424,39939.9947685185,2009-05-06,23:52:28
39.96835,116.300855,0,422,39939.9948263889,2009-05-06,23:52:33
39.968451,116.300817,0,419,39939.9948842593,2009-05-06,23:52:38
39.968546,116.300748,0,416,39939.9949421296,2009-05-06,23:52:43
39.968811,116.300733,0,413,39939.995,2009-05-06,23:52:48
39.971071,116.300825,0,409,39939.9950578704,2009-05-06,23:52:53
39.972119,116.301036,0,405,39939.9951157407,2009-05-06,23:52:58
39.972582,116.30124,0,402,39939.9951736111,2009-05-06,23:53:03
39.973079,116.30144,0,399,39939.9952314815,2009-05-06,23:53:08
39.97321,116.301484,0,397,39939.9952893518,2009-05-06,23:53:13
39.973379,116.301541,0,395,39939.9953472222,2009-05-06,23:53:18
39.973247,116.301556,0,394,39939.9954050926,2009-05-06,23:53:23
39.973209,116.301569,0,393,39939.995462963,2009-05-06,23:53:28
39.973147,116.301457,0,391,39939.9955208333,2009-05-06,23:53:33
39.973171,116.301455,0,392,39939.9955787037,2009-05-06,23:53:38
39.973322,116.301473,0,392,39939.9956365741,2009-05-06,23:53:43
39.973895,116.301573,0,393,39939.9956944444,2009-05-06,23:53:48
39.974337,116.301656,0,393,39939.9957523148,2009-05-06,23:53:53
39.973945,116.301598,0,394,39939.9958101852,2009-05-06,23:53:58
39.973344,116.301533,0,396,39939.9958680556,2009-05-06,23:54:03
39.973266,116.30152,0,396,39939.9959259259,2009-05-06,23:54:08
39.973014,116.301461,0,394,39939.9959837963,2009-05-06,23:54:13
39.972783,116.301384,0,392,39939.9960416667,2009-05-06,23:54:18
39.971475,116.301136,0,561,39939.996099537,2009-05-06,23:54:23
39.971406,116.301117,0,571,39939.9961574074,2009-05-06,23:54:28
39.971443,116.301203,0,565,39939.9962152778,2009-05-06,23:54:33
39.97145,116.301171,0,566,39939.9962731482,2009-05-06,23:54:38
39.971472,116.301162,0,566,39939.9963310185,2009-05-06,23:54:43
39.9714,116.30119,0,568,39939.9963888889,2009-05-06,23:54:48
39.971263,116.30128,0,568,39939.9964467593,2009-05-06,23:54:53
39.971322,116.301284,0,567,39939.9965046296,2009-05-06,23:54:58
39.971331,116.301267,0,566,39939.9965625,2009-05-06,23:55:03
39.971338,116.301262,0,566,39939.9966203704,2009-05-06,23:55:08
39.97134,116.301255,0,566,39939.9966782407,2009-05-06,23:55:13
39.971336,116.301254,0,566,39939.9967361111,2009-05-06,23:55:18
39.971336,116.301254,0,566,39939.9967708333,2009-05-06,23:55:21
39.971337,116.301249,0,566,39939.9967939815,2009-05-06,23:55:23
39.971336,116.30124,0,566,39939.9968518519,2009-05-06,23:55:28
39.971336,116.30124,0,566,39939.9968865741,2009-05-06,23:55:31
39.971335,116.301234,0,566,39939.9969097222,2009-05-06,23:55:33
39.971321,116.301225,0,566,39939.9969675926,2009-05-06,23:55:38
39.971314,116.301204,0,567,39939.997025463,2009-05-06,23:55:43
39.971308,116.301218,0,567,39939.9970833333,2009-05-06,23:55:48
39.971302,116.301229,0,566,39939.9971412037,2009-05-06,23:55:53
39.971287,116.301223,0,566,39939.9971990741,2009-05-06,23:55:58
39.97128,116.301214,0,566,39939.9972569444,2009-05-06,23:56:03
39.971259,116.301204,0,565,39939.9973148148,2009-05-06,23:56:08
39.971155,116.301163,0,565,39939.9973726852,2009-05-06,23:56:13
39.971104,116.301141,0,566,39939.9974305556,2009-05-06,23:56:18
39.971087,116.301144,0,566,39939.9974884259,2009-05-06,23:56:23
39.971073,116.301132,0,566,39939.9975462963,2009-05-06,23:56:28
39.971082,116.301113,0,566,39939.9976041667,2009-05-06,23:56:33
39.971196,116.301081,0,566,39939.997662037,2009-05-06,23:56:38
39.971248,116.30107,0,567,39939.9977199074,2009-05-06,23:56:43
39.971356,116.300982,0,569,39939.9977777778,2009-05-06,23:56:48
39.971521,116.300862,0,568,39939.9978356481,2009-05-06,23:56:53
39.971689,116.300578,0,565,39939.9978935185,2009-05-06,23:56:58
39.971902,116.300414,0,564,39939.9979513889,2009-05-06,23:57:03
39.972218,116.300375,0,563,39939.9980092593,2009-05-06,23:57:08
39.972363,116.300182,0,557,39939.9980671296,2009-05-06,23:57:13
39.972798,116.300081,0,545,39939.998125,2009-05-06,23:57:18
39.973247,116.300007,0,526,39939.9981828704,2009-05-06,23:57:23
39.973716,116.299948,0,495,39939.9982407407,2009-05-06,23:57:28
39.974067,116.299814,0,476,39939.9982986111,2009-05-06,23:57:33
39.974218,116.3,0,406,39939.9983564815,2009-05-06,23:57:38
39.974206,116.300087,0,405,39939.9984143519,2009-05-06,23:57:43
39.974125,116.300257,0,403,39939.9984722222,2009-05-06,23:57:48
39.974141,116.300494,0,389,39939.9985300926,2009-05-06,23:57:53
39.974256,116.300897,0,382,39939.998587963,2009-05-06,23:57:58
39.974337,116.30126,0,371,39939.9986458333,2009-05-06,23:58:03
39.974443,116.301462,0,364,39939.9987037037,2009-05-06,23:58:08
39.974574,116.301608,0,359,39939.9987615741,2009-05-06,23:58:13
39.974598,116.301626,0,349,39939.9988194444,2009-05-06,23:58:18
39.974677,116.301747,0,342,39939.9988773148,2009-05-06,23:58:23
39.974746,116.30202,0,342,39939.9989351852,2009-05-06,23:58:28
39.97474,116.302159,0,343,39939.9989930556,2009-05-06,23:58:33
39.974566,116.302103,0,342,39939.9990509259,2009-05-06,23:58:38
39.974492,116.302103,0,339,39939.9991087963,2009-05-06,23:58:43
39.974458,116.302127,0,341,39939.9991666667,2009-05-06,23:58:48
39.974467,116.302153,0,342,39939.999224537,2009-05-06,23:58:53
39.974363,116.302175,0,348,39939.9992824074,2009-05-06,23:58:58
39.97427,116.302271,0,347,39939.9993402778,2009-05-06,23:59:03
39.974236,116.302524,0,345,39939.9993981481,2009-05-06,23:59:08
39.974246,116.302901,0,339,39939.9994560185,2009-05-06,23:59:13
39.974278,116.303421,0,333,39939.9995138889,2009-05-06,23:59:18
39.974284,116.303927,0,328,39939.9995717593,2009-05-06,23:59:23
39.974317,116.304273,0,329,39939.9996296296,2009-05-06,23:59:28
39.974476,116.304466,0,325,39939.9996875,2009-05-06,23:59:33
39.974592,116.304537,0,317,39939.9997453704,2009-05-06,23:59:38
39.974631,116.30457,0,306,39939.9998032407,2009-05-06,23:59:43
39.974609,116.304721,0,302,39939.9998611111,2009-05-06,23:59:48
39.97467,116.305046,0,309,39939.9999189815,2009-05-06,23:59:53
39.974736,116.305504,0,315,39939.9999768519,2009-05-06,23:59:58
39.97478,116.306165,0,314,39940.0000347222,2009-05-07,00:00:03
39.974843,116.306857,0,309,39940.0000925926,2009-05-07,00:00:08
39.974718,116.307336,0,300,39940.000150463,2009-05-07,00:00:13
39.974781,116.307607,0,293,39940.0002083333,2009-05-07,00:00:18
39.974844,116.307889,0,276,39940.0002662037,2009-05-07,00:00:23
39.974753,116.308208,0,256,39940.0003240741,2009-05-07,00:00:28
39.974719,116.308584,0,248,39940.0003819444,2009-05-07,00:00:33
39.974632,116.309079,0,241,39940.0004398148,2009-05-07,00:00:38
39.9746,116.309715,0,235,39940.0004976852,2009-05-07,00:00:43
39.974641,116.310578,0,231,39940.0005555556,2009-05-07,00:00:48
39.974509,116.311449,0,191,39940.0006134259,2009-05-07,00:00:53
39.974606,116.312126,0,198,39940.0006712963,2009-05-07,00:00:58
39.974627,116.312729,0,205,39940.0007291667,2009-05-07,00:01:03
39.97469,116.31309,0,201,39940.000787037,2009-05-07,00:01:08
39.974729,116.313111,0,200,39940.0008449074,2009-05-07,00:01:13
39.974734,116.3131,0,198,39940.0009027778,2009-05-07,00:01:18
39.974743,116.313058,0,204,39940.0009606481,2009-05-07,00:01:23
39.974743,116.313054,0,204,39940.0010185185,2009-05-07,00:01:28
39.974743,116.313054,0,204,39940.0010532407,2009-05-07,00:01:31
39.974743,116.313056,0,204,39940.0010763889,2009-05-07,00:01:33
39.974744,116.313068,0,204,39940.0011342593,2009-05-07,00:01:38
39.974748,116.313087,0,204,39940.0011921296,2009-05-07,00:01:43
39.974924,116.313381,0,206,39940.00125,2009-05-07,00:01:48
39.97492,116.313674,0,201,39940.0013078704,2009-05-07,00:01:53
39.974827,116.314183,0,218,39940.0013657407,2009-05-07,00:01:58
39.97487,116.314575,0,228,39940.0014236111,2009-05-07,00:02:03
39.974878,116.31521,0,233,39940.0014814815,2009-05-07,00:02:08
39.974923,116.315913,0,227,39940.0015393518,2009-05-07,00:02:13
39.974863,116.316561,0,206,39940.0015972222,2009-05-07,00:02:18
39.974818,116.31712,0,207,39940.0016550926,2009-05-07,00:02:23
39.974806,116.317636,0,194,39940.001712963,2009-05-07,00:02:28
39.974828,116.31812,0,179,39940.0017708333,2009-05-07,00:02:33
39.974868,116.318472,0,167,39940.0018287037,2009-05-07,00:02:38
39.974896,116.31855,0,159,39940.0018865741,2009-05-07,00:02:43
39.974904,116.318568,0,156,39940.0019444444,2009-05-07,00:02:48
39.974905,116.318565,0,155,39940.0020023148,2009-05-07,00:02:53
39.974905,116.318561,0,155,39940.0020601852,2009-05-07,00:02:58
39.974905,116.318561,0,155,39940.0020949074,2009-05-07,00:03:01
39.974906,116.31856,0,155,39940.0021180556,2009-05-07,00:03:03
39.9749,116.318597,0,154,39940.0021759259,2009-05-07,00:03:08
39.974902,116.31883,0,157,39940.0022337963,2009-05-07,00:03:13
39.974873,116.319102,0,158,39940.0022916667,2009-05-07,00:03:18
39.974882,116.319292,0,156,39940.002349537,2009-05-07,00:03:23
39.974864,116.319569,0,156,39940.0024074074,2009-05-07,00:03:28
39.974813,116.319973,0,157,39940.0024652778,2009-05-07,00:03:33
39.974824,116.320192,0,160,39940.0025231481,2009-05-07,00:03:38
39.974822,116.320189,0,161,39940.0025810185,2009-05-07,00:03:43
39.974821,116.320186,0,161,39940.0026388889,2009-05-07,00:03:48
39.974823,116.320184,0,161,39940.0026967593,2009-05-07,00:03:53
39.974823,116.320184,0,161,39940.0027314815,2009-05-07,00:03:56
39.974825,116.320184,0,161,39940.0027546296,2009-05-07,00:03:58
39.974856,116.32047,0,163,39940.0028125,2009-05-07,00:04:03
39.974835,116.320624,0,158,39940.0028703704,2009-05-07,00:04:08
39.974805,116.320613,0,152,39940.0029282407,2009-05-07,00:04:13
39.974791,116.320615,0,149,39940.0029861111,2009-05-07,00:04:18
39.974799,116.320754,0,149,39940.0030439815,2009-05-07,00:04:23
39.974903,116.321173,0,145,39940.0031018518,2009-05-07,00:04:28
39.974865,116.32162,0,148,39940.0031597222,2009-05-07,00:04:33
39.974969,116.322255,0,147,39940.0032175926,2009-05-07,00:04:38
39.974979,116.322913,0,150,39940.003275463,2009-05-07,00:04:43
39.975006,116.323625,0,156,39940.0033333333,2009-05-07,00:04:48
39.975067,116.324349,0,161,39940.0033912037,2009-05-07,00:04:53
39.97525,116.325106,0,173,39940.0034490741,2009-05-07,00:04:58
39.975151,116.325706,0,178,39940.0035069444,2009-05-07,00:05:03
39.975198,116.326305,0,175,39940.0035648148,2009-05-07,00:05:08
39.975209,116.326757,0,172,39940.0036226852,2009-05-07,00:05:13
39.975227,116.326935,0,155,39940.0036805556,2009-05-07,00:05:18
39.975239,116.326942,0,153,39940.0037384259,2009-05-07,00:05:23
39.975239,116.326942,0,153,39940.0037731482,2009-05-07,00:05:26
39.975243,116.32694,0,151,39940.0037962963,2009-05-07,00:05:28
39.975244,116.326929,0,151,39940.0038541667,2009-05-07,00:05:33
39.975254,116.326904,0,152,39940.003912037,2009-05-07,00:05:38
39.975253,116.326881,0,153,39940.0039699074,2009-05-07,00:05:43
39.975253,116.326873,0,153,39940.0040277778,2009-05-07,00:05:48
39.975253,116.326873,0,153,39940.0040625,2009-05-07,00:05:51
39.975254,116.326872,0,154,39940.0040856482,2009-05-07,00:05:53
39.975285,116.326876,0,152,39940.0041435185,2009-05-07,00:05:58
39.975291,116.326875,0,152,39940.0042013889,2009-05-07,00:06:03
39.975291,116.326875,0,152,39940.0042361111,2009-05-07,00:06:06
39.975294,116.326872,0,152,39940.0042592593,2009-05-07,00:06:08
39.975297,116.326881,0,152,39940.0043171296,2009-05-07,00:06:13
39.975297,116.326881,0,152,39940.0043518519,2009-05-07,00:06:16
39.975298,116.326879,0,153,39940.004375,2009-05-07,00:06:18
39.97531,116.32689,0,154,39940.0044328704,2009-05-07,00:06:23
39.975311,116.326892,0,154,39940.0044907407,2009-05-07,00:06:28
39.975315,116.326898,0,154,39940.0045486111,2009-05-07,00:06:33
39.975314,116.326904,0,154,39940.0046064815,2009-05-07,00:06:38
39.975314,116.326904,0,154,39940.0046412037,2009-05-07,00:06:41
39.975315,116.326896,0,154,39940.0046643519,2009-05-07,00:06:43
39.975324,116.326895,0,155,39940.0047222222,2009-05-07,00:06:48
39.975324,116.326895,0,155,39940.0047569444,2009-05-07,00:06:51
39.975329,116.326898,0,155,39940.0047800926,2009-05-07,00:06:53
39.975482,116.327059,0,220,39940.004837963,2009-05-07,00:06:58
39.975561,116.327408,0,238,39940.0048958333,2009-05-07,00:07:03
39.975504,116.3278,0,253,39940.0049537037,2009-05-07,00:07:08
39.975431,116.328088,0,264,39940.0050115741,2009-05-07,00:07:13
39.975381,116.328438,0,269,39940.0050694444,2009-05-07,00:07:18
39.975386,116.328899,0,268,39940.0051273148,2009-05-07,00:07:23
39.975278,116.329302,0,249,39940.0051851852,2009-05-07,00:07:28
39.975313,116.329483,0,249,39940.0052430556,2009-05-07,00:07:33
39.975303,116.329491,0,247,39940.0053009259,2009-05-07,00:07:38
39.975303,116.329491,0,247,39940.0053356481,2009-05-07,00:07:41
39.975301,116.329489,0,247,39940.0053587963,2009-05-07,00:07:43
39.9753,116.329498,0,246,39940.0054166667,2009-05-07,00:07:48
39.975299,116.329512,0,246,39940.005474537,2009-05-07,00:07:53
39.975293,116.329536,0,245,39940.0055324074,2009-05-07,00:07:58
39.975291,116.329559,0,244,39940.0055902778,2009-05-07,00:08:03
39.975284,116.329585,0,245,39940.0056481481,2009-05-07,00:08:08
39.975259,116.329615,0,246,39940.0057060185,2009-05-07,00:08:13
39.97524,116.329645,0,246,39940.0057638889,2009-05-07,00:08:18
39.975234,116.329718,0,247,39940.0058217593,2009-05-07,00:08:23
39.975236,116.32988,0,248,39940.0058796296,2009-05-07,00:08:28
39.975169,116.330013,0,258,39940.0059375,2009-05-07,00:08:33
39.975144,116.330081,0,264,39940.0059953704,2009-05-07,00:08:38
39.975145,116.330156,0,266,39940.0060532407,2009-05-07,00:08:43
39.975139,116.330237,0,271,39940.0061111111,2009-05-07,00:08:48
39.975032,116.330296,0,262,39940.0061689815,2009-05-07,00:08:53
39.974968,116.330375,0,250,39940.0062268519,2009-05-07,00:08:58
39.974891,116.330397,0,241,39940.0062847222,2009-05-07,00:09:03
39.974886,116.330483,0,228,39940.0063425926,2009-05-07,00:09:08
39.974889,116.330562,0,224,39940.006400463,2009-05-07,00:09:13
39.974901,116.330643,0,215,39940.0064583333,2009-05-07,00:09:18
39.974924,116.330709,0,216,39940.0065162037,2009-05-07,00:09:23
39.974946,116.3308,0,212,39940.0065740741,2009-05-07,00:09:28
39.974964,116.330868,0,213,39940.0066319444,2009-05-07,00:09:33
39.974984,116.330959,0,210,39940.0066898148,2009-05-07,00:09:38
39.974991,116.331046,0,208,39940.0067476852,2009-05-07,00:09:43
39.974985,116.331116,0,210,39940.0068055556,2009-05-07,00:09:48
39.974944,116.33118,0,211,39940.0068634259,2009-05-07,00:09:53
39.97489,116.331284,0,206,39940.0069212963,2009-05-07,00:09:58
39.97489,116.33133,0,204,39940.0069791667,2009-05-07,00:10:03
39.974883,116.331371,0,200,39940.007037037,2009-05-07,00:10:08
39.974881,116.331433,0,199,39940.0070949074,2009-05-07,00:10:13
39.97485,116.331492,0,195,39940.0071527778,2009-05-07,00:10:18
39.974802,116.331538,0,194,39940.0072106481,2009-05-07,00:10:23
39.974731,116.331556,0,189,39940.0072685185,2009-05-07,00:10:28
39.974685,116.33156,0,191,39940.0073263889,2009-05-07,00:10:33
39.974659,116.331566,0,189,39940.0073842593,2009-05-07,00:10:38
39.974637,116.331561,0,188,39940.0074421296,2009-05-07,00:10:43
39.974604,116.331568,0,188,39940.0075,2009-05-07,00:10:48
39.974569,116.331559,0,188,39940.0075578704,2009-05-07,00:10:53
39.974577,116.331588,0,188,39940.0076157407,2009-05-07,00:10:58
39.974595,116.331626,0,190,39940.0076736111,2009-05-07,00:11:03
39.974575,116.331634,0,192,39940.0077314815,2009-05-07,00:11:08
39.97454,116.331603,0,194,39940.0077893519,2009-05-07,00:11:13
39.974348,116.331669,0,190,39940.0078472222,2009-05-07,00:11:18
39.974179,116.331709,0,196,39940.0079050926,2009-05-07,00:11:23
39.974189,116.331707,0,197,39940.007962963,2009-05-07,00:11:28
39.974159,116.33172,0,200,39940.0080208333,2009-05-07,00:11:33
39.974068,116.331728,0,201,39940.0080787037,2009-05-07,00:11:38
39.973977,116.331687,0,199,39940.0081365741,2009-05-07,00:11:43
39.973969,116.331706,0,198,39940.0081944444,2009-05-07,00:11:48
39.973969,116.331706,0,198,39940.0082291667,2009-05-07,00:11:51
39.973967,116.331711,0,197,39940.0082523148,2009-05-07,00:11:53
39.973972,116.331721,0,197,39940.0083101852,2009-05-07,00:11:58
39.973962,116.331737,0,201,39940.0083680556,2009-05-07,00:12:03
39.973974,116.331772,0,204,39940.0084259259,2009-05-07,00:12:08
39.974028,116.331854,0,208,39940.0084837963,2009-05-07,00:12:13
39.974004,116.331888,0,213,39940.0085416667,2009-05-07,00:12:18
39.973912,116.331876,0,220,39940.008599537,2009-05-07,00:12:23
39.973878,116.331885,0,224,39940.0086574074,2009-05-07,00:12:28
39.973878,116.331885,0,224,39940.0086921296,2009-05-07,00:12:31
39.973872,116.331893,0,225,39940.0087152778,2009-05-07,00:12:33
39.973905,116.331872,0,227,39940.0087731481,2009-05-07,00:12:38
39.973857,116.331841,0,227,39940.0088310185,2009-05-07,00:12:43
39.973858,116.331851,0,228,39940.0088888889,2009-05-07,00:12:48
39.9736,116.331743,0,228,39940.0089467593,2009-05-07,00:12:53
39.973574,116.331729,0,228,39940.0090046296,2009-05-07,00:12:58
39.973506,116.331698,0,228,39940.0090625,2009-05-07,00:13:03
39.973459,116.331717,0,229,39940.0091203704,2009-05-07,00:13:08
39.973407,116.331733,0,230,39940.0091782407,2009-05-07,00:13:13
39.973394,116.331745,0,230,39940.0092361111,2009-05-07,00:13:18
39.973383,116.331735,0,230,39940.0092939815,2009-05-07,00:13:23
39.973383,116.331735,0,230,39940.0093287037,2009-05-07,00:13:26
39.973375,116.331743,0,230,39940.0093518518,2009-05-07,00:13:28
39.97338,116.331785,0,230,39940.0094097222,2009-05-07,00:13:33
39.97338,116.331842,0,230,39940.0094675926,2009-05-07,00:13:38
39.973308,116.333332,0,91,39940.0124768519,2009-05-07,00:17:58
39.97357,116.334776,0,259,39940.0125347222,2009-05-07,00:18:03
39.973555,116.334642,0,273,39940.0125925926,2009-05-07,00:18:08
