# Supplementary material for: Research on differential privacy protection method based on user tendency
Source: PLoS One. 2023 Oct 26;18(10):e0288823. doi: 10.1371/journal.pone.0288823 (PMC10602288; doi:10.1371/journal.pone.0288823)
Supplement: S2 Data — (ZIP) [file pone.0288823.s002.zip › Data 5-2/022/Trajectory/20090507160759.plt]

Geolife trajectory
WGS 84
Altitude is in Feet
Reserved 3
0,2,255,My Track,0,0,2,8421376
0
39.972712,116.332871,0,492,39940.6722106481,2009-05-07,16:07:59
39.972269,116.333644,0,712,39940.6722685185,2009-05-07,16:08:04
39.972129,116.333624,0,715,39940.6723263889,2009-05-07,16:08:09
39.97165,116.333798,0,717,39940.6723842593,2009-05-07,16:08:14
39.971051,116.33387,0,718,39940.6724421296,2009-05-07,16:08:19
39.970388,116.333982,0,720,39940.6725,2009-05-07,16:08:24
39.969759,116.334098,0,723,39940.6725578704,2009-05-07,16:08:29
39.969215,116.334124,0,721,39940.6726157407,2009-05-07,16:08:34
39.968751,116.334087,0,712,39940.6726736111,2009-05-07,16:08:39
39.968272,116.33409,0,710,39940.6727314815,2009-05-07,16:08:44
39.967641,116.334081,0,708,39940.6727893518,2009-05-07,16:08:49
39.967031,116.334611,0,707,39940.6728472222,2009-05-07,16:08:54
39.966595,116.33442,0,707,39940.6729050926,2009-05-07,16:08:59
39.966172,116.334489,0,709,39940.672962963,2009-05-07,16:09:04
39.965884,116.334746,0,710,39940.6730208333,2009-05-07,16:09:09
39.965604,116.334489,0,710,39940.6730787037,2009-05-07,16:09:14
39.965812,116.333442,0,706,39940.6731365741,2009-05-07,16:09:19
39.965859,116.332692,0,704,39940.6731944444,2009-05-07,16:09:24
39.965845,116.332047,0,702,39940.6732523148,2009-05-07,16:09:29
39.965825,116.331386,0,698,39940.6733101852,2009-05-07,16:09:34
39.965982,116.330618,0,693,39940.6733680556,2009-05-07,16:09:39
39.966396,116.329655,0,690,39940.6734259259,2009-05-07,16:09:44
39.966421,116.329305,0,687,39940.6734837963,2009-05-07,16:09:49
39.966461,116.329259,0,682,39940.6735416667,2009-05-07,16:09:54
39.966459,116.329248,0,680,39940.673599537,2009-05-07,16:09:59
39.966502,116.328957,0,678,39940.6736574074,2009-05-07,16:10:04
39.966506,116.328408,0,677,39940.6737152778,2009-05-07,16:10:09
39.966467,116.32776,0,677,39940.6737731481,2009-05-07,16:10:14
39.966362,116.327064,0,674,39940.6738310185,2009-05-07,16:10:19
39.966036,116.326403,0,669,39940.6738888889,2009-05-07,16:10:24
39.965997,116.325702,0,666,39940.6739467593,2009-05-07,16:10:29
39.965868,116.324949,0,651,39940.6740046296,2009-05-07,16:10:34
39.965805,116.324116,0,646,39940.6740625,2009-05-07,16:10:39
39.965797,116.323132,0,640,39940.6741203704,2009-05-07,16:10:44
39.965817,116.322043,0,635,39940.6741782407,2009-05-07,16:10:49
39.965731,116.320914,0,630,39940.6742361111,2009-05-07,16:10:54
39.9657,116.319763,0,625,39940.6742939815,2009-05-07,16:10:59
39.965678,116.318534,0,612,39940.6743518518,2009-05-07,16:11:04
39.965634,116.317363,0,607,39940.6744097222,2009-05-07,16:11:09
39.965513,116.316325,0,597,39940.6744675926,2009-05-07,16:11:14
39.965274,116.315262,0,556,39940.674525463,2009-05-07,16:11:19
39.964979,116.31426,0,539,39940.6745833333,2009-05-07,16:11:24
39.964644,116.3132,0,521,39940.6746412037,2009-05-07,16:11:29
39.964311,116.312196,0,501,39940.6746990741,2009-05-07,16:11:34
39.963982,116.311233,0,477,39940.6747569444,2009-05-07,16:11:39
39.963702,116.310321,0,448,39940.6748148148,2009-05-07,16:11:44
39.963442,116.309514,0,420,39940.6748726852,2009-05-07,16:11:49
39.963213,116.308755,0,405,39940.6749305556,2009-05-07,16:11:54
39.963049,116.307878,0,356,39940.6749884259,2009-05-07,16:11:59
39.962987,116.307037,0,290,39940.6750462963,2009-05-07,16:12:04
39.962762,116.306338,0,268,39940.6751041667,2009-05-07,16:12:09
39.962538,116.30553,0,242,39940.675162037,2009-05-07,16:12:14
39.962318,116.304765,0,219,39940.6752199074,2009-05-07,16:12:19
39.962099,116.304074,0,202,39940.6752777778,2009-05-07,16:12:24
39.961917,116.303434,0,184,39940.6753356481,2009-05-07,16:12:29
39.961894,116.302824,0,162,39940.6753935185,2009-05-07,16:12:34
39.962029,116.302253,0,162,39940.6754513889,2009-05-07,16:12:39
39.96224,116.301929,0,154,39940.6755092593,2009-05-07,16:12:44
39.962685,116.301776,0,148,39940.6755671296,2009-05-07,16:12:49
39.963195,116.301672,0,147,39940.675625,2009-05-07,16:12:54
39.963747,116.301615,0,151,39940.6756828704,2009-05-07,16:12:59
39.964383,116.30154,0,148,39940.6757407407,2009-05-07,16:13:04
39.965128,116.301636,0,150,39940.6757986111,2009-05-07,16:13:09
39.9656,116.301544,0,144,39940.6758564815,2009-05-07,16:13:14
39.966023,116.301393,0,138,39940.6759143519,2009-05-07,16:13:19
39.966571,116.301294,0,122,39940.6759722222,2009-05-07,16:13:24
39.967221,116.301216,0,103,39940.6760300926,2009-05-07,16:13:29
39.967825,116.301142,0,92,39940.676087963,2009-05-07,16:13:34
39.968294,116.301068,0,89,39940.6761458333,2009-05-07,16:13:39
39.968456,116.301047,0,84,39940.6762037037,2009-05-07,16:13:44
39.968496,116.301059,0,80,39940.6762615741,2009-05-07,16:13:49
39.96851,116.301062,0,73,39940.6763194444,2009-05-07,16:13:54
39.968597,116.300995,0,70,39940.6763773148,2009-05-07,16:13:59
39.968889,116.300934,0,68,39940.6764351852,2009-05-07,16:14:04
39.969216,116.300981,0,75,39940.6764930556,2009-05-07,16:14:09
39.969336,116.300996,0,78,39940.6765509259,2009-05-07,16:14:14
39.969333,116.301005,0,80,39940.6766087963,2009-05-07,16:14:19
39.969341,116.301005,0,83,39940.6766666667,2009-05-07,16:14:24
39.969343,116.301004,0,90,39940.676724537,2009-05-07,16:14:29
39.96934,116.301004,0,93,39940.6767824074,2009-05-07,16:14:34
39.96934,116.301004,0,93,39940.6768171296,2009-05-07,16:14:37
39.969343,116.301009,0,94,39940.6768402778,2009-05-07,16:14:39
39.969381,116.301035,0,113,39940.6768981481,2009-05-07,16:14:44
39.969411,116.30108,0,117,39940.6769560185,2009-05-07,16:14:49
39.969431,116.301141,0,120,39940.6770138889,2009-05-07,16:14:54
39.969465,116.301188,0,124,39940.6770717593,2009-05-07,16:14:59
39.969509,116.301238,0,126,39940.6771296296,2009-05-07,16:15:04
39.969534,116.301287,0,124,39940.6771875,2009-05-07,16:15:09
39.969561,116.301347,0,123,39940.6772453704,2009-05-07,16:15:14
39.969566,116.301393,0,131,39940.6773032407,2009-05-07,16:15:19
39.969596,116.30147,0,135,39940.6773611111,2009-05-07,16:15:24
39.969634,116.301565,0,138,39940.6774189815,2009-05-07,16:15:29
39.969646,116.301645,0,138,39940.6774768519,2009-05-07,16:15:34
39.969703,116.301717,0,136,39940.6775347222,2009-05-07,16:15:39
39.969755,116.301792,0,132,39940.6775925926,2009-05-07,16:15:44
39.969798,116.301854,0,131,39940.677650463,2009-05-07,16:15:49
39.969884,116.301886,0,130,39940.6777083333,2009-05-07,16:15:54
39.969903,116.301954,0,129,39940.6777662037,2009-05-07,16:15:59
39.969956,116.302017,0,128,39940.6778240741,2009-05-07,16:16:04
39.970062,116.302051,0,134,39940.6778819444,2009-05-07,16:16:09
39.970098,116.302103,0,127,39940.6779398148,2009-05-07,16:16:14
39.970158,116.302139,0,123,39940.6779976852,2009-05-07,16:16:19
39.970218,116.302135,0,119,39940.6780555556,2009-05-07,16:16:24
39.970233,116.302135,0,116,39940.6781134259,2009-05-07,16:16:29
39.970281,116.302109,0,117,39940.6781712963,2009-05-07,16:16:34
39.970316,116.302088,0,116,39940.6782291667,2009-05-07,16:16:39
39.97033,116.302128,0,122,39940.678287037,2009-05-07,16:16:44
39.97033,116.302128,0,122,39940.6783217593,2009-05-07,16:16:47
39.970333,116.302127,0,122,39940.6783449074,2009-05-07,16:16:49
39.970331,116.302118,0,124,39940.6784027778,2009-05-07,16:16:54
39.970302,116.302104,0,127,39940.6784606481,2009-05-07,16:16:59
39.970259,116.302102,0,129,39940.6785185185,2009-05-07,16:17:04
39.970232,116.302114,0,130,39940.6785763889,2009-05-07,16:17:09
39.970232,116.302114,0,130,39940.6786111111,2009-05-07,16:17:12
39.970224,116.30212,0,130,39940.6786342593,2009-05-07,16:17:14
39.970232,116.302328,0,134,39940.6786921296,2009-05-07,16:17:19
39.970251,116.302482,0,136,39940.67875,2009-05-07,16:17:24
39.97035,116.302652,0,139,39940.6788078704,2009-05-07,16:17:29
39.970437,116.30283,0,140,39940.6788657407,2009-05-07,16:17:34
39.970536,116.303046,0,139,39940.6789236111,2009-05-07,16:17:39
39.970661,116.303093,0,150,39940.6789814815,2009-05-07,16:17:44
39.970693,116.303088,0,153,39940.6790393519,2009-05-07,16:17:49
39.970706,116.303047,0,160,39940.6790972222,2009-05-07,16:17:54
39.970703,116.303018,0,160,39940.6791550926,2009-05-07,16:17:59
39.970692,116.303015,0,160,39940.679212963,2009-05-07,16:18:04
39.970683,116.303004,0,164,39940.6792708333,2009-05-07,16:18:09
39.970683,116.303004,0,164,39940.6793055556,2009-05-07,16:18:12
39.970687,116.303004,0,165,39940.6793287037,2009-05-07,16:18:14
39.970705,116.303049,0,174,39940.6793865741,2009-05-07,16:18:19
39.970755,116.303126,0,184,39940.6794444444,2009-05-07,16:18:24
39.970819,116.303253,0,196,39940.6795023148,2009-05-07,16:18:29
39.970931,116.303418,0,207,39940.6795601852,2009-05-07,16:18:34
39.97108,116.303509,0,225,39940.6796180556,2009-05-07,16:18:39
39.971144,116.303642,0,231,39940.6796759259,2009-05-07,16:18:44
39.971215,116.303777,0,236,39940.6797337963,2009-05-07,16:18:49
39.971285,116.303914,0,244,39940.6797916667,2009-05-07,16:18:54
39.971319,116.304041,0,245,39940.679849537,2009-05-07,16:18:59
39.971355,116.304131,0,251,39940.6799074074,2009-05-07,16:19:04
39.971313,116.304212,0,250,39940.6799652778,2009-05-07,16:19:09
39.971285,116.304248,0,251,39940.6800231481,2009-05-07,16:19:14
39.971338,116.304339,0,241,39940.6800810185,2009-05-07,16:19:19
39.971402,116.304419,0,181,39940.6801388889,2009-05-07,16:19:24
39.971395,116.304509,0,153,39940.6801967593,2009-05-07,16:19:29
39.971408,116.304589,0,142,39940.6802546296,2009-05-07,16:19:34
39.971418,116.304663,0,133,39940.6803125,2009-05-07,16:19:39
39.971416,116.304756,0,127,39940.6803703704,2009-05-07,16:19:44
39.971409,116.304845,0,122,39940.6804282407,2009-05-07,16:19:49
39.971412,116.304928,0,117,39940.6804861111,2009-05-07,16:19:54
39.971428,116.304987,0,111,39940.6805439815,2009-05-07,16:19:59
39.97145,116.30505,0,108,39940.6806018518,2009-05-07,16:20:04
39.971487,116.305075,0,105,39940.6806597222,2009-05-07,16:20:09
39.971511,116.305081,0,105,39940.6807175926,2009-05-07,16:20:14
39.971514,116.305082,0,103,39940.680775463,2009-05-07,16:20:19
39.971514,116.305082,0,103,39940.6808101852,2009-05-07,16:20:22
39.97151,116.305082,0,102,39940.6808333333,2009-05-07,16:20:24
39.971498,116.305088,0,102,39940.6808912037,2009-05-07,16:20:29
39.971461,116.305104,0,103,39940.6809490741,2009-05-07,16:20:34
39.971445,116.305115,0,105,39940.6810069444,2009-05-07,16:20:39
39.971436,116.305115,0,106,39940.6810648148,2009-05-07,16:20:44
39.971425,116.305108,0,106,39940.6811226852,2009-05-07,16:20:49
39.971416,116.305073,0,110,39940.6811805556,2009-05-07,16:20:54
39.971472,116.305086,0,114,39940.6812384259,2009-05-07,16:20:59
39.971405,116.305051,0,111,39940.6812962963,2009-05-07,16:21:04
39.971395,116.305027,0,110,39940.6813541667,2009-05-07,16:21:09
39.971415,116.305047,0,109,39940.681412037,2009-05-07,16:21:14
39.971439,116.304983,0,107,39940.6814699074,2009-05-07,16:21:19
39.971505,116.304933,0,107,39940.6815277778,2009-05-07,16:21:24
39.97151,116.304891,0,107,39940.6815856481,2009-05-07,16:21:29
39.971534,116.304828,0,106,39940.6816435185,2009-05-07,16:21:34
39.971532,116.304801,0,106,39940.6817013889,2009-05-07,16:21:39
39.971517,116.304809,0,105,39940.6817592593,2009-05-07,16:21:44
39.971516,116.30481,0,104,39940.6818171296,2009-05-07,16:21:49
39.971516,116.30481,0,104,39940.6818518518,2009-05-07,16:21:52
39.97151,116.304809,0,104,39940.681875,2009-05-07,16:21:54
39.9715,116.304808,0,104,39940.6819328704,2009-05-07,16:21:59
39.971497,116.304807,0,104,39940.6819907407,2009-05-07,16:22:04
39.971497,116.304807,0,104,39940.682025463,2009-05-07,16:22:07
39.971493,116.304806,0,104,39940.6820486111,2009-05-07,16:22:09
39.971483,116.304805,0,104,39940.6821064815,2009-05-07,16:22:14
39.971422,116.30476,0,104,39940.6821643518,2009-05-07,16:22:19
39.971358,116.304745,0,104,39940.6822222222,2009-05-07,16:22:24
39.971816,116.305406,0,99,39940.6838425926,2009-05-07,16:24:44
39.971697,116.30554,0,99,39940.683900463,2009-05-07,16:24:49
39.97157,116.305504,0,99,39940.6839583333,2009-05-07,16:24:54
39.971432,116.3055,0,100,39940.6840162037,2009-05-07,16:24:59
39.971391,116.305428,0,100,39940.6840740741,2009-05-07,16:25:04
39.971336,116.305339,0,100,39940.6841319444,2009-05-07,16:25:09
39.971371,116.305464,0,100,39940.6841898148,2009-05-07,16:25:14
39.971374,116.305528,0,101,39940.6842476852,2009-05-07,16:25:19
39.9714,116.305506,0,101,39940.6843055556,2009-05-07,16:25:24
39.97142,116.305511,0,101,39940.6843634259,2009-05-07,16:25:29
39.971447,116.305475,0,104,39940.6844212963,2009-05-07,16:25:34
39.97144,116.305473,0,104,39940.6844791667,2009-05-07,16:25:39
39.971441,116.305472,0,104,39940.684537037,2009-05-07,16:25:44
39.971443,116.305472,0,104,39940.6845949074,2009-05-07,16:25:49
39.971439,116.305472,0,104,39940.6846527778,2009-05-07,16:25:54
39.971437,116.305472,0,104,39940.6847106481,2009-05-07,16:25:59
39.971437,116.305472,0,104,39940.6847453704,2009-05-07,16:26:02
39.971437,116.305472,0,104,39940.6847685185,2009-05-07,16:26:04
39.971481,116.305482,0,104,39940.6848263889,2009-05-07,16:26:09
39.971535,116.305519,0,105,39940.6848842593,2009-05-07,16:26:14
39.971564,116.305602,0,105,39940.6849421296,2009-05-07,16:26:19
39.971641,116.305658,0,105,39940.685,2009-05-07,16:26:24
39.971679,116.30568,0,105,39940.6850578704,2009-05-07,16:26:29
39.971708,116.305679,0,105,39940.6851157407,2009-05-07,16:26:34
39.971739,116.305686,0,105,39940.6851736111,2009-05-07,16:26:39
39.971768,116.305663,0,105,39940.6852314815,2009-05-07,16:26:44
39.971777,116.305651,0,105,39940.6852893519,2009-05-07,16:26:49
39.971715,116.30567,0,106,39940.6853472222,2009-05-07,16:26:54
39.971694,116.305669,0,107,39940.6854050926,2009-05-07,16:26:59
39.971648,116.305702,0,107,39940.685462963,2009-05-07,16:27:04
39.971574,116.305774,0,107,39940.6855208333,2009-05-07,16:27:09
39.97154,116.305841,0,107,39940.6855787037,2009-05-07,16:27:14
39.971495,116.305882,0,106,39940.6856365741,2009-05-07,16:27:19
39.971467,116.305916,0,106,39940.6856944444,2009-05-07,16:27:24
39.971463,116.305961,0,106,39940.6857523148,2009-05-07,16:27:29
39.971477,116.306036,0,106,39940.6858101852,2009-05-07,16:27:34
39.971497,116.306116,0,106,39940.6858680556,2009-05-07,16:27:39
39.971547,116.306192,0,106,39940.6859259259,2009-05-07,16:27:44
39.971623,116.306183,0,106,39940.6859837963,2009-05-07,16:27:49
39.971701,116.306033,0,107,39940.6860416667,2009-05-07,16:27:54
39.971749,116.30594,0,107,39940.686099537,2009-05-07,16:27:59
39.971785,116.305863,0,107,39940.6861574074,2009-05-07,16:28:04
39.971796,116.305855,0,107,39940.6862152778,2009-05-07,16:28:09
39.971832,116.305842,0,107,39940.6862731481,2009-05-07,16:28:14
39.971853,116.305781,0,107,39940.6863310185,2009-05-07,16:28:19
39.971838,116.305769,0,107,39940.6863888889,2009-05-07,16:28:24
39.971809,116.305772,0,108,39940.6864467593,2009-05-07,16:28:29
39.971729,116.305758,0,108,39940.6865046296,2009-05-07,16:28:34
39.971741,116.305789,0,107,39940.6865625,2009-05-07,16:28:39
39.971736,116.305836,0,108,39940.6866203704,2009-05-07,16:28:44
39.971718,116.305809,0,108,39940.6866782407,2009-05-07,16:28:49
39.971705,116.305782,0,108,39940.6867361111,2009-05-07,16:28:54
39.971709,116.305779,0,108,39940.6867939815,2009-05-07,16:28:59
39.971715,116.305774,0,108,39940.6869097222,2009-05-07,16:29:09
39.971715,116.305774,0,108,39940.6869444444,2009-05-07,16:29:12
39.971722,116.305775,0,108,39940.6869675926,2009-05-07,16:29:14
39.97175,116.305784,0,108,39940.687025463,2009-05-07,16:29:19
39.971749,116.305849,0,109,39940.6870833333,2009-05-07,16:29:24
39.971745,116.305929,0,109,39940.6871412037,2009-05-07,16:29:29
