# Supplementary material for: Research on differential privacy protection method based on user tendency
Source: PLoS One. 2023 Oct 26;18(10):e0288823. doi: 10.1371/journal.pone.0288823 (PMC10602288; doi:10.1371/journal.pone.0288823)
Supplement: S2 Data — (ZIP) [file pone.0288823.s002.zip › Data 5-2/022/Trajectory/20090509005007.plt]

Geolife trajectory
WGS 84
Altitude is in Feet
Reserved 3
0,2,255,My Track,0,0,2,8421376
0
39.970791,116.304189,0,492,39942.0348032407,2009-05-09,00:50:07
39.97081,116.304105,0,493,39942.0348611111,2009-05-09,00:50:12
39.970826,116.304043,0,490,39942.0349189815,2009-05-09,00:50:17
39.9708,116.303982,0,490,39942.0349768519,2009-05-09,00:50:22
39.970779,116.30392,0,490,39942.0350347222,2009-05-09,00:50:27
39.970768,116.303869,0,492,39942.0350925926,2009-05-09,00:50:32
39.970766,116.303825,0,493,39942.035150463,2009-05-09,00:50:37
39.970766,116.303825,0,493,39942.0351851852,2009-05-09,00:50:40
39.970769,116.303824,0,494,39942.0352083333,2009-05-09,00:50:42
39.970807,116.303797,0,495,39942.0352662037,2009-05-09,00:50:47
39.970819,116.303763,0,496,39942.0353240741,2009-05-09,00:50:52
39.970913,116.30372,0,497,39942.0353819444,2009-05-09,00:50:57
39.970862,116.302115,0,503,39942.0356712963,2009-05-09,00:51:22
39.970666,116.301675,0,504,39942.0357291667,2009-05-09,00:51:27
39.970038,116.301705,0,818,39942.035787037,2009-05-09,00:51:32
39.969941,116.301714,0,793,39942.0358449074,2009-05-09,00:51:37
39.969816,116.301689,0,770,39942.0359027778,2009-05-09,00:51:42
39.969708,116.301664,0,747,39942.0359606481,2009-05-09,00:51:47
39.969616,116.301657,0,724,39942.0360185185,2009-05-09,00:51:52
39.969146,116.301733,0,723,39942.0360763889,2009-05-09,00:51:57
39.969158,116.301736,0,731,39942.0361342593,2009-05-09,00:52:02
39.969357,116.301747,0,767,39942.0361921296,2009-05-09,00:52:07
39.9693,116.301678,0,784,39942.03625,2009-05-09,00:52:12
39.969304,116.301624,0,776,39942.0363078704,2009-05-09,00:52:17
39.969278,116.301582,0,765,39942.0363657407,2009-05-09,00:52:22
39.969246,116.301552,0,746,39942.0364236111,2009-05-09,00:52:27
39.969221,116.301508,0,733,39942.0364814815,2009-05-09,00:52:32
39.969195,116.301432,0,724,39942.0365393519,2009-05-09,00:52:37
39.969165,116.301362,0,718,39942.0365972222,2009-05-09,00:52:42
39.969141,116.301347,0,713,39942.0366550926,2009-05-09,00:52:47
39.96914,116.301413,0,700,39942.036712963,2009-05-09,00:52:52
39.969659,116.302675,0,600,39942.0367708333,2009-05-09,00:52:57
39.969509,116.302502,0,618,39942.0368287037,2009-05-09,00:53:02
39.969664,116.302483,0,551,39942.0368865741,2009-05-09,00:53:07
39.969678,116.302113,0,503,39942.0369444444,2009-05-09,00:53:12
39.969647,116.302061,0,499,39942.0370023148,2009-05-09,00:53:17
39.969658,116.301961,0,484,39942.0370601852,2009-05-09,00:53:22
39.969682,116.30157,0,455,39942.0371180556,2009-05-09,00:53:27
39.969591,116.301299,0,413,39942.0371759259,2009-05-09,00:53:32
39.969612,116.301255,0,390,39942.0372337963,2009-05-09,00:53:37
39.969619,116.30118,0,375,39942.0372916667,2009-05-09,00:53:42
39.969656,116.301158,0,367,39942.037349537,2009-05-09,00:53:47
39.969704,116.301141,0,362,39942.0374074074,2009-05-09,00:53:52
39.969747,116.301138,0,360,39942.0374652778,2009-05-09,00:53:57
39.969783,116.301123,0,357,39942.0375231481,2009-05-09,00:54:02
39.969806,116.301114,0,348,39942.0375810185,2009-05-09,00:54:07
39.969824,116.301097,0,349,39942.0376388889,2009-05-09,00:54:12
39.969865,116.301061,0,347,39942.0376967593,2009-05-09,00:54:17
39.969904,116.301012,0,348,39942.0377546296,2009-05-09,00:54:22
39.96995,116.300968,0,351,39942.0378125,2009-05-09,00:54:27
39.969985,116.300942,0,354,39942.0378703704,2009-05-09,00:54:32
39.97002,116.300899,0,359,39942.0379282407,2009-05-09,00:54:37
39.970092,116.300836,0,365,39942.0379861111,2009-05-09,00:54:42
39.97011,116.300826,0,368,39942.0380439815,2009-05-09,00:54:47
39.970137,116.300841,0,384,39942.0381018519,2009-05-09,00:54:52
39.97016,116.300807,0,393,39942.0381597222,2009-05-09,00:54:57
39.97016,116.300807,0,393,39942.0381944444,2009-05-09,00:55:00
39.970168,116.300799,0,395,39942.0382175926,2009-05-09,00:55:02
39.970192,116.300781,0,401,39942.038275463,2009-05-09,00:55:07
39.970207,116.300639,0,407,39942.0383333333,2009-05-09,00:55:12
39.970201,116.300578,0,415,39942.0383912037,2009-05-09,00:55:17
39.970219,116.300587,0,422,39942.0384490741,2009-05-09,00:55:22
39.970221,116.300581,0,423,39942.0385069444,2009-05-09,00:55:27
39.97022,116.300578,0,423,39942.0385648148,2009-05-09,00:55:32
39.97022,116.300578,0,423,39942.038599537,2009-05-09,00:55:35
39.970214,116.300581,0,423,39942.0386226852,2009-05-09,00:55:37
39.970204,116.300576,0,423,39942.0386805556,2009-05-09,00:55:42
39.970193,116.300575,0,425,39942.0387384259,2009-05-09,00:55:47
39.970149,116.300567,0,422,39942.0387962963,2009-05-09,00:55:52
39.970107,116.300566,0,421,39942.0388541667,2009-05-09,00:55:57
39.970094,116.300564,0,421,39942.038912037,2009-05-09,00:56:02
39.970095,116.300563,0,422,39942.0389699074,2009-05-09,00:56:07
39.970095,116.300563,0,422,39942.0390046296,2009-05-09,00:56:10
39.970098,116.300562,0,422,39942.0390277778,2009-05-09,00:56:12
39.970108,116.300582,0,425,39942.0390856481,2009-05-09,00:56:17
39.970072,116.300567,0,430,39942.0391435185,2009-05-09,00:56:22
39.970083,116.300553,0,432,39942.0392013889,2009-05-09,00:56:27
39.9701,116.300564,0,432,39942.0392592593,2009-05-09,00:56:32
39.970099,116.300577,0,425,39942.0393171296,2009-05-09,00:56:37
39.97012,116.300573,0,426,39942.039375,2009-05-09,00:56:42
39.970116,116.300561,0,427,39942.0394328704,2009-05-09,00:56:47
39.970116,116.300561,0,427,39942.0394675926,2009-05-09,00:56:50
39.97011,116.300562,0,427,39942.0394907407,2009-05-09,00:56:52
39.97003,116.300537,0,424,39942.0395486111,2009-05-09,00:56:57
39.970049,116.300519,0,424,39942.0396064815,2009-05-09,00:57:02
39.970151,116.300465,0,424,39942.0396643518,2009-05-09,00:57:07
39.970378,116.30042,0,426,39942.0397222222,2009-05-09,00:57:12
39.970747,116.300348,0,433,39942.0397800926,2009-05-09,00:57:17
39.971215,116.300367,0,436,39942.039837963,2009-05-09,00:57:22
39.971648,116.300355,0,443,39942.0398958333,2009-05-09,00:57:27
39.972109,116.300306,0,444,39942.0399537037,2009-05-09,00:57:32
39.972611,116.300337,0,436,39942.0400115741,2009-05-09,00:57:37
39.972989,116.300285,0,430,39942.0400694444,2009-05-09,00:57:42
39.97311,116.300249,0,425,39942.0401273148,2009-05-09,00:57:47
39.973134,116.300227,0,415,39942.0401851852,2009-05-09,00:57:52
39.973132,116.300222,0,412,39942.0402430556,2009-05-09,00:57:57
39.973132,116.300222,0,412,39942.0402777778,2009-05-09,00:58:00
39.973138,116.300223,0,412,39942.0403009259,2009-05-09,00:58:02
39.973152,116.300233,0,410,39942.0403587963,2009-05-09,00:58:07
39.973164,116.300232,0,409,39942.0404166667,2009-05-09,00:58:12
39.973259,116.300221,0,408,39942.040474537,2009-05-09,00:58:17
39.973354,116.300182,0,398,39942.0405324074,2009-05-09,00:58:22
39.97339,116.300213,0,395,39942.0405902778,2009-05-09,00:58:27
39.97339,116.300213,0,395,39942.040625,2009-05-09,00:58:30
39.973388,116.300213,0,394,39942.0406481481,2009-05-09,00:58:32
39.973376,116.300197,0,391,39942.0407060185,2009-05-09,00:58:37
39.973358,116.300222,0,388,39942.0407638889,2009-05-09,00:58:42
39.973353,116.300221,0,388,39942.0408217593,2009-05-09,00:58:47
39.973351,116.300216,0,388,39942.0408796296,2009-05-09,00:58:52
39.973345,116.300219,0,388,39942.0409375,2009-05-09,00:58:57
39.973345,116.300219,0,388,39942.0409722222,2009-05-09,00:59:00
39.973348,116.300213,0,389,39942.0409953704,2009-05-09,00:59:02
39.973491,116.300179,0,364,39942.0410532407,2009-05-09,00:59:07
39.973678,116.300214,0,366,39942.0411111111,2009-05-09,00:59:12
39.973974,116.300251,0,336,39942.0411689815,2009-05-09,00:59:17
39.974097,116.300436,0,309,39942.0412268518,2009-05-09,00:59:22
39.974112,116.300759,0,297,39942.0412847222,2009-05-09,00:59:27
39.974194,116.301127,0,286,39942.0413425926,2009-05-09,00:59:32
39.9743,116.301671,0,268,39942.041400463,2009-05-09,00:59:37
39.974371,116.302,0,253,39942.0414583333,2009-05-09,00:59:42
39.974399,116.302034,0,248,39942.0415162037,2009-05-09,00:59:47
39.974407,116.302062,0,245,39942.0415740741,2009-05-09,00:59:52
39.97441,116.302284,0,247,39942.0416319444,2009-05-09,00:59:57
39.97441,116.302519,0,240,39942.0416898148,2009-05-09,01:00:02
39.974357,116.302544,0,224,39942.0417476852,2009-05-09,01:00:07
39.974374,116.302566,0,216,39942.0418055556,2009-05-09,01:00:12
39.974389,116.302572,0,210,39942.0418634259,2009-05-09,01:00:17
39.97439,116.302573,0,209,39942.0419212963,2009-05-09,01:00:22
39.97439,116.302573,0,209,39942.0419791667,2009-05-09,01:00:27
39.97439,116.302573,0,209,39942.0420138889,2009-05-09,01:00:30
39.97439,116.302571,0,208,39942.042037037,2009-05-09,01:00:32
39.974405,116.302609,0,207,39942.0420949074,2009-05-09,01:00:37
39.974438,116.302829,0,200,39942.0421527778,2009-05-09,01:00:42
39.974498,116.30311,0,194,39942.0422106481,2009-05-09,01:00:47
39.974493,116.303489,0,191,39942.0422685185,2009-05-09,01:00:52
39.974484,116.303951,0,188,39942.0423263889,2009-05-09,01:00:57
39.974473,116.30437,0,185,39942.0423842593,2009-05-09,01:01:02
39.974501,116.304629,0,180,39942.0424421296,2009-05-09,01:01:07
39.974499,116.304667,0,173,39942.0425,2009-05-09,01:01:12
39.974499,116.304667,0,173,39942.0425347222,2009-05-09,01:01:15
39.974493,116.304663,0,172,39942.0425578704,2009-05-09,01:01:17
39.974518,116.304662,0,172,39942.0426157407,2009-05-09,01:01:22
39.974522,116.304734,0,173,39942.0426736111,2009-05-09,01:01:27
39.974584,116.304999,0,174,39942.0427314815,2009-05-09,01:01:32
39.974641,116.305353,0,173,39942.0427893519,2009-05-09,01:01:37
39.974646,116.305777,0,176,39942.0428472222,2009-05-09,01:01:42
39.974651,116.306228,0,176,39942.0429050926,2009-05-09,01:01:47
39.974692,116.306712,0,181,39942.042962963,2009-05-09,01:01:52
39.974735,116.307178,0,176,39942.0430208333,2009-05-09,01:01:57
39.974746,116.307687,0,166,39942.0430787037,2009-05-09,01:02:02
39.974762,116.308226,0,151,39942.0431365741,2009-05-09,01:02:07
39.974784,116.308774,0,140,39942.0431944444,2009-05-09,01:02:12
39.974753,116.309304,0,133,39942.0432523148,2009-05-09,01:02:17
39.974703,116.30982,0,139,39942.0433101852,2009-05-09,01:02:22
39.974695,116.31021,0,132,39942.0433680556,2009-05-09,01:02:27
39.974716,116.310389,0,129,39942.0434259259,2009-05-09,01:02:32
39.974717,116.31046,0,134,39942.0434837963,2009-05-09,01:02:37
39.9747,116.310533,0,133,39942.0435416667,2009-05-09,01:02:42
39.97468,116.310811,0,131,39942.043599537,2009-05-09,01:02:47
39.974619,116.311209,0,120,39942.0436574074,2009-05-09,01:02:52
39.974571,116.311713,0,112,39942.0437152778,2009-05-09,01:02:57
39.974614,116.31226,0,116,39942.0437731481,2009-05-09,01:03:02
39.97465,116.312695,0,125,39942.0438310185,2009-05-09,01:03:07
39.974702,116.312946,0,125,39942.0438888889,2009-05-09,01:03:12
39.974702,116.313007,0,115,39942.0439467593,2009-05-09,01:03:17
39.974702,116.313006,0,116,39942.0440046296,2009-05-09,01:03:22
39.974702,116.313006,0,116,39942.0440393519,2009-05-09,01:03:25
39.974702,116.313006,0,116,39942.0440625,2009-05-09,01:03:27
39.974685,116.313104,0,115,39942.0441203704,2009-05-09,01:03:32
39.974717,116.313363,0,118,39942.0441782407,2009-05-09,01:03:37
39.97474,116.313718,0,112,39942.0442361111,2009-05-09,01:03:42
39.974766,116.314203,0,117,39942.0442939815,2009-05-09,01:03:47
39.974809,116.314744,0,125,39942.0443518519,2009-05-09,01:03:52
39.974839,116.315272,0,138,39942.0444097222,2009-05-09,01:03:57
39.97492,116.315889,0,143,39942.0444675926,2009-05-09,01:04:02
39.974962,116.316535,0,147,39942.044525463,2009-05-09,01:04:07
39.974867,116.317169,0,159,39942.0445833333,2009-05-09,01:04:12
39.974895,116.317637,0,165,39942.0446412037,2009-05-09,01:04:17
39.974919,116.317976,0,158,39942.0446990741,2009-05-09,01:04:22
39.974875,116.318175,0,157,39942.0447569444,2009-05-09,01:04:27
39.974841,116.318205,0,157,39942.0448148148,2009-05-09,01:04:32
39.97484,116.318206,0,157,39942.0448726852,2009-05-09,01:04:37
39.97484,116.318206,0,157,39942.0449074074,2009-05-09,01:04:40
39.974838,116.318208,0,157,39942.0449305556,2009-05-09,01:04:42
39.974858,116.318238,0,158,39942.0449884259,2009-05-09,01:04:47
39.974872,116.31848,0,156,39942.0450462963,2009-05-09,01:04:52
39.974885,116.318792,0,151,39942.0451041667,2009-05-09,01:04:57
39.974881,116.319075,0,141,39942.045162037,2009-05-09,01:05:02
39.974891,116.319314,0,145,39942.0452199074,2009-05-09,01:05:07
39.974889,116.319655,0,143,39942.0452777778,2009-05-09,01:05:12
39.974924,116.320092,0,142,39942.0453356481,2009-05-09,01:05:17
39.974896,116.320288,0,141,39942.0453935185,2009-05-09,01:05:22
39.97489,116.320269,0,138,39942.0454513889,2009-05-09,01:05:27
39.97489,116.320269,0,138,39942.0454861111,2009-05-09,01:05:30
39.974891,116.320272,0,138,39942.0455092593,2009-05-09,01:05:32
39.974885,116.320307,0,137,39942.0455671296,2009-05-09,01:05:37
39.9749,116.320471,0,136,39942.045625,2009-05-09,01:05:42
39.974917,116.320523,0,134,39942.0456828704,2009-05-09,01:05:47
39.974908,116.320493,0,133,39942.0457407407,2009-05-09,01:05:52
39.974908,116.320493,0,133,39942.045775463,2009-05-09,01:05:55
39.974909,116.320492,0,133,39942.0457986111,2009-05-09,01:05:57
39.974917,116.320501,0,134,39942.0458564815,2009-05-09,01:06:02
39.974948,116.320654,0,134,39942.0459143519,2009-05-09,01:06:07
39.974936,116.320942,0,130,39942.0459722222,2009-05-09,01:06:12
39.97494,116.32133,0,130,39942.0460300926,2009-05-09,01:06:17
39.974958,116.321862,0,128,39942.046087963,2009-05-09,01:06:22
39.974985,116.322424,0,131,39942.0461458333,2009-05-09,01:06:27
39.975029,116.323076,0,134,39942.0462037037,2009-05-09,01:06:32
39.975052,116.323746,0,135,39942.0462615741,2009-05-09,01:06:37
39.975113,116.324425,0,139,39942.0463194444,2009-05-09,01:06:42
39.975123,116.325128,0,149,39942.0463773148,2009-05-09,01:06:47
39.975165,116.325703,0,157,39942.0464351852,2009-05-09,01:06:52
39.975139,116.326093,0,165,39942.0464930556,2009-05-09,01:06:57
39.975159,116.326425,0,168,39942.0465509259,2009-05-09,01:07:02
39.975189,116.326579,0,170,39942.0466087963,2009-05-09,01:07:07
39.975186,116.326579,0,171,39942.0466666667,2009-05-09,01:07:12
39.975186,116.326578,0,171,39942.046724537,2009-05-09,01:07:17
39.975185,116.326572,0,172,39942.0467824074,2009-05-09,01:07:22
39.975185,116.326571,0,172,39942.0468402778,2009-05-09,01:07:27
39.975185,116.326571,0,172,39942.0468981481,2009-05-09,01:07:32
39.975185,116.326571,0,172,39942.0469328704,2009-05-09,01:07:35
39.975186,116.326573,0,172,39942.0469560185,2009-05-09,01:07:37
39.975186,116.326664,0,173,39942.0470138889,2009-05-09,01:07:42
39.975113,116.32688,0,174,39942.0470717593,2009-05-09,01:07:47
39.97506,116.327074,0,176,39942.0471296296,2009-05-09,01:07:52
39.975013,116.327328,0,177,39942.0471875,2009-05-09,01:07:57
39.975008,116.327623,0,181,39942.0472453704,2009-05-09,01:08:02
39.975072,116.327934,0,178,39942.0473032407,2009-05-09,01:08:07
39.975118,116.32831,0,164,39942.0473611111,2009-05-09,01:08:12
39.975139,116.328825,0,157,39942.0474189815,2009-05-09,01:08:17
39.975129,116.329257,0,153,39942.0474768518,2009-05-09,01:08:22
39.975081,116.329454,0,150,39942.0475347222,2009-05-09,01:08:27
39.975078,116.329473,0,152,39942.0475925926,2009-05-09,01:08:32
39.975078,116.329473,0,152,39942.0476273148,2009-05-09,01:08:35
39.975075,116.329481,0,152,39942.047650463,2009-05-09,01:08:37
39.975058,116.329516,0,152,39942.0477083333,2009-05-09,01:08:42
39.975036,116.329557,0,154,39942.0477662037,2009-05-09,01:08:47
39.975009,116.329598,0,160,39942.0478240741,2009-05-09,01:08:52
39.974967,116.329667,0,172,39942.0478819444,2009-05-09,01:08:57
39.974996,116.329711,0,173,39942.0479398148,2009-05-09,01:09:02
39.975014,116.329739,0,172,39942.0479976852,2009-05-09,01:09:07
39.975034,116.329821,0,168,39942.0480555556,2009-05-09,01:09:12
39.975021,116.3299,0,169,39942.0481134259,2009-05-09,01:09:17
39.97503,116.329953,0,168,39942.0481712963,2009-05-09,01:09:22
39.975017,116.330046,0,165,39942.0482291667,2009-05-09,01:09:27
39.974995,116.330156,0,162,39942.048287037,2009-05-09,01:09:32
39.974969,116.330261,0,160,39942.0483449074,2009-05-09,01:09:37
39.974966,116.330327,0,159,39942.0484027778,2009-05-09,01:09:42
39.974948,116.330406,0,155,39942.0484606481,2009-05-09,01:09:47
39.974962,116.330474,0,158,39942.0485185185,2009-05-09,01:09:52
39.974988,116.330515,0,161,39942.0485763889,2009-05-09,01:09:57
39.974977,116.330588,0,161,39942.0486342593,2009-05-09,01:10:02
39.974972,116.330645,0,165,39942.0486921296,2009-05-09,01:10:07
39.974957,116.330707,0,169,39942.04875,2009-05-09,01:10:12
39.974965,116.330795,0,169,39942.0488078704,2009-05-09,01:10:17
39.974962,116.330875,0,173,39942.0488657407,2009-05-09,01:10:22
39.974977,116.330954,0,173,39942.0489236111,2009-05-09,01:10:27
39.974984,116.331013,0,177,39942.0489814815,2009-05-09,01:10:32
39.974977,116.331146,0,172,39942.0490393518,2009-05-09,01:10:37
39.97495,116.331238,0,171,39942.0490972222,2009-05-09,01:10:42
39.974927,116.33132,0,166,39942.0491550926,2009-05-09,01:10:47
39.97492,116.331437,0,155,39942.049212963,2009-05-09,01:10:52
39.974925,116.331506,0,153,39942.0492708333,2009-05-09,01:10:57
39.974919,116.331613,0,148,39942.0493287037,2009-05-09,01:11:02
39.974898,116.331675,0,147,39942.0493865741,2009-05-09,01:11:07
39.974864,116.331709,0,147,39942.0494444444,2009-05-09,01:11:12
39.974835,116.331754,0,145,39942.0495023148,2009-05-09,01:11:17
39.974797,116.331821,0,144,39942.0495601852,2009-05-09,01:11:22
39.974753,116.331834,0,146,39942.0496180556,2009-05-09,01:11:27
39.974705,116.331828,0,151,39942.0496759259,2009-05-09,01:11:32
39.974665,116.331849,0,159,39942.0497337963,2009-05-09,01:11:37
39.974613,116.331878,0,165,39942.0497916667,2009-05-09,01:11:42
39.974539,116.331922,0,168,39942.049849537,2009-05-09,01:11:47
39.974509,116.331951,0,167,39942.0499074074,2009-05-09,01:11:52
39.974443,116.33197,0,164,39942.0499652778,2009-05-09,01:11:57
39.974365,116.331979,0,162,39942.0500231481,2009-05-09,01:12:02
39.974308,116.33199,0,159,39942.0500810185,2009-05-09,01:12:07
39.974274,116.332016,0,160,39942.0501388889,2009-05-09,01:12:12
39.974249,116.332004,0,159,39942.0501967593,2009-05-09,01:12:17
39.974186,116.332021,0,155,39942.0502546296,2009-05-09,01:12:22
39.974145,116.332056,0,148,39942.0503125,2009-05-09,01:12:27
39.974067,116.332065,0,152,39942.0503703704,2009-05-09,01:12:32
39.974036,116.332081,0,157,39942.0504282407,2009-05-09,01:12:37
39.974033,116.3321,0,158,39942.0504861111,2009-05-09,01:12:42
39.974053,116.332114,0,165,39942.0505439815,2009-05-09,01:12:47
39.974064,116.33211,0,167,39942.0506018519,2009-05-09,01:12:52
39.974064,116.33211,0,167,39942.0506365741,2009-05-09,01:12:55
39.974065,116.332114,0,169,39942.0506597222,2009-05-09,01:12:57
39.974086,116.332222,0,173,39942.0507175926,2009-05-09,01:13:02
39.97412,116.332297,0,176,39942.050775463,2009-05-09,01:13:07
39.97412,116.332343,0,175,39942.0508333333,2009-05-09,01:13:12
39.97412,116.332343,0,175,39942.0508680556,2009-05-09,01:13:15
39.974118,116.332348,0,176,39942.0508912037,2009-05-09,01:13:17
39.974171,116.332481,0,176,39942.0509490741,2009-05-09,01:13:22
39.974121,116.332515,0,182,39942.0510069444,2009-05-09,01:13:27
39.974112,116.332549,0,186,39942.0510648148,2009-05-09,01:13:32
39.974141,116.33258,0,188,39942.0511226852,2009-05-09,01:13:37
39.974159,116.332586,0,189,39942.0511805556,2009-05-09,01:13:42
39.974184,116.332611,0,189,39942.0512384259,2009-05-09,01:13:47
39.974198,116.33262,0,190,39942.0512962963,2009-05-09,01:13:52
39.974276,116.332657,0,190,39942.0513541667,2009-05-09,01:13:57
39.973975,116.332631,0,251,39942.0588194444,2009-05-09,01:24:42
39.973975,116.332631,0,251,39942.0588541667,2009-05-09,01:24:45
39.973974,116.332632,0,251,39942.0588773148,2009-05-09,01:24:47
39.974034,116.332666,0,252,39942.0589351852,2009-05-09,01:24:52
39.974081,116.332673,0,252,39942.0589930556,2009-05-09,01:24:57
39.974136,116.332696,0,256,39942.0590509259,2009-05-09,01:25:02
39.974136,116.332696,0,256,39942.0590856481,2009-05-09,01:25:05
39.974136,116.332698,0,256,39942.0591087963,2009-05-09,01:25:07
39.974127,116.3327,0,256,39942.0591666667,2009-05-09,01:25:12
39.974127,116.3327,0,256,39942.0592013889,2009-05-09,01:25:15
39.974128,116.332699,0,256,39942.059224537,2009-05-09,01:25:17
39.97439,116.3324,0,246,39942.0592824074,2009-05-09,01:25:22
39.974219,116.332259,0,247,39942.0593402778,2009-05-09,01:25:27
39.974194,116.332238,0,244,39942.0593981481,2009-05-09,01:25:32
39.974025,116.332173,0,235,39942.0594560185,2009-05-09,01:25:37
39.973989,116.332181,0,236,39942.0595138889,2009-05-09,01:25:42
39.973919,116.332134,0,232,39942.0595717593,2009-05-09,01:25:47
39.973874,116.332097,0,229,39942.0596296296,2009-05-09,01:25:52
39.973802,116.332051,0,228,39942.0596875,2009-05-09,01:25:57
39.973733,116.332036,0,242,39942.0597453704,2009-05-09,01:26:02
39.973653,116.332056,0,258,39942.0598032407,2009-05-09,01:26:07
39.973615,116.332022,0,263,39942.0598611111,2009-05-09,01:26:12
39.9736,116.332025,0,265,39942.0599189815,2009-05-09,01:26:17
39.973598,116.332025,0,266,39942.0599768519,2009-05-09,01:26:22
39.973598,116.332025,0,266,39942.0600347222,2009-05-09,01:26:27
39.973601,116.332025,0,266,39942.0600925926,2009-05-09,01:26:32
39.973601,116.332025,0,266,39942.0601273148,2009-05-09,01:26:35
39.973595,116.332023,0,266,39942.060150463,2009-05-09,01:26:37
39.973301,116.334483,0,265,39942.062349537,2009-05-09,01:29:47
39.973287,116.334489,0,267,39942.0624074074,2009-05-09,01:29:52
39.973271,116.334471,0,266,39942.0624652778,2009-05-09,01:29:57
39.973271,116.334471,0,266,39942.0625,2009-05-09,01:30:00
39.97327,116.334468,0,266,39942.0625231481,2009-05-09,01:30:02
39.973311,116.334439,0,258,39942.0625810185,2009-05-09,01:30:07
39.973323,116.334436,0,255,39942.0626388889,2009-05-09,01:30:12
39.973342,116.33443,0,239,39942.0626967593,2009-05-09,01:30:17
39.973344,116.334393,0,213,39942.0627546296,2009-05-09,01:30:22
39.973351,116.334386,0,207,39942.0628125,2009-05-09,01:30:27
39.973352,116.334386,0,207,39942.0628703704,2009-05-09,01:30:32
39.973352,116.334383,0,206,39942.0629282407,2009-05-09,01:30:37
39.973354,116.334381,0,207,39942.0629861111,2009-05-09,01:30:42
39.973361,116.334377,0,207,39942.0630439815,2009-05-09,01:30:47
39.973367,116.334372,0,207,39942.0631018518,2009-05-09,01:30:52
39.973368,116.334371,0,207,39942.0631597222,2009-05-09,01:30:57
39.973363,116.334372,0,207,39942.0632175926,2009-05-09,01:31:02
39.973364,116.334371,0,207,39942.063275463,2009-05-09,01:31:07
39.973368,116.334368,0,207,39942.0633333333,2009-05-09,01:31:12
39.973372,116.334366,0,207,39942.0633912037,2009-05-09,01:31:17
39.973373,116.334364,0,207,39942.0634490741,2009-05-09,01:31:22
39.973368,116.334366,0,207,39942.0635069444,2009-05-09,01:31:27
39.973368,116.334366,0,207,39942.0635416667,2009-05-09,01:31:30
39.973365,116.334367,0,207,39942.0635648148,2009-05-09,01:31:32
39.973375,116.334373,0,207,39942.0636226852,2009-05-09,01:31:37
39.973373,116.334385,0,209,39942.0636805556,2009-05-09,01:31:42
39.973375,116.334374,0,209,39942.0637384259,2009-05-09,01:31:47
39.973374,116.334374,0,209,39942.0637962963,2009-05-09,01:31:52
39.973374,116.334374,0,209,39942.0638310185,2009-05-09,01:31:55
39.97338,116.33437,0,210,39942.0638541667,2009-05-09,01:31:57
39.973405,116.334363,0,214,39942.063912037,2009-05-09,01:32:02
39.973425,116.334272,0,219,39942.0639699074,2009-05-09,01:32:07
39.97341,116.334205,0,218,39942.0640277778,2009-05-09,01:32:12
39.97341,116.334196,0,218,39942.0640856481,2009-05-09,01:32:17
39.97341,116.334196,0,218,39942.0641203704,2009-05-09,01:32:20
39.973402,116.334199,0,218,39942.0641435185,2009-05-09,01:32:22
39.973391,116.334204,0,218,39942.0642013889,2009-05-09,01:32:27
39.973372,116.33422,0,219,39942.0642592593,2009-05-09,01:32:32
