# Supplementary material for: Research on differential privacy protection method based on user tendency
Source: PLoS One. 2023 Oct 26;18(10):e0288823. doi: 10.1371/journal.pone.0288823 (PMC10602288; doi:10.1371/journal.pone.0288823)
Supplement: S2 Data — (ZIP) [file pone.0288823.s002.zip › Data 5-2/022/Trajectory/20090509141500.plt]

Geolife trajectory
WGS 84
Altitude is in Feet
Reserved 3
0,2,255,My Track,0,0,2,8421376
0
39.974371,116.332094,0,193,39942.59375,2009-05-09,14:15:00
39.974446,116.331977,0,141,39942.5938078704,2009-05-09,14:15:05
39.974483,116.332018,0,162,39942.5938657407,2009-05-09,14:15:10
39.974548,116.332012,0,171,39942.5939236111,2009-05-09,14:15:15
39.974605,116.332013,0,176,39942.5939814815,2009-05-09,14:15:20
39.974692,116.331941,0,175,39942.5940393518,2009-05-09,14:15:25
39.974732,116.331818,0,183,39942.5940972222,2009-05-09,14:15:30
39.974782,116.331859,0,186,39942.5941550926,2009-05-09,14:15:35
39.974793,116.331963,0,190,39942.594212963,2009-05-09,14:15:40
39.974822,116.332076,0,186,39942.5942708333,2009-05-09,14:15:45
39.974848,116.332218,0,180,39942.5943287037,2009-05-09,14:15:50
39.974861,116.332236,0,183,39942.5943865741,2009-05-09,14:15:55
39.97487,116.332274,0,185,39942.5944444444,2009-05-09,14:16:00
39.974911,116.332325,0,191,39942.5945023148,2009-05-09,14:16:05
39.974925,116.332395,0,193,39942.5945601852,2009-05-09,14:16:10
39.974917,116.332461,0,193,39942.5946180556,2009-05-09,14:16:15
39.974905,116.332528,0,195,39942.5946759259,2009-05-09,14:16:20
39.974893,116.332598,0,195,39942.5947337963,2009-05-09,14:16:25
39.974881,116.332666,0,201,39942.5947916667,2009-05-09,14:16:30
39.97488,116.332755,0,200,39942.594849537,2009-05-09,14:16:35
39.97489,116.332839,0,199,39942.5949074074,2009-05-09,14:16:40
39.974887,116.332913,0,199,39942.5949652778,2009-05-09,14:16:45
39.974889,116.332984,0,201,39942.5950231481,2009-05-09,14:16:50
39.974891,116.333035,0,202,39942.5950810185,2009-05-09,14:16:55
39.974871,116.333211,0,195,39942.5951388889,2009-05-09,14:17:00
39.974849,116.333312,0,193,39942.5951967593,2009-05-09,14:17:05
39.974871,116.333425,0,178,39942.5952546296,2009-05-09,14:17:10
39.974868,116.333488,0,173,39942.5953125,2009-05-09,14:17:15
39.974872,116.333531,0,172,39942.5953703704,2009-05-09,14:17:20
39.974885,116.333579,0,173,39942.5954282407,2009-05-09,14:17:25
39.974914,116.333638,0,174,39942.5954861111,2009-05-09,14:17:30
39.974922,116.333694,0,174,39942.5955439815,2009-05-09,14:17:35
39.97491,116.333697,0,175,39942.5956018518,2009-05-09,14:17:40
39.974904,116.33371,0,176,39942.5956597222,2009-05-09,14:17:45
39.974892,116.333724,0,176,39942.5957175926,2009-05-09,14:17:50
39.974854,116.33372,0,176,39942.595775463,2009-05-09,14:17:55
39.974774,116.333697,0,176,39942.5958333333,2009-05-09,14:18:00
39.974669,116.333688,0,176,39942.5958912037,2009-05-09,14:18:05
39.974617,116.333711,0,175,39942.5959490741,2009-05-09,14:18:10
39.974604,116.333706,0,176,39942.5960069444,2009-05-09,14:18:15
39.974594,116.333711,0,176,39942.5960648148,2009-05-09,14:18:20
39.974592,116.33369,0,176,39942.5961226852,2009-05-09,14:18:25
39.974562,116.333696,0,176,39942.5961805556,2009-05-09,14:18:30
39.974495,116.333728,0,177,39942.5962384259,2009-05-09,14:18:35
39.974414,116.333803,0,177,39942.5962962963,2009-05-09,14:18:40
39.974336,116.333869,0,178,39942.5963541667,2009-05-09,14:18:45
39.973701,116.299578,0,160,39942.6068287037,2009-05-09,14:33:50
39.973742,116.299691,0,225,39942.6068865741,2009-05-09,14:33:55
39.973712,116.299693,0,224,39942.6069444444,2009-05-09,14:34:00
39.973643,116.299825,0,231,39942.6070023148,2009-05-09,14:34:05
39.973602,116.299925,0,234,39942.6070601852,2009-05-09,14:34:10
39.973547,116.299991,0,238,39942.6071180556,2009-05-09,14:34:15
39.973512,116.299973,0,261,39942.6071759259,2009-05-09,14:34:20
39.97346,116.299958,0,278,39942.6072337963,2009-05-09,14:34:25
39.973393,116.299923,0,289,39942.6072916667,2009-05-09,14:34:30
39.973334,116.299932,0,294,39942.607349537,2009-05-09,14:34:35
39.973273,116.299957,0,298,39942.6074074074,2009-05-09,14:34:40
39.973213,116.299991,0,302,39942.6074652778,2009-05-09,14:34:45
39.973165,116.300041,0,306,39942.6075231481,2009-05-09,14:34:50
39.973101,116.300056,0,304,39942.6075810185,2009-05-09,14:34:55
39.973037,116.300088,0,306,39942.6076388889,2009-05-09,14:35:00
39.972962,116.300109,0,303,39942.6076967593,2009-05-09,14:35:05
39.972902,116.300133,0,305,39942.6077546296,2009-05-09,14:35:10
39.972829,116.300197,0,308,39942.6078125,2009-05-09,14:35:15
39.972768,116.300215,0,313,39942.6078703704,2009-05-09,14:35:20
39.972718,116.300223,0,317,39942.6079282407,2009-05-09,14:35:25
39.972671,116.300252,0,320,39942.6079861111,2009-05-09,14:35:30
39.972632,116.300273,0,325,39942.6080439815,2009-05-09,14:35:35
39.972619,116.300316,0,321,39942.6081018519,2009-05-09,14:35:40
39.972583,116.300329,0,315,39942.6081597222,2009-05-09,14:35:45
39.972549,116.300348,0,315,39942.6082175926,2009-05-09,14:35:50
39.972537,116.300365,0,304,39942.608275463,2009-05-09,14:35:55
39.972513,116.300452,0,296,39942.6083333333,2009-05-09,14:36:00
39.972501,116.300508,0,287,39942.6083912037,2009-05-09,14:36:05
39.972454,116.300531,0,277,39942.6084490741,2009-05-09,14:36:10
39.972402,116.300551,0,268,39942.6085069444,2009-05-09,14:36:15
39.972345,116.300553,0,259,39942.6085648148,2009-05-09,14:36:20
39.972296,116.300578,0,246,39942.6086226852,2009-05-09,14:36:25
39.972261,116.300601,0,235,39942.6086805556,2009-05-09,14:36:30
39.972226,116.300665,0,228,39942.6087384259,2009-05-09,14:36:35
39.972164,116.30064,0,218,39942.6087962963,2009-05-09,14:36:40
39.972107,116.30064,0,211,39942.6088541667,2009-05-09,14:36:45
39.972056,116.300633,0,203,39942.608912037,2009-05-09,14:36:50
39.972002,116.300646,0,198,39942.6089699074,2009-05-09,14:36:55
39.971944,116.300648,0,181,39942.6090277778,2009-05-09,14:37:00
39.971914,116.300672,0,175,39942.6090856481,2009-05-09,14:37:05
39.971872,116.30074,0,168,39942.6091435185,2009-05-09,14:37:10
39.97183,116.300738,0,162,39942.6092013889,2009-05-09,14:37:15
39.971775,116.30069,0,158,39942.6092592593,2009-05-09,14:37:20
39.971723,116.300724,0,153,39942.6093171296,2009-05-09,14:37:25
39.971668,116.300749,0,149,39942.609375,2009-05-09,14:37:30
39.971634,116.300763,0,145,39942.6094328704,2009-05-09,14:37:35
39.971559,116.300747,0,156,39942.6094907407,2009-05-09,14:37:40
39.971494,116.300719,0,162,39942.6095486111,2009-05-09,14:37:45
39.971461,116.300777,0,160,39942.6096064815,2009-05-09,14:37:50
39.971422,116.300803,0,158,39942.6096643518,2009-05-09,14:37:55
39.971383,116.300821,0,155,39942.6097222222,2009-05-09,14:38:00
39.971308,116.300787,0,158,39942.6097800926,2009-05-09,14:38:05
39.971256,116.300782,0,163,39942.609837963,2009-05-09,14:38:10
39.971206,116.300763,0,168,39942.6098958333,2009-05-09,14:38:15
39.971154,116.300764,0,171,39942.6099537037,2009-05-09,14:38:20
39.971108,116.300765,0,171,39942.6100115741,2009-05-09,14:38:25
39.971074,116.300761,0,172,39942.6100694444,2009-05-09,14:38:30
39.971025,116.300793,0,173,39942.6101273148,2009-05-09,14:38:35
39.970984,116.300804,0,170,39942.6101851852,2009-05-09,14:38:40
39.970951,116.300865,0,171,39942.6102430556,2009-05-09,14:38:45
39.970908,116.300936,0,173,39942.6103009259,2009-05-09,14:38:50
39.970862,116.300969,0,174,39942.6103587963,2009-05-09,14:38:55
39.970789,116.300976,0,175,39942.6104166667,2009-05-09,14:39:00
39.970721,116.300874,0,175,39942.610474537,2009-05-09,14:39:05
39.970668,116.300835,0,178,39942.6105324074,2009-05-09,14:39:10
39.970599,116.300836,0,179,39942.6105902778,2009-05-09,14:39:15
39.97053,116.300853,0,177,39942.6106481481,2009-05-09,14:39:20
39.970482,116.300853,0,178,39942.6107060185,2009-05-09,14:39:25
39.970426,116.300827,0,180,39942.6107638889,2009-05-09,14:39:30
39.970388,116.300805,0,183,39942.6108217593,2009-05-09,14:39:35
39.970318,116.300827,0,186,39942.6108796296,2009-05-09,14:39:40
39.970275,116.300822,0,188,39942.6109375,2009-05-09,14:39:45
39.970258,116.300914,0,189,39942.6109953704,2009-05-09,14:39:50
39.970218,116.300941,0,190,39942.6110532407,2009-05-09,14:39:55
39.970161,116.300923,0,191,39942.6111111111,2009-05-09,14:40:00
39.970102,116.300918,0,193,39942.6111689815,2009-05-09,14:40:05
39.970028,116.300876,0,195,39942.6112268518,2009-05-09,14:40:10
39.969959,116.300871,0,197,39942.6112847222,2009-05-09,14:40:15
39.969874,116.300867,0,191,39942.6113425926,2009-05-09,14:40:20
39.969846,116.300925,0,191,39942.611400463,2009-05-09,14:40:25
39.969809,116.300916,0,190,39942.6114583333,2009-05-09,14:40:30
39.969766,116.300948,0,193,39942.6115162037,2009-05-09,14:40:35
39.969712,116.300919,0,192,39942.6115740741,2009-05-09,14:40:40
39.96966,116.300902,0,194,39942.6116319444,2009-05-09,14:40:45
39.969609,116.300897,0,195,39942.6116898148,2009-05-09,14:40:50
39.969566,116.30087,0,196,39942.6117476852,2009-05-09,14:40:55
39.969523,116.300882,0,194,39942.6118055556,2009-05-09,14:41:00
39.969488,116.300909,0,193,39942.6118634259,2009-05-09,14:41:05
39.969461,116.300932,0,187,39942.6119212963,2009-05-09,14:41:10
39.969454,116.301044,0,176,39942.6119791667,2009-05-09,14:41:15
39.969428,116.301105,0,168,39942.612037037,2009-05-09,14:41:20
39.969409,116.301156,0,158,39942.6120949074,2009-05-09,14:41:25
39.969415,116.301199,0,149,39942.6121527778,2009-05-09,14:41:30
39.969437,116.301284,0,145,39942.6122106481,2009-05-09,14:41:35
39.969474,116.301351,0,140,39942.6122685185,2009-05-09,14:41:40
39.969503,116.301399,0,139,39942.6123263889,2009-05-09,14:41:45
39.969498,116.301464,0,137,39942.6123842593,2009-05-09,14:41:50
39.969494,116.301526,0,133,39942.6124421296,2009-05-09,14:41:55
39.969529,116.301581,0,131,39942.6125,2009-05-09,14:42:00
39.96957,116.301618,0,128,39942.6125578704,2009-05-09,14:42:05
39.969609,116.30165,0,127,39942.6126157407,2009-05-09,14:42:10
39.969654,116.301691,0,125,39942.6126736111,2009-05-09,14:42:15
39.969684,116.301716,0,123,39942.6127314815,2009-05-09,14:42:20
39.969709,116.301733,0,121,39942.6127893519,2009-05-09,14:42:25
39.969748,116.30174,0,119,39942.6128472222,2009-05-09,14:42:30
39.969783,116.301738,0,117,39942.6129050926,2009-05-09,14:42:35
39.969818,116.301752,0,114,39942.612962963,2009-05-09,14:42:40
39.96981,116.301813,0,110,39942.6130208333,2009-05-09,14:42:45
39.969831,116.301875,0,106,39942.6130787037,2009-05-09,14:42:50
39.969991,116.301841,0,108,39942.6131365741,2009-05-09,14:42:55
39.970075,116.301823,0,105,39942.6131944444,2009-05-09,14:43:00
39.970173,116.30178,0,103,39942.6132523148,2009-05-09,14:43:05
39.970207,116.301791,0,100,39942.6133101852,2009-05-09,14:43:10
39.97027,116.30179,0,94,39942.6133680556,2009-05-09,14:43:15
39.97031,116.301781,0,93,39942.6134259259,2009-05-09,14:43:20
39.970324,116.301762,0,88,39942.6134837963,2009-05-09,14:43:25
39.970504,116.301809,0,86,39942.6135416667,2009-05-09,14:43:30
39.97056,116.30178,0,84,39942.613599537,2009-05-09,14:43:35
39.970553,116.301681,0,84,39942.6136574074,2009-05-09,14:43:40
39.970541,116.301575,0,85,39942.6137152778,2009-05-09,14:43:45
39.970455,116.301612,0,98,39942.6137731481,2009-05-09,14:43:50
39.97053,116.301764,0,96,39942.6138310185,2009-05-09,14:43:55
39.970597,116.30192,0,95,39942.6138888889,2009-05-09,14:44:00
39.970629,116.302011,0,97,39942.6139467593,2009-05-09,14:44:05
39.970632,116.302083,0,101,39942.6140046296,2009-05-09,14:44:10
39.970639,116.302139,0,102,39942.6140625,2009-05-09,14:44:15
39.970615,116.302216,0,104,39942.6141203704,2009-05-09,14:44:20
39.970573,116.302303,0,106,39942.6141782407,2009-05-09,14:44:25
39.970601,116.302323,0,117,39942.6142361111,2009-05-09,14:44:30
39.970606,116.302344,0,120,39942.6142939815,2009-05-09,14:44:35
39.970586,116.302374,0,118,39942.6143518519,2009-05-09,14:44:40
39.970537,116.302417,0,120,39942.6144097222,2009-05-09,14:44:45
39.970504,116.302468,0,119,39942.6144675926,2009-05-09,14:44:50
39.970497,116.302519,0,117,39942.614525463,2009-05-09,14:44:55
39.970459,116.30256,0,114,39942.6145833333,2009-05-09,14:45:00
39.970521,116.302655,0,116,39942.6146412037,2009-05-09,14:45:05
39.970474,116.302683,0,114,39942.6146990741,2009-05-09,14:45:10
39.970507,116.302743,0,120,39942.6147569444,2009-05-09,14:45:15
39.970523,116.302766,0,125,39942.6148148148,2009-05-09,14:45:20
39.970504,116.302808,0,124,39942.6148726852,2009-05-09,14:45:25
39.970632,116.303041,0,119,39942.6149305556,2009-05-09,14:45:30
39.970603,116.303153,0,117,39942.6149884259,2009-05-09,14:45:35
39.970603,116.303249,0,120,39942.6150462963,2009-05-09,14:45:40
39.970635,116.30328,0,113,39942.6151041667,2009-05-09,14:45:45
39.970658,116.303309,0,107,39942.615162037,2009-05-09,14:45:50
39.970629,116.303353,0,106,39942.6152199074,2009-05-09,14:45:55
39.970588,116.303415,0,108,39942.6152777778,2009-05-09,14:46:00
39.970562,116.303433,0,107,39942.6153356481,2009-05-09,14:46:05
39.970588,116.303449,0,108,39942.6153935185,2009-05-09,14:46:10
39.970636,116.303431,0,110,39942.6154513889,2009-05-09,14:46:15
39.970725,116.303385,0,111,39942.6155092593,2009-05-09,14:46:20
39.970869,116.303416,0,117,39942.6155671296,2009-05-09,14:46:25
39.97097,116.303478,0,124,39942.615625,2009-05-09,14:46:30
39.971068,116.303604,0,130,39942.6156828704,2009-05-09,14:46:35
39.971136,116.303737,0,140,39942.6157407407,2009-05-09,14:46:40
39.971167,116.303782,0,143,39942.6157986111,2009-05-09,14:46:45
39.971196,116.303732,0,146,39942.6158564815,2009-05-09,14:46:50
39.971159,116.303738,0,147,39942.6159143519,2009-05-09,14:46:55
39.971197,116.303768,0,148,39942.6159722222,2009-05-09,14:47:00
39.971257,116.3038,0,149,39942.6160300926,2009-05-09,14:47:05
39.971345,116.30384,0,151,39942.616087963,2009-05-09,14:47:10
39.971408,116.303889,0,156,39942.6161458333,2009-05-09,14:47:15
39.971458,116.303935,0,161,39942.6162037037,2009-05-09,14:47:20
39.971524,116.303917,0,170,39942.6162615741,2009-05-09,14:47:25
39.971457,116.303996,0,180,39942.6163194444,2009-05-09,14:47:30
39.971366,116.304016,0,198,39942.6163773148,2009-05-09,14:47:35
39.971314,116.304058,0,207,39942.6164351852,2009-05-09,14:47:40
39.971292,116.304076,0,212,39942.6164930556,2009-05-09,14:47:45
39.971292,116.304076,0,212,39942.6165277778,2009-05-09,14:47:48
39.971289,116.304082,0,214,39942.6165509259,2009-05-09,14:47:50
39.971293,116.304123,0,221,39942.6166087963,2009-05-09,14:47:55
39.971331,116.304116,0,229,39942.6166666667,2009-05-09,14:48:00
39.97131,116.304185,0,240,39942.616724537,2009-05-09,14:48:05
39.971301,116.304275,0,249,39942.6167824074,2009-05-09,14:48:10
39.971298,116.304537,0,240,39942.6168402778,2009-05-09,14:48:15
39.971309,116.304642,0,241,39942.6168981481,2009-05-09,14:48:20
39.971276,116.3048,0,243,39942.6169560185,2009-05-09,14:48:25
39.97125,116.304932,0,239,39942.6170138889,2009-05-09,14:48:30
39.97125,116.305008,0,238,39942.6170717593,2009-05-09,14:48:35
39.971287,116.305032,0,240,39942.6171296296,2009-05-09,14:48:40
39.971306,116.30503,0,241,39942.6171875,2009-05-09,14:48:45
39.971352,116.30503,0,242,39942.6172453704,2009-05-09,14:48:50
