# Supplementary material for: Research on differential privacy protection method based on user tendency
Source: PLoS One. 2023 Oct 26;18(10):e0288823. doi: 10.1371/journal.pone.0288823 (PMC10602288; doi:10.1371/journal.pone.0288823)
Supplement: S2 Data — (ZIP) [file pone.0288823.s002.zip › Data 5-2/022/Trajectory/20090510020907.plt]

Geolife trajectory
WGS 84
Altitude is in Feet
Reserved 3
0,2,255,My Track,0,0,2,8421376
0
39.969989,116.300901,0,198,39943.0896643519,2009-05-10,02:09:07
39.9701,116.300936,0,226,39943.0897222222,2009-05-10,02:09:12
39.970271,116.300966,0,256,39943.0897800926,2009-05-10,02:09:17
39.97042,116.300975,0,286,39943.089837963,2009-05-10,02:09:22
39.970522,116.300978,0,309,39943.0898958333,2009-05-10,02:09:27
39.970608,116.300962,0,332,39943.0899537037,2009-05-10,02:09:32
39.969814,116.300964,0,213,39943.0900115741,2009-05-10,02:09:37
39.969863,116.30094,0,218,39943.0900694444,2009-05-10,02:09:42
39.969916,116.30094,0,224,39943.0901273148,2009-05-10,02:09:47
39.969956,116.300933,0,228,39943.0901851852,2009-05-10,02:09:52
39.969997,116.300936,0,233,39943.0902430556,2009-05-10,02:09:57
39.970045,116.300971,0,244,39943.0903009259,2009-05-10,02:10:02
39.970095,116.300978,0,253,39943.0903587963,2009-05-10,02:10:07
39.970143,116.300987,0,260,39943.0904166667,2009-05-10,02:10:12
39.970178,116.300992,0,270,39943.090474537,2009-05-10,02:10:17
39.97023,116.30099,0,284,39943.0905324074,2009-05-10,02:10:22
39.970276,116.300979,0,297,39943.0905902778,2009-05-10,02:10:27
39.970377,116.300935,0,295,39943.0906481481,2009-05-10,02:10:32
39.970514,116.300857,0,283,39943.0907060185,2009-05-10,02:10:37
39.970602,116.300841,0,283,39943.0907638889,2009-05-10,02:10:42
39.970662,116.300848,0,294,39943.0908217593,2009-05-10,02:10:47
39.970696,116.300824,0,307,39943.0908796296,2009-05-10,02:10:52
39.970761,116.300864,0,310,39943.0909375,2009-05-10,02:10:57
39.970809,116.300795,0,314,39943.0909953704,2009-05-10,02:11:02
39.97079,116.30085,0,263,39943.0910532407,2009-05-10,02:11:07
39.970877,116.300781,0,236,39943.0911111111,2009-05-10,02:11:12
39.970945,116.300802,0,232,39943.0911689815,2009-05-10,02:11:17
39.970998,116.300843,0,232,39943.0912268519,2009-05-10,02:11:22
39.97106,116.300926,0,229,39943.0912847222,2009-05-10,02:11:27
39.971115,116.300961,0,238,39943.0913425926,2009-05-10,02:11:32
39.97116,116.30094,0,240,39943.091400463,2009-05-10,02:11:37
39.971213,116.300928,0,247,39943.0914583333,2009-05-10,02:11:42
39.971261,116.300937,0,250,39943.0915162037,2009-05-10,02:11:47
39.971302,116.300962,0,255,39943.0915740741,2009-05-10,02:11:52
39.971342,116.300974,0,262,39943.0916319444,2009-05-10,02:11:57
39.971376,116.300987,0,268,39943.0916898148,2009-05-10,02:12:02
39.9714,116.30098,0,282,39943.0917476852,2009-05-10,02:12:07
39.971423,116.300973,0,277,39943.0918055556,2009-05-10,02:12:12
39.971405,116.300985,0,280,39943.0918634259,2009-05-10,02:12:17
39.971407,116.301037,0,286,39943.0919212963,2009-05-10,02:12:22
39.971399,116.301089,0,291,39943.0919791667,2009-05-10,02:12:27
39.971386,116.301091,0,289,39943.092037037,2009-05-10,02:12:32
39.971388,116.301033,0,289,39943.0920949074,2009-05-10,02:12:37
39.971387,116.300951,0,288,39943.0921527778,2009-05-10,02:12:42
39.971423,116.300899,0,291,39943.0922106481,2009-05-10,02:12:47
39.971383,116.300757,0,289,39943.0922685185,2009-05-10,02:12:52
39.971395,116.300663,0,286,39943.0923263889,2009-05-10,02:12:57
39.971465,116.30062,0,283,39943.0923842593,2009-05-10,02:13:02
39.97156,116.300551,0,261,39943.0924421296,2009-05-10,02:13:07
39.971625,116.300567,0,250,39943.0925,2009-05-10,02:13:12
39.97171,116.300554,0,240,39943.0925578704,2009-05-10,02:13:17
39.971801,116.300544,0,223,39943.0926157407,2009-05-10,02:13:22
39.971886,116.300551,0,212,39943.0926736111,2009-05-10,02:13:27
39.97199,116.300558,0,191,39943.0927314815,2009-05-10,02:13:32
39.972079,116.300619,0,190,39943.0927893519,2009-05-10,02:13:37
39.972143,116.300628,0,192,39943.0928472222,2009-05-10,02:13:42
39.972235,116.300626,0,178,39943.0929050926,2009-05-10,02:13:47
39.972329,116.300659,0,176,39943.092962963,2009-05-10,02:13:52
39.972394,116.300656,0,175,39943.0930208333,2009-05-10,02:13:57
39.972465,116.300676,0,177,39943.0930787037,2009-05-10,02:14:02
39.972519,116.300646,0,181,39943.0931365741,2009-05-10,02:14:07
39.97258,116.300666,0,184,39943.0931944444,2009-05-10,02:14:12
39.972606,116.300684,0,201,39943.0932523148,2009-05-10,02:14:17
39.972653,116.300696,0,208,39943.0933101852,2009-05-10,02:14:22
39.97274,116.300664,0,196,39943.0933680556,2009-05-10,02:14:27
39.972777,116.300636,0,197,39943.0934259259,2009-05-10,02:14:32
39.972834,116.300542,0,192,39943.0934837963,2009-05-10,02:14:37
39.972889,116.300514,0,194,39943.0935416667,2009-05-10,02:14:42
39.972937,116.300491,0,197,39943.093599537,2009-05-10,02:14:47
39.972991,116.300494,0,198,39943.0936574074,2009-05-10,02:14:52
39.973062,116.300503,0,200,39943.0937152778,2009-05-10,02:14:57
39.973135,116.300505,0,203,39943.0937731481,2009-05-10,02:15:02
39.973202,116.300519,0,203,39943.0938310185,2009-05-10,02:15:07
39.973256,116.300533,0,204,39943.0938888889,2009-05-10,02:15:12
39.973309,116.300533,0,204,39943.0939467593,2009-05-10,02:15:17
39.97338,116.300493,0,202,39943.0940046296,2009-05-10,02:15:22
39.973431,116.300477,0,201,39943.0940625,2009-05-10,02:15:27
39.973494,116.300442,0,200,39943.0941203704,2009-05-10,02:15:32
39.973551,116.300451,0,202,39943.0941782407,2009-05-10,02:15:37
39.973606,116.300446,0,194,39943.0942361111,2009-05-10,02:15:42
39.973673,116.300446,0,193,39943.0942939815,2009-05-10,02:15:47
39.973744,116.300407,0,186,39943.0943518518,2009-05-10,02:15:52
39.973841,116.30028,0,163,39943.0944097222,2009-05-10,02:15:57
39.973883,116.300277,0,163,39943.0944675926,2009-05-10,02:16:02
39.973952,116.300314,0,169,39943.094525463,2009-05-10,02:16:07
39.974028,116.30036,0,169,39943.0945833333,2009-05-10,02:16:12
39.974117,116.30037,0,164,39943.0946412037,2009-05-10,02:16:17
39.974188,116.300391,0,156,39943.0946990741,2009-05-10,02:16:22
39.974199,116.300392,0,151,39943.0947569444,2009-05-10,02:16:27
39.974192,116.300408,0,147,39943.0948148148,2009-05-10,02:16:32
39.974195,116.300415,0,146,39943.0948726852,2009-05-10,02:16:37
39.974191,116.300412,0,146,39943.0949305556,2009-05-10,02:16:42
39.974191,116.300412,0,146,39943.0949652778,2009-05-10,02:16:45
39.974188,116.300412,0,146,39943.0949884259,2009-05-10,02:16:47
39.974203,116.300404,0,145,39943.0950462963,2009-05-10,02:16:52
39.974245,116.300418,0,148,39943.0951041667,2009-05-10,02:16:57
39.974275,116.30042,0,145,39943.095162037,2009-05-10,02:17:02
39.974302,116.300427,0,148,39943.0952199074,2009-05-10,02:17:07
39.974319,116.300409,0,147,39943.0952777778,2009-05-10,02:17:12
39.974341,116.300412,0,146,39943.0953356481,2009-05-10,02:17:17
39.974375,116.300403,0,147,39943.0953935185,2009-05-10,02:17:22
39.974421,116.300394,0,148,39943.0954513889,2009-05-10,02:17:27
39.974468,116.300392,0,146,39943.0955092593,2009-05-10,02:17:32
39.974536,116.300412,0,149,39943.0955671296,2009-05-10,02:17:37
39.974598,116.300398,0,150,39943.095625,2009-05-10,02:17:42
39.974649,116.300377,0,153,39943.0956828704,2009-05-10,02:17:47
39.974703,116.300376,0,150,39943.0957407407,2009-05-10,02:17:52
39.97477,116.300377,0,143,39943.0957986111,2009-05-10,02:17:57
39.974804,116.300423,0,138,39943.0958564815,2009-05-10,02:18:02
39.974819,116.300471,0,139,39943.0959143518,2009-05-10,02:18:07
39.974829,116.300463,0,140,39943.0959722222,2009-05-10,02:18:12
39.974826,116.300452,0,140,39943.0960300926,2009-05-10,02:18:17
39.974826,116.300452,0,140,39943.0960648148,2009-05-10,02:18:20
39.974821,116.300448,0,141,39943.096087963,2009-05-10,02:18:22
39.974809,116.300447,0,141,39943.0961458333,2009-05-10,02:18:27
39.974786,116.300444,0,141,39943.0962037037,2009-05-10,02:18:32
39.974749,116.300436,0,141,39943.0962615741,2009-05-10,02:18:37
39.974728,116.300443,0,141,39943.0963194444,2009-05-10,02:18:42
39.974862,116.300601,0,157,39943.0983449074,2009-05-10,02:21:37
39.974827,116.300536,0,151,39943.0984027778,2009-05-10,02:21:42
39.97485,116.300436,0,123,39943.0984606481,2009-05-10,02:21:47
39.974875,116.300372,0,124,39943.0985185185,2009-05-10,02:21:52
39.974879,116.300387,0,121,39943.0985763889,2009-05-10,02:21:57
39.974942,116.300406,0,108,39943.0986342593,2009-05-10,02:22:02
39.974958,116.300415,0,110,39943.0986921296,2009-05-10,02:22:07
39.974996,116.300409,0,112,39943.09875,2009-05-10,02:22:12
39.975026,116.300401,0,118,39943.0988078704,2009-05-10,02:22:17
39.975071,116.300363,0,133,39943.0988657407,2009-05-10,02:22:22
39.975126,116.300282,0,142,39943.0989236111,2009-05-10,02:22:27
39.975148,116.300235,0,147,39943.0989814815,2009-05-10,02:22:32
39.975195,116.300228,0,149,39943.0990393519,2009-05-10,02:22:37
39.975292,116.300297,0,156,39943.0990972222,2009-05-10,02:22:42
39.975342,116.30031,0,157,39943.0991550926,2009-05-10,02:22:47
39.975406,116.300351,0,156,39943.099212963,2009-05-10,02:22:52
39.975439,116.300343,0,154,39943.0992708333,2009-05-10,02:22:57
39.975488,116.300365,0,152,39943.0993287037,2009-05-10,02:23:02
39.975532,116.300334,0,149,39943.0993865741,2009-05-10,02:23:07
39.975587,116.300345,0,147,39943.0994444444,2009-05-10,02:23:12
39.975587,116.30029,0,148,39943.0995023148,2009-05-10,02:23:17
39.975587,116.30029,0,148,39943.099537037,2009-05-10,02:23:20
39.975594,116.300287,0,156,39943.0995601852,2009-05-10,02:23:22
39.975658,116.300216,0,143,39943.0996180556,2009-05-10,02:23:27
39.975653,116.300228,0,145,39943.0996759259,2009-05-10,02:23:32
39.975603,116.300274,0,147,39943.0997337963,2009-05-10,02:23:37
39.975604,116.300314,0,147,39943.0997916667,2009-05-10,02:23:42
39.975591,116.300354,0,145,39943.099849537,2009-05-10,02:23:47
39.975637,116.300395,0,147,39943.0999074074,2009-05-10,02:23:52
39.975864,116.300343,0,150,39943.0999652778,2009-05-10,02:23:57
39.97599,116.300351,0,154,39943.1000231481,2009-05-10,02:24:02
39.976052,116.300317,0,157,39943.1000810185,2009-05-10,02:24:07
39.976124,116.300358,0,160,39943.1001388889,2009-05-10,02:24:12
39.976179,116.300353,0,165,39943.1001967593,2009-05-10,02:24:17
39.976229,116.30036,0,174,39943.1002546296,2009-05-10,02:24:22
39.976255,116.300376,0,182,39943.1003125,2009-05-10,02:24:27
39.976292,116.300389,0,193,39943.1003703704,2009-05-10,02:24:32
39.976425,116.300329,0,193,39943.1004282407,2009-05-10,02:24:37
39.976451,116.300368,0,204,39943.1004861111,2009-05-10,02:24:42
39.976453,116.300388,0,209,39943.1005439815,2009-05-10,02:24:47
39.976477,116.300369,0,204,39943.1006018519,2009-05-10,02:24:52
39.976533,116.300331,0,205,39943.1006597222,2009-05-10,02:24:57
39.976593,116.30031,0,212,39943.1007175926,2009-05-10,02:25:02
39.976645,116.300293,0,213,39943.100775463,2009-05-10,02:25:07
39.976718,116.300262,0,223,39943.1008333333,2009-05-10,02:25:12
39.976783,116.300275,0,232,39943.1008912037,2009-05-10,02:25:17
39.976852,116.300266,0,232,39943.1009490741,2009-05-10,02:25:22
39.976894,116.300225,0,217,39943.1010069444,2009-05-10,02:25:27
39.976924,116.300158,0,220,39943.1010648148,2009-05-10,02:25:32
39.97696,116.300142,0,213,39943.1011226852,2009-05-10,02:25:37
39.976991,116.300116,0,209,39943.1011805556,2009-05-10,02:25:42
39.977046,116.300086,0,201,39943.1012384259,2009-05-10,02:25:47
39.977129,116.300108,0,194,39943.1012962963,2009-05-10,02:25:52
39.977181,116.300146,0,194,39943.1013541667,2009-05-10,02:25:57
39.977213,116.300154,0,194,39943.101412037,2009-05-10,02:26:02
39.977248,116.300122,0,196,39943.1014699074,2009-05-10,02:26:07
39.977299,116.300086,0,196,39943.1015277778,2009-05-10,02:26:12
39.97731,116.300098,0,197,39943.1015856481,2009-05-10,02:26:17
39.977382,116.300178,0,186,39943.1016435185,2009-05-10,02:26:22
39.977475,116.300187,0,183,39943.1017013889,2009-05-10,02:26:27
39.977536,116.300153,0,178,39943.1017592593,2009-05-10,02:26:32
39.977637,116.300124,0,173,39943.1018171296,2009-05-10,02:26:37
39.977743,116.300103,0,166,39943.101875,2009-05-10,02:26:42
39.977802,116.30009,0,168,39943.1019328704,2009-05-10,02:26:47
39.977873,116.300085,0,165,39943.1019907407,2009-05-10,02:26:52
39.977929,116.300061,0,161,39943.1020486111,2009-05-10,02:26:57
39.978008,116.300042,0,160,39943.1021064815,2009-05-10,02:27:02
39.97803,116.300024,0,161,39943.1021643518,2009-05-10,02:27:07
39.978046,116.300004,0,161,39943.1022222222,2009-05-10,02:27:12
39.978087,116.299994,0,166,39943.1022800926,2009-05-10,02:27:17
39.978094,116.299978,0,177,39943.102337963,2009-05-10,02:27:22
39.978112,116.299979,0,188,39943.1023958333,2009-05-10,02:27:27
39.978199,116.300015,0,198,39943.1024537037,2009-05-10,02:27:32
39.978262,116.300003,0,198,39943.1025115741,2009-05-10,02:27:37
39.978324,116.300021,0,205,39943.1025694444,2009-05-10,02:27:42
39.978401,116.300097,0,211,39943.1026273148,2009-05-10,02:27:47
39.978488,116.300124,0,211,39943.1026851852,2009-05-10,02:27:52
39.97868,116.300053,0,132,39943.1088194444,2009-05-10,02:36:42
39.978851,116.299962,0,131,39943.1088773148,2009-05-10,02:36:47
39.979226,116.299967,0,131,39943.1089351852,2009-05-10,02:36:52
39.979682,116.299921,0,130,39943.1089930556,2009-05-10,02:36:57
39.980058,116.299858,0,129,39943.1090509259,2009-05-10,02:37:02
39.980275,116.299829,0,129,39943.1091087963,2009-05-10,02:37:07
39.980254,116.299713,0,132,39943.1091666667,2009-05-10,02:37:12
39.980206,116.299689,0,135,39943.109224537,2009-05-10,02:37:17
39.980187,116.299692,0,135,39943.1092824074,2009-05-10,02:37:22
39.98018,116.29967,0,137,39943.1093402778,2009-05-10,02:37:27
39.980167,116.29967,0,138,39943.1093981481,2009-05-10,02:37:32
39.980167,116.29967,0,138,39943.1094328704,2009-05-10,02:37:35
39.98016,116.299671,0,139,39943.1094560185,2009-05-10,02:37:37
39.980151,116.299677,0,139,39943.1095138889,2009-05-10,02:37:42
39.980151,116.299677,0,139,39943.1095486111,2009-05-10,02:37:45
39.980145,116.299684,0,140,39943.1095717593,2009-05-10,02:37:47
39.980158,116.299692,0,141,39943.1096296296,2009-05-10,02:37:52
39.980162,116.299697,0,141,39943.1096875,2009-05-10,02:37:57
39.980162,116.299697,0,141,39943.1097222222,2009-05-10,02:38:00
39.980159,116.2997,0,142,39943.1097453704,2009-05-10,02:38:02
39.980179,116.299688,0,143,39943.1098032407,2009-05-10,02:38:07
39.980288,116.299607,0,149,39943.1098611111,2009-05-10,02:38:12
39.980476,116.299531,0,155,39943.1099189815,2009-05-10,02:38:17
39.98061,116.299531,0,161,39943.1099768518,2009-05-10,02:38:22
39.980779,116.29957,0,168,39943.1100347222,2009-05-10,02:38:27
39.981018,116.299603,0,196,39943.1100925926,2009-05-10,02:38:32
39.98128,116.299612,0,228,39943.110150463,2009-05-10,02:38:37
39.981674,116.299553,0,267,39943.1102083333,2009-05-10,02:38:42
39.982058,116.299555,0,302,39943.1102662037,2009-05-10,02:38:47
39.982427,116.299455,0,341,39943.1103240741,2009-05-10,02:38:52
39.982707,116.299336,0,352,39943.1103819444,2009-05-10,02:38:57
39.983001,116.299288,0,363,39943.1104398148,2009-05-10,02:39:02
39.983193,116.299304,0,375,39943.1104976852,2009-05-10,02:39:07
39.98326,116.299491,0,387,39943.1105555556,2009-05-10,02:39:12
39.983279,116.29985,0,398,39943.1106134259,2009-05-10,02:39:17
39.983262,116.300313,0,409,39943.1106712963,2009-05-10,02:39:22
39.983261,116.300872,0,421,39943.1107291667,2009-05-10,02:39:27
39.983337,116.301547,0,432,39943.110787037,2009-05-10,02:39:32
39.983443,116.302304,0,441,39943.1108449074,2009-05-10,02:39:37
39.9836,116.302922,0,447,39943.1109027778,2009-05-10,02:39:42
39.983727,116.303512,0,450,39943.1109606481,2009-05-10,02:39:47
39.983775,116.303878,0,455,39943.1110185185,2009-05-10,02:39:52
39.983824,116.304176,0,460,39943.1110763889,2009-05-10,02:39:57
39.983888,116.304318,0,461,39943.1111342593,2009-05-10,02:40:02
39.983946,116.304333,0,467,39943.1111921296,2009-05-10,02:40:07
39.983971,116.304336,0,474,39943.11125,2009-05-10,02:40:12
39.983989,116.304349,0,480,39943.1113078704,2009-05-10,02:40:17
39.984,116.304368,0,486,39943.1113657407,2009-05-10,02:40:22
39.984013,116.304392,0,492,39943.1114236111,2009-05-10,02:40:27
39.984045,116.304408,0,495,39943.1114814815,2009-05-10,02:40:32
39.98409,116.304338,0,483,39943.1115393518,2009-05-10,02:40:37
39.984036,116.30456,0,467,39943.1115972222,2009-05-10,02:40:42
39.983948,116.304502,0,445,39943.1116550926,2009-05-10,02:40:47
39.983939,116.304605,0,414,39943.111712963,2009-05-10,02:40:52
39.983955,116.30508,0,401,39943.1117708333,2009-05-10,02:40:57
39.984037,116.305641,0,387,39943.1118287037,2009-05-10,02:41:02
39.984076,116.306024,0,374,39943.1118865741,2009-05-10,02:41:07
39.984093,116.306484,0,361,39943.1119444444,2009-05-10,02:41:12
39.98411,116.307027,0,351,39943.1120023148,2009-05-10,02:41:17
39.984133,116.307599,0,344,39943.1120601852,2009-05-10,02:41:22
39.984212,116.308135,0,335,39943.1121180556,2009-05-10,02:41:27
39.984228,116.308549,0,327,39943.1121759259,2009-05-10,02:41:32
39.984146,116.308668,0,310,39943.1122337963,2009-05-10,02:41:37
39.984114,116.308646,0,303,39943.1122916667,2009-05-10,02:41:42
39.98411,116.30864,0,301,39943.112349537,2009-05-10,02:41:47
39.98411,116.30864,0,301,39943.1123842593,2009-05-10,02:41:50
39.984102,116.30864,0,300,39943.1124074074,2009-05-10,02:41:52
39.984086,116.308643,0,299,39943.1124652778,2009-05-10,02:41:57
39.984081,116.308645,0,298,39943.1125231481,2009-05-10,02:42:02
39.984086,116.308652,0,298,39943.1125810185,2009-05-10,02:42:07
39.984092,116.308656,0,298,39943.1126388889,2009-05-10,02:42:12
39.984089,116.308664,0,297,39943.1126967593,2009-05-10,02:42:17
39.984089,116.308664,0,297,39943.1127314815,2009-05-10,02:42:20
39.984095,116.308672,0,297,39943.1127546296,2009-05-10,02:42:22
39.984115,116.308681,0,297,39943.1128125,2009-05-10,02:42:27
39.984125,116.308689,0,297,39943.1128703704,2009-05-10,02:42:32
39.984136,116.308699,0,297,39943.1129282407,2009-05-10,02:42:37
39.984144,116.308718,0,297,39943.1129861111,2009-05-10,02:42:42
39.984083,116.308922,0,290,39943.1130439815,2009-05-10,02:42:47
39.983943,116.309102,0,280,39943.1131018519,2009-05-10,02:42:52
39.983892,116.309246,0,271,39943.1131597222,2009-05-10,02:42:57
39.983857,116.309409,0,266,39943.1132175926,2009-05-10,02:43:02
39.983863,116.309645,0,265,39943.113275463,2009-05-10,02:43:07
39.983889,116.309729,0,270,39943.1133333333,2009-05-10,02:43:12
39.983977,116.309839,0,267,39943.1133912037,2009-05-10,02:43:17
39.984017,116.309903,0,266,39943.1134490741,2009-05-10,02:43:22
39.984246,116.310064,0,243,39943.1135069444,2009-05-10,02:43:27
39.984538,116.310154,0,231,39943.1135648148,2009-05-10,02:43:32
39.984911,116.310188,0,222,39943.1136226852,2009-05-10,02:43:37
39.98532,116.310212,0,218,39943.1136805556,2009-05-10,02:43:42
39.985748,116.310207,0,212,39943.1137384259,2009-05-10,02:43:47
39.986017,116.31014,0,199,39943.1137962963,2009-05-10,02:43:52
39.986258,116.310157,0,182,39943.1138541667,2009-05-10,02:43:57
39.986373,116.310159,0,172,39943.113912037,2009-05-10,02:44:02
39.986397,116.310165,0,158,39943.1139699074,2009-05-10,02:44:07
39.986394,116.310174,0,156,39943.1140277778,2009-05-10,02:44:12
39.986394,116.310174,0,156,39943.1140625,2009-05-10,02:44:15
39.986393,116.310175,0,156,39943.1140856481,2009-05-10,02:44:17
39.98644,116.310162,0,158,39943.1141435185,2009-05-10,02:44:22
39.986736,116.310082,0,167,39943.1142013889,2009-05-10,02:44:27
39.987153,116.310035,0,167,39943.1142592593,2009-05-10,02:44:32
39.987608,116.309938,0,167,39943.1143171296,2009-05-10,02:44:37
39.988048,116.309814,0,165,39943.114375,2009-05-10,02:44:42
39.988511,116.309894,0,176,39943.1144328704,2009-05-10,02:44:47
39.988675,116.309885,0,184,39943.1144907407,2009-05-10,02:44:52
39.988678,116.309937,0,182,39943.1145486111,2009-05-10,02:44:57
39.988701,116.309924,0,183,39943.1146064815,2009-05-10,02:45:02
39.98877,116.309963,0,180,39943.1146643519,2009-05-10,02:45:07
39.988845,116.310006,0,168,39943.1147222222,2009-05-10,02:45:12
39.988891,116.310015,0,164,39943.1147800926,2009-05-10,02:45:17
39.988975,116.310033,0,147,39943.114837963,2009-05-10,02:45:22
39.989045,116.310047,0,142,39943.1148958333,2009-05-10,02:45:27
39.989093,116.310049,0,138,39943.1149537037,2009-05-10,02:45:32
39.98915,116.310043,0,143,39943.1150115741,2009-05-10,02:45:37
39.989179,116.310051,0,151,39943.1150694444,2009-05-10,02:45:42
39.989215,116.31006,0,159,39943.1151273148,2009-05-10,02:45:47
39.989242,116.31004,0,168,39943.1151851852,2009-05-10,02:45:52
39.989268,116.310034,0,176,39943.1152430556,2009-05-10,02:45:57
39.989346,116.309975,0,181,39943.1153009259,2009-05-10,02:46:02
39.989408,116.309878,0,188,39943.1153587963,2009-05-10,02:46:07
39.989436,116.309784,0,199,39943.1154166667,2009-05-10,02:46:12
39.989428,116.309723,0,202,39943.115474537,2009-05-10,02:46:17
39.98942,116.309674,0,207,39943.1155324074,2009-05-10,02:46:22
39.989389,116.309599,0,216,39943.1155902778,2009-05-10,02:46:27
39.989309,116.309507,0,218,39943.1156481481,2009-05-10,02:46:32
39.989227,116.309497,0,217,39943.1157060185,2009-05-10,02:46:37
39.989137,116.309466,0,220,39943.1157638889,2009-05-10,02:46:42
39.98909,116.309451,0,211,39943.1158217593,2009-05-10,02:46:47
39.989048,116.309489,0,210,39943.1158796296,2009-05-10,02:46:52
39.989006,116.309502,0,209,39943.1159375,2009-05-10,02:46:57
39.988942,116.309492,0,203,39943.1159953704,2009-05-10,02:47:02
39.988878,116.309488,0,201,39943.1160532407,2009-05-10,02:47:07
39.988889,116.309499,0,188,39943.1161111111,2009-05-10,02:47:12
39.988905,116.309439,0,181,39943.1161689815,2009-05-10,02:47:17
39.988894,116.309407,0,178,39943.1162268519,2009-05-10,02:47:22
39.988883,116.30941,0,178,39943.1162847222,2009-05-10,02:47:27
39.988891,116.309401,0,178,39943.1163425926,2009-05-10,02:47:32
39.988891,116.309401,0,178,39943.1163773148,2009-05-10,02:47:35
39.988889,116.309396,0,178,39943.116400463,2009-05-10,02:47:37
39.988903,116.309362,0,171,39943.1164583333,2009-05-10,02:47:42
39.988901,116.309291,0,160,39943.1165162037,2009-05-10,02:47:47
39.988895,116.309165,0,193,39943.1165740741,2009-05-10,02:47:52
39.989035,116.309428,0,199,39943.1166319444,2009-05-10,02:47:57
39.989064,116.309384,0,200,39943.1166898148,2009-05-10,02:48:02
39.989024,116.309169,0,173,39943.1167592593,2009-05-10,02:48:08
39.98894,116.309129,0,164,39943.1168171296,2009-05-10,02:48:13
39.988925,116.309116,0,166,39943.116875,2009-05-10,02:48:18
39.98892,116.309101,0,158,39943.1169328704,2009-05-10,02:48:23
39.988903,116.309072,0,154,39943.1169907407,2009-05-10,02:48:28
39.988884,116.309023,0,154,39943.1170486111,2009-05-10,02:48:33
39.988868,116.308972,0,157,39943.1171064815,2009-05-10,02:48:38
39.988861,116.308918,0,160,39943.1171643519,2009-05-10,02:48:43
39.988848,116.308865,0,164,39943.1172222222,2009-05-10,02:48:48
39.98885,116.308812,0,169,39943.1172800926,2009-05-10,02:48:53
39.988878,116.308735,0,172,39943.117337963,2009-05-10,02:48:58
39.988877,116.308674,0,179,39943.1173958333,2009-05-10,02:49:03
39.9889,116.308594,0,183,39943.1174537037,2009-05-10,02:49:08
39.988914,116.308511,0,187,39943.1175115741,2009-05-10,02:49:13
39.98892,116.308444,0,191,39943.1175694444,2009-05-10,02:49:18
39.988885,116.308369,0,193,39943.1176273148,2009-05-10,02:49:23
39.988883,116.308295,0,197,39943.1176851852,2009-05-10,02:49:28
39.988838,116.308219,0,200,39943.1177430556,2009-05-10,02:49:33
39.988843,116.308116,0,196,39943.1178009259,2009-05-10,02:49:38
39.988837,116.308038,0,204,39943.1178587963,2009-05-10,02:49:43
39.988845,116.307962,0,209,39943.1179166667,2009-05-10,02:49:48
39.988856,116.307894,0,214,39943.117974537,2009-05-10,02:49:53
39.988852,116.307826,0,224,39943.1180324074,2009-05-10,02:49:58
39.988852,116.307763,0,234,39943.1180902778,2009-05-10,02:50:03
39.988865,116.3077,0,238,39943.1181481481,2009-05-10,02:50:08
39.988839,116.307614,0,238,39943.1182060185,2009-05-10,02:50:13
39.988838,116.307511,0,242,39943.1182638889,2009-05-10,02:50:18
39.988833,116.307409,0,249,39943.1183217593,2009-05-10,02:50:23
39.988853,116.307375,0,260,39943.1183796296,2009-05-10,02:50:28
39.98887,116.307311,0,258,39943.1184375,2009-05-10,02:50:33
39.988873,116.307211,0,254,39943.1184953704,2009-05-10,02:50:38
39.988848,116.307129,0,257,39943.1185532407,2009-05-10,02:50:43
39.98884,116.306984,0,248,39943.1186111111,2009-05-10,02:50:48
39.988818,116.306914,0,245,39943.1186689815,2009-05-10,02:50:53
39.988788,116.306865,0,242,39943.1187268518,2009-05-10,02:50:58
39.988807,116.306795,0,239,39943.1187847222,2009-05-10,02:51:03
39.988825,116.306725,0,238,39943.1188425926,2009-05-10,02:51:08
39.988877,116.306577,0,230,39943.118900463,2009-05-10,02:51:13
39.988929,116.30651,0,218,39943.1189583333,2009-05-10,02:51:18
39.988963,116.306495,0,210,39943.1190162037,2009-05-10,02:51:23
39.988971,116.306503,0,206,39943.1190740741,2009-05-10,02:51:28
39.988971,116.306503,0,206,39943.1191087963,2009-05-10,02:51:31
39.988977,116.306501,0,207,39943.1191319444,2009-05-10,02:51:33
39.989029,116.306482,0,206,39943.1191898148,2009-05-10,02:51:38
39.989049,116.306395,0,221,39943.1192476852,2009-05-10,02:51:43
39.989112,116.306395,0,224,39943.1193055556,2009-05-10,02:51:48
39.989144,116.30638,0,242,39943.1193634259,2009-05-10,02:51:53
39.989205,116.30638,0,255,39943.1194212963,2009-05-10,02:51:58
39.989261,116.30639,0,271,39943.1194791667,2009-05-10,02:52:03
39.989339,116.306417,0,281,39943.119537037,2009-05-10,02:52:08
39.989399,116.306424,0,295,39943.1195949074,2009-05-10,02:52:13
39.989462,116.306437,0,298,39943.1196527778,2009-05-10,02:52:18
39.989557,116.306398,0,279,39943.1197106481,2009-05-10,02:52:23
39.989641,116.306392,0,262,39943.1197685185,2009-05-10,02:52:28
39.989743,116.306392,0,248,39943.1198263889,2009-05-10,02:52:33
39.98984,116.306432,0,237,39943.1198842593,2009-05-10,02:52:38
39.989905,116.30647,0,241,39943.1199421296,2009-05-10,02:52:43
39.989972,116.306545,0,245,39943.12,2009-05-10,02:52:48
39.990028,116.306559,0,249,39943.1200578704,2009-05-10,02:52:53
39.990062,116.306577,0,255,39943.1201157407,2009-05-10,02:52:58
39.990105,116.306573,0,263,39943.1201736111,2009-05-10,02:53:03
39.990186,116.306557,0,257,39943.1202314815,2009-05-10,02:53:08
39.9903,116.306471,0,234,39943.1202893518,2009-05-10,02:53:13
39.990362,116.306451,0,232,39943.1203472222,2009-05-10,02:53:18
39.990406,116.306456,0,230,39943.1204050926,2009-05-10,02:53:23
39.99044,116.306469,0,228,39943.120462963,2009-05-10,02:53:28
39.990542,116.306393,0,213,39943.1205208333,2009-05-10,02:53:33
39.990616,116.306388,0,214,39943.1205787037,2009-05-10,02:53:38
39.990678,116.30637,0,211,39943.1206365741,2009-05-10,02:53:43
39.990738,116.306326,0,195,39943.1206944444,2009-05-10,02:53:48
39.990784,116.306315,0,180,39943.1207523148,2009-05-10,02:53:53
39.990793,116.306313,0,173,39943.1208101852,2009-05-10,02:53:58
39.990817,116.306299,0,169,39943.1208680556,2009-05-10,02:54:03
39.990856,116.306278,0,165,39943.1209259259,2009-05-10,02:54:08
39.990904,116.306288,0,170,39943.1209837963,2009-05-10,02:54:13
39.990966,116.306252,0,173,39943.1210416667,2009-05-10,02:54:18
39.991039,116.306239,0,165,39943.121099537,2009-05-10,02:54:23
39.991085,116.306232,0,159,39943.1211574074,2009-05-10,02:54:28
39.991127,116.306245,0,156,39943.1212152778,2009-05-10,02:54:33
39.991191,116.306251,0,155,39943.1212731482,2009-05-10,02:54:38
39.991232,116.30625,0,149,39943.1213310185,2009-05-10,02:54:43
39.991276,116.306265,0,146,39943.1213888889,2009-05-10,02:54:48
39.991338,116.306274,0,151,39943.1214467593,2009-05-10,02:54:53
39.991366,116.306292,0,164,39943.1215046296,2009-05-10,02:54:58
39.99147,116.306219,0,148,39943.1215625,2009-05-10,02:55:03
39.991522,116.306197,0,140,39943.1216203704,2009-05-10,02:55:08
39.991583,116.306234,0,147,39943.1216782407,2009-05-10,02:55:13
39.991554,116.306255,0,148,39943.1217361111,2009-05-10,02:55:18
39.991554,116.306255,0,148,39943.1217708333,2009-05-10,02:55:21
39.991552,116.306249,0,148,39943.1217939815,2009-05-10,02:55:23
39.99157,116.306256,0,153,39943.1218518519,2009-05-10,02:55:28
39.99156,116.306253,0,153,39943.1219097222,2009-05-10,02:55:33
39.991525,116.306276,0,157,39943.1219675926,2009-05-10,02:55:38
39.991484,116.306334,0,155,39943.122025463,2009-05-10,02:55:43
39.991427,116.306358,0,157,39943.1220833333,2009-05-10,02:55:48
39.991351,116.30637,0,160,39943.1221412037,2009-05-10,02:55:53
39.991271,116.306372,0,161,39943.1221990741,2009-05-10,02:55:58
39.991167,116.306354,0,164,39943.1222569444,2009-05-10,02:56:03
39.991134,116.306301,0,166,39943.1223148148,2009-05-10,02:56:08
39.991138,116.306232,0,168,39943.1223726852,2009-05-10,02:56:13
39.99114,116.306171,0,169,39943.1224305556,2009-05-10,02:56:18
39.991125,116.306113,0,169,39943.1224884259,2009-05-10,02:56:23
39.991126,116.306062,0,172,39943.1225462963,2009-05-10,02:56:28
39.991174,116.306019,0,175,39943.1226041667,2009-05-10,02:56:33
39.991202,116.305955,0,177,39943.122662037,2009-05-10,02:56:38
39.9912,116.305854,0,182,39943.1227199074,2009-05-10,02:56:43
39.991224,116.305776,0,184,39943.1227777778,2009-05-10,02:56:48
39.991216,116.305656,0,181,39943.1228356481,2009-05-10,02:56:53
39.991188,116.30557,0,183,39943.1228935185,2009-05-10,02:56:58
39.99116,116.305503,0,186,39943.1229513889,2009-05-10,02:57:03
39.990998,116.305353,0,177,39943.1230092593,2009-05-10,02:57:08
39.990984,116.305261,0,167,39943.1230671296,2009-05-10,02:57:13
39.991026,116.305251,0,171,39943.123125,2009-05-10,02:57:18
39.991054,116.305202,0,179,39943.1231828704,2009-05-10,02:57:23
39.991086,116.305159,0,186,39943.1232407407,2009-05-10,02:57:28
39.991123,116.305114,0,189,39943.1232986111,2009-05-10,02:57:33
39.991162,116.305128,0,201,39943.1233564815,2009-05-10,02:57:38
39.991148,116.305069,0,203,39943.1234143519,2009-05-10,02:57:43
39.991148,116.305069,0,203,39943.1234490741,2009-05-10,02:57:46
39.991149,116.305063,0,212,39943.1234722222,2009-05-10,02:57:48
39.991121,116.305056,0,210,39943.1235300926,2009-05-10,02:57:53
39.991059,116.305063,0,199,39943.123587963,2009-05-10,02:57:58
39.991018,116.305068,0,197,39943.1236458333,2009-05-10,02:58:03
39.99095,116.305074,0,197,39943.1237037037,2009-05-10,02:58:08
39.990892,116.305069,0,198,39943.1237615741,2009-05-10,02:58:13
39.990818,116.305088,0,189,39943.1238194444,2009-05-10,02:58:18
39.990754,116.305079,0,189,39943.1238773148,2009-05-10,02:58:23
39.990702,116.305091,0,188,39943.1239351852,2009-05-10,02:58:28
39.990677,116.305122,0,192,39943.1239930556,2009-05-10,02:58:33
39.990624,116.305164,0,191,39943.1240509259,2009-05-10,02:58:38
39.990583,116.305159,0,191,39943.1241087963,2009-05-10,02:58:43
39.990474,116.305136,0,195,39943.1241666667,2009-05-10,02:58:48
39.990428,116.30512,0,196,39943.124224537,2009-05-10,02:58:53
39.990401,116.305145,0,192,39943.1242824074,2009-05-10,02:58:58
39.990345,116.30514,0,191,39943.1243402778,2009-05-10,02:59:03
39.990345,116.30514,0,191,39943.124375,2009-05-10,02:59:06
39.990342,116.305139,0,188,39943.1243981481,2009-05-10,02:59:08
39.990289,116.305139,0,187,39943.1244560185,2009-05-10,02:59:13
39.990233,116.305127,0,187,39943.1245138889,2009-05-10,02:59:18
39.99019,116.305114,0,188,39943.1245717593,2009-05-10,02:59:23
39.990148,116.305088,0,188,39943.1246296296,2009-05-10,02:59:28
39.990098,116.305051,0,190,39943.1246875,2009-05-10,02:59:33
39.990063,116.304976,0,190,39943.1247453704,2009-05-10,02:59:38
39.990018,116.304911,0,188,39943.1248032407,2009-05-10,02:59:43
39.989992,116.30484,0,191,39943.1248611111,2009-05-10,02:59:48
39.990026,116.304855,0,189,39943.1249189815,2009-05-10,02:59:53
39.990079,116.304877,0,182,39943.1249768519,2009-05-10,02:59:58
39.99012,116.304912,0,177,39943.1250347222,2009-05-10,03:00:03
39.990162,116.304955,0,175,39943.1250925926,2009-05-10,03:00:08
39.990229,116.304999,0,173,39943.125150463,2009-05-10,03:00:13
39.99027,116.305021,0,173,39943.1252083333,2009-05-10,03:00:18
39.99035,116.305061,0,167,39943.1252662037,2009-05-10,03:00:23
39.990403,116.305055,0,160,39943.1253240741,2009-05-10,03:00:28
39.99047,116.305048,0,149,39943.1253819444,2009-05-10,03:00:33
39.990513,116.305014,0,150,39943.1254398148,2009-05-10,03:00:38
39.990578,116.305043,0,162,39943.1254976852,2009-05-10,03:00:43
39.990646,116.305028,0,154,39943.1255555556,2009-05-10,03:00:48
39.990707,116.304995,0,149,39943.1256134259,2009-05-10,03:00:53
39.990789,116.304998,0,151,39943.1256712963,2009-05-10,03:00:58
39.990857,116.305007,0,155,39943.1257291667,2009-05-10,03:01:03
39.990902,116.304998,0,153,39943.125787037,2009-05-10,03:01:08
39.990947,116.304984,0,162,39943.1258449074,2009-05-10,03:01:13
39.991004,116.304971,0,164,39943.1259027778,2009-05-10,03:01:18
39.991059,116.30498,0,161,39943.1259606481,2009-05-10,03:01:23
39.991126,116.304997,0,186,39943.1260185185,2009-05-10,03:01:28
39.991175,116.304977,0,199,39943.1260763889,2009-05-10,03:01:33
39.991236,116.304902,0,198,39943.1261342593,2009-05-10,03:01:38
39.991275,116.304816,0,191,39943.1261921296,2009-05-10,03:01:43
39.991309,116.304738,0,182,39943.12625,2009-05-10,03:01:48
39.991325,116.304659,0,177,39943.1263078704,2009-05-10,03:01:53
39.991341,116.304599,0,175,39943.1263657407,2009-05-10,03:01:58
39.991358,116.304543,0,178,39943.1264236111,2009-05-10,03:02:03
39.9914,116.304487,0,171,39943.1264814815,2009-05-10,03:02:08
39.991438,116.304466,0,172,39943.1265393518,2009-05-10,03:02:13
39.991461,116.304425,0,174,39943.1265972222,2009-05-10,03:02:18
39.99147,116.30442,0,175,39943.1266550926,2009-05-10,03:02:23
39.991464,116.304404,0,175,39943.126712963,2009-05-10,03:02:28
39.991454,116.304406,0,174,39943.1267708333,2009-05-10,03:02:33
39.991438,116.304405,0,174,39943.1268287037,2009-05-10,03:02:38
39.991434,116.304394,0,174,39943.1268865741,2009-05-10,03:02:43
39.991434,116.304394,0,174,39943.1269212963,2009-05-10,03:02:46
39.991426,116.30439,0,174,39943.1269444444,2009-05-10,03:02:48
39.991415,116.304391,0,174,39943.1270023148,2009-05-10,03:02:53
39.991387,116.304388,0,174,39943.1270601852,2009-05-10,03:02:58
39.991417,116.304394,0,174,39943.1271180556,2009-05-10,03:03:03
39.991423,116.304387,0,174,39943.1271759259,2009-05-10,03:03:08
39.991415,116.30438,0,175,39943.1272337963,2009-05-10,03:03:13
39.991415,116.30438,0,175,39943.1272685185,2009-05-10,03:03:16
39.991417,116.304372,0,175,39943.1272916667,2009-05-10,03:03:18
39.991481,116.304358,0,175,39943.127349537,2009-05-10,03:03:23
39.991628,116.304068,0,163,39943.1319791667,2009-05-10,03:10:03
39.991646,116.304068,0,160,39943.132037037,2009-05-10,03:10:08
39.991636,116.30408,0,158,39943.1320949074,2009-05-10,03:10:13
39.991636,116.30408,0,158,39943.1321296296,2009-05-10,03:10:16
39.991639,116.304075,0,157,39943.1321527778,2009-05-10,03:10:18
39.991652,116.304097,0,156,39943.1322106481,2009-05-10,03:10:23
39.991665,116.304138,0,156,39943.1322685185,2009-05-10,03:10:28
39.991665,116.304138,0,156,39943.1323032407,2009-05-10,03:10:31
39.991673,116.304144,0,156,39943.1323263889,2009-05-10,03:10:33
39.99165,116.304108,0,156,39943.1323842593,2009-05-10,03:10:38
39.991637,116.304109,0,154,39943.1324421296,2009-05-10,03:10:43
39.991637,116.304109,0,154,39943.1324768519,2009-05-10,03:10:46
39.991631,116.304107,0,154,39943.1325,2009-05-10,03:10:48
39.991628,116.304093,0,154,39943.1325578704,2009-05-10,03:10:53
39.991634,116.304081,0,154,39943.1326157407,2009-05-10,03:10:58
39.991631,116.304082,0,154,39943.1326736111,2009-05-10,03:11:03
39.991632,116.304083,0,154,39943.1327314815,2009-05-10,03:11:08
39.991632,116.304083,0,154,39943.1327662037,2009-05-10,03:11:11
39.991631,116.304082,0,154,39943.1327893519,2009-05-10,03:11:13
39.991642,116.304084,0,155,39943.1328472222,2009-05-10,03:11:18
39.991662,116.3041,0,156,39943.1329050926,2009-05-10,03:11:23
39.99167,116.304117,0,157,39943.132962963,2009-05-10,03:11:28
39.991653,116.30412,0,157,39943.1330208333,2009-05-10,03:11:33
39.991634,116.304092,0,158,39943.1330787037,2009-05-10,03:11:38
39.991631,116.304047,0,160,39943.1331365741,2009-05-10,03:11:43
39.991643,116.304035,0,160,39943.1331944444,2009-05-10,03:11:48
39.991642,116.304032,0,161,39943.1332523148,2009-05-10,03:11:53
39.991642,116.304032,0,161,39943.133287037,2009-05-10,03:11:56
39.991643,116.304029,0,161,39943.1333101852,2009-05-10,03:11:58
39.991641,116.30404,0,161,39943.1333680556,2009-05-10,03:12:03
39.991641,116.30404,0,161,39943.1334027778,2009-05-10,03:12:06
39.991647,116.30404,0,161,39943.1334259259,2009-05-10,03:12:08
39.991648,116.30402,0,162,39943.1334837963,2009-05-10,03:12:13
39.99163,116.304012,0,163,39943.1335416667,2009-05-10,03:12:18
39.991644,116.30405,0,164,39943.133599537,2009-05-10,03:12:23
39.991644,116.30405,0,164,39943.1336342593,2009-05-10,03:12:26
39.991649,116.304047,0,164,39943.1336574074,2009-05-10,03:12:28
39.991658,116.304039,0,164,39943.1337152778,2009-05-10,03:12:33
39.99166,116.304044,0,164,39943.1337731481,2009-05-10,03:12:38
39.991654,116.304052,0,163,39943.1338310185,2009-05-10,03:12:43
39.991647,116.304052,0,163,39943.1338888889,2009-05-10,03:12:48
39.991648,116.304056,0,163,39943.1339467593,2009-05-10,03:12:53
39.991648,116.304056,0,163,39943.1339814815,2009-05-10,03:12:56
39.99164,116.304056,0,163,39943.1340046296,2009-05-10,03:12:58
39.991629,116.304051,0,163,39943.1340625,2009-05-10,03:13:03
39.991622,116.304041,0,163,39943.1341203704,2009-05-10,03:13:08
39.991622,116.304041,0,163,39943.1341550926,2009-05-10,03:13:11
39.991619,116.304042,0,164,39943.1341782407,2009-05-10,03:13:13
39.991608,116.304054,0,162,39943.1342361111,2009-05-10,03:13:18
39.991596,116.304049,0,161,39943.1342939815,2009-05-10,03:13:23
39.991609,116.30405,0,159,39943.1343518518,2009-05-10,03:13:28
39.991603,116.304059,0,158,39943.1344097222,2009-05-10,03:13:33
39.991603,116.304059,0,158,39943.1344444444,2009-05-10,03:13:36
39.991607,116.304066,0,157,39943.1344675926,2009-05-10,03:13:38
39.991598,116.304078,0,155,39943.134525463,2009-05-10,03:13:43
39.991598,116.304078,0,155,39943.1345601852,2009-05-10,03:13:46
39.991596,116.304079,0,155,39943.1345833333,2009-05-10,03:13:48
39.991591,116.304091,0,155,39943.1346412037,2009-05-10,03:13:53
39.991576,116.304071,0,154,39943.1346990741,2009-05-10,03:13:58
39.991566,116.304067,0,154,39943.1347569444,2009-05-10,03:14:03
39.991574,116.304055,0,153,39943.1348148148,2009-05-10,03:14:08
39.991574,116.304045,0,153,39943.1348726852,2009-05-10,03:14:13
39.991573,116.304067,0,153,39943.1349305556,2009-05-10,03:14:18
39.991586,116.304088,0,152,39943.1349884259,2009-05-10,03:14:23
39.991631,116.304131,0,150,39943.1350462963,2009-05-10,03:14:28
39.991679,116.304187,0,145,39943.1351041667,2009-05-10,03:14:33
39.991711,116.304226,0,144,39943.135162037,2009-05-10,03:14:38
39.991692,116.304217,0,144,39943.1352199074,2009-05-10,03:14:43
39.991692,116.304217,0,144,39943.1352546296,2009-05-10,03:14:46
39.991688,116.304225,0,144,39943.1352777778,2009-05-10,03:14:48
39.991668,116.304208,0,144,39943.1353356481,2009-05-10,03:14:53
39.991668,116.304208,0,144,39943.1353703704,2009-05-10,03:14:56
39.99166,116.304211,0,145,39943.1353935185,2009-05-10,03:14:58
39.991667,116.304182,0,145,39943.1354513889,2009-05-10,03:15:03
39.99167,116.304161,0,145,39943.1355092593,2009-05-10,03:15:08
39.991651,116.304165,0,145,39943.1355671296,2009-05-10,03:15:13
39.991616,116.304165,0,146,39943.135625,2009-05-10,03:15:18
39.991595,116.304137,0,149,39943.1356828704,2009-05-10,03:15:23
39.991607,116.304121,0,151,39943.1357407407,2009-05-10,03:15:28
39.99162,116.304111,0,155,39943.1357986111,2009-05-10,03:15:33
39.991622,116.3041,0,155,39943.1358564815,2009-05-10,03:15:38
39.991629,116.304101,0,155,39943.1359143518,2009-05-10,03:15:43
39.991635,116.304101,0,155,39943.1359722222,2009-05-10,03:15:48
39.991636,116.304105,0,155,39943.1360300926,2009-05-10,03:15:53
39.991636,116.304105,0,155,39943.1360648148,2009-05-10,03:15:56
39.991639,116.304104,0,155,39943.136087963,2009-05-10,03:15:58
39.991636,116.304114,0,155,39943.1361458333,2009-05-10,03:16:03
39.991657,116.304164,0,157,39943.1362037037,2009-05-10,03:16:08
39.991681,116.304174,0,157,39943.1362615741,2009-05-10,03:16:13
39.991675,116.304178,0,159,39943.1363194444,2009-05-10,03:16:18
39.991674,116.304178,0,159,39943.1363773148,2009-05-10,03:16:23
39.991667,116.304176,0,159,39943.1364351852,2009-05-10,03:16:28
39.991666,116.304175,0,159,39943.1364930556,2009-05-10,03:16:33
39.991671,116.30417,0,159,39943.1365509259,2009-05-10,03:16:38
39.991672,116.304169,0,159,39943.1366087963,2009-05-10,03:16:43
39.991668,116.304164,0,159,39943.1366666667,2009-05-10,03:16:48
39.991668,116.304164,0,159,39943.1367013889,2009-05-10,03:16:51
39.991663,116.304172,0,159,39943.136724537,2009-05-10,03:16:53
39.991668,116.304183,0,160,39943.1367824074,2009-05-10,03:16:58
39.991673,116.304189,0,159,39943.1368402778,2009-05-10,03:17:03
39.991673,116.304189,0,159,39943.136875,2009-05-10,03:17:06
39.991674,116.304187,0,159,39943.1368981482,2009-05-10,03:17:08
39.991653,116.304131,0,161,39943.1369560185,2009-05-10,03:17:13
39.991663,116.304114,0,159,39943.1370138889,2009-05-10,03:17:18
39.991664,116.304114,0,158,39943.1370717593,2009-05-10,03:17:23
39.991664,116.304114,0,158,39943.1371064815,2009-05-10,03:17:26
39.99166,116.304109,0,158,39943.1371296296,2009-05-10,03:17:28
39.991652,116.304126,0,158,39943.1371875,2009-05-10,03:17:33
39.991663,116.304146,0,158,39943.1372453704,2009-05-10,03:17:38
39.991669,116.304176,0,157,39943.1373032407,2009-05-10,03:17:43
39.991695,116.304227,0,156,39943.1373611111,2009-05-10,03:17:48
39.991686,116.304258,0,157,39943.1374189815,2009-05-10,03:17:53
39.991545,116.304215,0,157,39943.1374768519,2009-05-10,03:17:58
39.99146,116.304198,0,161,39943.1375347222,2009-05-10,03:18:03
39.991458,116.304281,0,160,39943.1375925926,2009-05-10,03:18:08
39.991375,116.304356,0,149,39943.137650463,2009-05-10,03:18:13
39.99138,116.304433,0,134,39943.1377083333,2009-05-10,03:18:18
39.991386,116.304449,0,141,39943.1377662037,2009-05-10,03:18:23
39.991386,116.304449,0,141,39943.1378009259,2009-05-10,03:18:26
39.991385,116.304452,0,140,39943.1378240741,2009-05-10,03:18:28
39.99136,116.304447,0,138,39943.1378819444,2009-05-10,03:18:33
39.991348,116.304495,0,137,39943.1379398148,2009-05-10,03:18:38
39.991343,116.304545,0,135,39943.1379976852,2009-05-10,03:18:43
39.991336,116.304593,0,135,39943.1380555556,2009-05-10,03:18:48
39.991328,116.304642,0,135,39943.1381134259,2009-05-10,03:18:53
39.991316,116.304686,0,135,39943.1381712963,2009-05-10,03:18:58
39.991279,116.304729,0,135,39943.1382291667,2009-05-10,03:19:03
39.991242,116.30476,0,134,39943.138287037,2009-05-10,03:19:08
39.99121,116.304794,0,133,39943.1383449074,2009-05-10,03:19:13
39.991167,116.304807,0,132,39943.1384027778,2009-05-10,03:19:18
39.991158,116.30485,0,132,39943.1384606481,2009-05-10,03:19:23
39.991172,116.304843,0,131,39943.1385185185,2009-05-10,03:19:28
39.991178,116.304844,0,131,39943.1385763889,2009-05-10,03:19:33
39.991178,116.304844,0,131,39943.1386111111,2009-05-10,03:19:36
39.991176,116.304852,0,132,39943.1386342593,2009-05-10,03:19:38
39.991181,116.304868,0,132,39943.1386921296,2009-05-10,03:19:43
39.991168,116.304847,0,131,39943.13875,2009-05-10,03:19:48
39.991164,116.304857,0,131,39943.1388078704,2009-05-10,03:19:53
39.991159,116.304848,0,132,39943.1388657407,2009-05-10,03:19:58
39.991157,116.304842,0,133,39943.1389236111,2009-05-10,03:20:03
39.991152,116.304836,0,133,39943.1389814815,2009-05-10,03:20:08
39.991151,116.30484,0,133,39943.1390393519,2009-05-10,03:20:13
39.991151,116.304841,0,133,39943.1390972222,2009-05-10,03:20:18
39.991147,116.304846,0,133,39943.1391550926,2009-05-10,03:20:23
39.991147,116.304846,0,133,39943.1391898148,2009-05-10,03:20:26
39.991145,116.304853,0,133,39943.139212963,2009-05-10,03:20:28
39.991181,116.304882,0,134,39943.1392708333,2009-05-10,03:20:33
39.991172,116.304881,0,135,39943.1393287037,2009-05-10,03:20:38
39.991157,116.304875,0,135,39943.1393865741,2009-05-10,03:20:43
39.991155,116.304872,0,136,39943.1394444444,2009-05-10,03:20:48
39.991158,116.304876,0,136,39943.1395023148,2009-05-10,03:20:53
39.991163,116.304878,0,135,39943.1395601852,2009-05-10,03:20:58
39.991156,116.304882,0,136,39943.1396180556,2009-05-10,03:21:03
39.991156,116.304882,0,136,39943.1396527778,2009-05-10,03:21:06
39.991158,116.304887,0,135,39943.1396759259,2009-05-10,03:21:08
39.99115,116.304899,0,135,39943.1397337963,2009-05-10,03:21:13
39.991126,116.304931,0,133,39943.1397916667,2009-05-10,03:21:18
39.991087,116.304962,0,128,39943.139849537,2009-05-10,03:21:23
39.991042,116.304988,0,128,39943.1399074074,2009-05-10,03:21:28
39.990999,116.305,0,128,39943.1399652778,2009-05-10,03:21:33
39.990957,116.305032,0,131,39943.1400231481,2009-05-10,03:21:38
39.990914,116.305047,0,132,39943.1400810185,2009-05-10,03:21:43
39.990887,116.305026,0,134,39943.1401388889,2009-05-10,03:21:48
39.990849,116.305027,0,134,39943.1401967593,2009-05-10,03:21:53
39.990797,116.305081,0,136,39943.1402546296,2009-05-10,03:21:58
39.990765,116.305109,0,138,39943.1403125,2009-05-10,03:22:03
39.990712,116.30512,0,141,39943.1403703704,2009-05-10,03:22:08
39.990665,116.305125,0,147,39943.1404282407,2009-05-10,03:22:13
39.990622,116.305115,0,152,39943.1404861111,2009-05-10,03:22:18
39.990603,116.305099,0,154,39943.1405439815,2009-05-10,03:22:23
39.990557,116.305087,0,156,39943.1406018519,2009-05-10,03:22:28
39.990513,116.305074,0,157,39943.1406597222,2009-05-10,03:22:33
39.990477,116.305074,0,159,39943.1407175926,2009-05-10,03:22:38
39.990436,116.305072,0,162,39943.140775463,2009-05-10,03:22:43
39.99041,116.305069,0,163,39943.1408333333,2009-05-10,03:22:48
39.99036,116.305087,0,163,39943.1408912037,2009-05-10,03:22:53
39.990293,116.305158,0,168,39943.1409490741,2009-05-10,03:22:58
39.990251,116.305168,0,170,39943.1410069444,2009-05-10,03:23:03
39.990213,116.305189,0,173,39943.1410648148,2009-05-10,03:23:08
39.990174,116.305181,0,177,39943.1411226852,2009-05-10,03:23:13
39.990144,116.305166,0,182,39943.1411805556,2009-05-10,03:23:18
39.990097,116.305156,0,186,39943.1412384259,2009-05-10,03:23:23
39.990058,116.305156,0,190,39943.1412962963,2009-05-10,03:23:28
39.990025,116.305144,0,194,39943.1413541667,2009-05-10,03:23:33
39.989982,116.305126,0,197,39943.141412037,2009-05-10,03:23:38
39.989929,116.305078,0,198,39943.1414699074,2009-05-10,03:23:43
39.989883,116.305143,0,195,39943.1415277778,2009-05-10,03:23:48
39.989854,116.305129,0,187,39943.1415856481,2009-05-10,03:23:53
39.989824,116.305097,0,182,39943.1416435185,2009-05-10,03:23:58
39.989779,116.305081,0,184,39943.1417013889,2009-05-10,03:24:03
39.989722,116.30508,0,186,39943.1417592593,2009-05-10,03:24:08
39.989677,116.305036,0,187,39943.1418171296,2009-05-10,03:24:13
39.989641,116.305029,0,189,39943.141875,2009-05-10,03:24:18
39.989613,116.305072,0,187,39943.1419328704,2009-05-10,03:24:23
39.989557,116.305107,0,185,39943.1419907407,2009-05-10,03:24:28
39.989507,116.305129,0,186,39943.1420486111,2009-05-10,03:24:33
39.989448,116.305151,0,187,39943.1421064815,2009-05-10,03:24:38
39.989398,116.305163,0,191,39943.1421643518,2009-05-10,03:24:43
39.989355,116.305183,0,195,39943.1422222222,2009-05-10,03:24:48
39.989317,116.305147,0,195,39943.1422800926,2009-05-10,03:24:53
39.989298,116.305102,0,194,39943.142337963,2009-05-10,03:24:58
39.989261,116.305099,0,196,39943.1423958333,2009-05-10,03:25:03
39.989226,116.305092,0,198,39943.1424537037,2009-05-10,03:25:08
39.989171,116.305107,0,201,39943.1425115741,2009-05-10,03:25:13
39.989125,116.305112,0,203,39943.1425694444,2009-05-10,03:25:18
39.989097,116.305126,0,205,39943.1426273148,2009-05-10,03:25:23
39.98907,116.305102,0,205,39943.1426851852,2009-05-10,03:25:28
39.989025,116.305104,0,206,39943.1427430556,2009-05-10,03:25:33
39.988977,116.305118,0,208,39943.1428009259,2009-05-10,03:25:38
39.988934,116.305121,0,209,39943.1428587963,2009-05-10,03:25:43
39.988904,116.305143,0,211,39943.1429166667,2009-05-10,03:25:48
39.988866,116.305145,0,214,39943.142974537,2009-05-10,03:25:53
39.988829,116.305152,0,216,39943.1430324074,2009-05-10,03:25:58
39.988797,116.30516,0,219,39943.1430902778,2009-05-10,03:26:03
39.988744,116.305193,0,222,39943.1431481481,2009-05-10,03:26:08
39.988704,116.305197,0,224,39943.1432060185,2009-05-10,03:26:13
39.98866,116.305227,0,227,39943.1432638889,2009-05-10,03:26:18
39.988619,116.305237,0,230,39943.1433217593,2009-05-10,03:26:23
39.988585,116.305246,0,233,39943.1433796296,2009-05-10,03:26:28
39.988554,116.305245,0,237,39943.1434375,2009-05-10,03:26:33
39.988547,116.305192,0,246,39943.1434953704,2009-05-10,03:26:38
39.988505,116.305153,0,250,39943.1435532407,2009-05-10,03:26:43
39.988481,116.305103,0,253,39943.1436111111,2009-05-10,03:26:48
39.988446,116.305075,0,256,39943.1436689815,2009-05-10,03:26:53
39.988404,116.305038,0,258,39943.1437268518,2009-05-10,03:26:58
39.988355,116.304845,0,270,39943.1437847222,2009-05-10,03:27:03
39.988305,116.304697,0,284,39943.1438425926,2009-05-10,03:27:08
39.988281,116.304738,0,283,39943.143900463,2009-05-10,03:27:13
39.988242,116.304735,0,279,39943.1439583333,2009-05-10,03:27:18
39.988229,116.304713,0,278,39943.1440162037,2009-05-10,03:27:23
39.988208,116.30468,0,278,39943.1440740741,2009-05-10,03:27:28
39.988177,116.30469,0,275,39943.1441319444,2009-05-10,03:27:33
39.988159,116.304646,0,275,39943.1441898148,2009-05-10,03:27:38
39.98814,116.304575,0,276,39943.1442476852,2009-05-10,03:27:43
39.988127,116.304487,0,278,39943.1443055556,2009-05-10,03:27:48
39.988122,116.304455,0,282,39943.1443634259,2009-05-10,03:27:53
39.988127,116.304413,0,284,39943.1444212963,2009-05-10,03:27:58
39.988133,116.304397,0,284,39943.1444791667,2009-05-10,03:28:03
39.988133,116.304397,0,284,39943.1445138889,2009-05-10,03:28:06
39.988133,116.304392,0,284,39943.144537037,2009-05-10,03:28:08
39.988119,116.304369,0,281,39943.1445949074,2009-05-10,03:28:13
39.988112,116.304378,0,277,39943.1446527778,2009-05-10,03:28:18
39.988138,116.304368,0,272,39943.1447106482,2009-05-10,03:28:23
39.988154,116.304349,0,268,39943.1447685185,2009-05-10,03:28:28
39.988192,116.304349,0,263,39943.1448263889,2009-05-10,03:28:33
39.988196,116.304335,0,258,39943.1448842593,2009-05-10,03:28:38
39.988191,116.304351,0,253,39943.1449421296,2009-05-10,03:28:43
39.988119,116.304332,0,255,39943.145,2009-05-10,03:28:48
39.988119,116.304332,0,255,39943.1450347222,2009-05-10,03:28:51
39.988117,116.304332,0,255,39943.1450578704,2009-05-10,03:28:53
39.988055,116.30439,0,266,39943.1451157407,2009-05-10,03:28:58
39.988095,116.304395,0,274,39943.1451736111,2009-05-10,03:29:03
39.988129,116.304417,0,276,39943.1452314815,2009-05-10,03:29:08
39.988203,116.304478,0,277,39943.1452893519,2009-05-10,03:29:13
39.988255,116.304484,0,281,39943.1453472222,2009-05-10,03:29:18
39.988298,116.304485,0,280,39943.1454050926,2009-05-10,03:29:23
39.988346,116.304465,0,285,39943.145462963,2009-05-10,03:29:28
39.98837,116.304454,0,292,39943.1455208333,2009-05-10,03:29:33
39.988385,116.304471,0,294,39943.1455787037,2009-05-10,03:29:38
39.988396,116.304479,0,296,39943.1456365741,2009-05-10,03:29:43
39.988404,116.304486,0,297,39943.1456944444,2009-05-10,03:29:48
39.988197,116.304417,0,318,39943.150150463,2009-05-10,03:36:13
39.988141,116.304404,0,316,39943.1502083333,2009-05-10,03:36:18
39.988089,116.304369,0,317,39943.1502662037,2009-05-10,03:36:23
39.988079,116.304363,0,319,39943.1503240741,2009-05-10,03:36:28
39.988076,116.304369,0,320,39943.1503819444,2009-05-10,03:36:33
39.988072,116.304373,0,321,39943.1504398148,2009-05-10,03:36:38
39.988069,116.304373,0,321,39943.1504976852,2009-05-10,03:36:43
39.988069,116.304368,0,321,39943.1505555556,2009-05-10,03:36:48
39.988074,116.30437,0,322,39943.1506134259,2009-05-10,03:36:53
39.988074,116.30437,0,322,39943.1506481481,2009-05-10,03:36:56
39.98808,116.304372,0,323,39943.1506712963,2009-05-10,03:36:58
39.988108,116.30443,0,326,39943.1507291667,2009-05-10,03:37:03
39.988127,116.304459,0,322,39943.150787037,2009-05-10,03:37:08
39.988127,116.304459,0,322,39943.1508217593,2009-05-10,03:37:11
39.988135,116.304463,0,320,39943.1508449074,2009-05-10,03:37:13
39.988105,116.304478,0,321,39943.1509027778,2009-05-10,03:37:18
39.988114,116.304479,0,322,39943.1509606481,2009-05-10,03:37:23
39.988118,116.304486,0,322,39943.1510185185,2009-05-10,03:37:28
39.988119,116.304489,0,322,39943.1510763889,2009-05-10,03:37:33
39.988119,116.304493,0,321,39943.1511342593,2009-05-10,03:37:38
39.988122,116.304501,0,320,39943.1511921296,2009-05-10,03:37:43
39.988124,116.304506,0,320,39943.15125,2009-05-10,03:37:48
39.988125,116.304509,0,320,39943.1513078704,2009-05-10,03:37:53
39.988125,116.304509,0,320,39943.1513425926,2009-05-10,03:37:56
39.98812,116.304505,0,319,39943.1513657407,2009-05-10,03:37:58
39.98815,116.304534,0,321,39943.1514236111,2009-05-10,03:38:03
39.988162,116.304554,0,320,39943.1514814815,2009-05-10,03:38:08
39.988162,116.304554,0,320,39943.1515162037,2009-05-10,03:38:11
39.988163,116.304556,0,321,39943.1515393518,2009-05-10,03:38:13
39.988174,116.304585,0,322,39943.1515972222,2009-05-10,03:38:18
39.988174,116.304585,0,322,39943.1516319444,2009-05-10,03:38:21
39.98818,116.304588,0,322,39943.1516550926,2009-05-10,03:38:23
39.988193,116.304595,0,323,39943.151712963,2009-05-10,03:38:28
39.988204,116.304581,0,325,39943.1517708333,2009-05-10,03:38:33
39.988216,116.304565,0,329,39943.1518287037,2009-05-10,03:38:38
39.988191,116.304527,0,331,39943.1518865741,2009-05-10,03:38:43
39.988189,116.304515,0,332,39943.1519444444,2009-05-10,03:38:48
39.988189,116.304515,0,332,39943.1519791667,2009-05-10,03:38:51
39.988182,116.304516,0,331,39943.1520023148,2009-05-10,03:38:53
39.988166,116.304502,0,330,39943.1520601852,2009-05-10,03:38:58
39.988156,116.304493,0,330,39943.1521180556,2009-05-10,03:39:03
39.988149,116.30448,0,330,39943.1521759259,2009-05-10,03:39:08
39.988144,116.30447,0,330,39943.1522337963,2009-05-10,03:39:13
39.988166,116.304446,0,328,39943.1522916667,2009-05-10,03:39:18
39.988146,116.304434,0,324,39943.152349537,2009-05-10,03:39:23
39.988129,116.304403,0,316,39943.1524074074,2009-05-10,03:39:28
39.988091,116.304384,0,313,39943.1524652778,2009-05-10,03:39:33
39.988069,116.304359,0,309,39943.1525231482,2009-05-10,03:39:38
39.988079,116.304373,0,312,39943.1525810185,2009-05-10,03:39:43
39.988072,116.304372,0,310,39943.1526388889,2009-05-10,03:39:48
39.988069,116.30438,0,309,39943.1526967593,2009-05-10,03:39:53
39.988071,116.304387,0,309,39943.1527546296,2009-05-10,03:39:58
39.988071,116.304387,0,309,39943.1527893519,2009-05-10,03:40:01
39.988078,116.304385,0,309,39943.1528125,2009-05-10,03:40:03
39.988087,116.304384,0,309,39943.1528703704,2009-05-10,03:40:08
39.988095,116.304393,0,309,39943.1529282407,2009-05-10,03:40:13
39.988101,116.304388,0,310,39943.1529861111,2009-05-10,03:40:18
39.988109,116.304382,0,310,39943.1530439815,2009-05-10,03:40:23
39.988109,116.304382,0,310,39943.1530787037,2009-05-10,03:40:26
39.988113,116.304383,0,310,39943.1531018519,2009-05-10,03:40:28
39.988122,116.304383,0,310,39943.1531597222,2009-05-10,03:40:33
39.988183,116.304377,0,315,39943.1532175926,2009-05-10,03:40:38
39.988273,116.304363,0,322,39943.153275463,2009-05-10,03:40:43
39.988288,116.304378,0,324,39943.1533333333,2009-05-10,03:40:48
39.988278,116.304383,0,324,39943.1533912037,2009-05-10,03:40:53
39.98827,116.30441,0,324,39943.1534490741,2009-05-10,03:40:58
39.988241,116.304404,0,326,39943.1535069444,2009-05-10,03:41:03
39.988236,116.304405,0,326,39943.1535648148,2009-05-10,03:41:08
39.98823,116.304402,0,326,39943.1536226852,2009-05-10,03:41:13
39.988229,116.304403,0,326,39943.1536805556,2009-05-10,03:41:18
39.988229,116.304403,0,326,39943.1537152778,2009-05-10,03:41:21
39.98823,116.304408,0,326,39943.1537384259,2009-05-10,03:41:23
39.988229,116.304398,0,326,39943.1537962963,2009-05-10,03:41:28
39.988229,116.304398,0,326,39943.1538310185,2009-05-10,03:41:31
39.988226,116.304394,0,326,39943.1538541667,2009-05-10,03:41:33
39.988222,116.304404,0,326,39943.153912037,2009-05-10,03:41:38
39.988219,116.304406,0,326,39943.1539699074,2009-05-10,03:41:43
39.988219,116.304406,0,326,39943.1540046296,2009-05-10,03:41:46
39.988222,116.30441,0,326,39943.1540277778,2009-05-10,03:41:48
39.988224,116.304419,0,326,39943.1540856481,2009-05-10,03:41:53
39.988218,116.304422,0,326,39943.1541435185,2009-05-10,03:41:58
39.988213,116.304423,0,326,39943.1542013889,2009-05-10,03:42:03
39.988208,116.304419,0,326,39943.1542592593,2009-05-10,03:42:08
39.988211,116.304425,0,326,39943.1543171296,2009-05-10,03:42:13
39.988251,116.304752,0,242,39943.1645023148,2009-05-10,03:56:53
39.988304,116.304804,0,232,39943.1645601852,2009-05-10,03:56:58
39.988352,116.304821,0,226,39943.1646180556,2009-05-10,03:57:03
39.988375,116.304851,0,221,39943.1646759259,2009-05-10,03:57:08
39.98838,116.304832,0,218,39943.1647337963,2009-05-10,03:57:13
39.988407,116.304866,0,203,39943.1647916667,2009-05-10,03:57:18
39.988445,116.304893,0,195,39943.164849537,2009-05-10,03:57:23
39.988501,116.304915,0,187,39943.1649074074,2009-05-10,03:57:28
39.988557,116.304963,0,175,39943.1649652778,2009-05-10,03:57:33
39.988591,116.305021,0,165,39943.1650231481,2009-05-10,03:57:38
39.988635,116.305054,0,159,39943.1650810185,2009-05-10,03:57:43
39.988654,116.30516,0,153,39943.1651388889,2009-05-10,03:57:48
39.988707,116.305231,0,148,39943.1651967593,2009-05-10,03:57:53
39.988771,116.305244,0,145,39943.1652546296,2009-05-10,03:57:58
39.988831,116.305224,0,139,39943.1653125,2009-05-10,03:58:03
39.98889,116.305218,0,129,39943.1653703704,2009-05-10,03:58:08
39.988946,116.305239,0,121,39943.1654282407,2009-05-10,03:58:13
39.989024,116.305229,0,115,39943.1654861111,2009-05-10,03:58:18
39.989088,116.305198,0,108,39943.1655439815,2009-05-10,03:58:23
39.989174,116.305139,0,95,39943.1656018518,2009-05-10,03:58:28
39.98923,116.305131,0,95,39943.1656597222,2009-05-10,03:58:33
39.98929,116.305154,0,85,39943.1657175926,2009-05-10,03:58:38
39.989348,116.305168,0,84,39943.165775463,2009-05-10,03:58:43
39.989402,116.305165,0,77,39943.1658333333,2009-05-10,03:58:48
39.989473,116.305174,0,78,39943.1658912037,2009-05-10,03:58:53
39.989536,116.305175,0,82,39943.1659490741,2009-05-10,03:58:58
39.989567,116.305243,0,90,39943.1660069444,2009-05-10,03:59:03
39.989629,116.305219,0,95,39943.1660648148,2009-05-10,03:59:08
39.989685,116.305202,0,96,39943.1661226852,2009-05-10,03:59:13
39.989747,116.305175,0,100,39943.1661805556,2009-05-10,03:59:18
39.989809,116.305156,0,104,39943.1662384259,2009-05-10,03:59:23
39.989849,116.305158,0,114,39943.1662962963,2009-05-10,03:59:28
39.989912,116.305149,0,119,39943.1663541667,2009-05-10,03:59:33
39.989954,116.305122,0,124,39943.166412037,2009-05-10,03:59:38
39.990002,116.305106,0,131,39943.1664699074,2009-05-10,03:59:43
39.990042,116.305098,0,136,39943.1665277778,2009-05-10,03:59:48
39.990091,116.305098,0,143,39943.1665856481,2009-05-10,03:59:53
39.990167,116.305084,0,153,39943.1666435185,2009-05-10,03:59:58
39.990233,116.305074,0,160,39943.1667013889,2009-05-10,04:00:03
39.9903,116.305057,0,163,39943.1667592593,2009-05-10,04:00:08
39.990371,116.305049,0,164,39943.1668171296,2009-05-10,04:00:13
39.990427,116.30503,0,167,39943.166875,2009-05-10,04:00:18
39.990487,116.305025,0,174,39943.1669328704,2009-05-10,04:00:23
39.990536,116.305029,0,181,39943.1669907407,2009-05-10,04:00:28
39.990581,116.305058,0,170,39943.1670486111,2009-05-10,04:00:33
39.99059,116.305116,0,168,39943.1671064815,2009-05-10,04:00:38
39.990616,116.30519,0,162,39943.1671643518,2009-05-10,04:00:43
39.990648,116.305248,0,161,39943.1672222222,2009-05-10,04:00:48
39.990681,116.3053,0,154,39943.1672800926,2009-05-10,04:00:53
39.990687,116.305351,0,151,39943.167337963,2009-05-10,04:00:58
39.99069,116.305401,0,151,39943.1673958333,2009-05-10,04:01:03
39.990705,116.305467,0,151,39943.1674537037,2009-05-10,04:01:08
39.990722,116.305504,0,150,39943.1675115741,2009-05-10,04:01:13
39.990709,116.305547,0,151,39943.1675694444,2009-05-10,04:01:18
39.990709,116.305586,0,153,39943.1676273148,2009-05-10,04:01:23
39.990709,116.30564,0,152,39943.1676851852,2009-05-10,04:01:28
39.990728,116.305742,0,153,39943.1677430556,2009-05-10,04:01:33
39.990739,116.305813,0,153,39943.1678009259,2009-05-10,04:01:38
39.990751,116.305856,0,153,39943.1678587963,2009-05-10,04:01:43
39.990751,116.305927,0,154,39943.1679166667,2009-05-10,04:01:48
39.990746,116.305976,0,154,39943.167974537,2009-05-10,04:01:53
39.99073,116.306061,0,153,39943.1680324074,2009-05-10,04:01:58
39.990738,116.30615,0,152,39943.1680902778,2009-05-10,04:02:03
39.990746,116.30624,0,151,39943.1681481482,2009-05-10,04:02:08
39.990757,116.306334,0,150,39943.1682060185,2009-05-10,04:02:13
39.99076,116.306404,0,149,39943.1682638889,2009-05-10,04:02:18
39.990756,116.306503,0,148,39943.1683217593,2009-05-10,04:02:23
39.99077,116.306575,0,143,39943.1683796296,2009-05-10,04:02:28
39.990784,116.306644,0,140,39943.1684375,2009-05-10,04:02:33
39.990786,116.306732,0,140,39943.1684953704,2009-05-10,04:02:38
39.990774,116.306789,0,140,39943.1685532407,2009-05-10,04:02:43
39.990761,116.306837,0,138,39943.1686111111,2009-05-10,04:02:48
39.990759,116.306875,0,138,39943.1686689815,2009-05-10,04:02:53
39.990769,116.306961,0,139,39943.1687268519,2009-05-10,04:02:58
39.990779,116.307046,0,139,39943.1687847222,2009-05-10,04:03:03
39.990808,116.307172,0,144,39943.1688425926,2009-05-10,04:03:08
39.990806,116.307242,0,147,39943.168900463,2009-05-10,04:03:13
39.990809,116.307324,0,150,39943.1689583333,2009-05-10,04:03:18
39.990811,116.307389,0,150,39943.1690162037,2009-05-10,04:03:23
39.99081,116.307472,0,153,39943.1690740741,2009-05-10,04:03:28
39.990818,116.307541,0,156,39943.1691319444,2009-05-10,04:03:33
39.990815,116.307613,0,154,39943.1691898148,2009-05-10,04:03:38
39.990821,116.307676,0,155,39943.1692476852,2009-05-10,04:03:43
39.990833,116.307732,0,162,39943.1693055556,2009-05-10,04:03:48
39.99083,116.307797,0,165,39943.1693634259,2009-05-10,04:03:53
39.990829,116.307858,0,165,39943.1694212963,2009-05-10,04:03:58
39.99083,116.307911,0,165,39943.1694791667,2009-05-10,04:04:03
39.99084,116.307963,0,168,39943.169537037,2009-05-10,04:04:08
39.990838,116.308028,0,172,39943.1695949074,2009-05-10,04:04:13
39.990839,116.308087,0,175,39943.1696527778,2009-05-10,04:04:18
39.990833,116.30814,0,179,39943.1697106481,2009-05-10,04:04:23
39.990834,116.308218,0,178,39943.1697685185,2009-05-10,04:04:28
39.99083,116.308299,0,176,39943.1698263889,2009-05-10,04:04:33
39.990823,116.308379,0,174,39943.1698842593,2009-05-10,04:04:38
39.990834,116.308449,0,174,39943.1699421296,2009-05-10,04:04:43
39.990829,116.308522,0,166,39943.17,2009-05-10,04:04:48
39.990844,116.308503,0,165,39943.1700578704,2009-05-10,04:04:53
39.990832,116.308493,0,160,39943.1701157407,2009-05-10,04:04:58
39.99085,116.308438,0,159,39943.1701736111,2009-05-10,04:05:03
39.99087,116.308357,0,159,39943.1702314815,2009-05-10,04:05:08
39.990894,116.30829,0,158,39943.1702893519,2009-05-10,04:05:13
39.990904,116.308233,0,162,39943.1703472222,2009-05-10,04:05:18
39.990896,116.308164,0,167,39943.1704050926,2009-05-10,04:05:23
39.990862,116.308086,0,170,39943.170462963,2009-05-10,04:05:28
39.990792,116.308014,0,171,39943.1705208333,2009-05-10,04:05:33
39.990772,116.307952,0,173,39943.1705787037,2009-05-10,04:05:38
39.990774,116.308017,0,177,39943.1706365741,2009-05-10,04:05:43
39.99075,116.308078,0,180,39943.1706944444,2009-05-10,04:05:48
39.990742,116.30815,0,180,39943.1707523148,2009-05-10,04:05:53
39.990736,116.308213,0,179,39943.1708101852,2009-05-10,04:05:58
39.990721,116.308316,0,180,39943.1708680556,2009-05-10,04:06:03
39.990721,116.308373,0,180,39943.1709259259,2009-05-10,04:06:08
39.990716,116.308475,0,180,39943.1709837963,2009-05-10,04:06:13
39.990817,116.308522,0,169,39943.1710416667,2009-05-10,04:06:18
39.990867,116.308646,0,152,39943.171099537,2009-05-10,04:06:23
39.990861,116.308757,0,149,39943.1711574074,2009-05-10,04:06:28
39.99079,116.308831,0,154,39943.1712152778,2009-05-10,04:06:33
39.99075,116.308923,0,154,39943.1712731481,2009-05-10,04:06:38
39.990743,116.309024,0,146,39943.1713310185,2009-05-10,04:06:43
39.990713,116.309057,0,137,39943.1713888889,2009-05-10,04:06:48
39.990679,116.309095,0,131,39943.1714467593,2009-05-10,04:06:53
39.990652,116.309111,0,125,39943.1715046296,2009-05-10,04:06:58
39.990581,116.309121,0,124,39943.1715625,2009-05-10,04:07:03
39.99053,116.309109,0,123,39943.1716203704,2009-05-10,04:07:08
39.99049,116.30912,0,122,39943.1716782407,2009-05-10,04:07:13
39.990422,116.309147,0,119,39943.1717361111,2009-05-10,04:07:18
39.990373,116.309162,0,117,39943.1717939815,2009-05-10,04:07:23
39.990297,116.30916,0,115,39943.1718518519,2009-05-10,04:07:28
39.990237,116.309165,0,115,39943.1719097222,2009-05-10,04:07:33
39.990191,116.309183,0,118,39943.1719675926,2009-05-10,04:07:38
39.990191,116.309183,0,118,39943.1720023148,2009-05-10,04:07:41
39.990191,116.309189,0,120,39943.172025463,2009-05-10,04:07:43
39.990161,116.3092,0,123,39943.1720833333,2009-05-10,04:07:48
39.990117,116.309199,0,125,39943.1721412037,2009-05-10,04:07:53
39.990062,116.309197,0,125,39943.1721990741,2009-05-10,04:07:58
39.989988,116.309191,0,127,39943.1722569444,2009-05-10,04:08:03
39.989916,116.309194,0,128,39943.1723148148,2009-05-10,04:08:08
39.989846,116.309188,0,126,39943.1723726852,2009-05-10,04:08:13
39.989805,116.309209,0,127,39943.1724305556,2009-05-10,04:08:18
39.989742,116.309193,0,127,39943.1724884259,2009-05-10,04:08:23
39.989638,116.309182,0,127,39943.1725462963,2009-05-10,04:08:28
39.98957,116.309179,0,125,39943.1726041667,2009-05-10,04:08:33
39.989537,116.309186,0,123,39943.172662037,2009-05-10,04:08:38
39.989489,116.30919,0,119,39943.1727199074,2009-05-10,04:08:43
39.989423,116.309193,0,115,39943.1727777778,2009-05-10,04:08:48
39.989362,116.309208,0,113,39943.1728356481,2009-05-10,04:08:53
39.989318,116.309217,0,106,39943.1728935185,2009-05-10,04:08:58
39.989265,116.309207,0,95,39943.1729513889,2009-05-10,04:09:03
39.989228,116.309197,0,91,39943.1730092593,2009-05-10,04:09:08
39.989206,116.309193,0,93,39943.1730671296,2009-05-10,04:09:13
39.989132,116.309196,0,89,39943.173125,2009-05-10,04:09:18
39.989066,116.309247,0,92,39943.1731828704,2009-05-10,04:09:23
39.98896,116.309307,0,100,39943.1732407407,2009-05-10,04:09:28
39.988917,116.309341,0,100,39943.1732986111,2009-05-10,04:09:33
39.988931,116.309347,0,103,39943.1733564815,2009-05-10,04:09:38
39.988922,116.309314,0,111,39943.1734143518,2009-05-10,04:09:43
39.988927,116.309321,0,115,39943.1734722222,2009-05-10,04:09:48
39.988927,116.309321,0,115,39943.1735069444,2009-05-10,04:09:51
39.988924,116.309322,0,116,39943.1735300926,2009-05-10,04:09:53
39.988947,116.309293,0,117,39943.173587963,2009-05-10,04:09:58
39.988953,116.309287,0,117,39943.1736458333,2009-05-10,04:10:03
39.988953,116.309287,0,117,39943.1736805556,2009-05-10,04:10:06
39.988956,116.309288,0,117,39943.1737037037,2009-05-10,04:10:08
39.988957,116.309279,0,117,39943.1737615741,2009-05-10,04:10:13
39.988956,116.309276,0,117,39943.1738194444,2009-05-10,04:10:18
39.988956,116.30928,0,117,39943.1738773148,2009-05-10,04:10:23
39.988956,116.30928,0,117,39943.173912037,2009-05-10,04:10:26
39.988961,116.309281,0,117,39943.1739351852,2009-05-10,04:10:28
39.988983,116.309274,0,118,39943.1739930556,2009-05-10,04:10:33
39.989016,116.309283,0,120,39943.1740509259,2009-05-10,04:10:38
39.989053,116.309291,0,124,39943.1741087963,2009-05-10,04:10:43
39.989055,116.309243,0,126,39943.1741666667,2009-05-10,04:10:48
39.989032,116.309222,0,128,39943.174224537,2009-05-10,04:10:53
39.988999,116.309208,0,127,39943.1742824074,2009-05-10,04:10:58
39.988968,116.309198,0,128,39943.1743402778,2009-05-10,04:11:03
39.988936,116.309185,0,131,39943.1743981481,2009-05-10,04:11:08
39.988922,116.309153,0,133,39943.1744560185,2009-05-10,04:11:13
39.988899,116.309117,0,135,39943.1745138889,2009-05-10,04:11:18
39.988887,116.309073,0,137,39943.1745717593,2009-05-10,04:11:23
39.988881,116.308983,0,137,39943.1746296296,2009-05-10,04:11:28
39.988877,116.308892,0,139,39943.1746875,2009-05-10,04:11:33
39.988881,116.308801,0,141,39943.1747453704,2009-05-10,04:11:38
39.988879,116.308746,0,143,39943.1748032407,2009-05-10,04:11:43
39.988871,116.308667,0,144,39943.1748611111,2009-05-10,04:11:48
39.988861,116.308599,0,145,39943.1749189815,2009-05-10,04:11:53
39.988867,116.308516,0,146,39943.1749768518,2009-05-10,04:11:58
39.988869,116.308454,0,147,39943.1750347222,2009-05-10,04:12:03
39.988864,116.308402,0,149,39943.1750925926,2009-05-10,04:12:08
39.988861,116.308345,0,151,39943.175150463,2009-05-10,04:12:13
39.988868,116.308281,0,152,39943.1752083333,2009-05-10,04:12:18
39.988866,116.308265,0,151,39943.1752662037,2009-05-10,04:12:23
39.988871,116.308196,0,151,39943.1753240741,2009-05-10,04:12:28
39.988876,116.308177,0,149,39943.1753819444,2009-05-10,04:12:33
39.988878,116.308236,0,143,39943.1754398148,2009-05-10,04:12:38
39.988881,116.308258,0,137,39943.1754976852,2009-05-10,04:12:43
39.988876,116.308272,0,136,39943.1755555556,2009-05-10,04:12:48
39.988886,116.308275,0,136,39943.1756134259,2009-05-10,04:12:53
39.988898,116.308274,0,136,39943.1756712963,2009-05-10,04:12:58
39.988923,116.308263,0,136,39943.1757291667,2009-05-10,04:13:03
39.98897,116.308273,0,136,39943.175787037,2009-05-10,04:13:08
39.989004,116.308246,0,136,39943.1758449074,2009-05-10,04:13:13
39.989017,116.308224,0,136,39943.1759027778,2009-05-10,04:13:18
39.989015,116.308203,0,136,39943.1759606482,2009-05-10,04:13:23
39.988994,116.308171,0,136,39943.1760185185,2009-05-10,04:13:28
39.989012,116.308173,0,136,39943.1760763889,2009-05-10,04:13:33
39.988995,116.308114,0,135,39943.1761342593,2009-05-10,04:13:38
39.989,116.308082,0,135,39943.1761921296,2009-05-10,04:13:43
39.989537,116.308334,0,136,39943.177349537,2009-05-10,04:15:23
39.989613,116.308309,0,137,39943.1774074074,2009-05-10,04:15:28
39.989694,116.308238,0,136,39943.1774652778,2009-05-10,04:15:33
39.98753,116.30834,0,142,39943.1777546296,2009-05-10,04:15:58
39.987533,116.308351,0,127,39943.1778125,2009-05-10,04:16:03
39.987897,116.308422,0,141,39943.1778703704,2009-05-10,04:16:08
39.989516,116.308614,0,162,39943.1779282407,2009-05-10,04:16:13
39.989554,116.308583,0,163,39943.1779861111,2009-05-10,04:16:18
39.989534,116.308564,0,164,39943.1780439815,2009-05-10,04:16:23
39.989512,116.308578,0,165,39943.1781018519,2009-05-10,04:16:28
39.989508,116.308596,0,165,39943.1781597222,2009-05-10,04:16:33
39.989497,116.308619,0,165,39943.1782175926,2009-05-10,04:16:38
39.9895,116.30863,0,166,39943.178275463,2009-05-10,04:16:43
39.9895,116.30863,0,166,39943.1783101852,2009-05-10,04:16:46
39.989501,116.308627,0,166,39943.1783333333,2009-05-10,04:16:48
39.989505,116.308639,0,166,39943.1783912037,2009-05-10,04:16:53
39.989505,116.308639,0,166,39943.1784259259,2009-05-10,04:16:56
39.989504,116.308634,0,166,39943.1784490741,2009-05-10,04:16:58
39.989466,116.308578,0,166,39943.1785069444,2009-05-10,04:17:03
39.989435,116.308568,0,166,39943.1785648148,2009-05-10,04:17:08
39.989408,116.308576,0,166,39943.1786226852,2009-05-10,04:17:13
39.989396,116.308569,0,167,39943.1786805556,2009-05-10,04:17:18
39.989385,116.308458,0,168,39943.1787384259,2009-05-10,04:17:23
39.99011,116.307493,0,179,39943.1788541667,2009-05-10,04:17:33
39.988729,116.308299,0,155,39943.1792013889,2009-05-10,04:18:03
39.988818,116.308138,0,160,39943.1792592593,2009-05-10,04:18:08
39.988981,116.308154,0,199,39943.1793171296,2009-05-10,04:18:13
39.989168,116.308154,0,250,39943.179375,2009-05-10,04:18:18
39.989266,116.308241,0,242,39943.1794328704,2009-05-10,04:18:23
39.989288,116.308267,0,201,39943.1794907407,2009-05-10,04:18:28
39.989232,116.308211,0,192,39943.1795486111,2009-05-10,04:18:33
39.989205,116.308148,0,178,39943.1796064815,2009-05-10,04:18:38
39.989095,116.308069,0,148,39943.1796643519,2009-05-10,04:18:43
39.98901,116.307989,0,132,39943.1797222222,2009-05-10,04:18:48
39.988961,116.307925,0,115,39943.1797800926,2009-05-10,04:18:53
39.988929,116.307868,0,105,39943.179837963,2009-05-10,04:18:58
39.988867,116.307806,0,105,39943.1798958333,2009-05-10,04:19:03
39.988797,116.307753,0,103,39943.1799537037,2009-05-10,04:19:08
39.988775,116.307712,0,101,39943.1800115741,2009-05-10,04:19:13
39.988772,116.307647,0,101,39943.1800694444,2009-05-10,04:19:18
39.988747,116.30763,0,97,39943.1801273148,2009-05-10,04:19:23
39.988723,116.307579,0,96,39943.1801851852,2009-05-10,04:19:28
39.988709,116.307533,0,92,39943.1802430556,2009-05-10,04:19:33
39.988686,116.307482,0,92,39943.1803009259,2009-05-10,04:19:38
39.988676,116.307418,0,89,39943.1803587963,2009-05-10,04:19:43
39.988672,116.307364,0,85,39943.1804166667,2009-05-10,04:19:48
39.988659,116.307302,0,83,39943.180474537,2009-05-10,04:19:53
39.988651,116.307246,0,82,39943.1805324074,2009-05-10,04:19:58
39.988642,116.307191,0,80,39943.1805902778,2009-05-10,04:20:03
39.98863,116.307131,0,81,39943.1806481481,2009-05-10,04:20:08
39.988626,116.30706,0,79,39943.1807060185,2009-05-10,04:20:13
39.988627,116.307003,0,82,39943.1807638889,2009-05-10,04:20:18
39.98862,116.306957,0,84,39943.1808217593,2009-05-10,04:20:23
39.988637,116.3069,0,88,39943.1808796296,2009-05-10,04:20:28
39.988686,116.306792,0,97,39943.1809375,2009-05-10,04:20:33
39.988735,116.30673,0,95,39943.1809953704,2009-05-10,04:20:38
39.988786,116.306657,0,98,39943.1810532407,2009-05-10,04:20:43
39.988832,116.306595,0,99,39943.1811111111,2009-05-10,04:20:48
39.988867,116.306555,0,103,39943.1811689815,2009-05-10,04:20:53
39.988922,116.306514,0,106,39943.1812268518,2009-05-10,04:20:58
39.98897,116.306493,0,109,39943.1812847222,2009-05-10,04:21:03
39.989026,116.30648,0,113,39943.1813425926,2009-05-10,04:21:08
39.989079,116.306469,0,119,39943.181400463,2009-05-10,04:21:13
39.989126,116.306461,0,122,39943.1814583333,2009-05-10,04:21:18
39.989177,116.306436,0,128,39943.1815162037,2009-05-10,04:21:23
39.989219,116.306416,0,138,39943.1815740741,2009-05-10,04:21:28
39.989268,116.306406,0,144,39943.1816319444,2009-05-10,04:21:33
39.989309,116.306406,0,150,39943.1816898148,2009-05-10,04:21:38
39.989362,116.306399,0,152,39943.1817476852,2009-05-10,04:21:43
39.98943,116.306386,0,148,39943.1818055556,2009-05-10,04:21:48
39.989485,116.306376,0,148,39943.1818634259,2009-05-10,04:21:53
39.989548,116.306374,0,145,39943.1819212963,2009-05-10,04:21:58
39.989604,116.306386,0,144,39943.1819791667,2009-05-10,04:22:03
39.989658,116.306385,0,145,39943.182037037,2009-05-10,04:22:08
39.98971,116.306383,0,142,39943.1820949074,2009-05-10,04:22:13
39.989763,116.306378,0,137,39943.1821527778,2009-05-10,04:22:18
39.989815,116.30637,0,136,39943.1822106481,2009-05-10,04:22:23
39.989876,116.306378,0,130,39943.1822685185,2009-05-10,04:22:28
39.989921,116.306381,0,133,39943.1823263889,2009-05-10,04:22:33
39.98997,116.306396,0,130,39943.1823842593,2009-05-10,04:22:38
39.990016,116.30641,0,133,39943.1824421296,2009-05-10,04:22:43
39.990043,116.306424,0,147,39943.1825,2009-05-10,04:22:48
39.990089,116.306407,0,149,39943.1825578704,2009-05-10,04:22:53
39.990146,116.306386,0,150,39943.1826157407,2009-05-10,04:22:58
39.990193,116.306382,0,151,39943.1826736111,2009-05-10,04:23:03
39.99028,116.306368,0,130,39943.1827314815,2009-05-10,04:23:08
39.990282,116.306339,0,126,39943.1827893518,2009-05-10,04:23:13
39.990287,116.306274,0,120,39943.1828472222,2009-05-10,04:23:18
39.990277,116.306207,0,118,39943.1829050926,2009-05-10,04:23:23
39.990276,116.306149,0,118,39943.182962963,2009-05-10,04:23:28
39.99027,116.306074,0,114,39943.1830208333,2009-05-10,04:23:33
39.99026,116.305995,0,114,39943.1830787037,2009-05-10,04:23:38
39.990256,116.305941,0,112,39943.1831365741,2009-05-10,04:23:43
39.990244,116.305896,0,109,39943.1831944444,2009-05-10,04:23:48
39.990232,116.305848,0,109,39943.1832523148,2009-05-10,04:23:53
39.990229,116.30578,0,110,39943.1833101852,2009-05-10,04:23:58
39.990233,116.305688,0,108,39943.1833680556,2009-05-10,04:24:03
39.990233,116.305608,0,108,39943.1834259259,2009-05-10,04:24:08
39.990221,116.30555,0,109,39943.1834837963,2009-05-10,04:24:13
39.990232,116.305462,0,112,39943.1835416667,2009-05-10,04:24:18
39.990258,116.305353,0,107,39943.183599537,2009-05-10,04:24:23
39.990328,116.305306,0,104,39943.1836574074,2009-05-10,04:24:28
39.990396,116.305276,0,102,39943.1837152778,2009-05-10,04:24:33
39.990452,116.305238,0,106,39943.1837731482,2009-05-10,04:24:38
39.990503,116.305213,0,112,39943.1838310185,2009-05-10,04:24:43
39.990554,116.305193,0,119,39943.1838888889,2009-05-10,04:24:48
39.99061,116.305181,0,118,39943.1839467593,2009-05-10,04:24:53
39.990637,116.305169,0,113,39943.1840046296,2009-05-10,04:24:58
39.990641,116.305136,0,112,39943.1840625,2009-05-10,04:25:03
39.990634,116.305113,0,109,39943.1841203704,2009-05-10,04:25:08
39.990639,116.305101,0,110,39943.1841782407,2009-05-10,04:25:13
39.990619,116.305077,0,109,39943.1842361111,2009-05-10,04:25:18
39.990605,116.305075,0,106,39943.1842939815,2009-05-10,04:25:23
39.990579,116.305071,0,104,39943.1843518519,2009-05-10,04:25:28
39.990556,116.305066,0,101,39943.1844097222,2009-05-10,04:25:33
39.990518,116.305078,0,101,39943.1844675926,2009-05-10,04:25:38
39.990478,116.305086,0,100,39943.184525463,2009-05-10,04:25:43
39.990442,116.305092,0,99,39943.1845833333,2009-05-10,04:25:48
39.990414,116.305101,0,100,39943.1846412037,2009-05-10,04:25:53
39.990387,116.305098,0,101,39943.1846990741,2009-05-10,04:25:58
39.99035,116.305095,0,100,39943.1847569444,2009-05-10,04:26:03
39.990346,116.30508,0,99,39943.1848148148,2009-05-10,04:26:08
39.990307,116.305063,0,101,39943.1848726852,2009-05-10,04:26:13
39.990221,116.305012,0,102,39943.1849305556,2009-05-10,04:26:18
39.990172,116.304975,0,104,39943.1849884259,2009-05-10,04:26:23
39.990134,116.304946,0,107,39943.1850462963,2009-05-10,04:26:28
39.990095,116.304915,0,108,39943.1851041667,2009-05-10,04:26:33
39.990058,116.304869,0,112,39943.185162037,2009-05-10,04:26:38
39.990022,116.304833,0,113,39943.1852199074,2009-05-10,04:26:43
39.98999,116.304788,0,114,39943.1852777778,2009-05-10,04:26:48
39.989969,116.304732,0,113,39943.1853356481,2009-05-10,04:26:53
39.989942,116.304683,0,114,39943.1853935185,2009-05-10,04:26:58
39.989914,116.304644,0,112,39943.1854513889,2009-05-10,04:27:03
39.989904,116.304598,0,111,39943.1855092593,2009-05-10,04:27:08
39.989883,116.304559,0,110,39943.1855671296,2009-05-10,04:27:13
39.989854,116.304527,0,108,39943.185625,2009-05-10,04:27:18
39.989839,116.304483,0,107,39943.1856828704,2009-05-10,04:27:23
39.989829,116.304442,0,105,39943.1857407407,2009-05-10,04:27:28
39.989831,116.304372,0,105,39943.1857986111,2009-05-10,04:27:33
39.989825,116.304321,0,105,39943.1858564815,2009-05-10,04:27:38
39.989825,116.304281,0,105,39943.1859143519,2009-05-10,04:27:43
39.989812,116.304247,0,105,39943.1859722222,2009-05-10,04:27:48
39.989809,116.304191,0,105,39943.1860300926,2009-05-10,04:27:53
39.989841,116.304107,0,109,39943.186087963,2009-05-10,04:27:58
39.98986,116.304038,0,111,39943.1861458333,2009-05-10,04:28:03
39.989859,116.303966,0,113,39943.1862037037,2009-05-10,04:28:08
39.989866,116.303907,0,114,39943.1862615741,2009-05-10,04:28:13
39.98986,116.303823,0,116,39943.1863194444,2009-05-10,04:28:18
39.989861,116.303766,0,116,39943.1863773148,2009-05-10,04:28:23
39.989851,116.303719,0,116,39943.1864351852,2009-05-10,04:28:28
39.989848,116.30367,0,116,39943.1864930556,2009-05-10,04:28:33
39.989847,116.303601,0,118,39943.1865509259,2009-05-10,04:28:38
39.98984,116.303546,0,120,39943.1866087963,2009-05-10,04:28:43
39.989824,116.303503,0,122,39943.1866666667,2009-05-10,04:28:48
39.989785,116.303455,0,125,39943.186724537,2009-05-10,04:28:53
39.989768,116.303381,0,128,39943.1867824074,2009-05-10,04:28:58
39.989754,116.303338,0,129,39943.1868402778,2009-05-10,04:29:03
39.989723,116.303305,0,128,39943.1868981481,2009-05-10,04:29:08
39.989701,116.303274,0,127,39943.1869560185,2009-05-10,04:29:13
39.989681,116.303211,0,126,39943.1870138889,2009-05-10,04:29:18
39.989663,116.303148,0,126,39943.1870717593,2009-05-10,04:29:23
39.989665,116.303072,0,126,39943.1871296296,2009-05-10,04:29:28
39.98966,116.303047,0,126,39943.1871875,2009-05-10,04:29:33
39.989663,116.30299,0,126,39943.1872453704,2009-05-10,04:29:38
39.989662,116.302911,0,126,39943.1873032407,2009-05-10,04:29:43
39.989659,116.302847,0,125,39943.1873611111,2009-05-10,04:29:48
39.989644,116.302786,0,124,39943.1874189815,2009-05-10,04:29:53
39.989644,116.302721,0,124,39943.1874768519,2009-05-10,04:29:58
39.989649,116.302677,0,122,39943.1875347222,2009-05-10,04:30:03
39.989652,116.302624,0,120,39943.1875925926,2009-05-10,04:30:08
39.989663,116.302584,0,120,39943.187650463,2009-05-10,04:30:13
39.989685,116.302511,0,119,39943.1877083333,2009-05-10,04:30:18
39.98969,116.302456,0,117,39943.1877662037,2009-05-10,04:30:23
39.98966,116.302452,0,117,39943.1878240741,2009-05-10,04:30:28
39.989626,116.302449,0,118,39943.1878819444,2009-05-10,04:30:33
39.989607,116.302464,0,118,39943.1879398148,2009-05-10,04:30:38
39.989597,116.302465,0,119,39943.1879976852,2009-05-10,04:30:43
39.989547,116.302431,0,118,39943.1880555556,2009-05-10,04:30:48
39.98949,116.302444,0,119,39943.1881134259,2009-05-10,04:30:53
39.989461,116.302446,0,120,39943.1881712963,2009-05-10,04:30:58
39.989357,116.302429,0,128,39943.1882291667,2009-05-10,04:31:03
39.989306,116.302406,0,128,39943.188287037,2009-05-10,04:31:08
39.989264,116.302349,0,130,39943.1883449074,2009-05-10,04:31:13
39.98924,116.30228,0,129,39943.1884027778,2009-05-10,04:31:18
39.989242,116.302225,0,133,39943.1884606481,2009-05-10,04:31:23
39.989229,116.302167,0,136,39943.1885185185,2009-05-10,04:31:28
39.98921,116.302109,0,139,39943.1885763889,2009-05-10,04:31:33
39.989229,116.302043,0,141,39943.1886342593,2009-05-10,04:31:38
39.989203,116.302022,0,143,39943.1886921296,2009-05-10,04:31:43
39.989208,116.301951,0,147,39943.18875,2009-05-10,04:31:48
39.989186,116.301879,0,149,39943.1888078704,2009-05-10,04:31:53
39.98917,116.301841,0,151,39943.1888657407,2009-05-10,04:31:58
39.98914,116.301768,0,153,39943.1889236111,2009-05-10,04:32:03
39.989122,116.301695,0,155,39943.1889814815,2009-05-10,04:32:08
39.989086,116.301663,0,154,39943.1890393518,2009-05-10,04:32:13
39.98908,116.30163,0,153,39943.1890972222,2009-05-10,04:32:18
39.989067,116.301592,0,152,39943.1891550926,2009-05-10,04:32:23
39.98901,116.301592,0,151,39943.189212963,2009-05-10,04:32:28
39.988953,116.301573,0,150,39943.1892708333,2009-05-10,04:32:33
39.988913,116.301528,0,147,39943.1893287037,2009-05-10,04:32:38
39.988892,116.301496,0,145,39943.1893865741,2009-05-10,04:32:43
39.988851,116.301476,0,143,39943.1894444444,2009-05-10,04:32:48
39.988817,116.301453,0,141,39943.1895023148,2009-05-10,04:32:53
39.988787,116.301424,0,140,39943.1895601852,2009-05-10,04:32:58
39.988735,116.301408,0,140,39943.1896180556,2009-05-10,04:33:03
39.988695,116.301407,0,139,39943.1896759259,2009-05-10,04:33:08
39.988695,116.301407,0,139,39943.1897106481,2009-05-10,04:33:11
39.988689,116.3014,0,139,39943.1897337963,2009-05-10,04:33:13
39.988672,116.30138,0,138,39943.1897916667,2009-05-10,04:33:18
39.988629,116.301386,0,135,39943.189849537,2009-05-10,04:33:23
39.988597,116.301407,0,135,39943.1899074074,2009-05-10,04:33:28
39.988566,116.301408,0,133,39943.1899652778,2009-05-10,04:33:33
39.988503,116.301432,0,130,39943.1900231481,2009-05-10,04:33:38
39.988429,116.301439,0,132,39943.1900810185,2009-05-10,04:33:43
39.988369,116.301417,0,130,39943.1901388889,2009-05-10,04:33:48
39.988315,116.30141,0,130,39943.1901967593,2009-05-10,04:33:53
39.988259,116.30141,0,131,39943.1902546296,2009-05-10,04:33:58
39.988212,116.301405,0,132,39943.1903125,2009-05-10,04:34:03
39.988127,116.301413,0,132,39943.1903703704,2009-05-10,04:34:08
39.98803,116.301411,0,135,39943.1904282407,2009-05-10,04:34:13
39.987953,116.301395,0,134,39943.1904861111,2009-05-10,04:34:18
39.9879,116.301363,0,129,39943.1905439815,2009-05-10,04:34:23
39.987852,116.301336,0,127,39943.1906018518,2009-05-10,04:34:28
39.987808,116.301351,0,128,39943.1906597222,2009-05-10,04:34:33
39.987752,116.301354,0,127,39943.1907175926,2009-05-10,04:34:38
39.987708,116.301357,0,127,39943.190775463,2009-05-10,04:34:43
39.987673,116.301358,0,132,39943.1908333333,2009-05-10,04:34:48
39.987619,116.301354,0,139,39943.1908912037,2009-05-10,04:34:53
39.98758,116.30135,0,141,39943.1909490741,2009-05-10,04:34:58
39.987541,116.301364,0,142,39943.1910069444,2009-05-10,04:35:03
39.987487,116.301355,0,144,39943.1910648148,2009-05-10,04:35:08
39.987477,116.301365,0,146,39943.1911226852,2009-05-10,04:35:13
39.987377,116.301074,0,120,39943.1938425926,2009-05-10,04:39:08
39.987247,116.301042,0,122,39943.193900463,2009-05-10,04:39:13
39.987072,116.30104,0,124,39943.1939583333,2009-05-10,04:39:18
39.987029,116.301,0,126,39943.1940162037,2009-05-10,04:39:23
39.98699,116.301032,0,125,39943.1940740741,2009-05-10,04:39:28
39.986967,116.30105,0,124,39943.1941319444,2009-05-10,04:39:33
39.986953,116.301038,0,125,39943.1941898148,2009-05-10,04:39:38
39.986906,116.301059,0,127,39943.1942476852,2009-05-10,04:39:43
39.986871,116.301061,0,128,39943.1943055556,2009-05-10,04:39:48
39.986826,116.301051,0,129,39943.1943634259,2009-05-10,04:39:53
39.986807,116.301052,0,130,39943.1944212963,2009-05-10,04:39:58
39.986749,116.301033,0,129,39943.1944791667,2009-05-10,04:40:03
39.986651,116.301084,0,132,39943.194537037,2009-05-10,04:40:08
39.9866,116.301134,0,137,39943.1945949074,2009-05-10,04:40:13
39.986599,116.30116,0,141,39943.1946527778,2009-05-10,04:40:18
39.986598,116.301212,0,145,39943.1947106481,2009-05-10,04:40:23
39.986607,116.301256,0,147,39943.1947685185,2009-05-10,04:40:28
39.986613,116.30128,0,148,39943.1948263889,2009-05-10,04:40:33
39.986614,116.301286,0,148,39943.1948842593,2009-05-10,04:40:38
39.986614,116.301286,0,148,39943.1949189815,2009-05-10,04:40:41
39.986613,116.30128,0,149,39943.1949421296,2009-05-10,04:40:43
39.986596,116.301314,0,149,39943.195,2009-05-10,04:40:48
39.986594,116.301357,0,150,39943.1950578704,2009-05-10,04:40:53
39.986603,116.301369,0,150,39943.1951157407,2009-05-10,04:40:58
39.986603,116.301369,0,150,39943.195150463,2009-05-10,04:41:01
39.986611,116.301366,0,150,39943.1951736111,2009-05-10,04:41:03
39.986631,116.301365,0,151,39943.1952314815,2009-05-10,04:41:08
39.986674,116.301358,0,151,39943.1952893519,2009-05-10,04:41:13
39.986711,116.301366,0,151,39943.1953472222,2009-05-10,04:41:18
39.986722,116.301383,0,151,39943.1954050926,2009-05-10,04:41:23
39.986744,116.30139,0,151,39943.195462963,2009-05-10,04:41:28
39.986755,116.301398,0,150,39943.1955208333,2009-05-10,04:41:33
39.986757,116.301387,0,151,39943.1955787037,2009-05-10,04:41:38
39.986744,116.301374,0,151,39943.1956365741,2009-05-10,04:41:43
39.98673,116.301367,0,152,39943.1956944444,2009-05-10,04:41:48
39.986728,116.301352,0,152,39943.1957523148,2009-05-10,04:41:53
39.986728,116.301352,0,152,39943.195787037,2009-05-10,04:41:56
39.986722,116.301345,0,152,39943.1958101852,2009-05-10,04:41:58
39.986723,116.301333,0,152,39943.1958680556,2009-05-10,04:42:03
39.986728,116.301324,0,152,39943.1959259259,2009-05-10,04:42:08
39.986731,116.301314,0,152,39943.1959837963,2009-05-10,04:42:13
39.986695,116.301262,0,152,39943.1960416667,2009-05-10,04:42:18
39.986697,116.301229,0,152,39943.196099537,2009-05-10,04:42:23
39.98669,116.301234,0,152,39943.1961574074,2009-05-10,04:42:28
39.98669,116.301234,0,152,39943.1961921296,2009-05-10,04:42:31
39.986683,116.301234,0,151,39943.1962152778,2009-05-10,04:42:33
39.986679,116.301258,0,151,39943.1962731481,2009-05-10,04:42:38
39.986679,116.301258,0,151,39943.1963078704,2009-05-10,04:42:41
39.986681,116.301257,0,151,39943.1963310185,2009-05-10,04:42:43
39.986675,116.301277,0,151,39943.1963888889,2009-05-10,04:42:48
39.986654,116.301326,0,151,39943.1964467593,2009-05-10,04:42:53
39.986641,116.301382,0,151,39943.1965046296,2009-05-10,04:42:58
39.986628,116.3014,0,151,39943.1965625,2009-05-10,04:43:03
39.98662,116.301403,0,151,39943.1966203704,2009-05-10,04:43:08
39.98656,116.3017,0,158,39943.2948263889,2009-05-10,07:04:33
39.98652,116.30175,0,162,39943.2948842593,2009-05-10,07:04:38
39.986538,116.301811,0,167,39943.2949421296,2009-05-10,07:04:43
39.986524,116.301845,0,170,39943.295,2009-05-10,07:04:48
39.986536,116.301908,0,173,39943.2950578704,2009-05-10,07:04:53
39.986552,116.302019,0,175,39943.2951157407,2009-05-10,07:04:58
39.986551,116.302088,0,176,39943.2951736111,2009-05-10,07:05:03
39.986541,116.302156,0,176,39943.2952314815,2009-05-10,07:05:08
39.986519,116.302238,0,177,39943.2952893519,2009-05-10,07:05:13
39.986496,116.302289,0,177,39943.2953472222,2009-05-10,07:05:18
39.986486,116.302324,0,176,39943.2954050926,2009-05-10,07:05:23
39.986486,116.302338,0,178,39943.295462963,2009-05-10,07:05:28
39.986501,116.302369,0,179,39943.2955208333,2009-05-10,07:05:33
39.986522,116.302399,0,181,39943.2955787037,2009-05-10,07:05:38
39.986542,116.302449,0,182,39943.2956365741,2009-05-10,07:05:43
39.986552,116.3025,0,184,39943.2956944444,2009-05-10,07:05:48
39.98655,116.302563,0,188,39943.2957523148,2009-05-10,07:05:53
39.986582,116.302618,0,188,39943.2958101852,2009-05-10,07:05:58
39.986597,116.3027,0,194,39943.2958680556,2009-05-10,07:06:03
39.98662,116.302757,0,199,39943.2959259259,2009-05-10,07:06:08
39.986601,116.302804,0,204,39943.2959837963,2009-05-10,07:06:13
39.986596,116.302828,0,207,39943.2960416667,2009-05-10,07:06:18
39.986608,116.302893,0,207,39943.296099537,2009-05-10,07:06:23
39.986596,116.302948,0,209,39943.2961574074,2009-05-10,07:06:28
39.986572,116.303039,0,211,39943.2962152778,2009-05-10,07:06:33
39.986577,116.3031,0,214,39943.2962731481,2009-05-10,07:06:38
39.986575,116.303167,0,212,39943.2963310185,2009-05-10,07:06:43
39.986585,116.303262,0,214,39943.2963888889,2009-05-10,07:06:48
39.986606,116.303288,0,216,39943.2964467593,2009-05-10,07:06:53
39.986616,116.303334,0,221,39943.2965046296,2009-05-10,07:06:58
39.986629,116.303392,0,225,39943.2965625,2009-05-10,07:07:03
39.986621,116.303447,0,227,39943.2966203704,2009-05-10,07:07:08
39.986617,116.303531,0,231,39943.2966782407,2009-05-10,07:07:13
39.986611,116.303592,0,234,39943.2967361111,2009-05-10,07:07:18
39.986606,116.303641,0,237,39943.2967939815,2009-05-10,07:07:23
39.986626,116.303697,0,239,39943.2968518519,2009-05-10,07:07:28
39.986623,116.303749,0,243,39943.2969097222,2009-05-10,07:07:33
39.986622,116.303806,0,247,39943.2969675926,2009-05-10,07:07:38
39.986649,116.30389,0,248,39943.297025463,2009-05-10,07:07:43
39.98666,116.303908,0,250,39943.2970833333,2009-05-10,07:07:48
39.986623,116.303932,0,246,39943.2971412037,2009-05-10,07:07:53
39.986594,116.304016,0,246,39943.2971990741,2009-05-10,07:07:58
39.986581,116.304074,0,248,39943.2972569444,2009-05-10,07:08:03
39.986584,116.304109,0,245,39943.2973148148,2009-05-10,07:08:08
39.986584,116.304109,0,245,39943.297349537,2009-05-10,07:08:11
39.986592,116.30411,0,244,39943.2973726852,2009-05-10,07:08:13
39.986617,116.304127,0,241,39943.2974305556,2009-05-10,07:08:18
39.98667,116.304144,0,238,39943.2974884259,2009-05-10,07:08:23
39.986751,116.304182,0,233,39943.2975462963,2009-05-10,07:08:28
39.986811,116.304223,0,227,39943.2976041667,2009-05-10,07:08:33
39.986876,116.304253,0,226,39943.297662037,2009-05-10,07:08:38
39.986933,116.304235,0,225,39943.2977199074,2009-05-10,07:08:43
39.986981,116.304237,0,220,39943.2977777778,2009-05-10,07:08:48
39.987021,116.30424,0,218,39943.2978356481,2009-05-10,07:08:53
39.987038,116.304232,0,215,39943.2978935185,2009-05-10,07:08:58
39.987059,116.304216,0,209,39943.2979513889,2009-05-10,07:09:03
39.987082,116.304192,0,208,39943.2980092593,2009-05-10,07:09:08
39.987108,116.304162,0,207,39943.2980671296,2009-05-10,07:09:13
39.987138,116.304151,0,209,39943.298125,2009-05-10,07:09:18
39.987186,116.30415,0,210,39943.2981828704,2009-05-10,07:09:23
39.987221,116.304162,0,209,39943.2982407407,2009-05-10,07:09:28
39.987249,116.304186,0,209,39943.2982986111,2009-05-10,07:09:33
39.987307,116.304216,0,212,39943.2983564815,2009-05-10,07:09:38
39.987334,116.304232,0,212,39943.2984143518,2009-05-10,07:09:43
39.987357,116.304235,0,214,39943.2984722222,2009-05-10,07:09:48
39.987378,116.304205,0,216,39943.2985300926,2009-05-10,07:09:53
39.987394,116.30419,0,218,39943.298587963,2009-05-10,07:09:58
39.987417,116.304168,0,219,39943.2986458333,2009-05-10,07:10:03
39.987469,116.304138,0,220,39943.2987037037,2009-05-10,07:10:08
39.987524,116.304149,0,222,39943.2987615741,2009-05-10,07:10:13
39.987567,116.304167,0,224,39943.2988194444,2009-05-10,07:10:18
39.987627,116.304194,0,224,39943.2988773148,2009-05-10,07:10:23
39.987725,116.304216,0,223,39943.2989351852,2009-05-10,07:10:28
39.987801,116.304232,0,223,39943.2989930556,2009-05-10,07:10:33
39.987908,116.304275,0,221,39943.2990509259,2009-05-10,07:10:38
39.987974,116.304311,0,218,39943.2991087963,2009-05-10,07:10:43
39.98802,116.30438,0,217,39943.2991666667,2009-05-10,07:10:48
39.988063,116.304394,0,219,39943.299224537,2009-05-10,07:10:53
39.988047,116.304491,0,217,39943.2992824074,2009-05-10,07:10:58
39.988077,116.304501,0,220,39943.2993402778,2009-05-10,07:11:03
39.988081,116.304516,0,219,39943.2993981481,2009-05-10,07:11:08
39.988103,116.304536,0,217,39943.2994560185,2009-05-10,07:11:13
39.988113,116.304568,0,220,39943.2995138889,2009-05-10,07:11:18
39.988134,116.304586,0,224,39943.2995717593,2009-05-10,07:11:23
39.988118,116.304608,0,225,39943.2996296296,2009-05-10,07:11:28
39.988115,116.304659,0,229,39943.2996875,2009-05-10,07:11:33
39.98815,116.304656,0,230,39943.2997453704,2009-05-10,07:11:38
39.988159,116.304676,0,231,39943.2998032407,2009-05-10,07:11:43
39.988191,116.304705,0,233,39943.2998611111,2009-05-10,07:11:48
39.988211,116.304701,0,234,39943.2999189815,2009-05-10,07:11:53
39.98829,116.304783,0,243,39943.2999768518,2009-05-10,07:11:58
39.988351,116.304817,0,247,39943.3000347222,2009-05-10,07:12:03
39.988383,116.304812,0,248,39943.3000925926,2009-05-10,07:12:08
39.988439,116.304832,0,249,39943.300150463,2009-05-10,07:12:13
39.988487,116.304843,0,254,39943.3002083333,2009-05-10,07:12:18
39.988548,116.304881,0,248,39943.3002662037,2009-05-10,07:12:23
39.98865,116.304942,0,240,39943.3003240741,2009-05-10,07:12:28
39.988695,116.304976,0,236,39943.3003819444,2009-05-10,07:12:33
39.988751,116.305003,0,232,39943.3004398148,2009-05-10,07:12:38
39.98879,116.305026,0,232,39943.3004976852,2009-05-10,07:12:43
39.988817,116.305079,0,230,39943.3005555556,2009-05-10,07:12:48
39.988851,116.305107,0,228,39943.3006134259,2009-05-10,07:12:53
39.9889,116.305127,0,225,39943.3006712963,2009-05-10,07:12:58
39.988957,116.305147,0,220,39943.3007291667,2009-05-10,07:13:03
39.988978,116.305137,0,219,39943.300787037,2009-05-10,07:13:08
39.988999,116.305046,0,217,39943.3008449074,2009-05-10,07:13:13
39.989023,116.305006,0,217,39943.3009027778,2009-05-10,07:13:18
39.989046,116.304958,0,219,39943.3009606482,2009-05-10,07:13:23
39.989071,116.304952,0,220,39943.3010185185,2009-05-10,07:13:28
39.989109,116.304964,0,222,39943.3010763889,2009-05-10,07:13:33
39.989173,116.30498,0,225,39943.3011342593,2009-05-10,07:13:38
39.989217,116.30499,0,225,39943.3011921296,2009-05-10,07:13:43
39.989266,116.305002,0,229,39943.30125,2009-05-10,07:13:48
39.989294,116.304999,0,233,39943.3013078704,2009-05-10,07:13:53
39.989327,116.304999,0,235,39943.3013657407,2009-05-10,07:13:58
39.989368,116.30501,0,237,39943.3014236111,2009-05-10,07:14:03
39.989431,116.304995,0,234,39943.3014814815,2009-05-10,07:14:08
39.989475,116.305002,0,235,39943.3015393519,2009-05-10,07:14:13
39.989583,116.305006,0,233,39943.3015972222,2009-05-10,07:14:18
39.989646,116.305016,0,225,39943.3016550926,2009-05-10,07:14:23
39.989755,116.30502,0,210,39943.301712963,2009-05-10,07:14:28
39.989774,116.305029,0,209,39943.3017708333,2009-05-10,07:14:33
39.989803,116.305011,0,211,39943.3018287037,2009-05-10,07:14:38
39.989816,116.305001,0,214,39943.3018865741,2009-05-10,07:14:43
39.989841,116.304983,0,218,39943.3019444444,2009-05-10,07:14:48
39.989873,116.304967,0,227,39943.3020023148,2009-05-10,07:14:53
39.989884,116.304957,0,233,39943.3020601852,2009-05-10,07:14:58
39.989927,116.304942,0,239,39943.3021180556,2009-05-10,07:15:03
39.989984,116.304944,0,242,39943.3021759259,2009-05-10,07:15:08
39.990038,116.304947,0,244,39943.3022337963,2009-05-10,07:15:13
39.990089,116.304959,0,246,39943.3022916667,2009-05-10,07:15:18
39.990151,116.304966,0,249,39943.302349537,2009-05-10,07:15:23
39.990235,116.304959,0,252,39943.3024074074,2009-05-10,07:15:28
39.99027,116.304962,0,252,39943.3024652778,2009-05-10,07:15:33
39.99031,116.304965,0,253,39943.3025231481,2009-05-10,07:15:38
39.990351,116.304962,0,255,39943.3025810185,2009-05-10,07:15:43
39.990365,116.304913,0,259,39943.3026388889,2009-05-10,07:15:48
39.990361,116.30489,0,271,39943.3026967593,2009-05-10,07:15:53
39.990371,116.304875,0,281,39943.3027546296,2009-05-10,07:15:58
39.990411,116.304875,0,288,39943.3028125,2009-05-10,07:16:03
39.990476,116.30487,0,290,39943.3028703704,2009-05-10,07:16:08
39.990546,116.304868,0,293,39943.3029282407,2009-05-10,07:16:13
39.990604,116.304872,0,294,39943.3029861111,2009-05-10,07:16:18
39.990658,116.304876,0,290,39943.3030439815,2009-05-10,07:16:23
39.990701,116.304874,0,290,39943.3031018519,2009-05-10,07:16:28
39.990745,116.304875,0,292,39943.3031597222,2009-05-10,07:16:33
39.990779,116.30486,0,296,39943.3032175926,2009-05-10,07:16:38
39.990908,116.304879,0,282,39943.303275463,2009-05-10,07:16:43
39.990968,116.304874,0,268,39943.3033333333,2009-05-10,07:16:48
39.990999,116.304848,0,258,39943.3033912037,2009-05-10,07:16:53
39.991049,116.304816,0,250,39943.3034490741,2009-05-10,07:16:58
39.991066,116.304747,0,245,39943.3035069444,2009-05-10,07:17:03
39.991117,116.304712,0,239,39943.3035648148,2009-05-10,07:17:08
39.991168,116.304686,0,233,39943.3036226852,2009-05-10,07:17:13
39.991211,116.304663,0,226,39943.3036805556,2009-05-10,07:17:18
39.991254,116.304642,0,218,39943.3037384259,2009-05-10,07:17:23
39.991254,116.304607,0,211,39943.3037962963,2009-05-10,07:17:28
39.991259,116.304545,0,207,39943.3038541667,2009-05-10,07:17:33
39.991297,116.304493,0,210,39943.303912037,2009-05-10,07:17:38
39.99129,116.304441,0,205,39943.3039699074,2009-05-10,07:17:43
39.991319,116.304344,0,199,39943.3040277778,2009-05-10,07:17:48
39.991327,116.304317,0,200,39943.3040856481,2009-05-10,07:17:53
39.99134,116.304306,0,199,39943.3041435185,2009-05-10,07:17:58
39.991347,116.304286,0,200,39943.3042013889,2009-05-10,07:18:03
39.991342,116.304278,0,201,39943.3042592593,2009-05-10,07:18:08
39.991342,116.304278,0,201,39943.3042939815,2009-05-10,07:18:11
39.99134,116.304276,0,201,39943.3043171296,2009-05-10,07:18:13
39.991349,116.304264,0,201,39943.304375,2009-05-10,07:18:18
39.991414,116.304311,0,202,39943.3044328704,2009-05-10,07:18:23
39.99145,116.304358,0,203,39943.3044907407,2009-05-10,07:18:28
39.991476,116.30437,0,204,39943.3045486111,2009-05-10,07:18:33
39.991521,116.304423,0,205,39943.3046064815,2009-05-10,07:18:38
39.991564,116.304478,0,206,39943.3046643519,2009-05-10,07:18:43
39.991595,116.30454,0,206,39943.3047222222,2009-05-10,07:18:48
39.992302,116.304615,0,205,39943.3053009259,2009-05-10,07:19:38
39.992268,116.304626,0,205,39943.3053587963,2009-05-10,07:19:43
39.992262,116.304628,0,205,39943.3054166667,2009-05-10,07:19:48
39.992262,116.304628,0,205,39943.3054513889,2009-05-10,07:19:51
39.992254,116.304632,0,205,39943.305474537,2009-05-10,07:19:53
39.992245,116.304628,0,205,39943.3055324074,2009-05-10,07:19:58
39.992204,116.304587,0,206,39943.3055902778,2009-05-10,07:20:03
39.992041,116.304521,0,205,39943.3056481481,2009-05-10,07:20:08
39.991959,116.304578,0,205,39943.3057060185,2009-05-10,07:20:13
39.991894,116.304587,0,205,39943.3057638889,2009-05-10,07:20:18
39.99183,116.304593,0,205,39943.3058217593,2009-05-10,07:20:23
39.991768,116.304586,0,205,39943.3058796296,2009-05-10,07:20:28
39.991687,116.304562,0,205,39943.3059375,2009-05-10,07:20:33
39.991665,116.304582,0,205,39943.3059953704,2009-05-10,07:20:38
39.991662,116.30455,0,205,39943.3060532407,2009-05-10,07:20:43
39.991674,116.304539,0,205,39943.3061111111,2009-05-10,07:20:48
39.991674,116.304539,0,205,39943.3061458333,2009-05-10,07:20:51
39.991669,116.304539,0,205,39943.3061689815,2009-05-10,07:20:53
39.991638,116.304562,0,205,39943.3062268518,2009-05-10,07:20:58
39.991598,116.304571,0,205,39943.3062847222,2009-05-10,07:21:03
39.991622,116.304591,0,205,39943.3063425926,2009-05-10,07:21:08
39.991673,116.304629,0,204,39943.306400463,2009-05-10,07:21:13
39.99171,116.30462,0,204,39943.3064583333,2009-05-10,07:21:18
39.99171,116.30462,0,204,39943.3064930556,2009-05-10,07:21:21
39.99171,116.304619,0,204,39943.3065162037,2009-05-10,07:21:23
39.991669,116.304619,0,204,39943.3065740741,2009-05-10,07:21:28
39.991634,116.304606,0,204,39943.3066319444,2009-05-10,07:21:33
39.991634,116.304606,0,204,39943.3066666667,2009-05-10,07:21:36
39.991635,116.304613,0,203,39943.3066898148,2009-05-10,07:21:38
39.991643,116.304629,0,203,39943.3067476852,2009-05-10,07:21:43
39.991606,116.304654,0,203,39943.3068055556,2009-05-10,07:21:48
39.991597,116.304674,0,202,39943.3068634259,2009-05-10,07:21:53
39.991671,116.304683,0,202,39943.3069212963,2009-05-10,07:21:58
39.991671,116.304683,0,202,39943.3069560185,2009-05-10,07:22:01
39.991664,116.304686,0,202,39943.3069791667,2009-05-10,07:22:03
39.991672,116.304663,0,202,39943.307037037,2009-05-10,07:22:08
39.991686,116.304634,0,202,39943.3070949074,2009-05-10,07:22:13
39.991692,116.304608,0,202,39943.3071527778,2009-05-10,07:22:18
39.991702,116.304597,0,202,39943.3072106481,2009-05-10,07:22:23
39.991684,116.304586,0,202,39943.3072685185,2009-05-10,07:22:28
39.991671,116.304578,0,202,39943.3073263889,2009-05-10,07:22:33
39.991652,116.304552,0,201,39943.3073842593,2009-05-10,07:22:38
39.991629,116.30451,0,201,39943.3074421296,2009-05-10,07:22:43
39.99157,116.304485,0,201,39943.3075,2009-05-10,07:22:48
39.991539,116.304502,0,201,39943.3075578704,2009-05-10,07:22:53
39.991542,116.304512,0,201,39943.3076157407,2009-05-10,07:22:58
39.991493,116.304518,0,201,39943.3076736111,2009-05-10,07:23:03
39.991475,116.304501,0,201,39943.3077314815,2009-05-10,07:23:08
39.991504,116.304476,0,200,39943.3077893518,2009-05-10,07:23:13
39.991546,116.304455,0,199,39943.3078472222,2009-05-10,07:23:18
39.991547,116.304445,0,199,39943.3079050926,2009-05-10,07:23:23
39.991538,116.304442,0,198,39943.307962963,2009-05-10,07:23:28
39.991518,116.304368,0,197,39943.3080208333,2009-05-10,07:23:33
39.991495,116.304324,0,198,39943.3080787037,2009-05-10,07:23:38
39.99149,116.304276,0,199,39943.3081365741,2009-05-10,07:23:43
39.991489,116.304201,0,199,39943.3081944444,2009-05-10,07:23:48
39.991502,116.30417,0,200,39943.3082523148,2009-05-10,07:23:53
39.991517,116.304157,0,200,39943.3083101852,2009-05-10,07:23:58
39.991519,116.304171,0,199,39943.3083680556,2009-05-10,07:24:03
39.99152,116.304181,0,199,39943.3084259259,2009-05-10,07:24:08
39.991517,116.304184,0,199,39943.3084837963,2009-05-10,07:24:13
39.991517,116.304184,0,199,39943.3085185185,2009-05-10,07:24:16
39.991516,116.304184,0,199,39943.3085416667,2009-05-10,07:24:18
39.991525,116.30419,0,199,39943.308599537,2009-05-10,07:24:23
39.991529,116.304193,0,199,39943.3086574074,2009-05-10,07:24:28
39.991526,116.304187,0,199,39943.3087152778,2009-05-10,07:24:33
39.99152,116.304183,0,199,39943.3087731482,2009-05-10,07:24:38
39.991523,116.304191,0,199,39943.3088310185,2009-05-10,07:24:43
39.991525,116.304185,0,199,39943.3088888889,2009-05-10,07:24:48
39.991525,116.304185,0,199,39943.3089236111,2009-05-10,07:24:51
39.991524,116.304178,0,199,39943.3089467593,2009-05-10,07:24:53
39.991512,116.304168,0,199,39943.3090046296,2009-05-10,07:24:58
39.991484,116.304169,0,198,39943.3090625,2009-05-10,07:25:03
39.991488,116.304156,0,198,39943.3091203704,2009-05-10,07:25:08
39.991494,116.304156,0,198,39943.3091782407,2009-05-10,07:25:13
39.991494,116.304156,0,198,39943.309212963,2009-05-10,07:25:16
39.991494,116.304156,0,197,39943.3092361111,2009-05-10,07:25:18
39.9915,116.304165,0,197,39943.3092939815,2009-05-10,07:25:23
39.991502,116.304165,0,197,39943.3093518519,2009-05-10,07:25:28
39.991499,116.304163,0,197,39943.3094097222,2009-05-10,07:25:33
39.991499,116.304158,0,196,39943.3094675926,2009-05-10,07:25:38
39.991507,116.304164,0,196,39943.309525463,2009-05-10,07:25:43
39.99151,116.304158,0,196,39943.3095833333,2009-05-10,07:25:48
39.99151,116.304158,0,196,39943.3096180556,2009-05-10,07:25:51
39.991511,116.304155,0,196,39943.3096412037,2009-05-10,07:25:53
39.991532,116.304147,0,195,39943.3096990741,2009-05-10,07:25:58
39.991532,116.304147,0,195,39943.3097337963,2009-05-10,07:26:01
39.99153,116.304152,0,195,39943.3097569444,2009-05-10,07:26:03
39.991527,116.304167,0,195,39943.3098148148,2009-05-10,07:26:08
39.991549,116.304151,0,194,39943.3098726852,2009-05-10,07:26:13
39.991565,116.304134,0,194,39943.3099305556,2009-05-10,07:26:18
39.991554,116.304104,0,195,39943.3099884259,2009-05-10,07:26:23
39.991554,116.304104,0,195,39943.3100231481,2009-05-10,07:26:26
39.991546,116.304112,0,194,39943.3100462963,2009-05-10,07:26:28
39.991574,116.304086,0,190,39943.3101041667,2009-05-10,07:26:33
39.991574,116.304086,0,190,39943.3101388889,2009-05-10,07:26:36
39.991567,116.304089,0,190,39943.310162037,2009-05-10,07:26:38
39.991554,116.304106,0,191,39943.3102199074,2009-05-10,07:26:43
39.991566,116.304122,0,192,39943.3102777778,2009-05-10,07:26:48
39.991595,116.304197,0,190,39943.3103356481,2009-05-10,07:26:53
39.991592,116.304224,0,188,39943.3103935185,2009-05-10,07:26:58
39.991581,116.304221,0,186,39943.3104513889,2009-05-10,07:27:03
39.991581,116.304221,0,186,39943.3104861111,2009-05-10,07:27:06
39.991577,116.304215,0,186,39943.3105092593,2009-05-10,07:27:08
39.991557,116.304219,0,186,39943.3105671296,2009-05-10,07:27:13
39.991505,116.304231,0,185,39943.310625,2009-05-10,07:27:18
39.991432,116.30433,0,184,39943.3106828704,2009-05-10,07:27:23
39.991381,116.304384,0,185,39943.3107407407,2009-05-10,07:27:28
39.991347,116.304392,0,186,39943.3107986111,2009-05-10,07:27:33
39.991314,116.304369,0,187,39943.3108564815,2009-05-10,07:27:38
39.991295,116.304338,0,189,39943.3109143519,2009-05-10,07:27:43
39.991299,116.30438,0,189,39943.3109722222,2009-05-10,07:27:48
39.991318,116.30442,0,190,39943.3110300926,2009-05-10,07:27:53
39.99133,116.304448,0,192,39943.311087963,2009-05-10,07:27:58
39.991333,116.304508,0,194,39943.3111458333,2009-05-10,07:28:03
39.991274,116.304597,0,193,39943.3112037037,2009-05-10,07:28:08
39.991228,116.304678,0,192,39943.3112615741,2009-05-10,07:28:13
39.991178,116.304735,0,192,39943.3113194444,2009-05-10,07:28:18
39.991115,116.304778,0,188,39943.3113773148,2009-05-10,07:28:23
39.991086,116.304832,0,179,39943.3114351852,2009-05-10,07:28:28
39.991106,116.304887,0,154,39943.3114930556,2009-05-10,07:28:33
39.9911,116.304942,0,136,39943.3115509259,2009-05-10,07:28:38
39.991071,116.304993,0,125,39943.3116087963,2009-05-10,07:28:43
39.991013,116.304996,0,113,39943.3116666667,2009-05-10,07:28:48
39.990971,116.305025,0,109,39943.311724537,2009-05-10,07:28:53
39.990932,116.305048,0,106,39943.3117824074,2009-05-10,07:28:58
39.990884,116.305049,0,104,39943.3118402778,2009-05-10,07:29:03
39.990832,116.305054,0,100,39943.3118981481,2009-05-10,07:29:08
39.990782,116.30504,0,102,39943.3119560185,2009-05-10,07:29:13
39.99073,116.305044,0,100,39943.3120138889,2009-05-10,07:29:18
39.990667,116.305031,0,106,39943.3120717593,2009-05-10,07:29:23
39.990633,116.305068,0,103,39943.3121296296,2009-05-10,07:29:28
39.990613,116.305098,0,106,39943.3121875,2009-05-10,07:29:33
39.99062,116.305192,0,107,39943.3122453704,2009-05-10,07:29:38
39.990623,116.305264,0,109,39943.3123032407,2009-05-10,07:29:43
39.99063,116.305326,0,114,39943.3123611111,2009-05-10,07:29:48
39.990647,116.305392,0,120,39943.3124189815,2009-05-10,07:29:53
39.990655,116.305453,0,121,39943.3124768519,2009-05-10,07:29:58
39.990653,116.305497,0,124,39943.3125347222,2009-05-10,07:30:03
39.990617,116.305553,0,128,39943.3125925926,2009-05-10,07:30:08
39.990598,116.305602,0,130,39943.312650463,2009-05-10,07:30:13
39.990568,116.305661,0,133,39943.3127083333,2009-05-10,07:30:18
39.990577,116.305743,0,135,39943.3127662037,2009-05-10,07:30:23
39.990581,116.305793,0,139,39943.3128240741,2009-05-10,07:30:28
39.990691,116.305892,0,150,39943.3128819444,2009-05-10,07:30:33
39.99071,116.305935,0,154,39943.3129398148,2009-05-10,07:30:38
39.990682,116.305996,0,160,39943.3129976852,2009-05-10,07:30:43
39.990699,116.306067,0,165,39943.3130555556,2009-05-10,07:30:48
39.990691,116.306136,0,168,39943.3131134259,2009-05-10,07:30:53
39.990686,116.306199,0,173,39943.3131712963,2009-05-10,07:30:58
39.990686,116.306276,0,176,39943.3132291667,2009-05-10,07:31:03
39.99069,116.306325,0,179,39943.313287037,2009-05-10,07:31:08
39.990672,116.306405,0,182,39943.3133449074,2009-05-10,07:31:13
39.990721,116.306459,0,180,39943.3134027778,2009-05-10,07:31:18
39.990745,116.306515,0,181,39943.3134606481,2009-05-10,07:31:23
39.990757,116.306574,0,182,39943.3135185185,2009-05-10,07:31:28
39.990775,116.306631,0,181,39943.3135763889,2009-05-10,07:31:33
39.990785,116.306711,0,181,39943.3136342593,2009-05-10,07:31:38
39.990797,116.306771,0,177,39943.3136921296,2009-05-10,07:31:43
39.990795,116.306839,0,177,39943.31375,2009-05-10,07:31:48
39.990795,116.306936,0,179,39943.3138078704,2009-05-10,07:31:53
39.990797,116.306997,0,176,39943.3138657407,2009-05-10,07:31:58
39.990781,116.307059,0,169,39943.3139236111,2009-05-10,07:32:03
39.990783,116.307102,0,165,39943.3139814815,2009-05-10,07:32:08
39.990779,116.307158,0,168,39943.3140393518,2009-05-10,07:32:13
39.99077,116.307243,0,170,39943.3140972222,2009-05-10,07:32:18
39.99077,116.307316,0,170,39943.3141550926,2009-05-10,07:32:23
39.990784,116.307367,0,169,39943.314212963,2009-05-10,07:32:28
39.990779,116.307439,0,161,39943.3142708333,2009-05-10,07:32:33
39.990787,116.307506,0,162,39943.3143287037,2009-05-10,07:32:38
39.990778,116.307596,0,160,39943.3143865741,2009-05-10,07:32:43
39.990775,116.307651,0,149,39943.3144444444,2009-05-10,07:32:48
39.990765,116.307708,0,146,39943.3145023148,2009-05-10,07:32:53
39.990762,116.307789,0,143,39943.3145601852,2009-05-10,07:32:58
39.990757,116.307865,0,138,39943.3146180556,2009-05-10,07:33:03
39.990763,116.30793,0,132,39943.3146759259,2009-05-10,07:33:08
39.990752,116.307997,0,128,39943.3147337963,2009-05-10,07:33:13
39.990745,116.308068,0,126,39943.3147916667,2009-05-10,07:33:18
39.990748,116.308143,0,120,39943.314849537,2009-05-10,07:33:23
39.990749,116.308202,0,119,39943.3149074074,2009-05-10,07:33:28
39.990734,116.308261,0,119,39943.3149652778,2009-05-10,07:33:33
39.990725,116.308336,0,117,39943.3150231481,2009-05-10,07:33:38
39.990724,116.308398,0,117,39943.3150810185,2009-05-10,07:33:43
39.990693,116.308478,0,115,39943.3151388889,2009-05-10,07:33:48
39.990676,116.308552,0,112,39943.3151967593,2009-05-10,07:33:53
39.990671,116.308621,0,106,39943.3152546296,2009-05-10,07:33:58
39.990665,116.308688,0,103,39943.3153125,2009-05-10,07:34:03
39.990675,116.308745,0,99,39943.3153703704,2009-05-10,07:34:08
39.990773,116.308757,0,101,39943.3154282407,2009-05-10,07:34:13
39.990812,116.30881,0,100,39943.3154861111,2009-05-10,07:34:18
39.990831,116.308873,0,98,39943.3155439815,2009-05-10,07:34:23
39.990832,116.308927,0,97,39943.3156018518,2009-05-10,07:34:28
39.990837,116.309002,0,94,39943.3156597222,2009-05-10,07:34:33
39.990829,116.309066,0,90,39943.3157175926,2009-05-10,07:34:38
39.990829,116.309128,0,88,39943.315775463,2009-05-10,07:34:43
39.990809,116.30921,0,92,39943.3158333333,2009-05-10,07:34:48
39.990809,116.309279,0,90,39943.3158912037,2009-05-10,07:34:53
39.990813,116.309356,0,101,39943.3159490741,2009-05-10,07:34:58
39.990803,116.309417,0,107,39943.3160069444,2009-05-10,07:35:03
39.99078,116.30949,0,112,39943.3160648148,2009-05-10,07:35:08
39.990762,116.309552,0,115,39943.3161226852,2009-05-10,07:35:13
39.990724,116.309596,0,111,39943.3161805556,2009-05-10,07:35:18
39.99067,116.309629,0,107,39943.3162384259,2009-05-10,07:35:23
39.990627,116.309623,0,106,39943.3162962963,2009-05-10,07:35:28
39.990588,116.309605,0,104,39943.3163541667,2009-05-10,07:35:33
39.990535,116.309561,0,102,39943.316412037,2009-05-10,07:35:38
39.990493,116.309524,0,101,39943.3164699074,2009-05-10,07:35:43
39.990449,116.309519,0,92,39943.3165277778,2009-05-10,07:35:48
39.990403,116.309481,0,87,39943.3165856482,2009-05-10,07:35:53
39.990351,116.309481,0,80,39943.3166435185,2009-05-10,07:35:58
39.990307,116.309497,0,71,39943.3167013889,2009-05-10,07:36:03
39.990255,116.309493,0,65,39943.3167592593,2009-05-10,07:36:08
39.990212,116.309489,0,59,39943.3168171296,2009-05-10,07:36:13
39.990169,116.309491,0,58,39943.316875,2009-05-10,07:36:18
39.990113,116.309498,0,55,39943.3169328704,2009-05-10,07:36:23
39.990075,116.309499,0,50,39943.3169907407,2009-05-10,07:36:28
39.990033,116.3095,0,46,39943.3170486111,2009-05-10,07:36:33
39.989992,116.309513,0,42,39943.3171064815,2009-05-10,07:36:38
39.989927,116.309523,0,37,39943.3171643519,2009-05-10,07:36:43
39.98989,116.309512,0,33,39943.3172222222,2009-05-10,07:36:48
39.989843,116.309527,0,30,39943.3172800926,2009-05-10,07:36:53
39.989786,116.309531,0,27,39943.317337963,2009-05-10,07:36:58
39.989745,116.309527,0,28,39943.3173958333,2009-05-10,07:37:03
39.989698,116.309492,0,33,39943.3174537037,2009-05-10,07:37:08
39.989589,116.309542,0,62,39943.3175115741,2009-05-10,07:37:13
39.989529,116.30955,0,75,39943.3175694444,2009-05-10,07:37:18
39.989465,116.309596,0,88,39943.3176273148,2009-05-10,07:37:23
39.989399,116.309622,0,92,39943.3176851852,2009-05-10,07:37:28
39.989359,116.309621,0,91,39943.3177430556,2009-05-10,07:37:33
39.989303,116.309652,0,94,39943.3178009259,2009-05-10,07:37:38
39.989252,116.309639,0,96,39943.3178587963,2009-05-10,07:37:43
39.989202,116.309629,0,98,39943.3179166667,2009-05-10,07:37:48
39.989154,116.309618,0,102,39943.317974537,2009-05-10,07:37:53
39.98912,116.309586,0,107,39943.3180324074,2009-05-10,07:37:58
39.989066,116.309596,0,112,39943.3180902778,2009-05-10,07:38:03
39.989018,116.309611,0,113,39943.3181481481,2009-05-10,07:38:08
39.988963,116.309629,0,115,39943.3182060185,2009-05-10,07:38:13
39.98892,116.309651,0,118,39943.3182638889,2009-05-10,07:38:18
39.988865,116.309642,0,120,39943.3183217593,2009-05-10,07:38:23
39.988809,116.309634,0,120,39943.3183796296,2009-05-10,07:38:28
39.988755,116.30965,0,118,39943.3184375,2009-05-10,07:38:33
39.988709,116.309662,0,115,39943.3184953704,2009-05-10,07:38:38
39.98866,116.309674,0,115,39943.3185532407,2009-05-10,07:38:43
39.98862,116.309672,0,115,39943.3186111111,2009-05-10,07:38:48
39.988571,116.309672,0,114,39943.3186689815,2009-05-10,07:38:53
39.988535,116.309668,0,117,39943.3187268519,2009-05-10,07:38:58
39.988528,116.309678,0,115,39943.3187847222,2009-05-10,07:39:03
39.988516,116.309694,0,117,39943.3188425926,2009-05-10,07:39:08
39.988514,116.309705,0,117,39943.318900463,2009-05-10,07:39:13
39.988514,116.309705,0,117,39943.3189351852,2009-05-10,07:39:16
39.988512,116.30971,0,118,39943.3189583333,2009-05-10,07:39:18
39.988527,116.309701,0,117,39943.3190162037,2009-05-10,07:39:23
39.988526,116.309703,0,117,39943.3190740741,2009-05-10,07:39:28
39.988526,116.309709,0,117,39943.3191319444,2009-05-10,07:39:33
39.988526,116.309709,0,117,39943.3191666667,2009-05-10,07:39:36
39.988521,116.309706,0,118,39943.3191898148,2009-05-10,07:39:38
39.988492,116.309706,0,117,39943.3192476852,2009-05-10,07:39:43
39.988449,116.309705,0,118,39943.3193055556,2009-05-10,07:39:48
39.988402,116.309728,0,122,39943.3193634259,2009-05-10,07:39:53
39.988384,116.309754,0,126,39943.3194212963,2009-05-10,07:39:58
39.988355,116.309754,0,128,39943.3194791667,2009-05-10,07:40:03
39.988355,116.309754,0,128,39943.3195138889,2009-05-10,07:40:06
39.988351,116.309748,0,134,39943.319537037,2009-05-10,07:40:08
39.988361,116.309748,0,134,39943.3195949074,2009-05-10,07:40:13
39.988376,116.309731,0,135,39943.3196527778,2009-05-10,07:40:18
39.988384,116.309724,0,136,39943.3197106481,2009-05-10,07:40:23
39.988384,116.309724,0,136,39943.3197453704,2009-05-10,07:40:26
39.988389,116.309719,0,136,39943.3197685185,2009-05-10,07:40:28
39.988411,116.309741,0,136,39943.3198263889,2009-05-10,07:40:33
39.98835,116.309785,0,136,39943.3198842593,2009-05-10,07:40:38
39.98819,116.309841,0,136,39943.3199421296,2009-05-10,07:40:43
39.987944,116.30986,0,134,39943.32,2009-05-10,07:40:48
39.987665,116.309886,0,133,39943.3200578704,2009-05-10,07:40:53
39.987283,116.309906,0,130,39943.3201157407,2009-05-10,07:40:58
39.986911,116.30996,0,128,39943.3201736111,2009-05-10,07:41:03
39.98663,116.310026,0,126,39943.3202314815,2009-05-10,07:41:08
39.986496,116.310031,0,125,39943.3202893519,2009-05-10,07:41:13
39.986393,116.310044,0,124,39943.3203472222,2009-05-10,07:41:18
39.986288,116.310076,0,123,39943.3204050926,2009-05-10,07:41:23
39.986234,116.310128,0,122,39943.320462963,2009-05-10,07:41:28
39.986234,116.310128,0,122,39943.3204976852,2009-05-10,07:41:31
39.986236,116.310135,0,122,39943.3205208333,2009-05-10,07:41:33
39.986232,116.310144,0,122,39943.3205787037,2009-05-10,07:41:38
39.986232,116.310144,0,122,39943.3206134259,2009-05-10,07:41:41
39.986234,116.310142,0,122,39943.3206365741,2009-05-10,07:41:43
39.986248,116.310133,0,122,39943.3206944444,2009-05-10,07:41:48
39.986265,116.310117,0,122,39943.3207523148,2009-05-10,07:41:53
39.986275,116.310114,0,121,39943.3208101852,2009-05-10,07:41:58
39.986274,116.31012,0,121,39943.3208680556,2009-05-10,07:42:03
39.986274,116.31012,0,121,39943.3209027778,2009-05-10,07:42:06
39.98627,116.310123,0,121,39943.3209259259,2009-05-10,07:42:08
39.986271,116.310136,0,122,39943.3209837963,2009-05-10,07:42:13
39.986274,116.310146,0,122,39943.3210416667,2009-05-10,07:42:18
39.986264,116.310125,0,122,39943.321099537,2009-05-10,07:42:23
39.986225,116.310128,0,122,39943.3211574074,2009-05-10,07:42:28
39.98615,116.31011,0,121,39943.3212152778,2009-05-10,07:42:33
39.986097,116.310131,0,120,39943.3212731481,2009-05-10,07:42:38
39.986066,116.310176,0,119,39943.3213310185,2009-05-10,07:42:43
39.985941,116.310196,0,119,39943.3213888889,2009-05-10,07:42:48
39.985641,116.310258,0,122,39943.3214467593,2009-05-10,07:42:53
39.985429,116.310252,0,122,39943.3215046296,2009-05-10,07:42:58
39.985276,116.310187,0,119,39943.3215625,2009-05-10,07:43:03
39.985053,116.310188,0,118,39943.3216203704,2009-05-10,07:43:08
39.984735,116.310172,0,118,39943.3216782407,2009-05-10,07:43:13
39.98454,116.310166,0,117,39943.3217361111,2009-05-10,07:43:18
39.984439,116.310163,0,117,39943.3217939815,2009-05-10,07:43:23
39.984329,116.310167,0,117,39943.3218518518,2009-05-10,07:43:28
39.984146,116.31018,0,118,39943.3219097222,2009-05-10,07:43:33
39.983951,116.310207,0,119,39943.3219675926,2009-05-10,07:43:38
39.983784,116.310224,0,120,39943.322025463,2009-05-10,07:43:43
39.983578,116.310233,0,120,39943.3220833333,2009-05-10,07:43:48
39.983283,116.310281,0,119,39943.3221412037,2009-05-10,07:43:53
39.983123,116.310247,0,120,39943.3221990741,2009-05-10,07:43:58
39.982992,116.310326,0,118,39943.3222569444,2009-05-10,07:44:03
39.982949,116.310297,0,113,39943.3223148148,2009-05-10,07:44:08
39.98293,116.310301,0,109,39943.3223726852,2009-05-10,07:44:13
39.982916,116.310318,0,105,39943.3224305556,2009-05-10,07:44:18
39.982904,116.310329,0,101,39943.3224884259,2009-05-10,07:44:23
39.982891,116.310329,0,99,39943.3225462963,2009-05-10,07:44:28
39.982871,116.310335,0,98,39943.3226041667,2009-05-10,07:44:33
39.982869,116.310323,0,97,39943.322662037,2009-05-10,07:44:38
39.982869,116.310323,0,97,39943.3226967593,2009-05-10,07:44:41
39.982866,116.310318,0,97,39943.3227199074,2009-05-10,07:44:43
39.982864,116.310347,0,97,39943.3227777778,2009-05-10,07:44:48
39.982862,116.310381,0,97,39943.3228356481,2009-05-10,07:44:53
39.982847,116.310402,0,97,39943.3228935185,2009-05-10,07:44:58
39.982822,116.310406,0,98,39943.3229513889,2009-05-10,07:45:03
39.982812,116.310415,0,98,39943.3230092593,2009-05-10,07:45:08
39.98281,116.310423,0,98,39943.3230671296,2009-05-10,07:45:13
39.982804,116.310423,0,98,39943.323125,2009-05-10,07:45:18
39.982804,116.310423,0,98,39943.3231597222,2009-05-10,07:45:21
39.982804,116.310417,0,99,39943.3231828704,2009-05-10,07:45:23
39.982805,116.310402,0,99,39943.3232407407,2009-05-10,07:45:28
39.982792,116.310393,0,99,39943.3232986111,2009-05-10,07:45:33
39.982778,116.310389,0,98,39943.3233564815,2009-05-10,07:45:38
39.982765,116.310387,0,98,39943.3234143518,2009-05-10,07:45:43
39.982765,116.310387,0,98,39943.3234490741,2009-05-10,07:45:46
39.982757,116.310395,0,98,39943.3234722222,2009-05-10,07:45:48
39.982751,116.310386,0,98,39943.3235300926,2009-05-10,07:45:53
39.982708,116.310389,0,99,39943.323587963,2009-05-10,07:45:58
39.982683,116.310391,0,103,39943.3236458333,2009-05-10,07:46:03
39.982669,116.310412,0,106,39943.3237037037,2009-05-10,07:46:08
39.982643,116.310411,0,108,39943.3237615741,2009-05-10,07:46:13
39.982647,116.310422,0,109,39943.3238194444,2009-05-10,07:46:18
39.982715,116.310528,0,111,39943.3238773148,2009-05-10,07:46:23
39.982729,116.310578,0,114,39943.3239351852,2009-05-10,07:46:28
39.982729,116.310578,0,114,39943.3239699074,2009-05-10,07:46:31
39.982734,116.310585,0,114,39943.3239930556,2009-05-10,07:46:33
39.98271,116.310555,0,114,39943.3240509259,2009-05-10,07:46:38
39.98263,116.310593,0,113,39943.3241087963,2009-05-10,07:46:43
39.982568,116.310623,0,114,39943.3241666667,2009-05-10,07:46:48
39.982519,116.310633,0,113,39943.324224537,2009-05-10,07:46:53
39.98253,116.310621,0,109,39943.3242824074,2009-05-10,07:46:58
39.98253,116.310621,0,109,39943.3243171296,2009-05-10,07:47:01
39.982533,116.31062,0,109,39943.3243402778,2009-05-10,07:47:03
39.982542,116.310621,0,110,39943.3243981482,2009-05-10,07:47:08
39.982542,116.310621,0,110,39943.3244328704,2009-05-10,07:47:11
39.982534,116.310621,0,107,39943.3244560185,2009-05-10,07:47:13
39.98243,116.310575,0,111,39943.3245138889,2009-05-10,07:47:18
39.982335,116.310549,0,115,39943.3245717593,2009-05-10,07:47:23
39.982309,116.310509,0,118,39943.3246296296,2009-05-10,07:47:28
39.982289,116.310519,0,121,39943.3246875,2009-05-10,07:47:33
39.982289,116.310519,0,121,39943.3247222222,2009-05-10,07:47:36
39.982284,116.310521,0,120,39943.3247453704,2009-05-10,07:47:38
39.982277,116.310506,0,121,39943.3248032407,2009-05-10,07:47:43
39.982255,116.31047,0,123,39943.3248611111,2009-05-10,07:47:48
39.982246,116.310471,0,123,39943.3249189815,2009-05-10,07:47:53
39.982246,116.310471,0,123,39943.3249537037,2009-05-10,07:47:56
39.982243,116.310475,0,123,39943.3249768519,2009-05-10,07:47:58
39.982206,116.310462,0,127,39943.3250347222,2009-05-10,07:48:03
39.98216,116.310444,0,142,39943.3250925926,2009-05-10,07:48:08
39.982111,116.31041,0,150,39943.325150463,2009-05-10,07:48:13
39.982091,116.310455,0,151,39943.3252083333,2009-05-10,07:48:18
39.982035,116.31056,0,149,39943.3252662037,2009-05-10,07:48:23
39.981997,116.310572,0,150,39943.3253240741,2009-05-10,07:48:28
39.981769,116.310595,0,155,39943.3253819444,2009-05-10,07:48:33
39.981225,116.310526,0,164,39943.3254398148,2009-05-10,07:48:38
39.980547,116.310471,0,172,39943.3254976852,2009-05-10,07:48:43
39.980015,116.31059,0,180,39943.3255555556,2009-05-10,07:48:48
39.979514,116.310653,0,186,39943.3256134259,2009-05-10,07:48:53
39.978998,116.310686,0,190,39943.3256712963,2009-05-10,07:48:58
39.978542,116.310711,0,191,39943.3257291667,2009-05-10,07:49:03
39.978354,116.310631,0,190,39943.325787037,2009-05-10,07:49:08
39.978126,116.310619,0,190,39943.3258449074,2009-05-10,07:49:13
39.977954,116.310612,0,185,39943.3259027778,2009-05-10,07:49:18
39.977861,116.310624,0,181,39943.3259606481,2009-05-10,07:49:23
39.977817,116.310646,0,169,39943.3260185185,2009-05-10,07:49:28
39.977778,116.310645,0,165,39943.3260763889,2009-05-10,07:49:33
39.977675,116.310639,0,162,39943.3261342593,2009-05-10,07:49:38
39.977598,116.310639,0,157,39943.3261921296,2009-05-10,07:49:43
39.977519,116.310658,0,152,39943.32625,2009-05-10,07:49:48
39.977479,116.310678,0,145,39943.3263078704,2009-05-10,07:49:53
39.977416,116.310661,0,139,39943.3263657407,2009-05-10,07:49:58
39.977361,116.310647,0,134,39943.3264236111,2009-05-10,07:50:03
39.977284,116.31066,0,131,39943.3264814815,2009-05-10,07:50:08
39.977194,116.310694,0,132,39943.3265393519,2009-05-10,07:50:13
39.977143,116.310717,0,133,39943.3265972222,2009-05-10,07:50:18
39.977082,116.310729,0,133,39943.3266550926,2009-05-10,07:50:23
39.97702,116.310778,0,137,39943.326712963,2009-05-10,07:50:28
39.9769,116.310816,0,136,39943.3267708333,2009-05-10,07:50:33
39.97671,116.310766,0,139,39943.3268287037,2009-05-10,07:50:38
39.976602,116.310699,0,142,39943.3268865741,2009-05-10,07:50:43
39.976524,116.310663,0,144,39943.3269444444,2009-05-10,07:50:48
39.976499,116.310644,0,147,39943.3270023148,2009-05-10,07:50:53
39.976502,116.310684,0,149,39943.3270601852,2009-05-10,07:50:58
39.976509,116.31073,0,154,39943.3271180556,2009-05-10,07:51:03
39.97643,116.31077,0,156,39943.3271759259,2009-05-10,07:51:08
39.976355,116.310777,0,158,39943.3272337963,2009-05-10,07:51:13
39.976314,116.310803,0,163,39943.3272916667,2009-05-10,07:51:18
39.976301,116.310869,0,166,39943.327349537,2009-05-10,07:51:23
39.976163,116.310862,0,175,39943.3274074074,2009-05-10,07:51:28
39.975915,116.310829,0,180,39943.3274652778,2009-05-10,07:51:33
39.975757,116.31081,0,183,39943.3275231481,2009-05-10,07:51:38
39.975706,116.310858,0,195,39943.3275810185,2009-05-10,07:51:43
39.975706,116.310858,0,195,39943.3276157407,2009-05-10,07:51:46
39.975706,116.310856,0,198,39943.3276388889,2009-05-10,07:51:48
39.975714,116.310869,0,198,39943.3276967593,2009-05-10,07:51:53
39.975723,116.310868,0,198,39943.3277546296,2009-05-10,07:51:58
39.975742,116.310852,0,199,39943.3278125,2009-05-10,07:52:03
39.975762,116.31083,0,199,39943.3278703704,2009-05-10,07:52:08
39.975782,116.3108,0,200,39943.3279282407,2009-05-10,07:52:13
39.975803,116.310765,0,200,39943.3279861111,2009-05-10,07:52:18
39.97582,116.310719,0,200,39943.3280439815,2009-05-10,07:52:23
39.97583,116.310677,0,201,39943.3281018519,2009-05-10,07:52:28
39.975738,116.310725,0,205,39943.3281597222,2009-05-10,07:52:33
39.97542,116.310852,0,209,39943.3282175926,2009-05-10,07:52:38
39.974953,116.311005,0,212,39943.328275463,2009-05-10,07:52:43
39.97452,116.3112,0,211,39943.3283333333,2009-05-10,07:52:48
39.974054,116.311533,0,208,39943.3283912037,2009-05-10,07:52:53
39.973654,116.311754,0,208,39943.3284490741,2009-05-10,07:52:58
39.973279,116.31197,0,205,39943.3285069444,2009-05-10,07:53:03
39.97285,116.312188,0,201,39943.3285648148,2009-05-10,07:53:08
39.972715,116.312273,0,186,39943.3286226852,2009-05-10,07:53:13
39.972567,116.31231,0,172,39943.3286805556,2009-05-10,07:53:18
39.972272,116.312431,0,162,39943.3287384259,2009-05-10,07:53:23
39.971882,116.312553,0,156,39943.3287962963,2009-05-10,07:53:28
39.971622,116.312706,0,148,39943.3288541667,2009-05-10,07:53:33
39.97152,116.312774,0,141,39943.328912037,2009-05-10,07:53:38
39.971531,116.312755,0,135,39943.3289699074,2009-05-10,07:53:43
39.971532,116.312743,0,133,39943.3290277778,2009-05-10,07:53:48
39.971528,116.312729,0,130,39943.3290856481,2009-05-10,07:53:53
39.97154,116.312717,0,128,39943.3291435185,2009-05-10,07:53:58
39.971526,116.312687,0,127,39943.3292013889,2009-05-10,07:54:03
39.971366,116.312722,0,125,39943.3292592593,2009-05-10,07:54:08
39.971257,116.312738,0,126,39943.3293171296,2009-05-10,07:54:13
39.971185,116.312798,0,125,39943.329375,2009-05-10,07:54:18
39.971031,116.312845,0,129,39943.3294328704,2009-05-10,07:54:23
39.9709,116.312882,0,130,39943.3294907407,2009-05-10,07:54:28
39.970601,116.312951,0,130,39943.3295486111,2009-05-10,07:54:33
39.970143,116.313132,0,131,39943.3296064815,2009-05-10,07:54:38
39.969714,116.313303,0,129,39943.3296643518,2009-05-10,07:54:43
39.969447,116.313446,0,129,39943.3297222222,2009-05-10,07:54:48
39.969177,116.313552,0,126,39943.3297800926,2009-05-10,07:54:53
39.969069,116.313592,0,126,39943.329837963,2009-05-10,07:54:58
39.969051,116.313565,0,124,39943.3298958333,2009-05-10,07:55:03
39.969051,116.313565,0,124,39943.3299305556,2009-05-10,07:55:06
39.969049,116.313561,0,124,39943.3299537037,2009-05-10,07:55:08
39.968939,116.313546,0,122,39943.3300115741,2009-05-10,07:55:13
39.968891,116.313532,0,123,39943.3300694444,2009-05-10,07:55:18
39.968866,116.313505,0,129,39943.3301273148,2009-05-10,07:55:23
39.968879,116.313485,0,133,39943.3301851852,2009-05-10,07:55:28
39.968838,116.313467,0,130,39943.3302430556,2009-05-10,07:55:33
39.968796,116.313471,0,134,39943.3303009259,2009-05-10,07:55:38
39.968762,116.313477,0,137,39943.3303587963,2009-05-10,07:55:43
39.968731,116.31349,0,136,39943.3304166667,2009-05-10,07:55:48
39.968654,116.313558,0,137,39943.330474537,2009-05-10,07:55:53
39.9686,116.313626,0,148,39943.3305324074,2009-05-10,07:55:58
39.968555,116.313637,0,150,39943.3305902778,2009-05-10,07:56:03
39.968497,116.313665,0,153,39943.3306481481,2009-05-10,07:56:08
39.968478,116.313593,0,160,39943.3307060185,2009-05-10,07:56:13
39.968466,116.313542,0,165,39943.3307638889,2009-05-10,07:56:18
39.968465,116.313473,0,169,39943.3308217593,2009-05-10,07:56:23
39.968481,116.313414,0,167,39943.3308796296,2009-05-10,07:56:28
39.968468,116.313362,0,169,39943.3309375,2009-05-10,07:56:33
39.96846,116.313283,0,172,39943.3309953704,2009-05-10,07:56:38
39.968491,116.3132,0,177,39943.3310532407,2009-05-10,07:56:43
39.968508,116.313146,0,182,39943.3311111111,2009-05-10,07:56:48
39.968483,116.313058,0,185,39943.3311689815,2009-05-10,07:56:53
39.968467,116.313003,0,183,39943.3312268518,2009-05-10,07:56:58
39.968482,116.312933,0,177,39943.3312847222,2009-05-10,07:57:03
39.968494,116.312885,0,179,39943.3313425926,2009-05-10,07:57:08
39.968524,116.312884,0,181,39943.331400463,2009-05-10,07:57:13
39.96855,116.312849,0,185,39943.3314583333,2009-05-10,07:57:18
39.968613,116.31278,0,181,39943.3315162037,2009-05-10,07:57:23
39.96866,116.312678,0,180,39943.3315740741,2009-05-10,07:57:28
39.96868,116.312588,0,179,39943.3316319444,2009-05-10,07:57:33
39.968689,116.312509,0,181,39943.3316898148,2009-05-10,07:57:38
39.968685,116.312442,0,185,39943.3317476852,2009-05-10,07:57:43
39.968683,116.312387,0,183,39943.3318055556,2009-05-10,07:57:48
39.968679,116.312316,0,182,39943.3318634259,2009-05-10,07:57:53
39.96865,116.312265,0,183,39943.3319212963,2009-05-10,07:57:58
39.968661,116.312191,0,192,39943.3319791667,2009-05-10,07:58:03
39.968666,116.312154,0,194,39943.332037037,2009-05-10,07:58:08
39.968678,116.312112,0,199,39943.3320949074,2009-05-10,07:58:13
39.968717,116.312057,0,199,39943.3321527778,2009-05-10,07:58:18
39.968739,116.311986,0,200,39943.3322106482,2009-05-10,07:58:23
39.968742,116.311931,0,198,39943.3322685185,2009-05-10,07:58:28
39.968738,116.3119,0,196,39943.3323263889,2009-05-10,07:58:33
39.968753,116.311842,0,196,39943.3323842593,2009-05-10,07:58:38
39.96877,116.311794,0,195,39943.3324421296,2009-05-10,07:58:43
39.968768,116.311728,0,195,39943.3325,2009-05-10,07:58:48
39.968726,116.311663,0,194,39943.3325578704,2009-05-10,07:58:53
39.968709,116.311624,0,190,39943.3326157407,2009-05-10,07:58:58
39.968689,116.311544,0,187,39943.3326736111,2009-05-10,07:59:03
39.968676,116.311531,0,184,39943.3327314815,2009-05-10,07:59:08
39.968687,116.311492,0,180,39943.3327893519,2009-05-10,07:59:13
39.968695,116.311429,0,176,39943.3328472222,2009-05-10,07:59:18
39.968671,116.311384,0,173,39943.3329050926,2009-05-10,07:59:23
39.968677,116.311363,0,171,39943.332962963,2009-05-10,07:59:28
39.968726,116.311252,0,171,39943.3330208333,2009-05-10,07:59:33
39.968732,116.31121,0,172,39943.3330787037,2009-05-10,07:59:38
39.968769,116.311188,0,171,39943.3331365741,2009-05-10,07:59:43
39.968793,116.311176,0,173,39943.3331944444,2009-05-10,07:59:48
39.968844,116.311149,0,174,39943.3332523148,2009-05-10,07:59:53
39.968908,116.311124,0,174,39943.3333101852,2009-05-10,07:59:58
39.968948,116.31112,0,175,39943.3333680556,2009-05-10,08:00:03
39.968998,116.31114,0,176,39943.3334259259,2009-05-10,08:00:08
39.969035,116.311142,0,175,39943.3334837963,2009-05-10,08:00:13
39.969086,116.311161,0,175,39943.3335416667,2009-05-10,08:00:18
39.969142,116.311182,0,175,39943.333599537,2009-05-10,08:00:23
39.969197,116.311195,0,175,39943.3336574074,2009-05-10,08:00:28
39.969226,116.311192,0,172,39943.3337152778,2009-05-10,08:00:33
39.969212,116.311198,0,170,39943.3337731481,2009-05-10,08:00:38
39.969205,116.311235,0,170,39943.3338310185,2009-05-10,08:00:43
39.969197,116.311261,0,171,39943.3338888889,2009-05-10,08:00:48
39.969193,116.311323,0,171,39943.3339467593,2009-05-10,08:00:53
39.969228,116.31145,0,172,39943.3340046296,2009-05-10,08:00:58
39.969243,116.311522,0,173,39943.3340625,2009-05-10,08:01:03
39.969264,116.311535,0,173,39943.3341203704,2009-05-10,08:01:08
39.96928,116.311539,0,174,39943.3341782407,2009-05-10,08:01:13
39.969274,116.311498,0,174,39943.3342361111,2009-05-10,08:01:18
39.969274,116.311498,0,174,39943.3342708333,2009-05-10,08:01:21
39.969271,116.311492,0,174,39943.3342939815,2009-05-10,08:01:23
39.96929,116.311448,0,174,39943.3343518519,2009-05-10,08:01:28
39.969312,116.311422,0,175,39943.3344097222,2009-05-10,08:01:33
39.969316,116.311417,0,175,39943.3344675926,2009-05-10,08:01:38
39.969317,116.311414,0,175,39943.334525463,2009-05-10,08:01:43
39.969317,116.311414,0,175,39943.3345601852,2009-05-10,08:01:46
39.969323,116.311417,0,175,39943.3345833333,2009-05-10,08:01:48
39.969355,116.311497,0,176,39943.3346412037,2009-05-10,08:01:53
39.969369,116.311493,0,176,39943.3346990741,2009-05-10,08:01:58
39.96939,116.311454,0,176,39943.3347569444,2009-05-10,08:02:03
39.969404,116.311423,0,176,39943.3348148148,2009-05-10,08:02:08
39.969436,116.311425,0,176,39943.3348726852,2009-05-10,08:02:13
39.969497,116.311434,0,176,39943.3349305556,2009-05-10,08:02:18
39.969464,116.31173,0,177,39943.335162037,2009-05-10,08:02:38
39.969397,116.311685,0,178,39943.3352199074,2009-05-10,08:02:43
39.969437,116.31165,0,165,39943.3352777778,2009-05-10,08:02:48
39.969491,116.311546,0,160,39943.3353356481,2009-05-10,08:02:53
39.96947,116.311478,0,158,39943.3353935185,2009-05-10,08:02:58
39.969421,116.311497,0,157,39943.3354513889,2009-05-10,08:03:03
39.969421,116.311497,0,157,39943.3354861111,2009-05-10,08:03:06
39.969416,116.311497,0,156,39943.3355092593,2009-05-10,08:03:08
39.969397,116.311609,0,157,39943.3355671296,2009-05-10,08:03:13
39.969368,116.311667,0,159,39943.335625,2009-05-10,08:03:18
39.969339,116.31172,0,161,39943.3356828704,2009-05-10,08:03:23
39.969339,116.31176,0,162,39943.3357407407,2009-05-10,08:03:28
39.969355,116.311802,0,164,39943.3357986111,2009-05-10,08:03:33
39.969392,116.31181,0,165,39943.3358564815,2009-05-10,08:03:38
39.969402,116.311829,0,166,39943.3359143519,2009-05-10,08:03:43
39.969404,116.311815,0,166,39943.3359722222,2009-05-10,08:03:48
39.969401,116.311804,0,166,39943.3360300926,2009-05-10,08:03:53
39.969404,116.311803,0,166,39943.336087963,2009-05-10,08:03:58
39.969404,116.311803,0,166,39943.3361226852,2009-05-10,08:04:01
39.969406,116.311804,0,166,39943.3361458333,2009-05-10,08:04:03
39.969415,116.311802,0,166,39943.3362037037,2009-05-10,08:04:08
39.969433,116.311806,0,167,39943.3362615741,2009-05-10,08:04:13
39.969426,116.311793,0,167,39943.3363194444,2009-05-10,08:04:18
39.969426,116.311793,0,167,39943.3363541667,2009-05-10,08:04:21
39.969425,116.311799,0,168,39943.3363773148,2009-05-10,08:04:23
39.969427,116.31181,0,168,39943.3364351852,2009-05-10,08:04:28
39.969427,116.31181,0,168,39943.3364699074,2009-05-10,08:04:31
39.96943,116.31181,0,168,39943.3364930556,2009-05-10,08:04:33
39.969383,116.311813,0,168,39943.3365509259,2009-05-10,08:04:38
39.969356,116.311876,0,170,39943.3366087963,2009-05-10,08:04:43
39.969351,116.311882,0,170,39943.3366666667,2009-05-10,08:04:48
39.969351,116.311882,0,170,39943.3367013889,2009-05-10,08:04:51
39.969356,116.311875,0,170,39943.336724537,2009-05-10,08:04:53
39.969366,116.311857,0,170,39943.3367824074,2009-05-10,08:04:58
39.969389,116.311819,0,170,39943.3368402778,2009-05-10,08:05:03
39.96944,116.311758,0,170,39943.3368981481,2009-05-10,08:05:08
39.969444,116.311727,0,170,39943.3369560185,2009-05-10,08:05:13
39.969462,116.311735,0,170,39943.3370138889,2009-05-10,08:05:18
39.969453,116.311789,0,171,39943.3370717593,2009-05-10,08:05:23
39.969434,116.311855,0,171,39943.3371296296,2009-05-10,08:05:28
39.969397,116.311885,0,171,39943.3371875,2009-05-10,08:05:33
39.969397,116.311885,0,171,39943.3372222222,2009-05-10,08:05:36
39.969391,116.311889,0,171,39943.3372453704,2009-05-10,08:05:38
39.969379,116.311864,0,172,39943.3373032407,2009-05-10,08:05:43
39.969343,116.311856,0,172,39943.3373611111,2009-05-10,08:05:48
39.96938,116.311848,0,173,39943.3374189815,2009-05-10,08:05:53
39.969379,116.31182,0,173,39943.3374768518,2009-05-10,08:05:58
39.969388,116.311805,0,173,39943.3375347222,2009-05-10,08:06:03
39.969411,116.311784,0,175,39943.3375925926,2009-05-10,08:06:08
39.969411,116.311784,0,175,39943.3376273148,2009-05-10,08:06:11
39.969408,116.311784,0,175,39943.337650463,2009-05-10,08:06:13
39.969395,116.311791,0,175,39943.3377083333,2009-05-10,08:06:18
39.96935,116.311793,0,177,39943.3377662037,2009-05-10,08:06:23
39.96934,116.311786,0,178,39943.3378240741,2009-05-10,08:06:28
39.969344,116.311758,0,179,39943.3378819444,2009-05-10,08:06:33
39.969352,116.311731,0,180,39943.3379398148,2009-05-10,08:06:38
39.96938,116.311667,0,180,39943.3379976852,2009-05-10,08:06:43
39.969377,116.311616,0,180,39943.3380555556,2009-05-10,08:06:48
39.969349,116.31161,0,180,39943.3381134259,2009-05-10,08:06:53
39.969349,116.31161,0,180,39943.3381481481,2009-05-10,08:06:56
39.969341,116.311612,0,180,39943.3381712963,2009-05-10,08:06:58
39.969343,116.311597,0,179,39943.3382291667,2009-05-10,08:07:03
39.969281,116.311398,0,167,39943.3384027778,2009-05-10,08:07:18
39.969328,116.311522,0,129,39943.3384606481,2009-05-10,08:07:23
39.969224,116.311493,0,245,39943.3385185185,2009-05-10,08:07:28
39.969161,116.311518,0,285,39943.3385763889,2009-05-10,08:07:33
39.969114,116.311493,0,290,39943.3386342593,2009-05-10,08:07:38
39.969104,116.311457,0,287,39943.3386921296,2009-05-10,08:07:43
39.9691,116.311411,0,292,39943.33875,2009-05-10,08:07:48
39.969183,116.311298,0,244,39943.3388078704,2009-05-10,08:07:53
39.969224,116.311225,0,211,39943.3388657407,2009-05-10,08:07:58
39.969218,116.311162,0,192,39943.3389236111,2009-05-10,08:08:03
39.969203,116.311127,0,183,39943.3389814815,2009-05-10,08:08:08
39.969202,116.311144,0,168,39943.3390393518,2009-05-10,08:08:13
39.969193,116.311148,0,165,39943.3390972222,2009-05-10,08:08:18
39.969199,116.311164,0,162,39943.3391550926,2009-05-10,08:08:23
39.969208,116.311156,0,155,39943.339212963,2009-05-10,08:08:28
39.969208,116.311156,0,155,39943.3392476852,2009-05-10,08:08:31
39.96921,116.311157,0,144,39943.3392708333,2009-05-10,08:08:33
39.969196,116.311142,0,142,39943.3393287037,2009-05-10,08:08:38
39.969186,116.311138,0,142,39943.3393865741,2009-05-10,08:08:43
39.969197,116.311177,0,148,39943.3394444444,2009-05-10,08:08:48
39.969197,116.311177,0,148,39943.3394791667,2009-05-10,08:08:51
39.969193,116.311177,0,148,39943.3395023148,2009-05-10,08:08:53
39.969175,116.311162,0,156,39943.3395601852,2009-05-10,08:08:58
39.9692,116.311136,0,158,39943.3396180556,2009-05-10,08:09:03
39.969218,116.311143,0,159,39943.3396759259,2009-05-10,08:09:08
39.969218,116.311128,0,158,39943.3397337963,2009-05-10,08:09:13
39.969206,116.311099,0,164,39943.3397916667,2009-05-10,08:09:18
39.969165,116.311083,0,164,39943.339849537,2009-05-10,08:09:23
39.969141,116.311092,0,163,39943.3399074074,2009-05-10,08:09:28
39.969141,116.311105,0,163,39943.3399652778,2009-05-10,08:09:33
39.96915,116.311105,0,163,39943.3400231482,2009-05-10,08:09:38
39.969154,116.3111,0,163,39943.3400810185,2009-05-10,08:09:43
39.969154,116.3111,0,163,39943.3401157407,2009-05-10,08:09:46
39.969155,116.311099,0,163,39943.3401388889,2009-05-10,08:09:48
39.969153,116.311116,0,162,39943.3401967593,2009-05-10,08:09:53
39.96917,116.31113,0,162,39943.3402546296,2009-05-10,08:09:58
39.969169,116.31114,0,162,39943.3403125,2009-05-10,08:10:03
39.969169,116.31114,0,162,39943.3403472222,2009-05-10,08:10:06
39.969175,116.311136,0,162,39943.3403703704,2009-05-10,08:10:08
39.969168,116.311122,0,160,39943.3404282407,2009-05-10,08:10:13
39.969169,116.311121,0,160,39943.3404861111,2009-05-10,08:10:18
39.96917,116.31112,0,160,39943.3405439815,2009-05-10,08:10:23
39.96917,116.31112,0,160,39943.3405787037,2009-05-10,08:10:26
39.969172,116.311126,0,161,39943.3406018519,2009-05-10,08:10:28
39.969173,116.311137,0,161,39943.3406597222,2009-05-10,08:10:33
39.969182,116.311141,0,161,39943.3407175926,2009-05-10,08:10:38
39.969202,116.311121,0,160,39943.340775463,2009-05-10,08:10:43
39.969226,116.311153,0,160,39943.3408333333,2009-05-10,08:10:48
39.969232,116.31115,0,160,39943.3408912037,2009-05-10,08:10:53
39.969225,116.311158,0,160,39943.3409490741,2009-05-10,08:10:58
39.969225,116.311158,0,161,39943.3410069444,2009-05-10,08:11:03
39.969232,116.311154,0,161,39943.3410648148,2009-05-10,08:11:08
39.969237,116.311162,0,161,39943.3411226852,2009-05-10,08:11:13
39.96924,116.311168,0,162,39943.3411805556,2009-05-10,08:11:18
39.96924,116.311168,0,162,39943.3412152778,2009-05-10,08:11:21
39.969245,116.31116,0,162,39943.3412384259,2009-05-10,08:11:23
39.969239,116.31111,0,161,39943.3412962963,2009-05-10,08:11:28
39.969225,116.31108,0,161,39943.3413541667,2009-05-10,08:11:33
39.969224,116.311042,0,161,39943.341412037,2009-05-10,08:11:38
39.969223,116.311012,0,160,39943.3414699074,2009-05-10,08:11:43
39.96922,116.310991,0,158,39943.3415277778,2009-05-10,08:11:48
39.969246,116.310966,0,154,39943.3415856481,2009-05-10,08:11:53
39.969294,116.310869,0,149,39943.3416435185,2009-05-10,08:11:58
39.969326,116.310786,0,145,39943.3417013889,2009-05-10,08:12:03
39.969354,116.310706,0,143,39943.3417592593,2009-05-10,08:12:08
39.969364,116.310648,0,142,39943.3418171296,2009-05-10,08:12:13
39.969349,116.310626,0,141,39943.341875,2009-05-10,08:12:18
39.969349,116.310569,0,141,39943.3419328704,2009-05-10,08:12:23
39.969371,116.31045,0,140,39943.3419907407,2009-05-10,08:12:28
39.969347,116.310389,0,141,39943.3420486111,2009-05-10,08:12:33
39.969356,116.310363,0,141,39943.3421064815,2009-05-10,08:12:38
39.969302,116.310401,0,141,39943.3421643519,2009-05-10,08:12:43
39.969314,116.310339,0,140,39943.3422222222,2009-05-10,08:12:48
39.969325,116.310275,0,141,39943.3422800926,2009-05-10,08:12:53
39.969334,116.310182,0,141,39943.342337963,2009-05-10,08:12:58
39.969344,116.310016,0,142,39943.3423958333,2009-05-10,08:13:03
39.969358,116.309936,0,139,39943.3424537037,2009-05-10,08:13:08
39.969293,116.309981,0,133,39943.3425115741,2009-05-10,08:13:13
39.969262,116.309984,0,128,39943.3425694444,2009-05-10,08:13:18
39.969282,116.30981,0,123,39943.3426273148,2009-05-10,08:13:23
39.969271,116.309702,0,117,39943.3426851852,2009-05-10,08:13:28
39.969238,116.309629,0,112,39943.3427430556,2009-05-10,08:13:33
39.969228,116.309533,0,107,39943.3428009259,2009-05-10,08:13:38
39.969207,116.309452,0,102,39943.3428587963,2009-05-10,08:13:43
39.969227,116.309375,0,99,39943.3429166667,2009-05-10,08:13:48
39.969202,116.309321,0,93,39943.342974537,2009-05-10,08:13:53
39.969186,116.309299,0,89,39943.3430324074,2009-05-10,08:13:58
39.969172,116.309302,0,91,39943.3430902778,2009-05-10,08:14:03
39.969149,116.309283,0,90,39943.3431481481,2009-05-10,08:14:08
39.969138,116.309249,0,88,39943.3432060185,2009-05-10,08:14:13
39.969134,116.309187,0,87,39943.3432638889,2009-05-10,08:14:18
39.969118,116.309149,0,86,39943.3433217593,2009-05-10,08:14:23
39.96916,116.309084,0,91,39943.3433796296,2009-05-10,08:14:28
39.969179,116.309054,0,94,39943.3434375,2009-05-10,08:14:33
39.969202,116.309007,0,96,39943.3434953704,2009-05-10,08:14:38
39.969214,116.308944,0,98,39943.3435532407,2009-05-10,08:14:43
39.969226,116.308879,0,100,39943.3436111111,2009-05-10,08:14:48
39.969228,116.308796,0,101,39943.3436689815,2009-05-10,08:14:53
39.969218,116.308703,0,101,39943.3437268519,2009-05-10,08:14:58
39.969213,116.308549,0,100,39943.3437847222,2009-05-10,08:15:03
39.969248,116.308353,0,100,39943.3438425926,2009-05-10,08:15:08
39.969269,116.308234,0,99,39943.343900463,2009-05-10,08:15:13
39.969252,116.308151,0,96,39943.3439583333,2009-05-10,08:15:18
39.96922,116.308096,0,90,39943.3440162037,2009-05-10,08:15:23
39.969237,116.308037,0,86,39943.3440740741,2009-05-10,08:15:28
39.96925,116.307996,0,82,39943.3441319444,2009-05-10,08:15:33
39.969239,116.30799,0,79,39943.3441898148,2009-05-10,08:15:38
39.969236,116.307969,0,79,39943.3442476852,2009-05-10,08:15:43
39.969257,116.307902,0,78,39943.3443055556,2009-05-10,08:15:48
39.969204,116.307842,0,80,39943.3443634259,2009-05-10,08:15:53
39.969118,116.307778,0,83,39943.3444212963,2009-05-10,08:15:58
39.969094,116.307722,0,83,39943.3444791667,2009-05-10,08:16:03
39.969072,116.307645,0,83,39943.344537037,2009-05-10,08:16:08
39.969063,116.30753,0,83,39943.3445949074,2009-05-10,08:16:13
39.969058,116.307451,0,83,39943.3446527778,2009-05-10,08:16:18
39.969032,116.307388,0,82,39943.3447106481,2009-05-10,08:16:23
39.969059,116.307265,0,83,39943.3447685185,2009-05-10,08:16:28
39.969044,116.307237,0,83,39943.3448263889,2009-05-10,08:16:33
39.969043,116.307187,0,85,39943.3448842593,2009-05-10,08:16:38
39.96902,116.307148,0,85,39943.3449421296,2009-05-10,08:16:43
39.969004,116.307113,0,85,39943.345,2009-05-10,08:16:48
39.969018,116.307065,0,84,39943.3450578704,2009-05-10,08:16:53
39.969041,116.306995,0,84,39943.3451157407,2009-05-10,08:16:58
39.969041,116.306956,0,84,39943.3451736111,2009-05-10,08:17:03
39.969075,116.306772,0,85,39943.3452314815,2009-05-10,08:17:08
39.969083,116.306724,0,86,39943.3452893518,2009-05-10,08:17:13
39.969068,116.306644,0,88,39943.3453472222,2009-05-10,08:17:18
39.969073,116.306585,0,91,39943.3454050926,2009-05-10,08:17:23
39.969116,116.306516,0,97,39943.345462963,2009-05-10,08:17:28
39.969127,116.306442,0,101,39943.3455208333,2009-05-10,08:17:33
39.969114,116.306391,0,103,39943.3455787037,2009-05-10,08:17:38
39.969111,116.306338,0,106,39943.3456365741,2009-05-10,08:17:43
39.969082,116.306281,0,106,39943.3456944444,2009-05-10,08:17:48
39.969077,116.306229,0,106,39943.3457523148,2009-05-10,08:17:53
39.969086,116.306155,0,107,39943.3458101852,2009-05-10,08:17:58
39.969091,116.30609,0,109,39943.3458680556,2009-05-10,08:18:03
39.96909,116.306043,0,112,39943.3459259259,2009-05-10,08:18:08
39.969079,116.305968,0,114,39943.3459837963,2009-05-10,08:18:13
39.969061,116.305901,0,116,39943.3460416667,2009-05-10,08:18:18
39.969057,116.305837,0,115,39943.346099537,2009-05-10,08:18:23
39.969073,116.305737,0,115,39943.3461574074,2009-05-10,08:18:28
39.969076,116.3057,0,116,39943.3462152778,2009-05-10,08:18:33
39.969072,116.305652,0,116,39943.3462731481,2009-05-10,08:18:38
39.969055,116.305602,0,116,39943.3463310185,2009-05-10,08:18:43
39.969072,116.305571,0,118,39943.3463888889,2009-05-10,08:18:48
39.969086,116.305522,0,120,39943.3464467593,2009-05-10,08:18:53
39.969104,116.305493,0,121,39943.3465046296,2009-05-10,08:18:58
39.969131,116.305457,0,121,39943.3465625,2009-05-10,08:19:03
39.969197,116.305338,0,124,39943.3466203704,2009-05-10,08:19:08
39.969246,116.305284,0,124,39943.3466782407,2009-05-10,08:19:13
39.969286,116.305266,0,125,39943.3467361111,2009-05-10,08:19:18
39.96938,116.305359,0,124,39943.3467939815,2009-05-10,08:19:23
39.969442,116.305336,0,124,39943.3468518518,2009-05-10,08:19:28
39.969489,116.305305,0,128,39943.3469097222,2009-05-10,08:19:33
39.969522,116.305272,0,129,39943.3469675926,2009-05-10,08:19:38
39.969545,116.305241,0,131,39943.347025463,2009-05-10,08:19:43
39.969584,116.305211,0,133,39943.3470833333,2009-05-10,08:19:48
39.969664,116.305287,0,132,39943.3471412037,2009-05-10,08:19:53
39.969693,116.305316,0,131,39943.3471990741,2009-05-10,08:19:58
39.969726,116.305267,0,131,39943.3472569444,2009-05-10,08:20:03
39.969765,116.305191,0,129,39943.3473148148,2009-05-10,08:20:08
39.969814,116.305121,0,133,39943.3473726852,2009-05-10,08:20:13
39.969855,116.305111,0,135,39943.3474305556,2009-05-10,08:20:18
39.969855,116.305111,0,135,39943.3474652778,2009-05-10,08:20:21
39.969862,116.305119,0,137,39943.3474884259,2009-05-10,08:20:23
39.969885,116.305099,0,138,39943.3475462963,2009-05-10,08:20:28
39.969936,116.305092,0,139,39943.3476041667,2009-05-10,08:20:33
39.969988,116.305114,0,140,39943.347662037,2009-05-10,08:20:38
39.970031,116.305136,0,142,39943.3477199074,2009-05-10,08:20:43
39.970078,116.305138,0,142,39943.3477777778,2009-05-10,08:20:48
39.970114,116.305079,0,146,39943.3478356482,2009-05-10,08:20:53
39.970153,116.305036,0,147,39943.3478935185,2009-05-10,08:20:58
39.970198,116.305026,0,148,39943.3479513889,2009-05-10,08:21:03
39.970313,116.305148,0,144,39943.3480092593,2009-05-10,08:21:08
39.97035,116.305178,0,147,39943.3480671296,2009-05-10,08:21:13
39.970388,116.305187,0,150,39943.348125,2009-05-10,08:21:18
39.970461,116.305142,0,150,39943.3481828704,2009-05-10,08:21:23
39.970499,116.305108,0,151,39943.3482407407,2009-05-10,08:21:28
39.970549,116.305051,0,151,39943.3482986111,2009-05-10,08:21:33
39.970596,116.305026,0,153,39943.3483564815,2009-05-10,08:21:38
39.970643,116.30502,0,156,39943.3484143519,2009-05-10,08:21:43
39.970674,116.305011,0,161,39943.3484722222,2009-05-10,08:21:48
39.970712,116.305047,0,163,39943.3485300926,2009-05-10,08:21:53
39.970758,116.305148,0,168,39943.348587963,2009-05-10,08:21:58
39.970784,116.305174,0,173,39943.3486458333,2009-05-10,08:22:03
39.970833,116.305149,0,177,39943.3487037037,2009-05-10,08:22:08
39.970909,116.305102,0,178,39943.3487615741,2009-05-10,08:22:13
39.970953,116.305095,0,180,39943.3488194444,2009-05-10,08:22:18
39.970992,116.305125,0,183,39943.3488773148,2009-05-10,08:22:23
39.971022,116.305172,0,184,39943.3489351852,2009-05-10,08:22:28
39.971034,116.305209,0,190,39943.3489930556,2009-05-10,08:22:33
39.971069,116.305224,0,192,39943.3490509259,2009-05-10,08:22:38
39.971154,116.30524,0,191,39943.3491087963,2009-05-10,08:22:43
39.971258,116.305067,0,193,39943.3491666667,2009-05-10,08:22:48
39.971281,116.305077,0,198,39943.349224537,2009-05-10,08:22:53
39.971296,116.305036,0,200,39943.3492824074,2009-05-10,08:22:58
39.971304,116.305025,0,203,39943.3493402778,2009-05-10,08:23:03
39.971414,116.305019,0,195,39943.3493981481,2009-05-10,08:23:08
39.971453,116.305027,0,194,39943.3494560185,2009-05-10,08:23:13
39.971463,116.305006,0,197,39943.3495138889,2009-05-10,08:23:18
39.971488,116.304994,0,199,39943.3495717593,2009-05-10,08:23:23
39.971456,116.304955,0,200,39943.3496296296,2009-05-10,08:23:28
39.971393,116.304881,0,202,39943.3496875,2009-05-10,08:23:33
39.971251,116.304955,0,102,39943.3526388889,2009-05-10,08:27:48
39.971159,116.304959,0,101,39943.3526967593,2009-05-10,08:27:53
39.971119,116.30499,0,96,39943.3527546296,2009-05-10,08:27:58
39.971085,116.304961,0,87,39943.3528125,2009-05-10,08:28:03
39.971209,116.304957,0,127,39943.3528703704,2009-05-10,08:28:08
39.971508,116.304842,0,252,39943.3529282407,2009-05-10,08:28:13
39.971571,116.304764,0,293,39943.3529861111,2009-05-10,08:28:18
39.971598,116.304699,0,313,39943.3530439815,2009-05-10,08:28:23
39.971594,116.304657,0,319,39943.3531018518,2009-05-10,08:28:28
39.971577,116.304633,0,324,39943.3531597222,2009-05-10,08:28:33
39.97154,116.304595,0,335,39943.3532175926,2009-05-10,08:28:38
39.971498,116.304531,0,334,39943.353275463,2009-05-10,08:28:43
39.971439,116.304478,0,333,39943.3533333333,2009-05-10,08:28:48
39.971399,116.304391,0,338,39943.3533912037,2009-05-10,08:28:53
39.97138,116.304364,0,350,39943.3534490741,2009-05-10,08:28:58
39.971272,116.304341,0,346,39943.3535069444,2009-05-10,08:29:03
39.97107,116.304283,0,340,39943.3535648148,2009-05-10,08:29:08
39.971046,116.304101,0,322,39943.3536226852,2009-05-10,08:29:13
39.970986,116.304081,0,321,39943.3536805556,2009-05-10,08:29:18
39.970939,116.304086,0,321,39943.3537384259,2009-05-10,08:29:23
39.970888,116.304099,0,318,39943.3537962963,2009-05-10,08:29:28
39.97087,116.304107,0,318,39943.3538541667,2009-05-10,08:29:33
39.97077,116.304049,0,323,39943.353912037,2009-05-10,08:29:38
39.970687,116.30402,0,326,39943.3539699074,2009-05-10,08:29:43
39.970578,116.304051,0,323,39943.3540277778,2009-05-10,08:29:48
39.970516,116.304024,0,324,39943.3540856481,2009-05-10,08:29:53
39.97046,116.304044,0,321,39943.3541435185,2009-05-10,08:29:58
39.97045,116.304027,0,315,39943.3542013889,2009-05-10,08:30:03
39.970392,116.304005,0,312,39943.3542592593,2009-05-10,08:30:08
39.970382,116.304007,0,306,39943.3543171296,2009-05-10,08:30:13
39.97036,116.30402,0,297,39943.354375,2009-05-10,08:30:18
39.970333,116.30407,0,288,39943.3544328704,2009-05-10,08:30:23
39.970358,116.304201,0,266,39943.3544907407,2009-05-10,08:30:28
39.970337,116.304215,0,244,39943.3545486111,2009-05-10,08:30:33
39.970296,116.304187,0,229,39943.3546064815,2009-05-10,08:30:38
39.970268,116.304173,0,219,39943.3546643518,2009-05-10,08:30:43
39.970207,116.304179,0,213,39943.3547222222,2009-05-10,08:30:48
39.970146,116.304241,0,207,39943.3547800926,2009-05-10,08:30:53
39.970093,116.30428,0,200,39943.354837963,2009-05-10,08:30:58
39.970026,116.304288,0,193,39943.3548958333,2009-05-10,08:31:03
39.969974,116.304307,0,185,39943.3549537037,2009-05-10,08:31:08
39.96993,116.304318,0,176,39943.3550115741,2009-05-10,08:31:13
39.969878,116.304298,0,170,39943.3550694444,2009-05-10,08:31:18
39.969829,116.304303,0,164,39943.3551273148,2009-05-10,08:31:23
39.969829,116.304303,0,164,39943.355162037,2009-05-10,08:31:26
39.969821,116.304302,0,158,39943.3551851852,2009-05-10,08:31:28
39.969776,116.304305,0,154,39943.3552430556,2009-05-10,08:31:33
39.969754,116.30427,0,149,39943.3553009259,2009-05-10,08:31:38
39.969751,116.304227,0,143,39943.3553587963,2009-05-10,08:31:43
39.969751,116.304167,0,139,39943.3554166667,2009-05-10,08:31:48
39.969761,116.304117,0,136,39943.355474537,2009-05-10,08:31:53
39.969771,116.30403,0,135,39943.3555324074,2009-05-10,08:31:58
39.969776,116.303948,0,131,39943.3555902778,2009-05-10,08:32:03
39.969784,116.303875,0,139,39943.3556481482,2009-05-10,08:32:08
39.969787,116.303814,0,140,39943.3557060185,2009-05-10,08:32:13
39.969768,116.303789,0,139,39943.3557638889,2009-05-10,08:32:18
39.969784,116.303732,0,139,39943.3558217593,2009-05-10,08:32:23
39.96979,116.303687,0,140,39943.3558796296,2009-05-10,08:32:28
39.969756,116.303599,0,137,39943.3559375,2009-05-10,08:32:33
39.969744,116.303502,0,135,39943.3559953704,2009-05-10,08:32:38
39.969735,116.303424,0,131,39943.3560532407,2009-05-10,08:32:43
39.969702,116.303383,0,125,39943.3561111111,2009-05-10,08:32:48
39.969678,116.30334,0,120,39943.3561689815,2009-05-10,08:32:53
39.969685,116.303307,0,116,39943.3562268519,2009-05-10,08:32:58
39.969676,116.303266,0,113,39943.3562847222,2009-05-10,08:33:03
39.969692,116.303238,0,109,39943.3563425926,2009-05-10,08:33:08
39.969707,116.303193,0,107,39943.356400463,2009-05-10,08:33:13
39.969698,116.303163,0,104,39943.3564583333,2009-05-10,08:33:18
39.969716,116.303125,0,102,39943.3565162037,2009-05-10,08:33:23
39.969782,116.303093,0,99,39943.3565740741,2009-05-10,08:33:28
39.969801,116.302964,0,96,39943.3566319444,2009-05-10,08:33:33
39.969828,116.30286,0,94,39943.3566898148,2009-05-10,08:33:38
39.969833,116.302789,0,90,39943.3567476852,2009-05-10,08:33:43
39.969833,116.302708,0,87,39943.3568055556,2009-05-10,08:33:48
39.969856,116.302598,0,85,39943.3568634259,2009-05-10,08:33:53
39.969837,116.302565,0,81,39943.3569212963,2009-05-10,08:33:58
39.969814,116.302538,0,74,39943.3569791667,2009-05-10,08:34:03
39.9698,116.30244,0,67,39943.357037037,2009-05-10,08:34:08
39.969768,116.302371,0,62,39943.3570949074,2009-05-10,08:34:13
39.969765,116.30233,0,59,39943.3571527778,2009-05-10,08:34:18
39.96979,116.302282,0,58,39943.3572106481,2009-05-10,08:34:23
39.969806,116.302242,0,56,39943.3572685185,2009-05-10,08:34:28
39.969832,116.302176,0,55,39943.3573263889,2009-05-10,08:34:33
39.969819,116.302142,0,53,39943.3573842593,2009-05-10,08:34:38
39.96981,116.302102,0,52,39943.3574421296,2009-05-10,08:34:43
39.969792,116.302058,0,50,39943.3575,2009-05-10,08:34:48
39.969775,116.302016,0,49,39943.3575578704,2009-05-10,08:34:53
39.969777,116.301948,0,47,39943.3576157407,2009-05-10,08:34:58
39.969771,116.301905,0,44,39943.3576736111,2009-05-10,08:35:03
39.969756,116.301845,0,46,39943.3577314815,2009-05-10,08:35:08
39.969764,116.301787,0,43,39943.3577893519,2009-05-10,08:35:13
39.969753,116.301674,0,41,39943.3578472222,2009-05-10,08:35:18
39.969771,116.301636,0,39,39943.3579050926,2009-05-10,08:35:23
39.969792,116.301622,0,38,39943.357962963,2009-05-10,08:35:28
39.969773,116.301583,0,44,39943.3580208333,2009-05-10,08:35:33
39.969756,116.301574,0,47,39943.3580787037,2009-05-10,08:35:38
39.969822,116.301542,0,50,39943.3581365741,2009-05-10,08:35:43
39.969864,116.301546,0,51,39943.3581944444,2009-05-10,08:35:48
39.96999,116.301628,0,59,39943.3582523148,2009-05-10,08:35:53
39.970033,116.301688,0,67,39943.3583101852,2009-05-10,08:35:58
39.970008,116.301684,0,71,39943.3583680556,2009-05-10,08:36:03
39.970017,116.301695,0,73,39943.3584259259,2009-05-10,08:36:08
39.97004,116.301694,0,74,39943.3584837963,2009-05-10,08:36:13
39.970074,116.301687,0,75,39943.3585416667,2009-05-10,08:36:18
39.972401,116.299985,0,986,39943.3624189815,2009-05-10,08:41:53
39.970277,116.300065,0,366,39943.3624768518,2009-05-10,08:41:58
39.969409,116.300112,0,125,39943.3625347222,2009-05-10,08:42:03
39.969144,116.300242,0,97,39943.3625925926,2009-05-10,08:42:08
39.969007,116.300346,0,87,39943.362650463,2009-05-10,08:42:13
39.968904,116.30043,0,84,39943.3627083333,2009-05-10,08:42:18
39.969139,116.301839,0,416,39943.3634606482,2009-05-10,08:43:23
39.969181,116.301802,0,552,39943.3635185185,2009-05-10,08:43:28
39.969231,116.301836,0,595,39943.3635763889,2009-05-10,08:43:33
39.96932,116.301935,0,659,39943.3636342593,2009-05-10,08:43:38
39.969372,116.301973,0,682,39943.3636921296,2009-05-10,08:43:43
39.969447,116.301904,0,674,39943.36375,2009-05-10,08:43:48
39.96953,116.301827,0,691,39943.3638078704,2009-05-10,08:43:53
39.969575,116.301736,0,680,39943.3638657407,2009-05-10,08:43:58
39.969602,116.301665,0,666,39943.3639236111,2009-05-10,08:44:03
39.969602,116.301665,0,666,39943.3639583333,2009-05-10,08:44:06
39.969604,116.301659,0,665,39943.3639814815,2009-05-10,08:44:08
39.969707,116.301579,0,635,39943.3640393519,2009-05-10,08:44:13
39.969787,116.301479,0,598,39943.3640972222,2009-05-10,08:44:18
39.969792,116.301461,0,594,39943.3641550926,2009-05-10,08:44:23
39.969685,116.301398,0,580,39943.364212963,2009-05-10,08:44:28
39.969635,116.301345,0,564,39943.3642708333,2009-05-10,08:44:33
39.969581,116.301305,0,550,39943.3643287037,2009-05-10,08:44:38
39.969555,116.30127,0,540,39943.3643865741,2009-05-10,08:44:43
39.969467,116.301227,0,520,39943.3644444444,2009-05-10,08:44:48
39.969416,116.301164,0,504,39943.3645023148,2009-05-10,08:44:53
39.969367,116.301089,0,486,39943.3645601852,2009-05-10,08:44:58
39.969338,116.30103,0,469,39943.3646180556,2009-05-10,08:45:03
39.969346,116.300968,0,454,39943.3646759259,2009-05-10,08:45:08
39.96936,116.300972,0,442,39943.3647337963,2009-05-10,08:45:13
39.969386,116.301063,0,425,39943.3647916667,2009-05-10,08:45:18
39.969487,116.301005,0,411,39943.364849537,2009-05-10,08:45:23
39.969529,116.300987,0,400,39943.3649074074,2009-05-10,08:45:28
39.969546,116.300981,0,392,39943.3649652778,2009-05-10,08:45:33
39.969591,116.300946,0,387,39943.3650231481,2009-05-10,08:45:38
39.969614,116.300928,0,382,39943.3650810185,2009-05-10,08:45:43
39.969643,116.3009,0,376,39943.3651388889,2009-05-10,08:45:48
39.969674,116.300836,0,369,39943.3651967593,2009-05-10,08:45:53
39.969712,116.300753,0,362,39943.3652546296,2009-05-10,08:45:58
39.969715,116.300681,0,355,39943.3653125,2009-05-10,08:46:03
39.969714,116.300618,0,349,39943.3653703704,2009-05-10,08:46:08
39.969722,116.300549,0,342,39943.3654282407,2009-05-10,08:46:13
39.969717,116.300444,0,341,39943.3654861111,2009-05-10,08:46:18
39.969738,116.30038,0,339,39943.3655439815,2009-05-10,08:46:23
39.969757,116.300378,0,338,39943.3656018519,2009-05-10,08:46:28
39.969761,116.300393,0,337,39943.3656597222,2009-05-10,08:46:33
39.969768,116.30039,0,337,39943.3657175926,2009-05-10,08:46:38
39.969768,116.30039,0,337,39943.3657523148,2009-05-10,08:46:41
39.969774,116.300386,0,338,39943.365775463,2009-05-10,08:46:43
39.969776,116.300359,0,339,39943.3658333333,2009-05-10,08:46:48
39.969769,116.300255,0,345,39943.3658912037,2009-05-10,08:46:53
39.969767,116.300189,0,350,39943.3659490741,2009-05-10,08:46:58
39.969839,116.300232,0,356,39943.3660069444,2009-05-10,08:47:03
39.969874,116.300232,0,357,39943.3660648148,2009-05-10,08:47:08
39.969925,116.300175,0,358,39943.3661226852,2009-05-10,08:47:13
39.969977,116.300108,0,357,39943.3661805556,2009-05-10,08:47:18
39.970014,116.300104,0,357,39943.3662384259,2009-05-10,08:47:23
39.970062,116.300091,0,358,39943.3662962963,2009-05-10,08:47:28
39.970101,116.300072,0,358,39943.3663541667,2009-05-10,08:47:33
39.970148,116.300079,0,360,39943.366412037,2009-05-10,08:47:38
39.970188,116.300089,0,363,39943.3664699074,2009-05-10,08:47:43
39.970212,116.30009,0,369,39943.3665277778,2009-05-10,08:47:48
39.97021,116.300025,0,375,39943.3665856481,2009-05-10,08:47:53
39.97024,116.299994,0,380,39943.3666435185,2009-05-10,08:47:58
39.970279,116.299995,0,386,39943.3667013889,2009-05-10,08:48:03
39.970295,116.299926,0,392,39943.3667592593,2009-05-10,08:48:08
39.970377,116.299938,0,382,39943.3668171296,2009-05-10,08:48:13
39.970442,116.299958,0,378,39943.366875,2009-05-10,08:48:18
39.970482,116.299963,0,384,39943.3669328704,2009-05-10,08:48:23
39.970531,116.299962,0,388,39943.3669907407,2009-05-10,08:48:28
39.970592,116.299974,0,403,39943.3670486111,2009-05-10,08:48:33
39.970614,116.300006,0,409,39943.3671064815,2009-05-10,08:48:38
39.970664,116.299994,0,418,39943.3671643519,2009-05-10,08:48:43
39.970732,116.300145,0,445,39943.3672222222,2009-05-10,08:48:48
39.970808,116.300124,0,452,39943.3672800926,2009-05-10,08:48:53
39.970863,116.300184,0,452,39943.367337963,2009-05-10,08:48:58
39.970888,116.300197,0,455,39943.3673958333,2009-05-10,08:49:03
39.970939,116.300221,0,456,39943.3674537037,2009-05-10,08:49:08
39.970971,116.300222,0,459,39943.3675115741,2009-05-10,08:49:13
39.971013,116.3002,0,458,39943.3675694444,2009-05-10,08:49:18
39.971058,116.30016,0,460,39943.3676273148,2009-05-10,08:49:23
39.971097,116.30016,0,463,39943.3676851852,2009-05-10,08:49:28
39.971125,116.300103,0,476,39943.3677430556,2009-05-10,08:49:33
39.971148,116.300073,0,483,39943.3678009259,2009-05-10,08:49:38
39.971194,116.300066,0,485,39943.3678587963,2009-05-10,08:49:43
39.971239,116.300074,0,485,39943.3679166667,2009-05-10,08:49:48
39.971274,116.300047,0,484,39943.367974537,2009-05-10,08:49:53
39.97131,116.300055,0,482,39943.3680324074,2009-05-10,08:49:58
39.971346,116.300019,0,484,39943.3680902778,2009-05-10,08:50:03
39.971394,116.300013,0,477,39943.3681481481,2009-05-10,08:50:08
39.971438,116.300023,0,473,39943.3682060185,2009-05-10,08:50:13
39.971489,116.300031,0,465,39943.3682638889,2009-05-10,08:50:18
39.971562,116.300092,0,458,39943.3683217593,2009-05-10,08:50:23
39.97164,116.300154,0,450,39943.3683796296,2009-05-10,08:50:28
39.971696,116.300118,0,440,39943.3684375,2009-05-10,08:50:33
39.971769,116.300173,0,428,39943.3684953704,2009-05-10,08:50:38
39.971863,116.300192,0,414,39943.3685532407,2009-05-10,08:50:43
39.971907,116.300183,0,407,39943.3686111111,2009-05-10,08:50:48
39.971957,116.300178,0,398,39943.3686689815,2009-05-10,08:50:53
39.972025,116.300194,0,389,39943.3687268518,2009-05-10,08:50:58
39.972115,116.300277,0,384,39943.3687847222,2009-05-10,08:51:03
39.972166,116.300251,0,367,39943.3688425926,2009-05-10,08:51:08
39.972244,116.30028,0,355,39943.368900463,2009-05-10,08:51:13
39.972361,116.30049,0,358,39943.3689583333,2009-05-10,08:51:18
39.972453,116.300493,0,308,39943.3690162037,2009-05-10,08:51:23
39.972523,116.300494,0,272,39943.3690740741,2009-05-10,08:51:28
39.972541,116.300449,0,274,39943.3691319444,2009-05-10,08:51:33
39.972562,116.300417,0,276,39943.3691898148,2009-05-10,08:51:38
39.972585,116.300379,0,283,39943.3692476852,2009-05-10,08:51:43
39.972621,116.300343,0,278,39943.3693055556,2009-05-10,08:51:48
39.972658,116.300332,0,274,39943.3693634259,2009-05-10,08:51:53
39.972684,116.300288,0,276,39943.3694212963,2009-05-10,08:51:58
39.972718,116.300255,0,276,39943.3694791667,2009-05-10,08:52:03
39.972759,116.300228,0,270,39943.369537037,2009-05-10,08:52:08
39.972793,116.300199,0,270,39943.3695949074,2009-05-10,08:52:13
39.972863,116.300211,0,260,39943.3696527778,2009-05-10,08:52:18
39.972932,116.300242,0,250,39943.3697106481,2009-05-10,08:52:23
39.972975,116.300217,0,250,39943.3697685185,2009-05-10,08:52:28
39.973024,116.300204,0,245,39943.3698263889,2009-05-10,08:52:33
39.973033,116.300149,0,244,39943.3698842593,2009-05-10,08:52:38
39.97307,116.300104,0,241,39943.3699421296,2009-05-10,08:52:43
39.973092,116.30007,0,237,39943.37,2009-05-10,08:52:48
39.973114,116.300026,0,237,39943.3700578704,2009-05-10,08:52:53
39.973133,116.299972,0,239,39943.3701157407,2009-05-10,08:52:58
39.973158,116.299821,0,234,39943.3701736111,2009-05-10,08:53:03
39.973203,116.299751,0,226,39943.3702314815,2009-05-10,08:53:08
39.973235,116.299806,0,249,39943.3702893518,2009-05-10,08:53:13
39.973272,116.29987,0,272,39943.3703472222,2009-05-10,08:53:18
39.973307,116.299847,0,277,39943.3704050926,2009-05-10,08:53:23
39.973335,116.299809,0,280,39943.370462963,2009-05-10,08:53:28
39.973362,116.29977,0,283,39943.3705208333,2009-05-10,08:53:33
39.973385,116.299738,0,287,39943.3705787037,2009-05-10,08:53:38
39.973385,116.299738,0,287,39943.3706134259,2009-05-10,08:53:41
39.973389,116.299734,0,306,39943.3706365741,2009-05-10,08:53:43
39.973406,116.299727,0,320,39943.3706944444,2009-05-10,08:53:48
39.97349,116.299778,0,339,39943.3707523148,2009-05-10,08:53:53
39.973566,116.299826,0,356,39943.3708101852,2009-05-10,08:53:58
39.973619,116.299864,0,365,39943.3708680556,2009-05-10,08:54:03
39.973676,116.299853,0,380,39943.3709259259,2009-05-10,08:54:08
39.973717,116.299813,0,385,39943.3709837963,2009-05-10,08:54:13
39.973714,116.299808,0,387,39943.3710416667,2009-05-10,08:54:18
39.973714,116.299808,0,387,39943.3710763889,2009-05-10,08:54:21
39.97372,116.299809,0,388,39943.371099537,2009-05-10,08:54:23
39.97373,116.299808,0,389,39943.3711574074,2009-05-10,08:54:28
39.973732,116.299804,0,389,39943.3712152778,2009-05-10,08:54:33
39.97374,116.299806,0,389,39943.3712731482,2009-05-10,08:54:38
39.97374,116.299806,0,389,39943.3713078704,2009-05-10,08:54:41
39.973746,116.299809,0,389,39943.3713310185,2009-05-10,08:54:43
39.973762,116.29981,0,390,39943.3713888889,2009-05-10,08:54:48
39.973774,116.29981,0,391,39943.3714467593,2009-05-10,08:54:53
39.97378,116.299806,0,392,39943.3715046296,2009-05-10,08:54:58
39.973779,116.299805,0,392,39943.3715625,2009-05-10,08:55:03
39.973783,116.299805,0,392,39943.3716203704,2009-05-10,08:55:08
39.973781,116.299804,0,392,39943.3716782407,2009-05-10,08:55:13
39.973778,116.299805,0,392,39943.3717361111,2009-05-10,08:55:18
39.973779,116.299804,0,392,39943.3717939815,2009-05-10,08:55:23
39.97378,116.299805,0,392,39943.3718518519,2009-05-10,08:55:28
39.97378,116.299805,0,392,39943.3718865741,2009-05-10,08:55:31
39.973781,116.299806,0,392,39943.3719097222,2009-05-10,08:55:33
39.973803,116.29981,0,392,39943.3719675926,2009-05-10,08:55:38
39.973883,116.299859,0,391,39943.372025463,2009-05-10,08:55:43
39.973941,116.299899,0,390,39943.3720833333,2009-05-10,08:55:48
39.974013,116.299961,0,384,39943.3721412037,2009-05-10,08:55:53
39.974091,116.30005,0,374,39943.3721990741,2009-05-10,08:55:58
39.974136,116.300066,0,374,39943.3722569444,2009-05-10,08:56:03
39.974189,116.300085,0,373,39943.3723148148,2009-05-10,08:56:08
39.974286,116.300211,0,362,39943.3723726852,2009-05-10,08:56:13
39.974358,116.300235,0,351,39943.3724305556,2009-05-10,08:56:18
39.974418,116.300257,0,338,39943.3724884259,2009-05-10,08:56:23
39.974446,116.300309,0,316,39943.3725462963,2009-05-10,08:56:28
39.97446,116.300368,0,303,39943.3726041667,2009-05-10,08:56:33
39.974485,116.300454,0,295,39943.372662037,2009-05-10,08:56:38
39.974499,116.300491,0,293,39943.3727199074,2009-05-10,08:56:43
39.974514,116.300509,0,293,39943.3727777778,2009-05-10,08:56:48
39.974525,116.300519,0,293,39943.3728356481,2009-05-10,08:56:53
39.974559,116.300519,0,293,39943.3728935185,2009-05-10,08:56:58
39.974584,116.300532,0,293,39943.3729513889,2009-05-10,08:57:03
39.974601,116.300575,0,293,39943.3730092593,2009-05-10,08:57:08
39.974605,116.300624,0,293,39943.3730671296,2009-05-10,08:57:13
39.974603,116.300666,0,293,39943.373125,2009-05-10,08:57:18
39.974627,116.300668,0,293,39943.3731828704,2009-05-10,08:57:23
39.974679,116.300665,0,293,39943.3732407407,2009-05-10,08:57:28
39.974459,116.300481,0,293,39943.3734143519,2009-05-10,08:57:43
39.97442,116.300471,0,293,39943.3734722222,2009-05-10,08:57:48
39.974418,116.30047,0,293,39943.3735300926,2009-05-10,08:57:53
39.974418,116.30047,0,293,39943.3735648148,2009-05-10,08:57:56
39.974412,116.30047,0,293,39943.373587963,2009-05-10,08:57:58
39.974366,116.300523,0,293,39943.3736458333,2009-05-10,08:58:03
39.97427,116.300609,0,293,39943.3737037037,2009-05-10,08:58:08
39.974234,116.300645,0,293,39943.3737615741,2009-05-10,08:58:13
39.974197,116.300715,0,293,39943.3738194444,2009-05-10,08:58:18
39.974398,116.300459,0,294,39943.3740509259,2009-05-10,08:58:38
39.97434,116.300295,0,294,39943.3741087963,2009-05-10,08:58:43
39.97437,116.300351,0,294,39943.3741666667,2009-05-10,08:58:48
39.974629,116.300562,0,272,39943.375787037,2009-05-10,09:01:08
39.974642,116.300606,0,172,39943.3758449074,2009-05-10,09:01:13
39.974735,116.300488,0,174,39943.3759027778,2009-05-10,09:01:18
39.974779,116.300432,0,187,39943.3759606481,2009-05-10,09:01:23
39.974779,116.300432,0,187,39943.3759953704,2009-05-10,09:01:26
39.974786,116.300427,0,182,39943.3760185185,2009-05-10,09:01:28
39.974817,116.300423,0,177,39943.3760763889,2009-05-10,09:01:33
39.974846,116.300434,0,172,39943.3761342593,2009-05-10,09:01:38
39.974872,116.300449,0,171,39943.3761921296,2009-05-10,09:01:43
39.97491,116.300447,0,171,39943.37625,2009-05-10,09:01:48
39.974943,116.300434,0,172,39943.3763078704,2009-05-10,09:01:53
39.974965,116.300432,0,173,39943.3763657407,2009-05-10,09:01:58
39.974921,116.300401,0,183,39943.3764236111,2009-05-10,09:02:03
39.974949,116.300339,0,186,39943.3764814815,2009-05-10,09:02:08
39.974959,116.300318,0,190,39943.3765393518,2009-05-10,09:02:13
39.974974,116.30029,0,190,39943.3765972222,2009-05-10,09:02:18
39.97502,116.300281,0,180,39943.3766550926,2009-05-10,09:02:23
39.975078,116.30028,0,173,39943.376712963,2009-05-10,09:02:28
39.975137,116.300276,0,163,39943.3767708333,2009-05-10,09:02:33
39.975174,116.300254,0,155,39943.3768287037,2009-05-10,09:02:38
39.975217,116.300242,0,147,39943.3768865741,2009-05-10,09:02:43
39.97527,116.300214,0,140,39943.3769444444,2009-05-10,09:02:48
39.975314,116.300209,0,130,39943.3770023148,2009-05-10,09:02:53
39.975361,116.300196,0,127,39943.3770601852,2009-05-10,09:02:58
39.975434,116.30019,0,109,39943.3771180556,2009-05-10,09:03:03
39.9755,116.300162,0,96,39943.3771759259,2009-05-10,09:03:08
39.975542,116.300176,0,97,39943.3772337963,2009-05-10,09:03:13
39.975552,116.300204,0,124,39943.3772916667,2009-05-10,09:03:18
39.97553,116.300255,0,189,39943.377349537,2009-05-10,09:03:23
39.975563,116.300261,0,202,39943.3774074074,2009-05-10,09:03:28
39.975583,116.300258,0,216,39943.3774652778,2009-05-10,09:03:33
39.975628,116.300219,0,236,39943.3775231481,2009-05-10,09:03:38
39.975651,116.300221,0,246,39943.3775810185,2009-05-10,09:03:43
39.97567,116.300225,0,248,39943.3776388889,2009-05-10,09:03:48
39.975776,116.300161,0,250,39943.3776967593,2009-05-10,09:03:53
39.975846,116.300119,0,251,39943.3777546296,2009-05-10,09:03:58
39.975872,116.300094,0,253,39943.3778125,2009-05-10,09:04:03
39.975883,116.300078,0,254,39943.3778703704,2009-05-10,09:04:08
39.975933,116.300085,0,260,39943.3779282407,2009-05-10,09:04:13
39.975988,116.30014,0,260,39943.3779861111,2009-05-10,09:04:18
39.976094,116.300128,0,272,39943.3780439815,2009-05-10,09:04:23
39.97614,116.300108,0,271,39943.3781018518,2009-05-10,09:04:28
39.976185,116.300025,0,267,39943.3781597222,2009-05-10,09:04:33
39.976256,116.29989,0,260,39943.3782175926,2009-05-10,09:04:38
39.976324,116.299769,0,261,39943.378275463,2009-05-10,09:04:43
39.976345,116.299774,0,296,39943.3783333333,2009-05-10,09:04:48
39.976366,116.299751,0,304,39943.3783912037,2009-05-10,09:04:53
39.97639,116.299724,0,310,39943.3784490741,2009-05-10,09:04:58
39.976433,116.299691,0,320,39943.3785069444,2009-05-10,09:05:03
39.97646,116.299691,0,328,39943.3785648148,2009-05-10,09:05:08
39.976487,116.299675,0,334,39943.3786226852,2009-05-10,09:05:13
39.976499,116.299661,0,347,39943.3786805556,2009-05-10,09:05:18
39.976516,116.299644,0,363,39943.3787384259,2009-05-10,09:05:23
39.976531,116.299609,0,370,39943.3787962963,2009-05-10,09:05:28
39.976552,116.299617,0,383,39943.3788541667,2009-05-10,09:05:33
39.976577,116.299625,0,400,39943.378912037,2009-05-10,09:05:38
39.976589,116.299619,0,410,39943.3789699074,2009-05-10,09:05:43
39.976623,116.299653,0,428,39943.3790277778,2009-05-10,09:05:48
39.976746,116.299739,0,427,39943.3790856482,2009-05-10,09:05:53
39.976763,116.299842,0,429,39943.3791435185,2009-05-10,09:05:58
39.976772,116.299822,0,430,39943.3792013889,2009-05-10,09:06:03
39.97681,116.299791,0,432,39943.3792592593,2009-05-10,09:06:08
39.976881,116.299769,0,431,39943.3793171296,2009-05-10,09:06:13
39.977002,116.299792,0,422,39943.379375,2009-05-10,09:06:18
39.977139,116.29984,0,412,39943.3794328704,2009-05-10,09:06:23
39.977281,116.299885,0,400,39943.3794907407,2009-05-10,09:06:28
39.977368,116.299903,0,397,39943.3795486111,2009-05-10,09:06:33
39.977433,116.299927,0,390,39943.3796064815,2009-05-10,09:06:38
39.977495,116.299935,0,385,39943.3796643519,2009-05-10,09:06:43
39.97758,116.300001,0,361,39943.3797222222,2009-05-10,09:06:48
39.977631,116.300036,0,345,39943.3797800926,2009-05-10,09:06:53
39.977676,116.300003,0,334,39943.379837963,2009-05-10,09:06:58
39.977736,116.300011,0,309,39943.3798958333,2009-05-10,09:07:03
39.977803,116.300035,0,290,39943.3799537037,2009-05-10,09:07:08
39.977872,116.300068,0,260,39943.3800115741,2009-05-10,09:07:13
39.977923,116.300058,0,256,39943.3800694444,2009-05-10,09:07:18
39.977976,116.300051,0,253,39943.3801273148,2009-05-10,09:07:23
39.978025,116.300046,0,250,39943.3801851852,2009-05-10,09:07:28
39.97807,116.300058,0,247,39943.3802430556,2009-05-10,09:07:33
39.978127,116.300058,0,245,39943.3803009259,2009-05-10,09:07:38
39.978146,116.299949,0,247,39943.3803587963,2009-05-10,09:07:43
39.978186,116.299822,0,249,39943.3804166667,2009-05-10,09:07:48
39.978196,116.299645,0,255,39943.380474537,2009-05-10,09:07:53
39.978231,116.299573,0,258,39943.3805324074,2009-05-10,09:07:58
39.978303,116.299555,0,261,39943.3805902778,2009-05-10,09:08:03
39.978327,116.299567,0,265,39943.3806481481,2009-05-10,09:08:08
39.978379,116.29959,0,270,39943.3807060185,2009-05-10,09:08:13
39.978429,116.299615,0,274,39943.3807638889,2009-05-10,09:08:18
39.978507,116.299743,0,280,39943.3808217593,2009-05-10,09:08:23
39.97856,116.299793,0,283,39943.3808796296,2009-05-10,09:08:28
39.978625,116.299853,0,278,39943.3809375,2009-05-10,09:08:33
39.978674,116.299953,0,272,39943.3809953704,2009-05-10,09:08:38
39.978729,116.299915,0,266,39943.3810532407,2009-05-10,09:08:43
39.978784,116.299963,0,259,39943.3811111111,2009-05-10,09:08:48
39.978839,116.300016,0,242,39943.3811689815,2009-05-10,09:08:53
39.97891,116.300047,0,212,39943.3812268519,2009-05-10,09:08:58
39.978955,116.300038,0,196,39943.3812847222,2009-05-10,09:09:03
39.97901,116.300019,0,185,39943.3813425926,2009-05-10,09:09:08
39.97906,116.300032,0,178,39943.381400463,2009-05-10,09:09:13
39.979124,116.300026,0,170,39943.3814583333,2009-05-10,09:09:18
39.979174,116.300016,0,163,39943.3815162037,2009-05-10,09:09:23
39.979208,116.300052,0,158,39943.3815740741,2009-05-10,09:09:28
39.979272,116.300036,0,157,39943.3816319444,2009-05-10,09:09:33
39.979319,116.300009,0,156,39943.3816898148,2009-05-10,09:09:38
39.979361,116.299983,0,155,39943.3817476852,2009-05-10,09:09:43
39.979395,116.299973,0,156,39943.3818055556,2009-05-10,09:09:48
39.97945,116.299959,0,155,39943.3818634259,2009-05-10,09:09:53
39.979496,116.299952,0,156,39943.3819212963,2009-05-10,09:09:58
39.979546,116.29994,0,155,39943.3819791667,2009-05-10,09:10:03
39.979578,116.299936,0,155,39943.382037037,2009-05-10,09:10:08
39.979621,116.299934,0,151,39943.3820949074,2009-05-10,09:10:13
39.97966,116.29993,0,147,39943.3821527778,2009-05-10,09:10:18
39.979658,116.299952,0,152,39943.3822106481,2009-05-10,09:10:23
39.979719,116.30012,0,150,39943.3822685185,2009-05-10,09:10:28
39.979744,116.300193,0,149,39943.3823263889,2009-05-10,09:10:33
39.979711,116.300247,0,148,39943.3823842593,2009-05-10,09:10:38
39.979675,116.300287,0,149,39943.3824421296,2009-05-10,09:10:43
39.97961,116.300311,0,158,39943.3825,2009-05-10,09:10:48
39.979578,116.300336,0,158,39943.3825578704,2009-05-10,09:10:53
39.979542,116.300404,0,159,39943.3826157407,2009-05-10,09:10:58
39.979539,116.300448,0,158,39943.3826736111,2009-05-10,09:11:03
39.97946,116.300481,0,155,39943.3827314815,2009-05-10,09:11:08
39.979388,116.300524,0,154,39943.3827893519,2009-05-10,09:11:13
39.979315,116.30057,0,152,39943.3828472222,2009-05-10,09:11:18
39.97926,116.300617,0,153,39943.3829050926,2009-05-10,09:11:23
39.979229,116.300655,0,155,39943.382962963,2009-05-10,09:11:28
39.979168,116.30071,0,163,39943.3830208333,2009-05-10,09:11:33
39.979415,116.300724,0,138,39943.3830787037,2009-05-10,09:11:38
39.979482,116.300823,0,131,39943.3831365741,2009-05-10,09:11:43
39.979553,116.300894,0,124,39943.3831944444,2009-05-10,09:11:48
39.979564,116.300968,0,120,39943.3832523148,2009-05-10,09:11:53
39.97965,116.301049,0,119,39943.3833101852,2009-05-10,09:11:58
39.979651,116.301115,0,117,39943.3833680556,2009-05-10,09:12:03
39.979714,116.301187,0,111,39943.3834259259,2009-05-10,09:12:08
39.97974,116.301253,0,112,39943.3834837963,2009-05-10,09:12:13
39.979778,116.301324,0,116,39943.3835416667,2009-05-10,09:12:18
39.979856,116.301397,0,103,39943.383599537,2009-05-10,09:12:23
39.979868,116.301467,0,92,39943.3836574074,2009-05-10,09:12:28
39.979834,116.301531,0,82,39943.3837152778,2009-05-10,09:12:33
39.979815,116.301613,0,74,39943.3837731481,2009-05-10,09:12:38
39.979797,116.301655,0,65,39943.3838310185,2009-05-10,09:12:43
39.979795,116.301705,0,63,39943.3838888889,2009-05-10,09:12:48
39.9798,116.30176,0,60,39943.3839467593,2009-05-10,09:12:53
39.979804,116.301809,0,56,39943.3840046296,2009-05-10,09:12:58
39.979803,116.30185,0,52,39943.3840625,2009-05-10,09:13:03
39.979794,116.301894,0,48,39943.3841203704,2009-05-10,09:13:08
39.97987,116.301945,0,48,39943.3841782407,2009-05-10,09:13:13
39.979889,116.301976,0,42,39943.3842361111,2009-05-10,09:13:18
39.979931,116.302052,0,37,39943.3842939815,2009-05-10,09:13:23
39.980032,116.30212,0,29,39943.3843518518,2009-05-10,09:13:28
39.980041,116.302156,0,20,39943.3844097222,2009-05-10,09:13:33
39.979987,116.302206,0,13,39943.3844675926,2009-05-10,09:13:38
39.979977,116.302257,0,10,39943.384525463,2009-05-10,09:13:43
39.979949,116.302314,0,3,39943.3845833333,2009-05-10,09:13:48
39.97991,116.302342,0,1,39943.3846412037,2009-05-10,09:13:53
39.979888,116.302371,0,-2,39943.3846990741,2009-05-10,09:13:58
39.979865,116.302394,0,0,39943.3847569444,2009-05-10,09:14:03
39.979804,116.302464,0,1,39943.3848148148,2009-05-10,09:14:08
39.979768,116.302476,0,2,39943.3848726852,2009-05-10,09:14:13
39.979734,116.302514,0,6,39943.3849305556,2009-05-10,09:14:18
39.979598,116.302622,0,14,39943.3849884259,2009-05-10,09:14:23
39.979577,116.302694,0,35,39943.3850462963,2009-05-10,09:14:28
39.979564,116.302755,0,37,39943.3851041667,2009-05-10,09:14:33
39.979589,116.302828,0,34,39943.385162037,2009-05-10,09:14:38
39.979581,116.30292,0,41,39943.3852199074,2009-05-10,09:14:43
39.979492,116.302983,0,59,39943.3852777778,2009-05-10,09:14:48
39.979471,116.303079,0,57,39943.3853356481,2009-05-10,09:14:53
39.979409,116.303149,0,64,39943.3853935185,2009-05-10,09:14:58
39.979436,116.303183,0,53,39943.3854513889,2009-05-10,09:15:03
39.979484,116.303247,0,59,39943.3855092593,2009-05-10,09:15:08
39.979487,116.303266,0,58,39943.3855671296,2009-05-10,09:15:13
39.979511,116.30328,0,58,39943.385625,2009-05-10,09:15:18
39.9795,116.303339,0,61,39943.3856828704,2009-05-10,09:15:23
39.979503,116.30339,0,60,39943.3857407407,2009-05-10,09:15:28
39.979601,116.303311,0,65,39943.3857986111,2009-05-10,09:15:33
39.979615,116.303234,0,67,39943.3858564815,2009-05-10,09:15:38
39.97965,116.303131,0,69,39943.3859143518,2009-05-10,09:15:43
39.979676,116.303118,0,73,39943.3859722222,2009-05-10,09:15:48
39.979708,116.303087,0,72,39943.3860300926,2009-05-10,09:15:53
39.979741,116.303075,0,72,39943.386087963,2009-05-10,09:15:58
39.979763,116.303053,0,72,39943.3861458333,2009-05-10,09:16:03
39.979812,116.303014,0,71,39943.3862037037,2009-05-10,09:16:08
39.979869,116.302986,0,70,39943.3862615741,2009-05-10,09:16:13
39.979937,116.3029,0,70,39943.3863194444,2009-05-10,09:16:18
39.980013,116.302901,0,71,39943.3863773148,2009-05-10,09:16:23
39.980014,116.302965,0,75,39943.3864351852,2009-05-10,09:16:28
39.980018,116.30315,0,77,39943.3864930556,2009-05-10,09:16:33
39.979996,116.303565,0,78,39943.3865509259,2009-05-10,09:16:38
39.979788,116.304,0,75,39943.3866087963,2009-05-10,09:16:43
39.979795,116.304218,0,76,39943.3866666667,2009-05-10,09:16:48
39.979758,116.30435,0,76,39943.386724537,2009-05-10,09:16:53
39.979734,116.304478,0,75,39943.3867824074,2009-05-10,09:16:58
39.979713,116.304543,0,72,39943.3868402778,2009-05-10,09:17:03
39.979689,116.304587,0,70,39943.3868981482,2009-05-10,09:17:08
39.979669,116.304633,0,68,39943.3869560185,2009-05-10,09:17:13
39.979638,116.30466,0,67,39943.3870138889,2009-05-10,09:17:18
39.979566,116.304677,0,64,39943.3870717593,2009-05-10,09:17:23
39.979498,116.304698,0,64,39943.3871296296,2009-05-10,09:17:28
39.979434,116.304697,0,63,39943.3871875,2009-05-10,09:17:33
39.979373,116.304719,0,65,39943.3872453704,2009-05-10,09:17:38
39.979315,116.304762,0,70,39943.3873032407,2009-05-10,09:17:43
39.979245,116.304759,0,72,39943.3873611111,2009-05-10,09:17:48
39.979202,116.304753,0,73,39943.3874189815,2009-05-10,09:17:53
39.979202,116.304753,0,73,39943.3874537037,2009-05-10,09:17:56
39.979194,116.304755,0,73,39943.3874768519,2009-05-10,09:17:58
39.979131,116.304766,0,77,39943.3875347222,2009-05-10,09:18:03
39.979162,116.304782,0,78,39943.3875925926,2009-05-10,09:18:08
39.97915,116.304771,0,80,39943.387650463,2009-05-10,09:18:13
39.979113,116.304795,0,81,39943.3877083333,2009-05-10,09:18:18
39.979084,116.304804,0,81,39943.3877662037,2009-05-10,09:18:23
39.979054,116.304844,0,85,39943.3878240741,2009-05-10,09:18:28
39.97903,116.304845,0,91,39943.3878819444,2009-05-10,09:18:33
39.979009,116.304879,0,91,39943.3879398148,2009-05-10,09:18:38
39.979022,116.304965,0,90,39943.3879976852,2009-05-10,09:18:43
39.979032,116.305015,0,89,39943.3880555556,2009-05-10,09:18:48
39.979033,116.305125,0,97,39943.3881134259,2009-05-10,09:18:53
39.979014,116.305242,0,101,39943.3881712963,2009-05-10,09:18:58
39.979043,116.305302,0,101,39943.3882291667,2009-05-10,09:19:03
39.979055,116.305391,0,102,39943.388287037,2009-05-10,09:19:08
39.979036,116.305453,0,96,39943.3883449074,2009-05-10,09:19:13
39.979033,116.305502,0,91,39943.3884027778,2009-05-10,09:19:18
39.979042,116.305575,0,84,39943.3884606481,2009-05-10,09:19:23
39.979038,116.30564,0,82,39943.3885185185,2009-05-10,09:19:28
39.979073,116.305714,0,79,39943.3885763889,2009-05-10,09:19:33
39.979126,116.305768,0,80,39943.3886342593,2009-05-10,09:19:38
39.979144,116.305853,0,77,39943.3886921296,2009-05-10,09:19:43
39.979194,116.305876,0,75,39943.38875,2009-05-10,09:19:48
39.979249,116.305925,0,76,39943.3888078704,2009-05-10,09:19:53
39.979302,116.305997,0,71,39943.3888657407,2009-05-10,09:19:58
39.97934,116.306113,0,76,39943.3889236111,2009-05-10,09:20:03
39.979345,116.306184,0,79,39943.3889814815,2009-05-10,09:20:08
39.979308,116.306275,0,86,39943.3890393519,2009-05-10,09:20:13
39.979285,116.306314,0,92,39943.3890972222,2009-05-10,09:20:18
39.979221,116.306345,0,98,39943.3891550926,2009-05-10,09:20:23
39.979157,116.306434,0,105,39943.389212963,2009-05-10,09:20:28
39.979155,116.306538,0,108,39943.3892708333,2009-05-10,09:20:33
39.979125,116.306583,0,114,39943.3893287037,2009-05-10,09:20:38
39.979112,116.306646,0,118,39943.3893865741,2009-05-10,09:20:43
39.979099,116.3067,0,120,39943.3894444444,2009-05-10,09:20:48
39.979095,116.306752,0,122,39943.3895023148,2009-05-10,09:20:53
39.979131,116.30687,0,119,39943.3895601852,2009-05-10,09:20:58
39.979131,116.306969,0,114,39943.3896180556,2009-05-10,09:21:03
39.979148,116.307058,0,111,39943.3896759259,2009-05-10,09:21:08
39.979162,116.307083,0,111,39943.3897337963,2009-05-10,09:21:13
39.979172,116.307114,0,113,39943.3897916667,2009-05-10,09:21:18
39.979187,116.30712,0,114,39943.389849537,2009-05-10,09:21:23
39.97919,116.307123,0,113,39943.3899074074,2009-05-10,09:21:28
39.97919,116.307123,0,113,39943.3899421296,2009-05-10,09:21:31
39.979187,116.307121,0,113,39943.3899652778,2009-05-10,09:21:33
39.979178,116.307129,0,112,39943.3900231481,2009-05-10,09:21:38
39.979164,116.307279,0,112,39943.3900810185,2009-05-10,09:21:43
39.979212,116.307502,0,112,39943.3901388889,2009-05-10,09:21:48
39.979346,116.307536,0,110,39943.3901967593,2009-05-10,09:21:53
39.979409,116.307553,0,110,39943.3902546296,2009-05-10,09:21:58
39.979468,116.307597,0,106,39943.3903125,2009-05-10,09:22:03
39.979548,116.307582,0,105,39943.3903703704,2009-05-10,09:22:08
39.979594,116.307591,0,103,39943.3904282407,2009-05-10,09:22:13
39.979646,116.307586,0,90,39943.3904861111,2009-05-10,09:22:18
39.97964,116.307577,0,92,39943.3905439815,2009-05-10,09:22:23
39.979672,116.307581,0,87,39943.3906018519,2009-05-10,09:22:28
39.979688,116.307592,0,83,39943.3906597222,2009-05-10,09:22:33
39.979708,116.307614,0,80,39943.3907175926,2009-05-10,09:22:38
39.979825,116.30756,0,88,39943.390775463,2009-05-10,09:22:43
39.98004,116.307382,0,111,39943.3908333333,2009-05-10,09:22:48
39.980148,116.307378,0,121,39943.3908912037,2009-05-10,09:22:53
39.980182,116.307375,0,130,39943.3909490741,2009-05-10,09:22:58
39.980195,116.307382,0,134,39943.3910069444,2009-05-10,09:23:03
39.980209,116.307421,0,132,39943.3910648148,2009-05-10,09:23:08
39.980199,116.307425,0,131,39943.3911226852,2009-05-10,09:23:13
39.980181,116.307422,0,129,39943.3911805556,2009-05-10,09:23:18
39.980104,116.307416,0,128,39943.3912384259,2009-05-10,09:23:23
39.980061,116.307443,0,127,39943.3912962963,2009-05-10,09:23:28
39.98003,116.307478,0,127,39943.3913541667,2009-05-10,09:23:33
39.980013,116.307514,0,127,39943.391412037,2009-05-10,09:23:38
39.979997,116.307554,0,126,39943.3914699074,2009-05-10,09:23:43
39.979997,116.307554,0,126,39943.3915046296,2009-05-10,09:23:46
39.980001,116.307547,0,126,39943.3915277778,2009-05-10,09:23:48
39.979999,116.307531,0,126,39943.3915856481,2009-05-10,09:23:53
39.980003,116.307532,0,125,39943.3916435185,2009-05-10,09:23:58
39.980005,116.307536,0,125,39943.3917013889,2009-05-10,09:24:03
39.980005,116.307536,0,125,39943.3917361111,2009-05-10,09:24:06
39.980006,116.307544,0,125,39943.3917592593,2009-05-10,09:24:08
39.980008,116.307558,0,125,39943.3918171296,2009-05-10,09:24:13
39.980008,116.307558,0,125,39943.3918518518,2009-05-10,09:24:16
39.980005,116.307561,0,125,39943.391875,2009-05-10,09:24:18
39.979979,116.307682,0,125,39943.3919328704,2009-05-10,09:24:23
39.979893,116.308016,0,126,39943.3919907407,2009-05-10,09:24:28
39.979846,116.308226,0,126,39943.3920486111,2009-05-10,09:24:33
39.979831,116.30828,0,126,39943.3921064815,2009-05-10,09:24:38
39.979799,116.308374,0,126,39943.3921643518,2009-05-10,09:24:43
39.979792,116.308522,0,126,39943.3922222222,2009-05-10,09:24:48
39.979618,116.308778,0,132,39943.392974537,2009-05-10,09:25:53
39.979591,116.308763,0,130,39943.3930324074,2009-05-10,09:25:58
39.979586,116.308748,0,130,39943.3930902778,2009-05-10,09:26:03
39.979611,116.308688,0,130,39943.3931481481,2009-05-10,09:26:08
39.979634,116.308618,0,130,39943.3932060185,2009-05-10,09:26:13
39.979989,116.30833,0,158,39943.3932638889,2009-05-10,09:26:18
39.980237,116.308246,0,163,39943.3933217593,2009-05-10,09:26:23
39.980489,116.308283,0,164,39943.3933796296,2009-05-10,09:26:28
39.980563,116.308321,0,163,39943.3934375,2009-05-10,09:26:33
39.980484,116.308331,0,148,39943.3934953704,2009-05-10,09:26:38
39.980585,116.308417,0,129,39943.3935532407,2009-05-10,09:26:43
39.980603,116.308439,0,127,39943.3936111111,2009-05-10,09:26:48
39.980609,116.308463,0,126,39943.3936689815,2009-05-10,09:26:53
39.980557,116.308497,0,126,39943.3937268518,2009-05-10,09:26:58
39.980857,116.308618,0,123,39943.3948263889,2009-05-10,09:28:33
39.98041,116.309005,0,123,39943.3948842593,2009-05-10,09:28:38
39.980409,116.309113,0,124,39943.3949421296,2009-05-10,09:28:43
39.980252,116.30909,0,124,39943.395,2009-05-10,09:28:48
39.98017,116.309073,0,124,39943.3950578704,2009-05-10,09:28:53
39.98009,116.30906,0,124,39943.3951157407,2009-05-10,09:28:58
39.979591,116.308746,0,190,39943.3961574074,2009-05-10,09:30:28
39.979608,116.308743,0,191,39943.3962152778,2009-05-10,09:30:33
39.979811,116.308816,0,182,39943.3962731481,2009-05-10,09:30:38
39.980048,116.308706,0,195,39943.3963310185,2009-05-10,09:30:43
39.980261,116.308524,0,208,39943.3963888889,2009-05-10,09:30:48
39.980377,116.308474,0,203,39943.3964467593,2009-05-10,09:30:53
39.980475,116.308468,0,199,39943.3965046296,2009-05-10,09:30:58
39.980541,116.308463,0,194,39943.3965625,2009-05-10,09:31:03
39.980561,116.308467,0,187,39943.3966203704,2009-05-10,09:31:08
39.980648,116.308476,0,115,39943.397662037,2009-05-10,09:32:38
39.980627,116.30855,0,117,39943.3977199074,2009-05-10,09:32:43
39.980308,116.308481,0,141,39943.3977777778,2009-05-10,09:32:48
39.980178,116.308364,0,211,39943.3978356481,2009-05-10,09:32:53
39.980088,116.308335,0,255,39943.3978935185,2009-05-10,09:32:58
39.980031,116.308326,0,183,39943.3979513889,2009-05-10,09:33:03
39.979998,116.308317,0,190,39943.3980092593,2009-05-10,09:33:08
39.979971,116.30839,0,190,39943.3980671296,2009-05-10,09:33:13
39.979914,116.308364,0,191,39943.398125,2009-05-10,09:33:18
39.97991,116.308316,0,192,39943.3981828704,2009-05-10,09:33:23
39.979872,116.30829,0,192,39943.3982407407,2009-05-10,09:33:28
39.979874,116.308251,0,193,39943.3982986111,2009-05-10,09:33:33
39.979876,116.30824,0,193,39943.3983564815,2009-05-10,09:33:38
39.979869,116.308229,0,193,39943.3984143519,2009-05-10,09:33:43
39.97983,116.308196,0,195,39943.3984722222,2009-05-10,09:33:48
39.979813,116.308169,0,195,39943.3985300926,2009-05-10,09:33:53
39.979815,116.308158,0,195,39943.398587963,2009-05-10,09:33:58
39.979847,116.308175,0,195,39943.3986458333,2009-05-10,09:34:03
39.979962,116.308141,0,196,39943.3987037037,2009-05-10,09:34:08
39.98007,116.308057,0,197,39943.3987615741,2009-05-10,09:34:13
39.980009,116.308053,0,198,39943.3988194444,2009-05-10,09:34:18
39.979999,116.308003,0,201,39943.3988773148,2009-05-10,09:34:23
39.979949,116.308091,0,208,39943.3989351852,2009-05-10,09:34:28
39.980012,116.308042,0,218,39943.3989930556,2009-05-10,09:34:33
39.980015,116.308061,0,221,39943.3990509259,2009-05-10,09:34:38
39.98003,116.308074,0,221,39943.3991087963,2009-05-10,09:34:43
39.980035,116.308089,0,221,39943.3991666667,2009-05-10,09:34:48
39.980106,116.308039,0,218,39943.399224537,2009-05-10,09:34:53
39.980205,116.307918,0,212,39943.3992824074,2009-05-10,09:34:58
39.9803,116.307841,0,210,39943.3993402778,2009-05-10,09:35:03
39.980365,116.307753,0,207,39943.3993981481,2009-05-10,09:35:08
39.980587,116.307498,0,207,39943.3994560185,2009-05-10,09:35:13
39.98077,116.307311,0,204,39943.3995138889,2009-05-10,09:35:18
39.980823,116.307298,0,203,39943.3995717593,2009-05-10,09:35:23
39.980874,116.307288,0,203,39943.3996296296,2009-05-10,09:35:28
39.980895,116.307283,0,205,39943.3996875,2009-05-10,09:35:33
39.98094,116.307289,0,207,39943.3997453704,2009-05-10,09:35:38
39.98094,116.307289,0,207,39943.3997800926,2009-05-10,09:35:41
39.980947,116.307294,0,207,39943.3998032407,2009-05-10,09:35:43
39.981045,116.307352,0,221,39943.3998611111,2009-05-10,09:35:48
39.981097,116.307517,0,210,39943.3999189815,2009-05-10,09:35:53
39.981109,116.307496,0,207,39943.3999768518,2009-05-10,09:35:58
39.981217,116.307691,0,219,39943.4000347222,2009-05-10,09:36:03
39.981228,116.307745,0,219,39943.4000925926,2009-05-10,09:36:08
39.981244,116.307644,0,226,39943.400150463,2009-05-10,09:36:13
39.981244,116.307644,0,226,39943.4001851852,2009-05-10,09:36:16
39.981249,116.307649,0,226,39943.4002083333,2009-05-10,09:36:18
39.981353,116.307589,0,227,39943.4002662037,2009-05-10,09:36:23
39.981337,116.30762,0,231,39943.4003240741,2009-05-10,09:36:28
39.981372,116.307628,0,232,39943.4003819444,2009-05-10,09:36:33
39.981363,116.307602,0,230,39943.4004398148,2009-05-10,09:36:38
39.98134,116.307533,0,227,39943.4004976852,2009-05-10,09:36:43
39.981237,116.307524,0,224,39943.4005555556,2009-05-10,09:36:48
39.981193,116.307535,0,224,39943.4006134259,2009-05-10,09:36:53
39.981162,116.307568,0,224,39943.4006712963,2009-05-10,09:36:58
39.981068,116.307539,0,226,39943.4007291667,2009-05-10,09:37:03
39.981063,116.307588,0,228,39943.400787037,2009-05-10,09:37:08
39.981125,116.307694,0,233,39943.4008449074,2009-05-10,09:37:13
39.981079,116.307767,0,256,39943.4009027778,2009-05-10,09:37:18
39.981146,116.307796,0,264,39943.4009606481,2009-05-10,09:37:23
39.981174,116.307851,0,269,39943.4010185185,2009-05-10,09:37:28
39.981159,116.307924,0,276,39943.4010763889,2009-05-10,09:37:33
39.981146,116.307956,0,283,39943.4011342593,2009-05-10,09:37:38
39.981098,116.308027,0,307,39943.4011921296,2009-05-10,09:37:43
39.98105,116.308057,0,310,39943.40125,2009-05-10,09:37:48
39.980999,116.308093,0,315,39943.4013078704,2009-05-10,09:37:53
39.980973,116.308126,0,324,39943.4013657407,2009-05-10,09:37:58
39.980909,116.308236,0,354,39943.4014236111,2009-05-10,09:38:03
39.980944,116.308428,0,356,39943.4014814815,2009-05-10,09:38:08
39.980931,116.308463,0,360,39943.4015393518,2009-05-10,09:38:13
39.980915,116.308481,0,361,39943.4015972222,2009-05-10,09:38:18
39.980898,116.308479,0,364,39943.4016550926,2009-05-10,09:38:23
39.980872,116.308483,0,368,39943.401712963,2009-05-10,09:38:28
39.980874,116.308491,0,376,39943.4017708333,2009-05-10,09:38:33
39.980874,116.308491,0,376,39943.4018055556,2009-05-10,09:38:36
39.980867,116.308484,0,376,39943.4018287037,2009-05-10,09:38:38
39.980883,116.308482,0,382,39943.4018865741,2009-05-10,09:38:43
39.980958,116.308541,0,392,39943.4019444444,2009-05-10,09:38:48
39.981019,116.308615,0,397,39943.4020023148,2009-05-10,09:38:53
39.981117,116.308708,0,404,39943.4020601852,2009-05-10,09:38:58
39.981248,116.308783,0,412,39943.4021180556,2009-05-10,09:39:03
39.981388,116.308848,0,416,39943.4021759259,2009-05-10,09:39:08
39.981454,116.308868,0,418,39943.4022337963,2009-05-10,09:39:13
39.981542,116.308895,0,423,39943.4022916667,2009-05-10,09:39:18
39.981692,116.308917,0,426,39943.402349537,2009-05-10,09:39:23
39.981801,116.308884,0,429,39943.4024074074,2009-05-10,09:39:28
39.981901,116.30892,0,429,39943.4024652778,2009-05-10,09:39:33
39.982016,116.308958,0,430,39943.4025231482,2009-05-10,09:39:38
39.982101,116.308977,0,428,39943.4025810185,2009-05-10,09:39:43
39.982289,116.309076,0,422,39943.4026388889,2009-05-10,09:39:48
39.982388,116.309133,0,410,39943.4026967593,2009-05-10,09:39:53
39.982518,116.30906,0,385,39943.4027546296,2009-05-10,09:39:58
39.982602,116.309001,0,353,39943.4028125,2009-05-10,09:40:03
39.982675,116.308918,0,338,39943.4028703704,2009-05-10,09:40:08
39.982712,116.30887,0,330,39943.4029282407,2009-05-10,09:40:13
39.982761,116.308831,0,327,39943.4029861111,2009-05-10,09:40:18
39.982783,116.308802,0,328,39943.4030439815,2009-05-10,09:40:23
39.982822,116.308769,0,327,39943.4031018519,2009-05-10,09:40:28
39.982824,116.308758,0,328,39943.4031597222,2009-05-10,09:40:33
39.982826,116.308754,0,329,39943.4032175926,2009-05-10,09:40:38
39.982826,116.308754,0,329,39943.4032523148,2009-05-10,09:40:41
39.982825,116.308761,0,330,39943.403275463,2009-05-10,09:40:43
39.982843,116.308745,0,330,39943.4033333333,2009-05-10,09:40:48
39.982853,116.308726,0,331,39943.4033912037,2009-05-10,09:40:53
39.982145,116.311902,0,1115,39943.4530555556,2009-05-10,10:52:24
39.98147,116.310603,0,1210,39943.4531134259,2009-05-10,10:52:29
39.981463,116.310721,0,1197,39943.4531712963,2009-05-10,10:52:34
39.981418,116.310876,0,1166,39943.4532291667,2009-05-10,10:52:39
39.981427,116.310947,0,1155,39943.453287037,2009-05-10,10:52:44
39.981485,116.310978,0,1156,39943.4533449074,2009-05-10,10:52:49
39.981542,116.311019,0,1154,39943.4534027778,2009-05-10,10:52:54
39.981586,116.311064,0,1151,39943.4534606481,2009-05-10,10:52:59
39.981615,116.311085,0,1150,39943.4535185185,2009-05-10,10:53:04
39.981613,116.311121,0,1147,39943.4535763889,2009-05-10,10:53:09
39.981647,116.311136,0,1144,39943.4536342593,2009-05-10,10:53:14
39.981682,116.311154,0,1143,39943.4536921296,2009-05-10,10:53:19
39.981696,116.311159,0,1141,39943.45375,2009-05-10,10:53:24
39.981687,116.311203,0,1139,39943.4538078704,2009-05-10,10:53:29
39.981685,116.31122,0,1138,39943.4538657407,2009-05-10,10:53:34
39.981681,116.311203,0,1137,39943.4539236111,2009-05-10,10:53:39
39.981662,116.311226,0,1136,39943.4539814815,2009-05-10,10:53:44
39.981729,116.31116,0,1141,39943.4540393518,2009-05-10,10:53:49
39.981838,116.311171,0,1213,39943.4540972222,2009-05-10,10:53:54
39.983201,116.311387,0,1077,39943.4541550926,2009-05-10,10:53:59
39.983086,116.311479,0,1068,39943.454212963,2009-05-10,10:54:04
39.983071,116.311506,0,1067,39943.4542708333,2009-05-10,10:54:09
39.983088,116.311478,0,1065,39943.4543287037,2009-05-10,10:54:14
39.983127,116.311415,0,1064,39943.4543865741,2009-05-10,10:54:19
39.983213,116.31133,0,1063,39943.4544444444,2009-05-10,10:54:24
39.983407,116.311062,0,1066,39943.4545023148,2009-05-10,10:54:29
39.983539,116.310939,0,1067,39943.4545601852,2009-05-10,10:54:34
39.984174,116.310326,0,972,39943.4546180556,2009-05-10,10:54:39
39.984817,116.308606,0,938,39943.4546759259,2009-05-10,10:54:44
39.985037,116.308196,0,938,39943.4547337963,2009-05-10,10:54:49
39.985054,116.307903,0,930,39943.4547916667,2009-05-10,10:54:54
39.98486,116.307701,0,904,39943.454849537,2009-05-10,10:54:59
39.984771,116.307602,0,873,39943.4549074074,2009-05-10,10:55:04
39.984654,116.307587,0,834,39943.4549652778,2009-05-10,10:55:09
39.984654,116.307587,0,834,39943.455,2009-05-10,10:55:12
39.984649,116.307589,0,822,39943.4550231481,2009-05-10,10:55:14
39.984639,116.307582,0,811,39943.4550810185,2009-05-10,10:55:19
39.984644,116.307563,0,809,39943.4551388889,2009-05-10,10:55:24
39.984643,116.307546,0,806,39943.4551967593,2009-05-10,10:55:29
39.984605,116.30753,0,800,39943.4552546296,2009-05-10,10:55:34
39.984601,116.307535,0,800,39943.4553125,2009-05-10,10:55:39
39.984601,116.307535,0,800,39943.4553472222,2009-05-10,10:55:42
39.984601,116.307534,0,800,39943.4553703704,2009-05-10,10:55:44
39.984599,116.307523,0,800,39943.4554282407,2009-05-10,10:55:49
39.984575,116.307481,0,786,39943.4554861111,2009-05-10,10:55:54
39.984533,116.307412,0,773,39943.4555439815,2009-05-10,10:55:59
39.984494,116.307387,0,759,39943.4556018518,2009-05-10,10:56:04
39.98447,116.307372,0,751,39943.4556597222,2009-05-10,10:56:09
39.984448,116.307379,0,747,39943.4557175926,2009-05-10,10:56:14
39.984455,116.307344,0,742,39943.455775463,2009-05-10,10:56:19
39.984445,116.307333,0,741,39943.4558333333,2009-05-10,10:56:24
39.984444,116.307321,0,741,39943.4558912037,2009-05-10,10:56:29
39.984453,116.307314,0,741,39943.4559490741,2009-05-10,10:56:34
39.984454,116.307318,0,741,39943.4560069444,2009-05-10,10:56:39
39.984449,116.307325,0,741,39943.4560648148,2009-05-10,10:56:44
39.984449,116.307325,0,741,39943.456099537,2009-05-10,10:56:47
39.984448,116.307323,0,741,39943.4561226852,2009-05-10,10:56:49
39.98425,116.307188,0,741,39943.4590740741,2009-05-10,11:01:04
39.98434,116.306845,0,741,39943.4591319444,2009-05-10,11:01:09
39.984449,116.306575,0,741,39943.459537037,2009-05-10,11:01:44
