# Supplementary material for: Research on differential privacy protection method based on user tendency
Source: PLoS One. 2023 Oct 26;18(10):e0288823. doi: 10.1371/journal.pone.0288823 (PMC10602288; doi:10.1371/journal.pone.0288823)
Supplement: S2 Data — (ZIP) [file pone.0288823.s002.zip › Data 5-2/022/Trajectory/20090511000217.plt]

Geolife trajectory
WGS 84
Altitude is in Feet
Reserved 3
0,2,255,My Track,0,0,2,8421376
0
39.9707,116.302756,0,492,39944.0015856481,2009-05-11,00:02:17
39.970727,116.302673,0,492,39944.0016550926,2009-05-11,00:02:23
39.970921,116.302766,0,492,39944.001712963,2009-05-11,00:02:28
39.97091,116.302668,0,493,39944.0017708333,2009-05-11,00:02:33
39.970939,116.302582,0,489,39944.0018287037,2009-05-11,00:02:38
39.970905,116.302508,0,485,39944.0018865741,2009-05-11,00:02:43
39.970944,116.3025,0,488,39944.0019444444,2009-05-11,00:02:48
39.97098,116.302457,0,486,39944.0020023148,2009-05-11,00:02:53
39.970974,116.302389,0,484,39944.0020601852,2009-05-11,00:02:58
39.970976,116.302333,0,482,39944.0021180556,2009-05-11,00:03:03
39.970945,116.302229,0,480,39944.0021759259,2009-05-11,00:03:08
39.970906,116.30211,0,477,39944.0022337963,2009-05-11,00:03:13
39.970854,116.301931,0,475,39944.0022916667,2009-05-11,00:03:18
39.97069,116.301622,0,473,39944.002349537,2009-05-11,00:03:23
39.970611,116.301323,0,471,39944.0024074074,2009-05-11,00:03:28
39.970437,116.301015,0,470,39944.0024652778,2009-05-11,00:03:33
39.969859,116.300558,0,434,39944.0025231481,2009-05-11,00:03:38
39.969935,116.300545,0,416,39944.0025810185,2009-05-11,00:03:43
39.970005,116.300457,0,414,39944.0026388889,2009-05-11,00:03:48
39.970082,116.300355,0,401,39944.0026967593,2009-05-11,00:03:53
39.97014,116.300334,0,383,39944.0027546296,2009-05-11,00:03:58
39.970235,116.30029,0,372,39944.0028125,2009-05-11,00:04:03
39.970316,116.300255,0,359,39944.0028703704,2009-05-11,00:04:08
39.970395,116.300182,0,355,39944.0029282407,2009-05-11,00:04:13
39.97047,116.300141,0,346,39944.0029861111,2009-05-11,00:04:18
39.97055,116.300115,0,338,39944.0030439815,2009-05-11,00:04:23
39.970622,116.300081,0,337,39944.0031018518,2009-05-11,00:04:28
39.970688,116.300023,0,331,39944.0031597222,2009-05-11,00:04:33
39.970746,116.299997,0,328,39944.0032175926,2009-05-11,00:04:38
39.970821,116.299988,0,329,39944.003275463,2009-05-11,00:04:43
39.97089,116.299971,0,330,39944.0033333333,2009-05-11,00:04:48
39.97094,116.299954,0,329,39944.0033912037,2009-05-11,00:04:53
39.971008,116.299952,0,329,39944.0034490741,2009-05-11,00:04:58
39.971077,116.29995,0,321,39944.0035069444,2009-05-11,00:05:03
39.971135,116.299957,0,319,39944.0035648148,2009-05-11,00:05:08
39.971192,116.300169,0,312,39944.0036226852,2009-05-11,00:05:13
39.971142,116.3008,0,333,39944.0036805556,2009-05-11,00:05:18
39.97133,116.300825,0,232,39944.0037384259,2009-05-11,00:05:23
39.971421,116.300809,0,205,39944.0037962963,2009-05-11,00:05:28
39.971506,116.300758,0,188,39944.0038541667,2009-05-11,00:05:33
39.971581,116.300735,0,171,39944.003912037,2009-05-11,00:05:38
39.971645,116.30072,0,161,39944.0039699074,2009-05-11,00:05:43
39.971705,116.300709,0,161,39944.0040277778,2009-05-11,00:05:48
39.971763,116.300699,0,154,39944.0040856482,2009-05-11,00:05:53
39.971814,116.300671,0,148,39944.0041435185,2009-05-11,00:05:58
39.971884,116.300656,0,146,39944.0042013889,2009-05-11,00:06:03
39.971943,116.300654,0,145,39944.0042592593,2009-05-11,00:06:08
39.971999,116.30063,0,143,39944.0043171296,2009-05-11,00:06:13
39.972059,116.300625,0,146,39944.004375,2009-05-11,00:06:18
39.972101,116.300634,0,150,39944.0044328704,2009-05-11,00:06:23
39.972154,116.300597,0,157,39944.0044907407,2009-05-11,00:06:28
39.97222,116.300566,0,162,39944.0045486111,2009-05-11,00:06:33
39.972278,116.300561,0,170,39944.0046064815,2009-05-11,00:06:38
39.972331,116.300507,0,176,39944.0046643519,2009-05-11,00:06:43
39.97238,116.300475,0,183,39944.0047222222,2009-05-11,00:06:48
39.972437,116.300447,0,191,39944.0047800926,2009-05-11,00:06:53
39.972488,116.300445,0,194,39944.004837963,2009-05-11,00:06:58
39.972538,116.300412,0,201,39944.0048958333,2009-05-11,00:07:03
39.972642,116.300545,0,168,39944.0049537037,2009-05-11,00:07:08
39.972709,116.300568,0,159,39944.0050115741,2009-05-11,00:07:13
39.972772,116.300581,0,148,39944.0050694444,2009-05-11,00:07:18
39.972828,116.300567,0,148,39944.0051273148,2009-05-11,00:07:23
39.972879,116.300551,0,146,39944.0051851852,2009-05-11,00:07:28
39.972938,116.300541,0,148,39944.0052430556,2009-05-11,00:07:33
39.973001,116.300533,0,152,39944.0053009259,2009-05-11,00:07:38
39.973061,116.300499,0,152,39944.0053587963,2009-05-11,00:07:43
39.973122,116.300474,0,153,39944.0054166667,2009-05-11,00:07:48
39.973163,116.300441,0,156,39944.005474537,2009-05-11,00:07:53
39.973221,116.300432,0,156,39944.0055324074,2009-05-11,00:07:58
39.973275,116.300419,0,164,39944.0055902778,2009-05-11,00:08:03
39.973328,116.300386,0,173,39944.0056481481,2009-05-11,00:08:08
39.973381,116.300354,0,181,39944.0057060185,2009-05-11,00:08:13
39.973435,116.300331,0,191,39944.0057638889,2009-05-11,00:08:18
39.973485,116.300305,0,195,39944.0058217593,2009-05-11,00:08:23
39.973542,116.300279,0,201,39944.0058796296,2009-05-11,00:08:28
39.9736,116.300238,0,202,39944.0059375,2009-05-11,00:08:33
39.97372,116.300481,0,125,39944.0059953704,2009-05-11,00:08:38
39.973781,116.300529,0,121,39944.0060532407,2009-05-11,00:08:43
39.973827,116.300547,0,125,39944.0061111111,2009-05-11,00:08:48
39.973867,116.300565,0,126,39944.0061689815,2009-05-11,00:08:53
39.97387,116.300592,0,128,39944.0062268519,2009-05-11,00:08:58
39.973881,116.300624,0,129,39944.0062847222,2009-05-11,00:09:03
39.973883,116.300628,0,130,39944.0063425926,2009-05-11,00:09:08
39.973884,116.300623,0,130,39944.006400463,2009-05-11,00:09:13
39.973884,116.300621,0,131,39944.0064583333,2009-05-11,00:09:18
39.973884,116.300621,0,131,39944.0064930556,2009-05-11,00:09:21
39.97389,116.300617,0,131,39944.0065162037,2009-05-11,00:09:23
39.974574,116.333691,0,107,39944.0159490741,2009-05-11,00:22:58
39.974592,116.33368,0,106,39944.0160069444,2009-05-11,00:23:03
39.974594,116.333669,0,111,39944.0160648148,2009-05-11,00:23:08
39.974621,116.33368,0,117,39944.0161226852,2009-05-11,00:23:13
39.974631,116.333653,0,121,39944.0161805556,2009-05-11,00:23:18
39.974646,116.333624,0,125,39944.0162384259,2009-05-11,00:23:23
39.974622,116.333563,0,141,39944.0162962963,2009-05-11,00:23:28
39.97461,116.333486,0,152,39944.0163541667,2009-05-11,00:23:33
39.974598,116.333369,0,150,39944.016412037,2009-05-11,00:23:38
39.974603,116.33328,0,155,39944.0164699074,2009-05-11,00:23:43
39.974609,116.333212,0,156,39944.0165277778,2009-05-11,00:23:48
39.974629,116.333116,0,164,39944.0165856481,2009-05-11,00:23:53
39.974649,116.333041,0,170,39944.0166435185,2009-05-11,00:23:58
39.974663,116.332968,0,172,39944.0167013889,2009-05-11,00:24:03
39.974682,116.332887,0,174,39944.0167592593,2009-05-11,00:24:08
39.974695,116.332811,0,178,39944.0168171296,2009-05-11,00:24:13
39.974697,116.332754,0,179,39944.016875,2009-05-11,00:24:18
39.9747,116.332669,0,181,39944.0169328704,2009-05-11,00:24:23
39.974693,116.332557,0,172,39944.0169907407,2009-05-11,00:24:28
39.974694,116.332474,0,173,39944.0170486111,2009-05-11,00:24:33
39.974815,116.332325,0,168,39944.0171064815,2009-05-11,00:24:38
39.974822,116.332242,0,171,39944.0171643518,2009-05-11,00:24:43
39.974816,116.332165,0,173,39944.0172222222,2009-05-11,00:24:48
39.974775,116.332119,0,166,39944.0172800926,2009-05-11,00:24:53
39.974733,116.332098,0,164,39944.017337963,2009-05-11,00:24:58
39.974711,116.332086,0,160,39944.0173958333,2009-05-11,00:25:03
39.97469,116.332083,0,158,39944.0174537037,2009-05-11,00:25:08
39.974617,116.332115,0,158,39944.0175115741,2009-05-11,00:25:13
39.974567,116.332123,0,158,39944.0175694444,2009-05-11,00:25:18
39.974516,116.332089,0,155,39944.0176273148,2009-05-11,00:25:23
39.974443,116.332045,0,155,39944.0176851852,2009-05-11,00:25:28
39.974389,116.332039,0,153,39944.0177430556,2009-05-11,00:25:33
39.974335,116.332056,0,149,39944.0178009259,2009-05-11,00:25:38
39.97426,116.332046,0,142,39944.0178587963,2009-05-11,00:25:43
39.974259,116.332093,0,136,39944.0179166667,2009-05-11,00:25:48
39.974208,116.332123,0,134,39944.017974537,2009-05-11,00:25:53
39.974136,116.332146,0,134,39944.0180324074,2009-05-11,00:25:58
39.974069,116.332167,0,133,39944.0180902778,2009-05-11,00:26:03
39.974033,116.332164,0,132,39944.0181481481,2009-05-11,00:26:08
39.974025,116.332161,0,128,39944.0182060185,2009-05-11,00:26:13
39.974031,116.332156,0,127,39944.0182638889,2009-05-11,00:26:18
39.974032,116.332154,0,126,39944.0183217593,2009-05-11,00:26:23
39.974031,116.332153,0,126,39944.0183796296,2009-05-11,00:26:28
39.974032,116.332153,0,126,39944.0184375,2009-05-11,00:26:33
39.974032,116.332153,0,126,39944.0184722222,2009-05-11,00:26:36
39.974031,116.33215,0,125,39944.0184953704,2009-05-11,00:26:38
39.974022,116.33215,0,125,39944.0185532407,2009-05-11,00:26:43
39.973971,116.332131,0,124,39944.0186111111,2009-05-11,00:26:48
39.973912,116.332141,0,122,39944.0186689815,2009-05-11,00:26:53
39.973892,116.332136,0,123,39944.0187268518,2009-05-11,00:26:58
39.973894,116.332135,0,122,39944.0187847222,2009-05-11,00:27:03
39.973895,116.332133,0,122,39944.0188425926,2009-05-11,00:27:08
39.973895,116.332133,0,122,39944.0188773148,2009-05-11,00:27:11
39.973902,116.332129,0,122,39944.018900463,2009-05-11,00:27:13
39.973918,116.332128,0,122,39944.0189583333,2009-05-11,00:27:18
39.973966,116.33212,0,122,39944.0190162037,2009-05-11,00:27:23
39.973863,116.333963,0,210,39944.0217939815,2009-05-11,00:31:23
39.973276,116.3341,0,168,39944.0218518519,2009-05-11,00:31:28
39.973294,116.334092,0,167,39944.0219097222,2009-05-11,00:31:33
39.973299,116.33409,0,167,39944.0219675926,2009-05-11,00:31:38
39.973306,116.334087,0,167,39944.022025463,2009-05-11,00:31:43
39.973311,116.334085,0,167,39944.0220833333,2009-05-11,00:31:48
39.973311,116.334085,0,167,39944.0221180556,2009-05-11,00:31:51
39.973316,116.334083,0,167,39944.0221412037,2009-05-11,00:31:53
39.97334,116.33406,0,168,39944.0221990741,2009-05-11,00:31:58
39.973654,116.33524,0,492,39944.2316087963,2009-05-11,05:33:31
39.973721,116.335299,0,492,39944.2316666667,2009-05-11,05:33:36
39.973668,116.335207,0,492,39944.231724537,2009-05-11,05:33:41
39.973745,116.335223,0,492,39944.2317824074,2009-05-11,05:33:46
39.973812,116.335212,0,491,39944.2318402778,2009-05-11,05:33:51
39.973838,116.335273,0,491,39944.2318981481,2009-05-11,05:33:56
39.97386,116.335278,0,492,39944.2319560185,2009-05-11,05:34:01
39.973861,116.335113,0,479,39944.2320138889,2009-05-11,05:34:06
39.973834,116.335169,0,477,39944.2320717593,2009-05-11,05:34:11
39.973834,116.335169,0,477,39944.2321064815,2009-05-11,05:34:14
39.973837,116.335171,0,472,39944.2321296296,2009-05-11,05:34:16
39.973808,116.335143,0,466,39944.2321875,2009-05-11,05:34:21
39.973794,116.335093,0,462,39944.2322453704,2009-05-11,05:34:26
39.97378,116.335,0,455,39944.2323032407,2009-05-11,05:34:31
39.973814,116.334902,0,445,39944.2323611111,2009-05-11,05:34:36
39.97385,116.334898,0,438,39944.2324189815,2009-05-11,05:34:41
39.973789,116.334873,0,434,39944.2324768519,2009-05-11,05:34:46
39.973731,116.334849,0,427,39944.2325347222,2009-05-11,05:34:51
39.973425,116.334262,0,344,39944.2325925926,2009-05-11,05:34:56
39.973425,116.33434,0,331,39944.232650463,2009-05-11,05:35:01
39.973489,116.334344,0,325,39944.2327083333,2009-05-11,05:35:06
39.973489,116.334344,0,325,39944.2327430556,2009-05-11,05:35:09
39.973492,116.334337,0,315,39944.2327662037,2009-05-11,05:35:11
39.973433,116.334278,0,300,39944.2328240741,2009-05-11,05:35:16
39.9734,116.334238,0,291,39944.2328819444,2009-05-11,05:35:21
39.973417,116.334204,0,284,39944.2329398148,2009-05-11,05:35:26
39.973426,116.334229,0,275,39944.2329976852,2009-05-11,05:35:31
39.973463,116.33425,0,272,39944.2330555556,2009-05-11,05:35:36
39.973499,116.33433,0,273,39944.2331134259,2009-05-11,05:35:41
39.973516,116.334304,0,271,39944.2331712963,2009-05-11,05:35:46
39.973549,116.334235,0,262,39944.2332291667,2009-05-11,05:35:51
39.973573,116.334244,0,258,39944.233287037,2009-05-11,05:35:56
39.973545,116.334222,0,256,39944.2333449074,2009-05-11,05:36:01
39.97348,116.334212,0,253,39944.2334027778,2009-05-11,05:36:06
39.973402,116.334188,0,253,39944.2334606481,2009-05-11,05:36:11
39.973423,116.334218,0,254,39944.2335185185,2009-05-11,05:36:16
39.973423,116.334218,0,254,39944.2335532407,2009-05-11,05:36:19
39.97342,116.334219,0,252,39944.2335763889,2009-05-11,05:36:21
39.97337,116.334155,0,240,39944.2336342593,2009-05-11,05:36:26
39.973393,116.33413,0,235,39944.2336921296,2009-05-11,05:36:31
39.973402,116.334127,0,237,39944.23375,2009-05-11,05:36:36
39.973402,116.334127,0,237,39944.2337847222,2009-05-11,05:36:39
39.973399,116.334123,0,237,39944.2338078704,2009-05-11,05:36:41
39.973406,116.3341,0,238,39944.2338310185,2009-05-11,05:36:43
39.9734,116.334147,0,237,39944.2338888889,2009-05-11,05:36:48
39.97342,116.334212,0,242,39944.2339467593,2009-05-11,05:36:53
39.97338,116.334135,0,232,39944.2340046296,2009-05-11,05:36:58
39.973393,116.334043,0,224,39944.2340625,2009-05-11,05:37:03
39.973355,116.333931,0,221,39944.2341203704,2009-05-11,05:37:08
39.973377,116.333899,0,221,39944.2341782407,2009-05-11,05:37:13
39.973442,116.33392,0,222,39944.2342361111,2009-05-11,05:37:18
39.973461,116.333918,0,226,39944.2342939815,2009-05-11,05:37:23
39.973438,116.333914,0,226,39944.2343518519,2009-05-11,05:37:28
39.973366,116.33389,0,225,39944.2344097222,2009-05-11,05:37:33
39.97337,116.333953,0,221,39944.2344675926,2009-05-11,05:37:38
39.97337,116.333952,0,221,39944.234525463,2009-05-11,05:37:43
39.973366,116.333948,0,221,39944.2345833333,2009-05-11,05:37:48
39.973372,116.333946,0,221,39944.2346412037,2009-05-11,05:37:53
39.973372,116.333946,0,221,39944.2346759259,2009-05-11,05:37:56
39.973376,116.333947,0,221,39944.2346990741,2009-05-11,05:37:58
39.973391,116.334006,0,220,39944.2347569444,2009-05-11,05:38:03
39.973381,116.334096,0,232,39944.2348148148,2009-05-11,05:38:08
39.97339,116.334119,0,236,39944.2348726852,2009-05-11,05:38:13
39.973406,116.334127,0,234,39944.2349305556,2009-05-11,05:38:18
39.973415,116.334112,0,235,39944.2349884259,2009-05-11,05:38:23
39.973428,116.334074,0,230,39944.2350462963,2009-05-11,05:38:28
39.973436,116.334022,0,229,39944.2351041667,2009-05-11,05:38:33
39.973437,116.333971,0,229,39944.235162037,2009-05-11,05:38:38
39.973439,116.333913,0,229,39944.2352199074,2009-05-11,05:38:43
39.973439,116.334283,0,240,39944.2407175926,2009-05-11,05:46:38
39.973414,116.334032,0,207,39944.240775463,2009-05-11,05:46:43
39.973365,116.333858,0,193,39944.2408333333,2009-05-11,05:46:48
39.97309,116.332861,0,-768,39944.2429166667,2009-05-11,05:49:48
39.9733,116.332724,0,55,39944.242974537,2009-05-11,05:49:53
39.973283,116.332634,0,146,39944.2430324074,2009-05-11,05:49:58
39.973351,116.33202,0,143,39944.2430902778,2009-05-11,05:50:03
39.973417,116.331751,0,142,39944.2431481481,2009-05-11,05:50:08
39.973511,116.331563,0,141,39944.2432060185,2009-05-11,05:50:13
39.973565,116.331459,0,140,39944.2432638889,2009-05-11,05:50:18
39.973602,116.331449,0,139,39944.2433217593,2009-05-11,05:50:23
39.973658,116.331409,0,138,39944.2433796296,2009-05-11,05:50:28
39.973748,116.33137,0,136,39944.2434375,2009-05-11,05:50:33
39.973924,116.331331,0,134,39944.2434953704,2009-05-11,05:50:38
39.974352,116.331574,0,134,39944.2435532407,2009-05-11,05:50:43
39.974464,116.331732,0,135,39944.2436111111,2009-05-11,05:50:48
39.974307,116.332074,0,136,39944.2436689815,2009-05-11,05:50:53
39.974319,116.332078,0,134,39944.2437268518,2009-05-11,05:50:58
39.97432,116.332068,0,141,39944.2437847222,2009-05-11,05:51:03
39.97432,116.332054,0,149,39944.2438425926,2009-05-11,05:51:08
39.974341,116.332016,0,162,39944.243900463,2009-05-11,05:51:13
39.974365,116.331981,0,174,39944.2439583333,2009-05-11,05:51:18
39.97428,116.332029,0,186,39944.2440162037,2009-05-11,05:51:23
39.974291,116.332037,0,194,39944.2440740741,2009-05-11,05:51:28
39.974253,116.332048,0,195,39944.2441319444,2009-05-11,05:51:33
39.974321,116.332086,0,204,39944.2441898148,2009-05-11,05:51:38
39.974392,116.332112,0,217,39944.2442476852,2009-05-11,05:51:43
39.974478,116.332141,0,228,39944.2443055556,2009-05-11,05:51:48
39.974527,116.332155,0,236,39944.2443634259,2009-05-11,05:51:53
39.974599,116.332203,0,229,39944.2444212963,2009-05-11,05:51:58
39.974606,116.332278,0,231,39944.2444791667,2009-05-11,05:52:03
39.97461,116.332345,0,235,39944.244537037,2009-05-11,05:52:08
39.974664,116.332408,0,238,39944.2445949074,2009-05-11,05:52:13
39.974682,116.332462,0,244,39944.2446527778,2009-05-11,05:52:18
39.974699,116.332497,0,250,39944.2447106481,2009-05-11,05:52:23
39.974761,116.332527,0,253,39944.2447685185,2009-05-11,05:52:28
39.974808,116.332568,0,254,39944.2448263889,2009-05-11,05:52:33
39.974863,116.332632,0,256,39944.2448842593,2009-05-11,05:52:38
39.974884,116.332681,0,259,39944.2449421296,2009-05-11,05:52:43
39.97491,116.332752,0,260,39944.245,2009-05-11,05:52:48
39.974947,116.332817,0,262,39944.2450578704,2009-05-11,05:52:53
39.974963,116.33287,0,264,39944.2451157407,2009-05-11,05:52:58
39.974976,116.332955,0,268,39944.2451736111,2009-05-11,05:53:03
39.974859,116.333093,0,257,39944.2452314815,2009-05-11,05:53:08
39.974803,116.333223,0,254,39944.2452893518,2009-05-11,05:53:13
39.974824,116.33332,0,252,39944.2453472222,2009-05-11,05:53:18
39.974804,116.333496,0,249,39944.2454050926,2009-05-11,05:53:23
39.974777,116.333549,0,247,39944.245462963,2009-05-11,05:53:28
39.974753,116.333563,0,245,39944.2455208333,2009-05-11,05:53:33
39.974741,116.333554,0,240,39944.2455787037,2009-05-11,05:53:38
39.974735,116.333568,0,239,39944.2456365741,2009-05-11,05:53:43
39.974741,116.333584,0,240,39944.2456944444,2009-05-11,05:53:48
39.974793,116.333624,0,241,39944.2457523148,2009-05-11,05:53:53
39.97483,116.333659,0,242,39944.2458101852,2009-05-11,05:53:58
39.97487,116.333664,0,242,39944.2458680556,2009-05-11,05:54:03
39.97492,116.333646,0,243,39944.2459259259,2009-05-11,05:54:08
39.97495,116.333629,0,244,39944.2459837963,2009-05-11,05:54:13
39.97495,116.333629,0,244,39944.2460185185,2009-05-11,05:54:16
39.974949,116.333625,0,244,39944.2460416667,2009-05-11,05:54:18
39.97487,116.33371,0,244,39944.246099537,2009-05-11,05:54:23
39.974717,116.333849,0,244,39944.2461574074,2009-05-11,05:54:28
39.974631,116.333881,0,244,39944.2462152778,2009-05-11,05:54:33
39.974579,116.333928,0,243,39944.2462731482,2009-05-11,05:54:38
39.974551,116.333975,0,244,39944.2463310185,2009-05-11,05:54:43
39.974551,116.333975,0,244,39944.2463657407,2009-05-11,05:54:46
39.974543,116.333968,0,244,39944.2463888889,2009-05-11,05:54:48
39.974527,116.333921,0,244,39944.2464467593,2009-05-11,05:54:53
39.974509,116.333864,0,244,39944.2465046296,2009-05-11,05:54:58
39.97383,116.300055,0,322,39944.2588888889,2009-05-11,06:12:48
39.973678,116.299994,0,303,39944.2589467593,2009-05-11,06:12:53
39.973586,116.300011,0,310,39944.2590046296,2009-05-11,06:12:58
39.973586,116.300011,0,310,39944.2590393518,2009-05-11,06:13:01
39.973581,116.300014,0,316,39944.2590625,2009-05-11,06:13:03
39.97354,116.299991,0,340,39944.2591203704,2009-05-11,06:13:08
39.973591,116.300046,0,375,39944.2591782407,2009-05-11,06:13:13
39.973497,116.299968,0,335,39944.2592361111,2009-05-11,06:13:18
39.973386,116.299874,0,297,39944.2592939815,2009-05-11,06:13:23
39.97332,116.299846,0,289,39944.2593518518,2009-05-11,06:13:28
39.973294,116.299846,0,299,39944.2594097222,2009-05-11,06:13:33
39.973312,116.299844,0,324,39944.2594675926,2009-05-11,06:13:38
39.973272,116.299869,0,332,39944.259525463,2009-05-11,06:13:43
39.973246,116.299873,0,338,39944.2595833333,2009-05-11,06:13:48
39.973216,116.299889,0,343,39944.2596412037,2009-05-11,06:13:53
39.973128,116.299943,0,352,39944.2596990741,2009-05-11,06:13:58
39.973062,116.299963,0,355,39944.2597569444,2009-05-11,06:14:03
39.972971,116.300014,0,359,39944.2598148148,2009-05-11,06:14:08
39.972897,116.300057,0,359,39944.2598726852,2009-05-11,06:14:13
39.972849,116.300098,0,361,39944.2599305556,2009-05-11,06:14:18
39.972804,116.300152,0,366,39944.2599884259,2009-05-11,06:14:23
39.972777,116.300238,0,371,39944.2600462963,2009-05-11,06:14:28
39.972879,116.300525,0,378,39944.2601041667,2009-05-11,06:14:33
39.972771,116.300651,0,382,39944.260162037,2009-05-11,06:14:38
39.972789,116.30065,0,388,39944.2602199074,2009-05-11,06:14:43
39.972742,116.300685,0,391,39944.2602777778,2009-05-11,06:14:48
39.972716,116.300667,0,394,39944.2603356481,2009-05-11,06:14:53
39.972696,116.30065,0,396,39944.2603935185,2009-05-11,06:14:58
39.97265,116.30065,0,399,39944.2604513889,2009-05-11,06:15:03
39.972615,116.300631,0,403,39944.2605092593,2009-05-11,06:15:08
39.972529,116.30064,0,408,39944.2605671296,2009-05-11,06:15:13
39.972465,116.300611,0,413,39944.260625,2009-05-11,06:15:18
39.972413,116.300531,0,418,39944.2606828704,2009-05-11,06:15:23
39.972328,116.30048,0,422,39944.2607407407,2009-05-11,06:15:28
39.972225,116.300482,0,425,39944.2607986111,2009-05-11,06:15:33
39.972131,116.300476,0,423,39944.2608564815,2009-05-11,06:15:38
39.972036,116.300482,0,421,39944.2609143518,2009-05-11,06:15:43
39.971934,116.300477,0,418,39944.2609722222,2009-05-11,06:15:48
39.971831,116.300458,0,418,39944.2610300926,2009-05-11,06:15:53
39.971749,116.300421,0,417,39944.261087963,2009-05-11,06:15:58
39.971655,116.300418,0,417,39944.2611458333,2009-05-11,06:16:03
39.971599,116.300405,0,418,39944.2612037037,2009-05-11,06:16:08
39.971554,116.300419,0,422,39944.2612615741,2009-05-11,06:16:13
39.971521,116.300505,0,417,39944.2613194444,2009-05-11,06:16:18
39.971559,116.300848,0,421,39944.2613773148,2009-05-11,06:16:23
39.971562,116.300858,0,433,39944.2614351852,2009-05-11,06:16:28
39.971554,116.300929,0,441,39944.2614930556,2009-05-11,06:16:33
39.971614,116.300997,0,439,39944.2615509259,2009-05-11,06:16:38
39.971614,116.300997,0,439,39944.2615856482,2009-05-11,06:16:41
39.971616,116.301001,0,442,39944.2616087963,2009-05-11,06:16:43
39.971614,116.300962,0,443,39944.2616666667,2009-05-11,06:16:48
39.971686,116.300927,0,450,39944.261724537,2009-05-11,06:16:53
39.971698,116.3009,0,458,39944.2617824074,2009-05-11,06:16:58
39.971682,116.300875,0,464,39944.2618402778,2009-05-11,06:17:03
39.97165,116.300847,0,469,39944.2618981482,2009-05-11,06:17:08
39.971598,116.30079,0,474,39944.2619560185,2009-05-11,06:17:13
39.971513,116.300741,0,481,39944.2620138889,2009-05-11,06:17:18
39.971408,116.300674,0,493,39944.2620717593,2009-05-11,06:17:23
39.971257,116.300599,0,504,39944.2621296296,2009-05-11,06:17:28
39.971161,116.300597,0,510,39944.2621875,2009-05-11,06:17:33
39.97106,116.300595,0,517,39944.2622453704,2009-05-11,06:17:38
39.970946,116.300578,0,521,39944.2623032407,2009-05-11,06:17:43
39.970815,116.300568,0,525,39944.2623611111,2009-05-11,06:17:48
39.970664,116.300507,0,530,39944.2624189815,2009-05-11,06:17:53
39.970579,116.300507,0,530,39944.2624768519,2009-05-11,06:17:58
39.970501,116.300522,0,533,39944.2625347222,2009-05-11,06:18:03
39.970436,116.300504,0,539,39944.2625925926,2009-05-11,06:18:08
39.970368,116.300506,0,544,39944.262650463,2009-05-11,06:18:13
39.970308,116.300515,0,549,39944.2627083333,2009-05-11,06:18:18
39.970263,116.300497,0,552,39944.2627662037,2009-05-11,06:18:23
39.970171,116.300491,0,554,39944.2628240741,2009-05-11,06:18:28
39.970081,116.30047,0,557,39944.2628819444,2009-05-11,06:18:33
39.970005,116.300451,0,558,39944.2629398148,2009-05-11,06:18:38
39.969929,116.300449,0,562,39944.2629976852,2009-05-11,06:18:43
39.969861,116.300464,0,565,39944.2630555556,2009-05-11,06:18:48
39.969774,116.30049,0,568,39944.2631134259,2009-05-11,06:18:53
39.969745,116.300807,0,572,39944.2631712963,2009-05-11,06:18:58
39.969703,116.301013,0,576,39944.2632291667,2009-05-11,06:19:03
39.969702,116.301192,0,580,39944.263287037,2009-05-11,06:19:08
39.969633,116.301279,0,573,39944.2633449074,2009-05-11,06:19:13
39.969617,116.301384,0,570,39944.2634027778,2009-05-11,06:19:18
39.969652,116.301489,0,568,39944.2634606481,2009-05-11,06:19:23
39.969688,116.301592,0,567,39944.2635185185,2009-05-11,06:19:28
39.969679,116.301673,0,569,39944.2635763889,2009-05-11,06:19:33
39.969718,116.301801,0,571,39944.2636342593,2009-05-11,06:19:38
39.969649,116.301922,0,568,39944.2636921296,2009-05-11,06:19:43
39.969672,116.301961,0,568,39944.26375,2009-05-11,06:19:48
39.969707,116.30199,0,565,39944.2638078704,2009-05-11,06:19:53
39.969723,116.302021,0,559,39944.2638657407,2009-05-11,06:19:58
39.969736,116.302037,0,545,39944.2639236111,2009-05-11,06:20:03
39.969744,116.302049,0,540,39944.2639814815,2009-05-11,06:20:08
39.969757,116.302096,0,537,39944.2640393519,2009-05-11,06:20:13
39.969757,116.302074,0,528,39944.2640972222,2009-05-11,06:20:18
39.969749,116.302049,0,526,39944.2641550926,2009-05-11,06:20:23
39.969775,116.302083,0,538,39944.264212963,2009-05-11,06:20:28
39.969801,116.30207,0,557,39944.2642708333,2009-05-11,06:20:33
39.969819,116.302077,0,565,39944.2643287037,2009-05-11,06:20:38
39.969849,116.302079,0,571,39944.2643865741,2009-05-11,06:20:43
39.96988,116.302093,0,579,39944.2644444444,2009-05-11,06:20:48
39.969913,116.302104,0,599,39944.2645023148,2009-05-11,06:20:53
39.969945,116.302136,0,631,39944.2645601852,2009-05-11,06:20:58
39.969991,116.302211,0,651,39944.2646180556,2009-05-11,06:21:03
39.970017,116.302245,0,662,39944.2646759259,2009-05-11,06:21:08
39.970091,116.302213,0,673,39944.2647337963,2009-05-11,06:21:13
39.970226,116.302151,0,683,39944.2647916667,2009-05-11,06:21:18
39.970328,116.302003,0,694,39944.264849537,2009-05-11,06:21:23
39.970426,116.301938,0,699,39944.2649074074,2009-05-11,06:21:28
39.970479,116.301896,0,700,39944.2649652778,2009-05-11,06:21:33
39.970578,116.301821,0,697,39944.2650231481,2009-05-11,06:21:38
39.970766,116.301857,0,692,39944.2650810185,2009-05-11,06:21:43
39.970874,116.301898,0,677,39944.2651388889,2009-05-11,06:21:48
39.970982,116.301904,0,679,39944.2651967593,2009-05-11,06:21:53
39.971081,116.301929,0,687,39944.2652546296,2009-05-11,06:21:58
39.971102,116.301957,0,693,39944.2653125,2009-05-11,06:22:03
39.9711,116.301964,0,697,39944.2653703704,2009-05-11,06:22:08
39.9711,116.301964,0,697,39944.2654050926,2009-05-11,06:22:11
39.971094,116.301969,0,699,39944.2654282407,2009-05-11,06:22:13
39.971071,116.301953,0,701,39944.2654861111,2009-05-11,06:22:18
39.971006,116.301911,0,699,39944.2655439815,2009-05-11,06:22:23
39.970916,116.301844,0,697,39944.2656018519,2009-05-11,06:22:28
39.970801,116.301767,0,695,39944.2656597222,2009-05-11,06:22:33
39.966354,116.307438,0,511,39944.2675115741,2009-05-11,06:25:13
39.970129,116.303015,0,691,39944.2675694444,2009-05-11,06:25:18
39.9712,116.302001,0,566,39944.2676273148,2009-05-11,06:25:23
39.971348,116.302,0,559,39944.2676851852,2009-05-11,06:25:28
39.971345,116.301988,0,560,39944.2677430556,2009-05-11,06:25:33
39.971295,116.301967,0,561,39944.2678009259,2009-05-11,06:25:38
39.971206,116.301984,0,562,39944.2678587963,2009-05-11,06:25:43
39.971077,116.302062,0,563,39944.2679166667,2009-05-11,06:25:48
39.970964,116.302156,0,564,39944.267974537,2009-05-11,06:25:53
39.971115,116.303003,0,629,39944.280474537,2009-05-11,06:43:53
39.971052,116.302508,0,540,39944.2805324074,2009-05-11,06:43:58
39.971035,116.302224,0,509,39944.2805902778,2009-05-11,06:44:03
39.971003,116.30209,0,513,39944.2806481481,2009-05-11,06:44:08
39.970972,116.302003,0,515,39944.2807060185,2009-05-11,06:44:13
39.971034,116.301277,0,459,39944.2838310185,2009-05-11,06:48:43
39.970967,116.301284,0,445,39944.2838888889,2009-05-11,06:48:48
39.970913,116.301255,0,416,39944.2839467593,2009-05-11,06:48:53
39.970889,116.301241,0,407,39944.2840046296,2009-05-11,06:48:58
39.970861,116.301248,0,414,39944.2840625,2009-05-11,06:49:03
39.970829,116.301222,0,413,39944.2841203704,2009-05-11,06:49:08
39.970809,116.30122,0,399,39944.2841782407,2009-05-11,06:49:13
39.970801,116.301207,0,398,39944.2842361111,2009-05-11,06:49:18
39.970801,116.301186,0,395,39944.2842939815,2009-05-11,06:49:23
39.970757,116.301204,0,388,39944.2843518518,2009-05-11,06:49:28
39.970748,116.301163,0,381,39944.2844097222,2009-05-11,06:49:33
39.970758,116.301132,0,376,39944.2844675926,2009-05-11,06:49:38
39.97077,116.301128,0,369,39944.284525463,2009-05-11,06:49:43
39.970766,116.30108,0,367,39944.2845833333,2009-05-11,06:49:48
39.970699,116.301168,0,364,39944.2846412037,2009-05-11,06:49:53
39.970688,116.30114,0,363,39944.2846990741,2009-05-11,06:49:58
39.970686,116.301079,0,359,39944.2847569444,2009-05-11,06:50:03
39.970657,116.301079,0,356,39944.2848148148,2009-05-11,06:50:08
39.970619,116.301033,0,353,39944.2848726852,2009-05-11,06:50:13
39.970601,116.300969,0,349,39944.2849305556,2009-05-11,06:50:18
39.970623,116.300912,0,344,39944.2849884259,2009-05-11,06:50:23
39.970651,116.300895,0,340,39944.2850462963,2009-05-11,06:50:28
39.970619,116.300821,0,337,39944.2851041667,2009-05-11,06:50:33
39.970574,116.30074,0,336,39944.285162037,2009-05-11,06:50:38
39.970574,116.30074,0,336,39944.2851967593,2009-05-11,06:50:41
39.970569,116.300744,0,333,39944.2852199074,2009-05-11,06:50:43
39.970569,116.300783,0,333,39944.2852777778,2009-05-11,06:50:48
39.97056,116.300812,0,328,39944.2853356482,2009-05-11,06:50:53
39.970411,116.300933,0,327,39944.2853935185,2009-05-11,06:50:58
39.970177,116.302636,0,338,39944.2854513889,2009-05-11,06:51:03
39.970421,116.302389,0,341,39944.2855092593,2009-05-11,06:51:08
39.970607,116.302657,0,333,39944.2855671296,2009-05-11,06:51:13
39.970645,116.302734,0,332,39944.285625,2009-05-11,06:51:18
39.970674,116.30279,0,331,39944.2856828704,2009-05-11,06:51:23
39.970674,116.30279,0,331,39944.2857175926,2009-05-11,06:51:26
39.970677,116.302798,0,330,39944.2857407407,2009-05-11,06:51:28
39.970667,116.302791,0,333,39944.2857986111,2009-05-11,06:51:33
39.970595,116.302868,0,340,39944.2858564815,2009-05-11,06:51:38
39.970512,116.303013,0,349,39944.2859143519,2009-05-11,06:51:43
39.970499,116.303068,0,350,39944.2859722222,2009-05-11,06:51:48
39.970505,116.303068,0,350,39944.2860300926,2009-05-11,06:51:53
39.970505,116.303068,0,350,39944.2860648148,2009-05-11,06:51:56
39.970509,116.303076,0,350,39944.286087963,2009-05-11,06:51:58
39.970503,116.303102,0,350,39944.2861458333,2009-05-11,06:52:03
39.970089,116.304158,0,747,39944.2945949074,2009-05-11,07:04:13
39.970739,116.303476,0,384,39944.2946527778,2009-05-11,07:04:18
39.970823,116.303448,0,372,39944.2947106481,2009-05-11,07:04:23
39.970815,116.303379,0,367,39944.2947685185,2009-05-11,07:04:28
39.970812,116.303363,0,373,39944.2948263889,2009-05-11,07:04:33
39.970833,116.303424,0,387,39944.2948842593,2009-05-11,07:04:38
39.970861,116.303468,0,392,39944.2949421296,2009-05-11,07:04:43
39.970875,116.303478,0,401,39944.295,2009-05-11,07:04:48
39.970875,116.303478,0,401,39944.2950347222,2009-05-11,07:04:51
39.970878,116.303479,0,408,39944.2950578704,2009-05-11,07:04:53
39.970853,116.303474,0,411,39944.2951157407,2009-05-11,07:04:58
39.97078,116.303449,0,412,39944.2951736111,2009-05-11,07:05:03
39.97068,116.303392,0,413,39944.2952314815,2009-05-11,07:05:08
39.970545,116.30333,0,413,39944.2952893519,2009-05-11,07:05:13
39.970402,116.303188,0,412,39944.2953472222,2009-05-11,07:05:18
39.97028,116.303249,0,419,39944.2954050926,2009-05-11,07:05:23
39.970211,116.30335,0,420,39944.295462963,2009-05-11,07:05:28
39.970202,116.303417,0,415,39944.2955208333,2009-05-11,07:05:33
39.970169,116.303485,0,407,39944.2955787037,2009-05-11,07:05:38
39.97015,116.30354,0,405,39944.2956365741,2009-05-11,07:05:43
39.970102,116.303543,0,405,39944.2956944444,2009-05-11,07:05:48
39.970004,116.303571,0,407,39944.2957523148,2009-05-11,07:05:53
39.969976,116.3036,0,409,39944.2958101852,2009-05-11,07:05:58
39.969924,116.303622,0,409,39944.2958680556,2009-05-11,07:06:03
39.969822,116.303629,0,412,39944.2959259259,2009-05-11,07:06:08
39.96977,116.303631,0,412,39944.2959837963,2009-05-11,07:06:13
39.969692,116.303621,0,411,39944.2960416667,2009-05-11,07:06:18
39.969676,116.303597,0,378,39944.296099537,2009-05-11,07:06:23
39.969628,116.303596,0,356,39944.2961574074,2009-05-11,07:06:28
39.969592,116.303587,0,338,39944.2962152778,2009-05-11,07:06:33
39.9695,116.303589,0,350,39944.2962731481,2009-05-11,07:06:38
39.969421,116.30359,0,328,39944.2963310185,2009-05-11,07:06:43
39.969369,116.303595,0,313,39944.2963888889,2009-05-11,07:06:48
39.969266,116.30355,0,304,39944.2964467593,2009-05-11,07:06:53
39.969124,116.303487,0,288,39944.2965046296,2009-05-11,07:06:58
39.969074,116.303432,0,275,39944.2965625,2009-05-11,07:07:03
39.969066,116.303372,0,266,39944.2966203704,2009-05-11,07:07:08
39.969081,116.303367,0,259,39944.2966782407,2009-05-11,07:07:13
39.969083,116.303354,0,256,39944.2967361111,2009-05-11,07:07:18
39.969116,116.303372,0,252,39944.2967939815,2009-05-11,07:07:23
39.969194,116.303395,0,248,39944.2968518519,2009-05-11,07:07:28
39.969245,116.303354,0,245,39944.2969097222,2009-05-11,07:07:33
39.969222,116.303336,0,244,39944.2969675926,2009-05-11,07:07:38
39.969253,116.303328,0,242,39944.297025463,2009-05-11,07:07:43
39.969284,116.30337,0,241,39944.2970833333,2009-05-11,07:07:48
39.969277,116.303421,0,239,39944.2971412037,2009-05-11,07:07:53
39.969275,116.303443,0,239,39944.2971990741,2009-05-11,07:07:58
39.969274,116.303451,0,238,39944.2972569444,2009-05-11,07:08:03
39.969274,116.303451,0,238,39944.2972916667,2009-05-11,07:08:06
39.969267,116.303449,0,238,39944.2973148148,2009-05-11,07:08:08
39.969256,116.303447,0,238,39944.2973726852,2009-05-11,07:08:13
39.969247,116.303456,0,238,39944.2974305556,2009-05-11,07:08:18
39.969198,116.303514,0,239,39944.2974884259,2009-05-11,07:08:23
39.969171,116.303574,0,238,39944.2975462963,2009-05-11,07:08:28
39.969169,116.303647,0,236,39944.2976041667,2009-05-11,07:08:33
39.96923,116.30366,0,235,39944.297662037,2009-05-11,07:08:38
39.969363,116.303604,0,235,39944.2977199074,2009-05-11,07:08:43
39.969418,116.30356,0,236,39944.2977777778,2009-05-11,07:08:48
39.969435,116.303528,0,239,39944.2978356481,2009-05-11,07:08:53
39.969492,116.303489,0,243,39944.2978935185,2009-05-11,07:08:58
39.969604,116.303415,0,247,39944.2979513889,2009-05-11,07:09:03
39.969701,116.30336,0,249,39944.2980092593,2009-05-11,07:09:08
39.969774,116.303314,0,252,39944.2980671296,2009-05-11,07:09:13
39.969697,116.303411,0,254,39944.298125,2009-05-11,07:09:18
39.96921,116.303378,0,258,39944.2981828704,2009-05-11,07:09:23
39.969164,116.303237,0,268,39944.2982407407,2009-05-11,07:09:28
39.969131,116.303307,0,266,39944.2982986111,2009-05-11,07:09:33
39.969098,116.303573,0,255,39944.2983564815,2009-05-11,07:09:38
39.969132,116.303596,0,253,39944.2984143518,2009-05-11,07:09:43
39.969165,116.303606,0,256,39944.2984722222,2009-05-11,07:09:48
39.969223,116.303575,0,259,39944.2985300926,2009-05-11,07:09:53
39.969278,116.303538,0,261,39944.298587963,2009-05-11,07:09:58
39.969328,116.303531,0,267,39944.2986458333,2009-05-11,07:10:03
39.969361,116.303539,0,270,39944.2987037037,2009-05-11,07:10:08
39.969397,116.303532,0,273,39944.2987615741,2009-05-11,07:10:13
39.969485,116.303598,0,288,39944.2988194444,2009-05-11,07:10:18
39.969532,116.30363,0,296,39944.2988773148,2009-05-11,07:10:23
39.969629,116.303488,0,271,39944.2989351852,2009-05-11,07:10:28
39.969639,116.30347,0,283,39944.2989930556,2009-05-11,07:10:33
39.969681,116.303513,0,297,39944.2990509259,2009-05-11,07:10:38
39.969714,116.30355,0,300,39944.2991087963,2009-05-11,07:10:43
39.969755,116.303563,0,306,39944.2991666667,2009-05-11,07:10:48
39.969769,116.30355,0,320,39944.299224537,2009-05-11,07:10:53
39.969792,116.303475,0,317,39944.2992824074,2009-05-11,07:10:58
39.969809,116.303457,0,330,39944.2993402778,2009-05-11,07:11:03
39.969826,116.303454,0,336,39944.2993981481,2009-05-11,07:11:08
39.96983,116.303441,0,345,39944.2994560185,2009-05-11,07:11:13
39.96985,116.303426,0,353,39944.2995138889,2009-05-11,07:11:18
39.969898,116.303456,0,362,39944.2995717593,2009-05-11,07:11:23
39.969939,116.303443,0,366,39944.2996296296,2009-05-11,07:11:28
39.970005,116.303444,0,372,39944.2996875,2009-05-11,07:11:33
39.970083,116.303462,0,380,39944.2997453704,2009-05-11,07:11:38
39.97019,116.303356,0,371,39944.2998032407,2009-05-11,07:11:43
39.970298,116.303297,0,366,39944.2998611111,2009-05-11,07:11:48
39.97038,116.303265,0,365,39944.2999189815,2009-05-11,07:11:53
39.970436,116.303292,0,366,39944.2999768518,2009-05-11,07:11:58
39.970424,116.303379,0,373,39944.3000347222,2009-05-11,07:12:03
39.970292,116.303533,0,371,39944.3000925926,2009-05-11,07:12:08
39.970225,116.303583,0,381,39944.300150463,2009-05-11,07:12:13
39.970228,116.303597,0,389,39944.3002083333,2009-05-11,07:12:18
39.970259,116.303614,0,393,39944.3002662037,2009-05-11,07:12:23
39.970315,116.303583,0,396,39944.3003240741,2009-05-11,07:12:28
39.970372,116.30357,0,401,39944.3003819444,2009-05-11,07:12:33
39.970371,116.303515,0,410,39944.3004398148,2009-05-11,07:12:38
39.970437,116.303549,0,417,39944.3004976852,2009-05-11,07:12:43
39.970492,116.303555,0,422,39944.3005555556,2009-05-11,07:12:48
39.970649,116.30378,0,427,39944.3006134259,2009-05-11,07:12:53
39.970732,116.30391,0,433,39944.3006712963,2009-05-11,07:12:58
39.970849,116.303724,0,432,39944.3007291667,2009-05-11,07:13:03
39.970821,116.303835,0,430,39944.300787037,2009-05-11,07:13:08
39.970843,116.303904,0,430,39944.3008449074,2009-05-11,07:13:13
39.970897,116.303953,0,420,39944.3009027778,2009-05-11,07:13:18
39.970929,116.303991,0,404,39944.3009606482,2009-05-11,07:13:23
39.970967,116.304067,0,403,39944.3010185185,2009-05-11,07:13:28
39.971004,116.304123,0,400,39944.3010763889,2009-05-11,07:13:33
39.971051,116.304173,0,395,39944.3011342593,2009-05-11,07:13:38
39.971115,116.30422,0,386,39944.3011921296,2009-05-11,07:13:43
39.971128,116.304341,0,382,39944.30125,2009-05-11,07:13:48
39.971182,116.304391,0,374,39944.3013078704,2009-05-11,07:13:53
39.971199,116.304498,0,365,39944.3013657407,2009-05-11,07:13:58
39.971171,116.304636,0,362,39944.3014236111,2009-05-11,07:14:03
39.971211,116.304648,0,355,39944.3014814815,2009-05-11,07:14:08
39.97117,116.304683,0,349,39944.3015393519,2009-05-11,07:14:13
39.971128,116.304719,0,344,39944.3015972222,2009-05-11,07:14:18
39.971125,116.30475,0,338,39944.3016550926,2009-05-11,07:14:23
39.971091,116.304812,0,333,39944.301712963,2009-05-11,07:14:28
39.971,116.304903,0,328,39944.3017708333,2009-05-11,07:14:33
39.970878,116.304986,0,324,39944.3018287037,2009-05-11,07:14:38
39.970794,116.305038,0,321,39944.3018865741,2009-05-11,07:14:43
39.97078,116.305066,0,317,39944.3019444444,2009-05-11,07:14:48
39.970823,116.305086,0,314,39944.3020023148,2009-05-11,07:14:53
39.970903,116.305069,0,309,39944.3020601852,2009-05-11,07:14:58
39.970903,116.305069,0,309,39944.3020949074,2009-05-11,07:15:01
39.97091,116.305067,0,303,39944.3021180556,2009-05-11,07:15:03
39.970918,116.305044,0,302,39944.3021759259,2009-05-11,07:15:08
39.970931,116.305001,0,301,39944.3022337963,2009-05-11,07:15:13
39.971183,116.3049,0,302,39944.3022916667,2009-05-11,07:15:18
39.971507,116.304832,0,305,39944.302349537,2009-05-11,07:15:23
39.971623,116.304872,0,308,39944.3024074074,2009-05-11,07:15:28
39.971679,116.304918,0,312,39944.3024652778,2009-05-11,07:15:33
39.971721,116.304941,0,316,39944.3025231481,2009-05-11,07:15:38
39.971699,116.304981,0,320,39944.3025810185,2009-05-11,07:15:43
39.971667,116.304982,0,324,39944.3026388889,2009-05-11,07:15:48
39.971667,116.304966,0,329,39944.3026967593,2009-05-11,07:15:53
39.971665,116.304955,0,332,39944.3027546296,2009-05-11,07:15:58
39.97171,116.304921,0,335,39944.3028125,2009-05-11,07:16:03
39.971701,116.304927,0,339,39944.3028703704,2009-05-11,07:16:08
39.971744,116.304899,0,343,39944.3029282407,2009-05-11,07:16:13
39.971821,116.304858,0,347,39944.3029861111,2009-05-11,07:16:18
39.971915,116.304837,0,354,39944.3030439815,2009-05-11,07:16:23
39.972053,116.30484,0,360,39944.3031018519,2009-05-11,07:16:28
39.97213,116.304828,0,365,39944.3031597222,2009-05-11,07:16:33
39.972175,116.304803,0,370,39944.3032175926,2009-05-11,07:16:38
39.972239,116.304776,0,375,39944.303275463,2009-05-11,07:16:43
39.971138,116.305868,0,375,39944.3052430556,2009-05-11,07:19:33
39.971312,116.305885,0,372,39944.3053009259,2009-05-11,07:19:38
39.971483,116.305698,0,365,39944.3053587963,2009-05-11,07:19:43
39.971466,116.305543,0,386,39944.3054166667,2009-05-11,07:19:48
39.971466,116.305543,0,386,39944.3054513889,2009-05-11,07:19:51
39.971468,116.305542,0,386,39944.305474537,2009-05-11,07:19:53
39.971416,116.305545,0,385,39944.3055324074,2009-05-11,07:19:58
39.971298,116.305555,0,386,39944.3055902778,2009-05-11,07:20:03
39.971167,116.305529,0,386,39944.3056481481,2009-05-11,07:20:08
39.971006,116.305476,0,387,39944.3057060185,2009-05-11,07:20:13
39.970815,116.305446,0,388,39944.3057638889,2009-05-11,07:20:18
39.971759,116.304154,0,492,39944.3189583333,2009-05-11,07:39:18
39.971177,116.304138,0,463,39944.3190162037,2009-05-11,07:39:23
39.971165,116.304066,0,451,39944.3190740741,2009-05-11,07:39:28
39.97107,116.303324,0,285,39944.3191319444,2009-05-11,07:39:33
39.970808,116.303505,0,276,39944.3191898148,2009-05-11,07:39:38
39.970756,116.303552,0,280,39944.3192476852,2009-05-11,07:39:43
39.970694,116.303502,0,267,39944.3193055556,2009-05-11,07:39:48
39.970717,116.303466,0,258,39944.3193634259,2009-05-11,07:39:53
39.97073,116.303423,0,256,39944.3194212963,2009-05-11,07:39:58
39.970756,116.303391,0,254,39944.3194791667,2009-05-11,07:40:03
39.970813,116.303343,0,246,39944.319537037,2009-05-11,07:40:08
39.970813,116.303343,0,246,39944.3195717593,2009-05-11,07:40:11
39.970819,116.303338,0,245,39944.3195949074,2009-05-11,07:40:13
39.970824,116.303315,0,245,39944.3196527778,2009-05-11,07:40:18
39.97081,116.303225,0,247,39944.3197106481,2009-05-11,07:40:23
39.97078,116.303151,0,258,39944.3197685185,2009-05-11,07:40:28
39.970729,116.303097,0,255,39944.3198263889,2009-05-11,07:40:33
39.970652,116.303078,0,244,39944.3198842593,2009-05-11,07:40:38
39.970627,116.303047,0,243,39944.3199421296,2009-05-11,07:40:43
39.97062,116.303038,0,241,39944.32,2009-05-11,07:40:48
39.970678,116.303075,0,228,39944.3200578704,2009-05-11,07:40:53
39.970687,116.303023,0,228,39944.3201157407,2009-05-11,07:40:58
39.970693,116.30285,0,227,39944.3201736111,2009-05-11,07:41:03
39.970687,116.302726,0,226,39944.3202314815,2009-05-11,07:41:08
39.970662,116.302577,0,226,39944.3202893519,2009-05-11,07:41:13
39.970672,116.302591,0,226,39944.3203472222,2009-05-11,07:41:18
39.970672,116.302591,0,226,39944.3203819444,2009-05-11,07:41:21
39.97067,116.302583,0,226,39944.3204050926,2009-05-11,07:41:23
39.970693,116.302583,0,226,39944.320462963,2009-05-11,07:41:28
39.970568,116.302366,0,231,39944.3205208333,2009-05-11,07:41:33
39.970521,116.302331,0,226,39944.3205787037,2009-05-11,07:41:38
39.970613,116.302305,0,215,39944.3206365741,2009-05-11,07:41:43
39.970578,116.302221,0,212,39944.3206944444,2009-05-11,07:41:48
39.970526,116.302168,0,215,39944.3207523148,2009-05-11,07:41:53
39.970475,116.302195,0,213,39944.3208101852,2009-05-11,07:41:58
39.970458,116.302164,0,214,39944.3208680556,2009-05-11,07:42:03
39.970474,116.302128,0,216,39944.3209259259,2009-05-11,07:42:08
39.970497,116.302011,0,203,39944.3209837963,2009-05-11,07:42:13
39.970492,116.30196,0,199,39944.3210416667,2009-05-11,07:42:18
39.970495,116.301907,0,196,39944.321099537,2009-05-11,07:42:23
39.970492,116.30186,0,196,39944.3211574074,2009-05-11,07:42:28
39.970496,116.301824,0,202,39944.3212152778,2009-05-11,07:42:33
39.970474,116.301779,0,212,39944.3212731481,2009-05-11,07:42:38
39.970525,116.301701,0,236,39944.3213310185,2009-05-11,07:42:43
39.970518,116.301647,0,263,39944.3213888889,2009-05-11,07:42:48
39.970524,116.301614,0,288,39944.3214467593,2009-05-11,07:42:53
39.970543,116.301552,0,309,39944.3215046296,2009-05-11,07:42:58
39.97052,116.301538,0,328,39944.3215625,2009-05-11,07:43:03
39.970531,116.301523,0,347,39944.3216203704,2009-05-11,07:43:08
39.970523,116.301459,0,360,39944.3216782407,2009-05-11,07:43:13
39.970537,116.301369,0,383,39944.3217361111,2009-05-11,07:43:18
39.970488,116.301344,0,397,39944.3217939815,2009-05-11,07:43:23
39.970468,116.301264,0,408,39944.3218518518,2009-05-11,07:43:28
39.970463,116.301215,0,414,39944.3219097222,2009-05-11,07:43:33
39.97043,116.30114,0,421,39944.3219675926,2009-05-11,07:43:38
39.970384,116.301086,0,432,39944.322025463,2009-05-11,07:43:43
39.970347,116.301015,0,442,39944.3220833333,2009-05-11,07:43:48
39.970297,116.300901,0,447,39944.3221412037,2009-05-11,07:43:53
39.970269,116.30084,0,450,39944.3221990741,2009-05-11,07:43:58
39.970161,116.30076,0,449,39944.3222569444,2009-05-11,07:44:03
39.969938,116.300679,0,447,39944.3223148148,2009-05-11,07:44:08
39.969792,116.300662,0,440,39944.3223726852,2009-05-11,07:44:13
39.969758,116.300628,0,436,39944.3224305556,2009-05-11,07:44:18
39.969667,116.300587,0,429,39944.3224884259,2009-05-11,07:44:23
39.969508,116.300507,0,417,39944.3225462963,2009-05-11,07:44:28
39.969434,116.300533,0,405,39944.3226041667,2009-05-11,07:44:33
39.969468,116.300546,0,403,39944.322662037,2009-05-11,07:44:38
39.96946,116.300564,0,398,39944.3227199074,2009-05-11,07:44:43
39.969465,116.300577,0,393,39944.3227777778,2009-05-11,07:44:48
39.969472,116.300609,0,385,39944.3228356481,2009-05-11,07:44:53
39.969482,116.300654,0,375,39944.3228935185,2009-05-11,07:44:58
39.969539,116.300574,0,373,39944.3229513889,2009-05-11,07:45:03
39.969578,116.300567,0,369,39944.3230092593,2009-05-11,07:45:08
39.969636,116.300511,0,369,39944.3230671296,2009-05-11,07:45:13
39.969683,116.300523,0,368,39944.323125,2009-05-11,07:45:18
39.969744,116.300525,0,364,39944.3231828704,2009-05-11,07:45:23
39.969811,116.300497,0,358,39944.3232407407,2009-05-11,07:45:28
39.969861,116.300495,0,350,39944.3232986111,2009-05-11,07:45:33
39.969932,116.300552,0,343,39944.3233564815,2009-05-11,07:45:38
39.970039,116.300536,0,313,39944.3234143518,2009-05-11,07:45:43
39.970107,116.3005,0,302,39944.3234722222,2009-05-11,07:45:48
39.970174,116.300495,0,295,39944.3235300926,2009-05-11,07:45:53
39.970232,116.300531,0,276,39944.323587963,2009-05-11,07:45:58
39.97029,116.300606,0,274,39944.3236458333,2009-05-11,07:46:03
39.970324,116.300661,0,263,39944.3237037037,2009-05-11,07:46:08
39.970336,116.30074,0,249,39944.3237615741,2009-05-11,07:46:13
39.970315,116.300713,0,231,39944.3238194444,2009-05-11,07:46:18
39.970293,116.300731,0,229,39944.3238773148,2009-05-11,07:46:23
39.970282,116.300766,0,227,39944.3239351852,2009-05-11,07:46:28
39.970267,116.300797,0,226,39944.3239930556,2009-05-11,07:46:33
39.970255,116.300802,0,224,39944.3240509259,2009-05-11,07:46:38
39.970243,116.300833,0,223,39944.3241087963,2009-05-11,07:46:43
39.970261,116.300842,0,226,39944.3241666667,2009-05-11,07:46:48
39.970262,116.300853,0,226,39944.324224537,2009-05-11,07:46:53
39.970265,116.300857,0,226,39944.3242824074,2009-05-11,07:46:58
39.970265,116.300857,0,226,39944.3243171296,2009-05-11,07:47:01
39.97027,116.30085,0,226,39944.3243402778,2009-05-11,07:47:03
39.970277,116.300841,0,226,39944.3243981482,2009-05-11,07:47:08
39.970291,116.300837,0,225,39944.3244560185,2009-05-11,07:47:13
39.970283,116.300867,0,222,39944.3245138889,2009-05-11,07:47:18
39.970291,116.300881,0,222,39944.3245717593,2009-05-11,07:47:23
39.970271,116.300952,0,222,39944.3246296296,2009-05-11,07:47:28
39.970281,116.300968,0,222,39944.3246875,2009-05-11,07:47:33
39.9703,116.30097,0,226,39944.3247453704,2009-05-11,07:47:38
39.970305,116.300955,0,226,39944.3248032407,2009-05-11,07:47:43
39.970305,116.300955,0,226,39944.324837963,2009-05-11,07:47:46
39.970309,116.300949,0,226,39944.3248611111,2009-05-11,07:47:48
39.97031,116.300939,0,226,39944.3249189815,2009-05-11,07:47:53
39.97031,116.300939,0,226,39944.3249537037,2009-05-11,07:47:56
39.97031,116.300935,0,226,39944.3249768519,2009-05-11,07:47:58
39.970298,116.30093,0,227,39944.3250347222,2009-05-11,07:48:03
39.970298,116.30093,0,227,39944.3250694444,2009-05-11,07:48:06
39.970299,116.300925,0,228,39944.3250925926,2009-05-11,07:48:08
39.970259,116.300946,0,231,39944.325150463,2009-05-11,07:48:13
39.970154,116.300921,0,232,39944.3252083333,2009-05-11,07:48:18
39.969896,116.300799,0,230,39944.3252662037,2009-05-11,07:48:23
39.969567,116.300783,0,226,39944.3253240741,2009-05-11,07:48:28
39.969268,116.300791,0,222,39944.3253819444,2009-05-11,07:48:33
39.968907,116.300783,0,216,39944.3254398148,2009-05-11,07:48:38
39.968587,116.300806,0,209,39944.3254976852,2009-05-11,07:48:43
39.968382,116.300791,0,203,39944.3255555556,2009-05-11,07:48:48
39.968124,116.300784,0,196,39944.3256134259,2009-05-11,07:48:53
39.967789,116.300889,0,189,39944.3256712963,2009-05-11,07:48:58
39.967381,116.300971,0,184,39944.3257291667,2009-05-11,07:49:03
39.966969,116.300919,0,176,39944.325787037,2009-05-11,07:49:08
39.966533,116.300947,0,163,39944.3258449074,2009-05-11,07:49:13
39.96603,116.300967,0,153,39944.3259027778,2009-05-11,07:49:18
39.965627,116.30098,0,140,39944.3259606481,2009-05-11,07:49:23
39.965354,116.301004,0,130,39944.3260185185,2009-05-11,07:49:28
39.965274,116.300963,0,125,39944.3260763889,2009-05-11,07:49:33
39.965249,116.300954,0,130,39944.3261342593,2009-05-11,07:49:38
39.96516,116.30096,0,131,39944.3261921296,2009-05-11,07:49:43
39.965139,116.300978,0,134,39944.32625,2009-05-11,07:49:48
39.965152,116.300956,0,131,39944.3263078704,2009-05-11,07:49:53
39.965142,116.300921,0,125,39944.3263657407,2009-05-11,07:49:58
39.965119,116.300981,0,125,39944.3264236111,2009-05-11,07:50:03
39.965061,116.301016,0,126,39944.3264814815,2009-05-11,07:50:08
39.964787,116.301113,0,127,39944.3265393519,2009-05-11,07:50:13
39.964341,116.301232,0,126,39944.3265972222,2009-05-11,07:50:18
39.963858,116.301346,0,125,39944.3266550926,2009-05-11,07:50:23
39.963382,116.301428,0,126,39944.326712963,2009-05-11,07:50:28
39.962922,116.301476,0,130,39944.3267708333,2009-05-11,07:50:33
39.962466,116.301564,0,130,39944.3268287037,2009-05-11,07:50:38
39.962091,116.301656,0,131,39944.3268865741,2009-05-11,07:50:43
39.961809,116.301706,0,131,39944.3269444444,2009-05-11,07:50:48
39.96164,116.301736,0,132,39944.3270023148,2009-05-11,07:50:53
39.961545,116.301739,0,133,39944.3270601852,2009-05-11,07:50:58
39.961516,116.301751,0,133,39944.3271180556,2009-05-11,07:51:03
39.961516,116.301751,0,133,39944.3271527778,2009-05-11,07:51:06
39.961513,116.301745,0,135,39944.3271759259,2009-05-11,07:51:08
39.961473,116.301721,0,142,39944.3272337963,2009-05-11,07:51:13
39.961473,116.301721,0,142,39944.3272685185,2009-05-11,07:51:16
39.96147,116.301724,0,147,39944.3272916667,2009-05-11,07:51:18
39.961453,116.301704,0,150,39944.327349537,2009-05-11,07:51:23
39.961453,116.301691,0,154,39944.3274074074,2009-05-11,07:51:28
39.961474,116.301677,0,156,39944.3274652778,2009-05-11,07:51:33
39.961489,116.301662,0,158,39944.3275231481,2009-05-11,07:51:38
39.961484,116.301638,0,159,39944.3275810185,2009-05-11,07:51:43
39.961476,116.301601,0,161,39944.3276388889,2009-05-11,07:51:48
39.961462,116.301565,0,162,39944.3276967593,2009-05-11,07:51:53
39.961425,116.301559,0,166,39944.3277546296,2009-05-11,07:51:58
39.961276,116.301584,0,184,39944.3278125,2009-05-11,07:52:03
39.961163,116.30166,0,202,39944.3278703704,2009-05-11,07:52:08
39.961148,116.301702,0,213,39944.3279282407,2009-05-11,07:52:13
39.961122,116.301684,0,214,39944.3279861111,2009-05-11,07:52:18
39.961103,116.301678,0,216,39944.3280439815,2009-05-11,07:52:23
39.961093,116.301685,0,216,39944.3281018519,2009-05-11,07:52:28
39.961115,116.301724,0,216,39944.3281597222,2009-05-11,07:52:33
39.96111,116.301754,0,215,39944.3282175926,2009-05-11,07:52:38
39.961205,116.301911,0,208,39944.328275463,2009-05-11,07:52:43
39.961164,116.302206,0,221,39944.3283333333,2009-05-11,07:52:48
39.961113,116.302541,0,217,39944.3283912037,2009-05-11,07:52:53
39.961158,116.302876,0,220,39944.3284490741,2009-05-11,07:52:58
39.96125,116.303243,0,225,39944.3285069444,2009-05-11,07:53:03
39.961523,116.30388,0,223,39944.3285648148,2009-05-11,07:53:08
39.961654,116.304258,0,221,39944.3286226852,2009-05-11,07:53:13
39.961832,116.304651,0,219,39944.3286805556,2009-05-11,07:53:18
39.961987,116.305031,0,216,39944.3287384259,2009-05-11,07:53:23
39.96216,116.305396,0,212,39944.3287962963,2009-05-11,07:53:28
39.962275,116.305778,0,211,39944.3288541667,2009-05-11,07:53:33
39.962368,116.306107,0,211,39944.328912037,2009-05-11,07:53:38
39.962417,116.306364,0,204,39944.3289699074,2009-05-11,07:53:43
39.96252,116.306676,0,202,39944.3290277778,2009-05-11,07:53:48
39.962579,116.306875,0,200,39944.3290856481,2009-05-11,07:53:53
39.96259,116.306858,0,202,39944.3291435185,2009-05-11,07:53:58
39.962616,116.306858,0,205,39944.3292013889,2009-05-11,07:54:03
39.962647,116.306853,0,208,39944.3292592593,2009-05-11,07:54:08
39.962734,116.30705,0,209,39944.3293171296,2009-05-11,07:54:13
39.962845,116.307407,0,210,39944.329375,2009-05-11,07:54:18
39.962989,116.307748,0,211,39944.3294328704,2009-05-11,07:54:23
39.963214,116.308179,0,211,39944.3294907407,2009-05-11,07:54:28
39.963407,116.308536,0,214,39944.3295486111,2009-05-11,07:54:33
39.963608,116.308975,0,216,39944.3296064815,2009-05-11,07:54:38
39.963794,116.309457,0,218,39944.3296643518,2009-05-11,07:54:43
39.963955,116.309933,0,219,39944.3297222222,2009-05-11,07:54:48
39.964132,116.310454,0,222,39944.3297800926,2009-05-11,07:54:53
39.964319,116.310972,0,223,39944.329837963,2009-05-11,07:54:58
39.964387,116.311496,0,216,39944.3298958333,2009-05-11,07:55:03
39.964396,116.311968,0,196,39944.3299537037,2009-05-11,07:55:08
39.964465,116.31225,0,189,39944.3300115741,2009-05-11,07:55:13
39.964522,116.312366,0,187,39944.3300694444,2009-05-11,07:55:18
39.964528,116.312398,0,184,39944.3301273148,2009-05-11,07:55:23
39.964528,116.31242,0,179,39944.3301851852,2009-05-11,07:55:28
39.964542,116.312433,0,176,39944.3302430556,2009-05-11,07:55:33
39.964558,116.312443,0,174,39944.3303009259,2009-05-11,07:55:38
39.964558,116.312443,0,174,39944.3303356481,2009-05-11,07:55:41
39.964559,116.312445,0,172,39944.3303587963,2009-05-11,07:55:43
39.964557,116.312466,0,172,39944.3304166667,2009-05-11,07:55:48
39.964607,116.312627,0,171,39944.330474537,2009-05-11,07:55:53
39.964691,116.312803,0,170,39944.3305324074,2009-05-11,07:55:58
39.964747,116.312877,0,170,39944.3305902778,2009-05-11,07:56:03
39.964732,116.312907,0,172,39944.3306481481,2009-05-11,07:56:08
39.964747,116.31298,0,174,39944.3307060185,2009-05-11,07:56:13
39.964806,116.313164,0,174,39944.3307638889,2009-05-11,07:56:18
39.964863,116.313312,0,173,39944.3308217593,2009-05-11,07:56:23
39.964865,116.313422,0,175,39944.3308796296,2009-05-11,07:56:28
39.964858,116.313598,0,181,39944.3309375,2009-05-11,07:56:33
39.965023,116.313765,0,174,39944.3309953704,2009-05-11,07:56:38
39.965102,116.313932,0,180,39944.3310532407,2009-05-11,07:56:43
39.965178,116.314139,0,180,39944.3311111111,2009-05-11,07:56:48
39.965296,116.31435,0,180,39944.3311689815,2009-05-11,07:56:53
39.965422,116.314619,0,180,39944.3312268518,2009-05-11,07:56:58
39.96532,116.314749,0,184,39944.3312847222,2009-05-11,07:57:03
39.965284,116.31476,0,189,39944.3313425926,2009-05-11,07:57:08
39.965292,116.314793,0,190,39944.331400463,2009-05-11,07:57:13
39.96539,116.314848,0,184,39944.3314583333,2009-05-11,07:57:18
39.965386,116.314907,0,177,39944.3315162037,2009-05-11,07:57:23
39.965412,116.314971,0,170,39944.3315740741,2009-05-11,07:57:28
39.965399,116.315009,0,165,39944.3316319444,2009-05-11,07:57:33
39.965379,116.315061,0,165,39944.3316898148,2009-05-11,07:57:38
39.965273,116.315126,0,165,39944.3317476852,2009-05-11,07:57:43
39.965031,116.315189,0,157,39944.3318055556,2009-05-11,07:57:48
39.964713,116.315326,0,147,39944.3318634259,2009-05-11,07:57:53
39.964455,116.315398,0,152,39944.3319212963,2009-05-11,07:57:58
39.964263,116.315501,0,145,39944.3319791667,2009-05-11,07:58:03
39.964263,116.315501,0,145,39944.3320138889,2009-05-11,07:58:06
39.964264,116.315507,0,126,39944.332037037,2009-05-11,07:58:08
39.964271,116.31549,0,120,39944.3320949074,2009-05-11,07:58:13
39.964242,116.315497,0,117,39944.3321527778,2009-05-11,07:58:18
39.964219,116.315506,0,113,39944.3322106482,2009-05-11,07:58:23
39.964121,116.315547,0,110,39944.3322685185,2009-05-11,07:58:28
39.96388,116.315677,0,108,39944.3323263889,2009-05-11,07:58:33
39.963607,116.315776,0,107,39944.3323842593,2009-05-11,07:58:38
39.963296,116.315891,0,105,39944.3324421296,2009-05-11,07:58:43
39.962938,116.315968,0,108,39944.3325,2009-05-11,07:58:48
39.962526,116.316012,0,120,39944.3325578704,2009-05-11,07:58:53
39.962135,116.316092,0,126,39944.3326157407,2009-05-11,07:58:58
39.961697,116.316207,0,134,39944.3326736111,2009-05-11,07:59:03
39.96127,116.316287,0,140,39944.3327314815,2009-05-11,07:59:08
39.960861,116.31635,0,136,39944.3327893519,2009-05-11,07:59:13
39.960475,116.31644,0,147,39944.3328472222,2009-05-11,07:59:18
39.960173,116.316506,0,142,39944.3329050926,2009-05-11,07:59:23
39.959869,116.316529,0,144,39944.332962963,2009-05-11,07:59:28
39.959708,116.316522,0,144,39944.3330208333,2009-05-11,07:59:33
39.959661,116.316495,0,142,39944.3330787037,2009-05-11,07:59:38
39.959637,116.316573,0,131,39944.3331365741,2009-05-11,07:59:43
39.95954,116.316578,0,136,39944.3331944444,2009-05-11,07:59:48
39.959517,116.316572,0,132,39944.3332523148,2009-05-11,07:59:53
39.959517,116.316572,0,132,39944.333287037,2009-05-11,07:59:56
39.959524,116.316567,0,131,39944.3333101852,2009-05-11,07:59:58
39.959459,116.316573,0,132,39944.3333680556,2009-05-11,08:00:03
39.959259,116.316625,0,135,39944.3334259259,2009-05-11,08:00:08
39.958954,116.316684,0,132,39944.3334837963,2009-05-11,08:00:13
39.958586,116.316716,0,133,39944.3335416667,2009-05-11,08:00:18
39.95817,116.316771,0,144,39944.333599537,2009-05-11,08:00:23
39.957737,116.316849,0,162,39944.3336574074,2009-05-11,08:00:28
39.95731,116.316931,0,162,39944.3337152778,2009-05-11,08:00:33
39.95686,116.316971,0,168,39944.3337731481,2009-05-11,08:00:38
39.956417,116.317004,0,172,39944.3338310185,2009-05-11,08:00:43
39.956005,116.317057,0,171,39944.3338888889,2009-05-11,08:00:48
39.95558,116.317072,0,170,39944.3339467593,2009-05-11,08:00:53
39.95511,116.317158,0,169,39944.3340046296,2009-05-11,08:00:58
39.954715,116.317201,0,173,39944.3340625,2009-05-11,08:01:03
39.954372,116.317255,0,166,39944.3341203704,2009-05-11,08:01:08
39.954032,116.317317,0,172,39944.3341782407,2009-05-11,08:01:13
39.953683,116.317348,0,160,39944.3342361111,2009-05-11,08:01:18
39.953353,116.317403,0,162,39944.3342939815,2009-05-11,08:01:23
39.953038,116.317467,0,162,39944.3343518519,2009-05-11,08:01:28
39.952699,116.317484,0,180,39944.3344097222,2009-05-11,08:01:33
39.952482,116.317551,0,201,39944.3344675926,2009-05-11,08:01:38
39.952488,116.31758,0,195,39944.334525463,2009-05-11,08:01:43
39.952498,116.317578,0,200,39944.3345833333,2009-05-11,08:01:48
39.95249,116.317617,0,204,39944.3346412037,2009-05-11,08:01:53
39.952488,116.317538,0,205,39944.3346990741,2009-05-11,08:01:58
39.952435,116.317563,0,211,39944.3347569444,2009-05-11,08:02:03
39.952426,116.317562,0,207,39944.3348148148,2009-05-11,08:02:08
39.952426,116.317562,0,207,39944.334849537,2009-05-11,08:02:11
39.952424,116.317568,0,202,39944.3348726852,2009-05-11,08:02:13
39.952379,116.31759,0,202,39944.3349305556,2009-05-11,08:02:18
39.952281,116.317586,0,200,39944.3349884259,2009-05-11,08:02:23
39.952225,116.317619,0,200,39944.3350462963,2009-05-11,08:02:28
39.952297,116.317534,0,200,39944.3351041667,2009-05-11,08:02:33
39.952293,116.317506,0,192,39944.335162037,2009-05-11,08:02:38
39.952312,116.317434,0,192,39944.3352199074,2009-05-11,08:02:43
39.952255,116.317438,0,184,39944.3352777778,2009-05-11,08:02:48
39.952245,116.317402,0,183,39944.3353356481,2009-05-11,08:02:53
39.952256,116.317346,0,181,39944.3353935185,2009-05-11,08:02:58
39.952251,116.317336,0,184,39944.3354513889,2009-05-11,08:03:03
39.952206,116.31732,0,190,39944.3355092593,2009-05-11,08:03:08
39.952191,116.317313,0,189,39944.3355671296,2009-05-11,08:03:13
39.952166,116.317306,0,191,39944.335625,2009-05-11,08:03:18
39.952186,116.31733,0,200,39944.3356828704,2009-05-11,08:03:23
39.952193,116.317279,0,202,39944.3357407407,2009-05-11,08:03:28
39.952177,116.317262,0,204,39944.3357986111,2009-05-11,08:03:33
39.952158,116.317211,0,208,39944.3358564815,2009-05-11,08:03:38
39.952088,116.317201,0,210,39944.3359143519,2009-05-11,08:03:43
39.952094,116.317189,0,213,39944.3359722222,2009-05-11,08:03:48
39.95207,116.317226,0,216,39944.3360300926,2009-05-11,08:03:53
39.952004,116.317289,0,220,39944.336087963,2009-05-11,08:03:58
39.951904,116.317292,0,221,39944.3361458333,2009-05-11,08:04:03
39.951835,116.317287,0,222,39944.3362037037,2009-05-11,08:04:08
39.951775,116.317294,0,225,39944.3362615741,2009-05-11,08:04:13
39.951679,116.317315,0,227,39944.3363194444,2009-05-11,08:04:18
39.951553,116.317355,0,229,39944.3363773148,2009-05-11,08:04:23
39.951387,116.317338,0,230,39944.3364351852,2009-05-11,08:04:28
39.951235,116.317319,0,231,39944.3364930556,2009-05-11,08:04:33
39.951193,116.31728,0,232,39944.3365509259,2009-05-11,08:04:38
39.951144,116.317242,0,231,39944.3366087963,2009-05-11,08:04:43
39.951076,116.317207,0,229,39944.3366666667,2009-05-11,08:04:48
39.95106,116.317216,0,231,39944.336724537,2009-05-11,08:04:53
39.951047,116.317209,0,229,39944.3367824074,2009-05-11,08:04:58
39.950943,116.317174,0,222,39944.3368402778,2009-05-11,08:05:03
39.950862,116.317135,0,218,39944.3368981481,2009-05-11,08:05:08
39.950848,116.317129,0,213,39944.3369560185,2009-05-11,08:05:13
39.950836,116.317102,0,212,39944.3370138889,2009-05-11,08:05:18
39.950831,116.317088,0,212,39944.3370717593,2009-05-11,08:05:23
39.950826,116.317061,0,212,39944.3371296296,2009-05-11,08:05:28
39.950828,116.317013,0,211,39944.3371875,2009-05-11,08:05:33
39.950823,116.31696,0,209,39944.3372453704,2009-05-11,08:05:38
39.950825,116.316915,0,207,39944.3373032407,2009-05-11,08:05:43
39.950803,116.31686,0,206,39944.3373611111,2009-05-11,08:05:48
39.950793,116.316783,0,206,39944.3374189815,2009-05-11,08:05:53
39.95079,116.316711,0,206,39944.3374768518,2009-05-11,08:05:58
39.950798,116.316621,0,203,39944.3375347222,2009-05-11,08:06:03
39.950799,116.3165,0,199,39944.3375925926,2009-05-11,08:06:08
39.950785,116.316382,0,193,39944.337650463,2009-05-11,08:06:13
39.95079,116.316297,0,192,39944.3377083333,2009-05-11,08:06:18
39.950788,116.316208,0,191,39944.3377662037,2009-05-11,08:06:23
39.950768,116.316116,0,191,39944.3378240741,2009-05-11,08:06:28
39.950764,116.316031,0,188,39944.3378819444,2009-05-11,08:06:33
39.95077,116.315912,0,186,39944.3379398148,2009-05-11,08:06:38
39.950755,116.315834,0,187,39944.3379976852,2009-05-11,08:06:43
39.950726,116.315775,0,187,39944.3380555556,2009-05-11,08:06:48
39.950698,116.315748,0,189,39944.3381134259,2009-05-11,08:06:53
39.950665,116.315725,0,190,39944.3381712963,2009-05-11,08:06:58
39.950628,116.315674,0,190,39944.3382291667,2009-05-11,08:07:03
39.950599,116.315591,0,190,39944.338287037,2009-05-11,08:07:08
39.950595,116.315552,0,191,39944.3383449074,2009-05-11,08:07:13
39.950592,116.315503,0,192,39944.3384027778,2009-05-11,08:07:18
39.950576,116.315455,0,193,39944.3384606481,2009-05-11,08:07:23
39.950564,116.315383,0,195,39944.3385185185,2009-05-11,08:07:28
39.950529,116.315289,0,196,39944.3385763889,2009-05-11,08:07:33
39.950528,116.315195,0,198,39944.3386342593,2009-05-11,08:07:38
39.950515,116.315062,0,200,39944.3386921296,2009-05-11,08:07:43
39.950511,116.314984,0,202,39944.33875,2009-05-11,08:07:48
39.950482,116.314915,0,205,39944.3388078704,2009-05-11,08:07:53
39.950359,116.314828,0,205,39944.3388657407,2009-05-11,08:07:58
39.95034,116.314771,0,207,39944.3389236111,2009-05-11,08:08:03
39.950346,116.314652,0,209,39944.3389814815,2009-05-11,08:08:08
39.950368,116.31457,0,213,39944.3390393518,2009-05-11,08:08:13
39.950376,116.314497,0,213,39944.3390972222,2009-05-11,08:08:18
39.950422,116.314483,0,217,39944.3391550926,2009-05-11,08:08:23
39.950411,116.314427,0,225,39944.339212963,2009-05-11,08:08:28
39.950468,116.314442,0,228,39944.3392708333,2009-05-11,08:08:33
39.950472,116.314432,0,231,39944.3393287037,2009-05-11,08:08:38
39.950454,116.314392,0,235,39944.3393865741,2009-05-11,08:08:43
39.950363,116.314236,0,240,39944.3394444444,2009-05-11,08:08:48
39.95022,116.314006,0,246,39944.3395023148,2009-05-11,08:08:53
39.950046,116.314105,0,249,39944.3395601852,2009-05-11,08:08:58
39.950028,116.314064,0,250,39944.3396180556,2009-05-11,08:09:03
39.950144,116.314017,0,248,39944.3396759259,2009-05-11,08:09:08
39.950139,116.313916,0,252,39944.3397337963,2009-05-11,08:09:13
39.950164,116.313814,0,254,39944.3397916667,2009-05-11,08:09:18
39.950171,116.313735,0,257,39944.339849537,2009-05-11,08:09:23
39.95019,116.313654,0,260,39944.3399074074,2009-05-11,08:09:28
39.950193,116.313575,0,263,39944.3399652778,2009-05-11,08:09:33
39.950242,116.31348,0,269,39944.3400231482,2009-05-11,08:09:38
39.950252,116.31339,0,276,39944.3400810185,2009-05-11,08:09:43
39.950131,116.313211,0,273,39944.3401388889,2009-05-11,08:09:48
39.950112,116.313192,0,271,39944.3401967593,2009-05-11,08:09:53
39.950084,116.313176,0,270,39944.3402546296,2009-05-11,08:09:58
39.950063,116.313159,0,270,39944.3403125,2009-05-11,08:10:03
39.950071,116.313142,0,269,39944.3403703704,2009-05-11,08:10:08
39.950086,116.313094,0,269,39944.3404282407,2009-05-11,08:10:13
39.950033,116.313028,0,268,39944.3404861111,2009-05-11,08:10:18
39.950003,116.312974,0,268,39944.3405439815,2009-05-11,08:10:23
39.949968,116.312887,0,268,39944.3406018519,2009-05-11,08:10:28
39.949945,116.312763,0,268,39944.3406597222,2009-05-11,08:10:33
39.949939,116.312739,0,266,39944.3407175926,2009-05-11,08:10:38
39.949904,116.3127,0,265,39944.340775463,2009-05-11,08:10:43
39.949924,116.312544,0,264,39944.3408333333,2009-05-11,08:10:48
39.949899,116.312512,0,264,39944.3408912037,2009-05-11,08:10:53
39.949899,116.312512,0,264,39944.3409259259,2009-05-11,08:10:56
39.949892,116.312512,0,264,39944.3409490741,2009-05-11,08:10:58
39.949842,116.312431,0,259,39944.3410069444,2009-05-11,08:11:03
39.949838,116.312422,0,253,39944.3410648148,2009-05-11,08:11:08
39.949852,116.312426,0,253,39944.3411226852,2009-05-11,08:11:13
39.949881,116.312437,0,249,39944.3411805556,2009-05-11,08:11:18
39.949881,116.312437,0,249,39944.3412152778,2009-05-11,08:11:21
39.949889,116.312441,0,249,39944.3412384259,2009-05-11,08:11:23
39.949837,116.31246,0,247,39944.3412962963,2009-05-11,08:11:28
39.949822,116.312482,0,247,39944.3413541667,2009-05-11,08:11:33
39.949826,116.312524,0,248,39944.341412037,2009-05-11,08:11:38
39.949835,116.312552,0,248,39944.3414699074,2009-05-11,08:11:43
39.949835,116.312594,0,248,39944.3415277778,2009-05-11,08:11:48
39.949819,116.31264,0,248,39944.3415856481,2009-05-11,08:11:53
39.949963,116.312732,0,244,39944.3466203704,2009-05-11,08:19:08
39.950061,116.312684,0,157,39944.3466782407,2009-05-11,08:19:13
39.950074,116.312661,0,169,39944.3467361111,2009-05-11,08:19:18
39.950068,116.31268,0,179,39944.3467939815,2009-05-11,08:19:23
39.950025,116.312707,0,191,39944.3468518518,2009-05-11,08:19:28
39.949988,116.312757,0,193,39944.3469097222,2009-05-11,08:19:33
39.949946,116.312774,0,193,39944.3469675926,2009-05-11,08:19:38
39.94994,116.31281,0,192,39944.347025463,2009-05-11,08:19:43
39.949934,116.312901,0,189,39944.3470833333,2009-05-11,08:19:48
39.949932,116.31299,0,188,39944.3471412037,2009-05-11,08:19:53
39.949946,116.313061,0,189,39944.3471990741,2009-05-11,08:19:58
39.949953,116.31315,0,190,39944.3472569444,2009-05-11,08:20:03
39.94996,116.313216,0,217,39944.3473148148,2009-05-11,08:20:08
39.949968,116.313202,0,223,39944.3473726852,2009-05-11,08:20:13
39.949982,116.313151,0,240,39944.3474305556,2009-05-11,08:20:18
39.950012,116.313162,0,252,39944.3474884259,2009-05-11,08:20:23
39.95005,116.313173,0,262,39944.3475462963,2009-05-11,08:20:28
39.950103,116.313253,0,268,39944.3476041667,2009-05-11,08:20:33
39.950133,116.313283,0,278,39944.347662037,2009-05-11,08:20:38
39.950132,116.313328,0,293,39944.3477199074,2009-05-11,08:20:43
39.950171,116.313292,0,299,39944.3477777778,2009-05-11,08:20:48
39.950211,116.313165,0,313,39944.3478356482,2009-05-11,08:20:53
39.950268,116.313005,0,323,39944.3478935185,2009-05-11,08:20:58
39.950258,116.312847,0,334,39944.3479513889,2009-05-11,08:21:03
39.950281,116.31274,0,341,39944.3480092593,2009-05-11,08:21:08
39.950341,116.312661,0,345,39944.3480671296,2009-05-11,08:21:13
39.950357,116.312612,0,350,39944.348125,2009-05-11,08:21:18
39.950362,116.312573,0,354,39944.3481828704,2009-05-11,08:21:23
39.950411,116.312566,0,357,39944.3482407407,2009-05-11,08:21:28
39.950496,116.312789,0,359,39944.3482986111,2009-05-11,08:21:33
39.950629,116.313158,0,366,39944.3483564815,2009-05-11,08:21:38
39.950702,116.313168,0,369,39944.3484143519,2009-05-11,08:21:43
39.950785,116.313203,0,376,39944.3484722222,2009-05-11,08:21:48
39.950811,116.313308,0,381,39944.3485300926,2009-05-11,08:21:53
39.950839,116.313425,0,386,39944.348587963,2009-05-11,08:21:58
39.950852,116.31343,0,392,39944.3486458333,2009-05-11,08:22:03
39.95091,116.313528,0,393,39944.3487037037,2009-05-11,08:22:08
39.95091,116.313528,0,393,39944.3487384259,2009-05-11,08:22:11
39.950918,116.313526,0,393,39944.3487615741,2009-05-11,08:22:13
39.950922,116.313535,0,394,39944.3488194444,2009-05-11,08:22:18
39.950972,116.313574,0,392,39944.3488773148,2009-05-11,08:22:23
39.951016,116.31359,0,391,39944.3489351852,2009-05-11,08:22:28
39.951041,116.313589,0,391,39944.3489930556,2009-05-11,08:22:33
39.951165,116.313794,0,401,39944.3642708333,2009-05-11,08:44:33
39.951237,116.313701,0,370,39944.3643287037,2009-05-11,08:44:38
39.951236,116.313651,0,371,39944.3643865741,2009-05-11,08:44:43
39.951259,116.313586,0,371,39944.3644444444,2009-05-11,08:44:48
39.951295,116.313542,0,371,39944.3645023148,2009-05-11,08:44:53
39.951321,116.313504,0,372,39944.3645601852,2009-05-11,08:44:58
39.951174,116.31347,0,356,39944.3646180556,2009-05-11,08:45:03
39.951088,116.313399,0,357,39944.3646759259,2009-05-11,08:45:08
39.951073,116.313418,0,356,39944.3647337963,2009-05-11,08:45:13
39.951096,116.31342,0,352,39944.3647916667,2009-05-11,08:45:18
39.95113,116.313411,0,348,39944.364849537,2009-05-11,08:45:23
39.951176,116.313391,0,344,39944.3649074074,2009-05-11,08:45:28
39.95121,116.313361,0,341,39944.3649652778,2009-05-11,08:45:33
39.951252,116.313299,0,341,39944.3650231481,2009-05-11,08:45:38
39.951227,116.313219,0,346,39944.3650810185,2009-05-11,08:45:43
39.951122,116.31312,0,348,39944.3651388889,2009-05-11,08:45:48
39.951098,116.313092,0,347,39944.3651967593,2009-05-11,08:45:53
39.951098,116.313092,0,347,39944.3652314815,2009-05-11,08:45:56
39.951095,116.313098,0,347,39944.3652546296,2009-05-11,08:45:58
39.951064,116.313096,0,347,39944.3653125,2009-05-11,08:46:03
39.950773,116.313034,0,363,39944.3653703704,2009-05-11,08:46:08
39.950587,116.313021,0,375,39944.3654282407,2009-05-11,08:46:13
39.950416,116.313057,0,379,39944.3654861111,2009-05-11,08:46:18
39.950333,116.313072,0,385,39944.3655439815,2009-05-11,08:46:23
39.949906,116.313015,0,374,39944.3656018519,2009-05-11,08:46:28
39.949847,116.313041,0,374,39944.3656597222,2009-05-11,08:46:33
39.949854,116.31306,0,375,39944.3657175926,2009-05-11,08:46:38
39.949848,116.313085,0,375,39944.365775463,2009-05-11,08:46:43
39.949854,116.313106,0,376,39944.3658333333,2009-05-11,08:46:48
39.949858,116.313119,0,376,39944.3658912037,2009-05-11,08:46:53
39.949893,116.313016,0,379,39944.3659490741,2009-05-11,08:46:58
39.949901,116.312961,0,384,39944.3660069444,2009-05-11,08:47:03
39.949935,116.312933,0,388,39944.3660648148,2009-05-11,08:47:08
39.949972,116.31294,0,391,39944.3661226852,2009-05-11,08:47:13
39.949995,116.312927,0,394,39944.3661805556,2009-05-11,08:47:18
39.950009,116.312921,0,398,39944.3662384259,2009-05-11,08:47:23
39.950032,116.312951,0,403,39944.3662962963,2009-05-11,08:47:28
39.950033,116.313237,0,416,39944.3663541667,2009-05-11,08:47:33
39.950095,116.313488,0,425,39944.366412037,2009-05-11,08:47:38
39.950257,116.313978,0,436,39944.3664699074,2009-05-11,08:47:43
39.950348,116.314186,0,440,39944.3665277778,2009-05-11,08:47:48
39.950355,116.314335,0,445,39944.3665856481,2009-05-11,08:47:53
39.950429,116.31439,0,447,39944.3666435185,2009-05-11,08:47:58
39.950388,116.314426,0,461,39944.3667013889,2009-05-11,08:48:03
39.950364,116.314434,0,466,39944.3667592593,2009-05-11,08:48:08
39.95032,116.314415,0,467,39944.3668171296,2009-05-11,08:48:13
39.950255,116.314418,0,466,39944.366875,2009-05-11,08:48:18
39.950058,116.31446,0,462,39944.3669328704,2009-05-11,08:48:23
39.950012,116.314497,0,463,39944.3669907407,2009-05-11,08:48:28
39.949965,116.314495,0,463,39944.3670486111,2009-05-11,08:48:33
39.949961,116.314486,0,463,39944.3671064815,2009-05-11,08:48:38
39.949961,116.314482,0,463,39944.3671643519,2009-05-11,08:48:43
39.949961,116.314482,0,463,39944.3671990741,2009-05-11,08:48:46
39.949964,116.314479,0,463,39944.3672222222,2009-05-11,08:48:48
39.949985,116.31447,0,463,39944.3672800926,2009-05-11,08:48:53
39.950032,116.314449,0,463,39944.367337963,2009-05-11,08:48:58
39.950091,116.314423,0,463,39944.3673958333,2009-05-11,08:49:03
39.950156,116.314394,0,463,39944.3674537037,2009-05-11,08:49:08
39.950169,116.314402,0,462,39944.3675115741,2009-05-11,08:49:13
39.949849,116.314399,0,459,39944.3675694444,2009-05-11,08:49:18
39.949869,116.314616,0,458,39944.3676273148,2009-05-11,08:49:23
39.949903,116.314407,0,447,39944.3676851852,2009-05-11,08:49:28
39.949935,116.314444,0,448,39944.3677430556,2009-05-11,08:49:33
39.949955,116.314453,0,451,39944.3678009259,2009-05-11,08:49:38
39.949986,116.31447,0,454,39944.3678587963,2009-05-11,08:49:43
39.950014,116.314462,0,457,39944.3679166667,2009-05-11,08:49:48
39.95003,116.314493,0,462,39944.367974537,2009-05-11,08:49:53
39.950078,116.31461,0,468,39944.3680324074,2009-05-11,08:49:58
39.950155,116.314747,0,474,39944.3680902778,2009-05-11,08:50:03
39.95018,116.314764,0,476,39944.3681481481,2009-05-11,08:50:08
39.950273,116.314808,0,476,39944.3682060185,2009-05-11,08:50:13
39.950404,116.314945,0,477,39944.3682638889,2009-05-11,08:50:18
39.950517,116.315113,0,472,39944.3683217593,2009-05-11,08:50:23
39.950575,116.315216,0,473,39944.3683796296,2009-05-11,08:50:28
39.950578,116.315242,0,473,39944.3684375,2009-05-11,08:50:33
39.950715,116.315494,0,465,39944.3684953704,2009-05-11,08:50:38
39.950829,116.315768,0,452,39944.3685532407,2009-05-11,08:50:43
39.950844,116.3158,0,451,39944.3686111111,2009-05-11,08:50:48
39.950648,116.315868,0,436,39944.3686689815,2009-05-11,08:50:53
39.950511,116.315918,0,426,39944.3687268518,2009-05-11,08:50:58
39.950511,116.315943,0,421,39944.3687847222,2009-05-11,08:51:03
39.950547,116.316003,0,418,39944.3688425926,2009-05-11,08:51:08
39.950544,116.316006,0,418,39944.368900463,2009-05-11,08:51:13
39.950544,116.316006,0,418,39944.3689351852,2009-05-11,08:51:16
39.950549,116.316012,0,418,39944.3689583333,2009-05-11,08:51:18
39.95055,116.316031,0,419,39944.3690162037,2009-05-11,08:51:23
39.950556,116.316085,0,415,39944.3690740741,2009-05-11,08:51:28
39.950572,116.316156,0,414,39944.3691319444,2009-05-11,08:51:33
39.950562,116.316186,0,414,39944.3691898148,2009-05-11,08:51:38
39.950532,116.316227,0,414,39944.3692476852,2009-05-11,08:51:43
39.950517,116.316302,0,413,39944.3693055556,2009-05-11,08:51:48
39.950525,116.316333,0,414,39944.3693634259,2009-05-11,08:51:53
39.950506,116.316412,0,416,39944.3694212963,2009-05-11,08:51:58
39.950538,116.31661,0,422,39944.3694791667,2009-05-11,08:52:03
39.950589,116.316634,0,426,39944.369537037,2009-05-11,08:52:08
39.950589,116.316623,0,430,39944.3695949074,2009-05-11,08:52:13
39.95059,116.316651,0,432,39944.3696527778,2009-05-11,08:52:18
39.950575,116.316633,0,437,39944.3697106481,2009-05-11,08:52:23
39.950558,116.316642,0,442,39944.3697685185,2009-05-11,08:52:28
39.950484,116.316556,0,455,39944.3698263889,2009-05-11,08:52:33
39.950463,116.316582,0,464,39944.3698842593,2009-05-11,08:52:38
39.95041,116.316549,0,467,39944.3699421296,2009-05-11,08:52:43
39.950404,116.316573,0,471,39944.37,2009-05-11,08:52:48
39.95041,116.316583,0,472,39944.3700578704,2009-05-11,08:52:53
39.950434,116.316628,0,474,39944.3701157407,2009-05-11,08:52:58
39.950354,116.316829,0,475,39944.3701736111,2009-05-11,08:53:03
39.950354,116.316946,0,477,39944.3702314815,2009-05-11,08:53:08
39.950306,116.317074,0,477,39944.3702893518,2009-05-11,08:53:13
39.950355,116.317218,0,479,39944.3703472222,2009-05-11,08:53:18
39.950422,116.317369,0,486,39944.3704050926,2009-05-11,08:53:23
39.950449,116.317494,0,491,39944.370462963,2009-05-11,08:53:28
39.950489,116.317606,0,498,39944.3705208333,2009-05-11,08:53:33
39.950552,116.317661,0,505,39944.3705787037,2009-05-11,08:53:38
39.950584,116.317678,0,512,39944.3706365741,2009-05-11,08:53:43
39.950615,116.3177,0,520,39944.3706944444,2009-05-11,08:53:48
39.950676,116.317754,0,528,39944.3707523148,2009-05-11,08:53:53
39.950803,116.317793,0,528,39944.3708101852,2009-05-11,08:53:58
39.950887,116.317851,0,526,39944.3708680556,2009-05-11,08:54:03
39.950941,116.317843,0,522,39944.3709259259,2009-05-11,08:54:08
39.950996,116.317837,0,519,39944.3709837963,2009-05-11,08:54:13
39.951027,116.317805,0,517,39944.3710416667,2009-05-11,08:54:18
39.951056,116.317813,0,518,39944.371099537,2009-05-11,08:54:23
39.951064,116.317821,0,515,39944.3711574074,2009-05-11,08:54:28
39.951064,116.317821,0,515,39944.3711921296,2009-05-11,08:54:31
39.951059,116.317823,0,516,39944.3712152778,2009-05-11,08:54:33
39.951062,116.317814,0,520,39944.3712731482,2009-05-11,08:54:38
39.951062,116.317814,0,520,39944.3713078704,2009-05-11,08:54:41
39.95106,116.317818,0,520,39944.3713310185,2009-05-11,08:54:43
39.951127,116.317761,0,524,39944.3713888889,2009-05-11,08:54:48
39.951185,116.317643,0,511,39944.3714467593,2009-05-11,08:54:53
39.951248,116.317612,0,511,39944.3715046296,2009-05-11,08:54:58
39.951247,116.317595,0,515,39944.3715625,2009-05-11,08:55:03
39.951235,116.317578,0,516,39944.3716203704,2009-05-11,08:55:08
39.951257,116.317604,0,522,39944.3716782407,2009-05-11,08:55:13
39.951257,116.317604,0,522,39944.371712963,2009-05-11,08:55:16
39.951257,116.317611,0,524,39944.3717361111,2009-05-11,08:55:18
39.951246,116.317597,0,525,39944.3717939815,2009-05-11,08:55:23
39.951234,116.317611,0,525,39944.3718518519,2009-05-11,08:55:28
39.951253,116.317713,0,525,39944.3719097222,2009-05-11,08:55:33
39.951225,116.317772,0,523,39944.3719675926,2009-05-11,08:55:38
39.951211,116.317816,0,524,39944.372025463,2009-05-11,08:55:43
39.951211,116.317816,0,524,39944.3720601852,2009-05-11,08:55:46
39.951208,116.317818,0,523,39944.3720833333,2009-05-11,08:55:48
39.951195,116.317898,0,519,39944.3721412037,2009-05-11,08:55:53
39.951098,116.317996,0,506,39944.3721990741,2009-05-11,08:55:58
39.951083,116.317953,0,498,39944.3722569444,2009-05-11,08:56:03
39.951083,116.317953,0,498,39944.3722916667,2009-05-11,08:56:06
39.951086,116.317951,0,498,39944.3723148148,2009-05-11,08:56:08
39.951089,116.31796,0,496,39944.3723726852,2009-05-11,08:56:13
39.951059,116.317936,0,498,39944.3724305556,2009-05-11,08:56:18
39.95106,116.317952,0,496,39944.3724884259,2009-05-11,08:56:23
39.951041,116.317962,0,495,39944.3725462963,2009-05-11,08:56:28
39.951041,116.317962,0,495,39944.3725810185,2009-05-11,08:56:31
39.951045,116.317968,0,494,39944.3726041667,2009-05-11,08:56:33
39.951016,116.318005,0,489,39944.372662037,2009-05-11,08:56:38
39.951016,116.318005,0,489,39944.3726967593,2009-05-11,08:56:41
39.951014,116.318011,0,486,39944.3727199074,2009-05-11,08:56:43
39.951015,116.318069,0,478,39944.3727777778,2009-05-11,08:56:48
39.951032,116.318092,0,475,39944.3728356481,2009-05-11,08:56:53
39.951034,116.318088,0,475,39944.3728935185,2009-05-11,08:56:58
39.951034,116.318088,0,475,39944.3729282407,2009-05-11,08:57:01
39.951034,116.318089,0,475,39944.3729513889,2009-05-11,08:57:03
39.951069,116.318065,0,475,39944.3730092593,2009-05-11,08:57:08
39.951277,116.317961,0,475,39944.3730671296,2009-05-11,08:57:13
39.951688,116.317934,0,475,39944.373125,2009-05-11,08:57:18
39.952246,116.317955,0,477,39944.3731828704,2009-05-11,08:57:23
39.952889,116.317925,0,481,39944.3732407407,2009-05-11,08:57:28
39.953616,116.317899,0,473,39944.3732986111,2009-05-11,08:57:33
39.954224,116.317851,0,456,39944.3733564815,2009-05-11,08:57:38
39.954648,116.317782,0,426,39944.3734143519,2009-05-11,08:57:43
39.954878,116.317693,0,398,39944.3734722222,2009-05-11,08:57:48
39.954936,116.317639,0,374,39944.3735300926,2009-05-11,08:57:53
39.954964,116.317627,0,349,39944.373587963,2009-05-11,08:57:58
39.954964,116.317627,0,349,39944.3736226852,2009-05-11,08:58:01
39.954968,116.317627,0,338,39944.3736458333,2009-05-11,08:58:03
39.955006,116.317591,0,332,39944.3737037037,2009-05-11,08:58:08
39.955191,116.31748,0,316,39944.3737615741,2009-05-11,08:58:13
39.955464,116.317395,0,304,39944.3738194444,2009-05-11,08:58:18
39.955884,116.317329,0,286,39944.3738773148,2009-05-11,08:58:23
39.956412,116.317263,0,256,39944.3739351852,2009-05-11,08:58:28
39.957031,116.317195,0,229,39944.3739930556,2009-05-11,08:58:33
39.957671,116.317064,0,235,39944.3740509259,2009-05-11,08:58:38
39.958362,116.316933,0,232,39944.3741087963,2009-05-11,08:58:43
39.958899,116.316852,0,203,39944.3741666667,2009-05-11,08:58:48
39.959123,116.316898,0,197,39944.374224537,2009-05-11,08:58:53
39.959228,116.316933,0,204,39944.3742824074,2009-05-11,08:58:58
39.959223,116.316938,0,203,39944.3743402778,2009-05-11,08:59:03
39.959223,116.316938,0,203,39944.374375,2009-05-11,08:59:06
39.959226,116.316936,0,202,39944.3743981481,2009-05-11,08:59:08
39.959211,116.316941,0,203,39944.3744560185,2009-05-11,08:59:13
39.959263,116.316917,0,204,39944.3745138889,2009-05-11,08:59:18
39.959511,116.316882,0,213,39944.3745717593,2009-05-11,08:59:23
39.95998,116.316757,0,238,39944.3746296296,2009-05-11,08:59:28
39.960607,116.31666,0,199,39944.3746875,2009-05-11,08:59:33
39.961182,116.316544,0,186,39944.3747453704,2009-05-11,08:59:38
39.961745,116.316453,0,175,39944.3748032407,2009-05-11,08:59:43
39.962115,116.31639,0,174,39944.3748611111,2009-05-11,08:59:48
39.962375,116.316344,0,165,39944.3749189815,2009-05-11,08:59:53
39.962726,116.316251,0,163,39944.3749768519,2009-05-11,08:59:58
39.963175,116.316136,0,173,39944.3750347222,2009-05-11,09:00:03
39.963752,116.315955,0,167,39944.3750925926,2009-05-11,09:00:08
39.964254,116.315815,0,163,39944.375150463,2009-05-11,09:00:13
39.964646,116.315702,0,159,39944.3752083333,2009-05-11,09:00:18
39.964928,116.315592,0,161,39944.3752662037,2009-05-11,09:00:23
39.965028,116.315563,0,160,39944.3753240741,2009-05-11,09:00:28
39.96501,116.315625,0,172,39944.3753819444,2009-05-11,09:00:33
39.96501,116.315625,0,172,39944.3754166667,2009-05-11,09:00:36
39.965013,116.315624,0,175,39944.3754398148,2009-05-11,09:00:38
39.965002,116.315627,0,175,39944.3754976852,2009-05-11,09:00:43
39.964994,116.315629,0,175,39944.3755555556,2009-05-11,09:00:48
39.964994,116.315629,0,175,39944.3755902778,2009-05-11,09:00:51
39.964989,116.315629,0,175,39944.3756134259,2009-05-11,09:00:53
39.965005,116.315616,0,174,39944.3756712963,2009-05-11,09:00:58
39.965019,116.315577,0,170,39944.3757291667,2009-05-11,09:01:03
39.965037,116.315552,0,165,39944.375787037,2009-05-11,09:01:08
39.965041,116.31555,0,165,39944.3758449074,2009-05-11,09:01:13
39.965042,116.315549,0,165,39944.3759027778,2009-05-11,09:01:18
39.965043,116.315548,0,164,39944.3759606481,2009-05-11,09:01:23
39.965045,116.315548,0,164,39944.3760185185,2009-05-11,09:01:28
39.965042,116.315547,0,164,39944.3760763889,2009-05-11,09:01:33
39.96504,116.315547,0,164,39944.3761342593,2009-05-11,09:01:38
39.965036,116.315547,0,164,39944.3761921296,2009-05-11,09:01:43
39.965029,116.315548,0,164,39944.37625,2009-05-11,09:01:48
39.965022,116.31555,0,164,39944.3763078704,2009-05-11,09:01:53
39.965019,116.31555,0,164,39944.3763657407,2009-05-11,09:01:58
39.965014,116.31555,0,164,39944.3764236111,2009-05-11,09:02:03
39.965007,116.315551,0,164,39944.3764814815,2009-05-11,09:02:08
39.965005,116.315551,0,164,39944.3765393518,2009-05-11,09:02:13
39.965005,116.31555,0,164,39944.3765972222,2009-05-11,09:02:18
39.965003,116.31555,0,164,39944.3766550926,2009-05-11,09:02:23
39.965003,116.31555,0,164,39944.3766898148,2009-05-11,09:02:26
39.964999,116.315549,0,164,39944.376712963,2009-05-11,09:02:28
39.965122,116.315471,0,157,39944.3767708333,2009-05-11,09:02:33
39.965431,116.31535,0,158,39944.3768287037,2009-05-11,09:02:38
39.965781,116.315213,0,160,39944.3768865741,2009-05-11,09:02:43
39.966126,116.315077,0,162,39944.3769444444,2009-05-11,09:02:48
39.96654,116.314934,0,159,39944.3770023148,2009-05-11,09:02:53
39.967006,116.314733,0,159,39944.3770601852,2009-05-11,09:02:58
39.967368,116.314577,0,160,39944.3771180556,2009-05-11,09:03:03
39.967729,116.3144,0,162,39944.3771759259,2009-05-11,09:03:08
39.968065,116.314266,0,164,39944.3772337963,2009-05-11,09:03:13
39.968302,116.314157,0,160,39944.3772916667,2009-05-11,09:03:18
39.968335,116.314133,0,163,39944.377349537,2009-05-11,09:03:23
39.968329,116.314133,0,162,39944.3774074074,2009-05-11,09:03:28
39.968333,116.314132,0,162,39944.3774652778,2009-05-11,09:03:33
39.968333,116.314132,0,162,39944.3775,2009-05-11,09:03:36
39.968338,116.314131,0,162,39944.3775231481,2009-05-11,09:03:38
39.968397,116.3141,0,161,39944.3775810185,2009-05-11,09:03:43
39.968643,116.313982,0,159,39944.3776388889,2009-05-11,09:03:48
39.969041,116.313852,0,157,39944.3776967593,2009-05-11,09:03:53
39.96945,116.313668,0,151,39944.3777546296,2009-05-11,09:03:58
39.969735,116.313568,0,150,39944.3778125,2009-05-11,09:04:03
39.969981,116.313479,0,150,39944.3778703704,2009-05-11,09:04:08
39.970183,116.313412,0,153,39944.3779282407,2009-05-11,09:04:13
39.970359,116.313337,0,154,39944.3779861111,2009-05-11,09:04:18
39.970359,116.313337,0,154,39944.3780208333,2009-05-11,09:04:21
39.970364,116.313339,0,157,39944.3780439815,2009-05-11,09:04:23
39.970342,116.313346,0,160,39944.3781018518,2009-05-11,09:04:28
39.970342,116.313346,0,160,39944.3781365741,2009-05-11,09:04:31
39.970336,116.313348,0,160,39944.3781597222,2009-05-11,09:04:33
39.970349,116.313349,0,161,39944.3782175926,2009-05-11,09:04:38
39.970359,116.313348,0,161,39944.378275463,2009-05-11,09:04:43
39.970368,116.313346,0,161,39944.3783333333,2009-05-11,09:04:48
39.970377,116.313346,0,161,39944.3783912037,2009-05-11,09:04:53
39.970401,116.31335,0,160,39944.3784490741,2009-05-11,09:04:58
39.970468,116.313398,0,161,39944.3785069444,2009-05-11,09:05:03
39.97063,116.313451,0,163,39944.3785648148,2009-05-11,09:05:08
39.970893,116.313398,0,170,39944.3786226852,2009-05-11,09:05:13
39.971421,116.313125,0,169,39944.3786805556,2009-05-11,09:05:18
39.971948,116.31289,0,174,39944.3787384259,2009-05-11,09:05:23
39.972501,116.312594,0,182,39944.3787962963,2009-05-11,09:05:28
39.972956,116.312403,0,186,39944.3788541667,2009-05-11,09:05:33
39.973064,116.312376,0,208,39944.378912037,2009-05-11,09:05:38
39.97329,116.312171,0,235,39944.3789699074,2009-05-11,09:05:43
39.973402,116.312048,0,295,39944.3790277778,2009-05-11,09:05:48
39.973617,116.312112,0,289,39944.3790856482,2009-05-11,09:05:53
39.974035,116.31197,0,285,39944.3791435185,2009-05-11,09:05:58
39.974407,116.311828,0,280,39944.3792013889,2009-05-11,09:06:03
39.97457,116.311766,0,270,39944.3792592593,2009-05-11,09:06:08
39.974668,116.311976,0,209,39944.3793171296,2009-05-11,09:06:13
39.974684,116.312484,0,190,39944.379375,2009-05-11,09:06:18
39.974689,116.313017,0,180,39944.3794328704,2009-05-11,09:06:23
39.974712,116.313143,0,167,39944.3794907407,2009-05-11,09:06:28
39.974725,116.313189,0,160,39944.3795486111,2009-05-11,09:06:33
39.974725,116.313202,0,158,39944.3796064815,2009-05-11,09:06:38
39.974725,116.313204,0,157,39944.3796643519,2009-05-11,09:06:43
39.974726,116.313202,0,156,39944.3797222222,2009-05-11,09:06:48
39.974727,116.313201,0,156,39944.3797800926,2009-05-11,09:06:53
39.974727,116.313201,0,156,39944.3798148148,2009-05-11,09:06:56
39.974728,116.313204,0,155,39944.379837963,2009-05-11,09:06:58
39.974726,116.313423,0,153,39944.3798958333,2009-05-11,09:07:03
39.974748,116.313838,0,159,39944.3799537037,2009-05-11,09:07:08
39.974826,116.314441,0,170,39944.3800115741,2009-05-11,09:07:13
39.974899,116.315184,0,184,39944.3800694444,2009-05-11,09:07:18
39.975019,116.315999,0,170,39944.3801273148,2009-05-11,09:07:23
39.975074,116.31681,0,164,39944.3801851852,2009-05-11,09:07:28
39.975052,116.317422,0,169,39944.3802430556,2009-05-11,09:07:33
39.975012,116.317763,0,169,39944.3803009259,2009-05-11,09:07:38
39.975019,116.318123,0,169,39944.3803587963,2009-05-11,09:07:43
39.975007,116.318342,0,168,39944.3804166667,2009-05-11,09:07:48
39.975023,116.318486,0,168,39944.380474537,2009-05-11,09:07:53
39.974996,116.318615,0,172,39944.3805324074,2009-05-11,09:07:58
39.974973,116.31882,0,162,39944.3805902778,2009-05-11,09:08:03
39.974958,116.319011,0,159,39944.3806481481,2009-05-11,09:08:08
39.974982,116.319147,0,166,39944.3807060185,2009-05-11,09:08:13
39.974985,116.319468,0,172,39944.3807638889,2009-05-11,09:08:18
39.974997,116.319871,0,173,39944.3808217593,2009-05-11,09:08:23
39.975035,116.319997,0,171,39944.3808796296,2009-05-11,09:08:28
39.975059,116.320072,0,174,39944.3809375,2009-05-11,09:08:33
39.975052,116.3202,0,177,39944.3809953704,2009-05-11,09:08:38
39.975062,116.320258,0,183,39944.3810532407,2009-05-11,09:08:43
39.975126,116.320279,0,184,39944.3811111111,2009-05-11,09:08:48
39.975125,116.320271,0,185,39944.3811689815,2009-05-11,09:08:53
39.975125,116.320271,0,185,39944.3812037037,2009-05-11,09:08:56
39.975125,116.320271,0,186,39944.3812268519,2009-05-11,09:08:58
39.975119,116.320389,0,187,39944.3812847222,2009-05-11,09:09:03
39.975113,116.320631,0,188,39944.3813425926,2009-05-11,09:09:08
39.975129,116.320678,0,191,39944.381400463,2009-05-11,09:09:13
39.975135,116.320676,0,191,39944.3814583333,2009-05-11,09:09:18
39.975137,116.320676,0,191,39944.3815162037,2009-05-11,09:09:23
39.975137,116.320668,0,191,39944.3815740741,2009-05-11,09:09:28
39.975137,116.320668,0,191,39944.3816087963,2009-05-11,09:09:31
39.975138,116.320662,0,192,39944.3816319444,2009-05-11,09:09:33
39.975177,116.320757,0,191,39944.3816898148,2009-05-11,09:09:38
39.975144,116.321027,0,190,39944.3817476852,2009-05-11,09:09:43
39.975167,116.321541,0,192,39944.3818055556,2009-05-11,09:09:48
39.975121,116.322258,0,191,39944.3818634259,2009-05-11,09:09:53
39.975123,116.323025,0,186,39944.3819212963,2009-05-11,09:09:58
39.975138,116.323834,0,183,39944.3819791667,2009-05-11,09:10:03
39.975208,116.324625,0,183,39944.382037037,2009-05-11,09:10:08
39.975243,116.325368,0,186,39944.3820949074,2009-05-11,09:10:13
39.975274,116.326034,0,157,39944.3821527778,2009-05-11,09:10:18
39.975305,116.326583,0,159,39944.3822106481,2009-05-11,09:10:23
39.975487,116.326928,0,179,39944.3822685185,2009-05-11,09:10:28
39.975439,116.327037,0,188,39944.3823263889,2009-05-11,09:10:33
39.975427,116.327052,0,191,39944.3823842593,2009-05-11,09:10:38
39.975425,116.327034,0,192,39944.3824421296,2009-05-11,09:10:43
39.975425,116.327031,0,192,39944.3825,2009-05-11,09:10:48
39.975424,116.327032,0,192,39944.3825578704,2009-05-11,09:10:53
39.975425,116.327024,0,193,39944.3826157407,2009-05-11,09:10:58
39.975428,116.327028,0,193,39944.3826736111,2009-05-11,09:11:03
39.975429,116.327025,0,194,39944.3827314815,2009-05-11,09:11:08
39.975426,116.327028,0,194,39944.3827893519,2009-05-11,09:11:13
39.975425,116.327033,0,195,39944.3828472222,2009-05-11,09:11:18
39.975425,116.327033,0,195,39944.3828819444,2009-05-11,09:11:21
39.975424,116.327031,0,195,39944.3829050926,2009-05-11,09:11:23
39.975421,116.327019,0,195,39944.382962963,2009-05-11,09:11:28
39.975419,116.327012,0,195,39944.3830208333,2009-05-11,09:11:33
39.975418,116.327013,0,195,39944.3830787037,2009-05-11,09:11:38
39.97542,116.327012,0,195,39944.3831365741,2009-05-11,09:11:43
39.975419,116.327017,0,195,39944.3831944444,2009-05-11,09:11:48
39.975419,116.32702,0,195,39944.3832523148,2009-05-11,09:11:53
39.975418,116.327021,0,195,39944.3833101852,2009-05-11,09:11:58
39.975418,116.327024,0,195,39944.3833680556,2009-05-11,09:12:03
39.975418,116.327024,0,195,39944.3834027778,2009-05-11,09:12:06
39.975416,116.327023,0,195,39944.3834259259,2009-05-11,09:12:08
39.975413,116.327034,0,196,39944.3834837963,2009-05-11,09:12:13
39.97541,116.327046,0,196,39944.3835416667,2009-05-11,09:12:18
39.975406,116.327041,0,196,39944.383599537,2009-05-11,09:12:23
39.975406,116.327041,0,196,39944.3836342593,2009-05-11,09:12:26
39.975407,116.327044,0,196,39944.3836574074,2009-05-11,09:12:28
39.975411,116.327061,0,196,39944.3837152778,2009-05-11,09:12:33
39.975413,116.327074,0,196,39944.3837731481,2009-05-11,09:12:38
39.975351,116.327281,0,203,39944.3838310185,2009-05-11,09:12:43
39.975289,116.327386,0,215,39944.3838888889,2009-05-11,09:12:48
39.975278,116.327408,0,215,39944.3839467593,2009-05-11,09:12:53
39.975276,116.327414,0,216,39944.3840046296,2009-05-11,09:12:58
39.97527,116.327418,0,216,39944.3840625,2009-05-11,09:13:03
39.97527,116.327418,0,216,39944.3840972222,2009-05-11,09:13:06
39.975266,116.327419,0,216,39944.3841203704,2009-05-11,09:13:08
39.975241,116.327429,0,217,39944.3841782407,2009-05-11,09:13:13
39.975237,116.327474,0,217,39944.3842361111,2009-05-11,09:13:18
39.975204,116.327595,0,217,39944.3842939815,2009-05-11,09:13:23
39.975226,116.327835,0,217,39944.3843518518,2009-05-11,09:13:28
39.975217,116.32822,0,218,39944.3844097222,2009-05-11,09:13:33
39.975199,116.328582,0,218,39944.3844675926,2009-05-11,09:13:38
39.975138,116.328835,0,218,39944.384525463,2009-05-11,09:13:43
39.975116,116.32896,0,216,39944.3845833333,2009-05-11,09:13:48
39.97511,116.328982,0,215,39944.3846412037,2009-05-11,09:13:53
39.975096,116.32899,0,215,39944.3846990741,2009-05-11,09:13:58
39.975073,116.328993,0,213,39944.3847569444,2009-05-11,09:14:03
39.975084,116.329084,0,211,39944.3848148148,2009-05-11,09:14:08
39.975077,116.329274,0,208,39944.3848726852,2009-05-11,09:14:13
39.975047,116.329334,0,207,39944.3849305556,2009-05-11,09:14:18
39.975015,116.329387,0,204,39944.3849884259,2009-05-11,09:14:23
39.975011,116.329414,0,199,39944.3850462963,2009-05-11,09:14:28
39.975007,116.32948,0,188,39944.3851041667,2009-05-11,09:14:33
39.975002,116.32951,0,185,39944.385162037,2009-05-11,09:14:38
39.975007,116.329548,0,176,39944.3852199074,2009-05-11,09:14:43
39.975039,116.329576,0,170,39944.3852777778,2009-05-11,09:14:48
39.974992,116.329634,0,172,39944.3853356481,2009-05-11,09:14:53
39.974993,116.329689,0,170,39944.3853935185,2009-05-11,09:14:58
39.974915,116.329738,0,174,39944.3854513889,2009-05-11,09:15:03
39.974878,116.329836,0,173,39944.3855092593,2009-05-11,09:15:08
39.974827,116.329893,0,174,39944.3855671296,2009-05-11,09:15:13
39.974808,116.329952,0,175,39944.385625,2009-05-11,09:15:18
39.974787,116.330027,0,177,39944.3856828704,2009-05-11,09:15:23
39.974841,116.330111,0,178,39944.3857407407,2009-05-11,09:15:28
39.974908,116.330191,0,178,39944.3857986111,2009-05-11,09:15:33
39.974897,116.330253,0,179,39944.3858564815,2009-05-11,09:15:38
39.974865,116.330356,0,175,39944.3859143518,2009-05-11,09:15:43
39.974914,116.330402,0,174,39944.3859722222,2009-05-11,09:15:48
39.974949,116.330441,0,173,39944.3860300926,2009-05-11,09:15:53
39.974963,116.330504,0,172,39944.386087963,2009-05-11,09:15:58
39.975002,116.330626,0,173,39944.3861458333,2009-05-11,09:16:03
39.975005,116.330725,0,172,39944.3862037037,2009-05-11,09:16:08
39.974957,116.330818,0,173,39944.3862615741,2009-05-11,09:16:13
39.974963,116.330928,0,174,39944.3863194444,2009-05-11,09:16:18
39.974918,116.331033,0,174,39944.3863773148,2009-05-11,09:16:23
39.974925,116.331142,0,172,39944.3864351852,2009-05-11,09:16:28
39.974969,116.331175,0,171,39944.3864930556,2009-05-11,09:16:33
39.974926,116.331245,0,160,39944.3865509259,2009-05-11,09:16:38
39.974942,116.331392,0,157,39944.3866087963,2009-05-11,09:16:43
39.974969,116.331515,0,155,39944.3866666667,2009-05-11,09:16:48
39.974947,116.331611,0,146,39944.386724537,2009-05-11,09:16:53
39.974904,116.331663,0,142,39944.3867824074,2009-05-11,09:16:58
39.974873,116.331691,0,139,39944.3868402778,2009-05-11,09:17:03
39.974806,116.331724,0,134,39944.3868981482,2009-05-11,09:17:08
39.974752,116.331753,0,129,39944.3869560185,2009-05-11,09:17:13
39.974718,116.33178,0,124,39944.3870138889,2009-05-11,09:17:18
39.974638,116.33181,0,119,39944.3870717593,2009-05-11,09:17:23
39.974573,116.331793,0,117,39944.3871296296,2009-05-11,09:17:28
39.974502,116.331843,0,114,39944.3871875,2009-05-11,09:17:33
39.974431,116.331918,0,111,39944.3872453704,2009-05-11,09:17:38
39.974435,116.331962,0,113,39944.3873032407,2009-05-11,09:17:43
39.974443,116.331946,0,111,39944.3873611111,2009-05-11,09:17:48
39.974428,116.331927,0,109,39944.3874189815,2009-05-11,09:17:53
39.974345,116.331957,0,108,39944.3874768519,2009-05-11,09:17:58
39.974235,116.331966,0,104,39944.3875347222,2009-05-11,09:18:03
39.974137,116.331967,0,102,39944.3875925926,2009-05-11,09:18:08
39.974079,116.3319,0,99,39944.387650463,2009-05-11,09:18:13
39.974057,116.33191,0,100,39944.3877083333,2009-05-11,09:18:18
39.973998,116.331957,0,103,39944.3877662037,2009-05-11,09:18:23
39.973943,116.331953,0,104,39944.3878240741,2009-05-11,09:18:28
39.973929,116.331972,0,105,39944.3878819444,2009-05-11,09:18:33
39.973915,116.331984,0,105,39944.3879398148,2009-05-11,09:18:38
39.973913,116.33197,0,105,39944.3879976852,2009-05-11,09:18:43
39.973875,116.331963,0,104,39944.3880555556,2009-05-11,09:18:48
39.973822,116.331952,0,106,39944.3881134259,2009-05-11,09:18:53
39.973662,116.331882,0,106,39944.3881712963,2009-05-11,09:18:58
39.973596,116.331865,0,107,39944.3882291667,2009-05-11,09:19:03
39.973502,116.331859,0,109,39944.388287037,2009-05-11,09:19:08
39.973488,116.331867,0,112,39944.3883449074,2009-05-11,09:19:13
39.973481,116.331878,0,114,39944.3884027778,2009-05-11,09:19:18
39.973481,116.331878,0,114,39944.3884375,2009-05-11,09:19:21
39.973482,116.331886,0,114,39944.3884606481,2009-05-11,09:19:23
39.973483,116.331896,0,114,39944.3885185185,2009-05-11,09:19:28
39.973476,116.331925,0,114,39944.3885763889,2009-05-11,09:19:33
39.973263,116.334082,0,142,39944.391412037,2009-05-11,09:23:38
39.97349,116.334051,0,279,39944.3937268518,2009-05-11,09:26:58
39.973515,116.333947,0,275,39944.3937847222,2009-05-11,09:27:03
39.973513,116.333851,0,271,39944.3938425926,2009-05-11,09:27:08
39.973475,116.333893,0,275,39944.393900463,2009-05-11,09:27:13
39.973464,116.333938,0,277,39944.3939583333,2009-05-11,09:27:18
39.973464,116.333924,0,277,39944.3940162037,2009-05-11,09:27:23
39.973464,116.333924,0,277,39944.3940509259,2009-05-11,09:27:26
39.973464,116.333917,0,277,39944.3940740741,2009-05-11,09:27:28
39.973462,116.333895,0,277,39944.3941319444,2009-05-11,09:27:33
39.973469,116.33387,0,279,39944.3941898148,2009-05-11,09:27:38
39.973486,116.33389,0,279,39944.3942476852,2009-05-11,09:27:43
39.973488,116.333905,0,279,39944.3943055556,2009-05-11,09:27:48
39.973512,116.333881,0,280,39944.3943634259,2009-05-11,09:27:53
39.973518,116.333877,0,280,39944.3944212963,2009-05-11,09:27:58
39.973517,116.333876,0,280,39944.3944791667,2009-05-11,09:28:03
39.973517,116.333876,0,280,39944.3945138889,2009-05-11,09:28:06
39.973517,116.333881,0,280,39944.394537037,2009-05-11,09:28:08
39.973535,116.33396,0,279,39944.3945949074,2009-05-11,09:28:13
39.973516,116.334016,0,274,39944.3946527778,2009-05-11,09:28:18
39.973486,116.334058,0,275,39944.3947106482,2009-05-11,09:28:23
39.973471,116.33406,0,274,39944.3947685185,2009-05-11,09:28:28
39.97344,116.334128,0,269,39944.3948263889,2009-05-11,09:28:33
39.97344,116.334128,0,269,39944.3948611111,2009-05-11,09:28:36
39.973444,116.334122,0,259,39944.3948842593,2009-05-11,09:28:38
39.973433,116.334109,0,255,39944.3949421296,2009-05-11,09:28:43
39.973433,116.334109,0,255,39944.3949768519,2009-05-11,09:28:46
39.973433,116.334113,0,255,39944.395,2009-05-11,09:28:48
39.973431,116.334125,0,253,39944.3950578704,2009-05-11,09:28:53
39.973427,116.334112,0,250,39944.3951157407,2009-05-11,09:28:58
39.973416,116.334047,0,248,39944.3951736111,2009-05-11,09:29:03
39.973429,116.333992,0,244,39944.3952314815,2009-05-11,09:29:08
39.97344,116.333974,0,242,39944.3952893519,2009-05-11,09:29:13
39.973429,116.333915,0,241,39944.3953472222,2009-05-11,09:29:18
39.973429,116.333915,0,241,39944.3953819444,2009-05-11,09:29:21
39.97343,116.33391,0,241,39944.3954050926,2009-05-11,09:29:23
39.973425,116.333855,0,240,39944.395462963,2009-05-11,09:29:28
39.973425,116.333795,0,241,39944.3955208333,2009-05-11,09:29:33
39.973426,116.333726,0,243,39944.3955787037,2009-05-11,09:29:38
39.973438,116.333678,0,243,39944.3956365741,2009-05-11,09:29:43
39.973431,116.333718,0,243,39944.3956944444,2009-05-11,09:29:48
39.973432,116.333733,0,242,39944.3957523148,2009-05-11,09:29:53
39.973457,116.3338,0,240,39944.3958101852,2009-05-11,09:29:58
39.973457,116.333811,0,240,39944.3958680556,2009-05-11,09:30:03
39.973446,116.333868,0,238,39944.3959259259,2009-05-11,09:30:08
39.973437,116.333912,0,224,39944.3959837963,2009-05-11,09:30:13
39.973445,116.33389,0,222,39944.3960416667,2009-05-11,09:30:18
39.973491,116.333604,0,165,39944.4014814815,2009-05-11,09:38:08
39.97345,116.333516,0,166,39944.4015393518,2009-05-11,09:38:13
39.97344,116.333456,0,167,39944.4015972222,2009-05-11,09:38:18
39.973487,116.333423,0,169,39944.4016550926,2009-05-11,09:38:23
39.973506,116.333393,0,168,39944.401712963,2009-05-11,09:38:28
39.973526,116.333369,0,168,39944.4017708333,2009-05-11,09:38:33
39.973524,116.333369,0,168,39944.4018287037,2009-05-11,09:38:38
39.973523,116.333376,0,168,39944.4018865741,2009-05-11,09:38:43
39.973523,116.333372,0,168,39944.4019444444,2009-05-11,09:38:48
39.973523,116.333372,0,168,39944.4019791667,2009-05-11,09:38:51
39.973523,116.333377,0,168,39944.4020023148,2009-05-11,09:38:53
39.973515,116.333421,0,167,39944.4020601852,2009-05-11,09:38:58
39.973486,116.333408,0,167,39944.4021180556,2009-05-11,09:39:03
39.973485,116.333414,0,167,39944.4021759259,2009-05-11,09:39:08
39.973485,116.333414,0,167,39944.4022106482,2009-05-11,09:39:11
39.973483,116.333412,0,166,39944.4022337963,2009-05-11,09:39:13
39.973486,116.333465,0,166,39944.4022916667,2009-05-11,09:39:18
39.973455,116.333559,0,166,39944.402349537,2009-05-11,09:39:23
39.97343,116.333638,0,164,39944.4024074074,2009-05-11,09:39:28
39.973372,116.333772,0,163,39944.4024652778,2009-05-11,09:39:33
39.973381,116.33385,0,162,39944.4025231482,2009-05-11,09:39:38
39.97344,116.333843,0,160,39944.4025810185,2009-05-11,09:39:43
39.97344,116.333843,0,160,39944.4026157407,2009-05-11,09:39:46
39.973448,116.333845,0,158,39944.4026388889,2009-05-11,09:39:48
39.973422,116.333838,0,156,39944.4026967593,2009-05-11,09:39:53
39.973419,116.333864,0,155,39944.4027546296,2009-05-11,09:39:58
39.973417,116.333873,0,152,39944.4028125,2009-05-11,09:40:03
39.973416,116.333877,0,152,39944.4028703704,2009-05-11,09:40:08
39.973414,116.333871,0,152,39944.4029282407,2009-05-11,09:40:13
39.973413,116.333876,0,151,39944.4029861111,2009-05-11,09:40:18
39.973414,116.333884,0,151,39944.4030439815,2009-05-11,09:40:23
39.973414,116.333888,0,151,39944.4031018519,2009-05-11,09:40:28
39.973414,116.33388,0,151,39944.4031597222,2009-05-11,09:40:33
39.973413,116.333881,0,151,39944.4032175926,2009-05-11,09:40:38
39.973413,116.333881,0,151,39944.4032523148,2009-05-11,09:40:41
39.973413,116.333877,0,151,39944.403275463,2009-05-11,09:40:43
39.973412,116.333868,0,151,39944.4033333333,2009-05-11,09:40:48
39.973412,116.333868,0,151,39944.4033680556,2009-05-11,09:40:51
39.973419,116.333865,0,151,39944.4033912037,2009-05-11,09:40:53
39.97342,116.333877,0,151,39944.4034490741,2009-05-11,09:40:58
39.97342,116.333877,0,151,39944.4034837963,2009-05-11,09:41:01
39.973419,116.33388,0,151,39944.4035069444,2009-05-11,09:41:03
39.973415,116.333833,0,151,39944.4035648148,2009-05-11,09:41:08
39.973393,116.333821,0,153,39944.4036226852,2009-05-11,09:41:13
39.973368,116.333829,0,154,39944.4036805556,2009-05-11,09:41:18
39.973349,116.333777,0,153,39944.4037384259,2009-05-11,09:41:23
39.973333,116.333671,0,148,39944.4037962963,2009-05-11,09:41:28
39.973332,116.33365,0,143,39944.4038541667,2009-05-11,09:41:33
39.973352,116.333701,0,140,39944.403912037,2009-05-11,09:41:38
39.973379,116.333784,0,139,39944.4039699074,2009-05-11,09:41:43
39.973422,116.33383,0,141,39944.4040277778,2009-05-11,09:41:48
39.973419,116.333816,0,144,39944.4040856481,2009-05-11,09:41:53
39.973387,116.333765,0,146,39944.4041435185,2009-05-11,09:41:58
39.973379,116.33375,0,147,39944.4042013889,2009-05-11,09:42:03
39.973379,116.33375,0,147,39944.4042361111,2009-05-11,09:42:06
39.973385,116.333747,0,148,39944.4042592593,2009-05-11,09:42:08
39.973389,116.333761,0,147,39944.4043171296,2009-05-11,09:42:13
39.973388,116.333798,0,146,39944.404375,2009-05-11,09:42:18
39.973388,116.333798,0,146,39944.4044097222,2009-05-11,09:42:21
39.973387,116.333792,0,146,39944.4044328704,2009-05-11,09:42:23
39.973384,116.333759,0,147,39944.4044907407,2009-05-11,09:42:28
39.973365,116.333795,0,148,39944.4045486111,2009-05-11,09:42:33
39.973365,116.333795,0,148,39944.4045833333,2009-05-11,09:42:36
39.973368,116.333803,0,148,39944.4046064815,2009-05-11,09:42:38
39.973356,116.333828,0,148,39944.4046643519,2009-05-11,09:42:43
39.973356,116.333828,0,148,39944.4046990741,2009-05-11,09:42:46
39.973355,116.333823,0,148,39944.4047222222,2009-05-11,09:42:48
39.973356,116.333811,0,148,39944.4047800926,2009-05-11,09:42:53
39.973381,116.333812,0,147,39944.404837963,2009-05-11,09:42:58
39.973407,116.333808,0,147,39944.4048958333,2009-05-11,09:43:03
39.973408,116.333813,0,147,39944.4049537037,2009-05-11,09:43:08
39.973408,116.333805,0,147,39944.4050115741,2009-05-11,09:43:13
39.973406,116.333798,0,147,39944.4050694444,2009-05-11,09:43:18
39.973405,116.333794,0,147,39944.4051273148,2009-05-11,09:43:23
39.973405,116.333794,0,147,39944.405162037,2009-05-11,09:43:26
39.973405,116.333786,0,147,39944.4051851852,2009-05-11,09:43:28
39.973424,116.33375,0,148,39944.4052430556,2009-05-11,09:43:33
39.973409,116.333723,0,148,39944.4053009259,2009-05-11,09:43:38
39.973412,116.333731,0,150,39944.4053587963,2009-05-11,09:43:43
39.973412,116.333731,0,150,39944.4053935185,2009-05-11,09:43:46
39.973413,116.333733,0,150,39944.4054166667,2009-05-11,09:43:48
39.973414,116.333743,0,150,39944.405474537,2009-05-11,09:43:53
39.973415,116.33374,0,150,39944.4055324074,2009-05-11,09:43:58
39.973416,116.333739,0,150,39944.4055902778,2009-05-11,09:44:03
39.973416,116.333739,0,150,39944.405625,2009-05-11,09:44:06
39.973416,116.33374,0,150,39944.4056481481,2009-05-11,09:44:08
39.97342,116.333761,0,151,39944.4057060185,2009-05-11,09:44:13
39.973427,116.333805,0,151,39944.4057638889,2009-05-11,09:44:18
39.973437,116.333827,0,151,39944.4058217593,2009-05-11,09:44:23
39.973437,116.333827,0,151,39944.4058564815,2009-05-11,09:44:26
39.973437,116.333835,0,151,39944.4058796296,2009-05-11,09:44:28
39.973435,116.333824,0,151,39944.4059375,2009-05-11,09:44:33
39.973435,116.333814,0,151,39944.4059953704,2009-05-11,09:44:38
39.973416,116.333839,0,151,39944.4060532407,2009-05-11,09:44:43
39.97341,116.333867,0,151,39944.4061111111,2009-05-11,09:44:48
39.973411,116.333876,0,150,39944.4061689815,2009-05-11,09:44:53
39.973411,116.333876,0,150,39944.4062037037,2009-05-11,09:44:56
39.973411,116.333882,0,150,39944.4062268519,2009-05-11,09:44:58
39.973433,116.333927,0,150,39944.4062847222,2009-05-11,09:45:03
39.973447,116.333991,0,150,39944.4063425926,2009-05-11,09:45:08
39.973447,116.334043,0,150,39944.406400463,2009-05-11,09:45:13
39.973436,116.334169,0,149,39944.4064583333,2009-05-11,09:45:18
39.973425,116.334134,0,152,39944.4065162037,2009-05-11,09:45:23
39.973398,116.334066,0,157,39944.4065740741,2009-05-11,09:45:28
39.973397,116.333978,0,164,39944.4066319444,2009-05-11,09:45:33
39.973393,116.333929,0,170,39944.4066898148,2009-05-11,09:45:38
39.973408,116.333916,0,174,39944.4067476852,2009-05-11,09:45:43
39.973415,116.333887,0,178,39944.4068055556,2009-05-11,09:45:48
39.973407,116.333903,0,179,39944.4068634259,2009-05-11,09:45:53
39.973394,116.33397,0,180,39944.4069212963,2009-05-11,09:45:58
39.973336,116.334266,0,187,39944.4139236111,2009-05-11,09:56:03
39.973341,116.33439,0,187,39944.4139814815,2009-05-11,09:56:08
39.973341,116.334383,0,187,39944.4140393519,2009-05-11,09:56:13
39.973342,116.334377,0,187,39944.4140972222,2009-05-11,09:56:18
39.973342,116.334377,0,187,39944.4141319444,2009-05-11,09:56:21
39.973342,116.334381,0,187,39944.4141550926,2009-05-11,09:56:23
39.973352,116.334335,0,190,39944.414212963,2009-05-11,09:56:28
39.973369,116.334269,0,198,39944.4142708333,2009-05-11,09:56:33
39.97336,116.334254,0,200,39944.4143287037,2009-05-11,09:56:38
39.973365,116.334175,0,205,39944.4143865741,2009-05-11,09:56:43
39.973364,116.334076,0,207,39944.4144444444,2009-05-11,09:56:48
39.973363,116.333979,0,208,39944.4145023148,2009-05-11,09:56:53
39.973377,116.333957,0,208,39944.4145601852,2009-05-11,09:56:58
39.973371,116.333921,0,211,39944.4146180556,2009-05-11,09:57:03
39.973351,116.333934,0,213,39944.4146759259,2009-05-11,09:57:08
39.973356,116.333979,0,215,39944.4147337963,2009-05-11,09:57:13
39.973356,116.333981,0,214,39944.4147916667,2009-05-11,09:57:18
39.973356,116.333981,0,214,39944.4148263889,2009-05-11,09:57:21
39.973356,116.333982,0,214,39944.414849537,2009-05-11,09:57:23
39.973357,116.333991,0,214,39944.4149074074,2009-05-11,09:57:28
39.973381,116.334028,0,216,39944.4149652778,2009-05-11,09:57:33
39.973393,116.334072,0,216,39944.4150231481,2009-05-11,09:57:38
39.973394,116.334073,0,216,39944.4150810185,2009-05-11,09:57:43
39.973393,116.334072,0,216,39944.4151388889,2009-05-11,09:57:48
39.973393,116.334072,0,216,39944.4151736111,2009-05-11,09:57:51
39.973392,116.334064,0,216,39944.4151967593,2009-05-11,09:57:53
39.973392,116.334053,0,216,39944.4152546296,2009-05-11,09:57:58
39.973392,116.334046,0,216,39944.4153125,2009-05-11,09:58:03
39.973392,116.334046,0,216,39944.4153472222,2009-05-11,09:58:06
39.973392,116.334054,0,216,39944.4153703704,2009-05-11,09:58:08
39.973395,116.334086,0,216,39944.4154282407,2009-05-11,09:58:13
39.973404,116.334109,0,218,39944.4154861111,2009-05-11,09:58:18
39.973395,116.334097,0,220,39944.4155439815,2009-05-11,09:58:23
39.973395,116.334097,0,220,39944.4155787037,2009-05-11,09:58:26
39.973393,116.334094,0,220,39944.4156018518,2009-05-11,09:58:28
39.97339,116.334081,0,220,39944.4156597222,2009-05-11,09:58:33
39.973363,116.334091,0,218,39944.4157175926,2009-05-11,09:58:38
39.973364,116.334082,0,216,39944.415775463,2009-05-11,09:58:43
39.973364,116.334082,0,216,39944.4158101852,2009-05-11,09:58:46
39.973366,116.334077,0,214,39944.4158333333,2009-05-11,09:58:48
39.97336,116.33411,0,212,39944.4158912037,2009-05-11,09:58:53
39.973372,116.334092,0,208,39944.4159490741,2009-05-11,09:58:58
39.973374,116.334067,0,206,39944.4160069444,2009-05-11,09:59:03
39.973387,116.334063,0,204,39944.4160648148,2009-05-11,09:59:08
39.973387,116.334069,0,204,39944.4161226852,2009-05-11,09:59:13
39.973387,116.334069,0,204,39944.4161574074,2009-05-11,09:59:16
39.973387,116.334065,0,204,39944.4161805556,2009-05-11,09:59:18
39.973386,116.334056,0,204,39944.4162384259,2009-05-11,09:59:23
39.973386,116.334045,0,204,39944.4162962963,2009-05-11,09:59:28
39.973376,116.333944,0,207,39944.4163541667,2009-05-11,09:59:33
39.973394,116.333914,0,207,39944.416412037,2009-05-11,09:59:38
39.973412,116.333874,0,206,39944.4164699074,2009-05-11,09:59:43
39.973415,116.333839,0,209,39944.4165277778,2009-05-11,09:59:48
39.973422,116.333797,0,210,39944.4165856481,2009-05-11,09:59:53
39.973438,116.333757,0,211,39944.4166435185,2009-05-11,09:59:58
39.973438,116.333757,0,211,39944.4166782407,2009-05-11,10:00:01
39.973438,116.333755,0,211,39944.4167013889,2009-05-11,10:00:03
39.973439,116.333766,0,211,39944.4167592593,2009-05-11,10:00:08
39.973435,116.333783,0,212,39944.4168171296,2009-05-11,10:00:13
39.973434,116.333775,0,212,39944.416875,2009-05-11,10:00:18
39.973434,116.333768,0,212,39944.4169328704,2009-05-11,10:00:23
39.973434,116.333768,0,212,39944.4169675926,2009-05-11,10:00:26
39.973428,116.333775,0,213,39944.4169907407,2009-05-11,10:00:28
39.973423,116.333848,0,217,39944.4170486111,2009-05-11,10:00:33
39.973423,116.333848,0,217,39944.4170833333,2009-05-11,10:00:36
39.973415,116.333843,0,220,39944.4171064815,2009-05-11,10:00:38
39.97339,116.333848,0,222,39944.4171643518,2009-05-11,10:00:43
39.973389,116.333836,0,222,39944.4172222222,2009-05-11,10:00:48
39.973389,116.333834,0,222,39944.4172800926,2009-05-11,10:00:53
39.973389,116.333842,0,222,39944.417337963,2009-05-11,10:00:58
39.97339,116.333847,0,222,39944.4173958333,2009-05-11,10:01:03
39.97339,116.333845,0,222,39944.4174537037,2009-05-11,10:01:08
39.97339,116.333842,0,222,39944.4175115741,2009-05-11,10:01:13
39.97339,116.333842,0,222,39944.4175462963,2009-05-11,10:01:16
39.97339,116.333846,0,222,39944.4175694444,2009-05-11,10:01:18
39.97339,116.333901,0,223,39944.4176273148,2009-05-11,10:01:23
39.973384,116.333967,0,223,39944.4176851852,2009-05-11,10:01:28
39.97338,116.334007,0,224,39944.4177430556,2009-05-11,10:01:33
39.97338,116.333997,0,224,39944.4178009259,2009-05-11,10:01:38
39.97338,116.333995,0,224,39944.4178587963,2009-05-11,10:01:43
39.97338,116.334,0,224,39944.4179166667,2009-05-11,10:01:48
39.97338,116.334,0,224,39944.4179513889,2009-05-11,10:01:51
39.973381,116.334005,0,224,39944.417974537,2009-05-11,10:01:53
39.973376,116.334103,0,224,39944.4180324074,2009-05-11,10:01:58
39.973378,116.334179,0,226,39944.4180902778,2009-05-11,10:02:03
39.973378,116.334179,0,226,39944.418125,2009-05-11,10:02:06
39.973377,116.334173,0,227,39944.4181481482,2009-05-11,10:02:08
39.973382,116.334185,0,227,39944.4182060185,2009-05-11,10:02:13
39.973375,116.334155,0,225,39944.4182638889,2009-05-11,10:02:18
39.973364,116.334217,0,222,39944.4183217593,2009-05-11,10:02:23
39.973364,116.334211,0,222,39944.4183796296,2009-05-11,10:02:28
39.973364,116.334211,0,222,39944.4184143519,2009-05-11,10:02:31
39.973363,116.334204,0,222,39944.4184375,2009-05-11,10:02:33
39.973362,116.334192,0,222,39944.4184953704,2009-05-11,10:02:38
39.973349,116.334236,0,223,39944.4185532407,2009-05-11,10:02:43
39.973349,116.334236,0,223,39944.418587963,2009-05-11,10:02:46
39.973355,116.334236,0,221,39944.4186111111,2009-05-11,10:02:48
39.973378,116.334213,0,221,39944.4186689815,2009-05-11,10:02:53
39.973379,116.334186,0,219,39944.4187268519,2009-05-11,10:02:58
39.973365,116.334118,0,217,39944.4187847222,2009-05-11,10:03:03
39.973363,116.334008,0,215,39944.4188425926,2009-05-11,10:03:08
39.97338,116.333924,0,219,39944.418900463,2009-05-11,10:03:13
39.973367,116.333949,0,221,39944.4189583333,2009-05-11,10:03:18
39.973348,116.333967,0,221,39944.4190162037,2009-05-11,10:03:23
39.973348,116.333955,0,221,39944.4190740741,2009-05-11,10:03:28
39.973348,116.333955,0,221,39944.4191087963,2009-05-11,10:03:31
39.973346,116.333957,0,221,39944.4191319444,2009-05-11,10:03:33
39.973352,116.333989,0,220,39944.4191898148,2009-05-11,10:03:38
39.973368,116.334071,0,219,39944.4192476852,2009-05-11,10:03:43
39.973381,116.33405,0,221,39944.4193055556,2009-05-11,10:03:48
39.973372,116.33403,0,225,39944.4193634259,2009-05-11,10:03:53
39.973372,116.334027,0,225,39944.4194212963,2009-05-11,10:03:58
39.973372,116.334027,0,225,39944.4194560185,2009-05-11,10:04:01
39.973372,116.334026,0,225,39944.4194791667,2009-05-11,10:04:03
39.973363,116.33399,0,225,39944.419537037,2009-05-11,10:04:08
39.973343,116.333995,0,226,39944.4195949074,2009-05-11,10:04:13
39.973343,116.333962,0,226,39944.4196527778,2009-05-11,10:04:18
39.973364,116.333915,0,225,39944.4197106481,2009-05-11,10:04:23
39.973393,116.333925,0,224,39944.4197685185,2009-05-11,10:04:28
39.973395,116.333952,0,225,39944.4198263889,2009-05-11,10:04:33
39.973381,116.334,0,226,39944.4198842593,2009-05-11,10:04:38
39.973381,116.334,0,226,39944.4199189815,2009-05-11,10:04:41
39.973381,116.333995,0,227,39944.4199421296,2009-05-11,10:04:43
39.973382,116.333964,0,225,39944.42,2009-05-11,10:04:48
39.973383,116.333955,0,224,39944.4200578704,2009-05-11,10:04:53
39.973382,116.333943,0,224,39944.4201157407,2009-05-11,10:04:58
39.973381,116.33393,0,224,39944.4201736111,2009-05-11,10:05:03
39.973381,116.333915,0,224,39944.4202314815,2009-05-11,10:05:08
39.973398,116.333934,0,223,39944.4202893519,2009-05-11,10:05:13
39.973381,116.33395,0,223,39944.4203472222,2009-05-11,10:05:18
39.973369,116.333935,0,225,39944.4204050926,2009-05-11,10:05:23
39.97337,116.33394,0,225,39944.420462963,2009-05-11,10:05:28
39.97337,116.33394,0,225,39944.4204976852,2009-05-11,10:05:31
39.973376,116.333946,0,224,39944.4205208333,2009-05-11,10:05:33
39.973376,116.333955,0,224,39944.4205787037,2009-05-11,10:05:38
39.973376,116.333965,0,224,39944.4206365741,2009-05-11,10:05:43
39.973376,116.333965,0,224,39944.4206712963,2009-05-11,10:05:46
39.973376,116.33397,0,224,39944.4206944444,2009-05-11,10:05:48
39.973384,116.334001,0,224,39944.4207523148,2009-05-11,10:05:53
39.973412,116.334019,0,223,39944.4208101852,2009-05-11,10:05:58
39.973412,116.334019,0,223,39944.4208449074,2009-05-11,10:06:01
39.973412,116.334017,0,223,39944.4208680556,2009-05-11,10:06:03
39.973411,116.334026,0,223,39944.4209259259,2009-05-11,10:06:08
39.973411,116.334025,0,223,39944.4209837963,2009-05-11,10:06:13
39.97341,116.334021,0,223,39944.4210416667,2009-05-11,10:06:18
39.973413,116.334029,0,223,39944.421099537,2009-05-11,10:06:23
39.973415,116.334035,0,222,39944.4211574074,2009-05-11,10:06:28
39.973415,116.334035,0,222,39944.4211921296,2009-05-11,10:06:31
39.973415,116.334031,0,222,39944.4212152778,2009-05-11,10:06:33
39.973414,116.33402,0,222,39944.4212731481,2009-05-11,10:06:38
39.973414,116.33402,0,222,39944.4213078704,2009-05-11,10:06:41
39.973415,116.334018,0,222,39944.4213310185,2009-05-11,10:06:43
39.973401,116.333971,0,221,39944.4213888889,2009-05-11,10:06:48
39.973382,116.333965,0,220,39944.4214467593,2009-05-11,10:06:53
39.973381,116.333954,0,220,39944.4215046296,2009-05-11,10:06:58
39.973401,116.333936,0,220,39944.4215625,2009-05-11,10:07:03
39.973428,116.333888,0,220,39944.4216203704,2009-05-11,10:07:08
39.973442,116.333851,0,221,39944.4216782407,2009-05-11,10:07:13
39.973442,116.333851,0,221,39944.421712963,2009-05-11,10:07:16
39.97344,116.333855,0,222,39944.4217361111,2009-05-11,10:07:18
39.973445,116.333875,0,224,39944.4217939815,2009-05-11,10:07:23
39.973461,116.333888,0,226,39944.4218518519,2009-05-11,10:07:28
39.973472,116.333878,0,226,39944.4219097222,2009-05-11,10:07:33
39.973466,116.333846,0,225,39944.4219675926,2009-05-11,10:07:38
39.973459,116.333836,0,224,39944.422025463,2009-05-11,10:07:43
39.973448,116.333811,0,222,39944.4220833333,2009-05-11,10:07:48
39.973448,116.333808,0,222,39944.4221412037,2009-05-11,10:07:53
39.973447,116.333802,0,222,39944.4221990741,2009-05-11,10:07:58
39.973447,116.333802,0,222,39944.4222337963,2009-05-11,10:08:01
39.973446,116.333797,0,222,39944.4222569444,2009-05-11,10:08:03
39.973428,116.333726,0,221,39944.4223148148,2009-05-11,10:08:08
39.973428,116.333603,0,221,39944.4223726852,2009-05-11,10:08:13
39.973431,116.333591,0,221,39944.4224305556,2009-05-11,10:08:18
39.973428,116.333602,0,220,39944.4224884259,2009-05-11,10:08:23
39.973406,116.333699,0,218,39944.4225462963,2009-05-11,10:08:28
39.973344,116.33398,0,214,39944.4226041667,2009-05-11,10:08:33
39.973308,116.334098,0,211,39944.422662037,2009-05-11,10:08:38
39.973304,116.334121,0,209,39944.4227199074,2009-05-11,10:08:43
39.973304,116.334107,0,209,39944.4227777778,2009-05-11,10:08:48
39.973309,116.334156,0,208,39944.4228356481,2009-05-11,10:08:53
39.973309,116.334156,0,208,39944.4228703704,2009-05-11,10:08:56
39.973311,116.334149,0,208,39944.4228935185,2009-05-11,10:08:58
39.973311,116.334135,0,208,39944.4229513889,2009-05-11,10:09:03
39.973303,116.334173,0,210,39944.4230092593,2009-05-11,10:09:08
39.973303,116.334172,0,210,39944.4230671296,2009-05-11,10:09:13
39.973304,116.334166,0,211,39944.423125,2009-05-11,10:09:18
39.973304,116.334166,0,211,39944.4231597222,2009-05-11,10:09:21
39.973304,116.33416,0,211,39944.4231828704,2009-05-11,10:09:23
39.973311,116.334148,0,212,39944.4232407407,2009-05-11,10:09:28
39.973352,116.334067,0,216,39944.4232986111,2009-05-11,10:09:33
39.973395,116.33396,0,217,39944.4233564815,2009-05-11,10:09:38
39.973413,116.333857,0,219,39944.4234143518,2009-05-11,10:09:43
39.973423,116.333763,0,223,39944.4234722222,2009-05-11,10:09:48
39.973426,116.33365,0,228,39944.4235300926,2009-05-11,10:09:53
39.973411,116.333675,0,230,39944.423587963,2009-05-11,10:09:58
39.973415,116.333631,0,231,39944.4236458333,2009-05-11,10:10:03
39.973418,116.333591,0,231,39944.4237037037,2009-05-11,10:10:08
39.97341,116.333603,0,232,39944.4237615741,2009-05-11,10:10:13
39.973419,116.333544,0,230,39944.4238194444,2009-05-11,10:10:18
39.973426,116.333521,0,229,39944.4238773148,2009-05-11,10:10:23
39.973426,116.333521,0,229,39944.423912037,2009-05-11,10:10:26
39.973428,116.333513,0,229,39944.4239351852,2009-05-11,10:10:28
39.973421,116.333539,0,229,39944.4239930556,2009-05-11,10:10:33
39.973421,116.333539,0,229,39944.4240277778,2009-05-11,10:10:36
39.973421,116.333547,0,229,39944.4240509259,2009-05-11,10:10:38
39.973436,116.333566,0,230,39944.4241087963,2009-05-11,10:10:43
39.973449,116.333583,0,230,39944.4241666667,2009-05-11,10:10:48
39.973458,116.333599,0,229,39944.424224537,2009-05-11,10:10:53
39.973459,116.333613,0,229,39944.4242824074,2009-05-11,10:10:58
39.97346,116.333623,0,229,39944.4243402778,2009-05-11,10:11:03
39.97346,116.333623,0,229,39944.424375,2009-05-11,10:11:06
39.97346,116.333627,0,229,39944.4243981481,2009-05-11,10:11:08
39.97346,116.333617,0,229,39944.4244560185,2009-05-11,10:11:13
39.97346,116.333602,0,229,39944.4245138889,2009-05-11,10:11:18
39.973458,116.333591,0,229,39944.4245717593,2009-05-11,10:11:23
39.973458,116.333583,0,229,39944.4246296296,2009-05-11,10:11:28
39.973458,116.333586,0,228,39944.4246875,2009-05-11,10:11:33
39.973458,116.333586,0,228,39944.4247222222,2009-05-11,10:11:36
39.973458,116.333586,0,228,39944.4247453704,2009-05-11,10:11:38
39.973458,116.333607,0,229,39944.4248032407,2009-05-11,10:11:43
39.973455,116.333672,0,227,39944.4248611111,2009-05-11,10:11:48
39.973445,116.333648,0,224,39944.4249189815,2009-05-11,10:11:53
39.973424,116.333682,0,222,39944.4249768518,2009-05-11,10:11:58
39.973424,116.333715,0,222,39944.4250347222,2009-05-11,10:12:03
39.973411,116.333748,0,221,39944.4250925926,2009-05-11,10:12:08
39.973411,116.333748,0,221,39944.4251273148,2009-05-11,10:12:11
39.97341,116.333756,0,221,39944.425150463,2009-05-11,10:12:13
39.97341,116.333765,0,221,39944.4252083333,2009-05-11,10:12:18
39.973362,116.333787,0,222,39944.4252662037,2009-05-11,10:12:23
39.973361,116.333801,0,222,39944.4253240741,2009-05-11,10:12:28
39.973349,116.33385,0,224,39944.4253819444,2009-05-11,10:12:33
39.973353,116.333996,0,225,39944.4254398148,2009-05-11,10:12:38
39.973401,116.333783,0,259,39944.4306481481,2009-05-11,10:20:08
39.973449,116.33364,0,260,39944.4307060185,2009-05-11,10:20:13
39.973477,116.333555,0,259,39944.4307638889,2009-05-11,10:20:18
39.973486,116.333628,0,253,39944.4308217593,2009-05-11,10:20:23
39.973467,116.333699,0,246,39944.4308796296,2009-05-11,10:20:28
39.973458,116.333742,0,241,39944.4309375,2009-05-11,10:20:33
39.973445,116.333788,0,236,39944.4309953704,2009-05-11,10:20:38
39.973442,116.333891,0,234,39944.4310532407,2009-05-11,10:20:43
39.973431,116.333979,0,233,39944.4311111111,2009-05-11,10:20:48
39.973413,116.334083,0,231,39944.4311689815,2009-05-11,10:20:53
39.973404,116.334163,0,232,39944.4312268518,2009-05-11,10:20:58
39.973404,116.334285,0,233,39944.4312847222,2009-05-11,10:21:03
39.973388,116.334449,0,234,39944.4313425926,2009-05-11,10:21:08
39.973371,116.334431,0,235,39944.431400463,2009-05-11,10:21:13
39.973343,116.334371,0,235,39944.4314583333,2009-05-11,10:21:18
39.973347,116.334366,0,236,39944.4315162037,2009-05-11,10:21:23
39.973347,116.334366,0,236,39944.4315509259,2009-05-11,10:21:26
39.973354,116.33436,0,236,39944.4315740741,2009-05-11,10:21:28
39.973374,116.334233,0,237,39944.4316319444,2009-05-11,10:21:33
39.97339,116.334119,0,242,39944.4316898148,2009-05-11,10:21:38
39.973389,116.334031,0,250,39944.4317476852,2009-05-11,10:21:43
39.973385,116.333957,0,251,39944.4318055556,2009-05-11,10:21:48
39.973385,116.333957,0,251,39944.4318402778,2009-05-11,10:21:51
39.973388,116.333958,0,251,39944.4318634259,2009-05-11,10:21:53
39.973403,116.333955,0,251,39944.4319212963,2009-05-11,10:21:58
39.973409,116.333989,0,250,39944.4319791667,2009-05-11,10:22:03
39.9734,116.334002,0,250,39944.432037037,2009-05-11,10:22:08
39.973384,116.334055,0,248,39944.4320949074,2009-05-11,10:22:13
39.973398,116.334082,0,248,39944.4321527778,2009-05-11,10:22:18
39.973397,116.334109,0,248,39944.4322106481,2009-05-11,10:22:23
39.973407,116.334128,0,249,39944.4322685185,2009-05-11,10:22:28
39.973393,116.334191,0,252,39944.4323263889,2009-05-11,10:22:33
39.973373,116.334247,0,253,39944.4323842593,2009-05-11,10:22:38
39.973381,116.334235,0,253,39944.4324421296,2009-05-11,10:22:43
39.973375,116.334171,0,254,39944.4325,2009-05-11,10:22:48
39.973375,116.334171,0,254,39944.4325347222,2009-05-11,10:22:51
39.973375,116.33417,0,255,39944.4325578704,2009-05-11,10:22:53
39.973369,116.33415,0,255,39944.4326157407,2009-05-11,10:22:58
39.973369,116.334141,0,255,39944.4326736111,2009-05-11,10:23:03
39.973373,116.334185,0,254,39944.4327314815,2009-05-11,10:23:08
39.973381,116.33415,0,255,39944.4327893518,2009-05-11,10:23:13
39.973384,116.334094,0,256,39944.4328472222,2009-05-11,10:23:18
39.973372,116.334047,0,257,39944.4329050926,2009-05-11,10:23:23
39.973373,116.334072,0,254,39944.432962963,2009-05-11,10:23:28
39.973372,116.334076,0,253,39944.4330208333,2009-05-11,10:23:33
39.973372,116.334076,0,253,39944.4330555556,2009-05-11,10:23:36
39.973368,116.334084,0,253,39944.4330787037,2009-05-11,10:23:38
39.973372,116.334104,0,252,39944.4331365741,2009-05-11,10:23:43
39.973372,116.334099,0,252,39944.4331944444,2009-05-11,10:23:48
39.973372,116.334099,0,252,39944.4332291667,2009-05-11,10:23:51
39.973372,116.334104,0,252,39944.4332523148,2009-05-11,10:23:53
39.973374,116.334232,0,253,39944.4333101852,2009-05-11,10:23:58
39.973365,116.334378,0,254,39944.4333680556,2009-05-11,10:24:03
39.973353,116.334333,0,254,39944.4334259259,2009-05-11,10:24:08
39.973361,116.33431,0,254,39944.4334837963,2009-05-11,10:24:13
39.973361,116.33431,0,254,39944.4335185185,2009-05-11,10:24:16
39.973361,116.334302,0,254,39944.4335416667,2009-05-11,10:24:18
39.973396,116.334244,0,254,39944.433599537,2009-05-11,10:24:23
39.973418,116.334245,0,254,39944.4336574074,2009-05-11,10:24:28
39.97343,116.334196,0,254,39944.4337152778,2009-05-11,10:24:33
39.97343,116.334196,0,254,39944.43375,2009-05-11,10:24:36
39.973424,116.334198,0,254,39944.4337731482,2009-05-11,10:24:38
39.973388,116.334163,0,253,39944.4338310185,2009-05-11,10:24:43
39.973374,116.334085,0,253,39944.4338888889,2009-05-11,10:24:48
39.973365,116.334126,0,249,39944.4339467593,2009-05-11,10:24:53
39.973365,116.334126,0,249,39944.4339814815,2009-05-11,10:24:56
39.973366,116.334124,0,249,39944.4340046296,2009-05-11,10:24:58
39.973372,116.334195,0,249,39944.4340625,2009-05-11,10:25:03
39.973387,116.334195,0,249,39944.4341203704,2009-05-11,10:25:08
39.973393,116.334241,0,249,39944.4341782407,2009-05-11,10:25:13
39.973393,116.334241,0,249,39944.434212963,2009-05-11,10:25:16
39.973391,116.334233,0,250,39944.4342361111,2009-05-11,10:25:18
39.973384,116.334207,0,251,39944.4342939815,2009-05-11,10:25:23
39.973384,116.334207,0,251,39944.4343287037,2009-05-11,10:25:26
39.973383,116.334206,0,251,39944.4343518519,2009-05-11,10:25:28
39.973376,116.334187,0,251,39944.4344097222,2009-05-11,10:25:33
39.973386,116.334117,0,251,39944.4344675926,2009-05-11,10:25:38
39.973397,116.334115,0,251,39944.434525463,2009-05-11,10:25:43
39.973422,116.334161,0,251,39944.4345833333,2009-05-11,10:25:48
39.973438,116.334194,0,251,39944.4346412037,2009-05-11,10:25:53
39.973438,116.334224,0,250,39944.4346990741,2009-05-11,10:25:58
39.973437,116.334284,0,250,39944.4347569444,2009-05-11,10:26:03
39.973424,116.334409,0,250,39944.4348148148,2009-05-11,10:26:08
39.973405,116.334364,0,251,39944.4348726852,2009-05-11,10:26:13
39.973403,116.334136,0,252,39944.4349305556,2009-05-11,10:26:18
39.973411,116.334126,0,251,39944.4349884259,2009-05-11,10:26:23
39.973411,116.334126,0,251,39944.4350231481,2009-05-11,10:26:26
39.97341,116.334121,0,252,39944.4350462963,2009-05-11,10:26:28
39.973418,116.333972,0,252,39944.4351041667,2009-05-11,10:26:33
39.973424,116.333889,0,253,39944.435162037,2009-05-11,10:26:38
39.973433,116.333946,0,253,39944.4352199074,2009-05-11,10:26:43
39.973421,116.334021,0,251,39944.4352777778,2009-05-11,10:26:48
39.97342,116.334042,0,251,39944.4353356481,2009-05-11,10:26:53
39.97342,116.334042,0,251,39944.4353703704,2009-05-11,10:26:56
39.973421,116.334048,0,251,39944.4353935185,2009-05-11,10:26:58
39.973423,116.33406,0,251,39944.4354513889,2009-05-11,10:27:03
39.973427,116.334091,0,251,39944.4355092593,2009-05-11,10:27:08
39.973416,116.334116,0,252,39944.4355671296,2009-05-11,10:27:13
39.973422,116.334171,0,251,39944.435625,2009-05-11,10:27:18
39.973416,116.33421,0,250,39944.4356828704,2009-05-11,10:27:23
39.973416,116.33421,0,250,39944.4357175926,2009-05-11,10:27:26
39.973412,116.334209,0,250,39944.4357407407,2009-05-11,10:27:28
39.973412,116.334197,0,250,39944.4357986111,2009-05-11,10:27:33
39.973409,116.334091,0,251,39944.4358564815,2009-05-11,10:27:38
39.973413,116.334067,0,250,39944.4359143519,2009-05-11,10:27:43
39.973424,116.33402,0,250,39944.4359722222,2009-05-11,10:27:48
39.973399,116.334036,0,249,39944.4360300926,2009-05-11,10:27:53
39.973399,116.334036,0,249,39944.4360648148,2009-05-11,10:27:56
39.973397,116.334041,0,249,39944.436087963,2009-05-11,10:27:58
39.973375,116.334073,0,249,39944.4361458333,2009-05-11,10:28:03
39.973377,116.334105,0,249,39944.4362037037,2009-05-11,10:28:08
39.973383,116.33417,0,248,39944.4362615741,2009-05-11,10:28:13
39.973394,116.334157,0,250,39944.4363194444,2009-05-11,10:28:18
39.973395,116.334327,0,250,39944.4363773148,2009-05-11,10:28:23
39.973403,116.334217,0,251,39944.4364351852,2009-05-11,10:28:28
39.973402,116.334246,0,250,39944.4364930556,2009-05-11,10:28:33
39.973408,116.334284,0,248,39944.4365509259,2009-05-11,10:28:38
39.973406,116.334432,0,249,39944.4366087963,2009-05-11,10:28:43
39.973403,116.334266,0,249,39944.4366666667,2009-05-11,10:28:48
39.973398,116.334251,0,252,39944.436724537,2009-05-11,10:28:53
39.973399,116.334308,0,252,39944.4367824074,2009-05-11,10:28:58
39.973412,116.334359,0,251,39944.4368402778,2009-05-11,10:29:03
39.973421,116.334431,0,251,39944.4368981481,2009-05-11,10:29:08
39.973421,116.334507,0,251,39944.4369560185,2009-05-11,10:29:13
39.973421,116.334447,0,253,39944.4370138889,2009-05-11,10:29:18
39.973421,116.334399,0,254,39944.4370717593,2009-05-11,10:29:23
39.973451,116.33415,0,254,39944.4371296296,2009-05-11,10:29:28
39.973455,116.334027,0,255,39944.4371875,2009-05-11,10:29:33
39.97346,116.334073,0,256,39944.4372453704,2009-05-11,10:29:38
39.973455,116.334107,0,257,39944.4373032407,2009-05-11,10:29:43
39.973417,116.334113,0,255,39944.4373611111,2009-05-11,10:29:48
39.973396,116.3341,0,254,39944.4374189815,2009-05-11,10:29:53
39.973394,116.334226,0,251,39944.4374768519,2009-05-11,10:29:58
39.973391,116.33428,0,251,39944.4375347222,2009-05-11,10:30:03
39.973388,116.334372,0,251,39944.4375925926,2009-05-11,10:30:08
39.973381,116.334503,0,250,39944.437650463,2009-05-11,10:30:13
39.97337,116.334503,0,250,39944.4377083333,2009-05-11,10:30:18
39.97337,116.334503,0,250,39944.4377430556,2009-05-11,10:30:21
39.973362,116.334495,0,251,39944.4377662037,2009-05-11,10:30:23
39.973354,116.334563,0,249,39944.4378240741,2009-05-11,10:30:28
39.973354,116.334563,0,249,39944.4378587963,2009-05-11,10:30:31
39.973355,116.33456,0,249,39944.4378819444,2009-05-11,10:30:33
39.973355,116.334548,0,249,39944.4379398148,2009-05-11,10:30:38
39.973383,116.334392,0,251,39944.4379976852,2009-05-11,10:30:43
39.973376,116.334338,0,258,39944.4380555556,2009-05-11,10:30:48
39.973347,116.334426,0,270,39944.4381134259,2009-05-11,10:30:53
39.973327,116.33451,0,281,39944.4381712963,2009-05-11,10:30:58
39.973337,116.334522,0,283,39944.4382291667,2009-05-11,10:31:03
39.973337,116.334508,0,283,39944.438287037,2009-05-11,10:31:08
39.973337,116.334511,0,284,39944.4383449074,2009-05-11,10:31:13
39.973337,116.334511,0,284,39944.4383796296,2009-05-11,10:31:16
39.973338,116.334515,0,284,39944.4384027778,2009-05-11,10:31:18
39.973338,116.334524,0,284,39944.4384606481,2009-05-11,10:31:23
39.973339,116.334533,0,284,39944.4385185185,2009-05-11,10:31:28
39.973341,116.334489,0,284,39944.4385763889,2009-05-11,10:31:33
39.973359,116.3344,0,284,39944.4386342593,2009-05-11,10:31:38
39.973383,116.334305,0,284,39944.4386921296,2009-05-11,10:31:43
39.973379,116.334215,0,285,39944.43875,2009-05-11,10:31:48
39.973389,116.334179,0,285,39944.4388078704,2009-05-11,10:31:53
39.973404,116.33417,0,284,39944.4388657407,2009-05-11,10:31:58
39.973396,116.33422,0,282,39944.4389236111,2009-05-11,10:32:03
39.973391,116.334253,0,279,39944.4389814815,2009-05-11,10:32:08
39.973388,116.334338,0,281,39944.4390393518,2009-05-11,10:32:13
39.973387,116.334361,0,279,39944.4390972222,2009-05-11,10:32:18
39.973334,116.334819,0,278,39944.4391550926,2009-05-11,10:32:23
39.97334,116.334773,0,282,39944.439212963,2009-05-11,10:32:28
39.973332,116.334745,0,283,39944.4392708333,2009-05-11,10:32:33
39.973332,116.33474,0,283,39944.4393287037,2009-05-11,10:32:38
39.973333,116.334732,0,283,39944.4393865741,2009-05-11,10:32:43
39.973333,116.334732,0,283,39944.4394212963,2009-05-11,10:32:46
39.973333,116.334739,0,283,39944.4394444444,2009-05-11,10:32:48
39.973334,116.33475,0,283,39944.4395023148,2009-05-11,10:32:53
39.973334,116.33475,0,283,39944.439537037,2009-05-11,10:32:56
39.973333,116.334755,0,283,39944.4395601852,2009-05-11,10:32:58
39.973332,116.334802,0,282,39944.4396180556,2009-05-11,10:33:03
39.973331,116.334822,0,282,39944.4396759259,2009-05-11,10:33:08
39.973321,116.334853,0,282,39944.4397337963,2009-05-11,10:33:13
39.973281,116.33487,0,282,39944.4397916667,2009-05-11,10:33:18
39.973275,116.334885,0,282,39944.439849537,2009-05-11,10:33:23
39.973275,116.334898,0,282,39944.4399074074,2009-05-11,10:33:28
39.973279,116.334886,0,282,39944.4399652778,2009-05-11,10:33:33
39.973279,116.334895,0,282,39944.4400231481,2009-05-11,10:33:38
39.973279,116.334895,0,282,39944.4400578704,2009-05-11,10:33:41
39.973279,116.334894,0,282,39944.4400810185,2009-05-11,10:33:43
39.973279,116.334885,0,282,39944.4401388889,2009-05-11,10:33:48
39.973298,116.334909,0,283,39944.4401967593,2009-05-11,10:33:53
39.973305,116.3349,0,284,39944.4402546296,2009-05-11,10:33:58
39.973305,116.334898,0,284,39944.4403125,2009-05-11,10:34:03
39.973305,116.334902,0,284,39944.4403703704,2009-05-11,10:34:08
39.973306,116.334909,0,284,39944.4404282407,2009-05-11,10:34:13
39.973306,116.334909,0,284,39944.440462963,2009-05-11,10:34:16
39.973306,116.334915,0,284,39944.4404861111,2009-05-11,10:34:18
39.973306,116.334926,0,284,39944.4405439815,2009-05-11,10:34:23
39.973306,116.334926,0,284,39944.4405787037,2009-05-11,10:34:26
39.973306,116.334925,0,284,39944.4406018518,2009-05-11,10:34:28
39.973309,116.335041,0,285,39944.4406597222,2009-05-11,10:34:33
39.973324,116.335097,0,287,39944.4407175926,2009-05-11,10:34:38
39.973311,116.335109,0,290,39944.440775463,2009-05-11,10:34:43
39.973311,116.335115,0,290,39944.4408333333,2009-05-11,10:34:48
39.973311,116.335109,0,290,39944.4408912037,2009-05-11,10:34:53
39.973311,116.335109,0,290,39944.4409259259,2009-05-11,10:34:56
39.973311,116.335108,0,290,39944.4409490741,2009-05-11,10:34:58
39.973308,116.335124,0,290,39944.4410069444,2009-05-11,10:35:03
39.973317,116.335161,0,289,39944.4410648148,2009-05-11,10:35:08
39.973313,116.33521,0,288,39944.4411226852,2009-05-11,10:35:13
39.973323,116.335255,0,286,39944.4411805556,2009-05-11,10:35:18
39.973322,116.335286,0,283,39944.4412384259,2009-05-11,10:35:23
39.973327,116.335282,0,281,39944.4412962963,2009-05-11,10:35:28
39.973327,116.335286,0,281,39944.4413541667,2009-05-11,10:35:33
39.973327,116.335291,0,281,39944.441412037,2009-05-11,10:35:38
39.973327,116.335291,0,281,39944.4414467593,2009-05-11,10:35:41
39.973326,116.335289,0,281,39944.4414699074,2009-05-11,10:35:43
39.973325,116.335306,0,281,39944.4415277778,2009-05-11,10:35:48
39.973315,116.335313,0,281,39944.4415856482,2009-05-11,10:35:53
39.973315,116.335321,0,281,39944.4416435185,2009-05-11,10:35:58
39.973315,116.335321,0,281,39944.4416782407,2009-05-11,10:36:01
39.973314,116.335317,0,282,39944.4417013889,2009-05-11,10:36:03
39.973313,116.335305,0,282,39944.4417592593,2009-05-11,10:36:08
39.973312,116.335295,0,281,39944.4418171296,2009-05-11,10:36:13
39.97331,116.335271,0,275,39944.441875,2009-05-11,10:36:18
39.973324,116.335216,0,271,39944.4419328704,2009-05-11,10:36:23
39.973323,116.335233,0,269,39944.4419907407,2009-05-11,10:36:28
39.973322,116.335225,0,269,39944.4420486111,2009-05-11,10:36:33
39.973322,116.335225,0,269,39944.4420833333,2009-05-11,10:36:36
39.973322,116.335224,0,269,39944.4421064815,2009-05-11,10:36:38
39.973323,116.335233,0,268,39944.4421643519,2009-05-11,10:36:43
39.973323,116.335246,0,268,39944.4422222222,2009-05-11,10:36:48
39.973316,116.335271,0,268,39944.4422800926,2009-05-11,10:36:53
39.973275,116.335295,0,270,39944.442337963,2009-05-11,10:36:58
39.973231,116.335297,0,269,39944.4423958333,2009-05-11,10:37:03
39.973231,116.335313,0,269,39944.4424537037,2009-05-11,10:37:08
39.97323,116.335303,0,269,39944.4425115741,2009-05-11,10:37:13
39.973233,116.335339,0,267,39944.4425694444,2009-05-11,10:37:18
39.973233,116.335339,0,267,39944.4426041667,2009-05-11,10:37:21
39.973233,116.335341,0,266,39944.4426273148,2009-05-11,10:37:23
39.973224,116.335378,0,265,39944.4426851852,2009-05-11,10:37:28
39.973199,116.335429,0,263,39944.4427430556,2009-05-11,10:37:33
39.973202,116.335518,0,261,39944.4428009259,2009-05-11,10:37:38
39.97319,116.335526,0,261,39944.4428587963,2009-05-11,10:37:43
39.97319,116.335526,0,261,39944.4428935185,2009-05-11,10:37:46
39.973189,116.335518,0,261,39944.4429166667,2009-05-11,10:37:48
39.973188,116.335529,0,261,39944.442974537,2009-05-11,10:37:53
39.973188,116.335529,0,261,39944.4430092593,2009-05-11,10:37:56
39.973188,116.335535,0,261,39944.4430324074,2009-05-11,10:37:58
39.973187,116.335524,0,261,39944.4430902778,2009-05-11,10:38:03
39.973187,116.335524,0,261,39944.443125,2009-05-11,10:38:06
39.973183,116.335527,0,259,39944.4431481481,2009-05-11,10:38:08
39.973197,116.335482,0,266,39944.4432060185,2009-05-11,10:38:13
39.973209,116.335322,0,268,39944.4432638889,2009-05-11,10:38:18
39.973194,116.335089,0,269,39944.4433217593,2009-05-11,10:38:23
39.973242,116.335023,0,268,39944.4433796296,2009-05-11,10:38:28
39.973242,116.335023,0,268,39944.4434143519,2009-05-11,10:38:31
39.973248,116.335016,0,268,39944.4434375,2009-05-11,10:38:33
39.973254,116.334992,0,268,39944.4434953704,2009-05-11,10:38:38
39.973284,116.334934,0,268,39944.4435532407,2009-05-11,10:38:43
39.973294,116.334904,0,268,39944.4436111111,2009-05-11,10:38:48
39.973309,116.334892,0,267,39944.4436689815,2009-05-11,10:38:53
39.973332,116.334895,0,267,39944.4437268519,2009-05-11,10:38:58
39.973332,116.334895,0,267,39944.4437615741,2009-05-11,10:39:01
39.973332,116.334888,0,267,39944.4437847222,2009-05-11,10:39:03
39.973318,116.334862,0,268,39944.4438425926,2009-05-11,10:39:08
39.973315,116.33488,0,267,39944.443900463,2009-05-11,10:39:13
39.973315,116.334869,0,267,39944.4439583333,2009-05-11,10:39:18
39.973315,116.334869,0,267,39944.4439930556,2009-05-11,10:39:21
39.973314,116.334861,0,267,39944.4440162037,2009-05-11,10:39:23
39.973314,116.33485,0,267,39944.4440740741,2009-05-11,10:39:28
39.973314,116.334838,0,267,39944.4441319444,2009-05-11,10:39:33
39.973315,116.334833,0,267,39944.4441898148,2009-05-11,10:39:38
39.973314,116.334826,0,267,39944.4442476852,2009-05-11,10:39:43
39.973314,116.334826,0,267,39944.4442824074,2009-05-11,10:39:46
39.973315,116.33482,0,267,39944.4443055556,2009-05-11,10:39:48
39.973332,116.334806,0,266,39944.4443634259,2009-05-11,10:39:53
39.973339,116.334773,0,265,39944.4444212963,2009-05-11,10:39:58
39.973357,116.334526,0,221,39944.4493402778,2009-05-11,10:47:03
39.973407,116.334386,0,218,39944.4493981482,2009-05-11,10:47:08
39.973458,116.33425,0,217,39944.4494560185,2009-05-11,10:47:13
39.973449,116.334256,0,217,39944.4495138889,2009-05-11,10:47:18
39.973416,116.334292,0,217,39944.4495717593,2009-05-11,10:47:23
39.973418,116.334196,0,217,39944.4496296296,2009-05-11,10:47:28
39.973404,116.334223,0,218,39944.4496875,2009-05-11,10:47:33
39.973412,116.334138,0,217,39944.4497453704,2009-05-11,10:47:38
39.973412,116.334138,0,217,39944.4497800926,2009-05-11,10:47:41
39.973408,116.334133,0,218,39944.4498032407,2009-05-11,10:47:43
39.973402,116.334227,0,219,39944.4498611111,2009-05-11,10:47:48
39.973392,116.334358,0,213,39944.4499189815,2009-05-11,10:47:53
39.973374,116.334607,0,213,39944.4499768519,2009-05-11,10:47:58
39.973364,116.334817,0,213,39944.4500347222,2009-05-11,10:48:03
39.974095,116.335591,0,644,39944.4506134259,2009-05-11,10:48:53
39.974625,116.335204,0,880,39944.4507291667,2009-05-11,10:49:03
39.97351,116.336034,0,328,39944.450787037,2009-05-11,10:49:08
39.973359,116.335929,0,252,39944.4508449074,2009-05-11,10:49:13
39.973358,116.335914,0,251,39944.4509027778,2009-05-11,10:49:18
39.973358,116.33589,0,251,39944.4510185185,2009-05-11,10:49:28
39.973358,116.335883,0,251,39944.4510763889,2009-05-11,10:49:33
39.973358,116.335883,0,251,39944.4511111111,2009-05-11,10:49:36
39.973358,116.335879,0,250,39944.4511342593,2009-05-11,10:49:38
39.973358,116.335869,0,250,39944.4513078704,2009-05-11,10:49:53
39.973357,116.335855,0,250,39944.4513657407,2009-05-11,10:49:58
39.97337,116.335752,0,248,39944.4514236111,2009-05-11,10:50:03
39.973374,116.335654,0,245,39944.4514814815,2009-05-11,10:50:08
39.973382,116.33558,0,243,39944.4515393519,2009-05-11,10:50:13
39.973387,116.33554,0,241,39944.4515972222,2009-05-11,10:50:18
39.973386,116.335529,0,241,39944.4516550926,2009-05-11,10:50:23
39.973386,116.335529,0,241,39944.4516898148,2009-05-11,10:50:26
39.973386,116.335523,0,241,39944.451712963,2009-05-11,10:50:28
39.973387,116.33551,0,241,39944.4522337963,2009-05-11,10:51:13
39.973393,116.335513,0,240,39944.4522916667,2009-05-11,10:51:18
39.973394,116.335519,0,240,39944.452349537,2009-05-11,10:51:23
39.973394,116.335519,0,240,39944.4523842593,2009-05-11,10:51:26
39.973394,116.33552,0,240,39944.4524074074,2009-05-11,10:51:28
39.973394,116.335508,0,240,39944.4524652778,2009-05-11,10:51:33
39.973395,116.335505,0,239,39944.4525231481,2009-05-11,10:51:38
39.973395,116.335501,0,239,39944.4525810185,2009-05-11,10:51:43
39.973395,116.335499,0,239,39944.4526388889,2009-05-11,10:51:48
39.973396,116.335493,0,239,39944.4526967593,2009-05-11,10:51:53
39.973396,116.33549,0,239,39944.4527546296,2009-05-11,10:51:58
39.973396,116.33549,0,239,39944.4527893519,2009-05-11,10:52:01
39.973396,116.335487,0,239,39944.4528125,2009-05-11,10:52:03
39.973383,116.335503,0,238,39944.4528703704,2009-05-11,10:52:08
39.973376,116.335517,0,238,39944.4529282407,2009-05-11,10:52:13
39.973376,116.335517,0,238,39944.452962963,2009-05-11,10:52:16
39.973379,116.335522,0,237,39944.4529861111,2009-05-11,10:52:18
39.97338,116.335542,0,237,39944.4531597222,2009-05-11,10:52:33
39.973381,116.33557,0,237,39944.4532175926,2009-05-11,10:52:38
39.973398,116.336103,0,236,39944.453275463,2009-05-11,10:52:43
39.973427,116.336104,0,236,39944.4533333333,2009-05-11,10:52:48
39.973451,116.33608,0,236,39944.4533912037,2009-05-11,10:52:53
39.973451,116.336086,0,236,39944.4534490741,2009-05-11,10:52:58
39.973451,116.336086,0,236,39944.4535069444,2009-05-11,10:53:03
39.973451,116.336086,0,236,39944.4535648148,2009-05-11,10:53:08
39.97345,116.336085,0,236,39944.4536226852,2009-05-11,10:53:13
39.97345,116.336085,0,236,39944.4536574074,2009-05-11,10:53:16
39.973451,116.336093,0,236,39944.4536805556,2009-05-11,10:53:18
39.973451,116.336105,0,235,39944.4537384259,2009-05-11,10:53:23
39.973452,116.336113,0,235,39944.4537962963,2009-05-11,10:53:28
39.973453,116.33612,0,235,39944.4538541667,2009-05-11,10:53:33
39.973454,116.336126,0,235,39944.453912037,2009-05-11,10:53:38
39.973454,116.336131,0,235,39944.4539699074,2009-05-11,10:53:43
39.973454,116.33613,0,235,39944.4540277778,2009-05-11,10:53:48
39.973454,116.336126,0,235,39944.4540856481,2009-05-11,10:53:53
39.973454,116.336126,0,235,39944.4541203704,2009-05-11,10:53:56
39.973454,116.33612,0,235,39944.4541435185,2009-05-11,10:53:58
39.973453,116.336108,0,235,39944.4542013889,2009-05-11,10:54:03
39.973453,116.336097,0,235,39944.4542592593,2009-05-11,10:54:08
39.973451,116.336083,0,235,39944.4543171296,2009-05-11,10:54:13
39.973451,116.336083,0,235,39944.4543518518,2009-05-11,10:54:16
39.973456,116.336075,0,235,39944.454375,2009-05-11,10:54:18
39.973442,116.336055,0,235,39944.4544328704,2009-05-11,10:54:23
39.973451,116.336036,0,234,39944.4544907407,2009-05-11,10:54:28
39.973452,116.335996,0,233,39944.4545486111,2009-05-11,10:54:33
39.973462,116.33596,0,233,39944.4546064815,2009-05-11,10:54:38
39.973469,116.335904,0,232,39944.4547800926,2009-05-11,10:54:53
39.973469,116.335902,0,232,39944.4550115741,2009-05-11,10:55:13
39.973469,116.335904,0,231,39944.4551273148,2009-05-11,10:55:23
39.973469,116.335904,0,231,39944.4555671296,2009-05-11,10:56:01
39.973475,116.335907,0,232,39944.4555902778,2009-05-11,10:56:03
39.97347,116.33594,0,232,39944.4556481481,2009-05-11,10:56:08
39.97347,116.33594,0,232,39944.4556828704,2009-05-11,10:56:11
39.97347,116.335938,0,232,39944.4557060185,2009-05-11,10:56:13
39.973464,116.335977,0,228,39944.4557638889,2009-05-11,10:56:18
39.973474,116.336072,0,228,39944.4558217593,2009-05-11,10:56:23
39.973479,116.336114,0,227,39944.4558796296,2009-05-11,10:56:28
39.973478,116.336126,0,227,39944.4559375,2009-05-11,10:56:33
39.973478,116.336125,0,227,39944.4559953704,2009-05-11,10:56:38
39.973479,116.336118,0,227,39944.4561689815,2009-05-11,10:56:53
39.973479,116.336118,0,227,39944.4562037037,2009-05-11,10:56:56
39.973479,116.336113,0,227,39944.4562268518,2009-05-11,10:56:58
39.973479,116.336104,0,227,39944.4563425926,2009-05-11,10:57:08
39.973479,116.336104,0,227,39944.4563773148,2009-05-11,10:57:11
39.973479,116.336108,0,227,39944.456400463,2009-05-11,10:57:13
39.97348,116.336117,0,227,39944.4564583333,2009-05-11,10:57:18
39.973466,116.336137,0,226,39944.4565162037,2009-05-11,10:57:23
39.973468,116.336161,0,226,39944.4565740741,2009-05-11,10:57:28
39.973468,116.336165,0,226,39944.4566319444,2009-05-11,10:57:33
39.973468,116.336165,0,226,39944.4566666667,2009-05-11,10:57:36
39.973469,116.33617,0,226,39944.4566898148,2009-05-11,10:57:38
39.973469,116.336192,0,227,39944.4567476852,2009-05-11,10:57:43
39.973469,116.336192,0,227,39944.4567824074,2009-05-11,10:57:46
39.973469,116.336191,0,227,39944.4568055556,2009-05-11,10:57:48
39.973478,116.336183,0,227,39944.4568634259,2009-05-11,10:57:53
39.972592,116.336793,0,-336,39944.4589467593,2009-05-11,11:00:53
39.97262,116.336776,0,-322,39944.4590046296,2009-05-11,11:00:58
39.972653,116.336784,0,-304,39944.4590625,2009-05-11,11:01:03
39.973087,116.336801,0,-97,39944.4591203704,2009-05-11,11:01:08
39.973268,116.336528,0,41,39944.4591782407,2009-05-11,11:01:13
39.973324,116.336134,0,84,39944.4592361111,2009-05-11,11:01:18
39.973414,116.335836,0,152,39944.4592939815,2009-05-11,11:01:23
39.973454,116.335718,0,171,39944.4593518519,2009-05-11,11:01:28
39.973535,116.336061,0,245,39944.4598148148,2009-05-11,11:02:08
39.97368,116.33578,0,230,39944.4639814815,2009-05-11,11:08:08
39.973684,116.335766,0,231,39944.4640393518,2009-05-11,11:08:13
39.97369,116.335755,0,232,39944.4640972222,2009-05-11,11:08:18
39.973755,116.335761,0,232,39944.4641550926,2009-05-11,11:08:23
39.973755,116.335749,0,232,39944.464212963,2009-05-11,11:08:28
39.973719,116.335742,0,235,39944.4642708333,2009-05-11,11:08:33
39.973619,116.335731,0,237,39944.4643287037,2009-05-11,11:08:38
39.973663,116.335557,0,261,39944.4643865741,2009-05-11,11:08:43
39.9737,116.335371,0,279,39944.4644444444,2009-05-11,11:08:48
39.973669,116.335239,0,286,39944.4645023148,2009-05-11,11:08:53
39.973649,116.3351,0,292,39944.4645601852,2009-05-11,11:08:58
39.973647,116.334962,0,294,39944.4646180556,2009-05-11,11:09:03
39.973672,116.334851,0,294,39944.4646759259,2009-05-11,11:09:08
39.973716,116.334756,0,292,39944.4647337963,2009-05-11,11:09:13
39.973694,116.334609,0,290,39944.4647916667,2009-05-11,11:09:18
39.973655,116.33452,0,287,39944.464849537,2009-05-11,11:09:23
39.973557,116.334384,0,282,39944.4649074074,2009-05-11,11:09:28
39.973507,116.334307,0,275,39944.4649652778,2009-05-11,11:09:33
39.973482,116.334296,0,267,39944.4650231482,2009-05-11,11:09:38
39.973439,116.334223,0,260,39944.4650810185,2009-05-11,11:09:43
39.97344,116.334188,0,253,39944.4651388889,2009-05-11,11:09:48
39.973453,116.334176,0,247,39944.4651967593,2009-05-11,11:09:53
39.973478,116.334188,0,242,39944.4652546296,2009-05-11,11:09:58
39.973468,116.334173,0,239,39944.4653125,2009-05-11,11:10:03
39.973487,116.334126,0,239,39944.4653703704,2009-05-11,11:10:08
39.973531,116.334142,0,238,39944.4654282407,2009-05-11,11:10:13
39.97353,116.334131,0,237,39944.4654861111,2009-05-11,11:10:18
39.973485,116.334128,0,237,39944.4655439815,2009-05-11,11:10:23
39.973453,116.334112,0,236,39944.4656018519,2009-05-11,11:10:28
39.973399,116.334107,0,236,39944.4656597222,2009-05-11,11:10:33
39.97339,116.334098,0,235,39944.4657175926,2009-05-11,11:10:38
39.97339,116.334098,0,235,39944.4657523148,2009-05-11,11:10:41
39.973386,116.334095,0,235,39944.465775463,2009-05-11,11:10:43
39.973411,116.334068,0,235,39944.4658333333,2009-05-11,11:10:48
39.973442,116.334046,0,235,39944.4658912037,2009-05-11,11:10:53
39.97344,116.334033,0,235,39944.4659490741,2009-05-11,11:10:58
39.973439,116.334046,0,235,39944.4660069444,2009-05-11,11:11:03
39.973449,116.334047,0,237,39944.4660648148,2009-05-11,11:11:08
39.973449,116.334047,0,237,39944.466099537,2009-05-11,11:11:11
39.97345,116.334049,0,237,39944.4661226852,2009-05-11,11:11:13
39.973447,116.334067,0,237,39944.4661805556,2009-05-11,11:11:18
39.973441,116.334091,0,237,39944.4662384259,2009-05-11,11:11:23
39.973441,116.334091,0,237,39944.4662731481,2009-05-11,11:11:26
39.97344,116.334091,0,237,39944.4662962963,2009-05-11,11:11:28
39.97344,116.334081,0,237,39944.4663541667,2009-05-11,11:11:33
39.97344,116.334081,0,237,39944.4663888889,2009-05-11,11:11:36
39.973435,116.334073,0,237,39944.466412037,2009-05-11,11:11:38
39.973434,116.334061,0,237,39944.4664699074,2009-05-11,11:11:43
39.973434,116.33405,0,237,39944.4665277778,2009-05-11,11:11:48
39.973433,116.334042,0,237,39944.4665856481,2009-05-11,11:11:53
39.973433,116.334042,0,237,39944.4666203704,2009-05-11,11:11:56
39.973433,116.33404,0,237,39944.4666435185,2009-05-11,11:11:58
39.973432,116.334031,0,237,39944.4667013889,2009-05-11,11:12:03
39.973431,116.334024,0,237,39944.4667592593,2009-05-11,11:12:08
39.973432,116.334022,0,237,39944.4668171296,2009-05-11,11:12:13
39.973432,116.334015,0,237,39944.466875,2009-05-11,11:12:18
39.973431,116.334007,0,237,39944.4669328704,2009-05-11,11:12:23
39.973431,116.334007,0,237,39944.4669675926,2009-05-11,11:12:26
39.973431,116.334,0,237,39944.4669907407,2009-05-11,11:12:28
39.973432,116.333991,0,237,39944.4670486111,2009-05-11,11:12:33
39.973431,116.333977,0,237,39944.4671064815,2009-05-11,11:12:38
39.973431,116.333973,0,237,39944.4671643519,2009-05-11,11:12:43
39.973433,116.333979,0,237,39944.4672222222,2009-05-11,11:12:48
39.973433,116.333984,0,237,39944.4672800926,2009-05-11,11:12:53
39.973433,116.333983,0,237,39944.467337963,2009-05-11,11:12:58
39.973433,116.333983,0,237,39944.4673726852,2009-05-11,11:13:01
39.973432,116.333984,0,236,39944.4673958333,2009-05-11,11:13:03
39.973431,116.333998,0,236,39944.4674537037,2009-05-11,11:13:08
39.97336,116.334307,0,244,39944.4925694444,2009-05-11,11:49:18
39.973371,116.334349,0,245,39944.4926273148,2009-05-11,11:49:23
39.973322,116.334399,0,246,39944.4926851852,2009-05-11,11:49:28
39.973301,116.334417,0,247,39944.4927430556,2009-05-11,11:49:33
39.973315,116.334425,0,249,39944.4928009259,2009-05-11,11:49:38
39.97339,116.334456,0,249,39944.4928587963,2009-05-11,11:49:43
39.973482,116.334519,0,248,39944.4929166667,2009-05-11,11:49:48
39.973541,116.334536,0,246,39944.492974537,2009-05-11,11:49:53
39.973552,116.334536,0,244,39944.4930324074,2009-05-11,11:49:58
39.97357,116.334536,0,243,39944.4930902778,2009-05-11,11:50:03
39.973555,116.334478,0,243,39944.4931481481,2009-05-11,11:50:08
39.973536,116.334436,0,243,39944.4932060185,2009-05-11,11:50:13
39.973542,116.334415,0,242,39944.4932638889,2009-05-11,11:50:18
39.973586,116.334443,0,241,39944.4933217593,2009-05-11,11:50:23
39.973581,116.334469,0,240,39944.4933796296,2009-05-11,11:50:28
39.973541,116.334399,0,239,39944.4934375,2009-05-11,11:50:33
39.973515,116.334347,0,238,39944.4934953704,2009-05-11,11:50:38
39.973514,116.334338,0,238,39944.4935532407,2009-05-11,11:50:43
39.973513,116.334327,0,238,39944.4936111111,2009-05-11,11:50:48
39.973523,116.334358,0,236,39944.4936689815,2009-05-11,11:50:53
39.973508,116.334326,0,236,39944.4937268518,2009-05-11,11:50:58
39.973498,116.334284,0,237,39944.4937847222,2009-05-11,11:51:03
39.973511,116.334281,0,238,39944.4938425926,2009-05-11,11:51:08
39.9735,116.334261,0,238,39944.493900463,2009-05-11,11:51:13
39.973467,116.334223,0,240,39944.4939583333,2009-05-11,11:51:18
39.97343,116.334144,0,241,39944.4940162037,2009-05-11,11:51:23
39.973423,116.334158,0,240,39944.4940740741,2009-05-11,11:51:28
39.973405,116.334127,0,239,39944.4941319444,2009-05-11,11:51:33
39.973409,116.334127,0,239,39944.4941898148,2009-05-11,11:51:38
39.97341,116.334129,0,239,39944.4942476852,2009-05-11,11:51:43
39.97341,116.334126,0,239,39944.4943055556,2009-05-11,11:51:48
39.97341,116.334122,0,239,39944.4943634259,2009-05-11,11:51:53
39.97341,116.334122,0,239,39944.4943981481,2009-05-11,11:51:56
39.97341,116.334125,0,239,39944.4944212963,2009-05-11,11:51:58
39.973412,116.334136,0,239,39944.4944791667,2009-05-11,11:52:03
39.973412,116.334136,0,239,39944.4945138889,2009-05-11,11:52:06
39.973413,116.334137,0,239,39944.494537037,2009-05-11,11:52:08
39.973413,116.334148,0,238,39944.4945949074,2009-05-11,11:52:13
39.973413,116.334165,0,238,39944.4946527778,2009-05-11,11:52:18
39.973413,116.33418,0,238,39944.4947106481,2009-05-11,11:52:23
39.973413,116.33418,0,238,39944.4947453704,2009-05-11,11:52:26
39.973412,116.334177,0,238,39944.4947685185,2009-05-11,11:52:28
39.973411,116.334166,0,238,39944.4948263889,2009-05-11,11:52:33
39.973409,116.334163,0,238,39944.4948842593,2009-05-11,11:52:38
39.973409,116.334163,0,238,39944.4949189815,2009-05-11,11:52:41
39.973405,116.334159,0,238,39944.4949421296,2009-05-11,11:52:43
39.973386,116.33424,0,237,39944.495,2009-05-11,11:52:48
39.973377,116.334251,0,237,39944.4950578704,2009-05-11,11:52:53
39.973377,116.334248,0,237,39944.4951157407,2009-05-11,11:52:58
39.973378,116.334246,0,237,39944.4951736111,2009-05-11,11:53:03
39.973379,116.334252,0,237,39944.4952314815,2009-05-11,11:53:08
39.973379,116.334257,0,237,39944.4952893518,2009-05-11,11:53:13
39.973379,116.334257,0,237,39944.4953472222,2009-05-11,11:53:18
39.973379,116.334253,0,237,39944.4954050926,2009-05-11,11:53:23
39.973381,116.334261,0,237,39944.495462963,2009-05-11,11:53:28
39.973381,116.334261,0,237,39944.4954976852,2009-05-11,11:53:31
39.97338,116.334255,0,237,39944.4955208333,2009-05-11,11:53:33
39.973369,116.334238,0,237,39944.4955787037,2009-05-11,11:53:38
39.973342,116.334224,0,238,39944.4956365741,2009-05-11,11:53:43
39.973331,116.334192,0,239,39944.4956944444,2009-05-11,11:53:48
39.973381,116.334216,0,239,39944.4957523148,2009-05-11,11:53:53
39.973381,116.334216,0,239,39944.495787037,2009-05-11,11:53:56
39.973382,116.334213,0,239,39944.4958101852,2009-05-11,11:53:58
39.97338,116.334201,0,239,39944.4958680556,2009-05-11,11:54:03
39.973373,116.334184,0,239,39944.4959259259,2009-05-11,11:54:08
39.973335,116.33416,0,239,39944.4959837963,2009-05-11,11:54:13
39.973334,116.334156,0,239,39944.4960416667,2009-05-11,11:54:18
39.973333,116.33415,0,239,39944.496099537,2009-05-11,11:54:23
39.973333,116.334146,0,239,39944.4961574074,2009-05-11,11:54:28
39.973332,116.334138,0,239,39944.4962152778,2009-05-11,11:54:33
39.973332,116.334137,0,239,39944.4962731482,2009-05-11,11:54:38
39.973332,116.334137,0,239,39944.4963078704,2009-05-11,11:54:41
39.973333,116.334142,0,239,39944.4963310185,2009-05-11,11:54:43
39.973334,116.334154,0,239,39944.4963888889,2009-05-11,11:54:48
39.97332,116.334283,0,241,39944.4964467593,2009-05-11,11:54:53
39.973297,116.334384,0,240,39944.4965046296,2009-05-11,11:54:58
39.973271,116.334413,0,239,39944.4965625,2009-05-11,11:55:03
39.973271,116.334407,0,239,39944.4966203704,2009-05-11,11:55:08
39.973271,116.334409,0,239,39944.4966782407,2009-05-11,11:55:13
39.973272,116.334407,0,239,39944.4967361111,2009-05-11,11:55:18
39.973274,116.334402,0,239,39944.4967939815,2009-05-11,11:55:23
39.973274,116.334402,0,239,39944.4968287037,2009-05-11,11:55:26
39.973275,116.334405,0,239,39944.4968518519,2009-05-11,11:55:28
39.973278,116.334417,0,239,39944.4969097222,2009-05-11,11:55:33
39.973278,116.334414,0,239,39944.4969675926,2009-05-11,11:55:38
39.973279,116.334407,0,239,39944.497025463,2009-05-11,11:55:43
39.97328,116.334404,0,239,39944.4970833333,2009-05-11,11:55:48
39.97328,116.334404,0,239,39944.4971180556,2009-05-11,11:55:51
39.973281,116.334405,0,239,39944.4971412037,2009-05-11,11:55:53
39.973313,116.33437,0,239,39944.4971990741,2009-05-11,11:55:58
39.973313,116.33437,0,239,39944.4972337963,2009-05-11,11:56:01
39.97331,116.334367,0,238,39944.4972569444,2009-05-11,11:56:03
39.973315,116.334329,0,238,39944.4973148148,2009-05-11,11:56:08
39.973322,116.334319,0,239,39944.4973726852,2009-05-11,11:56:13
39.973322,116.334307,0,239,39944.4974305556,2009-05-11,11:56:18
39.973322,116.334306,0,239,39944.4974884259,2009-05-11,11:56:23
39.973321,116.334311,0,239,39944.4975462963,2009-05-11,11:56:28
39.973321,116.334311,0,239,39944.4975810185,2009-05-11,11:56:31
39.973319,116.334317,0,239,39944.4976041667,2009-05-11,11:56:33
39.973318,116.334328,0,239,39944.497662037,2009-05-11,11:56:38
39.973298,116.334343,0,239,39944.4977199074,2009-05-11,11:56:43
39.973246,116.334321,0,239,39944.4977777778,2009-05-11,11:56:48
39.973199,116.33427,0,240,39944.4978356481,2009-05-11,11:56:53
39.973147,116.334184,0,240,39944.4978935185,2009-05-11,11:56:58
39.973086,116.334121,0,241,39944.4979513889,2009-05-11,11:57:03
39.973059,116.334063,0,242,39944.4980092593,2009-05-11,11:57:08
39.973057,116.334092,0,242,39944.4980671296,2009-05-11,11:57:13
39.973072,116.334069,0,242,39944.498125,2009-05-11,11:57:18
39.973072,116.334069,0,242,39944.4981597222,2009-05-11,11:57:21
39.973074,116.334073,0,242,39944.4981828704,2009-05-11,11:57:23
39.973094,116.334092,0,242,39944.4982407407,2009-05-11,11:57:28
39.97324,116.334186,0,241,39944.4982986111,2009-05-11,11:57:33
39.973253,116.334185,0,241,39944.4983564815,2009-05-11,11:57:38
39.97347,116.331643,0,315,39944.5003240741,2009-05-11,12:00:28
39.973608,116.331488,0,316,39944.5003819444,2009-05-11,12:00:33
39.973591,116.331509,0,320,39944.5004398148,2009-05-11,12:00:38
39.973498,116.331373,0,301,39944.5004976852,2009-05-11,12:00:43
39.973449,116.331279,0,305,39944.5005555556,2009-05-11,12:00:48
39.973368,116.331573,0,329,39944.5006134259,2009-05-11,12:00:53
39.973362,116.331554,0,319,39944.5006712963,2009-05-11,12:00:58
39.973375,116.331536,0,305,39944.5007291667,2009-05-11,12:01:03
39.973471,116.331538,0,281,39944.500787037,2009-05-11,12:01:08
39.973474,116.33155,0,281,39944.5008449074,2009-05-11,12:01:13
39.973714,116.332239,0,277,39944.5009027778,2009-05-11,12:01:18
39.97382,116.332391,0,274,39944.5009606481,2009-05-11,12:01:23
39.973824,116.3324,0,275,39944.5010185185,2009-05-11,12:01:28
39.973876,116.332265,0,275,39944.5010763889,2009-05-11,12:01:33
39.973879,116.332261,0,276,39944.5011342593,2009-05-11,12:01:38
39.973879,116.332261,0,276,39944.5011689815,2009-05-11,12:01:41
39.973881,116.332264,0,276,39944.5011921296,2009-05-11,12:01:43
39.973899,116.332269,0,277,39944.50125,2009-05-11,12:01:48
39.974115,116.332265,0,304,39944.5013078704,2009-05-11,12:01:53
39.974154,116.332266,0,316,39944.5013657407,2009-05-11,12:01:58
39.97424,116.33226,0,345,39944.5014236111,2009-05-11,12:02:03
39.974354,116.33228,0,393,39944.5014814815,2009-05-11,12:02:08
39.974451,116.332294,0,396,39944.5015393518,2009-05-11,12:02:13
39.974597,116.332414,0,371,39944.5015972222,2009-05-11,12:02:18
39.974717,116.33255,0,374,39944.5016550926,2009-05-11,12:02:23
39.974745,116.332633,0,371,39944.501712963,2009-05-11,12:02:28
39.974789,116.332715,0,365,39944.5017708333,2009-05-11,12:02:33
39.974775,116.332813,0,368,39944.5018287037,2009-05-11,12:02:38
39.974761,116.332868,0,366,39944.5018865741,2009-05-11,12:02:43
39.974737,116.332949,0,365,39944.5019444444,2009-05-11,12:02:48
39.974746,116.333003,0,358,39944.5020023148,2009-05-11,12:02:53
39.974727,116.332925,0,309,39944.5020601852,2009-05-11,12:02:58
39.974783,116.33294,0,288,39944.5021180556,2009-05-11,12:03:03
39.974815,116.332993,0,275,39944.5021759259,2009-05-11,12:03:08
39.974793,116.333032,0,270,39944.5022337963,2009-05-11,12:03:13
39.974755,116.333023,0,270,39944.5022916667,2009-05-11,12:03:18
39.974763,116.333066,0,267,39944.502349537,2009-05-11,12:03:23
39.974772,116.333108,0,263,39944.5024074074,2009-05-11,12:03:28
39.97483,116.333211,0,254,39944.5024652778,2009-05-11,12:03:33
39.974844,116.333262,0,256,39944.5025231481,2009-05-11,12:03:38
39.974829,116.333311,0,255,39944.5025810185,2009-05-11,12:03:43
39.974816,116.333387,0,259,39944.5026388889,2009-05-11,12:03:48
39.974806,116.333433,0,261,39944.5026967593,2009-05-11,12:03:53
39.974819,116.333369,0,225,39944.5027546296,2009-05-11,12:03:58
39.974829,116.33345,0,218,39944.5028125,2009-05-11,12:04:03
39.974839,116.333505,0,210,39944.5028703704,2009-05-11,12:04:08
39.974831,116.333518,0,205,39944.5029282407,2009-05-11,12:04:13
39.974831,116.333518,0,205,39944.502962963,2009-05-11,12:04:16
39.974823,116.333521,0,202,39944.5029861111,2009-05-11,12:04:18
39.974846,116.333574,0,195,39944.5030439815,2009-05-11,12:04:23
39.974868,116.333618,0,189,39944.5031018518,2009-05-11,12:04:28
39.974867,116.333641,0,184,39944.5031597222,2009-05-11,12:04:33
39.974849,116.333664,0,179,39944.5032175926,2009-05-11,12:04:38
39.974817,116.33367,0,178,39944.503275463,2009-05-11,12:04:43
39.974786,116.333655,0,178,39944.5033912037,2009-05-11,12:04:53
39.974786,116.333655,0,178,39944.5034259259,2009-05-11,12:04:56
39.974786,116.333662,0,178,39944.5034490741,2009-05-11,12:04:58
39.97482,116.333764,0,179,39944.5035069444,2009-05-11,12:05:03
39.974852,116.333815,0,179,39944.5035648148,2009-05-11,12:05:08
39.974881,116.333848,0,179,39944.5036226852,2009-05-11,12:05:13
39.974912,116.333904,0,180,39944.5036805556,2009-05-11,12:05:18
39.975058,116.334047,0,180,39944.5037384259,2009-05-11,12:05:23
39.948177,116.45758,0,54,39944.523587963,2009-05-11,12:33:58
39.94861,116.457529,0,114,39944.5236458333,2009-05-11,12:34:03
39.948673,116.457422,0,112,39944.5237037037,2009-05-11,12:34:08
39.948683,116.45743,0,104,39944.5237615741,2009-05-11,12:34:13
39.948658,116.45739,0,109,39944.5238194444,2009-05-11,12:34:18
39.948619,116.457371,0,108,39944.5238773148,2009-05-11,12:34:23
39.948598,116.457312,0,110,39944.5239351852,2009-05-11,12:34:28
39.948579,116.457243,0,113,39944.5239930556,2009-05-11,12:34:33
39.948547,116.457173,0,115,39944.5240509259,2009-05-11,12:34:38
39.948536,116.457083,0,118,39944.5241087963,2009-05-11,12:34:43
39.948594,116.456842,0,117,39944.5241666667,2009-05-11,12:34:48
39.948575,116.456736,0,117,39944.524224537,2009-05-11,12:34:53
39.948565,116.456634,0,119,39944.5242824074,2009-05-11,12:34:58
39.948458,116.456488,0,131,39944.5243402778,2009-05-11,12:35:03
39.948417,116.456398,0,136,39944.5243981481,2009-05-11,12:35:08
39.948433,116.456347,0,139,39944.5244560185,2009-05-11,12:35:13
39.948421,116.456293,0,142,39944.5245138889,2009-05-11,12:35:18
39.948344,116.456267,0,148,39944.5245717593,2009-05-11,12:35:23
39.948289,116.45618,0,146,39944.5246296296,2009-05-11,12:35:28
39.948284,116.456155,0,146,39944.5246875,2009-05-11,12:35:33
39.948283,116.456158,0,146,39944.5247453704,2009-05-11,12:35:38
39.948283,116.456156,0,145,39944.5248032407,2009-05-11,12:35:43
39.948283,116.456155,0,145,39944.5248611111,2009-05-11,12:35:48
39.948283,116.456153,0,144,39944.5249189815,2009-05-11,12:35:53
39.948284,116.456159,0,144,39944.5249768518,2009-05-11,12:35:58
39.948284,116.456165,0,144,39944.5250347222,2009-05-11,12:36:03
39.948284,116.456165,0,144,39944.5250925926,2009-05-11,12:36:08
39.948283,116.456168,0,144,39944.525150463,2009-05-11,12:36:13
39.948283,116.456168,0,144,39944.5251851852,2009-05-11,12:36:16
39.948282,116.45617,0,144,39944.5252083333,2009-05-11,12:36:18
39.948254,116.456121,0,143,39944.5252662037,2009-05-11,12:36:23
39.94823,116.456079,0,142,39944.5253125,2009-05-11,12:36:27
39.948122,116.456067,0,142,39944.5253703704,2009-05-11,12:36:32
39.948119,116.456091,0,142,39944.5254282407,2009-05-11,12:36:37
39.948116,116.456064,0,139,39944.5254861111,2009-05-11,12:36:42
39.947982,116.456127,0,137,39944.5255439815,2009-05-11,12:36:47
39.947929,116.456243,0,133,39944.5256018518,2009-05-11,12:36:52
39.947946,116.456301,0,131,39944.5256597222,2009-05-11,12:36:57
39.947963,116.456353,0,127,39944.5257175926,2009-05-11,12:37:02
39.94798,116.45641,0,123,39944.525775463,2009-05-11,12:37:07
39.947996,116.456482,0,118,39944.5258333333,2009-05-11,12:37:12
39.948016,116.456557,0,113,39944.5258912037,2009-05-11,12:37:17
39.948033,116.456648,0,111,39944.5259490741,2009-05-11,12:37:22
39.948052,116.456695,0,111,39944.5260069444,2009-05-11,12:37:27
39.947982,116.456797,0,121,39944.5260648148,2009-05-11,12:37:32
39.947993,116.456843,0,126,39944.5261226852,2009-05-11,12:37:37
39.948017,116.456889,0,129,39944.5261805556,2009-05-11,12:37:42
39.948017,116.456973,0,130,39944.5262384259,2009-05-11,12:37:47
39.948032,116.457042,0,130,39944.5262962963,2009-05-11,12:37:52
39.948051,116.457103,0,131,39944.5263541667,2009-05-11,12:37:57
39.948074,116.457168,0,131,39944.526412037,2009-05-11,12:38:02
39.948118,116.457244,0,128,39944.5264699074,2009-05-11,12:38:07
39.948176,116.457353,0,124,39944.5265277778,2009-05-11,12:38:12
39.948202,116.45743,0,127,39944.5265856481,2009-05-11,12:38:17
39.948254,116.45747,0,135,39944.5266435185,2009-05-11,12:38:22
39.94831,116.457543,0,138,39944.5267013889,2009-05-11,12:38:27
39.948389,116.457629,0,134,39944.5267592593,2009-05-11,12:38:32
39.948444,116.457701,0,134,39944.5268171296,2009-05-11,12:38:37
39.948444,116.457701,0,134,39944.5268518519,2009-05-11,12:38:40
39.948441,116.4577,0,138,39944.526875,2009-05-11,12:38:42
39.948442,116.457802,0,136,39944.5269328704,2009-05-11,12:38:47
39.948435,116.457878,0,129,39944.5269907407,2009-05-11,12:38:52
39.948471,116.457932,0,128,39944.5270486111,2009-05-11,12:38:57
39.948528,116.458008,0,127,39944.5271064815,2009-05-11,12:39:02
39.948577,116.458117,0,125,39944.5271643519,2009-05-11,12:39:07
39.948604,116.45822,0,123,39944.5272222222,2009-05-11,12:39:12
39.948624,116.458317,0,119,39944.5272800926,2009-05-11,12:39:17
39.948645,116.458385,0,117,39944.527337963,2009-05-11,12:39:22
39.94867,116.458439,0,114,39944.5273958333,2009-05-11,12:39:27
39.948673,116.458473,0,118,39944.5274537037,2009-05-11,12:39:32
39.948691,116.458518,0,119,39944.5275115741,2009-05-11,12:39:37
39.948707,116.458609,0,116,39944.5275694444,2009-05-11,12:39:42
39.948675,116.458712,0,114,39944.5276273148,2009-05-11,12:39:47
39.948684,116.45881,0,111,39944.5276851852,2009-05-11,12:39:52
39.948699,116.458891,0,109,39944.5277430556,2009-05-11,12:39:57
39.948703,116.459011,0,106,39944.5278009259,2009-05-11,12:40:02
39.948736,116.459088,0,106,39944.5278587963,2009-05-11,12:40:07
39.948743,116.459116,0,108,39944.5279166667,2009-05-11,12:40:12
39.948766,116.459219,0,106,39944.527974537,2009-05-11,12:40:17
39.948806,116.459287,0,111,39944.5280324074,2009-05-11,12:40:22
39.948868,116.459348,0,109,39944.5280902778,2009-05-11,12:40:27
39.948887,116.45943,0,108,39944.5281481481,2009-05-11,12:40:32
39.948919,116.459481,0,113,39944.5282060185,2009-05-11,12:40:37
39.948967,116.459514,0,115,39944.5282638889,2009-05-11,12:40:42
39.948965,116.459543,0,115,39944.5283217593,2009-05-11,12:40:47
39.948965,116.459543,0,115,39944.5283564815,2009-05-11,12:40:50
39.948959,116.459551,0,116,39944.5283796296,2009-05-11,12:40:52
39.948965,116.459563,0,116,39944.5284375,2009-05-11,12:40:57
39.948965,116.459574,0,116,39944.5284953704,2009-05-11,12:41:02
39.948961,116.459582,0,116,39944.5285532407,2009-05-11,12:41:07
39.94896,116.459582,0,116,39944.5286111111,2009-05-11,12:41:12
39.948961,116.45958,0,116,39944.5286689815,2009-05-11,12:41:17
39.948963,116.45958,0,116,39944.5287268519,2009-05-11,12:41:22
39.948966,116.459581,0,116,39944.5287847222,2009-05-11,12:41:27
39.948972,116.459588,0,117,39944.5288425926,2009-05-11,12:41:32
39.948978,116.459591,0,119,39944.528900463,2009-05-11,12:41:37
39.948978,116.459591,0,119,39944.5289351852,2009-05-11,12:41:40
39.948984,116.459593,0,122,39944.5289583333,2009-05-11,12:41:42
39.949025,116.459639,0,118,39944.5290162037,2009-05-11,12:41:47
39.949026,116.459643,0,119,39944.5290740741,2009-05-11,12:41:52
39.949026,116.459647,0,120,39944.5291319444,2009-05-11,12:41:57
39.949025,116.459649,0,120,39944.5291898148,2009-05-11,12:42:02
39.949025,116.45965,0,120,39944.5292476852,2009-05-11,12:42:07
39.949026,116.459642,0,121,39944.5293055556,2009-05-11,12:42:12
39.949026,116.459644,0,121,39944.5293634259,2009-05-11,12:42:17
39.949026,116.459651,0,121,39944.5294212963,2009-05-11,12:42:22
39.949026,116.459656,0,120,39944.5294791667,2009-05-11,12:42:27
39.949025,116.459657,0,120,39944.529537037,2009-05-11,12:42:32
39.949025,116.459661,0,120,39944.5295949074,2009-05-11,12:42:37
39.949024,116.459658,0,121,39944.5296527778,2009-05-11,12:42:42
39.949022,116.459657,0,121,39944.5297106481,2009-05-11,12:42:47
39.949021,116.459658,0,121,39944.5297685185,2009-05-11,12:42:52
39.949019,116.459659,0,121,39944.5298263889,2009-05-11,12:42:57
39.949017,116.45966,0,121,39944.5298842593,2009-05-11,12:43:02
39.949016,116.45966,0,121,39944.5299421296,2009-05-11,12:43:07
39.949017,116.45966,0,121,39944.53,2009-05-11,12:43:12
39.949018,116.459661,0,121,39944.5300578704,2009-05-11,12:43:17
39.949018,116.459661,0,121,39944.5301157407,2009-05-11,12:43:22
39.949018,116.459661,0,121,39944.5301736111,2009-05-11,12:43:27
39.949018,116.459662,0,121,39944.5302314815,2009-05-11,12:43:32
39.949018,116.459662,0,122,39944.5302893519,2009-05-11,12:43:37
39.949019,116.459662,0,122,39944.5303472222,2009-05-11,12:43:42
39.94902,116.459662,0,122,39944.5304050926,2009-05-11,12:43:47
39.949021,116.459663,0,122,39944.530462963,2009-05-11,12:43:52
39.949022,116.459663,0,123,39944.5305208333,2009-05-11,12:43:57
39.949023,116.459663,0,123,39944.5305787037,2009-05-11,12:44:02
39.949026,116.459665,0,124,39944.5306365741,2009-05-11,12:44:07
39.949028,116.459661,0,126,39944.5306944444,2009-05-11,12:44:12
39.94903,116.459662,0,126,39944.5307523148,2009-05-11,12:44:17
39.949032,116.459663,0,127,39944.5308101852,2009-05-11,12:44:22
39.949033,116.459661,0,127,39944.5308680556,2009-05-11,12:44:27
39.949033,116.459662,0,127,39944.5309259259,2009-05-11,12:44:32
39.949032,116.45966,0,128,39944.5309837963,2009-05-11,12:44:37
39.949034,116.459663,0,128,39944.5310416667,2009-05-11,12:44:42
39.949037,116.459666,0,128,39944.531099537,2009-05-11,12:44:47
39.94904,116.45967,0,127,39944.5311574074,2009-05-11,12:44:52
39.949043,116.459672,0,126,39944.5312152778,2009-05-11,12:44:57
39.949046,116.459679,0,125,39944.5312731481,2009-05-11,12:45:02
39.949049,116.459684,0,125,39944.5313310185,2009-05-11,12:45:07
39.94905,116.459685,0,124,39944.5313888889,2009-05-11,12:45:12
39.949048,116.459684,0,123,39944.5314467593,2009-05-11,12:45:17
39.949047,116.459684,0,123,39944.5315046296,2009-05-11,12:45:22
39.949047,116.459684,0,123,39944.5315625,2009-05-11,12:45:27
39.949046,116.459684,0,123,39944.5316203704,2009-05-11,12:45:32
39.949046,116.459684,0,123,39944.5316782407,2009-05-11,12:45:37
39.949046,116.459684,0,123,39944.5317361111,2009-05-11,12:45:42
39.949046,116.459684,0,123,39944.5317939815,2009-05-11,12:45:47
39.949046,116.459683,0,123,39944.5318518518,2009-05-11,12:45:52
39.949046,116.459683,0,123,39944.5319097222,2009-05-11,12:45:57
39.949046,116.459683,0,123,39944.5319444444,2009-05-11,12:46:00
39.949046,116.459683,0,123,39944.5319675926,2009-05-11,12:46:02
39.949045,116.459674,0,124,39944.532025463,2009-05-11,12:46:07
39.949035,116.459618,0,125,39944.5320833333,2009-05-11,12:46:12
39.949028,116.459575,0,126,39944.5321412037,2009-05-11,12:46:17
39.949035,116.45954,0,126,39944.5321990741,2009-05-11,12:46:22
39.949031,116.459518,0,127,39944.5322569444,2009-05-11,12:46:27
39.949046,116.459551,0,127,39944.5323148148,2009-05-11,12:46:32
39.949094,116.459654,0,126,39944.5323726852,2009-05-11,12:46:37
39.949153,116.459826,0,127,39944.5324305556,2009-05-11,12:46:42
39.949269,116.46008,0,127,39944.5324884259,2009-05-11,12:46:47
39.949357,116.460399,0,127,39944.5325462963,2009-05-11,12:46:52
39.949434,116.460834,0,126,39944.5326041667,2009-05-11,12:46:57
39.949559,116.461268,0,125,39944.532662037,2009-05-11,12:47:02
39.94972,116.461677,0,124,39944.5327199074,2009-05-11,12:47:07
39.949872,116.462114,0,124,39944.5327777778,2009-05-11,12:47:12
39.950034,116.462518,0,122,39944.5328356481,2009-05-11,12:47:17
39.950198,116.462996,0,121,39944.5328935185,2009-05-11,12:47:22
39.950364,116.463494,0,120,39944.5329513889,2009-05-11,12:47:27
39.950489,116.464092,0,117,39944.5330092593,2009-05-11,12:47:32
39.95065,116.464597,0,115,39944.5330671296,2009-05-11,12:47:37
39.95081,116.464926,0,114,39944.533125,2009-05-11,12:47:42
39.95095,116.465292,0,114,39944.5331828704,2009-05-11,12:47:47
39.951115,116.465736,0,112,39944.5332407407,2009-05-11,12:47:52
39.951318,116.46627,0,110,39944.5332986111,2009-05-11,12:47:57
39.951474,116.466809,0,108,39944.5333564815,2009-05-11,12:48:02
39.951591,116.467178,0,108,39944.5334143518,2009-05-11,12:48:07
39.951626,116.467324,0,107,39944.5334722222,2009-05-11,12:48:12
39.951613,116.467321,0,107,39944.5335300926,2009-05-11,12:48:17
39.951613,116.467321,0,107,39944.5335648148,2009-05-11,12:48:20
39.951612,116.467321,0,107,39944.533587963,2009-05-11,12:48:22
39.951633,116.467428,0,107,39944.5336458333,2009-05-11,12:48:27
39.951741,116.467778,0,108,39944.5337037037,2009-05-11,12:48:32
39.951898,116.468235,0,107,39944.5337615741,2009-05-11,12:48:37
39.952073,116.468786,0,107,39944.5338194444,2009-05-11,12:48:42
39.952231,116.469216,0,105,39944.5338773148,2009-05-11,12:48:47
39.952284,116.469494,0,105,39944.5339351852,2009-05-11,12:48:52
39.952336,116.469628,0,106,39944.5339930556,2009-05-11,12:48:57
39.952339,116.46968,0,106,39944.5340509259,2009-05-11,12:49:02
39.952337,116.469684,0,107,39944.5341087963,2009-05-11,12:49:07
39.952336,116.469678,0,107,39944.5341666667,2009-05-11,12:49:12
39.952336,116.469684,0,107,39944.534224537,2009-05-11,12:49:17
39.952336,116.469684,0,107,39944.5342592593,2009-05-11,12:49:20
39.95234,116.469687,0,107,39944.5342824074,2009-05-11,12:49:22
39.952373,116.469757,0,109,39944.5343402778,2009-05-11,12:49:27
39.952445,116.469977,0,110,39944.5343981481,2009-05-11,12:49:32
39.952556,116.470253,0,111,39944.5344560185,2009-05-11,12:49:37
39.95268,116.47063,0,112,39944.5345138889,2009-05-11,12:49:42
39.952837,116.471076,0,113,39944.5345717593,2009-05-11,12:49:47
39.952994,116.471596,0,113,39944.5346296296,2009-05-11,12:49:52
39.953162,116.472131,0,112,39944.5346875,2009-05-11,12:49:57
39.953341,116.472686,0,115,39944.5347453704,2009-05-11,12:50:02
39.953538,116.473209,0,114,39944.5348032407,2009-05-11,12:50:07
39.953764,116.473805,0,101,39944.5348611111,2009-05-11,12:50:12
39.953982,116.474481,0,102,39944.5349189815,2009-05-11,12:50:17
39.954183,116.475142,0,98,39944.5349768519,2009-05-11,12:50:22
39.954401,116.47581,0,97,39944.5350347222,2009-05-11,12:50:27
39.954606,116.476499,0,90,39944.5350925926,2009-05-11,12:50:32
39.954803,116.477053,0,79,39944.535150463,2009-05-11,12:50:37
39.954936,116.477472,0,78,39944.5352083333,2009-05-11,12:50:42
39.955112,116.477937,0,84,39944.5352662037,2009-05-11,12:50:47
39.955327,116.478461,0,88,39944.5353240741,2009-05-11,12:50:52
39.955558,116.479047,0,77,39944.5353819444,2009-05-11,12:50:57
39.955795,116.479647,0,77,39944.5354398148,2009-05-11,12:51:02
39.955985,116.480125,0,75,39944.5354976852,2009-05-11,12:51:07
39.956065,116.480341,0,67,39944.5355555556,2009-05-11,12:51:12
39.956081,116.480394,0,57,39944.5356134259,2009-05-11,12:51:17
39.956082,116.480401,0,56,39944.5356712963,2009-05-11,12:51:22
39.956084,116.480406,0,56,39944.5357291667,2009-05-11,12:51:27
39.956083,116.480402,0,55,39944.535787037,2009-05-11,12:51:32
39.956083,116.480402,0,55,39944.5358217593,2009-05-11,12:51:35
39.95608,116.480396,0,55,39944.5358449074,2009-05-11,12:51:37
39.956077,116.480386,0,56,39944.5359027778,2009-05-11,12:51:42
39.956078,116.48039,0,56,39944.5359606481,2009-05-11,12:51:47
39.956081,116.480395,0,56,39944.5360185185,2009-05-11,12:51:52
39.956084,116.480402,0,56,39944.5360763889,2009-05-11,12:51:57
39.956084,116.480402,0,56,39944.5361111111,2009-05-11,12:52:00
39.956087,116.480407,0,56,39944.5361342593,2009-05-11,12:52:02
39.956168,116.48058,0,57,39944.5361921296,2009-05-11,12:52:07
39.956281,116.480824,0,64,39944.53625,2009-05-11,12:52:12
39.956327,116.480931,0,71,39944.5363078704,2009-05-11,12:52:17
39.956364,116.481031,0,80,39944.5363657407,2009-05-11,12:52:22
39.956383,116.481129,0,80,39944.5364236111,2009-05-11,12:52:27
39.956483,116.481303,0,82,39944.5364814815,2009-05-11,12:52:32
39.956544,116.481439,0,83,39944.5365393519,2009-05-11,12:52:37
39.956664,116.481621,0,92,39944.5365972222,2009-05-11,12:52:42
39.95674,116.481767,0,95,39944.5366550926,2009-05-11,12:52:47
39.956846,116.481955,0,104,39944.536712963,2009-05-11,12:52:52
39.956989,116.482195,0,113,39944.5367708333,2009-05-11,12:52:57
39.95711,116.482459,0,116,39944.5368287037,2009-05-11,12:53:02
39.957237,116.482741,0,120,39944.5368865741,2009-05-11,12:53:07
39.957386,116.483034,0,129,39944.5369444444,2009-05-11,12:53:12
39.957535,116.483348,0,129,39944.5370023148,2009-05-11,12:53:17
39.957668,116.483638,0,134,39944.5370601852,2009-05-11,12:53:22
39.957727,116.48379,0,124,39944.5371180556,2009-05-11,12:53:27
39.95776,116.483874,0,123,39944.5371759259,2009-05-11,12:53:32
39.957838,116.484055,0,125,39944.5372337963,2009-05-11,12:53:37
39.957882,116.484133,0,118,39944.5372916667,2009-05-11,12:53:42
39.957883,116.484138,0,118,39944.537349537,2009-05-11,12:53:47
39.957884,116.48414,0,118,39944.5374074074,2009-05-11,12:53:52
39.957884,116.48414,0,118,39944.5374421296,2009-05-11,12:53:55
39.957884,116.484145,0,118,39944.5374652778,2009-05-11,12:53:57
39.957883,116.484268,0,116,39944.5375231481,2009-05-11,12:54:02
39.957919,116.484391,0,116,39944.5375810185,2009-05-11,12:54:07
39.958008,116.484595,0,118,39944.5376388889,2009-05-11,12:54:12
39.958141,116.484907,0,118,39944.5376967593,2009-05-11,12:54:17
39.958276,116.485203,0,123,39944.5377546296,2009-05-11,12:54:22
39.95843,116.485474,0,137,39944.5378125,2009-05-11,12:54:27
39.958654,116.485702,0,155,39944.5378703704,2009-05-11,12:54:32
39.958855,116.48596,0,168,39944.5379282407,2009-05-11,12:54:37
39.959061,116.486209,0,176,39944.5379861111,2009-05-11,12:54:42
39.959251,116.486446,0,182,39944.5380439815,2009-05-11,12:54:47
39.9594,116.486651,0,176,39944.5381018519,2009-05-11,12:54:52
39.959491,116.486777,0,165,39944.5381597222,2009-05-11,12:54:57
39.959469,116.486788,0,144,39944.5382175926,2009-05-11,12:55:02
39.959458,116.486752,0,143,39944.538275463,2009-05-11,12:55:07
39.959447,116.48674,0,141,39944.5383333333,2009-05-11,12:55:12
39.959445,116.486739,0,141,39944.5383912037,2009-05-11,12:55:17
39.959445,116.486739,0,141,39944.5384259259,2009-05-11,12:55:20
39.959445,116.486739,0,140,39944.5384490741,2009-05-11,12:55:22
39.959456,116.486753,0,139,39944.5385069444,2009-05-11,12:55:27
39.959478,116.486773,0,138,39944.5385648148,2009-05-11,12:55:32
39.959496,116.486794,0,137,39944.5386226852,2009-05-11,12:55:37
39.959519,116.48682,0,136,39944.5386805556,2009-05-11,12:55:42
39.959535,116.486849,0,136,39944.5387384259,2009-05-11,12:55:47
39.959544,116.486859,0,136,39944.5387962963,2009-05-11,12:55:52
39.959556,116.486883,0,136,39944.5388541667,2009-05-11,12:55:57
39.959563,116.486891,0,135,39944.538912037,2009-05-11,12:56:02
39.959563,116.486891,0,135,39944.5389467593,2009-05-11,12:56:05
39.959567,116.486896,0,135,39944.5389699074,2009-05-11,12:56:07
39.959586,116.486915,0,134,39944.5390277778,2009-05-11,12:56:12
39.959599,116.486934,0,134,39944.5390856481,2009-05-11,12:56:17
39.959609,116.486949,0,133,39944.5391435185,2009-05-11,12:56:22
39.959637,116.487012,0,129,39944.5392013889,2009-05-11,12:56:27
39.959679,116.487058,0,126,39944.5392592593,2009-05-11,12:56:32
39.959717,116.48708,0,126,39944.5393171296,2009-05-11,12:56:37
39.959764,116.487139,0,125,39944.539375,2009-05-11,12:56:42
39.959796,116.487196,0,123,39944.5394328704,2009-05-11,12:56:47
39.959828,116.487268,0,118,39944.5394907407,2009-05-11,12:56:52
39.959887,116.487321,0,117,39944.5395486111,2009-05-11,12:56:57
39.959925,116.487355,0,116,39944.5396064815,2009-05-11,12:57:02
39.959972,116.487404,0,114,39944.5396643518,2009-05-11,12:57:07
39.96003,116.487452,0,112,39944.5397222222,2009-05-11,12:57:12
39.96007,116.48746,0,113,39944.5397800926,2009-05-11,12:57:17
39.960122,116.487511,0,113,39944.539837963,2009-05-11,12:57:22
39.960168,116.487564,0,111,39944.5398958333,2009-05-11,12:57:27
39.960209,116.487619,0,107,39944.5399537037,2009-05-11,12:57:32
39.960232,116.487716,0,102,39944.5400115741,2009-05-11,12:57:37
39.960255,116.487761,0,100,39944.5400694444,2009-05-11,12:57:42
39.960272,116.487795,0,100,39944.5401273148,2009-05-11,12:57:47
39.960281,116.487878,0,95,39944.5401851852,2009-05-11,12:57:52
39.960306,116.487946,0,97,39944.5402430556,2009-05-11,12:57:57
39.960345,116.488014,0,97,39944.5403009259,2009-05-11,12:58:02
39.960388,116.48806,0,99,39944.5403587963,2009-05-11,12:58:07
39.960434,116.488108,0,101,39944.5404166667,2009-05-11,12:58:12
39.960466,116.488173,0,99,39944.540474537,2009-05-11,12:58:17
39.960501,116.488221,0,99,39944.5405324074,2009-05-11,12:58:22
39.960537,116.488261,0,101,39944.5405902778,2009-05-11,12:58:27
39.960589,116.488328,0,101,39944.5406481481,2009-05-11,12:58:32
39.960633,116.488368,0,102,39944.5407060185,2009-05-11,12:58:37
39.960694,116.488465,0,102,39944.5407638889,2009-05-11,12:58:42
39.96076,116.488529,0,101,39944.5408217593,2009-05-11,12:58:47
39.960809,116.488624,0,97,39944.5408796296,2009-05-11,12:58:52
39.960862,116.488692,0,93,39944.5409375,2009-05-11,12:58:57
39.960905,116.488734,0,89,39944.5409953704,2009-05-11,12:59:02
39.960958,116.488791,0,86,39944.5410532407,2009-05-11,12:59:07
39.960995,116.488822,0,86,39944.5411111111,2009-05-11,12:59:12
39.96103,116.488864,0,89,39944.5411689815,2009-05-11,12:59:17
39.960993,116.488905,0,93,39944.5412268518,2009-05-11,12:59:22
39.960968,116.488962,0,96,39944.5412847222,2009-05-11,12:59:27
39.960935,116.489031,0,97,39944.5413425926,2009-05-11,12:59:32
39.960904,116.489085,0,102,39944.541400463,2009-05-11,12:59:37
39.960864,116.489122,0,107,39944.5414583333,2009-05-11,12:59:42
39.960926,116.48944,0,151,39944.5438310185,2009-05-11,13:03:07
39.96089,116.489596,0,165,39944.5438888889,2009-05-11,13:03:12
39.960892,116.489712,0,175,39944.5439467593,2009-05-11,13:03:17
39.960898,116.489862,0,180,39944.5440046296,2009-05-11,13:03:22
39.960862,116.489943,0,182,39944.5440625,2009-05-11,13:03:27
39.960835,116.490039,0,185,39944.5441203704,2009-05-11,13:03:32
39.960815,116.490113,0,183,39944.5441782407,2009-05-11,13:03:37
39.960785,116.490185,0,180,39944.5442361111,2009-05-11,13:03:42
39.960758,116.490232,0,166,39944.5442939815,2009-05-11,13:03:47
39.960759,116.490237,0,159,39944.5443518519,2009-05-11,13:03:52
39.960761,116.490241,0,158,39944.5444097222,2009-05-11,13:03:57
39.960759,116.490239,0,158,39944.5444675926,2009-05-11,13:04:02
39.960759,116.490239,0,158,39944.5445023148,2009-05-11,13:04:05
39.96076,116.490241,0,158,39944.544525463,2009-05-11,13:04:07
39.960761,116.490272,0,152,39944.5445833333,2009-05-11,13:04:12
39.960764,116.490275,0,152,39944.5446412037,2009-05-11,13:04:17
39.960763,116.490275,0,152,39944.5446990741,2009-05-11,13:04:22
39.960763,116.490275,0,152,39944.5447337963,2009-05-11,13:04:25
39.960766,116.49028,0,152,39944.5447569444,2009-05-11,13:04:27
39.960769,116.490357,0,146,39944.5448148148,2009-05-11,13:04:32
39.960745,116.49041,0,151,39944.5448726852,2009-05-11,13:04:37
39.960707,116.490473,0,153,39944.5449305556,2009-05-11,13:04:42
39.960672,116.490525,0,153,39944.5449884259,2009-05-11,13:04:47
39.960629,116.490579,0,154,39944.5450462963,2009-05-11,13:04:52
39.960588,116.490623,0,152,39944.5451041667,2009-05-11,13:04:57
39.96055,116.490689,0,153,39944.545162037,2009-05-11,13:05:02
39.960528,116.490738,0,155,39944.5452199074,2009-05-11,13:05:07
39.960503,116.490795,0,154,39944.5452777778,2009-05-11,13:05:12
39.960451,116.490843,0,155,39944.5453356481,2009-05-11,13:05:17
39.960417,116.490906,0,159,39944.5453935185,2009-05-11,13:05:22
39.960371,116.490914,0,175,39944.5454513889,2009-05-11,13:05:27
39.960332,116.490971,0,180,39944.5455092593,2009-05-11,13:05:32
39.960293,116.491058,0,179,39944.5455671296,2009-05-11,13:05:37
39.960249,116.491133,0,175,39944.545625,2009-05-11,13:05:42
39.960213,116.491192,0,172,39944.5456828704,2009-05-11,13:05:47
39.960183,116.491254,0,170,39944.5457407407,2009-05-11,13:05:52
39.960157,116.491311,0,169,39944.5457986111,2009-05-11,13:05:57
39.960137,116.491372,0,169,39944.5458564815,2009-05-11,13:06:02
39.960098,116.491418,0,164,39944.5459143519,2009-05-11,13:06:07
39.960048,116.491468,0,165,39944.5459722222,2009-05-11,13:06:12
39.960016,116.491507,0,168,39944.5460300926,2009-05-11,13:06:17
39.959969,116.491559,0,168,39944.546087963,2009-05-11,13:06:22
39.959934,116.491632,0,166,39944.5461458333,2009-05-11,13:06:27
39.959944,116.491704,0,161,39944.5462037037,2009-05-11,13:06:32
39.95997,116.491773,0,160,39944.5462615741,2009-05-11,13:06:37
39.959993,116.491845,0,159,39944.5463194444,2009-05-11,13:06:42
39.960019,116.491933,0,157,39944.5463773148,2009-05-11,13:06:47
39.96007,116.492005,0,152,39944.5464351852,2009-05-11,13:06:52
39.960094,116.492101,0,147,39944.5464930556,2009-05-11,13:06:57
39.960137,116.492177,0,140,39944.5465509259,2009-05-11,13:07:02
39.96018,116.492258,0,134,39944.5466087963,2009-05-11,13:07:07
39.960203,116.492354,0,132,39944.5466666667,2009-05-11,13:07:12
39.960255,116.492445,0,123,39944.546724537,2009-05-11,13:07:17
39.960276,116.492524,0,120,39944.5467824074,2009-05-11,13:07:22
39.960278,116.492597,0,124,39944.5468402778,2009-05-11,13:07:27
39.960292,116.492652,0,122,39944.5468981481,2009-05-11,13:07:32
39.960292,116.4927,0,122,39944.5469560185,2009-05-11,13:07:37
39.960293,116.492731,0,123,39944.5470138889,2009-05-11,13:07:42
39.960281,116.492768,0,123,39944.5470717593,2009-05-11,13:07:47
39.960303,116.492764,0,122,39944.5471296296,2009-05-11,13:07:52
39.960311,116.492774,0,122,39944.5471875,2009-05-11,13:07:57
39.960318,116.492783,0,122,39944.5472453704,2009-05-11,13:08:02
39.960318,116.492783,0,122,39944.5472800926,2009-05-11,13:08:05
39.960322,116.492788,0,122,39944.5473032407,2009-05-11,13:08:07
39.960305,116.492664,0,118,39944.5474189815,2009-05-11,13:08:17
39.960305,116.492664,0,118,39944.5474537037,2009-05-11,13:08:20
39.960306,116.492665,0,118,39944.5474768518,2009-05-11,13:08:22
39.960337,116.492715,0,118,39944.5475347222,2009-05-11,13:08:27
39.960368,116.492829,0,118,39944.5475925926,2009-05-11,13:08:32
39.960332,116.492925,0,119,39944.547650463,2009-05-11,13:08:37
39.960316,116.492943,0,119,39944.5477083333,2009-05-11,13:08:42
39.960316,116.492943,0,119,39944.5477430556,2009-05-11,13:08:45
39.960321,116.49295,0,119,39944.5477662037,2009-05-11,13:08:47
39.96029,116.492602,0,113,39944.5502546296,2009-05-11,13:12:22
39.960281,116.492551,0,113,39944.5503125,2009-05-11,13:12:27
39.960268,116.492501,0,109,39944.5503703704,2009-05-11,13:12:32
39.960251,116.492436,0,106,39944.5504282407,2009-05-11,13:12:37
39.960224,116.492389,0,104,39944.5504861111,2009-05-11,13:12:42
39.960129,116.492317,0,91,39944.5505439815,2009-05-11,13:12:47
39.960098,116.492245,0,86,39944.5506018519,2009-05-11,13:12:52
39.960083,116.4922,0,81,39944.5506597222,2009-05-11,13:12:57
39.960078,116.492152,0,82,39944.5507175926,2009-05-11,13:13:02
39.96004,116.492124,0,82,39944.550775463,2009-05-11,13:13:07
39.96002,116.492056,0,81,39944.5508333333,2009-05-11,13:13:12
39.960017,116.491986,0,80,39944.5508912037,2009-05-11,13:13:17
39.959991,116.491938,0,79,39944.5509490741,2009-05-11,13:13:22
39.959949,116.491889,0,79,39944.5510069444,2009-05-11,13:13:27
39.959966,116.491835,0,74,39944.5510648148,2009-05-11,13:13:32
39.959989,116.491794,0,71,39944.5511226852,2009-05-11,13:13:37
39.960004,116.491756,0,71,39944.5511805556,2009-05-11,13:13:42
39.960043,116.491691,0,71,39944.5512384259,2009-05-11,13:13:47
39.960077,116.491619,0,72,39944.5512962963,2009-05-11,13:13:52
39.960132,116.491528,0,72,39944.5513541667,2009-05-11,13:13:57
39.960153,116.491493,0,73,39944.551412037,2009-05-11,13:14:02
39.960188,116.491441,0,73,39944.5514699074,2009-05-11,13:14:07
39.960217,116.49139,0,73,39944.5515277778,2009-05-11,13:14:12
39.960243,116.491331,0,73,39944.5515856481,2009-05-11,13:14:17
39.960272,116.491291,0,71,39944.5516435185,2009-05-11,13:14:22
39.960302,116.491248,0,70,39944.5517013889,2009-05-11,13:14:27
39.960332,116.491206,0,75,39944.5517592593,2009-05-11,13:14:32
39.960375,116.491162,0,78,39944.5518171296,2009-05-11,13:14:37
39.960417,116.491097,0,80,39944.551875,2009-05-11,13:14:42
39.960467,116.49102,0,83,39944.5519328704,2009-05-11,13:14:47
39.960502,116.49096,0,87,39944.5519907407,2009-05-11,13:14:52
39.960532,116.490887,0,94,39944.5520486111,2009-05-11,13:14:57
39.960558,116.490849,0,94,39944.5521064815,2009-05-11,13:15:02
39.960582,116.490796,0,93,39944.5521643519,2009-05-11,13:15:07
39.960633,116.490738,0,93,39944.5522222222,2009-05-11,13:15:12
39.960667,116.490683,0,91,39944.5522800926,2009-05-11,13:15:17
39.960712,116.49063,0,88,39944.552337963,2009-05-11,13:15:22
39.960746,116.490585,0,78,39944.5523958333,2009-05-11,13:15:27
39.960779,116.490543,0,70,39944.5524537037,2009-05-11,13:15:32
39.960814,116.490493,0,62,39944.5525115741,2009-05-11,13:15:37
39.960862,116.490441,0,53,39944.5525694444,2009-05-11,13:15:42
39.960899,116.4904,0,50,39944.5526273148,2009-05-11,13:15:47
39.960933,116.490364,0,49,39944.5526851852,2009-05-11,13:15:52
39.960977,116.490308,0,47,39944.5527430556,2009-05-11,13:15:57
39.960999,116.490263,0,50,39944.5528009259,2009-05-11,13:16:02
39.961025,116.490197,0,57,39944.5528587963,2009-05-11,13:16:07
39.961079,116.490137,0,59,39944.5529166667,2009-05-11,13:16:12
39.961096,116.490067,0,70,39944.552974537,2009-05-11,13:16:17
39.961106,116.490015,0,67,39944.5530324074,2009-05-11,13:16:22
39.961118,116.489966,0,69,39944.5530902778,2009-05-11,13:16:27
39.961128,116.48991,0,69,39944.5531481481,2009-05-11,13:16:32
39.96113,116.489861,0,65,39944.5532060185,2009-05-11,13:16:37
39.961116,116.489859,0,64,39944.5532638889,2009-05-11,13:16:42
39.96111,116.489843,0,66,39944.5533217593,2009-05-11,13:16:47
39.96111,116.489842,0,65,39944.5533796296,2009-05-11,13:16:52
39.961109,116.489841,0,65,39944.5534375,2009-05-11,13:16:57
39.961109,116.489841,0,65,39944.5534722222,2009-05-11,13:17:00
39.961109,116.489841,0,65,39944.5534953704,2009-05-11,13:17:02
39.961105,116.489812,0,66,39944.5535532407,2009-05-11,13:17:07
39.961103,116.489794,0,66,39944.5536111111,2009-05-11,13:17:12
39.9611,116.489788,0,65,39944.5536689815,2009-05-11,13:17:17
39.961096,116.489784,0,64,39944.5537268519,2009-05-11,13:17:22
39.961094,116.489778,0,64,39944.5537847222,2009-05-11,13:17:27
39.961093,116.489775,0,63,39944.5538425926,2009-05-11,13:17:32
39.961092,116.489775,0,61,39944.553900463,2009-05-11,13:17:37
39.961092,116.489776,0,60,39944.5539583333,2009-05-11,13:17:42
39.961093,116.489778,0,58,39944.5540162037,2009-05-11,13:17:47
39.961095,116.489779,0,56,39944.5540740741,2009-05-11,13:17:52
39.961097,116.48978,0,55,39944.5541319444,2009-05-11,13:17:57
39.961097,116.48978,0,55,39944.5541666667,2009-05-11,13:18:00
39.961098,116.48978,0,56,39944.5541898148,2009-05-11,13:18:02
39.961084,116.48975,0,55,39944.5542476852,2009-05-11,13:18:07
39.961092,116.489688,0,60,39944.5543055556,2009-05-11,13:18:12
39.961065,116.489651,0,64,39944.5543634259,2009-05-11,13:18:17
39.961013,116.489609,0,65,39944.5544212963,2009-05-11,13:18:22
39.96096,116.489577,0,67,39944.5544791667,2009-05-11,13:18:27
39.960927,116.489531,0,66,39944.554537037,2009-05-11,13:18:32
39.960909,116.489516,0,63,39944.5545949074,2009-05-11,13:18:37
39.960878,116.489474,0,65,39944.5546527778,2009-05-11,13:18:42
39.960827,116.489427,0,66,39944.5547106481,2009-05-11,13:18:47
39.960785,116.489383,0,66,39944.5547685185,2009-05-11,13:18:52
39.960765,116.489347,0,67,39944.5548263889,2009-05-11,13:18:57
39.960743,116.489297,0,67,39944.5548842593,2009-05-11,13:19:02
39.960724,116.489275,0,66,39944.5549421296,2009-05-11,13:19:07
39.960708,116.489272,0,65,39944.555,2009-05-11,13:19:12
39.960706,116.489294,0,65,39944.5550578704,2009-05-11,13:19:17
39.960712,116.489329,0,65,39944.5551157407,2009-05-11,13:19:22
39.960738,116.489357,0,65,39944.5551736111,2009-05-11,13:19:27
39.960773,116.489374,0,66,39944.5552314815,2009-05-11,13:19:32
39.96078,116.489382,0,66,39944.5552893518,2009-05-11,13:19:37
39.96078,116.489382,0,66,39944.5553240741,2009-05-11,13:19:40
39.960786,116.48939,0,66,39944.5553472222,2009-05-11,13:19:42
39.962707,116.487168,0,-337,39944.5786111111,2009-05-11,13:53:12
39.962565,116.487719,0,0,39944.5786689815,2009-05-11,13:53:17
39.962562,116.487749,0,0,39944.5787268518,2009-05-11,13:53:22
39.962562,116.487708,0,0,39944.5787847222,2009-05-11,13:53:27
39.96274,116.487644,0,-7,39944.5788425926,2009-05-11,13:53:32
39.962788,116.487615,0,-8,39944.578900463,2009-05-11,13:53:37
39.962774,116.487611,0,-5,39944.5789583333,2009-05-11,13:53:42
39.96277,116.487609,0,-4,39944.5790162037,2009-05-11,13:53:47
39.962764,116.487601,0,-4,39944.5790740741,2009-05-11,13:53:52
39.962765,116.487604,0,-4,39944.5791319444,2009-05-11,13:53:57
39.962767,116.487608,0,-4,39944.5791898148,2009-05-11,13:54:02
39.962768,116.487611,0,-3,39944.5792476852,2009-05-11,13:54:07
39.962768,116.487615,0,-3,39944.5793055556,2009-05-11,13:54:12
39.962766,116.48762,0,-2,39944.5793634259,2009-05-11,13:54:17
39.962765,116.487623,0,-2,39944.5794212963,2009-05-11,13:54:22
39.962764,116.487625,0,-2,39944.5794791667,2009-05-11,13:54:27
39.962764,116.487626,0,-2,39944.579537037,2009-05-11,13:54:32
39.962764,116.487627,0,-1,39944.5795949074,2009-05-11,13:54:37
39.962764,116.487628,0,-1,39944.5796527778,2009-05-11,13:54:42
39.962764,116.487628,0,-1,39944.5797106481,2009-05-11,13:54:47
39.962764,116.487628,0,-1,39944.5797453704,2009-05-11,13:54:50
39.962763,116.487629,0,-1,39944.5797685185,2009-05-11,13:54:52
39.962733,116.487675,0,1,39944.5798263889,2009-05-11,13:54:57
39.96271,116.48771,0,10,39944.5798842593,2009-05-11,13:55:02
39.962716,116.487719,0,22,39944.5799421296,2009-05-11,13:55:07
39.962705,116.487721,0,22,39944.58,2009-05-11,13:55:12
39.962435,116.487737,0,76,39944.5800578704,2009-05-11,13:55:17
39.962366,116.487966,0,76,39944.5801157407,2009-05-11,13:55:22
39.962327,116.488079,0,121,39944.5801736111,2009-05-11,13:55:27
39.962278,116.487999,0,116,39944.5802430556,2009-05-11,13:55:33
39.962238,116.487999,0,112,39944.5803009259,2009-05-11,13:55:38
39.962262,116.488066,0,117,39944.5803587963,2009-05-11,13:55:43
39.962304,116.488116,0,123,39944.5804166667,2009-05-11,13:55:48
39.96231,116.488213,0,126,39944.580474537,2009-05-11,13:55:53
39.962309,116.488292,0,131,39944.5805324074,2009-05-11,13:55:58
39.9623,116.488344,0,137,39944.5805902778,2009-05-11,13:56:03
39.962221,116.48838,0,147,39944.5806481481,2009-05-11,13:56:08
39.962065,116.488341,0,159,39944.5807060185,2009-05-11,13:56:13
39.962001,116.488429,0,158,39944.5807638889,2009-05-11,13:56:18
39.961962,116.488493,0,160,39944.5808217593,2009-05-11,13:56:23
39.961952,116.48859,0,161,39944.5808796296,2009-05-11,13:56:28
39.961929,116.488647,0,166,39944.5809375,2009-05-11,13:56:33
39.961847,116.488676,0,166,39944.5809953704,2009-05-11,13:56:38
39.961704,116.488702,0,163,39944.5810532407,2009-05-11,13:56:43
39.961656,116.488749,0,165,39944.5811111111,2009-05-11,13:56:48
39.961586,116.488743,0,165,39944.5811689815,2009-05-11,13:56:53
39.961526,116.488764,0,167,39944.5812268518,2009-05-11,13:56:58
39.961432,116.488758,0,164,39944.5812847222,2009-05-11,13:57:03
39.961376,116.488723,0,168,39944.5813425926,2009-05-11,13:57:08
39.961292,116.488678,0,172,39944.581400463,2009-05-11,13:57:13
39.961228,116.488601,0,175,39944.5814583333,2009-05-11,13:57:18
39.961213,116.48854,0,179,39944.5815162037,2009-05-11,13:57:23
39.961181,116.488491,0,182,39944.5815740741,2009-05-11,13:57:28
39.961141,116.48844,0,185,39944.5816319444,2009-05-11,13:57:33
39.961012,116.488405,0,189,39944.5816898148,2009-05-11,13:57:38
39.960933,116.48834,0,195,39944.5817476852,2009-05-11,13:57:43
39.960891,116.488288,0,197,39944.5818055556,2009-05-11,13:57:48
39.960803,116.488299,0,205,39944.5818634259,2009-05-11,13:57:53
39.960689,116.488328,0,218,39944.5819212963,2009-05-11,13:57:58
39.960615,116.488281,0,233,39944.5819791667,2009-05-11,13:58:03
39.960544,116.488276,0,240,39944.582037037,2009-05-11,13:58:08
39.96049,116.488234,0,247,39944.5820949074,2009-05-11,13:58:13
39.960446,116.488212,0,249,39944.5821527778,2009-05-11,13:58:18
39.960412,116.48819,0,249,39944.5822106482,2009-05-11,13:58:23
39.960405,116.488187,0,250,39944.5822685185,2009-05-11,13:58:28
39.960402,116.488188,0,250,39944.5823263889,2009-05-11,13:58:33
39.960401,116.488187,0,250,39944.5823842593,2009-05-11,13:58:38
39.960399,116.488187,0,250,39944.5824421296,2009-05-11,13:58:43
39.960397,116.488186,0,250,39944.5825,2009-05-11,13:58:48
39.960397,116.488185,0,250,39944.5825578704,2009-05-11,13:58:53
39.960396,116.488186,0,250,39944.5826157407,2009-05-11,13:58:58
39.960396,116.488186,0,250,39944.582650463,2009-05-11,13:59:01
39.960395,116.488186,0,250,39944.5826736111,2009-05-11,13:59:03
39.96039,116.488201,0,249,39944.5827314815,2009-05-11,13:59:08
39.960359,116.488183,0,249,39944.5827893519,2009-05-11,13:59:13
39.960359,116.488183,0,249,39944.5828240741,2009-05-11,13:59:16
39.960351,116.488183,0,249,39944.5828472222,2009-05-11,13:59:18
39.960336,116.488182,0,250,39944.5829050926,2009-05-11,13:59:23
39.960336,116.488182,0,250,39944.5829398148,2009-05-11,13:59:26
39.960332,116.488177,0,250,39944.582962963,2009-05-11,13:59:28
39.960295,116.488151,0,250,39944.5830208333,2009-05-11,13:59:33
39.960296,116.488157,0,249,39944.5830787037,2009-05-11,13:59:38
39.960296,116.488157,0,249,39944.5831134259,2009-05-11,13:59:41
39.960298,116.488158,0,249,39944.5831365741,2009-05-11,13:59:43
39.960267,116.488104,0,255,39944.5831944444,2009-05-11,13:59:48
39.960253,116.488101,0,254,39944.5832523148,2009-05-11,13:59:53
39.960247,116.488088,0,254,39944.5833101852,2009-05-11,13:59:58
39.960247,116.488088,0,254,39944.5833449074,2009-05-11,14:00:01
39.960249,116.488093,0,254,39944.5833680556,2009-05-11,14:00:03
39.960248,116.488109,0,252,39944.5834259259,2009-05-11,14:00:08
39.960228,116.488036,0,258,39944.5834837963,2009-05-11,14:00:13
39.96023,116.488035,0,258,39944.5835416667,2009-05-11,14:00:18
39.960227,116.488033,0,258,39944.583599537,2009-05-11,14:00:23
39.960232,116.488033,0,258,39944.5836574074,2009-05-11,14:00:28
39.960234,116.488033,0,258,39944.5837152778,2009-05-11,14:00:33
39.960236,116.488029,0,257,39944.5837731481,2009-05-11,14:00:38
39.960237,116.488024,0,257,39944.5838310185,2009-05-11,14:00:43
39.960237,116.488024,0,257,39944.5838657407,2009-05-11,14:00:46
39.960238,116.488029,0,257,39944.5838888889,2009-05-11,14:00:48
39.960245,116.488045,0,257,39944.5839467593,2009-05-11,14:00:53
39.960245,116.48806,0,258,39944.5840046296,2009-05-11,14:00:58
39.96025,116.488067,0,258,39944.5840625,2009-05-11,14:01:03
39.960253,116.488072,0,258,39944.5841203704,2009-05-11,14:01:08
39.960253,116.488072,0,258,39944.5841550926,2009-05-11,14:01:11
39.960254,116.488079,0,258,39944.5841782407,2009-05-11,14:01:13
39.960244,116.488099,0,255,39944.5842361111,2009-05-11,14:01:18
39.96024,116.48809,0,254,39944.5842939815,2009-05-11,14:01:23
39.960238,116.488083,0,254,39944.5843518519,2009-05-11,14:01:28
39.960238,116.488083,0,254,39944.5843865741,2009-05-11,14:01:31
39.960234,116.488075,0,254,39944.5844097222,2009-05-11,14:01:33
39.960228,116.488036,0,255,39944.5844675926,2009-05-11,14:01:38
39.960191,116.487933,0,261,39944.584525463,2009-05-11,14:01:43
39.96018,116.48782,0,264,39944.5845833333,2009-05-11,14:01:48
39.960011,116.487654,0,309,39944.5899074074,2009-05-11,14:09:28
39.959824,116.487466,0,302,39944.5899652778,2009-05-11,14:09:33
39.959619,116.487242,0,298,39944.5900231482,2009-05-11,14:09:38
39.959376,116.487027,0,294,39944.5900810185,2009-05-11,14:09:43
39.959068,116.486751,0,288,39944.5901388889,2009-05-11,14:09:48
39.958739,116.48648,0,283,39944.5901967593,2009-05-11,14:09:53
39.958519,116.486116,0,274,39944.5902546296,2009-05-11,14:09:58
39.958321,116.485727,0,255,39944.5903125,2009-05-11,14:10:03
39.958135,116.485428,0,245,39944.5903703704,2009-05-11,14:10:08
39.958018,116.485205,0,237,39944.5904282407,2009-05-11,14:10:13
39.957945,116.484893,0,217,39944.5904861111,2009-05-11,14:10:18
39.957915,116.48451,0,185,39944.5905439815,2009-05-11,14:10:23
39.957767,116.484129,0,162,39944.5906018519,2009-05-11,14:10:28
39.957656,116.483816,0,139,39944.5906597222,2009-05-11,14:10:33
39.95764,116.483527,0,114,39944.5907175926,2009-05-11,14:10:38
39.957633,116.483346,0,98,39944.590775463,2009-05-11,14:10:43
39.957529,116.483128,0,82,39944.5908333333,2009-05-11,14:10:48
39.957419,116.482782,0,73,39944.5908912037,2009-05-11,14:10:53
39.957425,116.482754,0,64,39944.5909490741,2009-05-11,14:10:58
39.957433,116.482738,0,58,39944.5910069444,2009-05-11,14:11:03
39.957384,116.482667,0,58,39944.5910648148,2009-05-11,14:11:08
39.957223,116.482537,0,61,39944.5911226852,2009-05-11,14:11:13
39.957205,116.482508,0,56,39944.5911805556,2009-05-11,14:11:18
39.957187,116.482497,0,58,39944.5912384259,2009-05-11,14:11:23
39.957187,116.482497,0,58,39944.5912731481,2009-05-11,14:11:26
39.957187,116.482497,0,57,39944.5912962963,2009-05-11,14:11:28
39.957179,116.482481,0,58,39944.5913541667,2009-05-11,14:11:33
39.957098,116.482364,0,63,39944.591412037,2009-05-11,14:11:38
39.957052,116.482244,0,65,39944.5914699074,2009-05-11,14:11:43
39.956938,116.482006,0,65,39944.5915277778,2009-05-11,14:11:48
39.956863,116.48165,0,62,39944.5915856481,2009-05-11,14:11:53
39.956769,116.481441,0,64,39944.5916435185,2009-05-11,14:11:58
39.956548,116.481055,0,61,39944.5917013889,2009-05-11,14:12:03
39.95631,116.480498,0,59,39944.5917592593,2009-05-11,14:12:08
39.956064,116.4798,0,58,39944.5918171296,2009-05-11,14:12:13
39.955775,116.479104,0,56,39944.591875,2009-05-11,14:12:18
39.955469,116.478419,0,55,39944.5919328704,2009-05-11,14:12:23
39.955205,116.477759,0,52,39944.5919907407,2009-05-11,14:12:28
39.955059,116.47729,0,48,39944.5920486111,2009-05-11,14:12:33
39.955038,116.477165,0,50,39944.5921064815,2009-05-11,14:12:38
39.955038,116.477165,0,50,39944.5921412037,2009-05-11,14:12:41
39.95504,116.477163,0,50,39944.5921643519,2009-05-11,14:12:43
39.955042,116.477173,0,50,39944.5922222222,2009-05-11,14:12:48
39.955044,116.477188,0,50,39944.5922800926,2009-05-11,14:12:53
39.955047,116.477202,0,50,39944.592337963,2009-05-11,14:12:58
39.955048,116.477213,0,50,39944.5923958333,2009-05-11,14:13:03
39.955049,116.477227,0,50,39944.5924537037,2009-05-11,14:13:08
39.955044,116.477241,0,49,39944.5925115741,2009-05-11,14:13:13
39.955032,116.477207,0,51,39944.5925694444,2009-05-11,14:13:18
39.9549,116.476882,0,54,39944.5926273148,2009-05-11,14:13:23
39.954716,116.476378,0,48,39944.5926851852,2009-05-11,14:13:28
39.9545,116.475784,0,44,39944.5927430556,2009-05-11,14:13:33
39.954245,116.475105,0,47,39944.5928009259,2009-05-11,14:13:38
39.954036,116.474359,0,45,39944.5928587963,2009-05-11,14:13:43
39.953788,116.47362,0,42,39944.5929166667,2009-05-11,14:13:48
39.95356,116.47285,0,43,39944.592974537,2009-05-11,14:13:53
39.953358,116.472164,0,38,39944.5930324074,2009-05-11,14:13:58
39.953159,116.471533,0,42,39944.5930902778,2009-05-11,14:14:03
39.95299,116.470996,0,49,39944.5931481481,2009-05-11,14:14:08
39.952893,116.47069,0,58,39944.5932060185,2009-05-11,14:14:13
39.952893,116.470689,0,61,39944.5932638889,2009-05-11,14:14:18
39.952894,116.470688,0,61,39944.5933217593,2009-05-11,14:14:23
39.952893,116.470684,0,62,39944.5933796296,2009-05-11,14:14:28
39.952891,116.470679,0,62,39944.5934375,2009-05-11,14:14:33
39.952891,116.47068,0,62,39944.5934953704,2009-05-11,14:14:38
39.952891,116.470679,0,62,39944.5935532407,2009-05-11,14:14:43
39.952891,116.470679,0,62,39944.593587963,2009-05-11,14:14:46
39.952891,116.470679,0,63,39944.5936111111,2009-05-11,14:14:48
39.952841,116.470549,0,67,39944.5936689815,2009-05-11,14:14:53
39.952705,116.470192,0,72,39944.5937268519,2009-05-11,14:14:58
39.952535,116.469677,0,78,39944.5937847222,2009-05-11,14:15:03
39.95232,116.4691,0,79,39944.5938425926,2009-05-11,14:15:08
39.952088,116.468432,0,85,39944.593900463,2009-05-11,14:15:13
39.951886,116.467787,0,91,39944.5939583333,2009-05-11,14:15:18
39.951716,116.467221,0,95,39944.5940162037,2009-05-11,14:15:23
39.951657,116.467064,0,103,39944.5940740741,2009-05-11,14:15:28
39.951638,116.467106,0,113,39944.5941319444,2009-05-11,14:15:33
39.951638,116.467106,0,113,39944.5941666667,2009-05-11,14:15:36
39.951634,116.467098,0,114,39944.5941898148,2009-05-11,14:15:38
39.951596,116.467033,0,114,39944.5942476852,2009-05-11,14:15:43
39.951437,116.466693,0,123,39944.5943055556,2009-05-11,14:15:48
39.951251,116.466179,0,138,39944.5943634259,2009-05-11,14:15:53
39.95108,116.465554,0,139,39944.5944212963,2009-05-11,14:15:58
39.950899,116.464893,0,139,39944.5944791667,2009-05-11,14:16:03
39.950688,116.464214,0,138,39944.594537037,2009-05-11,14:16:08
39.950519,116.463514,0,132,39944.5945949074,2009-05-11,14:16:13
39.95028,116.462906,0,133,39944.5946527778,2009-05-11,14:16:18
39.950089,116.462348,0,124,39944.5947106481,2009-05-11,14:16:23
39.949894,116.461785,0,117,39944.5947685185,2009-05-11,14:16:28
39.949601,116.461242,0,126,39944.5948263889,2009-05-11,14:16:33
39.949337,116.460615,0,131,39944.5948842593,2009-05-11,14:16:38
39.949219,116.459925,0,148,39944.5949421296,2009-05-11,14:16:43
39.948979,116.459397,0,153,39944.595,2009-05-11,14:16:48
39.948875,116.45904,0,168,39944.5950578704,2009-05-11,14:16:53
39.948851,116.459154,0,192,39944.5951157407,2009-05-11,14:16:58
39.948844,116.459144,0,192,39944.5951736111,2009-05-11,14:17:03
39.948836,116.459025,0,193,39944.5952314815,2009-05-11,14:17:08
39.94891,116.459008,0,191,39944.5952893518,2009-05-11,14:17:13
39.948938,116.458916,0,191,39944.5953472222,2009-05-11,14:17:18
39.94899,116.458832,0,193,39944.5954050926,2009-05-11,14:17:23
39.949014,116.458752,0,195,39944.595462963,2009-05-11,14:17:28
39.948989,116.458664,0,194,39944.5955208333,2009-05-11,14:17:33
39.948938,116.458574,0,189,39944.5955787037,2009-05-11,14:17:38
39.948956,116.4584,0,163,39944.5956365741,2009-05-11,14:17:43
39.948992,116.45828,0,145,39944.5956944444,2009-05-11,14:17:48
39.948993,116.458179,0,135,39944.5957523148,2009-05-11,14:17:53
39.948967,116.458098,0,128,39944.5958101852,2009-05-11,14:17:58
39.948953,116.458027,0,118,39944.5958680556,2009-05-11,14:18:03
39.94893,116.457955,0,107,39944.5959259259,2009-05-11,14:18:08
39.948917,116.457879,0,105,39944.5959837963,2009-05-11,14:18:13
39.948889,116.457803,0,101,39944.5960416667,2009-05-11,14:18:18
39.948872,116.457736,0,99,39944.596099537,2009-05-11,14:18:23
39.948859,116.457666,0,95,39944.5961574074,2009-05-11,14:18:28
39.948842,116.45758,0,93,39944.5962152778,2009-05-11,14:18:33
39.948811,116.457503,0,93,39944.5962731481,2009-05-11,14:18:38
39.948797,116.457443,0,90,39944.5963310185,2009-05-11,14:18:43
39.948745,116.457401,0,86,39944.5963888889,2009-05-11,14:18:48
39.948747,116.457357,0,89,39944.5964467593,2009-05-11,14:18:53
39.948739,116.457305,0,90,39944.5965046296,2009-05-11,14:18:58
39.948739,116.457285,0,91,39944.5965625,2009-05-11,14:19:03
39.948742,116.457274,0,91,39944.5966203704,2009-05-11,14:19:08
39.948738,116.457261,0,91,39944.5966782407,2009-05-11,14:19:13
39.948736,116.457249,0,91,39944.5967361111,2009-05-11,14:19:18
39.948733,116.45724,0,91,39944.5967939815,2009-05-11,14:19:23
39.973631,116.30032,0,258,39944.624224537,2009-05-11,14:58:53
39.973647,116.300562,0,219,39944.6242824074,2009-05-11,14:58:58
39.973469,116.299993,0,258,39944.6243402778,2009-05-11,14:59:03
39.973355,116.299935,0,264,39944.6243981481,2009-05-11,14:59:08
39.973293,116.299918,0,263,39944.6244560185,2009-05-11,14:59:13
39.973241,116.299921,0,267,39944.6245138889,2009-05-11,14:59:18
39.973202,116.299923,0,273,39944.6245717593,2009-05-11,14:59:23
39.973154,116.299902,0,275,39944.6246296296,2009-05-11,14:59:28
39.973105,116.299946,0,286,39944.6246875,2009-05-11,14:59:33
39.973052,116.299939,0,303,39944.6247453704,2009-05-11,14:59:38
39.973004,116.29992,0,317,39944.6248032407,2009-05-11,14:59:43
39.972927,116.2999,0,317,39944.6248611111,2009-05-11,14:59:48
39.97289,116.299913,0,319,39944.6249189815,2009-05-11,14:59:53
39.972854,116.299955,0,322,39944.6249768519,2009-05-11,14:59:58
39.972819,116.300015,0,324,39944.6250347222,2009-05-11,15:00:03
39.972795,116.300087,0,328,39944.6250925926,2009-05-11,15:00:08
39.972758,116.300137,0,326,39944.625150463,2009-05-11,15:00:13
39.972735,116.30018,0,324,39944.6252083333,2009-05-11,15:00:18
39.97273,116.300222,0,321,39944.6252662037,2009-05-11,15:00:23
39.972686,116.300336,0,317,39944.6253240741,2009-05-11,15:00:28
39.972637,116.300388,0,312,39944.6253819444,2009-05-11,15:00:33
39.972632,116.300459,0,303,39944.6254398148,2009-05-11,15:00:38
39.972576,116.300496,0,296,39944.6254976852,2009-05-11,15:00:43
39.972524,116.300528,0,287,39944.6255555556,2009-05-11,15:00:48
39.972469,116.300515,0,279,39944.6256134259,2009-05-11,15:00:53
39.972412,116.300503,0,277,39944.6256712963,2009-05-11,15:00:58
39.972346,116.300479,0,270,39944.6257291667,2009-05-11,15:01:03
39.972278,116.300435,0,258,39944.625787037,2009-05-11,15:01:08
39.97222,116.300393,0,253,39944.6258449074,2009-05-11,15:01:13
39.972153,116.300354,0,247,39944.6259027778,2009-05-11,15:01:18
39.972101,116.300366,0,246,39944.6259606481,2009-05-11,15:01:23
39.972053,116.300363,0,241,39944.6260185185,2009-05-11,15:01:28
39.97201,116.300368,0,231,39944.6260763889,2009-05-11,15:01:33
39.971982,116.300465,0,220,39944.6261342593,2009-05-11,15:01:38
39.971929,116.300467,0,216,39944.6261921296,2009-05-11,15:01:43
39.971887,116.300476,0,205,39944.62625,2009-05-11,15:01:48
39.971822,116.300508,0,193,39944.6263078704,2009-05-11,15:01:53
39.971763,116.30049,0,188,39944.6263657407,2009-05-11,15:01:58
39.97169,116.300385,0,188,39944.6264236111,2009-05-11,15:02:03
39.971618,116.30037,0,185,39944.6264814815,2009-05-11,15:02:08
39.971574,116.30037,0,188,39944.6265393518,2009-05-11,15:02:13
39.971527,116.300342,0,193,39944.6265972222,2009-05-11,15:02:18
39.971447,116.300254,0,196,39944.6266550926,2009-05-11,15:02:23
39.971383,116.300253,0,192,39944.626712963,2009-05-11,15:02:28
39.971322,116.30028,0,188,39944.6267708333,2009-05-11,15:02:33
39.971283,116.300375,0,183,39944.6268287037,2009-05-11,15:02:38
39.971279,116.300432,0,185,39944.6268865741,2009-05-11,15:02:43
39.971298,116.300528,0,191,39944.6269444444,2009-05-11,15:02:48
39.971318,116.300602,0,203,39944.6270023148,2009-05-11,15:02:53
39.971291,116.300643,0,202,39944.6270601852,2009-05-11,15:02:58
39.971282,116.300683,0,208,39944.6271180556,2009-05-11,15:03:03
39.971278,116.300734,0,216,39944.6271759259,2009-05-11,15:03:08
39.971243,116.30076,0,221,39944.6272337963,2009-05-11,15:03:13
39.971219,116.300758,0,226,39944.6272916667,2009-05-11,15:03:18
39.971169,116.300752,0,228,39944.627349537,2009-05-11,15:03:23
39.971132,116.300776,0,232,39944.6274074074,2009-05-11,15:03:28
39.971083,116.300799,0,232,39944.6274652778,2009-05-11,15:03:33
39.971048,116.300829,0,235,39944.6275231481,2009-05-11,15:03:38
39.971003,116.300939,0,238,39944.6275810185,2009-05-11,15:03:43
39.970951,116.300986,0,239,39944.6276388889,2009-05-11,15:03:48
39.970932,116.301002,0,242,39944.6276967593,2009-05-11,15:03:53
39.970884,116.300997,0,245,39944.6277546296,2009-05-11,15:03:58
39.970828,116.301039,0,248,39944.6278125,2009-05-11,15:04:03
39.97079,116.301068,0,254,39944.6278703704,2009-05-11,15:04:08
39.970741,116.301042,0,258,39944.6279282407,2009-05-11,15:04:13
39.970667,116.300977,0,258,39944.6279861111,2009-05-11,15:04:18
39.970605,116.30101,0,265,39944.6280439815,2009-05-11,15:04:23
39.970555,116.301012,0,264,39944.6281018518,2009-05-11,15:04:28
39.970481,116.301026,0,262,39944.6281597222,2009-05-11,15:04:33
39.970415,116.301029,0,254,39944.6282175926,2009-05-11,15:04:38
39.97037,116.301036,0,252,39944.628275463,2009-05-11,15:04:43
39.970256,116.300917,0,234,39944.6283333333,2009-05-11,15:04:48
39.970184,116.300869,0,226,39944.6283912037,2009-05-11,15:04:53
39.970134,116.30083,0,218,39944.6284490741,2009-05-11,15:04:58
39.970089,116.300832,0,216,39944.6285069444,2009-05-11,15:05:03
39.970026,116.300735,0,207,39944.6285648148,2009-05-11,15:05:08
39.969962,116.300687,0,207,39944.6286226852,2009-05-11,15:05:13
39.969898,116.30066,0,206,39944.6286805556,2009-05-11,15:05:18
39.969868,116.300661,0,207,39944.6287384259,2009-05-11,15:05:23
39.969827,116.300675,0,208,39944.6287962963,2009-05-11,15:05:28
39.969787,116.30071,0,210,39944.6288541667,2009-05-11,15:05:33
39.969723,116.30069,0,207,39944.628912037,2009-05-11,15:05:38
39.969668,116.300714,0,206,39944.6289699074,2009-05-11,15:05:43
39.969619,116.300717,0,203,39944.6290277778,2009-05-11,15:05:48
39.96957,116.300728,0,201,39944.6290856482,2009-05-11,15:05:53
39.969541,116.300773,0,193,39944.6291435185,2009-05-11,15:05:58
39.969502,116.300778,0,191,39944.6292013889,2009-05-11,15:06:03
39.969451,116.300798,0,190,39944.6292592593,2009-05-11,15:06:08
39.969421,116.300877,0,189,39944.6293171296,2009-05-11,15:06:13
39.969428,116.300976,0,185,39944.629375,2009-05-11,15:06:18
39.969407,116.301067,0,182,39944.6294328704,2009-05-11,15:06:23
39.969448,116.301188,0,173,39944.6294907407,2009-05-11,15:06:28
39.96949,116.301232,0,169,39944.6295486111,2009-05-11,15:06:33
39.969505,116.301274,0,163,39944.6296064815,2009-05-11,15:06:38
39.969491,116.301347,0,153,39944.6296643519,2009-05-11,15:06:43
39.969485,116.30141,0,143,39944.6297222222,2009-05-11,15:06:48
39.969492,116.301461,0,134,39944.6297800926,2009-05-11,15:06:53
39.969504,116.301528,0,125,39944.629837963,2009-05-11,15:06:58
39.969517,116.301579,0,122,39944.6298958333,2009-05-11,15:07:03
39.969582,116.301615,0,120,39944.6299537037,2009-05-11,15:07:08
39.969594,116.301645,0,120,39944.6300115741,2009-05-11,15:07:13
39.969622,116.301658,0,117,39944.6300694444,2009-05-11,15:07:18
39.969667,116.301707,0,120,39944.6301273148,2009-05-11,15:07:23
39.969711,116.301744,0,120,39944.6301851852,2009-05-11,15:07:28
39.969749,116.301776,0,118,39944.6302430556,2009-05-11,15:07:33
39.969795,116.301806,0,118,39944.6303009259,2009-05-11,15:07:38
39.969815,116.301856,0,120,39944.6303587963,2009-05-11,15:07:43
39.969867,116.30188,0,120,39944.6304166667,2009-05-11,15:07:48
39.969911,116.30189,0,119,39944.630474537,2009-05-11,15:07:53
39.969956,116.301895,0,120,39944.6305324074,2009-05-11,15:07:58
39.970007,116.301896,0,120,39944.6305902778,2009-05-11,15:08:03
39.970042,116.301915,0,121,39944.6306481481,2009-05-11,15:08:08
39.970063,116.30197,0,126,39944.6307060185,2009-05-11,15:08:13
39.970106,116.302001,0,130,39944.6307638889,2009-05-11,15:08:18
39.970121,116.302062,0,146,39944.6308217593,2009-05-11,15:08:23
39.970157,116.30209,0,150,39944.6308796296,2009-05-11,15:08:28
39.970177,116.302085,0,148,39944.6309375,2009-05-11,15:08:33
39.9702,116.302096,0,141,39944.6309953704,2009-05-11,15:08:38
39.970242,116.302238,0,153,39944.6310532407,2009-05-11,15:08:43
39.970234,116.302265,0,154,39944.6311111111,2009-05-11,15:08:48
39.970234,116.302286,0,153,39944.6311689815,2009-05-11,15:08:53
39.97026,116.302327,0,152,39944.6312268519,2009-05-11,15:08:58
39.970261,116.30241,0,155,39944.6312847222,2009-05-11,15:09:03
39.970276,116.302549,0,156,39944.6313425926,2009-05-11,15:09:08
39.97031,116.302593,0,157,39944.631400463,2009-05-11,15:09:13
39.970305,116.302656,0,160,39944.6314583333,2009-05-11,15:09:18
39.970272,116.302682,0,164,39944.6315162037,2009-05-11,15:09:23
39.970237,116.302707,0,166,39944.6315740741,2009-05-11,15:09:28
39.970239,116.302764,0,167,39944.6316319444,2009-05-11,15:09:33
39.970339,116.302785,0,168,39944.6316898148,2009-05-11,15:09:38
39.970293,116.302833,0,170,39944.6317476852,2009-05-11,15:09:43
39.970383,116.302904,0,169,39944.6318055556,2009-05-11,15:09:48
39.970463,116.303009,0,164,39944.6318634259,2009-05-11,15:09:53
39.970503,116.302996,0,161,39944.6319212963,2009-05-11,15:09:58
39.97055,116.30301,0,165,39944.6319791667,2009-05-11,15:10:03
39.97058,116.303008,0,167,39944.632037037,2009-05-11,15:10:08
39.970614,116.303014,0,172,39944.6320949074,2009-05-11,15:10:13
39.970656,116.303038,0,177,39944.6321527778,2009-05-11,15:10:18
39.970652,116.303049,0,180,39944.6322106481,2009-05-11,15:10:23
39.970672,116.303104,0,178,39944.6322685185,2009-05-11,15:10:28
39.97069,116.303147,0,182,39944.6323263889,2009-05-11,15:10:33
39.970702,116.30317,0,186,39944.6323842593,2009-05-11,15:10:38
39.970705,116.303165,0,190,39944.6324421296,2009-05-11,15:10:43
39.970706,116.303167,0,190,39944.6325,2009-05-11,15:10:48
39.970706,116.303167,0,190,39944.6325347222,2009-05-11,15:10:51
39.970707,116.303172,0,190,39944.6325578704,2009-05-11,15:10:53
39.970709,116.303181,0,190,39944.6326157407,2009-05-11,15:10:58
39.970713,116.303194,0,190,39944.6326736111,2009-05-11,15:11:03
39.970782,116.303314,0,190,39944.6327314815,2009-05-11,15:11:08
39.970863,116.30337,0,193,39944.6327893519,2009-05-11,15:11:13
39.971067,116.303663,0,209,39944.6328472222,2009-05-11,15:11:18
39.971116,116.303725,0,211,39944.6329050926,2009-05-11,15:11:23
39.971127,116.303765,0,213,39944.632962963,2009-05-11,15:11:28
39.971137,116.30385,0,213,39944.6330208333,2009-05-11,15:11:33
39.971171,116.30386,0,213,39944.6330787037,2009-05-11,15:11:38
39.971213,116.303888,0,212,39944.6331365741,2009-05-11,15:11:43
39.971245,116.303907,0,212,39944.6331944444,2009-05-11,15:11:48
39.971294,116.303932,0,212,39944.6332523148,2009-05-11,15:11:53
39.971338,116.303966,0,212,39944.6333101852,2009-05-11,15:11:58
39.971373,116.304003,0,212,39944.6333680556,2009-05-11,15:12:03
39.971251,116.304104,0,212,39944.6334259259,2009-05-11,15:12:08
39.971231,116.304193,0,211,39944.6334837963,2009-05-11,15:12:13
39.971256,116.304253,0,211,39944.6335416667,2009-05-11,15:12:18
39.971262,116.304311,0,211,39944.633599537,2009-05-11,15:12:23
39.971276,116.304343,0,212,39944.6336574074,2009-05-11,15:12:28
39.971304,116.304355,0,212,39944.6337152778,2009-05-11,15:12:33
39.971332,116.304347,0,213,39944.6337731481,2009-05-11,15:12:38
39.971362,116.304363,0,214,39944.6338310185,2009-05-11,15:12:43
39.971409,116.304362,0,214,39944.6338888889,2009-05-11,15:12:48
39.971394,116.304428,0,215,39944.6339467593,2009-05-11,15:12:53
39.971403,116.304544,0,215,39944.6340046296,2009-05-11,15:12:58
39.971409,116.304745,0,215,39944.6340625,2009-05-11,15:13:03
39.971393,116.304818,0,214,39944.6341203704,2009-05-11,15:13:08
39.971365,116.304858,0,214,39944.6341782407,2009-05-11,15:13:13
39.971369,116.304873,0,213,39944.6342361111,2009-05-11,15:13:18
39.971371,116.30488,0,213,39944.6342939815,2009-05-11,15:13:23
39.97137,116.304876,0,213,39944.6343518518,2009-05-11,15:13:28
39.971369,116.304871,0,213,39944.6344097222,2009-05-11,15:13:33
39.971369,116.304872,0,213,39944.6344675926,2009-05-11,15:13:38
39.971371,116.304878,0,213,39944.634525463,2009-05-11,15:13:43
39.971371,116.304881,0,213,39944.6345833333,2009-05-11,15:13:48
39.971371,116.304881,0,213,39944.6346180556,2009-05-11,15:13:51
39.971373,116.304888,0,213,39944.6346412037,2009-05-11,15:13:53
39.971377,116.304903,0,213,39944.6346990741,2009-05-11,15:13:58
39.971386,116.304924,0,213,39944.6347569444,2009-05-11,15:14:03
39.971395,116.304941,0,213,39944.6348148148,2009-05-11,15:14:08
39.971409,116.304959,0,213,39944.6348726852,2009-05-11,15:14:13
39.971431,116.304972,0,214,39944.6349305556,2009-05-11,15:14:18
39.9714,116.304986,0,214,39944.6349884259,2009-05-11,15:14:23
39.97137,116.305001,0,214,39944.6350462963,2009-05-11,15:14:28
39.97136,116.30501,0,214,39944.6351041667,2009-05-11,15:14:33
39.971368,116.305022,0,215,39944.635162037,2009-05-11,15:14:38
39.971372,116.305035,0,215,39944.6352199074,2009-05-11,15:14:43
39.971375,116.30504,0,215,39944.6352777778,2009-05-11,15:14:48
39.971375,116.30504,0,215,39944.6353125,2009-05-11,15:14:51
39.971375,116.305034,0,215,39944.6353356481,2009-05-11,15:14:53
39.971417,116.304945,0,215,39944.6353935185,2009-05-11,15:14:58
39.971475,116.304829,0,215,39944.6354513889,2009-05-11,15:15:03
39.97154,116.30471,0,214,39944.6355092593,2009-05-11,15:15:08
39.971562,116.304629,0,214,39944.6355671296,2009-05-11,15:15:13
39.971509,116.304628,0,214,39944.635625,2009-05-11,15:15:18
39.971497,116.304606,0,214,39944.6356828704,2009-05-11,15:15:23
39.971536,116.304547,0,214,39944.6357407407,2009-05-11,15:15:28
