# Supplementary material for: Research on differential privacy protection method based on user tendency
Source: PLoS One. 2023 Oct 26;18(10):e0288823. doi: 10.1371/journal.pone.0288823 (PMC10602288; doi:10.1371/journal.pone.0288823)
Supplement: S2 Data — (ZIP) [file pone.0288823.s002.zip › Data 5-2/022/Trajectory/20090512000434.plt]

Geolife trajectory
WGS 84
Altitude is in Feet
Reserved 3
0,2,255,My Track,0,0,2,8421376
0
39.971876,116.303674,0,109,39945.0031712963,2009-05-12,00:04:34
39.971407,116.303528,0,192,39945.0032291667,2009-05-12,00:04:39
39.971499,116.303629,0,203,39945.003287037,2009-05-12,00:04:44
39.971567,116.303756,0,202,39945.0033449074,2009-05-12,00:04:49
39.971791,116.303945,0,207,39945.0034027778,2009-05-12,00:04:54
39.971913,116.304054,0,216,39945.0034606481,2009-05-12,00:04:59
39.972047,116.304153,0,224,39945.0035185185,2009-05-12,00:05:04
39.971906,116.3037,0,229,39945.0035763889,2009-05-12,00:05:09
39.971873,116.30353,0,236,39945.0036342593,2009-05-12,00:05:14
39.971966,116.303403,0,249,39945.0036921296,2009-05-12,00:05:19
39.971747,116.303144,0,252,39945.00375,2009-05-12,00:05:24
39.971561,116.302967,0,257,39945.0038078704,2009-05-12,00:05:29
39.971227,116.302601,0,264,39945.0038657407,2009-05-12,00:05:34
39.971062,116.301654,0,272,39945.0039236111,2009-05-12,00:05:39
39.970949,116.301606,0,274,39945.0039814815,2009-05-12,00:05:44
39.971179,116.301751,0,279,39945.0040393519,2009-05-12,00:05:49
39.971025,116.301552,0,284,39945.0040972222,2009-05-12,00:05:54
39.970939,116.301453,0,288,39945.0041550926,2009-05-12,00:05:59
39.970905,116.301356,0,290,39945.004212963,2009-05-12,00:06:04
39.970913,116.301248,0,292,39945.0042708333,2009-05-12,00:06:09
39.97089,116.301135,0,295,39945.0043287037,2009-05-12,00:06:14
39.970874,116.300963,0,298,39945.0043865741,2009-05-12,00:06:19
39.970876,116.300857,0,299,39945.0044444444,2009-05-12,00:06:24
39.970903,116.300777,0,300,39945.0045023148,2009-05-12,00:06:29
39.970964,116.30076,0,300,39945.0045601852,2009-05-12,00:06:34
39.971,116.300714,0,300,39945.0046180556,2009-05-12,00:06:39
39.971042,116.300674,0,300,39945.0046759259,2009-05-12,00:06:44
39.971099,116.300635,0,300,39945.0047337963,2009-05-12,00:06:49
39.971187,116.30063,0,299,39945.0047916667,2009-05-12,00:06:54
39.971234,116.30053,0,300,39945.004849537,2009-05-12,00:06:59
39.971275,116.300529,0,298,39945.0049074074,2009-05-12,00:07:04
39.971315,116.300415,0,299,39945.0049652778,2009-05-12,00:07:09
39.971372,116.300432,0,298,39945.0050231481,2009-05-12,00:07:14
39.97142,116.300365,0,298,39945.0050810185,2009-05-12,00:07:19
39.971483,116.30034,0,297,39945.0051388889,2009-05-12,00:07:24
39.971528,116.300363,0,298,39945.0051967593,2009-05-12,00:07:29
39.971575,116.30033,0,297,39945.0052546296,2009-05-12,00:07:34
39.971626,116.300336,0,295,39945.0053125,2009-05-12,00:07:39
39.971667,116.300338,0,296,39945.0053703704,2009-05-12,00:07:44
39.971675,116.300397,0,294,39945.0054282407,2009-05-12,00:07:49
39.971691,116.300407,0,293,39945.0054861111,2009-05-12,00:07:54
39.971705,116.300372,0,293,39945.0055439815,2009-05-12,00:07:59
39.971745,116.300364,0,292,39945.0056018519,2009-05-12,00:08:04
39.97176,116.300416,0,291,39945.0056597222,2009-05-12,00:08:09
39.971636,116.300937,0,309,39945.0057175926,2009-05-12,00:08:14
39.971848,116.30085,0,317,39945.005775463,2009-05-12,00:08:19
39.971798,116.300826,0,315,39945.0058333333,2009-05-12,00:08:24
39.971412,116.300662,0,318,39945.0058912037,2009-05-12,00:08:29
39.971564,116.300843,0,288,39945.0059490741,2009-05-12,00:08:34
39.971574,116.300797,0,269,39945.0060069444,2009-05-12,00:08:39
39.971635,116.300746,0,253,39945.0060648148,2009-05-12,00:08:44
39.97173,116.300712,0,236,39945.0061226852,2009-05-12,00:08:49
39.971759,116.300641,0,231,39945.0061805556,2009-05-12,00:08:54
39.971767,116.30057,0,233,39945.0062384259,2009-05-12,00:08:59
39.971839,116.300446,0,230,39945.0062962963,2009-05-12,00:09:04
39.971893,116.300336,0,228,39945.0063541667,2009-05-12,00:09:09
39.971936,116.300258,0,224,39945.006412037,2009-05-12,00:09:14
39.971961,116.300194,0,220,39945.0064699074,2009-05-12,00:09:19
39.972016,116.300138,0,216,39945.0065277778,2009-05-12,00:09:24
39.972046,116.300084,0,213,39945.0065856481,2009-05-12,00:09:29
39.972073,116.300034,0,209,39945.0066435185,2009-05-12,00:09:34
39.97215,116.299973,0,205,39945.0067013889,2009-05-12,00:09:39
39.972194,116.299937,0,202,39945.0067592593,2009-05-12,00:09:44
39.972235,116.299899,0,200,39945.0068171296,2009-05-12,00:09:49
39.972273,116.299908,0,198,39945.006875,2009-05-12,00:09:54
39.972398,116.299812,0,196,39945.0069328704,2009-05-12,00:09:59
39.972481,116.299863,0,198,39945.0069907407,2009-05-12,00:10:04
39.972565,116.300019,0,204,39945.0070486111,2009-05-12,00:10:09
39.972636,116.300109,0,204,39945.0071064815,2009-05-12,00:10:14
39.972702,116.300138,0,200,39945.0071643519,2009-05-12,00:10:19
39.972772,116.300177,0,196,39945.0072222222,2009-05-12,00:10:24
39.972812,116.30021,0,194,39945.0072800926,2009-05-12,00:10:29
39.972858,116.300222,0,190,39945.007337963,2009-05-12,00:10:34
39.972961,116.30017,0,187,39945.0073958333,2009-05-12,00:10:39
39.973006,116.30013,0,184,39945.0074537037,2009-05-12,00:10:44
39.973052,116.300083,0,182,39945.0075115741,2009-05-12,00:10:49
39.973121,116.300053,0,180,39945.0075694444,2009-05-12,00:10:54
39.973177,116.29997,0,181,39945.0076273148,2009-05-12,00:10:59
39.973218,116.299895,0,182,39945.0076851852,2009-05-12,00:11:04
39.973267,116.299864,0,182,39945.0077430556,2009-05-12,00:11:09
39.973299,116.299802,0,184,39945.0078009259,2009-05-12,00:11:14
39.973355,116.299767,0,184,39945.0078587963,2009-05-12,00:11:19
39.973396,116.299746,0,185,39945.0079166667,2009-05-12,00:11:24
39.973661,116.299935,0,286,39945.0080324074,2009-05-12,00:11:34
39.973664,116.299982,0,300,39945.0080902778,2009-05-12,00:11:39
39.973664,116.299982,0,300,39945.008125,2009-05-12,00:11:42
39.973665,116.299982,0,299,39945.0081481481,2009-05-12,00:11:44
39.973685,116.299982,0,297,39945.0082060185,2009-05-12,00:11:49
39.973694,116.299973,0,303,39945.0082638889,2009-05-12,00:11:54
39.973706,116.299994,0,301,39945.0083217593,2009-05-12,00:11:59
39.97371,116.300026,0,301,39945.0083796296,2009-05-12,00:12:04
39.973704,116.300064,0,300,39945.0084375,2009-05-12,00:12:09
39.973714,116.300092,0,297,39945.0084953704,2009-05-12,00:12:14
39.973744,116.300079,0,293,39945.0085532407,2009-05-12,00:12:19
39.973771,116.300053,0,290,39945.0086111111,2009-05-12,00:12:24
39.974868,116.333728,0,274,39945.0182175926,2009-05-12,00:26:14
39.974778,116.333681,0,237,39945.018275463,2009-05-12,00:26:19
39.974757,116.333663,0,230,39945.0183333333,2009-05-12,00:26:24
39.97469,116.333633,0,247,39945.0183912037,2009-05-12,00:26:29
39.974681,116.333563,0,278,39945.0184490741,2009-05-12,00:26:34
39.974695,116.333531,0,281,39945.0185069444,2009-05-12,00:26:39
39.974712,116.333499,0,272,39945.0185648148,2009-05-12,00:26:44
39.974723,116.333455,0,265,39945.0186226852,2009-05-12,00:26:49
39.974623,116.333349,0,277,39945.0186805556,2009-05-12,00:26:54
39.974601,116.333255,0,278,39945.0187384259,2009-05-12,00:26:59
39.974615,116.333144,0,272,39945.0187962963,2009-05-12,00:27:04
39.974634,116.333061,0,274,39945.0188541667,2009-05-12,00:27:09
39.974654,116.333014,0,277,39945.018912037,2009-05-12,00:27:14
39.974656,116.332981,0,277,39945.0189699074,2009-05-12,00:27:19
39.974637,116.332841,0,276,39945.0190277778,2009-05-12,00:27:24
39.974635,116.332769,0,273,39945.0190856481,2009-05-12,00:27:29
39.97463,116.332709,0,272,39945.0191435185,2009-05-12,00:27:34
39.974667,116.332611,0,270,39945.0192013889,2009-05-12,00:27:39
39.974666,116.332523,0,265,39945.0192592593,2009-05-12,00:27:44
39.974667,116.332431,0,258,39945.0193171296,2009-05-12,00:27:49
39.974667,116.332335,0,255,39945.019375,2009-05-12,00:27:54
39.974666,116.332277,0,251,39945.0194328704,2009-05-12,00:27:59
39.974635,116.332242,0,244,39945.0194907407,2009-05-12,00:28:04
39.974686,116.332152,0,183,39945.0195486111,2009-05-12,00:28:09
39.974658,116.332089,0,183,39945.0196064815,2009-05-12,00:28:14
39.974637,116.332094,0,181,39945.0196643519,2009-05-12,00:28:19
39.974614,116.332114,0,180,39945.0197222222,2009-05-12,00:28:24
39.974566,116.332121,0,179,39945.0197800926,2009-05-12,00:28:29
39.974431,116.332067,0,171,39945.019837963,2009-05-12,00:28:34
39.974372,116.332041,0,166,39945.0198958333,2009-05-12,00:28:39
39.974342,116.332036,0,159,39945.0199537037,2009-05-12,00:28:44
39.974335,116.332014,0,155,39945.0200115741,2009-05-12,00:28:49
39.974315,116.332047,0,143,39945.0200694444,2009-05-12,00:28:54
39.974259,116.332047,0,135,39945.0201273148,2009-05-12,00:28:59
39.974207,116.332023,0,133,39945.0201851852,2009-05-12,00:29:04
39.974208,116.332066,0,126,39945.0202430556,2009-05-12,00:29:09
39.97422,116.332077,0,125,39945.0203009259,2009-05-12,00:29:14
39.974176,116.332061,0,124,39945.0203587963,2009-05-12,00:29:19
39.974096,116.332149,0,126,39945.0204166667,2009-05-12,00:29:24
39.974042,116.332159,0,125,39945.020474537,2009-05-12,00:29:29
39.97403,116.332114,0,124,39945.0205324074,2009-05-12,00:29:34
39.974034,116.332081,0,120,39945.0205902778,2009-05-12,00:29:39
39.973923,116.332069,0,118,39945.0206481481,2009-05-12,00:29:44
39.973886,116.332041,0,116,39945.0207060185,2009-05-12,00:29:49
39.973853,116.332045,0,113,39945.0207638889,2009-05-12,00:29:54
39.973812,116.332007,0,110,39945.0208217593,2009-05-12,00:29:59
39.973775,116.331948,0,107,39945.0208796296,2009-05-12,00:30:04
39.973784,116.331943,0,106,39945.0209375,2009-05-12,00:30:09
39.973777,116.331921,0,105,39945.0209953704,2009-05-12,00:30:14
39.973678,116.331894,0,108,39945.0210532407,2009-05-12,00:30:19
39.973679,116.331893,0,107,39945.0211111111,2009-05-12,00:30:24
39.973679,116.331893,0,107,39945.0211458333,2009-05-12,00:30:27
39.973677,116.331895,0,107,39945.0211689815,2009-05-12,00:30:29
39.973668,116.331899,0,107,39945.0212268519,2009-05-12,00:30:34
39.973292,116.334513,0,284,39945.0243518518,2009-05-12,00:35:04
39.973439,116.334249,0,227,39945.0244097222,2009-05-12,00:35:09
39.973509,116.334434,0,225,39945.0244675926,2009-05-12,00:35:14
39.973487,116.334477,0,233,39945.024525463,2009-05-12,00:35:19
39.973492,116.334464,0,234,39945.0245833333,2009-05-12,00:35:24
39.973471,116.334468,0,247,39945.0246412037,2009-05-12,00:35:29
39.973463,116.334392,0,244,39945.0246990741,2009-05-12,00:35:34
39.973446,116.3343,0,240,39945.0247569444,2009-05-12,00:35:39
39.973426,116.334262,0,241,39945.0248148148,2009-05-12,00:35:44
39.973426,116.334262,0,241,39945.024849537,2009-05-12,00:35:47
39.973424,116.334268,0,241,39945.0248726852,2009-05-12,00:35:49
39.973414,116.334235,0,245,39945.0249305556,2009-05-12,00:35:54
39.973436,116.334234,0,245,39945.0249884259,2009-05-12,00:35:59
39.973453,116.334255,0,247,39945.0250462963,2009-05-12,00:36:04
39.973467,116.334294,0,253,39945.0251041667,2009-05-12,00:36:09
39.973402,116.334271,0,262,39945.025162037,2009-05-12,00:36:14
39.973384,116.334241,0,260,39945.0252199074,2009-05-12,00:36:19
39.973359,116.334265,0,261,39945.0252777778,2009-05-12,00:36:24
39.973339,116.334241,0,261,39945.0253356481,2009-05-12,00:36:29
39.973338,116.334228,0,261,39945.0253935185,2009-05-12,00:36:34
39.97334,116.334213,0,261,39945.0254513889,2009-05-12,00:36:39
39.973318,116.334153,0,263,39945.0255092593,2009-05-12,00:36:44
39.973316,116.334132,0,263,39945.0255671296,2009-05-12,00:36:49
39.973335,116.334145,0,263,39945.025625,2009-05-12,00:36:54
39.973391,116.334131,0,262,39945.0256828704,2009-05-12,00:36:59
39.973404,116.334055,0,262,39945.0257407407,2009-05-12,00:37:04
39.973399,116.333967,0,260,39945.0257986111,2009-05-12,00:37:09
39.973372,116.333898,0,259,39945.0258564815,2009-05-12,00:37:14
39.973377,116.333858,0,260,39945.0259143518,2009-05-12,00:37:19
39.973394,116.333826,0,263,39945.0259722222,2009-05-12,00:37:24
39.973416,116.333834,0,265,39945.0260300926,2009-05-12,00:37:29
39.973414,116.333852,0,266,39945.026087963,2009-05-12,00:37:34
39.973399,116.333873,0,266,39945.0261458333,2009-05-12,00:37:39
39.973399,116.33392,0,266,39945.0262037037,2009-05-12,00:37:44
39.973381,116.333974,0,267,39945.0262615741,2009-05-12,00:37:49
39.973437,116.334111,0,263,39945.0263194444,2009-05-12,00:37:54
39.973458,116.334183,0,256,39945.0263773148,2009-05-12,00:37:59
39.973451,116.334188,0,256,39945.0264351852,2009-05-12,00:38:04
39.973444,116.334181,0,257,39945.0264930556,2009-05-12,00:38:09
39.973444,116.334181,0,257,39945.0265277778,2009-05-12,00:38:12
39.973446,116.334178,0,256,39945.0265509259,2009-05-12,00:38:14
39.973406,116.334198,0,281,39945.0267939815,2009-05-12,00:38:35
39.973402,116.334181,0,213,39945.0268518519,2009-05-12,00:38:40
39.973412,116.334187,0,222,39945.0269097222,2009-05-12,00:38:45
39.973435,116.334002,0,218,39945.0269675926,2009-05-12,00:38:50
39.973417,116.333992,0,209,39945.027025463,2009-05-12,00:38:55
39.973377,116.333981,0,196,39945.0270833333,2009-05-12,00:39:00
39.973378,116.334022,0,185,39945.0271412037,2009-05-12,00:39:05
39.973377,116.334055,0,185,39945.0271990741,2009-05-12,00:39:10
39.973386,116.334024,0,204,39945.0272569444,2009-05-12,00:39:15
39.973386,116.334024,0,204,39945.0272916667,2009-05-12,00:39:18
39.973384,116.334021,0,205,39945.0273148148,2009-05-12,00:39:20
39.97343,116.333989,0,224,39945.0273726852,2009-05-12,00:39:25
39.97339,116.333968,0,221,39945.0274305556,2009-05-12,00:39:30
39.973355,116.333991,0,215,39945.0274884259,2009-05-12,00:39:35
39.973348,116.33398,0,215,39945.0275462963,2009-05-12,00:39:40
39.973319,116.333923,0,212,39945.0276041667,2009-05-12,00:39:45
39.973308,116.333882,0,210,39945.027662037,2009-05-12,00:39:50
39.973321,116.333848,0,215,39945.0277199074,2009-05-12,00:39:55
39.973377,116.333818,0,221,39945.0277777778,2009-05-12,00:40:00
39.973377,116.333818,0,221,39945.0278125,2009-05-12,00:40:03
39.973381,116.33381,0,225,39945.0278356481,2009-05-12,00:40:05
39.973368,116.333797,0,231,39945.0278935185,2009-05-12,00:40:10
39.97336,116.333825,0,233,39945.0279513889,2009-05-12,00:40:15
39.97336,116.333825,0,233,39945.0279861111,2009-05-12,00:40:18
39.973361,116.333824,0,233,39945.0280092593,2009-05-12,00:40:20
39.97337,116.333918,0,231,39945.0280671296,2009-05-12,00:40:25
39.973395,116.334068,0,231,39945.028125,2009-05-12,00:40:30
39.973443,116.334119,0,238,39945.0281828704,2009-05-12,00:40:35
39.973443,116.334169,0,246,39945.0282407407,2009-05-12,00:40:40
39.973337,116.333886,0,212,39945.0331597222,2009-05-12,00:47:45
39.973331,116.333833,0,212,39945.0332175926,2009-05-12,00:47:50
39.973347,116.333762,0,209,39945.033275463,2009-05-12,00:47:55
39.973351,116.333723,0,209,39945.0333333333,2009-05-12,00:48:00
39.973348,116.333632,0,211,39945.0333912037,2009-05-12,00:48:05
39.973363,116.333623,0,211,39945.0334490741,2009-05-12,00:48:10
39.973365,116.33367,0,212,39945.0335069444,2009-05-12,00:48:15
39.973313,116.333798,0,209,39945.0335648148,2009-05-12,00:48:20
39.973304,116.333788,0,206,39945.0336226852,2009-05-12,00:48:25
39.973304,116.333788,0,206,39945.0336574074,2009-05-12,00:48:28
39.973301,116.333789,0,208,39945.0336805556,2009-05-12,00:48:30
39.973299,116.333806,0,211,39945.0337384259,2009-05-12,00:48:35
39.973299,116.333806,0,211,39945.0337731481,2009-05-12,00:48:38
39.973295,116.333811,0,211,39945.0337962963,2009-05-12,00:48:40
39.973283,116.333815,0,210,39945.0338541667,2009-05-12,00:48:45
39.973277,116.33388,0,211,39945.033912037,2009-05-12,00:48:50
39.97331,116.333924,0,213,39945.0339699074,2009-05-12,00:48:55
39.973345,116.333869,0,216,39945.0340277778,2009-05-12,00:49:00
39.973351,116.333852,0,217,39945.0340856481,2009-05-12,00:49:05
39.973351,116.333852,0,217,39945.0341203704,2009-05-12,00:49:08
39.973353,116.333859,0,217,39945.0341435185,2009-05-12,00:49:10
39.973351,116.333973,0,216,39945.0342013889,2009-05-12,00:49:15
39.973365,116.334038,0,220,39945.0342592593,2009-05-12,00:49:20
39.973366,116.334064,0,224,39945.0343171296,2009-05-12,00:49:25
39.973371,116.334067,0,227,39945.034375,2009-05-12,00:49:30
39.973371,116.334067,0,227,39945.0344097222,2009-05-12,00:49:33
39.973368,116.334068,0,227,39945.0344328704,2009-05-12,00:49:35
39.973379,116.334055,0,227,39945.0344907407,2009-05-12,00:49:40
39.973363,116.334102,0,227,39945.0345486111,2009-05-12,00:49:45
39.973366,116.334114,0,227,39945.0346064815,2009-05-12,00:49:50
39.973366,116.334114,0,227,39945.0346412037,2009-05-12,00:49:53
39.973369,116.334122,0,227,39945.0346643519,2009-05-12,00:49:55
39.973383,116.334123,0,230,39945.0347222222,2009-05-12,00:50:00
39.973442,116.334082,0,234,39945.0347800926,2009-05-12,00:50:05
39.97345,116.334081,0,235,39945.034837963,2009-05-12,00:50:10
39.97345,116.334081,0,235,39945.0348726852,2009-05-12,00:50:13
39.973454,116.334076,0,238,39945.0348958333,2009-05-12,00:50:15
39.973461,116.334052,0,241,39945.0349537037,2009-05-12,00:50:20
39.973475,116.334001,0,241,39945.0350115741,2009-05-12,00:50:25
39.973462,116.333978,0,243,39945.0350694444,2009-05-12,00:50:30
39.973476,116.334022,0,245,39945.0351273148,2009-05-12,00:50:35
39.973487,116.334031,0,244,39945.0351851852,2009-05-12,00:50:40
39.973477,116.33406,0,243,39945.0352430556,2009-05-12,00:50:45
39.973444,116.334126,0,244,39945.0353009259,2009-05-12,00:50:50
39.973422,116.334201,0,242,39945.0353587963,2009-05-12,00:50:55
39.973393,116.334298,0,239,39945.0354166667,2009-05-12,00:51:00
39.973349,116.334257,0,237,39945.035474537,2009-05-12,00:51:05
39.973332,116.334227,0,236,39945.0355324074,2009-05-12,00:51:10
39.973338,116.334212,0,236,39945.0355902778,2009-05-12,00:51:15
39.973338,116.334212,0,236,39945.035625,2009-05-12,00:51:18
39.973341,116.334206,0,236,39945.0356481481,2009-05-12,00:51:20
39.973337,116.334176,0,235,39945.0357060185,2009-05-12,00:51:25
39.973338,116.334186,0,232,39945.0357638889,2009-05-12,00:51:30
39.973338,116.334186,0,232,39945.0357986111,2009-05-12,00:51:33
39.973334,116.334194,0,231,39945.0358217593,2009-05-12,00:51:35
39.973357,116.334154,0,233,39945.0358796296,2009-05-12,00:51:40
39.973355,116.334128,0,233,39945.0359375,2009-05-12,00:51:45
39.973341,116.334109,0,233,39945.0359953704,2009-05-12,00:51:50
39.973365,116.333986,0,236,39945.0360532407,2009-05-12,00:51:55
39.973369,116.333889,0,235,39945.0361111111,2009-05-12,00:52:00
39.973386,116.333828,0,233,39945.0361689815,2009-05-12,00:52:05
39.973396,116.333843,0,233,39945.0362268519,2009-05-12,00:52:10
39.973399,116.33392,0,230,39945.0362847222,2009-05-12,00:52:15
39.973415,116.33392,0,228,39945.0363425926,2009-05-12,00:52:20
39.97341,116.333933,0,225,39945.036400463,2009-05-12,00:52:25
39.973391,116.333938,0,223,39945.0364583333,2009-05-12,00:52:30
39.973379,116.333998,0,219,39945.0365162037,2009-05-12,00:52:35
39.973391,116.333991,0,219,39945.0365740741,2009-05-12,00:52:40
39.973393,116.334002,0,219,39945.0366319444,2009-05-12,00:52:45
39.973393,116.334002,0,219,39945.0366666667,2009-05-12,00:52:48
39.973399,116.334008,0,219,39945.0366898148,2009-05-12,00:52:50
39.973396,116.333999,0,219,39945.0367476852,2009-05-12,00:52:55
39.9734,116.333991,0,219,39945.0368055556,2009-05-12,00:53:00
39.9734,116.333991,0,219,39945.0368402778,2009-05-12,00:53:03
39.973408,116.333993,0,219,39945.0368634259,2009-05-12,00:53:05
39.973412,116.33398,0,219,39945.0369212963,2009-05-12,00:53:10
39.973413,116.333948,0,220,39945.0369791667,2009-05-12,00:53:15
39.973425,116.333909,0,218,39945.037037037,2009-05-12,00:53:20
39.973399,116.33383,0,215,39945.0370949074,2009-05-12,00:53:25
39.973392,116.333852,0,213,39945.0371527778,2009-05-12,00:53:30
39.973392,116.333852,0,213,39945.0371875,2009-05-12,00:53:33
39.973388,116.333845,0,213,39945.0372106481,2009-05-12,00:53:35
39.973388,116.33383,0,212,39945.0372685185,2009-05-12,00:53:40
39.973369,116.333807,0,212,39945.0373263889,2009-05-12,00:53:45
39.973354,116.333726,0,212,39945.0373842593,2009-05-12,00:53:50
39.973334,116.33377,0,212,39945.0374421296,2009-05-12,00:53:55
39.973334,116.33377,0,212,39945.0374768519,2009-05-12,00:53:58
39.97333,116.333769,0,209,39945.0375,2009-05-12,00:54:00
39.973275,116.333796,0,206,39945.0375578704,2009-05-12,00:54:05
39.973257,116.333841,0,204,39945.0376157407,2009-05-12,00:54:10
39.973254,116.333926,0,204,39945.0376736111,2009-05-12,00:54:15
39.973261,116.334014,0,203,39945.0377314815,2009-05-12,00:54:20
39.973285,116.33402,0,203,39945.0377893519,2009-05-12,00:54:25
39.973316,116.334056,0,203,39945.0378472222,2009-05-12,00:54:30
39.973353,116.334168,0,202,39945.0379050926,2009-05-12,00:54:35
39.97342,116.333835,0,201,39945.0406828704,2009-05-12,00:58:35
39.973406,116.333783,0,202,39945.0407407407,2009-05-12,00:58:40
39.973392,116.333752,0,202,39945.0407986111,2009-05-12,00:58:45
39.973406,116.333745,0,203,39945.0408564815,2009-05-12,00:58:50
39.973432,116.333718,0,203,39945.0409143518,2009-05-12,00:58:55
39.973432,116.333718,0,203,39945.0409490741,2009-05-12,00:58:58
39.97344,116.333723,0,202,39945.0409722222,2009-05-12,00:59:00
39.973428,116.333737,0,201,39945.0410300926,2009-05-12,00:59:05
39.973416,116.333748,0,200,39945.041087963,2009-05-12,00:59:10
39.973418,116.333759,0,200,39945.0411458333,2009-05-12,00:59:15
39.973449,116.33381,0,198,39945.0412037037,2009-05-12,00:59:20
39.973474,116.333854,0,198,39945.0412615741,2009-05-12,00:59:25
39.973455,116.333875,0,198,39945.0413194444,2009-05-12,00:59:30
39.973452,116.333863,0,197,39945.0413773148,2009-05-12,00:59:35
39.973452,116.333863,0,197,39945.041412037,2009-05-12,00:59:38
39.973451,116.333856,0,197,39945.0414351852,2009-05-12,00:59:40
39.973435,116.333847,0,197,39945.0414930556,2009-05-12,00:59:45
39.973462,116.333859,0,199,39945.0415509259,2009-05-12,00:59:50
39.97348,116.333915,0,200,39945.0416087963,2009-05-12,00:59:55
39.9735,116.333922,0,202,39945.0416666667,2009-05-12,01:00:00
39.973496,116.333867,0,201,39945.041724537,2009-05-12,01:00:05
39.973489,116.333868,0,201,39945.0417824074,2009-05-12,01:00:10
39.973489,116.333868,0,201,39945.0418171296,2009-05-12,01:00:13
39.97349,116.333872,0,201,39945.0418402778,2009-05-12,01:00:15
39.973488,116.333883,0,201,39945.0418981481,2009-05-12,01:00:20
39.973478,116.333903,0,201,39945.0419560185,2009-05-12,01:00:25
39.973468,116.333964,0,201,39945.0420138889,2009-05-12,01:00:30
39.973481,116.333965,0,201,39945.0420717593,2009-05-12,01:00:35
39.973523,116.333945,0,204,39945.0421296296,2009-05-12,01:00:40
39.973523,116.333945,0,204,39945.0421643518,2009-05-12,01:00:43
39.97352,116.333952,0,205,39945.0421875,2009-05-12,01:00:45
39.973475,116.333966,0,204,39945.0422453704,2009-05-12,01:00:50
39.973431,116.333928,0,201,39945.0423032407,2009-05-12,01:00:55
39.973431,116.333928,0,201,39945.042337963,2009-05-12,01:00:58
39.973432,116.33393,0,201,39945.0423611111,2009-05-12,01:01:00
39.973429,116.333916,0,201,39945.0424189815,2009-05-12,01:01:05
39.973429,116.333916,0,201,39945.0424537037,2009-05-12,01:01:08
39.973422,116.333908,0,202,39945.0424768519,2009-05-12,01:01:10
39.973402,116.333867,0,202,39945.0425347222,2009-05-12,01:01:15
39.973396,116.333898,0,203,39945.0425925926,2009-05-12,01:01:20
39.973396,116.333898,0,203,39945.0426273148,2009-05-12,01:01:23
39.973389,116.333895,0,203,39945.042650463,2009-05-12,01:01:25
39.973387,116.333884,0,204,39945.0427083333,2009-05-12,01:01:30
39.973387,116.333884,0,204,39945.0427430556,2009-05-12,01:01:33
39.973395,116.33388,0,204,39945.0427662037,2009-05-12,01:01:35
39.97339,116.333862,0,204,39945.0428240741,2009-05-12,01:01:40
39.973357,116.333829,0,206,39945.0428819444,2009-05-12,01:01:45
39.973312,116.333829,0,205,39945.0429398148,2009-05-12,01:01:50
39.973292,116.333782,0,201,39945.0429976852,2009-05-12,01:01:55
39.973277,116.333756,0,199,39945.0430555556,2009-05-12,01:02:00
39.973287,116.333744,0,199,39945.0431134259,2009-05-12,01:02:05
39.973286,116.333756,0,199,39945.0431712963,2009-05-12,01:02:10
39.97329,116.333766,0,199,39945.0432291667,2009-05-12,01:02:15
39.973412,116.334076,0,188,39945.0454282407,2009-05-12,01:05:25
39.973416,116.334081,0,188,39945.0454861111,2009-05-12,01:05:30
39.973418,116.334083,0,188,39945.0455439815,2009-05-12,01:05:35
39.973417,116.334085,0,188,39945.0456018519,2009-05-12,01:05:40
39.973417,116.334085,0,188,39945.0456365741,2009-05-12,01:05:43
39.973418,116.334092,0,188,39945.0456597222,2009-05-12,01:05:45
39.973427,116.334092,0,188,39945.0457175926,2009-05-12,01:05:50
39.973427,116.334092,0,188,39945.0457523148,2009-05-12,01:05:53
39.973431,116.334099,0,188,39945.045775463,2009-05-12,01:05:55
39.973444,116.334098,0,184,39945.0458333333,2009-05-12,01:06:00
39.973453,116.334133,0,184,39945.0458912037,2009-05-12,01:06:05
39.973453,116.334133,0,184,39945.0459259259,2009-05-12,01:06:08
39.973448,116.334134,0,184,39945.0459490741,2009-05-12,01:06:10
39.973441,116.334105,0,181,39945.0460069444,2009-05-12,01:06:15
39.973412,116.334034,0,178,39945.0460648148,2009-05-12,01:06:20
39.973401,116.33401,0,173,39945.0461226852,2009-05-12,01:06:25
39.973401,116.33401,0,173,39945.0461574074,2009-05-12,01:06:28
39.973396,116.334007,0,173,39945.0461805556,2009-05-12,01:06:30
39.973404,116.334019,0,172,39945.0462384259,2009-05-12,01:06:35
39.973415,116.334041,0,172,39945.0462962963,2009-05-12,01:06:40
39.973407,116.334038,0,172,39945.0463541667,2009-05-12,01:06:45
39.973407,116.334038,0,172,39945.0463888889,2009-05-12,01:06:48
39.973402,116.334031,0,172,39945.046412037,2009-05-12,01:06:50
39.973408,116.334,0,172,39945.0464699074,2009-05-12,01:06:55
39.973396,116.333955,0,172,39945.0465277778,2009-05-12,01:07:00
39.973396,116.333955,0,172,39945.0465625,2009-05-12,01:07:03
39.973395,116.333956,0,170,39945.0465856481,2009-05-12,01:07:05
39.973375,116.333953,0,169,39945.0466435185,2009-05-12,01:07:10
39.973363,116.333926,0,166,39945.0467013889,2009-05-12,01:07:15
39.973363,116.333926,0,166,39945.0467361111,2009-05-12,01:07:18
39.973366,116.333922,0,164,39945.0467592593,2009-05-12,01:07:20
39.973358,116.333936,0,162,39945.0468171296,2009-05-12,01:07:25
39.973367,116.333933,0,158,39945.046875,2009-05-12,01:07:30
39.973387,116.333961,0,155,39945.0469328704,2009-05-12,01:07:35
39.973373,116.333971,0,155,39945.0469907407,2009-05-12,01:07:40
39.973361,116.333945,0,155,39945.0470486111,2009-05-12,01:07:45
39.973359,116.333895,0,153,39945.0471064815,2009-05-12,01:07:50
39.973371,116.333867,0,153,39945.0471643518,2009-05-12,01:07:55
39.973383,116.333844,0,152,39945.0472222222,2009-05-12,01:08:00
39.973385,116.333857,0,153,39945.0472800926,2009-05-12,01:08:05
39.973387,116.333884,0,154,39945.047337963,2009-05-12,01:08:10
39.97337,116.333854,0,153,39945.0473958333,2009-05-12,01:08:15
39.973368,116.333881,0,151,39945.0474537037,2009-05-12,01:08:20
39.973364,116.333888,0,151,39945.0475115741,2009-05-12,01:08:25
39.973357,116.33389,0,151,39945.0475694444,2009-05-12,01:08:30
39.973357,116.33389,0,151,39945.0476041667,2009-05-12,01:08:33
39.97333,116.334219,0,122,39945.0497685185,2009-05-12,01:11:40
39.973342,116.334259,0,122,39945.0498263889,2009-05-12,01:11:45
39.973342,116.334259,0,122,39945.0498611111,2009-05-12,01:11:48
39.973338,116.334256,0,122,39945.0498842593,2009-05-12,01:11:50
39.973335,116.334265,0,122,39945.0499421296,2009-05-12,01:11:55
39.973329,116.334279,0,122,39945.05,2009-05-12,01:12:00
39.973326,116.334293,0,123,39945.0500578704,2009-05-12,01:12:05
39.973329,116.334306,0,123,39945.0501157407,2009-05-12,01:12:10
39.973331,116.33433,0,123,39945.0501736111,2009-05-12,01:12:15
39.973344,116.334363,0,125,39945.0502314815,2009-05-12,01:12:20
39.973351,116.334405,0,126,39945.0502893519,2009-05-12,01:12:25
39.973353,116.33441,0,127,39945.0503472222,2009-05-12,01:12:30
39.973353,116.33441,0,127,39945.0503819444,2009-05-12,01:12:33
39.973353,116.334407,0,127,39945.0504050926,2009-05-12,01:12:35
39.973353,116.334397,0,127,39945.050462963,2009-05-12,01:12:40
39.973381,116.334377,0,131,39945.0505208333,2009-05-12,01:12:45
39.973381,116.334377,0,131,39945.0505555556,2009-05-12,01:12:48
39.973381,116.334369,0,131,39945.0505787037,2009-05-12,01:12:50
39.973384,116.33436,0,131,39945.0506365741,2009-05-12,01:12:55
39.973384,116.334352,0,131,39945.0506944444,2009-05-12,01:13:00
39.973384,116.334352,0,131,39945.0507291667,2009-05-12,01:13:03
39.973387,116.334346,0,131,39945.0507523148,2009-05-12,01:13:05
39.973384,116.33433,0,131,39945.0508101852,2009-05-12,01:13:10
39.973408,116.334309,0,132,39945.0508680556,2009-05-12,01:13:15
39.973412,116.334304,0,132,39945.0509259259,2009-05-12,01:13:20
39.973409,116.334301,0,132,39945.0509837963,2009-05-12,01:13:25
39.973409,116.334301,0,132,39945.0510185185,2009-05-12,01:13:28
39.973404,116.334304,0,132,39945.0510416667,2009-05-12,01:13:30
39.9734,116.334317,0,132,39945.051099537,2009-05-12,01:13:35
39.973413,116.334373,0,135,39945.0511574074,2009-05-12,01:13:40
39.973423,116.334372,0,137,39945.0512152778,2009-05-12,01:13:45
39.973421,116.334372,0,138,39945.0512731481,2009-05-12,01:13:50
39.973419,116.334369,0,138,39945.0513310185,2009-05-12,01:13:55
39.973421,116.334366,0,138,39945.0513888889,2009-05-12,01:14:00
39.973422,116.334361,0,138,39945.0514467593,2009-05-12,01:14:05
39.973424,116.334353,0,138,39945.0515046296,2009-05-12,01:14:10
39.973428,116.334349,0,138,39945.0515625,2009-05-12,01:14:15
39.973432,116.334351,0,138,39945.0516203704,2009-05-12,01:14:20
39.973433,116.334354,0,138,39945.0516782407,2009-05-12,01:14:25
39.973433,116.334354,0,138,39945.051712963,2009-05-12,01:14:28
39.973433,116.33436,0,138,39945.0517361111,2009-05-12,01:14:30
39.973434,116.334348,0,138,39945.0517939815,2009-05-12,01:14:35
39.973433,116.334226,0,140,39945.0518518519,2009-05-12,01:14:40
39.973408,116.334154,0,141,39945.0519097222,2009-05-12,01:14:45
39.973356,116.334053,0,144,39945.0519675926,2009-05-12,01:14:50
39.973331,116.333905,0,145,39945.052025463,2009-05-12,01:14:55
39.973398,116.333661,0,153,39945.0590277778,2009-05-12,01:25:00
39.973393,116.333454,0,153,39945.0590856481,2009-05-12,01:25:05
39.973386,116.33342,0,152,39945.0591435185,2009-05-12,01:25:10
39.973441,116.333399,0,152,39945.0592013889,2009-05-12,01:25:15
39.97351,116.333433,0,152,39945.0592592593,2009-05-12,01:25:20
39.973526,116.333442,0,153,39945.0593171296,2009-05-12,01:25:25
39.973526,116.333442,0,153,39945.0593518519,2009-05-12,01:25:28
39.973525,116.33345,0,153,39945.059375,2009-05-12,01:25:30
39.973494,116.333624,0,159,39945.0594328704,2009-05-12,01:25:35
39.973486,116.333681,0,163,39945.0594907407,2009-05-12,01:25:40
39.973473,116.333759,0,163,39945.0595486111,2009-05-12,01:25:45
39.973472,116.333831,0,165,39945.0596064815,2009-05-12,01:25:50
39.973463,116.333884,0,163,39945.0596643519,2009-05-12,01:25:55
39.973449,116.333922,0,164,39945.0597222222,2009-05-12,01:26:00
39.9734,116.334092,0,168,39945.0597800926,2009-05-12,01:26:05
39.973389,116.334246,0,171,39945.059837963,2009-05-12,01:26:10
39.973425,116.334282,0,171,39945.0598958333,2009-05-12,01:26:15
39.973467,116.334293,0,171,39945.0599537037,2009-05-12,01:26:20
39.973525,116.334301,0,172,39945.0600115741,2009-05-12,01:26:25
39.973578,116.334325,0,175,39945.0600694444,2009-05-12,01:26:30
39.973646,116.334454,0,178,39945.0601273148,2009-05-12,01:26:35
39.973708,116.334463,0,182,39945.0601851852,2009-05-12,01:26:40
39.973749,116.334495,0,188,39945.0602430556,2009-05-12,01:26:45
39.973768,116.334495,0,193,39945.0603009259,2009-05-12,01:26:50
39.973747,116.334464,0,193,39945.0603587963,2009-05-12,01:26:55
39.973692,116.334355,0,197,39945.0604166667,2009-05-12,01:27:00
39.973639,116.334273,0,199,39945.060474537,2009-05-12,01:27:05
39.973608,116.334257,0,200,39945.0605324074,2009-05-12,01:27:10
39.973585,116.334247,0,199,39945.0605902778,2009-05-12,01:27:15
39.973545,116.334163,0,201,39945.0606481481,2009-05-12,01:27:20
39.973503,116.33412,0,202,39945.0607060185,2009-05-12,01:27:25
39.973466,116.334085,0,202,39945.0607638889,2009-05-12,01:27:30
39.973445,116.334064,0,202,39945.0608217593,2009-05-12,01:27:35
39.973437,116.334026,0,202,39945.0608796296,2009-05-12,01:27:40
39.973434,116.334042,0,202,39945.0609375,2009-05-12,01:27:45
39.973428,116.334034,0,202,39945.0609953704,2009-05-12,01:27:50
39.973426,116.334026,0,202,39945.0610532407,2009-05-12,01:27:55
39.973432,116.334028,0,202,39945.0611111111,2009-05-12,01:28:00
39.973437,116.334023,0,202,39945.0611689815,2009-05-12,01:28:05
39.973437,116.334023,0,202,39945.0612037037,2009-05-12,01:28:08
39.973443,116.334017,0,202,39945.0612268519,2009-05-12,01:28:10
39.973474,116.333991,0,201,39945.0612847222,2009-05-12,01:28:15
39.973483,116.334013,0,200,39945.0613425926,2009-05-12,01:28:20
39.973468,116.33405,0,197,39945.061400463,2009-05-12,01:28:25
39.973468,116.33405,0,197,39945.0614351852,2009-05-12,01:28:28
39.973476,116.334053,0,198,39945.0614583333,2009-05-12,01:28:30
39.973503,116.334223,0,203,39945.0615162037,2009-05-12,01:28:35
39.973501,116.334365,0,205,39945.0615740741,2009-05-12,01:28:40
39.973504,116.334387,0,204,39945.0616319444,2009-05-12,01:28:45
39.973481,116.334393,0,203,39945.0616898148,2009-05-12,01:28:50
39.973433,116.33444,0,202,39945.0617476852,2009-05-12,01:28:55
39.973433,116.33444,0,202,39945.0617824074,2009-05-12,01:28:58
39.973432,116.33444,0,202,39945.0618055556,2009-05-12,01:29:00
39.973408,116.334369,0,203,39945.0618634259,2009-05-12,01:29:05
39.9734,116.334238,0,205,39945.0619212963,2009-05-12,01:29:10
39.973426,116.334178,0,206,39945.0619791667,2009-05-12,01:29:15
39.973449,116.334086,0,207,39945.062037037,2009-05-12,01:29:20
39.973452,116.334162,0,208,39945.0620949074,2009-05-12,01:29:25
39.973455,116.334198,0,209,39945.0621527778,2009-05-12,01:29:30
39.973455,116.334198,0,209,39945.0621875,2009-05-12,01:29:33
39.97346,116.33419,0,209,39945.0622106481,2009-05-12,01:29:35
39.973465,116.334369,0,213,39945.0622685185,2009-05-12,01:29:40
39.973456,116.334579,0,215,39945.0623263889,2009-05-12,01:29:45
39.973416,116.33461,0,214,39945.0623842593,2009-05-12,01:29:50
39.973413,116.334688,0,213,39945.0624421296,2009-05-12,01:29:55
39.973412,116.334728,0,211,39945.0625,2009-05-12,01:30:00
39.973397,116.334727,0,211,39945.0625578704,2009-05-12,01:30:05
39.973368,116.334659,0,212,39945.0626157407,2009-05-12,01:30:10
39.973393,116.334621,0,213,39945.0626736111,2009-05-12,01:30:15
39.973391,116.334539,0,212,39945.0627314815,2009-05-12,01:30:20
39.973397,116.334453,0,210,39945.0627893518,2009-05-12,01:30:25
39.973422,116.334409,0,208,39945.0628472222,2009-05-12,01:30:30
39.973433,116.334319,0,207,39945.0629050926,2009-05-12,01:30:35
39.973456,116.334164,0,206,39945.062962963,2009-05-12,01:30:40
39.973423,116.334204,0,203,39945.0630208333,2009-05-12,01:30:45
39.973402,116.334246,0,200,39945.0630787037,2009-05-12,01:30:50
39.973431,116.334378,0,196,39945.0631365741,2009-05-12,01:30:55
39.973433,116.334439,0,194,39945.0631944444,2009-05-12,01:31:00
39.973415,116.334404,0,193,39945.0632523148,2009-05-12,01:31:05
39.973399,116.334305,0,196,39945.0633101852,2009-05-12,01:31:10
39.973424,116.334255,0,195,39945.0633680556,2009-05-12,01:31:15
39.973439,116.334146,0,195,39945.0634259259,2009-05-12,01:31:20
39.973415,116.33407,0,195,39945.0634837963,2009-05-12,01:31:25
39.9734,116.334054,0,195,39945.0635416667,2009-05-12,01:31:30
39.973406,116.334158,0,195,39945.063599537,2009-05-12,01:31:35
39.973421,116.334185,0,194,39945.0636574074,2009-05-12,01:31:40
39.973421,116.334185,0,194,39945.0636921296,2009-05-12,01:31:43
39.973425,116.334177,0,193,39945.0637152778,2009-05-12,01:31:45
39.973404,116.334226,0,192,39945.0637731481,2009-05-12,01:31:50
39.973396,116.334205,0,193,39945.0638310185,2009-05-12,01:31:55
39.973404,116.334208,0,193,39945.0638888889,2009-05-12,01:32:00
39.973412,116.334204,0,193,39945.0639467593,2009-05-12,01:32:05
39.973413,116.334211,0,192,39945.0640046296,2009-05-12,01:32:10
39.973413,116.334213,0,192,39945.0640625,2009-05-12,01:32:15
39.973413,116.334213,0,192,39945.0640972222,2009-05-12,01:32:18
39.973409,116.334214,0,192,39945.0641203704,2009-05-12,01:32:20
39.973414,116.334204,0,192,39945.0641782407,2009-05-12,01:32:25
39.973414,116.334204,0,192,39945.064212963,2009-05-12,01:32:28
39.973422,116.334208,0,192,39945.0642361111,2009-05-12,01:32:30
39.973417,116.334217,0,192,39945.0642939815,2009-05-12,01:32:35
39.973404,116.334251,0,191,39945.0643518518,2009-05-12,01:32:40
39.973404,116.334251,0,191,39945.0643865741,2009-05-12,01:32:43
39.973408,116.334246,0,191,39945.0644097222,2009-05-12,01:32:45
39.973412,116.334232,0,191,39945.0644675926,2009-05-12,01:32:50
39.973412,116.334222,0,191,39945.064525463,2009-05-12,01:32:55
39.973407,116.334212,0,191,39945.0645833333,2009-05-12,01:33:00
39.973404,116.334202,0,191,39945.0646412037,2009-05-12,01:33:05
39.973403,116.334192,0,191,39945.0646990741,2009-05-12,01:33:10
39.973405,116.334188,0,191,39945.0647569444,2009-05-12,01:33:15
39.973406,116.334182,0,191,39945.0648148148,2009-05-12,01:33:20
39.973407,116.334187,0,191,39945.0648726852,2009-05-12,01:33:25
39.9734,116.334182,0,191,39945.0649305556,2009-05-12,01:33:30
39.9734,116.334182,0,191,39945.0649652778,2009-05-12,01:33:33
39.9734,116.334185,0,191,39945.0649884259,2009-05-12,01:33:35
39.973387,116.334187,0,191,39945.0650462963,2009-05-12,01:33:40
39.97337,116.33418,0,192,39945.0651041667,2009-05-12,01:33:45
39.97337,116.33418,0,192,39945.0651388889,2009-05-12,01:33:48
39.973372,116.334176,0,192,39945.065162037,2009-05-12,01:33:50
39.973379,116.334165,0,192,39945.0652199074,2009-05-12,01:33:55
39.973382,116.334314,0,189,39945.0652777778,2009-05-12,01:34:00
39.973372,116.334383,0,180,39945.0653356481,2009-05-12,01:34:05
39.973344,116.334546,0,178,39945.0653935185,2009-05-12,01:34:10
39.973354,116.334658,0,177,39945.0654513889,2009-05-12,01:34:15
39.973343,116.334696,0,178,39945.0655092593,2009-05-12,01:34:20
39.973337,116.334962,0,176,39945.0655671296,2009-05-12,01:34:25
39.97333,116.335003,0,175,39945.065625,2009-05-12,01:34:30
39.973342,116.335077,0,175,39945.0656828704,2009-05-12,01:34:35
39.973346,116.335069,0,175,39945.0657407407,2009-05-12,01:34:40
39.97334,116.335073,0,175,39945.0657986111,2009-05-12,01:34:45
39.973332,116.335079,0,175,39945.0658564815,2009-05-12,01:34:50
39.973332,116.335079,0,175,39945.0658912037,2009-05-12,01:34:53
39.973324,116.33508,0,176,39945.0659143519,2009-05-12,01:34:55
39.973307,116.33507,0,177,39945.0659722222,2009-05-12,01:35:00
39.9733,116.335004,0,180,39945.0660300926,2009-05-12,01:35:05
39.973321,116.334956,0,182,39945.066087963,2009-05-12,01:35:10
39.973338,116.334961,0,182,39945.0661458333,2009-05-12,01:35:15
39.973339,116.334906,0,185,39945.0662037037,2009-05-12,01:35:20
39.973335,116.334868,0,187,39945.0662615741,2009-05-12,01:35:25
39.973344,116.334839,0,188,39945.0663194444,2009-05-12,01:35:30
39.973363,116.334759,0,190,39945.0663773148,2009-05-12,01:35:35
39.973364,116.334633,0,193,39945.0664351852,2009-05-12,01:35:40
39.973387,116.334541,0,195,39945.0664930556,2009-05-12,01:35:45
39.973395,116.3345,0,196,39945.0665509259,2009-05-12,01:35:50
39.973395,116.3345,0,196,39945.0665856482,2009-05-12,01:35:53
39.973397,116.334493,0,195,39945.0666087963,2009-05-12,01:35:55
39.973397,116.334528,0,193,39945.0666666667,2009-05-12,01:36:00
39.973384,116.334539,0,193,39945.066724537,2009-05-12,01:36:05
39.973384,116.334539,0,193,39945.0667592593,2009-05-12,01:36:08
39.973382,116.334538,0,193,39945.0667824074,2009-05-12,01:36:10
39.973374,116.334625,0,194,39945.0668402778,2009-05-12,01:36:15
39.973388,116.334663,0,195,39945.0668981481,2009-05-12,01:36:20
39.973385,116.334672,0,195,39945.0669560185,2009-05-12,01:36:25
39.973375,116.334676,0,195,39945.0670138889,2009-05-12,01:36:30
39.973383,116.334762,0,197,39945.0670717593,2009-05-12,01:36:35
39.973364,116.33485,0,197,39945.0671296296,2009-05-12,01:36:40
39.973453,116.334543,0,180,39945.0795717593,2009-05-12,01:54:35
39.973492,116.334476,0,177,39945.0796296296,2009-05-12,01:54:40
39.97343,116.334516,0,178,39945.0796875,2009-05-12,01:54:45
39.973465,116.334571,0,177,39945.0797453704,2009-05-12,01:54:50
39.973511,116.334539,0,177,39945.0798032407,2009-05-12,01:54:55
39.973526,116.334487,0,177,39945.0798611111,2009-05-12,01:55:00
39.973516,116.334441,0,177,39945.0799189815,2009-05-12,01:55:05
39.97354,116.334436,0,179,39945.0799768518,2009-05-12,01:55:10
39.973618,116.334383,0,180,39945.0800347222,2009-05-12,01:55:15
39.973636,116.334378,0,181,39945.0800925926,2009-05-12,01:55:20
39.973636,116.334391,0,181,39945.080150463,2009-05-12,01:55:25
39.973617,116.334444,0,182,39945.0802083333,2009-05-12,01:55:30
39.973615,116.334478,0,182,39945.0802662037,2009-05-12,01:55:35
39.973557,116.334498,0,185,39945.0803240741,2009-05-12,01:55:40
39.973506,116.334526,0,187,39945.0803819444,2009-05-12,01:55:45
39.973519,116.334527,0,185,39945.0804398148,2009-05-12,01:55:50
39.973562,116.334484,0,182,39945.0804976852,2009-05-12,01:55:55
39.973531,116.3345,0,181,39945.0805555556,2009-05-12,01:56:00
39.973512,116.334482,0,181,39945.0806134259,2009-05-12,01:56:05
39.973432,116.334497,0,178,39945.0806712963,2009-05-12,01:56:10
39.973373,116.334497,0,172,39945.0807291667,2009-05-12,01:56:15
39.973308,116.334555,0,171,39945.080787037,2009-05-12,01:56:20
39.973374,116.334474,0,168,39945.0808449074,2009-05-12,01:56:25
39.973408,116.334405,0,165,39945.0809027778,2009-05-12,01:56:30
39.973394,116.334427,0,165,39945.0809606481,2009-05-12,01:56:35
39.973374,116.334476,0,161,39945.0810185185,2009-05-12,01:56:40
39.97338,116.3345,0,160,39945.0810763889,2009-05-12,01:56:45
39.973374,116.334521,0,161,39945.0811342593,2009-05-12,01:56:50
39.973413,116.334495,0,161,39945.0811921296,2009-05-12,01:56:55
39.973473,116.334503,0,162,39945.08125,2009-05-12,01:57:00
39.973502,116.334561,0,164,39945.0813078704,2009-05-12,01:57:05
39.973517,116.334584,0,164,39945.0813657407,2009-05-12,01:57:10
39.973459,116.33458,0,165,39945.0814236111,2009-05-12,01:57:15
39.973459,116.33458,0,165,39945.0814583333,2009-05-12,01:57:18
39.973455,116.334581,0,164,39945.0814814815,2009-05-12,01:57:20
39.973439,116.334627,0,165,39945.0815393519,2009-05-12,01:57:25
39.973425,116.334665,0,164,39945.0815972222,2009-05-12,01:57:30
39.973417,116.334699,0,163,39945.0816550926,2009-05-12,01:57:35
39.973391,116.334737,0,163,39945.081712963,2009-05-12,01:57:40
39.973348,116.334784,0,163,39945.0817708333,2009-05-12,01:57:45
39.973313,116.334813,0,163,39945.0818287037,2009-05-12,01:57:50
39.973358,116.334723,0,162,39945.0818865741,2009-05-12,01:57:55
39.973409,116.334598,0,161,39945.0819444444,2009-05-12,01:58:00
39.973455,116.334513,0,160,39945.0820023148,2009-05-12,01:58:05
39.973378,116.334485,0,160,39945.0820601852,2009-05-12,01:58:10
39.973273,116.334497,0,160,39945.0821180556,2009-05-12,01:58:15
39.973358,116.33445,0,159,39945.0821759259,2009-05-12,01:58:20
39.973428,116.334386,0,157,39945.0822337963,2009-05-12,01:58:25
39.973454,116.334307,0,156,39945.0822916667,2009-05-12,01:58:30
39.973417,116.334279,0,156,39945.082349537,2009-05-12,01:58:35
39.973493,116.334213,0,156,39945.0824074074,2009-05-12,01:58:40
39.973462,116.334236,0,156,39945.0824652778,2009-05-12,01:58:45
39.973442,116.334267,0,156,39945.0825231481,2009-05-12,01:58:50
39.973447,116.334281,0,156,39945.0825810185,2009-05-12,01:58:55
39.973437,116.334325,0,153,39945.0826388889,2009-05-12,01:59:00
39.97342,116.334384,0,153,39945.0826967593,2009-05-12,01:59:05
39.97341,116.334326,0,153,39945.0827546296,2009-05-12,01:59:10
39.973297,116.334374,0,153,39945.0828125,2009-05-12,01:59:15
39.973366,116.334337,0,153,39945.0828703704,2009-05-12,01:59:20
39.973433,116.334294,0,152,39945.0829282407,2009-05-12,01:59:25
39.973466,116.33426,0,152,39945.0829861111,2009-05-12,01:59:30
39.973466,116.334246,0,152,39945.0830439815,2009-05-12,01:59:35
39.973523,116.33433,0,151,39945.0831018519,2009-05-12,01:59:40
39.973515,116.334354,0,150,39945.0831597222,2009-05-12,01:59:45
39.973508,116.334349,0,150,39945.0832175926,2009-05-12,01:59:50
39.973508,116.334351,0,151,39945.083275463,2009-05-12,01:59:55
39.973513,116.334347,0,152,39945.0833333333,2009-05-12,02:00:00
39.973513,116.334347,0,152,39945.0833680556,2009-05-12,02:00:03
39.973507,116.334347,0,153,39945.0833912037,2009-05-12,02:00:05
39.973446,116.334429,0,155,39945.0834490741,2009-05-12,02:00:10
39.973435,116.334582,0,156,39945.0835069444,2009-05-12,02:00:15
39.973438,116.334613,0,156,39945.0835648148,2009-05-12,02:00:20
39.973447,116.334645,0,159,39945.0836226852,2009-05-12,02:00:25
39.973448,116.334629,0,159,39945.0836805556,2009-05-12,02:00:30
39.973446,116.33462,0,159,39945.0837384259,2009-05-12,02:00:35
39.973443,116.334619,0,159,39945.0837962963,2009-05-12,02:00:40
39.973446,116.334623,0,159,39945.0838541667,2009-05-12,02:00:45
39.973446,116.334623,0,159,39945.0838888889,2009-05-12,02:00:48
39.973453,116.334619,0,159,39945.083912037,2009-05-12,02:00:50
39.973462,116.334616,0,159,39945.0839699074,2009-05-12,02:00:55
39.973463,116.334603,0,158,39945.0840277778,2009-05-12,02:01:00
39.973451,116.334601,0,156,39945.0840856481,2009-05-12,02:01:05
39.973457,116.334567,0,153,39945.0841435185,2009-05-12,02:01:10
39.97347,116.334502,0,150,39945.0842013889,2009-05-12,02:01:15
39.973452,116.334462,0,150,39945.0842592593,2009-05-12,02:01:20
39.973449,116.334432,0,149,39945.0843171296,2009-05-12,02:01:25
39.973437,116.334447,0,148,39945.084375,2009-05-12,02:01:30
39.97341,116.334516,0,148,39945.0844328704,2009-05-12,02:01:35
39.973388,116.334596,0,150,39945.0844907407,2009-05-12,02:01:40
39.973396,116.334625,0,151,39945.0845486111,2009-05-12,02:01:45
39.973402,116.33462,0,151,39945.0846064815,2009-05-12,02:01:50
39.973406,116.334616,0,151,39945.0846643519,2009-05-12,02:01:55
39.973406,116.334616,0,151,39945.0846990741,2009-05-12,02:01:58
39.973412,116.334616,0,151,39945.0847222222,2009-05-12,02:02:00
39.973424,116.334555,0,147,39945.0847800926,2009-05-12,02:02:05
39.973439,116.334489,0,144,39945.084837963,2009-05-12,02:02:10
39.973458,116.334458,0,144,39945.0848958333,2009-05-12,02:02:15
39.973481,116.334421,0,142,39945.0849537037,2009-05-12,02:02:20
39.973498,116.334446,0,137,39945.0850115741,2009-05-12,02:02:25
39.973495,116.334463,0,137,39945.0850694444,2009-05-12,02:02:30
39.973498,116.334467,0,137,39945.0851273148,2009-05-12,02:02:35
39.973495,116.334465,0,137,39945.0851851852,2009-05-12,02:02:40
39.973495,116.334465,0,137,39945.0852199074,2009-05-12,02:02:43
39.973491,116.33446,0,137,39945.0852430556,2009-05-12,02:02:45
39.973464,116.334449,0,136,39945.0853009259,2009-05-12,02:02:50
39.973466,116.334453,0,135,39945.0853587963,2009-05-12,02:02:55
39.973463,116.334452,0,135,39945.0854166667,2009-05-12,02:03:00
39.973463,116.334452,0,135,39945.0854513889,2009-05-12,02:03:03
39.973467,116.334452,0,135,39945.085474537,2009-05-12,02:03:05
39.973437,116.33449,0,138,39945.0855324074,2009-05-12,02:03:10
39.973437,116.33449,0,138,39945.0855671296,2009-05-12,02:03:13
39.973439,116.334491,0,138,39945.0855902778,2009-05-12,02:03:15
39.973445,116.334481,0,139,39945.0856481481,2009-05-12,02:03:20
39.973452,116.334485,0,139,39945.0857060185,2009-05-12,02:03:25
39.973457,116.334486,0,139,39945.0857638889,2009-05-12,02:03:30
39.973457,116.334486,0,139,39945.0857986111,2009-05-12,02:03:33
39.97346,116.334486,0,139,39945.0858217593,2009-05-12,02:03:35
39.973472,116.334467,0,142,39945.0858796296,2009-05-12,02:03:40
39.973481,116.334453,0,143,39945.0859375,2009-05-12,02:03:45
39.973511,116.334418,0,141,39945.0859953704,2009-05-12,02:03:50
39.973457,116.334444,0,146,39945.0860532407,2009-05-12,02:03:55
39.973424,116.334459,0,150,39945.0861111111,2009-05-12,02:04:00
39.973441,116.33442,0,148,39945.0861689815,2009-05-12,02:04:05
39.973438,116.334406,0,148,39945.0862268518,2009-05-12,02:04:10
39.973439,116.33436,0,147,39945.0862847222,2009-05-12,02:04:15
39.973421,116.334403,0,151,39945.0863425926,2009-05-12,02:04:20
39.973421,116.334408,0,151,39945.086400463,2009-05-12,02:04:25
39.973421,116.334408,0,151,39945.0864351852,2009-05-12,02:04:28
39.973421,116.334416,0,151,39945.0864583333,2009-05-12,02:04:30
39.973412,116.334412,0,151,39945.0865162037,2009-05-12,02:04:35
39.973398,116.33442,0,153,39945.0865740741,2009-05-12,02:04:40
39.973398,116.33442,0,153,39945.0866087963,2009-05-12,02:04:43
39.973404,116.334417,0,153,39945.0866319444,2009-05-12,02:04:45
39.973423,116.334418,0,155,39945.0866898148,2009-05-12,02:04:50
39.973443,116.334389,0,154,39945.0867476852,2009-05-12,02:04:55
39.973441,116.334359,0,151,39945.0868055556,2009-05-12,02:05:00
39.973452,116.334314,0,148,39945.0868634259,2009-05-12,02:05:05
39.97346,116.334311,0,148,39945.0869212963,2009-05-12,02:05:10
39.973464,116.334307,0,148,39945.0869791667,2009-05-12,02:05:15
39.973468,116.334307,0,148,39945.087037037,2009-05-12,02:05:20
39.973474,116.334299,0,148,39945.0870949074,2009-05-12,02:05:25
39.973474,116.334299,0,148,39945.0871296296,2009-05-12,02:05:28
39.973481,116.334292,0,148,39945.0871527778,2009-05-12,02:05:30
39.973465,116.334335,0,149,39945.0872106481,2009-05-12,02:05:35
39.973413,116.334448,0,155,39945.0872685185,2009-05-12,02:05:40
39.973393,116.334497,0,157,39945.0873263889,2009-05-12,02:05:45
39.973425,116.334495,0,157,39945.0873842593,2009-05-12,02:05:50
39.973447,116.334486,0,157,39945.0874421296,2009-05-12,02:05:55
39.973456,116.334462,0,158,39945.0875,2009-05-12,02:06:00
39.973461,116.334444,0,158,39945.0875578704,2009-05-12,02:06:05
39.973441,116.334466,0,157,39945.0876157407,2009-05-12,02:06:10
39.973441,116.334466,0,157,39945.087650463,2009-05-12,02:06:13
39.973444,116.334464,0,155,39945.0876736111,2009-05-12,02:06:15
39.973479,116.334405,0,154,39945.0877314815,2009-05-12,02:06:20
39.973483,116.334339,0,155,39945.0877893518,2009-05-12,02:06:25
39.973475,116.334297,0,154,39945.0878472222,2009-05-12,02:06:30
39.973473,116.334324,0,154,39945.0879050926,2009-05-12,02:06:35
39.973466,116.33441,0,154,39945.087962963,2009-05-12,02:06:40
39.973459,116.33446,0,155,39945.0880208333,2009-05-12,02:06:45
39.973471,116.334464,0,155,39945.0880787037,2009-05-12,02:06:50
39.973396,116.334511,0,157,39945.0881365741,2009-05-12,02:06:55
39.973364,116.334537,0,159,39945.0881944444,2009-05-12,02:07:00
39.973353,116.334501,0,160,39945.0882523148,2009-05-12,02:07:05
39.97337,116.334491,0,162,39945.0883101852,2009-05-12,02:07:10
39.973368,116.334508,0,164,39945.0883680556,2009-05-12,02:07:15
39.973388,116.334466,0,162,39945.0884259259,2009-05-12,02:07:20
39.973375,116.33447,0,162,39945.0884837963,2009-05-12,02:07:25
39.97338,116.334501,0,162,39945.0885416667,2009-05-12,02:07:30
39.973384,116.334516,0,162,39945.088599537,2009-05-12,02:07:35
39.973435,116.334566,0,163,39945.0886574074,2009-05-12,02:07:40
39.973449,116.334638,0,164,39945.0887152778,2009-05-12,02:07:45
39.973459,116.33464,0,162,39945.0887731481,2009-05-12,02:07:50
39.973425,116.334727,0,163,39945.0888310185,2009-05-12,02:07:55
39.973382,116.334783,0,165,39945.0888888889,2009-05-12,02:08:00
39.97341,116.33476,0,166,39945.0889467593,2009-05-12,02:08:05
39.973423,116.334707,0,164,39945.0890046296,2009-05-12,02:08:10
39.973426,116.33468,0,164,39945.0890625,2009-05-12,02:08:15
39.973436,116.334677,0,164,39945.0891203704,2009-05-12,02:08:20
39.973446,116.334661,0,165,39945.0891782407,2009-05-12,02:08:25
39.973461,116.334711,0,167,39945.0892361111,2009-05-12,02:08:30
39.973441,116.334707,0,169,39945.0892939815,2009-05-12,02:08:35
39.973429,116.334664,0,169,39945.0893518519,2009-05-12,02:08:40
39.973432,116.334621,0,169,39945.0894097222,2009-05-12,02:08:45
39.973452,116.334553,0,167,39945.0894675926,2009-05-12,02:08:50
39.973421,116.334534,0,166,39945.089525463,2009-05-12,02:08:55
39.973372,116.33451,0,167,39945.0895833333,2009-05-12,02:09:00
39.973346,116.334488,0,169,39945.0896412037,2009-05-12,02:09:05
39.973341,116.334493,0,169,39945.0896990741,2009-05-12,02:09:10
39.973337,116.334499,0,169,39945.0897569444,2009-05-12,02:09:15
39.973337,116.334499,0,169,39945.0897916667,2009-05-12,02:09:18
39.97333,116.334506,0,169,39945.0898148148,2009-05-12,02:09:20
39.973334,116.334481,0,169,39945.0898726852,2009-05-12,02:09:25
39.973353,116.33446,0,169,39945.0899305556,2009-05-12,02:09:30
39.973336,116.334463,0,168,39945.0899884259,2009-05-12,02:09:35
39.973329,116.334478,0,169,39945.0900462963,2009-05-12,02:09:40
39.973325,116.334513,0,169,39945.0901041667,2009-05-12,02:09:45
39.973326,116.334502,0,170,39945.090162037,2009-05-12,02:09:50
39.97332,116.334536,0,170,39945.0902199074,2009-05-12,02:09:55
39.973323,116.334526,0,171,39945.0902777778,2009-05-12,02:10:00
39.973321,116.334501,0,172,39945.0903356481,2009-05-12,02:10:05
39.973339,116.334384,0,171,39945.0903935185,2009-05-12,02:10:10
39.973366,116.334437,0,172,39945.0904513889,2009-05-12,02:10:15
39.973379,116.334547,0,172,39945.0905092593,2009-05-12,02:10:20
39.973347,116.334615,0,172,39945.0905671296,2009-05-12,02:10:25
39.973334,116.334619,0,172,39945.090625,2009-05-12,02:10:30
39.973334,116.334619,0,172,39945.0906597222,2009-05-12,02:10:33
39.973329,116.334618,0,172,39945.0906828704,2009-05-12,02:10:35
39.973285,116.334652,0,171,39945.0907407407,2009-05-12,02:10:40
39.973275,116.334653,0,170,39945.0907986111,2009-05-12,02:10:45
39.973275,116.334663,0,170,39945.0908564815,2009-05-12,02:10:50
39.973273,116.334661,0,170,39945.0909143519,2009-05-12,02:10:55
39.973273,116.334661,0,170,39945.0909490741,2009-05-12,02:10:58
39.973271,116.334662,0,171,39945.0909722222,2009-05-12,02:11:00
39.973292,116.334601,0,171,39945.0910300926,2009-05-12,02:11:05
39.973329,116.334466,0,171,39945.091087963,2009-05-12,02:11:10
39.973357,116.334412,0,173,39945.0911458333,2009-05-12,02:11:15
39.973367,116.334272,0,171,39945.0912037037,2009-05-12,02:11:20
39.973366,116.33432,0,171,39945.0912615741,2009-05-12,02:11:25
39.973362,116.334217,0,170,39945.0913194444,2009-05-12,02:11:30
39.973345,116.334202,0,171,39945.0913773148,2009-05-12,02:11:35
39.973345,116.334202,0,171,39945.091412037,2009-05-12,02:11:38
39.973349,116.3342,0,171,39945.0914351852,2009-05-12,02:11:40
39.973374,116.334194,0,171,39945.0914930556,2009-05-12,02:11:45
39.973368,116.334343,0,170,39945.0915509259,2009-05-12,02:11:50
39.973395,116.334429,0,171,39945.0916087963,2009-05-12,02:11:55
39.97344,116.334469,0,171,39945.0916666667,2009-05-12,02:12:00
39.973427,116.334485,0,171,39945.091724537,2009-05-12,02:12:05
39.973405,116.33452,0,170,39945.0917824074,2009-05-12,02:12:10
39.973424,116.334536,0,170,39945.0918402778,2009-05-12,02:12:15
39.973461,116.334509,0,170,39945.0918981481,2009-05-12,02:12:20
39.973475,116.334577,0,169,39945.0919560185,2009-05-12,02:12:25
39.973509,116.334604,0,169,39945.0920138889,2009-05-12,02:12:30
39.973524,116.334587,0,169,39945.0920717593,2009-05-12,02:12:35
39.973526,116.334552,0,169,39945.0921296296,2009-05-12,02:12:40
39.973558,116.334509,0,167,39945.0921875,2009-05-12,02:12:45
39.973578,116.334534,0,166,39945.0922453704,2009-05-12,02:12:50
39.97356,116.334551,0,167,39945.0923032407,2009-05-12,02:12:55
39.97356,116.334551,0,167,39945.092337963,2009-05-12,02:12:58
39.973559,116.334547,0,168,39945.0923611111,2009-05-12,02:13:00
39.973577,116.334487,0,168,39945.0924189815,2009-05-12,02:13:05
39.973561,116.33444,0,169,39945.0924768519,2009-05-12,02:13:10
39.973508,116.334417,0,171,39945.0925347222,2009-05-12,02:13:15
39.973456,116.334404,0,167,39945.0925925926,2009-05-12,02:13:20
39.973446,116.334439,0,161,39945.092650463,2009-05-12,02:13:25
39.973453,116.334448,0,158,39945.0927083333,2009-05-12,02:13:30
39.973474,116.334455,0,155,39945.0927662037,2009-05-12,02:13:35
39.973474,116.334455,0,155,39945.0928009259,2009-05-12,02:13:38
39.973473,116.334454,0,153,39945.0928240741,2009-05-12,02:13:40
39.973457,116.334438,0,149,39945.0928819444,2009-05-12,02:13:45
39.973457,116.334438,0,149,39945.0929166667,2009-05-12,02:13:48
39.973456,116.334435,0,149,39945.0929398148,2009-05-12,02:13:50
39.973441,116.334367,0,147,39945.0929976852,2009-05-12,02:13:55
39.973484,116.334308,0,143,39945.0930555556,2009-05-12,02:14:00
39.973508,116.334231,0,141,39945.0931134259,2009-05-12,02:14:05
39.973443,116.334166,0,135,39945.0931712963,2009-05-12,02:14:10
39.973454,116.334161,0,134,39945.0932291667,2009-05-12,02:14:15
39.973441,116.334225,0,131,39945.093287037,2009-05-12,02:14:20
39.973441,116.334237,0,130,39945.0933449074,2009-05-12,02:14:25
39.973457,116.334199,0,130,39945.0934027778,2009-05-12,02:14:30
39.973464,116.334282,0,127,39945.0934606481,2009-05-12,02:14:35
39.973462,116.334355,0,126,39945.0935185185,2009-05-12,02:14:40
39.973488,116.334346,0,126,39945.0935763889,2009-05-12,02:14:45
39.9735,116.334392,0,126,39945.0936342593,2009-05-12,02:14:50
39.97346,116.33439,0,128,39945.0936921296,2009-05-12,02:14:55
39.973432,116.334402,0,128,39945.09375,2009-05-12,02:15:00
39.973432,116.334402,0,128,39945.0937847222,2009-05-12,02:15:03
39.973427,116.3344,0,128,39945.0938078704,2009-05-12,02:15:05
39.973443,116.334386,0,126,39945.0938657407,2009-05-12,02:15:10
39.973452,116.334414,0,123,39945.0939236111,2009-05-12,02:15:15
39.973432,116.334347,0,121,39945.0939814815,2009-05-12,02:15:20
39.973423,116.334346,0,121,39945.0940393518,2009-05-12,02:15:25
39.973482,116.334335,0,118,39945.0940972222,2009-05-12,02:15:30
39.973523,116.334345,0,118,39945.0941550926,2009-05-12,02:15:35
39.973524,116.334364,0,119,39945.094212963,2009-05-12,02:15:40
39.97352,116.334416,0,120,39945.0942708333,2009-05-12,02:15:45
39.97353,116.334571,0,118,39945.0943287037,2009-05-12,02:15:50
39.973542,116.334635,0,119,39945.0943865741,2009-05-12,02:15:55
39.973585,116.334692,0,120,39945.0944444444,2009-05-12,02:16:00
39.973641,116.3347,0,120,39945.0945023148,2009-05-12,02:16:05
39.973685,116.334655,0,119,39945.0945601852,2009-05-12,02:16:10
39.973726,116.334551,0,118,39945.0946180556,2009-05-12,02:16:15
39.973764,116.334441,0,118,39945.0946759259,2009-05-12,02:16:20
39.973738,116.334412,0,119,39945.0947337963,2009-05-12,02:16:25
39.973714,116.334418,0,120,39945.0947916667,2009-05-12,02:16:30
39.973623,116.334407,0,122,39945.094849537,2009-05-12,02:16:35
39.973535,116.334403,0,124,39945.0949074074,2009-05-12,02:16:40
39.973412,116.33452,0,126,39945.0949652778,2009-05-12,02:16:45
39.973373,116.334583,0,126,39945.0950231481,2009-05-12,02:16:50
39.973373,116.334583,0,126,39945.0950578704,2009-05-12,02:16:53
39.973379,116.334575,0,126,39945.0950810185,2009-05-12,02:16:55
39.973379,116.334564,0,125,39945.0951388889,2009-05-12,02:17:00
39.97341,116.334539,0,125,39945.0951967593,2009-05-12,02:17:05
39.973454,116.334493,0,123,39945.0952546296,2009-05-12,02:17:10
39.973528,116.33444,0,122,39945.0953125,2009-05-12,02:17:15
39.973516,116.334471,0,122,39945.0953703704,2009-05-12,02:17:20
39.973501,116.334446,0,123,39945.0954282407,2009-05-12,02:17:25
39.973466,116.334435,0,124,39945.0954861111,2009-05-12,02:17:30
39.97342,116.334478,0,124,39945.0955439815,2009-05-12,02:17:35
39.973402,116.3345,0,123,39945.0956018518,2009-05-12,02:17:40
39.973383,116.334535,0,123,39945.0956597222,2009-05-12,02:17:45
39.973357,116.334581,0,123,39945.0957175926,2009-05-12,02:17:50
39.973393,116.334544,0,122,39945.095775463,2009-05-12,02:17:55
39.973393,116.334544,0,122,39945.0958101852,2009-05-12,02:17:58
39.973394,116.334547,0,122,39945.0958333333,2009-05-12,02:18:00
39.973452,116.334467,0,121,39945.0958912037,2009-05-12,02:18:05
39.973479,116.334453,0,120,39945.0959490741,2009-05-12,02:18:10
39.973458,116.334434,0,121,39945.0960069444,2009-05-12,02:18:15
39.973475,116.334372,0,122,39945.0960648148,2009-05-12,02:18:20
39.973457,116.334366,0,123,39945.0961226852,2009-05-12,02:18:25
39.973416,116.334337,0,125,39945.0961805556,2009-05-12,02:18:30
39.973413,116.334261,0,125,39945.0962384259,2009-05-12,02:18:35
39.973376,116.334211,0,126,39945.0962962963,2009-05-12,02:18:40
39.973368,116.334178,0,127,39945.0963541667,2009-05-12,02:18:45
39.973361,116.334121,0,127,39945.096412037,2009-05-12,02:18:50
39.973377,116.334051,0,127,39945.0964699074,2009-05-12,02:18:55
39.973398,116.333975,0,128,39945.0965277778,2009-05-12,02:19:00
39.973359,116.333956,0,128,39945.0965856481,2009-05-12,02:19:05
39.973328,116.333948,0,129,39945.0966435185,2009-05-12,02:19:10
39.973362,116.333901,0,129,39945.0967013889,2009-05-12,02:19:15
39.973362,116.333901,0,129,39945.0967361111,2009-05-12,02:19:18
39.973362,116.333893,0,130,39945.0967592593,2009-05-12,02:19:20
39.973347,116.33386,0,131,39945.0968171296,2009-05-12,02:19:25
39.973344,116.333946,0,130,39945.096875,2009-05-12,02:19:30
39.973338,116.333968,0,130,39945.0969328704,2009-05-12,02:19:35
39.973353,116.333934,0,130,39945.0969907407,2009-05-12,02:19:40
39.97332,116.333873,0,130,39945.0970486111,2009-05-12,02:19:45
39.973357,116.333808,0,131,39945.0971064815,2009-05-12,02:19:50
39.973364,116.33379,0,131,39945.0971643519,2009-05-12,02:19:55
39.973347,116.333772,0,132,39945.0972222222,2009-05-12,02:20:00
39.973353,116.333759,0,132,39945.0972800926,2009-05-12,02:20:05
39.973352,116.333758,0,132,39945.097337963,2009-05-12,02:20:10
39.973354,116.333763,0,132,39945.0973958333,2009-05-12,02:20:15
39.973354,116.333763,0,132,39945.0974305556,2009-05-12,02:20:18
39.973357,116.333759,0,133,39945.0974537037,2009-05-12,02:20:20
39.973362,116.33375,0,133,39945.0975115741,2009-05-12,02:20:25
39.973371,116.333749,0,133,39945.0975694444,2009-05-12,02:20:30
39.973369,116.333747,0,134,39945.0976273148,2009-05-12,02:20:35
39.973366,116.333744,0,134,39945.0976851852,2009-05-12,02:20:40
39.973362,116.333739,0,134,39945.0977430556,2009-05-12,02:20:45
39.973362,116.333739,0,134,39945.0977777778,2009-05-12,02:20:48
39.973361,116.333732,0,134,39945.0978009259,2009-05-12,02:20:50
39.973337,116.333723,0,134,39945.0978587963,2009-05-12,02:20:55
39.973323,116.333702,0,135,39945.0979166667,2009-05-12,02:21:00
39.97332,116.333737,0,134,39945.097974537,2009-05-12,02:21:05
39.97332,116.333737,0,134,39945.0980092593,2009-05-12,02:21:08
39.973316,116.333736,0,134,39945.0980324074,2009-05-12,02:21:10
39.973299,116.33374,0,134,39945.0980902778,2009-05-12,02:21:15
39.973284,116.33375,0,134,39945.0981481481,2009-05-12,02:21:20
39.973297,116.333737,0,136,39945.0982060185,2009-05-12,02:21:25
39.973302,116.33372,0,136,39945.0982638889,2009-05-12,02:21:30
39.973337,116.33372,0,137,39945.0983217593,2009-05-12,02:21:35
39.973337,116.33372,0,137,39945.0983564815,2009-05-12,02:21:38
39.973336,116.333713,0,137,39945.0983796296,2009-05-12,02:21:40
39.973298,116.33376,0,137,39945.0984375,2009-05-12,02:21:45
39.973309,116.333845,0,142,39945.0984953704,2009-05-12,02:21:50
39.9734,116.334104,0,161,39945.0985532407,2009-05-12,02:21:55
39.973443,116.334183,0,172,39945.0986111111,2009-05-12,02:22:00
39.973663,116.334257,0,305,39945.105787037,2009-05-12,02:32:20
39.973701,116.334289,0,311,39945.1058449074,2009-05-12,02:32:25
39.973726,116.334273,0,316,39945.1059027778,2009-05-12,02:32:30
39.973734,116.334351,0,314,39945.1059606481,2009-05-12,02:32:35
39.973733,116.334434,0,311,39945.1060185185,2009-05-12,02:32:40
39.973718,116.334452,0,313,39945.1060763889,2009-05-12,02:32:45
39.973725,116.334444,0,315,39945.1061342593,2009-05-12,02:32:50
39.973723,116.334438,0,315,39945.1061921296,2009-05-12,02:32:55
39.973715,116.334437,0,315,39945.10625,2009-05-12,02:33:00
39.973713,116.334439,0,315,39945.1063078704,2009-05-12,02:33:05
39.973713,116.334444,0,315,39945.1063657407,2009-05-12,02:33:10
39.973718,116.334438,0,315,39945.1064236111,2009-05-12,02:33:15
39.973723,116.334431,0,315,39945.1064814815,2009-05-12,02:33:20
39.973725,116.334432,0,315,39945.1065393519,2009-05-12,02:33:25
39.973725,116.334432,0,315,39945.1065740741,2009-05-12,02:33:28
39.973722,116.334433,0,316,39945.1065972222,2009-05-12,02:33:30
39.973726,116.334412,0,317,39945.1066550926,2009-05-12,02:33:35
39.973727,116.334386,0,318,39945.106712963,2009-05-12,02:33:40
39.973727,116.334386,0,318,39945.1067476852,2009-05-12,02:33:43
39.97373,116.334386,0,320,39945.1067708333,2009-05-12,02:33:45
39.973742,116.334378,0,321,39945.1068287037,2009-05-12,02:33:50
39.973742,116.334378,0,321,39945.1068634259,2009-05-12,02:33:53
39.973739,116.334378,0,320,39945.1068865741,2009-05-12,02:33:55
39.973731,116.334393,0,317,39945.1069444444,2009-05-12,02:34:00
39.973703,116.334351,0,318,39945.1070023148,2009-05-12,02:34:05
39.973705,116.334369,0,315,39945.1070601852,2009-05-12,02:34:10
39.973694,116.334347,0,314,39945.1071180556,2009-05-12,02:34:15
39.973699,116.334357,0,311,39945.1071759259,2009-05-12,02:34:20
39.973695,116.334398,0,308,39945.1072337963,2009-05-12,02:34:25
39.973703,116.334421,0,305,39945.1072916667,2009-05-12,02:34:30
39.973707,116.334429,0,305,39945.107349537,2009-05-12,02:34:35
39.973707,116.334429,0,305,39945.1073842593,2009-05-12,02:34:38
39.973704,116.334426,0,304,39945.1074074074,2009-05-12,02:34:40
39.973697,116.334435,0,304,39945.1074652778,2009-05-12,02:34:45
39.973713,116.334507,0,302,39945.1075231481,2009-05-12,02:34:50
39.973703,116.334533,0,299,39945.1075810185,2009-05-12,02:34:55
39.973703,116.334533,0,299,39945.1076157407,2009-05-12,02:34:58
39.973708,116.334537,0,297,39945.1076388889,2009-05-12,02:35:00
39.973741,116.334515,0,296,39945.1076967593,2009-05-12,02:35:05
39.97374,116.334508,0,296,39945.1077546296,2009-05-12,02:35:10
39.97374,116.334508,0,296,39945.1077893519,2009-05-12,02:35:13
39.973733,116.334506,0,296,39945.1078125,2009-05-12,02:35:15
39.973726,116.334515,0,296,39945.1078703704,2009-05-12,02:35:20
39.973717,116.334507,0,296,39945.1079282407,2009-05-12,02:35:25
39.973717,116.334507,0,296,39945.107962963,2009-05-12,02:35:28
39.973712,116.334501,0,296,39945.1079861111,2009-05-12,02:35:30
39.973717,116.334448,0,295,39945.1080439815,2009-05-12,02:35:35
39.973713,116.334363,0,295,39945.1081018519,2009-05-12,02:35:40
39.973706,116.334333,0,295,39945.1081597222,2009-05-12,02:35:45
39.973697,116.334321,0,295,39945.1082175926,2009-05-12,02:35:50
39.973683,116.334272,0,295,39945.108275463,2009-05-12,02:35:55
39.973667,116.334247,0,294,39945.1083333333,2009-05-12,02:36:00
39.973656,116.334243,0,294,39945.1083912037,2009-05-12,02:36:05
39.973689,116.334272,0,293,39945.1084490741,2009-05-12,02:36:10
39.973719,116.334313,0,292,39945.1085069444,2009-05-12,02:36:15
39.973759,116.334365,0,291,39945.1085648148,2009-05-12,02:36:20
39.973787,116.334374,0,290,39945.1086226852,2009-05-12,02:36:25
39.973805,116.334361,0,290,39945.1086805556,2009-05-12,02:36:30
39.973817,116.33436,0,289,39945.1087384259,2009-05-12,02:36:35
39.973826,116.334367,0,289,39945.1087962963,2009-05-12,02:36:40
39.973825,116.334431,0,288,39945.1088541667,2009-05-12,02:36:45
39.973818,116.334458,0,288,39945.108912037,2009-05-12,02:36:50
39.973818,116.334458,0,288,39945.1089467593,2009-05-12,02:36:53
39.973817,116.334466,0,288,39945.1089699074,2009-05-12,02:36:55
39.973805,116.334517,0,287,39945.1090277778,2009-05-12,02:37:00
39.973826,116.334545,0,286,39945.1090856481,2009-05-12,02:37:05
39.973826,116.334535,0,286,39945.1091435185,2009-05-12,02:37:10
39.973837,116.334575,0,284,39945.1092013889,2009-05-12,02:37:15
39.973865,116.334622,0,283,39945.1092592593,2009-05-12,02:37:20
39.973858,116.334676,0,282,39945.1093171296,2009-05-12,02:37:25
39.973884,116.33474,0,281,39945.109375,2009-05-12,02:37:30
39.973941,116.334767,0,280,39945.1094328704,2009-05-12,02:37:35
39.973976,116.334728,0,280,39945.1094907407,2009-05-12,02:37:40
39.973968,116.334791,0,277,39945.1095486111,2009-05-12,02:37:45
39.97396,116.334812,0,275,39945.1096064815,2009-05-12,02:37:50
39.973945,116.334792,0,272,39945.1096643518,2009-05-12,02:37:55
39.97393,116.334719,0,270,39945.1097222222,2009-05-12,02:38:00
39.973935,116.334676,0,270,39945.1097800926,2009-05-12,02:38:05
39.973928,116.334635,0,270,39945.109837963,2009-05-12,02:38:10
39.973927,116.33461,0,270,39945.1098958333,2009-05-12,02:38:15
39.973942,116.334608,0,268,39945.1099537037,2009-05-12,02:38:20
39.973927,116.334537,0,268,39945.1100115741,2009-05-12,02:38:25
39.973936,116.334547,0,267,39945.1100694444,2009-05-12,02:38:30
39.97392,116.334556,0,266,39945.1101273148,2009-05-12,02:38:35
39.973917,116.334584,0,264,39945.1101851852,2009-05-12,02:38:40
39.973942,116.334546,0,264,39945.1102430556,2009-05-12,02:38:45
39.973933,116.33446,0,262,39945.1103009259,2009-05-12,02:38:50
39.973892,116.334476,0,258,39945.1103587963,2009-05-12,02:38:55
39.973892,116.33449,0,255,39945.1104166667,2009-05-12,02:39:00
39.973892,116.33449,0,255,39945.1104513889,2009-05-12,02:39:03
39.973894,116.334497,0,255,39945.110474537,2009-05-12,02:39:05
39.973905,116.334485,0,254,39945.1105324074,2009-05-12,02:39:10
39.973899,116.334527,0,250,39945.1105902778,2009-05-12,02:39:15
39.973884,116.334514,0,249,39945.1106481481,2009-05-12,02:39:20
39.973875,116.334544,0,246,39945.1107060185,2009-05-12,02:39:25
39.973901,116.33463,0,241,39945.1107638889,2009-05-12,02:39:30
39.973908,116.334563,0,242,39945.1108217593,2009-05-12,02:39:35
39.973917,116.334683,0,236,39945.1108796296,2009-05-12,02:39:40
39.973974,116.334766,0,233,39945.1109375,2009-05-12,02:39:45
39.974024,116.334795,0,231,39945.1109953704,2009-05-12,02:39:50
39.974035,116.334789,0,231,39945.1110532407,2009-05-12,02:39:55
39.974044,116.334769,0,231,39945.1111111111,2009-05-12,02:40:00
39.974081,116.334821,0,229,39945.1111689815,2009-05-12,02:40:05
39.974101,116.334833,0,228,39945.1112268518,2009-05-12,02:40:10
39.974118,116.3348,0,227,39945.1112847222,2009-05-12,02:40:15
39.974126,116.33477,0,226,39945.111400463,2009-05-12,02:40:25
39.974094,116.334739,0,226,39945.1115740741,2009-05-12,02:40:40
39.97397,116.334692,0,225,39945.1116319444,2009-05-12,02:40:45
39.973909,116.334666,0,224,39945.1116898148,2009-05-12,02:40:50
39.973836,116.334655,0,223,39945.1117476852,2009-05-12,02:40:55
39.973889,116.334729,0,223,39945.1118055556,2009-05-12,02:41:00
39.973951,116.334787,0,223,39945.1118634259,2009-05-12,02:41:05
39.974013,116.334797,0,222,39945.1119212963,2009-05-12,02:41:10
39.974078,116.33484,0,221,39945.1119791667,2009-05-12,02:41:15
39.974152,116.334934,0,219,39945.112037037,2009-05-12,02:41:20
39.97419,116.335024,0,217,39945.1120949074,2009-05-12,02:41:25
39.97422,116.335069,0,216,39945.1121527778,2009-05-12,02:41:30
39.974217,116.335053,0,215,39945.1122106481,2009-05-12,02:41:35
39.974214,116.335063,0,214,39945.1122685185,2009-05-12,02:41:40
39.974163,116.33497,0,214,39945.1123263889,2009-05-12,02:41:45
39.974144,116.33482,0,216,39945.1123842593,2009-05-12,02:41:50
39.974126,116.334769,0,217,39945.1124421296,2009-05-12,02:41:55
39.974088,116.334738,0,216,39945.1125,2009-05-12,02:42:00
39.974039,116.334725,0,217,39945.1125578704,2009-05-12,02:42:05
39.973959,116.334666,0,218,39945.1126157407,2009-05-12,02:42:10
39.973899,116.33463,0,218,39945.1126736111,2009-05-12,02:42:15
39.973805,116.334597,0,219,39945.1127314815,2009-05-12,02:42:20
39.973731,116.334548,0,219,39945.1127893519,2009-05-12,02:42:25
39.973753,116.334574,0,218,39945.1128472222,2009-05-12,02:42:30
39.973779,116.334581,0,217,39945.1129050926,2009-05-12,02:42:35
39.973811,116.334586,0,216,39945.112962963,2009-05-12,02:42:40
39.973841,116.33457,0,216,39945.1130208333,2009-05-12,02:42:45
39.973865,116.334586,0,215,39945.1130787037,2009-05-12,02:42:50
39.973893,116.334646,0,213,39945.1131365741,2009-05-12,02:42:55
39.973947,116.334679,0,211,39945.1131944444,2009-05-12,02:43:00
39.974003,116.334762,0,208,39945.1132523148,2009-05-12,02:43:05
39.974007,116.334812,0,207,39945.1133101852,2009-05-12,02:43:10
39.973991,116.334796,0,206,39945.1133680556,2009-05-12,02:43:15
39.973968,116.334767,0,205,39945.1134259259,2009-05-12,02:43:20
39.973963,116.33471,0,204,39945.1134837963,2009-05-12,02:43:25
39.973975,116.334689,0,204,39945.1135416667,2009-05-12,02:43:30
39.973964,116.334657,0,205,39945.113599537,2009-05-12,02:43:35
39.973923,116.334627,0,205,39945.1136574074,2009-05-12,02:43:40
39.97387,116.334581,0,206,39945.1137152778,2009-05-12,02:43:45
39.973804,116.334493,0,208,39945.1137731481,2009-05-12,02:43:50
39.973782,116.334432,0,209,39945.1138310185,2009-05-12,02:43:55
39.973706,116.33431,0,211,39945.1138888889,2009-05-12,02:44:00
39.973606,116.334161,0,211,39945.1139467593,2009-05-12,02:44:05
39.973578,116.334086,0,208,39945.1140046296,2009-05-12,02:44:10
39.973556,116.334,0,202,39945.1140625,2009-05-12,02:44:15
39.973535,116.333927,0,196,39945.1141203704,2009-05-12,02:44:20
39.973541,116.3339,0,191,39945.1141782407,2009-05-12,02:44:25
39.973566,116.333819,0,186,39945.1142361111,2009-05-12,02:44:30
39.973555,116.33378,0,180,39945.1142939815,2009-05-12,02:44:35
39.973542,116.333793,0,173,39945.1143518519,2009-05-12,02:44:40
39.973554,116.333883,0,168,39945.1144097222,2009-05-12,02:44:45
39.973604,116.333968,0,163,39945.1144675926,2009-05-12,02:44:50
39.973606,116.333981,0,149,39945.114525463,2009-05-12,02:44:55
39.973567,116.333977,0,132,39945.1145833333,2009-05-12,02:45:00
39.973542,116.334018,0,125,39945.1146412037,2009-05-12,02:45:05
39.973536,116.334073,0,124,39945.1146990741,2009-05-12,02:45:10
39.973501,116.334134,0,117,39945.1147569444,2009-05-12,02:45:15
39.973617,116.334402,0,154,39945.1169560185,2009-05-12,02:48:25
39.973613,116.334455,0,155,39945.1170138889,2009-05-12,02:48:30
39.973643,116.334503,0,155,39945.1170717593,2009-05-12,02:48:35
39.973659,116.334539,0,155,39945.1171296296,2009-05-12,02:48:40
39.973677,116.334603,0,153,39945.1171875,2009-05-12,02:48:45
39.973693,116.334614,0,151,39945.1172453704,2009-05-12,02:48:50
39.973693,116.334614,0,151,39945.1172800926,2009-05-12,02:48:53
39.973694,116.334618,0,151,39945.1173032407,2009-05-12,02:48:55
39.973672,116.334601,0,154,39945.1173611111,2009-05-12,02:49:00
39.973649,116.334588,0,161,39945.1174189815,2009-05-12,02:49:05
39.973618,116.334526,0,167,39945.1174768518,2009-05-12,02:49:10
39.973615,116.334437,0,172,39945.1175347222,2009-05-12,02:49:15
39.973622,116.33439,0,173,39945.1175925926,2009-05-12,02:49:20
39.973637,116.334356,0,173,39945.117650463,2009-05-12,02:49:25
39.973647,116.334367,0,173,39945.1177083333,2009-05-12,02:49:30
39.973647,116.334367,0,173,39945.1177430556,2009-05-12,02:49:33
39.973646,116.334368,0,173,39945.1177662037,2009-05-12,02:49:35
39.97363,116.334381,0,173,39945.1178240741,2009-05-12,02:49:40
39.973622,116.334407,0,172,39945.1178819444,2009-05-12,02:49:45
39.973615,116.334409,0,172,39945.1179398148,2009-05-12,02:49:50
39.973608,116.334416,0,172,39945.1179976852,2009-05-12,02:49:55
39.973608,116.334416,0,172,39945.1180324074,2009-05-12,02:49:58
39.973611,116.334419,0,172,39945.1180555556,2009-05-12,02:50:00
39.973624,116.334397,0,171,39945.1181134259,2009-05-12,02:50:05
39.97363,116.334407,0,171,39945.1181712963,2009-05-12,02:50:10
39.973622,116.334439,0,170,39945.1182291667,2009-05-12,02:50:15
39.97363,116.334495,0,170,39945.118287037,2009-05-12,02:50:20
39.973626,116.334497,0,170,39945.1183449074,2009-05-12,02:50:25
39.973625,116.3345,0,170,39945.1184027778,2009-05-12,02:50:30
39.973625,116.3345,0,170,39945.1184375,2009-05-12,02:50:33
39.973619,116.334501,0,170,39945.1184606481,2009-05-12,02:50:35
39.973649,116.334574,0,167,39945.1185185185,2009-05-12,02:50:40
39.973657,116.334569,0,168,39945.1185763889,2009-05-12,02:50:45
39.973657,116.334569,0,168,39945.1186111111,2009-05-12,02:50:48
39.973651,116.334567,0,168,39945.1186342593,2009-05-12,02:50:50
39.973639,116.3346,0,168,39945.1186921296,2009-05-12,02:50:55
39.973623,116.334636,0,168,39945.11875,2009-05-12,02:51:00
39.973628,116.334619,0,167,39945.1188078704,2009-05-12,02:51:05
39.973634,116.334652,0,167,39945.1188657407,2009-05-12,02:51:10
39.973632,116.334643,0,167,39945.1189236111,2009-05-12,02:51:15
39.973615,116.334607,0,168,39945.1189814815,2009-05-12,02:51:20
39.97359,116.33453,0,171,39945.1190393518,2009-05-12,02:51:25
39.97371,116.33424,0,185,39945.1230324074,2009-05-12,02:57:10
39.973722,116.334202,0,187,39945.1230902778,2009-05-12,02:57:15
39.973735,116.334147,0,189,39945.1231481481,2009-05-12,02:57:20
39.973726,116.334107,0,190,39945.1232060185,2009-05-12,02:57:25
39.97375,116.334046,0,191,39945.1239583333,2009-05-12,02:58:30
39.973725,116.334034,0,191,39945.1246527778,2009-05-12,02:59:30
39.973725,116.334034,0,191,39945.1248032407,2009-05-12,02:59:43
39.973727,116.334031,0,191,39945.1248263889,2009-05-12,02:59:45
39.973732,116.334022,0,191,39945.1248842593,2009-05-12,02:59:50
39.973732,116.334022,0,191,39945.1249189815,2009-05-12,02:59:53
39.973736,116.334021,0,191,39945.1249421296,2009-05-12,02:59:55
39.973739,116.334037,0,191,39945.125,2009-05-12,03:00:00
39.973748,116.334006,0,191,39945.1250578704,2009-05-12,03:00:05
39.973751,116.333957,0,191,39945.1251157407,2009-05-12,03:00:10
39.973722,116.333927,0,190,39945.1259259259,2009-05-12,03:01:20
39.973711,116.333954,0,190,39945.1259837963,2009-05-12,03:01:25
39.973731,116.333989,0,191,39945.1260416667,2009-05-12,03:01:30
39.973726,116.334003,0,191,39945.126099537,2009-05-12,03:01:35
39.973718,116.334024,0,191,39945.1267939815,2009-05-12,03:02:35
39.97372,116.334074,0,191,39945.1268518518,2009-05-12,03:02:40
39.973809,116.334225,0,190,39945.1274305556,2009-05-12,03:03:30
39.973683,116.334361,0,190,39945.1274884259,2009-05-12,03:03:35
39.973676,116.334447,0,190,39945.1275462963,2009-05-12,03:03:40
39.973636,116.3345,0,190,39945.1276041667,2009-05-12,03:03:45
39.973475,116.334345,0,190,39945.127662037,2009-05-12,03:03:50
39.973457,116.33431,0,188,39945.1277199074,2009-05-12,03:03:55
39.973467,116.334377,0,188,39945.1277777778,2009-05-12,03:04:00
39.973456,116.33445,0,187,39945.1278356481,2009-05-12,03:04:05
39.973479,116.334486,0,186,39945.1278935185,2009-05-12,03:04:10
39.973494,116.33455,0,186,39945.1279513889,2009-05-12,03:04:15
39.973533,116.334567,0,187,39945.1280092593,2009-05-12,03:04:20
39.973609,116.334579,0,187,39945.1280671296,2009-05-12,03:04:25
39.973664,116.334606,0,188,39945.128125,2009-05-12,03:04:30
39.973656,116.334596,0,188,39945.1281828704,2009-05-12,03:04:35
39.97364,116.334586,0,188,39945.1282407407,2009-05-12,03:04:40
39.973621,116.334535,0,188,39945.1282986111,2009-05-12,03:04:45
39.973632,116.334525,0,188,39945.1283564815,2009-05-12,03:04:50
39.973628,116.334521,0,188,39945.1284143519,2009-05-12,03:04:55
39.973628,116.334521,0,188,39945.1284490741,2009-05-12,03:04:58
39.973624,116.33452,0,189,39945.1284722222,2009-05-12,03:05:00
39.973655,116.334517,0,189,39945.1287615741,2009-05-12,03:05:25
39.973655,116.334517,0,189,39945.1287962963,2009-05-12,03:05:28
39.973657,116.334514,0,189,39945.1288194444,2009-05-12,03:05:30
39.973646,116.334505,0,189,39945.1288773148,2009-05-12,03:05:35
39.973615,116.334477,0,189,39945.1289351852,2009-05-12,03:05:40
39.973637,116.334483,0,190,39945.1289930556,2009-05-12,03:05:45
39.973785,116.334444,0,187,39945.129224537,2009-05-12,03:06:05
39.973785,116.334444,0,187,39945.1292592593,2009-05-12,03:06:08
39.973782,116.334445,0,187,39945.1292824074,2009-05-12,03:06:10
39.973792,116.334458,0,187,39945.1293402778,2009-05-12,03:06:15
39.973804,116.3345,0,187,39945.1293981481,2009-05-12,03:06:20
39.97383,116.334503,0,187,39945.1294560185,2009-05-12,03:06:25
39.973868,116.334467,0,187,39945.1295138889,2009-05-12,03:06:30
39.973888,116.334448,0,187,39945.1295717593,2009-05-12,03:06:35
39.973841,116.334409,0,187,39945.1303819444,2009-05-12,03:07:45
39.973784,116.334319,0,187,39945.1304398148,2009-05-12,03:07:50
39.973858,116.334366,0,186,39945.1304976852,2009-05-12,03:07:55
39.973995,116.334453,0,186,39945.1305555556,2009-05-12,03:08:00
39.974077,116.334519,0,186,39945.1306134259,2009-05-12,03:08:05
39.974073,116.334537,0,186,39945.1306712963,2009-05-12,03:08:10
39.974055,116.334551,0,183,39945.1307291667,2009-05-12,03:08:15
39.974025,116.334487,0,184,39945.130787037,2009-05-12,03:08:20
39.97399,116.334453,0,185,39945.1308449074,2009-05-12,03:08:25
39.973969,116.334415,0,186,39945.1309027778,2009-05-12,03:08:30
39.973929,116.33437,0,185,39945.1309606481,2009-05-12,03:08:35
39.97384,116.334315,0,183,39945.1310185185,2009-05-12,03:08:40
39.973768,116.334274,0,181,39945.1310763889,2009-05-12,03:08:45
39.973726,116.334253,0,180,39945.1311342593,2009-05-12,03:08:50
39.97374,116.334193,0,182,39945.1311921296,2009-05-12,03:08:55
39.973763,116.334114,0,185,39945.13125,2009-05-12,03:09:00
39.973754,116.334046,0,186,39945.1313078704,2009-05-12,03:09:05
39.973688,116.333982,0,185,39945.1313657407,2009-05-12,03:09:10
39.973632,116.333955,0,184,39945.1314236111,2009-05-12,03:09:15
39.973626,116.333943,0,184,39945.1314814815,2009-05-12,03:09:20
39.973623,116.333914,0,183,39945.1316550926,2009-05-12,03:09:35
39.973711,116.333962,0,182,39945.1317708333,2009-05-12,03:09:45
39.973972,116.334076,0,182,39945.1318287037,2009-05-12,03:09:50
39.97392,116.334001,0,185,39945.1319444444,2009-05-12,03:10:00
39.973658,116.333963,0,181,39945.1320023148,2009-05-12,03:10:05
39.973547,116.333888,0,181,39945.1320601852,2009-05-12,03:10:10
39.973438,116.333812,0,183,39945.1321180556,2009-05-12,03:10:15
39.973383,116.333798,0,185,39945.1321759259,2009-05-12,03:10:20
39.973369,116.333799,0,187,39945.1322337963,2009-05-12,03:10:25
39.973427,116.333824,0,188,39945.1322916667,2009-05-12,03:10:30
39.973466,116.333826,0,189,39945.132349537,2009-05-12,03:10:35
39.973466,116.333826,0,189,39945.1323842593,2009-05-12,03:10:38
39.973472,116.333832,0,189,39945.1324074074,2009-05-12,03:10:40
39.973469,116.333911,0,190,39945.1324652778,2009-05-12,03:10:45
39.973415,116.333986,0,191,39945.1325231481,2009-05-12,03:10:50
39.97337,116.33403,0,192,39945.1325810185,2009-05-12,03:10:55
39.973387,116.334114,0,194,39945.1326388889,2009-05-12,03:11:00
39.973349,116.334166,0,199,39945.1326967593,2009-05-12,03:11:05
39.973271,116.334257,0,201,39945.1327546296,2009-05-12,03:11:10
39.973299,116.334304,0,205,39945.1328125,2009-05-12,03:11:15
39.97333,116.334334,0,208,39945.1328703704,2009-05-12,03:11:20
39.97335,116.334363,0,210,39945.1329282407,2009-05-12,03:11:25
39.973381,116.334365,0,211,39945.1329861111,2009-05-12,03:11:30
39.973403,116.33435,0,211,39945.1330439815,2009-05-12,03:11:35
39.973401,116.334354,0,210,39945.1331018518,2009-05-12,03:11:40
39.973401,116.334354,0,210,39945.1331365741,2009-05-12,03:11:43
39.973406,116.334358,0,211,39945.1331597222,2009-05-12,03:11:45
39.97342,116.334336,0,211,39945.1332175926,2009-05-12,03:11:50
39.973406,116.334264,0,212,39945.133275463,2009-05-12,03:11:55
39.973337,116.334187,0,213,39945.1333333333,2009-05-12,03:12:00
39.973278,116.334141,0,214,39945.1333912037,2009-05-12,03:12:05
39.973252,116.334044,0,217,39945.1334490741,2009-05-12,03:12:10
39.973257,116.333939,0,222,39945.1335069444,2009-05-12,03:12:15
39.973275,116.333897,0,226,39945.1335648148,2009-05-12,03:12:20
39.973312,116.333854,0,224,39945.1337384259,2009-05-12,03:12:35
39.97331,116.333794,0,222,39945.133912037,2009-05-12,03:12:50
39.973368,116.333848,0,220,39945.1339699074,2009-05-12,03:12:55
39.973412,116.333893,0,218,39945.1340277778,2009-05-12,03:13:00
39.973433,116.333938,0,218,39945.1340856481,2009-05-12,03:13:05
39.973487,116.334014,0,220,39945.1341435185,2009-05-12,03:13:10
39.97354,116.334021,0,222,39945.1342013889,2009-05-12,03:13:15
39.973572,116.334016,0,225,39945.1342592593,2009-05-12,03:13:20
39.973547,116.333971,0,228,39945.1343171296,2009-05-12,03:13:25
39.973494,116.333914,0,229,39945.134375,2009-05-12,03:13:30
39.973402,116.333862,0,226,39945.1344328704,2009-05-12,03:13:35
39.973357,116.333832,0,224,39945.1344907407,2009-05-12,03:13:40
39.973332,116.333798,0,222,39945.1345486111,2009-05-12,03:13:45
39.973289,116.333746,0,221,39945.1346064815,2009-05-12,03:13:50
39.973269,116.333697,0,222,39945.1346643518,2009-05-12,03:13:55
39.973266,116.333663,0,222,39945.1347222222,2009-05-12,03:14:00
39.973274,116.333634,0,223,39945.1347800926,2009-05-12,03:14:05
39.97326,116.333591,0,224,39945.134837963,2009-05-12,03:14:10
39.973268,116.333566,0,224,39945.1348958333,2009-05-12,03:14:15
39.973338,116.33356,0,226,39945.1349537037,2009-05-12,03:14:20
39.973409,116.333558,0,226,39945.1350115741,2009-05-12,03:14:25
39.973457,116.333567,0,225,39945.1350694444,2009-05-12,03:14:30
39.973376,116.333484,0,220,39945.1351273148,2009-05-12,03:14:35
39.973354,116.333454,0,215,39945.1351851852,2009-05-12,03:14:40
39.973311,116.333464,0,210,39945.1352430556,2009-05-12,03:14:45
39.973271,116.333534,0,206,39945.1353587963,2009-05-12,03:14:55
39.973317,116.333619,0,202,39945.1354166667,2009-05-12,03:15:00
39.973348,116.333651,0,199,39945.1355902778,2009-05-12,03:15:15
39.973362,116.333618,0,200,39945.1366319444,2009-05-12,03:16:45
39.975409,116.336773,0,187,39945.1378472222,2009-05-12,03:18:30
39.974329,116.334754,0,226,39945.1379050926,2009-05-12,03:18:35
39.974265,116.334361,0,231,39945.137962963,2009-05-12,03:18:40
39.974232,116.334161,0,226,39945.1380208333,2009-05-12,03:18:45
39.9742,116.334051,0,221,39945.1380787037,2009-05-12,03:18:50
39.974134,116.333983,0,216,39945.1381365741,2009-05-12,03:18:55
39.974111,116.333924,0,214,39945.1381944444,2009-05-12,03:19:00
39.974134,116.333916,0,214,39945.1382523148,2009-05-12,03:19:05
39.973658,116.333589,0,207,39945.1385416667,2009-05-12,03:19:30
39.97363,116.333559,0,207,39945.1388888889,2009-05-12,03:20:00
39.973624,116.333543,0,207,39945.1389467593,2009-05-12,03:20:05
39.973324,116.333377,0,199,39945.1391203704,2009-05-12,03:20:20
39.973201,116.333381,0,198,39945.1391782407,2009-05-12,03:20:25
39.973122,116.333307,0,197,39945.1393518519,2009-05-12,03:20:40
39.973108,116.333287,0,197,39945.1398726852,2009-05-12,03:21:25
39.973108,116.333287,0,197,39945.1399074074,2009-05-12,03:21:28
39.973106,116.333287,0,197,39945.1399305556,2009-05-12,03:21:30
39.973273,116.333511,0,195,39945.1403356481,2009-05-12,03:22:05
39.973444,116.333801,0,191,39945.1403935185,2009-05-12,03:22:10
39.973424,116.333884,0,191,39945.1404513889,2009-05-12,03:22:15
39.973439,116.334021,0,189,39945.1405092593,2009-05-12,03:22:20
39.973529,116.334142,0,190,39945.1405671296,2009-05-12,03:22:25
39.973591,116.334229,0,189,39945.140625,2009-05-12,03:22:30
39.973655,116.33425,0,190,39945.1406828704,2009-05-12,03:22:35
39.973737,116.334299,0,190,39945.1407407407,2009-05-12,03:22:40
39.973729,116.334348,0,186,39945.1407986111,2009-05-12,03:22:45
39.973685,116.334313,0,183,39945.1408564815,2009-05-12,03:22:50
39.973651,116.334302,0,181,39945.1409143518,2009-05-12,03:22:55
39.973591,116.334241,0,178,39945.1409722222,2009-05-12,03:23:00
39.973597,116.334197,0,177,39945.1410300926,2009-05-12,03:23:05
39.973676,116.334264,0,176,39945.1415509259,2009-05-12,03:23:50
39.973738,116.334346,0,177,39945.1416087963,2009-05-12,03:23:55
39.97373,116.334374,0,178,39945.1416666667,2009-05-12,03:24:00
39.973692,116.334393,0,178,39945.141724537,2009-05-12,03:24:05
39.973697,116.33438,0,179,39945.1417824074,2009-05-12,03:24:10
39.973709,116.334404,0,179,39945.1418402778,2009-05-12,03:24:15
39.973725,116.334383,0,180,39945.1418981481,2009-05-12,03:24:20
39.973726,116.334341,0,180,39945.1419560185,2009-05-12,03:24:25
39.97375,116.334293,0,180,39945.1420138889,2009-05-12,03:24:30
39.97375,116.334284,0,180,39945.1420717593,2009-05-12,03:24:35
39.97377,116.334247,0,180,39945.1421296296,2009-05-12,03:24:40
39.973736,116.334214,0,180,39945.1421875,2009-05-12,03:24:45
39.973682,116.33418,0,180,39945.1422453704,2009-05-12,03:24:50
39.973664,116.334087,0,181,39945.1423032407,2009-05-12,03:24:55
39.973608,116.334078,0,181,39945.1424189815,2009-05-12,03:25:05
39.973582,116.334065,0,181,39945.1424768518,2009-05-12,03:25:10
39.973644,116.334318,0,188,39945.1498842593,2009-05-12,03:35:50
39.9737,116.334426,0,189,39945.1499421296,2009-05-12,03:35:55
39.973717,116.33447,0,190,39945.15,2009-05-12,03:36:00
39.973715,116.334502,0,191,39945.1500578704,2009-05-12,03:36:05
39.973757,116.33449,0,194,39945.1501157407,2009-05-12,03:36:10
39.973737,116.334411,0,195,39945.1501736111,2009-05-12,03:36:15
39.973679,116.334393,0,196,39945.1502314815,2009-05-12,03:36:20
39.973679,116.334424,0,194,39945.1502893518,2009-05-12,03:36:25
39.973679,116.334424,0,194,39945.1503240741,2009-05-12,03:36:28
39.973676,116.334431,0,195,39945.1503472222,2009-05-12,03:36:30
39.973666,116.334416,0,195,39945.1504050926,2009-05-12,03:36:35
39.973705,116.334493,0,198,39945.150462963,2009-05-12,03:36:40
39.973747,116.334522,0,199,39945.1505208333,2009-05-12,03:36:45
39.973763,116.334519,0,199,39945.1505787037,2009-05-12,03:36:50
39.973789,116.334579,0,199,39945.1506365741,2009-05-12,03:36:55
39.973766,116.334509,0,199,39945.1506944444,2009-05-12,03:37:00
39.973753,116.334451,0,199,39945.1507523148,2009-05-12,03:37:05
39.973797,116.334519,0,199,39945.1508101852,2009-05-12,03:37:10
39.973801,116.334532,0,198,39945.1508680556,2009-05-12,03:37:15
39.973751,116.334433,0,198,39945.1509259259,2009-05-12,03:37:20
39.973735,116.334407,0,198,39945.1509837963,2009-05-12,03:37:25
39.973742,116.334394,0,199,39945.1510416667,2009-05-12,03:37:30
39.973757,116.334409,0,200,39945.151099537,2009-05-12,03:37:35
39.973688,116.334329,0,200,39945.1511574074,2009-05-12,03:37:40
39.973677,116.334289,0,200,39945.1512152778,2009-05-12,03:37:45
39.973657,116.334276,0,199,39945.1512731481,2009-05-12,03:37:50
39.973684,116.334292,0,198,39945.1513310185,2009-05-12,03:37:55
39.973708,116.334309,0,199,39945.1513888889,2009-05-12,03:38:00
39.973708,116.334309,0,199,39945.1514236111,2009-05-12,03:38:03
39.973714,116.334305,0,198,39945.1514467593,2009-05-12,03:38:05
39.973731,116.3343,0,198,39945.1515046296,2009-05-12,03:38:10
39.973795,116.334316,0,198,39945.1515625,2009-05-12,03:38:15
39.973803,116.334277,0,196,39945.1516203704,2009-05-12,03:38:20
39.973749,116.334173,0,196,39945.1516782407,2009-05-12,03:38:25
39.973668,116.33403,0,195,39945.1517361111,2009-05-12,03:38:30
39.973608,116.333874,0,194,39945.1517939815,2009-05-12,03:38:35
39.973621,116.333881,0,194,39945.1518518519,2009-05-12,03:38:40
39.973678,116.334066,0,194,39945.1519097222,2009-05-12,03:38:45
39.973696,116.334116,0,193,39945.1519675926,2009-05-12,03:38:50
39.973722,116.334153,0,193,39945.152025463,2009-05-12,03:38:55
39.973703,116.334128,0,193,39945.1520833333,2009-05-12,03:39:00
39.97372,116.334193,0,194,39945.1521412037,2009-05-12,03:39:05
39.973749,116.334274,0,193,39945.1521990741,2009-05-12,03:39:10
39.97368,116.334219,0,193,39945.1522569444,2009-05-12,03:39:15
39.973661,116.334202,0,192,39945.1523148148,2009-05-12,03:39:20
39.973659,116.334123,0,191,39945.1523726852,2009-05-12,03:39:25
39.97364,116.334092,0,190,39945.1524305556,2009-05-12,03:39:30
39.97365,116.334111,0,190,39945.1524884259,2009-05-12,03:39:35
39.973691,116.334114,0,190,39945.1525462963,2009-05-12,03:39:40
39.973752,116.334099,0,190,39945.1526041667,2009-05-12,03:39:45
39.97375,116.33405,0,190,39945.152662037,2009-05-12,03:39:50
39.973736,116.334032,0,189,39945.1527199074,2009-05-12,03:39:55
39.973728,116.334017,0,188,39945.1527777778,2009-05-12,03:40:00
39.973714,116.333985,0,188,39945.1528356481,2009-05-12,03:40:05
39.973721,116.334013,0,186,39945.1528935185,2009-05-12,03:40:10
39.973729,116.33401,0,186,39945.1529513889,2009-05-12,03:40:15
39.973729,116.33401,0,186,39945.1529861111,2009-05-12,03:40:18
39.973734,116.334005,0,186,39945.1530092593,2009-05-12,03:40:20
39.973723,116.334008,0,186,39945.1530671296,2009-05-12,03:40:25
39.973705,116.334009,0,186,39945.153125,2009-05-12,03:40:30
39.973694,116.334008,0,185,39945.1531828704,2009-05-12,03:40:35
39.97367,116.333981,0,185,39945.1532407407,2009-05-12,03:40:40
39.973673,116.333991,0,185,39945.1532986111,2009-05-12,03:40:45
39.973686,116.3341,0,187,39945.1533564815,2009-05-12,03:40:50
39.973702,116.334111,0,186,39945.1534143519,2009-05-12,03:40:55
39.973718,116.334111,0,187,39945.1534722222,2009-05-12,03:41:00
39.9737,116.334123,0,188,39945.1535300926,2009-05-12,03:41:05
39.97368,116.334124,0,189,39945.153587963,2009-05-12,03:41:10
39.973679,116.334123,0,190,39945.1536458333,2009-05-12,03:41:15
39.973679,116.334123,0,190,39945.1536805556,2009-05-12,03:41:18
39.973672,116.334118,0,190,39945.1537037037,2009-05-12,03:41:20
39.973647,116.334166,0,190,39945.1537615741,2009-05-12,03:41:25
39.973617,116.334107,0,192,39945.1538194444,2009-05-12,03:41:30
39.973565,116.334016,0,194,39945.1538773148,2009-05-12,03:41:35
39.973513,116.334039,0,197,39945.1539351852,2009-05-12,03:41:40
39.973514,116.334087,0,199,39945.1539930556,2009-05-12,03:41:45
39.973478,116.334086,0,201,39945.1540509259,2009-05-12,03:41:50
39.973503,116.334084,0,204,39945.1541087963,2009-05-12,03:41:55
39.973554,116.334059,0,205,39945.1541666667,2009-05-12,03:42:00
39.973615,116.333976,0,206,39945.154224537,2009-05-12,03:42:05
39.973644,116.33385,0,207,39945.1542824074,2009-05-12,03:42:10
39.973633,116.333783,0,207,39945.1543402778,2009-05-12,03:42:15
39.973644,116.333735,0,206,39945.1543981481,2009-05-12,03:42:20
39.973659,116.333669,0,205,39945.1544560185,2009-05-12,03:42:25
39.973683,116.333665,0,204,39945.1545138889,2009-05-12,03:42:30
39.973655,116.333712,0,204,39945.1545717593,2009-05-12,03:42:35
39.973622,116.333758,0,203,39945.1546296296,2009-05-12,03:42:40
39.973618,116.333799,0,203,39945.1546875,2009-05-12,03:42:45
39.973628,116.333851,0,203,39945.1547453704,2009-05-12,03:42:50
39.973643,116.333965,0,202,39945.1548032407,2009-05-12,03:42:55
39.97364,116.334023,0,202,39945.1548611111,2009-05-12,03:43:00
39.973635,116.333936,0,202,39945.1549189815,2009-05-12,03:43:05
39.973637,116.333878,0,201,39945.1549768519,2009-05-12,03:43:10
39.973549,116.333834,0,200,39945.1550347222,2009-05-12,03:43:15
39.973536,116.333695,0,199,39945.1550925926,2009-05-12,03:43:20
39.973532,116.333613,0,199,39945.155150463,2009-05-12,03:43:25
39.973576,116.333675,0,199,39945.1552083333,2009-05-12,03:43:30
39.973651,116.333743,0,197,39945.1552662037,2009-05-12,03:43:35
39.973664,116.33376,0,197,39945.1553240741,2009-05-12,03:43:40
39.973692,116.333721,0,197,39945.1553819444,2009-05-12,03:43:45
39.973694,116.333737,0,197,39945.1554398148,2009-05-12,03:43:50
39.973658,116.333908,0,196,39945.1554976852,2009-05-12,03:43:55
39.973658,116.333983,0,195,39945.1555555556,2009-05-12,03:44:00
39.973664,116.333881,0,196,39945.1556134259,2009-05-12,03:44:05
39.973641,116.333786,0,196,39945.1556712963,2009-05-12,03:44:10
39.973609,116.333773,0,196,39945.1557291667,2009-05-12,03:44:15
39.973609,116.333773,0,196,39945.1557638889,2009-05-12,03:44:18
39.973614,116.33378,0,196,39945.155787037,2009-05-12,03:44:20
39.973605,116.333783,0,196,39945.1559606481,2009-05-12,03:44:35
39.973728,116.333821,0,196,39945.1560185185,2009-05-12,03:44:40
39.973764,116.333843,0,196,39945.1560763889,2009-05-12,03:44:45
39.973783,116.333851,0,196,39945.1561342593,2009-05-12,03:44:50
39.973796,116.333922,0,194,39945.15625,2009-05-12,03:45:00
39.973787,116.333967,0,191,39945.1563078704,2009-05-12,03:45:05
39.973784,116.333959,0,191,39945.1563657407,2009-05-12,03:45:10
39.973784,116.333959,0,191,39945.156400463,2009-05-12,03:45:13
39.973787,116.333954,0,191,39945.1564236111,2009-05-12,03:45:15
39.973769,116.333941,0,192,39945.1564814815,2009-05-12,03:45:20
39.973714,116.333996,0,201,39945.1565393518,2009-05-12,03:45:25
39.973658,116.334027,0,213,39945.1565972222,2009-05-12,03:45:30
39.973631,116.334064,0,222,39945.1566550926,2009-05-12,03:45:35
39.973578,116.334004,0,232,39945.156712963,2009-05-12,03:45:40
39.973599,116.334013,0,226,39945.1567708333,2009-05-12,03:45:45
39.973584,116.333976,0,218,39945.1568287037,2009-05-12,03:45:50
39.973587,116.333984,0,204,39945.1568865741,2009-05-12,03:45:55
39.973588,116.333985,0,203,39945.1569444444,2009-05-12,03:46:00
39.973585,116.333988,0,203,39945.1570023148,2009-05-12,03:46:05
39.973582,116.333984,0,203,39945.1570601852,2009-05-12,03:46:10
39.973584,116.333979,0,203,39945.1571180556,2009-05-12,03:46:15
39.973584,116.333979,0,203,39945.1571527778,2009-05-12,03:46:18
39.973586,116.333979,0,203,39945.1571759259,2009-05-12,03:46:20
39.973576,116.333975,0,203,39945.1572337963,2009-05-12,03:46:25
39.973565,116.333971,0,203,39945.1572916667,2009-05-12,03:46:30
39.973544,116.33396,0,202,39945.157349537,2009-05-12,03:46:35
39.973487,116.333896,0,202,39945.1574074074,2009-05-12,03:46:40
39.97346,116.334234,0,151,39945.1597800926,2009-05-12,03:50:05
39.973454,116.334253,0,149,39945.159837963,2009-05-12,03:50:10
39.973454,116.334263,0,149,39945.1598958333,2009-05-12,03:50:15
39.97346,116.334303,0,148,39945.1599537037,2009-05-12,03:50:20
39.973452,116.334399,0,147,39945.1600115741,2009-05-12,03:50:25
39.973443,116.334431,0,149,39945.1600694444,2009-05-12,03:50:30
39.973428,116.334408,0,151,39945.1601273148,2009-05-12,03:50:35
39.973435,116.334419,0,152,39945.1601851852,2009-05-12,03:50:40
39.973426,116.334412,0,152,39945.1602430556,2009-05-12,03:50:45
39.973472,116.334369,0,152,39945.1603009259,2009-05-12,03:50:50
39.973482,116.334352,0,153,39945.1603587963,2009-05-12,03:50:55
39.973481,116.334284,0,155,39945.1604166667,2009-05-12,03:51:00
39.973515,116.334221,0,153,39945.160474537,2009-05-12,03:51:05
39.973545,116.334199,0,151,39945.1605324074,2009-05-12,03:51:10
39.973549,116.334185,0,151,39945.1605902778,2009-05-12,03:51:15
39.973576,116.33411,0,155,39945.1606481481,2009-05-12,03:51:20
39.973586,116.334102,0,157,39945.1607060185,2009-05-12,03:51:25
39.973592,116.334096,0,158,39945.1607638889,2009-05-12,03:51:30
39.973592,116.334096,0,158,39945.1607986111,2009-05-12,03:51:33
39.973598,116.334092,0,158,39945.1608217593,2009-05-12,03:51:35
39.973598,116.334102,0,158,39945.1608796296,2009-05-12,03:51:40
39.97356,116.334143,0,154,39945.1609375,2009-05-12,03:51:45
39.973552,116.334122,0,155,39945.1609953704,2009-05-12,03:51:50
39.973552,116.334122,0,155,39945.1610300926,2009-05-12,03:51:53
39.973556,116.334115,0,155,39945.1610532407,2009-05-12,03:51:55
39.973561,116.334106,0,155,39945.1611111111,2009-05-12,03:52:00
39.973572,116.334053,0,155,39945.1611689815,2009-05-12,03:52:05
39.97357,116.334043,0,151,39945.1612268519,2009-05-12,03:52:10
39.973579,116.334043,0,152,39945.1612847222,2009-05-12,03:52:15
39.973608,116.334006,0,152,39945.1613425926,2009-05-12,03:52:20
39.973628,116.333976,0,150,39945.161400463,2009-05-12,03:52:25
39.973637,116.333948,0,149,39945.1614583333,2009-05-12,03:52:30
39.973637,116.333948,0,149,39945.1614930556,2009-05-12,03:52:33
39.973637,116.333949,0,149,39945.1615162037,2009-05-12,03:52:35
39.973633,116.333997,0,152,39945.1615740741,2009-05-12,03:52:40
39.973625,116.334021,0,155,39945.1616319444,2009-05-12,03:52:45
39.973652,116.334029,0,155,39945.1616898148,2009-05-12,03:52:50
39.97366,116.334032,0,155,39945.1617476852,2009-05-12,03:52:55
39.973654,116.334032,0,155,39945.1618055556,2009-05-12,03:53:00
39.973654,116.334032,0,155,39945.1618402778,2009-05-12,03:53:03
39.973648,116.334036,0,155,39945.1618634259,2009-05-12,03:53:05
39.973599,116.334054,0,158,39945.1619212963,2009-05-12,03:53:10
39.973509,116.334096,0,158,39945.1619791667,2009-05-12,03:53:15
39.973409,116.334158,0,154,39945.162037037,2009-05-12,03:53:20
39.973372,116.33417,0,154,39945.1620949074,2009-05-12,03:53:25
39.973353,116.334182,0,153,39945.1621527778,2009-05-12,03:53:30
39.973359,116.334194,0,153,39945.1622106481,2009-05-12,03:53:35
39.973438,116.333905,0,195,39945.1668402778,2009-05-12,04:00:15
39.973492,116.333819,0,196,39945.1668981481,2009-05-12,04:00:20
39.973546,116.333816,0,197,39945.1669560185,2009-05-12,04:00:25
39.973481,116.333904,0,196,39945.1670138889,2009-05-12,04:00:30
39.97344,116.333998,0,194,39945.1670717593,2009-05-12,04:00:35
39.973406,116.334085,0,188,39945.1671296296,2009-05-12,04:00:40
39.973446,116.334105,0,188,39945.1671875,2009-05-12,04:00:45
39.973441,116.334135,0,184,39945.1672453704,2009-05-12,04:00:50
39.97342,116.33418,0,181,39945.1673032407,2009-05-12,04:00:55
39.973384,116.334189,0,179,39945.1673611111,2009-05-12,04:01:00
39.973379,116.334193,0,179,39945.1674189815,2009-05-12,04:01:05
39.973379,116.334193,0,179,39945.1674537037,2009-05-12,04:01:08
39.973378,116.334191,0,179,39945.1674768519,2009-05-12,04:01:10
39.973369,116.334186,0,179,39945.1675347222,2009-05-12,04:01:15
39.97337,116.334111,0,180,39945.1675925926,2009-05-12,04:01:20
39.973418,116.334029,0,182,39945.167650463,2009-05-12,04:01:25
39.973498,116.333982,0,187,39945.1677083333,2009-05-12,04:01:30
39.973632,116.333929,0,193,39945.1677662037,2009-05-12,04:01:35
39.973598,116.333967,0,195,39945.1678240741,2009-05-12,04:01:40
39.973556,116.334003,0,195,39945.1678819444,2009-05-12,04:01:45
39.97356,116.334033,0,195,39945.1679398148,2009-05-12,04:01:50
39.973524,116.334024,0,192,39945.1679976852,2009-05-12,04:01:55
39.973544,116.33402,0,189,39945.1680555556,2009-05-12,04:02:00
39.973554,116.334008,0,186,39945.1681134259,2009-05-12,04:02:05
39.973563,116.334,0,185,39945.1681712963,2009-05-12,04:02:10
39.973565,116.333987,0,185,39945.1682291667,2009-05-12,04:02:15
39.973565,116.333987,0,185,39945.1682638889,2009-05-12,04:02:18
39.97357,116.333981,0,185,39945.168287037,2009-05-12,04:02:20
39.973564,116.334046,0,186,39945.1683449074,2009-05-12,04:02:25
39.973574,116.334194,0,189,39945.1684027778,2009-05-12,04:02:30
39.973565,116.334151,0,196,39945.1684606481,2009-05-12,04:02:35
39.97354,116.334119,0,198,39945.1685185185,2009-05-12,04:02:40
39.973492,116.334045,0,201,39945.1685763889,2009-05-12,04:02:45
39.973449,116.333998,0,208,39945.1686342593,2009-05-12,04:02:50
39.973412,116.33401,0,211,39945.1686921296,2009-05-12,04:02:55
39.973394,116.334023,0,212,39945.16875,2009-05-12,04:03:00
39.973391,116.334052,0,212,39945.1688078704,2009-05-12,04:03:05
39.973385,116.33413,0,210,39945.1688657407,2009-05-12,04:03:10
39.973379,116.334165,0,209,39945.1689236111,2009-05-12,04:03:15
39.973379,116.334165,0,209,39945.1689583333,2009-05-12,04:03:18
39.973371,116.334164,0,209,39945.1689814815,2009-05-12,04:03:20
39.97337,116.334085,0,209,39945.1690393519,2009-05-12,04:03:25
39.973352,116.334025,0,210,39945.1690972222,2009-05-12,04:03:30
39.973361,116.333924,0,220,39945.1691550926,2009-05-12,04:03:35
39.973383,116.333908,0,223,39945.169212963,2009-05-12,04:03:40
39.973408,116.333832,0,228,39945.1692708333,2009-05-12,04:03:45
39.973434,116.333761,0,231,39945.1693287037,2009-05-12,04:03:50
39.973428,116.333743,0,232,39945.1693865741,2009-05-12,04:03:55
39.973414,116.333752,0,232,39945.1694444444,2009-05-12,04:04:00
39.973357,116.33379,0,231,39945.1695023148,2009-05-12,04:04:05
39.973311,116.333849,0,230,39945.1695601852,2009-05-12,04:04:10
39.973322,116.333886,0,228,39945.1696180556,2009-05-12,04:04:15
39.973326,116.333895,0,228,39945.1696759259,2009-05-12,04:04:20
39.973395,116.333894,0,228,39945.1697337963,2009-05-12,04:04:25
39.97348,116.33392,0,230,39945.1697916667,2009-05-12,04:04:30
39.973516,116.333901,0,234,39945.169849537,2009-05-12,04:04:35
39.973531,116.333925,0,235,39945.1699074074,2009-05-12,04:04:40
39.973548,116.33391,0,236,39945.1699652778,2009-05-12,04:04:45
39.973544,116.333886,0,236,39945.1700231481,2009-05-12,04:04:50
39.973537,116.333898,0,236,39945.1700810185,2009-05-12,04:04:55
39.973508,116.333938,0,237,39945.1701388889,2009-05-12,04:05:00
39.973444,116.334,0,237,39945.1701967593,2009-05-12,04:05:05
39.973382,116.334063,0,237,39945.1702546296,2009-05-12,04:05:10
39.973322,116.334091,0,236,39945.1703125,2009-05-12,04:05:15
39.973316,116.334103,0,233,39945.1703703704,2009-05-12,04:05:20
39.973301,116.334083,0,229,39945.1704282407,2009-05-12,04:05:25
39.973241,116.334079,0,224,39945.1704861111,2009-05-12,04:05:30
39.973299,116.334048,0,224,39945.1705439815,2009-05-12,04:05:35
39.973326,116.33402,0,225,39945.1706018519,2009-05-12,04:05:40
39.973351,116.334001,0,224,39945.1706597222,2009-05-12,04:05:45
39.973351,116.334001,0,224,39945.1706944444,2009-05-12,04:05:48
39.973359,116.333996,0,224,39945.1707175926,2009-05-12,04:05:50
39.973369,116.333997,0,224,39945.170775463,2009-05-12,04:05:55
39.973443,116.333985,0,224,39945.1708333333,2009-05-12,04:06:00
39.973527,116.333979,0,224,39945.1708912037,2009-05-12,04:06:05
39.97351,116.333953,0,219,39945.1709490741,2009-05-12,04:06:10
39.973461,116.333987,0,210,39945.1710069444,2009-05-12,04:06:15
39.973461,116.333987,0,210,39945.1710416667,2009-05-12,04:06:18
39.973461,116.333987,0,210,39945.1710648148,2009-05-12,04:06:20
39.973451,116.333991,0,209,39945.1711226852,2009-05-12,04:06:25
39.973391,116.334029,0,203,39945.1711805556,2009-05-12,04:06:30
39.973401,116.334108,0,195,39945.1712384259,2009-05-12,04:06:35
39.973401,116.334108,0,195,39945.1712731481,2009-05-12,04:06:38
39.973397,116.334116,0,194,39945.1712962963,2009-05-12,04:06:40
39.973368,116.334094,0,195,39945.1713541667,2009-05-12,04:06:45
39.973377,116.334093,0,194,39945.171412037,2009-05-12,04:06:50
39.973384,116.334127,0,194,39945.1714699074,2009-05-12,04:06:55
39.973391,116.33417,0,194,39945.1715277778,2009-05-12,04:07:00
39.973398,116.334191,0,194,39945.1715856481,2009-05-12,04:07:05
39.973397,116.334196,0,194,39945.1716435185,2009-05-12,04:07:10
39.973397,116.334196,0,194,39945.1716782407,2009-05-12,04:07:13
39.973398,116.334193,0,195,39945.1717013889,2009-05-12,04:07:15
39.973319,116.334198,0,194,39945.1717592593,2009-05-12,04:07:20
39.973278,116.334213,0,194,39945.1718171296,2009-05-12,04:07:25
39.973288,116.334189,0,194,39945.171875,2009-05-12,04:07:30
39.973288,116.334099,0,194,39945.1719328704,2009-05-12,04:07:35
39.973306,116.334147,0,196,39945.1719907407,2009-05-12,04:07:40
39.973301,116.334243,0,199,39945.1720486111,2009-05-12,04:07:45
39.973294,116.334295,0,200,39945.1721064815,2009-05-12,04:07:50
39.973297,116.334304,0,200,39945.1721643518,2009-05-12,04:07:55
39.973297,116.334304,0,200,39945.1721990741,2009-05-12,04:07:58
39.973297,116.334308,0,200,39945.1722222222,2009-05-12,04:08:00
39.973294,116.334296,0,200,39945.1722800926,2009-05-12,04:08:05
39.973296,116.334284,0,200,39945.172337963,2009-05-12,04:08:10
39.97333,116.334235,0,203,39945.1723958333,2009-05-12,04:08:15
39.97333,116.334235,0,203,39945.1724305556,2009-05-12,04:08:18
39.973332,116.334239,0,204,39945.1724537037,2009-05-12,04:08:20
39.973337,116.334251,0,204,39945.1725115741,2009-05-12,04:08:25
39.973346,116.334248,0,204,39945.1725694444,2009-05-12,04:08:30
39.973381,116.334222,0,208,39945.1726273148,2009-05-12,04:08:35
39.973392,116.334228,0,211,39945.1726851852,2009-05-12,04:08:40
39.973418,116.334191,0,210,39945.1727430556,2009-05-12,04:08:45
39.973435,116.334114,0,210,39945.1728009259,2009-05-12,04:08:50
39.973442,116.334042,0,212,39945.1728587963,2009-05-12,04:08:55
39.97345,116.334001,0,211,39945.1729166667,2009-05-12,04:09:00
39.973472,116.333997,0,207,39945.172974537,2009-05-12,04:09:05
39.973495,116.333973,0,206,39945.1730324074,2009-05-12,04:09:10
39.973476,116.333943,0,204,39945.1730902778,2009-05-12,04:09:15
39.973462,116.333939,0,200,39945.1731481481,2009-05-12,04:09:20
39.973458,116.333921,0,199,39945.1732060185,2009-05-12,04:09:25
39.973465,116.333909,0,200,39945.1732638889,2009-05-12,04:09:30
39.973461,116.333899,0,200,39945.1733217593,2009-05-12,04:09:35
39.973461,116.333899,0,200,39945.1733564815,2009-05-12,04:09:38
39.973458,116.333898,0,200,39945.1733796296,2009-05-12,04:09:40
39.97346,116.33386,0,202,39945.1734375,2009-05-12,04:09:45
39.97345,116.333818,0,203,39945.1734953704,2009-05-12,04:09:50
39.973435,116.333776,0,204,39945.1735532407,2009-05-12,04:09:55
39.9734,116.333705,0,207,39945.1736111111,2009-05-12,04:10:00
39.973392,116.333714,0,206,39945.1736689815,2009-05-12,04:10:05
39.973392,116.333745,0,205,39945.1737268518,2009-05-12,04:10:10
39.973391,116.333747,0,205,39945.1737847222,2009-05-12,04:10:15
39.973391,116.333747,0,205,39945.1738194444,2009-05-12,04:10:18
39.973388,116.333742,0,205,39945.1738425926,2009-05-12,04:10:20
39.9734,116.333733,0,207,39945.173900463,2009-05-12,04:10:25
39.973443,116.333747,0,211,39945.1739583333,2009-05-12,04:10:30
39.973428,116.333706,0,211,39945.1740162037,2009-05-12,04:10:35
39.973428,116.333706,0,211,39945.1740509259,2009-05-12,04:10:38
39.97342,116.33371,0,211,39945.1740740741,2009-05-12,04:10:40
39.973388,116.333789,0,215,39945.1741319444,2009-05-12,04:10:45
39.973406,116.333826,0,220,39945.1741898148,2009-05-12,04:10:50
39.973412,116.333841,0,222,39945.1742476852,2009-05-12,04:10:55
39.973394,116.333861,0,220,39945.1743055556,2009-05-12,04:11:00
39.973332,116.333884,0,223,39945.1743634259,2009-05-12,04:11:05
39.973261,116.333971,0,232,39945.1744212963,2009-05-12,04:11:10
39.973257,116.333994,0,238,39945.1744791667,2009-05-12,04:11:15
39.973235,116.333913,0,241,39945.174537037,2009-05-12,04:11:20
39.973246,116.333947,0,249,39945.1745949074,2009-05-12,04:11:25
39.973272,116.334112,0,254,39945.1746527778,2009-05-12,04:11:30
39.97338,116.334422,0,307,39945.1774305556,2009-05-12,04:15:30
39.97339,116.33443,0,304,39945.1774884259,2009-05-12,04:15:35
39.97339,116.33443,0,304,39945.1775231481,2009-05-12,04:15:38
39.973396,116.334435,0,304,39945.1775462963,2009-05-12,04:15:40
39.973396,116.334445,0,304,39945.1776041667,2009-05-12,04:15:45
39.973396,116.334445,0,304,39945.1776388889,2009-05-12,04:15:48
39.973396,116.334443,0,303,39945.177662037,2009-05-12,04:15:50
39.973405,116.334344,0,300,39945.1777199074,2009-05-12,04:15:55
39.9734,116.334306,0,298,39945.1777777778,2009-05-12,04:16:00
39.973422,116.334275,0,296,39945.1778356481,2009-05-12,04:16:05
39.973429,116.334286,0,296,39945.1778935185,2009-05-12,04:16:10
39.973439,116.334292,0,296,39945.1779513889,2009-05-12,04:16:15
39.973459,116.334319,0,291,39945.1780092593,2009-05-12,04:16:20
39.973469,116.334317,0,290,39945.1780671296,2009-05-12,04:16:25
39.973468,116.334274,0,285,39945.178125,2009-05-12,04:16:30
39.973464,116.334234,0,285,39945.1781828704,2009-05-12,04:16:35
39.973464,116.334234,0,285,39945.1782175926,2009-05-12,04:16:38
39.97346,116.334226,0,285,39945.1782407407,2009-05-12,04:16:40
39.973437,116.33417,0,282,39945.1782986111,2009-05-12,04:16:45
39.97341,116.334141,0,276,39945.1783564815,2009-05-12,04:16:50
39.9734,116.334123,0,272,39945.1784143519,2009-05-12,04:16:55
39.973405,116.334073,0,270,39945.1784722222,2009-05-12,04:17:00
39.973441,116.334023,0,270,39945.1785300926,2009-05-12,04:17:05
39.973478,116.334021,0,269,39945.178587963,2009-05-12,04:17:10
39.973501,116.333931,0,269,39945.1786458333,2009-05-12,04:17:15
39.973513,116.333671,0,270,39945.1787037037,2009-05-12,04:17:20
39.973484,116.333609,0,269,39945.1787615741,2009-05-12,04:17:25
39.973419,116.333696,0,266,39945.1788194444,2009-05-12,04:17:30
39.9734,116.333703,0,266,39945.1788773148,2009-05-12,04:17:35
39.9734,116.333703,0,266,39945.178912037,2009-05-12,04:17:38
39.973397,116.333699,0,265,39945.1789351852,2009-05-12,04:17:40
39.973395,116.333708,0,265,39945.1789930556,2009-05-12,04:17:45
39.973401,116.33369,0,266,39945.1790509259,2009-05-12,04:17:50
39.973384,116.333793,0,267,39945.1791087963,2009-05-12,04:17:55
39.973403,116.333685,0,271,39945.1791666667,2009-05-12,04:18:00
39.973442,116.333615,0,272,39945.179224537,2009-05-12,04:18:05
39.973466,116.333615,0,273,39945.1792824074,2009-05-12,04:18:10
39.973525,116.333468,0,273,39945.1793402778,2009-05-12,04:18:15
39.973555,116.333443,0,273,39945.1793981481,2009-05-12,04:18:20
39.973489,116.333567,0,271,39945.1794560185,2009-05-12,04:18:25
39.973431,116.33376,0,271,39945.1795138889,2009-05-12,04:18:30
39.973377,116.333947,0,270,39945.1795717593,2009-05-12,04:18:35
39.97333,116.334075,0,270,39945.1796296296,2009-05-12,04:18:40
39.973298,116.334123,0,270,39945.1796875,2009-05-12,04:18:45
39.973278,116.334161,0,273,39945.1797453704,2009-05-12,04:18:50
39.973282,116.334161,0,274,39945.1798032407,2009-05-12,04:18:55
39.973282,116.334161,0,274,39945.179837963,2009-05-12,04:18:58
39.973289,116.334156,0,274,39945.1798611111,2009-05-12,04:19:00
39.973332,116.334125,0,276,39945.1799189815,2009-05-12,04:19:05
39.973348,116.334106,0,280,39945.1799768518,2009-05-12,04:19:10
39.973363,116.334095,0,283,39945.1800347222,2009-05-12,04:19:15
39.973393,116.334119,0,285,39945.1800925926,2009-05-12,04:19:20
39.973403,116.334113,0,285,39945.180150463,2009-05-12,04:19:25
39.973405,116.33411,0,285,39945.1802083333,2009-05-12,04:19:30
39.973407,116.334111,0,285,39945.1802662037,2009-05-12,04:19:35
39.973391,116.333887,0,239,39945.1887152778,2009-05-12,04:31:45
39.973373,116.333735,0,238,39945.1887731481,2009-05-12,04:31:50
39.973388,116.333645,0,237,39945.1888310185,2009-05-12,04:31:55
39.973379,116.333517,0,234,39945.1888888889,2009-05-12,04:32:00
39.973386,116.333562,0,230,39945.1889467593,2009-05-12,04:32:05
39.973378,116.333577,0,228,39945.1890046296,2009-05-12,04:32:10
39.973378,116.333577,0,228,39945.1890393518,2009-05-12,04:32:13
39.973376,116.33358,0,228,39945.1890625,2009-05-12,04:32:15
39.973381,116.333604,0,227,39945.1891203704,2009-05-12,04:32:20
39.973383,116.333742,0,225,39945.1891782407,2009-05-12,04:32:25
39.973361,116.333842,0,220,39945.1892361111,2009-05-12,04:32:30
39.973367,116.333901,0,223,39945.1892939815,2009-05-12,04:32:35
39.973347,116.333919,0,224,39945.1893518518,2009-05-12,04:32:40
39.973347,116.333919,0,224,39945.1893865741,2009-05-12,04:32:43
39.973355,116.333913,0,224,39945.1894097222,2009-05-12,04:32:45
39.973389,116.333987,0,221,39945.1894675926,2009-05-12,04:32:50
39.973389,116.333987,0,221,39945.1895023148,2009-05-12,04:32:53
39.973396,116.333984,0,220,39945.189525463,2009-05-12,04:32:55
39.973414,116.333984,0,221,39945.1895833333,2009-05-12,04:33:00
39.973414,116.333984,0,221,39945.1896180556,2009-05-12,04:33:03
39.973415,116.333988,0,222,39945.1896412037,2009-05-12,04:33:05
39.973412,116.333979,0,223,39945.1896990741,2009-05-12,04:33:10
39.973381,116.333924,0,226,39945.1897569444,2009-05-12,04:33:15
39.97341,116.333851,0,228,39945.1898148148,2009-05-12,04:33:20
39.973429,116.333802,0,227,39945.1898726852,2009-05-12,04:33:25
39.973462,116.333787,0,226,39945.1899305556,2009-05-12,04:33:30
39.973513,116.333769,0,225,39945.1899884259,2009-05-12,04:33:35
39.973538,116.333826,0,221,39945.1900462963,2009-05-12,04:33:40
39.973544,116.333864,0,219,39945.1901041667,2009-05-12,04:33:45
39.973537,116.333829,0,218,39945.190162037,2009-05-12,04:33:50
39.973525,116.333844,0,217,39945.1902199074,2009-05-12,04:33:55
39.973526,116.333781,0,216,39945.1902777778,2009-05-12,04:34:00
39.973507,116.333705,0,216,39945.1903356481,2009-05-12,04:34:05
39.973478,116.333676,0,216,39945.1903935185,2009-05-12,04:34:10
39.973442,116.333662,0,217,39945.1904513889,2009-05-12,04:34:15
39.973423,116.333633,0,216,39945.1905092593,2009-05-12,04:34:20
39.973424,116.333667,0,213,39945.1905671296,2009-05-12,04:34:25
39.973427,116.333606,0,212,39945.190625,2009-05-12,04:34:30
39.973424,116.333642,0,210,39945.1906828704,2009-05-12,04:34:35
39.973426,116.333646,0,210,39945.1907407407,2009-05-12,04:34:40
39.973426,116.333646,0,210,39945.190775463,2009-05-12,04:34:43
39.973422,116.333651,0,209,39945.1907986111,2009-05-12,04:34:45
39.973436,116.33371,0,207,39945.1908564815,2009-05-12,04:34:50
39.973432,116.333779,0,206,39945.1909143519,2009-05-12,04:34:55
39.973433,116.333768,0,205,39945.1909722222,2009-05-12,04:35:00
39.973431,116.333713,0,204,39945.1910300926,2009-05-12,04:35:05
39.973423,116.333701,0,205,39945.191087963,2009-05-12,04:35:10
39.973441,116.333826,0,199,39945.1911458333,2009-05-12,04:35:15
39.973475,116.334062,0,191,39945.1912037037,2009-05-12,04:35:20
39.9735,116.33424,0,195,39945.1912615741,2009-05-12,04:35:25
39.973488,116.334253,0,203,39945.1913194444,2009-05-12,04:35:30
39.973489,116.334261,0,205,39945.1913773148,2009-05-12,04:35:35
39.973489,116.334261,0,205,39945.191412037,2009-05-12,04:35:38
39.973484,116.33426,0,205,39945.1914351852,2009-05-12,04:35:40
39.973468,116.334254,0,206,39945.1914930556,2009-05-12,04:35:45
39.973409,116.334242,0,210,39945.1915509259,2009-05-12,04:35:50
39.973387,116.334212,0,218,39945.1916087963,2009-05-12,04:35:55
39.97339,116.334201,0,216,39945.1916666667,2009-05-12,04:36:00
39.973387,116.334215,0,215,39945.191724537,2009-05-12,04:36:05
39.973389,116.334221,0,215,39945.1917824074,2009-05-12,04:36:10
39.973389,116.334221,0,215,39945.1918171296,2009-05-12,04:36:13
39.973394,116.334223,0,216,39945.1918402778,2009-05-12,04:36:15
39.97342,116.334188,0,218,39945.1918981481,2009-05-12,04:36:20
39.973448,116.334079,0,221,39945.1919560185,2009-05-12,04:36:25
39.973458,116.334007,0,219,39945.1920138889,2009-05-12,04:36:30
39.97348,116.334032,0,214,39945.1920717593,2009-05-12,04:36:35
39.973473,116.334053,0,211,39945.1921296296,2009-05-12,04:36:40
39.973476,116.334108,0,210,39945.1921875,2009-05-12,04:36:45
39.973484,116.334117,0,210,39945.1922453704,2009-05-12,04:36:50
39.973464,116.334093,0,211,39945.1923032407,2009-05-12,04:36:55
39.973474,116.334049,0,212,39945.1923611111,2009-05-12,04:37:00
39.973465,116.333926,0,211,39945.1924189815,2009-05-12,04:37:05
39.97344,116.333827,0,210,39945.1924768519,2009-05-12,04:37:10
39.973433,116.333789,0,208,39945.1925347222,2009-05-12,04:37:15
39.973459,116.333772,0,207,39945.1925925926,2009-05-12,04:37:20
39.973478,116.333749,0,207,39945.192650463,2009-05-12,04:37:25
39.973478,116.333797,0,206,39945.1927083333,2009-05-12,04:37:30
39.973487,116.333816,0,205,39945.1927662037,2009-05-12,04:37:35
39.973467,116.333865,0,201,39945.1928240741,2009-05-12,04:37:40
39.97345,116.333871,0,201,39945.1928819444,2009-05-12,04:37:45
39.97343,116.333898,0,200,39945.1929398148,2009-05-12,04:37:50
39.973407,116.333962,0,199,39945.1929976852,2009-05-12,04:37:55
39.973415,116.333967,0,198,39945.1930555556,2009-05-12,04:38:00
39.973415,116.333967,0,198,39945.1930902778,2009-05-12,04:38:03
39.973413,116.33397,0,198,39945.1931134259,2009-05-12,04:38:05
39.97342,116.333794,0,198,39945.1931712963,2009-05-12,04:38:10
39.973416,116.333618,0,197,39945.1932291667,2009-05-12,04:38:15
39.97341,116.333511,0,196,39945.193287037,2009-05-12,04:38:20
39.97342,116.333461,0,195,39945.1933449074,2009-05-12,04:38:25
39.973432,116.333407,0,194,39945.1934027778,2009-05-12,04:38:30
39.973445,116.333334,0,193,39945.1934606481,2009-05-12,04:38:35
39.973432,116.333378,0,191,39945.1935185185,2009-05-12,04:38:40
39.973433,116.333512,0,185,39945.1935763889,2009-05-12,04:38:45
39.97345,116.333643,0,183,39945.1936342593,2009-05-12,04:38:50
39.973436,116.333601,0,182,39945.1936921296,2009-05-12,04:38:55
39.973429,116.333541,0,182,39945.19375,2009-05-12,04:39:00
39.973439,116.333421,0,182,39945.1938078704,2009-05-12,04:39:05
39.973447,116.333391,0,179,39945.1938657407,2009-05-12,04:39:10
39.973468,116.333331,0,177,39945.1939236111,2009-05-12,04:39:15
39.973472,116.333298,0,176,39945.1939814815,2009-05-12,04:39:20
39.973464,116.33332,0,175,39945.1940393519,2009-05-12,04:39:25
39.973458,116.333396,0,169,39945.1940972222,2009-05-12,04:39:30
39.973469,116.333482,0,165,39945.1941550926,2009-05-12,04:39:35
39.973477,116.333635,0,161,39945.194212963,2009-05-12,04:39:40
39.973465,116.3338,0,165,39945.1942708333,2009-05-12,04:39:45
39.973443,116.333866,0,173,39945.1943287037,2009-05-12,04:39:50
39.973408,116.333887,0,178,39945.1943865741,2009-05-12,04:39:55
39.973408,116.333887,0,178,39945.1944212963,2009-05-12,04:39:58
39.973415,116.333895,0,179,39945.1944444444,2009-05-12,04:40:00
39.973425,116.333904,0,179,39945.1945023148,2009-05-12,04:40:05
39.973404,116.333906,0,181,39945.1945601852,2009-05-12,04:40:10
39.973397,116.333927,0,181,39945.1946180556,2009-05-12,04:40:15
39.973392,116.33391,0,180,39945.1946759259,2009-05-12,04:40:20
39.973405,116.333926,0,181,39945.1947337963,2009-05-12,04:40:25
39.973444,116.333989,0,182,39945.1947916667,2009-05-12,04:40:30
39.973481,116.333962,0,182,39945.194849537,2009-05-12,04:40:35
39.973492,116.333956,0,182,39945.1949074074,2009-05-12,04:40:40
39.973483,116.333943,0,182,39945.1949652778,2009-05-12,04:40:45
39.973457,116.333886,0,182,39945.1950231481,2009-05-12,04:40:50
39.973446,116.333788,0,181,39945.1950810185,2009-05-12,04:40:55
39.973446,116.333622,0,180,39945.1951388889,2009-05-12,04:41:00
39.973458,116.3336,0,177,39945.1951967593,2009-05-12,04:41:05
39.973469,116.333623,0,176,39945.1952546296,2009-05-12,04:41:10
39.973445,116.333642,0,175,39945.1953125,2009-05-12,04:41:15
39.973436,116.33374,0,177,39945.1953703704,2009-05-12,04:41:20
39.973435,116.333877,0,176,39945.1954282407,2009-05-12,04:41:25
39.973452,116.333919,0,176,39945.1954861111,2009-05-12,04:41:30
39.973469,116.333934,0,175,39945.1955439815,2009-05-12,04:41:35
39.973486,116.333934,0,174,39945.1956018518,2009-05-12,04:41:40
39.973486,116.333934,0,174,39945.1956365741,2009-05-12,04:41:43
39.973488,116.333932,0,174,39945.1956597222,2009-05-12,04:41:45
39.973467,116.333877,0,177,39945.1957175926,2009-05-12,04:41:50
39.973441,116.333829,0,176,39945.195775463,2009-05-12,04:41:55
39.973464,116.333897,0,173,39945.1958333333,2009-05-12,04:42:00
39.973481,116.333942,0,172,39945.1958912037,2009-05-12,04:42:05
39.973501,116.334013,0,171,39945.1959490741,2009-05-12,04:42:10
39.973484,116.333969,0,168,39945.1960069444,2009-05-12,04:42:15
39.973448,116.333816,0,166,39945.1960648148,2009-05-12,04:42:20
39.97347,116.333734,0,164,39945.1961226852,2009-05-12,04:42:25
39.973475,116.333567,0,160,39945.1961805556,2009-05-12,04:42:30
39.973473,116.333592,0,157,39945.1962384259,2009-05-12,04:42:35
39.973453,116.333647,0,152,39945.1962962963,2009-05-12,04:42:40
39.973452,116.33366,0,150,39945.1963541667,2009-05-12,04:42:45
39.973456,116.333624,0,150,39945.196412037,2009-05-12,04:42:50
39.973436,116.333582,0,150,39945.1964699074,2009-05-12,04:42:55
39.973433,116.333514,0,154,39945.1965277778,2009-05-12,04:43:00
39.973444,116.333402,0,153,39945.1965856481,2009-05-12,04:43:05
39.973473,116.333306,0,152,39945.1966435185,2009-05-12,04:43:10
39.973473,116.333306,0,152,39945.1966782407,2009-05-12,04:43:13
39.973469,116.333305,0,150,39945.1967013889,2009-05-12,04:43:15
39.973487,116.333382,0,150,39945.1967592593,2009-05-12,04:43:20
39.97349,116.333448,0,149,39945.1968171296,2009-05-12,04:43:25
39.973501,116.333607,0,146,39945.196875,2009-05-12,04:43:30
39.973511,116.333736,0,142,39945.1969328704,2009-05-12,04:43:35
39.97352,116.333873,0,138,39945.1969907407,2009-05-12,04:43:40
39.973507,116.333978,0,141,39945.1970486111,2009-05-12,04:43:45
39.973512,116.334024,0,144,39945.1971064815,2009-05-12,04:43:50
39.973522,116.333993,0,148,39945.1971643518,2009-05-12,04:43:55
39.973522,116.333993,0,148,39945.1971990741,2009-05-12,04:43:58
39.973514,116.33399,0,152,39945.1972222222,2009-05-12,04:44:00
39.973521,116.334001,0,152,39945.1972800926,2009-05-12,04:44:05
39.973506,116.334016,0,154,39945.197337963,2009-05-12,04:44:10
39.973476,116.333987,0,157,39945.1973958333,2009-05-12,04:44:15
39.973446,116.333955,0,159,39945.1974537037,2009-05-12,04:44:20
39.973421,116.333924,0,158,39945.1975115741,2009-05-12,04:44:25
39.973419,116.333816,0,159,39945.1975694444,2009-05-12,04:44:30
39.973414,116.333693,0,158,39945.1976273148,2009-05-12,04:44:35
39.973431,116.333556,0,158,39945.1976851852,2009-05-12,04:44:40
39.973439,116.333525,0,157,39945.1977430556,2009-05-12,04:44:45
39.973459,116.333464,0,156,39945.1978009259,2009-05-12,04:44:50
39.973456,116.333364,0,155,39945.1978587963,2009-05-12,04:44:55
39.973457,116.33325,0,155,39945.1979166667,2009-05-12,04:45:00
39.973486,116.333214,0,154,39945.197974537,2009-05-12,04:45:05
39.973497,116.333152,0,153,39945.1980324074,2009-05-12,04:45:10
39.973501,116.333252,0,150,39945.1980902778,2009-05-12,04:45:15
39.973519,116.333399,0,147,39945.1981481481,2009-05-12,04:45:20
39.973533,116.333543,0,145,39945.1982060185,2009-05-12,04:45:25
39.97345,116.333848,0,143,39945.2006365741,2009-05-12,04:48:55
39.97344,116.333886,0,143,39945.2006944444,2009-05-12,04:49:00
39.973447,116.333902,0,143,39945.2007523148,2009-05-12,04:49:05
39.97346,116.333873,0,148,39945.2008101852,2009-05-12,04:49:10
39.97346,116.333873,0,148,39945.2008449074,2009-05-12,04:49:13
39.973452,116.333865,0,149,39945.2008680556,2009-05-12,04:49:15
39.973457,116.333845,0,151,39945.2009259259,2009-05-12,04:49:20
39.973463,116.333866,0,152,39945.2009837963,2009-05-12,04:49:25
39.973463,116.333866,0,152,39945.2010185185,2009-05-12,04:49:28
39.973468,116.333865,0,152,39945.2010416667,2009-05-12,04:49:30
39.973457,116.33384,0,154,39945.201099537,2009-05-12,04:49:35
39.973457,116.333809,0,156,39945.2011574074,2009-05-12,04:49:40
39.973467,116.333889,0,153,39945.2012152778,2009-05-12,04:49:45
39.973468,116.333898,0,153,39945.2012731481,2009-05-12,04:49:50
39.973477,116.333907,0,154,39945.2013310185,2009-05-12,04:49:55
39.973477,116.333907,0,154,39945.2013657407,2009-05-12,04:49:58
39.973479,116.333912,0,154,39945.2013888889,2009-05-12,04:50:00
39.973488,116.333976,0,152,39945.2014467593,2009-05-12,04:50:05
39.973467,116.333936,0,155,39945.2015046296,2009-05-12,04:50:10
39.973496,116.33394,0,157,39945.2015625,2009-05-12,04:50:15
39.9735,116.333893,0,157,39945.2016203704,2009-05-12,04:50:20
39.973507,116.33386,0,157,39945.2016782407,2009-05-12,04:50:25
39.973518,116.333788,0,157,39945.2017361111,2009-05-12,04:50:30
39.973505,116.333771,0,158,39945.2017939815,2009-05-12,04:50:35
39.973502,116.33372,0,158,39945.2018518519,2009-05-12,04:50:40
39.973502,116.33372,0,158,39945.2018865741,2009-05-12,04:50:43
39.973505,116.333725,0,161,39945.2019097222,2009-05-12,04:50:45
39.973487,116.333749,0,163,39945.2019675926,2009-05-12,04:50:50
39.973482,116.333752,0,162,39945.202025463,2009-05-12,04:50:55
39.973482,116.333752,0,162,39945.2020601852,2009-05-12,04:50:58
39.973486,116.333758,0,162,39945.2020833333,2009-05-12,04:51:00
39.973488,116.333775,0,162,39945.2021412037,2009-05-12,04:51:05
39.973487,116.333787,0,162,39945.2021990741,2009-05-12,04:51:10
39.973485,116.333796,0,163,39945.2022569444,2009-05-12,04:51:15
39.973486,116.333798,0,163,39945.2023148148,2009-05-12,04:51:20
39.973486,116.333798,0,163,39945.202349537,2009-05-12,04:51:23
39.973484,116.333792,0,163,39945.2023726852,2009-05-12,04:51:25
39.973498,116.333765,0,163,39945.2024305556,2009-05-12,04:51:30
39.973513,116.333751,0,162,39945.2024884259,2009-05-12,04:51:35
39.97352,116.333711,0,162,39945.2025462963,2009-05-12,04:51:40
39.973518,116.333691,0,162,39945.2026041667,2009-05-12,04:51:45
39.973541,116.333698,0,162,39945.202662037,2009-05-12,04:51:50
39.973541,116.333698,0,162,39945.2026967593,2009-05-12,04:51:53
39.973539,116.333704,0,163,39945.2027199074,2009-05-12,04:51:55
39.97352,116.333654,0,162,39945.2027777778,2009-05-12,04:52:00
39.973502,116.33358,0,162,39945.2028356481,2009-05-12,04:52:05
39.973487,116.333511,0,161,39945.2028935185,2009-05-12,04:52:10
39.973473,116.333521,0,161,39945.2029513889,2009-05-12,04:52:15
39.973459,116.333578,0,160,39945.2030092593,2009-05-12,04:52:20
39.973452,116.333599,0,160,39945.2030671296,2009-05-12,04:52:25
39.973447,116.333675,0,159,39945.203125,2009-05-12,04:52:30
39.973444,116.333702,0,159,39945.2031828704,2009-05-12,04:52:35
39.973406,116.333901,0,159,39945.2032407407,2009-05-12,04:52:40
39.973419,116.334015,0,160,39945.2032986111,2009-05-12,04:52:45
39.973427,116.334071,0,160,39945.2033564815,2009-05-12,04:52:50
39.973447,116.334123,0,161,39945.2034143518,2009-05-12,04:52:55
39.97346,116.334238,0,161,39945.2034722222,2009-05-12,04:53:00
39.973443,116.334208,0,162,39945.2035300926,2009-05-12,04:53:05
39.973425,116.334177,0,162,39945.203587963,2009-05-12,04:53:10
39.973415,116.334134,0,164,39945.2036458333,2009-05-12,04:53:15
39.973425,116.334102,0,164,39945.2037037037,2009-05-12,04:53:20
39.973438,116.334002,0,164,39945.2037615741,2009-05-12,04:53:25
39.973474,116.33391,0,166,39945.2038194444,2009-05-12,04:53:30
39.973495,116.333813,0,166,39945.2038773148,2009-05-12,04:53:35
39.973486,116.333765,0,167,39945.2039351852,2009-05-12,04:53:40
39.973476,116.333902,0,166,39945.2039930556,2009-05-12,04:53:45
39.973481,116.333943,0,163,39945.2040509259,2009-05-12,04:53:50
39.973508,116.334024,0,163,39945.2041087963,2009-05-12,04:53:55
39.973514,116.334056,0,162,39945.2041666667,2009-05-12,04:54:00
39.973517,116.334069,0,162,39945.204224537,2009-05-12,04:54:05
39.973522,116.334041,0,162,39945.2042824074,2009-05-12,04:54:10
39.973478,116.333954,0,162,39945.2043402778,2009-05-12,04:54:15
39.973458,116.333794,0,162,39945.2043981481,2009-05-12,04:54:20
39.973448,116.333709,0,162,39945.2044560185,2009-05-12,04:54:25
39.973451,116.333647,0,163,39945.2045138889,2009-05-12,04:54:30
39.973461,116.333605,0,164,39945.2045717593,2009-05-12,04:54:35
39.973451,116.333481,0,164,39945.2046296296,2009-05-12,04:54:40
39.973448,116.333406,0,165,39945.2046875,2009-05-12,04:54:45
39.973448,116.333406,0,165,39945.2047222222,2009-05-12,04:54:48
39.973446,116.333412,0,165,39945.2047453704,2009-05-12,04:54:50
39.973447,116.333498,0,165,39945.2048032407,2009-05-12,04:54:55
39.973458,116.33364,0,166,39945.2048611111,2009-05-12,04:55:00
39.973468,116.333957,0,175,39945.2049189815,2009-05-12,04:55:05
39.973466,116.334094,0,178,39945.2049768518,2009-05-12,04:55:10
39.973394,116.334423,0,329,39945.2131944444,2009-05-12,05:07:00
39.973396,116.334482,0,337,39945.2132523148,2009-05-12,05:07:05
39.973392,116.334491,0,338,39945.2133101852,2009-05-12,05:07:10
39.973387,116.334465,0,338,39945.2133680556,2009-05-12,05:07:15
39.973372,116.334436,0,339,39945.2134259259,2009-05-12,05:07:20
39.97336,116.334402,0,340,39945.2134837963,2009-05-12,05:07:25
39.97336,116.334402,0,340,39945.2135185185,2009-05-12,05:07:28
39.973368,116.334407,0,339,39945.2135416667,2009-05-12,05:07:30
39.973363,116.334437,0,339,39945.213599537,2009-05-12,05:07:35
39.973368,116.334412,0,339,39945.2136574074,2009-05-12,05:07:40
39.973406,116.334402,0,340,39945.2137152778,2009-05-12,05:07:45
39.973385,116.33434,0,339,39945.2137731481,2009-05-12,05:07:50
39.973374,116.334249,0,339,39945.2138310185,2009-05-12,05:07:55
39.973374,116.334249,0,339,39945.2138657407,2009-05-12,05:07:58
39.97338,116.334254,0,340,39945.2138888889,2009-05-12,05:08:00
39.973392,116.334236,0,340,39945.2139467593,2009-05-12,05:08:05
39.973416,116.334302,0,340,39945.2140046296,2009-05-12,05:08:10
39.973421,116.334287,0,340,39945.2140625,2009-05-12,05:08:15
39.973432,116.334247,0,339,39945.2141203704,2009-05-12,05:08:20
39.973431,116.334264,0,340,39945.2141782407,2009-05-12,05:08:25
39.973416,116.334306,0,340,39945.2142361111,2009-05-12,05:08:30
39.973418,116.334328,0,340,39945.2142939815,2009-05-12,05:08:35
39.973418,116.334328,0,340,39945.2143287037,2009-05-12,05:08:38
39.973419,116.334334,0,340,39945.2143518519,2009-05-12,05:08:40
39.973437,116.334411,0,340,39945.2144097222,2009-05-12,05:08:45
39.973418,116.334413,0,341,39945.2144675926,2009-05-12,05:08:50
39.973402,116.334368,0,344,39945.214525463,2009-05-12,05:08:55
39.973432,116.334368,0,350,39945.2145833333,2009-05-12,05:09:00
39.973425,116.334396,0,357,39945.2146412037,2009-05-12,05:09:05
39.973402,116.334359,0,363,39945.2146990741,2009-05-12,05:09:10
39.973398,116.3344,0,365,39945.2147569444,2009-05-12,05:09:15
39.97339,116.334394,0,366,39945.2148148148,2009-05-12,05:09:20
39.973389,116.334396,0,367,39945.2148726852,2009-05-12,05:09:25
39.973389,116.334396,0,367,39945.2149074074,2009-05-12,05:09:28
39.973386,116.334399,0,367,39945.2149305556,2009-05-12,05:09:30
39.973385,116.334421,0,367,39945.2149884259,2009-05-12,05:09:35
39.973386,116.334502,0,368,39945.2150462963,2009-05-12,05:09:40
39.973414,116.33452,0,369,39945.2151041667,2009-05-12,05:09:45
39.973404,116.334482,0,366,39945.215162037,2009-05-12,05:09:50
39.973389,116.334466,0,366,39945.2152199074,2009-05-12,05:09:55
39.973392,116.3344,0,366,39945.2152777778,2009-05-12,05:10:00
39.973409,116.33436,0,367,39945.2153356481,2009-05-12,05:10:05
39.973393,116.334432,0,367,39945.2153935185,2009-05-12,05:10:10
39.973404,116.334504,0,366,39945.2154513889,2009-05-12,05:10:15
39.973406,116.334533,0,367,39945.2155092593,2009-05-12,05:10:20
39.97341,116.334573,0,368,39945.2155671296,2009-05-12,05:10:25
39.97341,116.334575,0,369,39945.215625,2009-05-12,05:10:30
39.973415,116.334573,0,369,39945.2156828704,2009-05-12,05:10:35
39.973421,116.33457,0,369,39945.2157407407,2009-05-12,05:10:40
39.973422,116.334578,0,369,39945.2157986111,2009-05-12,05:10:45
39.973422,116.334578,0,369,39945.2158333333,2009-05-12,05:10:48
39.973425,116.334579,0,371,39945.2158564815,2009-05-12,05:10:50
39.973432,116.334568,0,372,39945.2159143519,2009-05-12,05:10:55
39.973432,116.334568,0,372,39945.2159490741,2009-05-12,05:10:58
39.973432,116.334567,0,374,39945.2159722222,2009-05-12,05:11:00
39.973419,116.334536,0,374,39945.2160300926,2009-05-12,05:11:05
39.97338,116.334465,0,374,39945.216087963,2009-05-12,05:11:10
39.97338,116.334508,0,370,39945.2161458333,2009-05-12,05:11:15
39.973381,116.334568,0,366,39945.2162037037,2009-05-12,05:11:20
39.973392,116.334572,0,366,39945.2162615741,2009-05-12,05:11:25
39.973401,116.334599,0,367,39945.2163194444,2009-05-12,05:11:30
39.973408,116.334581,0,368,39945.2163773148,2009-05-12,05:11:35
39.973417,116.334557,0,368,39945.2164351852,2009-05-12,05:11:40
39.973476,116.334475,0,367,39945.2164930556,2009-05-12,05:11:45
39.973461,116.334411,0,366,39945.2165509259,2009-05-12,05:11:50
39.973446,116.334394,0,364,39945.2166087963,2009-05-12,05:11:55
39.973446,116.334394,0,364,39945.2166435185,2009-05-12,05:11:58
39.973445,116.334388,0,362,39945.2166666667,2009-05-12,05:12:00
39.97343,116.334326,0,362,39945.216724537,2009-05-12,05:12:05
39.973399,116.334353,0,360,39945.2167824074,2009-05-12,05:12:10
39.973348,116.334323,0,357,39945.2168402778,2009-05-12,05:12:15
39.973326,116.334315,0,357,39945.2168981481,2009-05-12,05:12:20
39.973307,116.334319,0,357,39945.2169560185,2009-05-12,05:12:25
39.973307,116.334319,0,357,39945.2169907407,2009-05-12,05:12:28
39.973304,116.334317,0,357,39945.2170138889,2009-05-12,05:12:30
39.973329,116.334268,0,357,39945.2170717593,2009-05-12,05:12:35
39.973384,116.334243,0,355,39945.2171296296,2009-05-12,05:12:40
39.973434,116.334249,0,355,39945.2171875,2009-05-12,05:12:45
39.973457,116.334269,0,355,39945.2172453704,2009-05-12,05:12:50
39.973457,116.334269,0,355,39945.2172800926,2009-05-12,05:12:53
39.973456,116.334263,0,355,39945.2173032407,2009-05-12,05:12:55
39.973447,116.334271,0,355,39945.2173611111,2009-05-12,05:13:00
39.973407,116.334378,0,364,39945.2174189815,2009-05-12,05:13:05
39.973393,116.334368,0,367,39945.2174768519,2009-05-12,05:13:10
39.973388,116.334353,0,368,39945.2175347222,2009-05-12,05:13:15
39.973411,116.334362,0,368,39945.2175925926,2009-05-12,05:13:20
39.973411,116.334362,0,368,39945.2176273148,2009-05-12,05:13:23
39.973418,116.334364,0,367,39945.217650463,2009-05-12,05:13:25
39.973418,116.334398,0,366,39945.2177083333,2009-05-12,05:13:30
39.973416,116.334414,0,365,39945.2177662037,2009-05-12,05:13:35
39.973402,116.334407,0,367,39945.2178240741,2009-05-12,05:13:40
39.973376,116.334371,0,369,39945.2178819444,2009-05-12,05:13:45
39.973358,116.334399,0,371,39945.2179398148,2009-05-12,05:13:50
39.973363,116.33444,0,376,39945.2179976852,2009-05-12,05:13:55
39.973376,116.334471,0,381,39945.2180555556,2009-05-12,05:14:00
39.973374,116.334475,0,384,39945.2181134259,2009-05-12,05:14:05
39.973374,116.334475,0,384,39945.2181481481,2009-05-12,05:14:08
39.973374,116.334482,0,384,39945.2181712963,2009-05-12,05:14:10
39.97337,116.334492,0,384,39945.2182291667,2009-05-12,05:14:15
39.973369,116.3345,0,384,39945.218287037,2009-05-12,05:14:20
39.973376,116.3345,0,384,39945.2183449074,2009-05-12,05:14:25
39.973376,116.3345,0,384,39945.2183796296,2009-05-12,05:14:28
39.973372,116.334492,0,384,39945.2184027778,2009-05-12,05:14:30
39.973401,116.334439,0,385,39945.2184606481,2009-05-12,05:14:35
39.97343,116.334395,0,386,39945.2185185185,2009-05-12,05:14:40
39.973364,116.334505,0,384,39945.2185763889,2009-05-12,05:14:45
39.973318,116.334565,0,385,39945.2186342593,2009-05-12,05:14:50
39.973281,116.334538,0,384,39945.2186921296,2009-05-12,05:14:55
39.97329,116.334482,0,387,39945.21875,2009-05-12,05:15:00
39.973287,116.334496,0,387,39945.2188078704,2009-05-12,05:15:05
39.973301,116.334534,0,384,39945.2188657407,2009-05-12,05:15:10
39.97331,116.334551,0,384,39945.2189236111,2009-05-12,05:15:15
39.973313,116.334636,0,386,39945.2189814815,2009-05-12,05:15:20
39.973336,116.334635,0,390,39945.2190393518,2009-05-12,05:15:25
39.973336,116.334635,0,390,39945.2190740741,2009-05-12,05:15:28
39.973338,116.334631,0,391,39945.2190972222,2009-05-12,05:15:30
39.973302,116.33468,0,391,39945.2191550926,2009-05-12,05:15:35
39.973269,116.334733,0,391,39945.219212963,2009-05-12,05:15:40
39.973258,116.334754,0,392,39945.2192708333,2009-05-12,05:15:45
39.973265,116.334754,0,393,39945.2193287037,2009-05-12,05:15:50
39.973265,116.334754,0,393,39945.2193634259,2009-05-12,05:15:53
39.973269,116.334753,0,394,39945.2193865741,2009-05-12,05:15:55
39.9733,116.334731,0,394,39945.2194444444,2009-05-12,05:16:00
39.97334,116.334705,0,395,39945.2195023148,2009-05-12,05:16:05
39.973358,116.334693,0,396,39945.2195601852,2009-05-12,05:16:10
39.973377,116.334697,0,398,39945.2196180556,2009-05-12,05:16:15
39.973322,116.334756,0,398,39945.2196759259,2009-05-12,05:16:20
39.973275,116.334789,0,398,39945.2197337963,2009-05-12,05:16:25
39.973275,116.334789,0,398,39945.2197685185,2009-05-12,05:16:28
39.973276,116.33479,0,398,39945.2197916667,2009-05-12,05:16:30
39.973281,116.334778,0,398,39945.219849537,2009-05-12,05:16:35
39.973281,116.334778,0,398,39945.2198842593,2009-05-12,05:16:38
39.973283,116.334775,0,398,39945.2199074074,2009-05-12,05:16:40
39.973321,116.334718,0,397,39945.2199652778,2009-05-12,05:16:45
39.973348,116.334676,0,397,39945.2200231481,2009-05-12,05:16:50
39.973394,116.334636,0,396,39945.2200810185,2009-05-12,05:16:55
39.973423,116.334546,0,393,39945.2201388889,2009-05-12,05:17:00
39.973437,116.334521,0,392,39945.2201967593,2009-05-12,05:17:05
39.973372,116.334475,0,385,39945.2202546296,2009-05-12,05:17:10
39.973315,116.334434,0,382,39945.2203125,2009-05-12,05:17:15
39.97326,116.334472,0,380,39945.2203703704,2009-05-12,05:17:20
39.973233,116.334518,0,378,39945.2204282407,2009-05-12,05:17:25
39.973219,116.334522,0,380,39945.2204861111,2009-05-12,05:17:30
39.973209,116.334548,0,380,39945.2205439815,2009-05-12,05:17:35
39.973246,116.334444,0,381,39945.2206018518,2009-05-12,05:17:40
39.973312,116.33431,0,379,39945.2206597222,2009-05-12,05:17:45
39.973402,116.334233,0,374,39945.2207175926,2009-05-12,05:17:50
39.973403,116.334306,0,368,39945.220775463,2009-05-12,05:17:55
39.973387,116.334337,0,366,39945.2208333333,2009-05-12,05:18:00
39.973387,116.334337,0,366,39945.2208680556,2009-05-12,05:18:03
39.97339,116.334331,0,366,39945.2208912037,2009-05-12,05:18:05
39.973397,116.33441,0,366,39945.2209490741,2009-05-12,05:18:10
39.973406,116.33441,0,366,39945.2210069444,2009-05-12,05:18:15
39.9734,116.33442,0,367,39945.2210648148,2009-05-12,05:18:20
39.973364,116.334403,0,368,39945.2211226852,2009-05-12,05:18:25
39.973353,116.334397,0,369,39945.2211805556,2009-05-12,05:18:30
39.973358,116.334458,0,367,39945.2212384259,2009-05-12,05:18:35
39.973354,116.334165,0,361,39945.2264467593,2009-05-12,05:26:05
39.973316,116.33408,0,362,39945.2265046296,2009-05-12,05:26:10
39.973346,116.334127,0,364,39945.2265625,2009-05-12,05:26:15
39.973338,116.334135,0,365,39945.2266203704,2009-05-12,05:26:20
39.973338,116.334135,0,365,39945.2266550926,2009-05-12,05:26:23
39.973341,116.334134,0,365,39945.2266782407,2009-05-12,05:26:25
39.973351,116.334185,0,364,39945.2267361111,2009-05-12,05:26:30
39.973311,116.334197,0,362,39945.2267939815,2009-05-12,05:26:35
39.973321,116.334202,0,359,39945.2268518518,2009-05-12,05:26:40
39.973339,116.334197,0,358,39945.2269097222,2009-05-12,05:26:45
39.973346,116.334152,0,355,39945.2269675926,2009-05-12,05:26:50
39.973329,116.334125,0,352,39945.227025463,2009-05-12,05:26:55
39.973354,116.334133,0,351,39945.2270833333,2009-05-12,05:27:00
39.97334,116.334231,0,352,39945.2271412037,2009-05-12,05:27:05
39.973335,116.33431,0,356,39945.2271990741,2009-05-12,05:27:10
39.973406,116.334277,0,357,39945.2272569444,2009-05-12,05:27:15
39.97341,116.334231,0,356,39945.2273148148,2009-05-12,05:27:20
39.973405,116.334243,0,355,39945.2273726852,2009-05-12,05:27:25
39.97338,116.334229,0,352,39945.2274305556,2009-05-12,05:27:30
39.973377,116.33424,0,352,39945.2274884259,2009-05-12,05:27:35
39.973377,116.334249,0,352,39945.2275462963,2009-05-12,05:27:40
39.973378,116.334267,0,351,39945.2276041667,2009-05-12,05:27:45
39.973367,116.334288,0,348,39945.227662037,2009-05-12,05:27:50
39.973371,116.334243,0,347,39945.2277199074,2009-05-12,05:27:55
39.973377,116.334129,0,341,39945.2277777778,2009-05-12,05:28:00
39.973397,116.334137,0,336,39945.2278356481,2009-05-12,05:28:05
39.973411,116.334118,0,333,39945.2278935185,2009-05-12,05:28:10
39.973404,116.334128,0,333,39945.2279513889,2009-05-12,05:28:15
39.973401,116.334141,0,333,39945.2280092593,2009-05-12,05:28:20
39.973399,116.334152,0,333,39945.2280671296,2009-05-12,05:28:25
39.973392,116.334152,0,333,39945.228125,2009-05-12,05:28:30
39.973389,116.334147,0,333,39945.2281828704,2009-05-12,05:28:35
39.973391,116.334142,0,333,39945.2282407407,2009-05-12,05:28:40
39.97339,116.334142,0,333,39945.2282986111,2009-05-12,05:28:45
39.973386,116.334146,0,333,39945.2283564815,2009-05-12,05:28:50
39.973386,116.334146,0,333,39945.2283912037,2009-05-12,05:28:53
39.973388,116.334146,0,333,39945.2284143518,2009-05-12,05:28:55
39.973397,116.334155,0,333,39945.2284722222,2009-05-12,05:29:00
39.973405,116.334117,0,329,39945.2285300926,2009-05-12,05:29:05
39.973405,116.334117,0,329,39945.2285648148,2009-05-12,05:29:08
39.973403,116.334122,0,329,39945.228587963,2009-05-12,05:29:10
39.973381,116.334078,0,327,39945.2286458333,2009-05-12,05:29:15
39.973342,116.333981,0,326,39945.2287037037,2009-05-12,05:29:20
39.973393,116.333909,0,328,39945.2287615741,2009-05-12,05:29:25
39.973427,116.333867,0,331,39945.2288194444,2009-05-12,05:29:30
39.973438,116.333845,0,331,39945.2288773148,2009-05-12,05:29:35
39.973429,116.333907,0,330,39945.2289351852,2009-05-12,05:29:40
39.973429,116.333907,0,330,39945.2289699074,2009-05-12,05:29:43
39.97343,116.333912,0,330,39945.2289930556,2009-05-12,05:29:45
39.973433,116.333955,0,331,39945.2290509259,2009-05-12,05:29:50
39.973426,116.334073,0,332,39945.2291087963,2009-05-12,05:29:55
39.973401,116.334121,0,334,39945.2291666667,2009-05-12,05:30:00
39.973379,116.33411,0,331,39945.229224537,2009-05-12,05:30:05
39.973352,116.334162,0,329,39945.2292824074,2009-05-12,05:30:10
39.973364,116.334127,0,333,39945.2293402778,2009-05-12,05:30:15
39.973385,116.334095,0,335,39945.2293981481,2009-05-12,05:30:20
39.973392,116.334114,0,335,39945.2294560185,2009-05-12,05:30:25
39.973392,116.334114,0,335,39945.2294907407,2009-05-12,05:30:28
39.973388,116.334114,0,333,39945.2295138889,2009-05-12,05:30:30
39.973376,116.334116,0,333,39945.2295717593,2009-05-12,05:30:35
39.973342,116.334062,0,332,39945.2296296296,2009-05-12,05:30:40
39.973343,116.334106,0,334,39945.2296875,2009-05-12,05:30:45
39.973344,116.334076,0,334,39945.2297453704,2009-05-12,05:30:50
39.973395,116.333987,0,335,39945.2298032407,2009-05-12,05:30:55
39.973402,116.333905,0,337,39945.2298611111,2009-05-12,05:31:00
39.973363,116.333927,0,338,39945.2299189815,2009-05-12,05:31:05
39.973362,116.333963,0,338,39945.2299768519,2009-05-12,05:31:10
39.97336,116.333985,0,336,39945.2300347222,2009-05-12,05:31:15
39.97336,116.333985,0,336,39945.2300694444,2009-05-12,05:31:18
39.973362,116.333982,0,336,39945.2300925926,2009-05-12,05:31:20
39.973378,116.334058,0,335,39945.230150463,2009-05-12,05:31:25
39.973426,116.334184,0,330,39945.2302083333,2009-05-12,05:31:30
39.973483,116.334225,0,327,39945.2302662037,2009-05-12,05:31:35
39.973498,116.334232,0,326,39945.2303240741,2009-05-12,05:31:40
39.973483,116.334167,0,324,39945.2303819444,2009-05-12,05:31:45
39.973413,116.334189,0,326,39945.2304398148,2009-05-12,05:31:50
39.973384,116.334221,0,326,39945.2304976852,2009-05-12,05:31:55
39.973374,116.334223,0,327,39945.2305555556,2009-05-12,05:32:00
39.973385,116.33418,0,329,39945.2306134259,2009-05-12,05:32:05
39.973394,116.334211,0,332,39945.2306712963,2009-05-12,05:32:10
39.973433,116.334237,0,334,39945.2307291667,2009-05-12,05:32:15
39.97344,116.334229,0,334,39945.230787037,2009-05-12,05:32:20
39.973442,116.334221,0,334,39945.2308449074,2009-05-12,05:32:25
39.973444,116.334213,0,334,39945.2309027778,2009-05-12,05:32:30
39.973444,116.334213,0,334,39945.2309375,2009-05-12,05:32:33
39.973438,116.334219,0,335,39945.2309606481,2009-05-12,05:32:35
39.973444,116.334262,0,343,39945.2310185185,2009-05-12,05:32:40
39.973402,116.334376,0,349,39945.2310763889,2009-05-12,05:32:45
39.9734,116.334433,0,355,39945.2311342593,2009-05-12,05:32:50
39.9734,116.334446,0,355,39945.2311921296,2009-05-12,05:32:55
39.973406,116.334455,0,355,39945.23125,2009-05-12,05:33:00
39.973406,116.334455,0,355,39945.2312847222,2009-05-12,05:33:03
39.973412,116.334455,0,355,39945.2313078704,2009-05-12,05:33:05
39.973445,116.334385,0,355,39945.2313657407,2009-05-12,05:33:10
39.973449,116.334297,0,355,39945.2314236111,2009-05-12,05:33:15
39.973437,116.334294,0,352,39945.2314814815,2009-05-12,05:33:20
39.973435,116.334281,0,351,39945.2315393519,2009-05-12,05:33:25
39.973409,116.334297,0,347,39945.2315972222,2009-05-12,05:33:30
39.973414,116.334308,0,346,39945.2316550926,2009-05-12,05:33:35
39.973436,116.334288,0,347,39945.231712963,2009-05-12,05:33:40
39.973504,116.334223,0,350,39945.2317708333,2009-05-12,05:33:45
39.973504,116.334223,0,350,39945.2318055556,2009-05-12,05:33:48
39.973507,116.334227,0,352,39945.2318287037,2009-05-12,05:33:50
39.973491,116.334248,0,351,39945.2318865741,2009-05-12,05:33:55
39.973495,116.334257,0,351,39945.2319444444,2009-05-12,05:34:00
39.973505,116.334262,0,351,39945.2320023148,2009-05-12,05:34:05
39.973499,116.33429,0,350,39945.2320601852,2009-05-12,05:34:10
39.973483,116.33432,0,350,39945.2321180556,2009-05-12,05:34:15
39.973452,116.334337,0,352,39945.2321759259,2009-05-12,05:34:20
39.973479,116.334303,0,354,39945.2322337963,2009-05-12,05:34:25
39.973538,116.334185,0,354,39945.2322916667,2009-05-12,05:34:30
39.973515,116.334065,0,355,39945.232349537,2009-05-12,05:34:35
39.973496,116.334092,0,356,39945.2324074074,2009-05-12,05:34:40
39.973494,116.334181,0,355,39945.2324652778,2009-05-12,05:34:45
39.973488,116.334219,0,354,39945.2325231481,2009-05-12,05:34:50
39.973468,116.334294,0,354,39945.2325810185,2009-05-12,05:34:55
39.973452,116.334346,0,359,39945.2326388889,2009-05-12,05:35:00
39.973483,116.334354,0,363,39945.2326967593,2009-05-12,05:35:05
39.973526,116.334356,0,365,39945.2327546296,2009-05-12,05:35:10
39.973519,116.334376,0,365,39945.2328125,2009-05-12,05:35:15
39.973519,116.334376,0,365,39945.2328472222,2009-05-12,05:35:18
39.973525,116.334379,0,365,39945.2328703704,2009-05-12,05:35:20
39.973574,116.334352,0,369,39945.2329282407,2009-05-12,05:35:25
39.973548,116.334384,0,374,39945.2329861111,2009-05-12,05:35:30
39.973515,116.33441,0,375,39945.2330439815,2009-05-12,05:35:35
39.973498,116.334439,0,375,39945.2331018519,2009-05-12,05:35:40
39.973471,116.334472,0,374,39945.2331597222,2009-05-12,05:35:45
39.973471,116.334472,0,374,39945.2331944444,2009-05-12,05:35:48
39.973477,116.334474,0,374,39945.2332175926,2009-05-12,05:35:50
39.973536,116.334515,0,373,39945.233275463,2009-05-12,05:35:55
39.973537,116.334562,0,375,39945.2333333333,2009-05-12,05:36:00
39.973545,116.334544,0,375,39945.2333912037,2009-05-12,05:36:05
39.973569,116.334554,0,373,39945.2334490741,2009-05-12,05:36:10
39.973569,116.334554,0,373,39945.2334837963,2009-05-12,05:36:13
39.973564,116.334552,0,372,39945.2335069444,2009-05-12,05:36:15
39.97358,116.334585,0,375,39945.2335648148,2009-05-12,05:36:20
39.973465,116.334308,0,340,39945.2359953704,2009-05-12,05:39:50
39.973461,116.334193,0,336,39945.2360532407,2009-05-12,05:39:55
39.973465,116.334127,0,331,39945.2361111111,2009-05-12,05:40:00
39.973463,116.334082,0,324,39945.2361689815,2009-05-12,05:40:05
39.973473,116.334047,0,320,39945.2362268518,2009-05-12,05:40:10
39.97347,116.334064,0,317,39945.2362847222,2009-05-12,05:40:15
39.973462,116.334002,0,310,39945.2363425926,2009-05-12,05:40:20
39.97347,116.333995,0,298,39945.236400463,2009-05-12,05:40:25
39.973469,116.333988,0,298,39945.2364583333,2009-05-12,05:40:30
39.973469,116.333988,0,298,39945.2364930556,2009-05-12,05:40:33
39.973461,116.333983,0,298,39945.2365162037,2009-05-12,05:40:35
39.97346,116.333911,0,292,39945.2365740741,2009-05-12,05:40:40
39.973446,116.333895,0,286,39945.2366319444,2009-05-12,05:40:45
39.973443,116.33386,0,283,39945.2366898148,2009-05-12,05:40:50
39.973427,116.333794,0,280,39945.2367476852,2009-05-12,05:40:55
39.973437,116.333711,0,274,39945.2368055556,2009-05-12,05:41:00
39.973422,116.333703,0,271,39945.2368634259,2009-05-12,05:41:05
39.973405,116.333717,0,266,39945.2369212963,2009-05-12,05:41:10
39.973405,116.333717,0,266,39945.2369560185,2009-05-12,05:41:13
39.973408,116.333722,0,265,39945.2369791667,2009-05-12,05:41:15
39.973411,116.333747,0,264,39945.237037037,2009-05-12,05:41:20
39.973412,116.333762,0,263,39945.2370949074,2009-05-12,05:41:25
39.97341,116.333775,0,264,39945.2371527778,2009-05-12,05:41:30
39.973411,116.333795,0,264,39945.2372106481,2009-05-12,05:41:35
39.973418,116.333798,0,264,39945.2372685185,2009-05-12,05:41:40
39.973418,116.333798,0,264,39945.2373032407,2009-05-12,05:41:43
39.973426,116.333806,0,264,39945.2373263889,2009-05-12,05:41:45
39.973432,116.333843,0,265,39945.2373842593,2009-05-12,05:41:50
39.97344,116.333856,0,265,39945.2374421296,2009-05-12,05:41:55
39.973429,116.333958,0,263,39945.2375,2009-05-12,05:42:00
39.973429,116.333958,0,263,39945.2375347222,2009-05-12,05:42:03
39.973423,116.333959,0,263,39945.2375578704,2009-05-12,05:42:05
39.973433,116.333962,0,263,39945.2376157407,2009-05-12,05:42:10
39.973415,116.333891,0,265,39945.2376736111,2009-05-12,05:42:15
39.973415,116.33388,0,265,39945.2377314815,2009-05-12,05:42:20
39.97341,116.333898,0,265,39945.2377893519,2009-05-12,05:42:25
39.973402,116.333907,0,265,39945.2378472222,2009-05-12,05:42:30
39.973396,116.333869,0,265,39945.2379050926,2009-05-12,05:42:35
39.973408,116.333831,0,261,39945.237962963,2009-05-12,05:42:40
39.973391,116.333798,0,263,39945.2380208333,2009-05-12,05:42:45
39.973391,116.333798,0,263,39945.2380555556,2009-05-12,05:42:48
39.973391,116.333794,0,263,39945.2380787037,2009-05-12,05:42:50
39.973381,116.333831,0,261,39945.2381365741,2009-05-12,05:42:55
39.973383,116.333829,0,261,39945.2381944444,2009-05-12,05:43:00
39.973389,116.333831,0,261,39945.2382523148,2009-05-12,05:43:05
39.973389,116.333831,0,261,39945.238287037,2009-05-12,05:43:08
39.973395,116.333835,0,261,39945.2383101852,2009-05-12,05:43:10
39.973463,116.334138,0,286,39945.2447916667,2009-05-12,05:52:30
39.973442,116.33419,0,287,39945.244849537,2009-05-12,05:52:35
39.973442,116.33419,0,287,39945.2448842593,2009-05-12,05:52:38
39.973441,116.334194,0,287,39945.2449074074,2009-05-12,05:52:40
39.973445,116.334205,0,287,39945.2449652778,2009-05-12,05:52:45
39.973469,116.334226,0,290,39945.2450231481,2009-05-12,05:52:50
39.973478,116.334211,0,289,39945.2450810185,2009-05-12,05:52:55
39.973457,116.334128,0,287,39945.2451388889,2009-05-12,05:53:00
39.973464,116.334025,0,286,39945.2451967593,2009-05-12,05:53:05
39.973506,116.333912,0,282,39945.2452546296,2009-05-12,05:53:10
39.973528,116.333858,0,279,39945.2453125,2009-05-12,05:53:15
39.973528,116.333858,0,279,39945.2453472222,2009-05-12,05:53:18
39.973523,116.333854,0,279,39945.2453703704,2009-05-12,05:53:20
39.973536,116.333732,0,277,39945.2454282407,2009-05-12,05:53:25
39.973541,116.333567,0,275,39945.2454861111,2009-05-12,05:53:30
39.973548,116.333549,0,272,39945.2455439815,2009-05-12,05:53:35
39.973508,116.333583,0,269,39945.2456018519,2009-05-12,05:53:40
39.973429,116.333683,0,265,39945.2456597222,2009-05-12,05:53:45
39.973431,116.33369,0,265,39945.2457175926,2009-05-12,05:53:50
39.973436,116.333697,0,264,39945.245775463,2009-05-12,05:53:55
39.973436,116.333697,0,264,39945.2458101852,2009-05-12,05:53:58
39.973432,116.333703,0,264,39945.2458333333,2009-05-12,05:54:00
39.973448,116.33372,0,263,39945.2458912037,2009-05-12,05:54:05
39.973483,116.333685,0,260,39945.2459490741,2009-05-12,05:54:10
39.97352,116.333712,0,255,39945.2460069444,2009-05-12,05:54:15
39.973503,116.333771,0,250,39945.2460648148,2009-05-12,05:54:20
39.973502,116.333772,0,250,39945.2461226852,2009-05-12,05:54:25
39.973502,116.333772,0,250,39945.2461574074,2009-05-12,05:54:28
39.973505,116.333765,0,250,39945.2461805556,2009-05-12,05:54:30
39.973534,116.333791,0,249,39945.2462384259,2009-05-12,05:54:35
39.973544,116.333782,0,249,39945.2462962963,2009-05-12,05:54:40
39.973532,116.333856,0,249,39945.2463541667,2009-05-12,05:54:45
39.973521,116.333951,0,248,39945.246412037,2009-05-12,05:54:50
39.973518,116.334038,0,246,39945.2464699074,2009-05-12,05:54:55
39.973513,116.334052,0,244,39945.2465277778,2009-05-12,05:55:00
39.973512,116.33403,0,242,39945.2465856481,2009-05-12,05:55:05
39.97351,116.333947,0,241,39945.2466435185,2009-05-12,05:55:10
39.97352,116.333835,0,237,39945.2467013889,2009-05-12,05:55:15
39.973557,116.333694,0,239,39945.2467592593,2009-05-12,05:55:20
39.973535,116.333684,0,240,39945.2468171296,2009-05-12,05:55:25
39.973472,116.333781,0,239,39945.246875,2009-05-12,05:55:30
39.973461,116.333804,0,236,39945.2469328704,2009-05-12,05:55:35
39.973481,116.333747,0,237,39945.2469907407,2009-05-12,05:55:40
39.973491,116.333732,0,239,39945.2470486111,2009-05-12,05:55:45
39.973501,116.33379,0,240,39945.2471064815,2009-05-12,05:55:50
39.973551,116.333848,0,242,39945.2471643519,2009-05-12,05:55:55
39.973529,116.333926,0,244,39945.2472222222,2009-05-12,05:56:00
39.973494,116.333965,0,247,39945.2472800926,2009-05-12,05:56:05
39.973498,116.334011,0,248,39945.247337963,2009-05-12,05:56:10
39.973491,116.334107,0,248,39945.2473958333,2009-05-12,05:56:15
39.973487,116.334196,0,246,39945.2474537037,2009-05-12,05:56:20
39.973498,116.334286,0,245,39945.2475115741,2009-05-12,05:56:25
39.97349,116.334298,0,240,39945.2475694444,2009-05-12,05:56:30
39.973473,116.334359,0,235,39945.2476273148,2009-05-12,05:56:35
39.97345,116.334344,0,228,39945.2476851852,2009-05-12,05:56:40
39.973439,116.334301,0,227,39945.2477430556,2009-05-12,05:56:45
39.97344,116.334245,0,224,39945.2478009259,2009-05-12,05:56:50
39.973437,116.334227,0,221,39945.2478587963,2009-05-12,05:56:55
39.973464,116.334286,0,219,39945.2479166667,2009-05-12,05:57:00
39.973472,116.334341,0,215,39945.247974537,2009-05-12,05:57:05
39.97347,116.334313,0,214,39945.2480324074,2009-05-12,05:57:10
39.97344,116.334182,0,211,39945.2480902778,2009-05-12,05:57:15
39.973439,116.33411,0,210,39945.2481481481,2009-05-12,05:57:20
39.973423,116.334099,0,209,39945.2482060185,2009-05-12,05:57:25
39.973413,116.334084,0,212,39945.2482638889,2009-05-12,05:57:30
39.97343,116.33402,0,215,39945.2483217593,2009-05-12,05:57:35
39.973432,116.334099,0,216,39945.2483796296,2009-05-12,05:57:40
39.973465,116.334226,0,219,39945.2484375,2009-05-12,05:57:45
39.973452,116.334264,0,219,39945.2484953704,2009-05-12,05:57:50
39.973476,116.334197,0,216,39945.2485532407,2009-05-12,05:57:55
39.973459,116.334195,0,214,39945.2486111111,2009-05-12,05:58:00
39.973473,116.333977,0,213,39945.2486689815,2009-05-12,05:58:05
39.97346,116.33382,0,222,39945.2487268519,2009-05-12,05:58:10
39.973462,116.333893,0,228,39945.2487847222,2009-05-12,05:58:15
39.973466,116.33394,0,237,39945.2488425926,2009-05-12,05:58:20
39.973472,116.333989,0,235,39945.248900463,2009-05-12,05:58:25
39.973466,116.33396,0,241,39945.2489583333,2009-05-12,05:58:30
39.973456,116.333939,0,246,39945.2490162037,2009-05-12,05:58:35
39.973444,116.333869,0,247,39945.2490740741,2009-05-12,05:58:40
39.973429,116.333813,0,249,39945.2491319444,2009-05-12,05:58:45
39.973429,116.333813,0,249,39945.2491666667,2009-05-12,05:58:48
39.973433,116.333807,0,251,39945.2491898148,2009-05-12,05:58:50
39.973465,116.333796,0,251,39945.2492476852,2009-05-12,05:58:55
39.973493,116.33369,0,250,39945.2493055556,2009-05-12,05:59:00
39.973485,116.333735,0,250,39945.2493634259,2009-05-12,05:59:05
39.973485,116.333747,0,250,39945.2494212963,2009-05-12,05:59:10
39.973476,116.333741,0,251,39945.2494791667,2009-05-12,05:59:15
39.97346,116.333726,0,251,39945.249537037,2009-05-12,05:59:20
39.97346,116.333726,0,251,39945.2495717593,2009-05-12,05:59:23
39.973458,116.33373,0,251,39945.2495949074,2009-05-12,05:59:25
39.973475,116.333879,0,252,39945.2496527778,2009-05-12,05:59:30
39.973477,116.334027,0,253,39945.2497106481,2009-05-12,05:59:35
39.973489,116.334088,0,253,39945.2497685185,2009-05-12,05:59:40
39.973464,116.334184,0,255,39945.2498263889,2009-05-12,05:59:45
39.973455,116.334239,0,256,39945.2498842593,2009-05-12,05:59:50
39.973416,116.334267,0,261,39945.2499421296,2009-05-12,05:59:55
39.97342,116.334151,0,262,39945.25,2009-05-12,06:00:00
39.973429,116.33414,0,262,39945.2500578704,2009-05-12,06:00:05
39.973426,116.334188,0,263,39945.2501157407,2009-05-12,06:00:10
39.973437,116.334231,0,265,39945.2501736111,2009-05-12,06:00:15
39.973441,116.334151,0,263,39945.2502314815,2009-05-12,06:00:20
39.973437,116.33411,0,263,39945.2502893518,2009-05-12,06:00:25
39.973437,116.33411,0,263,39945.2503240741,2009-05-12,06:00:28
39.973433,116.334108,0,261,39945.2503472222,2009-05-12,06:00:30
39.973406,116.334126,0,259,39945.2504050926,2009-05-12,06:00:35
39.973403,116.334136,0,259,39945.250462963,2009-05-12,06:00:40
39.973416,116.334117,0,260,39945.2505208333,2009-05-12,06:00:45
39.973449,116.334116,0,258,39945.2505787037,2009-05-12,06:00:50
39.973463,116.334075,0,253,39945.2506365741,2009-05-12,06:00:55
39.973464,116.334019,0,250,39945.2506944444,2009-05-12,06:01:00
39.973456,116.333946,0,251,39945.2507523148,2009-05-12,06:01:05
39.973468,116.333785,0,254,39945.2508101852,2009-05-12,06:01:10
39.9735,116.333733,0,258,39945.2508680556,2009-05-12,06:01:15
39.97349,116.33373,0,257,39945.2509259259,2009-05-12,06:01:20
39.97349,116.333741,0,255,39945.2509837963,2009-05-12,06:01:25
39.973488,116.333743,0,254,39945.2510416667,2009-05-12,06:01:30
39.973488,116.333743,0,254,39945.2510763889,2009-05-12,06:01:33
39.973493,116.33374,0,254,39945.251099537,2009-05-12,06:01:35
39.973492,116.333749,0,254,39945.2511574074,2009-05-12,06:01:40
39.973492,116.333759,0,254,39945.2512152778,2009-05-12,06:01:45
39.973496,116.333804,0,253,39945.2512731481,2009-05-12,06:01:50
39.973497,116.333841,0,251,39945.2513310185,2009-05-12,06:01:55
39.9735,116.333855,0,253,39945.2513888889,2009-05-12,06:02:00
39.9735,116.333855,0,253,39945.2514236111,2009-05-12,06:02:03
39.973504,116.333849,0,253,39945.2514467593,2009-05-12,06:02:05
39.973506,116.333833,0,253,39945.2515046296,2009-05-12,06:02:10
39.97349,116.333819,0,251,39945.2515625,2009-05-12,06:02:15
39.973477,116.333813,0,251,39945.2516203704,2009-05-12,06:02:20
39.973454,116.333847,0,252,39945.2516782407,2009-05-12,06:02:25
39.97345,116.333912,0,251,39945.2517361111,2009-05-12,06:02:30
39.973443,116.333978,0,251,39945.2517939815,2009-05-12,06:02:35
39.973447,116.33404,0,252,39945.2518518518,2009-05-12,06:02:40
39.973447,116.33404,0,252,39945.2518865741,2009-05-12,06:02:43
39.973454,116.334047,0,254,39945.2519097222,2009-05-12,06:02:45
39.973464,116.33405,0,254,39945.2519675926,2009-05-12,06:02:50
39.973574,116.334118,0,261,39945.252025463,2009-05-12,06:02:55
39.973576,116.334084,0,265,39945.2520833333,2009-05-12,06:03:00
39.973569,116.334101,0,266,39945.2521412037,2009-05-12,06:03:05
39.973566,116.334114,0,267,39945.2521990741,2009-05-12,06:03:10
39.973561,116.334125,0,267,39945.2522569444,2009-05-12,06:03:15
39.973561,116.334125,0,267,39945.2522916667,2009-05-12,06:03:18
39.973556,116.334119,0,267,39945.2523148148,2009-05-12,06:03:20
39.973513,116.333841,0,260,39945.2523726852,2009-05-12,06:03:25
39.973516,116.333774,0,258,39945.2524305556,2009-05-12,06:03:30
39.973541,116.333779,0,257,39945.2524884259,2009-05-12,06:03:35
39.973573,116.333697,0,255,39945.2525462963,2009-05-12,06:03:40
39.973577,116.333605,0,252,39945.2526041667,2009-05-12,06:03:45
39.973565,116.333454,0,246,39945.252662037,2009-05-12,06:03:50
39.973553,116.333411,0,244,39945.2527199074,2009-05-12,06:03:55
39.973487,116.333472,0,243,39945.2527777778,2009-05-12,06:04:00
39.973468,116.333498,0,241,39945.2528356481,2009-05-12,06:04:05
39.973466,116.333503,0,241,39945.2528935185,2009-05-12,06:04:10
39.973466,116.333503,0,241,39945.2529282407,2009-05-12,06:04:13
39.973465,116.333511,0,240,39945.2529513889,2009-05-12,06:04:15
39.973464,116.333568,0,241,39945.2530092593,2009-05-12,06:04:20
39.973482,116.333602,0,241,39945.2530671296,2009-05-12,06:04:25
39.973478,116.333683,0,240,39945.253125,2009-05-12,06:04:30
39.973482,116.333727,0,240,39945.2531828704,2009-05-12,06:04:35
39.973492,116.333778,0,241,39945.2532407407,2009-05-12,06:04:40
39.973517,116.333748,0,245,39945.2532986111,2009-05-12,06:04:45
39.973522,116.333758,0,245,39945.2533564815,2009-05-12,06:04:50
39.973522,116.333758,0,245,39945.2533912037,2009-05-12,06:04:53
39.973523,116.333765,0,245,39945.2534143519,2009-05-12,06:04:55
39.973521,116.333752,0,245,39945.2534722222,2009-05-12,06:05:00
39.973555,116.333688,0,243,39945.2535300926,2009-05-12,06:05:05
39.973515,116.333673,0,242,39945.253587963,2009-05-12,06:05:10
39.973464,116.333621,0,242,39945.2536458333,2009-05-12,06:05:15
39.973477,116.333616,0,241,39945.2537037037,2009-05-12,06:05:20
39.973466,116.333603,0,242,39945.2537615741,2009-05-12,06:05:25
39.973464,116.333622,0,243,39945.2538194444,2009-05-12,06:05:30
39.97349,116.333647,0,244,39945.2538773148,2009-05-12,06:05:35
39.973489,116.333655,0,244,39945.2539351852,2009-05-12,06:05:40
39.973489,116.333655,0,244,39945.2539699074,2009-05-12,06:05:43
39.973486,116.333661,0,244,39945.2539930556,2009-05-12,06:05:45
39.973519,116.333786,0,247,39945.2540509259,2009-05-12,06:05:50
39.97352,116.333851,0,248,39945.2541087963,2009-05-12,06:05:55
39.973454,116.334148,0,281,39945.2564814815,2009-05-12,06:09:20
39.973429,116.334228,0,282,39945.2565393519,2009-05-12,06:09:25
39.973445,116.334297,0,281,39945.2565972222,2009-05-12,06:09:30
39.973483,116.334278,0,285,39945.2566550926,2009-05-12,06:09:35
39.973487,116.334273,0,286,39945.256712963,2009-05-12,06:09:40
39.973488,116.334273,0,286,39945.2567708333,2009-05-12,06:09:45
39.973488,116.334266,0,286,39945.2568287037,2009-05-12,06:09:50
39.973489,116.33427,0,286,39945.2568865741,2009-05-12,06:09:55
39.973497,116.334274,0,286,39945.2569444444,2009-05-12,06:10:00
39.973497,116.334274,0,286,39945.2569791667,2009-05-12,06:10:03
39.973499,116.334271,0,286,39945.2570023148,2009-05-12,06:10:05
39.973464,116.334338,0,288,39945.2570601852,2009-05-12,06:10:10
39.973455,116.334429,0,291,39945.2571180556,2009-05-12,06:10:15
39.973444,116.334489,0,289,39945.2571759259,2009-05-12,06:10:20
39.97346,116.334458,0,292,39945.2572337963,2009-05-12,06:10:25
39.97346,116.334458,0,292,39945.2572685185,2009-05-12,06:10:28
39.97346,116.334456,0,292,39945.2572916667,2009-05-12,06:10:30
39.973476,116.334403,0,292,39945.257349537,2009-05-12,06:10:35
39.973496,116.334285,0,289,39945.2574074074,2009-05-12,06:10:40
39.973504,116.334321,0,288,39945.2574652778,2009-05-12,06:10:45
39.973503,116.33434,0,290,39945.2575231481,2009-05-12,06:10:50
39.973503,116.33434,0,290,39945.2575578704,2009-05-12,06:10:53
39.973495,116.334348,0,294,39945.2575810185,2009-05-12,06:10:55
39.973471,116.334363,0,297,39945.2576388889,2009-05-12,06:11:00
39.973444,116.334343,0,300,39945.2576967593,2009-05-12,06:11:05
39.973424,116.334345,0,301,39945.2577546296,2009-05-12,06:11:10
39.973424,116.334345,0,301,39945.2577893519,2009-05-12,06:11:13
39.973428,116.334341,0,301,39945.2578125,2009-05-12,06:11:15
39.973406,116.334366,0,303,39945.2578703704,2009-05-12,06:11:20
39.973408,116.33441,0,301,39945.2579282407,2009-05-12,06:11:25
39.97341,116.334413,0,301,39945.2579861111,2009-05-12,06:11:30
39.973413,116.334412,0,301,39945.2580439815,2009-05-12,06:11:35
39.973413,116.334412,0,301,39945.2580787037,2009-05-12,06:11:38
39.973418,116.334408,0,301,39945.2581018518,2009-05-12,06:11:40
39.973422,116.334397,0,300,39945.2581597222,2009-05-12,06:11:45
39.973425,116.334291,0,299,39945.2582175926,2009-05-12,06:11:50
39.973423,116.334233,0,299,39945.258275463,2009-05-12,06:11:55
39.973431,116.334214,0,299,39945.2583333333,2009-05-12,06:12:00
39.973455,116.33425,0,298,39945.2583912037,2009-05-12,06:12:05
39.973454,116.334247,0,298,39945.2584490741,2009-05-12,06:12:10
39.973451,116.334251,0,298,39945.2585069444,2009-05-12,06:12:15
39.973451,116.334251,0,298,39945.2585416667,2009-05-12,06:12:18
39.973453,116.334251,0,298,39945.2585648148,2009-05-12,06:12:20
39.973447,116.334342,0,296,39945.2586226852,2009-05-12,06:12:25
39.973478,116.334403,0,292,39945.2586805556,2009-05-12,06:12:30
39.973518,116.334399,0,289,39945.2587384259,2009-05-12,06:12:35
39.973531,116.33439,0,286,39945.2587962963,2009-05-12,06:12:40
39.97356,116.334379,0,284,39945.2588541667,2009-05-12,06:12:45
39.97356,116.334379,0,284,39945.2588888889,2009-05-12,06:12:48
39.973562,116.334385,0,284,39945.258912037,2009-05-12,06:12:50
39.973542,116.334419,0,282,39945.2589699074,2009-05-12,06:12:55
39.973542,116.334419,0,282,39945.2590046296,2009-05-12,06:12:58
39.973543,116.334422,0,275,39945.2590277778,2009-05-12,06:13:00
39.973552,116.334455,0,273,39945.2590856481,2009-05-12,06:13:05
39.97357,116.33448,0,266,39945.2591435185,2009-05-12,06:13:10
39.97358,116.334452,0,264,39945.2592013889,2009-05-12,06:13:15
39.97358,116.334349,0,262,39945.2592592593,2009-05-12,06:13:20
39.97357,116.334275,0,260,39945.2593171296,2009-05-12,06:13:25
39.973544,116.334235,0,260,39945.259375,2009-05-12,06:13:30
39.973535,116.334212,0,260,39945.2594328704,2009-05-12,06:13:35
39.973496,116.334212,0,259,39945.2594907407,2009-05-12,06:13:40
39.973476,116.334204,0,260,39945.2595486111,2009-05-12,06:13:45
39.973445,116.334217,0,260,39945.2596064815,2009-05-12,06:13:50
39.973445,116.334217,0,260,39945.2596412037,2009-05-12,06:13:53
39.973449,116.334214,0,260,39945.2596643518,2009-05-12,06:13:55
39.973501,116.334047,0,261,39945.2597222222,2009-05-12,06:14:00
39.973493,116.3339,0,263,39945.2597800926,2009-05-12,06:14:05
39.973503,116.33381,0,262,39945.259837963,2009-05-12,06:14:10
39.973459,116.333727,0,261,39945.2598958333,2009-05-12,06:14:15
39.973451,116.33368,0,260,39945.2599537037,2009-05-12,06:14:20
39.973472,116.333662,0,261,39945.2600115741,2009-05-12,06:14:25
39.97352,116.333687,0,261,39945.2600694444,2009-05-12,06:14:30
39.973539,116.333799,0,262,39945.2601273148,2009-05-12,06:14:35
39.973512,116.333881,0,257,39945.2601851852,2009-05-12,06:14:40
39.973502,116.333935,0,257,39945.2602430556,2009-05-12,06:14:45
39.973495,116.334055,0,257,39945.2603009259,2009-05-12,06:14:50
39.973493,116.334135,0,257,39945.2603587963,2009-05-12,06:14:55
39.973468,116.334179,0,257,39945.2604166667,2009-05-12,06:15:00
39.973444,116.334099,0,261,39945.260474537,2009-05-12,06:15:05
39.973479,116.333923,0,268,39945.2605324074,2009-05-12,06:15:10
39.97353,116.333827,0,265,39945.2605902778,2009-05-12,06:15:15
39.973523,116.333718,0,256,39945.2606481481,2009-05-12,06:15:20
39.973517,116.333656,0,252,39945.2607060185,2009-05-12,06:15:25
39.973516,116.333615,0,250,39945.2607638889,2009-05-12,06:15:30
39.973544,116.333597,0,245,39945.2608217593,2009-05-12,06:15:35
39.973531,116.333638,0,246,39945.2608796296,2009-05-12,06:15:40
39.973519,116.333655,0,245,39945.2609375,2009-05-12,06:15:45
39.973519,116.333655,0,245,39945.2609722222,2009-05-12,06:15:48
39.973517,116.33366,0,244,39945.2609953704,2009-05-12,06:15:50
39.973518,116.333649,0,245,39945.2610532407,2009-05-12,06:15:55
39.973539,116.333639,0,246,39945.2611111111,2009-05-12,06:16:00
39.973539,116.333639,0,246,39945.2611458333,2009-05-12,06:16:03
39.973536,116.333646,0,247,39945.2611689815,2009-05-12,06:16:05
39.973526,116.333607,0,247,39945.2612268519,2009-05-12,06:16:10
39.973544,116.333635,0,248,39945.2612847222,2009-05-12,06:16:15
39.973571,116.333639,0,250,39945.2613425926,2009-05-12,06:16:20
39.973557,116.333687,0,250,39945.261400463,2009-05-12,06:16:25
39.973539,116.333675,0,250,39945.2614583333,2009-05-12,06:16:30
39.973513,116.333711,0,249,39945.2615162037,2009-05-12,06:16:35
39.973496,116.333756,0,248,39945.2615740741,2009-05-12,06:16:40
39.973487,116.333714,0,242,39945.2616319444,2009-05-12,06:16:45
39.973496,116.333703,0,241,39945.2616898148,2009-05-12,06:16:50
39.973534,116.333601,0,234,39945.2617476852,2009-05-12,06:16:55
39.973537,116.33353,0,232,39945.2618055556,2009-05-12,06:17:00
39.973512,116.333549,0,234,39945.2618634259,2009-05-12,06:17:05
39.973524,116.333427,0,228,39945.2619212963,2009-05-12,06:17:10
39.973486,116.333441,0,222,39945.2619791667,2009-05-12,06:17:15
39.973481,116.333511,0,215,39945.262037037,2009-05-12,06:17:20
39.973503,116.333507,0,214,39945.2620949074,2009-05-12,06:17:25
39.97353,116.333501,0,211,39945.2621527778,2009-05-12,06:17:30
39.973544,116.333502,0,210,39945.2622106481,2009-05-12,06:17:35
39.973544,116.3335,0,210,39945.2622685185,2009-05-12,06:17:40
39.973541,116.333497,0,209,39945.2623263889,2009-05-12,06:17:45
39.973541,116.333497,0,209,39945.2623611111,2009-05-12,06:17:48
39.973542,116.333497,0,209,39945.2623842593,2009-05-12,06:17:50
39.973544,116.333509,0,209,39945.2624421296,2009-05-12,06:17:55
39.973547,116.33352,0,209,39945.2625,2009-05-12,06:18:00
39.973533,116.333529,0,210,39945.2625578704,2009-05-12,06:18:05
39.973533,116.333529,0,210,39945.2625925926,2009-05-12,06:18:08
39.973529,116.333536,0,210,39945.2626157407,2009-05-12,06:18:10
39.973505,116.333606,0,211,39945.2626736111,2009-05-12,06:18:15
39.973466,116.333802,0,213,39945.2627314815,2009-05-12,06:18:20
39.973434,116.334008,0,213,39945.2627893519,2009-05-12,06:18:25
39.973442,116.33369,0,247,39945.2685763889,2009-05-12,06:26:45
39.97343,116.333612,0,247,39945.2686342593,2009-05-12,06:26:50
39.973457,116.33349,0,245,39945.2686921296,2009-05-12,06:26:55
39.973432,116.333617,0,248,39945.26875,2009-05-12,06:27:00
39.97343,116.333598,0,248,39945.2688078704,2009-05-12,06:27:05
39.973421,116.333712,0,246,39945.2688657407,2009-05-12,06:27:10
39.97342,116.333806,0,242,39945.2689236111,2009-05-12,06:27:15
39.973397,116.333905,0,232,39945.2689814815,2009-05-12,06:27:20
39.973358,116.334063,0,229,39945.2690393519,2009-05-12,06:27:25
39.973334,116.334185,0,226,39945.2690972222,2009-05-12,06:27:30
39.973325,116.334186,0,223,39945.2691550926,2009-05-12,06:27:35
39.973305,116.334177,0,221,39945.269212963,2009-05-12,06:27:40
39.973314,116.334149,0,219,39945.2692708333,2009-05-12,06:27:45
39.973329,116.33413,0,218,39945.2693287037,2009-05-12,06:27:50
39.973335,116.334068,0,215,39945.2693865741,2009-05-12,06:27:55
39.973334,116.334049,0,213,39945.2694444444,2009-05-12,06:28:00
39.973334,116.334049,0,213,39945.2694791667,2009-05-12,06:28:03
39.973337,116.334052,0,212,39945.2695023148,2009-05-12,06:28:05
39.973328,116.334101,0,213,39945.2695601852,2009-05-12,06:28:10
39.973289,116.334183,0,212,39945.2696180556,2009-05-12,06:28:15
39.973276,116.334257,0,213,39945.2696759259,2009-05-12,06:28:20
39.973302,116.334308,0,211,39945.2697337963,2009-05-12,06:28:25
39.973304,116.334349,0,211,39945.2697916667,2009-05-12,06:28:30
39.973294,116.334427,0,210,39945.269849537,2009-05-12,06:28:35
39.973289,116.334487,0,211,39945.2699074074,2009-05-12,06:28:40
39.973277,116.334548,0,213,39945.2699652778,2009-05-12,06:28:45
39.973261,116.334586,0,211,39945.2700231481,2009-05-12,06:28:50
39.973261,116.334586,0,211,39945.2700578704,2009-05-12,06:28:53
39.973264,116.334587,0,211,39945.2700810185,2009-05-12,06:28:55
39.973265,116.334578,0,212,39945.2701388889,2009-05-12,06:29:00
39.973251,116.33456,0,211,39945.2701967593,2009-05-12,06:29:05
39.973266,116.334551,0,210,39945.2702546296,2009-05-12,06:29:10
39.973268,116.334561,0,210,39945.2703125,2009-05-12,06:29:15
39.973268,116.334561,0,210,39945.2703472222,2009-05-12,06:29:18
39.973265,116.334562,0,210,39945.2703703704,2009-05-12,06:29:20
39.973263,116.334571,0,210,39945.2704282407,2009-05-12,06:29:25
39.973327,116.334501,0,209,39945.2704861111,2009-05-12,06:29:30
39.973347,116.334352,0,210,39945.2705439815,2009-05-12,06:29:35
39.973381,116.33418,0,211,39945.2706018519,2009-05-12,06:29:40
39.973395,116.334008,0,212,39945.2706597222,2009-05-12,06:29:45
39.97333,116.333895,0,212,39945.2707175926,2009-05-12,06:29:50
39.973585,116.332059,0,374,39945.2733217593,2009-05-12,06:33:35
39.9735,116.331887,0,327,39945.2733796296,2009-05-12,06:33:40
39.973504,116.331875,0,366,39945.2734375,2009-05-12,06:33:45
39.973525,116.331916,0,412,39945.2734953704,2009-05-12,06:33:50
39.973461,116.331864,0,381,39945.2735532407,2009-05-12,06:33:55
39.973461,116.331864,0,381,39945.273587963,2009-05-12,06:33:58
39.973457,116.331857,0,375,39945.2736111111,2009-05-12,06:34:00
39.973469,116.331819,0,367,39945.2736689815,2009-05-12,06:34:05
39.973559,116.33178,0,337,39945.2737268518,2009-05-12,06:34:10
39.973598,116.331712,0,326,39945.2737847222,2009-05-12,06:34:15
39.973673,116.33171,0,323,39945.2738425926,2009-05-12,06:34:20
39.973725,116.331662,0,316,39945.273900463,2009-05-12,06:34:25
39.973765,116.33161,0,313,39945.2739583333,2009-05-12,06:34:30
39.973899,116.331669,0,315,39945.2740162037,2009-05-12,06:34:35
39.973873,116.33172,0,313,39945.2740740741,2009-05-12,06:34:40
39.973923,116.332307,0,370,39945.2741319444,2009-05-12,06:34:45
39.974138,116.332299,0,241,39945.2741898148,2009-05-12,06:34:50
39.974197,116.332184,0,181,39945.2742476852,2009-05-12,06:34:55
39.974266,116.332114,0,167,39945.2743055556,2009-05-12,06:35:00
39.974291,116.33212,0,176,39945.2743634259,2009-05-12,06:35:05
39.974284,116.332108,0,173,39945.2744212963,2009-05-12,06:35:10
39.97429,116.332114,0,174,39945.2744791667,2009-05-12,06:35:15
39.97429,116.332114,0,174,39945.2745138889,2009-05-12,06:35:18
39.974298,116.332121,0,174,39945.274537037,2009-05-12,06:35:20
39.974321,116.332129,0,172,39945.2745949074,2009-05-12,06:35:25
39.974334,116.33213,0,169,39945.2746527778,2009-05-12,06:35:30
39.974334,116.33213,0,169,39945.2746875,2009-05-12,06:35:33
39.974332,116.332126,0,169,39945.2747106481,2009-05-12,06:35:35
39.974305,116.332115,0,170,39945.2747685185,2009-05-12,06:35:40
39.974305,116.332115,0,170,39945.2748032407,2009-05-12,06:35:43
39.974304,116.332121,0,171,39945.2748263889,2009-05-12,06:35:45
39.974317,116.332093,0,168,39945.2748842593,2009-05-12,06:35:50
39.974299,116.332074,0,168,39945.2749421296,2009-05-12,06:35:55
39.97427,116.332072,0,169,39945.275,2009-05-12,06:36:00
39.974255,116.33207,0,168,39945.2750578704,2009-05-12,06:36:05
39.974253,116.332071,0,169,39945.2751157407,2009-05-12,06:36:10
39.97425,116.332068,0,169,39945.2751736111,2009-05-12,06:36:15
39.974249,116.332069,0,169,39945.2752314815,2009-05-12,06:36:20
39.97425,116.332071,0,169,39945.2752893518,2009-05-12,06:36:25
39.97425,116.332071,0,169,39945.2753240741,2009-05-12,06:36:28
39.974242,116.332065,0,170,39945.2753472222,2009-05-12,06:36:30
39.974233,116.332082,0,169,39945.2754050926,2009-05-12,06:36:35
39.974232,116.332083,0,167,39945.275462963,2009-05-12,06:36:40
39.974235,116.332089,0,167,39945.2755208333,2009-05-12,06:36:45
39.974233,116.332093,0,167,39945.2755787037,2009-05-12,06:36:50
39.974233,116.332093,0,167,39945.2756134259,2009-05-12,06:36:53
39.97423,116.332091,0,167,39945.2756365741,2009-05-12,06:36:55
39.974155,116.332111,0,167,39945.2756944444,2009-05-12,06:37:00
39.97415,116.3321,0,168,39945.2757523148,2009-05-12,06:37:05
39.97416,116.332108,0,168,39945.2758101852,2009-05-12,06:37:10
39.97416,116.332108,0,168,39945.2758449074,2009-05-12,06:37:13
39.974162,116.332106,0,168,39945.2758680556,2009-05-12,06:37:15
39.974191,116.332104,0,169,39945.2759259259,2009-05-12,06:37:20
39.974234,116.332086,0,170,39945.2759837963,2009-05-12,06:37:25
39.974309,116.332068,0,172,39945.2760416667,2009-05-12,06:37:30
39.974373,116.332062,0,175,39945.276099537,2009-05-12,06:37:35
39.974433,116.332037,0,183,39945.2761574074,2009-05-12,06:37:40
39.974514,116.332019,0,190,39945.2762152778,2009-05-12,06:37:45
39.974617,116.331992,0,193,39945.2762731481,2009-05-12,06:37:50
39.974684,116.332005,0,200,39945.2763310185,2009-05-12,06:37:55
39.97472,116.332009,0,205,39945.2763888889,2009-05-12,06:38:00
39.974733,116.331993,0,221,39945.276412037,2009-05-12,06:38:02
39.974802,116.331964,0,226,39945.2764699074,2009-05-12,06:38:07
39.974818,116.331947,0,226,39945.2765277778,2009-05-12,06:38:12
39.974833,116.332,0,232,39945.2765856481,2009-05-12,06:38:17
39.974831,116.332042,0,235,39945.2766435185,2009-05-12,06:38:22
39.974834,116.332121,0,239,39945.2767013889,2009-05-12,06:38:27
39.974826,116.332174,0,244,39945.2767592593,2009-05-12,06:38:32
39.974811,116.332221,0,246,39945.2768171296,2009-05-12,06:38:37
39.974814,116.332311,0,245,39945.276875,2009-05-12,06:38:42
39.97479,116.332412,0,246,39945.2769328704,2009-05-12,06:38:47
39.974813,116.332509,0,243,39945.2769907407,2009-05-12,06:38:52
39.974813,116.332603,0,242,39945.2770486111,2009-05-12,06:38:57
39.974819,116.33271,0,235,39945.2771064815,2009-05-12,06:39:02
39.97481,116.33278,0,238,39945.2771643519,2009-05-12,06:39:07
39.97482,116.33286,0,238,39945.2772222222,2009-05-12,06:39:12
39.974831,116.332936,0,234,39945.2772800926,2009-05-12,06:39:17
39.974833,116.333033,0,233,39945.277337963,2009-05-12,06:39:22
39.974811,116.333118,0,233,39945.2773958333,2009-05-12,06:39:27
39.974795,116.333217,0,232,39945.2774537037,2009-05-12,06:39:32
39.974785,116.333333,0,229,39945.2775115741,2009-05-12,06:39:37
39.974764,116.333433,0,228,39945.2775694444,2009-05-12,06:39:42
39.974754,116.333483,0,227,39945.2776273148,2009-05-12,06:39:47
39.974756,116.333525,0,227,39945.2776851852,2009-05-12,06:39:52
39.974766,116.33356,0,227,39945.2777430556,2009-05-12,06:39:57
39.974775,116.333592,0,229,39945.2778009259,2009-05-12,06:40:02
39.974804,116.333651,0,228,39945.2778587963,2009-05-12,06:40:07
39.974834,116.33368,0,229,39945.2779166667,2009-05-12,06:40:12
39.974874,116.333707,0,229,39945.277974537,2009-05-12,06:40:17
39.974916,116.333758,0,230,39945.2780324074,2009-05-12,06:40:22
39.974933,116.33381,0,231,39945.2780902778,2009-05-12,06:40:27
39.974941,116.333848,0,232,39945.2781481481,2009-05-12,06:40:32
39.974925,116.333882,0,234,39945.2782060185,2009-05-12,06:40:37
39.974882,116.333902,0,235,39945.2782638889,2009-05-12,06:40:42
39.974842,116.333903,0,237,39945.2783217593,2009-05-12,06:40:47
39.974822,116.33393,0,238,39945.2783796296,2009-05-12,06:40:52
39.974788,116.333953,0,240,39945.2784375,2009-05-12,06:40:57
39.974766,116.333963,0,241,39945.2784953704,2009-05-12,06:41:02
39.974736,116.333972,0,242,39945.2785532407,2009-05-12,06:41:07
39.974697,116.333971,0,244,39945.2786111111,2009-05-12,06:41:12
39.973633,116.300131,0,252,39945.2899537037,2009-05-12,06:57:32
39.972307,116.29949,0,1144,39945.2900115741,2009-05-12,06:57:37
39.972297,116.299487,0,1144,39945.2900694444,2009-05-12,06:57:42
39.973397,116.300487,0,543,39945.2901273148,2009-05-12,06:57:47
39.973379,116.300348,0,468,39945.2901851852,2009-05-12,06:57:52
39.973394,116.300254,0,444,39945.2902430556,2009-05-12,06:57:57
39.973376,116.300193,0,434,39945.2903009259,2009-05-12,06:58:02
39.973359,116.300147,0,419,39945.2903587963,2009-05-12,06:58:07
39.97334,116.30013,0,416,39945.2904166667,2009-05-12,06:58:12
39.973311,116.300119,0,414,39945.290474537,2009-05-12,06:58:17
39.973277,116.30012,0,412,39945.2905324074,2009-05-12,06:58:22
39.973238,116.30013,0,411,39945.2905902778,2009-05-12,06:58:27
39.973172,116.300118,0,406,39945.2906481481,2009-05-12,06:58:32
39.973101,116.300133,0,401,39945.2907060185,2009-05-12,06:58:37
39.973049,116.300122,0,400,39945.2907638889,2009-05-12,06:58:42
39.972997,116.300107,0,399,39945.2908217593,2009-05-12,06:58:47
39.972927,116.300113,0,401,39945.2908796296,2009-05-12,06:58:52
39.972876,116.300112,0,399,39945.2909375,2009-05-12,06:58:57
39.972807,116.300142,0,398,39945.2909953704,2009-05-12,06:59:02
39.972741,116.300205,0,394,39945.2910532407,2009-05-12,06:59:07
39.972667,116.30023,0,389,39945.2911111111,2009-05-12,06:59:12
39.972642,116.300208,0,384,39945.2911689815,2009-05-12,06:59:17
39.972613,116.300175,0,381,39945.2912268518,2009-05-12,06:59:22
39.972598,116.300174,0,375,39945.2912847222,2009-05-12,06:59:27
39.972584,116.300197,0,371,39945.2913425926,2009-05-12,06:59:32
39.972546,116.300208,0,367,39945.291400463,2009-05-12,06:59:37
39.972492,116.300191,0,362,39945.2914583333,2009-05-12,06:59:42
39.972409,116.30018,0,358,39945.2915162037,2009-05-12,06:59:47
39.972367,116.300193,0,353,39945.2915740741,2009-05-12,06:59:52
39.972323,116.300203,0,349,39945.2916319444,2009-05-12,06:59:57
39.972252,116.300239,0,346,39945.2916898148,2009-05-12,07:00:02
39.972195,116.30023,0,344,39945.2917476852,2009-05-12,07:00:07
39.972144,116.300222,0,342,39945.2918055556,2009-05-12,07:00:12
39.972089,116.300201,0,338,39945.2918634259,2009-05-12,07:00:17
39.972055,116.30018,0,335,39945.2919212963,2009-05-12,07:00:22
39.972013,116.300161,0,331,39945.2919791667,2009-05-12,07:00:27
39.97195,116.300156,0,328,39945.292037037,2009-05-12,07:00:32
39.97189,116.300184,0,325,39945.2920949074,2009-05-12,07:00:37
39.971756,116.300316,0,323,39945.2921527778,2009-05-12,07:00:42
39.971634,116.300376,0,320,39945.2922106481,2009-05-12,07:00:47
39.971518,116.300489,0,316,39945.2922685185,2009-05-12,07:00:52
39.971446,116.300494,0,311,39945.2923263889,2009-05-12,07:00:57
39.971436,116.30046,0,307,39945.2923842593,2009-05-12,07:01:02
39.971442,116.30056,0,294,39945.2924421296,2009-05-12,07:01:07
39.971464,116.300609,0,283,39945.2925,2009-05-12,07:01:12
39.971418,116.30061,0,272,39945.2925578704,2009-05-12,07:01:17
39.971369,116.300623,0,263,39945.2926157407,2009-05-12,07:01:22
39.971345,116.300644,0,253,39945.2926736111,2009-05-12,07:01:27
39.971333,116.300649,0,246,39945.2927314815,2009-05-12,07:01:32
39.971288,116.300644,0,239,39945.2927893519,2009-05-12,07:01:37
39.971277,116.30062,0,235,39945.2928472222,2009-05-12,07:01:42
39.971221,116.300592,0,228,39945.2929050926,2009-05-12,07:01:47
39.97116,116.300561,0,222,39945.292962963,2009-05-12,07:01:52
39.97107,116.300555,0,215,39945.2930208333,2009-05-12,07:01:57
39.97107,116.300545,0,211,39945.2930787037,2009-05-12,07:02:02
39.971086,116.300565,0,208,39945.2931365741,2009-05-12,07:02:07
39.971084,116.300556,0,208,39945.2931944444,2009-05-12,07:02:12
39.970955,116.300348,0,214,39945.2932523148,2009-05-12,07:02:17
39.970781,116.300371,0,219,39945.2933101852,2009-05-12,07:02:22
39.97068,116.300394,0,225,39945.2933680556,2009-05-12,07:02:27
39.970563,116.300451,0,230,39945.2934259259,2009-05-12,07:02:32
39.970427,116.300533,0,239,39945.2934837963,2009-05-12,07:02:37
39.970373,116.300528,0,242,39945.2935416667,2009-05-12,07:02:42
39.970293,116.30063,0,247,39945.293599537,2009-05-12,07:02:47
39.97028,116.30064,0,245,39945.2936574074,2009-05-12,07:02:52
39.970282,116.30064,0,245,39945.2937152778,2009-05-12,07:02:57
39.970276,116.300641,0,245,39945.2937731481,2009-05-12,07:03:02
39.970276,116.300641,0,245,39945.2938078704,2009-05-12,07:03:05
39.97027,116.300635,0,245,39945.2938310185,2009-05-12,07:03:07
39.970202,116.300667,0,249,39945.2938888889,2009-05-12,07:03:12
39.970148,116.300678,0,252,39945.2939467593,2009-05-12,07:03:17
39.9701,116.300667,0,254,39945.2940046296,2009-05-12,07:03:22
39.970018,116.30067,0,256,39945.2940625,2009-05-12,07:03:27
39.969935,116.300662,0,258,39945.2941203704,2009-05-12,07:03:32
39.969868,116.300638,0,260,39945.2941782407,2009-05-12,07:03:37
39.969798,116.300647,0,261,39945.2942361111,2009-05-12,07:03:42
39.96971,116.300656,0,265,39945.2942939815,2009-05-12,07:03:47
39.969594,116.300639,0,270,39945.2943518519,2009-05-12,07:03:52
39.969524,116.300643,0,273,39945.2944097222,2009-05-12,07:03:57
39.969368,116.300701,0,278,39945.2944675926,2009-05-12,07:04:02
39.969293,116.3007,0,284,39945.294525463,2009-05-12,07:04:07
39.969211,116.300753,0,286,39945.2945833333,2009-05-12,07:04:12
39.969201,116.300861,0,285,39945.2946412037,2009-05-12,07:04:17
39.969231,116.300935,0,286,39945.2946990741,2009-05-12,07:04:22
39.969277,116.300994,0,288,39945.2947569444,2009-05-12,07:04:27
39.969309,116.301075,0,286,39945.2948148148,2009-05-12,07:04:32
39.969372,116.301151,0,291,39945.2948726852,2009-05-12,07:04:37
39.96933,116.301285,0,285,39945.2949305556,2009-05-12,07:04:42
39.969335,116.301393,0,280,39945.2949884259,2009-05-12,07:04:47
39.969346,116.301405,0,284,39945.2950462963,2009-05-12,07:04:52
39.969308,116.301437,0,299,39945.2951041667,2009-05-12,07:04:57
39.969356,116.301478,0,304,39945.295162037,2009-05-12,07:05:02
39.969406,116.301522,0,307,39945.2952199074,2009-05-12,07:05:07
39.9695,116.301533,0,309,39945.2952777778,2009-05-12,07:05:12
39.9698,116.301602,0,308,39945.2953356481,2009-05-12,07:05:17
39.969979,116.301728,0,308,39945.2953935185,2009-05-12,07:05:22
39.970058,116.30175,0,308,39945.2954513889,2009-05-12,07:05:27
39.970153,116.301698,0,303,39945.2955092593,2009-05-12,07:05:32
39.970135,116.301768,0,282,39945.2955671296,2009-05-12,07:05:37
39.970262,116.301649,0,293,39945.295625,2009-05-12,07:05:42
39.970298,116.301689,0,285,39945.2956828704,2009-05-12,07:05:47
39.970319,116.301715,0,275,39945.2957407407,2009-05-12,07:05:52
39.970319,116.301715,0,275,39945.295775463,2009-05-12,07:05:55
39.970324,116.301715,0,262,39945.2957986111,2009-05-12,07:05:57
39.970364,116.301681,0,251,39945.2958564815,2009-05-12,07:06:02
39.970371,116.301705,0,243,39945.2959143519,2009-05-12,07:06:07
39.970404,116.301723,0,239,39945.2959722222,2009-05-12,07:06:12
39.970388,116.301742,0,231,39945.2960300926,2009-05-12,07:06:17
39.970502,116.301848,0,220,39945.296087963,2009-05-12,07:06:22
39.970555,116.301863,0,216,39945.2961458333,2009-05-12,07:06:27
39.970574,116.301827,0,214,39945.2962037037,2009-05-12,07:06:32
39.97059,116.301806,0,212,39945.2962615741,2009-05-12,07:06:37
39.970591,116.301784,0,212,39945.2963194444,2009-05-12,07:06:42
39.970564,116.301701,0,215,39945.2963773148,2009-05-12,07:06:47
39.970681,116.301438,0,247,39945.2964351852,2009-05-12,07:06:52
39.970781,116.301373,0,250,39945.2964930556,2009-05-12,07:06:57
39.970844,116.301361,0,254,39945.2965509259,2009-05-12,07:07:02
39.970855,116.301377,0,257,39945.2966087963,2009-05-12,07:07:07
39.970863,116.301389,0,257,39945.2966666667,2009-05-12,07:07:12
39.970866,116.301403,0,257,39945.296724537,2009-05-12,07:07:17
39.970866,116.301403,0,257,39945.2967592593,2009-05-12,07:07:20
39.970865,116.301405,0,257,39945.2967824074,2009-05-12,07:07:22
39.970863,116.301422,0,257,39945.2968402778,2009-05-12,07:07:27
39.970472,116.301711,0,-200,39945.3087037037,2009-05-12,07:24:32
39.970988,116.301647,0,295,39945.3087615741,2009-05-12,07:24:37
39.971046,116.301583,0,321,39945.3088194444,2009-05-12,07:24:42
39.971033,116.301491,0,363,39945.3088773148,2009-05-12,07:24:47
39.970914,116.301542,0,408,39945.3089351852,2009-05-12,07:24:52
39.970893,116.301542,0,446,39945.3089930556,2009-05-12,07:24:57
39.970863,116.301568,0,480,39945.3090509259,2009-05-12,07:25:02
39.970791,116.301415,0,452,39945.3091087963,2009-05-12,07:25:07
39.970678,116.301421,0,448,39945.3091666667,2009-05-12,07:25:12
39.970615,116.301502,0,459,39945.309224537,2009-05-12,07:25:17
39.97061,116.30157,0,466,39945.3092824074,2009-05-12,07:25:22
39.970586,116.301629,0,471,39945.3093402778,2009-05-12,07:25:27
39.970556,116.301705,0,477,39945.3093981481,2009-05-12,07:25:32
39.9706,116.301783,0,479,39945.3094560185,2009-05-12,07:25:37
39.970627,116.301872,0,481,39945.3095138889,2009-05-12,07:25:42
39.970609,116.301953,0,479,39945.3095717593,2009-05-12,07:25:47
39.970602,116.301992,0,483,39945.3096296296,2009-05-12,07:25:52
39.970597,116.302041,0,487,39945.3096875,2009-05-12,07:25:57
39.970603,116.302091,0,492,39945.3097453704,2009-05-12,07:26:02
39.970648,116.302114,0,495,39945.3098032407,2009-05-12,07:26:07
39.970711,116.302087,0,498,39945.3098611111,2009-05-12,07:26:12
39.970778,116.302079,0,502,39945.3099189815,2009-05-12,07:26:17
39.970863,116.302077,0,503,39945.3099768519,2009-05-12,07:26:22
39.97095,116.302098,0,505,39945.3100347222,2009-05-12,07:26:27
39.971059,116.302144,0,508,39945.3100925926,2009-05-12,07:26:32
39.971188,116.302325,0,508,39945.310150463,2009-05-12,07:26:37
39.971252,116.302504,0,511,39945.3102083333,2009-05-12,07:26:42
39.971253,116.302616,0,512,39945.3102662037,2009-05-12,07:26:47
39.971087,116.302699,0,515,39945.3103240741,2009-05-12,07:26:52
39.970848,116.30285,0,512,39945.3103819444,2009-05-12,07:26:57
39.970797,116.302889,0,513,39945.3104398148,2009-05-12,07:27:02
39.970764,116.302906,0,514,39945.3104976852,2009-05-12,07:27:07
39.970715,116.302976,0,514,39945.3105555556,2009-05-12,07:27:12
39.970699,116.303017,0,514,39945.3106134259,2009-05-12,07:27:17
39.970676,116.303066,0,516,39945.3106712963,2009-05-12,07:27:22
39.97066,116.303132,0,516,39945.3107291667,2009-05-12,07:27:27
39.970687,116.303175,0,517,39945.310787037,2009-05-12,07:27:32
39.970664,116.303201,0,518,39945.3108449074,2009-05-12,07:27:37
39.970687,116.30322,0,519,39945.3109027778,2009-05-12,07:27:42
39.970725,116.303236,0,520,39945.3109606481,2009-05-12,07:27:47
39.970838,116.303423,0,517,39945.3110185185,2009-05-12,07:27:52
39.970857,116.303495,0,515,39945.3110763889,2009-05-12,07:27:57
39.970844,116.303707,0,507,39945.3111342593,2009-05-12,07:28:02
39.97082,116.303745,0,496,39945.3111921296,2009-05-12,07:28:07
39.970872,116.303774,0,494,39945.31125,2009-05-12,07:28:12
39.971028,116.303582,0,483,39945.3113078704,2009-05-12,07:28:17
39.971092,116.303635,0,481,39945.3113657407,2009-05-12,07:28:22
39.971167,116.303712,0,478,39945.3114236111,2009-05-12,07:28:27
39.971174,116.303754,0,477,39945.3114814815,2009-05-12,07:28:32
39.971154,116.303814,0,475,39945.3115393519,2009-05-12,07:28:37
39.971183,116.303868,0,473,39945.3115972222,2009-05-12,07:28:42
39.971127,116.303959,0,474,39945.3116550926,2009-05-12,07:28:47
39.971119,116.304012,0,471,39945.311712963,2009-05-12,07:28:52
39.971103,116.304062,0,470,39945.3117708333,2009-05-12,07:28:57
39.971112,116.304102,0,470,39945.3118287037,2009-05-12,07:29:02
39.971166,116.304176,0,469,39945.3118865741,2009-05-12,07:29:07
39.971221,116.304233,0,468,39945.3119444444,2009-05-12,07:29:12
39.97126,116.304273,0,467,39945.3120023148,2009-05-12,07:29:17
39.971303,116.304304,0,468,39945.3120601852,2009-05-12,07:29:22
39.97132,116.30434,0,470,39945.3121180556,2009-05-12,07:29:27
39.971373,116.304413,0,472,39945.3121759259,2009-05-12,07:29:32
39.971408,116.304482,0,474,39945.3122337963,2009-05-12,07:29:37
39.971433,116.304536,0,475,39945.3122916667,2009-05-12,07:29:42
39.971448,116.30459,0,476,39945.312349537,2009-05-12,07:29:47
39.971459,116.304594,0,476,39945.3124074074,2009-05-12,07:29:52
39.971445,116.304575,0,475,39945.3124652778,2009-05-12,07:29:57
39.971408,116.304597,0,475,39945.3125231481,2009-05-12,07:30:02
39.971617,116.304698,0,333,39945.3145486111,2009-05-12,07:32:57
39.971669,116.304746,0,323,39945.3146064815,2009-05-12,07:33:02
39.971512,116.304811,0,241,39945.3146643518,2009-05-12,07:33:07
39.971481,116.304796,0,216,39945.3147222222,2009-05-12,07:33:12
39.971466,116.304778,0,214,39945.3147800926,2009-05-12,07:33:17
39.971455,116.304718,0,219,39945.314837963,2009-05-12,07:33:22
39.971445,116.304689,0,222,39945.3148958333,2009-05-12,07:33:27
39.971435,116.30463,0,223,39945.3149537037,2009-05-12,07:33:32
39.971435,116.304581,0,225,39945.3150115741,2009-05-12,07:33:37
39.971442,116.30455,0,227,39945.3150694444,2009-05-12,07:33:42
39.971438,116.30454,0,230,39945.3151273148,2009-05-12,07:33:47
39.971417,116.304526,0,232,39945.3151851852,2009-05-12,07:33:52
39.971395,116.304417,0,236,39945.3152430556,2009-05-12,07:33:57
39.97136,116.304329,0,240,39945.3153009259,2009-05-12,07:34:02
39.97134,116.304302,0,246,39945.3153587963,2009-05-12,07:34:07
39.971314,116.30431,0,251,39945.3154166667,2009-05-12,07:34:12
39.971327,116.304328,0,253,39945.315474537,2009-05-12,07:34:17
39.971327,116.304328,0,253,39945.3155092593,2009-05-12,07:34:20
39.97132,116.304332,0,254,39945.3155324074,2009-05-12,07:34:22
39.971312,116.304322,0,254,39945.3155902778,2009-05-12,07:34:27
39.971252,116.304298,0,253,39945.3156481481,2009-05-12,07:34:32
39.971184,116.304288,0,253,39945.3157060185,2009-05-12,07:34:37
39.971189,116.304293,0,253,39945.3157638889,2009-05-12,07:34:42
39.971189,116.304293,0,253,39945.3157986111,2009-05-12,07:34:45
39.971186,116.304285,0,253,39945.3158217593,2009-05-12,07:34:47
39.971183,116.304251,0,254,39945.3158796296,2009-05-12,07:34:52
39.971178,116.304229,0,255,39945.3159375,2009-05-12,07:34:57
39.971178,116.304229,0,255,39945.3159722222,2009-05-12,07:35:00
39.971171,116.304222,0,256,39945.3159953704,2009-05-12,07:35:02
39.971119,116.304248,0,256,39945.3160532407,2009-05-12,07:35:07
39.971026,116.304228,0,256,39945.3161111111,2009-05-12,07:35:12
39.971025,116.304201,0,257,39945.3161689815,2009-05-12,07:35:17
39.970913,116.304176,0,256,39945.3162268519,2009-05-12,07:35:22
39.970927,116.304067,0,256,39945.3162847222,2009-05-12,07:35:27
39.970929,116.303996,0,257,39945.3163425926,2009-05-12,07:35:32
39.970932,116.303998,0,256,39945.316400463,2009-05-12,07:35:37
39.970932,116.303998,0,256,39945.3164351852,2009-05-12,07:35:40
39.970933,116.303998,0,256,39945.3164583333,2009-05-12,07:35:42
39.971068,116.303957,0,259,39945.3165740741,2009-05-12,07:35:52
39.97102,116.303955,0,262,39945.3166319444,2009-05-12,07:35:57
39.970873,116.304009,0,256,39945.3166898148,2009-05-12,07:36:02
39.970842,116.304021,0,254,39945.3167476852,2009-05-12,07:36:07
39.970806,116.304042,0,253,39945.3168055556,2009-05-12,07:36:12
39.9708,116.30408,0,253,39945.3168634259,2009-05-12,07:36:17
39.970779,116.304115,0,254,39945.3169212963,2009-05-12,07:36:22
39.970746,116.304147,0,256,39945.3169791667,2009-05-12,07:36:27
39.970753,116.304089,0,256,39945.317037037,2009-05-12,07:36:32
39.970776,116.304102,0,256,39945.3170949074,2009-05-12,07:36:37
39.9708,116.304118,0,247,39945.3171527778,2009-05-12,07:36:42
39.970805,116.304127,0,245,39945.3172106481,2009-05-12,07:36:47
39.970805,116.304127,0,245,39945.3172453704,2009-05-12,07:36:50
39.970798,116.30413,0,245,39945.3172685185,2009-05-12,07:36:52
39.970759,116.304167,0,247,39945.3173263889,2009-05-12,07:36:57
39.970748,116.304211,0,251,39945.3173842593,2009-05-12,07:37:02
39.970748,116.304211,0,251,39945.3174189815,2009-05-12,07:37:05
39.970746,116.304218,0,254,39945.3174421296,2009-05-12,07:37:07
39.970735,116.304208,0,254,39945.3175,2009-05-12,07:37:12
39.970725,116.304141,0,256,39945.3175578704,2009-05-12,07:37:17
39.970698,116.3041,0,262,39945.3176157407,2009-05-12,07:37:22
39.97058,116.304104,0,262,39945.3176736111,2009-05-12,07:37:27
39.97058,116.304076,0,265,39945.3177314815,2009-05-12,07:37:32
39.970525,116.30406,0,268,39945.3177893519,2009-05-12,07:37:37
39.970456,116.304099,0,270,39945.3178472222,2009-05-12,07:37:42
39.970408,116.304145,0,273,39945.3179050926,2009-05-12,07:37:47
39.970333,116.30415,0,276,39945.317962963,2009-05-12,07:37:52
39.970277,116.304154,0,279,39945.3180208333,2009-05-12,07:37:57
39.970186,116.304162,0,276,39945.3180787037,2009-05-12,07:38:02
39.970082,116.304159,0,272,39945.3181365741,2009-05-12,07:38:07
39.970014,116.304136,0,268,39945.3181944444,2009-05-12,07:38:12
39.969968,116.304092,0,267,39945.3182523148,2009-05-12,07:38:17
39.969918,116.304046,0,266,39945.3183101852,2009-05-12,07:38:22
39.969877,116.303889,0,266,39945.3183680556,2009-05-12,07:38:27
39.969842,116.303808,0,267,39945.3184259259,2009-05-12,07:38:32
39.969796,116.303724,0,267,39945.3184837963,2009-05-12,07:38:37
39.96977,116.303686,0,266,39945.3185416667,2009-05-12,07:38:42
39.969749,116.303627,0,260,39945.318599537,2009-05-12,07:38:47
39.969728,116.303594,0,255,39945.3186574074,2009-05-12,07:38:52
39.969731,116.303554,0,255,39945.3187152778,2009-05-12,07:38:57
39.969719,116.30352,0,254,39945.3187731481,2009-05-12,07:39:02
39.969734,116.303412,0,256,39945.3188310185,2009-05-12,07:39:07
39.969748,116.303354,0,257,39945.3188888889,2009-05-12,07:39:12
39.969694,116.303313,0,250,39945.3189467593,2009-05-12,07:39:17
39.969711,116.303129,0,251,39945.3190046296,2009-05-12,07:39:22
39.969715,116.303008,0,252,39945.3190625,2009-05-12,07:39:27
39.96972,116.302916,0,255,39945.3191203704,2009-05-12,07:39:32
39.969742,116.302839,0,255,39945.3191782407,2009-05-12,07:39:37
39.969759,116.302731,0,256,39945.3192361111,2009-05-12,07:39:42
39.969776,116.302633,0,258,39945.3192939815,2009-05-12,07:39:47
39.969794,116.302547,0,260,39945.3193518519,2009-05-12,07:39:52
39.969762,116.302435,0,263,39945.3194097222,2009-05-12,07:39:57
39.969707,116.302319,0,265,39945.3194675926,2009-05-12,07:40:02
39.969677,116.302251,0,267,39945.319525463,2009-05-12,07:40:07
39.96973,116.302191,0,265,39945.3195833333,2009-05-12,07:40:12
39.969758,116.302128,0,266,39945.3196412037,2009-05-12,07:40:17
39.969792,116.302089,0,268,39945.3196990741,2009-05-12,07:40:22
39.96981,116.302024,0,270,39945.3197569444,2009-05-12,07:40:27
39.969882,116.301934,0,281,39945.3198148148,2009-05-12,07:40:32
39.969885,116.301854,0,284,39945.3198726852,2009-05-12,07:40:37
39.969899,116.30174,0,290,39945.3199305556,2009-05-12,07:40:42
39.969858,116.301693,0,294,39945.3199884259,2009-05-12,07:40:47
39.969903,116.301575,0,298,39945.3200462963,2009-05-12,07:40:52
39.9699,116.301474,0,299,39945.3201041667,2009-05-12,07:40:57
39.969827,116.301408,0,299,39945.320162037,2009-05-12,07:41:02
39.969859,116.301324,0,303,39945.3202199074,2009-05-12,07:41:07
39.969891,116.301214,0,309,39945.3202777778,2009-05-12,07:41:12
39.969758,116.301036,0,304,39945.3203356481,2009-05-12,07:41:17
39.969397,116.300965,0,300,39945.3203935185,2009-05-12,07:41:22
39.969347,116.300947,0,296,39945.3204513889,2009-05-12,07:41:27
39.969344,116.301014,0,294,39945.3205092593,2009-05-12,07:41:32
39.969361,116.300953,0,292,39945.3205671296,2009-05-12,07:41:37
39.969404,116.300863,0,290,39945.320625,2009-05-12,07:41:42
39.969437,116.300818,0,289,39945.3206828704,2009-05-12,07:41:47
39.96947,116.300787,0,290,39945.3207407407,2009-05-12,07:41:52
39.969523,116.300769,0,289,39945.3207986111,2009-05-12,07:41:57
39.969561,116.300705,0,287,39945.3208564815,2009-05-12,07:42:02
39.969599,116.300665,0,290,39945.3209143518,2009-05-12,07:42:07
39.969636,116.300645,0,295,39945.3209722222,2009-05-12,07:42:12
39.969685,116.300689,0,296,39945.3210300926,2009-05-12,07:42:17
39.969737,116.300714,0,297,39945.321087963,2009-05-12,07:42:22
39.969765,116.300745,0,302,39945.3211458333,2009-05-12,07:42:27
39.96984,116.300836,0,306,39945.3212037037,2009-05-12,07:42:32
39.969864,116.300818,0,306,39945.3212615741,2009-05-12,07:42:37
39.969864,116.300818,0,306,39945.3212962963,2009-05-12,07:42:40
39.969867,116.300814,0,307,39945.3213194444,2009-05-12,07:42:42
39.969865,116.300801,0,308,39945.3213773148,2009-05-12,07:42:47
39.969872,116.300755,0,309,39945.3214351852,2009-05-12,07:42:52
39.969864,116.300784,0,308,39945.3214930556,2009-05-12,07:42:57
39.969836,116.30078,0,306,39945.3215509259,2009-05-12,07:43:02
39.969856,116.300765,0,302,39945.3216087963,2009-05-12,07:43:07
39.969908,116.300694,0,298,39945.3216666667,2009-05-12,07:43:12
39.969949,116.300659,0,294,39945.321724537,2009-05-12,07:43:17
39.969954,116.300651,0,294,39945.3217824074,2009-05-12,07:43:22
39.969954,116.300651,0,294,39945.3218171296,2009-05-12,07:43:25
39.969953,116.300647,0,294,39945.3218402778,2009-05-12,07:43:27
39.969975,116.300642,0,293,39945.3218981481,2009-05-12,07:43:32
39.970001,116.300658,0,292,39945.3219560185,2009-05-12,07:43:37
39.970056,116.300621,0,290,39945.3220138889,2009-05-12,07:43:42
39.970224,116.300397,0,283,39945.3243865741,2009-05-12,07:47:07
39.970287,116.300416,0,286,39945.3244444444,2009-05-12,07:47:12
39.970527,116.300364,0,286,39945.3245023148,2009-05-12,07:47:17
39.97088,116.300222,0,281,39945.3245601852,2009-05-12,07:47:22
39.971306,116.300224,0,272,39945.3246180556,2009-05-12,07:47:27
39.971725,116.300214,0,263,39945.3246759259,2009-05-12,07:47:32
39.972148,116.30023,0,235,39945.3247337963,2009-05-12,07:47:37
39.972357,116.30024,0,217,39945.3247916667,2009-05-12,07:47:42
39.972379,116.300244,0,198,39945.324849537,2009-05-12,07:47:47
39.972386,116.300265,0,199,39945.3249074074,2009-05-12,07:47:52
39.972413,116.300275,0,193,39945.3249652778,2009-05-12,07:47:57
39.972425,116.300291,0,186,39945.3250231481,2009-05-12,07:48:02
39.972432,116.300301,0,182,39945.3250810185,2009-05-12,07:48:07
39.972441,116.300296,0,179,39945.3251388889,2009-05-12,07:48:12
39.972447,116.300304,0,177,39945.3251967593,2009-05-12,07:48:17
39.97245,116.300306,0,176,39945.3252546296,2009-05-12,07:48:22
39.97245,116.300306,0,176,39945.3252893519,2009-05-12,07:48:25
39.972446,116.300312,0,176,39945.3253125,2009-05-12,07:48:27
39.972448,116.300324,0,176,39945.3253703704,2009-05-12,07:48:32
39.972448,116.300324,0,176,39945.3254050926,2009-05-12,07:48:35
39.972454,116.300323,0,175,39945.3254282407,2009-05-12,07:48:37
39.972458,116.300311,0,175,39945.3254861111,2009-05-12,07:48:42
39.972501,116.300351,0,174,39945.3255439815,2009-05-12,07:48:47
39.972648,116.300372,0,174,39945.3256018519,2009-05-12,07:48:52
39.972913,116.30034,0,170,39945.3256597222,2009-05-12,07:48:57
39.973228,116.300271,0,170,39945.3257175926,2009-05-12,07:49:02
39.97363,116.300264,0,177,39945.325775463,2009-05-12,07:49:07
39.973972,116.300266,0,176,39945.3258333333,2009-05-12,07:49:12
39.97417,116.300269,0,156,39945.3258912037,2009-05-12,07:49:17
39.974295,116.300372,0,147,39945.3259490741,2009-05-12,07:49:22
39.974324,116.3007,0,145,39945.3260069444,2009-05-12,07:49:27
39.97435,116.301136,0,145,39945.3260648148,2009-05-12,07:49:32
39.974358,116.301628,0,140,39945.3261226852,2009-05-12,07:49:37
39.974374,116.30197,0,137,39945.3261805556,2009-05-12,07:49:42
39.974337,116.302013,0,137,39945.3262384259,2009-05-12,07:49:47
39.974337,116.302011,0,136,39945.3262962963,2009-05-12,07:49:52
39.974338,116.302012,0,137,39945.3263541667,2009-05-12,07:49:57
39.974338,116.302012,0,137,39945.3263888889,2009-05-12,07:50:00
39.974338,116.302014,0,137,39945.326412037,2009-05-12,07:50:02
39.974352,116.302046,0,139,39945.3264699074,2009-05-12,07:50:07
39.974375,116.302138,0,141,39945.3265277778,2009-05-12,07:50:12
39.974382,116.30223,0,143,39945.3265856481,2009-05-12,07:50:17
39.974386,116.302248,0,145,39945.3266435185,2009-05-12,07:50:22
39.974415,116.302296,0,146,39945.3267013889,2009-05-12,07:50:27
39.974405,116.302454,0,148,39945.3267592593,2009-05-12,07:50:32
39.974418,116.302727,0,155,39945.3268171296,2009-05-12,07:50:37
39.974443,116.30303,0,159,39945.326875,2009-05-12,07:50:42
39.974469,116.303228,0,163,39945.3269328704,2009-05-12,07:50:47
39.974533,116.303452,0,172,39945.3269907407,2009-05-12,07:50:52
39.974571,116.303758,0,188,39945.3270486111,2009-05-12,07:50:57
39.974616,116.304127,0,205,39945.3271064815,2009-05-12,07:51:02
39.974662,116.304547,0,219,39945.3271643519,2009-05-12,07:51:07
39.974707,116.304957,0,229,39945.3272222222,2009-05-12,07:51:12
39.974724,116.305464,0,243,39945.3272800926,2009-05-12,07:51:17
39.974768,116.306016,0,254,39945.327337963,2009-05-12,07:51:22
39.974721,116.30652,0,240,39945.3273958333,2009-05-12,07:51:27
39.974744,116.306991,0,240,39945.3274537037,2009-05-12,07:51:32
39.974728,116.307311,0,240,39945.3275115741,2009-05-12,07:51:37
39.974728,116.307367,0,242,39945.3275694444,2009-05-12,07:51:42
39.974743,116.307391,0,244,39945.3276273148,2009-05-12,07:51:47
39.974753,116.307408,0,249,39945.3276851852,2009-05-12,07:51:52
39.974811,116.307601,0,253,39945.3277430556,2009-05-12,07:51:57
39.974817,116.30794,0,256,39945.3278009259,2009-05-12,07:52:02
39.974795,116.308367,0,257,39945.3278587963,2009-05-12,07:52:07
39.97485,116.308854,0,262,39945.3279166667,2009-05-12,07:52:12
39.97488,116.309425,0,270,39945.327974537,2009-05-12,07:52:17
39.97494,116.310009,0,280,39945.3280324074,2009-05-12,07:52:22
39.974979,116.310424,0,285,39945.3280902778,2009-05-12,07:52:27
39.974976,116.310629,0,293,39945.3281481481,2009-05-12,07:52:32
39.974941,116.310655,0,291,39945.3282060185,2009-05-12,07:52:37
39.974942,116.310656,0,292,39945.3282638889,2009-05-12,07:52:42
39.974942,116.310657,0,292,39945.3283217593,2009-05-12,07:52:47
39.974943,116.310658,0,292,39945.3283796296,2009-05-12,07:52:52
39.974944,116.31066,0,292,39945.3284375,2009-05-12,07:52:57
39.974944,116.31066,0,292,39945.3284953704,2009-05-12,07:53:02
39.974947,116.310667,0,291,39945.3285532407,2009-05-12,07:53:07
39.974947,116.31067,0,292,39945.3286111111,2009-05-12,07:53:12
39.974947,116.310669,0,292,39945.3286689815,2009-05-12,07:53:17
39.974946,116.310665,0,292,39945.3287268518,2009-05-12,07:53:22
39.974944,116.310661,0,291,39945.3287847222,2009-05-12,07:53:27
39.974944,116.310659,0,290,39945.3288425926,2009-05-12,07:53:32
39.974946,116.310667,0,291,39945.328900463,2009-05-12,07:53:37
39.974947,116.310669,0,291,39945.3289583333,2009-05-12,07:53:42
39.974947,116.310668,0,291,39945.3290162037,2009-05-12,07:53:47
39.974947,116.310667,0,291,39945.3290740741,2009-05-12,07:53:52
39.974948,116.310666,0,291,39945.3291319444,2009-05-12,07:53:57
39.974948,116.310666,0,291,39945.3291898148,2009-05-12,07:54:02
39.974948,116.310666,0,291,39945.329224537,2009-05-12,07:54:05
39.974948,116.310668,0,291,39945.3292476852,2009-05-12,07:54:07
39.974957,116.310875,0,287,39945.3293055556,2009-05-12,07:54:12
39.97494,116.311188,0,284,39945.3293634259,2009-05-12,07:54:17
39.974896,116.311596,0,255,39945.3294212963,2009-05-12,07:54:22
39.974789,116.312083,0,226,39945.3294791667,2009-05-12,07:54:27
39.974781,116.31252,0,218,39945.329537037,2009-05-12,07:54:32
39.974797,116.312935,0,218,39945.3295949074,2009-05-12,07:54:37
39.974861,116.313092,0,234,39945.3296527778,2009-05-12,07:54:42
39.974984,116.313096,0,258,39945.3297106481,2009-05-12,07:54:47
39.974986,116.313096,0,258,39945.3297685185,2009-05-12,07:54:52
39.974986,116.313096,0,258,39945.3298032407,2009-05-12,07:54:55
39.974988,116.313095,0,259,39945.3298263889,2009-05-12,07:54:57
39.975059,116.313308,0,264,39945.3298842593,2009-05-12,07:55:02
39.975043,116.31361,0,272,39945.3299421296,2009-05-12,07:55:07
39.97504,116.314053,0,275,39945.33,2009-05-12,07:55:12
39.975083,116.314671,0,283,39945.3300578704,2009-05-12,07:55:17
39.975026,116.315316,0,300,39945.3301157407,2009-05-12,07:55:22
39.97503,116.316047,0,310,39945.3301736111,2009-05-12,07:55:27
39.975068,116.316807,0,314,39945.3302314815,2009-05-12,07:55:32
39.975099,116.317365,0,315,39945.3302893518,2009-05-12,07:55:37
39.975116,116.317527,0,311,39945.3303472222,2009-05-12,07:55:42
39.9751,116.317688,0,313,39945.3304050926,2009-05-12,07:55:47
39.975108,116.318034,0,317,39945.330462963,2009-05-12,07:55:52
39.975152,116.318531,0,311,39945.3305208333,2009-05-12,07:55:57
39.975142,116.318852,0,301,39945.3305787037,2009-05-12,07:56:02
39.975264,116.319102,0,327,39945.3306365741,2009-05-12,07:56:07
39.975287,116.319409,0,349,39945.3306944444,2009-05-12,07:56:12
39.975318,116.3198,0,371,39945.3307523148,2009-05-12,07:56:17
39.975391,116.320285,0,371,39945.3308101852,2009-05-12,07:56:22
39.975383,116.32045,0,368,39945.3308680556,2009-05-12,07:56:27
39.975362,116.320466,0,365,39945.3309259259,2009-05-12,07:56:32
39.975362,116.320466,0,365,39945.3309606481,2009-05-12,07:56:35
39.97536,116.320463,0,366,39945.3309837963,2009-05-12,07:56:37
39.97536,116.32049,0,365,39945.3310416667,2009-05-12,07:56:42
39.975379,116.320722,0,360,39945.331099537,2009-05-12,07:56:47
39.975436,116.321051,0,354,39945.3311574074,2009-05-12,07:56:52
39.975464,116.321491,0,350,39945.3312152778,2009-05-12,07:56:57
39.975498,116.32202,0,347,39945.3312731481,2009-05-12,07:57:02
39.975538,116.322592,0,349,39945.3313310185,2009-05-12,07:57:07
39.975528,116.323271,0,358,39945.3313888889,2009-05-12,07:57:12
39.975557,116.324064,0,361,39945.3314467593,2009-05-12,07:57:17
39.975563,116.324801,0,364,39945.3315046296,2009-05-12,07:57:22
39.975553,116.325492,0,367,39945.3315625,2009-05-12,07:57:27
39.975474,116.326065,0,370,39945.3316203704,2009-05-12,07:57:32
39.975445,116.326318,0,378,39945.3316782407,2009-05-12,07:57:37
39.97558,116.3264,0,375,39945.3317361111,2009-05-12,07:57:42
39.975603,116.32641,0,377,39945.3317939815,2009-05-12,07:57:47
39.975604,116.326413,0,378,39945.3318518519,2009-05-12,07:57:52
39.975605,116.326412,0,379,39945.3319097222,2009-05-12,07:57:57
39.975605,116.326408,0,379,39945.3319675926,2009-05-12,07:58:02
39.975605,116.326408,0,379,39945.3320023148,2009-05-12,07:58:05
39.975606,116.326408,0,380,39945.332025463,2009-05-12,07:58:07
39.975607,116.326429,0,380,39945.3320833333,2009-05-12,07:58:12
39.975606,116.326437,0,380,39945.3321412037,2009-05-12,07:58:17
39.975606,116.326437,0,380,39945.3321759259,2009-05-12,07:58:20
39.975607,116.326444,0,380,39945.3321990741,2009-05-12,07:58:22
39.975608,116.326454,0,381,39945.3322569444,2009-05-12,07:58:27
39.975608,116.326465,0,381,39945.3323148148,2009-05-12,07:58:32
39.975608,116.326471,0,381,39945.3323726852,2009-05-12,07:58:37
39.975605,116.326475,0,381,39945.3324305556,2009-05-12,07:58:42
39.975605,116.326475,0,381,39945.3324652778,2009-05-12,07:58:45
39.975604,116.326479,0,382,39945.3324884259,2009-05-12,07:58:47
39.975607,116.326498,0,382,39945.3325462963,2009-05-12,07:58:52
39.975689,116.326703,0,392,39945.3326041667,2009-05-12,07:58:57
39.975745,116.32699,0,395,39945.332662037,2009-05-12,07:59:02
39.975722,116.327402,0,391,39945.3327199074,2009-05-12,07:59:07
39.9757,116.327833,0,384,39945.3327777778,2009-05-12,07:59:12
39.975688,116.328327,0,374,39945.3328356481,2009-05-12,07:59:17
39.975581,116.328814,0,349,39945.3328935185,2009-05-12,07:59:22
39.975521,116.329207,0,336,39945.3329513889,2009-05-12,07:59:27
39.975472,116.329326,0,322,39945.3330092593,2009-05-12,07:59:32
39.975447,116.329371,0,315,39945.3330671296,2009-05-12,07:59:37
39.975467,116.329583,0,310,39945.333125,2009-05-12,07:59:42
39.975421,116.329641,0,312,39945.3331828704,2009-05-12,07:59:47
39.975395,116.329645,0,313,39945.3332407407,2009-05-12,07:59:52
39.975341,116.329668,0,315,39945.3332986111,2009-05-12,07:59:57
39.975287,116.329747,0,317,39945.3333564815,2009-05-12,08:00:02
39.975262,116.329763,0,317,39945.3334143519,2009-05-12,08:00:07
39.975225,116.329811,0,317,39945.3334722222,2009-05-12,08:00:12
39.975213,116.329867,0,317,39945.3335300926,2009-05-12,08:00:17
39.975203,116.329917,0,318,39945.333587963,2009-05-12,08:00:22
39.975194,116.329985,0,319,39945.3336458333,2009-05-12,08:00:27
39.975176,116.330046,0,319,39945.3337037037,2009-05-12,08:00:32
39.975114,116.330136,0,311,39945.3337615741,2009-05-12,08:00:37
39.974984,116.330247,0,293,39945.3338194444,2009-05-12,08:00:42
39.974927,116.330334,0,275,39945.3338773148,2009-05-12,08:00:47
39.974933,116.330389,0,271,39945.3339351852,2009-05-12,08:00:52
39.974935,116.330414,0,269,39945.3339930556,2009-05-12,08:00:57
39.974937,116.330445,0,266,39945.3340509259,2009-05-12,08:01:02
39.974969,116.330503,0,262,39945.3341087963,2009-05-12,08:01:07
39.975021,116.330579,0,261,39945.3341666667,2009-05-12,08:01:12
39.975083,116.330677,0,261,39945.334224537,2009-05-12,08:01:17
39.975131,116.330791,0,261,39945.3342824074,2009-05-12,08:01:22
39.975164,116.330872,0,261,39945.3343402778,2009-05-12,08:01:27
39.975167,116.330947,0,262,39945.3343981481,2009-05-12,08:01:32
39.975051,116.331041,0,255,39945.3344560185,2009-05-12,08:01:37
39.974983,116.331171,0,242,39945.3345138889,2009-05-12,08:01:42
39.974956,116.331209,0,237,39945.3345717593,2009-05-12,08:01:47
39.97499,116.331295,0,234,39945.3346296296,2009-05-12,08:01:52
39.975028,116.331366,0,233,39945.3346875,2009-05-12,08:01:57
39.975035,116.331405,0,232,39945.3347453704,2009-05-12,08:02:02
39.974922,116.331484,0,222,39945.3348032407,2009-05-12,08:02:07
39.974856,116.331527,0,215,39945.3348611111,2009-05-12,08:02:12
39.974798,116.331522,0,213,39945.3349189815,2009-05-12,08:02:17
39.974747,116.331537,0,211,39945.3349768519,2009-05-12,08:02:22
39.974709,116.331561,0,206,39945.3350347222,2009-05-12,08:02:27
39.974674,116.331664,0,211,39945.3350925926,2009-05-12,08:02:32
39.974619,116.331704,0,203,39945.335150463,2009-05-12,08:02:37
39.97456,116.331758,0,200,39945.3352083333,2009-05-12,08:02:42
39.974506,116.331817,0,201,39945.3352662037,2009-05-12,08:02:47
39.974444,116.331837,0,205,39945.3353240741,2009-05-12,08:02:52
39.974395,116.33185,0,213,39945.3353819444,2009-05-12,08:02:57
39.974365,116.33186,0,215,39945.3354398148,2009-05-12,08:03:02
39.974321,116.33191,0,213,39945.3354976852,2009-05-12,08:03:07
39.974321,116.33191,0,213,39945.3355324074,2009-05-12,08:03:10
39.974321,116.331902,0,213,39945.3355555556,2009-05-12,08:03:12
39.9743,116.331906,0,213,39945.3356134259,2009-05-12,08:03:17
39.974231,116.331958,0,215,39945.3356712963,2009-05-12,08:03:22
39.974158,116.331973,0,209,39945.3357291667,2009-05-12,08:03:27
39.974095,116.331965,0,203,39945.335787037,2009-05-12,08:03:32
39.974004,116.331929,0,202,39945.3358449074,2009-05-12,08:03:37
39.973938,116.331927,0,198,39945.3359027778,2009-05-12,08:03:42
39.97387,116.331912,0,189,39945.3359606481,2009-05-12,08:03:47
39.97381,116.331853,0,181,39945.3360185185,2009-05-12,08:03:52
39.973799,116.331854,0,171,39945.3360763889,2009-05-12,08:03:57
39.97381,116.331831,0,167,39945.3361342593,2009-05-12,08:04:02
39.973825,116.331784,0,165,39945.3361921296,2009-05-12,08:04:07
39.973847,116.331739,0,162,39945.33625,2009-05-12,08:04:12
39.973764,116.331725,0,161,39945.3363078704,2009-05-12,08:04:17
39.97369,116.331727,0,157,39945.3363657407,2009-05-12,08:04:22
39.973619,116.331753,0,151,39945.3364236111,2009-05-12,08:04:27
39.973555,116.331741,0,148,39945.3364814815,2009-05-12,08:04:32
39.973525,116.331741,0,148,39945.3365393518,2009-05-12,08:04:37
39.973448,116.331729,0,144,39945.3365972222,2009-05-12,08:04:42
39.97336,116.331715,0,140,39945.3366550926,2009-05-12,08:04:47
39.973305,116.331722,0,143,39945.336712963,2009-05-12,08:04:52
39.973309,116.33176,0,152,39945.3367708333,2009-05-12,08:04:57
39.973315,116.331778,0,157,39945.3368287037,2009-05-12,08:05:02
39.97331,116.331802,0,159,39945.3368865741,2009-05-12,08:05:07
39.973314,116.331803,0,159,39945.3369444444,2009-05-12,08:05:12
39.973314,116.331803,0,159,39945.3369791667,2009-05-12,08:05:15
39.973315,116.331804,0,159,39945.3370023148,2009-05-12,08:05:17
39.974537,116.333679,0,591,39945.3390856481,2009-05-12,08:08:17
39.97348,116.334188,0,234,39945.3391435185,2009-05-12,08:08:22
39.97339,116.334015,0,177,39945.3392013889,2009-05-12,08:08:27
39.973348,116.334028,0,174,39945.3392592593,2009-05-12,08:08:32
39.973285,116.334009,0,174,39945.3393171296,2009-05-12,08:08:37
39.973286,116.333982,0,175,39945.339375,2009-05-12,08:08:42
39.97329,116.333935,0,176,39945.3394328704,2009-05-12,08:08:47
39.973501,116.334023,0,166,39945.3457986111,2009-05-12,08:17:57
39.973537,116.334096,0,165,39945.3458564815,2009-05-12,08:18:02
39.973538,116.334106,0,165,39945.3459143518,2009-05-12,08:18:07
39.973558,116.334153,0,166,39945.3459722222,2009-05-12,08:18:12
39.973555,116.334207,0,171,39945.3460300926,2009-05-12,08:18:17
39.973509,116.334195,0,170,39945.346087963,2009-05-12,08:18:22
39.973468,116.334153,0,174,39945.3461458333,2009-05-12,08:18:27
39.973488,116.334164,0,179,39945.3462037037,2009-05-12,08:18:32
39.973483,116.334156,0,182,39945.3462615741,2009-05-12,08:18:37
39.973483,116.334156,0,182,39945.3462962963,2009-05-12,08:18:40
39.973484,116.334155,0,183,39945.3463194444,2009-05-12,08:18:42
39.973496,116.334137,0,184,39945.3463773148,2009-05-12,08:18:47
39.973532,116.334169,0,184,39945.3464351852,2009-05-12,08:18:52
39.973593,116.334283,0,183,39945.3464930556,2009-05-12,08:18:57
39.97363,116.334335,0,183,39945.3465509259,2009-05-12,08:19:02
39.973636,116.334375,0,184,39945.3466087963,2009-05-12,08:19:07
39.973548,116.334435,0,189,39945.3466666667,2009-05-12,08:19:12
39.973516,116.334371,0,194,39945.346724537,2009-05-12,08:19:17
39.9735,116.334311,0,197,39945.3467824074,2009-05-12,08:19:22
39.9735,116.334301,0,198,39945.3468402778,2009-05-12,08:19:27
39.97348,116.334286,0,197,39945.3468981481,2009-05-12,08:19:32
39.973458,116.334278,0,195,39945.3469560185,2009-05-12,08:19:37
39.973442,116.334228,0,190,39945.3470138889,2009-05-12,08:19:42
39.973442,116.334228,0,190,39945.3470486111,2009-05-12,08:19:45
39.973443,116.334225,0,190,39945.3470717593,2009-05-12,08:19:47
39.973444,116.334216,0,190,39945.3471296296,2009-05-12,08:19:52
39.973449,116.334203,0,189,39945.3471875,2009-05-12,08:19:57
39.973471,116.334203,0,190,39945.3472453704,2009-05-12,08:20:02
39.973471,116.334203,0,190,39945.3472800926,2009-05-12,08:20:05
39.973471,116.334198,0,189,39945.3473032407,2009-05-12,08:20:07
39.97348,116.334255,0,194,39945.3473611111,2009-05-12,08:20:12
39.973517,116.33432,0,197,39945.3474189815,2009-05-12,08:20:17
39.973529,116.334334,0,198,39945.3474768519,2009-05-12,08:20:22
39.973529,116.334334,0,198,39945.3475115741,2009-05-12,08:20:25
39.973529,116.334336,0,198,39945.3475347222,2009-05-12,08:20:27
39.973523,116.334266,0,197,39945.3475925926,2009-05-12,08:20:32
39.973522,116.334189,0,198,39945.347650463,2009-05-12,08:20:37
39.973508,116.334123,0,200,39945.3477083333,2009-05-12,08:20:42
39.9735,116.334056,0,201,39945.3477662037,2009-05-12,08:20:47
39.973514,116.334089,0,202,39945.3478240741,2009-05-12,08:20:52
39.973514,116.334123,0,201,39945.3478819444,2009-05-12,08:20:57
39.973514,116.334123,0,201,39945.3479166667,2009-05-12,08:21:00
39.973513,116.33413,0,201,39945.3479398148,2009-05-12,08:21:02
39.973534,116.334156,0,199,39945.3479976852,2009-05-12,08:21:07
39.973536,116.334184,0,198,39945.3480555556,2009-05-12,08:21:12
39.973535,116.334183,0,198,39945.3481134259,2009-05-12,08:21:17
39.973535,116.334183,0,198,39945.3481481481,2009-05-12,08:21:20
39.973535,116.334186,0,198,39945.3481712963,2009-05-12,08:21:22
39.97356,116.334242,0,197,39945.3482291667,2009-05-12,08:21:27
39.973556,116.334254,0,198,39945.348287037,2009-05-12,08:21:32
39.973569,116.334368,0,199,39945.3483449074,2009-05-12,08:21:37
39.973568,116.334387,0,199,39945.3484027778,2009-05-12,08:21:42
39.973547,116.334394,0,196,39945.3484606481,2009-05-12,08:21:47
39.973535,116.334387,0,196,39945.3485185185,2009-05-12,08:21:52
39.973535,116.334387,0,196,39945.3485532407,2009-05-12,08:21:55
39.973535,116.334395,0,196,39945.3485763889,2009-05-12,08:21:57
39.973536,116.334405,0,196,39945.3486342593,2009-05-12,08:22:02
39.973531,116.334416,0,195,39945.3486921296,2009-05-12,08:22:07
39.973531,116.334423,0,195,39945.34875,2009-05-12,08:22:12
39.973531,116.334423,0,195,39945.3487847222,2009-05-12,08:22:15
39.973536,116.334422,0,196,39945.3488078704,2009-05-12,08:22:17
39.973546,116.33445,0,196,39945.3488657407,2009-05-12,08:22:22
39.973564,116.33449,0,194,39945.3489236111,2009-05-12,08:22:27
39.973566,116.334481,0,194,39945.3489814815,2009-05-12,08:22:32
39.973566,116.334481,0,194,39945.3490162037,2009-05-12,08:22:35
39.973565,116.334478,0,194,39945.3490393519,2009-05-12,08:22:37
39.973556,116.334467,0,193,39945.3490972222,2009-05-12,08:22:42
39.973542,116.334431,0,192,39945.3491550926,2009-05-12,08:22:47
39.973558,116.334403,0,192,39945.349212963,2009-05-12,08:22:52
39.973573,116.334371,0,190,39945.3492708333,2009-05-12,08:22:57
39.97354,116.33432,0,190,39945.3493287037,2009-05-12,08:23:02
39.973535,116.334241,0,190,39945.3493865741,2009-05-12,08:23:07
39.973535,116.334239,0,191,39945.3494444444,2009-05-12,08:23:12
39.973535,116.334239,0,191,39945.3494791667,2009-05-12,08:23:15
39.973535,116.334244,0,191,39945.3495023148,2009-05-12,08:23:17
39.973535,116.334233,0,191,39945.3495601852,2009-05-12,08:23:22
39.973525,116.334201,0,191,39945.3496180556,2009-05-12,08:23:27
39.973524,116.334188,0,191,39945.3496759259,2009-05-12,08:23:32
39.973519,116.334239,0,186,39945.3497337963,2009-05-12,08:23:37
39.97352,116.334215,0,183,39945.3497916667,2009-05-12,08:23:42
39.973523,116.334157,0,183,39945.349849537,2009-05-12,08:23:47
39.973507,116.334156,0,183,39945.3499074074,2009-05-12,08:23:52
39.973501,116.334168,0,182,39945.3499652778,2009-05-12,08:23:57
39.973501,116.33418,0,182,39945.3500231481,2009-05-12,08:24:02
39.97351,116.334181,0,182,39945.3500810185,2009-05-12,08:24:07
39.973515,116.334167,0,181,39945.3501388889,2009-05-12,08:24:12
39.9735,116.334227,0,181,39945.3501967593,2009-05-12,08:24:17
39.97352,116.334182,0,181,39945.3502546296,2009-05-12,08:24:22
39.973527,116.334167,0,181,39945.3503125,2009-05-12,08:24:27
39.97353,116.334153,0,182,39945.3503703704,2009-05-12,08:24:32
39.9735,116.334182,0,185,39945.3504282407,2009-05-12,08:24:37
39.973508,116.334193,0,185,39945.3504861111,2009-05-12,08:24:42
39.973508,116.334199,0,185,39945.3505439815,2009-05-12,08:24:47
39.973508,116.334203,0,185,39945.3506018519,2009-05-12,08:24:52
39.973508,116.334203,0,185,39945.3506365741,2009-05-12,08:24:55
39.973507,116.334205,0,185,39945.3506597222,2009-05-12,08:24:57
39.973505,116.334196,0,185,39945.3507175926,2009-05-12,08:25:02
39.973505,116.334195,0,185,39945.350775463,2009-05-12,08:25:07
39.973505,116.334187,0,185,39945.3508333333,2009-05-12,08:25:12
39.973505,116.334188,0,185,39945.3508912037,2009-05-12,08:25:17
39.973505,116.334183,0,185,39945.3509490741,2009-05-12,08:25:22
39.973505,116.334183,0,185,39945.3509837963,2009-05-12,08:25:25
39.973506,116.334191,0,185,39945.3510069444,2009-05-12,08:25:27
39.973506,116.334201,0,185,39945.3510648148,2009-05-12,08:25:32
39.973507,116.334205,0,185,39945.3511226852,2009-05-12,08:25:37
39.973506,116.334208,0,185,39945.3511805556,2009-05-12,08:25:42
39.973506,116.334208,0,185,39945.3512152778,2009-05-12,08:25:45
39.973506,116.3342,0,185,39945.3512384259,2009-05-12,08:25:47
39.973506,116.33419,0,185,39945.3512962963,2009-05-12,08:25:52
39.973498,116.334179,0,184,39945.3513541667,2009-05-12,08:25:57
39.973474,116.33413,0,184,39945.351412037,2009-05-12,08:26:02
39.973479,116.334134,0,183,39945.3514699074,2009-05-12,08:26:07
39.973479,116.334134,0,183,39945.3515046296,2009-05-12,08:26:10
39.97348,116.334127,0,183,39945.3515277778,2009-05-12,08:26:12
39.973521,116.334194,0,183,39945.3515856481,2009-05-12,08:26:17
39.973521,116.334194,0,183,39945.3516203704,2009-05-12,08:26:20
39.973528,116.334197,0,182,39945.3516435185,2009-05-12,08:26:22
39.97352,116.334172,0,182,39945.3517013889,2009-05-12,08:26:27
39.973521,116.334161,0,182,39945.3517592593,2009-05-12,08:26:32
39.973531,116.334181,0,181,39945.3518171296,2009-05-12,08:26:37
39.973531,116.33418,0,181,39945.351875,2009-05-12,08:26:42
39.973531,116.334188,0,181,39945.3519328704,2009-05-12,08:26:47
39.973531,116.334188,0,181,39945.3519675926,2009-05-12,08:26:50
39.973532,116.334185,0,181,39945.3519907407,2009-05-12,08:26:52
39.973521,116.33415,0,179,39945.3520486111,2009-05-12,08:26:57
39.973526,116.33411,0,177,39945.3521064815,2009-05-12,08:27:02
39.973526,116.334121,0,177,39945.3521643518,2009-05-12,08:27:07
39.973525,116.334111,0,177,39945.3522222222,2009-05-12,08:27:12
39.973504,116.334101,0,174,39945.3522800926,2009-05-12,08:27:17
39.973497,116.334059,0,174,39945.352337963,2009-05-12,08:27:22
39.973494,116.334005,0,173,39945.3523958333,2009-05-12,08:27:27
39.973526,116.334277,0,149,39945.354537037,2009-05-12,08:30:32
39.973584,116.334342,0,149,39945.3545949074,2009-05-12,08:30:37
39.973584,116.334354,0,149,39945.3546527778,2009-05-12,08:30:42
39.973546,116.334323,0,148,39945.3547106481,2009-05-12,08:30:47
39.973485,116.33427,0,147,39945.3547685185,2009-05-12,08:30:52
39.973463,116.334271,0,147,39945.3548263889,2009-05-12,08:30:57
39.973442,116.334273,0,146,39945.3548842593,2009-05-12,08:31:02
39.973401,116.334268,0,146,39945.3549421296,2009-05-12,08:31:07
39.973388,116.334292,0,147,39945.355,2009-05-12,08:31:12
39.973403,116.334307,0,147,39945.3550578704,2009-05-12,08:31:17
39.973405,116.334311,0,147,39945.3551157407,2009-05-12,08:31:22
39.973405,116.334311,0,147,39945.355150463,2009-05-12,08:31:25
39.973406,116.334314,0,147,39945.3551736111,2009-05-12,08:31:27
39.973406,116.334325,0,147,39945.3552314815,2009-05-12,08:31:32
39.973406,116.334325,0,147,39945.3552662037,2009-05-12,08:31:35
39.973407,116.334326,0,147,39945.3552893519,2009-05-12,08:31:37
39.973424,116.334339,0,147,39945.3553472222,2009-05-12,08:31:42
39.973453,116.334369,0,147,39945.3554050926,2009-05-12,08:31:47
39.973453,116.334369,0,147,39945.3554398148,2009-05-12,08:31:50
39.973454,116.334373,0,147,39945.355462963,2009-05-12,08:31:52
39.973456,116.334401,0,146,39945.3555208333,2009-05-12,08:31:57
39.973431,116.334425,0,143,39945.3555787037,2009-05-12,08:32:02
39.973426,116.334424,0,142,39945.3556365741,2009-05-12,08:32:07
39.973426,116.334424,0,142,39945.3556712963,2009-05-12,08:32:10
39.973426,116.334422,0,141,39945.3556944444,2009-05-12,08:32:12
39.973434,116.334407,0,141,39945.3557523148,2009-05-12,08:32:17
39.973458,116.334367,0,141,39945.3558101852,2009-05-12,08:32:22
39.973456,116.3344,0,141,39945.3558680556,2009-05-12,08:32:27
39.973427,116.334434,0,141,39945.3559259259,2009-05-12,08:32:32
39.973428,116.334426,0,141,39945.3559837963,2009-05-12,08:32:37
39.973428,116.334418,0,141,39945.3560416667,2009-05-12,08:32:42
39.973428,116.334418,0,141,39945.3560763889,2009-05-12,08:32:45
39.973428,116.33442,0,141,39945.356099537,2009-05-12,08:32:47
39.973429,116.334409,0,141,39945.3561574074,2009-05-12,08:32:52
39.973406,116.33434,0,139,39945.3562152778,2009-05-12,08:32:57
39.973382,116.33432,0,136,39945.3562731481,2009-05-12,08:33:02
39.973358,116.334286,0,136,39945.3563310185,2009-05-12,08:33:07
39.973378,116.334221,0,135,39945.3563888889,2009-05-12,08:33:12
39.9734,116.334161,0,135,39945.3564467593,2009-05-12,08:33:17
39.9734,116.334161,0,135,39945.3564814815,2009-05-12,08:33:20
39.973408,116.334155,0,134,39945.3565046296,2009-05-12,08:33:22
39.973435,116.334199,0,133,39945.3565625,2009-05-12,08:33:27
39.973435,116.334199,0,133,39945.3565972222,2009-05-12,08:33:30
39.973436,116.334194,0,133,39945.3566203704,2009-05-12,08:33:32
39.97347,116.334189,0,129,39945.3566782407,2009-05-12,08:33:37
39.973471,116.334234,0,130,39945.3567361111,2009-05-12,08:33:42
39.973471,116.334234,0,130,39945.3567708333,2009-05-12,08:33:45
39.973471,116.334239,0,131,39945.3567939815,2009-05-12,08:33:47
39.97347,116.334253,0,131,39945.3568518519,2009-05-12,08:33:52
39.97347,116.334253,0,131,39945.3568865741,2009-05-12,08:33:55
39.97347,116.33425,0,131,39945.3569097222,2009-05-12,08:33:57
39.97345,116.334199,0,132,39945.3569675926,2009-05-12,08:34:02
39.973419,116.33419,0,134,39945.357025463,2009-05-12,08:34:07
39.973396,116.334213,0,134,39945.3570833333,2009-05-12,08:34:12
39.973396,116.334213,0,134,39945.3571180556,2009-05-12,08:34:15
39.973396,116.334205,0,134,39945.3571412037,2009-05-12,08:34:17
39.973397,116.33419,0,134,39945.3571990741,2009-05-12,08:34:22
39.973389,116.334151,0,133,39945.3572569444,2009-05-12,08:34:27
39.973407,116.334087,0,130,39945.3573148148,2009-05-12,08:34:32
39.973433,116.334007,0,128,39945.3573726852,2009-05-12,08:34:37
39.97347,116.333918,0,128,39945.3574305556,2009-05-12,08:34:42
39.973479,116.333912,0,129,39945.3574884259,2009-05-12,08:34:47
39.973489,116.333886,0,129,39945.3575462963,2009-05-12,08:34:52
39.973486,116.333858,0,130,39945.3576041667,2009-05-12,08:34:57
39.973459,116.333873,0,129,39945.357662037,2009-05-12,08:35:02
39.97343,116.333912,0,128,39945.3577199074,2009-05-12,08:35:07
39.97343,116.333912,0,128,39945.3577546296,2009-05-12,08:35:10
39.973425,116.333907,0,128,39945.3577777778,2009-05-12,08:35:12
39.973421,116.333938,0,127,39945.3578356481,2009-05-12,08:35:17
39.973405,116.33406,0,126,39945.3578935185,2009-05-12,08:35:22
39.973396,116.334115,0,127,39945.3579513889,2009-05-12,08:35:27
39.973396,116.334115,0,127,39945.3579861111,2009-05-12,08:35:30
39.973389,116.334122,0,130,39945.3580092593,2009-05-12,08:35:32
39.973382,116.334159,0,132,39945.3580671296,2009-05-12,08:35:37
39.97338,116.33422,0,134,39945.358125,2009-05-12,08:35:42
39.97337,116.334235,0,135,39945.3581828704,2009-05-12,08:35:47
39.973362,116.334218,0,134,39945.3582407407,2009-05-12,08:35:52
39.973361,116.334222,0,134,39945.3582986111,2009-05-12,08:35:57
39.973361,116.334222,0,134,39945.3583333333,2009-05-12,08:36:00
39.973361,116.33422,0,134,39945.3583564815,2009-05-12,08:36:02
39.973335,116.33421,0,133,39945.3584143519,2009-05-12,08:36:07
39.9732,116.33421,0,128,39945.3584722222,2009-05-12,08:36:12
39.973179,116.334197,0,129,39945.3585300926,2009-05-12,08:36:17
39.973199,116.334231,0,131,39945.358587963,2009-05-12,08:36:22
39.973206,116.334273,0,132,39945.3586458333,2009-05-12,08:36:27
39.973206,116.334273,0,132,39945.3586805556,2009-05-12,08:36:30
39.973208,116.334279,0,132,39945.3587037037,2009-05-12,08:36:32
39.973224,116.334334,0,133,39945.3587615741,2009-05-12,08:36:37
39.973222,116.334356,0,133,39945.3588194444,2009-05-12,08:36:42
39.973235,116.334344,0,133,39945.3588773148,2009-05-12,08:36:47
39.973284,116.334347,0,132,39945.3589351852,2009-05-12,08:36:52
39.973307,116.3344,0,131,39945.3589930556,2009-05-12,08:36:57
39.973315,116.334418,0,131,39945.3590509259,2009-05-12,08:37:02
39.973315,116.334418,0,131,39945.3590856481,2009-05-12,08:37:05
39.973315,116.334414,0,131,39945.3591087963,2009-05-12,08:37:07
39.973317,116.334405,0,131,39945.3591666667,2009-05-12,08:37:12
39.973335,116.334407,0,131,39945.359224537,2009-05-12,08:37:17
39.9734,116.334432,0,129,39945.3592824074,2009-05-12,08:37:22
39.973402,116.334422,0,129,39945.3593402778,2009-05-12,08:37:27
39.973402,116.334422,0,129,39945.359375,2009-05-12,08:37:30
39.973403,116.334415,0,129,39945.3593981481,2009-05-12,08:37:32
39.973429,116.334424,0,127,39945.3594560185,2009-05-12,08:37:37
39.973429,116.334424,0,127,39945.3594907407,2009-05-12,08:37:40
39.973436,116.334421,0,125,39945.3595138889,2009-05-12,08:37:42
39.973422,116.334456,0,123,39945.3595717593,2009-05-12,08:37:47
39.973422,116.334455,0,123,39945.3596296296,2009-05-12,08:37:52
39.973421,116.334456,0,123,39945.3596875,2009-05-12,08:37:57
39.973421,116.33445,0,123,39945.3597453704,2009-05-12,08:38:02
39.973422,116.334442,0,123,39945.3598032407,2009-05-12,08:38:07
39.973423,116.334437,0,123,39945.3598611111,2009-05-12,08:38:12
39.973423,116.334437,0,123,39945.3598958333,2009-05-12,08:38:15
39.973423,116.334439,0,123,39945.3599189815,2009-05-12,08:38:17
39.973379,116.334303,0,121,39945.3599768518,2009-05-12,08:38:22
39.973383,116.334223,0,120,39945.3600347222,2009-05-12,08:38:27
39.973323,116.334127,0,117,39945.3600925926,2009-05-12,08:38:32
39.973313,116.33409,0,116,39945.360150463,2009-05-12,08:38:37
39.973291,116.334075,0,116,39945.3602083333,2009-05-12,08:38:42
39.973318,116.334057,0,115,39945.3602662037,2009-05-12,08:38:47
39.973368,116.334048,0,115,39945.3603240741,2009-05-12,08:38:52
39.973416,116.334078,0,115,39945.3603819444,2009-05-12,08:38:57
39.973471,116.334098,0,116,39945.3604398148,2009-05-12,08:39:02
39.973473,116.334087,0,116,39945.3604976852,2009-05-12,08:39:07
39.973473,116.334087,0,116,39945.3605324074,2009-05-12,08:39:10
39.973473,116.334089,0,116,39945.3605555556,2009-05-12,08:39:12
39.973502,116.334089,0,116,39945.3606134259,2009-05-12,08:39:17
39.973537,116.334113,0,116,39945.3606712963,2009-05-12,08:39:22
39.97353,116.334153,0,118,39945.3607291667,2009-05-12,08:39:27
39.973519,116.334161,0,120,39945.360787037,2009-05-12,08:39:32
39.973518,116.334173,0,120,39945.3608449074,2009-05-12,08:39:37
39.973517,116.334181,0,120,39945.3609027778,2009-05-12,08:39:42
39.973517,116.334181,0,120,39945.3609375,2009-05-12,08:39:45
39.973517,116.334188,0,120,39945.3609606481,2009-05-12,08:39:47
39.973523,116.334159,0,121,39945.3610185185,2009-05-12,08:39:52
39.973541,116.33415,0,121,39945.3610763889,2009-05-12,08:39:57
39.973543,116.334181,0,121,39945.3611342593,2009-05-12,08:40:02
39.973554,116.334179,0,121,39945.3611921296,2009-05-12,08:40:07
39.973581,116.334213,0,121,39945.36125,2009-05-12,08:40:12
39.973604,116.334216,0,121,39945.3613078704,2009-05-12,08:40:17
39.973605,116.334207,0,121,39945.3613657407,2009-05-12,08:40:22
39.973604,116.334212,0,121,39945.3614236111,2009-05-12,08:40:27
39.973604,116.334212,0,121,39945.3614583333,2009-05-12,08:40:30
39.973603,116.334215,0,121,39945.3614814815,2009-05-12,08:40:32
39.973604,116.334227,0,121,39945.3615393518,2009-05-12,08:40:37
39.973606,116.334235,0,121,39945.3615972222,2009-05-12,08:40:42
39.973607,116.334243,0,122,39945.3616550926,2009-05-12,08:40:47
39.973608,116.334239,0,122,39945.361712963,2009-05-12,08:40:52
39.973608,116.334239,0,122,39945.3617476852,2009-05-12,08:40:55
39.973609,116.334241,0,122,39945.3617708333,2009-05-12,08:40:57
39.973609,116.334232,0,122,39945.3618287037,2009-05-12,08:41:02
39.9736,116.334239,0,123,39945.3618865741,2009-05-12,08:41:07
39.973583,116.334274,0,123,39945.3619444444,2009-05-12,08:41:12
39.973583,116.334274,0,123,39945.3619791667,2009-05-12,08:41:15
39.973583,116.334271,0,123,39945.3620023148,2009-05-12,08:41:17
39.973575,116.334312,0,128,39945.3620601852,2009-05-12,08:41:22
39.973558,116.334303,0,134,39945.3621180556,2009-05-12,08:41:27
39.973522,116.334319,0,136,39945.3621759259,2009-05-12,08:41:32
39.973499,116.334323,0,138,39945.3622337963,2009-05-12,08:41:37
39.973522,116.334304,0,139,39945.3622916667,2009-05-12,08:41:42
39.973535,116.33425,0,141,39945.362349537,2009-05-12,08:41:47
39.973535,116.334223,0,143,39945.3624074074,2009-05-12,08:41:52
39.973431,116.334138,0,149,39945.3624652778,2009-05-12,08:41:57
39.97337,116.334077,0,153,39945.3625231481,2009-05-12,08:42:02
39.973342,116.33397,0,158,39945.3625810185,2009-05-12,08:42:07
39.973328,116.333895,0,163,39945.3626388889,2009-05-12,08:42:12
39.973318,116.333787,0,168,39945.3626967593,2009-05-12,08:42:17
39.973366,116.333752,0,172,39945.3627546296,2009-05-12,08:42:22
39.973416,116.333818,0,174,39945.3628125,2009-05-12,08:42:27
39.973458,116.333801,0,176,39945.3628703704,2009-05-12,08:42:32
39.973527,116.333988,0,186,39945.3629282407,2009-05-12,08:42:37
39.973585,116.334235,0,198,39945.3629861111,2009-05-12,08:42:42
39.973398,116.333998,0,274,39945.3683101852,2009-05-12,08:50:22
39.973382,116.333996,0,276,39945.3683680556,2009-05-12,08:50:27
39.973383,116.333988,0,276,39945.3684259259,2009-05-12,08:50:32
39.973384,116.333983,0,276,39945.3684837963,2009-05-12,08:50:37
39.973384,116.333983,0,276,39945.3685185185,2009-05-12,08:50:40
39.973384,116.333977,0,276,39945.3685416667,2009-05-12,08:50:42
39.973406,116.334,0,275,39945.368599537,2009-05-12,08:50:47
39.973429,116.333973,0,275,39945.3686574074,2009-05-12,08:50:52
39.973423,116.333924,0,274,39945.3687152778,2009-05-12,08:50:57
39.97342,116.333901,0,274,39945.3687731481,2009-05-12,08:51:02
39.973421,116.333885,0,272,39945.3688310185,2009-05-12,08:51:07
39.973443,116.333923,0,271,39945.3688888889,2009-05-12,08:51:12
39.973443,116.333923,0,271,39945.3689236111,2009-05-12,08:51:15
39.973451,116.333931,0,271,39945.3689467593,2009-05-12,08:51:17
39.973442,116.333932,0,270,39945.3690046296,2009-05-12,08:51:22
39.973441,116.33397,0,269,39945.3690625,2009-05-12,08:51:27
39.973473,116.334046,0,269,39945.3691203704,2009-05-12,08:51:32
39.973491,116.33409,0,268,39945.3691782407,2009-05-12,08:51:37
39.973506,116.334047,0,269,39945.3692361111,2009-05-12,08:51:42
39.973506,116.334036,0,268,39945.3692939815,2009-05-12,08:51:47
39.973477,116.334009,0,268,39945.3693518518,2009-05-12,08:51:52
39.973465,116.333994,0,268,39945.3694097222,2009-05-12,08:51:57
39.973465,116.333984,0,268,39945.3694675926,2009-05-12,08:52:02
39.973465,116.333976,0,268,39945.369525463,2009-05-12,08:52:07
39.973465,116.333976,0,268,39945.3695601852,2009-05-12,08:52:10
39.973464,116.333978,0,268,39945.3695833333,2009-05-12,08:52:12
39.973463,116.333992,0,268,39945.3696412037,2009-05-12,08:52:17
39.973464,116.334006,0,268,39945.3696990741,2009-05-12,08:52:22
39.973464,116.334006,0,268,39945.3697337963,2009-05-12,08:52:25
39.973464,116.334006,0,268,39945.3697569444,2009-05-12,08:52:27
39.973463,116.334015,0,268,39945.3698148148,2009-05-12,08:52:32
39.973464,116.334009,0,268,39945.3698726852,2009-05-12,08:52:37
39.973463,116.334004,0,268,39945.3699305556,2009-05-12,08:52:42
39.973462,116.334001,0,268,39945.3699884259,2009-05-12,08:52:47
39.973462,116.334001,0,268,39945.3700231481,2009-05-12,08:52:50
39.973462,116.334005,0,268,39945.3700462963,2009-05-12,08:52:52
39.973461,116.333996,0,268,39945.3701041667,2009-05-12,08:52:57
39.973443,116.334031,0,271,39945.370162037,2009-05-12,08:53:02
39.973432,116.334072,0,274,39945.3702199074,2009-05-12,08:53:07
39.973432,116.33408,0,274,39945.3702777778,2009-05-12,08:53:12
39.973432,116.33408,0,274,39945.3703125,2009-05-12,08:53:15
39.973431,116.334074,0,274,39945.3703356481,2009-05-12,08:53:17
39.973422,116.334086,0,275,39945.3703935185,2009-05-12,08:53:22
39.973404,116.334112,0,277,39945.3704513889,2009-05-12,08:53:27
39.973403,116.334119,0,277,39945.3705092593,2009-05-12,08:53:32
39.973403,116.334119,0,277,39945.3705439815,2009-05-12,08:53:35
39.973403,116.334126,0,277,39945.3705671296,2009-05-12,08:53:37
39.973409,116.334136,0,277,39945.370625,2009-05-12,08:53:42
39.97341,116.334157,0,277,39945.3706828704,2009-05-12,08:53:47
39.97341,116.33416,0,277,39945.3707407407,2009-05-12,08:53:52
39.97341,116.33416,0,277,39945.370775463,2009-05-12,08:53:55
39.973412,116.334168,0,277,39945.3707986111,2009-05-12,08:53:57
39.973412,116.334177,0,277,39945.3708564815,2009-05-12,08:54:02
39.973411,116.334183,0,277,39945.3709143519,2009-05-12,08:54:07
39.973411,116.334183,0,277,39945.3709490741,2009-05-12,08:54:10
39.973411,116.334184,0,277,39945.3709722222,2009-05-12,08:54:12
39.973446,116.334184,0,276,39945.3710300926,2009-05-12,08:54:17
39.973422,116.334166,0,275,39945.371087963,2009-05-12,08:54:22
39.973454,116.334181,0,276,39945.3711458333,2009-05-12,08:54:27
39.973479,116.334201,0,277,39945.3712037037,2009-05-12,08:54:32
39.97348,116.334199,0,277,39945.3712615741,2009-05-12,08:54:37
39.97348,116.334199,0,277,39945.3712962963,2009-05-12,08:54:40
39.973481,116.334204,0,277,39945.3713194444,2009-05-12,08:54:42
39.973482,116.334213,0,277,39945.3713773148,2009-05-12,08:54:47
39.973505,116.334234,0,278,39945.3714351852,2009-05-12,08:54:52
39.973505,116.334234,0,278,39945.3714699074,2009-05-12,08:54:55
39.973503,116.334239,0,278,39945.3714930556,2009-05-12,08:54:57
39.973502,116.334229,0,278,39945.3715509259,2009-05-12,08:55:02
39.973501,116.334233,0,278,39945.3716087963,2009-05-12,08:55:07
39.973499,116.334238,0,278,39945.3716666667,2009-05-12,08:55:12
39.973499,116.334238,0,278,39945.3717013889,2009-05-12,08:55:15
39.973498,116.334244,0,278,39945.371724537,2009-05-12,08:55:17
39.973497,116.334234,0,278,39945.3717824074,2009-05-12,08:55:22
39.973497,116.334234,0,278,39945.3718171296,2009-05-12,08:55:25
39.973497,116.33423,0,278,39945.3718402778,2009-05-12,08:55:27
39.973497,116.334216,0,278,39945.3718981481,2009-05-12,08:55:32
39.973497,116.334205,0,278,39945.3719560185,2009-05-12,08:55:37
39.973498,116.334205,0,278,39945.3720138889,2009-05-12,08:55:42
39.973498,116.334205,0,278,39945.3720486111,2009-05-12,08:55:45
39.973496,116.334213,0,278,39945.3720717593,2009-05-12,08:55:47
39.973486,116.334201,0,276,39945.3721296296,2009-05-12,08:55:52
39.97348,116.334225,0,277,39945.3721875,2009-05-12,08:55:57
39.973473,116.334241,0,277,39945.3722453704,2009-05-12,08:56:02
39.973473,116.334245,0,277,39945.3723032407,2009-05-12,08:56:07
39.973473,116.334241,0,277,39945.3723611111,2009-05-12,08:56:12
39.973473,116.334243,0,277,39945.3724189815,2009-05-12,08:56:17
39.973473,116.334243,0,277,39945.3724537037,2009-05-12,08:56:20
39.97347,116.334245,0,277,39945.3724768519,2009-05-12,08:56:22
39.97347,116.334259,0,279,39945.3725347222,2009-05-12,08:56:27
39.97347,116.334259,0,278,39945.3725925926,2009-05-12,08:56:32
39.97347,116.334258,0,279,39945.372650463,2009-05-12,08:56:37
39.973469,116.334259,0,279,39945.3727083333,2009-05-12,08:56:42
39.97347,116.334256,0,279,39945.3727662037,2009-05-12,08:56:47
39.97347,116.334256,0,279,39945.3728009259,2009-05-12,08:56:50
39.97347,116.334254,0,279,39945.3728240741,2009-05-12,08:56:52
39.97339,116.334193,0,277,39945.3728819444,2009-05-12,08:56:57
39.973395,116.334171,0,277,39945.3729398148,2009-05-12,08:57:02
39.973375,116.334162,0,277,39945.3729976852,2009-05-12,08:57:07
39.973377,116.334166,0,277,39945.3730555556,2009-05-12,08:57:12
39.973377,116.334166,0,277,39945.3730902778,2009-05-12,08:57:15
39.973372,116.334161,0,277,39945.3731134259,2009-05-12,08:57:17
39.973372,116.334148,0,277,39945.3731712963,2009-05-12,08:57:22
39.973372,116.334144,0,277,39945.3732291667,2009-05-12,08:57:27
39.973373,116.334142,0,277,39945.373287037,2009-05-12,08:57:32
39.973373,116.334142,0,277,39945.3733217593,2009-05-12,08:57:35
39.973374,116.334141,0,277,39945.3733449074,2009-05-12,08:57:37
39.973376,116.334151,0,277,39945.3734027778,2009-05-12,08:57:42
39.973376,116.334151,0,277,39945.3734375,2009-05-12,08:57:45
39.973377,116.334159,0,277,39945.3734606481,2009-05-12,08:57:47
39.973584,116.334311,0,275,39945.3755439815,2009-05-12,09:00:47
39.973637,116.334365,0,275,39945.3756018518,2009-05-12,09:00:52
39.973638,116.334348,0,276,39945.3756597222,2009-05-12,09:00:57
39.973604,116.334286,0,276,39945.3757175926,2009-05-12,09:01:02
39.973569,116.334269,0,276,39945.375775463,2009-05-12,09:01:07
39.973468,116.334196,0,276,39945.3758333333,2009-05-12,09:01:12
39.97346,116.334181,0,275,39945.3758912037,2009-05-12,09:01:17
39.973451,116.334189,0,275,39945.3759490741,2009-05-12,09:01:22
39.973451,116.334189,0,275,39945.3759837963,2009-05-12,09:01:25
39.973459,116.334197,0,275,39945.3760069444,2009-05-12,09:01:27
39.973475,116.334225,0,275,39945.3760648148,2009-05-12,09:01:32
39.973475,116.334225,0,275,39945.376099537,2009-05-12,09:01:35
39.973476,116.334227,0,275,39945.3761226852,2009-05-12,09:01:37
39.973462,116.334241,0,275,39945.3761805556,2009-05-12,09:01:42
39.973452,116.334258,0,276,39945.3762384259,2009-05-12,09:01:47
39.973452,116.334258,0,276,39945.3762731481,2009-05-12,09:01:50
39.973455,116.334255,0,276,39945.3762962963,2009-05-12,09:01:52
39.973455,116.334246,0,276,39945.3763541667,2009-05-12,09:01:57
39.973454,116.334244,0,276,39945.376412037,2009-05-12,09:02:02
39.973454,116.334244,0,276,39945.3764467593,2009-05-12,09:02:05
39.973455,116.334238,0,275,39945.3764699074,2009-05-12,09:02:07
39.973456,116.334229,0,276,39945.3765277778,2009-05-12,09:02:12
39.973458,116.334218,0,276,39945.3765856481,2009-05-12,09:02:17
39.973458,116.334218,0,276,39945.3766203704,2009-05-12,09:02:20
39.973459,116.33422,0,276,39945.3766435185,2009-05-12,09:02:22
39.97346,116.334231,0,276,39945.3767013889,2009-05-12,09:02:27
39.973461,116.334235,0,276,39945.3767592593,2009-05-12,09:02:32
39.973461,116.334235,0,276,39945.3768171296,2009-05-12,09:02:37
39.973462,116.33423,0,276,39945.376875,2009-05-12,09:02:42
39.973462,116.334238,0,275,39945.3769328704,2009-05-12,09:02:47
39.973462,116.334235,0,275,39945.3769907407,2009-05-12,09:02:52
39.973462,116.334235,0,275,39945.377025463,2009-05-12,09:02:55
39.973464,116.334239,0,275,39945.3770486111,2009-05-12,09:02:57
39.973466,116.334248,0,275,39945.3771064815,2009-05-12,09:03:02
39.973465,116.334251,0,276,39945.3771643518,2009-05-12,09:03:07
39.973465,116.334251,0,276,39945.3771990741,2009-05-12,09:03:10
39.973465,116.334244,0,276,39945.3772222222,2009-05-12,09:03:12
39.973436,116.334159,0,276,39945.3772800926,2009-05-12,09:03:17
39.973432,116.334166,0,277,39945.377337963,2009-05-12,09:03:22
39.973432,116.334166,0,277,39945.3773726852,2009-05-12,09:03:25
39.973434,116.334173,0,277,39945.3773958333,2009-05-12,09:03:27
39.973441,116.334163,0,277,39945.3774537037,2009-05-12,09:03:32
39.973462,116.334182,0,278,39945.3775115741,2009-05-12,09:03:37
39.9733,116.333956,0,280,39945.3837037037,2009-05-12,09:12:32
39.973223,116.333895,0,280,39945.3837615741,2009-05-12,09:12:37
39.973206,116.333885,0,280,39945.3838194444,2009-05-12,09:12:42
39.973283,116.333903,0,282,39945.3838773148,2009-05-12,09:12:47
39.973327,116.333914,0,282,39945.3839351852,2009-05-12,09:12:52
39.973327,116.333914,0,282,39945.3839699074,2009-05-12,09:12:55
39.973329,116.333921,0,282,39945.3839930556,2009-05-12,09:12:57
39.973402,116.33397,0,282,39945.3840509259,2009-05-12,09:13:02
39.973416,116.333991,0,282,39945.3841087963,2009-05-12,09:13:07
39.973416,116.333991,0,282,39945.3841435185,2009-05-12,09:13:10
39.973418,116.333997,0,282,39945.3841666667,2009-05-12,09:13:12
39.973445,116.334048,0,282,39945.384224537,2009-05-12,09:13:17
39.973432,116.334051,0,283,39945.3842824074,2009-05-12,09:13:22
39.973353,116.334021,0,286,39945.3843402778,2009-05-12,09:13:27
39.973353,116.334021,0,286,39945.384375,2009-05-12,09:13:30
39.973354,116.334021,0,287,39945.3843981481,2009-05-12,09:13:32
39.97336,116.334033,0,288,39945.3844560185,2009-05-12,09:13:37
39.97336,116.334033,0,288,39945.3844907407,2009-05-12,09:13:40
39.973361,116.334038,0,288,39945.3845138889,2009-05-12,09:13:42
39.973361,116.334027,0,288,39945.3845717593,2009-05-12,09:13:47
39.973361,116.334016,0,288,39945.3846296296,2009-05-12,09:13:52
39.97333,116.333989,0,289,39945.3846875,2009-05-12,09:13:57
39.973373,116.334014,0,290,39945.3847453704,2009-05-12,09:14:02
39.973356,116.334033,0,291,39945.3848032407,2009-05-12,09:14:07
39.973365,116.334043,0,291,39945.3848611111,2009-05-12,09:14:12
39.973366,116.334038,0,291,39945.3849189815,2009-05-12,09:14:17
39.973368,116.334034,0,291,39945.3849768518,2009-05-12,09:14:22
39.973368,116.334034,0,291,39945.3850115741,2009-05-12,09:14:25
39.973371,116.33403,0,291,39945.3850347222,2009-05-12,09:14:27
39.973501,116.333999,0,290,39945.3850925926,2009-05-12,09:14:32
39.973579,116.333987,0,290,39945.385150463,2009-05-12,09:14:37
39.973559,116.333992,0,290,39945.3852083333,2009-05-12,09:14:42
39.973535,116.333969,0,290,39945.3852662037,2009-05-12,09:14:47
39.973535,116.333958,0,290,39945.3853240741,2009-05-12,09:14:52
39.973554,116.333952,0,290,39945.3853819444,2009-05-12,09:14:57
39.973563,116.333963,0,291,39945.3854398148,2009-05-12,09:15:02
39.973534,116.33396,0,292,39945.3854976852,2009-05-12,09:15:07
39.973456,116.333962,0,295,39945.3855555556,2009-05-12,09:15:12
39.97344,116.333952,0,295,39945.3856134259,2009-05-12,09:15:17
39.97344,116.333941,0,295,39945.3856712963,2009-05-12,09:15:22
39.973452,116.33394,0,294,39945.3857291667,2009-05-12,09:15:27
39.973478,116.333945,0,294,39945.385787037,2009-05-12,09:15:32
39.973487,116.333944,0,294,39945.3858449074,2009-05-12,09:15:37
39.973495,116.333962,0,295,39945.3859027778,2009-05-12,09:15:42
39.973542,116.334011,0,294,39945.3859606481,2009-05-12,09:15:47
39.973561,116.334014,0,294,39945.3860185185,2009-05-12,09:15:52
39.973561,116.334017,0,294,39945.3860763889,2009-05-12,09:15:57
39.973562,116.334022,0,294,39945.3861342593,2009-05-12,09:16:02
39.973562,116.334018,0,294,39945.3861921296,2009-05-12,09:16:07
39.973561,116.334015,0,295,39945.38625,2009-05-12,09:16:12
39.973561,116.334015,0,295,39945.3862847222,2009-05-12,09:16:15
39.97356,116.33401,0,294,39945.3863078704,2009-05-12,09:16:17
39.97351,116.333986,0,294,39945.3863657407,2009-05-12,09:16:22
39.97352,116.333988,0,294,39945.3864236111,2009-05-12,09:16:27
39.973519,116.333975,0,294,39945.3864814815,2009-05-12,09:16:32
39.973519,116.333965,0,294,39945.3865393519,2009-05-12,09:16:37
39.973519,116.333955,0,294,39945.3865972222,2009-05-12,09:16:42
39.973519,116.333952,0,294,39945.3866550926,2009-05-12,09:16:47
39.973519,116.333952,0,294,39945.3866898148,2009-05-12,09:16:50
39.973518,116.333957,0,294,39945.386712963,2009-05-12,09:16:52
39.973518,116.333973,0,294,39945.3867708333,2009-05-12,09:16:57
39.973517,116.334042,0,293,39945.3868287037,2009-05-12,09:17:02
39.973518,116.334062,0,293,39945.3868865741,2009-05-12,09:17:07
39.973517,116.334052,0,293,39945.3869444444,2009-05-12,09:17:12
39.973517,116.334042,0,293,39945.3870023148,2009-05-12,09:17:17
39.973517,116.334042,0,293,39945.387037037,2009-05-12,09:17:20
39.973517,116.33404,0,293,39945.3870601852,2009-05-12,09:17:22
39.973515,116.334028,0,293,39945.3871180556,2009-05-12,09:17:27
39.973515,116.334028,0,293,39945.3871527778,2009-05-12,09:17:30
39.973512,116.334022,0,293,39945.3871759259,2009-05-12,09:17:32
39.9735,116.334001,0,293,39945.3872337963,2009-05-12,09:17:37
39.973486,116.333989,0,294,39945.3872916667,2009-05-12,09:17:42
39.973486,116.333989,0,294,39945.3873263889,2009-05-12,09:17:45
39.973485,116.333988,0,294,39945.387349537,2009-05-12,09:17:47
39.973509,116.333958,0,294,39945.3874074074,2009-05-12,09:17:52
39.973575,116.333984,0,294,39945.3874652778,2009-05-12,09:17:57
39.973602,116.333975,0,294,39945.3875231481,2009-05-12,09:18:02
39.973602,116.33397,0,294,39945.3875810185,2009-05-12,09:18:07
39.973602,116.33397,0,294,39945.3876157407,2009-05-12,09:18:10
39.9736,116.333964,0,295,39945.3876388889,2009-05-12,09:18:12
39.973536,116.333906,0,295,39945.3876967593,2009-05-12,09:18:17
39.973468,116.333809,0,296,39945.3877546296,2009-05-12,09:18:22
39.973484,116.333791,0,295,39945.3878125,2009-05-12,09:18:27
39.973485,116.333868,0,294,39945.3878703704,2009-05-12,09:18:32
39.973479,116.333886,0,294,39945.3879282407,2009-05-12,09:18:37
39.973477,116.333879,0,294,39945.3879861111,2009-05-12,09:18:42
39.973475,116.333871,0,293,39945.3880439815,2009-05-12,09:18:47
39.973475,116.333871,0,293,39945.3880787037,2009-05-12,09:18:50
39.973474,116.333863,0,293,39945.3881018519,2009-05-12,09:18:52
39.973486,116.333861,0,292,39945.3881597222,2009-05-12,09:18:57
39.973518,116.333869,0,292,39945.3882175926,2009-05-12,09:19:02
39.973461,116.333864,0,291,39945.388275463,2009-05-12,09:19:07
39.973472,116.333883,0,291,39945.3883333333,2009-05-12,09:19:12
39.973472,116.333883,0,291,39945.3883680556,2009-05-12,09:19:15
39.973472,116.333878,0,292,39945.3883912037,2009-05-12,09:19:17
39.973442,116.333885,0,292,39945.3884490741,2009-05-12,09:19:22
39.97343,116.333872,0,292,39945.3885069444,2009-05-12,09:19:27
39.973428,116.333867,0,292,39945.3885648148,2009-05-12,09:19:32
39.973427,116.333868,0,291,39945.3886226852,2009-05-12,09:19:37
39.973425,116.333873,0,291,39945.3886805556,2009-05-12,09:19:42
39.973425,116.33387,0,291,39945.3887384259,2009-05-12,09:19:47
39.973425,116.333865,0,291,39945.3887962963,2009-05-12,09:19:52
39.973425,116.333865,0,291,39945.3888310185,2009-05-12,09:19:55
39.973426,116.333868,0,291,39945.3888541667,2009-05-12,09:19:57
39.973427,116.333877,0,291,39945.388912037,2009-05-12,09:20:02
39.973428,116.333886,0,291,39945.3889699074,2009-05-12,09:20:07
39.973408,116.333977,0,292,39945.3890277778,2009-05-12,09:20:12
39.97343,116.333994,0,292,39945.3890856481,2009-05-12,09:20:17
39.97343,116.333994,0,292,39945.3891203704,2009-05-12,09:20:20
39.97343,116.33399,0,292,39945.3891435185,2009-05-12,09:20:22
39.973419,116.33398,0,292,39945.3892013889,2009-05-12,09:20:27
39.973419,116.33398,0,292,39945.3892361111,2009-05-12,09:20:30
39.973421,116.33398,0,293,39945.3892592593,2009-05-12,09:20:32
39.973434,116.333929,0,293,39945.3893171296,2009-05-12,09:20:37
39.973404,116.333894,0,294,39945.389375,2009-05-12,09:20:42
39.973369,116.333904,0,295,39945.3894328704,2009-05-12,09:20:47
39.973369,116.333904,0,295,39945.3894675926,2009-05-12,09:20:50
39.973363,116.333906,0,295,39945.3894907407,2009-05-12,09:20:52
39.973359,116.333951,0,294,39945.3895486111,2009-05-12,09:20:57
39.973359,116.33396,0,295,39945.3896064815,2009-05-12,09:21:02
39.973411,116.333997,0,295,39945.3896643519,2009-05-12,09:21:07
39.973424,116.334012,0,295,39945.3897222222,2009-05-12,09:21:12
39.973424,116.334012,0,295,39945.3897569444,2009-05-12,09:21:15
39.973424,116.334015,0,295,39945.3897800926,2009-05-12,09:21:17
39.97345,116.334022,0,295,39945.389837963,2009-05-12,09:21:22
39.973504,116.334017,0,296,39945.3898958333,2009-05-12,09:21:27
39.973502,116.334023,0,296,39945.3899537037,2009-05-12,09:21:32
39.973503,116.334019,0,296,39945.3900115741,2009-05-12,09:21:37
39.973503,116.334013,0,296,39945.3900694444,2009-05-12,09:21:42
39.973502,116.334012,0,296,39945.3901273148,2009-05-12,09:21:47
39.973501,116.334006,0,296,39945.3901851852,2009-05-12,09:21:52
39.973501,116.334006,0,296,39945.3902199074,2009-05-12,09:21:55
39.9735,116.333999,0,296,39945.3902430556,2009-05-12,09:21:57
39.973516,116.334003,0,298,39945.3903009259,2009-05-12,09:22:02
39.973527,116.333996,0,299,39945.3903587963,2009-05-12,09:22:07
39.973521,116.334,0,299,39945.3904166667,2009-05-12,09:22:12
39.973521,116.333996,0,299,39945.390474537,2009-05-12,09:22:17
39.97352,116.333996,0,299,39945.3905324074,2009-05-12,09:22:22
39.97352,116.333991,0,299,39945.3905902778,2009-05-12,09:22:27
39.97352,116.333991,0,299,39945.390625,2009-05-12,09:22:30
39.973519,116.33399,0,299,39945.3906481481,2009-05-12,09:22:32
39.973519,116.333999,0,299,39945.3907060185,2009-05-12,09:22:37
39.973503,116.334084,0,300,39945.3907638889,2009-05-12,09:22:42
39.973501,116.334139,0,300,39945.3908217593,2009-05-12,09:22:47
39.97351,116.334054,0,300,39945.3908796296,2009-05-12,09:22:52
39.973515,116.334018,0,299,39945.3909375,2009-05-12,09:22:57
39.973515,116.334018,0,299,39945.3909722222,2009-05-12,09:23:00
39.973517,116.334013,0,299,39945.3909953704,2009-05-12,09:23:02
39.973517,116.334002,0,299,39945.3910532407,2009-05-12,09:23:07
39.973525,116.333978,0,299,39945.3911111111,2009-05-12,09:23:12
39.973509,116.333979,0,299,39945.3911689815,2009-05-12,09:23:17
39.973506,116.334059,0,293,39945.3912268518,2009-05-12,09:23:22
39.973522,116.334006,0,291,39945.3912847222,2009-05-12,09:23:27
39.97353,116.333965,0,290,39945.3913425926,2009-05-12,09:23:32
39.973526,116.333948,0,290,39945.391400463,2009-05-12,09:23:37
39.973525,116.333938,0,290,39945.3914583333,2009-05-12,09:23:42
39.973525,116.333938,0,290,39945.3914930556,2009-05-12,09:23:45
39.973524,116.333936,0,290,39945.3915162037,2009-05-12,09:23:47
39.973515,116.333893,0,289,39945.3915740741,2009-05-12,09:23:52
39.973515,116.333893,0,289,39945.3916087963,2009-05-12,09:23:55
39.973512,116.333885,0,288,39945.3916319444,2009-05-12,09:23:57
39.973495,116.333904,0,289,39945.3916898148,2009-05-12,09:24:02
39.973478,116.333963,0,291,39945.3917476852,2009-05-12,09:24:07
39.973471,116.333986,0,291,39945.3918055556,2009-05-12,09:24:12
39.973425,116.334144,0,281,39945.3918634259,2009-05-12,09:24:17
39.97341,116.334195,0,282,39945.3919212963,2009-05-12,09:24:22
39.973404,116.334356,0,270,39945.3919791667,2009-05-12,09:24:27
39.973499,116.334034,0,246,39945.3941782407,2009-05-12,09:27:37
39.97348,116.333956,0,246,39945.3942361111,2009-05-12,09:27:42
39.973465,116.333946,0,247,39945.3942939815,2009-05-12,09:27:47
39.973471,116.33395,0,246,39945.3943518519,2009-05-12,09:27:52
39.973472,116.333946,0,246,39945.3944097222,2009-05-12,09:27:57
39.973472,116.333946,0,246,39945.3944444444,2009-05-12,09:28:00
39.973472,116.333944,0,246,39945.3944675926,2009-05-12,09:28:02
39.973464,116.333964,0,247,39945.394525463,2009-05-12,09:28:07
39.973468,116.333995,0,246,39945.3945833333,2009-05-12,09:28:12
39.97343,116.334058,0,248,39945.3946412037,2009-05-12,09:28:17
39.973429,116.334066,0,248,39945.3946990741,2009-05-12,09:28:22
39.973429,116.334066,0,248,39945.3947569444,2009-05-12,09:28:27
39.973428,116.334068,0,248,39945.3948148148,2009-05-12,09:28:32
39.973428,116.334068,0,248,39945.394849537,2009-05-12,09:28:35
39.973429,116.334071,0,248,39945.3948726852,2009-05-12,09:28:37
39.973448,116.334108,0,248,39945.3949305556,2009-05-12,09:28:42
39.973488,116.334142,0,248,39945.3949884259,2009-05-12,09:28:47
39.973517,116.334152,0,248,39945.3950462963,2009-05-12,09:28:52
39.973517,116.334166,0,248,39945.3951041667,2009-05-12,09:28:57
39.973542,116.334212,0,248,39945.395162037,2009-05-12,09:29:02
39.973559,116.334222,0,248,39945.3952199074,2009-05-12,09:29:07
39.97358,116.334238,0,247,39945.3952777778,2009-05-12,09:29:12
39.973561,116.334242,0,247,39945.3953356481,2009-05-12,09:29:17
39.973511,116.334303,0,249,39945.3953935185,2009-05-12,09:29:22
39.973502,116.334312,0,250,39945.3954513889,2009-05-12,09:29:27
39.973502,116.334312,0,250,39945.3954861111,2009-05-12,09:29:30
39.973503,116.334313,0,248,39945.3955092593,2009-05-12,09:29:32
39.973515,116.334309,0,246,39945.3955671296,2009-05-12,09:29:37
39.973534,116.334272,0,245,39945.395625,2009-05-12,09:29:42
39.973533,116.334269,0,245,39945.3956828704,2009-05-12,09:29:47
39.973532,116.334261,0,245,39945.3957407407,2009-05-12,09:29:52
39.973532,116.33426,0,245,39945.3957986111,2009-05-12,09:29:57
39.973533,116.334264,0,245,39945.3958564815,2009-05-12,09:30:02
39.973533,116.334268,0,245,39945.3959143519,2009-05-12,09:30:07
39.973533,116.334268,0,245,39945.3959490741,2009-05-12,09:30:10
39.97354,116.334268,0,245,39945.3959722222,2009-05-12,09:30:12
39.973555,116.3343,0,245,39945.3960300926,2009-05-12,09:30:17
39.973555,116.3343,0,245,39945.3960648148,2009-05-12,09:30:20
39.973554,116.3343,0,245,39945.396087963,2009-05-12,09:30:22
39.973503,116.334304,0,247,39945.3961458333,2009-05-12,09:30:27
39.973443,116.334523,0,236,39945.3962037037,2009-05-12,09:30:32
39.973459,116.334637,0,232,39945.3962615741,2009-05-12,09:30:37
39.973467,116.334661,0,232,39945.3963194444,2009-05-12,09:30:42
39.973468,116.334681,0,232,39945.3963773148,2009-05-12,09:30:47
39.973486,116.334935,0,231,39945.3964351852,2009-05-12,09:30:52
39.973623,116.335213,0,229,39945.3964930556,2009-05-12,09:30:57
39.973628,116.335327,0,226,39945.3965509259,2009-05-12,09:31:02
39.973647,116.335353,0,229,39945.3966087963,2009-05-12,09:31:07
39.973692,116.335408,0,228,39945.3966666667,2009-05-12,09:31:12
39.973693,116.335414,0,228,39945.396724537,2009-05-12,09:31:17
39.973693,116.335416,0,228,39945.3967824074,2009-05-12,09:31:22
39.973693,116.335415,0,228,39945.3968402778,2009-05-12,09:31:27
39.973693,116.335421,0,228,39945.3968981481,2009-05-12,09:31:32
39.973693,116.335421,0,228,39945.3969328704,2009-05-12,09:31:35
39.973694,116.335426,0,228,39945.3969560185,2009-05-12,09:31:37
39.973704,116.335438,0,227,39945.3970138889,2009-05-12,09:31:42
39.973704,116.335438,0,227,39945.3970486111,2009-05-12,09:31:45
39.973705,116.335433,0,227,39945.3970717593,2009-05-12,09:31:47
39.973679,116.33539,0,225,39945.3971296296,2009-05-12,09:31:52
39.973656,116.335283,0,224,39945.3971875,2009-05-12,09:31:57
39.973646,116.335157,0,227,39945.3972453704,2009-05-12,09:32:02
39.97367,116.335118,0,225,39945.3973032407,2009-05-12,09:32:07
39.973666,116.33504,0,223,39945.3973611111,2009-05-12,09:32:12
39.973632,116.334982,0,223,39945.3974189815,2009-05-12,09:32:17
39.973614,116.334991,0,223,39945.3974768519,2009-05-12,09:32:22
39.973599,116.334964,0,223,39945.3975347222,2009-05-12,09:32:27
39.973622,116.334969,0,219,39945.3975925926,2009-05-12,09:32:32
39.973617,116.334978,0,217,39945.397650463,2009-05-12,09:32:37
39.973617,116.334971,0,217,39945.3977083333,2009-05-12,09:32:42
39.973617,116.334971,0,217,39945.3977430556,2009-05-12,09:32:45
39.973616,116.334977,0,217,39945.3977662037,2009-05-12,09:32:47
39.973601,116.334919,0,212,39945.3978240741,2009-05-12,09:32:52
39.973601,116.334919,0,212,39945.3978587963,2009-05-12,09:32:55
39.973609,116.334926,0,211,39945.3978819444,2009-05-12,09:32:57
39.973622,116.33494,0,204,39945.3979398148,2009-05-12,09:33:02
39.973617,116.334969,0,201,39945.3979976852,2009-05-12,09:33:07
39.973614,116.335027,0,198,39945.3980555556,2009-05-12,09:33:12
39.973583,116.335081,0,190,39945.3981134259,2009-05-12,09:33:17
39.973583,116.335091,0,190,39945.3981712963,2009-05-12,09:33:22
39.973604,116.33517,0,187,39945.3982291667,2009-05-12,09:33:27
39.973639,116.335193,0,186,39945.398287037,2009-05-12,09:33:32
39.973625,116.335245,0,185,39945.3983449074,2009-05-12,09:33:37
39.97365,116.335279,0,185,39945.3984027778,2009-05-12,09:33:42
39.973677,116.335344,0,184,39945.3984606481,2009-05-12,09:33:47
39.973685,116.335368,0,183,39945.3985185185,2009-05-12,09:33:52
39.973706,116.335306,0,183,39945.3985763889,2009-05-12,09:33:57
39.973704,116.335292,0,183,39945.3986342593,2009-05-12,09:34:02
39.973703,116.33529,0,183,39945.3986921296,2009-05-12,09:34:07
39.973703,116.33529,0,183,39945.3987268518,2009-05-12,09:34:10
39.973703,116.33529,0,183,39945.39875,2009-05-12,09:34:12
39.973738,116.335286,0,182,39945.3988078704,2009-05-12,09:34:17
39.973744,116.335278,0,182,39945.3988657407,2009-05-12,09:34:22
39.973744,116.335278,0,182,39945.398900463,2009-05-12,09:34:25
39.973745,116.335277,0,182,39945.3989236111,2009-05-12,09:34:27
39.973743,116.335266,0,182,39945.3989814815,2009-05-12,09:34:32
39.97353,116.335024,0,163,39945.3990393518,2009-05-12,09:34:37
39.973484,116.33502,0,157,39945.3990972222,2009-05-12,09:34:42
39.973483,116.33501,0,157,39945.3991550926,2009-05-12,09:34:47
39.973482,116.334995,0,157,39945.399212963,2009-05-12,09:34:52
39.973456,116.334948,0,154,39945.3992708333,2009-05-12,09:34:57
39.97344,116.334951,0,145,39945.3993287037,2009-05-12,09:35:02
39.97344,116.334949,0,144,39945.3993865741,2009-05-12,09:35:07
39.973439,116.334942,0,144,39945.3994444444,2009-05-12,09:35:12
39.973439,116.334942,0,144,39945.3994791667,2009-05-12,09:35:15
39.973438,116.334941,0,144,39945.3995023148,2009-05-12,09:35:17
39.973437,116.334932,0,144,39945.3995601852,2009-05-12,09:35:22
39.973436,116.334922,0,144,39945.3996180556,2009-05-12,09:35:27
39.973436,116.334922,0,144,39945.3996759259,2009-05-12,09:35:32
39.973434,116.334924,0,144,39945.3997337963,2009-05-12,09:35:37
39.973435,116.334918,0,144,39945.3997916667,2009-05-12,09:35:42
39.973433,116.33491,0,143,39945.399849537,2009-05-12,09:35:47
39.973432,116.334905,0,143,39945.3999074074,2009-05-12,09:35:52
39.973432,116.334899,0,143,39945.3999652778,2009-05-12,09:35:57
39.97343,116.334897,0,143,39945.4000231481,2009-05-12,09:36:02
39.97343,116.334897,0,143,39945.4000578704,2009-05-12,09:36:05
39.97343,116.3349,0,143,39945.4000810185,2009-05-12,09:36:07
39.973455,116.334917,0,144,39945.4001388889,2009-05-12,09:36:12
39.973471,116.334831,0,142,39945.4001967593,2009-05-12,09:36:17
39.973471,116.334825,0,142,39945.4002546296,2009-05-12,09:36:22
39.973471,116.334826,0,142,39945.4003125,2009-05-12,09:36:27
39.97347,116.334825,0,143,39945.4003703704,2009-05-12,09:36:32
39.973469,116.334823,0,143,39945.4004282407,2009-05-12,09:36:37
39.973468,116.334825,0,143,39945.4004861111,2009-05-12,09:36:42
39.973467,116.334818,0,143,39945.4005439815,2009-05-12,09:36:47
39.973467,116.334818,0,143,39945.4005787037,2009-05-12,09:36:50
39.973466,116.334821,0,143,39945.4006018518,2009-05-12,09:36:52
39.973465,116.33483,0,143,39945.4006597222,2009-05-12,09:36:57
39.973462,116.334839,0,142,39945.4007175926,2009-05-12,09:37:02
39.973462,116.334839,0,142,39945.4007523148,2009-05-12,09:37:05
39.97346,116.334835,0,142,39945.400775463,2009-05-12,09:37:07
39.973441,116.334769,0,141,39945.4008333333,2009-05-12,09:37:12
39.9734,116.334704,0,140,39945.4008912037,2009-05-12,09:37:17
39.973324,116.334421,0,95,39945.4040162037,2009-05-12,09:41:47
39.973333,116.334357,0,94,39945.4040740741,2009-05-12,09:41:52
39.973348,116.334328,0,91,39945.4041319444,2009-05-12,09:41:57
39.973344,116.334291,0,89,39945.4041898148,2009-05-12,09:42:02
39.973301,116.334271,0,87,39945.4042476852,2009-05-12,09:42:07
39.973295,116.334245,0,85,39945.4043055556,2009-05-12,09:42:12
39.973283,116.334225,0,83,39945.4043634259,2009-05-12,09:42:17
39.973247,116.334273,0,83,39945.4044212963,2009-05-12,09:42:22
39.973246,116.334265,0,83,39945.4044791667,2009-05-12,09:42:27
39.973246,116.334257,0,83,39945.404537037,2009-05-12,09:42:32
39.973247,116.334251,0,83,39945.4045949074,2009-05-12,09:42:37
39.973247,116.334251,0,83,39945.4046296296,2009-05-12,09:42:40
39.973247,116.334256,0,83,39945.4046527778,2009-05-12,09:42:42
39.973309,116.334301,0,81,39945.4047106481,2009-05-12,09:42:47
39.973339,116.334294,0,79,39945.4047685185,2009-05-12,09:42:52
39.973352,116.334281,0,77,39945.4048263889,2009-05-12,09:42:57
39.973353,116.334273,0,77,39945.4048842593,2009-05-12,09:43:02
39.973353,116.334273,0,77,39945.4049189815,2009-05-12,09:43:05
39.973353,116.334269,0,77,39945.4049421296,2009-05-12,09:43:07
39.973368,116.334268,0,77,39945.405,2009-05-12,09:43:12
39.973384,116.334289,0,78,39945.4050578704,2009-05-12,09:43:17
39.973372,116.334297,0,79,39945.4051157407,2009-05-12,09:43:22
39.973343,116.334324,0,80,39945.4051736111,2009-05-12,09:43:27
39.973292,116.334394,0,81,39945.4052314815,2009-05-12,09:43:32
39.973287,116.334425,0,81,39945.4052893519,2009-05-12,09:43:37
39.973285,116.334424,0,81,39945.4053472222,2009-05-12,09:43:42
39.973285,116.334424,0,81,39945.4053819444,2009-05-12,09:43:45
39.973285,116.334426,0,81,39945.4054050926,2009-05-12,09:43:47
39.973292,116.334403,0,81,39945.405462963,2009-05-12,09:43:52
39.973302,116.334349,0,80,39945.4055208333,2009-05-12,09:43:57
39.973328,116.334347,0,80,39945.4055787037,2009-05-12,09:44:02
39.97334,116.334332,0,80,39945.4056365741,2009-05-12,09:44:07
39.97333,116.334331,0,80,39945.4056944444,2009-05-12,09:44:12
39.973306,116.334319,0,80,39945.4057523148,2009-05-12,09:44:17
39.973306,116.334292,0,82,39945.4058101852,2009-05-12,09:44:22
39.973311,116.334265,0,83,39945.4058680556,2009-05-12,09:44:27
39.973311,116.334265,0,83,39945.4059027778,2009-05-12,09:44:30
39.973311,116.334259,0,83,39945.4059259259,2009-05-12,09:44:32
39.973321,116.334184,0,83,39945.4059837963,2009-05-12,09:44:37
39.97334,116.334082,0,86,39945.4060416667,2009-05-12,09:44:42
39.973389,116.334017,0,87,39945.406099537,2009-05-12,09:44:47
39.973392,116.334008,0,87,39945.4061574074,2009-05-12,09:44:52
39.973393,116.333998,0,87,39945.4062152778,2009-05-12,09:44:57
39.973404,116.33397,0,86,39945.4062731481,2009-05-12,09:45:02
39.973427,116.333948,0,83,39945.4063310185,2009-05-12,09:45:07
39.973428,116.333947,0,83,39945.4063888889,2009-05-12,09:45:12
39.973428,116.333942,0,83,39945.4064467593,2009-05-12,09:45:17
39.973428,116.333942,0,83,39945.4065046296,2009-05-12,09:45:22
39.973429,116.333938,0,83,39945.4065625,2009-05-12,09:45:27
39.973429,116.333938,0,83,39945.4065972222,2009-05-12,09:45:30
39.97343,116.333931,0,83,39945.4066203704,2009-05-12,09:45:32
39.973431,116.333916,0,83,39945.4066782407,2009-05-12,09:45:37
39.973455,116.333861,0,84,39945.4067361111,2009-05-12,09:45:42
39.973441,116.333856,0,89,39945.4067939815,2009-05-12,09:45:47
39.973422,116.333862,0,91,39945.4068518518,2009-05-12,09:45:52
39.973379,116.333899,0,97,39945.4069097222,2009-05-12,09:45:57
39.973347,116.333882,0,100,39945.4069675926,2009-05-12,09:46:02
39.973347,116.333883,0,100,39945.407025463,2009-05-12,09:46:07
39.973347,116.333883,0,100,39945.4070601852,2009-05-12,09:46:10
39.973349,116.333876,0,100,39945.4070833333,2009-05-12,09:46:12
39.973351,116.333865,0,100,39945.4071412037,2009-05-12,09:46:17
39.973351,116.333865,0,100,39945.4071759259,2009-05-12,09:46:20
39.973357,116.333863,0,101,39945.4071990741,2009-05-12,09:46:22
39.973524,116.333644,0,118,39945.4093981481,2009-05-12,09:49:32
39.973552,116.333567,0,116,39945.4094560185,2009-05-12,09:49:37
39.973587,116.333492,0,115,39945.4095138889,2009-05-12,09:49:42
39.973604,116.333451,0,114,39945.4095717593,2009-05-12,09:49:47
39.97364,116.333436,0,112,39945.4096296296,2009-05-12,09:49:52
39.973685,116.333484,0,113,39945.4096875,2009-05-12,09:49:57
39.973677,116.333505,0,113,39945.4097453704,2009-05-12,09:50:02
39.973621,116.333675,0,116,39945.4098032407,2009-05-12,09:50:07
39.973594,116.333758,0,117,39945.4098611111,2009-05-12,09:50:12
39.973589,116.333873,0,121,39945.4099189815,2009-05-12,09:50:17
39.973538,116.334072,0,121,39945.4099768519,2009-05-12,09:50:22
39.9735,116.334158,0,121,39945.4100347222,2009-05-12,09:50:27
39.973482,116.334104,0,121,39945.4100925926,2009-05-12,09:50:32
39.973482,116.334104,0,121,39945.4101273148,2009-05-12,09:50:35
39.973482,116.334104,0,121,39945.410150463,2009-05-12,09:50:37
39.97348,116.334113,0,123,39945.4102083333,2009-05-12,09:50:42
39.973502,116.334089,0,124,39945.4102662037,2009-05-12,09:50:47
39.973502,116.334089,0,124,39945.4103009259,2009-05-12,09:50:50
39.973502,116.334092,0,124,39945.4103240741,2009-05-12,09:50:52
39.973475,116.334073,0,123,39945.4103819444,2009-05-12,09:50:57
39.973451,116.334081,0,123,39945.4104398148,2009-05-12,09:51:02
39.973451,116.334081,0,123,39945.410474537,2009-05-12,09:51:05
39.973449,116.334083,0,123,39945.4104976852,2009-05-12,09:51:07
39.973423,116.334125,0,122,39945.4105555556,2009-05-12,09:51:12
39.973396,116.334162,0,119,39945.4106134259,2009-05-12,09:51:17
39.973396,116.334162,0,119,39945.4106481481,2009-05-12,09:51:20
39.973394,116.334157,0,118,39945.4106712963,2009-05-12,09:51:22
39.973401,116.334104,0,115,39945.4107291667,2009-05-12,09:51:27
39.973407,116.334076,0,114,39945.410787037,2009-05-12,09:51:32
39.973408,116.334073,0,114,39945.4108449074,2009-05-12,09:51:37
39.973408,116.334073,0,114,39945.4108796296,2009-05-12,09:51:40
39.97341,116.334081,0,114,39945.4109027778,2009-05-12,09:51:42
39.973459,116.334071,0,112,39945.4109606481,2009-05-12,09:51:47
39.973511,116.334013,0,106,39945.4110185185,2009-05-12,09:51:52
39.97351,116.333991,0,107,39945.4110763889,2009-05-12,09:51:57
39.973509,116.333995,0,108,39945.4111342593,2009-05-12,09:52:02
39.973509,116.333995,0,108,39945.4111689815,2009-05-12,09:52:05
39.973509,116.333994,0,108,39945.4111921296,2009-05-12,09:52:07
39.97351,116.334005,0,108,39945.41125,2009-05-12,09:52:12
39.97351,116.334006,0,108,39945.4113078704,2009-05-12,09:52:17
39.97351,116.334009,0,108,39945.4113657407,2009-05-12,09:52:22
39.97351,116.334009,0,108,39945.411400463,2009-05-12,09:52:25
39.973509,116.334017,0,108,39945.4114236111,2009-05-12,09:52:27
39.973509,116.334003,0,108,39945.4114814815,2009-05-12,09:52:32
39.973517,116.333976,0,108,39945.4115393519,2009-05-12,09:52:37
39.973538,116.334004,0,107,39945.4115972222,2009-05-12,09:52:42
39.973564,116.334071,0,107,39945.4116550926,2009-05-12,09:52:47
39.973551,116.334176,0,107,39945.411712963,2009-05-12,09:52:52
39.97349,116.334213,0,107,39945.4117708333,2009-05-12,09:52:57
39.973463,116.334182,0,108,39945.4118287037,2009-05-12,09:53:02
39.973487,116.334143,0,108,39945.4118865741,2009-05-12,09:53:07
39.973446,116.334187,0,107,39945.4119444444,2009-05-12,09:53:12
39.973445,116.334185,0,107,39945.4120023148,2009-05-12,09:53:17
39.973445,116.33419,0,108,39945.4120601852,2009-05-12,09:53:22
39.973444,116.334197,0,108,39945.4121180556,2009-05-12,09:53:27
39.973444,116.334197,0,108,39945.4121527778,2009-05-12,09:53:30
39.973444,116.334196,0,108,39945.4121759259,2009-05-12,09:53:32
39.973444,116.334183,0,108,39945.4122337963,2009-05-12,09:53:37
39.973443,116.334173,0,108,39945.4122916667,2009-05-12,09:53:42
39.973442,116.334176,0,108,39945.412349537,2009-05-12,09:53:47
39.973442,116.334176,0,108,39945.4123842593,2009-05-12,09:53:50
39.97344,116.334168,0,108,39945.4124074074,2009-05-12,09:53:52
39.973458,116.334284,0,114,39945.4124652778,2009-05-12,09:53:57
39.973434,116.33447,0,118,39945.4125231481,2009-05-12,09:54:02
39.973419,116.33454,0,121,39945.4125810185,2009-05-12,09:54:07
39.973425,116.334512,0,122,39945.4126388889,2009-05-12,09:54:12
39.973429,116.334531,0,121,39945.4126967593,2009-05-12,09:54:17
39.973443,116.334428,0,123,39945.4127546296,2009-05-12,09:54:22
39.973451,116.334375,0,122,39945.4128125,2009-05-12,09:54:27
39.973474,116.33421,0,124,39945.4128703704,2009-05-12,09:54:32
39.973478,116.334126,0,125,39945.4129282407,2009-05-12,09:54:37
39.973466,116.334077,0,126,39945.4129861111,2009-05-12,09:54:42
39.97351,116.334029,0,125,39945.4130439815,2009-05-12,09:54:47
39.973506,116.33396,0,124,39945.4131018519,2009-05-12,09:54:52
39.973526,116.333908,0,124,39945.4131597222,2009-05-12,09:54:57
39.973489,116.333853,0,124,39945.4132175926,2009-05-12,09:55:02
39.973478,116.333827,0,123,39945.413275463,2009-05-12,09:55:07
39.97347,116.333724,0,122,39945.4133333333,2009-05-12,09:55:12
39.973468,116.333705,0,121,39945.4133912037,2009-05-12,09:55:17
39.973478,116.333675,0,121,39945.4134490741,2009-05-12,09:55:22
39.973498,116.333685,0,121,39945.4135069444,2009-05-12,09:55:27
39.973519,116.3337,0,120,39945.4135648148,2009-05-12,09:55:32
39.973519,116.333696,0,120,39945.4136226852,2009-05-12,09:55:37
39.973518,116.333696,0,120,39945.4136805556,2009-05-12,09:55:42
39.973518,116.333696,0,120,39945.4137152778,2009-05-12,09:55:45
39.973518,116.333696,0,119,39945.4137384259,2009-05-12,09:55:47
39.97351,116.333626,0,119,39945.4137962963,2009-05-12,09:55:52
39.973503,116.333527,0,119,39945.4138541667,2009-05-12,09:55:57
39.973524,116.333416,0,118,39945.413912037,2009-05-12,09:56:02
39.973511,116.333391,0,117,39945.4139699074,2009-05-12,09:56:07
39.973534,116.333338,0,114,39945.4140277778,2009-05-12,09:56:12
39.973533,116.333296,0,112,39945.4140856481,2009-05-12,09:56:17
39.973495,116.333263,0,111,39945.4141435185,2009-05-12,09:56:22
39.973391,116.333354,0,117,39945.4142013889,2009-05-12,09:56:27
39.973333,116.333413,0,124,39945.4142592593,2009-05-12,09:56:32
39.973332,116.333423,0,125,39945.4143171296,2009-05-12,09:56:37
39.97336,116.333379,0,126,39945.414375,2009-05-12,09:56:42
39.973367,116.333388,0,125,39945.4144328704,2009-05-12,09:56:47
39.973381,116.333419,0,126,39945.4144907407,2009-05-12,09:56:52
39.973397,116.333605,0,127,39945.4145486111,2009-05-12,09:56:57
39.9734,116.333699,0,129,39945.4146064815,2009-05-12,09:57:02
39.973403,116.334038,0,144,39945.4188888889,2009-05-12,10:03:12
39.973399,116.334055,0,143,39945.4189467593,2009-05-12,10:03:17
39.973398,116.334052,0,144,39945.4190046296,2009-05-12,10:03:22
39.973399,116.334056,0,144,39945.4190625,2009-05-12,10:03:27
39.973399,116.334058,0,144,39945.4191203704,2009-05-12,10:03:32
39.973393,116.334064,0,143,39945.4191782407,2009-05-12,10:03:37
39.973393,116.334071,0,143,39945.4192361111,2009-05-12,10:03:42
39.973393,116.334071,0,143,39945.4192708333,2009-05-12,10:03:45
39.973394,116.334079,0,143,39945.4192939815,2009-05-12,10:03:47
39.973395,116.334089,0,143,39945.4193518519,2009-05-12,10:03:52
39.973394,116.33408,0,143,39945.4194097222,2009-05-12,10:03:57
39.973385,116.334066,0,145,39945.4194675926,2009-05-12,10:04:02
39.973399,116.334069,0,147,39945.419525463,2009-05-12,10:04:07
39.973409,116.334064,0,147,39945.4195833333,2009-05-12,10:04:12
39.973404,116.334075,0,147,39945.4196412037,2009-05-12,10:04:17
39.973404,116.334082,0,147,39945.4196990741,2009-05-12,10:04:22
39.973404,116.334082,0,147,39945.4197337963,2009-05-12,10:04:25
39.973405,116.334084,0,147,39945.4197569444,2009-05-12,10:04:27
39.97343,116.334053,0,146,39945.4198148148,2009-05-12,10:04:32
39.97341,116.334002,0,146,39945.4198726852,2009-05-12,10:04:37
39.973332,116.333995,0,149,39945.4199305556,2009-05-12,10:04:42
39.973328,116.333997,0,148,39945.4199884259,2009-05-12,10:04:47
39.973328,116.333997,0,148,39945.4200231481,2009-05-12,10:04:50
39.973328,116.334003,0,148,39945.4200462963,2009-05-12,10:04:52
39.973328,116.334015,0,148,39945.4201041667,2009-05-12,10:04:57
39.973345,116.334039,0,147,39945.420162037,2009-05-12,10:05:02
39.973347,116.334043,0,147,39945.4202199074,2009-05-12,10:05:07
39.973346,116.334044,0,147,39945.4202777778,2009-05-12,10:05:12
39.973346,116.334048,0,147,39945.4203356481,2009-05-12,10:05:17
39.973346,116.334048,0,147,39945.4203703704,2009-05-12,10:05:20
39.973345,116.334054,0,148,39945.4203935185,2009-05-12,10:05:22
39.973345,116.334066,0,148,39945.4204513889,2009-05-12,10:05:27
39.973345,116.334066,0,148,39945.4204861111,2009-05-12,10:05:30
39.973346,116.334068,0,148,39945.4205092593,2009-05-12,10:05:32
39.973351,116.334124,0,146,39945.4205671296,2009-05-12,10:05:37
39.973351,116.334124,0,146,39945.4206018519,2009-05-12,10:05:40
39.973355,116.334132,0,146,39945.420625,2009-05-12,10:05:42
39.973372,116.334114,0,145,39945.4206828704,2009-05-12,10:05:47
39.973384,116.334189,0,145,39945.4207407407,2009-05-12,10:05:52
39.973342,116.334395,0,143,39945.4207986111,2009-05-12,10:05:57
39.973332,116.334438,0,144,39945.4208564815,2009-05-12,10:06:02
39.973332,116.334438,0,144,39945.4208912037,2009-05-12,10:06:05
39.973328,116.334443,0,144,39945.4209143519,2009-05-12,10:06:07
39.973327,116.334453,0,144,39945.4209722222,2009-05-12,10:06:12
39.973328,116.33446,0,144,39945.4210300926,2009-05-12,10:06:17
39.973328,116.33446,0,144,39945.4210648148,2009-05-12,10:06:20
39.973327,116.334463,0,144,39945.421087963,2009-05-12,10:06:22
39.973327,116.334474,0,144,39945.4211458333,2009-05-12,10:06:27
39.973328,116.33446,0,144,39945.4212037037,2009-05-12,10:06:32
39.97333,116.334436,0,145,39945.4212615741,2009-05-12,10:06:37
39.973331,116.334432,0,145,39945.4213194444,2009-05-12,10:06:42
39.973331,116.334432,0,145,39945.4213541667,2009-05-12,10:06:45
39.97333,116.334429,0,145,39945.4213773148,2009-05-12,10:06:47
39.973334,116.334444,0,145,39945.4214351852,2009-05-12,10:06:52
39.973337,116.334447,0,144,39945.4214930556,2009-05-12,10:06:57
39.973337,116.334447,0,144,39945.4215509259,2009-05-12,10:07:02
39.973337,116.334449,0,144,39945.4216087963,2009-05-12,10:07:07
39.973338,116.334452,0,144,39945.4216666667,2009-05-12,10:07:12
39.973338,116.334452,0,144,39945.4217013889,2009-05-12,10:07:15
39.973337,116.334447,0,144,39945.421724537,2009-05-12,10:07:17
39.973336,116.334396,0,143,39945.4217824074,2009-05-12,10:07:22
39.973343,116.334341,0,143,39945.4218402778,2009-05-12,10:07:27
39.973343,116.334344,0,143,39945.4218981481,2009-05-12,10:07:32
39.973343,116.334348,0,143,39945.4219560185,2009-05-12,10:07:37
39.973344,116.334347,0,143,39945.4220138889,2009-05-12,10:07:42
39.973344,116.334341,0,143,39945.4220717593,2009-05-12,10:07:47
39.973344,116.334336,0,143,39945.4221296296,2009-05-12,10:07:52
39.973344,116.33433,0,144,39945.4221875,2009-05-12,10:07:57
39.973345,116.33433,0,144,39945.4222453704,2009-05-12,10:08:02
39.973345,116.33433,0,144,39945.4222800926,2009-05-12,10:08:05
39.973345,116.334323,0,144,39945.4223032407,2009-05-12,10:08:07
39.973347,116.334314,0,144,39945.4223611111,2009-05-12,10:08:12
39.973348,116.334306,0,144,39945.4224189815,2009-05-12,10:08:17
39.973348,116.334306,0,144,39945.4224537037,2009-05-12,10:08:20
39.973348,116.334304,0,144,39945.4224768518,2009-05-12,10:08:22
39.973349,116.334292,0,144,39945.4225347222,2009-05-12,10:08:27
39.97335,116.334194,0,143,39945.4225925926,2009-05-12,10:08:32
39.97335,116.334194,0,143,39945.4226273148,2009-05-12,10:08:35
39.973351,116.334191,0,143,39945.422650463,2009-05-12,10:08:37
39.97336,116.334196,0,144,39945.4227083333,2009-05-12,10:08:42
39.97341,116.33416,0,145,39945.4227662037,2009-05-12,10:08:47
39.97341,116.33416,0,145,39945.4228009259,2009-05-12,10:08:50
39.973411,116.334163,0,145,39945.4228240741,2009-05-12,10:08:52
39.973422,116.334042,0,144,39945.4228819444,2009-05-12,10:08:57
39.973431,116.333962,0,146,39945.4229398148,2009-05-12,10:09:02
39.973422,116.333987,0,149,39945.4229976852,2009-05-12,10:09:07
39.97341,116.333948,0,150,39945.4230555556,2009-05-12,10:09:12
39.973403,116.333865,0,150,39945.4231134259,2009-05-12,10:09:17
39.973405,116.333885,0,150,39945.4231712963,2009-05-12,10:09:22
39.973405,116.333885,0,150,39945.4232060185,2009-05-12,10:09:25
39.973481,116.33419,0,124,39945.4290740741,2009-05-12,10:17:52
39.973474,116.334232,0,125,39945.4291319444,2009-05-12,10:17:57
39.973463,116.33427,0,126,39945.4291898148,2009-05-12,10:18:02
39.973467,116.334292,0,126,39945.4292476852,2009-05-12,10:18:07
39.973435,116.334147,0,130,39945.4293055556,2009-05-12,10:18:12
39.973427,116.334055,0,133,39945.4293634259,2009-05-12,10:18:17
39.973459,116.334008,0,139,39945.4294212963,2009-05-12,10:18:22
39.973487,116.334014,0,146,39945.4294791667,2009-05-12,10:18:27
39.973487,116.334004,0,146,39945.429537037,2009-05-12,10:18:32
39.973487,116.333993,0,146,39945.4295949074,2009-05-12,10:18:37
39.97349,116.333977,0,146,39945.4296527778,2009-05-12,10:18:42
39.973456,116.333962,0,149,39945.4297106481,2009-05-12,10:18:47
39.973456,116.333955,0,149,39945.4297685185,2009-05-12,10:18:52
39.973456,116.333955,0,149,39945.4298032407,2009-05-12,10:18:55
39.973457,116.333957,0,149,39945.4298263889,2009-05-12,10:18:57
39.973448,116.333902,0,150,39945.4298842593,2009-05-12,10:19:02
39.973471,116.333848,0,151,39945.4299421296,2009-05-12,10:19:07
39.973498,116.333819,0,151,39945.43,2009-05-12,10:19:12
39.973498,116.333813,0,151,39945.4300578704,2009-05-12,10:19:17
39.973498,116.333813,0,151,39945.4300925926,2009-05-12,10:19:20
39.973498,116.333812,0,151,39945.4301157407,2009-05-12,10:19:22
39.973498,116.333802,0,151,39945.4301736111,2009-05-12,10:19:27
39.973483,116.333715,0,155,39945.4302314815,2009-05-12,10:19:32
39.973468,116.33364,0,154,39945.4302893518,2009-05-12,10:19:37
39.973468,116.33364,0,154,39945.4303240741,2009-05-12,10:19:40
39.973472,116.333647,0,154,39945.4303472222,2009-05-12,10:19:42
39.973494,116.333693,0,154,39945.4304050926,2009-05-12,10:19:47
39.973494,116.333693,0,154,39945.4304398148,2009-05-12,10:19:50
39.973495,116.333692,0,154,39945.430462963,2009-05-12,10:19:52
39.973495,116.333704,0,154,39945.4305208333,2009-05-12,10:19:57
39.973488,116.333747,0,154,39945.4305787037,2009-05-12,10:20:02
39.973488,116.333752,0,154,39945.4306365741,2009-05-12,10:20:07
39.973488,116.333752,0,154,39945.4306712963,2009-05-12,10:20:10
39.973489,116.333749,0,154,39945.4306944444,2009-05-12,10:20:12
39.973489,116.333758,0,154,39945.4307523148,2009-05-12,10:20:17
39.973487,116.333768,0,154,39945.4308101852,2009-05-12,10:20:22
39.973486,116.33378,0,154,39945.4308680556,2009-05-12,10:20:27
39.973481,116.333843,0,150,39945.4309259259,2009-05-12,10:20:32
39.973495,116.333868,0,144,39945.4309837963,2009-05-12,10:20:37
39.97351,116.333852,0,145,39945.4310416667,2009-05-12,10:20:42
39.973565,116.333816,0,147,39945.431099537,2009-05-12,10:20:47
39.973561,116.33383,0,144,39945.4311574074,2009-05-12,10:20:52
39.973555,116.333831,0,141,39945.4312152778,2009-05-12,10:20:57
39.973554,116.333831,0,141,39945.4312731481,2009-05-12,10:21:02
39.973553,116.333833,0,141,39945.4313310185,2009-05-12,10:21:07
39.973553,116.333833,0,141,39945.4313657407,2009-05-12,10:21:10
39.973553,116.333829,0,140,39945.4313888889,2009-05-12,10:21:12
39.973578,116.33381,0,136,39945.4314467593,2009-05-12,10:21:17
39.973613,116.333835,0,132,39945.4315046296,2009-05-12,10:21:22
39.973596,116.333887,0,131,39945.4315625,2009-05-12,10:21:27
39.973599,116.334027,0,130,39945.4316203704,2009-05-12,10:21:32
39.973617,116.33414,0,130,39945.4316782407,2009-05-12,10:21:37
39.973582,116.334147,0,131,39945.4317361111,2009-05-12,10:21:42
39.973549,116.334113,0,130,39945.4317939815,2009-05-12,10:21:47
39.973508,116.334114,0,132,39945.4318518518,2009-05-12,10:21:52
39.973495,116.334111,0,129,39945.4319097222,2009-05-12,10:21:57
39.973495,116.334111,0,129,39945.4319444444,2009-05-12,10:22:00
39.973495,116.334111,0,129,39945.4319675926,2009-05-12,10:22:02
39.973492,116.334086,0,130,39945.432025463,2009-05-12,10:22:07
39.973489,116.333973,0,130,39945.4320833333,2009-05-12,10:22:12
39.973487,116.333906,0,124,39945.4321412037,2009-05-12,10:22:17
39.973497,116.333895,0,122,39945.4321990741,2009-05-12,10:22:22
39.973506,116.333975,0,122,39945.4322569444,2009-05-12,10:22:27
39.973504,116.334009,0,122,39945.4323148148,2009-05-12,10:22:32
39.973529,116.334044,0,122,39945.4323726852,2009-05-12,10:22:37
39.97353,116.334046,0,122,39945.4324305556,2009-05-12,10:22:42
39.97353,116.334046,0,122,39945.4324652778,2009-05-12,10:22:45
39.97353,116.334041,0,122,39945.4324884259,2009-05-12,10:22:47
39.973531,116.334025,0,121,39945.4325462963,2009-05-12,10:22:52
39.973516,116.333991,0,120,39945.4326041667,2009-05-12,10:22:57
39.973515,116.333988,0,120,39945.432662037,2009-05-12,10:23:02
39.973515,116.333988,0,120,39945.4326967593,2009-05-12,10:23:05
39.973514,116.333982,0,121,39945.4327199074,2009-05-12,10:23:07
39.973507,116.333973,0,122,39945.4327777778,2009-05-12,10:23:12
39.973475,116.333948,0,126,39945.4328356481,2009-05-12,10:23:17
39.973475,116.333948,0,126,39945.4328703704,2009-05-12,10:23:20
39.973475,116.33394,0,127,39945.4328935185,2009-05-12,10:23:22
39.973481,116.333919,0,128,39945.4329513889,2009-05-12,10:23:27
39.973477,116.333925,0,129,39945.4330092593,2009-05-12,10:23:32
39.973477,116.333925,0,129,39945.4330439815,2009-05-12,10:23:35
39.973476,116.333919,0,129,39945.4330671296,2009-05-12,10:23:37
39.973477,116.333908,0,129,39945.433125,2009-05-12,10:23:42
39.973478,116.333892,0,130,39945.4331828704,2009-05-12,10:23:47
39.973477,116.333876,0,134,39945.4332407407,2009-05-12,10:23:52
39.973477,116.333876,0,134,39945.433275463,2009-05-12,10:23:55
39.973477,116.333872,0,134,39945.4332986111,2009-05-12,10:23:57
39.973494,116.333906,0,141,39945.4333564815,2009-05-12,10:24:02
39.973502,116.333936,0,143,39945.4334143519,2009-05-12,10:24:07
39.973501,116.333948,0,143,39945.4334722222,2009-05-12,10:24:12
39.973501,116.333948,0,143,39945.4335069444,2009-05-12,10:24:15
39.9735,116.333941,0,143,39945.4335300926,2009-05-12,10:24:17
39.973489,116.333976,0,144,39945.433587963,2009-05-12,10:24:22
39.973473,116.33416,0,152,39945.4336458333,2009-05-12,10:24:27
39.973484,116.334234,0,151,39945.4337037037,2009-05-12,10:24:32
39.973494,116.334256,0,152,39945.4337615741,2009-05-12,10:24:37
39.973524,116.334258,0,155,39945.4338194444,2009-05-12,10:24:42
39.973524,116.334258,0,155,39945.4338541667,2009-05-12,10:24:45
39.973532,116.334263,0,156,39945.4338773148,2009-05-12,10:24:47
39.973544,116.334192,0,154,39945.4339351852,2009-05-12,10:24:52
39.973545,116.334189,0,154,39945.4339930556,2009-05-12,10:24:57
39.973546,116.334194,0,154,39945.4340509259,2009-05-12,10:25:02
39.973546,116.3342,0,154,39945.4341087963,2009-05-12,10:25:07
39.973545,116.334203,0,154,39945.4341666667,2009-05-12,10:25:12
39.973544,116.334204,0,154,39945.434224537,2009-05-12,10:25:17
39.973544,116.334204,0,154,39945.4342592593,2009-05-12,10:25:20
39.973545,116.334196,0,154,39945.4342824074,2009-05-12,10:25:22
39.973545,116.334103,0,155,39945.4343402778,2009-05-12,10:25:27
39.973522,116.333998,0,157,39945.4343981481,2009-05-12,10:25:32
39.973516,116.333972,0,157,39945.4344560185,2009-05-12,10:25:37
39.973516,116.333972,0,157,39945.4344907407,2009-05-12,10:25:40
39.973516,116.333979,0,157,39945.4345138889,2009-05-12,10:25:42
39.973495,116.334043,0,160,39945.4345717593,2009-05-12,10:25:47
39.973486,116.334022,0,163,39945.4346296296,2009-05-12,10:25:52
39.973508,116.333931,0,161,39945.4346875,2009-05-12,10:25:57
39.973522,116.333881,0,160,39945.4347453704,2009-05-12,10:26:02
39.97355,116.333873,0,161,39945.4348032407,2009-05-12,10:26:07
39.973558,116.333879,0,162,39945.4348611111,2009-05-12,10:26:12
39.973558,116.333881,0,162,39945.4349189815,2009-05-12,10:26:17
39.973557,116.333885,0,162,39945.4349768519,2009-05-12,10:26:22
39.973557,116.333887,0,162,39945.4350347222,2009-05-12,10:26:27
39.973557,116.333887,0,162,39945.4350694444,2009-05-12,10:26:30
39.973557,116.333882,0,162,39945.4350925926,2009-05-12,10:26:32
39.973558,116.333871,0,162,39945.435150463,2009-05-12,10:26:37
39.973481,116.334132,0,222,39945.4432523148,2009-05-12,10:38:17
39.973432,116.33427,0,225,39945.4433101852,2009-05-12,10:38:22
39.973433,116.334303,0,225,39945.4433680556,2009-05-12,10:38:27
39.973421,116.334292,0,226,39945.4434259259,2009-05-12,10:38:32
39.973393,116.334362,0,227,39945.4434837963,2009-05-12,10:38:37
39.973392,116.334372,0,227,39945.4435416667,2009-05-12,10:38:42
39.973391,116.334385,0,227,39945.443599537,2009-05-12,10:38:47
39.973387,116.334394,0,227,39945.4436574074,2009-05-12,10:38:52
39.973387,116.334394,0,227,39945.4436921296,2009-05-12,10:38:55
39.973386,116.3344,0,227,39945.4437152778,2009-05-12,10:38:57
39.973372,116.334378,0,227,39945.4437731481,2009-05-12,10:39:02
39.973356,116.334344,0,228,39945.4438310185,2009-05-12,10:39:07
39.97338,116.334323,0,228,39945.4438888889,2009-05-12,10:39:12
39.973371,116.334316,0,228,39945.4439467593,2009-05-12,10:39:17
39.97337,116.334312,0,229,39945.4440046296,2009-05-12,10:39:22
39.97337,116.334316,0,229,39945.4440625,2009-05-12,10:39:27
39.97337,116.334312,0,229,39945.4441203704,2009-05-12,10:39:32
39.97337,116.334312,0,229,39945.4441550926,2009-05-12,10:39:35
39.97337,116.33432,0,229,39945.4441782407,2009-05-12,10:39:37
39.973385,116.334357,0,229,39945.4442361111,2009-05-12,10:39:42
39.973413,116.334397,0,227,39945.4442939815,2009-05-12,10:39:47
39.973428,116.334402,0,226,39945.4443518519,2009-05-12,10:39:52
39.973405,116.334333,0,227,39945.4444097222,2009-05-12,10:39:57
39.973398,116.334353,0,227,39945.4444675926,2009-05-12,10:40:02
39.973396,116.334341,0,227,39945.444525463,2009-05-12,10:40:07
39.973329,116.334385,0,229,39945.4445833333,2009-05-12,10:40:12
39.973327,116.334376,0,229,39945.4446412037,2009-05-12,10:40:17
39.973326,116.33436,0,229,39945.4446990741,2009-05-12,10:40:22
39.973273,116.334357,0,229,39945.4448148148,2009-05-12,10:40:32
39.973273,116.334357,0,229,39945.444849537,2009-05-12,10:40:35
39.973275,116.334351,0,229,39945.4448726852,2009-05-12,10:40:37
39.973262,116.334192,0,229,39945.4449305556,2009-05-12,10:40:42
39.973287,116.334164,0,230,39945.4449884259,2009-05-12,10:40:47
39.973338,116.334102,0,227,39945.4450462963,2009-05-12,10:40:52
39.973339,116.33411,0,225,39945.4451041667,2009-05-12,10:40:57
39.973339,116.334113,0,225,39945.445162037,2009-05-12,10:41:02
39.97334,116.334115,0,224,39945.4452199074,2009-05-12,10:41:07
39.97334,116.334107,0,224,39945.4452777778,2009-05-12,10:41:12
39.973341,116.334105,0,224,39945.4453356481,2009-05-12,10:41:17
39.973341,116.334105,0,224,39945.4453703704,2009-05-12,10:41:20
39.973341,116.334105,0,224,39945.4453935185,2009-05-12,10:41:22
39.973341,116.334096,0,225,39945.4454513889,2009-05-12,10:41:27
39.973342,116.334102,0,225,39945.4455092593,2009-05-12,10:41:32
39.973342,116.334102,0,225,39945.4455439815,2009-05-12,10:41:35
39.973342,116.3341,0,225,39945.4455671296,2009-05-12,10:41:37
39.973342,116.334109,0,225,39945.445625,2009-05-12,10:41:42
39.973342,116.334109,0,225,39945.4456597222,2009-05-12,10:41:45
39.973342,116.334109,0,225,39945.4456828704,2009-05-12,10:41:47
39.97332,116.334121,0,225,39945.4457407407,2009-05-12,10:41:52
39.973319,116.334124,0,224,39945.4457986111,2009-05-12,10:41:57
39.973318,116.334125,0,224,39945.4458564815,2009-05-12,10:42:02
39.973318,116.334125,0,224,39945.4458912037,2009-05-12,10:42:05
39.973319,116.334118,0,224,39945.4459143518,2009-05-12,10:42:07
39.97332,116.334108,0,224,39945.4459722222,2009-05-12,10:42:12
39.973326,116.334089,0,223,39945.4460300926,2009-05-12,10:42:17
39.973347,116.334063,0,220,39945.446087963,2009-05-12,10:42:22
39.973357,116.334087,0,219,39945.4461458333,2009-05-12,10:42:27
39.973357,116.334087,0,219,39945.4461805556,2009-05-12,10:42:30
39.973362,116.334085,0,219,39945.4462037037,2009-05-12,10:42:32
39.973419,116.334081,0,217,39945.4462615741,2009-05-12,10:42:37
39.973394,116.334188,0,218,39945.4463194444,2009-05-12,10:42:42
39.973394,116.334193,0,218,39945.4463773148,2009-05-12,10:42:47
39.973394,116.334193,0,218,39945.446412037,2009-05-12,10:42:50
39.973396,116.334197,0,218,39945.4464351852,2009-05-12,10:42:52
39.973393,116.334216,0,218,39945.4464930556,2009-05-12,10:42:57
39.973407,116.334201,0,217,39945.4465509259,2009-05-12,10:43:02
39.97342,116.33419,0,216,39945.4466087963,2009-05-12,10:43:07
39.973462,116.334139,0,212,39945.4466666667,2009-05-12,10:43:12
39.97346,116.33414,0,212,39945.446724537,2009-05-12,10:43:17
39.973459,116.33414,0,212,39945.4467824074,2009-05-12,10:43:22
39.973459,116.33414,0,212,39945.4468171296,2009-05-12,10:43:25
39.973458,116.334146,0,212,39945.4468402778,2009-05-12,10:43:27
39.973458,116.334156,0,212,39945.4468981481,2009-05-12,10:43:32
39.973457,116.334167,0,212,39945.4469560185,2009-05-12,10:43:37
39.973456,116.334165,0,212,39945.4470138889,2009-05-12,10:43:42
39.973456,116.334165,0,212,39945.4470486111,2009-05-12,10:43:45
39.973454,116.334172,0,212,39945.4470717593,2009-05-12,10:43:47
39.973415,116.334236,0,209,39945.4471296296,2009-05-12,10:43:52
39.973389,116.334275,0,207,39945.4471875,2009-05-12,10:43:57
39.973389,116.334275,0,207,39945.4472222222,2009-05-12,10:44:00
39.973382,116.334279,0,206,39945.4472453704,2009-05-12,10:44:02
39.973342,116.334268,0,206,39945.4473032407,2009-05-12,10:44:07
39.973308,116.334232,0,206,39945.4473611111,2009-05-12,10:44:12
39.973304,116.334199,0,206,39945.4474189815,2009-05-12,10:44:17
39.973302,116.334158,0,205,39945.4474768518,2009-05-12,10:44:22
39.973269,116.334079,0,202,39945.4475347222,2009-05-12,10:44:27
39.97319,116.334034,0,201,39945.4475925926,2009-05-12,10:44:32
39.973115,116.333976,0,200,39945.447650463,2009-05-12,10:44:37
39.97306,116.333918,0,200,39945.4477083333,2009-05-12,10:44:42
39.973041,116.333877,0,199,39945.4477662037,2009-05-12,10:44:47
39.973064,116.333834,0,199,39945.4478240741,2009-05-12,10:44:52
39.973082,116.333796,0,199,39945.4478819444,2009-05-12,10:44:57
39.973126,116.333807,0,198,39945.4479398148,2009-05-12,10:45:02
39.973126,116.333807,0,198,39945.447974537,2009-05-12,10:45:05
39.973129,116.333803,0,198,39945.4479976852,2009-05-12,10:45:07
39.97313,116.333816,0,197,39945.4480555556,2009-05-12,10:45:12
39.973134,116.333834,0,197,39945.4481134259,2009-05-12,10:45:17
39.97315,116.333827,0,197,39945.4481712963,2009-05-12,10:45:22
39.973151,116.333838,0,197,39945.4482291667,2009-05-12,10:45:27
39.973175,116.333988,0,196,39945.448287037,2009-05-12,10:45:32
39.973146,116.334097,0,196,39945.4483449074,2009-05-12,10:45:37
39.9731,116.334095,0,197,39945.4484027778,2009-05-12,10:45:42
39.9731,116.334102,0,197,39945.4484606481,2009-05-12,10:45:47
39.9731,116.334102,0,197,39945.4484953704,2009-05-12,10:45:50
39.9731,116.334107,0,197,39945.4485185185,2009-05-12,10:45:52
39.973103,116.334085,0,197,39945.4485763889,2009-05-12,10:45:57
39.973176,116.334079,0,197,39945.4486342593,2009-05-12,10:46:02
39.973224,116.334038,0,196,39945.4486921296,2009-05-12,10:46:07
39.97322,116.334018,0,196,39945.44875,2009-05-12,10:46:12
39.97322,116.334018,0,196,39945.4487847222,2009-05-12,10:46:15
39.973221,116.33401,0,196,39945.4488078704,2009-05-12,10:46:17
39.973236,116.334046,0,196,39945.4488657407,2009-05-12,10:46:22
39.973313,116.334077,0,196,39945.4489236111,2009-05-12,10:46:27
39.973443,116.334048,0,196,39945.4489814815,2009-05-12,10:46:32
39.973443,116.334048,0,196,39945.4490162037,2009-05-12,10:46:35
39.973445,116.334053,0,196,39945.4490393519,2009-05-12,10:46:37
39.974687,116.334068,0,172,39945.449212963,2009-05-12,10:46:52
39.974681,116.334078,0,174,39945.4492708333,2009-05-12,10:46:57
39.974448,116.334133,0,184,39945.4493287037,2009-05-12,10:47:02
39.974656,116.334305,0,372,39945.4493865741,2009-05-12,10:47:07
39.974133,116.334251,0,205,39945.4494444444,2009-05-12,10:47:12
39.974133,116.334251,0,205,39945.4494791667,2009-05-12,10:47:15
39.974134,116.334246,0,205,39945.4495023148,2009-05-12,10:47:17
39.974135,116.33423,0,204,39945.4495601852,2009-05-12,10:47:22
39.974136,116.334221,0,204,39945.4496180556,2009-05-12,10:47:27
39.974136,116.334236,0,204,39945.4496759259,2009-05-12,10:47:32
39.974136,116.334242,0,204,39945.4497337963,2009-05-12,10:47:37
39.974137,116.334246,0,204,39945.4497916667,2009-05-12,10:47:42
39.974137,116.334246,0,204,39945.4498263889,2009-05-12,10:47:45
39.974135,116.334243,0,204,39945.449849537,2009-05-12,10:47:47
39.974091,116.334167,0,203,39945.4499074074,2009-05-12,10:47:52
39.97403,116.334102,0,202,39945.4499652778,2009-05-12,10:47:57
39.974044,116.334063,0,202,39945.4500231481,2009-05-12,10:48:02
39.973931,116.334162,0,203,39945.4500810185,2009-05-12,10:48:07
39.973918,116.334197,0,203,39945.4501388889,2009-05-12,10:48:12
39.973918,116.33419,0,203,39945.4501967593,2009-05-12,10:48:17
39.973918,116.334184,0,203,39945.4502546296,2009-05-12,10:48:22
39.973917,116.334186,0,203,39945.4503125,2009-05-12,10:48:27
39.973917,116.334186,0,203,39945.4503472222,2009-05-12,10:48:30
39.973917,116.334181,0,203,39945.4503703704,2009-05-12,10:48:32
39.973924,116.33404,0,203,39945.4504282407,2009-05-12,10:48:37
39.97389,116.333929,0,204,39945.4504861111,2009-05-12,10:48:42
39.973804,116.333892,0,201,39945.4505439815,2009-05-12,10:48:47
39.973759,116.333883,0,200,39945.4506018519,2009-05-12,10:48:52
39.97376,116.333872,0,201,39945.4506597222,2009-05-12,10:48:57
39.973693,116.333845,0,212,39945.4507175926,2009-05-12,10:49:02
39.973691,116.333907,0,221,39945.450775463,2009-05-12,10:49:07
39.973727,116.333936,0,228,39945.4508333333,2009-05-12,10:49:12
39.973762,116.333957,0,232,39945.4508912037,2009-05-12,10:49:17
39.973777,116.33394,0,233,39945.4509490741,2009-05-12,10:49:22
39.973777,116.333936,0,233,39945.4510069444,2009-05-12,10:49:27
39.973775,116.333929,0,233,39945.4510648148,2009-05-12,10:49:32
39.973774,116.333926,0,234,39945.4511226852,2009-05-12,10:49:37
39.973774,116.333926,0,234,39945.4511574074,2009-05-12,10:49:40
39.973772,116.333929,0,234,39945.4511805556,2009-05-12,10:49:42
39.97377,116.333941,0,234,39945.4512384259,2009-05-12,10:49:47
39.97377,116.333952,0,234,39945.4512962963,2009-05-12,10:49:52
39.973769,116.333943,0,235,39945.4513541667,2009-05-12,10:49:57
39.973761,116.33393,0,235,39945.451412037,2009-05-12,10:50:02
39.973712,116.333934,0,237,39945.4514699074,2009-05-12,10:50:07
39.973703,116.33394,0,238,39945.4515277778,2009-05-12,10:50:12
39.973703,116.33394,0,238,39945.4515625,2009-05-12,10:50:15
39.973703,116.333939,0,238,39945.4515856481,2009-05-12,10:50:17
39.973549,116.334147,0,248,39945.4537847222,2009-05-12,10:53:27
39.97351,116.33423,0,246,39945.4538425926,2009-05-12,10:53:32
39.973487,116.334252,0,246,39945.453900463,2009-05-12,10:53:37
39.973508,116.334183,0,243,39945.4539583333,2009-05-12,10:53:42
39.973508,116.334183,0,243,39945.4539930556,2009-05-12,10:53:45
39.973508,116.334178,0,243,39945.4540162037,2009-05-12,10:53:47
39.973485,116.334183,0,241,39945.4540740741,2009-05-12,10:53:52
39.973495,116.334191,0,239,39945.4541319444,2009-05-12,10:53:57
39.973466,116.334273,0,239,39945.4541898148,2009-05-12,10:54:02
39.973455,116.33429,0,239,39945.4542476852,2009-05-12,10:54:07
39.973454,116.334302,0,239,39945.4543055556,2009-05-12,10:54:12
39.973458,116.334271,0,238,39945.4543634259,2009-05-12,10:54:17
39.973449,116.334246,0,237,39945.4544212963,2009-05-12,10:54:22
39.973463,116.334226,0,236,39945.4544791667,2009-05-12,10:54:27
39.973476,116.334192,0,235,39945.454537037,2009-05-12,10:54:32
39.973476,116.334192,0,235,39945.4545717593,2009-05-12,10:54:35
39.973477,116.334187,0,235,39945.4545949074,2009-05-12,10:54:37
39.973469,116.334171,0,235,39945.4546527778,2009-05-12,10:54:42
39.973469,116.334171,0,235,39945.4546875,2009-05-12,10:54:45
39.97347,116.334163,0,235,39945.4547106481,2009-05-12,10:54:47
39.973472,116.334153,0,235,39945.4547685185,2009-05-12,10:54:52
39.973473,116.334139,0,235,39945.4548263889,2009-05-12,10:54:57
39.973473,116.334139,0,235,39945.4548611111,2009-05-12,10:55:00
39.973473,116.33414,0,235,39945.4548842593,2009-05-12,10:55:02
39.973453,116.3342,0,234,39945.4549421296,2009-05-12,10:55:07
39.973442,116.334242,0,234,39945.455,2009-05-12,10:55:12
39.973442,116.334242,0,234,39945.4550347222,2009-05-12,10:55:15
39.973443,116.33425,0,234,39945.4550578704,2009-05-12,10:55:17
39.973447,116.334221,0,234,39945.4551157407,2009-05-12,10:55:22
39.973465,116.334156,0,232,39945.4551736111,2009-05-12,10:55:27
39.973451,116.334136,0,231,39945.4552314815,2009-05-12,10:55:32
39.973432,116.334109,0,231,39945.4552893518,2009-05-12,10:55:37
39.973403,116.334083,0,231,39945.4553472222,2009-05-12,10:55:42
39.973386,116.334082,0,230,39945.4554050926,2009-05-12,10:55:47
39.973386,116.334081,0,230,39945.455462963,2009-05-12,10:55:52
39.973386,116.334081,0,230,39945.4554976852,2009-05-12,10:55:55
39.973386,116.334077,0,230,39945.4555208333,2009-05-12,10:55:57
39.973386,116.334068,0,230,39945.4555787037,2009-05-12,10:56:02
39.973357,116.334099,0,229,39945.4556365741,2009-05-12,10:56:07
39.973343,116.334086,0,229,39945.4556944444,2009-05-12,10:56:12
39.9734,116.334013,0,228,39945.4557523148,2009-05-12,10:56:17
39.973402,116.334003,0,228,39945.4558101852,2009-05-12,10:56:22
39.973405,116.333996,0,228,39945.4558680556,2009-05-12,10:56:27
39.973406,116.333996,0,228,39945.4559259259,2009-05-12,10:56:32
39.973406,116.333996,0,228,39945.4559606481,2009-05-12,10:56:35
39.973406,116.333999,0,228,39945.4559837963,2009-05-12,10:56:37
39.973412,116.334018,0,228,39945.4560416667,2009-05-12,10:56:42
39.973414,116.334028,0,228,39945.456099537,2009-05-12,10:56:47
39.973414,116.334029,0,228,39945.4561574074,2009-05-12,10:56:52
39.973414,116.334032,0,228,39945.4562152778,2009-05-12,10:56:57
39.973415,116.33404,0,228,39945.4562731481,2009-05-12,10:57:02
39.973419,116.334033,0,228,39945.4563310185,2009-05-12,10:57:07
39.973419,116.334033,0,228,39945.4563657407,2009-05-12,10:57:10
39.973424,116.334028,0,228,39945.4563888889,2009-05-12,10:57:12
39.973428,116.334045,0,228,39945.4564467593,2009-05-12,10:57:17
39.973521,116.334131,0,228,39945.4565046296,2009-05-12,10:57:22
39.973532,116.334175,0,228,39945.4565625,2009-05-12,10:57:27
39.973539,116.334277,0,228,39945.4566203704,2009-05-12,10:57:32
39.97344,116.334383,0,229,39945.4566782407,2009-05-12,10:57:37
39.973432,116.334404,0,229,39945.4567361111,2009-05-12,10:57:42
39.973446,116.334396,0,229,39945.4567939815,2009-05-12,10:57:47
39.973608,116.33465,0,229,39945.4568518519,2009-05-12,10:57:52
39.973568,116.334712,0,229,39945.4569097222,2009-05-12,10:57:57
39.973533,116.334685,0,229,39945.4569675926,2009-05-12,10:58:02
39.973535,116.334686,0,229,39945.457025463,2009-05-12,10:58:07
39.973535,116.334686,0,229,39945.4570601852,2009-05-12,10:58:10
39.973537,116.33469,0,229,39945.4570833333,2009-05-12,10:58:12
39.973561,116.33468,0,229,39945.4571412037,2009-05-12,10:58:17
39.973571,116.334679,0,229,39945.4571990741,2009-05-12,10:58:22
39.973558,116.33466,0,229,39945.4572569444,2009-05-12,10:58:27
39.973516,116.334635,0,229,39945.4573148148,2009-05-12,10:58:32
39.973492,116.33462,0,229,39945.4573726852,2009-05-12,10:58:37
39.973467,116.334579,0,229,39945.4574305556,2009-05-12,10:58:42
39.973484,116.334529,0,229,39945.4574884259,2009-05-12,10:58:47
39.973499,116.334524,0,229,39945.4575462963,2009-05-12,10:58:52
39.9735,116.334521,0,229,39945.4576041667,2009-05-12,10:58:57
39.9735,116.334521,0,229,39945.4576388889,2009-05-12,10:59:00
39.973501,116.33452,0,229,39945.457662037,2009-05-12,10:59:02
39.973515,116.334507,0,229,39945.4577199074,2009-05-12,10:59:07
39.973575,116.334474,0,229,39945.4577777778,2009-05-12,10:59:12
39.973576,116.334466,0,229,39945.4578356481,2009-05-12,10:59:17
39.973576,116.334461,0,229,39945.4578935185,2009-05-12,10:59:22
39.973576,116.334461,0,229,39945.4579282407,2009-05-12,10:59:25
39.973576,116.334465,0,229,39945.4579513889,2009-05-12,10:59:27
39.973568,116.334412,0,229,39945.4580092593,2009-05-12,10:59:32
39.973568,116.334412,0,229,39945.4580439815,2009-05-12,10:59:35
39.973567,116.334408,0,230,39945.4580671296,2009-05-12,10:59:37
39.973566,116.334396,0,229,39945.458125,2009-05-12,10:59:42
39.973566,116.334387,0,229,39945.4581828704,2009-05-12,10:59:47
39.973539,116.334297,0,230,39945.4582407407,2009-05-12,10:59:52
39.97354,116.334278,0,230,39945.4582986111,2009-05-12,10:59:57
39.973542,116.334263,0,230,39945.4583564815,2009-05-12,11:00:02
39.973577,116.334269,0,231,39945.4584143519,2009-05-12,11:00:07
39.973577,116.334269,0,231,39945.4584490741,2009-05-12,11:00:10
39.973578,116.334267,0,231,39945.4584722222,2009-05-12,11:00:12
39.973578,116.334257,0,231,39945.4585300926,2009-05-12,11:00:17
39.97358,116.334244,0,231,39945.458587963,2009-05-12,11:00:22
39.973637,116.334204,0,233,39945.4586458333,2009-05-12,11:00:27
39.973622,116.334169,0,235,39945.4587037037,2009-05-12,11:00:32
39.973621,116.334165,0,235,39945.4587615741,2009-05-12,11:00:37
39.973621,116.334158,0,235,39945.4588194444,2009-05-12,11:00:42
39.973621,116.334158,0,235,39945.4588541667,2009-05-12,11:00:45
39.97362,116.334159,0,235,39945.4588773148,2009-05-12,11:00:47
39.973609,116.334144,0,234,39945.4589351852,2009-05-12,11:00:52
39.973674,116.334041,0,234,39945.4589930556,2009-05-12,11:00:57
39.973626,116.334024,0,234,39945.4590509259,2009-05-12,11:01:02
39.973627,116.333978,0,234,39945.4591087963,2009-05-12,11:01:07
39.973596,116.334027,0,234,39945.4591666667,2009-05-12,11:01:12
39.973579,116.334011,0,234,39945.459224537,2009-05-12,11:01:17
39.97366,116.333891,0,234,39945.4592824074,2009-05-12,11:01:22
39.973648,116.333841,0,234,39945.4593402778,2009-05-12,11:01:27
39.973637,116.333896,0,234,39945.4593981481,2009-05-12,11:01:32
39.973628,116.3339,0,234,39945.4594560185,2009-05-12,11:01:37
39.973625,116.333865,0,234,39945.4595138889,2009-05-12,11:01:42
39.973627,116.333826,0,234,39945.4595717593,2009-05-12,11:01:47
39.973634,116.333801,0,234,39945.4596296296,2009-05-12,11:01:52
39.973635,116.33381,0,234,39945.4596875,2009-05-12,11:01:57
39.973612,116.333875,0,234,39945.4597453704,2009-05-12,11:02:02
39.973597,116.334011,0,236,39945.4598032407,2009-05-12,11:02:07
39.973579,116.334048,0,236,39945.4598611111,2009-05-12,11:02:12
39.973556,116.334082,0,236,39945.4599189815,2009-05-12,11:02:17
39.973574,116.33411,0,236,39945.4599768519,2009-05-12,11:02:22
39.973478,116.334162,0,236,39945.4600925926,2009-05-12,11:02:32
39.973549,116.334484,0,234,39945.4631018518,2009-05-12,11:06:52
39.973596,116.334485,0,234,39945.4631597222,2009-05-12,11:06:57
39.973596,116.334471,0,234,39945.4632175926,2009-05-12,11:07:02
39.973595,116.334466,0,234,39945.463275463,2009-05-12,11:07:07
39.973594,116.334462,0,234,39945.4633333333,2009-05-12,11:07:12
39.973593,116.334462,0,234,39945.4633912037,2009-05-12,11:07:17
39.973593,116.334462,0,234,39945.4634259259,2009-05-12,11:07:20
39.973592,116.334463,0,234,39945.4634490741,2009-05-12,11:07:22
39.97359,116.334472,0,234,39945.4635069444,2009-05-12,11:07:27
39.973578,116.334491,0,234,39945.4635648148,2009-05-12,11:07:32
39.973577,116.334494,0,234,39945.4636226852,2009-05-12,11:07:37
39.973577,116.334494,0,234,39945.4636574074,2009-05-12,11:07:40
39.973576,116.334493,0,234,39945.4636805556,2009-05-12,11:07:42
39.973575,116.33448,0,235,39945.4637384259,2009-05-12,11:07:47
39.973572,116.33446,0,234,39945.4637962963,2009-05-12,11:07:52
39.973549,116.334471,0,234,39945.4638541667,2009-05-12,11:07:57
39.973559,116.334456,0,234,39945.463912037,2009-05-12,11:08:02
39.973566,116.334474,0,234,39945.4639699074,2009-05-12,11:08:07
39.973576,116.334492,0,234,39945.4640277778,2009-05-12,11:08:12
39.973508,116.334496,0,234,39945.4642592593,2009-05-12,11:08:32
39.973503,116.33453,0,233,39945.4643171296,2009-05-12,11:08:37
39.97351,116.334544,0,233,39945.464375,2009-05-12,11:08:42
39.973529,116.334551,0,232,39945.4644328704,2009-05-12,11:08:47
39.973546,116.334548,0,231,39945.4644907407,2009-05-12,11:08:52
39.97353,116.334543,0,231,39945.4645486111,2009-05-12,11:08:57
39.97352,116.334548,0,232,39945.4646064815,2009-05-12,11:09:02
39.973518,116.334563,0,231,39945.4646643519,2009-05-12,11:09:07
39.973519,116.334574,0,231,39945.4647222222,2009-05-12,11:09:12
39.973519,116.334583,0,231,39945.4647800926,2009-05-12,11:09:17
39.973519,116.334592,0,231,39945.464837963,2009-05-12,11:09:22
39.973508,116.334609,0,231,39945.4648958333,2009-05-12,11:09:27
39.973525,116.334647,0,231,39945.4649537037,2009-05-12,11:09:32
39.973534,116.334662,0,231,39945.4650115741,2009-05-12,11:09:37
39.973534,116.334662,0,231,39945.4650462963,2009-05-12,11:09:40
39.973532,116.334668,0,231,39945.4650694444,2009-05-12,11:09:42
39.973548,116.334667,0,231,39945.4651273148,2009-05-12,11:09:47
39.973548,116.334647,0,231,39945.4651851852,2009-05-12,11:09:52
39.973548,116.334647,0,231,39945.4652199074,2009-05-12,11:09:55
39.973546,116.334643,0,231,39945.4652430556,2009-05-12,11:09:57
39.973545,116.334653,0,231,39945.4653009259,2009-05-12,11:10:02
39.973568,116.334653,0,231,39945.4653587963,2009-05-12,11:10:07
39.973603,116.334636,0,231,39945.4654166667,2009-05-12,11:10:12
39.973618,116.334644,0,231,39945.465474537,2009-05-12,11:10:17
39.973602,116.334676,0,231,39945.4655324074,2009-05-12,11:10:22
39.97357,116.334724,0,232,39945.4655902778,2009-05-12,11:10:27
39.973533,116.334716,0,232,39945.4656481481,2009-05-12,11:10:32
39.973511,116.334677,0,232,39945.4657060185,2009-05-12,11:10:37
39.973488,116.33463,0,232,39945.4657638889,2009-05-12,11:10:42
39.973502,116.334593,0,232,39945.4658217593,2009-05-12,11:10:47
39.973503,116.334581,0,232,39945.4658796296,2009-05-12,11:10:52
39.973545,116.334604,0,232,39945.4659375,2009-05-12,11:10:57
39.973545,116.334598,0,231,39945.4659953704,2009-05-12,11:11:02
39.973545,116.334598,0,231,39945.4660300926,2009-05-12,11:11:05
39.973545,116.334603,0,231,39945.4660532407,2009-05-12,11:11:07
39.973544,116.334615,0,231,39945.4661111111,2009-05-12,11:11:12
39.973544,116.334615,0,231,39945.4661458333,2009-05-12,11:11:15
39.973545,116.33461,0,231,39945.4661689815,2009-05-12,11:11:17
39.97351,116.3344,0,230,39945.4703356481,2009-05-12,11:17:17
39.973495,116.334208,0,228,39945.4703935185,2009-05-12,11:17:22
39.973478,116.334098,0,228,39945.4704513889,2009-05-12,11:17:27
39.973472,116.334082,0,228,39945.4705092593,2009-05-12,11:17:32
39.973464,116.334112,0,228,39945.4705671296,2009-05-12,11:17:37
39.973465,116.334114,0,228,39945.470625,2009-05-12,11:17:42
39.973465,116.334122,0,228,39945.4706828704,2009-05-12,11:17:47
39.973465,116.334122,0,228,39945.4707407407,2009-05-12,11:17:52
39.973465,116.334115,0,228,39945.4707986111,2009-05-12,11:17:57
39.973465,116.334115,0,228,39945.4708333333,2009-05-12,11:18:00
39.973465,116.334113,0,227,39945.4708564815,2009-05-12,11:18:02
39.97347,116.334086,0,227,39945.4709143518,2009-05-12,11:18:07
39.973496,116.334059,0,227,39945.4709722222,2009-05-12,11:18:12
39.973496,116.334059,0,227,39945.4710069444,2009-05-12,11:18:15
39.973497,116.334058,0,227,39945.4710300926,2009-05-12,11:18:17
39.973476,116.334056,0,227,39945.471087963,2009-05-12,11:18:22
39.973443,116.334017,0,227,39945.4711458333,2009-05-12,11:18:27
39.97344,116.334004,0,227,39945.4712037037,2009-05-12,11:18:32
39.97343,116.334061,0,228,39945.4712615741,2009-05-12,11:18:37
39.973439,116.334091,0,227,39945.4713194444,2009-05-12,11:18:42
39.973451,116.334064,0,227,39945.4713773148,2009-05-12,11:18:47
39.973446,116.334056,0,227,39945.4714351852,2009-05-12,11:18:52
39.973446,116.334056,0,227,39945.4714699074,2009-05-12,11:18:55
39.973447,116.334048,0,227,39945.4714930556,2009-05-12,11:18:57
39.973453,116.334065,0,227,39945.4715509259,2009-05-12,11:19:02
39.973478,116.334078,0,228,39945.4716087963,2009-05-12,11:19:07
39.973478,116.334078,0,228,39945.4716435185,2009-05-12,11:19:10
39.973475,116.334079,0,228,39945.4716666667,2009-05-12,11:19:12
39.973511,116.334122,0,229,39945.471724537,2009-05-12,11:19:17
39.973507,116.334074,0,229,39945.4717824074,2009-05-12,11:19:22
39.973507,116.334067,0,229,39945.4718402778,2009-05-12,11:19:27
39.973508,116.334071,0,229,39945.4718981481,2009-05-12,11:19:32
39.973508,116.334072,0,229,39945.4719560185,2009-05-12,11:19:37
39.973508,116.334072,0,229,39945.4719907407,2009-05-12,11:19:40
39.973508,116.334064,0,229,39945.4720138889,2009-05-12,11:19:42
39.973506,116.334041,0,229,39945.4720717593,2009-05-12,11:19:47
39.973493,116.334014,0,229,39945.4721296296,2009-05-12,11:19:52
39.973492,116.334023,0,229,39945.4721875,2009-05-12,11:19:57
39.973492,116.334026,0,229,39945.4722453704,2009-05-12,11:20:02
39.973492,116.334027,0,229,39945.4723032407,2009-05-12,11:20:07
39.973492,116.334027,0,229,39945.472337963,2009-05-12,11:20:10
39.973491,116.334027,0,229,39945.4723611111,2009-05-12,11:20:12
39.973491,116.334036,0,229,39945.4724189815,2009-05-12,11:20:17
39.973491,116.334044,0,229,39945.4724768519,2009-05-12,11:20:22
39.973491,116.334051,0,229,39945.4725347222,2009-05-12,11:20:27
39.97349,116.33405,0,229,39945.4725925926,2009-05-12,11:20:32
39.97349,116.33405,0,229,39945.4726273148,2009-05-12,11:20:35
39.97349,116.334057,0,229,39945.472650463,2009-05-12,11:20:37
39.973502,116.334061,0,229,39945.4727083333,2009-05-12,11:20:42
39.973502,116.334057,0,229,39945.4727662037,2009-05-12,11:20:47
39.973502,116.33406,0,229,39945.4728240741,2009-05-12,11:20:52
39.973501,116.334061,0,229,39945.4728819444,2009-05-12,11:20:57
39.973501,116.334061,0,229,39945.4729166667,2009-05-12,11:21:00
39.973499,116.334059,0,229,39945.4729398148,2009-05-12,11:21:02
39.973499,116.334047,0,229,39945.4729976852,2009-05-12,11:21:07
39.973498,116.334036,0,229,39945.4730555556,2009-05-12,11:21:12
39.973499,116.334022,0,229,39945.4731134259,2009-05-12,11:21:17
39.973472,116.334016,0,229,39945.4731712963,2009-05-12,11:21:22
39.973471,116.334033,0,229,39945.4732291667,2009-05-12,11:21:27
39.973474,116.334067,0,229,39945.473287037,2009-05-12,11:21:32
39.973474,116.334067,0,229,39945.4733217593,2009-05-12,11:21:35
39.973469,116.334074,0,230,39945.4733449074,2009-05-12,11:21:37
39.97347,116.334063,0,230,39945.4734027778,2009-05-12,11:21:42
39.973471,116.334061,0,230,39945.4734606481,2009-05-12,11:21:47
39.973471,116.334061,0,230,39945.4734953704,2009-05-12,11:21:50
39.973472,116.334065,0,230,39945.4735185185,2009-05-12,11:21:52
39.973491,116.334063,0,230,39945.4735763889,2009-05-12,11:21:57
39.973487,116.334032,0,232,39945.4736342593,2009-05-12,11:22:02
39.973478,116.334027,0,232,39945.4736921296,2009-05-12,11:22:07
39.973457,116.334003,0,233,39945.47375,2009-05-12,11:22:12
39.973443,116.333965,0,234,39945.4738078704,2009-05-12,11:22:17
39.973439,116.333936,0,233,39945.4738657407,2009-05-12,11:22:22
39.973526,116.333978,0,237,39945.4739236111,2009-05-12,11:22:27
39.973512,116.33396,0,237,39945.4739814815,2009-05-12,11:22:32
39.973512,116.333958,0,237,39945.4740393519,2009-05-12,11:22:37
39.973512,116.333953,0,237,39945.4740972222,2009-05-12,11:22:42
39.973512,116.333946,0,237,39945.4741550926,2009-05-12,11:22:47
39.973512,116.333944,0,237,39945.474212963,2009-05-12,11:22:52
39.973514,116.333948,0,237,39945.4742708333,2009-05-12,11:22:57
39.973513,116.333949,0,237,39945.4743287037,2009-05-12,11:23:02
39.973519,116.333956,0,237,39945.4743865741,2009-05-12,11:23:07
39.973519,116.333957,0,237,39945.4744444444,2009-05-12,11:23:12
39.973519,116.333957,0,237,39945.4744791667,2009-05-12,11:23:15
39.973519,116.333952,0,237,39945.4745023148,2009-05-12,11:23:17
39.973515,116.333968,0,238,39945.4745601852,2009-05-12,11:23:22
39.9735,116.333931,0,239,39945.4746180556,2009-05-12,11:23:27
39.973509,116.333919,0,239,39945.4746759259,2009-05-12,11:23:32
39.973508,116.333919,0,239,39945.4747337963,2009-05-12,11:23:37
39.97357,116.334251,0,309,39945.4828356481,2009-05-12,11:35:17
39.973583,116.334265,0,310,39945.4828935185,2009-05-12,11:35:22
39.973586,116.334266,0,311,39945.4829513889,2009-05-12,11:35:27
39.973586,116.334266,0,311,39945.4829861111,2009-05-12,11:35:30
39.973584,116.334268,0,312,39945.4830092593,2009-05-12,11:35:32
39.973589,116.33428,0,312,39945.4830671296,2009-05-12,11:35:37
39.973611,116.334353,0,314,39945.483125,2009-05-12,11:35:42
39.973627,116.334457,0,311,39945.4831828704,2009-05-12,11:35:47
39.973639,116.334496,0,314,39945.4832407407,2009-05-12,11:35:52
39.973649,116.334488,0,318,39945.4832986111,2009-05-12,11:35:57
39.973652,116.334495,0,318,39945.4833564815,2009-05-12,11:36:02
39.973652,116.334495,0,318,39945.4833912037,2009-05-12,11:36:05
39.973657,116.334503,0,319,39945.4834143519,2009-05-12,11:36:07
39.973666,116.334508,0,319,39945.4834722222,2009-05-12,11:36:12
39.973669,116.334518,0,320,39945.4835300926,2009-05-12,11:36:17
39.973667,116.334529,0,321,39945.483587963,2009-05-12,11:36:22
39.973664,116.334533,0,322,39945.4836458333,2009-05-12,11:36:27
39.973665,116.334527,0,323,39945.4837037037,2009-05-12,11:36:32
39.973668,116.334521,0,325,39945.4837615741,2009-05-12,11:36:37
39.97367,116.334517,0,326,39945.4838194444,2009-05-12,11:36:42
39.973676,116.334512,0,328,39945.4838773148,2009-05-12,11:36:47
39.973682,116.334512,0,330,39945.4839351852,2009-05-12,11:36:52
39.973682,116.334512,0,330,39945.4839699074,2009-05-12,11:36:55
39.973689,116.334508,0,331,39945.4839930556,2009-05-12,11:36:57
39.973691,116.334499,0,333,39945.4840509259,2009-05-12,11:37:02
39.973691,116.334499,0,333,39945.4840856481,2009-05-12,11:37:05
39.973691,116.334499,0,333,39945.4841087963,2009-05-12,11:37:07
39.973689,116.33449,0,335,39945.4841666667,2009-05-12,11:37:12
39.973656,116.334494,0,329,39945.484224537,2009-05-12,11:37:17
39.973637,116.334463,0,327,39945.4842824074,2009-05-12,11:37:22
39.973638,116.334437,0,327,39945.4843402778,2009-05-12,11:37:27
39.973636,116.334431,0,326,39945.4843981481,2009-05-12,11:37:32
39.973643,116.334429,0,326,39945.4844560185,2009-05-12,11:37:37
39.973651,116.334429,0,325,39945.4845138889,2009-05-12,11:37:42
39.973651,116.334429,0,325,39945.4845486111,2009-05-12,11:37:45
39.973656,116.334429,0,323,39945.4845717593,2009-05-12,11:37:47
39.973661,116.334451,0,320,39945.4846296296,2009-05-12,11:37:52
39.973629,116.334441,0,313,39945.4846875,2009-05-12,11:37:57
39.973624,116.334432,0,310,39945.4847453704,2009-05-12,11:38:02
39.973621,116.334422,0,307,39945.4848032407,2009-05-12,11:38:07
39.973621,116.334422,0,307,39945.484837963,2009-05-12,11:38:10
39.973623,116.334422,0,304,39945.4848611111,2009-05-12,11:38:12
39.973649,116.334442,0,300,39945.4849189815,2009-05-12,11:38:17
39.973672,116.334453,0,295,39945.4849768518,2009-05-12,11:38:22
39.973691,116.334464,0,290,39945.4850347222,2009-05-12,11:38:27
39.973692,116.334474,0,285,39945.4850925926,2009-05-12,11:38:32
39.973692,116.334474,0,285,39945.4851273148,2009-05-12,11:38:35
39.973685,116.334476,0,280,39945.485150463,2009-05-12,11:38:37
39.973679,116.334467,0,275,39945.4852083333,2009-05-12,11:38:42
39.973676,116.334457,0,271,39945.4852662037,2009-05-12,11:38:47
39.97367,116.334445,0,267,39945.4853240741,2009-05-12,11:38:52
39.973661,116.33438,0,264,39945.4853819444,2009-05-12,11:38:57
39.973656,116.334313,0,262,39945.4854398148,2009-05-12,11:39:02
39.973647,116.334299,0,266,39945.4854976852,2009-05-12,11:39:07
39.973645,116.334275,0,268,39945.4855555556,2009-05-12,11:39:12
39.973634,116.334268,0,273,39945.4856134259,2009-05-12,11:39:17
39.973641,116.334252,0,275,39945.4856712963,2009-05-12,11:39:22
39.973625,116.334248,0,274,39945.4857291667,2009-05-12,11:39:27
39.973654,116.334252,0,281,39945.485787037,2009-05-12,11:39:32
39.973638,116.334254,0,289,39945.4858449074,2009-05-12,11:39:37
39.973673,116.334265,0,289,39945.4859027778,2009-05-12,11:39:42
39.973671,116.33425,0,289,39945.4859606481,2009-05-12,11:39:47
39.973663,116.33424,0,289,39945.4860185185,2009-05-12,11:39:52
39.97365,116.334242,0,289,39945.4860763889,2009-05-12,11:39:57
39.973672,116.334321,0,290,39945.4861342593,2009-05-12,11:40:02
39.973673,116.334337,0,290,39945.4861921296,2009-05-12,11:40:07
39.973661,116.334361,0,293,39945.48625,2009-05-12,11:40:12
39.973655,116.334367,0,294,39945.4863078704,2009-05-12,11:40:17
39.973651,116.334369,0,294,39945.4863657407,2009-05-12,11:40:22
39.973651,116.334369,0,294,39945.486400463,2009-05-12,11:40:25
39.973646,116.334368,0,294,39945.4864236111,2009-05-12,11:40:27
39.973637,116.33436,0,293,39945.4864814815,2009-05-12,11:40:32
39.973637,116.33436,0,293,39945.4865162037,2009-05-12,11:40:35
39.97363,116.334359,0,292,39945.4865393518,2009-05-12,11:40:37
39.97361,116.334376,0,289,39945.4865972222,2009-05-12,11:40:42
39.973579,116.334378,0,286,39945.4866550926,2009-05-12,11:40:47
39.973543,116.334395,0,286,39945.486712963,2009-05-12,11:40:52
39.973543,116.334395,0,286,39945.4867476852,2009-05-12,11:40:55
39.973539,116.334403,0,281,39945.4867708333,2009-05-12,11:40:57
39.973504,116.334431,0,272,39945.4868287037,2009-05-12,11:41:02
39.973475,116.334415,0,270,39945.4868865741,2009-05-12,11:41:07
39.973475,116.334415,0,270,39945.4869212963,2009-05-12,11:41:10
39.973479,116.334414,0,269,39945.4869444444,2009-05-12,11:41:12
39.97344,116.334446,0,262,39945.4870023148,2009-05-12,11:41:17
39.973424,116.33445,0,255,39945.4870601852,2009-05-12,11:41:22
39.973447,116.334422,0,249,39945.4871180556,2009-05-12,11:41:27
39.973443,116.334411,0,245,39945.4871759259,2009-05-12,11:41:32
39.973451,116.33438,0,240,39945.4872337963,2009-05-12,11:41:37
39.973468,116.334294,0,231,39945.4872916667,2009-05-12,11:41:42
39.973376,116.334178,0,225,39945.487349537,2009-05-12,11:41:47
39.973318,116.334096,0,217,39945.4874074074,2009-05-12,11:41:52
39.97332,116.334055,0,211,39945.4874652778,2009-05-12,11:41:57
39.973282,116.333996,0,205,39945.4875231481,2009-05-12,11:42:02
39.973301,116.334019,0,198,39945.4875810185,2009-05-12,11:42:07
39.973295,116.334032,0,192,39945.4876388889,2009-05-12,11:42:12
39.973287,116.334017,0,185,39945.4876967593,2009-05-12,11:42:17
39.973267,116.333993,0,180,39945.4877546296,2009-05-12,11:42:22
39.97328,116.333992,0,171,39945.4878125,2009-05-12,11:42:27
39.973294,116.333988,0,164,39945.4878703704,2009-05-12,11:42:32
39.973295,116.333977,0,159,39945.4879282407,2009-05-12,11:42:37
39.973221,116.333923,0,150,39945.4879861111,2009-05-12,11:42:42
39.973215,116.333892,0,141,39945.4880439815,2009-05-12,11:42:47
39.973198,116.333893,0,129,39945.4881018519,2009-05-12,11:42:52
39.973224,116.333879,0,123,39945.4881597222,2009-05-12,11:42:57
39.97323,116.333865,0,116,39945.4882175926,2009-05-12,11:43:02
39.973235,116.333856,0,112,39945.488275463,2009-05-12,11:43:07
39.973235,116.333856,0,112,39945.4883101852,2009-05-12,11:43:10
39.97324,116.333861,0,107,39945.4883333333,2009-05-12,11:43:12
39.973252,116.333867,0,102,39945.4883912037,2009-05-12,11:43:17
39.973252,116.333867,0,102,39945.4884259259,2009-05-12,11:43:20
39.973255,116.333868,0,97,39945.4884490741,2009-05-12,11:43:22
39.973244,116.333867,0,92,39945.4885069444,2009-05-12,11:43:27
39.973213,116.333893,0,89,39945.4885648148,2009-05-12,11:43:32
39.973204,116.333913,0,86,39945.4886226852,2009-05-12,11:43:37
39.973222,116.33394,0,83,39945.4886805556,2009-05-12,11:43:42
39.973228,116.333953,0,79,39945.4887384259,2009-05-12,11:43:47
39.973218,116.333979,0,76,39945.4887962963,2009-05-12,11:43:52
39.973187,116.334011,0,75,39945.4888541667,2009-05-12,11:43:57
39.973161,116.33401,0,74,39945.488912037,2009-05-12,11:44:02
39.973123,116.333984,0,70,39945.4889699074,2009-05-12,11:44:07
39.973146,116.333968,0,66,39945.4890277778,2009-05-12,11:44:12
39.973175,116.333968,0,63,39945.4890856481,2009-05-12,11:44:17
39.973181,116.333971,0,60,39945.4891435185,2009-05-12,11:44:22
39.973181,116.333971,0,60,39945.4891782407,2009-05-12,11:44:25
39.973189,116.333965,0,57,39945.4892013889,2009-05-12,11:44:27
39.973174,116.333882,0,57,39945.4892592593,2009-05-12,11:44:32
39.973113,116.333787,0,57,39945.4893171296,2009-05-12,11:44:37
39.973148,116.333753,0,55,39945.489375,2009-05-12,11:44:42
39.973142,116.333725,0,53,39945.4894328704,2009-05-12,11:44:47
39.973122,116.333698,0,51,39945.4894907407,2009-05-12,11:44:52
39.973109,116.333652,0,49,39945.4895486111,2009-05-12,11:44:57
39.973104,116.33362,0,47,39945.4896064815,2009-05-12,11:45:02
39.973094,116.333631,0,45,39945.4896643519,2009-05-12,11:45:07
39.973152,116.333603,0,43,39945.4897222222,2009-05-12,11:45:12
39.973192,116.333601,0,41,39945.4897800926,2009-05-12,11:45:17
39.973256,116.333573,0,37,39945.4898958333,2009-05-12,11:45:27
39.973302,116.333571,0,35,39945.4899537037,2009-05-12,11:45:32
39.973343,116.333567,0,33,39945.4900115741,2009-05-12,11:45:37
39.973359,116.333566,0,32,39945.4900694444,2009-05-12,11:45:42
39.973356,116.333554,0,30,39945.4901273148,2009-05-12,11:45:47
39.973346,116.333552,0,28,39945.4901851852,2009-05-12,11:45:52
39.973318,116.333503,0,26,39945.4902430556,2009-05-12,11:45:57
39.973309,116.333578,0,24,39945.4903009259,2009-05-12,11:46:02
39.973315,116.333642,0,20,39945.4904166667,2009-05-12,11:46:12
39.973633,116.332652,0,35,39945.4925578704,2009-05-12,11:49:17
39.973741,116.332261,0,115,39945.4926157407,2009-05-12,11:49:22
39.973657,116.332263,0,122,39945.4926736111,2009-05-12,11:49:27
39.97351,116.332178,0,135,39945.4927314815,2009-05-12,11:49:32
39.973389,116.332055,0,151,39945.4927893518,2009-05-12,11:49:37
39.973323,116.33199,0,154,39945.4928472222,2009-05-12,11:49:42
39.973298,116.331929,0,158,39945.4929050926,2009-05-12,11:49:47
39.973294,116.331798,0,167,39945.492962963,2009-05-12,11:49:52
39.973381,116.331765,0,178,39945.4930208333,2009-05-12,11:49:57
39.973383,116.331666,0,203,39945.4930787037,2009-05-12,11:50:02
39.973433,116.331597,0,194,39945.4931365741,2009-05-12,11:50:07
39.973524,116.331569,0,189,39945.4931944444,2009-05-12,11:50:12
39.973554,116.331574,0,186,39945.4932523148,2009-05-12,11:50:17
39.973561,116.331611,0,180,39945.4933101852,2009-05-12,11:50:22
39.973635,116.331755,0,207,39945.4933680556,2009-05-12,11:50:27
39.973801,116.331814,0,248,39945.4934259259,2009-05-12,11:50:32
39.973877,116.331965,0,284,39945.4934837963,2009-05-12,11:50:37
39.973914,116.33204,0,296,39945.4935416667,2009-05-12,11:50:42
39.973974,116.332068,0,302,39945.493599537,2009-05-12,11:50:47
39.974033,116.332149,0,311,39945.4936574074,2009-05-12,11:50:52
39.974076,116.332259,0,305,39945.4937152778,2009-05-12,11:50:57
39.974134,116.332312,0,304,39945.4937731481,2009-05-12,11:51:02
39.974176,116.332326,0,305,39945.4938310185,2009-05-12,11:51:07
39.974198,116.332348,0,305,39945.4938888889,2009-05-12,11:51:12
39.974236,116.332367,0,304,39945.4939467593,2009-05-12,11:51:17
39.974278,116.332373,0,307,39945.4940046296,2009-05-12,11:51:22
39.974326,116.332367,0,306,39945.4940625,2009-05-12,11:51:27
39.974372,116.332346,0,303,39945.4941203704,2009-05-12,11:51:32
39.974332,116.332301,0,266,39945.4941782407,2009-05-12,11:51:37
39.974343,116.332306,0,253,39945.4942361111,2009-05-12,11:51:42
39.974343,116.332306,0,253,39945.4942708333,2009-05-12,11:51:45
39.974347,116.332311,0,251,39945.4942939815,2009-05-12,11:51:47
39.974375,116.332272,0,249,39945.4943518518,2009-05-12,11:51:52
39.974375,116.332272,0,249,39945.4943865741,2009-05-12,11:51:55
39.974376,116.332266,0,250,39945.4944097222,2009-05-12,11:51:57
39.974378,116.33225,0,251,39945.4944675926,2009-05-12,11:52:02
39.974703,116.331967,0,250,39945.494525463,2009-05-12,11:52:07
39.974829,116.332027,0,243,39945.4945833333,2009-05-12,11:52:12
39.974841,116.332066,0,237,39945.4946412037,2009-05-12,11:52:17
39.974842,116.332099,0,234,39945.4946990741,2009-05-12,11:52:22
39.974851,116.332156,0,226,39945.4947569444,2009-05-12,11:52:27
39.974852,116.332276,0,229,39945.4948148148,2009-05-12,11:52:32
39.974851,116.3324,0,230,39945.4948726852,2009-05-12,11:52:37
39.974851,116.33247,0,226,39945.4949305556,2009-05-12,11:52:42
39.974853,116.33254,0,224,39945.4949884259,2009-05-12,11:52:47
39.974842,116.332616,0,221,39945.4950462963,2009-05-12,11:52:52
39.97483,116.332707,0,216,39945.4951041667,2009-05-12,11:52:57
39.974839,116.3328,0,214,39945.495162037,2009-05-12,11:53:02
39.974823,116.332858,0,211,39945.4952199074,2009-05-12,11:53:07
39.974804,116.332903,0,211,39945.4952777778,2009-05-12,11:53:12
39.974818,116.332975,0,211,39945.4953356481,2009-05-12,11:53:17
39.974839,116.333085,0,209,39945.4953935185,2009-05-12,11:53:22
39.97484,116.33317,0,216,39945.4954513889,2009-05-12,11:53:27
39.974845,116.333201,0,216,39945.4955092593,2009-05-12,11:53:32
39.97479,116.333249,0,184,39945.4955671296,2009-05-12,11:53:37
39.974768,116.333317,0,181,39945.495625,2009-05-12,11:53:42
39.974772,116.333364,0,177,39945.4956828704,2009-05-12,11:53:47
39.974799,116.33343,0,175,39945.4957407407,2009-05-12,11:53:52
39.974817,116.333493,0,171,39945.4957986111,2009-05-12,11:53:57
39.974817,116.33352,0,169,39945.4958564815,2009-05-12,11:54:02
39.974817,116.333535,0,168,39945.4959143519,2009-05-12,11:54:07
39.974829,116.333559,0,166,39945.4959722222,2009-05-12,11:54:12
39.974851,116.333565,0,165,39945.4960300926,2009-05-12,11:54:17
39.974851,116.333576,0,165,39945.496087963,2009-05-12,11:54:22
39.974847,116.333559,0,164,39945.4961458333,2009-05-12,11:54:27
39.974824,116.333515,0,164,39945.4962037037,2009-05-12,11:54:32
39.974778,116.333461,0,164,39945.4962615741,2009-05-12,11:54:37
39.974702,116.333402,0,164,39945.4963194444,2009-05-12,11:54:42
39.974644,116.333352,0,165,39945.4963773148,2009-05-12,11:54:47
39.974611,116.333314,0,165,39945.4964351852,2009-05-12,11:54:52
39.974639,116.33332,0,165,39945.4964930556,2009-05-12,11:54:57
39.974672,116.333342,0,165,39945.4965509259,2009-05-12,11:55:02
39.974688,116.333374,0,165,39945.4966087963,2009-05-12,11:55:07
39.974688,116.333374,0,165,39945.4966435185,2009-05-12,11:55:10
39.974696,116.333378,0,165,39945.4966666667,2009-05-12,11:55:12
39.974688,116.33339,0,165,39945.496724537,2009-05-12,11:55:17
39.9748,116.33379,0,166,39945.4967824074,2009-05-12,11:55:22
39.974813,116.334072,0,166,39945.4968402778,2009-05-12,11:55:27
39.97505,116.334081,0,183,39945.5003125,2009-05-12,12:00:27
39.975556,116.334081,0,184,39945.5003703704,2009-05-12,12:00:32
39.976665,116.333723,0,181,39945.5004282407,2009-05-12,12:00:37
39.979478,116.332871,0,167,39945.5004861111,2009-05-12,12:00:42
39.980711,116.332592,0,136,39945.5005439815,2009-05-12,12:00:47
39.981664,116.33245,0,135,39945.5006018518,2009-05-12,12:00:52
39.982577,116.332332,0,136,39945.5006597222,2009-05-12,12:00:57
39.98348,116.332201,0,133,39945.5007175926,2009-05-12,12:01:02
39.984403,116.332013,0,129,39945.500775463,2009-05-12,12:01:07
39.985255,116.331865,0,127,39945.5008333333,2009-05-12,12:01:12
39.986165,116.331784,0,119,39945.5008912037,2009-05-12,12:01:17
39.987035,116.331751,0,119,39945.5009490741,2009-05-12,12:01:22
39.987892,116.331706,0,112,39945.5010069444,2009-05-12,12:01:27
39.98873,116.33168,0,106,39945.5010648148,2009-05-12,12:01:32
39.989584,116.331635,0,103,39945.5011226852,2009-05-12,12:01:37
39.990286,116.33166,0,102,39945.5011805556,2009-05-12,12:01:42
39.990827,116.331646,0,97,39945.5012384259,2009-05-12,12:01:47
39.99122,116.331605,0,84,39945.5012962963,2009-05-12,12:01:52
39.99139,116.331559,0,60,39945.5013541667,2009-05-12,12:01:57
39.991452,116.331551,0,51,39945.501412037,2009-05-12,12:02:02
39.991504,116.33159,0,76,39945.5014699074,2009-05-12,12:02:07
39.991504,116.331593,0,76,39945.5015277778,2009-05-12,12:02:12
39.991505,116.331588,0,76,39945.5015856481,2009-05-12,12:02:17
39.991507,116.331586,0,76,39945.5016435185,2009-05-12,12:02:22
39.991507,116.331584,0,77,39945.5017013889,2009-05-12,12:02:27
39.991509,116.331583,0,77,39945.5017592593,2009-05-12,12:02:32
39.991512,116.331576,0,77,39945.5018171296,2009-05-12,12:02:37
39.991513,116.331574,0,77,39945.501875,2009-05-12,12:02:42
39.991514,116.331577,0,77,39945.5019328704,2009-05-12,12:02:47
39.991514,116.331577,0,77,39945.5019675926,2009-05-12,12:02:50
39.991515,116.331576,0,77,39945.5019907407,2009-05-12,12:02:52
39.99161,116.331596,0,77,39945.5020486111,2009-05-12,12:02:57
39.992038,116.331583,0,75,39945.5021064815,2009-05-12,12:03:02
39.992557,116.33156,0,82,39945.5021643518,2009-05-12,12:03:07
39.993141,116.331527,0,92,39945.5022222222,2009-05-12,12:03:12
39.993959,116.331479,0,108,39945.5022800926,2009-05-12,12:03:17
39.994791,116.331452,0,119,39945.502337963,2009-05-12,12:03:22
39.995587,116.33143,0,121,39945.5023958333,2009-05-12,12:03:27
39.996375,116.331396,0,119,39945.5024537037,2009-05-12,12:03:32
39.997217,116.331373,0,120,39945.5025115741,2009-05-12,12:03:37
39.998027,116.33134,0,122,39945.5025694444,2009-05-12,12:03:42
39.998827,116.331312,0,123,39945.5026273148,2009-05-12,12:03:47
39.999643,116.331261,0,124,39945.5026851852,2009-05-12,12:03:52
40.000459,116.331251,0,128,39945.5027430556,2009-05-12,12:03:57
40.001274,116.331226,0,133,39945.5028009259,2009-05-12,12:04:02
40.002091,116.331192,0,131,39945.5028587963,2009-05-12,12:04:07
40.002955,116.331168,0,126,39945.5029166667,2009-05-12,12:04:12
40.003793,116.331154,0,124,39945.502974537,2009-05-12,12:04:17
40.004638,116.331113,0,118,39945.5030324074,2009-05-12,12:04:22
40.005484,116.331074,0,128,39945.5030902778,2009-05-12,12:04:27
40.006328,116.330946,0,141,39945.5031481481,2009-05-12,12:04:32
40.007135,116.330678,0,155,39945.5032060185,2009-05-12,12:04:37
40.007879,116.330223,0,143,39945.5032638889,2009-05-12,12:04:42
40.00859,116.329672,0,134,39945.5033217593,2009-05-12,12:04:47
40.009268,116.329007,0,135,39945.5033796296,2009-05-12,12:04:52
40.009926,116.328273,0,130,39945.5034375,2009-05-12,12:04:57
40.010572,116.327557,0,130,39945.5034953704,2009-05-12,12:05:02
40.011226,116.326807,0,122,39945.5035532407,2009-05-12,12:05:07
40.011849,116.326078,0,122,39945.5036111111,2009-05-12,12:05:12
40.012473,116.325353,0,117,39945.5036689815,2009-05-12,12:05:17
40.013128,116.324616,0,109,39945.5037268519,2009-05-12,12:05:22
40.013767,116.323887,0,104,39945.5037847222,2009-05-12,12:05:27
40.014415,116.323158,0,99,39945.5038425926,2009-05-12,12:05:32
40.015051,116.322437,0,92,39945.503900463,2009-05-12,12:05:37
40.015686,116.321736,0,91,39945.5039583333,2009-05-12,12:05:42
40.01632,116.321029,0,87,39945.5040162037,2009-05-12,12:05:47
40.016935,116.320363,0,80,39945.5040740741,2009-05-12,12:05:52
40.017594,116.31983,0,83,39945.5041319444,2009-05-12,12:05:57
40.018297,116.319443,0,94,39945.5041898148,2009-05-12,12:06:02
40.019025,116.319126,0,99,39945.5042476852,2009-05-12,12:06:07
40.019807,116.318827,0,100,39945.5043055556,2009-05-12,12:06:12
40.020597,116.318528,0,96,39945.5043634259,2009-05-12,12:06:17
40.02139,116.318222,0,94,39945.5044212963,2009-05-12,12:06:22
40.022169,116.317928,0,99,39945.5044791667,2009-05-12,12:06:27
40.022946,116.317614,0,102,39945.504537037,2009-05-12,12:06:32
40.02377,116.317279,0,102,39945.5045949074,2009-05-12,12:06:37
40.024574,116.316953,0,94,39945.5046527778,2009-05-12,12:06:42
40.025401,116.31663,0,96,39945.5047106481,2009-05-12,12:06:47
40.026218,116.316317,0,110,39945.5047685185,2009-05-12,12:06:52
40.027029,116.315995,0,117,39945.5048263889,2009-05-12,12:06:57
40.027828,116.315683,0,128,39945.5048842593,2009-05-12,12:07:02
40.028581,116.315369,0,129,39945.5049421296,2009-05-12,12:07:07
40.02935,116.315042,0,118,39945.505,2009-05-12,12:07:12
40.0301,116.314732,0,121,39945.5050578704,2009-05-12,12:07:17
40.030694,116.314519,0,126,39945.5051157407,2009-05-12,12:07:22
40.03118,116.314368,0,133,39945.5051736111,2009-05-12,12:07:27
40.031518,116.314234,0,135,39945.5052314815,2009-05-12,12:07:32
40.031703,116.314158,0,134,39945.5052893519,2009-05-12,12:07:37
40.031762,116.314117,0,136,39945.5053472222,2009-05-12,12:07:42
40.031769,116.31411,0,136,39945.5054050926,2009-05-12,12:07:47
40.031771,116.314111,0,137,39945.505462963,2009-05-12,12:07:52
40.031773,116.314109,0,137,39945.5055208333,2009-05-12,12:07:57
40.031773,116.314111,0,138,39945.5055787037,2009-05-12,12:08:02
40.031779,116.31411,0,138,39945.5056365741,2009-05-12,12:08:07
40.031781,116.314108,0,139,39945.5056944444,2009-05-12,12:08:12
40.031781,116.314108,0,139,39945.5057291667,2009-05-12,12:08:15
40.031782,116.314108,0,139,39945.5057523148,2009-05-12,12:08:17
40.031813,116.3141,0,139,39945.5058101852,2009-05-12,12:08:22
40.032131,116.313938,0,136,39945.5058680556,2009-05-12,12:08:27
40.032915,116.313676,0,147,39945.5059259259,2009-05-12,12:08:32
40.033758,116.313326,0,155,39945.5059837963,2009-05-12,12:08:37
40.034636,116.312823,0,143,39945.5060416667,2009-05-12,12:08:42
40.035435,116.31232,0,145,39945.506099537,2009-05-12,12:08:47
40.036191,116.311783,0,147,39945.5061574074,2009-05-12,12:08:52
40.03681,116.311275,0,144,39945.5062152778,2009-05-12,12:08:57
40.037357,116.310725,0,135,39945.5062731481,2009-05-12,12:09:02
40.037959,116.310061,0,142,39945.5063310185,2009-05-12,12:09:07
40.038561,116.309307,0,149,39945.5063888889,2009-05-12,12:09:12
40.039175,116.308599,0,156,39945.5064467593,2009-05-12,12:09:17
40.039906,116.308002,0,151,39945.5065046296,2009-05-12,12:09:22
40.040691,116.307563,0,146,39945.5065625,2009-05-12,12:09:27
40.041467,116.307148,0,140,39945.5066203704,2009-05-12,12:09:32
40.042251,116.306744,0,132,39945.5066782407,2009-05-12,12:09:37
40.042981,116.306266,0,136,39945.5067361111,2009-05-12,12:09:42
40.043738,116.305716,0,143,39945.5067939815,2009-05-12,12:09:47
40.044498,116.30512,0,140,39945.5068518519,2009-05-12,12:09:52
40.045217,116.30452,0,134,39945.5069097222,2009-05-12,12:09:57
40.04594,116.30394,0,132,39945.5069675926,2009-05-12,12:10:02
40.046654,116.303381,0,132,39945.507025463,2009-05-12,12:10:07
40.047355,116.302808,0,127,39945.5070833333,2009-05-12,12:10:12
40.048088,116.302311,0,129,39945.5071412037,2009-05-12,12:10:17
40.048824,116.301853,0,131,39945.5071990741,2009-05-12,12:10:22
40.049435,116.301476,0,131,39945.5072569444,2009-05-12,12:10:27
40.049895,116.301221,0,132,39945.5073148148,2009-05-12,12:10:32
40.05022,116.301005,0,129,39945.5073726852,2009-05-12,12:10:37
40.050369,116.300919,0,128,39945.5074305556,2009-05-12,12:10:42
40.050394,116.300939,0,129,39945.5074884259,2009-05-12,12:10:47
40.050394,116.300939,0,129,39945.5075231481,2009-05-12,12:10:50
40.050398,116.300936,0,129,39945.5075462963,2009-05-12,12:10:52
40.050384,116.30095,0,130,39945.5076041667,2009-05-12,12:10:57
40.050377,116.300956,0,131,39945.507662037,2009-05-12,12:11:02
40.050376,116.300957,0,131,39945.5077199074,2009-05-12,12:11:07
40.050376,116.300957,0,131,39945.5077546296,2009-05-12,12:11:10
40.050375,116.300959,0,131,39945.5077777778,2009-05-12,12:11:12
40.050366,116.300966,0,131,39945.5078356481,2009-05-12,12:11:17
40.050356,116.300971,0,132,39945.5078935185,2009-05-12,12:11:22
40.050356,116.300971,0,132,39945.5079282407,2009-05-12,12:11:25
40.05036,116.300968,0,132,39945.5079513889,2009-05-12,12:11:27
40.050386,116.300951,0,131,39945.5080092593,2009-05-12,12:11:32
40.050876,116.300847,0,140,39945.5080671296,2009-05-12,12:11:37
40.05168,116.300381,0,150,39945.508125,2009-05-12,12:11:42
40.052581,116.299861,0,146,39945.5081828704,2009-05-12,12:11:47
40.053452,116.2994,0,146,39945.5082407407,2009-05-12,12:11:52
40.054302,116.298914,0,145,39945.5082986111,2009-05-12,12:11:57
40.055122,116.298464,0,143,39945.5083564815,2009-05-12,12:12:02
40.055933,116.297989,0,141,39945.5084143518,2009-05-12,12:12:07
40.056726,116.297554,0,135,39945.5084722222,2009-05-12,12:12:12
40.057541,116.297115,0,134,39945.5085300926,2009-05-12,12:12:17
40.05835,116.296684,0,128,39945.508587963,2009-05-12,12:12:22
40.059144,116.296269,0,121,39945.5086458333,2009-05-12,12:12:27
40.059929,116.295829,0,118,39945.5087037037,2009-05-12,12:12:32
40.060701,116.295366,0,113,39945.5087615741,2009-05-12,12:12:37
40.061417,116.294751,0,115,39945.5088194444,2009-05-12,12:12:42
40.062128,116.294079,0,118,39945.5088773148,2009-05-12,12:12:47
40.062869,116.293503,0,119,39945.5089351852,2009-05-12,12:12:52
40.063628,116.293097,0,119,39945.5089930556,2009-05-12,12:12:57
40.064326,116.292911,0,116,39945.5090509259,2009-05-12,12:13:02
40.065118,116.292888,0,112,39945.5091087963,2009-05-12,12:13:07
40.070577,116.30032,0,193,39945.5096875,2009-05-12,12:13:57
40.070706,116.302322,0,107,39945.5097453704,2009-05-12,12:14:02
40.070389,116.30314,0,111,39945.5098032407,2009-05-12,12:14:07
40.07006,116.30405,0,119,39945.5098611111,2009-05-12,12:14:12
40.069782,116.304919,0,132,39945.5099189815,2009-05-12,12:14:17
40.069603,116.30579,0,128,39945.5099768518,2009-05-12,12:14:22
40.069547,116.306706,0,132,39945.5100347222,2009-05-12,12:14:27
40.069554,116.307747,0,134,39945.5100925926,2009-05-12,12:14:32
40.069564,116.308804,0,136,39945.510150463,2009-05-12,12:14:37
40.069553,116.309944,0,133,39945.5102083333,2009-05-12,12:14:42
40.069541,116.310992,0,127,39945.5102662037,2009-05-12,12:14:47
40.069549,116.311827,0,125,39945.5103240741,2009-05-12,12:14:52
40.069562,116.31248,0,121,39945.5103819444,2009-05-12,12:14:57
40.069566,116.313017,0,117,39945.5104398148,2009-05-12,12:15:02
40.06959,116.313402,0,111,39945.5104976852,2009-05-12,12:15:07
40.069666,116.313512,0,108,39945.5105555556,2009-05-12,12:15:12
40.069701,116.313549,0,105,39945.5106134259,2009-05-12,12:15:17
40.069699,116.313501,0,108,39945.5106712963,2009-05-12,12:15:22
40.069686,116.313505,0,110,39945.5107291667,2009-05-12,12:15:27
40.069679,116.313506,0,110,39945.510787037,2009-05-12,12:15:32
40.069675,116.313507,0,110,39945.5108449074,2009-05-12,12:15:37
40.069678,116.313504,0,111,39945.5109027778,2009-05-12,12:15:42
40.069678,116.313504,0,111,39945.5109375,2009-05-12,12:15:45
40.069675,116.313504,0,111,39945.5109606481,2009-05-12,12:15:47
40.069664,116.313509,0,111,39945.5110185185,2009-05-12,12:15:52
40.069658,116.313526,0,110,39945.5110763889,2009-05-12,12:15:57
40.069581,116.313953,0,115,39945.5111342593,2009-05-12,12:16:02
40.069444,116.314973,0,127,39945.5111921296,2009-05-12,12:16:07
40.069294,116.31624,0,143,39945.51125,2009-05-12,12:16:12
40.069289,116.317451,0,160,39945.5113078704,2009-05-12,12:16:17
40.069296,116.318696,0,177,39945.5113657407,2009-05-12,12:16:22
40.069324,116.319912,0,192,39945.5114236111,2009-05-12,12:16:27
40.069331,116.321139,0,198,39945.5114814815,2009-05-12,12:16:32
40.069334,116.322425,0,191,39945.5115393519,2009-05-12,12:16:37
40.069345,116.32363,0,188,39945.5115972222,2009-05-12,12:16:42
40.069358,116.324853,0,183,39945.5116550926,2009-05-12,12:16:47
40.069334,116.326081,0,168,39945.511712963,2009-05-12,12:16:52
40.06933,116.327202,0,156,39945.5117708333,2009-05-12,12:16:57
40.069318,116.328136,0,147,39945.5118287037,2009-05-12,12:17:02
40.06932,116.328847,0,142,39945.5118865741,2009-05-12,12:17:07
40.06932,116.329442,0,136,39945.5119444444,2009-05-12,12:17:12
40.069343,116.329862,0,128,39945.5120023148,2009-05-12,12:17:17
40.069338,116.329998,0,120,39945.5120601852,2009-05-12,12:17:22
40.069337,116.330009,0,120,39945.5121180556,2009-05-12,12:17:27
40.069336,116.329997,0,120,39945.5121759259,2009-05-12,12:17:32
40.069336,116.329981,0,120,39945.5122337963,2009-05-12,12:17:37
40.069335,116.329978,0,120,39945.5122916667,2009-05-12,12:17:42
40.069334,116.329977,0,120,39945.512349537,2009-05-12,12:17:47
40.069334,116.329977,0,120,39945.5123842593,2009-05-12,12:17:50
40.069333,116.329985,0,119,39945.5124074074,2009-05-12,12:17:52
40.069333,116.330002,0,119,39945.5124652778,2009-05-12,12:17:57
40.069305,116.330104,0,119,39945.5125231481,2009-05-12,12:18:02
40.069257,116.330493,0,115,39945.5125810185,2009-05-12,12:18:07
40.069244,116.331305,0,120,39945.5126388889,2009-05-12,12:18:12
40.06925,116.332311,0,124,39945.5126967593,2009-05-12,12:18:17
40.069255,116.333404,0,130,39945.5127546296,2009-05-12,12:18:22
40.069256,116.334546,0,131,39945.5128125,2009-05-12,12:18:27
40.069248,116.335703,0,130,39945.5128703704,2009-05-12,12:18:32
40.069231,116.33682,0,126,39945.5129282407,2009-05-12,12:18:37
40.069212,116.337951,0,119,39945.5129861111,2009-05-12,12:18:42
40.069191,116.339103,0,119,39945.5130439815,2009-05-12,12:18:47
40.069208,116.340206,0,119,39945.5131018519,2009-05-12,12:18:52
40.069362,116.341287,0,113,39945.5131597222,2009-05-12,12:18:57
40.069475,116.342406,0,115,39945.5132175926,2009-05-12,12:19:02
40.069488,116.343457,0,123,39945.513275463,2009-05-12,12:19:07
40.069488,116.344529,0,122,39945.5133333333,2009-05-12,12:19:12
40.069458,116.345618,0,120,39945.5133912037,2009-05-12,12:19:17
40.069353,116.346748,0,108,39945.5134490741,2009-05-12,12:19:22
40.069212,116.347844,0,92,39945.5135069444,2009-05-12,12:19:27
40.069153,116.348938,0,80,39945.5135648148,2009-05-12,12:19:32
40.069142,116.350077,0,75,39945.5136226852,2009-05-12,12:19:37
40.069135,116.351186,0,73,39945.5136805556,2009-05-12,12:19:42
40.069121,116.352204,0,68,39945.5137384259,2009-05-12,12:19:47
40.069102,116.353009,0,79,39945.5137962963,2009-05-12,12:19:52
40.069095,116.353648,0,85,39945.5138541667,2009-05-12,12:19:57
40.069107,116.354188,0,86,39945.513912037,2009-05-12,12:20:02
40.069128,116.354587,0,85,39945.5139699074,2009-05-12,12:20:07
40.069166,116.354766,0,86,39945.5140277778,2009-05-12,12:20:12
40.069149,116.354771,0,86,39945.5140856481,2009-05-12,12:20:17
40.06915,116.35475,0,87,39945.5141435185,2009-05-12,12:20:22
40.069151,116.354744,0,88,39945.5142013889,2009-05-12,12:20:27
40.069152,116.354738,0,87,39945.5142592593,2009-05-12,12:20:32
40.069153,116.354732,0,87,39945.5143171296,2009-05-12,12:20:37
40.069153,116.354732,0,87,39945.5143518519,2009-05-12,12:20:40
40.06915,116.354726,0,87,39945.514375,2009-05-12,12:20:42
40.069142,116.35474,0,87,39945.5144328704,2009-05-12,12:20:47
40.06914,116.354772,0,87,39945.5144907407,2009-05-12,12:20:52
40.069123,116.354803,0,88,39945.5145486111,2009-05-12,12:20:57
40.069111,116.354829,0,88,39945.5146064815,2009-05-12,12:21:02
40.069111,116.354829,0,88,39945.5146412037,2009-05-12,12:21:05
40.06911,116.354822,0,88,39945.5146643519,2009-05-12,12:21:07
40.069111,116.354801,0,88,39945.5147222222,2009-05-12,12:21:12
40.06911,116.354785,0,88,39945.5147800926,2009-05-12,12:21:17
40.06911,116.354785,0,88,39945.5148148148,2009-05-12,12:21:20
40.069109,116.354781,0,88,39945.514837963,2009-05-12,12:21:22
40.069108,116.354771,0,88,39945.5148958333,2009-05-12,12:21:27
40.069108,116.354771,0,88,39945.5149305556,2009-05-12,12:21:30
40.069108,116.354769,0,88,39945.5149537037,2009-05-12,12:21:32
40.069108,116.354779,0,87,39945.5150115741,2009-05-12,12:21:37
40.069383,116.354353,0,116,39945.5154166667,2009-05-12,12:22:12
40.069323,116.354525,0,-5,39945.515474537,2009-05-12,12:22:17
40.069486,116.354628,0,-5,39945.5155324074,2009-05-12,12:22:22
40.069543,116.354584,0,27,39945.5155902778,2009-05-12,12:22:27
40.069436,116.354577,0,50,39945.5156481481,2009-05-12,12:22:32
40.069461,116.35459,0,67,39945.5157060185,2009-05-12,12:22:37
40.069475,116.354598,0,73,39945.5157638889,2009-05-12,12:22:42
40.069498,116.35461,0,80,39945.5158217593,2009-05-12,12:22:47
40.069524,116.354612,0,86,39945.5158796296,2009-05-12,12:22:52
40.069584,116.354621,0,98,39945.5159375,2009-05-12,12:22:57
40.069633,116.354617,0,100,39945.5159953704,2009-05-12,12:23:02
40.069672,116.354584,0,107,39945.5160532407,2009-05-12,12:23:07
40.069759,116.354603,0,105,39945.5161111111,2009-05-12,12:23:12
40.069789,116.35461,0,106,39945.5161689815,2009-05-12,12:23:17
40.069846,116.354619,0,103,39945.5162268518,2009-05-12,12:23:22
40.06989,116.354616,0,104,39945.5162847222,2009-05-12,12:23:27
40.069898,116.354608,0,104,39945.5163425926,2009-05-12,12:23:32
40.069898,116.354608,0,104,39945.5163773148,2009-05-12,12:23:35
40.069899,116.354614,0,104,39945.516400463,2009-05-12,12:23:37
40.069933,116.354629,0,104,39945.5164583333,2009-05-12,12:23:42
40.069986,116.354626,0,103,39945.5165162037,2009-05-12,12:23:47
40.070034,116.354623,0,103,39945.5165740741,2009-05-12,12:23:52
40.070104,116.354622,0,101,39945.5166319444,2009-05-12,12:23:57
40.070168,116.354623,0,104,39945.5166898148,2009-05-12,12:24:02
40.070214,116.354601,0,106,39945.5167476852,2009-05-12,12:24:07
40.070256,116.354579,0,106,39945.5168055556,2009-05-12,12:24:12
40.070285,116.354562,0,107,39945.5168634259,2009-05-12,12:24:17
40.070311,116.354552,0,105,39945.5169212963,2009-05-12,12:24:22
40.070351,116.3545,0,106,39945.5169791667,2009-05-12,12:24:27
40.070411,116.354471,0,107,39945.517037037,2009-05-12,12:24:32
40.070452,116.35443,0,104,39945.5170949074,2009-05-12,12:24:37
40.070489,116.354402,0,102,39945.5171527778,2009-05-12,12:24:42
40.070526,116.354372,0,102,39945.5172106481,2009-05-12,12:24:47
40.070572,116.354343,0,102,39945.5172685185,2009-05-12,12:24:52
40.070616,116.354299,0,106,39945.5173263889,2009-05-12,12:24:57
40.070645,116.354278,0,106,39945.5173842593,2009-05-12,12:25:02
40.07069,116.354249,0,105,39945.5174421296,2009-05-12,12:25:07
40.070719,116.354213,0,105,39945.5175,2009-05-12,12:25:12
40.070756,116.35418,0,103,39945.5175578704,2009-05-12,12:25:17
40.070793,116.354139,0,102,39945.5176157407,2009-05-12,12:25:22
40.070827,116.354118,0,102,39945.5176736111,2009-05-12,12:25:27
40.070866,116.3541,0,100,39945.5177314815,2009-05-12,12:25:32
40.070904,116.354053,0,102,39945.5177893518,2009-05-12,12:25:37
40.070935,116.354,0,103,39945.5178472222,2009-05-12,12:25:42
40.070951,116.353939,0,103,39945.5179050926,2009-05-12,12:25:47
40.070974,116.35388,0,105,39945.517962963,2009-05-12,12:25:52
40.070958,116.35382,0,108,39945.5180208333,2009-05-12,12:25:57
40.070934,116.35376,0,107,39945.5180787037,2009-05-12,12:26:02
40.070923,116.353696,0,109,39945.5181365741,2009-05-12,12:26:07
40.070874,116.353642,0,111,39945.5181944444,2009-05-12,12:26:12
40.070822,116.353584,0,113,39945.5182523148,2009-05-12,12:26:17
40.070774,116.353527,0,115,39945.5183101852,2009-05-12,12:26:22
40.070736,116.353469,0,114,39945.5183680556,2009-05-12,12:26:27
40.0707,116.353421,0,112,39945.5184259259,2009-05-12,12:26:32
40.070664,116.353381,0,111,39945.5184837963,2009-05-12,12:26:37
40.07062,116.353332,0,109,39945.5185416667,2009-05-12,12:26:42
40.070584,116.353265,0,105,39945.518599537,2009-05-12,12:26:47
40.070554,116.353199,0,101,39945.5186574074,2009-05-12,12:26:52
40.070524,116.353135,0,99,39945.5187152778,2009-05-12,12:26:57
40.070489,116.353104,0,104,39945.5187731481,2009-05-12,12:27:02
40.070588,116.353181,0,108,39945.5209722222,2009-05-12,12:30:12
40.070727,116.353318,0,109,39945.5210300926,2009-05-12,12:30:17
40.070829,116.353426,0,111,39945.521087963,2009-05-12,12:30:22
40.070891,116.353554,0,112,39945.5211458333,2009-05-12,12:30:27
40.070994,116.353731,0,113,39945.5212037037,2009-05-12,12:30:32
40.071163,116.354042,0,114,39945.5212615741,2009-05-12,12:30:37
40.071424,116.354438,0,116,39945.5213194444,2009-05-12,12:30:42
40.071602,116.354746,0,117,39945.5213773148,2009-05-12,12:30:47
40.071758,116.35507,0,118,39945.5214351852,2009-05-12,12:30:52
40.071992,116.355498,0,118,39945.5214930556,2009-05-12,12:30:57
40.072266,116.355968,0,118,39945.5215509259,2009-05-12,12:31:02
40.072523,116.356407,0,117,39945.5216087963,2009-05-12,12:31:07
40.07277,116.356814,0,114,39945.5216666667,2009-05-12,12:31:12
40.072968,116.357186,0,111,39945.521724537,2009-05-12,12:31:17
40.073156,116.357605,0,110,39945.5217824074,2009-05-12,12:31:22
40.073328,116.358011,0,109,39945.5218402778,2009-05-12,12:31:27
40.073464,116.35838,0,110,39945.5218981481,2009-05-12,12:31:32
40.073588,116.358817,0,110,39945.5219560185,2009-05-12,12:31:37
40.073696,116.359246,0,109,39945.5220138889,2009-05-12,12:31:42
40.073745,116.359432,0,109,39945.5220717593,2009-05-12,12:31:47
40.073734,116.359424,0,109,39945.5221296296,2009-05-12,12:31:52
40.073734,116.359424,0,109,39945.5221643519,2009-05-12,12:31:55
40.073731,116.359423,0,109,39945.5221875,2009-05-12,12:31:57
40.073725,116.359432,0,109,39945.5222453704,2009-05-12,12:32:02
40.073725,116.359445,0,109,39945.5223032407,2009-05-12,12:32:07
40.073725,116.359447,0,108,39945.5223611111,2009-05-12,12:32:12
40.073725,116.359447,0,108,39945.5223958333,2009-05-12,12:32:15
40.073723,116.359446,0,108,39945.5224189815,2009-05-12,12:32:17
40.073718,116.359459,0,108,39945.5224768519,2009-05-12,12:32:22
40.073723,116.359494,0,106,39945.5225347222,2009-05-12,12:32:27
40.073722,116.359524,0,104,39945.5225925926,2009-05-12,12:32:32
40.073719,116.359552,0,102,39945.522650463,2009-05-12,12:32:37
40.073731,116.359574,0,102,39945.5227083333,2009-05-12,12:32:42
40.073732,116.359591,0,101,39945.5227662037,2009-05-12,12:32:47
40.073725,116.359606,0,101,39945.5228240741,2009-05-12,12:32:52
40.073712,116.359616,0,101,39945.5228819444,2009-05-12,12:32:57
40.073696,116.359644,0,102,39945.5229398148,2009-05-12,12:33:02
40.073663,116.359652,0,102,39945.5229976852,2009-05-12,12:33:07
40.073645,116.359665,0,103,39945.5230555556,2009-05-12,12:33:12
40.073643,116.359664,0,103,39945.5231134259,2009-05-12,12:33:17
40.073643,116.359664,0,103,39945.5231481481,2009-05-12,12:33:20
40.07364,116.359667,0,103,39945.5231712963,2009-05-12,12:33:22
40.073611,116.359679,0,103,39945.5232291667,2009-05-12,12:33:27
40.073533,116.359701,0,102,39945.523287037,2009-05-12,12:33:32
40.073461,116.359703,0,102,39945.5233449074,2009-05-12,12:33:37
40.073402,116.35971,0,103,39945.5234027778,2009-05-12,12:33:42
40.073349,116.35975,0,104,39945.5234606481,2009-05-12,12:33:47
40.073348,116.359751,0,104,39945.5235185185,2009-05-12,12:33:52
40.073348,116.359751,0,104,39945.5235532407,2009-05-12,12:33:55
40.073345,116.359751,0,104,39945.5235763889,2009-05-12,12:33:57
40.073343,116.359763,0,105,39945.5236342593,2009-05-12,12:34:02
40.073324,116.359757,0,113,39945.5236921296,2009-05-12,12:34:07
40.073218,116.359774,0,115,39945.52375,2009-05-12,12:34:12
40.07311,116.359778,0,119,39945.5238078704,2009-05-12,12:34:17
40.07307,116.359715,0,129,39945.5238657407,2009-05-12,12:34:22
40.072967,116.359777,0,129,39945.5239236111,2009-05-12,12:34:27
40.07292,116.359723,0,136,39945.5239814815,2009-05-12,12:34:32
40.07292,116.35962,0,147,39945.5240393518,2009-05-12,12:34:37
40.072901,116.359562,0,158,39945.5240972222,2009-05-12,12:34:42
40.072906,116.359467,0,170,39945.5241550926,2009-05-12,12:34:47
40.072899,116.359501,0,174,39945.524212963,2009-05-12,12:34:52
40.072899,116.359501,0,174,39945.5242476852,2009-05-12,12:34:55
40.072896,116.359498,0,175,39945.5242708333,2009-05-12,12:34:57
40.072868,116.359473,0,179,39945.5243287037,2009-05-12,12:35:02
40.07263,116.359562,0,181,39945.5269907407,2009-05-12,12:38:52
40.072578,116.359551,0,181,39945.5270486111,2009-05-12,12:38:57
40.072483,116.3596,0,181,39945.5274537037,2009-05-12,12:39:32
40.072529,116.359614,0,181,39945.5275115741,2009-05-12,12:39:37
40.072457,116.359609,0,181,39945.5275694444,2009-05-12,12:39:42
40.07246,116.359595,0,181,39945.5276273148,2009-05-12,12:39:47
40.072446,116.359598,0,181,39945.5276851852,2009-05-12,12:39:52
40.072448,116.359534,0,181,39945.5277430556,2009-05-12,12:39:57
40.072428,116.359454,0,181,39945.5278009259,2009-05-12,12:40:02
40.072436,116.359407,0,181,39945.5278587963,2009-05-12,12:40:07
40.072449,116.359375,0,181,39945.5279166667,2009-05-12,12:40:12
40.072454,116.359392,0,181,39945.527974537,2009-05-12,12:40:17
40.072434,116.359398,0,181,39945.5280324074,2009-05-12,12:40:22
40.07242,116.359432,0,181,39945.5280902778,2009-05-12,12:40:27
40.072425,116.359414,0,181,39945.5281481481,2009-05-12,12:40:32
40.072425,116.359414,0,181,39945.5281828704,2009-05-12,12:40:35
40.072424,116.359421,0,181,39945.5282060185,2009-05-12,12:40:37
40.072424,116.35941,0,181,39945.5282638889,2009-05-12,12:40:42
40.072425,116.359395,0,181,39945.5283217593,2009-05-12,12:40:47
40.072424,116.359384,0,181,39945.5283796296,2009-05-12,12:40:52
40.072424,116.359384,0,181,39945.5284143519,2009-05-12,12:40:55
40.072425,116.359382,0,181,39945.5284375,2009-05-12,12:40:57
40.072545,116.359586,0,181,39945.5287268519,2009-05-12,12:41:22
40.072454,116.359506,0,181,39945.5287847222,2009-05-12,12:41:27
40.072427,116.35943,0,181,39945.5288425926,2009-05-12,12:41:32
40.072564,116.359448,0,181,39945.528900463,2009-05-12,12:41:37
40.072636,116.359485,0,179,39945.5289583333,2009-05-12,12:41:42
40.072636,116.359485,0,179,39945.5289930556,2009-05-12,12:41:45
40.072638,116.359493,0,179,39945.5290162037,2009-05-12,12:41:47
40.072716,116.359494,0,178,39945.5290740741,2009-05-12,12:41:52
40.072731,116.359483,0,178,39945.5291319444,2009-05-12,12:41:57
40.072733,116.359472,0,178,39945.5291898148,2009-05-12,12:42:02
40.072733,116.359472,0,178,39945.529224537,2009-05-12,12:42:05
40.072735,116.359469,0,178,39945.5292476852,2009-05-12,12:42:07
40.072728,116.35944,0,178,39945.5293055556,2009-05-12,12:42:12
40.072774,116.359386,0,179,39945.5293634259,2009-05-12,12:42:17
40.072808,116.359426,0,189,39945.5294212963,2009-05-12,12:42:22
40.072793,116.359406,0,190,39945.5294791667,2009-05-12,12:42:27
40.072747,116.359356,0,197,39945.529537037,2009-05-12,12:42:32
40.072727,116.359336,0,202,39945.5295949074,2009-05-12,12:42:37
40.072727,116.359336,0,202,39945.5296296296,2009-05-12,12:42:40
40.072728,116.35934,0,203,39945.5296527778,2009-05-12,12:42:42
40.07272,116.359383,0,209,39945.5297106481,2009-05-12,12:42:47
40.072738,116.359421,0,213,39945.5297685185,2009-05-12,12:42:52
40.072741,116.359455,0,218,39945.5298263889,2009-05-12,12:42:57
40.072746,116.359478,0,223,39945.5298842593,2009-05-12,12:43:02
40.072735,116.359551,0,229,39945.5299421296,2009-05-12,12:43:07
40.072754,116.359625,0,230,39945.53,2009-05-12,12:43:12
40.072816,116.359726,0,224,39945.5300578704,2009-05-12,12:43:17
40.072871,116.359765,0,223,39945.5301157407,2009-05-12,12:43:22
40.072946,116.359763,0,222,39945.5301736111,2009-05-12,12:43:27
40.072955,116.359745,0,226,39945.5302314815,2009-05-12,12:43:32
40.072921,116.359751,0,231,39945.5302893519,2009-05-12,12:43:37
40.0729,116.359819,0,236,39945.5303472222,2009-05-12,12:43:42
40.072826,116.359836,0,244,39945.5304050926,2009-05-12,12:43:47
40.072835,116.359925,0,250,39945.530462963,2009-05-12,12:43:52
40.072837,116.360022,0,258,39945.5305208333,2009-05-12,12:43:57
40.072824,116.36008,0,265,39945.5305787037,2009-05-12,12:44:02
40.072815,116.360168,0,270,39945.5306365741,2009-05-12,12:44:07
40.072826,116.360261,0,275,39945.5306944444,2009-05-12,12:44:12
40.072811,116.360338,0,277,39945.5307523148,2009-05-12,12:44:17
40.072811,116.360338,0,277,39945.530787037,2009-05-12,12:44:20
40.072803,116.360339,0,279,39945.5308101852,2009-05-12,12:44:22
40.072786,116.360412,0,280,39945.5308680556,2009-05-12,12:44:27
40.072762,116.360479,0,279,39945.5309259259,2009-05-12,12:44:32
40.072763,116.360563,0,281,39945.5309837963,2009-05-12,12:44:37
40.072768,116.360678,0,279,39945.5310416667,2009-05-12,12:44:42
40.072794,116.360803,0,277,39945.531099537,2009-05-12,12:44:47
40.072807,116.360913,0,276,39945.5311574074,2009-05-12,12:44:52
40.072813,116.360996,0,276,39945.5312152778,2009-05-12,12:44:57
40.072845,116.3611,0,277,39945.5312731481,2009-05-12,12:45:02
40.073014,116.361152,0,307,39945.5313310185,2009-05-12,12:45:07
40.072971,116.361171,0,314,39945.5313888889,2009-05-12,12:45:12
40.072879,116.361189,0,320,39945.5314467593,2009-05-12,12:45:17
40.072852,116.361248,0,328,39945.5315046296,2009-05-12,12:45:22
40.072863,116.361261,0,330,39945.5315625,2009-05-12,12:45:27
40.072863,116.361261,0,330,39945.5315972222,2009-05-12,12:45:30
40.072864,116.361258,0,330,39945.5316203704,2009-05-12,12:45:32
40.072865,116.361249,0,330,39945.5316782407,2009-05-12,12:45:37
40.072866,116.361249,0,331,39945.5317361111,2009-05-12,12:45:42
40.072866,116.361249,0,331,39945.5317708333,2009-05-12,12:45:45
40.072867,116.361255,0,331,39945.5317939815,2009-05-12,12:45:47
40.072907,116.361289,0,331,39945.5318518518,2009-05-12,12:45:52
40.07296,116.361312,0,331,39945.5319097222,2009-05-12,12:45:57
40.072976,116.361321,0,331,39945.5319675926,2009-05-12,12:46:02
40.072979,116.361335,0,331,39945.532025463,2009-05-12,12:46:07
40.07298,116.361343,0,331,39945.5320833333,2009-05-12,12:46:12
40.07298,116.361343,0,331,39945.5321180556,2009-05-12,12:46:15
40.072982,116.361351,0,331,39945.5321412037,2009-05-12,12:46:17
40.072985,116.36136,0,332,39945.5321990741,2009-05-12,12:46:22
40.072986,116.361377,0,332,39945.5322569444,2009-05-12,12:46:27
40.073054,116.361351,0,330,39945.5323148148,2009-05-12,12:46:32
40.073063,116.361354,0,330,39945.5323726852,2009-05-12,12:46:37
40.073063,116.361356,0,330,39945.5324305556,2009-05-12,12:46:42
40.073062,116.361358,0,330,39945.5324884259,2009-05-12,12:46:47
40.073063,116.361358,0,330,39945.5325462963,2009-05-12,12:46:52
40.073063,116.361358,0,330,39945.5325810185,2009-05-12,12:46:55
40.073063,116.361363,0,330,39945.5326041667,2009-05-12,12:46:57
40.073024,116.361371,0,331,39945.532662037,2009-05-12,12:47:02
40.07298,116.361337,0,332,39945.5327199074,2009-05-12,12:47:07
40.072978,116.361336,0,332,39945.5327777778,2009-05-12,12:47:12
40.072974,116.361336,0,332,39945.5328356481,2009-05-12,12:47:17
40.072974,116.361336,0,332,39945.5328703704,2009-05-12,12:47:20
40.072971,116.361335,0,332,39945.5328935185,2009-05-12,12:47:22
40.072847,116.361437,0,329,39945.5329513889,2009-05-12,12:47:27
40.072764,116.361411,0,328,39945.5330092593,2009-05-12,12:47:32
40.07276,116.361423,0,328,39945.5330671296,2009-05-12,12:47:37
40.072756,116.361424,0,327,39945.533125,2009-05-12,12:47:42
40.072756,116.361424,0,327,39945.5331597222,2009-05-12,12:47:45
40.072753,116.361424,0,327,39945.5331828704,2009-05-12,12:47:47
40.07275,116.361436,0,327,39945.5332407407,2009-05-12,12:47:52
40.07275,116.361436,0,327,39945.533275463,2009-05-12,12:47:55
40.072748,116.361439,0,327,39945.5332986111,2009-05-12,12:47:57
40.072741,116.361424,0,327,39945.5333564815,2009-05-12,12:48:02
40.072683,116.36136,0,327,39945.5334143518,2009-05-12,12:48:07
40.072637,116.36135,0,327,39945.5334722222,2009-05-12,12:48:12
40.072613,116.36137,0,327,39945.5335300926,2009-05-12,12:48:17
40.072576,116.361411,0,327,39945.533587963,2009-05-12,12:48:22
40.072533,116.361652,0,326,39945.5336458333,2009-05-12,12:48:27
40.072488,116.361679,0,326,39945.5337037037,2009-05-12,12:48:32
40.072494,116.361631,0,325,39945.5337615741,2009-05-12,12:48:37
40.072494,116.361636,0,324,39945.5338194444,2009-05-12,12:48:42
40.072494,116.361644,0,324,39945.5338773148,2009-05-12,12:48:47
40.072493,116.361644,0,324,39945.5339351852,2009-05-12,12:48:52
40.072493,116.361644,0,324,39945.5339699074,2009-05-12,12:48:55
40.072492,116.361642,0,324,39945.5339930556,2009-05-12,12:48:57
40.072491,116.361633,0,324,39945.5340509259,2009-05-12,12:49:02
40.07249,116.36162,0,324,39945.5341087963,2009-05-12,12:49:07
40.072489,116.361611,0,324,39945.5341666667,2009-05-12,12:49:12
40.072489,116.361611,0,324,39945.5342013889,2009-05-12,12:49:15
40.072488,116.361604,0,324,39945.534224537,2009-05-12,12:49:17
40.072487,116.361595,0,324,39945.5342824074,2009-05-12,12:49:22
40.072487,116.361595,0,324,39945.5343171296,2009-05-12,12:49:25
40.072486,116.361593,0,324,39945.5343402778,2009-05-12,12:49:27
40.072486,116.36158,0,324,39945.5343981481,2009-05-12,12:49:32
40.072434,116.361502,0,323,39945.5344560185,2009-05-12,12:49:37
40.072359,116.361385,0,323,39945.5345138889,2009-05-12,12:49:42
40.072292,116.361253,0,323,39945.5345717593,2009-05-12,12:49:47
40.072286,116.361178,0,323,39945.5346296296,2009-05-12,12:49:52
40.072286,116.361142,0,323,39945.5346875,2009-05-12,12:49:57
40.072293,116.361117,0,323,39945.5347453704,2009-05-12,12:50:02
40.072288,116.361105,0,323,39945.5348032407,2009-05-12,12:50:07
40.072297,116.361089,0,323,39945.5348611111,2009-05-12,12:50:12
40.0723,116.361049,0,323,39945.5349189815,2009-05-12,12:50:17
40.0723,116.361049,0,323,39945.5349537037,2009-05-12,12:50:20
40.0723,116.36105,0,323,39945.5349768519,2009-05-12,12:50:22
40.07232,116.361165,0,323,39945.5350347222,2009-05-12,12:50:27
40.072343,116.361244,0,323,39945.5350925926,2009-05-12,12:50:32
40.072383,116.361244,0,323,39945.535150463,2009-05-12,12:50:37
40.072392,116.361233,0,323,39945.5352083333,2009-05-12,12:50:42
40.072392,116.361239,0,323,39945.5352662037,2009-05-12,12:50:47
40.072392,116.361239,0,323,39945.5353009259,2009-05-12,12:50:50
40.072391,116.361243,0,323,39945.5353240741,2009-05-12,12:50:52
40.07243,116.361424,0,323,39945.5353819444,2009-05-12,12:50:57
40.072437,116.361466,0,322,39945.5354398148,2009-05-12,12:51:02
40.072434,116.361518,0,322,39945.5354976852,2009-05-12,12:51:07
40.072386,116.361611,0,321,39945.5355555556,2009-05-12,12:51:12
40.072624,116.361528,0,259,39945.5400115741,2009-05-12,12:57:37
40.072679,116.361557,0,250,39945.5400694444,2009-05-12,12:57:42
40.072679,116.361557,0,250,39945.5401041667,2009-05-12,12:57:45
40.07268,116.361552,0,249,39945.5401273148,2009-05-12,12:57:47
40.07272,116.361472,0,249,39945.5401851852,2009-05-12,12:57:52
40.072749,116.361482,0,247,39945.5402430556,2009-05-12,12:57:57
40.072751,116.361468,0,246,39945.5403009259,2009-05-12,12:58:02
40.072746,116.36148,0,246,39945.5403587963,2009-05-12,12:58:07
40.072745,116.361483,0,246,39945.5404166667,2009-05-12,12:58:12
40.072745,116.361483,0,246,39945.5404513889,2009-05-12,12:58:15
40.072749,116.361481,0,244,39945.540474537,2009-05-12,12:58:17
40.072681,116.361504,0,233,39945.5405324074,2009-05-12,12:58:22
40.07257,116.361441,0,213,39945.5405902778,2009-05-12,12:58:27
40.072508,116.361417,0,193,39945.5406481481,2009-05-12,12:58:32
40.072472,116.361401,0,175,39945.5407060185,2009-05-12,12:58:37
40.072499,116.361369,0,170,39945.5407638889,2009-05-12,12:58:42
40.07251,116.361344,0,161,39945.5408217593,2009-05-12,12:58:47
40.072496,116.361324,0,155,39945.5408796296,2009-05-12,12:58:52
40.0725,116.361264,0,153,39945.5409375,2009-05-12,12:58:57
40.072489,116.361219,0,149,39945.5409953704,2009-05-12,12:59:02
40.072524,116.361126,0,148,39945.5410532407,2009-05-12,12:59:07
40.072517,116.361067,0,144,39945.5411111111,2009-05-12,12:59:12
40.072492,116.361023,0,140,39945.5411689815,2009-05-12,12:59:17
40.072492,116.360949,0,139,39945.5412268518,2009-05-12,12:59:22
40.072469,116.360885,0,138,39945.5412847222,2009-05-12,12:59:27
40.072462,116.360811,0,134,39945.5413425926,2009-05-12,12:59:32
40.072468,116.360731,0,134,39945.541400463,2009-05-12,12:59:37
40.072457,116.36068,0,135,39945.5414583333,2009-05-12,12:59:42
40.072421,116.360642,0,133,39945.5415162037,2009-05-12,12:59:47
40.072385,116.360586,0,130,39945.5415740741,2009-05-12,12:59:52
40.072382,116.360511,0,127,39945.5416319444,2009-05-12,12:59:57
40.072365,116.360435,0,124,39945.5416898148,2009-05-12,13:00:02
40.072335,116.360386,0,120,39945.5417476852,2009-05-12,13:00:07
40.072302,116.360328,0,112,39945.5418055556,2009-05-12,13:00:12
40.072272,116.360264,0,105,39945.5418634259,2009-05-12,13:00:17
40.072257,116.360214,0,106,39945.5419212963,2009-05-12,13:00:22
40.072284,116.36013,0,116,39945.5419791667,2009-05-12,13:00:27
40.072296,116.360106,0,120,39945.542037037,2009-05-12,13:00:32
40.072329,116.360043,0,129,39945.5420949074,2009-05-12,13:00:37
40.072338,116.360029,0,132,39945.5421527778,2009-05-12,13:00:42
40.072414,116.359965,0,139,39945.5422106481,2009-05-12,13:00:47
40.072498,116.359886,0,152,39945.5422685185,2009-05-12,13:00:52
40.072579,116.359835,0,162,39945.5423263889,2009-05-12,13:00:57
40.072648,116.3598,0,170,39945.5423842593,2009-05-12,13:01:02
40.072706,116.359826,0,177,39945.5424421296,2009-05-12,13:01:07
40.072754,116.359833,0,184,39945.5425,2009-05-12,13:01:12
40.072807,116.359822,0,192,39945.5425578704,2009-05-12,13:01:17
40.072864,116.359805,0,200,39945.5426157407,2009-05-12,13:01:22
40.072927,116.359812,0,205,39945.5426736111,2009-05-12,13:01:27
40.072994,116.35979,0,213,39945.5427314815,2009-05-12,13:01:32
40.073042,116.359802,0,210,39945.5427893519,2009-05-12,13:01:37
40.073134,116.359821,0,203,39945.5428472222,2009-05-12,13:01:42
40.073182,116.359816,0,198,39945.5429050926,2009-05-12,13:01:47
40.073223,116.359792,0,200,39945.542962963,2009-05-12,13:01:52
40.073273,116.359758,0,208,39945.5430208333,2009-05-12,13:01:57
40.07332,116.359757,0,214,39945.5430787037,2009-05-12,13:02:02
40.073384,116.35981,0,196,39945.5431365741,2009-05-12,13:02:07
40.073442,116.359797,0,184,39945.5431944444,2009-05-12,13:02:12
40.073456,116.359789,0,175,39945.5432523148,2009-05-12,13:02:17
40.073464,116.35978,0,171,39945.5433101852,2009-05-12,13:02:22
40.073465,116.359776,0,171,39945.5433680556,2009-05-12,13:02:27
40.073466,116.359772,0,170,39945.5434259259,2009-05-12,13:02:32
40.073467,116.359776,0,170,39945.5434837963,2009-05-12,13:02:37
40.073468,116.359777,0,170,39945.5435416667,2009-05-12,13:02:42
40.07347,116.359775,0,170,39945.543599537,2009-05-12,13:02:47
40.073471,116.359773,0,170,39945.5436574074,2009-05-12,13:02:52
40.073471,116.359773,0,170,39945.5436921296,2009-05-12,13:02:55
40.073477,116.359771,0,170,39945.5437152778,2009-05-12,13:02:57
40.073487,116.359769,0,170,39945.5437731481,2009-05-12,13:03:02
40.073496,116.359767,0,169,39945.5438310185,2009-05-12,13:03:07
40.073506,116.359764,0,169,39945.5438888889,2009-05-12,13:03:12
40.073516,116.359762,0,168,39945.5439467593,2009-05-12,13:03:17
40.073526,116.359758,0,166,39945.5440046296,2009-05-12,13:03:22
40.073537,116.359755,0,164,39945.5440625,2009-05-12,13:03:27
40.073548,116.359752,0,162,39945.5441203704,2009-05-12,13:03:32
40.073557,116.359748,0,159,39945.5441782407,2009-05-12,13:03:37
40.073563,116.359742,0,156,39945.5442361111,2009-05-12,13:03:42
40.073567,116.359734,0,151,39945.5442939815,2009-05-12,13:03:47
40.073567,116.359727,0,146,39945.5443518519,2009-05-12,13:03:52
40.073568,116.359722,0,141,39945.5444097222,2009-05-12,13:03:57
40.073568,116.359717,0,135,39945.5444675926,2009-05-12,13:04:02
40.073567,116.359711,0,128,39945.544525463,2009-05-12,13:04:07
40.073565,116.359704,0,122,39945.5445833333,2009-05-12,13:04:12
40.073561,116.359698,0,116,39945.5446412037,2009-05-12,13:04:17
40.073556,116.359694,0,111,39945.5446990741,2009-05-12,13:04:22
40.073553,116.35969,0,106,39945.5447569444,2009-05-12,13:04:27
40.073549,116.359686,0,101,39945.5448148148,2009-05-12,13:04:32
40.073519,116.359384,0,144,39945.556099537,2009-05-12,13:20:47
40.073433,116.359077,0,146,39945.5561574074,2009-05-12,13:20:52
40.07331,116.358654,0,144,39945.5562152778,2009-05-12,13:20:57
40.073235,116.358209,0,138,39945.5562731481,2009-05-12,13:21:02
40.073145,116.357839,0,132,39945.5563310185,2009-05-12,13:21:07
40.072991,116.357459,0,127,39945.5563888889,2009-05-12,13:21:12
40.07284,116.357129,0,120,39945.5564467593,2009-05-12,13:21:17
40.072639,116.356783,0,114,39945.5565046296,2009-05-12,13:21:22
40.072416,116.356412,0,108,39945.5565625,2009-05-12,13:21:27
40.072207,116.35604,0,102,39945.5566203704,2009-05-12,13:21:32
40.071982,116.35559,0,97,39945.5566782407,2009-05-12,13:21:37
40.071742,116.355144,0,90,39945.5567361111,2009-05-12,13:21:42
40.071493,116.354702,0,83,39945.5567939815,2009-05-12,13:21:47
40.071206,116.354267,0,76,39945.5568518518,2009-05-12,13:21:52
40.070987,116.353927,0,69,39945.5569097222,2009-05-12,13:21:57
40.070878,116.353738,0,67,39945.5569675926,2009-05-12,13:22:02
40.070769,116.353539,0,65,39945.557025463,2009-05-12,13:22:07
40.070583,116.353227,0,59,39945.5570833333,2009-05-12,13:22:12
40.070404,116.35289,0,54,39945.5571412037,2009-05-12,13:22:17
40.070287,116.352731,0,51,39945.5571990741,2009-05-12,13:22:22
40.070294,116.352735,0,50,39945.5572569444,2009-05-12,13:22:27
40.070294,116.352735,0,50,39945.5572916667,2009-05-12,13:22:30
40.070296,116.35274,0,49,39945.5573148148,2009-05-12,13:22:32
40.070306,116.352753,0,50,39945.5573726852,2009-05-12,13:22:37
40.070319,116.352775,0,51,39945.5574305556,2009-05-12,13:22:42
40.070334,116.352815,0,53,39945.5574884259,2009-05-12,13:22:47
40.070352,116.35284,0,56,39945.5575462963,2009-05-12,13:22:52
40.070363,116.352881,0,60,39945.5576041667,2009-05-12,13:22:57
40.070383,116.352911,0,65,39945.557662037,2009-05-12,13:23:02
40.070399,116.35295,0,70,39945.5577199074,2009-05-12,13:23:07
40.070416,116.352979,0,76,39945.5577777778,2009-05-12,13:23:12
40.070427,116.353021,0,81,39945.5578356481,2009-05-12,13:23:17
40.070448,116.353061,0,87,39945.5578935185,2009-05-12,13:23:22
40.070464,116.353092,0,92,39945.5579513889,2009-05-12,13:23:27
40.070475,116.353114,0,97,39945.5580092593,2009-05-12,13:23:32
40.070486,116.353135,0,102,39945.5580671296,2009-05-12,13:23:37
40.0705,116.353154,0,108,39945.558125,2009-05-12,13:23:42
40.070508,116.353179,0,113,39945.5581828704,2009-05-12,13:23:47
40.070517,116.35321,0,118,39945.5582407407,2009-05-12,13:23:52
40.070531,116.353231,0,122,39945.5582986111,2009-05-12,13:23:57
40.070539,116.353244,0,126,39945.5583564815,2009-05-12,13:24:02
40.070544,116.353248,0,128,39945.5584143519,2009-05-12,13:24:07
40.070544,116.353248,0,128,39945.5584490741,2009-05-12,13:24:10
40.070549,116.353256,0,129,39945.5584722222,2009-05-12,13:24:12
40.070543,116.353269,0,130,39945.5585300926,2009-05-12,13:24:17
40.070546,116.353274,0,130,39945.558587963,2009-05-12,13:24:22
40.070546,116.353274,0,130,39945.5586226852,2009-05-12,13:24:25
40.070549,116.353282,0,130,39945.5586458333,2009-05-12,13:24:27
40.07056,116.353305,0,130,39945.5587037037,2009-05-12,13:24:32
40.070583,116.353335,0,131,39945.5587615741,2009-05-12,13:24:37
40.070609,116.353359,0,131,39945.5588194444,2009-05-12,13:24:42
40.070615,116.353392,0,132,39945.5588773148,2009-05-12,13:24:47
40.07062,116.353422,0,133,39945.5589351852,2009-05-12,13:24:52
40.070608,116.353453,0,135,39945.5589930556,2009-05-12,13:24:57
40.070595,116.353479,0,136,39945.5590509259,2009-05-12,13:25:02
40.070571,116.3535,0,137,39945.5591087963,2009-05-12,13:25:07
40.070573,116.353568,0,138,39945.5591666667,2009-05-12,13:25:12
40.070581,116.353638,0,137,39945.559224537,2009-05-12,13:25:17
40.070597,116.353789,0,131,39945.5592824074,2009-05-12,13:25:22
40.070606,116.353892,0,126,39945.5593402778,2009-05-12,13:25:27
40.07061,116.353973,0,125,39945.5593981481,2009-05-12,13:25:32
40.070612,116.353984,0,125,39945.5594560185,2009-05-12,13:25:37
40.070612,116.353984,0,125,39945.5594907407,2009-05-12,13:25:40
40.07061,116.353982,0,125,39945.5595138889,2009-05-12,13:25:42
40.070601,116.354,0,125,39945.5595717593,2009-05-12,13:25:47
40.070552,116.354096,0,123,39945.5596296296,2009-05-12,13:25:52
40.070511,116.354165,0,116,39945.5596875,2009-05-12,13:25:57
40.070478,116.354225,0,115,39945.5597453704,2009-05-12,13:26:02
40.070456,116.354298,0,117,39945.5598032407,2009-05-12,13:26:07
40.070411,116.354339,0,114,39945.5598611111,2009-05-12,13:26:12
40.070362,116.354399,0,112,39945.5599189815,2009-05-12,13:26:17
40.070321,116.35442,0,112,39945.5599768519,2009-05-12,13:26:22
40.070282,116.354465,0,110,39945.5600347222,2009-05-12,13:26:27
40.07024,116.354507,0,110,39945.5600925926,2009-05-12,13:26:32
40.070214,116.354579,0,109,39945.560150463,2009-05-12,13:26:37
40.070187,116.354574,0,109,39945.5602083333,2009-05-12,13:26:42
40.070138,116.354599,0,109,39945.5602662037,2009-05-12,13:26:47
40.070098,116.354598,0,109,39945.5603240741,2009-05-12,13:26:52
40.070064,116.354604,0,108,39945.5603819444,2009-05-12,13:26:57
40.070014,116.354614,0,109,39945.5604398148,2009-05-12,13:27:02
40.06998,116.354597,0,106,39945.5604976852,2009-05-12,13:27:07
40.069958,116.354591,0,106,39945.5605555556,2009-05-12,13:27:12
40.069958,116.354591,0,106,39945.5605902778,2009-05-12,13:27:15
40.069955,116.354586,0,106,39945.5606134259,2009-05-12,13:27:17
40.069925,116.354594,0,108,39945.5606712963,2009-05-12,13:27:22
40.069892,116.354589,0,110,39945.5607291667,2009-05-12,13:27:27
40.06988,116.354586,0,110,39945.560787037,2009-05-12,13:27:32
40.069851,116.354589,0,111,39945.5608449074,2009-05-12,13:27:37
40.069835,116.354585,0,112,39945.5609027778,2009-05-12,13:27:42
40.069835,116.354585,0,112,39945.5609375,2009-05-12,13:27:45
40.069832,116.35458,0,113,39945.5609606481,2009-05-12,13:27:47
40.069771,116.35457,0,117,39945.5610185185,2009-05-12,13:27:52
40.069783,116.354529,0,119,39945.5610763889,2009-05-12,13:27:57
40.06974,116.354517,0,122,39945.5611342593,2009-05-12,13:28:02
40.069717,116.354506,0,122,39945.5611921296,2009-05-12,13:28:07
40.069659,116.354517,0,129,39945.56125,2009-05-12,13:28:12
40.069618,116.354551,0,134,39945.5613078704,2009-05-12,13:28:17
40.069597,116.35455,0,136,39945.5613657407,2009-05-12,13:28:22
40.069572,116.354577,0,137,39945.5614236111,2009-05-12,13:28:27
40.069565,116.354578,0,139,39945.5614814815,2009-05-12,13:28:32
40.069561,116.35457,0,139,39945.5615393519,2009-05-12,13:28:37
40.069566,116.354576,0,139,39945.5615972222,2009-05-12,13:28:42
40.069568,116.354583,0,139,39945.5616550926,2009-05-12,13:28:47
40.06957,116.354589,0,139,39945.561712963,2009-05-12,13:28:52
40.06957,116.35459,0,139,39945.5617708333,2009-05-12,13:28:57
40.06957,116.35459,0,139,39945.5618055556,2009-05-12,13:29:00
40.069566,116.354586,0,139,39945.5618287037,2009-05-12,13:29:02
40.0692,116.354845,0,60,39945.5636226852,2009-05-12,13:31:37
40.069183,116.354832,0,110,39945.5636805556,2009-05-12,13:31:42
40.06917,116.354802,0,114,39945.5637384259,2009-05-12,13:31:47
40.06922,116.354809,0,121,39945.5637962963,2009-05-12,13:31:52
40.069196,116.354859,0,128,39945.5638541667,2009-05-12,13:31:57
40.069164,116.354947,0,120,39945.563912037,2009-05-12,13:32:02
40.069139,116.354966,0,114,39945.5639699074,2009-05-12,13:32:07
40.069136,116.354946,0,122,39945.5640277778,2009-05-12,13:32:12
40.069131,116.354937,0,122,39945.5640856481,2009-05-12,13:32:17
40.069124,116.354927,0,122,39945.5641435185,2009-05-12,13:32:22
40.06912,116.35492,0,121,39945.5642013889,2009-05-12,13:32:27
40.06912,116.35492,0,121,39945.5642361111,2009-05-12,13:32:30
40.069119,116.354912,0,122,39945.5642592593,2009-05-12,13:32:32
40.069118,116.354899,0,123,39945.5643171296,2009-05-12,13:32:37
40.069115,116.354894,0,124,39945.564375,2009-05-12,13:32:42
40.069109,116.354891,0,126,39945.5644328704,2009-05-12,13:32:47
40.069109,116.354891,0,126,39945.5644675926,2009-05-12,13:32:50
40.069107,116.354883,0,129,39945.5644907407,2009-05-12,13:32:52
40.069104,116.354874,0,131,39945.5645486111,2009-05-12,13:32:57
40.069101,116.354869,0,134,39945.5646064815,2009-05-12,13:33:02
40.069096,116.354867,0,138,39945.5646643518,2009-05-12,13:33:07
40.069092,116.354866,0,141,39945.5647222222,2009-05-12,13:33:12
40.069093,116.354865,0,144,39945.5647800926,2009-05-12,13:33:17
40.069094,116.354868,0,146,39945.564837963,2009-05-12,13:33:22
40.069095,116.354872,0,149,39945.5648958333,2009-05-12,13:33:27
40.069091,116.354879,0,151,39945.5649537037,2009-05-12,13:33:32
40.069085,116.354886,0,155,39945.5650115741,2009-05-12,13:33:37
40.069085,116.354886,0,155,39945.5650462963,2009-05-12,13:33:40
40.069078,116.354893,0,159,39945.5650694444,2009-05-12,13:33:42
40.06907,116.354903,0,163,39945.5651273148,2009-05-12,13:33:47
40.069064,116.354909,0,169,39945.5651851852,2009-05-12,13:33:52
40.069061,116.35491,0,173,39945.5652430556,2009-05-12,13:33:57
40.06906,116.354906,0,177,39945.5653009259,2009-05-12,13:34:02
40.069058,116.354904,0,181,39945.5653587963,2009-05-12,13:34:07
40.069052,116.354902,0,184,39945.5654166667,2009-05-12,13:34:12
40.069049,116.354898,0,188,39945.565474537,2009-05-12,13:34:17
40.069046,116.354895,0,192,39945.5655324074,2009-05-12,13:34:22
40.069046,116.354895,0,192,39945.5655671296,2009-05-12,13:34:25
40.069045,116.354891,0,196,39945.5655902778,2009-05-12,13:34:27
40.069046,116.354879,0,200,39945.5656481481,2009-05-12,13:34:32
40.069058,116.354843,0,206,39945.5657060185,2009-05-12,13:34:37
40.069072,116.354819,0,206,39945.5657638889,2009-05-12,13:34:42
40.069077,116.354806,0,208,39945.5658217593,2009-05-12,13:34:47
40.069092,116.354826,0,195,39945.5658796296,2009-05-12,13:34:52
40.069105,116.354831,0,193,39945.5659375,2009-05-12,13:34:57
40.069117,116.354832,0,193,39945.5659953704,2009-05-12,13:35:02
40.069125,116.35483,0,192,39945.5660532407,2009-05-12,13:35:07
40.069132,116.354826,0,189,39945.5661111111,2009-05-12,13:35:12
40.069136,116.354827,0,187,39945.5661689815,2009-05-12,13:35:17
40.06914,116.354825,0,183,39945.5662268519,2009-05-12,13:35:22
40.069142,116.354828,0,180,39945.5662847222,2009-05-12,13:35:27
40.069141,116.354831,0,176,39945.5663425926,2009-05-12,13:35:32
40.069141,116.354831,0,176,39945.5663773148,2009-05-12,13:35:35
40.069142,116.354826,0,173,39945.566400463,2009-05-12,13:35:37
40.069149,116.354814,0,171,39945.5664583333,2009-05-12,13:35:42
40.069157,116.354804,0,169,39945.5665162037,2009-05-12,13:35:47
40.069157,116.354804,0,169,39945.5665509259,2009-05-12,13:35:50
40.069164,116.354804,0,166,39945.5665740741,2009-05-12,13:35:52
40.069174,116.354804,0,163,39945.5666319444,2009-05-12,13:35:57
40.069182,116.354802,0,161,39945.5666898148,2009-05-12,13:36:02
40.069189,116.3548,0,158,39945.5667476852,2009-05-12,13:36:07
40.069196,116.354798,0,156,39945.5668055556,2009-05-12,13:36:12
40.069198,116.354794,0,153,39945.5668634259,2009-05-12,13:36:17
40.069202,116.354794,0,150,39945.5669212963,2009-05-12,13:36:22
40.069207,116.354791,0,146,39945.5669791667,2009-05-12,13:36:27
40.069211,116.354788,0,141,39945.567037037,2009-05-12,13:36:32
40.069213,116.354788,0,136,39945.5670949074,2009-05-12,13:36:37
40.069211,116.354791,0,130,39945.5671527778,2009-05-12,13:36:42
40.069211,116.354791,0,130,39945.5671875,2009-05-12,13:36:45
40.069203,116.354798,0,124,39945.5672106481,2009-05-12,13:36:47
40.069193,116.354807,0,118,39945.5672685185,2009-05-12,13:36:52
40.069184,116.354815,0,113,39945.5673263889,2009-05-12,13:36:57
40.069179,116.35482,0,107,39945.5673842593,2009-05-12,13:37:02
40.069179,116.35482,0,107,39945.5674189815,2009-05-12,13:37:05
40.069174,116.354828,0,102,39945.5674421296,2009-05-12,13:37:07
40.069147,116.354843,0,99,39945.5675,2009-05-12,13:37:12
40.069142,116.354818,0,95,39945.5675578704,2009-05-12,13:37:17
40.069167,116.354687,0,91,39945.5676157407,2009-05-12,13:37:22
40.069241,116.354278,0,93,39945.5676736111,2009-05-12,13:37:27
40.069279,116.353278,0,96,39945.5677314815,2009-05-12,13:37:32
40.069243,116.352374,0,89,39945.5677893519,2009-05-12,13:37:37
40.069236,116.351509,0,85,39945.5678472222,2009-05-12,13:37:42
40.069244,116.350635,0,80,39945.5679050926,2009-05-12,13:37:47
40.069265,116.349794,0,82,39945.567962963,2009-05-12,13:37:52
40.069262,116.348982,0,86,39945.5680208333,2009-05-12,13:37:57
40.069264,116.348175,0,89,39945.5680787037,2009-05-12,13:38:02
40.069318,116.347406,0,93,39945.5681365741,2009-05-12,13:38:07
40.069419,116.34669,0,105,39945.5681944444,2009-05-12,13:38:12
40.069493,116.34603,0,116,39945.5682523148,2009-05-12,13:38:17
40.069535,116.345401,0,138,39945.5683101852,2009-05-12,13:38:22
40.069554,116.344859,0,137,39945.5683680556,2009-05-12,13:38:27
40.069567,116.344356,0,132,39945.5684259259,2009-05-12,13:38:32
40.069582,116.34389,0,128,39945.5684837963,2009-05-12,13:38:37
40.069592,116.343413,0,127,39945.5685416667,2009-05-12,13:38:42
40.069596,116.34293,0,126,39945.568599537,2009-05-12,13:38:47
40.069597,116.34245,0,121,39945.5686574074,2009-05-12,13:38:52
40.069575,116.341957,0,112,39945.5687152778,2009-05-12,13:38:57
40.069556,116.341436,0,111,39945.5687731481,2009-05-12,13:39:02
40.069446,116.340898,0,100,39945.5688310185,2009-05-12,13:39:07
40.069341,116.340317,0,117,39945.5688888889,2009-05-12,13:39:12
40.069283,116.339701,0,119,39945.5689467593,2009-05-12,13:39:17
40.069251,116.339058,0,118,39945.5690046296,2009-05-12,13:39:22
40.069269,116.338403,0,119,39945.5690625,2009-05-12,13:39:27
40.069294,116.337736,0,121,39945.5691203704,2009-05-12,13:39:32
40.069301,116.337075,0,113,39945.5691782407,2009-05-12,13:39:37
40.069303,116.336446,0,105,39945.5692361111,2009-05-12,13:39:42
40.06931,116.335808,0,104,39945.5692939815,2009-05-12,13:39:47
40.069333,116.335167,0,111,39945.5693518519,2009-05-12,13:39:52
40.06935,116.334514,0,111,39945.5694097222,2009-05-12,13:39:57
40.069394,116.333867,0,118,39945.5694675926,2009-05-12,13:40:02
40.069437,116.333233,0,120,39945.569525463,2009-05-12,13:40:07
40.06947,116.332608,0,120,39945.5695833333,2009-05-12,13:40:12
40.06948,116.331994,0,117,39945.5696412037,2009-05-12,13:40:17
40.069479,116.331383,0,120,39945.5696990741,2009-05-12,13:40:22
40.069482,116.330868,0,122,39945.5697569444,2009-05-12,13:40:27
40.069473,116.330478,0,120,39945.5698148148,2009-05-12,13:40:32
40.069452,116.330305,0,119,39945.5698726852,2009-05-12,13:40:37
40.069454,116.330309,0,119,39945.5699305556,2009-05-12,13:40:42
40.069454,116.330309,0,119,39945.5699652778,2009-05-12,13:40:45
40.069453,116.330317,0,118,39945.5699884259,2009-05-12,13:40:47
40.069453,116.330304,0,118,39945.5700462963,2009-05-12,13:40:52
40.069453,116.33029,0,119,39945.5701041667,2009-05-12,13:40:57
40.069464,116.330275,0,120,39945.570162037,2009-05-12,13:41:02
40.069493,116.330218,0,126,39945.5702199074,2009-05-12,13:41:07
40.069484,116.330119,0,131,39945.5702777778,2009-05-12,13:41:12
40.069472,116.329831,0,138,39945.5703356481,2009-05-12,13:41:17
40.069381,116.328868,0,132,39945.5703935185,2009-05-12,13:41:22
40.069456,116.327858,0,121,39945.5704513889,2009-05-12,13:41:27
40.069488,116.326857,0,116,39945.5705092593,2009-05-12,13:41:32
40.069429,116.325857,0,120,39945.5705671296,2009-05-12,13:41:37
40.069365,116.324876,0,125,39945.570625,2009-05-12,13:41:42
40.069365,116.323901,0,128,39945.5706828704,2009-05-12,13:41:47
40.069379,116.323,0,125,39945.5707407407,2009-05-12,13:41:52
40.069404,116.322111,0,124,39945.5707986111,2009-05-12,13:41:57
40.069429,116.321225,0,120,39945.5708564815,2009-05-12,13:42:02
40.069422,116.320386,0,120,39945.5709143518,2009-05-12,13:42:07
40.069448,116.319549,0,119,39945.5709722222,2009-05-12,13:42:12
40.069466,116.318706,0,127,39945.5710300926,2009-05-12,13:42:17
40.069447,116.317881,0,129,39945.571087963,2009-05-12,13:42:22
40.069444,116.31706,0,137,39945.5711458333,2009-05-12,13:42:27
40.06946,116.316295,0,136,39945.5712037037,2009-05-12,13:42:32
40.069478,116.31556,0,142,39945.5712615741,2009-05-12,13:42:37
40.069516,116.314886,0,151,39945.5713194444,2009-05-12,13:42:42
40.069526,116.314279,0,154,39945.5713773148,2009-05-12,13:42:47
40.069529,116.313825,0,157,39945.5714351852,2009-05-12,13:42:52
40.069521,116.313646,0,159,39945.5714930556,2009-05-12,13:42:57
40.069526,116.313611,0,162,39945.5715509259,2009-05-12,13:43:02
40.069525,116.313595,0,163,39945.5716087963,2009-05-12,13:43:07
40.069524,116.313575,0,164,39945.5716666667,2009-05-12,13:43:12
40.069524,116.313558,0,164,39945.571724537,2009-05-12,13:43:17
40.069523,116.313539,0,164,39945.5717824074,2009-05-12,13:43:22
40.069517,116.313506,0,165,39945.5718402778,2009-05-12,13:43:27
40.069522,116.313421,0,164,39945.5718981481,2009-05-12,13:43:32
40.069532,116.313198,0,168,39945.5719560185,2009-05-12,13:43:37
40.069513,116.312457,0,161,39945.5720138889,2009-05-12,13:43:42
40.069515,116.311692,0,155,39945.5720717593,2009-05-12,13:43:47
40.069533,116.31096,0,152,39945.5721296296,2009-05-12,13:43:52
40.069531,116.310251,0,151,39945.5721875,2009-05-12,13:43:57
40.069533,116.309597,0,155,39945.5722453704,2009-05-12,13:44:02
40.069538,116.308936,0,160,39945.5723032407,2009-05-12,13:44:07
40.069552,116.308252,0,160,39945.5723611111,2009-05-12,13:44:12
40.069567,116.307568,0,155,39945.5724189815,2009-05-12,13:44:17
40.069569,116.306871,0,155,39945.5724768518,2009-05-12,13:44:22
40.069587,116.30615,0,154,39945.5725347222,2009-05-12,13:44:27
40.069652,116.305456,0,157,39945.5725925926,2009-05-12,13:44:32
40.069825,116.304773,0,158,39945.572650463,2009-05-12,13:44:37
40.070084,116.304107,0,149,39945.5727083333,2009-05-12,13:44:42
40.070389,116.303415,0,148,39945.5727662037,2009-05-12,13:44:47
40.070653,116.302693,0,149,39945.5728240741,2009-05-12,13:44:52
40.070826,116.301911,0,129,39945.5728819444,2009-05-12,13:44:57
40.070943,116.301094,0,112,39945.5729398148,2009-05-12,13:45:02
40.070962,116.300243,0,90,39945.5729976852,2009-05-12,13:45:07
40.070903,116.299394,0,71,39945.5730555556,2009-05-12,13:45:12
40.070796,116.298529,0,55,39945.5731134259,2009-05-12,13:45:17
40.070564,116.297576,0,42,39945.5731712963,2009-05-12,13:45:22
40.060896,116.295037,0,137,39945.5740393519,2009-05-12,13:46:37
40.060279,116.295585,0,137,39945.5740972222,2009-05-12,13:46:42
40.059485,116.296046,0,161,39945.5741550926,2009-05-12,13:46:47
40.058768,116.296408,0,171,39945.574212963,2009-05-12,13:46:52
40.058025,116.296815,0,170,39945.5742708333,2009-05-12,13:46:57
40.057299,116.297207,0,172,39945.5743287037,2009-05-12,13:47:02
40.056569,116.297594,0,176,39945.5743865741,2009-05-12,13:47:07
40.055865,116.297984,0,178,39945.5744444444,2009-05-12,13:47:12
40.055168,116.298378,0,176,39945.5745023148,2009-05-12,13:47:17
40.054498,116.298763,0,183,39945.5745601852,2009-05-12,13:47:22
40.05382,116.299144,0,176,39945.5746180556,2009-05-12,13:47:27
40.053137,116.299524,0,174,39945.5746759259,2009-05-12,13:47:32
40.052451,116.299885,0,174,39945.5747337963,2009-05-12,13:47:37
40.051872,116.300191,0,168,39945.5747916667,2009-05-12,13:47:42
40.051352,116.300468,0,170,39945.574849537,2009-05-12,13:47:47
40.050921,116.300697,0,167,39945.5749074074,2009-05-12,13:47:52
40.050584,116.300886,0,170,39945.5749652778,2009-05-12,13:47:57
40.050363,116.300986,0,166,39945.5750231481,2009-05-12,13:48:02
40.05029,116.301014,0,167,39945.5750810185,2009-05-12,13:48:07
40.050353,116.300962,0,173,39945.5751388889,2009-05-12,13:48:12
40.050358,116.300945,0,176,39945.5751967593,2009-05-12,13:48:17
40.05035,116.300932,0,175,39945.5752546296,2009-05-12,13:48:22
40.050333,116.30097,0,174,39945.5753125,2009-05-12,13:48:27
40.050269,116.301019,0,173,39945.5753703704,2009-05-12,13:48:32
40.050055,116.301103,0,172,39945.5754282407,2009-05-12,13:48:37
40.049234,116.301473,0,153,39945.5754861111,2009-05-12,13:48:42
40.048382,116.301995,0,145,39945.5755439815,2009-05-12,13:48:47
40.047563,116.302558,0,142,39945.5756018519,2009-05-12,13:48:52
40.04687,116.303121,0,134,39945.5756597222,2009-05-12,13:48:57
40.0462,116.30367,0,141,39945.5757175926,2009-05-12,13:49:02
40.04553,116.304209,0,151,39945.575775463,2009-05-12,13:49:07
40.044889,116.30472,0,161,39945.5758333333,2009-05-12,13:49:12
40.04426,116.305206,0,165,39945.5758912037,2009-05-12,13:49:17
40.043686,116.30566,0,177,39945.5759490741,2009-05-12,13:49:22
40.043146,116.306098,0,185,39945.5760069444,2009-05-12,13:49:27
40.042576,116.30651,0,196,39945.5760648148,2009-05-12,13:49:32
40.042033,116.30684,0,194,39945.5761226852,2009-05-12,13:49:37
40.041517,116.307113,0,191,39945.5761805556,2009-05-12,13:49:42
40.040997,116.30739,0,187,39945.5762384259,2009-05-12,13:49:47
40.040475,116.307693,0,178,39945.5762962963,2009-05-12,13:49:52
40.03996,116.307967,0,181,39945.5763541667,2009-05-12,13:49:57
40.039458,116.308301,0,177,39945.576412037,2009-05-12,13:50:02
40.038982,116.308759,0,168,39945.5764699074,2009-05-12,13:50:07
40.038528,116.309273,0,158,39945.5765277778,2009-05-12,13:50:12
40.038042,116.309826,0,157,39945.5765856481,2009-05-12,13:50:17
40.037543,116.310404,0,149,39945.5766435185,2009-05-12,13:50:22
40.037035,116.310969,0,143,39945.5767013889,2009-05-12,13:50:27
40.036466,116.311463,0,147,39945.5767592593,2009-05-12,13:50:32
40.035893,116.31191,0,157,39945.5768171296,2009-05-12,13:50:37
40.035274,116.312357,0,160,39945.576875,2009-05-12,13:50:42
40.034644,116.312778,0,168,39945.5769328704,2009-05-12,13:50:47
40.034039,116.313133,0,166,39945.5769907407,2009-05-12,13:50:52
40.033436,116.313446,0,171,39945.5770486111,2009-05-12,13:50:57
40.032867,116.313695,0,168,39945.5771064815,2009-05-12,13:51:02
40.03239,116.313898,0,170,39945.5771643519,2009-05-12,13:51:07
40.032023,116.314025,0,171,39945.5772222222,2009-05-12,13:51:12
40.03183,116.31407,0,161,39945.5772800926,2009-05-12,13:51:17
40.031795,116.314043,0,144,39945.577337963,2009-05-12,13:51:22
40.031784,116.314021,0,142,39945.5773958333,2009-05-12,13:51:27
40.031785,116.314036,0,140,39945.5774537037,2009-05-12,13:51:32
40.031804,116.314065,0,138,39945.5775115741,2009-05-12,13:51:37
40.031806,116.314091,0,136,39945.5775694444,2009-05-12,13:51:42
40.031806,116.314091,0,136,39945.5776041667,2009-05-12,13:51:45
40.031806,116.314089,0,135,39945.5776273148,2009-05-12,13:51:47
40.031788,116.31402,0,137,39945.5776851852,2009-05-12,13:51:52
40.031695,116.313943,0,137,39945.5777430556,2009-05-12,13:51:57
40.031109,116.314094,0,119,39945.5778009259,2009-05-12,13:52:02
40.030178,116.314469,0,106,39945.5778587963,2009-05-12,13:52:07
40.029276,116.314878,0,100,39945.5779166667,2009-05-12,13:52:12
40.028251,116.315398,0,97,39945.577974537,2009-05-12,13:52:17
40.02734,116.315839,0,106,39945.5780324074,2009-05-12,13:52:22
40.026486,116.316202,0,123,39945.5780902778,2009-05-12,13:52:27
40.025643,116.316542,0,136,39945.5781481481,2009-05-12,13:52:32
40.024789,116.316879,0,136,39945.5782060185,2009-05-12,13:52:37
40.023945,116.317198,0,130,39945.5782638889,2009-05-12,13:52:42
40.023101,116.317507,0,149,39945.5783217593,2009-05-12,13:52:47
40.022281,116.317803,0,160,39945.5783796296,2009-05-12,13:52:52
40.021477,116.318109,0,170,39945.5784375,2009-05-12,13:52:57
40.020678,116.318418,0,186,39945.5784953704,2009-05-12,13:53:02
40.019925,116.318714,0,194,39945.5785532407,2009-05-12,13:53:07
40.019198,116.319022,0,200,39945.5786111111,2009-05-12,13:53:12
40.018488,116.319288,0,200,39945.5786689815,2009-05-12,13:53:17
40.017761,116.319678,0,183,39945.5787268518,2009-05-12,13:53:22
40.017067,116.320218,0,165,39945.5787847222,2009-05-12,13:53:27
40.016433,116.320853,0,161,39945.5788425926,2009-05-12,13:53:32
40.01583,116.321533,0,167,39945.578900463,2009-05-12,13:53:37
40.015244,116.322195,0,166,39945.5789583333,2009-05-12,13:53:42
40.014649,116.322862,0,163,39945.5790162037,2009-05-12,13:53:47
40.014061,116.323509,0,161,39945.5790740741,2009-05-12,13:53:52
40.013467,116.324184,0,162,39945.5791319444,2009-05-12,13:53:57
40.01288,116.324844,0,162,39945.5791898148,2009-05-12,13:54:02
40.012296,116.325511,0,168,39945.5792476852,2009-05-12,13:54:07
40.011736,116.326137,0,167,39945.5793055556,2009-05-12,13:54:12
40.011191,116.326759,0,165,39945.5793634259,2009-05-12,13:54:17
40.010667,116.327371,0,161,39945.5794212963,2009-05-12,13:54:22
40.010149,116.327955,0,158,39945.5794791667,2009-05-12,13:54:27
40.009632,116.32852,0,158,39945.579537037,2009-05-12,13:54:32
40.009132,116.329055,0,159,39945.5795949074,2009-05-12,13:54:37
40.008632,116.329572,0,163,39945.5796527778,2009-05-12,13:54:42
40.008131,116.330017,0,169,39945.5797106481,2009-05-12,13:54:47
40.00759,116.330393,0,171,39945.5797685185,2009-05-12,13:54:52
40.00704,116.33067,0,167,39945.5798263889,2009-05-12,13:54:57
40.006535,116.330882,0,160,39945.5798842593,2009-05-12,13:55:02
40.006016,116.331011,0,154,39945.5799421296,2009-05-12,13:55:07
40.005432,116.331095,0,152,39945.58,2009-05-12,13:55:12
40.004656,116.331097,0,149,39945.5800578704,2009-05-12,13:55:17
40.00379,116.331123,0,147,39945.5801157407,2009-05-12,13:55:22
40.002919,116.331162,0,149,39945.5801736111,2009-05-12,13:55:27
40.002083,116.331189,0,155,39945.5802314815,2009-05-12,13:55:32
40.001313,116.331201,0,164,39945.5802893518,2009-05-12,13:55:37
40.000574,116.331243,0,165,39945.5803472222,2009-05-12,13:55:42
39.999843,116.331269,0,171,39945.5804050926,2009-05-12,13:55:47
39.999116,116.331302,0,172,39945.580462963,2009-05-12,13:55:52
39.998377,116.331369,0,172,39945.5805208333,2009-05-12,13:55:57
39.997659,116.331391,0,172,39945.5805787037,2009-05-12,13:56:02
39.996976,116.331365,0,168,39945.5806365741,2009-05-12,13:56:07
39.996261,116.331414,0,175,39945.5806944444,2009-05-12,13:56:12
39.995549,116.331448,0,178,39945.5807523148,2009-05-12,13:56:17
39.994874,116.331487,0,175,39945.5808101852,2009-05-12,13:56:22
39.994208,116.331518,0,172,39945.5808680556,2009-05-12,13:56:27
39.993623,116.331557,0,163,39945.5809259259,2009-05-12,13:56:32
39.993117,116.331591,0,155,39945.5809837963,2009-05-12,13:56:37
39.992661,116.331612,0,149,39945.5810416667,2009-05-12,13:56:42
39.992227,116.331642,0,153,39945.581099537,2009-05-12,13:56:47
39.991905,116.331698,0,164,39945.5811574074,2009-05-12,13:56:52
39.991795,116.331704,0,176,39945.5812152778,2009-05-12,13:56:57
39.991785,116.3317,0,181,39945.5812731481,2009-05-12,13:57:02
39.991786,116.3317,0,182,39945.5813310185,2009-05-12,13:57:07
39.991786,116.3317,0,182,39945.5813657407,2009-05-12,13:57:10
39.991786,116.331702,0,182,39945.5813888889,2009-05-12,13:57:12
39.991786,116.331693,0,182,39945.5814467593,2009-05-12,13:57:17
39.991786,116.331684,0,182,39945.5815046296,2009-05-12,13:57:22
39.991732,116.331625,0,184,39945.5815625,2009-05-12,13:57:27
39.991482,116.331559,0,186,39945.5816203704,2009-05-12,13:57:32
39.991085,116.331506,0,192,39945.5816782407,2009-05-12,13:57:37
39.99058,116.331539,0,198,39945.5817361111,2009-05-12,13:57:42
39.98987,116.331642,0,204,39945.5817939815,2009-05-12,13:57:47
39.989038,116.331729,0,218,39945.5818518519,2009-05-12,13:57:52
39.98829,116.331766,0,223,39945.5819097222,2009-05-12,13:57:57
39.987619,116.331764,0,233,39945.5819675926,2009-05-12,13:58:02
39.986953,116.331742,0,238,39945.582025463,2009-05-12,13:58:07
39.986318,116.331756,0,221,39945.5820833333,2009-05-12,13:58:12
39.98571,116.331855,0,208,39945.5821412037,2009-05-12,13:58:17
39.985111,116.331961,0,193,39945.5821990741,2009-05-12,13:58:22
39.984502,116.332103,0,186,39945.5822569444,2009-05-12,13:58:27
39.983882,116.332239,0,190,39945.5823148148,2009-05-12,13:58:32
39.983287,116.332328,0,198,39945.5823726852,2009-05-12,13:58:37
39.982666,116.33241,0,192,39945.5824305556,2009-05-12,13:58:42
39.982005,116.332534,0,183,39945.5824884259,2009-05-12,13:58:47
39.981311,116.332662,0,179,39945.5825462963,2009-05-12,13:58:52
39.980595,116.332782,0,185,39945.5826041667,2009-05-12,13:58:57
39.979887,116.332902,0,175,39945.582662037,2009-05-12,13:59:02
39.979148,116.333021,0,167,39945.5827199074,2009-05-12,13:59:07
39.978437,116.333127,0,180,39945.5827777778,2009-05-12,13:59:12
39.977759,116.333259,0,190,39945.5828356481,2009-05-12,13:59:17
39.977202,116.333414,0,184,39945.5828935185,2009-05-12,13:59:22
39.976677,116.333526,0,188,39945.5829513889,2009-05-12,13:59:27
39.976231,116.333593,0,181,39945.5830092593,2009-05-12,13:59:32
39.975823,116.333691,0,182,39945.5830671296,2009-05-12,13:59:37
39.975557,116.333779,0,184,39945.583125,2009-05-12,13:59:42
39.97548,116.333785,0,181,39945.5831828704,2009-05-12,13:59:47
39.975469,116.333796,0,177,39945.5832407407,2009-05-12,13:59:52
39.975469,116.333785,0,177,39945.5832986111,2009-05-12,13:59:57
39.975469,116.333775,0,176,39945.5833564815,2009-05-12,14:00:02
39.975467,116.333767,0,175,39945.5834143519,2009-05-12,14:00:07
39.975467,116.33376,0,175,39945.5834722222,2009-05-12,14:00:12
39.975467,116.33376,0,175,39945.5835069444,2009-05-12,14:00:15
39.975465,116.333768,0,175,39945.5835300926,2009-05-12,14:00:17
39.975464,116.333779,0,175,39945.583587963,2009-05-12,14:00:22
39.975463,116.333785,0,175,39945.5836458333,2009-05-12,14:00:27
39.97546,116.333784,0,175,39945.5837037037,2009-05-12,14:00:32
39.97546,116.333784,0,175,39945.5837384259,2009-05-12,14:00:35
39.975456,116.333786,0,174,39945.5837615741,2009-05-12,14:00:37
39.975453,116.333797,0,174,39945.5838194444,2009-05-12,14:00:42
39.97545,116.333797,0,174,39945.5838773148,2009-05-12,14:00:47
39.975446,116.333799,0,174,39945.5839351852,2009-05-12,14:00:52
39.975446,116.333799,0,174,39945.5839699074,2009-05-12,14:00:55
39.975443,116.333803,0,174,39945.5839930556,2009-05-12,14:00:57
39.97544,116.333813,0,174,39945.5840509259,2009-05-12,14:01:02
39.975434,116.333819,0,174,39945.5841087963,2009-05-12,14:01:07
39.97543,116.333822,0,174,39945.5841666667,2009-05-12,14:01:12
39.975425,116.333826,0,174,39945.584224537,2009-05-12,14:01:17
39.975425,116.333826,0,174,39945.5842592593,2009-05-12,14:01:20
39.975422,116.333821,0,174,39945.5842824074,2009-05-12,14:01:22
39.975417,116.333811,0,174,39945.5843402778,2009-05-12,14:01:27
39.975417,116.333811,0,174,39945.584375,2009-05-12,14:01:30
39.975414,116.33381,0,174,39945.5843981481,2009-05-12,14:01:32
39.975412,116.333819,0,174,39945.5844560185,2009-05-12,14:01:37
39.975411,116.33383,0,174,39945.5845138889,2009-05-12,14:01:42
39.975412,116.333846,0,174,39945.5845717593,2009-05-12,14:01:47
39.97541,116.33387,0,174,39945.5846296296,2009-05-12,14:01:52
39.975405,116.33389,0,174,39945.5846875,2009-05-12,14:01:57
39.975404,116.333905,0,174,39945.5847453704,2009-05-12,14:02:02
39.975403,116.333927,0,174,39945.5848032407,2009-05-12,14:02:07
39.975396,116.333967,0,174,39945.5848611111,2009-05-12,14:02:12
39.975388,116.334016,0,175,39945.5849189815,2009-05-12,14:02:17
39.975373,116.334075,0,175,39945.5849768519,2009-05-12,14:02:22
39.975343,116.33413,0,175,39945.5850347222,2009-05-12,14:02:27
39.975277,116.334194,0,175,39945.5850925926,2009-05-12,14:02:32
39.973883,116.30037,0,255,39945.596087963,2009-05-12,14:18:22
39.973882,116.300135,0,303,39945.5961458333,2009-05-12,14:18:27
39.973999,116.300147,0,353,39945.5962037037,2009-05-12,14:18:32
39.973952,116.300008,0,329,39945.5962615741,2009-05-12,14:18:37
39.97394,116.299944,0,319,39945.5963194444,2009-05-12,14:18:42
39.973904,116.299932,0,309,39945.5963773148,2009-05-12,14:18:47
39.973868,116.299968,0,324,39945.5964351852,2009-05-12,14:18:52
39.973855,116.299977,0,327,39945.5964930556,2009-05-12,14:18:57
39.973781,116.29998,0,322,39945.5965509259,2009-05-12,14:19:02
39.973753,116.300029,0,327,39945.5966087963,2009-05-12,14:19:07
39.97373,116.300031,0,331,39945.5966666667,2009-05-12,14:19:12
39.973711,116.300026,0,334,39945.596724537,2009-05-12,14:19:17
39.973668,116.300001,0,336,39945.5967824074,2009-05-12,14:19:22
39.973601,116.299976,0,341,39945.5968402778,2009-05-12,14:19:27
39.97355,116.299962,0,344,39945.5968981481,2009-05-12,14:19:32
39.973493,116.299979,0,344,39945.5969560185,2009-05-12,14:19:37
39.973449,116.300001,0,349,39945.5970138889,2009-05-12,14:19:42
39.973398,116.300022,0,351,39945.5970717593,2009-05-12,14:19:47
39.973339,116.300032,0,351,39945.5971296296,2009-05-12,14:19:52
39.973281,116.300041,0,354,39945.5971875,2009-05-12,14:19:57
39.973241,116.300063,0,355,39945.5972453704,2009-05-12,14:20:02
39.973189,116.300063,0,355,39945.5973032407,2009-05-12,14:20:07
39.973141,116.300071,0,354,39945.5973611111,2009-05-12,14:20:12
39.973126,116.300096,0,355,39945.5974189815,2009-05-12,14:20:17
39.973094,116.300204,0,341,39945.5974768519,2009-05-12,14:20:22
39.973039,116.300244,0,334,39945.5975347222,2009-05-12,14:20:27
39.972952,116.300271,0,325,39945.5975925926,2009-05-12,14:20:32
39.972893,116.300275,0,317,39945.597650463,2009-05-12,14:20:37
39.972866,116.300346,0,308,39945.5977083333,2009-05-12,14:20:42
39.972853,116.3004,0,296,39945.5977662037,2009-05-12,14:20:47
39.972809,116.300457,0,289,39945.5978240741,2009-05-12,14:20:52
39.972778,116.300489,0,279,39945.5978819444,2009-05-12,14:20:57
39.972722,116.300515,0,268,39945.5979398148,2009-05-12,14:21:02
39.972663,116.300531,0,259,39945.5979976852,2009-05-12,14:21:07
39.972598,116.300534,0,251,39945.5980555556,2009-05-12,14:21:12
39.972559,116.300552,0,245,39945.5981134259,2009-05-12,14:21:17
39.97254,116.300549,0,244,39945.5981712963,2009-05-12,14:21:22
39.972516,116.30056,0,242,39945.5982291667,2009-05-12,14:21:27
39.972494,116.300563,0,241,39945.598287037,2009-05-12,14:21:32
39.972445,116.30058,0,239,39945.5983449074,2009-05-12,14:21:37
39.972413,116.300577,0,239,39945.5984027778,2009-05-12,14:21:42
39.97235,116.300594,0,239,39945.5984606481,2009-05-12,14:21:47
39.97228,116.300577,0,238,39945.5985185185,2009-05-12,14:21:52
39.972236,116.300559,0,237,39945.5985763889,2009-05-12,14:21:57
39.972185,116.300566,0,236,39945.5986342593,2009-05-12,14:22:02
39.972138,116.300606,0,236,39945.5986921296,2009-05-12,14:22:07
39.972092,116.300629,0,234,39945.59875,2009-05-12,14:22:12
39.972054,116.300672,0,236,39945.5988078704,2009-05-12,14:22:17
39.971995,116.300661,0,235,39945.5988657407,2009-05-12,14:22:22
39.97195,116.300671,0,236,39945.5989236111,2009-05-12,14:22:27
39.971913,116.300685,0,236,39945.5989814815,2009-05-12,14:22:32
39.971887,116.30071,0,237,39945.5990393519,2009-05-12,14:22:37
39.97187,116.300727,0,239,39945.5990972222,2009-05-12,14:22:42
39.97185,116.300888,0,217,39945.5991550926,2009-05-12,14:22:47
39.971817,116.300914,0,213,39945.599212963,2009-05-12,14:22:52
39.971799,116.300929,0,213,39945.5992708333,2009-05-12,14:22:57
39.971791,116.300946,0,216,39945.5993287037,2009-05-12,14:23:02
39.971784,116.300973,0,217,39945.5993865741,2009-05-12,14:23:07
39.971769,116.301005,0,220,39945.5994444444,2009-05-12,14:23:12
[truncated: 8,384 more chars]
