# Supplementary material for: Research on differential privacy protection method based on user tendency
Source: PLoS One. 2023 Oct 26;18(10):e0288823. doi: 10.1371/journal.pone.0288823 (PMC10602288; doi:10.1371/journal.pone.0288823)
Supplement: S2 Data — (ZIP) [file pone.0288823.s002.zip › Data 5-2/022/Trajectory/20090513041800.plt]

Geolife trajectory
WGS 84
Altitude is in Feet
Reserved 3
0,2,255,My Track,0,0,2,8421376
0
39.973005,116.334759,0,492,39946.1791666667,2009-05-13,04:18:00
39.973049,116.334814,0,492,39946.179224537,2009-05-13,04:18:05
39.973004,116.334961,0,492,39946.1792824074,2009-05-13,04:18:10
39.97298,116.335201,0,493,39946.1793402778,2009-05-13,04:18:15
39.972998,116.335313,0,493,39946.1793981481,2009-05-13,04:18:20
39.973023,116.335416,0,493,39946.1794560185,2009-05-13,04:18:25
39.973049,116.335425,0,493,39946.1795138889,2009-05-13,04:18:30
39.973054,116.33538,0,493,39946.1795717593,2009-05-13,04:18:35
39.973062,116.335199,0,493,39946.1796296296,2009-05-13,04:18:40
39.973091,116.335036,0,494,39946.1796875,2009-05-13,04:18:45
39.9731,116.335059,0,494,39946.1797453704,2009-05-13,04:18:50
39.973105,116.335073,0,494,39946.1798032407,2009-05-13,04:18:55
39.973127,116.335084,0,494,39946.1798611111,2009-05-13,04:19:00
39.973141,116.335199,0,494,39946.1799189815,2009-05-13,04:19:05
39.973101,116.335385,0,494,39946.1799768518,2009-05-13,04:19:10
39.973096,116.335439,0,494,39946.1800347222,2009-05-13,04:19:15
39.973084,116.335517,0,494,39946.1800925926,2009-05-13,04:19:20
39.973082,116.335593,0,494,39946.180150463,2009-05-13,04:19:25
39.973061,116.335616,0,495,39946.1802083333,2009-05-13,04:19:30
39.973061,116.335467,0,495,39946.1802662037,2009-05-13,04:19:35
39.973109,116.335316,0,495,39946.1803240741,2009-05-13,04:19:40
39.973144,116.335225,0,495,39946.1803819444,2009-05-13,04:19:45
39.973131,116.335126,0,495,39946.1804398148,2009-05-13,04:19:50
39.973161,116.335063,0,495,39946.1804976852,2009-05-13,04:19:55
39.973171,116.335254,0,494,39946.1805555556,2009-05-13,04:20:00
39.973188,116.335316,0,493,39946.1806134259,2009-05-13,04:20:05
39.973174,116.335501,0,492,39946.1806712963,2009-05-13,04:20:10
39.97316,116.335639,0,491,39946.1807291667,2009-05-13,04:20:15
39.973128,116.335601,0,489,39946.180787037,2009-05-13,04:20:20
39.973106,116.335641,0,488,39946.1808449074,2009-05-13,04:20:25
39.973085,116.335624,0,487,39946.1809027778,2009-05-13,04:20:30
39.973095,116.335589,0,487,39946.1809606481,2009-05-13,04:20:35
39.973124,116.335569,0,486,39946.1810185185,2009-05-13,04:20:40
39.973118,116.335452,0,486,39946.1810763889,2009-05-13,04:20:45
39.973112,116.335323,0,485,39946.1811342593,2009-05-13,04:20:50
39.973109,116.335277,0,485,39946.1811921296,2009-05-13,04:20:55
39.973129,116.335233,0,484,39946.18125,2009-05-13,04:21:00
39.973095,116.335461,0,484,39946.1813078704,2009-05-13,04:21:05
39.973074,116.335479,0,484,39946.1813657407,2009-05-13,04:21:10
39.973097,116.335534,0,484,39946.1814236111,2009-05-13,04:21:15
39.973129,116.33555,0,483,39946.1814814815,2009-05-13,04:21:20
39.973127,116.335628,0,483,39946.1815393518,2009-05-13,04:21:25
39.973104,116.335548,0,482,39946.1815972222,2009-05-13,04:21:30
39.97308,116.335502,0,482,39946.1816550926,2009-05-13,04:21:35
39.973063,116.335497,0,481,39946.181712963,2009-05-13,04:21:40
39.973063,116.335497,0,481,39946.1817476852,2009-05-13,04:21:43
39.973066,116.3355,0,481,39946.1817708333,2009-05-13,04:21:45
39.973072,116.335486,0,479,39946.1818287037,2009-05-13,04:21:50
39.973074,116.335497,0,477,39946.1818865741,2009-05-13,04:21:55
39.973103,116.335506,0,474,39946.1819444444,2009-05-13,04:22:00
39.973114,116.335458,0,473,39946.1820023148,2009-05-13,04:22:05
39.973125,116.335396,0,470,39946.1820601852,2009-05-13,04:22:10
39.973129,116.335322,0,467,39946.1821180556,2009-05-13,04:22:15
39.973137,116.335274,0,465,39946.1821759259,2009-05-13,04:22:20
39.973125,116.335253,0,465,39946.1822337963,2009-05-13,04:22:25
39.973131,116.335213,0,464,39946.1822916667,2009-05-13,04:22:30
39.973137,116.335154,0,463,39946.182349537,2009-05-13,04:22:35
39.973134,116.335169,0,462,39946.1824074074,2009-05-13,04:22:40
39.97313,116.335315,0,460,39946.1824652778,2009-05-13,04:22:45
39.973132,116.3355,0,457,39946.1825231481,2009-05-13,04:22:50
39.9731,116.335639,0,455,39946.1825810185,2009-05-13,04:22:55
39.973065,116.335674,0,453,39946.1826388889,2009-05-13,04:23:00
39.973059,116.335689,0,452,39946.1826967593,2009-05-13,04:23:05
39.973087,116.335645,0,451,39946.1827546296,2009-05-13,04:23:10
39.973049,116.335681,0,449,39946.1828125,2009-05-13,04:23:15
39.973006,116.335742,0,448,39946.1828703704,2009-05-13,04:23:20
39.972976,116.335768,0,446,39946.1829282407,2009-05-13,04:23:25
39.972992,116.335775,0,444,39946.1829861111,2009-05-13,04:23:30
39.973032,116.335763,0,443,39946.1830439815,2009-05-13,04:23:35
39.973044,116.335644,0,442,39946.1831018519,2009-05-13,04:23:40
39.973058,116.335633,0,440,39946.1831597222,2009-05-13,04:23:45
39.973063,116.335709,0,440,39946.1832175926,2009-05-13,04:23:50
39.973096,116.335662,0,439,39946.183275463,2009-05-13,04:23:55
39.973117,116.335668,0,438,39946.1833333333,2009-05-13,04:24:00
39.973089,116.33574,0,438,39946.1833912037,2009-05-13,04:24:05
39.973094,116.335842,0,437,39946.1834490741,2009-05-13,04:24:10
39.973083,116.335877,0,436,39946.1835069444,2009-05-13,04:24:15
39.973056,116.335926,0,434,39946.1835648148,2009-05-13,04:24:20
39.973048,116.335897,0,433,39946.1836226852,2009-05-13,04:24:25
39.973025,116.335917,0,432,39946.1836805556,2009-05-13,04:24:30
39.972991,116.335957,0,430,39946.1837384259,2009-05-13,04:24:35
39.972998,116.335974,0,429,39946.1837962963,2009-05-13,04:24:40
39.973016,116.335969,0,428,39946.1838541667,2009-05-13,04:24:45
39.973014,116.335996,0,428,39946.183912037,2009-05-13,04:24:50
39.973054,116.335932,0,428,39946.1839699074,2009-05-13,04:24:55
39.973057,116.335814,0,427,39946.1840277778,2009-05-13,04:25:00
39.97304,116.335747,0,427,39946.1840856481,2009-05-13,04:25:05
39.973027,116.335652,0,426,39946.1841435185,2009-05-13,04:25:10
39.973022,116.335574,0,426,39946.1842013889,2009-05-13,04:25:15
39.973023,116.335488,0,425,39946.1842592593,2009-05-13,04:25:20
39.973021,116.335429,0,425,39946.1843171296,2009-05-13,04:25:25
39.973026,116.335377,0,425,39946.184375,2009-05-13,04:25:30
39.97305,116.335386,0,424,39946.1844328704,2009-05-13,04:25:35
39.973074,116.335416,0,424,39946.1844907407,2009-05-13,04:25:40
39.97309,116.335452,0,423,39946.1845486111,2009-05-13,04:25:45
39.973135,116.335446,0,423,39946.1846064815,2009-05-13,04:25:50
39.973987,116.333137,0,-260,39946.1846643519,2009-05-13,04:25:55
39.973944,116.333141,0,-260,39946.1847222222,2009-05-13,04:26:00
39.973931,116.333126,0,-259,39946.1847800926,2009-05-13,04:26:05
39.973924,116.333137,0,-258,39946.184837963,2009-05-13,04:26:10
39.973901,116.333207,0,-251,39946.1848958333,2009-05-13,04:26:15
39.973848,116.33331,0,-249,39946.1849537037,2009-05-13,04:26:20
39.973815,116.333328,0,-247,39946.1850115741,2009-05-13,04:26:25
39.973798,116.333325,0,-245,39946.1850694444,2009-05-13,04:26:30
39.973781,116.333334,0,-244,39946.1851273148,2009-05-13,04:26:35
39.973763,116.333313,0,-241,39946.1851851852,2009-05-13,04:26:40
39.973763,116.333313,0,-241,39946.1852199074,2009-05-13,04:26:43
39.973763,116.333316,0,-239,39946.1852430556,2009-05-13,04:26:45
39.97376,116.333262,0,-238,39946.1853009259,2009-05-13,04:26:50
39.973725,116.333233,0,-239,39946.1853587963,2009-05-13,04:26:55
39.973753,116.333114,0,-240,39946.1854166667,2009-05-13,04:27:00
39.973793,116.333004,0,-240,39946.185474537,2009-05-13,04:27:05
39.973854,116.332874,0,-240,39946.1855324074,2009-05-13,04:27:10
39.973868,116.332793,0,-241,39946.1855902778,2009-05-13,04:27:15
39.973845,116.332865,0,-229,39946.1856481481,2009-05-13,04:27:20
39.97383,116.332922,0,-213,39946.1857060185,2009-05-13,04:27:25
39.973856,116.332936,0,-207,39946.1857638889,2009-05-13,04:27:30
39.973883,116.332959,0,-208,39946.1858217593,2009-05-13,04:27:35
39.973907,116.332996,0,-208,39946.1858796296,2009-05-13,04:27:40
39.973915,116.333013,0,-208,39946.1859375,2009-05-13,04:27:45
39.97386,116.333119,0,-192,39946.1859953704,2009-05-13,04:27:50
39.973827,116.333098,0,-174,39946.1860532407,2009-05-13,04:27:55
39.973827,116.333098,0,-174,39946.186087963,2009-05-13,04:27:58
39.97382,116.33309,0,-156,39946.1861111111,2009-05-13,04:28:00
39.973776,116.333172,0,-138,39946.1861689815,2009-05-13,04:28:05
39.973725,116.333246,0,-122,39946.1862268519,2009-05-13,04:28:10
39.973694,116.333265,0,-106,39946.1862847222,2009-05-13,04:28:15
39.973681,116.333272,0,-91,39946.1863425926,2009-05-13,04:28:20
39.973664,116.333246,0,-77,39946.186400463,2009-05-13,04:28:25
39.973675,116.333215,0,-63,39946.1864583333,2009-05-13,04:28:30
39.973707,116.333188,0,-56,39946.1865162037,2009-05-13,04:28:35
39.973711,116.333167,0,-51,39946.1865740741,2009-05-13,04:28:40
39.973702,116.333153,0,-38,39946.1866319444,2009-05-13,04:28:45
39.9737,116.33318,0,-26,39946.1866898148,2009-05-13,04:28:50
39.973686,116.333224,0,-15,39946.1867476852,2009-05-13,04:28:55
39.97368,116.33331,0,-6,39946.1868055556,2009-05-13,04:29:00
39.973673,116.333432,0,-7,39946.1868634259,2009-05-13,04:29:05
39.973672,116.333405,0,-7,39946.1869212963,2009-05-13,04:29:10
39.973684,116.333401,0,-7,39946.1869791667,2009-05-13,04:29:15
39.973716,116.333375,0,-8,39946.187037037,2009-05-13,04:29:20
39.973731,116.333321,0,-9,39946.1870949074,2009-05-13,04:29:25
39.973723,116.333343,0,-10,39946.1871527778,2009-05-13,04:29:30
39.973723,116.333343,0,-10,39946.1871875,2009-05-13,04:29:33
39.973721,116.33334,0,-11,39946.1872106481,2009-05-13,04:29:35
39.973694,116.333428,0,-12,39946.1872685185,2009-05-13,04:29:40
39.973646,116.333542,0,-13,39946.1873263889,2009-05-13,04:29:45
39.973639,116.333644,0,-15,39946.1873842593,2009-05-13,04:29:50
39.973644,116.333634,0,-12,39946.1874421296,2009-05-13,04:29:55
39.973718,116.333606,0,-10,39946.1875,2009-05-13,04:30:00
39.973784,116.333601,0,-11,39946.1875578704,2009-05-13,04:30:05
39.973818,116.333573,0,-12,39946.1876157407,2009-05-13,04:30:10
39.973772,116.333626,0,-12,39946.1876736111,2009-05-13,04:30:15
39.973701,116.333744,0,-3,39946.1877314815,2009-05-13,04:30:20
39.973657,116.333804,0,8,39946.1877893518,2009-05-13,04:30:25
39.973651,116.33378,0,19,39946.1878472222,2009-05-13,04:30:30
39.973656,116.333751,0,30,39946.1879050926,2009-05-13,04:30:35
39.973663,116.333722,0,36,39946.187962963,2009-05-13,04:30:40
39.973694,116.333786,0,36,39946.1880208333,2009-05-13,04:30:45
39.973726,116.333867,0,37,39946.1880787037,2009-05-13,04:30:50
39.973769,116.333883,0,37,39946.1881365741,2009-05-13,04:30:55
39.973768,116.333844,0,37,39946.1881944444,2009-05-13,04:31:00
39.973743,116.333826,0,39,39946.1882523148,2009-05-13,04:31:05
39.973682,116.333881,0,50,39946.1883101852,2009-05-13,04:31:10
39.973659,116.333951,0,59,39946.1883680556,2009-05-13,04:31:15
39.973654,116.333998,0,69,39946.1884259259,2009-05-13,04:31:20
39.973618,116.334006,0,78,39946.1884837963,2009-05-13,04:31:25
39.973576,116.333968,0,87,39946.1885416667,2009-05-13,04:31:30
39.973551,116.33395,0,95,39946.188599537,2009-05-13,04:31:35
39.973546,116.333959,0,103,39946.1886574074,2009-05-13,04:31:40
39.973539,116.334011,0,111,39946.1887152778,2009-05-13,04:31:45
39.973551,116.334098,0,119,39946.1887731481,2009-05-13,04:31:50
39.973565,116.334177,0,126,39946.1888310185,2009-05-13,04:31:55
39.973579,116.33419,0,133,39946.1888888889,2009-05-13,04:32:00
39.973573,116.33422,0,139,39946.1889467593,2009-05-13,04:32:05
39.973573,116.33422,0,139,39946.1889814815,2009-05-13,04:32:08
39.973576,116.334224,0,141,39946.1890046296,2009-05-13,04:32:10
39.973622,116.334281,0,146,39946.1890625,2009-05-13,04:32:15
39.973665,116.334339,0,152,39946.1891203704,2009-05-13,04:32:20
39.973683,116.334412,0,158,39946.1891782407,2009-05-13,04:32:25
39.973685,116.334434,0,162,39946.1892361111,2009-05-13,04:32:30
39.973673,116.334453,0,163,39946.1892939815,2009-05-13,04:32:35
39.973622,116.334491,0,163,39946.1893518518,2009-05-13,04:32:40
39.973586,116.334578,0,162,39946.1894097222,2009-05-13,04:32:45
39.973589,116.334591,0,162,39946.1894675926,2009-05-13,04:32:50
39.973607,116.334535,0,162,39946.189525463,2009-05-13,04:32:55
39.973623,116.33448,0,163,39946.1895833333,2009-05-13,04:33:00
39.973623,116.33448,0,163,39946.1896180556,2009-05-13,04:33:03
39.973631,116.334476,0,163,39946.1896412037,2009-05-13,04:33:05
39.973635,116.334531,0,163,39946.1896990741,2009-05-13,04:33:10
39.973635,116.334531,0,163,39946.1897337963,2009-05-13,04:33:13
39.973635,116.334537,0,163,39946.1897569444,2009-05-13,04:33:15
39.973641,116.334462,0,163,39946.1898148148,2009-05-13,04:33:20
39.973578,116.334424,0,164,39946.1898726852,2009-05-13,04:33:25
39.973507,116.334407,0,163,39946.1899305556,2009-05-13,04:33:30
39.973473,116.334407,0,163,39946.1899884259,2009-05-13,04:33:35
39.973415,116.334381,0,162,39946.1900462963,2009-05-13,04:33:40
39.973395,116.334363,0,162,39946.1901041667,2009-05-13,04:33:45
39.973392,116.334431,0,161,39946.190162037,2009-05-13,04:33:50
39.973351,116.334427,0,160,39946.1902199074,2009-05-13,04:33:55
39.973363,116.334344,0,159,39946.1902777778,2009-05-13,04:34:00
39.973341,116.33428,0,158,39946.1903356481,2009-05-13,04:34:05
39.973316,116.334186,0,158,39946.1903935185,2009-05-13,04:34:10
39.973332,116.334126,0,158,39946.1904513889,2009-05-13,04:34:15
39.97333,116.334158,0,162,39946.1905092593,2009-05-13,04:34:20
39.973323,116.33422,0,164,39946.1905671296,2009-05-13,04:34:25
39.97334,116.334262,0,172,39946.190625,2009-05-13,04:34:30
39.973367,116.33426,0,178,39946.1906828704,2009-05-13,04:34:35
39.973393,116.334193,0,184,39946.1907407407,2009-05-13,04:34:40
39.973407,116.334118,0,189,39946.1907986111,2009-05-13,04:34:45
39.973386,116.334253,0,189,39946.1908564815,2009-05-13,04:34:50
39.973378,116.334295,0,189,39946.1909143519,2009-05-13,04:34:55
39.973376,116.334362,0,194,39946.1909722222,2009-05-13,04:35:00
39.973355,116.334451,0,200,39946.1910300926,2009-05-13,04:35:05
39.973352,116.334435,0,206,39946.191087963,2009-05-13,04:35:10
39.973344,116.334394,0,208,39946.1911458333,2009-05-13,04:35:15
39.973324,116.334351,0,208,39946.1912037037,2009-05-13,04:35:20
39.973318,116.334333,0,208,39946.1912615741,2009-05-13,04:35:25
39.973318,116.334333,0,208,39946.1912962963,2009-05-13,04:35:28
39.973314,116.334333,0,208,39946.1913194444,2009-05-13,04:35:30
39.973294,116.334285,0,208,39946.1913773148,2009-05-13,04:35:35
39.973302,116.334234,0,208,39946.1914351852,2009-05-13,04:35:40
39.973321,116.334208,0,208,39946.1914930556,2009-05-13,04:35:45
39.973367,116.334177,0,209,39946.1915509259,2009-05-13,04:35:50
39.973452,116.334127,0,209,39946.1916087963,2009-05-13,04:35:55
39.973611,116.334088,0,209,39946.1916666667,2009-05-13,04:36:00
39.973778,116.334006,0,209,39946.191724537,2009-05-13,04:36:05
39.973948,116.333881,0,210,39946.1917824074,2009-05-13,04:36:10
39.974038,116.33382,0,216,39946.1918402778,2009-05-13,04:36:15
39.974064,116.333747,0,219,39946.1918981481,2009-05-13,04:36:20
39.974208,116.333684,0,220,39946.1919560185,2009-05-13,04:36:25
39.974353,116.333731,0,218,39946.1920138889,2009-05-13,04:36:30
39.974413,116.333776,0,217,39946.1920717593,2009-05-13,04:36:35
39.974457,116.33388,0,213,39946.1921296296,2009-05-13,04:36:40
39.974538,116.33397,0,212,39946.1921875,2009-05-13,04:36:45
39.97461,116.334062,0,212,39946.1922453704,2009-05-13,04:36:50
39.97461,116.334062,0,212,39946.1922800926,2009-05-13,04:36:53
39.97461,116.334063,0,211,39946.1923032407,2009-05-13,04:36:55
39.974595,116.33403,0,212,39946.1923611111,2009-05-13,04:37:00
39.974472,116.334027,0,213,39946.1924189815,2009-05-13,04:37:05
39.973939,116.334128,0,209,39946.1924768519,2009-05-13,04:37:10
39.973746,116.334167,0,212,39946.1925347222,2009-05-13,04:37:15
39.973634,116.33429,0,215,39946.1925925926,2009-05-13,04:37:20
39.973523,116.334441,0,219,39946.192650463,2009-05-13,04:37:25
39.973476,116.334459,0,218,39946.1927083333,2009-05-13,04:37:30
39.973423,116.334419,0,217,39946.1927662037,2009-05-13,04:37:35
39.973423,116.334407,0,217,39946.1928240741,2009-05-13,04:37:40
39.973442,116.334332,0,215,39946.1928819444,2009-05-13,04:37:45
39.973392,116.334273,0,214,39946.1929398148,2009-05-13,04:37:50
39.973319,116.334202,0,213,39946.1929976852,2009-05-13,04:37:55
39.973319,116.334202,0,213,39946.1930324074,2009-05-13,04:37:58
39.973315,116.334199,0,213,39946.1930555556,2009-05-13,04:38:00
39.973372,116.33421,0,213,39946.1931134259,2009-05-13,04:38:05
39.973417,116.334187,0,214,39946.1931712963,2009-05-13,04:38:10
39.973435,116.334155,0,214,39946.1932291667,2009-05-13,04:38:15
39.973437,116.334166,0,214,39946.193287037,2009-05-13,04:38:20
39.973403,116.334155,0,214,39946.1933449074,2009-05-13,04:38:25
39.973364,116.334193,0,213,39946.1934027778,2009-05-13,04:38:30
39.97333,116.334254,0,211,39946.1934606481,2009-05-13,04:38:35
39.973349,116.334308,0,209,39946.1935185185,2009-05-13,04:38:40
39.973392,116.33433,0,208,39946.1935763889,2009-05-13,04:38:45
39.973414,116.334328,0,207,39946.1936342593,2009-05-13,04:38:50
39.973412,116.33431,0,207,39946.1936921296,2009-05-13,04:38:55
39.973373,116.33434,0,207,39946.19375,2009-05-13,04:39:00
39.973358,116.334379,0,207,39946.1938078704,2009-05-13,04:39:05
39.973313,116.334439,0,206,39946.1938657407,2009-05-13,04:39:10
39.973357,116.334434,0,205,39946.1939236111,2009-05-13,04:39:15
39.973332,116.33453,0,204,39946.1939814815,2009-05-13,04:39:20
39.973303,116.334588,0,203,39946.1940393519,2009-05-13,04:39:25
39.973306,116.334627,0,203,39946.1940972222,2009-05-13,04:39:30
39.973324,116.334618,0,203,39946.1941550926,2009-05-13,04:39:35
39.973343,116.334612,0,202,39946.194212963,2009-05-13,04:39:40
39.973316,116.334548,0,202,39946.1942708333,2009-05-13,04:39:45
39.973275,116.334557,0,203,39946.1943287037,2009-05-13,04:39:50
39.973282,116.334592,0,203,39946.1943865741,2009-05-13,04:39:55
39.97328,116.334581,0,203,39946.1944444444,2009-05-13,04:40:00
39.973299,116.334549,0,204,39946.1945023148,2009-05-13,04:40:05
39.973309,116.33451,0,205,39946.1945601852,2009-05-13,04:40:10
39.973312,116.334523,0,214,39946.1946180556,2009-05-13,04:40:15
39.973299,116.334532,0,217,39946.1946759259,2009-05-13,04:40:20
39.973289,116.334595,0,219,39946.1947337963,2009-05-13,04:40:25
39.973281,116.334516,0,221,39946.1947916667,2009-05-13,04:40:30
39.973252,116.334531,0,222,39946.194849537,2009-05-13,04:40:35
39.973244,116.334563,0,223,39946.1949074074,2009-05-13,04:40:40
39.973245,116.33454,0,224,39946.1949652778,2009-05-13,04:40:45
39.97324,116.334519,0,224,39946.1950231481,2009-05-13,04:40:50
39.973214,116.334547,0,235,39946.1950810185,2009-05-13,04:40:55
39.973213,116.334583,0,245,39946.1951388889,2009-05-13,04:41:00
39.973224,116.334594,0,252,39946.1951967593,2009-05-13,04:41:05
39.973239,116.334633,0,256,39946.1952546296,2009-05-13,04:41:10
39.973269,116.334739,0,256,39946.1953125,2009-05-13,04:41:15
39.973259,116.334797,0,257,39946.1953703704,2009-05-13,04:41:20
39.973234,116.334895,0,257,39946.1954282407,2009-05-13,04:41:25
39.973218,116.334895,0,258,39946.1954861111,2009-05-13,04:41:30
39.973194,116.334957,0,259,39946.1955439815,2009-05-13,04:41:35
39.973187,116.334944,0,260,39946.1956018518,2009-05-13,04:41:40
39.973168,116.334991,0,262,39946.1956597222,2009-05-13,04:41:45
39.973171,116.335043,0,268,39946.1957175926,2009-05-13,04:41:50
39.973174,116.33496,0,270,39946.195775463,2009-05-13,04:41:55
39.973199,116.334983,0,270,39946.1958333333,2009-05-13,04:42:00
39.973195,116.334953,0,271,39946.1958912037,2009-05-13,04:42:05
39.973214,116.334924,0,270,39946.1959490741,2009-05-13,04:42:10
39.97321,116.334964,0,269,39946.1960069444,2009-05-13,04:42:15
39.97321,116.335101,0,269,39946.1960648148,2009-05-13,04:42:20
39.973202,116.335136,0,268,39946.1961226852,2009-05-13,04:42:25
39.973185,116.335148,0,267,39946.1961805556,2009-05-13,04:42:30
39.973194,116.335139,0,267,39946.1962384259,2009-05-13,04:42:35
39.973208,116.335022,0,267,39946.1962962963,2009-05-13,04:42:40
39.973221,116.33495,0,266,39946.1963541667,2009-05-13,04:42:45
39.973214,116.334867,0,266,39946.196412037,2009-05-13,04:42:50
39.973233,116.334875,0,265,39946.1964699074,2009-05-13,04:42:55
39.973241,116.334936,0,264,39946.1965277778,2009-05-13,04:43:00
39.973279,116.334931,0,263,39946.1965856481,2009-05-13,04:43:05
39.9733,116.334954,0,263,39946.1966435185,2009-05-13,04:43:10
39.973313,116.334861,0,262,39946.1967013889,2009-05-13,04:43:15
39.97333,116.334833,0,262,39946.1967592593,2009-05-13,04:43:20
39.973313,116.334825,0,263,39946.1968171296,2009-05-13,04:43:25
39.973312,116.334784,0,263,39946.196875,2009-05-13,04:43:30
39.973314,116.334703,0,263,39946.1969328704,2009-05-13,04:43:35
39.973332,116.334653,0,263,39946.1969907407,2009-05-13,04:43:40
39.97334,116.334553,0,262,39946.1970486111,2009-05-13,04:43:45
39.973342,116.33448,0,262,39946.1971064815,2009-05-13,04:43:50
39.973345,116.334492,0,263,39946.1971643518,2009-05-13,04:43:55
39.97333,116.33474,0,265,39946.1972222222,2009-05-13,04:44:00
39.973322,116.334918,0,266,39946.1972800926,2009-05-13,04:44:05
39.973304,116.334758,0,265,39946.197337963,2009-05-13,04:44:10
39.973327,116.334655,0,266,39946.1973958333,2009-05-13,04:44:15
39.973334,116.334578,0,266,39946.1974537037,2009-05-13,04:44:20
39.973327,116.334508,0,267,39946.1975115741,2009-05-13,04:44:25
39.973346,116.33449,0,267,39946.1975694444,2009-05-13,04:44:30
39.973332,116.334503,0,267,39946.1976273148,2009-05-13,04:44:35
39.973338,116.334434,0,268,39946.1976851852,2009-05-13,04:44:40
39.973373,116.334363,0,268,39946.1977430556,2009-05-13,04:44:45
39.9734,116.334297,0,269,39946.1978009259,2009-05-13,04:44:50
39.9734,116.334297,0,269,39946.1978356481,2009-05-13,04:44:53
39.973404,116.3343,0,269,39946.1978587963,2009-05-13,04:44:55
39.973416,116.334333,0,270,39946.1979166667,2009-05-13,04:45:00
39.973389,116.33423,0,270,39946.197974537,2009-05-13,04:45:05
39.973359,116.334231,0,271,39946.1980324074,2009-05-13,04:45:10
39.973347,116.334222,0,272,39946.1980902778,2009-05-13,04:45:15
39.973336,116.334187,0,272,39946.1981481481,2009-05-13,04:45:20
39.973344,116.334163,0,272,39946.1982060185,2009-05-13,04:45:25
39.973315,116.334214,0,274,39946.1982638889,2009-05-13,04:45:30
39.973315,116.334203,0,275,39946.1983217593,2009-05-13,04:45:35
39.973355,116.334187,0,274,39946.1983796296,2009-05-13,04:45:40
39.973388,116.334172,0,274,39946.1984375,2009-05-13,04:45:45
39.97342,116.334192,0,273,39946.1984953704,2009-05-13,04:45:50
39.973463,116.334146,0,272,39946.1985532407,2009-05-13,04:45:55
39.973461,116.334118,0,271,39946.1986111111,2009-05-13,04:46:00
39.973458,116.334047,0,270,39946.1986689815,2009-05-13,04:46:05
39.973464,116.333952,0,268,39946.1987268519,2009-05-13,04:46:10
39.973467,116.333639,0,45,39946.2023726852,2009-05-13,04:51:25
39.973426,116.33354,0,40,39946.2024305556,2009-05-13,04:51:30
39.973443,116.333469,0,37,39946.2024884259,2009-05-13,04:51:35
39.973443,116.333396,0,27,39946.2025462963,2009-05-13,04:51:40
39.973455,116.333332,0,25,39946.2026041667,2009-05-13,04:51:45
39.973456,116.333341,0,24,39946.202662037,2009-05-13,04:51:50
39.973475,116.333408,0,24,39946.2027199074,2009-05-13,04:51:55
39.973484,116.333346,0,23,39946.2027777778,2009-05-13,04:52:00
39.973477,116.333274,0,21,39946.2028356481,2009-05-13,04:52:05
39.973469,116.33321,0,17,39946.2028935185,2009-05-13,04:52:10
39.973473,116.333225,0,13,39946.2029513889,2009-05-13,04:52:15
39.973475,116.333261,0,11,39946.2030092593,2009-05-13,04:52:20
39.973488,116.333299,0,10,39946.2030671296,2009-05-13,04:52:25
39.973493,116.333283,0,11,39946.203125,2009-05-13,04:52:30
39.97351,116.333265,0,13,39946.2031828704,2009-05-13,04:52:35
39.973517,116.333354,0,10,39946.2032407407,2009-05-13,04:52:40
39.973518,116.333442,0,9,39946.2032986111,2009-05-13,04:52:45
39.973556,116.333471,0,9,39946.2033564815,2009-05-13,04:52:50
39.973574,116.333548,0,8,39946.2034143518,2009-05-13,04:52:55
39.973534,116.333666,0,8,39946.2034722222,2009-05-13,04:53:00
39.973501,116.333682,0,9,39946.2035300926,2009-05-13,04:53:05
39.9735,116.333714,0,9,39946.203587963,2009-05-13,04:53:10
39.973485,116.333667,0,9,39946.2036458333,2009-05-13,04:53:15
39.973452,116.333641,0,9,39946.2037037037,2009-05-13,04:53:20
39.973432,116.333689,0,9,39946.2037615741,2009-05-13,04:53:25
39.973445,116.333653,0,9,39946.2038194444,2009-05-13,04:53:30
39.97345,116.333641,0,10,39946.2038773148,2009-05-13,04:53:35
39.973444,116.33363,0,10,39946.2039351852,2009-05-13,04:53:40
39.973445,116.333685,0,10,39946.2039930556,2009-05-13,04:53:45
39.973481,116.33367,0,11,39946.2040509259,2009-05-13,04:53:50
39.973484,116.33362,0,11,39946.2041087963,2009-05-13,04:53:55
39.973451,116.333645,0,13,39946.2041666667,2009-05-13,04:54:00
39.97345,116.333748,0,13,39946.204224537,2009-05-13,04:54:05
39.973442,116.333718,0,13,39946.2042824074,2009-05-13,04:54:10
39.973434,116.333749,0,13,39946.2043402778,2009-05-13,04:54:15
39.973395,116.333739,0,15,39946.2043981481,2009-05-13,04:54:20
39.973364,116.333696,0,17,39946.2044560185,2009-05-13,04:54:25
39.973364,116.333696,0,17,39946.2044907407,2009-05-13,04:54:28
39.973365,116.333691,0,17,39946.2045138889,2009-05-13,04:54:30
39.973473,116.333574,0,0,39946.2045717593,2009-05-13,04:54:35
39.973564,116.333534,0,-14,39946.2046296296,2009-05-13,04:54:40
39.97358,116.33353,0,-22,39946.2046875,2009-05-13,04:54:45
39.973608,116.333453,0,-27,39946.2047453704,2009-05-13,04:54:50
39.97362,116.333409,0,-42,39946.2048032407,2009-05-13,04:54:55
39.973646,116.333354,0,-58,39946.2048611111,2009-05-13,04:55:00
39.973661,116.33325,0,-72,39946.2049189815,2009-05-13,04:55:05
39.973683,116.333005,0,-78,39946.2049768518,2009-05-13,04:55:10
39.973709,116.332787,0,-85,39946.2050347222,2009-05-13,04:55:15
39.973677,116.332746,0,-89,39946.2050925926,2009-05-13,04:55:20
39.973688,116.332682,0,-95,39946.205150463,2009-05-13,04:55:25
39.973675,116.332559,0,-101,39946.2052083333,2009-05-13,04:55:30
39.973653,116.33234,0,-107,39946.2052662037,2009-05-13,04:55:35
39.973641,116.332215,0,-112,39946.2053240741,2009-05-13,04:55:40
39.973605,116.332225,0,-115,39946.2053819444,2009-05-13,04:55:45
39.97359,116.332376,0,-120,39946.2054398148,2009-05-13,04:55:50
39.973596,116.332497,0,-127,39946.2054976852,2009-05-13,04:55:55
39.973596,116.332635,0,-133,39946.2055555556,2009-05-13,04:56:00
39.973588,116.332669,0,-142,39946.2056134259,2009-05-13,04:56:05
39.973577,116.332546,0,-146,39946.2056712963,2009-05-13,04:56:10
39.97358,116.332427,0,-149,39946.2057291667,2009-05-13,04:56:15
39.973576,116.332381,0,-152,39946.205787037,2009-05-13,04:56:20
39.973577,116.332371,0,-158,39946.2058449074,2009-05-13,04:56:25
39.973586,116.332349,0,-157,39946.2059027778,2009-05-13,04:56:30
39.973586,116.332349,0,-157,39946.2059375,2009-05-13,04:56:33
39.973578,116.332343,0,-150,39946.2059606481,2009-05-13,04:56:35
39.973568,116.332354,0,-146,39946.2060185185,2009-05-13,04:56:40
39.973568,116.332354,0,-146,39946.2060532407,2009-05-13,04:56:43
39.973565,116.332346,0,-146,39946.2060763889,2009-05-13,04:56:45
39.973575,116.332338,0,-146,39946.2061342593,2009-05-13,04:56:50
39.973593,116.332354,0,-145,39946.2061921296,2009-05-13,04:56:55
39.97361,116.332404,0,-143,39946.20625,2009-05-13,04:57:00
39.973701,116.332699,0,-99,39946.2063078704,2009-05-13,04:57:05
39.973721,116.332827,0,-76,39946.2063657407,2009-05-13,04:57:10
39.97372,116.332865,0,-73,39946.2064236111,2009-05-13,04:57:15
39.973658,116.33304,0,-63,39946.2064814815,2009-05-13,04:57:20
39.973609,116.333218,0,-42,39946.2065393519,2009-05-13,04:57:25
39.973612,116.333253,0,-33,39946.2065972222,2009-05-13,04:57:30
39.973612,116.333253,0,-33,39946.2066319444,2009-05-13,04:57:33
39.973619,116.333259,0,-33,39946.2066550926,2009-05-13,04:57:35
39.973631,116.333378,0,-32,39946.206712963,2009-05-13,04:57:40
39.973638,116.333405,0,-30,39946.2067708333,2009-05-13,04:57:45
39.973638,116.333407,0,-30,39946.2068287037,2009-05-13,04:57:50
39.97364,116.3334,0,-29,39946.2068865741,2009-05-13,04:57:55
39.97364,116.3334,0,-29,39946.2069212963,2009-05-13,04:57:58
39.973641,116.333399,0,-28,39946.2069444444,2009-05-13,04:58:00
39.973644,116.333411,0,-28,39946.2070023148,2009-05-13,04:58:05
39.973643,116.333428,0,-28,39946.2070601852,2009-05-13,04:58:10
39.973643,116.333428,0,-28,39946.2070949074,2009-05-13,04:58:13
39.973643,116.333435,0,-27,39946.2071180556,2009-05-13,04:58:15
39.973632,116.333443,0,-27,39946.2071759259,2009-05-13,04:58:20
39.973611,116.333531,0,-24,39946.2072337963,2009-05-13,04:58:25
39.973602,116.333622,0,-22,39946.2072916667,2009-05-13,04:58:30
39.973602,116.333622,0,-22,39946.2073263889,2009-05-13,04:58:33
39.973605,116.333626,0,-22,39946.207349537,2009-05-13,04:58:35
39.973605,116.333614,0,-22,39946.2074074074,2009-05-13,04:58:40
39.973607,116.333597,0,-22,39946.2074652778,2009-05-13,04:58:45
39.973607,116.333597,0,-22,39946.2075,2009-05-13,04:58:48
39.973608,116.333603,0,-18,39946.2075231481,2009-05-13,04:58:50
39.973611,116.333594,0,-18,39946.2075810185,2009-05-13,04:58:55
39.9736,116.333604,0,-17,39946.2076388889,2009-05-13,04:59:00
39.973594,116.333623,0,-14,39946.2076967593,2009-05-13,04:59:05
39.973582,116.333704,0,-11,39946.2077546296,2009-05-13,04:59:10
39.973557,116.333816,0,-10,39946.2078125,2009-05-13,04:59:15
39.973557,116.333816,0,-10,39946.2078472222,2009-05-13,04:59:18
39.97355,116.333822,0,-4,39946.2078703704,2009-05-13,04:59:20
39.973549,116.333797,0,-3,39946.2079282407,2009-05-13,04:59:25
39.973527,116.33383,0,-6,39946.2079861111,2009-05-13,04:59:30
39.973521,116.333875,0,-4,39946.2080439815,2009-05-13,04:59:35
39.973498,116.333885,0,5,39946.2081018519,2009-05-13,04:59:40
39.973492,116.333842,0,17,39946.2081597222,2009-05-13,04:59:45
39.973501,116.333783,0,28,39946.2082175926,2009-05-13,04:59:50
39.973521,116.333776,0,35,39946.208275463,2009-05-13,04:59:55
39.973541,116.333761,0,37,39946.2083333333,2009-05-13,05:00:00
39.973539,116.333763,0,37,39946.2083912037,2009-05-13,05:00:05
39.973539,116.333765,0,38,39946.2084490741,2009-05-13,05:00:10
39.973533,116.333757,0,38,39946.2085069444,2009-05-13,05:00:15
39.973531,116.333754,0,38,39946.2085648148,2009-05-13,05:00:20
39.973531,116.333754,0,38,39946.208599537,2009-05-13,05:00:23
39.973527,116.333746,0,38,39946.2086226852,2009-05-13,05:00:25
39.97352,116.333758,0,39,39946.2086805556,2009-05-13,05:00:30
39.973492,116.333791,0,48,39946.2087384259,2009-05-13,05:00:35
39.973477,116.333785,0,55,39946.2087962963,2009-05-13,05:00:40
39.97347,116.333769,0,58,39946.2088541667,2009-05-13,05:00:45
39.973473,116.333726,0,62,39946.208912037,2009-05-13,05:00:50
39.973465,116.333748,0,65,39946.2089699074,2009-05-13,05:00:55
39.973464,116.333788,0,66,39946.2090277778,2009-05-13,05:01:00
39.973469,116.333769,0,68,39946.2090856481,2009-05-13,05:01:05
39.973491,116.333746,0,71,39946.2091435185,2009-05-13,05:01:10
39.973476,116.333793,0,64,39946.2092013889,2009-05-13,05:01:15
39.973472,116.333836,0,61,39946.2092592593,2009-05-13,05:01:20
39.973467,116.333938,0,57,39946.2093171296,2009-05-13,05:01:25
39.973506,116.333804,0,48,39946.2117476852,2009-05-13,05:04:55
39.973539,116.333538,0,52,39946.2118055556,2009-05-13,05:05:00
39.973568,116.333405,0,53,39946.2118634259,2009-05-13,05:05:05
39.973532,116.333442,0,54,39946.2119212963,2009-05-13,05:05:10
39.973555,116.33346,0,54,39946.2119791667,2009-05-13,05:05:15
39.973578,116.333446,0,54,39946.212037037,2009-05-13,05:05:20
39.973596,116.333394,0,54,39946.2120949074,2009-05-13,05:05:25
39.973581,116.333372,0,54,39946.2121527778,2009-05-13,05:05:30
39.97359,116.333322,0,55,39946.2122106481,2009-05-13,05:05:35
39.973593,116.333289,0,57,39946.2122685185,2009-05-13,05:05:40
39.973583,116.33329,0,57,39946.2123263889,2009-05-13,05:05:45
39.973575,116.333202,0,61,39946.2123842593,2009-05-13,05:05:50
39.973567,116.333251,0,67,39946.2124421296,2009-05-13,05:05:55
39.973524,116.33344,0,69,39946.2125,2009-05-13,05:06:00
39.97353,116.333532,0,73,39946.2125578704,2009-05-13,05:06:05
39.973518,116.333562,0,73,39946.2126157407,2009-05-13,05:06:10
39.973521,116.333567,0,73,39946.2126736111,2009-05-13,05:06:15
39.973521,116.333567,0,73,39946.2127083333,2009-05-13,05:06:18
39.973517,116.333563,0,73,39946.2127314815,2009-05-13,05:06:20
39.973492,116.333689,0,78,39946.2127893518,2009-05-13,05:06:25
39.973485,116.333745,0,82,39946.2128472222,2009-05-13,05:06:30
39.973474,116.333797,0,85,39946.2129050926,2009-05-13,05:06:35
39.973463,116.333839,0,92,39946.212962963,2009-05-13,05:06:40
39.973455,116.33384,0,92,39946.2130208333,2009-05-13,05:06:45
39.973455,116.33384,0,92,39946.2130555556,2009-05-13,05:06:48
39.973456,116.333832,0,92,39946.2130787037,2009-05-13,05:06:50
39.973461,116.333822,0,92,39946.2131365741,2009-05-13,05:06:55
39.973466,116.333814,0,92,39946.2131944444,2009-05-13,05:07:00
39.973462,116.333809,0,92,39946.2132523148,2009-05-13,05:07:05
39.973458,116.333802,0,93,39946.2133101852,2009-05-13,05:07:10
39.973458,116.333802,0,93,39946.2133449074,2009-05-13,05:07:13
39.973452,116.333801,0,93,39946.2133680556,2009-05-13,05:07:15
39.973453,116.333792,0,93,39946.2134259259,2009-05-13,05:07:20
39.973453,116.333792,0,93,39946.2134606481,2009-05-13,05:07:23
39.973457,116.333793,0,93,39946.2134837963,2009-05-13,05:07:25
39.97345,116.333812,0,98,39946.2135416667,2009-05-13,05:07:30
39.97346,116.333803,0,99,39946.213599537,2009-05-13,05:07:35
39.97346,116.3338,0,99,39946.2136574074,2009-05-13,05:07:40
39.973459,116.333801,0,99,39946.2137152778,2009-05-13,05:07:45
39.973455,116.333807,0,99,39946.2137731481,2009-05-13,05:07:50
39.973454,116.333807,0,99,39946.2138310185,2009-05-13,05:07:55
39.973454,116.333807,0,99,39946.2138657407,2009-05-13,05:07:58
39.973449,116.333814,0,99,39946.2138888889,2009-05-13,05:08:00
39.973446,116.333875,0,100,39946.2139467593,2009-05-13,05:08:05
39.973444,116.333922,0,101,39946.2140046296,2009-05-13,05:08:10
39.973442,116.333948,0,101,39946.2140625,2009-05-13,05:08:15
39.97344,116.333951,0,101,39946.2141203704,2009-05-13,05:08:20
39.973517,116.333644,0,107,39946.2165509259,2009-05-13,05:11:50
39.973533,116.333613,0,105,39946.2166087963,2009-05-13,05:11:55
39.973595,116.333409,0,105,39946.2166666667,2009-05-13,05:12:00
39.973607,116.333388,0,104,39946.216724537,2009-05-13,05:12:05
39.973591,116.333478,0,102,39946.2167824074,2009-05-13,05:12:10
39.973608,116.333436,0,96,39946.2168402778,2009-05-13,05:12:15
39.973656,116.333334,0,87,39946.2168981481,2009-05-13,05:12:20
39.973694,116.33326,0,81,39946.2169560185,2009-05-13,05:12:25
39.973697,116.333226,0,77,39946.2170138889,2009-05-13,05:12:30
39.973659,116.33326,0,73,39946.2170717593,2009-05-13,05:12:35
39.973628,116.33327,0,73,39946.2171296296,2009-05-13,05:12:40
39.973617,116.333252,0,74,39946.2171875,2009-05-13,05:12:45
39.973634,116.33322,0,76,39946.2172453704,2009-05-13,05:12:50
39.973645,116.333234,0,75,39946.2173032407,2009-05-13,05:12:55
39.973639,116.333288,0,77,39946.2173611111,2009-05-13,05:13:00
39.973648,116.333328,0,80,39946.2174189815,2009-05-13,05:13:05
39.973612,116.3334,0,82,39946.2174768519,2009-05-13,05:13:10
39.973599,116.333417,0,84,39946.2175347222,2009-05-13,05:13:15
39.973561,116.333486,0,86,39946.2175925926,2009-05-13,05:13:20
39.973529,116.333556,0,88,39946.217650463,2009-05-13,05:13:25
39.973526,116.333543,0,90,39946.2177083333,2009-05-13,05:13:30
39.973518,116.333453,0,96,39946.2177662037,2009-05-13,05:13:35
39.973501,116.333373,0,97,39946.2178240741,2009-05-13,05:13:40
39.97346,116.333417,0,98,39946.2178819444,2009-05-13,05:13:45
39.973452,116.333429,0,98,39946.2179398148,2009-05-13,05:13:50
39.973433,116.333504,0,96,39946.2179976852,2009-05-13,05:13:55
39.973423,116.33354,0,93,39946.2180555556,2009-05-13,05:14:00
39.973423,116.33357,0,93,39946.2181134259,2009-05-13,05:14:05
39.973413,116.333618,0,93,39946.2181712963,2009-05-13,05:14:10
39.973405,116.333656,0,95,39946.2182291667,2009-05-13,05:14:15
39.973424,116.333701,0,96,39946.218287037,2009-05-13,05:14:20
39.973421,116.333761,0,98,39946.2183449074,2009-05-13,05:14:25
39.973428,116.33381,0,99,39946.2184027778,2009-05-13,05:14:30
39.973414,116.333864,0,95,39946.2184606481,2009-05-13,05:14:35
39.973428,116.333917,0,93,39946.2185185185,2009-05-13,05:14:40
39.973456,116.333954,0,95,39946.2185763889,2009-05-13,05:14:45
39.973499,116.333901,0,103,39946.2186342593,2009-05-13,05:14:50
39.973533,116.333848,0,112,39946.2186921296,2009-05-13,05:14:55
39.973533,116.333848,0,112,39946.2187268519,2009-05-13,05:14:58
39.973534,116.333851,0,112,39946.21875,2009-05-13,05:15:00
39.97349,116.333905,0,117,39946.2188078704,2009-05-13,05:15:05
39.973488,116.333928,0,119,39946.2188657407,2009-05-13,05:15:10
39.9735,116.333943,0,120,39946.2189236111,2009-05-13,05:15:15
39.973512,116.334051,0,119,39946.2189814815,2009-05-13,05:15:20
39.973517,116.334096,0,116,39946.2190393518,2009-05-13,05:15:25
39.973537,116.334018,0,126,39946.2190972222,2009-05-13,05:15:30
39.973538,116.333978,0,129,39946.2191550926,2009-05-13,05:15:35
39.973535,116.333949,0,131,39946.219212963,2009-05-13,05:15:40
39.973506,116.333959,0,134,39946.2192708333,2009-05-13,05:15:45
39.973495,116.333953,0,135,39946.2193287037,2009-05-13,05:15:50
39.97354,116.334246,0,222,39946.2234953704,2009-05-13,05:21:50
39.973565,116.334382,0,227,39946.2235532407,2009-05-13,05:21:55
39.973596,116.3345,0,230,39946.2236111111,2009-05-13,05:22:00
39.97365,116.334547,0,235,39946.2236689815,2009-05-13,05:22:05
39.973717,116.334667,0,241,39946.2237268519,2009-05-13,05:22:10
39.97376,116.334779,0,248,39946.2237847222,2009-05-13,05:22:15
39.973804,116.334824,0,248,39946.2238425926,2009-05-13,05:22:20
39.97383,116.334892,0,249,39946.223900463,2009-05-13,05:22:25
39.973837,116.334919,0,251,39946.2239583333,2009-05-13,05:22:30
39.973835,116.334901,0,254,39946.2240162037,2009-05-13,05:22:35
39.973801,116.334904,0,256,39946.2240740741,2009-05-13,05:22:40
39.973784,116.334916,0,257,39946.2241319444,2009-05-13,05:22:45
39.973718,116.335,0,261,39946.2241898148,2009-05-13,05:22:50
39.973711,116.33497,0,264,39946.2242476852,2009-05-13,05:22:55
39.973696,116.334974,0,266,39946.2243055556,2009-05-13,05:23:00
39.973673,116.334986,0,269,39946.2243634259,2009-05-13,05:23:05
39.973658,116.334898,0,266,39946.2244212963,2009-05-13,05:23:10
39.973654,116.33478,0,266,39946.2244791667,2009-05-13,05:23:15
39.973623,116.334626,0,265,39946.224537037,2009-05-13,05:23:20
39.973557,116.334534,0,259,39946.2245949074,2009-05-13,05:23:25
39.973553,116.334518,0,257,39946.2246527778,2009-05-13,05:23:30
39.97356,116.334401,0,255,39946.2247106481,2009-05-13,05:23:35
39.973596,116.334358,0,256,39946.2247685185,2009-05-13,05:23:40
39.973596,116.334334,0,258,39946.2248263889,2009-05-13,05:23:45
39.973579,116.3343,0,255,39946.2248842593,2009-05-13,05:23:50
39.973574,116.334275,0,254,39946.2249421296,2009-05-13,05:23:55
39.973555,116.33427,0,253,39946.225,2009-05-13,05:24:00
39.973571,116.334251,0,253,39946.2250578704,2009-05-13,05:24:05
39.97357,116.334242,0,253,39946.2251157407,2009-05-13,05:24:10
39.97356,116.334238,0,254,39946.2251736111,2009-05-13,05:24:15
39.973561,116.334177,0,253,39946.2252314815,2009-05-13,05:24:20
39.973561,116.334177,0,253,39946.2252662037,2009-05-13,05:24:23
39.97356,116.334177,0,251,39946.2252893519,2009-05-13,05:24:25
39.973546,116.334173,0,251,39946.2253472222,2009-05-13,05:24:30
39.973546,116.334173,0,251,39946.2253819444,2009-05-13,05:24:33
39.973545,116.334174,0,251,39946.2254050926,2009-05-13,05:24:35
39.973555,116.334077,0,253,39946.225462963,2009-05-13,05:24:40
39.973564,116.333999,0,256,39946.2255208333,2009-05-13,05:24:45
39.973564,116.333999,0,256,39946.2255555556,2009-05-13,05:24:48
39.973556,116.334006,0,253,39946.2255787037,2009-05-13,05:24:50
39.973531,116.334011,0,251,39946.2256365741,2009-05-13,05:24:55
39.973528,116.33399,0,251,39946.2256944444,2009-05-13,05:25:00
39.973545,116.333903,0,251,39946.2257523148,2009-05-13,05:25:05
39.973503,116.333908,0,250,39946.2258101852,2009-05-13,05:25:10
39.9735,116.333937,0,249,39946.2258680556,2009-05-13,05:25:15
39.973491,116.333994,0,250,39946.2259259259,2009-05-13,05:25:20
39.973485,116.334042,0,251,39946.2259837963,2009-05-13,05:25:25
39.973461,116.334108,0,250,39946.2260416667,2009-05-13,05:25:30
39.97342,116.334161,0,248,39946.226099537,2009-05-13,05:25:35
39.973461,116.334103,0,249,39946.2261574074,2009-05-13,05:25:40
39.973488,116.334064,0,250,39946.2262152778,2009-05-13,05:25:45
39.973483,116.334093,0,251,39946.2262731481,2009-05-13,05:25:50
39.973479,116.334104,0,251,39946.2263310185,2009-05-13,05:25:55
39.973479,116.334104,0,251,39946.2263657407,2009-05-13,05:25:58
39.973476,116.334107,0,251,39946.2263888889,2009-05-13,05:26:00
39.973485,116.334107,0,251,39946.2264467593,2009-05-13,05:26:05
39.973524,116.334117,0,249,39946.2265046296,2009-05-13,05:26:10
39.973528,116.334155,0,247,39946.2265625,2009-05-13,05:26:15
39.973528,116.334155,0,247,39946.2265972222,2009-05-13,05:26:18
39.973528,116.334158,0,247,39946.2266203704,2009-05-13,05:26:20
39.973525,116.33413,0,246,39946.2266782407,2009-05-13,05:26:25
39.973514,116.334147,0,246,39946.2267361111,2009-05-13,05:26:30
39.973514,116.334147,0,246,39946.2267708333,2009-05-13,05:26:33
39.973511,116.334145,0,246,39946.2267939815,2009-05-13,05:26:35
39.973503,116.3341,0,247,39946.2268518518,2009-05-13,05:26:40
39.97348,116.334053,0,246,39946.2269097222,2009-05-13,05:26:45
39.973486,116.334051,0,246,39946.2269675926,2009-05-13,05:26:50
39.973493,116.334047,0,246,39946.227025463,2009-05-13,05:26:55
39.973493,116.334047,0,246,39946.2270601852,2009-05-13,05:26:58
39.973499,116.334042,0,246,39946.2270833333,2009-05-13,05:27:00
39.973508,116.334035,0,246,39946.2271412037,2009-05-13,05:27:05
39.973507,116.334022,0,246,39946.2271990741,2009-05-13,05:27:10
39.973447,116.333978,0,239,39946.2272569444,2009-05-13,05:27:15
39.973433,116.333977,0,235,39946.2273148148,2009-05-13,05:27:20
39.97343,116.33399,0,234,39946.2273726852,2009-05-13,05:27:25
39.973433,116.334041,0,234,39946.2274305556,2009-05-13,05:27:30
39.973434,116.334019,0,233,39946.2274884259,2009-05-13,05:27:35
39.97347,116.334,0,234,39946.2275462963,2009-05-13,05:27:40
39.973479,116.333986,0,234,39946.2276041667,2009-05-13,05:27:45
39.973632,116.33372,0,165,39946.2295717593,2009-05-13,05:30:35
39.973662,116.333698,0,161,39946.2296296296,2009-05-13,05:30:40
39.973657,116.333707,0,159,39946.2296875,2009-05-13,05:30:45
39.973657,116.333707,0,159,39946.2297222222,2009-05-13,05:30:48
39.973658,116.333701,0,159,39946.2297453704,2009-05-13,05:30:50
39.973616,116.33371,0,157,39946.2298032407,2009-05-13,05:30:55
39.973603,116.333722,0,156,39946.2298611111,2009-05-13,05:31:00
39.973597,116.333728,0,156,39946.2299189815,2009-05-13,05:31:05
39.973597,116.333728,0,156,39946.2299537037,2009-05-13,05:31:08
39.973599,116.333724,0,156,39946.2299768519,2009-05-13,05:31:10
39.973625,116.333698,0,154,39946.2300347222,2009-05-13,05:31:15
39.973626,116.333695,0,154,39946.2300925926,2009-05-13,05:31:20
39.97362,116.333687,0,154,39946.230150463,2009-05-13,05:31:25
39.97362,116.333687,0,154,39946.2301851852,2009-05-13,05:31:28
39.973615,116.333695,0,154,39946.2302083333,2009-05-13,05:31:30
39.973597,116.333714,0,154,39946.2302662037,2009-05-13,05:31:35
39.973592,116.333721,0,154,39946.2303240741,2009-05-13,05:31:40
39.973592,116.333721,0,154,39946.2303587963,2009-05-13,05:31:43
39.973584,116.33372,0,154,39946.2303819444,2009-05-13,05:31:45
39.973567,116.333716,0,155,39946.2304398148,2009-05-13,05:31:50
39.973534,116.333744,0,156,39946.2304976852,2009-05-13,05:31:55
39.97353,116.333792,0,155,39946.2305555556,2009-05-13,05:32:00
39.973533,116.33381,0,156,39946.2306134259,2009-05-13,05:32:05
39.973533,116.33381,0,156,39946.2306481482,2009-05-13,05:32:08
39.973537,116.333807,0,156,39946.2306712963,2009-05-13,05:32:10
39.973521,116.333793,0,157,39946.2307291667,2009-05-13,05:32:15
39.973482,116.3338,0,155,39946.230787037,2009-05-13,05:32:20
39.973482,116.333765,0,151,39946.2308449074,2009-05-13,05:32:25
39.973509,116.333801,0,155,39946.2309027778,2009-05-13,05:32:30
39.973505,116.333863,0,157,39946.2309606481,2009-05-13,05:32:35
39.973505,116.333863,0,157,39946.2309953704,2009-05-13,05:32:38
39.9735,116.333859,0,157,39946.2310185185,2009-05-13,05:32:40
39.973469,116.333924,0,157,39946.2310763889,2009-05-13,05:32:45
39.973458,116.333925,0,157,39946.2311342593,2009-05-13,05:32:50
39.973458,116.333925,0,157,39946.2311689815,2009-05-13,05:32:53
39.97346,116.333923,0,157,39946.2311921296,2009-05-13,05:32:55
39.973474,116.333925,0,157,39946.23125,2009-05-13,05:33:00
39.97347,116.33391,0,158,39946.2313078704,2009-05-13,05:33:05
39.973437,116.333948,0,154,39946.2313657407,2009-05-13,05:33:10
39.973437,116.333948,0,154,39946.231400463,2009-05-13,05:33:13
39.973437,116.33395,0,154,39946.2314236111,2009-05-13,05:33:15
39.973442,116.333621,0,122,39946.2337962963,2009-05-13,05:36:40
39.97352,116.333584,0,121,39946.2338541667,2009-05-13,05:36:45
39.973535,116.333566,0,122,39946.233912037,2009-05-13,05:36:50
39.973525,116.333597,0,124,39946.2339699074,2009-05-13,05:36:55
39.973515,116.333595,0,125,39946.2340277778,2009-05-13,05:37:00
39.973515,116.333595,0,125,39946.2340625,2009-05-13,05:37:03
39.973516,116.333592,0,123,39946.2340856481,2009-05-13,05:37:05
39.97349,116.333644,0,115,39946.2341435185,2009-05-13,05:37:10
39.973465,116.333712,0,108,39946.2342013889,2009-05-13,05:37:15
39.973459,116.333699,0,106,39946.2342592593,2009-05-13,05:37:20
39.973463,116.333648,0,107,39946.2343171296,2009-05-13,05:37:25
39.97347,116.333642,0,108,39946.234375,2009-05-13,05:37:30
39.97347,116.333642,0,108,39946.2344097222,2009-05-13,05:37:33
39.973478,116.333643,0,108,39946.2344328704,2009-05-13,05:37:35
39.973478,116.333632,0,107,39946.2344907407,2009-05-13,05:37:40
39.973464,116.333655,0,107,39946.2345486111,2009-05-13,05:37:45
39.973464,116.333655,0,107,39946.2345833333,2009-05-13,05:37:48
39.973472,116.333661,0,107,39946.2346064815,2009-05-13,05:37:50
39.973487,116.333626,0,107,39946.2346643518,2009-05-13,05:37:55
39.973489,116.333628,0,107,39946.2347222222,2009-05-13,05:38:00
39.973485,116.333623,0,107,39946.2347800926,2009-05-13,05:38:05
39.973485,116.333623,0,107,39946.2348148148,2009-05-13,05:38:08
39.973483,116.333616,0,107,39946.234837963,2009-05-13,05:38:10
39.97347,116.333674,0,106,39946.2348958333,2009-05-13,05:38:15
39.973478,116.33375,0,106,39946.2349537037,2009-05-13,05:38:20
39.973488,116.333756,0,106,39946.2350115741,2009-05-13,05:38:25
39.97351,116.333705,0,106,39946.2350694444,2009-05-13,05:38:30
39.973501,116.33369,0,106,39946.2351273148,2009-05-13,05:38:35
39.973489,116.333678,0,106,39946.2351851852,2009-05-13,05:38:40
39.973489,116.333694,0,106,39946.2352430556,2009-05-13,05:38:45
39.973488,116.333695,0,106,39946.2353009259,2009-05-13,05:38:50
39.973488,116.333695,0,106,39946.2353356481,2009-05-13,05:38:53
39.973486,116.333702,0,106,39946.2353587963,2009-05-13,05:38:55
39.973395,116.334051,0,105,39946.2354166667,2009-05-13,05:39:00
39.973405,116.334063,0,103,39946.235474537,2009-05-13,05:39:05
39.97343,116.334053,0,104,39946.2355324074,2009-05-13,05:39:10
39.973453,116.334005,0,103,39946.2355902778,2009-05-13,05:39:15
39.973465,116.333923,0,104,39946.2356481481,2009-05-13,05:39:20
39.973494,116.333831,0,105,39946.2357060185,2009-05-13,05:39:25
39.973527,116.333803,0,107,39946.2357638889,2009-05-13,05:39:30
39.973521,116.333865,0,108,39946.2358217593,2009-05-13,05:39:35
39.973509,116.333996,0,100,39946.2358796296,2009-05-13,05:39:40
39.973504,116.334068,0,98,39946.2359375,2009-05-13,05:39:45
39.973487,116.334183,0,101,39946.2359953704,2009-05-13,05:39:50
39.97347,116.334176,0,100,39946.2360532407,2009-05-13,05:39:55
39.97346,116.334096,0,101,39946.2361111111,2009-05-13,05:40:00
39.973471,116.334098,0,101,39946.2361689815,2009-05-13,05:40:05
39.973489,116.334062,0,101,39946.2362268518,2009-05-13,05:40:10
39.97348,116.333953,0,100,39946.2362847222,2009-05-13,05:40:15
39.973717,116.3341,0,113,39946.2399884259,2009-05-13,05:45:35
39.973716,116.334151,0,110,39946.2400462963,2009-05-13,05:45:40
39.973721,116.334175,0,111,39946.2401041667,2009-05-13,05:45:45
39.973719,116.334187,0,112,39946.240162037,2009-05-13,05:45:50
39.973715,116.334198,0,112,39946.2402199074,2009-05-13,05:45:55
39.973715,116.334198,0,112,39946.2402546296,2009-05-13,05:45:58
39.97371,116.334205,0,112,39946.2402777778,2009-05-13,05:46:00
39.9737,116.3342,0,112,39946.2403356481,2009-05-13,05:46:05
39.97367,116.334171,0,115,39946.2403935185,2009-05-13,05:46:10
39.97365,116.33414,0,117,39946.2404513889,2009-05-13,05:46:15
39.973617,116.334099,0,113,39946.2405092593,2009-05-13,05:46:20
39.973601,116.334073,0,109,39946.2405671296,2009-05-13,05:46:25
39.973588,116.334108,0,104,39946.240625,2009-05-13,05:46:30
39.973588,116.334108,0,104,39946.2406597222,2009-05-13,05:46:33
39.973582,116.334113,0,102,39946.2406828704,2009-05-13,05:46:35
39.973566,116.334078,0,102,39946.2407407407,2009-05-13,05:46:40
39.973534,116.33393,0,103,39946.2407986111,2009-05-13,05:46:45
39.973477,116.33382,0,104,39946.2408564815,2009-05-13,05:46:50
39.973417,116.333788,0,106,39946.2409143519,2009-05-13,05:46:55
39.973392,116.333754,0,107,39946.2409722222,2009-05-13,05:47:00
39.973378,116.333681,0,108,39946.2410300926,2009-05-13,05:47:05
39.973398,116.333675,0,104,39946.241087963,2009-05-13,05:47:10
39.973432,116.33363,0,100,39946.2411458333,2009-05-13,05:47:15
39.973442,116.333633,0,95,39946.2412037037,2009-05-13,05:47:20
39.973455,116.333637,0,93,39946.2412615741,2009-05-13,05:47:25
39.973447,116.333624,0,93,39946.2413194444,2009-05-13,05:47:30
39.973444,116.333615,0,93,39946.2413773148,2009-05-13,05:47:35
39.973443,116.333602,0,92,39946.2414351852,2009-05-13,05:47:40
39.973434,116.333597,0,92,39946.2414930556,2009-05-13,05:47:45
39.973439,116.333595,0,91,39946.2415509259,2009-05-13,05:47:50
39.973438,116.333598,0,91,39946.2416087963,2009-05-13,05:47:55
39.973438,116.333598,0,91,39946.2416435185,2009-05-13,05:47:58
39.973434,116.333603,0,91,39946.2416666667,2009-05-13,05:48:00
39.973449,116.333658,0,90,39946.241724537,2009-05-13,05:48:05
39.973449,116.333656,0,90,39946.2417824074,2009-05-13,05:48:10
39.973447,116.333658,0,90,39946.2418402778,2009-05-13,05:48:15
39.973447,116.333658,0,90,39946.241875,2009-05-13,05:48:18
39.973439,116.333651,0,90,39946.2418981481,2009-05-13,05:48:20
39.97342,116.33362,0,89,39946.2419560185,2009-05-13,05:48:25
39.97341,116.333615,0,89,39946.2420138889,2009-05-13,05:48:30
39.973384,116.333614,0,90,39946.2420717593,2009-05-13,05:48:35
39.973403,116.333603,0,89,39946.2421296296,2009-05-13,05:48:40
39.973404,116.333606,0,89,39946.2421875,2009-05-13,05:48:45
39.973405,116.333599,0,89,39946.2422453704,2009-05-13,05:48:50
39.973406,116.333592,0,89,39946.2423032407,2009-05-13,05:48:55
39.973404,116.33359,0,89,39946.2423611111,2009-05-13,05:49:00
39.973404,116.33359,0,89,39946.2423958333,2009-05-13,05:49:03
39.973408,116.333591,0,88,39946.2424189815,2009-05-13,05:49:05
39.973415,116.333618,0,86,39946.2424768518,2009-05-13,05:49:10
39.973397,116.333635,0,87,39946.2425347222,2009-05-13,05:49:15
39.973391,116.333629,0,87,39946.2425925926,2009-05-13,05:49:20
39.973388,116.333628,0,87,39946.242650463,2009-05-13,05:49:25
39.973388,116.333628,0,87,39946.2426851852,2009-05-13,05:49:28
39.973388,116.333634,0,87,39946.2427083333,2009-05-13,05:49:30
39.973389,116.333643,0,87,39946.2427662037,2009-05-13,05:49:35
39.973409,116.333692,0,84,39946.2428240741,2009-05-13,05:49:40
39.973487,116.333751,0,83,39946.2428819444,2009-05-13,05:49:45
39.973502,116.333791,0,82,39946.2429398148,2009-05-13,05:49:50
39.973492,116.333847,0,82,39946.2429976852,2009-05-13,05:49:55
39.973475,116.333868,0,84,39946.2430555556,2009-05-13,05:50:00
39.973475,116.333886,0,85,39946.2431134259,2009-05-13,05:50:05
39.973475,116.333886,0,85,39946.2431481481,2009-05-13,05:50:08
39.97348,116.33389,0,84,39946.2431712963,2009-05-13,05:50:10
39.973469,116.333844,0,84,39946.2432291667,2009-05-13,05:50:15
39.973468,116.333816,0,84,39946.243287037,2009-05-13,05:50:20
39.973458,116.333757,0,83,39946.2433449074,2009-05-13,05:50:25
39.973471,116.333699,0,76,39946.2434027778,2009-05-13,05:50:30
39.973452,116.333688,0,72,39946.2434606481,2009-05-13,05:50:35
39.973441,116.333677,0,75,39946.2435185185,2009-05-13,05:50:40
39.973456,116.333728,0,80,39946.2435763889,2009-05-13,05:50:45
39.973466,116.333733,0,80,39946.2436342593,2009-05-13,05:50:50
39.973471,116.333769,0,84,39946.2436921296,2009-05-13,05:50:55
39.973368,116.334059,0,144,39946.2485532407,2009-05-13,05:57:55
39.97338,116.33412,0,141,39946.2486111111,2009-05-13,05:58:00
39.973368,116.33416,0,146,39946.2486689815,2009-05-13,05:58:05
39.973368,116.33416,0,146,39946.2487037037,2009-05-13,05:58:08
39.973371,116.334162,0,146,39946.2487268519,2009-05-13,05:58:10
39.973368,116.334198,0,148,39946.2487847222,2009-05-13,05:58:15
39.973373,116.334261,0,147,39946.2488425926,2009-05-13,05:58:20
39.973374,116.334243,0,149,39946.248900463,2009-05-13,05:58:25
39.973386,116.334259,0,149,39946.2489583333,2009-05-13,05:58:30
39.973384,116.334354,0,149,39946.2490162037,2009-05-13,05:58:35
39.973374,116.33442,0,150,39946.2490740741,2009-05-13,05:58:40
39.973395,116.334441,0,149,39946.2491319444,2009-05-13,05:58:45
39.97346,116.334284,0,150,39946.2491898148,2009-05-13,05:58:50
39.973486,116.334258,0,150,39946.2492476852,2009-05-13,05:58:55
39.973491,116.33427,0,150,39946.2493055556,2009-05-13,05:59:00
39.973491,116.334318,0,151,39946.2493634259,2009-05-13,05:59:05
39.97351,116.334449,0,153,39946.2494212963,2009-05-13,05:59:10
39.973533,116.33455,0,154,39946.2494791667,2009-05-13,05:59:15
39.973577,116.334544,0,155,39946.249537037,2009-05-13,05:59:20
39.973574,116.334583,0,156,39946.2495949074,2009-05-13,05:59:25
39.973542,116.334596,0,155,39946.2496527778,2009-05-13,05:59:30
39.973527,116.334597,0,152,39946.2497106481,2009-05-13,05:59:35
39.973527,116.334597,0,152,39946.2497453704,2009-05-13,05:59:38
39.973522,116.334596,0,152,39946.2497685185,2009-05-13,05:59:40
39.973509,116.334535,0,153,39946.2498263889,2009-05-13,05:59:45
39.973477,116.33439,0,156,39946.2498842593,2009-05-13,05:59:50
39.973436,116.334303,0,158,39946.2499421296,2009-05-13,05:59:55
39.973394,116.334237,0,161,39946.25,2009-05-13,06:00:00
39.973361,116.334199,0,162,39946.2500578704,2009-05-13,06:00:05
39.973336,116.334161,0,162,39946.2501157407,2009-05-13,06:00:10
39.973332,116.334083,0,163,39946.2501736111,2009-05-13,06:00:15
39.973352,116.334133,0,160,39946.2502314815,2009-05-13,06:00:20
39.973376,116.334172,0,159,39946.2502893518,2009-05-13,06:00:25
39.973372,116.334127,0,158,39946.2503472222,2009-05-13,06:00:30
39.973413,116.334126,0,157,39946.2504050926,2009-05-13,06:00:35
39.973422,116.334076,0,158,39946.250462963,2009-05-13,06:00:40
39.973422,116.334076,0,158,39946.2504976852,2009-05-13,06:00:43
39.973426,116.334073,0,159,39946.2505208333,2009-05-13,06:00:45
39.973416,116.334153,0,161,39946.2505787037,2009-05-13,06:00:50
39.97342,116.334218,0,163,39946.2506365741,2009-05-13,06:00:55
39.973418,116.334224,0,163,39946.2506944444,2009-05-13,06:01:00
39.973418,116.334224,0,163,39946.2507291667,2009-05-13,06:01:03
39.973423,116.334228,0,163,39946.2507523148,2009-05-13,06:01:05
39.973408,116.334329,0,162,39946.2508101852,2009-05-13,06:01:10
39.973433,116.334311,0,159,39946.2508680556,2009-05-13,06:01:15
39.973432,116.334309,0,157,39946.2509259259,2009-05-13,06:01:20
39.973432,116.334309,0,157,39946.2509606481,2009-05-13,06:01:23
39.973434,116.334312,0,156,39946.2509837963,2009-05-13,06:01:25
39.973412,116.334333,0,155,39946.2510416667,2009-05-13,06:01:30
39.973375,116.334366,0,157,39946.251099537,2009-05-13,06:01:35
39.973395,116.334364,0,157,39946.2511574074,2009-05-13,06:01:40
39.973412,116.334355,0,157,39946.2512152778,2009-05-13,06:01:45
39.97342,116.334296,0,158,39946.2512731481,2009-05-13,06:01:50
39.973387,116.334295,0,164,39946.2513310185,2009-05-13,06:01:55
39.97338,116.334337,0,166,39946.2513888889,2009-05-13,06:02:00
39.973385,116.334319,0,167,39946.2514467593,2009-05-13,06:02:05
39.973394,116.334238,0,168,39946.2515046296,2009-05-13,06:02:10
39.973398,116.334179,0,171,39946.2515625,2009-05-13,06:02:15
39.97338,116.334173,0,171,39946.2516203704,2009-05-13,06:02:20
39.973374,116.334117,0,170,39946.2516782407,2009-05-13,06:02:25
39.973381,116.334035,0,170,39946.2517361111,2009-05-13,06:02:30
39.973439,116.334048,0,175,39946.2517939815,2009-05-13,06:02:35
39.973421,116.334069,0,177,39946.2518518518,2009-05-13,06:02:40
39.973419,116.334063,0,177,39946.2519097222,2009-05-13,06:02:45
39.973419,116.334063,0,177,39946.2519444444,2009-05-13,06:02:48
39.973418,116.334066,0,177,39946.2519675926,2009-05-13,06:02:50
39.973424,116.334075,0,177,39946.252025463,2009-05-13,06:02:55
39.973426,116.334085,0,177,39946.2520833333,2009-05-13,06:03:00
39.973428,116.334095,0,177,39946.2521412037,2009-05-13,06:03:05
39.973428,116.334095,0,177,39946.2521759259,2009-05-13,06:03:08
39.973429,116.334098,0,178,39946.2521990741,2009-05-13,06:03:10
39.97341,116.334158,0,176,39946.2522569444,2009-05-13,06:03:15
39.973399,116.334165,0,176,39946.2523148148,2009-05-13,06:03:20
39.973397,116.334132,0,178,39946.2523726852,2009-05-13,06:03:25
39.973383,116.334105,0,178,39946.2524305556,2009-05-13,06:03:30
39.973379,116.334031,0,179,39946.2524884259,2009-05-13,06:03:35
39.973378,116.333985,0,181,39946.2525462963,2009-05-13,06:03:40
39.973406,116.334026,0,181,39946.2526041667,2009-05-13,06:03:45
39.973439,116.334066,0,183,39946.252662037,2009-05-13,06:03:50
39.973439,116.334066,0,183,39946.2526967593,2009-05-13,06:03:53
39.973442,116.334064,0,183,39946.2527199074,2009-05-13,06:03:55
39.973448,116.334001,0,184,39946.2527777778,2009-05-13,06:04:00
39.973434,116.33402,0,186,39946.2528356481,2009-05-13,06:04:05
39.973434,116.33402,0,186,39946.2528703704,2009-05-13,06:04:08
39.973428,116.334028,0,187,39946.2528935185,2009-05-13,06:04:10
39.973443,116.33403,0,190,39946.2529513889,2009-05-13,06:04:15
39.973431,116.334087,0,194,39946.2530092593,2009-05-13,06:04:20
39.973426,116.334113,0,196,39946.2530671296,2009-05-13,06:04:25
39.973426,116.334113,0,196,39946.2531018518,2009-05-13,06:04:28
39.973428,116.33411,0,196,39946.253125,2009-05-13,06:04:30
39.97344,116.334101,0,198,39946.2531828704,2009-05-13,06:04:35
39.973422,116.334088,0,201,39946.2532407407,2009-05-13,06:04:40
39.973412,116.334064,0,203,39946.2532986111,2009-05-13,06:04:45
39.973455,116.334327,0,128,39946.2565972222,2009-05-13,06:09:30
39.973423,116.334426,0,121,39946.2566550926,2009-05-13,06:09:35
39.973405,116.334415,0,116,39946.256712963,2009-05-13,06:09:40
39.973378,116.334379,0,112,39946.2567708333,2009-05-13,06:09:45
39.973371,116.334342,0,112,39946.2568287037,2009-05-13,06:09:50
39.973359,116.334321,0,108,39946.2568865741,2009-05-13,06:09:55
39.97336,116.334312,0,105,39946.2569444444,2009-05-13,06:10:00
39.973388,116.33423,0,102,39946.2570023148,2009-05-13,06:10:05
39.973395,116.334157,0,98,39946.2570601852,2009-05-13,06:10:10
39.973381,116.334163,0,92,39946.2571180556,2009-05-13,06:10:15
39.973381,116.334163,0,92,39946.2571527778,2009-05-13,06:10:18
39.973377,116.334159,0,92,39946.2571759259,2009-05-13,06:10:20
39.97338,116.334044,0,88,39946.2572337963,2009-05-13,06:10:25
39.973385,116.333899,0,81,39946.2572916667,2009-05-13,06:10:30
39.973395,116.333752,0,72,39946.257349537,2009-05-13,06:10:35
39.973411,116.333696,0,64,39946.2574074074,2009-05-13,06:10:40
39.973374,116.333626,0,55,39946.2574652778,2009-05-13,06:10:45
39.973329,116.333603,0,49,39946.2575231481,2009-05-13,06:10:50
39.973299,116.333595,0,47,39946.2575810185,2009-05-13,06:10:55
39.973274,116.333611,0,45,39946.2576388889,2009-05-13,06:11:00
39.973287,116.333622,0,44,39946.2576967593,2009-05-13,06:11:05
39.973303,116.333617,0,42,39946.2577546296,2009-05-13,06:11:10
39.973293,116.333676,0,39,39946.2578125,2009-05-13,06:11:15
39.973276,116.333712,0,39,39946.2578703704,2009-05-13,06:11:20
39.973299,116.333666,0,40,39946.2579282407,2009-05-13,06:11:25
39.973299,116.333666,0,40,39946.257962963,2009-05-13,06:11:28
39.973304,116.333672,0,40,39946.2579861111,2009-05-13,06:11:30
39.973293,116.333694,0,39,39946.2580439815,2009-05-13,06:11:35
39.973251,116.333737,0,40,39946.2581018518,2009-05-13,06:11:40
39.973247,116.333794,0,41,39946.2581597222,2009-05-13,06:11:45
39.973277,116.333777,0,41,39946.2582175926,2009-05-13,06:11:50
39.973277,116.333777,0,41,39946.2582523148,2009-05-13,06:11:53
39.97328,116.333772,0,42,39946.258275463,2009-05-13,06:11:55
39.973317,116.333812,0,39,39946.2583333333,2009-05-13,06:12:00
39.973364,116.333871,0,37,39946.2583912037,2009-05-13,06:12:05
39.973395,116.333857,0,37,39946.2584490741,2009-05-13,06:12:10
39.973395,116.333857,0,37,39946.2584837963,2009-05-13,06:12:13
39.973401,116.333851,0,38,39946.2585069444,2009-05-13,06:12:15
39.973392,116.333852,0,38,39946.2585648148,2009-05-13,06:12:20
39.973366,116.33388,0,42,39946.2586226852,2009-05-13,06:12:25
39.973354,116.333821,0,46,39946.2586805556,2009-05-13,06:12:30
39.973326,116.333807,0,50,39946.2587384259,2009-05-13,06:12:35
39.97332,116.33383,0,51,39946.2587962963,2009-05-13,06:12:40
39.973313,116.333845,0,55,39946.2588541667,2009-05-13,06:12:45
39.973377,116.333762,0,56,39946.258912037,2009-05-13,06:12:50
39.973379,116.333696,0,62,39946.2589699074,2009-05-13,06:12:55
39.973372,116.333754,0,62,39946.2590277778,2009-05-13,06:13:00
39.973358,116.333796,0,63,39946.2590856481,2009-05-13,06:13:05
39.97332,116.333887,0,66,39946.2591435185,2009-05-13,06:13:10
39.97332,116.333887,0,66,39946.2591782407,2009-05-13,06:13:13
39.973325,116.333893,0,73,39946.2592013889,2009-05-13,06:13:15
39.973337,116.333906,0,74,39946.2592592593,2009-05-13,06:13:20
39.973375,116.33397,0,84,39946.2593171296,2009-05-13,06:13:25
39.973376,116.333995,0,91,39946.259375,2009-05-13,06:13:30
39.973388,116.333985,0,94,39946.2594328704,2009-05-13,06:13:35
39.973387,116.333952,0,98,39946.2594907407,2009-05-13,06:13:40
39.97341,116.333872,0,102,39946.2595486111,2009-05-13,06:13:45
39.973398,116.333903,0,104,39946.2596064815,2009-05-13,06:13:50
39.973392,116.333978,0,104,39946.2596643518,2009-05-13,06:13:55
39.973416,116.334083,0,116,39946.2597222222,2009-05-13,06:14:00
39.973434,116.334132,0,119,39946.2597800926,2009-05-13,06:14:05
39.973432,116.33424,0,127,39946.259837963,2009-05-13,06:14:10
39.973409,116.334203,0,131,39946.2598958333,2009-05-13,06:14:15
39.973401,116.334122,0,133,39946.2599537037,2009-05-13,06:14:20
39.973435,116.334082,0,136,39946.2600115741,2009-05-13,06:14:25
39.973408,116.334035,0,136,39946.2600694444,2009-05-13,06:14:30
39.973372,116.334018,0,140,39946.2601273148,2009-05-13,06:14:35
39.973367,116.333986,0,142,39946.2601851852,2009-05-13,06:14:40
39.973358,116.333899,0,146,39946.2602430556,2009-05-13,06:14:45
39.973362,116.333765,0,149,39946.2603009259,2009-05-13,06:14:50
39.973339,116.333722,0,150,39946.2603587963,2009-05-13,06:14:55
39.973297,116.333765,0,154,39946.2604166667,2009-05-13,06:15:00
39.973301,116.33372,0,155,39946.260474537,2009-05-13,06:15:05
39.97333,116.333754,0,160,39946.2605324074,2009-05-13,06:15:10
39.973367,116.333786,0,167,39946.2605902778,2009-05-13,06:15:15
39.973372,116.333734,0,168,39946.2606481481,2009-05-13,06:15:20
39.973363,116.33367,0,170,39946.2607060185,2009-05-13,06:15:25
39.973348,116.333702,0,173,39946.2607638889,2009-05-13,06:15:30
39.973359,116.3337,0,172,39946.2608217593,2009-05-13,06:15:35
39.973396,116.333618,0,174,39946.2608796296,2009-05-13,06:15:40
39.973439,116.333619,0,176,39946.2609375,2009-05-13,06:15:45
39.973466,116.333749,0,179,39946.2609953704,2009-05-13,06:15:50
39.973471,116.333908,0,183,39946.2610532407,2009-05-13,06:15:55
39.973524,116.334035,0,185,39946.2611111111,2009-05-13,06:16:00
39.973575,116.334083,0,188,39946.2611689815,2009-05-13,06:16:05
39.973586,116.334085,0,192,39946.2612268519,2009-05-13,06:16:10
39.973572,116.334203,0,195,39946.2612847222,2009-05-13,06:16:15
39.973434,116.333925,0,209,39946.2653935185,2009-05-13,06:22:10
39.97346,116.333849,0,209,39946.2654513889,2009-05-13,06:22:15
39.973501,116.333791,0,209,39946.2655092593,2009-05-13,06:22:20
39.973521,116.333801,0,209,39946.2655671296,2009-05-13,06:22:25
39.973544,116.333829,0,209,39946.265625,2009-05-13,06:22:30
39.973523,116.333873,0,209,39946.2656828704,2009-05-13,06:22:35
39.973478,116.333945,0,207,39946.2657407407,2009-05-13,06:22:40
39.973482,116.334009,0,204,39946.2657986111,2009-05-13,06:22:45
39.973498,116.333964,0,203,39946.2658564815,2009-05-13,06:22:50
39.973492,116.333925,0,202,39946.2659143518,2009-05-13,06:22:55
39.97354,116.333924,0,202,39946.2659722222,2009-05-13,06:23:00
39.97354,116.333924,0,202,39946.2660069444,2009-05-13,06:23:03
39.973542,116.333924,0,202,39946.2660300926,2009-05-13,06:23:05
39.973545,116.333933,0,202,39946.266087963,2009-05-13,06:23:10
39.973545,116.333933,0,202,39946.2661226852,2009-05-13,06:23:13
39.973545,116.333925,0,202,39946.2661458333,2009-05-13,06:23:15
39.973545,116.333937,0,202,39946.2662037037,2009-05-13,06:23:20
39.973554,116.334032,0,202,39946.2662615741,2009-05-13,06:23:25
39.973581,116.334138,0,204,39946.2663194444,2009-05-13,06:23:30
39.973608,116.334219,0,210,39946.2663773148,2009-05-13,06:23:35
39.973632,116.334267,0,211,39946.2664351852,2009-05-13,06:23:40
39.973607,116.334274,0,212,39946.2664930556,2009-05-13,06:23:45
39.973591,116.334291,0,213,39946.2665509259,2009-05-13,06:23:50
39.973541,116.334315,0,215,39946.2666087963,2009-05-13,06:23:55
39.973518,116.334278,0,212,39946.2666666667,2009-05-13,06:24:00
39.97349,116.33427,0,212,39946.266724537,2009-05-13,06:24:05
39.973461,116.334287,0,213,39946.2667824074,2009-05-13,06:24:10
39.973439,116.33426,0,211,39946.2668402778,2009-05-13,06:24:15
39.973462,116.334206,0,209,39946.2668981481,2009-05-13,06:24:20
39.97347,116.33411,0,209,39946.2669560185,2009-05-13,06:24:25
39.973451,116.334179,0,213,39946.2670138889,2009-05-13,06:24:30
39.973452,116.334214,0,213,39946.2670717593,2009-05-13,06:24:35
39.973452,116.334214,0,213,39946.2671064815,2009-05-13,06:24:38
39.973457,116.334216,0,213,39946.2671296296,2009-05-13,06:24:40
39.973458,116.334175,0,211,39946.2671875,2009-05-13,06:24:45
39.973457,116.33409,0,208,39946.2672453704,2009-05-13,06:24:50
39.97345,116.334036,0,208,39946.2673032407,2009-05-13,06:24:55
39.973459,116.333913,0,209,39946.2673611111,2009-05-13,06:25:00
39.973441,116.333931,0,209,39946.2674189815,2009-05-13,06:25:05
39.973433,116.333947,0,209,39946.2674768518,2009-05-13,06:25:10
39.97343,116.333946,0,209,39946.2675347222,2009-05-13,06:25:15
39.97343,116.333946,0,209,39946.2675694444,2009-05-13,06:25:18
39.973435,116.333952,0,209,39946.2675925926,2009-05-13,06:25:20
39.973447,116.33402,0,212,39946.267650463,2009-05-13,06:25:25
39.97348,116.333991,0,212,39946.2677083333,2009-05-13,06:25:30
39.973446,116.334025,0,214,39946.2677662037,2009-05-13,06:25:35
39.97345,116.334028,0,214,39946.2678240741,2009-05-13,06:25:40
39.97345,116.334028,0,214,39946.2678587963,2009-05-13,06:25:43
39.973454,116.334021,0,214,39946.2678819444,2009-05-13,06:25:45
39.973503,116.333944,0,218,39946.2679398148,2009-05-13,06:25:50
39.973498,116.333989,0,221,39946.2679976852,2009-05-13,06:25:55
39.973531,116.333987,0,222,39946.2680555556,2009-05-13,06:26:00
39.973575,116.333918,0,221,39946.2681134259,2009-05-13,06:26:05
39.973552,116.333943,0,221,39946.2681712963,2009-05-13,06:26:10
39.973551,116.334058,0,223,39946.2682291667,2009-05-13,06:26:15
39.973511,116.334327,0,224,39946.268287037,2009-05-13,06:26:20
39.973508,116.334413,0,226,39946.2683449074,2009-05-13,06:26:25
39.973531,116.334317,0,228,39946.2684027778,2009-05-13,06:26:30
39.973574,116.334193,0,236,39946.2684606481,2009-05-13,06:26:35
39.973596,116.334062,0,238,39946.2685185185,2009-05-13,06:26:40
39.973546,116.334053,0,241,39946.2685763889,2009-05-13,06:26:45
39.973583,116.334025,0,243,39946.2686342593,2009-05-13,06:26:50
39.973637,116.333886,0,243,39946.2686921296,2009-05-13,06:26:55
39.973687,116.333715,0,242,39946.26875,2009-05-13,06:27:00
39.973689,116.333701,0,242,39946.2688078704,2009-05-13,06:27:05
39.973686,116.333628,0,242,39946.2688657407,2009-05-13,06:27:10
39.97362,116.333613,0,241,39946.2689236111,2009-05-13,06:27:15
39.973608,116.333639,0,242,39946.2689814815,2009-05-13,06:27:20
39.973613,116.333652,0,243,39946.2690393519,2009-05-13,06:27:25
39.973646,116.333663,0,242,39946.2690972222,2009-05-13,06:27:30
39.973654,116.333691,0,240,39946.2691550926,2009-05-13,06:27:35
39.973665,116.333694,0,239,39946.269212963,2009-05-13,06:27:40
39.973695,116.333679,0,238,39946.2692708333,2009-05-13,06:27:45
39.973695,116.333567,0,239,39946.2693287037,2009-05-13,06:27:50
39.973724,116.333437,0,240,39946.2693865741,2009-05-13,06:27:55
39.973736,116.33336,0,243,39946.2694444444,2009-05-13,06:28:00
39.973704,116.333288,0,245,39946.2695023148,2009-05-13,06:28:05
39.973703,116.333253,0,249,39946.2695601852,2009-05-13,06:28:10
39.973733,116.333191,0,254,39946.2696180556,2009-05-13,06:28:15
39.973741,116.333067,0,257,39946.2696759259,2009-05-13,06:28:20
39.973734,116.33297,0,261,39946.2697337963,2009-05-13,06:28:25
39.973723,116.332867,0,262,39946.2697916667,2009-05-13,06:28:30
39.973791,116.332787,0,262,39946.269849537,2009-05-13,06:28:35
39.973834,116.332725,0,264,39946.2699074074,2009-05-13,06:28:40
39.973906,116.332735,0,270,39946.2699652778,2009-05-13,06:28:45
39.974,116.332811,0,277,39946.2700231481,2009-05-13,06:28:50
39.973965,116.332881,0,287,39946.2700810185,2009-05-13,06:28:55
39.973926,116.332878,0,290,39946.2701388889,2009-05-13,06:29:00
39.973891,116.332912,0,293,39946.2701967593,2009-05-13,06:29:05
39.973875,116.332922,0,294,39946.2702546296,2009-05-13,06:29:10
39.973873,116.33293,0,296,39946.2703125,2009-05-13,06:29:15
39.973873,116.33293,0,296,39946.2703472222,2009-05-13,06:29:18
39.97387,116.332925,0,296,39946.2703703704,2009-05-13,06:29:20
39.973788,116.33306,0,295,39946.2704282407,2009-05-13,06:29:25
39.973725,116.333132,0,296,39946.2704861111,2009-05-13,06:29:30
39.9737,116.333219,0,299,39946.2705439815,2009-05-13,06:29:35
39.97366,116.333338,0,301,39946.2706018519,2009-05-13,06:29:40
39.973609,116.333463,0,303,39946.2706597222,2009-05-13,06:29:45
39.97358,116.333454,0,305,39946.2707175926,2009-05-13,06:29:50
39.973583,116.333416,0,306,39946.270775463,2009-05-13,06:29:55
39.973591,116.333429,0,308,39946.2708333333,2009-05-13,06:30:00
39.973578,116.333414,0,310,39946.2708912037,2009-05-13,06:30:05
39.97358,116.333452,0,313,39946.2709490741,2009-05-13,06:30:10
39.973693,116.333327,0,316,39946.2710069444,2009-05-13,06:30:15
39.973782,116.333129,0,318,39946.2710648148,2009-05-13,06:30:20
39.973833,116.332982,0,318,39946.2711226852,2009-05-13,06:30:25
39.973858,116.3329,0,322,39946.2711805556,2009-05-13,06:30:30
39.973793,116.332964,0,330,39946.2712384259,2009-05-13,06:30:35
39.973768,116.332986,0,336,39946.2712962963,2009-05-13,06:30:40
39.973802,116.332973,0,335,39946.2713541667,2009-05-13,06:30:45
39.973804,116.333028,0,337,39946.271412037,2009-05-13,06:30:50
39.973816,116.332996,0,337,39946.2714699074,2009-05-13,06:30:55
39.973804,116.333107,0,336,39946.2715277778,2009-05-13,06:31:00
39.973771,116.333283,0,335,39946.2715856481,2009-05-13,06:31:05
39.97369,116.333437,0,337,39946.2716435185,2009-05-13,06:31:10
39.973618,116.333466,0,338,39946.2717013889,2009-05-13,06:31:15
39.973588,116.33343,0,340,39946.2717592593,2009-05-13,06:31:20
39.973586,116.33348,0,341,39946.2718171296,2009-05-13,06:31:25
39.973552,116.333538,0,340,39946.271875,2009-05-13,06:31:30
39.973562,116.333625,0,340,39946.2719328704,2009-05-13,06:31:35
39.973602,116.333745,0,342,39946.2719907407,2009-05-13,06:31:40
39.973651,116.333772,0,344,39946.2720486111,2009-05-13,06:31:45
39.973665,116.333695,0,349,39946.2721064815,2009-05-13,06:31:50
39.973716,116.333691,0,349,39946.2721643519,2009-05-13,06:31:55
39.97376,116.333718,0,350,39946.2722222222,2009-05-13,06:32:00
39.97377,116.333689,0,355,39946.2722800926,2009-05-13,06:32:05
39.973786,116.333451,0,353,39946.272337963,2009-05-13,06:32:10
39.973799,116.333284,0,353,39946.2723958333,2009-05-13,06:32:15
39.973784,116.333145,0,353,39946.2724537037,2009-05-13,06:32:20
39.973737,116.333192,0,353,39946.2725115741,2009-05-13,06:32:25
39.973704,116.333243,0,354,39946.2725694444,2009-05-13,06:32:30
39.973695,116.333132,0,354,39946.2726273148,2009-05-13,06:32:35
39.973684,116.333152,0,356,39946.2726851852,2009-05-13,06:32:40
39.973668,116.333238,0,357,39946.2727430556,2009-05-13,06:32:45
39.973664,116.333228,0,357,39946.2728009259,2009-05-13,06:32:50
39.97365,116.333245,0,358,39946.2728587963,2009-05-13,06:32:55
39.973678,116.333315,0,358,39946.2729166667,2009-05-13,06:33:00
39.973698,116.333295,0,358,39946.272974537,2009-05-13,06:33:05
39.973694,116.333174,0,362,39946.2730324074,2009-05-13,06:33:10
39.973728,116.333025,0,361,39946.2730902778,2009-05-13,06:33:15
39.973784,116.332959,0,361,39946.2731481481,2009-05-13,06:33:20
39.973801,116.333033,0,360,39946.2732060185,2009-05-13,06:33:25
39.973778,116.333169,0,360,39946.2732638889,2009-05-13,06:33:30
39.973742,116.33326,0,360,39946.2733217593,2009-05-13,06:33:35
39.973752,116.333154,0,362,39946.2733796296,2009-05-13,06:33:40
39.973747,116.333126,0,362,39946.2734375,2009-05-13,06:33:45
39.973773,116.332994,0,362,39946.2734953704,2009-05-13,06:33:50
39.973785,116.332975,0,362,39946.2735532407,2009-05-13,06:33:55
39.973776,116.33296,0,363,39946.2736111111,2009-05-13,06:34:00
39.973708,116.333004,0,364,39946.2736689815,2009-05-13,06:34:05
39.973669,116.333039,0,366,39946.2737268518,2009-05-13,06:34:10
39.973688,116.333043,0,366,39946.2737847222,2009-05-13,06:34:15
39.973737,116.332871,0,365,39946.2738425926,2009-05-13,06:34:20
39.973825,116.332612,0,363,39946.273900463,2009-05-13,06:34:25
39.973895,116.332501,0,363,39946.2739583333,2009-05-13,06:34:30
39.973905,116.3325,0,366,39946.2740162037,2009-05-13,06:34:35
39.973963,116.332211,0,367,39946.2740740741,2009-05-13,06:34:40
39.974065,116.332004,0,373,39946.2741319444,2009-05-13,06:34:45
39.974132,116.331915,0,382,39946.2741898148,2009-05-13,06:34:50
39.974132,116.331915,0,382,39946.274224537,2009-05-13,06:34:53
39.974125,116.331911,0,389,39946.2742476852,2009-05-13,06:34:55
39.974077,116.332158,0,378,39946.2743055556,2009-05-13,06:35:00
39.974055,116.332416,0,382,39946.2743634259,2009-05-13,06:35:05
39.974096,116.332317,0,383,39946.2744212963,2009-05-13,06:35:10
39.974047,116.332416,0,382,39946.2744791667,2009-05-13,06:35:15
39.974,116.332528,0,378,39946.274537037,2009-05-13,06:35:20
39.973975,116.332621,0,378,39946.2745949074,2009-05-13,06:35:25
39.973928,116.332708,0,381,39946.2746527778,2009-05-13,06:35:30
39.973948,116.332523,0,376,39946.2747106481,2009-05-13,06:35:35
39.974004,116.332476,0,377,39946.2747685185,2009-05-13,06:35:40
39.974079,116.33236,0,376,39946.2748263889,2009-05-13,06:35:45
39.974162,116.332149,0,377,39946.2748842593,2009-05-13,06:35:50
39.974181,116.332069,0,378,39946.2749421296,2009-05-13,06:35:55
39.974225,116.331919,0,380,39946.275,2009-05-13,06:36:00
39.974242,116.331859,0,380,39946.2750578704,2009-05-13,06:36:05
39.974256,116.331839,0,381,39946.2751157407,2009-05-13,06:36:10
39.974236,116.331689,0,375,39946.2751736111,2009-05-13,06:36:15
39.974236,116.331689,0,375,39946.2752083333,2009-05-13,06:36:18
39.974229,116.331689,0,375,39946.2752314815,2009-05-13,06:36:20
39.974191,116.331697,0,376,39946.2752893518,2009-05-13,06:36:25
39.974113,116.331717,0,379,39946.2753472222,2009-05-13,06:36:30
39.974061,116.331687,0,380,39946.2754050926,2009-05-13,06:36:35
39.974088,116.331802,0,384,39946.275462963,2009-05-13,06:36:40
39.974098,116.331874,0,386,39946.2755208333,2009-05-13,06:36:45
39.974098,116.331874,0,386,39946.2755555556,2009-05-13,06:36:48
39.974102,116.33188,0,385,39946.2755787037,2009-05-13,06:36:50
39.974116,116.331909,0,385,39946.2756365741,2009-05-13,06:36:55
39.974154,116.331943,0,387,39946.2756944444,2009-05-13,06:37:00
39.97416,116.331884,0,386,39946.2757523148,2009-05-13,06:37:05
39.974176,116.331917,0,389,39946.2758101852,2009-05-13,06:37:10
39.97415,116.332016,0,392,39946.2758680556,2009-05-13,06:37:15
39.974137,116.332006,0,395,39946.2759259259,2009-05-13,06:37:20
39.974099,116.332082,0,397,39946.2759837963,2009-05-13,06:37:25
39.974099,116.332082,0,397,39946.2760185185,2009-05-13,06:37:28
39.974093,116.332083,0,396,39946.2760416667,2009-05-13,06:37:30
39.97409,116.332021,0,395,39946.276099537,2009-05-13,06:37:35
39.974076,116.332021,0,394,39946.2761574074,2009-05-13,06:37:40
39.974085,116.331971,0,390,39946.2762152778,2009-05-13,06:37:45
39.974122,116.331961,0,390,39946.2762731481,2009-05-13,06:37:50
39.97414,116.331961,0,388,39946.2763310185,2009-05-13,06:37:55
39.974174,116.331872,0,387,39946.2763888889,2009-05-13,06:38:00
39.97425,116.331758,0,386,39946.2764467593,2009-05-13,06:38:05
39.97429,116.33174,0,386,39946.2765046296,2009-05-13,06:38:10
39.974311,116.331582,0,385,39946.2765625,2009-05-13,06:38:15
39.974311,116.331582,0,385,39946.2765972222,2009-05-13,06:38:18
39.974319,116.331575,0,385,39946.2766203704,2009-05-13,06:38:20
39.974341,116.331662,0,385,39946.2766782407,2009-05-13,06:38:25
39.974367,116.331682,0,385,39946.2767361111,2009-05-13,06:38:30
39.974318,116.33181,0,384,39946.2767939815,2009-05-13,06:38:35
39.974257,116.331818,0,385,39946.2768518519,2009-05-13,06:38:40
39.974242,116.331826,0,385,39946.2769097222,2009-05-13,06:38:45
39.97423,116.331846,0,386,39946.2769675926,2009-05-13,06:38:50
39.974234,116.331805,0,386,39946.277025463,2009-05-13,06:38:55
39.974249,116.331808,0,386,39946.2770833333,2009-05-13,06:39:00
39.974253,116.331805,0,386,39946.2771412037,2009-05-13,06:39:05
39.974253,116.331805,0,386,39946.2771759259,2009-05-13,06:39:08
39.97425,116.331804,0,386,39946.2771990741,2009-05-13,06:39:10
39.974216,116.331875,0,387,39946.2772569444,2009-05-13,06:39:15
39.974222,116.331785,0,386,39946.2773148148,2009-05-13,06:39:20
39.974237,116.331714,0,386,39946.2773726852,2009-05-13,06:39:25
39.974237,116.331702,0,386,39946.2774305556,2009-05-13,06:39:30
39.974192,116.331755,0,387,39946.2774884259,2009-05-13,06:39:35
39.974158,116.331781,0,387,39946.2775462963,2009-05-13,06:39:40
39.974191,116.331808,0,386,39946.2776041667,2009-05-13,06:39:45
39.974209,116.331804,0,386,39946.277662037,2009-05-13,06:39:50
39.974235,116.331717,0,392,39946.2777199074,2009-05-13,06:39:55
39.974258,116.331616,0,395,39946.2777777778,2009-05-13,06:40:00
39.974266,116.331704,0,392,39946.2778356481,2009-05-13,06:40:05
39.974296,116.331588,0,391,39946.2778935185,2009-05-13,06:40:10
39.974374,116.331192,0,389,39946.2779513889,2009-05-13,06:40:15
39.974434,116.330946,0,388,39946.2780092593,2009-05-13,06:40:20
39.974479,116.330769,0,387,39946.2780671296,2009-05-13,06:40:25
39.974412,116.330778,0,388,39946.278125,2009-05-13,06:40:30
39.974419,116.330613,0,388,39946.2781828704,2009-05-13,06:40:35
39.974529,116.330374,0,386,39946.2782407407,2009-05-13,06:40:40
39.974576,116.33042,0,386,39946.2782986111,2009-05-13,06:40:45
39.974554,116.330533,0,388,39946.2783564815,2009-05-13,06:40:50
39.974562,116.330462,0,390,39946.2784143519,2009-05-13,06:40:55
39.974611,116.330362,0,393,39946.2784722222,2009-05-13,06:41:00
39.974727,116.330176,0,393,39946.2785300926,2009-05-13,06:41:05
39.974712,116.330181,0,397,39946.278587963,2009-05-13,06:41:10
39.974665,116.33029,0,407,39946.2786458333,2009-05-13,06:41:15
39.974661,116.330475,0,416,39946.2787037037,2009-05-13,06:41:20
39.974645,116.330452,0,420,39946.2787615741,2009-05-13,06:41:25
39.974689,116.330206,0,415,39946.2788194444,2009-05-13,06:41:30
39.974762,116.330149,0,417,39946.2788773148,2009-05-13,06:41:35
39.974793,116.330128,0,418,39946.2789351852,2009-05-13,06:41:40
39.974835,116.330019,0,416,39946.2789930556,2009-05-13,06:41:45
39.974835,116.330019,0,416,39946.2790277778,2009-05-13,06:41:48
39.974827,116.330021,0,419,39946.2790509259,2009-05-13,06:41:50
39.974841,116.329957,0,420,39946.2791087963,2009-05-13,06:41:55
39.974852,116.330003,0,424,39946.2791666667,2009-05-13,06:42:00
39.974811,116.330075,0,428,39946.279224537,2009-05-13,06:42:05
39.974765,116.330106,0,427,39946.2792824074,2009-05-13,06:42:10
39.974746,116.330129,0,428,39946.2793402778,2009-05-13,06:42:15
39.974766,116.330134,0,428,39946.2793981481,2009-05-13,06:42:20
39.974766,116.330134,0,428,39946.2794328704,2009-05-13,06:42:23
39.974773,116.330132,0,429,39946.2794560185,2009-05-13,06:42:25
39.97475,116.330209,0,426,39946.2795138889,2009-05-13,06:42:30
39.974735,116.330336,0,427,39946.2795717593,2009-05-13,06:42:35
39.97471,116.330508,0,430,39946.2796296296,2009-05-13,06:42:40
39.97465,116.330712,0,434,39946.2796875,2009-05-13,06:42:45
39.974602,116.330829,0,435,39946.2797453704,2009-05-13,06:42:50
39.974549,116.331052,0,437,39946.2798032407,2009-05-13,06:42:55
39.974572,116.331123,0,438,39946.2798611111,2009-05-13,06:43:00
39.974562,116.33119,0,439,39946.2799189815,2009-05-13,06:43:05
39.974524,116.331235,0,440,39946.2799768519,2009-05-13,06:43:10
39.974501,116.331212,0,439,39946.2800347222,2009-05-13,06:43:15
39.974431,116.331256,0,439,39946.2800925926,2009-05-13,06:43:20
39.974367,116.331375,0,441,39946.280150463,2009-05-13,06:43:25
39.97437,116.331348,0,442,39946.2802083333,2009-05-13,06:43:30
39.974365,116.331468,0,443,39946.2802662037,2009-05-13,06:43:35
39.974448,116.331405,0,441,39946.2803240741,2009-05-13,06:43:40
39.974508,116.331411,0,434,39946.2803819444,2009-05-13,06:43:45
39.974495,116.331533,0,428,39946.2804398148,2009-05-13,06:43:50
39.974503,116.331643,0,425,39946.2804976852,2009-05-13,06:43:55
39.974511,116.331714,0,421,39946.2805555556,2009-05-13,06:44:00
39.974523,116.331916,0,419,39946.2806134259,2009-05-13,06:44:05
39.974453,116.332153,0,420,39946.2806712963,2009-05-13,06:44:10
39.974394,116.332337,0,419,39946.2807291667,2009-05-13,06:44:15
39.974354,116.332472,0,417,39946.280787037,2009-05-13,06:44:20
39.974385,116.332428,0,412,39946.2808449074,2009-05-13,06:44:25
39.974491,116.332303,0,405,39946.2809027778,2009-05-13,06:44:30
39.974522,116.332365,0,402,39946.2809606481,2009-05-13,06:44:35
39.974476,116.332592,0,401,39946.2810185185,2009-05-13,06:44:40
39.974346,116.332888,0,401,39946.2810763889,2009-05-13,06:44:45
39.974189,116.333177,0,400,39946.2811342593,2009-05-13,06:44:50
39.974107,116.333239,0,398,39946.2811921296,2009-05-13,06:44:55
39.97411,116.332909,0,392,39946.28125,2009-05-13,06:45:00
39.97409,116.332741,0,387,39946.2813078704,2009-05-13,06:45:05
39.974135,116.332479,0,380,39946.2813657407,2009-05-13,06:45:10
39.974304,116.332127,0,374,39946.2814236111,2009-05-13,06:45:15
39.974646,116.333239,0,376,39946.2814814815,2009-05-13,06:45:20
39.974401,116.331751,0,363,39946.2816550926,2009-05-13,06:45:35
39.974607,116.330932,0,355,39946.281712963,2009-05-13,06:45:40
39.974844,116.330215,0,342,39946.2817708333,2009-05-13,06:45:45
39.974901,116.330084,0,336,39946.2818287037,2009-05-13,06:45:50
39.974756,116.330512,0,345,39946.2819444444,2009-05-13,06:46:00
39.97473,116.330538,0,343,39946.2820023148,2009-05-13,06:46:05
39.974741,116.330524,0,342,39946.2820601852,2009-05-13,06:46:10
39.974741,116.330524,0,342,39946.2820949074,2009-05-13,06:46:13
39.974735,116.330531,0,342,39946.2821180556,2009-05-13,06:46:15
39.974735,116.330571,0,342,39946.2821759259,2009-05-13,06:46:20
39.974708,116.330691,0,345,39946.2822337963,2009-05-13,06:46:25
39.974477,116.331372,0,347,39946.2822916667,2009-05-13,06:46:30
39.974344,116.331788,0,353,39946.282349537,2009-05-13,06:46:35
39.97422,116.33221,0,354,39946.2824074074,2009-05-13,06:46:40
39.974152,116.332352,0,353,39946.2824652778,2009-05-13,06:46:45
39.974443,116.331362,0,346,39946.2825231481,2009-05-13,06:46:50
39.974781,116.33033,0,338,39946.2825810185,2009-05-13,06:46:55
39.974812,116.330257,0,335,39946.2826388889,2009-05-13,06:47:00
39.975073,116.329347,0,328,39946.2826967593,2009-05-13,06:47:05
39.974988,116.329347,0,327,39946.2827546296,2009-05-13,06:47:10
39.975041,116.328914,0,323,39946.2828125,2009-05-13,06:47:15
39.975149,116.328545,0,317,39946.2828703704,2009-05-13,06:47:20
39.975007,116.329084,0,314,39946.2829282407,2009-05-13,06:47:25
39.974862,116.329523,0,312,39946.2829861111,2009-05-13,06:47:30
39.974814,116.32975,0,309,39946.2830439815,2009-05-13,06:47:35
39.974733,116.330046,0,309,39946.2831018518,2009-05-13,06:47:40
39.974586,116.330496,0,305,39946.2831597222,2009-05-13,06:47:45
39.974545,116.330504,0,304,39946.2832175926,2009-05-13,06:47:50
39.974621,116.330035,0,294,39946.283275463,2009-05-13,06:47:55
39.97463,116.329903,0,288,39946.2833333333,2009-05-13,06:48:00
39.974719,116.329745,0,282,39946.2833912037,2009-05-13,06:48:05
39.974783,116.329605,0,280,39946.2834490741,2009-05-13,06:48:10
39.974753,116.329585,0,276,39946.2835069444,2009-05-13,06:48:15
39.97477,116.329485,0,268,39946.2835648148,2009-05-13,06:48:20
39.97476,116.329616,0,262,39946.2836226852,2009-05-13,06:48:25
39.974771,116.329691,0,257,39946.2836805556,2009-05-13,06:48:30
39.974817,116.329466,0,254,39946.2837384259,2009-05-13,06:48:35
39.974817,116.329466,0,254,39946.2837731481,2009-05-13,06:48:38
39.974814,116.329459,0,258,39946.2837962963,2009-05-13,06:48:40
39.974708,116.329913,0,249,39946.2838541667,2009-05-13,06:48:45
39.974461,116.33063,0,243,39946.283912037,2009-05-13,06:48:50
39.974344,116.331029,0,235,39946.2839699074,2009-05-13,06:48:55
39.974327,116.331095,0,227,39946.2840277778,2009-05-13,06:49:00
39.974075,116.331829,0,227,39946.2840856481,2009-05-13,06:49:05
39.974029,116.331862,0,219,39946.2841435185,2009-05-13,06:49:10
39.973971,116.332028,0,212,39946.2842013889,2009-05-13,06:49:15
39.97392,116.332149,0,205,39946.2842592593,2009-05-13,06:49:20
39.973842,116.332373,0,196,39946.2843171296,2009-05-13,06:49:25
39.973711,116.332814,0,187,39946.284375,2009-05-13,06:49:30
39.973624,116.333359,0,187,39946.2844328704,2009-05-13,06:49:35
39.973583,116.333692,0,181,39946.2844907407,2009-05-13,06:49:40
39.97357,116.333676,0,179,39946.2845486111,2009-05-13,06:49:45
39.973465,116.333857,0,163,39946.2846064815,2009-05-13,06:49:50
39.973432,116.3341,0,158,39946.2846643519,2009-05-13,06:49:55
39.973417,116.334137,0,159,39946.2847222222,2009-05-13,06:50:00
39.973287,116.334303,0,149,39946.2847800926,2009-05-13,06:50:05
39.973174,116.334487,0,138,39946.284837963,2009-05-13,06:50:10
39.973206,116.334511,0,140,39946.2848958333,2009-05-13,06:50:15
39.973233,116.334493,0,143,39946.2849537037,2009-05-13,06:50:20
39.97322,116.334424,0,149,39946.2850115741,2009-05-13,06:50:25
39.973208,116.334477,0,142,39946.2850694444,2009-05-13,06:50:30
39.973231,116.334529,0,137,39946.2851273148,2009-05-13,06:50:35
39.973202,116.334695,0,126,39946.2851851852,2009-05-13,06:50:40
39.97317,116.334724,0,123,39946.2852430556,2009-05-13,06:50:45
39.973175,116.334631,0,121,39946.2853009259,2009-05-13,06:50:50
39.973277,116.334344,0,127,39946.2853587963,2009-05-13,06:50:55
39.973441,116.333961,0,138,39946.2854166667,2009-05-13,06:51:00
39.973658,116.333258,0,154,39946.285474537,2009-05-13,06:51:05
39.973805,116.332759,0,165,39946.2855324074,2009-05-13,06:51:10
39.974022,116.331988,0,187,39946.2855902778,2009-05-13,06:51:15
39.97407,116.3319,0,189,39946.2856481481,2009-05-13,06:51:20
39.974118,116.331812,0,191,39946.2857060185,2009-05-13,06:51:25
39.974164,116.331547,0,195,39946.2857638889,2009-05-13,06:51:30
39.97426,116.331367,0,194,39946.2858217593,2009-05-13,06:51:35
39.97432,116.331391,0,191,39946.2858796296,2009-05-13,06:51:40
39.974195,116.331804,0,180,39946.2859375,2009-05-13,06:51:45
39.973951,116.332405,0,163,39946.2859953704,2009-05-13,06:51:50
39.973802,116.332815,0,157,39946.2860532407,2009-05-13,06:51:55
39.973702,116.333182,0,159,39946.2861111111,2009-05-13,06:52:00
39.973731,116.333125,0,167,39946.2861689815,2009-05-13,06:52:05
39.973783,116.33293,0,171,39946.2862268519,2009-05-13,06:52:10
39.973746,116.33293,0,164,39946.2862847222,2009-05-13,06:52:15
39.973738,116.332906,0,167,39946.2863425926,2009-05-13,06:52:20
39.973694,116.333003,0,159,39946.286400463,2009-05-13,06:52:25
39.973738,116.332906,0,159,39946.2864583333,2009-05-13,06:52:30
39.973786,116.332765,0,156,39946.2865162037,2009-05-13,06:52:35
39.973742,116.332802,0,153,39946.2865740741,2009-05-13,06:52:40
39.973403,116.333742,0,133,39946.2866319444,2009-05-13,06:52:45
39.973392,116.334009,0,122,39946.2866898148,2009-05-13,06:52:50
39.973456,116.334023,0,120,39946.2867476852,2009-05-13,06:52:55
39.973455,116.334039,0,120,39946.2868055556,2009-05-13,06:53:00
39.97346,116.333999,0,121,39946.2868634259,2009-05-13,06:53:05
39.97341,116.334099,0,128,39946.2869212963,2009-05-13,06:53:10
39.973387,116.334061,0,142,39946.2869791667,2009-05-13,06:53:15
39.973381,116.334113,0,154,39946.287037037,2009-05-13,06:53:20
39.973369,116.334219,0,158,39946.2870949074,2009-05-13,06:53:25
39.973374,116.334245,0,159,39946.2871527778,2009-05-13,06:53:30
39.973373,116.334304,0,155,39946.2872106481,2009-05-13,06:53:35
39.973417,116.334141,0,159,39946.2872685185,2009-05-13,06:53:40
39.97351,116.333695,0,168,39946.2873263889,2009-05-13,06:53:45
39.973562,116.333509,0,176,39946.2873842593,2009-05-13,06:53:50
39.973558,116.333489,0,176,39946.2874421296,2009-05-13,06:53:55
39.973522,116.333627,0,176,39946.2875,2009-05-13,06:54:00
39.973564,116.333537,0,183,39946.2875578704,2009-05-13,06:54:05
39.973678,116.33328,0,185,39946.2876157407,2009-05-13,06:54:10
39.973678,116.33328,0,185,39946.287650463,2009-05-13,06:54:13
39.973679,116.333285,0,181,39946.2876736111,2009-05-13,06:54:15
39.973632,116.333435,0,180,39946.2877314815,2009-05-13,06:54:20
39.973563,116.333685,0,178,39946.2877893519,2009-05-13,06:54:25
39.973542,116.333637,0,178,39946.2878472222,2009-05-13,06:54:30
39.973571,116.333452,0,177,39946.2879050926,2009-05-13,06:54:35
39.973585,116.333403,0,173,39946.287962963,2009-05-13,06:54:40
39.973598,116.333237,0,173,39946.2880208333,2009-05-13,06:54:45
39.973637,116.333017,0,174,39946.2880787037,2009-05-13,06:54:50
39.973606,116.333098,0,173,39946.2881365741,2009-05-13,06:54:55
39.973468,116.333581,0,173,39946.2881944444,2009-05-13,06:55:00
39.973495,116.333463,0,176,39946.2882523148,2009-05-13,06:55:05
39.973445,116.333718,0,178,39946.2883101852,2009-05-13,06:55:10
39.973431,116.333889,0,177,39946.2883680556,2009-05-13,06:55:15
39.973435,116.333943,0,179,39946.2884259259,2009-05-13,06:55:20
39.973454,116.334102,0,180,39946.2884837963,2009-05-13,06:55:25
39.973458,116.334199,0,180,39946.2885416667,2009-05-13,06:55:30
39.973387,116.33425,0,180,39946.288599537,2009-05-13,06:55:35
39.973301,116.334276,0,179,39946.2886574074,2009-05-13,06:55:40
39.973181,116.334481,0,180,39946.2887152778,2009-05-13,06:55:45
39.973169,116.334472,0,182,39946.2887731481,2009-05-13,06:55:50
39.973407,116.334078,0,184,39946.2888310185,2009-05-13,06:55:55
39.973451,116.334101,0,185,39946.2888888889,2009-05-13,06:56:00
39.973513,116.334018,0,186,39946.2889467593,2009-05-13,06:56:05
39.973511,116.334212,0,186,39946.2890046296,2009-05-13,06:56:10
39.973498,116.33422,0,189,39946.2890625,2009-05-13,06:56:15
39.973459,116.334275,0,191,39946.2891203704,2009-05-13,06:56:20
39.973411,116.334246,0,194,39946.2891782407,2009-05-13,06:56:25
39.973357,116.33424,0,196,39946.2892361111,2009-05-13,06:56:30
39.973318,116.334214,0,198,39946.2892939815,2009-05-13,06:56:35
39.973342,116.334061,0,200,39946.2893518518,2009-05-13,06:56:40
39.973413,116.333969,0,204,39946.2894097222,2009-05-13,06:56:45
39.973397,116.333994,0,205,39946.2894675926,2009-05-13,06:56:50
39.973415,116.334056,0,209,39946.2895833333,2009-05-13,06:57:00
39.973469,116.334198,0,209,39946.2896412037,2009-05-13,06:57:05
39.97341,116.3343,0,208,39946.2896990741,2009-05-13,06:57:10
39.973332,116.334642,0,206,39946.2897569444,2009-05-13,06:57:15
39.973323,116.334682,0,203,39946.2898148148,2009-05-13,06:57:20
39.973308,116.334755,0,201,39946.2898726852,2009-05-13,06:57:25
39.973256,116.334883,0,198,39946.2899305556,2009-05-13,06:57:30
39.973195,116.335042,0,197,39946.2899884259,2009-05-13,06:57:35
39.973154,116.335124,0,198,39946.2900462963,2009-05-13,06:57:40
39.973148,116.335146,0,200,39946.2901041667,2009-05-13,06:57:45
39.973148,116.335146,0,200,39946.2901388889,2009-05-13,06:57:48
39.97315,116.335143,0,200,39946.290162037,2009-05-13,06:57:50
39.973086,116.335202,0,201,39946.2902199074,2009-05-13,06:57:55
39.973033,116.335217,0,200,39946.2902777778,2009-05-13,06:58:00
39.97294,116.33542,0,195,39946.2903356481,2009-05-13,06:58:05
39.972909,116.33551,0,193,39946.2903935185,2009-05-13,06:58:10
39.972924,116.335476,0,198,39946.2904513889,2009-05-13,06:58:15
39.972977,116.335257,0,197,39946.2905092593,2009-05-13,06:58:20
39.973076,116.334961,0,197,39946.2905671296,2009-05-13,06:58:25
39.973197,116.334687,0,196,39946.290625,2009-05-13,06:58:30
39.973207,116.334675,0,195,39946.2906828704,2009-05-13,06:58:35
39.973246,116.334532,0,194,39946.2907407407,2009-05-13,06:58:40
39.9732,116.334674,0,193,39946.2907986111,2009-05-13,06:58:45
39.973229,116.334594,0,193,39946.2908564815,2009-05-13,06:58:50
39.973235,116.334544,0,193,39946.2909143518,2009-05-13,06:58:55
39.973285,116.334359,0,193,39946.2909722222,2009-05-13,06:59:00
39.97329,116.334258,0,191,39946.2910300926,2009-05-13,06:59:05
39.97329,116.334211,0,190,39946.291087963,2009-05-13,06:59:10
39.973297,116.334259,0,184,39946.2911458333,2009-05-13,06:59:15
39.973361,116.334071,0,185,39946.2912037037,2009-05-13,06:59:20
39.973463,116.333789,0,185,39946.2912615741,2009-05-13,06:59:25
39.973547,116.333675,0,185,39946.2913194444,2009-05-13,06:59:30
39.97361,116.333572,0,186,39946.2913773148,2009-05-13,06:59:35
39.973601,116.333542,0,185,39946.2914351852,2009-05-13,06:59:40
39.973551,116.333595,0,185,39946.2914930556,2009-05-13,06:59:45
39.973538,116.333529,0,185,39946.2915509259,2009-05-13,06:59:50
39.973464,116.333751,0,183,39946.2916087963,2009-05-13,06:59:55
39.97348,116.333789,0,184,39946.2916666667,2009-05-13,07:00:00
39.973484,116.333822,0,182,39946.291724537,2009-05-13,07:00:05
39.973484,116.333822,0,182,39946.2917592593,2009-05-13,07:00:08
39.973481,116.333822,0,182,39946.2917824074,2009-05-13,07:00:10
39.973523,116.333626,0,180,39946.2918402778,2009-05-13,07:00:15
39.973545,116.333528,0,181,39946.2918981481,2009-05-13,07:00:20
39.973524,116.333612,0,184,39946.2919560185,2009-05-13,07:00:25
39.973395,116.333988,0,187,39946.2920138889,2009-05-13,07:00:30
39.973388,116.334037,0,182,39946.2920717593,2009-05-13,07:00:35
39.973375,116.334116,0,184,39946.2921296296,2009-05-13,07:00:40
39.973361,116.334273,0,186,39946.2921875,2009-05-13,07:00:45
39.973392,116.334224,0,187,39946.2922453704,2009-05-13,07:00:50
39.973424,116.334149,0,187,39946.2923032407,2009-05-13,07:00:55
39.973432,116.333921,0,186,39946.2923611111,2009-05-13,07:01:00
39.973351,116.333984,0,186,39946.2924189815,2009-05-13,07:01:05
39.973251,116.334271,0,188,39946.2924768519,2009-05-13,07:01:10
39.97322,116.334387,0,189,39946.2925347222,2009-05-13,07:01:15
39.973209,116.334412,0,186,39946.2925925926,2009-05-13,07:01:20
39.973206,116.334414,0,186,39946.292650463,2009-05-13,07:01:25
39.973202,116.334407,0,186,39946.2927083333,2009-05-13,07:01:30
39.973202,116.334407,0,186,39946.2927430556,2009-05-13,07:01:33
39.973204,116.334401,0,186,39946.2927662037,2009-05-13,07:01:35
39.973209,116.334446,0,190,39946.2928240741,2009-05-13,07:01:40
39.973274,116.334325,0,193,39946.2928819444,2009-05-13,07:01:45
39.973334,116.334275,0,197,39946.2929398148,2009-05-13,07:01:50
39.973366,116.334258,0,201,39946.2929976852,2009-05-13,07:01:55
39.973379,116.334288,0,205,39946.2930555556,2009-05-13,07:02:00
39.973353,116.334347,0,207,39946.2931712963,2009-05-13,07:02:10
39.973406,116.334185,0,210,39946.2932291667,2009-05-13,07:02:15
39.973403,116.334158,0,214,39946.293287037,2009-05-13,07:02:20
39.973405,116.334104,0,218,39946.2933449074,2009-05-13,07:02:25
39.973343,116.334159,0,221,39946.2934027778,2009-05-13,07:02:30
39.973262,116.334226,0,224,39946.2934606481,2009-05-13,07:02:35
39.973223,116.334199,0,227,39946.2935185185,2009-05-13,07:02:40
39.973229,116.33417,0,229,39946.2935763889,2009-05-13,07:02:45
39.973206,116.334318,0,232,39946.2936342593,2009-05-13,07:02:50
39.973177,116.334431,0,234,39946.2936921296,2009-05-13,07:02:55
39.97324,116.3342,0,237,39946.29375,2009-05-13,07:03:00
39.973255,116.334166,0,240,39946.2938078704,2009-05-13,07:03:05
39.9733,116.334106,0,243,39946.2938657407,2009-05-13,07:03:10
39.973339,116.3341,0,246,39946.2939236111,2009-05-13,07:03:15
39.97333,116.334141,0,249,39946.2939814815,2009-05-13,07:03:20
39.973322,116.334098,0,251,39946.2940393519,2009-05-13,07:03:25
39.973325,116.334121,0,251,39946.2940972222,2009-05-13,07:03:30
39.973318,116.334164,0,248,39946.2941550926,2009-05-13,07:03:35
39.973359,116.334177,0,246,39946.294212963,2009-05-13,07:03:40
39.973444,116.33397,0,248,39946.2942708333,2009-05-13,07:03:45
39.973481,116.333852,0,252,39946.2943287037,2009-05-13,07:03:50
39.973493,116.333776,0,256,39946.2943865741,2009-05-13,07:03:55
39.973427,116.333944,0,255,39946.2944444444,2009-05-13,07:04:00
39.973379,116.334159,0,253,39946.2945023148,2009-05-13,07:04:05
39.973346,116.334269,0,251,39946.2945601852,2009-05-13,07:04:10
39.973322,116.334314,0,252,39946.2946180556,2009-05-13,07:04:15
39.973332,116.334333,0,251,39946.2946759259,2009-05-13,07:04:20
39.973329,116.334351,0,244,39946.2947337963,2009-05-13,07:04:25
39.973364,116.334264,0,243,39946.2947916667,2009-05-13,07:04:30
39.973431,116.334034,0,239,39946.294849537,2009-05-13,07:04:35
39.973456,116.333978,0,243,39946.2949074074,2009-05-13,07:04:40
39.973456,116.333978,0,243,39946.2949421296,2009-05-13,07:04:43
39.973463,116.333972,0,242,39946.2949652778,2009-05-13,07:04:45
39.973468,116.333959,0,242,39946.2950231481,2009-05-13,07:04:50
39.973451,116.333922,0,236,39946.2950810185,2009-05-13,07:04:55
39.973408,116.333951,0,234,39946.2951388889,2009-05-13,07:05:00
39.973399,116.333984,0,230,39946.2951967593,2009-05-13,07:05:05
39.973373,116.334073,0,230,39946.2952546296,2009-05-13,07:05:10
39.973373,116.334073,0,230,39946.2952893519,2009-05-13,07:05:13
39.973372,116.334074,0,227,39946.2953125,2009-05-13,07:05:15
39.973372,116.334004,0,225,39946.2953703704,2009-05-13,07:05:20
39.973387,116.333864,0,224,39946.2954282407,2009-05-13,07:05:25
39.973292,116.334194,0,224,39946.2954861111,2009-05-13,07:05:30
39.973261,116.334279,0,224,39946.2955439815,2009-05-13,07:05:35
39.973293,116.334254,0,225,39946.2956018519,2009-05-13,07:05:40
39.973328,116.334269,0,226,39946.2956597222,2009-05-13,07:05:45
39.97335,116.334253,0,226,39946.2957175926,2009-05-13,07:05:50
39.973399,116.33411,0,222,39946.295775463,2009-05-13,07:05:55
39.973412,116.334009,0,222,39946.2958333333,2009-05-13,07:06:00
39.973394,116.333966,0,223,39946.2958912037,2009-05-13,07:06:05
39.973413,116.333918,0,222,39946.2959490741,2009-05-13,07:06:10
39.973428,116.333915,0,222,39946.2960069444,2009-05-13,07:06:15
39.973485,116.333833,0,221,39946.2960648148,2009-05-13,07:06:20
39.973487,116.333908,0,221,39946.2961226852,2009-05-13,07:06:25
39.9735,116.334031,0,220,39946.2961805556,2009-05-13,07:06:30
39.97349,116.334047,0,220,39946.2962384259,2009-05-13,07:06:35
39.973432,116.334203,0,222,39946.2962962963,2009-05-13,07:06:40
39.973414,116.334115,0,221,39946.2963541667,2009-05-13,07:06:45
39.973421,116.334002,0,219,39946.296412037,2009-05-13,07:06:50
39.973454,116.333971,0,215,39946.2964699074,2009-05-13,07:06:55
39.973489,116.33396,0,214,39946.2965277778,2009-05-13,07:07:00
39.973489,116.33396,0,214,39946.2965625,2009-05-13,07:07:03
39.973493,116.333958,0,210,39946.2965856481,2009-05-13,07:07:05
39.973557,116.333903,0,211,39946.2966435185,2009-05-13,07:07:10
39.97356,116.333887,0,209,39946.2967013889,2009-05-13,07:07:15
39.973536,116.33391,0,206,39946.2967592593,2009-05-13,07:07:20
39.973544,116.333887,0,206,39946.2968171296,2009-05-13,07:07:25
39.973545,116.333879,0,207,39946.296875,2009-05-13,07:07:30
39.973545,116.333879,0,207,39946.2969097222,2009-05-13,07:07:33
39.973538,116.333872,0,207,39946.2969328704,2009-05-13,07:07:35
39.973523,116.333795,0,202,39946.2969907407,2009-05-13,07:07:40
39.973557,116.333671,0,200,39946.2970486111,2009-05-13,07:07:45
39.973571,116.333604,0,196,39946.2971064815,2009-05-13,07:07:50
39.973575,116.333577,0,196,39946.2971643518,2009-05-13,07:07:55
39.973615,116.333434,0,196,39946.2972222222,2009-05-13,07:08:00
39.973616,116.333381,0,198,39946.2972800926,2009-05-13,07:08:05
39.973616,116.333381,0,198,39946.2973148148,2009-05-13,07:08:08
39.973615,116.333384,0,200,39946.297337963,2009-05-13,07:08:10
39.973574,116.333481,0,202,39946.2973958333,2009-05-13,07:08:15
39.973474,116.333689,0,202,39946.2974537037,2009-05-13,07:08:20
39.973412,116.33376,0,202,39946.2975115741,2009-05-13,07:08:25
39.973388,116.333807,0,202,39946.2975694444,2009-05-13,07:08:30
39.973367,116.33391,0,197,39946.2976273148,2009-05-13,07:08:35
39.973356,116.334027,0,194,39946.2976851852,2009-05-13,07:08:40
39.973331,116.334158,0,194,39946.2977430556,2009-05-13,07:08:45
39.973323,116.33419,0,195,39946.2978009259,2009-05-13,07:08:50
39.973323,116.334145,0,194,39946.2978587963,2009-05-13,07:08:55
39.973321,116.334071,0,195,39946.2979166667,2009-05-13,07:09:00
39.973336,116.334037,0,198,39946.297974537,2009-05-13,07:09:05
39.973336,116.334037,0,198,39946.2980092593,2009-05-13,07:09:08
39.973335,116.334034,0,199,39946.2980324074,2009-05-13,07:09:10
39.973366,116.334042,0,201,39946.2980902778,2009-05-13,07:09:15
39.973371,116.33402,0,204,39946.2981481481,2009-05-13,07:09:20
39.973371,116.334011,0,205,39946.2982060185,2009-05-13,07:09:25
39.973371,116.334011,0,205,39946.2982407407,2009-05-13,07:09:28
39.973372,116.334014,0,205,39946.2982638889,2009-05-13,07:09:30
39.97337,116.334024,0,205,39946.2983217593,2009-05-13,07:09:35
39.973343,116.334084,0,201,39946.2983796296,2009-05-13,07:09:40
39.973352,116.3341,0,203,39946.2984375,2009-05-13,07:09:45
39.973352,116.334071,0,204,39946.2984953704,2009-05-13,07:09:50
39.973307,116.334139,0,202,39946.2985532407,2009-05-13,07:09:55
39.973319,116.334128,0,194,39946.2986111111,2009-05-13,07:10:00
39.973333,116.334153,0,197,39946.2986689815,2009-05-13,07:10:05
39.973332,116.334166,0,198,39946.2987268518,2009-05-13,07:10:10
39.973326,116.334167,0,198,39946.2987847222,2009-05-13,07:10:15
39.973325,116.334166,0,198,39946.2988425926,2009-05-13,07:10:20
39.97332,116.334166,0,198,39946.298900463,2009-05-13,07:10:25
39.97332,116.334166,0,198,39946.2989351852,2009-05-13,07:10:28
39.973317,116.334164,0,198,39946.2989583333,2009-05-13,07:10:30
39.973366,116.334025,0,198,39946.2990162037,2009-05-13,07:10:35
39.973443,116.333725,0,195,39946.2990740741,2009-05-13,07:10:40
39.973501,116.333626,0,197,39946.2991319444,2009-05-13,07:10:45
39.973515,116.333592,0,197,39946.2991898148,2009-05-13,07:10:50
39.973482,116.333654,0,195,39946.2992476852,2009-05-13,07:10:55
39.973466,116.33368,0,194,39946.2993055556,2009-05-13,07:11:00
39.973446,116.333722,0,196,39946.2993634259,2009-05-13,07:11:05
39.973465,116.333693,0,193,39946.2994212963,2009-05-13,07:11:10
39.97346,116.33376,0,191,39946.2994791667,2009-05-13,07:11:15
39.973435,116.3339,0,190,39946.299537037,2009-05-13,07:11:20
39.973421,116.333948,0,188,39946.2995949074,2009-05-13,07:11:25
39.973412,116.333875,0,190,39946.2996527778,2009-05-13,07:11:30
39.973424,116.333807,0,191,39946.2997106481,2009-05-13,07:11:35
39.973412,116.333814,0,197,39946.2997685185,2009-05-13,07:11:40
39.973394,116.333802,0,202,39946.2998263889,2009-05-13,07:11:45
39.973394,116.333802,0,202,39946.2998611111,2009-05-13,07:11:48
39.973401,116.333795,0,202,39946.2998842593,2009-05-13,07:11:50
39.973404,116.333777,0,206,39946.2999421296,2009-05-13,07:11:55
39.973404,116.333777,0,206,39946.2999768518,2009-05-13,07:11:58
39.97341,116.333773,0,206,39946.3,2009-05-13,07:12:00
39.973418,116.333796,0,208,39946.3000578704,2009-05-13,07:12:05
39.973402,116.333846,0,211,39946.3001157407,2009-05-13,07:12:10
39.973384,116.333865,0,214,39946.3001736111,2009-05-13,07:12:15
39.973413,116.333821,0,216,39946.3002314815,2009-05-13,07:12:20
39.97343,116.333823,0,217,39946.3002893519,2009-05-13,07:12:25
39.97339,116.334012,0,219,39946.3003472222,2009-05-13,07:12:30
39.973371,116.334358,0,220,39946.3004050926,2009-05-13,07:12:35
39.973285,116.334447,0,223,39946.300462963,2009-05-13,07:12:40
39.973227,116.334547,0,225,39946.3005208333,2009-05-13,07:12:45
39.973199,116.334674,0,225,39946.3005787037,2009-05-13,07:12:50
39.973142,116.334797,0,221,39946.3006365741,2009-05-13,07:12:55
39.973088,116.334844,0,218,39946.3006944444,2009-05-13,07:13:00
39.973095,116.334789,0,218,39946.3007523148,2009-05-13,07:13:05
39.973159,116.334628,0,218,39946.3008101852,2009-05-13,07:13:10
39.973163,116.334558,0,220,39946.3008680556,2009-05-13,07:13:15
39.973163,116.334558,0,220,39946.3009027778,2009-05-13,07:13:18
39.973167,116.334558,0,220,39946.3009259259,2009-05-13,07:13:20
39.973152,116.33451,0,216,39946.3009837963,2009-05-13,07:13:25
39.973125,116.334562,0,215,39946.3010416667,2009-05-13,07:13:30
39.973125,116.334562,0,215,39946.3010763889,2009-05-13,07:13:33
39.973125,116.334563,0,215,39946.301099537,2009-05-13,07:13:35
39.973126,116.334543,0,215,39946.3011574074,2009-05-13,07:13:40
39.973147,116.334522,0,216,39946.3012152778,2009-05-13,07:13:45
39.973132,116.334555,0,217,39946.3012731481,2009-05-13,07:13:50
39.973106,116.334598,0,213,39946.3013310185,2009-05-13,07:13:55
39.973091,116.334632,0,211,39946.3013888889,2009-05-13,07:14:00
39.973067,116.334693,0,211,39946.3014467593,2009-05-13,07:14:05
39.973092,116.334604,0,212,39946.3015046296,2009-05-13,07:14:10
39.973071,116.334612,0,213,39946.3015625,2009-05-13,07:14:15
39.973062,116.334622,0,213,39946.3016203704,2009-05-13,07:14:20
39.973013,116.334704,0,214,39946.3016782407,2009-05-13,07:14:25
39.97297,116.334785,0,213,39946.3017361111,2009-05-13,07:14:30
39.972917,116.334891,0,214,39946.3017939815,2009-05-13,07:14:35
39.972879,116.334958,0,216,39946.3018518519,2009-05-13,07:14:40
39.972887,116.334981,0,215,39946.3019097222,2009-05-13,07:14:45
39.972931,116.334932,0,220,39946.3019675926,2009-05-13,07:14:50
39.972977,116.334843,0,224,39946.302025463,2009-05-13,07:14:55
39.972993,116.334816,0,226,39946.3020833333,2009-05-13,07:15:00
39.972981,116.334881,0,222,39946.3021412037,2009-05-13,07:15:05
39.97297,116.334961,0,218,39946.3021990741,2009-05-13,07:15:10
39.972958,116.334996,0,218,39946.3022569444,2009-05-13,07:15:15
39.972958,116.334996,0,218,39946.3022916667,2009-05-13,07:15:18
39.972959,116.334997,0,218,39946.3023148148,2009-05-13,07:15:20
39.972983,116.334991,0,219,39946.3023726852,2009-05-13,07:15:25
39.973039,116.334885,0,221,39946.3024305556,2009-05-13,07:15:30
39.973105,116.334738,0,223,39946.3024884259,2009-05-13,07:15:35
39.973094,116.334737,0,224,39946.3025462963,2009-05-13,07:15:40
39.973084,116.334778,0,216,39946.3026041667,2009-05-13,07:15:45
39.973068,116.334841,0,211,39946.302662037,2009-05-13,07:15:50
39.973034,116.334964,0,208,39946.3027199074,2009-05-13,07:15:55
39.973029,116.334984,0,208,39946.3027777778,2009-05-13,07:16:00
39.973039,116.334925,0,215,39946.3028356481,2009-05-13,07:16:05
39.97305,116.334974,0,220,39946.3028935185,2009-05-13,07:16:10
39.973065,116.33503,0,223,39946.3029513889,2009-05-13,07:16:15
39.973075,116.335075,0,223,39946.3030092593,2009-05-13,07:16:20
39.973075,116.335075,0,223,39946.3030439815,2009-05-13,07:16:23
39.973078,116.335068,0,223,39946.3030671296,2009-05-13,07:16:25
39.973059,116.335114,0,216,39946.303125,2009-05-13,07:16:30
39.97306,116.335149,0,219,39946.3031828704,2009-05-13,07:16:35
39.973061,116.335167,0,219,39946.3032407407,2009-05-13,07:16:40
39.973116,116.335065,0,220,39946.3032986111,2009-05-13,07:16:45
39.973145,116.335032,0,221,39946.3033564815,2009-05-13,07:16:50
39.973163,116.334871,0,221,39946.3034143519,2009-05-13,07:16:55
39.973162,116.334856,0,223,39946.3034722222,2009-05-13,07:17:00
39.973185,116.334751,0,223,39946.3035300926,2009-05-13,07:17:05
39.973154,116.334813,0,223,39946.303587963,2009-05-13,07:17:10
39.973111,116.334912,0,216,39946.3036458333,2009-05-13,07:17:15
39.973025,116.335106,0,215,39946.3037037037,2009-05-13,07:17:20
39.972993,116.335137,0,215,39946.3037615741,2009-05-13,07:17:25
39.973011,116.33506,0,215,39946.3038194444,2009-05-13,07:17:30
39.973014,116.335038,0,217,39946.3038773148,2009-05-13,07:17:35
39.973037,116.335007,0,217,39946.3039351852,2009-05-13,07:17:40
39.973037,116.335007,0,217,39946.3039699074,2009-05-13,07:17:43
39.973032,116.335014,0,216,39946.3039930556,2009-05-13,07:17:45
39.972997,116.335042,0,216,39946.3040509259,2009-05-13,07:17:50
39.972972,116.334917,0,218,39946.3041087963,2009-05-13,07:17:55
39.97296,116.334886,0,219,39946.3041666667,2009-05-13,07:18:00
39.972984,116.334839,0,219,39946.304224537,2009-05-13,07:18:05
39.973035,116.334722,0,218,39946.3042824074,2009-05-13,07:18:10
39.973082,116.334645,0,219,39946.3043402778,2009-05-13,07:18:15
39.973158,116.334507,0,220,39946.3043981481,2009-05-13,07:18:20
39.973249,116.334319,0,219,39946.3044560185,2009-05-13,07:18:25
39.973312,116.334185,0,221,39946.3045138889,2009-05-13,07:18:30
39.973302,116.334316,0,224,39946.3045717593,2009-05-13,07:18:35
39.973311,116.334284,0,225,39946.3046296296,2009-05-13,07:18:40
39.973332,116.334218,0,228,39946.3046875,2009-05-13,07:18:45
39.973372,116.33413,0,231,39946.3047453704,2009-05-13,07:18:50
39.973395,116.33411,0,233,39946.3048032407,2009-05-13,07:18:55
39.973414,116.334106,0,235,39946.3048611111,2009-05-13,07:19:00
39.973404,116.334164,0,237,39946.3049189815,2009-05-13,07:19:05
39.97338,116.334201,0,239,39946.3049768518,2009-05-13,07:19:10
39.973313,116.334368,0,235,39946.3050347222,2009-05-13,07:19:15
39.973298,116.334377,0,234,39946.3050925926,2009-05-13,07:19:20
39.973273,116.334388,0,230,39946.305150463,2009-05-13,07:19:25
39.973281,116.334346,0,235,39946.3052083333,2009-05-13,07:19:30
39.973305,116.334236,0,233,39946.3052662037,2009-05-13,07:19:35
39.973321,116.334181,0,231,39946.3053240741,2009-05-13,07:19:40
39.97333,116.334229,0,232,39946.3053819444,2009-05-13,07:19:45
39.973389,116.334132,0,229,39946.3054398148,2009-05-13,07:19:50
39.973423,116.334068,0,228,39946.3054976852,2009-05-13,07:19:55
39.97339,116.334053,0,226,39946.3055555556,2009-05-13,07:20:00
39.973389,116.334044,0,229,39946.3056134259,2009-05-13,07:20:05
39.973335,116.334078,0,228,39946.3056712963,2009-05-13,07:20:10
39.973302,116.334104,0,224,39946.3057291667,2009-05-13,07:20:15
39.9733,116.334076,0,223,39946.305787037,2009-05-13,07:20:20
39.9733,116.334076,0,223,39946.3058217593,2009-05-13,07:20:23
39.973296,116.334075,0,223,39946.3058449074,2009-05-13,07:20:25
39.973307,116.334116,0,220,39946.3059027778,2009-05-13,07:20:30
39.973308,116.33411,0,220,39946.3059606481,2009-05-13,07:20:35
39.973314,116.334112,0,220,39946.3060185185,2009-05-13,07:20:40
39.973314,116.334112,0,220,39946.3060532407,2009-05-13,07:20:43
39.973317,116.334109,0,220,39946.3060763889,2009-05-13,07:20:45
39.973316,116.3341,0,220,39946.3061342593,2009-05-13,07:20:50
39.973314,116.334062,0,218,39946.3061921296,2009-05-13,07:20:55
39.973331,116.334012,0,216,39946.30625,2009-05-13,07:21:00
39.973363,116.33397,0,215,39946.3063078704,2009-05-13,07:21:05
39.973408,116.333929,0,213,39946.3063657407,2009-05-13,07:21:10
39.973462,116.33391,0,212,39946.3064236111,2009-05-13,07:21:15
39.973484,116.333914,0,211,39946.3064814815,2009-05-13,07:21:20
39.973478,116.33393,0,210,39946.3065393518,2009-05-13,07:21:25
39.97343,116.333973,0,207,39946.3065972222,2009-05-13,07:21:30
39.973383,116.334024,0,200,39946.3066550926,2009-05-13,07:21:35
39.973378,116.334027,0,200,39946.306712963,2009-05-13,07:21:40
39.973378,116.334027,0,200,39946.3067476852,2009-05-13,07:21:43
39.973373,116.334024,0,200,39946.3067708333,2009-05-13,07:21:45
39.973392,116.33396,0,199,39946.3068287037,2009-05-13,07:21:50
39.973398,116.333934,0,198,39946.3068865741,2009-05-13,07:21:55
39.973426,116.333903,0,196,39946.3069444444,2009-05-13,07:22:00
39.973426,116.333903,0,196,39946.3069791667,2009-05-13,07:22:03
39.973431,116.333903,0,194,39946.3070023148,2009-05-13,07:22:05
39.973407,116.333916,0,191,39946.3070601852,2009-05-13,07:22:10
39.973405,116.333902,0,189,39946.3071180556,2009-05-13,07:22:15
39.973392,116.333919,0,187,39946.3071759259,2009-05-13,07:22:20
39.973364,116.333931,0,184,39946.3072337963,2009-05-13,07:22:25
39.973366,116.333886,0,182,39946.3072916667,2009-05-13,07:22:30
39.973363,116.333897,0,180,39946.307349537,2009-05-13,07:22:35
39.973392,116.333873,0,178,39946.3074074074,2009-05-13,07:22:40
39.973404,116.333913,0,184,39946.3074652778,2009-05-13,07:22:45
39.973404,116.333913,0,184,39946.3075,2009-05-13,07:22:48
39.973408,116.333909,0,184,39946.3075231481,2009-05-13,07:22:50
39.973454,116.333874,0,183,39946.3075810185,2009-05-13,07:22:55
39.973465,116.333876,0,183,39946.3076388889,2009-05-13,07:23:00
39.97346,116.333885,0,183,39946.3076967593,2009-05-13,07:23:05
39.973451,116.33388,0,183,39946.3077546296,2009-05-13,07:23:10
39.97343,116.333852,0,180,39946.3078125,2009-05-13,07:23:15
39.973423,116.33383,0,176,39946.3078703704,2009-05-13,07:23:20
39.973425,116.333815,0,177,39946.3079282407,2009-05-13,07:23:25
39.973422,116.333761,0,173,39946.3079861111,2009-05-13,07:23:30
39.973476,116.33367,0,174,39946.3080439815,2009-05-13,07:23:35
39.973537,116.333522,0,172,39946.3081018519,2009-05-13,07:23:40
39.973548,116.33348,0,170,39946.3081597222,2009-05-13,07:23:45
39.973543,116.333506,0,168,39946.3082175926,2009-05-13,07:23:50
39.973562,116.333446,0,166,39946.308275463,2009-05-13,07:23:55
39.973567,116.33338,0,162,39946.3083333333,2009-05-13,07:24:00
39.973567,116.333326,0,160,39946.3083912037,2009-05-13,07:24:05
39.973566,116.33335,0,156,39946.3084490741,2009-05-13,07:24:10
39.973561,116.333329,0,155,39946.3085069444,2009-05-13,07:24:15
39.973557,116.333329,0,154,39946.3085648148,2009-05-13,07:24:20
39.973557,116.333329,0,154,39946.308599537,2009-05-13,07:24:23
39.973565,116.333324,0,154,39946.3086226852,2009-05-13,07:24:25
39.973607,116.333244,0,149,39946.3086805556,2009-05-13,07:24:30
39.973615,116.333256,0,147,39946.3087384259,2009-05-13,07:24:35
39.973616,116.33327,0,144,39946.3087962963,2009-05-13,07:24:40
39.973643,116.333256,0,141,39946.3088541667,2009-05-13,07:24:45
39.973643,116.333256,0,141,39946.3088888889,2009-05-13,07:24:48
39.973649,116.33325,0,141,39946.308912037,2009-05-13,07:24:50
39.973678,116.333182,0,139,39946.3089699074,2009-05-13,07:24:55
39.973701,116.333093,0,138,39946.3090277778,2009-05-13,07:25:00
39.973684,116.333093,0,136,39946.3090856481,2009-05-13,07:25:05
39.973667,116.333125,0,134,39946.3091435185,2009-05-13,07:25:10
39.973646,116.333139,0,133,39946.3092013889,2009-05-13,07:25:15
39.973647,116.33315,0,131,39946.3092592593,2009-05-13,07:25:20
39.973647,116.33315,0,131,39946.3092939815,2009-05-13,07:25:23
39.973646,116.333153,0,131,39946.3093171296,2009-05-13,07:25:25
39.973669,116.333114,0,129,39946.309375,2009-05-13,07:25:30
39.973707,116.333081,0,129,39946.3094328704,2009-05-13,07:25:35
39.973725,116.333129,0,127,39946.3094907407,2009-05-13,07:25:40
39.973726,116.333145,0,126,39946.3095486111,2009-05-13,07:25:45
39.973726,116.333145,0,126,39946.3095833333,2009-05-13,07:25:48
39.973724,116.33315,0,126,39946.3096064815,2009-05-13,07:25:50
39.973722,116.33316,0,126,39946.3096643519,2009-05-13,07:25:55
39.973722,116.33316,0,126,39946.3096990741,2009-05-13,07:25:58
39.973723,116.333161,0,126,39946.3097222222,2009-05-13,07:26:00
39.97371,116.333158,0,125,39946.3097800926,2009-05-13,07:26:05
39.97369,116.33311,0,123,39946.309837963,2009-05-13,07:26:10
39.973725,116.332966,0,119,39946.3098958333,2009-05-13,07:26:15
39.973699,116.33296,0,118,39946.3099537037,2009-05-13,07:26:20
39.973662,116.333011,0,118,39946.3100115741,2009-05-13,07:26:25
39.973675,116.333025,0,118,39946.3100694444,2009-05-13,07:26:30
39.973716,116.333047,0,118,39946.3101273148,2009-05-13,07:26:35
39.973735,116.333064,0,118,39946.3101851852,2009-05-13,07:26:40
39.973765,116.333073,0,117,39946.3102430556,2009-05-13,07:26:45
39.973809,116.333027,0,116,39946.3103009259,2009-05-13,07:26:50
39.97385,116.332939,0,115,39946.3103587963,2009-05-13,07:26:55
39.973857,116.33288,0,115,39946.3104166667,2009-05-13,07:27:00
39.973861,116.332856,0,115,39946.310474537,2009-05-13,07:27:05
39.973841,116.332859,0,115,39946.3105324074,2009-05-13,07:27:10
39.973807,116.332935,0,115,39946.3105902778,2009-05-13,07:27:15
39.973756,116.332992,0,119,39946.3106481481,2009-05-13,07:27:20
39.973724,116.333063,0,120,39946.3107060185,2009-05-13,07:27:25
39.973706,116.333186,0,126,39946.3107638889,2009-05-13,07:27:30
39.973727,116.333222,0,131,39946.3108217593,2009-05-13,07:27:35
39.973743,116.333193,0,137,39946.3108796296,2009-05-13,07:27:40
39.97377,116.333092,0,136,39946.3109375,2009-05-13,07:27:45
39.973752,116.332984,0,134,39946.3109953704,2009-05-13,07:27:50
39.973746,116.33282,0,132,39946.3110532407,2009-05-13,07:27:55
39.973786,116.332635,0,132,39946.3111111111,2009-05-13,07:28:00
39.973815,116.332488,0,133,39946.3111689815,2009-05-13,07:28:05
39.973816,116.332414,0,133,39946.3112268519,2009-05-13,07:28:10
39.973779,116.332358,0,134,39946.3112847222,2009-05-13,07:28:15
39.97377,116.332296,0,139,39946.3113425926,2009-05-13,07:28:20
39.97374,116.332247,0,147,39946.311400463,2009-05-13,07:28:25
39.973767,116.332171,0,156,39946.3114583333,2009-05-13,07:28:30
39.973782,116.332178,0,165,39946.3115162037,2009-05-13,07:28:35
39.973761,116.332298,0,171,39946.3115740741,2009-05-13,07:28:40
39.973736,116.332349,0,179,39946.3116319444,2009-05-13,07:28:45
39.973671,116.332367,0,191,39946.3116898148,2009-05-13,07:28:50
39.973639,116.332424,0,201,39946.3117476852,2009-05-13,07:28:55
39.973633,116.332433,0,210,39946.3118055556,2009-05-13,07:29:00
39.973636,116.332454,0,216,39946.3118634259,2009-05-13,07:29:05
39.973634,116.332532,0,222,39946.3119212963,2009-05-13,07:29:10
39.973626,116.332603,0,226,39946.3119791667,2009-05-13,07:29:15
39.973666,116.332638,0,229,39946.312037037,2009-05-13,07:29:20
39.973687,116.332714,0,234,39946.3120949074,2009-05-13,07:29:25
39.973691,116.332773,0,234,39946.3121527778,2009-05-13,07:29:30
39.973708,116.332896,0,233,39946.3122106481,2009-05-13,07:29:35
39.973751,116.332972,0,228,39946.3122685185,2009-05-13,07:29:40
39.973725,116.332988,0,223,39946.3123263889,2009-05-13,07:29:45
39.973696,116.333004,0,217,39946.3123842593,2009-05-13,07:29:50
39.97366,116.333059,0,206,39946.3124421296,2009-05-13,07:29:55
39.973645,116.333071,0,201,39946.3125,2009-05-13,07:30:00
39.973621,116.333134,0,196,39946.3125578704,2009-05-13,07:30:05
39.973619,116.333186,0,189,39946.3126157407,2009-05-13,07:30:10
39.97361,116.333254,0,185,39946.3126736111,2009-05-13,07:30:15
39.97362,116.333381,0,178,39946.3127314815,2009-05-13,07:30:20
39.973643,116.333544,0,173,39946.3127893518,2009-05-13,07:30:25
39.973707,116.333645,0,169,39946.3128472222,2009-05-13,07:30:30
39.973748,116.333706,0,172,39946.3129050926,2009-05-13,07:30:35
39.973751,116.333719,0,172,39946.312962963,2009-05-13,07:30:40
39.973631,116.333643,0,176,39946.3130787037,2009-05-13,07:30:50
39.973571,116.333696,0,176,39946.3131365741,2009-05-13,07:30:55
39.973385,116.333671,0,183,39946.3133101852,2009-05-13,07:31:10
39.973349,116.333891,0,198,39946.3140625,2009-05-13,07:32:15
39.97337,116.334052,0,193,39946.3141203704,2009-05-13,07:32:20
39.973389,116.33426,0,189,39946.3141782407,2009-05-13,07:32:25
39.973434,116.334452,0,191,39946.3142361111,2009-05-13,07:32:30
39.973412,116.335032,0,191,39946.3144097222,2009-05-13,07:32:45
39.973341,116.335231,0,192,39946.3144675926,2009-05-13,07:32:50
39.973297,116.335421,0,198,39946.314525463,2009-05-13,07:32:55
39.973135,116.335932,0,220,39946.3146990741,2009-05-13,07:33:10
39.973661,116.335445,0,232,39946.3147569444,2009-05-13,07:33:15
39.973773,116.33527,0,243,39946.3148148148,2009-05-13,07:33:20
39.973814,116.335289,0,258,39946.3148726852,2009-05-13,07:33:25
39.973818,116.335356,0,267,39946.3149305556,2009-05-13,07:33:30
39.97378,116.335488,0,278,39946.3149884259,2009-05-13,07:33:35
39.973098,116.336497,0,304,39946.3153356481,2009-05-13,07:34:05
39.972913,116.336938,0,300,39946.3153935185,2009-05-13,07:34:10
39.972862,116.337231,0,299,39946.3154513889,2009-05-13,07:34:15
39.972867,116.337494,0,296,39946.3155092593,2009-05-13,07:34:20
39.972913,116.33768,0,295,39946.3155671296,2009-05-13,07:34:25
39.972953,116.337678,0,304,39946.315625,2009-05-13,07:34:30
39.972941,116.337615,0,317,39946.3156828704,2009-05-13,07:34:35
39.972922,116.337771,0,326,39946.3157407407,2009-05-13,07:34:40
39.972825,116.338008,0,332,39946.3157986111,2009-05-13,07:34:45
39.97271,116.338296,0,338,39946.3158564815,2009-05-13,07:34:50
39.972581,116.338636,0,343,39946.3159143519,2009-05-13,07:34:55
39.972354,116.339167,0,351,39946.3163773148,2009-05-13,07:35:35
39.972285,116.339208,0,353,39946.3164930556,2009-05-13,07:35:45
39.972237,116.339305,0,351,39946.3165509259,2009-05-13,07:35:50
39.972228,116.339313,0,351,39946.3166087963,2009-05-13,07:35:55
39.972256,116.339264,0,352,39946.3166666667,2009-05-13,07:36:00
39.97233,116.339284,0,355,39946.3167824074,2009-05-13,07:36:10
39.972327,116.339489,0,347,39946.3168402778,2009-05-13,07:36:15
39.972318,116.33958,0,339,39946.3168981481,2009-05-13,07:36:20
39.972341,116.339556,0,335,39946.3169560185,2009-05-13,07:36:25
39.972368,116.339507,0,336,39946.3170138889,2009-05-13,07:36:30
39.972336,116.339771,0,329,39946.3170717593,2009-05-13,07:36:35
39.972288,116.339996,0,320,39946.3171296296,2009-05-13,07:36:40
39.972251,116.340232,0,306,39946.3171875,2009-05-13,07:36:45
39.972199,116.340519,0,295,39946.3172453704,2009-05-13,07:36:50
39.972179,116.340631,0,285,39946.3173032407,2009-05-13,07:36:55
39.972079,116.340854,0,282,39946.3173611111,2009-05-13,07:37:00
39.972038,116.341006,0,270,39946.3174189815,2009-05-13,07:37:05
39.971965,116.341435,0,261,39946.3174768519,2009-05-13,07:37:10
39.971928,116.341731,0,255,39946.3175347222,2009-05-13,07:37:15
39.971908,116.341987,0,251,39946.3175925926,2009-05-13,07:37:20
39.971857,116.342378,0,250,39946.317650463,2009-05-13,07:37:25
39.971757,116.342654,0,253,39946.3178819444,2009-05-13,07:37:45
39.971709,116.34264,0,254,39946.3179398148,2009-05-13,07:37:50
39.971687,116.34264,0,255,39946.3179976852,2009-05-13,07:37:55
39.971658,116.342781,0,260,39946.3180555556,2009-05-13,07:38:00
39.971649,116.342947,0,265,39946.3181134259,2009-05-13,07:38:05
39.971618,116.343233,0,263,39946.3181712963,2009-05-13,07:38:10
39.971558,116.343542,0,252,39946.3182291667,2009-05-13,07:38:15
39.971519,116.343731,0,251,39946.318287037,2009-05-13,07:38:20
39.97149,116.343873,0,245,39946.3183449074,2009-05-13,07:38:25
39.971448,116.344002,0,249,39946.3184027778,2009-05-13,07:38:30
39.971427,116.344101,0,258,39946.3184606481,2009-05-13,07:38:35
39.97139,116.344381,0,261,39946.3185185185,2009-05-13,07:38:40
39.971379,116.344464,0,267,39946.3185763889,2009-05-13,07:38:45
39.971389,116.344434,0,270,39946.3186342593,2009-05-13,07:38:50
39.971384,116.344403,0,273,39946.3186921296,2009-05-13,07:38:55
39.9714,116.344266,0,279,39946.31875,2009-05-13,07:39:00
39.971426,116.34414,0,285,39946.3188078704,2009-05-13,07:39:05
39.971479,116.343926,0,290,39946.3188657407,2009-05-13,07:39:10
39.971511,116.343826,0,291,39946.3189236111,2009-05-13,07:39:15
39.971521,116.343794,0,292,39946.3189814815,2009-05-13,07:39:20
39.971541,116.34378,0,293,39946.3190393519,2009-05-13,07:39:25
39.971576,116.343744,0,295,39946.3190972222,2009-05-13,07:39:30
39.971571,116.34378,0,296,39946.319212963,2009-05-13,07:39:40
39.971571,116.34378,0,296,39946.3192476852,2009-05-13,07:39:43
39.97157,116.343773,0,294,39946.3192708333,2009-05-13,07:39:45
39.971556,116.343741,0,293,39946.3193287037,2009-05-13,07:39:50
39.971537,116.343814,0,292,39946.3193865741,2009-05-13,07:39:55
39.971505,116.343886,0,287,39946.3194444444,2009-05-13,07:40:00
39.971445,116.344022,0,288,39946.3195023148,2009-05-13,07:40:05
39.971405,116.344169,0,290,39946.3195601852,2009-05-13,07:40:10
39.971379,116.344403,0,291,39946.3196180556,2009-05-13,07:40:15
39.971348,116.344594,0,293,39946.3196759259,2009-05-13,07:40:20
39.971348,116.344594,0,293,39946.3197106481,2009-05-13,07:40:23
39.971355,116.344593,0,296,39946.3197337963,2009-05-13,07:40:25
39.971373,116.344499,0,304,39946.3197916667,2009-05-13,07:40:30
39.971373,116.344499,0,304,39946.3198263889,2009-05-13,07:40:33
39.97137,116.344502,0,305,39946.319849537,2009-05-13,07:40:35
39.971368,116.344442,0,306,39946.3199074074,2009-05-13,07:40:40
39.971348,116.344413,0,306,39946.3199652778,2009-05-13,07:40:45
39.971345,116.34454,0,306,39946.3200231481,2009-05-13,07:40:50
39.971354,116.34457,0,307,39946.3200810185,2009-05-13,07:40:55
39.971368,116.344609,0,305,39946.3201388889,2009-05-13,07:41:00
39.971386,116.344531,0,311,39946.3201967593,2009-05-13,07:41:05
39.971412,116.344478,0,312,39946.3202546296,2009-05-13,07:41:10
39.971435,116.344406,0,314,39946.3203125,2009-05-13,07:41:15
39.971471,116.344259,0,316,39946.3203703704,2009-05-13,07:41:20
39.971476,116.344234,0,320,39946.3204282407,2009-05-13,07:41:25
39.971476,116.344234,0,320,39946.320462963,2009-05-13,07:41:28
39.971473,116.344233,0,320,39946.3204861111,2009-05-13,07:41:30
39.971486,116.344135,0,323,39946.3205439815,2009-05-13,07:41:35
39.971489,116.344078,0,323,39946.3206018518,2009-05-13,07:41:40
39.9715,116.344072,0,323,39946.3206597222,2009-05-13,07:41:45
39.971502,116.344037,0,324,39946.3207175926,2009-05-13,07:41:50
39.971502,116.344037,0,324,39946.3209837963,2009-05-13,07:42:13
39.971507,116.34404,0,324,39946.3210069444,2009-05-13,07:42:15
39.971484,116.344049,0,324,39946.3210648148,2009-05-13,07:42:20
39.971456,116.344046,0,324,39946.3211226852,2009-05-13,07:42:25
39.971435,116.344012,0,324,39946.3211805556,2009-05-13,07:42:30
39.971441,116.343961,0,325,39946.3212384259,2009-05-13,07:42:35
39.97147,116.343906,0,330,39946.3212962963,2009-05-13,07:42:40
39.97147,116.343906,0,330,39946.3213310185,2009-05-13,07:42:43
39.971473,116.343908,0,330,39946.3213541667,2009-05-13,07:42:45
39.971488,116.343881,0,330,39946.321412037,2009-05-13,07:42:50
39.971511,116.343771,0,330,39946.3214699074,2009-05-13,07:42:55
39.971519,116.343684,0,330,39946.3215277778,2009-05-13,07:43:00
39.971519,116.343595,0,331,39946.3215856481,2009-05-13,07:43:05
39.971529,116.34361,0,330,39946.3216435185,2009-05-13,07:43:10
39.971527,116.343661,0,328,39946.3217013889,2009-05-13,07:43:15
39.971546,116.343632,0,328,39946.3217592593,2009-05-13,07:43:20
39.971563,116.343603,0,328,39946.3218171296,2009-05-13,07:43:25
39.97158,116.343583,0,329,39946.321875,2009-05-13,07:43:30
39.971601,116.343505,0,330,39946.3219328704,2009-05-13,07:43:35
39.971628,116.343414,0,334,39946.3219907407,2009-05-13,07:43:40
39.971639,116.343392,0,334,39946.3220486111,2009-05-13,07:43:45
39.971639,116.343392,0,334,39946.3220833333,2009-05-13,07:43:48
39.971639,116.343388,0,334,39946.3221064815,2009-05-13,07:43:50
39.971645,116.343338,0,334,39946.3221643518,2009-05-13,07:43:55
39.971673,116.343253,0,334,39946.3222222222,2009-05-13,07:44:00
39.971685,116.34324,0,334,39946.3222800926,2009-05-13,07:44:05
39.971683,116.343231,0,334,39946.322337963,2009-05-13,07:44:10
39.971694,116.343181,0,336,39946.3223958333,2009-05-13,07:44:15
39.971694,116.343181,0,336,39946.3224305556,2009-05-13,07:44:18
39.971691,116.343176,0,336,39946.3224537037,2009-05-13,07:44:20
39.971697,116.343088,0,337,39946.3225115741,2009-05-13,07:44:25
39.971729,116.342986,0,340,39946.3225694444,2009-05-13,07:44:30
39.971737,116.342953,0,341,39946.3226273148,2009-05-13,07:44:35
39.971737,116.34299,0,338,39946.3226851852,2009-05-13,07:44:40
39.971734,116.342972,0,339,39946.3227430556,2009-05-13,07:44:45
39.97173,116.342991,0,338,39946.3228009259,2009-05-13,07:44:50
39.971725,116.342977,0,339,39946.3228587963,2009-05-13,07:44:55
39.971744,116.342856,0,340,39946.3229166667,2009-05-13,07:45:00
39.971766,116.342716,0,341,39946.322974537,2009-05-13,07:45:05
39.971782,116.342635,0,343,39946.3230324074,2009-05-13,07:45:10
39.971782,116.342621,0,343,39946.3230902778,2009-05-13,07:45:15
39.971804,116.342538,0,343,39946.3231481481,2009-05-13,07:45:20
39.971803,116.34263,0,337,39946.3232060185,2009-05-13,07:45:25
39.971801,116.342607,0,335,39946.3232638889,2009-05-13,07:45:30
39.971789,116.342574,0,336,39946.3233217593,2009-05-13,07:45:35
39.971788,116.342565,0,336,39946.3233796296,2009-05-13,07:45:40
39.971784,116.342557,0,336,39946.3234375,2009-05-13,07:45:45
39.971784,116.342557,0,336,39946.3234722222,2009-05-13,07:45:48
39.971778,116.342551,0,336,39946.3234953704,2009-05-13,07:45:50
39.971754,116.342831,0,336,39946.3235532407,2009-05-13,07:45:55
39.971727,116.342927,0,337,39946.3236111111,2009-05-13,07:46:00
39.97172,116.342963,0,337,39946.3236689815,2009-05-13,07:46:05
39.97172,116.342963,0,337,39946.3237037037,2009-05-13,07:46:08
39.971726,116.342961,0,337,39946.3237268519,2009-05-13,07:46:10
39.971707,116.343101,0,333,39946.3237847222,2009-05-13,07:46:15
39.971689,116.343278,0,328,39946.3238425926,2009-05-13,07:46:20
39.971664,116.343521,0,327,39946.323900463,2009-05-13,07:46:25
39.971647,116.343745,0,324,39946.3239583333,2009-05-13,07:46:30
39.971596,116.343936,0,313,39946.3240162037,2009-05-13,07:46:35
39.97151,116.34439,0,311,39946.3240740741,2009-05-13,07:46:40
39.971468,116.344688,0,312,39946.3241319444,2009-05-13,07:46:45
39.971419,116.344964,0,310,39946.3241898148,2009-05-13,07:46:50
39.971387,116.345084,0,312,39946.3242476852,2009-05-13,07:46:55
39.971387,116.345084,0,312,39946.3242824074,2009-05-13,07:46:58
39.971388,116.345086,0,314,39946.3243055556,2009-05-13,07:47:00
39.971399,116.345135,0,316,39946.3243634259,2009-05-13,07:47:05
39.971399,116.345135,0,316,39946.3243981482,2009-05-13,07:47:08
39.971407,116.345132,0,315,39946.3244212963,2009-05-13,07:47:10
39.971399,116.345172,0,313,39946.3244791667,2009-05-13,07:47:15
39.97139,116.345174,0,315,39946.324537037,2009-05-13,07:47:20
39.971369,116.345405,0,314,39946.3245949074,2009-05-13,07:47:25
39.971345,116.345575,0,314,39946.3246527778,2009-05-13,07:47:30
39.971369,116.345494,0,315,39946.3247106481,2009-05-13,07:47:35
39.971373,116.345454,0,316,39946.3247685185,2009-05-13,07:47:40
39.971378,116.345418,0,319,39946.3248263889,2009-05-13,07:47:45
39.971378,116.345418,0,319,39946.3248611111,2009-05-13,07:47:48
39.97138,116.345415,0,319,39946.3248842593,2009-05-13,07:47:50
39.971411,116.345394,0,317,39946.3249421296,2009-05-13,07:47:55
39.97145,116.3452,0,319,39946.325,2009-05-13,07:48:00
39.971463,116.345102,0,323,39946.3250578704,2009-05-13,07:48:05
39.971463,116.345102,0,323,39946.3250925926,2009-05-13,07:48:08
39.971462,116.345099,0,323,39946.3251157407,2009-05-13,07:48:10
39.971468,116.345069,0,323,39946.3251736111,2009-05-13,07:48:15
39.971488,116.344963,0,324,39946.3252314815,2009-05-13,07:48:20
39.971498,116.344885,0,329,39946.3252893519,2009-05-13,07:48:25
39.971506,116.344872,0,329,39946.3253472222,2009-05-13,07:48:30
39.971527,116.344351,0,330,39946.3254050926,2009-05-13,07:48:35
39.971523,116.344294,0,334,39946.325462963,2009-05-13,07:48:40
39.971535,116.344241,0,337,39946.3255208333,2009-05-13,07:48:45
39.971584,116.344117,0,347,39946.3255787037,2009-05-13,07:48:50
39.971582,116.34419,0,345,39946.3256365741,2009-05-13,07:48:55
39.97158,116.344282,0,337,39946.3256944444,2009-05-13,07:49:00
39.971594,116.344448,0,332,39946.3257523148,2009-05-13,07:49:05
39.971595,116.344482,0,331,39946.3258101852,2009-05-13,07:49:10
39.971597,116.344449,0,331,39946.3258680556,2009-05-13,07:49:15
39.971607,116.344393,0,334,39946.3259259259,2009-05-13,07:49:20
39.971592,116.34429,0,337,39946.3259837963,2009-05-13,07:49:25
39.971582,116.344225,0,341,39946.3260416667,2009-05-13,07:49:30
39.971579,116.344195,0,342,39946.326099537,2009-05-13,07:49:35
39.971587,116.34412,0,345,39946.3261574074,2009-05-13,07:49:40
39.971591,116.344087,0,346,39946.3262152778,2009-05-13,07:49:45
39.971622,116.344049,0,348,39946.3262731481,2009-05-13,07:49:50
39.971662,116.344104,0,347,39946.3263310185,2009-05-13,07:49:55
39.971693,116.344081,0,348,39946.3263888889,2009-05-13,07:50:00
39.971663,116.343948,0,353,39946.3264467593,2009-05-13,07:50:05
39.971676,116.343942,0,355,39946.3265046296,2009-05-13,07:50:10
39.971687,116.344008,0,356,39946.3265625,2009-05-13,07:50:15
39.971676,116.344076,0,357,39946.3266203704,2009-05-13,07:50:20
39.971698,116.344042,0,357,39946.3266782407,2009-05-13,07:50:25
39.971713,116.343914,0,360,39946.3271990741,2009-05-13,07:51:10
39.971713,116.343927,0,360,39946.3272569444,2009-05-13,07:51:15
39.971689,116.343785,0,359,39946.3273148148,2009-05-13,07:51:20
39.971667,116.343746,0,360,39946.3273726852,2009-05-13,07:51:25
39.971649,116.343242,0,363,39946.3274305556,2009-05-13,07:51:30
39.971705,116.343217,0,362,39946.3274884259,2009-05-13,07:51:35
39.971705,116.343217,0,362,39946.3275231481,2009-05-13,07:51:38
39.971711,116.343214,0,363,39946.3275462963,2009-05-13,07:51:40
39.97174,116.343177,0,363,39946.3276041667,2009-05-13,07:51:45
39.971743,116.343162,0,363,39946.327662037,2009-05-13,07:51:50
39.971768,116.343087,0,363,39946.3277199074,2009-05-13,07:51:55
39.971783,116.343127,0,357,39946.3277777778,2009-05-13,07:52:00
39.971801,116.343089,0,351,39946.3278356481,2009-05-13,07:52:05
39.97182,116.342827,0,347,39946.3278935185,2009-05-13,07:52:10
39.971854,116.342536,0,345,39946.3279513889,2009-05-13,07:52:15
39.971864,116.342483,0,352,39946.3280092593,2009-05-13,07:52:20
39.971878,116.342418,0,351,39946.3280671296,2009-05-13,07:52:25
39.971923,116.34229,0,355,39946.328125,2009-05-13,07:52:30
39.971933,116.342318,0,355,39946.3281828704,2009-05-13,07:52:35
39.971929,116.34234,0,355,39946.3282407407,2009-05-13,07:52:40
39.971934,116.342352,0,355,39946.3282986111,2009-05-13,07:52:45
39.971934,116.342352,0,355,39946.3283333333,2009-05-13,07:52:48
39.97193,116.342356,0,355,39946.3283564815,2009-05-13,07:52:50
39.971926,116.342346,0,355,39946.3284143518,2009-05-13,07:52:55
39.971926,116.342346,0,355,39946.3284490741,2009-05-13,07:52:58
39.971923,116.342341,0,355,39946.3284722222,2009-05-13,07:53:00
39.971918,116.342351,0,355,39946.3285300926,2009-05-13,07:53:05
39.971924,116.342358,0,355,39946.328587963,2009-05-13,07:53:10
39.971924,116.342358,0,355,39946.3286226852,2009-05-13,07:53:13
39.971925,116.342366,0,355,39946.3286458333,2009-05-13,07:53:15
39.971976,116.341946,0,374,39946.3289351852,2009-05-13,07:53:40
39.971986,116.341929,0,374,39946.3290509259,2009-05-13,07:53:50
39.972099,116.3414,0,372,39946.3291087963,2009-05-13,07:53:55
39.972181,116.341215,0,368,39946.3291666667,2009-05-13,07:54:00
39.972194,116.341182,0,367,39946.329224537,2009-05-13,07:54:05
39.972199,116.34118,0,367,39946.3292824074,2009-05-13,07:54:10
39.972199,116.34118,0,367,39946.3293171296,2009-05-13,07:54:13
39.972205,116.34118,0,367,39946.3293402778,2009-05-13,07:54:15
39.972212,116.341106,0,368,39946.3293981481,2009-05-13,07:54:20
39.972213,116.341085,0,370,39946.3294560185,2009-05-13,07:54:25
39.972208,116.341069,0,370,39946.3295138889,2009-05-13,07:54:30
39.972184,116.340991,0,370,39946.3295717593,2009-05-13,07:54:35
39.972185,116.340895,0,374,39946.3296296296,2009-05-13,07:54:40
39.972185,116.340895,0,374,39946.3296643518,2009-05-13,07:54:43
39.972184,116.340887,0,374,39946.3296875,2009-05-13,07:54:45
39.972194,116.340892,0,374,39946.3297453704,2009-05-13,07:54:50
39.972197,116.340968,0,372,39946.3298032407,2009-05-13,07:54:55
39.972197,116.340998,0,370,39946.3298611111,2009-05-13,07:55:00
39.972202,116.341046,0,368,39946.3299189815,2009-05-13,07:55:05
39.972209,116.341064,0,366,39946.3299768518,2009-05-13,07:55:10
39.972207,116.341041,0,366,39946.3300347222,2009-05-13,07:55:15
39.972207,116.341053,0,365,39946.3300925926,2009-05-13,07:55:20
39.972219,116.340862,0,364,39946.330150463,2009-05-13,07:55:25
39.972264,116.340592,0,363,39946.3302083333,2009-05-13,07:55:30
39.972297,116.340371,0,363,39946.3302662037,2009-05-13,07:55:35
39.972334,116.339997,0,363,39946.3303819444,2009-05-13,07:55:45
39.972379,116.339825,0,362,39946.3304398148,2009-05-13,07:55:50
39.972366,116.33977,0,363,39946.3304976852,2009-05-13,07:55:55
39.972366,116.339779,0,363,39946.3305555556,2009-05-13,07:56:00
39.972368,116.339782,0,363,39946.3306134259,2009-05-13,07:56:05
39.972368,116.339782,0,363,39946.3306481481,2009-05-13,07:56:08
39.972373,116.339776,0,363,39946.3306712963,2009-05-13,07:56:10
39.972375,116.339766,0,363,39946.3307291667,2009-05-13,07:56:15
39.972374,116.339799,0,362,39946.330787037,2009-05-13,07:56:20
39.97238,116.339843,0,362,39946.3308449074,2009-05-13,07:56:25
39.972389,116.339858,0,360,39946.3309027778,2009-05-13,07:56:30
39.972393,116.33987,0,360,39946.3309606481,2009-05-13,07:56:35
39.972394,116.339882,0,360,39946.3310185185,2009-05-13,07:56:40
39.972396,116.339892,0,360,39946.3310763889,2009-05-13,07:56:45
39.972391,116.339896,0,360,39946.3311342593,2009-05-13,07:56:50
39.972391,116.339896,0,360,39946.3311689815,2009-05-13,07:56:53
39.972391,116.339898,0,360,39946.3311921296,2009-05-13,07:56:55
39.972388,116.339889,0,360,39946.33125,2009-05-13,07:57:00
39.972386,116.339879,0,360,39946.3313078704,2009-05-13,07:57:05
39.972373,116.339922,0,358,39946.3313657407,2009-05-13,07:57:10
39.972393,116.339777,0,357,39946.3314236111,2009-05-13,07:57:15
39.972443,116.339533,0,360,39946.3315393519,2009-05-13,07:57:25
39.972455,116.339512,0,360,39946.3315972222,2009-05-13,07:57:30
39.972457,116.339418,0,362,39946.3316550926,2009-05-13,07:57:35
39.972458,116.339427,0,362,39946.331712963,2009-05-13,07:57:40
39.972459,116.339431,0,362,39946.3317708333,2009-05-13,07:57:45
39.972459,116.339431,0,362,39946.3318055556,2009-05-13,07:57:48
39.972466,116.339426,0,362,39946.3318287037,2009-05-13,07:57:50
39.972475,116.339428,0,362,39946.3318865741,2009-05-13,07:57:55
39.972487,116.339499,0,357,39946.3319444444,2009-05-13,07:58:00
39.972491,116.339497,0,357,39946.3320023148,2009-05-13,07:58:05
39.972489,116.339502,0,356,39946.3320601852,2009-05-13,07:58:10
39.972489,116.339502,0,356,39946.3320949074,2009-05-13,07:58:13
39.972497,116.339505,0,356,39946.3321180556,2009-05-13,07:58:15
39.972502,116.339543,0,354,39946.3321759259,2009-05-13,07:58:20
39.972507,116.339556,0,351,39946.3322337963,2009-05-13,07:58:25
39.972507,116.339556,0,351,39946.3322685185,2009-05-13,07:58:28
39.972509,116.339562,0,351,39946.3322916667,2009-05-13,07:58:30
39.972527,116.339633,0,350,39946.332349537,2009-05-13,07:58:35
39.972528,116.339542,0,353,39946.3324074074,2009-05-13,07:58:40
39.972532,116.339376,0,357,39946.3324652778,2009-05-13,07:58:45
39.972529,116.339248,0,356,39946.3325231481,2009-05-13,07:58:50
39.972536,116.339194,0,351,39946.3325810185,2009-05-13,07:58:55
39.972541,116.339217,0,349,39946.3326388889,2009-05-13,07:59:00
39.972518,116.339266,0,345,39946.3326967593,2009-05-13,07:59:05
39.972516,116.33933,0,342,39946.3327546296,2009-05-13,07:59:10
39.972518,116.339388,0,340,39946.3328125,2009-05-13,07:59:15
39.972527,116.339392,0,340,39946.3328703704,2009-05-13,07:59:20
39.972528,116.339388,0,340,39946.3329282407,2009-05-13,07:59:25
39.972531,116.339391,0,340,39946.3329861111,2009-05-13,07:59:30
39.972531,116.339391,0,340,39946.3330208333,2009-05-13,07:59:33
39.972534,116.339384,0,340,39946.3330439815,2009-05-13,07:59:35
39.972531,116.339456,0,336,39946.3331018519,2009-05-13,07:59:40
39.972518,116.33955,0,330,39946.3331597222,2009-05-13,07:59:45
39.972531,116.339599,0,328,39946.3332175926,2009-05-13,07:59:50
39.972536,116.339609,0,328,39946.333275463,2009-05-13,07:59:55
39.972536,116.339609,0,328,39946.3333101852,2009-05-13,07:59:58
39.972539,116.339608,0,328,39946.3333333333,2009-05-13,08:00:00
39.972548,116.339629,0,326,39946.3333912037,2009-05-13,08:00:05
39.972546,116.339655,0,325,39946.3334490741,2009-05-13,08:00:10
39.972549,116.339665,0,325,39946.3335069444,2009-05-13,08:00:15
39.972549,116.339665,0,325,39946.3335416667,2009-05-13,08:00:18
39.97255,116.339661,0,325,39946.3335648148,2009-05-13,08:00:20
39.972557,116.33974,0,319,39946.3336226852,2009-05-13,08:00:25
39.972533,116.339991,0,301,39946.3336805556,2009-05-13,08:00:30
39.972507,116.340132,0,290,39946.3337384259,2009-05-13,08:00:35
39.972498,116.340155,0,286,39946.3337962963,2009-05-13,08:00:40
39.972481,116.340189,0,281,39946.3338541667,2009-05-13,08:00:45
39.972466,116.340207,0,281,39946.333912037,2009-05-13,08:00:50
39.972473,116.340228,0,279,39946.3339699074,2009-05-13,08:00:55
39.972492,116.340299,0,274,39946.3340277778,2009-05-13,08:01:00
39.972492,116.340299,0,274,39946.3340625,2009-05-13,08:01:03
39.972487,116.340298,0,273,39946.3340856481,2009-05-13,08:01:05
39.972489,116.340288,0,273,39946.3341435185,2009-05-13,08:01:10
39.972489,116.340288,0,273,39946.3341782407,2009-05-13,08:01:13
39.972481,116.340282,0,273,39946.3342013889,2009-05-13,08:01:15
39.97247,116.340277,0,274,39946.3342592593,2009-05-13,08:01:20
39.972473,116.340321,0,274,39946.3343171296,2009-05-13,08:01:25
39.972471,116.340324,0,274,39946.334375,2009-05-13,08:01:30
39.972471,116.340324,0,274,39946.3344097222,2009-05-13,08:01:33
39.972467,116.340322,0,274,39946.3344328704,2009-05-13,08:01:35
39.972446,116.340303,0,274,39946.3344907407,2009-05-13,08:01:40
39.972427,116.340275,0,276,39946.3345486111,2009-05-13,08:01:45
39.972419,116.340255,0,275,39946.3346064815,2009-05-13,08:01:50
39.972422,116.340243,0,275,39946.3346643519,2009-05-13,08:01:55
39.972417,116.340205,0,275,39946.3347222222,2009-05-13,08:02:00
39.972402,116.340361,0,281,39946.3347800926,2009-05-13,08:02:05
39.972382,116.340612,0,279,39946.334837963,2009-05-13,08:02:10
39.972382,116.340612,0,279,39946.3348726852,2009-05-13,08:02:13
39.972377,116.340616,0,278,39946.3348958333,2009-05-13,08:02:15
39.972363,116.340636,0,278,39946.3349537037,2009-05-13,08:02:20
39.972335,116.340646,0,276,39946.3350115741,2009-05-13,08:02:25
39.97232,116.340685,0,277,39946.3350694444,2009-05-13,08:02:30
39.972309,116.340709,0,279,39946.3351273148,2009-05-13,08:02:35
39.97364,116.337628,0,254,39946.3351851852,2009-05-13,08:02:40
39.973686,116.337334,0,258,39946.3352430556,2009-05-13,08:02:45
39.973689,116.337317,0,260,39946.3353009259,2009-05-13,08:02:50
39.973684,116.337306,0,260,39946.3353587963,2009-05-13,08:02:55
39.973532,116.336912,0,265,39946.3354166667,2009-05-13,08:03:00
39.973493,116.336855,0,267,39946.335474537,2009-05-13,08:03:05
39.973535,116.336613,0,271,39946.3355324074,2009-05-13,08:03:10
39.973555,116.33638,0,275,39946.3355902778,2009-05-13,08:03:15
39.973537,116.336309,0,283,39946.3356481481,2009-05-13,08:03:20
39.973568,116.336135,0,287,39946.3357060185,2009-05-13,08:03:25
39.973559,116.336077,0,289,39946.3357638889,2009-05-13,08:03:30
39.973569,116.336071,0,289,39946.3358217593,2009-05-13,08:03:35
39.973607,116.336042,0,293,39946.3358796296,2009-05-13,08:03:40
39.97362,116.336026,0,295,39946.3359375,2009-05-13,08:03:45
39.973583,116.335987,0,295,39946.3359953704,2009-05-13,08:03:50
39.973539,116.335911,0,299,39946.3360532407,2009-05-13,08:03:55
39.973533,116.335845,0,301,39946.3361111111,2009-05-13,08:04:00
39.973524,116.335817,0,303,39946.3361689815,2009-05-13,08:04:05
39.973536,116.335787,0,304,39946.3362268518,2009-05-13,08:04:10
39.973531,116.335762,0,304,39946.3362847222,2009-05-13,08:04:15
39.973524,116.335711,0,306,39946.3363425926,2009-05-13,08:04:20
39.973524,116.335711,0,306,39946.3364930556,2009-05-13,08:04:33
39.973526,116.335718,0,311,39946.3365162037,2009-05-13,08:04:35
39.973503,116.335726,0,312,39946.3367476852,2009-05-13,08:04:55
39.97349,116.335743,0,315,39946.3368055556,2009-05-13,08:05:00
39.97349,116.335743,0,315,39946.3368402778,2009-05-13,08:05:03
39.973486,116.335739,0,315,39946.3368634259,2009-05-13,08:05:05
39.973438,116.335648,0,319,39946.3369212963,2009-05-13,08:05:10
39.973451,116.335561,0,322,39946.3369791667,2009-05-13,08:05:15
39.973496,116.335504,0,326,39946.337037037,2009-05-13,08:05:20
39.973525,116.335451,0,329,39946.3370949074,2009-05-13,08:05:25
39.973539,116.335412,0,332,39946.3371527778,2009-05-13,08:05:30
39.973528,116.335369,0,335,39946.3372106481,2009-05-13,08:05:35
39.973521,116.335306,0,338,39946.3372685185,2009-05-13,08:05:40
39.973704,116.335545,0,357,39946.3422453704,2009-05-13,08:12:50
39.973716,116.335597,0,357,39946.3423032407,2009-05-13,08:12:55
39.973722,116.335629,0,357,39946.3423611111,2009-05-13,08:13:00
39.973732,116.33569,0,356,39946.3424189815,2009-05-13,08:13:05
39.973745,116.335691,0,357,39946.3424768519,2009-05-13,08:13:10
39.973743,116.335671,0,357,39946.3425347222,2009-05-13,08:13:15
39.973745,116.335662,0,357,39946.3425925926,2009-05-13,08:13:20
39.973751,116.335658,0,357,39946.342650463,2009-05-13,08:13:25
39.973751,116.335658,0,357,39946.3426851852,2009-05-13,08:13:28
39.973756,116.335652,0,357,39946.3427083333,2009-05-13,08:13:30
39.973741,116.335629,0,358,39946.3427662037,2009-05-13,08:13:35
39.973736,116.335647,0,357,39946.3428240741,2009-05-13,08:13:40
39.973745,116.335697,0,357,39946.3428819444,2009-05-13,08:13:45
39.973742,116.335716,0,357,39946.3429398148,2009-05-13,08:13:50
39.973776,116.335766,0,358,39946.3429976852,2009-05-13,08:13:55
39.973789,116.33576,0,359,39946.3430555556,2009-05-13,08:14:00
39.973797,116.335738,0,360,39946.3431134259,2009-05-13,08:14:05
39.973808,116.335705,0,360,39946.3431712963,2009-05-13,08:14:10
39.973824,116.33563,0,362,39946.3432291667,2009-05-13,08:14:15
39.973849,116.335455,0,363,39946.343287037,2009-05-13,08:14:20
39.973857,116.335305,0,364,39946.3433449074,2009-05-13,08:14:25
39.973886,116.335287,0,364,39946.3434027778,2009-05-13,08:14:30
39.97393,116.335433,0,364,39946.3434606481,2009-05-13,08:14:35
39.974008,116.335549,0,363,39946.3435185185,2009-05-13,08:14:40
39.974015,116.335655,0,359,39946.3436342593,2009-05-13,08:14:50
39.973982,116.335795,0,360,39946.3436921296,2009-05-13,08:14:55
39.973946,116.335892,0,361,39946.34375,2009-05-13,08:15:00
39.973933,116.33596,0,362,39946.3438078704,2009-05-13,08:15:05
39.973941,116.335945,0,362,39946.3438657407,2009-05-13,08:15:10
39.973933,116.336028,0,362,39946.3439236111,2009-05-13,08:15:15
39.973919,116.336054,0,363,39946.3439814815,2009-05-13,08:15:20
39.973916,116.336018,0,364,39946.3440393518,2009-05-13,08:15:25
39.973909,116.336007,0,365,39946.3440972222,2009-05-13,08:15:30
39.973907,116.335946,0,365,39946.3441550926,2009-05-13,08:15:35
39.973907,116.335946,0,365,39946.3441898148,2009-05-13,08:15:38
39.973903,116.335941,0,365,39946.344212963,2009-05-13,08:15:40
39.973896,116.335952,0,365,39946.3442708333,2009-05-13,08:15:45
39.973916,116.335929,0,369,39946.3443287037,2009-05-13,08:15:50
39.973926,116.335917,0,369,39946.3443865741,2009-05-13,08:15:55
39.973932,116.335914,0,369,39946.3444444444,2009-05-13,08:16:00
39.973932,116.335914,0,369,39946.3444791667,2009-05-13,08:16:03
39.973936,116.335921,0,369,39946.3445023148,2009-05-13,08:16:05
39.973905,116.335978,0,370,39946.3445601852,2009-05-13,08:16:10
39.973885,116.335954,0,371,39946.3446180556,2009-05-13,08:16:15
39.973882,116.335931,0,372,39946.3446759259,2009-05-13,08:16:20
39.973882,116.335915,0,372,39946.3447337963,2009-05-13,08:16:25
39.973843,116.335924,0,372,39946.3447916667,2009-05-13,08:16:30
39.973841,116.335936,0,372,39946.344849537,2009-05-13,08:16:35
39.97384,116.335958,0,372,39946.3449074074,2009-05-13,08:16:40
39.97385,116.33598,0,372,39946.3449652778,2009-05-13,08:16:45
39.973851,116.335951,0,373,39946.3450231481,2009-05-13,08:16:50
39.973853,116.335944,0,373,39946.3450810185,2009-05-13,08:16:55
39.973853,116.335944,0,373,39946.3451157407,2009-05-13,08:16:58
39.973855,116.335949,0,373,39946.3451388889,2009-05-13,08:17:00
39.973866,116.335975,0,374,39946.3451967593,2009-05-13,08:17:05
39.973885,116.335958,0,374,39946.3452546296,2009-05-13,08:17:10
39.973885,116.335958,0,374,39946.3452893518,2009-05-13,08:17:13
39.973888,116.335961,0,374,39946.3453125,2009-05-13,08:17:15
39.973886,116.335973,0,374,39946.3453703704,2009-05-13,08:17:20
39.973885,116.335968,0,374,39946.3454282407,2009-05-13,08:17:25
39.973889,116.335961,0,374,39946.3454861111,2009-05-13,08:17:30
39.973889,116.335961,0,374,39946.3455208333,2009-05-13,08:17:33
39.973895,116.335966,0,374,39946.3455439815,2009-05-13,08:17:35
39.973942,116.336024,0,374,39946.3456018518,2009-05-13,08:17:40
39.97397,116.336023,0,375,39946.3456597222,2009-05-13,08:17:45
39.974016,116.335978,0,375,39946.3457175926,2009-05-13,08:17:50
39.974043,116.335934,0,375,39946.345775463,2009-05-13,08:17:55
39.974026,116.335902,0,376,39946.3458333333,2009-05-13,08:18:00
39.974006,116.335882,0,377,39946.3458912037,2009-05-13,08:18:05
39.974007,116.335869,0,377,39946.3459490741,2009-05-13,08:18:10
39.974014,116.335872,0,377,39946.3460069444,2009-05-13,08:18:15
39.974014,116.335872,0,377,39946.3460416667,2009-05-13,08:18:18
39.974007,116.335878,0,377,39946.3460648148,2009-05-13,08:18:20
39.973982,116.335888,0,377,39946.3461226852,2009-05-13,08:18:25
39.973989,116.335952,0,377,39946.3461805556,2009-05-13,08:18:30
39.973988,116.335941,0,377,39946.3462384259,2009-05-13,08:18:35
39.973988,116.335941,0,377,39946.3462731481,2009-05-13,08:18:38
39.973993,116.335939,0,377,39946.3462962963,2009-05-13,08:18:40
39.973984,116.33598,0,377,39946.3463541667,2009-05-13,08:18:45
39.973982,116.336013,0,376,39946.346412037,2009-05-13,08:18:50
39.973987,116.336008,0,376,39946.3464699074,2009-05-13,08:18:55
39.973987,116.336008,0,376,39946.3465046296,2009-05-13,08:18:58
39.973989,116.336009,0,376,39946.3465277778,2009-05-13,08:19:00
39.973981,116.336024,0,376,39946.3465856481,2009-05-13,08:19:05
39.974007,116.336045,0,376,39946.3466435185,2009-05-13,08:19:10
39.974006,116.336067,0,375,39946.3467013889,2009-05-13,08:19:15
39.974005,116.336066,0,375,39946.3467592593,2009-05-13,08:19:20
39.974005,116.336066,0,375,39946.3467939815,2009-05-13,08:19:23
39.974005,116.336065,0,375,39946.3468171296,2009-05-13,08:19:25
39.974005,116.336055,0,375,39946.346875,2009-05-13,08:19:30
39.974006,116.336107,0,375,39946.3469328704,2009-05-13,08:19:35
39.973959,116.336164,0,374,39946.3469907407,2009-05-13,08:19:40
39.973944,116.336187,0,373,39946.3470486111,2009-05-13,08:19:45
39.973944,116.336182,0,373,39946.3471064815,2009-05-13,08:19:50
39.973973,116.336522,0,376,39946.3498842593,2009-05-13,08:23:50
39.973986,116.336536,0,376,39946.3501157407,2009-05-13,08:24:10
39.973986,116.336569,0,376,39946.3501736111,2009-05-13,08:24:15
39.973982,116.33657,0,376,39946.3502314815,2009-05-13,08:24:20
39.973987,116.336564,0,376,39946.3502893519,2009-05-13,08:24:25
39.973995,116.336557,0,376,39946.3503472222,2009-05-13,08:24:30
39.973995,116.336557,0,376,39946.3503819444,2009-05-13,08:24:33
39.973994,116.33655,0,376,39946.3504050926,2009-05-13,08:24:35
39.973952,116.336548,0,376,39946.350462963,2009-05-13,08:24:40
39.97395,116.336565,0,377,39946.3505208333,2009-05-13,08:24:45
39.973982,116.336559,0,378,39946.3505787037,2009-05-13,08:24:50
39.974034,116.336612,0,381,39946.3506365741,2009-05-13,08:24:55
39.974034,116.336601,0,381,39946.3506944444,2009-05-13,08:25:00
39.974017,116.336592,0,381,39946.3507523148,2009-05-13,08:25:05
39.97401,116.336575,0,382,39946.3508101852,2009-05-13,08:25:10
39.974012,116.336563,0,382,39946.3508680556,2009-05-13,08:25:15
39.974039,116.336578,0,382,39946.3509259259,2009-05-13,08:25:20
39.974106,116.336636,0,382,39946.3509837963,2009-05-13,08:25:25
39.974124,116.336712,0,382,39946.3510416667,2009-05-13,08:25:30
39.974082,116.336722,0,383,39946.351099537,2009-05-13,08:25:35
39.973927,116.336657,0,382,39946.3511574074,2009-05-13,08:25:40
39.973926,116.336662,0,380,39946.3512152778,2009-05-13,08:25:45
39.973926,116.336662,0,380,39946.35125,2009-05-13,08:25:48
39.973929,116.336654,0,380,39946.3512731481,2009-05-13,08:25:50
39.974055,116.336798,0,380,39946.3513310185,2009-05-13,08:25:55
39.974186,116.33685,0,380,39946.3513888889,2009-05-13,08:26:00
39.974179,116.33685,0,380,39946.3514467593,2009-05-13,08:26:05
39.974179,116.33685,0,380,39946.3514814815,2009-05-13,08:26:08
39.974173,116.336852,0,380,39946.3515046296,2009-05-13,08:26:10
39.974149,116.336838,0,380,39946.3515625,2009-05-13,08:26:15
39.974067,116.336719,0,381,39946.3516203704,2009-05-13,08:26:20
39.97402,116.336677,0,382,39946.3516782407,2009-05-13,08:26:25
39.974028,116.336701,0,382,39946.3517361111,2009-05-13,08:26:30
39.974048,116.336693,0,383,39946.3517939815,2009-05-13,08:26:35
39.974052,116.33669,0,383,39946.3518518518,2009-05-13,08:26:40
39.974052,116.33669,0,383,39946.3518865741,2009-05-13,08:26:43
39.974047,116.336682,0,383,39946.3519097222,2009-05-13,08:26:45
39.974036,116.336689,0,383,39946.3519675926,2009-05-13,08:26:50
39.974021,116.336691,0,383,39946.352025463,2009-05-13,08:26:55
39.974021,116.336691,0,383,39946.3520601852,2009-05-13,08:26:58
39.974016,116.336688,0,383,39946.3520833333,2009-05-13,08:27:00
39.974044,116.33678,0,381,39946.3521412037,2009-05-13,08:27:05
39.974118,116.336914,0,380,39946.3521990741,2009-05-13,08:27:10
39.974161,116.33694,0,379,39946.3522569444,2009-05-13,08:27:15
39.97413,116.336963,0,379,39946.3523148148,2009-05-13,08:27:20
39.974079,116.336981,0,380,39946.3523726852,2009-05-13,08:27:25
39.97407,116.33696,0,380,39946.3524305556,2009-05-13,08:27:30
39.974126,116.33666,0,383,39946.3546875,2009-05-13,08:30:45
39.974134,116.336618,0,383,39946.3547453704,2009-05-13,08:30:50
39.974132,116.336584,0,384,39946.3548032407,2009-05-13,08:30:55
39.974135,116.336614,0,384,39946.3548611111,2009-05-13,08:31:00
39.9741,116.336615,0,383,39946.3549189815,2009-05-13,08:31:05
39.974054,116.336624,0,384,39946.3549768519,2009-05-13,08:31:10
39.97404,116.336767,0,382,39946.3550347222,2009-05-13,08:31:15
39.974042,116.336796,0,382,39946.3550925926,2009-05-13,08:31:20
39.974047,116.336781,0,382,39946.355150463,2009-05-13,08:31:25
39.974065,116.336725,0,383,39946.3552083333,2009-05-13,08:31:30
39.974046,116.336618,0,385,39946.3552662037,2009-05-13,08:31:35
39.974022,116.336544,0,386,39946.3553240741,2009-05-13,08:31:40
39.973978,116.336526,0,386,39946.3553819444,2009-05-13,08:31:45
39.973957,116.336523,0,387,39946.3554398148,2009-05-13,08:31:50
39.973957,116.336523,0,387,39946.355474537,2009-05-13,08:31:53
39.973959,116.336528,0,387,39946.3554976852,2009-05-13,08:31:55
39.97396,116.336518,0,387,39946.3555555556,2009-05-13,08:32:00
39.97396,116.336518,0,387,39946.3555902778,2009-05-13,08:32:03
39.973964,116.336514,0,387,39946.3556134259,2009-05-13,08:32:05
39.97398,116.336512,0,387,39946.3556712963,2009-05-13,08:32:10
39.97405,116.336477,0,387,39946.3557291667,2009-05-13,08:32:15
39.974059,116.336411,0,389,39946.355787037,2009-05-13,08:32:20
39.97405,116.336437,0,387,39946.3558449074,2009-05-13,08:32:25
39.974031,116.336457,0,387,39946.3559027778,2009-05-13,08:32:30
39.974026,116.336463,0,387,39946.3559606481,2009-05-13,08:32:35
39.974026,116.336463,0,387,39946.3559953704,2009-05-13,08:32:38
39.974026,116.336458,0,387,39946.3560185185,2009-05-13,08:32:40
39.974035,116.336436,0,387,39946.3560763889,2009-05-13,08:32:45
39.974065,116.336447,0,386,39946.3561342593,2009-05-13,08:32:50
39.974085,116.336495,0,385,39946.3561921296,2009-05-13,08:32:55
39.974088,116.336501,0,385,39946.35625,2009-05-13,08:33:00
39.974088,116.336501,0,385,39946.3562847222,2009-05-13,08:33:03
39.974086,116.336501,0,385,39946.3563078704,2009-05-13,08:33:05
39.974068,116.336505,0,386,39946.3563657407,2009-05-13,08:33:10
39.974045,116.33655,0,387,39946.3564236111,2009-05-13,08:33:15
39.974023,116.336467,0,389,39946.3564814815,2009-05-13,08:33:20
39.973971,116.336413,0,390,39946.3565393519,2009-05-13,08:33:25
39.97395,116.33638,0,391,39946.3565972222,2009-05-13,08:33:30
39.973963,116.336419,0,391,39946.3566550926,2009-05-13,08:33:35
39.973973,116.336422,0,391,39946.356712963,2009-05-13,08:33:40
39.973989,116.336425,0,391,39946.3567708333,2009-05-13,08:33:45
39.974013,116.336385,0,392,39946.3568287037,2009-05-13,08:33:50
39.974003,116.336337,0,393,39946.3568865741,2009-05-13,08:33:55
39.973996,116.336264,0,395,39946.3569444444,2009-05-13,08:34:00
39.974236,116.336413,0,378,39946.3646412037,2009-05-13,08:45:05
39.974263,116.336438,0,377,39946.3646990741,2009-05-13,08:45:10
39.974263,116.336438,0,377,39946.3647337963,2009-05-13,08:45:13
39.974268,116.336432,0,378,39946.3647569444,2009-05-13,08:45:15
39.974268,116.336372,0,379,39946.3648148148,2009-05-13,08:45:20
39.974285,116.336314,0,380,39946.3648726852,2009-05-13,08:45:25
39.974304,116.336285,0,381,39946.3649305556,2009-05-13,08:45:30
39.974323,116.336281,0,381,39946.3649884259,2009-05-13,08:45:35
39.974362,116.336286,0,380,39946.3650462963,2009-05-13,08:45:40
39.974367,116.336271,0,380,39946.3651041667,2009-05-13,08:45:45
39.974342,116.336268,0,379,39946.365162037,2009-05-13,08:45:50
39.974222,116.336328,0,380,39946.3652199074,2009-05-13,08:45:55
39.974099,116.336359,0,380,39946.3652777778,2009-05-13,08:46:00
39.974049,116.336331,0,381,39946.3653356481,2009-05-13,08:46:05
39.974002,116.336279,0,381,39946.3653935185,2009-05-13,08:46:10
39.973962,116.336234,0,382,39946.3655092593,2009-05-13,08:46:20
39.973996,116.336204,0,380,39946.3655671296,2009-05-13,08:46:25
39.974017,116.336148,0,380,39946.365625,2009-05-13,08:46:30
39.97413,116.336017,0,380,39946.3656828704,2009-05-13,08:46:35
39.974149,116.335972,0,380,39946.3657407407,2009-05-13,08:46:40
39.974193,116.336003,0,379,39946.3657986111,2009-05-13,08:46:45
39.974242,116.336033,0,377,39946.3658564815,2009-05-13,08:46:50
39.974291,116.336115,0,375,39946.3659143519,2009-05-13,08:46:55
39.974242,116.336127,0,376,39946.3659722222,2009-05-13,08:47:00
39.974202,116.336129,0,377,39946.3660300926,2009-05-13,08:47:05
39.974205,116.336223,0,376,39946.366087963,2009-05-13,08:47:10
39.974175,116.336193,0,376,39946.3661458333,2009-05-13,08:47:15
39.974126,116.336168,0,377,39946.3662037037,2009-05-13,08:47:20
39.974102,116.336136,0,377,39946.3662615741,2009-05-13,08:47:25
39.974088,116.336047,0,378,39946.3663194444,2009-05-13,08:47:30
39.974098,116.336052,0,379,39946.3663773148,2009-05-13,08:47:35
39.974093,116.336063,0,379,39946.3664351852,2009-05-13,08:47:40
39.974051,116.336014,0,379,39946.3664930556,2009-05-13,08:47:45
39.974025,116.335758,0,380,39946.3665509259,2009-05-13,08:47:50
39.974011,116.335772,0,380,39946.3666087963,2009-05-13,08:47:55
39.973972,116.335927,0,380,39946.3666666667,2009-05-13,08:48:00
39.974043,116.336253,0,378,39946.366724537,2009-05-13,08:48:05
39.974047,116.336199,0,378,39946.3667824074,2009-05-13,08:48:10
39.974081,116.336208,0,378,39946.3668402778,2009-05-13,08:48:15
39.974105,116.336295,0,378,39946.3668981481,2009-05-13,08:48:20
39.974147,116.336347,0,379,39946.3669560185,2009-05-13,08:48:25
39.97415,116.336338,0,379,39946.3670138889,2009-05-13,08:48:30
39.97415,116.336338,0,379,39946.3670486111,2009-05-13,08:48:33
39.974153,116.336337,0,379,39946.3670717593,2009-05-13,08:48:35
39.974134,116.336333,0,379,39946.3671296296,2009-05-13,08:48:40
39.974143,116.336317,0,379,39946.3672453704,2009-05-13,08:48:50
39.974109,116.336283,0,380,39946.3673611111,2009-05-13,08:49:00
39.974162,116.336167,0,383,39946.3674189815,2009-05-13,08:49:05
39.974169,116.336176,0,383,39946.3674768518,2009-05-13,08:49:10
39.974169,116.336176,0,383,39946.3675115741,2009-05-13,08:49:13
39.974168,116.336176,0,383,39946.3675347222,2009-05-13,08:49:15
39.974168,116.33616,0,383,39946.3675925926,2009-05-13,08:49:20
39.974166,116.336109,0,382,39946.367650463,2009-05-13,08:49:25
39.974184,116.336085,0,382,39946.3677083333,2009-05-13,08:49:30
39.974237,116.336111,0,382,39946.3680555556,2009-05-13,08:50:00
39.97413,116.336361,0,383,39946.3685763889,2009-05-13,08:50:45
39.974057,116.336576,0,382,39946.3686342593,2009-05-13,08:50:50
39.974033,116.336555,0,381,39946.3686921296,2009-05-13,08:50:55
39.974035,116.336564,0,382,39946.36875,2009-05-13,08:51:00
39.974109,116.336497,0,380,39946.3688078704,2009-05-13,08:51:05
39.974138,116.336456,0,381,39946.3688657407,2009-05-13,08:51:10
39.974183,116.336388,0,381,39946.3689236111,2009-05-13,08:51:15
39.974194,116.336444,0,381,39946.3689814815,2009-05-13,08:51:20
39.974222,116.336514,0,380,39946.3690393518,2009-05-13,08:51:25
39.974244,116.336513,0,379,39946.3690972222,2009-05-13,08:51:30
39.974235,116.336541,0,378,39946.3691550926,2009-05-13,08:51:35
39.974203,116.336555,0,377,39946.369212963,2009-05-13,08:51:40
39.974166,116.336595,0,377,39946.3692708333,2009-05-13,08:51:45
39.974138,116.336685,0,377,39946.3693287037,2009-05-13,08:51:50
39.974119,116.33676,0,377,39946.3693865741,2009-05-13,08:51:55
39.974178,116.336746,0,377,39946.3694444444,2009-05-13,08:52:00
39.974218,116.336739,0,378,39946.3695023148,2009-05-13,08:52:05
39.974223,116.336754,0,378,39946.3695601852,2009-05-13,08:52:10
39.974229,116.336789,0,377,39946.3696180556,2009-05-13,08:52:15
39.974273,116.336767,0,377,39946.3696759259,2009-05-13,08:52:20
39.974286,116.33672,0,378,39946.3697337963,2009-05-13,08:52:25
39.974274,116.336704,0,378,39946.3697916667,2009-05-13,08:52:30
39.97428,116.336654,0,379,39946.369849537,2009-05-13,08:52:35
39.974262,116.33659,0,380,39946.3699074074,2009-05-13,08:52:40
39.974253,116.336629,0,378,39946.3699652778,2009-05-13,08:52:45
39.974259,116.336646,0,377,39946.3700231481,2009-05-13,08:52:50
39.974256,116.336666,0,378,39946.3700810185,2009-05-13,08:52:55
39.974279,116.336702,0,378,39946.3701388889,2009-05-13,08:53:00
39.974281,116.336695,0,378,39946.3701967593,2009-05-13,08:53:05
39.974281,116.336695,0,378,39946.3702314815,2009-05-13,08:53:08
39.974285,116.336688,0,378,39946.3702546296,2009-05-13,08:53:10
39.9743,116.336679,0,378,39946.3703125,2009-05-13,08:53:15
39.97433,116.336644,0,380,39946.3703703704,2009-05-13,08:53:20
39.974311,116.3367,0,378,39946.3704282407,2009-05-13,08:53:25
39.974311,116.3367,0,378,39946.370462963,2009-05-13,08:53:28
39.974312,116.336692,0,378,39946.3704861111,2009-05-13,08:53:30
39.974301,116.33668,0,378,39946.3705439815,2009-05-13,08:53:35
39.97427,116.336631,0,378,39946.3706018519,2009-05-13,08:53:40
39.974181,116.336654,0,377,39946.3706597222,2009-05-13,08:53:45
39.974063,116.336583,0,378,39946.3707175926,2009-05-13,08:53:50
39.974006,116.336463,0,378,39946.370775463,2009-05-13,08:53:55
39.974009,116.336483,0,378,39946.3708333333,2009-05-13,08:54:00
39.973997,116.336433,0,378,39946.3708912037,2009-05-13,08:54:05
39.974018,116.336355,0,380,39946.3709490741,2009-05-13,08:54:10
39.974037,116.336404,0,379,39946.3710069444,2009-05-13,08:54:15
39.974037,116.336404,0,379,39946.3710416667,2009-05-13,08:54:18
39.97404,116.336406,0,378,39946.3710648148,2009-05-13,08:54:20
39.97404,116.336422,0,376,39946.3711226852,2009-05-13,08:54:25
39.974068,116.336396,0,377,39946.3711805556,2009-05-13,08:54:30
39.974106,116.336462,0,376,39946.3712384259,2009-05-13,08:54:35
39.974158,116.336582,0,376,39946.3712962963,2009-05-13,08:54:40
39.974261,116.33666,0,376,39946.3713541667,2009-05-13,08:54:45
39.974297,116.336762,0,376,39946.371412037,2009-05-13,08:54:50
39.97434,116.336866,0,376,39946.3714699074,2009-05-13,08:54:55
39.974363,116.336987,0,376,39946.3715277778,2009-05-13,08:55:00
39.974405,116.337133,0,376,39946.3715856481,2009-05-13,08:55:05
39.974457,116.337292,0,376,39946.3716435185,2009-05-13,08:55:10
39.974473,116.337522,0,374,39946.3717013889,2009-05-13,08:55:15
39.974449,116.337651,0,373,39946.3717592593,2009-05-13,08:55:20
39.974418,116.337678,0,373,39946.3718171296,2009-05-13,08:55:25
39.974372,116.337571,0,374,39946.371875,2009-05-13,08:55:30
39.974306,116.337431,0,373,39946.3719328704,2009-05-13,08:55:35
39.974272,116.337359,0,373,39946.3719907407,2009-05-13,08:55:40
39.97431,116.337316,0,373,39946.3720486111,2009-05-13,08:55:45
39.974362,116.337274,0,373,39946.3721064815,2009-05-13,08:55:50
39.974374,116.337239,0,374,39946.3721643519,2009-05-13,08:55:55
39.974377,116.337275,0,372,39946.3722222222,2009-05-13,08:56:00
39.974354,116.337302,0,370,39946.3722800926,2009-05-13,08:56:05
39.974253,116.337309,0,370,39946.372337963,2009-05-13,08:56:10
39.974184,116.337262,0,370,39946.3723958333,2009-05-13,08:56:15
39.974134,116.337154,0,371,39946.3724537037,2009-05-13,08:56:20
39.974117,116.337073,0,371,39946.3725115741,2009-05-13,08:56:25
39.974145,116.337097,0,371,39946.3725694444,2009-05-13,08:56:30
39.974184,116.33716,0,371,39946.3726273148,2009-05-13,08:56:35
39.974292,116.33719,0,370,39946.3726851852,2009-05-13,08:56:40
39.974369,116.337312,0,368,39946.3727430556,2009-05-13,08:56:45
39.974451,116.337468,0,367,39946.3728009259,2009-05-13,08:56:50
39.974506,116.337525,0,365,39946.3728587963,2009-05-13,08:56:55
39.97451,116.337501,0,366,39946.3733217593,2009-05-13,08:57:35
39.974655,116.337549,0,366,39946.3733796296,2009-05-13,08:57:40
39.9753,116.339123,0,382,39946.3734375,2009-05-13,08:57:45
39.975368,116.339527,0,387,39946.3734953704,2009-05-13,08:57:50
39.975441,116.339666,0,388,39946.3735532407,2009-05-13,08:57:55
39.975393,116.339825,0,390,39946.3736111111,2009-05-13,08:58:00
39.97532,116.339881,0,390,39946.3737268519,2009-05-13,08:58:10
39.975287,116.339871,0,390,39946.3751157407,2009-05-13,09:00:10
39.975343,116.339891,0,390,39946.3751736111,2009-05-13,09:00:15
39.97525,116.340014,0,389,39946.3752314815,2009-05-13,09:00:20
39.975228,116.34008,0,386,39946.3752893518,2009-05-13,09:00:25
39.975218,116.340133,0,387,39946.3753472222,2009-05-13,09:00:30
39.975233,116.340143,0,387,39946.3754050926,2009-05-13,09:00:35
39.975254,116.34017,0,386,39946.375462963,2009-05-13,09:00:40
39.975254,116.34025,0,387,39946.3755208333,2009-05-13,09:00:45
39.975229,116.340272,0,387,39946.3757523148,2009-05-13,09:01:05
39.975209,116.340286,0,387,39946.3758101852,2009-05-13,09:01:10
39.97518,116.340296,0,388,39946.3758680556,2009-05-13,09:01:15
