# Supplementary material for: Research on differential privacy protection method based on user tendency
Source: PLoS One. 2023 Oct 26;18(10):e0288823. doi: 10.1371/journal.pone.0288823 (PMC10602288; doi:10.1371/journal.pone.0288823)
Supplement: S2 Data — (ZIP) [file pone.0288823.s002.zip › Data 5-2/022/Trajectory/20090513171825.plt]

Geolife trajectory
WGS 84
Altitude is in Feet
Reserved 3
0,2,255,My Track,0,0,2,8421376
0
39.973361,116.3338,0,180,39946.7211226852,2009-05-13,17:18:25
39.973413,116.333847,0,172,39946.7211805556,2009-05-13,17:18:30
39.973465,116.334163,0,164,39946.7315393519,2009-05-13,17:33:25
39.973443,116.334208,0,165,39946.7315972222,2009-05-13,17:33:30
39.973439,116.334316,0,168,39946.7316550926,2009-05-13,17:33:35
39.973423,116.334317,0,168,39946.731712963,2009-05-13,17:33:40
39.973409,116.334267,0,168,39946.7317708333,2009-05-13,17:33:45
39.973391,116.334182,0,166,39946.7318287037,2009-05-13,17:33:50
39.973402,116.334119,0,164,39946.7318865741,2009-05-13,17:33:55
39.973337,116.334047,0,162,39946.7319444444,2009-05-13,17:34:00
39.973271,116.333979,0,160,39946.7320023148,2009-05-13,17:34:05
39.973213,116.333967,0,160,39946.7320601852,2009-05-13,17:34:10
39.973137,116.333905,0,157,39946.7321180556,2009-05-13,17:34:15
39.973121,116.333848,0,153,39946.7321759259,2009-05-13,17:34:20
39.973078,116.333769,0,151,39946.7322337963,2009-05-13,17:34:25
39.973022,116.333711,0,155,39946.7322916667,2009-05-13,17:34:30
39.973022,116.333711,0,155,39946.7323263889,2009-05-13,17:34:33
39.973016,116.333705,0,157,39946.732349537,2009-05-13,17:34:35
39.973076,116.333708,0,157,39946.7324074074,2009-05-13,17:34:40
39.973095,116.333676,0,156,39946.7324652778,2009-05-13,17:34:45
39.973156,116.333694,0,155,39946.7325231481,2009-05-13,17:34:50
39.973211,116.333719,0,154,39946.7325810185,2009-05-13,17:34:55
39.973372,116.333832,0,150,39946.7326388889,2009-05-13,17:35:00
39.973395,116.333887,0,149,39946.7326967593,2009-05-13,17:35:05
39.9734,116.333908,0,150,39946.7327546296,2009-05-13,17:35:10
39.973409,116.333894,0,151,39946.7328125,2009-05-13,17:35:15
39.973413,116.333862,0,153,39946.7328703704,2009-05-13,17:35:20
39.973401,116.33383,0,153,39946.7329282407,2009-05-13,17:35:25
39.973368,116.333817,0,155,39946.7329861111,2009-05-13,17:35:30
39.973287,116.333823,0,155,39946.7330439815,2009-05-13,17:35:35
39.973309,116.333847,0,157,39946.7331018519,2009-05-13,17:35:40
39.973313,116.33387,0,156,39946.7331597222,2009-05-13,17:35:45
39.973313,116.33387,0,156,39946.7331944444,2009-05-13,17:35:48
39.973311,116.333867,0,156,39946.7332175926,2009-05-13,17:35:50
39.973301,116.333863,0,156,39946.733275463,2009-05-13,17:35:55
39.97329,116.33386,0,156,39946.7333333333,2009-05-13,17:36:00
39.97329,116.33386,0,156,39946.7333680556,2009-05-13,17:36:03
39.973286,116.333859,0,156,39946.7333912037,2009-05-13,17:36:05
39.973319,116.333886,0,158,39946.7334490741,2009-05-13,17:36:10
39.973378,116.333915,0,160,39946.7335069444,2009-05-13,17:36:15
39.973373,116.333903,0,161,39946.7335648148,2009-05-13,17:36:20
39.973373,116.333903,0,161,39946.733599537,2009-05-13,17:36:23
39.973374,116.333897,0,162,39946.7336226852,2009-05-13,17:36:25
39.973439,116.333909,0,160,39946.7336805556,2009-05-13,17:36:30
39.973493,116.333922,0,166,39946.7337384259,2009-05-13,17:36:35
39.973455,116.333859,0,168,39946.7337962963,2009-05-13,17:36:40
39.9734,116.333827,0,159,39946.7338541667,2009-05-13,17:36:45
39.973403,116.333835,0,151,39946.733912037,2009-05-13,17:36:50
39.9734,116.333832,0,152,39946.7339699074,2009-05-13,17:36:55
39.9734,116.333832,0,152,39946.7340046296,2009-05-13,17:36:58
39.973396,116.333831,0,152,39946.7340277778,2009-05-13,17:37:00
39.973368,116.333832,0,151,39946.7340856481,2009-05-13,17:37:05
39.973383,116.333865,0,151,39946.7341435185,2009-05-13,17:37:10
39.973383,116.333865,0,151,39946.7341782407,2009-05-13,17:37:13
39.973388,116.333873,0,150,39946.7342013889,2009-05-13,17:37:15
39.973366,116.333847,0,152,39946.7342592593,2009-05-13,17:37:20
39.973387,116.333842,0,156,39946.7343171296,2009-05-13,17:37:25
39.973391,116.333813,0,158,39946.734375,2009-05-13,17:37:30
39.973391,116.333801,0,159,39946.7344328704,2009-05-13,17:37:35
39.973396,116.333797,0,159,39946.7344907407,2009-05-13,17:37:40
39.973396,116.333797,0,159,39946.734525463,2009-05-13,17:37:43
39.973389,116.333789,0,159,39946.7345486111,2009-05-13,17:37:45
39.973354,116.333777,0,164,39946.7346064815,2009-05-13,17:37:50
39.97333,116.333768,0,167,39946.7346643518,2009-05-13,17:37:55
39.973279,116.333748,0,166,39946.7347222222,2009-05-13,17:38:00
39.973214,116.333721,0,164,39946.7347800926,2009-05-13,17:38:05
39.973179,116.333705,0,159,39946.734837963,2009-05-13,17:38:10
39.973183,116.333694,0,156,39946.7348958333,2009-05-13,17:38:15
39.973153,116.333697,0,154,39946.7349537037,2009-05-13,17:38:20
39.97316,116.333709,0,153,39946.7350115741,2009-05-13,17:38:25
39.97316,116.333709,0,153,39946.7350462963,2009-05-13,17:38:28
39.973162,116.333708,0,153,39946.7350694444,2009-05-13,17:38:30
39.973175,116.333699,0,153,39946.7351273148,2009-05-13,17:38:35
39.973171,116.333699,0,153,39946.7351851852,2009-05-13,17:38:40
39.973174,116.3337,0,153,39946.7352430556,2009-05-13,17:38:45
39.973172,116.333698,0,153,39946.7353009259,2009-05-13,17:38:50
39.973176,116.333699,0,153,39946.7353587963,2009-05-13,17:38:55
39.973182,116.333706,0,152,39946.7354166667,2009-05-13,17:39:00
39.973182,116.333706,0,152,39946.7354513889,2009-05-13,17:39:03
39.973182,116.333698,0,152,39946.735474537,2009-05-13,17:39:05
39.973077,116.333686,0,153,39946.7355324074,2009-05-13,17:39:10
39.973077,116.333686,0,153,39946.7355671296,2009-05-13,17:39:13
39.973076,116.333691,0,153,39946.7355902778,2009-05-13,17:39:15
39.97308,116.3337,0,153,39946.7356481481,2009-05-13,17:39:20
39.97308,116.3337,0,153,39946.7356828704,2009-05-13,17:39:23
39.973084,116.333695,0,153,39946.7357060185,2009-05-13,17:39:25
39.973095,116.333691,0,153,39946.7357638889,2009-05-13,17:39:30
39.973101,116.333682,0,153,39946.7358217593,2009-05-13,17:39:35
39.973153,116.333741,0,157,39946.7358796296,2009-05-13,17:39:40
39.973187,116.333759,0,158,39946.7359375,2009-05-13,17:39:45
39.973277,116.333831,0,158,39946.7359953704,2009-05-13,17:39:50
39.973288,116.333839,0,159,39946.7360532407,2009-05-13,17:39:55
39.973279,116.33384,0,159,39946.7361111111,2009-05-13,17:40:00
39.973187,116.333842,0,155,39946.7361689815,2009-05-13,17:40:05
39.973117,116.333839,0,153,39946.7362268518,2009-05-13,17:40:10
39.973064,116.333855,0,152,39946.7362847222,2009-05-13,17:40:15
39.973061,116.333846,0,152,39946.7363425926,2009-05-13,17:40:20
39.973071,116.333782,0,152,39946.736400463,2009-05-13,17:40:25
39.973152,116.333765,0,153,39946.7364583333,2009-05-13,17:40:30
39.973185,116.333724,0,152,39946.7365162037,2009-05-13,17:40:35
39.97324,116.333716,0,154,39946.7365740741,2009-05-13,17:40:40
39.973272,116.333762,0,157,39946.7366319444,2009-05-13,17:40:45
39.973272,116.333762,0,157,39946.7366666667,2009-05-13,17:40:48
39.97328,116.333758,0,158,39946.7366898148,2009-05-13,17:40:50
39.973316,116.333738,0,157,39946.7367476852,2009-05-13,17:40:55
39.973234,116.333836,0,154,39946.7368055556,2009-05-13,17:41:00
39.973188,116.333932,0,152,39946.7368634259,2009-05-13,17:41:05
39.973159,116.333946,0,156,39946.7369212963,2009-05-13,17:41:10
39.973119,116.333896,0,160,39946.7369791667,2009-05-13,17:41:15
39.973097,116.333879,0,163,39946.737037037,2009-05-13,17:41:20
39.973123,116.333867,0,161,39946.7370949074,2009-05-13,17:41:25
39.973179,116.333849,0,160,39946.7371527778,2009-05-13,17:41:30
39.973218,116.333819,0,158,39946.7372106481,2009-05-13,17:41:35
39.973218,116.333819,0,158,39946.7372453704,2009-05-13,17:41:38
39.973219,116.333812,0,158,39946.7372685185,2009-05-13,17:41:40
39.973222,116.33383,0,158,39946.7373263889,2009-05-13,17:41:45
39.973212,116.33385,0,158,39946.7373842593,2009-05-13,17:41:50
39.973212,116.33385,0,158,39946.7374189815,2009-05-13,17:41:53
39.973211,116.333851,0,158,39946.7374421296,2009-05-13,17:41:55
39.973277,116.333866,0,158,39946.7375,2009-05-13,17:42:00
39.973277,116.333866,0,158,39946.7375347222,2009-05-13,17:42:03
39.97327,116.333862,0,158,39946.7375578704,2009-05-13,17:42:05
39.973289,116.333848,0,157,39946.7376157407,2009-05-13,17:42:10
39.973318,116.333835,0,156,39946.7376736111,2009-05-13,17:42:15
39.97323,116.333897,0,158,39946.7377314815,2009-05-13,17:42:20
39.973172,116.333883,0,158,39946.7377893519,2009-05-13,17:42:25
39.973147,116.333901,0,158,39946.7378472222,2009-05-13,17:42:30
39.973159,116.333916,0,158,39946.7379050926,2009-05-13,17:42:35
39.973242,116.333893,0,158,39946.737962963,2009-05-13,17:42:40
39.973337,116.333844,0,161,39946.7380208333,2009-05-13,17:42:45
39.973323,116.333908,0,160,39946.7380787037,2009-05-13,17:42:50
39.973372,116.333953,0,160,39946.7381365741,2009-05-13,17:42:55
39.973389,116.334015,0,163,39946.7381944444,2009-05-13,17:43:00
39.973404,116.334036,0,166,39946.7382523148,2009-05-13,17:43:05
39.973387,116.334038,0,168,39946.7383101852,2009-05-13,17:43:10
39.973361,116.334043,0,169,39946.7383680556,2009-05-13,17:43:15
39.973325,116.334094,0,169,39946.7384259259,2009-05-13,17:43:20
39.97321,116.334117,0,171,39946.7384837963,2009-05-13,17:43:25
39.973193,116.334166,0,175,39946.7385416667,2009-05-13,17:43:30
39.973125,116.33423,0,177,39946.738599537,2009-05-13,17:43:35
39.97313,116.334175,0,178,39946.7386574074,2009-05-13,17:43:40
39.973177,116.334167,0,179,39946.7387152778,2009-05-13,17:43:45
39.973188,116.33416,0,179,39946.7387731481,2009-05-13,17:43:50
39.973199,116.334071,0,182,39946.7388310185,2009-05-13,17:43:55
39.973193,116.33401,0,185,39946.7388888889,2009-05-13,17:44:00
39.97319,116.33389,0,184,39946.7389467593,2009-05-13,17:44:05
39.973151,116.333804,0,186,39946.7390046296,2009-05-13,17:44:10
39.9731,116.33378,0,186,39946.7390625,2009-05-13,17:44:15
39.97304,116.333752,0,185,39946.7391203704,2009-05-13,17:44:20
39.972955,116.333687,0,185,39946.7391782407,2009-05-13,17:44:25
39.972906,116.33364,0,184,39946.7392361111,2009-05-13,17:44:30
39.972881,116.333621,0,184,39946.7392939815,2009-05-13,17:44:35
39.972922,116.333601,0,184,39946.7393518519,2009-05-13,17:44:40
39.973115,116.333671,0,185,39946.7394097222,2009-05-13,17:44:45
39.973145,116.333696,0,186,39946.7394675926,2009-05-13,17:44:50
39.97314,116.333701,0,186,39946.739525463,2009-05-13,17:44:55
39.973139,116.333703,0,187,39946.7395833333,2009-05-13,17:45:00
39.973133,116.333707,0,187,39946.7396412037,2009-05-13,17:45:05
39.973133,116.333707,0,187,39946.7396759259,2009-05-13,17:45:08
39.973137,116.333703,0,187,39946.7396990741,2009-05-13,17:45:10
39.973153,116.333714,0,187,39946.7397569444,2009-05-13,17:45:15
39.973168,116.333734,0,187,39946.7398148148,2009-05-13,17:45:20
39.973149,116.333725,0,188,39946.7398726852,2009-05-13,17:45:25
39.973149,116.333709,0,188,39946.7399305556,2009-05-13,17:45:30
39.973179,116.3337,0,189,39946.7399884259,2009-05-13,17:45:35
39.97323,116.333728,0,190,39946.7400462963,2009-05-13,17:45:40
39.973223,116.333716,0,190,39946.7401041667,2009-05-13,17:45:45
39.973218,116.333752,0,189,39946.740162037,2009-05-13,17:45:50
39.97323,116.333783,0,189,39946.7402199074,2009-05-13,17:45:55
39.973297,116.333804,0,188,39946.7402777778,2009-05-13,17:46:00
39.973296,116.333796,0,188,39946.7403356481,2009-05-13,17:46:05
39.973296,116.333796,0,188,39946.7403703704,2009-05-13,17:46:08
39.973289,116.33379,0,188,39946.7403935185,2009-05-13,17:46:10
39.973271,116.333789,0,188,39946.7404513889,2009-05-13,17:46:15
39.973265,116.333801,0,188,39946.7405092593,2009-05-13,17:46:20
39.973265,116.333801,0,188,39946.7405439815,2009-05-13,17:46:23
39.973265,116.333795,0,187,39946.7405671296,2009-05-13,17:46:25
39.97339,116.333815,0,187,39946.740625,2009-05-13,17:46:30
39.973461,116.333817,0,186,39946.7406828704,2009-05-13,17:46:35
39.973474,116.33383,0,185,39946.7407407407,2009-05-13,17:46:40
39.973482,116.333856,0,185,39946.7407986111,2009-05-13,17:46:45
39.97347,116.333831,0,185,39946.7408564815,2009-05-13,17:46:50
39.973469,116.333811,0,186,39946.7409143519,2009-05-13,17:46:55
39.973465,116.333787,0,184,39946.7409722222,2009-05-13,17:47:00
39.973489,116.33379,0,183,39946.7410300926,2009-05-13,17:47:05
39.973463,116.333849,0,182,39946.741087963,2009-05-13,17:47:10
39.97345,116.333886,0,180,39946.7411458333,2009-05-13,17:47:15
39.97345,116.333886,0,180,39946.7411805556,2009-05-13,17:47:18
39.973444,116.333878,0,180,39946.7412037037,2009-05-13,17:47:20
39.973463,116.333888,0,180,39946.7412615741,2009-05-13,17:47:25
39.973474,116.333891,0,180,39946.7413194444,2009-05-13,17:47:30
39.973474,116.333891,0,180,39946.7413541667,2009-05-13,17:47:33
39.973479,116.333892,0,180,39946.7413773148,2009-05-13,17:47:35
39.973468,116.333908,0,175,39946.7414351852,2009-05-13,17:47:40
39.973468,116.333908,0,175,39946.7414699074,2009-05-13,17:47:43
39.973471,116.3339,0,175,39946.7414930556,2009-05-13,17:47:45
39.973502,116.333921,0,175,39946.7415509259,2009-05-13,17:47:50
39.973533,116.333945,0,174,39946.7416087963,2009-05-13,17:47:55
39.973533,116.333945,0,174,39946.7416435185,2009-05-13,17:47:58
39.97354,116.333952,0,174,39946.7416666667,2009-05-13,17:48:00
39.973467,116.333897,0,172,39946.741724537,2009-05-13,17:48:05
39.973432,116.333891,0,172,39946.7417824074,2009-05-13,17:48:10
39.973396,116.333925,0,172,39946.7418402778,2009-05-13,17:48:15
39.973349,116.333924,0,170,39946.7418981481,2009-05-13,17:48:20
39.973341,116.333914,0,170,39946.7419560185,2009-05-13,17:48:25
39.97335,116.333907,0,171,39946.7420138889,2009-05-13,17:48:30
39.973314,116.333908,0,171,39946.7420717593,2009-05-13,17:48:35
39.973308,116.333898,0,171,39946.7421296296,2009-05-13,17:48:40
39.973379,116.333903,0,170,39946.7421875,2009-05-13,17:48:45
39.973426,116.333901,0,169,39946.7422453704,2009-05-13,17:48:50
39.973428,116.333863,0,169,39946.7423032407,2009-05-13,17:48:55
39.973644,116.333978,0,167,39946.7423611111,2009-05-13,17:49:00
39.973731,116.33406,0,166,39946.7424189815,2009-05-13,17:49:05
39.973689,116.334068,0,165,39946.7424768518,2009-05-13,17:49:10
39.973648,116.334041,0,165,39946.7425347222,2009-05-13,17:49:15
39.973528,116.333981,0,163,39946.7425925926,2009-05-13,17:49:20
39.973473,116.333912,0,161,39946.742650463,2009-05-13,17:49:25
39.973413,116.333899,0,159,39946.7427083333,2009-05-13,17:49:30
39.973471,116.333908,0,157,39946.7427662037,2009-05-13,17:49:35
39.973518,116.333918,0,155,39946.7428240741,2009-05-13,17:49:40
39.973546,116.333906,0,154,39946.7428819444,2009-05-13,17:49:45
39.973569,116.333931,0,152,39946.7429398148,2009-05-13,17:49:50
39.97358,116.333923,0,152,39946.7429976852,2009-05-13,17:49:55
39.973616,116.333891,0,152,39946.7430555556,2009-05-13,17:50:00
39.973581,116.333783,0,150,39946.7431134259,2009-05-13,17:50:05
39.973514,116.333697,0,149,39946.7431712963,2009-05-13,17:50:10
39.973361,116.333623,0,147,39946.7432291667,2009-05-13,17:50:15
39.973288,116.33361,0,146,39946.743287037,2009-05-13,17:50:20
39.973251,116.33367,0,145,39946.7433449074,2009-05-13,17:50:25
39.973268,116.333724,0,145,39946.7434027778,2009-05-13,17:50:30
39.973237,116.333732,0,144,39946.7434606481,2009-05-13,17:50:35
39.973251,116.333739,0,145,39946.7435185185,2009-05-13,17:50:40
39.973405,116.333819,0,142,39946.7435763889,2009-05-13,17:50:45
39.973433,116.333829,0,141,39946.7436342593,2009-05-13,17:50:50
39.973451,116.333844,0,137,39946.7436921296,2009-05-13,17:50:55
39.973473,116.333911,0,136,39946.74375,2009-05-13,17:51:00
39.973473,116.333911,0,136,39946.7437847222,2009-05-13,17:51:03
39.973472,116.33391,0,137,39946.7438078704,2009-05-13,17:51:05
39.973483,116.333961,0,138,39946.7438657407,2009-05-13,17:51:10
39.97328,116.33379,0,147,39946.746875,2009-05-13,17:55:30
39.973207,116.333673,0,144,39946.7469328704,2009-05-13,17:55:35
39.973165,116.333678,0,144,39946.7469907407,2009-05-13,17:55:40
39.973186,116.333739,0,144,39946.7470486111,2009-05-13,17:55:45
39.973145,116.333766,0,144,39946.7471064815,2009-05-13,17:55:50
39.973129,116.333747,0,143,39946.7471643519,2009-05-13,17:55:55
39.973148,116.333753,0,143,39946.7472222222,2009-05-13,17:56:00
39.97309,116.33371,0,142,39946.7472800926,2009-05-13,17:56:05
39.973044,116.333719,0,140,39946.747337963,2009-05-13,17:56:10
39.973068,116.333768,0,138,39946.7473958333,2009-05-13,17:56:15
39.973106,116.333821,0,137,39946.7474537037,2009-05-13,17:56:20
39.973115,116.333789,0,136,39946.7475115741,2009-05-13,17:56:25
39.973128,116.333798,0,135,39946.7475694444,2009-05-13,17:56:30
39.973065,116.333758,0,135,39946.7476273148,2009-05-13,17:56:35
39.97304,116.333769,0,135,39946.7476851852,2009-05-13,17:56:40
39.97304,116.333769,0,135,39946.7477199074,2009-05-13,17:56:43
39.97304,116.333775,0,135,39946.7477430556,2009-05-13,17:56:45
39.97309,116.333783,0,133,39946.7478009259,2009-05-13,17:56:50
39.973102,116.33378,0,133,39946.7478587963,2009-05-13,17:56:55
39.973107,116.333779,0,133,39946.7479166667,2009-05-13,17:57:00
39.973107,116.333779,0,133,39946.7479513889,2009-05-13,17:57:03
39.973109,116.333784,0,133,39946.747974537,2009-05-13,17:57:05
39.97311,116.333812,0,132,39946.7480324074,2009-05-13,17:57:10
39.973122,116.333833,0,132,39946.7480902778,2009-05-13,17:57:15
39.973122,116.333833,0,132,39946.748125,2009-05-13,17:57:18
39.973126,116.333828,0,132,39946.7481481481,2009-05-13,17:57:20
39.973117,116.333793,0,132,39946.7482060185,2009-05-13,17:57:25
39.973098,116.33378,0,128,39946.7482638889,2009-05-13,17:57:30
39.973143,116.333833,0,129,39946.7483217593,2009-05-13,17:57:35
39.97317,116.333845,0,129,39946.7483796296,2009-05-13,17:57:40
39.97317,116.333845,0,129,39946.7484143519,2009-05-13,17:57:43
39.973177,116.333843,0,129,39946.7484375,2009-05-13,17:57:45
39.973124,116.333783,0,126,39946.7484953704,2009-05-13,17:57:50
39.973057,116.333739,0,126,39946.7485532407,2009-05-13,17:57:55
39.973079,116.333794,0,129,39946.7486111111,2009-05-13,17:58:00
39.973095,116.333835,0,130,39946.7486689815,2009-05-13,17:58:05
39.973095,116.333864,0,132,39946.7487268519,2009-05-13,17:58:10
39.973139,116.333864,0,131,39946.7487847222,2009-05-13,17:58:15
39.973176,116.333865,0,131,39946.7488425926,2009-05-13,17:58:20
39.973217,116.333913,0,131,39946.748900463,2009-05-13,17:58:25
39.973277,116.333988,0,132,39946.7489583333,2009-05-13,17:58:30
39.973265,116.333986,0,132,39946.7490162037,2009-05-13,17:58:35
39.973252,116.333981,0,135,39946.7490740741,2009-05-13,17:58:40
39.973274,116.334012,0,135,39946.7491319444,2009-05-13,17:58:45
39.973266,116.334021,0,136,39946.7491898148,2009-05-13,17:58:50
39.973267,116.334037,0,135,39946.7492476852,2009-05-13,17:58:55
39.973316,116.334036,0,131,39946.7493055556,2009-05-13,17:59:00
39.973316,116.334036,0,131,39946.7493402778,2009-05-13,17:59:03
39.973312,116.334029,0,131,39946.7493634259,2009-05-13,17:59:05
39.973388,116.334035,0,131,39946.7494212963,2009-05-13,17:59:10
39.973447,116.333998,0,132,39946.7494791667,2009-05-13,17:59:15
39.973479,116.333987,0,134,39946.749537037,2009-05-13,17:59:20
39.973462,116.333997,0,134,39946.7495949074,2009-05-13,17:59:25
39.973411,116.333978,0,134,39946.7496527778,2009-05-13,17:59:30
39.973319,116.333874,0,135,39946.7497106481,2009-05-13,17:59:35
39.973278,116.333814,0,135,39946.7497685185,2009-05-13,17:59:40
39.973221,116.333766,0,133,39946.7498263889,2009-05-13,17:59:45
39.973202,116.333752,0,133,39946.7498842593,2009-05-13,17:59:50
39.973226,116.333777,0,134,39946.7499421296,2009-05-13,17:59:55
39.973289,116.333812,0,136,39946.75,2009-05-13,18:00:00
39.973348,116.333843,0,137,39946.7500578704,2009-05-13,18:00:05
39.973512,116.333929,0,137,39946.7501157407,2009-05-13,18:00:10
39.973574,116.333993,0,136,39946.7501736111,2009-05-13,18:00:15
39.97382,116.334058,0,152,39946.7550925926,2009-05-13,18:07:20
39.973877,116.334068,0,153,39946.755150463,2009-05-13,18:07:25
39.973944,116.334098,0,153,39946.7552083333,2009-05-13,18:07:30
39.973954,116.334094,0,151,39946.7552662037,2009-05-13,18:07:35
39.973942,116.33412,0,150,39946.7553240741,2009-05-13,18:07:40
39.973942,116.33412,0,150,39946.7553587963,2009-05-13,18:07:43
39.973935,116.334127,0,150,39946.7553819444,2009-05-13,18:07:45
39.973949,116.334141,0,149,39946.7554398148,2009-05-13,18:07:50
39.974047,116.334208,0,146,39946.7554976852,2009-05-13,18:07:55
39.974193,116.334326,0,143,39946.7555555556,2009-05-13,18:08:00
39.974436,116.334489,0,133,39946.7556134259,2009-05-13,18:08:05
39.974577,116.334564,0,127,39946.7556712963,2009-05-13,18:08:10
39.974599,116.334588,0,126,39946.7557291667,2009-05-13,18:08:15
39.974668,116.334631,0,125,39946.755787037,2009-05-13,18:08:20
39.974816,116.334718,0,123,39946.7558449074,2009-05-13,18:08:25
39.974967,116.334815,0,122,39946.7559027778,2009-05-13,18:08:30
39.975071,116.334875,0,121,39946.7559606481,2009-05-13,18:08:35
39.975019,116.334859,0,119,39946.7560185185,2009-05-13,18:08:40
39.974921,116.33485,0,121,39946.7560763889,2009-05-13,18:08:45
39.974836,116.334809,0,123,39946.7561342593,2009-05-13,18:08:50
39.974751,116.334789,0,122,39946.7561921296,2009-05-13,18:08:55
39.97461,116.33476,0,120,39946.75625,2009-05-13,18:09:00
39.974485,116.334727,0,118,39946.7563078704,2009-05-13,18:09:05
39.974408,116.334704,0,117,39946.7563657407,2009-05-13,18:09:10
39.974368,116.334667,0,117,39946.7564236111,2009-05-13,18:09:15
39.974309,116.334661,0,116,39946.7564814815,2009-05-13,18:09:20
39.974235,116.334609,0,117,39946.7565393519,2009-05-13,18:09:25
39.974146,116.334538,0,116,39946.7565972222,2009-05-13,18:09:30
39.97408,116.334479,0,115,39946.7566550926,2009-05-13,18:09:35
39.974022,116.334462,0,114,39946.756712963,2009-05-13,18:09:40
39.973961,116.334459,0,112,39946.7567708333,2009-05-13,18:09:45
39.973945,116.334473,0,112,39946.7568287037,2009-05-13,18:09:50
39.973954,116.334482,0,112,39946.7568865741,2009-05-13,18:09:55
39.973957,116.33448,0,112,39946.7569444444,2009-05-13,18:10:00
39.973957,116.33448,0,112,39946.7569791667,2009-05-13,18:10:03
39.973955,116.334476,0,112,39946.7570023148,2009-05-13,18:10:05
39.973874,116.33441,0,113,39946.7570601852,2009-05-13,18:10:10
39.973723,116.334277,0,112,39946.7571180556,2009-05-13,18:10:15
39.973595,116.334177,0,110,39946.7571759259,2009-05-13,18:10:20
39.973527,116.334094,0,109,39946.7572337963,2009-05-13,18:10:25
39.973482,116.334029,0,111,39946.7572916667,2009-05-13,18:10:30
39.973435,116.333975,0,112,39946.757349537,2009-05-13,18:10:35
39.973425,116.333976,0,113,39946.7574074074,2009-05-13,18:10:40
39.973422,116.334009,0,113,39946.7574652778,2009-05-13,18:10:45
39.973445,116.334011,0,112,39946.7575231481,2009-05-13,18:10:50
39.97346,116.333987,0,114,39946.7575810185,2009-05-13,18:10:55
39.97347,116.333975,0,114,39946.7576388889,2009-05-13,18:11:00
39.973438,116.333956,0,115,39946.7576967593,2009-05-13,18:11:05
39.973381,116.333932,0,111,39946.7577546296,2009-05-13,18:11:10
39.973382,116.33392,0,112,39946.7578125,2009-05-13,18:11:15
39.973417,116.333915,0,118,39946.7578703704,2009-05-13,18:11:20
39.973447,116.33393,0,123,39946.7579282407,2009-05-13,18:11:25
39.97344,116.333901,0,127,39946.7579861111,2009-05-13,18:11:30
39.973424,116.333894,0,129,39946.7580439815,2009-05-13,18:11:35
39.973453,116.333868,0,131,39946.7581018518,2009-05-13,18:11:40
39.973436,116.333858,0,132,39946.7581597222,2009-05-13,18:11:45
39.973438,116.333829,0,135,39946.7582175926,2009-05-13,18:11:50
39.973506,116.333866,0,140,39946.758275463,2009-05-13,18:11:55
39.973506,116.333866,0,140,39946.7583101852,2009-05-13,18:11:58
39.973502,116.333858,0,140,39946.7583333333,2009-05-13,18:12:00
39.973474,116.333876,0,141,39946.7583912037,2009-05-13,18:12:05
39.973417,116.333887,0,141,39946.7584490741,2009-05-13,18:12:10
39.973421,116.333903,0,144,39946.7585069444,2009-05-13,18:12:15
39.97344,116.333905,0,146,39946.7585648148,2009-05-13,18:12:20
39.973486,116.333918,0,149,39946.7586226852,2009-05-13,18:12:25
39.973486,116.333918,0,149,39946.7586574074,2009-05-13,18:12:28
39.973488,116.333917,0,150,39946.7586805556,2009-05-13,18:12:30
39.973454,116.333931,0,150,39946.7587384259,2009-05-13,18:12:35
39.973437,116.333934,0,151,39946.7587962963,2009-05-13,18:12:40
39.973399,116.33389,0,151,39946.7588541667,2009-05-13,18:12:45
39.97338,116.333872,0,154,39946.758912037,2009-05-13,18:12:50
39.973365,116.333878,0,156,39946.7589699074,2009-05-13,18:12:55
39.973396,116.333917,0,156,39946.7590277778,2009-05-13,18:13:00
39.973396,116.333917,0,156,39946.7590625,2009-05-13,18:13:03
39.973393,116.333919,0,156,39946.7590856481,2009-05-13,18:13:05
39.973416,116.333934,0,157,39946.7591435185,2009-05-13,18:13:10
39.973409,116.333914,0,158,39946.7592013889,2009-05-13,18:13:15
39.9734,116.333921,0,159,39946.7592592593,2009-05-13,18:13:20
39.973404,116.333931,0,159,39946.7593171296,2009-05-13,18:13:25
39.97342,116.333914,0,158,39946.759375,2009-05-13,18:13:30
39.97343,116.333894,0,161,39946.7594328704,2009-05-13,18:13:35
39.973419,116.333877,0,160,39946.7594907407,2009-05-13,18:13:40
39.973428,116.333874,0,160,39946.7595486111,2009-05-13,18:13:45
39.973428,116.333874,0,160,39946.7595833333,2009-05-13,18:13:48
39.973422,116.333877,0,160,39946.7596064815,2009-05-13,18:13:50
39.973412,116.333869,0,159,39946.7596643518,2009-05-13,18:13:55
39.973433,116.333878,0,159,39946.7597222222,2009-05-13,18:14:00
39.973446,116.333877,0,159,39946.7597800926,2009-05-13,18:14:05
39.973463,116.333886,0,161,39946.759837963,2009-05-13,18:14:10
39.973468,116.333887,0,162,39946.7598958333,2009-05-13,18:14:15
39.973468,116.333887,0,162,39946.7599305556,2009-05-13,18:14:18
39.973467,116.333881,0,162,39946.7599537037,2009-05-13,18:14:20
39.973453,116.333885,0,163,39946.7600115741,2009-05-13,18:14:25
39.973453,116.333885,0,163,39946.7600462963,2009-05-13,18:14:28
39.973451,116.333882,0,163,39946.7600694444,2009-05-13,18:14:30
39.97346,116.333878,0,163,39946.7601273148,2009-05-13,18:14:35
39.973636,116.333698,0,173,39946.7621527778,2009-05-13,18:17:30
39.973687,116.333649,0,176,39946.7622106481,2009-05-13,18:17:35
39.97372,116.333609,0,177,39946.7622685185,2009-05-13,18:17:40
39.973669,116.333554,0,179,39946.7623263889,2009-05-13,18:17:45
39.973545,116.33356,0,178,39946.7623842593,2009-05-13,18:17:50
39.973518,116.333581,0,177,39946.7624421296,2009-05-13,18:17:55
39.973547,116.333592,0,176,39946.7625,2009-05-13,18:18:00
39.973599,116.333636,0,176,39946.7625578704,2009-05-13,18:18:05
39.973603,116.33366,0,178,39946.7626157407,2009-05-13,18:18:10
39.973603,116.33366,0,178,39946.762650463,2009-05-13,18:18:13
39.973611,116.333653,0,180,39946.7626736111,2009-05-13,18:18:15
39.973539,116.333643,0,181,39946.7627314815,2009-05-13,18:18:20
39.97347,116.333629,0,181,39946.7627893519,2009-05-13,18:18:25
39.973383,116.333668,0,180,39946.7628472222,2009-05-13,18:18:30
39.973318,116.333765,0,179,39946.7629050926,2009-05-13,18:18:35
39.97333,116.333828,0,179,39946.762962963,2009-05-13,18:18:40
39.973352,116.33383,0,180,39946.7630208333,2009-05-13,18:18:45
39.97334,116.333871,0,179,39946.7630787037,2009-05-13,18:18:50
39.973387,116.333902,0,180,39946.7631365741,2009-05-13,18:18:55
39.973442,116.333901,0,181,39946.7631944444,2009-05-13,18:19:00
39.973447,116.33389,0,181,39946.7632523148,2009-05-13,18:19:05
39.973323,116.333906,0,179,39946.7633101852,2009-05-13,18:19:10
39.973134,116.333931,0,178,39946.7633680556,2009-05-13,18:19:15
39.973113,116.334307,0,186,39946.7634259259,2009-05-13,18:19:20
39.973114,116.334583,0,190,39946.7634837963,2009-05-13,18:19:25
39.972946,116.33459,0,186,39946.7635416667,2009-05-13,18:19:30
39.973315,116.334546,0,186,39946.763599537,2009-05-13,18:19:35
39.973574,116.334467,0,185,39946.7636574074,2009-05-13,18:19:40
39.97377,116.334384,0,185,39946.7637152778,2009-05-13,18:19:45
39.973837,116.334304,0,186,39946.7637731481,2009-05-13,18:19:50
39.97386,116.334239,0,185,39946.7638310185,2009-05-13,18:19:55
39.973875,116.334209,0,184,39946.7638888889,2009-05-13,18:20:00
39.97382,116.33428,0,181,39946.7639467593,2009-05-13,18:20:05
39.973761,116.334328,0,176,39946.7640046296,2009-05-13,18:20:10
39.973767,116.334359,0,175,39946.7640625,2009-05-13,18:20:15
39.973765,116.33433,0,174,39946.7641203704,2009-05-13,18:20:20
39.973753,116.334334,0,175,39946.7641782407,2009-05-13,18:20:25
39.97381,116.334263,0,174,39946.7642361111,2009-05-13,18:20:30
39.973765,116.334283,0,172,39946.7642939815,2009-05-13,18:20:35
39.973758,116.334065,0,171,39946.7643518519,2009-05-13,18:20:40
39.973781,116.333923,0,170,39946.7644097222,2009-05-13,18:20:45
39.973561,116.334516,0,167,39946.7644675926,2009-05-13,18:20:50
39.973465,116.334719,0,165,39946.764525463,2009-05-13,18:20:55
39.973353,116.334819,0,163,39946.7645833333,2009-05-13,18:21:00
39.973225,116.335046,0,161,39946.7646412037,2009-05-13,18:21:05
39.973365,116.334972,0,159,39946.7646990741,2009-05-13,18:21:10
39.97347,116.334819,0,158,39946.7647569444,2009-05-13,18:21:15
39.973552,116.334667,0,157,39946.7648148148,2009-05-13,18:21:20
39.973457,116.334861,0,155,39946.7648726852,2009-05-13,18:21:25
39.973373,116.335305,0,151,39946.7649305556,2009-05-13,18:21:30
39.973404,116.335747,0,149,39946.7649884259,2009-05-13,18:21:35
39.973434,116.335585,0,146,39946.7650462963,2009-05-13,18:21:40
39.973434,116.335585,0,146,39946.7650810185,2009-05-13,18:21:43
39.97344,116.335582,0,145,39946.7651041667,2009-05-13,18:21:45
39.973445,116.335353,0,147,39946.765162037,2009-05-13,18:21:50
39.973449,116.335324,0,146,39946.7652199074,2009-05-13,18:21:55
39.973416,116.335329,0,143,39946.7652777778,2009-05-13,18:22:00
39.973403,116.335318,0,142,39946.7653356481,2009-05-13,18:22:05
39.973433,116.335295,0,142,39946.7653935185,2009-05-13,18:22:10
39.973625,116.335284,0,143,39946.7654513889,2009-05-13,18:22:15
39.973638,116.335272,0,143,39946.7655092593,2009-05-13,18:22:20
39.973619,116.33531,0,145,39946.7655671296,2009-05-13,18:22:25
39.973551,116.33533,0,145,39946.765625,2009-05-13,18:22:30
39.973494,116.33528,0,145,39946.7656828704,2009-05-13,18:22:35
39.973995,116.335085,0,141,39946.7657407407,2009-05-13,18:22:40
39.974232,116.334919,0,142,39946.7657986111,2009-05-13,18:22:45
39.974383,116.334845,0,138,39946.7658564815,2009-05-13,18:22:50
39.974447,116.334845,0,135,39946.7659143518,2009-05-13,18:22:55
39.974466,116.334851,0,135,39946.7659722222,2009-05-13,18:23:00
39.974623,116.334865,0,131,39946.7660300926,2009-05-13,18:23:05
39.974788,116.334909,0,128,39946.766087963,2009-05-13,18:23:10
39.97486,116.334921,0,126,39946.7661458333,2009-05-13,18:23:15
39.974926,116.334905,0,122,39946.7662037037,2009-05-13,18:23:20
39.97507,116.334911,0,120,39946.7662615741,2009-05-13,18:23:25
39.975213,116.334916,0,118,39946.7663194444,2009-05-13,18:23:30
39.975297,116.334936,0,117,39946.7663773148,2009-05-13,18:23:35
39.975272,116.334899,0,117,39946.7664351852,2009-05-13,18:23:40
39.975144,116.334823,0,118,39946.7664930556,2009-05-13,18:23:45
39.975028,116.334826,0,119,39946.7665509259,2009-05-13,18:23:50
39.974923,116.334823,0,119,39946.7666087963,2009-05-13,18:23:55
39.974837,116.334841,0,119,39946.7666666667,2009-05-13,18:24:00
39.974729,116.33477,0,119,39946.766724537,2009-05-13,18:24:05
39.974721,116.334755,0,118,39946.7667824074,2009-05-13,18:24:10
39.974837,116.33479,0,117,39946.7668402778,2009-05-13,18:24:15
39.974932,116.334823,0,118,39946.7668981481,2009-05-13,18:24:20
39.9751,116.33486,0,118,39946.7669560185,2009-05-13,18:24:25
39.975407,116.334913,0,117,39946.7670138889,2009-05-13,18:24:30
39.975587,116.33494,0,117,39946.7670717593,2009-05-13,18:24:35
39.975474,116.334916,0,118,39946.7671296296,2009-05-13,18:24:40
39.975375,116.334889,0,119,39946.7671875,2009-05-13,18:24:45
39.975339,116.334892,0,122,39946.7672453704,2009-05-13,18:24:50
39.975141,116.334797,0,121,39946.7673032407,2009-05-13,18:24:55
39.974946,116.334742,0,120,39946.7673611111,2009-05-13,18:25:00
39.974829,116.334719,0,119,39946.7674189815,2009-05-13,18:25:05
39.974744,116.33472,0,118,39946.7674768518,2009-05-13,18:25:10
39.974625,116.334689,0,117,39946.7675347222,2009-05-13,18:25:15
39.974439,116.334664,0,117,39946.7675925926,2009-05-13,18:25:20
39.974336,116.334623,0,116,39946.767650463,2009-05-13,18:25:25
39.974287,116.3346,0,116,39946.7677083333,2009-05-13,18:25:30
39.974259,116.334622,0,116,39946.7677662037,2009-05-13,18:25:35
39.97428,116.334584,0,115,39946.7678240741,2009-05-13,18:25:40
39.974336,116.334587,0,113,39946.7678819444,2009-05-13,18:25:45
39.974389,116.33457,0,112,39946.7679398148,2009-05-13,18:25:50
39.9744,116.334551,0,111,39946.7679976852,2009-05-13,18:25:55
39.974481,116.334551,0,111,39946.7680555556,2009-05-13,18:26:00
39.974573,116.334563,0,109,39946.7681134259,2009-05-13,18:26:05
39.974678,116.334571,0,109,39946.7681712963,2009-05-13,18:26:10
39.974754,116.334568,0,108,39946.7682291667,2009-05-13,18:26:15
39.974834,116.334555,0,107,39946.768287037,2009-05-13,18:26:20
39.974917,116.334555,0,107,39946.7683449074,2009-05-13,18:26:25
39.975022,116.334577,0,106,39946.7684027778,2009-05-13,18:26:30
39.975177,116.33463,0,104,39946.7684606481,2009-05-13,18:26:35
39.975349,116.334698,0,103,39946.7685185185,2009-05-13,18:26:40
39.975483,116.334737,0,101,39946.7685763889,2009-05-13,18:26:45
39.975635,116.334793,0,99,39946.7686342593,2009-05-13,18:26:50
39.975775,116.334843,0,97,39946.7686921296,2009-05-13,18:26:55
39.975806,116.334821,0,101,39946.76875,2009-05-13,18:27:00
39.97583,116.334785,0,103,39946.7688078704,2009-05-13,18:27:05
39.97579,116.334726,0,104,39946.7688657407,2009-05-13,18:27:10
39.975635,116.334688,0,105,39946.7689236111,2009-05-13,18:27:15
39.975549,116.334631,0,106,39946.7689814815,2009-05-13,18:27:20
39.975433,116.334566,0,109,39946.7690393519,2009-05-13,18:27:25
39.975332,116.334512,0,111,39946.7690972222,2009-05-13,18:27:30
39.975296,116.334494,0,112,39946.7691550926,2009-05-13,18:27:35
39.975204,116.334412,0,113,39946.769212963,2009-05-13,18:27:40
39.975075,116.334376,0,114,39946.7692708333,2009-05-13,18:27:45
39.97505,116.334378,0,116,39946.7693287037,2009-05-13,18:27:50
39.975044,116.334376,0,116,39946.7693865741,2009-05-13,18:27:55
39.975039,116.334369,0,116,39946.7694444444,2009-05-13,18:28:00
39.975039,116.334369,0,116,39946.7694791667,2009-05-13,18:28:03
39.975036,116.334361,0,116,39946.7695023148,2009-05-13,18:28:05
39.974926,116.334332,0,119,39946.7695601852,2009-05-13,18:28:10
39.974926,116.334332,0,119,39946.7695949074,2009-05-13,18:28:13
39.974918,116.334327,0,119,39946.7696180556,2009-05-13,18:28:15
39.974654,116.33426,0,121,39946.7696759259,2009-05-13,18:28:20
39.974587,116.334238,0,123,39946.7697337963,2009-05-13,18:28:25
39.974455,116.334165,0,125,39946.7697916667,2009-05-13,18:28:30
39.974444,116.334127,0,127,39946.769849537,2009-05-13,18:28:35
39.974328,116.334145,0,130,39946.7699074074,2009-05-13,18:28:40
39.97428,116.334134,0,130,39946.7699652778,2009-05-13,18:28:45
39.974269,116.334124,0,129,39946.7700231481,2009-05-13,18:28:50
39.974251,116.334133,0,129,39946.7700810185,2009-05-13,18:28:55
39.974251,116.334133,0,129,39946.7701157407,2009-05-13,18:28:58
39.974254,116.334125,0,130,39946.7701388889,2009-05-13,18:29:00
39.974256,116.334068,0,134,39946.7701967593,2009-05-13,18:29:05
39.974188,116.334025,0,131,39946.7702546296,2009-05-13,18:29:10
39.97411,116.334008,0,134,39946.7703125,2009-05-13,18:29:15
39.974076,116.33402,0,136,39946.7703703704,2009-05-13,18:29:20
39.974161,116.334241,0,115,39946.7725694444,2009-05-13,18:32:30
39.974437,116.334343,0,111,39946.7726273148,2009-05-13,18:32:35
39.974704,116.334395,0,113,39946.7726851852,2009-05-13,18:32:40
39.974717,116.334352,0,121,39946.7727430556,2009-05-13,18:32:45
39.974857,116.334346,0,130,39946.7728009259,2009-05-13,18:32:50
39.974942,116.334304,0,135,39946.7728587963,2009-05-13,18:32:55
39.975188,116.334369,0,121,39946.7729166667,2009-05-13,18:33:00
39.975432,116.334438,0,106,39946.772974537,2009-05-13,18:33:05
39.975753,116.334536,0,97,39946.7730324074,2009-05-13,18:33:10
39.976037,116.334617,0,88,39946.7730902778,2009-05-13,18:33:15
39.97642,116.334701,0,80,39946.7731481481,2009-05-13,18:33:20
39.97676,116.334761,0,74,39946.7732060185,2009-05-13,18:33:25
39.977147,116.33484,0,64,39946.7732638889,2009-05-13,18:33:30
39.97752,116.334912,0,60,39946.7733217593,2009-05-13,18:33:35
39.97777,116.334962,0,43,39946.7733796296,2009-05-13,18:33:40
39.97784,116.33498,0,38,39946.7734375,2009-05-13,18:33:45
39.977919,116.334991,0,46,39946.7734953704,2009-05-13,18:33:50
39.978125,116.335044,0,52,39946.7735532407,2009-05-13,18:33:55
39.978413,116.3351,0,78,39946.7736111111,2009-05-13,18:34:00
39.978757,116.335128,0,99,39946.7736689815,2009-05-13,18:34:05
39.978607,116.335055,0,143,39946.7737268518,2009-05-13,18:34:10
39.978203,116.334925,0,182,39946.7737847222,2009-05-13,18:34:15
39.978203,116.335014,0,112,39946.7738425926,2009-05-13,18:34:20
39.978301,116.335064,0,36,39946.773900463,2009-05-13,18:34:25
39.978378,116.335074,0,-11,39946.7739583333,2009-05-13,18:34:30
39.978391,116.335086,0,-21,39946.7740162037,2009-05-13,18:34:35
39.978392,116.335085,0,-16,39946.7740740741,2009-05-13,18:34:40
39.978384,116.335082,0,-16,39946.7741319444,2009-05-13,18:34:45
39.978379,116.335077,0,-16,39946.7741898148,2009-05-13,18:34:50
39.978379,116.335077,0,-16,39946.774224537,2009-05-13,18:34:53
39.978383,116.335077,0,-15,39946.7742476852,2009-05-13,18:34:55
39.978404,116.335076,0,-16,39946.7743055556,2009-05-13,18:35:00
39.978435,116.335075,0,-16,39946.7743634259,2009-05-13,18:35:05
39.978462,116.335073,0,-16,39946.7744212963,2009-05-13,18:35:10
39.97849,116.335077,0,-16,39946.7744791667,2009-05-13,18:35:15
39.978509,116.335077,0,-16,39946.774537037,2009-05-13,18:35:20
39.978522,116.335081,0,-16,39946.7745949074,2009-05-13,18:35:25
39.978522,116.335081,0,-16,39946.7746296296,2009-05-13,18:35:28
39.978529,116.335085,0,-17,39946.7746527778,2009-05-13,18:35:30
39.97848,116.33508,0,-19,39946.7747106481,2009-05-13,18:35:35
39.977269,116.334963,0,-23,39946.7747685185,2009-05-13,18:35:40
39.977097,116.334942,0,-54,39946.7748263889,2009-05-13,18:35:45
39.976878,116.334852,0,-94,39946.7748842593,2009-05-13,18:35:50
39.977141,116.33488,0,-135,39946.7749421296,2009-05-13,18:35:55
39.977271,116.334891,0,-140,39946.775,2009-05-13,18:36:00
39.9773,116.33487,0,-134,39946.7750578704,2009-05-13,18:36:05
39.977246,116.334853,0,-138,39946.7751157407,2009-05-13,18:36:10
39.977103,116.334818,0,-154,39946.7751736111,2009-05-13,18:36:15
39.976816,116.3348,0,-209,39946.7752314815,2009-05-13,18:36:20
39.973394,116.334059,0,148,39946.7753472222,2009-05-13,18:36:30
39.973934,116.332999,0,219,39946.7754050926,2009-05-13,18:36:35
39.973817,116.333232,0,199,39946.775462963,2009-05-13,18:36:40
39.973704,116.333436,0,185,39946.7755208333,2009-05-13,18:36:45
39.973364,116.334029,0,141,39946.7755787037,2009-05-13,18:36:50
39.973335,116.334095,0,141,39946.7756365741,2009-05-13,18:36:55
39.973174,116.334378,0,123,39946.7756944444,2009-05-13,18:37:00
39.973203,116.334313,0,120,39946.7757523148,2009-05-13,18:37:05
39.973302,116.334105,0,123,39946.7758101852,2009-05-13,18:37:10
39.973413,116.333921,0,138,39946.7758680556,2009-05-13,18:37:15
39.973477,116.333822,0,139,39946.7759259259,2009-05-13,18:37:20
39.973452,116.333869,0,141,39946.7759837963,2009-05-13,18:37:25
39.973271,116.334188,0,131,39946.7760416667,2009-05-13,18:37:30
39.973323,116.334165,0,126,39946.776099537,2009-05-13,18:37:35
39.973383,116.334118,0,119,39946.7761574074,2009-05-13,18:37:40
39.973366,116.334116,0,116,39946.7762152778,2009-05-13,18:37:45
39.973366,116.334116,0,116,39946.77625,2009-05-13,18:37:48
39.973366,116.334121,0,115,39946.7762731481,2009-05-13,18:37:50
39.973357,116.334076,0,114,39946.7763310185,2009-05-13,18:37:55
39.973375,116.334027,0,117,39946.7763888889,2009-05-13,18:38:00
39.973333,116.334083,0,115,39946.7764467593,2009-05-13,18:38:05
39.973325,116.334105,0,110,39946.7765046296,2009-05-13,18:38:10
39.973345,116.334061,0,109,39946.7765625,2009-05-13,18:38:15
39.973322,116.33411,0,110,39946.7766203704,2009-05-13,18:38:20
39.973297,116.334145,0,109,39946.7766782407,2009-05-13,18:38:25
39.973291,116.334164,0,111,39946.7767361111,2009-05-13,18:38:30
39.973243,116.334234,0,110,39946.7767939815,2009-05-13,18:38:35
39.97329,116.334249,0,114,39946.7768518519,2009-05-13,18:38:40
39.973292,116.334197,0,118,39946.7769097222,2009-05-13,18:38:45
39.973308,116.334183,0,119,39946.7769675926,2009-05-13,18:38:50
39.973303,116.334151,0,121,39946.777025463,2009-05-13,18:38:55
39.973318,116.334123,0,122,39946.7770833333,2009-05-13,18:39:00
39.973387,116.334022,0,122,39946.7771412037,2009-05-13,18:39:05
39.973407,116.333976,0,118,39946.7771990741,2009-05-13,18:39:10
39.973422,116.333974,0,109,39946.7772569444,2009-05-13,18:39:15
39.973419,116.333998,0,100,39946.7773148148,2009-05-13,18:39:20
39.973436,116.333998,0,95,39946.7773726852,2009-05-13,18:39:25
39.973451,116.334005,0,94,39946.7774305556,2009-05-13,18:39:30
39.973495,116.33397,0,98,39946.7774884259,2009-05-13,18:39:35
39.973482,116.33393,0,104,39946.7775462963,2009-05-13,18:39:40
39.973466,116.33392,0,107,39946.7776041667,2009-05-13,18:39:45
39.973464,116.333925,0,107,39946.777662037,2009-05-13,18:39:50
39.973464,116.333925,0,107,39946.7776967593,2009-05-13,18:39:53
39.973459,116.333925,0,107,39946.7777199074,2009-05-13,18:39:55
39.97346,116.333914,0,108,39946.7777777778,2009-05-13,18:40:00
39.973466,116.333904,0,107,39946.7778356481,2009-05-13,18:40:05
39.973466,116.333904,0,107,39946.7778703704,2009-05-13,18:40:08
39.973474,116.333912,0,107,39946.7778935185,2009-05-13,18:40:10
39.973466,116.333923,0,108,39946.7779513889,2009-05-13,18:40:15
39.973468,116.33392,0,108,39946.7780092593,2009-05-13,18:40:20
39.973468,116.33392,0,108,39946.7780439815,2009-05-13,18:40:23
39.973476,116.333914,0,108,39946.7780671296,2009-05-13,18:40:25
39.973492,116.333902,0,109,39946.778125,2009-05-13,18:40:30
39.973477,116.333904,0,108,39946.7781828704,2009-05-13,18:40:35
39.973477,116.333904,0,108,39946.7782175926,2009-05-13,18:40:38
39.973471,116.333906,0,108,39946.7782407407,2009-05-13,18:40:40
39.97342,116.33393,0,107,39946.7782986111,2009-05-13,18:40:45
39.973412,116.333935,0,106,39946.7783564815,2009-05-13,18:40:50
39.973407,116.333934,0,106,39946.7784143519,2009-05-13,18:40:55
39.973413,116.333931,0,106,39946.7784722222,2009-05-13,18:41:00
39.973413,116.333931,0,106,39946.7785300926,2009-05-13,18:41:05
39.973405,116.333929,0,106,39946.778587963,2009-05-13,18:41:10
39.9734,116.333933,0,106,39946.7786458333,2009-05-13,18:41:15
39.9734,116.333933,0,106,39946.7786805556,2009-05-13,18:41:18
39.973404,116.333935,0,106,39946.7787037037,2009-05-13,18:41:20
39.973455,116.333915,0,105,39946.7787615741,2009-05-13,18:41:25
39.973522,116.333924,0,106,39946.7788194444,2009-05-13,18:41:30
39.973493,116.333915,0,104,39946.7788773148,2009-05-13,18:41:35
39.973547,116.333919,0,105,39946.7789351852,2009-05-13,18:41:40
39.973628,116.333934,0,108,39946.7789930556,2009-05-13,18:41:45
39.973646,116.333939,0,109,39946.7790509259,2009-05-13,18:41:50
39.973617,116.333933,0,106,39946.7791087963,2009-05-13,18:41:55
39.97359,116.333947,0,106,39946.7791666667,2009-05-13,18:42:00
39.973685,116.33396,0,109,39946.779224537,2009-05-13,18:42:05
39.973762,116.333979,0,111,39946.7792824074,2009-05-13,18:42:10
39.973872,116.333991,0,117,39946.7793402778,2009-05-13,18:42:15
39.97384,116.333985,0,118,39946.7793981481,2009-05-13,18:42:20
39.973826,116.333956,0,116,39946.7794560185,2009-05-13,18:42:25
39.973741,116.333956,0,116,39946.7795138889,2009-05-13,18:42:30
39.97375,116.333973,0,116,39946.7795717593,2009-05-13,18:42:35
39.973755,116.333983,0,116,39946.7796296296,2009-05-13,18:42:40
39.973755,116.333983,0,116,39946.7796643519,2009-05-13,18:42:43
39.973754,116.333986,0,116,39946.7796875,2009-05-13,18:42:45
39.973678,116.333989,0,117,39946.7797453704,2009-05-13,18:42:50
39.973678,116.333989,0,117,39946.7797800926,2009-05-13,18:42:53
39.973681,116.333983,0,115,39946.7798032407,2009-05-13,18:42:55
39.973722,116.333966,0,111,39946.7798611111,2009-05-13,18:43:00
39.973974,116.333958,0,116,39946.7799189815,2009-05-13,18:43:05
39.974069,116.333943,0,116,39946.7799768519,2009-05-13,18:43:10
39.974024,116.333926,0,114,39946.7800347222,2009-05-13,18:43:15
39.974024,116.333926,0,114,39946.7800694444,2009-05-13,18:43:18
39.974017,116.333918,0,112,39946.7800925926,2009-05-13,18:43:20
39.973934,116.333914,0,108,39946.780150463,2009-05-13,18:43:25
39.973944,116.333901,0,107,39946.7802083333,2009-05-13,18:43:30
39.973969,116.333907,0,109,39946.7802662037,2009-05-13,18:43:35
39.973914,116.33392,0,109,39946.7803240741,2009-05-13,18:43:40
39.973933,116.33389,0,108,39946.7803819444,2009-05-13,18:43:45
39.973771,116.33387,0,103,39946.7804398148,2009-05-13,18:43:50
39.973576,116.333854,0,98,39946.7804976852,2009-05-13,18:43:55
39.973539,116.333864,0,97,39946.7805555556,2009-05-13,18:44:00
39.973391,116.333853,0,97,39946.7806134259,2009-05-13,18:44:05
39.973339,116.33385,0,97,39946.7806712963,2009-05-13,18:44:10
39.97333,116.333838,0,98,39946.7807291667,2009-05-13,18:44:15
39.97333,116.333838,0,98,39946.7807638889,2009-05-13,18:44:18
39.973324,116.333831,0,99,39946.780787037,2009-05-13,18:44:20
39.973312,116.33382,0,100,39946.7808449074,2009-05-13,18:44:25
39.973312,116.33382,0,100,39946.7808796296,2009-05-13,18:44:28
39.973313,116.333815,0,101,39946.7809027778,2009-05-13,18:44:30
39.973039,116.333829,0,102,39946.7809606481,2009-05-13,18:44:35
39.972963,116.33383,0,103,39946.7810185185,2009-05-13,18:44:40
39.972867,116.333843,0,98,39946.7810763889,2009-05-13,18:44:45
39.972971,116.333861,0,90,39946.7811342593,2009-05-13,18:44:50
39.972993,116.333877,0,86,39946.7811921296,2009-05-13,18:44:55
39.973198,116.333871,0,79,39946.78125,2009-05-13,18:45:00
39.973352,116.333838,0,80,39946.7813078704,2009-05-13,18:45:05
39.973314,116.333847,0,78,39946.7813657407,2009-05-13,18:45:10
39.97332,116.333872,0,75,39946.7814236111,2009-05-13,18:45:15
39.973285,116.333897,0,71,39946.7814814815,2009-05-13,18:45:20
39.973263,116.333915,0,65,39946.7815393518,2009-05-13,18:45:25
39.973333,116.333901,0,64,39946.7815972222,2009-05-13,18:45:30
39.973357,116.333908,0,64,39946.7816550926,2009-05-13,18:45:35
39.97329,116.333918,0,62,39946.781712963,2009-05-13,18:45:40
39.973282,116.333904,0,62,39946.7817708333,2009-05-13,18:45:45
39.973206,116.333884,0,63,39946.7818287037,2009-05-13,18:45:50
39.973316,116.333858,0,62,39946.7818865741,2009-05-13,18:45:55
39.97337,116.333835,0,61,39946.7819444444,2009-05-13,18:46:00
39.97337,116.333835,0,61,39946.7819791667,2009-05-13,18:46:03
39.973368,116.333832,0,57,39946.7820023148,2009-05-13,18:46:05
39.973362,116.333821,0,57,39946.7820601852,2009-05-13,18:46:10
39.973344,116.333806,0,59,39946.7821180556,2009-05-13,18:46:15
39.97329,116.333802,0,60,39946.7821759259,2009-05-13,18:46:20
39.973316,116.333797,0,62,39946.7822337963,2009-05-13,18:46:25
39.973333,116.333755,0,66,39946.7822916667,2009-05-13,18:46:30
39.973301,116.333737,0,67,39946.782349537,2009-05-13,18:46:35
39.973313,116.333701,0,67,39946.7824074074,2009-05-13,18:46:40
39.973362,116.333646,0,69,39946.7824652778,2009-05-13,18:46:45
39.973344,116.333638,0,71,39946.7825231481,2009-05-13,18:46:50
39.973381,116.333587,0,74,39946.7825810185,2009-05-13,18:46:55
39.973325,116.33356,0,73,39946.7826388889,2009-05-13,18:47:00
39.973143,116.333583,0,72,39946.7826967593,2009-05-13,18:47:05
39.972987,116.3336,0,72,39946.7827546296,2009-05-13,18:47:10
39.972997,116.333623,0,71,39946.7828125,2009-05-13,18:47:15
39.973024,116.333648,0,72,39946.7828703704,2009-05-13,18:47:20
39.973132,116.333605,0,76,39946.7829282407,2009-05-13,18:47:25
39.973124,116.333619,0,78,39946.7829861111,2009-05-13,18:47:30
39.973116,116.333638,0,78,39946.7830439815,2009-05-13,18:47:35
39.973264,116.333575,0,79,39946.7831018518,2009-05-13,18:47:40
39.973287,116.333595,0,79,39946.7831597222,2009-05-13,18:47:45
39.973284,116.333573,0,79,39946.7832175926,2009-05-13,18:47:50
39.973364,116.333559,0,80,39946.783275463,2009-05-13,18:47:55
39.973374,116.333628,0,80,39946.7833333333,2009-05-13,18:48:00
39.973363,116.333663,0,78,39946.7833912037,2009-05-13,18:48:05
39.973317,116.333706,0,81,39946.7834490741,2009-05-13,18:48:10
39.973235,116.333761,0,82,39946.7835069444,2009-05-13,18:48:15
39.973206,116.333795,0,80,39946.7835648148,2009-05-13,18:48:20
39.973371,116.333622,0,83,39946.7836226852,2009-05-13,18:48:25
39.973495,116.333521,0,86,39946.7836805556,2009-05-13,18:48:30
39.973522,116.33352,0,85,39946.7837384259,2009-05-13,18:48:35
39.97339,116.333748,0,88,39946.7837962963,2009-05-13,18:48:40
39.973426,116.333815,0,93,39946.7838541667,2009-05-13,18:48:45
39.973328,116.333832,0,90,39946.783912037,2009-05-13,18:48:50
39.973396,116.333836,0,94,39946.7839699074,2009-05-13,18:48:55
39.973551,116.333857,0,102,39946.7840277778,2009-05-13,18:49:00
39.973452,116.333871,0,103,39946.7840856481,2009-05-13,18:49:05
39.973528,116.333866,0,110,39946.7841435185,2009-05-13,18:49:10
39.973549,116.333873,0,115,39946.7842013889,2009-05-13,18:49:15
39.973489,116.333863,0,118,39946.7842592593,2009-05-13,18:49:20
39.973449,116.333862,0,121,39946.7843171296,2009-05-13,18:49:25
39.97354,116.333858,0,122,39946.784375,2009-05-13,18:49:30
39.973592,116.333856,0,119,39946.7844328704,2009-05-13,18:49:35
39.973574,116.333884,0,116,39946.7844907407,2009-05-13,18:49:40
39.973543,116.333895,0,115,39946.7845486111,2009-05-13,18:49:45
39.973434,116.333921,0,110,39946.7846064815,2009-05-13,18:49:50
39.973298,116.333912,0,104,39946.7846643519,2009-05-13,18:49:55
39.973407,116.333908,0,105,39946.7847222222,2009-05-13,18:50:00
39.97351,116.333887,0,106,39946.7847800926,2009-05-13,18:50:05
39.973556,116.333872,0,107,39946.784837963,2009-05-13,18:50:10
39.973599,116.333843,0,104,39946.7848958333,2009-05-13,18:50:15
39.973508,116.333821,0,100,39946.7849537037,2009-05-13,18:50:20
39.973403,116.333783,0,98,39946.7850115741,2009-05-13,18:50:25
39.973373,116.333805,0,94,39946.7850694444,2009-05-13,18:50:30
39.973386,116.333813,0,92,39946.7851273148,2009-05-13,18:50:35
39.973357,116.333822,0,93,39946.7851851852,2009-05-13,18:50:40
39.9734,116.33375,0,99,39946.7852430556,2009-05-13,18:50:45
39.973325,116.333738,0,99,39946.7853009259,2009-05-13,18:50:50
39.973317,116.333712,0,101,39946.7853587963,2009-05-13,18:50:55
39.97332,116.333659,0,103,39946.7854166667,2009-05-13,18:51:00
39.973367,116.333626,0,104,39946.785474537,2009-05-13,18:51:05
39.973391,116.333583,0,104,39946.7855324074,2009-05-13,18:51:10
39.973391,116.333556,0,103,39946.7855902778,2009-05-13,18:51:15
39.973316,116.33358,0,102,39946.7856481481,2009-05-13,18:51:20
39.973153,116.333601,0,102,39946.7857060185,2009-05-13,18:51:25
39.973131,116.333567,0,101,39946.7857638889,2009-05-13,18:51:30
39.973145,116.33354,0,100,39946.7858217593,2009-05-13,18:51:35
39.973127,116.33352,0,99,39946.7858796296,2009-05-13,18:51:40
39.973089,116.333474,0,99,39946.7859375,2009-05-13,18:51:45
39.973083,116.333402,0,99,39946.7859953704,2009-05-13,18:51:50
39.973056,116.333325,0,100,39946.7860532407,2009-05-13,18:51:55
39.972997,116.333261,0,99,39946.7861111111,2009-05-13,18:52:00
39.972966,116.333283,0,99,39946.7861689815,2009-05-13,18:52:05
39.973038,116.333283,0,100,39946.7862268519,2009-05-13,18:52:10
39.973044,116.333294,0,100,39946.7862847222,2009-05-13,18:52:15
39.973046,116.333343,0,93,39946.7863425926,2009-05-13,18:52:20
39.973028,116.333368,0,92,39946.786400463,2009-05-13,18:52:25
39.97304,116.333361,0,88,39946.7864583333,2009-05-13,18:52:30
39.973153,116.33329,0,85,39946.7865162037,2009-05-13,18:52:35
39.973507,116.334248,0,126,39946.7865740741,2009-05-13,18:52:40
39.973594,116.334437,0,157,39946.7866319444,2009-05-13,18:52:45
39.973629,116.334404,0,169,39946.7866898148,2009-05-13,18:52:50
39.973705,116.334444,0,188,39946.7867476852,2009-05-13,18:52:55
39.973658,116.334471,0,191,39946.7868055556,2009-05-13,18:53:00
39.973687,116.334515,0,194,39946.7868634259,2009-05-13,18:53:05
39.973689,116.334546,0,197,39946.7869212963,2009-05-13,18:53:10
39.973686,116.334583,0,200,39946.7869791667,2009-05-13,18:53:15
39.973682,116.334608,0,207,39946.787037037,2009-05-13,18:53:20
39.973704,116.334754,0,227,39946.7870949074,2009-05-13,18:53:25
39.973775,116.334781,0,234,39946.7871527778,2009-05-13,18:53:30
39.973836,116.33485,0,235,39946.7872106481,2009-05-13,18:53:35
39.973881,116.334892,0,244,39946.7872685185,2009-05-13,18:53:40
39.973875,116.33494,0,251,39946.7873263889,2009-05-13,18:53:45
39.973908,116.334963,0,265,39946.7873842593,2009-05-13,18:53:50
39.973864,116.334998,0,277,39946.7874421296,2009-05-13,18:53:55
39.973917,116.335012,0,290,39946.7875,2009-05-13,18:54:00
39.97391,116.334994,0,299,39946.7875578704,2009-05-13,18:54:05
39.973722,116.334993,0,300,39946.7876157407,2009-05-13,18:54:10
39.97371,116.33497,0,307,39946.7876736111,2009-05-13,18:54:15
39.97374,116.334948,0,310,39946.7877314815,2009-05-13,18:54:20
39.973868,116.334933,0,312,39946.7877893519,2009-05-13,18:54:25
39.973844,116.334927,0,316,39946.7878472222,2009-05-13,18:54:30
39.973837,116.334949,0,321,39946.7879050926,2009-05-13,18:54:35
39.973888,116.334943,0,318,39946.787962963,2009-05-13,18:54:40
39.973939,116.334919,0,313,39946.7880208333,2009-05-13,18:54:45
39.973953,116.334909,0,312,39946.7880787037,2009-05-13,18:54:50
39.974027,116.334801,0,310,39946.7881365741,2009-05-13,18:54:55
39.974028,116.334729,0,309,39946.7881944444,2009-05-13,18:55:00
39.973949,116.334747,0,308,39946.7882523148,2009-05-13,18:55:05
39.973878,116.334726,0,306,39946.7883101852,2009-05-13,18:55:10
39.973845,116.33469,0,304,39946.7883680556,2009-05-13,18:55:15
39.973749,116.334707,0,295,39946.7884259259,2009-05-13,18:55:20
39.973725,116.334708,0,286,39946.7884837963,2009-05-13,18:55:25
39.973691,116.334673,0,281,39946.7885416667,2009-05-13,18:55:30
39.97365,116.334664,0,270,39946.788599537,2009-05-13,18:55:35
39.973607,116.334654,0,263,39946.7886574074,2009-05-13,18:55:40
39.973569,116.334594,0,259,39946.7887152778,2009-05-13,18:55:45
39.973503,116.334526,0,252,39946.7887731481,2009-05-13,18:55:50
39.973427,116.334506,0,244,39946.7888310185,2009-05-13,18:55:55
39.973453,116.334484,0,235,39946.7888888889,2009-05-13,18:56:00
39.973458,116.334414,0,233,39946.7889467593,2009-05-13,18:56:05
39.973456,116.33432,0,227,39946.7890046296,2009-05-13,18:56:10
39.973383,116.334296,0,222,39946.7890625,2009-05-13,18:56:15
39.973344,116.334204,0,217,39946.7891203704,2009-05-13,18:56:20
39.97328,116.334181,0,210,39946.7891782407,2009-05-13,18:56:25
39.973345,116.334182,0,201,39946.7892361111,2009-05-13,18:56:30
39.973361,116.33411,0,194,39946.7892939815,2009-05-13,18:56:35
39.973384,116.334087,0,187,39946.7893518518,2009-05-13,18:56:40
39.973402,116.334077,0,180,39946.7894097222,2009-05-13,18:56:45
39.973335,116.334071,0,174,39946.7894675926,2009-05-13,18:56:50
39.9733,116.334056,0,169,39946.789525463,2009-05-13,18:56:55
39.97327,116.334018,0,165,39946.7895833333,2009-05-13,18:57:00
39.973257,116.334024,0,161,39946.7896412037,2009-05-13,18:57:05
39.973292,116.334026,0,159,39946.7896990741,2009-05-13,18:57:10
39.973292,116.334039,0,156,39946.7897569444,2009-05-13,18:57:15
39.973258,116.334068,0,154,39946.7898148148,2009-05-13,18:57:20
39.973262,116.334083,0,153,39946.7898726852,2009-05-13,18:57:25
39.973346,116.334036,0,150,39946.7899305556,2009-05-13,18:57:30
39.973419,116.334072,0,148,39946.7899884259,2009-05-13,18:57:35
39.9734,116.334052,0,148,39946.7900462963,2009-05-13,18:57:40
39.97346,116.334029,0,145,39946.7901041667,2009-05-13,18:57:45
39.973491,116.3341,0,142,39946.790162037,2009-05-13,18:57:50
39.973367,116.33422,0,140,39946.7902199074,2009-05-13,18:57:55
39.973394,116.334161,0,138,39946.7902777778,2009-05-13,18:58:00
39.973437,116.334088,0,140,39946.7903356481,2009-05-13,18:58:05
39.973456,116.333982,0,142,39946.7903935185,2009-05-13,18:58:10
39.973478,116.3339,0,143,39946.7904513889,2009-05-13,18:58:15
39.973459,116.333855,0,144,39946.7905092593,2009-05-13,18:58:20
39.973459,116.333855,0,144,39946.7905439815,2009-05-13,18:58:23
39.973455,116.333854,0,145,39946.7905671296,2009-05-13,18:58:25
39.973404,116.333832,0,144,39946.790625,2009-05-13,18:58:30
39.97339,116.333785,0,143,39946.7906828704,2009-05-13,18:58:35
39.973474,116.333691,0,143,39946.7907407407,2009-05-13,18:58:40
39.973462,116.333646,0,142,39946.7907986111,2009-05-13,18:58:45
39.973361,116.333709,0,140,39946.7908564815,2009-05-13,18:58:50
39.973386,116.333672,0,139,39946.7909143518,2009-05-13,18:58:55
39.973432,116.333693,0,137,39946.7909722222,2009-05-13,18:59:00
39.973413,116.333733,0,136,39946.7910300926,2009-05-13,18:59:05
39.973367,116.33375,0,134,39946.791087963,2009-05-13,18:59:10
39.973348,116.333755,0,135,39946.7911458333,2009-05-13,18:59:15
39.973336,116.333772,0,135,39946.7912037037,2009-05-13,18:59:20
39.973336,116.333772,0,135,39946.7912384259,2009-05-13,18:59:23
39.973331,116.333769,0,135,39946.7912615741,2009-05-13,18:59:25
39.973304,116.333755,0,137,39946.7913194444,2009-05-13,18:59:30
39.973304,116.333755,0,137,39946.7913541667,2009-05-13,18:59:33
39.973309,116.333752,0,137,39946.7913773148,2009-05-13,18:59:35
39.973247,116.333769,0,137,39946.7914351852,2009-05-13,18:59:40
39.973238,116.333771,0,135,39946.7914930556,2009-05-13,18:59:45
39.973238,116.333771,0,135,39946.7915277778,2009-05-13,18:59:48
39.973244,116.333769,0,135,39946.7915509259,2009-05-13,18:59:50
39.973294,116.333722,0,135,39946.7916087963,2009-05-13,18:59:55
39.973354,116.333661,0,135,39946.7916666667,2009-05-13,19:00:00
39.973456,116.333626,0,134,39946.791724537,2009-05-13,19:00:05
39.973501,116.333568,0,135,39946.7917824074,2009-05-13,19:00:10
39.973408,116.333579,0,136,39946.7918402778,2009-05-13,19:00:15
39.973305,116.333628,0,136,39946.7918981481,2009-05-13,19:00:20
39.973226,116.333682,0,135,39946.7919560185,2009-05-13,19:00:25
39.973202,116.333692,0,136,39946.7920138889,2009-05-13,19:00:30
39.973187,116.333687,0,135,39946.7920717593,2009-05-13,19:00:35
39.973154,116.333675,0,136,39946.7921296296,2009-05-13,19:00:40
39.973089,116.333667,0,137,39946.7921875,2009-05-13,19:00:45
39.973053,116.333652,0,138,39946.7922453704,2009-05-13,19:00:50
39.973055,116.33353,0,139,39946.7923032407,2009-05-13,19:00:55
39.973168,116.333367,0,139,39946.7923611111,2009-05-13,19:01:00
39.973233,116.333287,0,140,39946.7924189815,2009-05-13,19:01:05
39.973347,116.333183,0,140,39946.7924768519,2009-05-13,19:01:10
39.973276,116.333187,0,140,39946.7925347222,2009-05-13,19:01:15
39.973142,116.333218,0,140,39946.7925925926,2009-05-13,19:01:20
39.973111,116.333305,0,140,39946.792650463,2009-05-13,19:01:25
39.973074,116.333414,0,139,39946.7927083333,2009-05-13,19:01:30
39.973044,116.333441,0,139,39946.7927662037,2009-05-13,19:01:35
39.973081,116.333396,0,140,39946.7928240741,2009-05-13,19:01:40
39.973045,116.333396,0,139,39946.7928819444,2009-05-13,19:01:45
39.973036,116.333388,0,140,39946.7929398148,2009-05-13,19:01:50
39.973027,116.333422,0,139,39946.7929976852,2009-05-13,19:01:55
39.973056,116.333429,0,139,39946.7930555556,2009-05-13,19:02:00
39.973081,116.333443,0,139,39946.7931134259,2009-05-13,19:02:05
39.97315,116.333617,0,136,39946.7931712963,2009-05-13,19:02:10
39.973195,116.333663,0,136,39946.7932291667,2009-05-13,19:02:15
39.973286,116.333692,0,135,39946.793287037,2009-05-13,19:02:20
39.973345,116.33377,0,136,39946.7933449074,2009-05-13,19:02:25
39.973377,116.333847,0,135,39946.7934027778,2009-05-13,19:02:30
39.973377,116.333847,0,135,39946.7934375,2009-05-13,19:02:33
39.973379,116.333849,0,136,39946.7934606481,2009-05-13,19:02:35
39.973393,116.333834,0,136,39946.7935185185,2009-05-13,19:02:40
39.97339,116.333815,0,136,39946.7935763889,2009-05-13,19:02:45
39.973392,116.333815,0,136,39946.7936342593,2009-05-13,19:02:50
39.973392,116.333815,0,136,39946.7936689815,2009-05-13,19:02:53
39.973393,116.333808,0,136,39946.7936921296,2009-05-13,19:02:55
39.973394,116.333795,0,135,39946.79375,2009-05-13,19:03:00
39.973414,116.333757,0,135,39946.7938078704,2009-05-13,19:03:05
39.973416,116.333745,0,135,39946.7938657407,2009-05-13,19:03:10
39.973437,116.333775,0,132,39946.7939236111,2009-05-13,19:03:15
39.973441,116.333792,0,129,39946.7939814815,2009-05-13,19:03:20
39.973439,116.33378,0,129,39946.7940393519,2009-05-13,19:03:25
39.973423,116.333757,0,129,39946.7940972222,2009-05-13,19:03:30
39.97342,116.333744,0,131,39946.7941550926,2009-05-13,19:03:35
39.973399,116.333738,0,131,39946.794212963,2009-05-13,19:03:40
39.973402,116.333739,0,131,39946.7942708333,2009-05-13,19:03:45
39.973405,116.333737,0,130,39946.7943287037,2009-05-13,19:03:50
39.973405,116.333737,0,130,39946.7943634259,2009-05-13,19:03:53
39.973409,116.333743,0,130,39946.7943865741,2009-05-13,19:03:55
39.973378,116.333816,0,130,39946.7944444444,2009-05-13,19:04:00
39.973415,116.333839,0,129,39946.7945023148,2009-05-13,19:04:05
39.973415,116.333839,0,129,39946.794537037,2009-05-13,19:04:08
39.973416,116.333838,0,128,39946.7945601852,2009-05-13,19:04:10
39.973412,116.333883,0,129,39946.7946180556,2009-05-13,19:04:15
39.973458,116.333857,0,129,39946.7946759259,2009-05-13,19:04:20
39.973482,116.333857,0,128,39946.7947337963,2009-05-13,19:04:25
39.973482,116.333857,0,128,39946.7947685185,2009-05-13,19:04:28
39.973483,116.333857,0,128,39946.7947916667,2009-05-13,19:04:30
39.973442,116.333806,0,129,39946.794849537,2009-05-13,19:04:35
39.973425,116.333796,0,129,39946.7949074074,2009-05-13,19:04:40
39.973354,116.333793,0,130,39946.7949652778,2009-05-13,19:04:45
39.973364,116.333779,0,131,39946.7950231481,2009-05-13,19:04:50
39.973339,116.333762,0,132,39946.7950810185,2009-05-13,19:04:55
39.973328,116.333706,0,132,39946.7951388889,2009-05-13,19:05:00
39.973335,116.33363,0,136,39946.7951967593,2009-05-13,19:05:05
39.973346,116.333502,0,138,39946.7952546296,2009-05-13,19:05:10
39.973297,116.333832,0,137,39946.7983796296,2009-05-13,19:09:40
39.973253,116.33385,0,138,39946.7984375,2009-05-13,19:09:45
39.973251,116.333826,0,140,39946.7984953704,2009-05-13,19:09:50
39.973243,116.333792,0,140,39946.7985532407,2009-05-13,19:09:55
39.973247,116.333773,0,140,39946.7986111111,2009-05-13,19:10:00
39.973307,116.333725,0,139,39946.7986689815,2009-05-13,19:10:05
39.973342,116.333715,0,138,39946.7987268518,2009-05-13,19:10:10
39.973406,116.333787,0,137,39946.7987847222,2009-05-13,19:10:15
39.973352,116.333862,0,136,39946.7988425926,2009-05-13,19:10:20
39.973309,116.333895,0,136,39946.798900463,2009-05-13,19:10:25
39.97331,116.333857,0,135,39946.7989583333,2009-05-13,19:10:30
39.973291,116.333798,0,135,39946.7990162037,2009-05-13,19:10:35
39.973332,116.333792,0,135,39946.7990740741,2009-05-13,19:10:40
39.973418,116.333786,0,136,39946.7991319444,2009-05-13,19:10:45
39.973505,116.333764,0,138,39946.7991898148,2009-05-13,19:10:50
39.973524,116.333786,0,139,39946.7992476852,2009-05-13,19:10:55
39.973517,116.333814,0,139,39946.7993055556,2009-05-13,19:11:00
39.973489,116.333831,0,139,39946.7993634259,2009-05-13,19:11:05
39.973421,116.333885,0,140,39946.7994212963,2009-05-13,19:11:10
39.973355,116.33394,0,140,39946.7994791667,2009-05-13,19:11:15
39.97334,116.333899,0,141,39946.799537037,2009-05-13,19:11:20
39.973334,116.333892,0,141,39946.7995949074,2009-05-13,19:11:25
39.973334,116.333892,0,141,39946.7996296296,2009-05-13,19:11:28
39.973341,116.333888,0,141,39946.7996527778,2009-05-13,19:11:30
39.973351,116.333884,0,141,39946.7997106481,2009-05-13,19:11:35
39.973377,116.333872,0,141,39946.7997685185,2009-05-13,19:11:40
39.973386,116.333864,0,141,39946.7998263889,2009-05-13,19:11:45
39.97344,116.33387,0,140,39946.7998842593,2009-05-13,19:11:50
39.973455,116.333887,0,140,39946.7999421296,2009-05-13,19:11:55
39.973429,116.333883,0,140,39946.8,2009-05-13,19:12:00
39.9734,116.333889,0,140,39946.8000578704,2009-05-13,19:12:05
39.973396,116.333887,0,140,39946.8001157407,2009-05-13,19:12:10
39.973396,116.333887,0,140,39946.800150463,2009-05-13,19:12:13
39.973395,116.333888,0,140,39946.8001736111,2009-05-13,19:12:15
39.973394,116.333875,0,140,39946.8002314815,2009-05-13,19:12:20
39.973386,116.333902,0,140,39946.8002893519,2009-05-13,19:12:25
39.97338,116.333902,0,140,39946.8003472222,2009-05-13,19:12:30
39.973383,116.3339,0,140,39946.8004050926,2009-05-13,19:12:35
39.973383,116.3339,0,140,39946.8004398148,2009-05-13,19:12:38
39.97339,116.333897,0,140,39946.800462963,2009-05-13,19:12:40
39.973406,116.333894,0,139,39946.8005208333,2009-05-13,19:12:45
39.973438,116.333838,0,134,39946.8005787037,2009-05-13,19:12:50
39.973445,116.33374,0,127,39946.8006365741,2009-05-13,19:12:55
39.97342,116.33365,0,122,39946.8006944444,2009-05-13,19:13:00
39.973415,116.333681,0,122,39946.8007523148,2009-05-13,19:13:05
39.973448,116.3337,0,123,39946.8008101852,2009-05-13,19:13:10
39.973451,116.33374,0,122,39946.8008680556,2009-05-13,19:13:15
39.973452,116.333733,0,122,39946.8009259259,2009-05-13,19:13:20
39.973459,116.33373,0,122,39946.8009837963,2009-05-13,19:13:25
39.97346,116.33373,0,122,39946.8010416667,2009-05-13,19:13:30
39.97346,116.33373,0,122,39946.8010763889,2009-05-13,19:13:33
39.973453,116.333738,0,123,39946.801099537,2009-05-13,19:13:35
39.973452,116.333747,0,123,39946.8011574074,2009-05-13,19:13:40
39.973449,116.33377,0,123,39946.8012152778,2009-05-13,19:13:45
39.973427,116.333778,0,123,39946.8012731481,2009-05-13,19:13:50
39.973418,116.333735,0,122,39946.8013310185,2009-05-13,19:13:55
39.973435,116.333742,0,117,39946.8013888889,2009-05-13,19:14:00
39.973437,116.333731,0,117,39946.8014467593,2009-05-13,19:14:05
39.973413,116.333726,0,118,39946.8015046296,2009-05-13,19:14:10
39.973406,116.33375,0,122,39946.8015625,2009-05-13,19:14:15
39.973406,116.33375,0,122,39946.8015972222,2009-05-13,19:14:18
39.973469,116.334065,0,206,39946.8050925926,2009-05-13,19:19:20
39.973488,116.334096,0,208,39946.805150463,2009-05-13,19:19:25
39.973504,116.334085,0,207,39946.8052083333,2009-05-13,19:19:30
39.973504,116.334085,0,207,39946.8052430556,2009-05-13,19:19:33
39.973508,116.334087,0,207,39946.8052662037,2009-05-13,19:19:35
39.973509,116.334123,0,211,39946.8053240741,2009-05-13,19:19:40
39.973521,116.334136,0,213,39946.8053819444,2009-05-13,19:19:45
39.973484,116.334143,0,215,39946.8054398148,2009-05-13,19:19:50
39.973478,116.334176,0,217,39946.8054976852,2009-05-13,19:19:55
39.973478,116.334176,0,217,39946.8055324074,2009-05-13,19:19:58
39.973473,116.334174,0,217,39946.8055555556,2009-05-13,19:20:00
39.973473,116.334162,0,217,39946.8056134259,2009-05-13,19:20:05
39.973472,116.334152,0,217,39946.8056712963,2009-05-13,19:20:10
39.973475,116.334137,0,218,39946.8057291667,2009-05-13,19:20:15
39.973441,116.334077,0,219,39946.805787037,2009-05-13,19:20:20
39.973415,116.334072,0,221,39946.8058449074,2009-05-13,19:20:25
39.973411,116.334102,0,217,39946.8059027778,2009-05-13,19:20:30
39.973407,116.334131,0,216,39946.8059606481,2009-05-13,19:20:35
39.97342,116.334175,0,215,39946.8060185185,2009-05-13,19:20:40
39.973443,116.33428,0,217,39946.8060763889,2009-05-13,19:20:45
39.973489,116.334303,0,217,39946.8061342593,2009-05-13,19:20:50
39.973472,116.334263,0,218,39946.8061921296,2009-05-13,19:20:55
39.973466,116.334281,0,222,39946.80625,2009-05-13,19:21:00
39.973469,116.334272,0,222,39946.8063078704,2009-05-13,19:21:05
39.973508,116.334256,0,222,39946.8063657407,2009-05-13,19:21:10
39.973515,116.334362,0,220,39946.8064236111,2009-05-13,19:21:15
39.973516,116.334353,0,222,39946.8064814815,2009-05-13,19:21:20
39.973535,116.33433,0,221,39946.8065393518,2009-05-13,19:21:25
39.973516,116.334226,0,221,39946.8065972222,2009-05-13,19:21:30
39.973504,116.33422,0,220,39946.8066550926,2009-05-13,19:21:35
39.97345,116.334156,0,220,39946.806712963,2009-05-13,19:21:40
39.973453,116.334166,0,219,39946.8067708333,2009-05-13,19:21:45
39.973454,116.334211,0,222,39946.8068287037,2009-05-13,19:21:50
39.973463,116.33421,0,222,39946.8068865741,2009-05-13,19:21:55
39.973492,116.334167,0,221,39946.8069444444,2009-05-13,19:22:00
39.97349,116.334076,0,221,39946.8070023148,2009-05-13,19:22:05
39.973462,116.334,0,219,39946.8070601852,2009-05-13,19:22:10
39.973477,116.33392,0,218,39946.8071180556,2009-05-13,19:22:15
39.973515,116.333872,0,217,39946.8071759259,2009-05-13,19:22:20
39.973494,116.333887,0,216,39946.8072337963,2009-05-13,19:22:25
39.973448,116.333975,0,217,39946.8072916667,2009-05-13,19:22:30
39.973449,116.334032,0,219,39946.807349537,2009-05-13,19:22:35
39.973479,116.334075,0,221,39946.8074074074,2009-05-13,19:22:40
39.97351,116.334178,0,220,39946.8074652778,2009-05-13,19:22:45
39.973496,116.334167,0,218,39946.8075231481,2009-05-13,19:22:50
39.973543,116.334126,0,217,39946.8075810185,2009-05-13,19:22:55
39.973613,116.334211,0,217,39946.8076388889,2009-05-13,19:23:00
39.973654,116.334293,0,216,39946.8076967593,2009-05-13,19:23:05
39.973654,116.334293,0,216,39946.8077314815,2009-05-13,19:23:08
39.973648,116.334292,0,217,39946.8077546296,2009-05-13,19:23:10
39.973625,116.334389,0,218,39946.8078125,2009-05-13,19:23:15
39.973598,116.334432,0,221,39946.8078703704,2009-05-13,19:23:20
39.973577,116.334467,0,223,39946.8079282407,2009-05-13,19:23:25
39.973593,116.334494,0,225,39946.8079861111,2009-05-13,19:23:30
39.973616,116.33448,0,224,39946.8080439815,2009-05-13,19:23:35
39.973661,116.334423,0,225,39946.8081018519,2009-05-13,19:23:40
39.973707,116.334332,0,225,39946.8081597222,2009-05-13,19:23:45
39.973745,116.334241,0,226,39946.8082175926,2009-05-13,19:23:50
39.973723,116.334218,0,228,39946.808275463,2009-05-13,19:23:55
39.97381,116.334284,0,230,39946.8083333333,2009-05-13,19:24:00
39.973848,116.334327,0,229,39946.8083912037,2009-05-13,19:24:05
39.97394,116.334421,0,232,39946.8084490741,2009-05-13,19:24:10
39.973967,116.334506,0,233,39946.8085069444,2009-05-13,19:24:15
39.973948,116.334534,0,234,39946.8085648148,2009-05-13,19:24:20
39.973903,116.334562,0,235,39946.8086226852,2009-05-13,19:24:25
39.973837,116.33456,0,235,39946.8086805556,2009-05-13,19:24:30
39.973821,116.334578,0,237,39946.8087384259,2009-05-13,19:24:35
39.973818,116.334582,0,237,39946.8087962963,2009-05-13,19:24:40
39.973818,116.334582,0,237,39946.8088310185,2009-05-13,19:24:43
39.973818,116.334584,0,237,39946.8088541667,2009-05-13,19:24:45
39.973827,116.33458,0,237,39946.808912037,2009-05-13,19:24:50
39.973868,116.334572,0,238,39946.8089699074,2009-05-13,19:24:55
39.973876,116.334561,0,238,39946.8090277778,2009-05-13,19:25:00
39.973876,116.334561,0,238,39946.8090625,2009-05-13,19:25:03
39.973877,116.334564,0,238,39946.8090856481,2009-05-13,19:25:05
39.973811,116.334632,0,238,39946.8091435185,2009-05-13,19:25:10
39.973752,116.334652,0,239,39946.8092013889,2009-05-13,19:25:15
39.97374,116.334654,0,239,39946.8092592593,2009-05-13,19:25:20
39.973731,116.334641,0,240,39946.8093171296,2009-05-13,19:25:25
39.973792,116.334541,0,240,39946.809375,2009-05-13,19:25:30
39.973775,116.334477,0,241,39946.8094328704,2009-05-13,19:25:35
39.973752,116.334434,0,241,39946.8094907407,2009-05-13,19:25:40
39.973706,116.334401,0,242,39946.8095486111,2009-05-13,19:25:45
39.973698,116.334307,0,242,39946.8096064815,2009-05-13,19:25:50
39.973729,116.3342,0,241,39946.8096643519,2009-05-13,19:25:55
39.973816,116.334377,0,241,39946.8097222222,2009-05-13,19:26:00
39.973876,116.334547,0,240,39946.8097800926,2009-05-13,19:26:05
39.973859,116.334562,0,241,39946.809837963,2009-05-13,19:26:10
39.973867,116.33455,0,241,39946.8098958333,2009-05-13,19:26:15
39.973875,116.334551,0,241,39946.8099537037,2009-05-13,19:26:20
39.973878,116.334547,0,241,39946.8100115741,2009-05-13,19:26:25
39.973878,116.334547,0,241,39946.8100462963,2009-05-13,19:26:28
39.973873,116.334555,0,241,39946.8100694444,2009-05-13,19:26:30
39.973863,116.334561,0,241,39946.8101273148,2009-05-13,19:26:35
39.973858,116.33457,0,241,39946.8101851852,2009-05-13,19:26:40
39.973883,116.334692,0,241,39946.8102430556,2009-05-13,19:26:45
39.973914,116.33481,0,241,39946.8103009259,2009-05-13,19:26:50
39.973942,116.334865,0,242,39946.8103587963,2009-05-13,19:26:55
39.973961,116.334841,0,243,39946.8104166667,2009-05-13,19:27:00
39.974014,116.334879,0,243,39946.810474537,2009-05-13,19:27:05
39.974037,116.334963,0,244,39946.8105324074,2009-05-13,19:27:10
39.973996,116.335097,0,245,39946.8105902778,2009-05-13,19:27:15
39.974003,116.33519,0,245,39946.8106481481,2009-05-13,19:27:20
39.974036,116.33528,0,246,39946.8107060185,2009-05-13,19:27:25
39.97396,116.335116,0,245,39946.8107638889,2009-05-13,19:27:30
39.973911,116.335049,0,242,39946.8108217593,2009-05-13,19:27:35
39.973892,116.335,0,242,39946.8108796296,2009-05-13,19:27:40
39.973878,116.334871,0,242,39946.8109375,2009-05-13,19:27:45
39.973878,116.334871,0,242,39946.8109722222,2009-05-13,19:27:48
39.973876,116.334865,0,242,39946.8109953704,2009-05-13,19:27:50
39.973841,116.334835,0,243,39946.8110532407,2009-05-13,19:27:55
39.973879,116.334767,0,243,39946.8111111111,2009-05-13,19:28:00
39.97392,116.334727,0,243,39946.8111689815,2009-05-13,19:28:05
39.973922,116.33465,0,242,39946.8112268519,2009-05-13,19:28:10
39.973932,116.334628,0,242,39946.8112847222,2009-05-13,19:28:15
39.974232,116.335854,0,141,39946.8114583333,2009-05-13,19:28:30
39.974018,116.335526,0,290,39946.8115162037,2009-05-13,19:28:35
39.974028,116.33553,0,284,39946.8115740741,2009-05-13,19:28:40
39.974053,116.335521,0,291,39946.8116319444,2009-05-13,19:28:45
39.974089,116.335433,0,305,39946.8116898148,2009-05-13,19:28:50
39.974061,116.335407,0,304,39946.8117476852,2009-05-13,19:28:55
39.974037,116.335345,0,325,39946.8118055556,2009-05-13,19:29:00
39.974056,116.335285,0,337,39946.8118634259,2009-05-13,19:29:05
39.974068,116.3352,0,350,39946.8119212963,2009-05-13,19:29:10
39.974011,116.335089,0,367,39946.8119791667,2009-05-13,19:29:15
39.973999,116.334976,0,376,39946.812037037,2009-05-13,19:29:20
39.974017,116.334884,0,365,39946.8120949074,2009-05-13,19:29:25
39.974079,116.334808,0,366,39946.8121527778,2009-05-13,19:29:30
39.974079,116.334713,0,367,39946.8122106481,2009-05-13,19:29:35
39.974131,116.334643,0,370,39946.8122685185,2009-05-13,19:29:40
39.974165,116.334617,0,373,39946.8123263889,2009-05-13,19:29:45
39.974174,116.334614,0,378,39946.8123842593,2009-05-13,19:29:50
39.974189,116.33459,0,374,39946.8124421296,2009-05-13,19:29:55
39.974131,116.334634,0,377,39946.8125,2009-05-13,19:30:00
39.974009,116.334678,0,375,39946.8125578704,2009-05-13,19:30:05
39.973919,116.334684,0,376,39946.8126157407,2009-05-13,19:30:10
39.973846,116.334691,0,377,39946.8126736111,2009-05-13,19:30:15
39.973855,116.334686,0,379,39946.8127314815,2009-05-13,19:30:20
39.973861,116.334733,0,383,39946.8127893518,2009-05-13,19:30:25
39.973862,116.33475,0,385,39946.8128472222,2009-05-13,19:30:30
39.973826,116.334642,0,385,39946.8129050926,2009-05-13,19:30:35
39.973837,116.334615,0,385,39946.812962963,2009-05-13,19:30:40
39.973891,116.334639,0,382,39946.8130208333,2009-05-13,19:30:45
39.973864,116.334587,0,377,39946.8130787037,2009-05-13,19:30:50
39.973763,116.334516,0,377,39946.8131365741,2009-05-13,19:30:55
39.973749,116.334458,0,376,39946.8131944444,2009-05-13,19:31:00
39.973753,116.334426,0,376,39946.8132523148,2009-05-13,19:31:05
39.973769,116.334442,0,381,39946.8133101852,2009-05-13,19:31:10
39.973731,116.334461,0,384,39946.8133680556,2009-05-13,19:31:15
39.973745,116.334538,0,386,39946.8134259259,2009-05-13,19:31:20
39.973766,116.334617,0,386,39946.8134837963,2009-05-13,19:31:25
39.973784,116.334603,0,380,39946.8135416667,2009-05-13,19:31:30
39.973722,116.33454,0,375,39946.813599537,2009-05-13,19:31:35
39.973693,116.334472,0,370,39946.8136574074,2009-05-13,19:31:40
39.973678,116.334439,0,366,39946.8137152778,2009-05-13,19:31:45
39.973678,116.334439,0,366,39946.81375,2009-05-13,19:31:48
39.973686,116.334436,0,359,39946.8137731481,2009-05-13,19:31:50
39.973749,116.334426,0,353,39946.8138310185,2009-05-13,19:31:55
39.973731,116.334422,0,353,39946.8138888889,2009-05-13,19:32:00
39.973687,116.334433,0,346,39946.8139467593,2009-05-13,19:32:05
39.973676,116.334442,0,344,39946.8140046296,2009-05-13,19:32:10
39.973593,116.334445,0,344,39946.8140625,2009-05-13,19:32:15
39.973487,116.334398,0,346,39946.8141203704,2009-05-13,19:32:20
39.973448,116.334363,0,344,39946.8141782407,2009-05-13,19:32:25
39.973552,116.334438,0,346,39946.8142361111,2009-05-13,19:32:30
39.973636,116.3345,0,347,39946.8142939815,2009-05-13,19:32:35
39.973639,116.334481,0,344,39946.8143518518,2009-05-13,19:32:40
39.97363,116.334504,0,346,39946.8144097222,2009-05-13,19:32:45
39.973632,116.334506,0,346,39946.8144675926,2009-05-13,19:32:50
39.973632,116.334498,0,346,39946.814525463,2009-05-13,19:32:55
39.973632,116.334498,0,346,39946.8145601852,2009-05-13,19:32:58
39.973625,116.334491,0,346,39946.8145833333,2009-05-13,19:33:00
39.973611,116.334474,0,344,39946.8146412037,2009-05-13,19:33:05
39.973602,116.334468,0,344,39946.8146990741,2009-05-13,19:33:10
39.973597,116.334463,0,344,39946.8147569444,2009-05-13,19:33:15
39.973597,116.334463,0,344,39946.8147916667,2009-05-13,19:33:18
39.973596,116.334457,0,344,39946.8148148148,2009-05-13,19:33:20
39.973525,116.334443,0,337,39946.8148726852,2009-05-13,19:33:25
39.973511,116.334439,0,329,39946.8149305556,2009-05-13,19:33:30
39.973615,116.334001,0,311,39946.8149884259,2009-05-13,19:33:35
39.973615,116.333923,0,302,39946.8150462963,2009-05-13,19:33:40
39.973604,116.333886,0,294,39946.8151041667,2009-05-13,19:33:45
39.973617,116.333887,0,291,39946.815162037,2009-05-13,19:33:50
39.973617,116.333887,0,291,39946.8151967593,2009-05-13,19:33:53
39.973611,116.333887,0,290,39946.8152199074,2009-05-13,19:33:55
39.973706,116.333941,0,278,39946.8152777778,2009-05-13,19:34:00
39.97385,116.334002,0,268,39946.8153356481,2009-05-13,19:34:05
39.973933,116.334027,0,262,39946.8153935185,2009-05-13,19:34:10
39.974024,116.334075,0,256,39946.8154513889,2009-05-13,19:34:15
39.974049,116.334092,0,251,39946.8155092593,2009-05-13,19:34:20
39.974023,116.334071,0,246,39946.8155671296,2009-05-13,19:34:25
39.974024,116.334047,0,244,39946.815625,2009-05-13,19:34:30
39.973954,116.334005,0,237,39946.8156828704,2009-05-13,19:34:35
39.973906,116.333992,0,229,39946.8157407407,2009-05-13,19:34:40
39.973877,116.333999,0,224,39946.8157986111,2009-05-13,19:34:45
39.973852,116.333983,0,222,39946.8158564815,2009-05-13,19:34:50
39.973842,116.333973,0,219,39946.8159143519,2009-05-13,19:34:55
39.973823,116.333969,0,216,39946.8159722222,2009-05-13,19:35:00
39.97381,116.334008,0,215,39946.8160300926,2009-05-13,19:35:05
39.973787,116.334017,0,213,39946.816087963,2009-05-13,19:35:10
39.973823,116.334031,0,209,39946.8161458333,2009-05-13,19:35:15
39.97385,116.334036,0,206,39946.8162037037,2009-05-13,19:35:20
39.973863,116.334043,0,206,39946.8162615741,2009-05-13,19:35:25
39.973869,116.334047,0,206,39946.8163194444,2009-05-13,19:35:30
39.973869,116.334047,0,206,39946.8163541667,2009-05-13,19:35:33
39.973864,116.334046,0,205,39946.8163773148,2009-05-13,19:35:35
39.973807,116.333989,0,204,39946.8164351852,2009-05-13,19:35:40
39.973842,116.333997,0,205,39946.8164930556,2009-05-13,19:35:45
39.973842,116.333997,0,205,39946.8165277778,2009-05-13,19:35:48
39.973834,116.33399,0,205,39946.8165509259,2009-05-13,19:35:50
39.973775,116.333952,0,203,39946.8166087963,2009-05-13,19:35:55
39.973727,116.333911,0,201,39946.8166666667,2009-05-13,19:36:00
39.973716,116.333902,0,198,39946.816724537,2009-05-13,19:36:05
39.973717,116.333941,0,197,39946.8167824074,2009-05-13,19:36:10
39.973622,116.333934,0,198,39946.8168402778,2009-05-13,19:36:15
39.973544,116.333901,0,198,39946.8168981481,2009-05-13,19:36:20
39.97356,116.333894,0,200,39946.8169560185,2009-05-13,19:36:25
39.973596,116.333915,0,200,39946.8170138889,2009-05-13,19:36:30
39.973586,116.333908,0,199,39946.8170717593,2009-05-13,19:36:35
39.973447,116.333846,0,201,39946.8171296296,2009-05-13,19:36:40
39.973358,116.333797,0,203,39946.8171875,2009-05-13,19:36:45
39.973612,116.333835,0,199,39946.8228587963,2009-05-13,19:44:55
39.973634,116.333867,0,198,39946.8229166667,2009-05-13,19:45:00
39.973647,116.333902,0,197,39946.822974537,2009-05-13,19:45:05
39.973631,116.333897,0,197,39946.8230324074,2009-05-13,19:45:10
39.973631,116.333897,0,197,39946.8230671296,2009-05-13,19:45:13
39.973636,116.333894,0,197,39946.8230902778,2009-05-13,19:45:15
39.973644,116.33392,0,197,39946.8231481481,2009-05-13,19:45:20
39.973633,116.334001,0,197,39946.8232060185,2009-05-13,19:45:25
39.973622,116.334093,0,197,39946.8232638889,2009-05-13,19:45:30
39.973596,116.334166,0,198,39946.8233217593,2009-05-13,19:45:35
39.973564,116.334196,0,200,39946.8233796296,2009-05-13,19:45:40
39.973531,116.334269,0,202,39946.8234375,2009-05-13,19:45:45
39.973504,116.334334,0,203,39946.8234953704,2009-05-13,19:45:50
39.973494,116.334389,0,203,39946.8235532407,2009-05-13,19:45:55
39.973526,116.334407,0,203,39946.8236111111,2009-05-13,19:46:00
39.97354,116.334434,0,203,39946.8236689815,2009-05-13,19:46:05
39.973543,116.334443,0,203,39946.8237268519,2009-05-13,19:46:10
39.973543,116.334443,0,203,39946.8237615741,2009-05-13,19:46:13
39.973548,116.334445,0,203,39946.8237847222,2009-05-13,19:46:15
39.973569,116.334457,0,203,39946.8238425926,2009-05-13,19:46:20
39.973572,116.334468,0,204,39946.823900463,2009-05-13,19:46:25
39.973612,116.334489,0,206,39946.8239583333,2009-05-13,19:46:30
39.973637,116.334475,0,207,39946.8240162037,2009-05-13,19:46:35
39.973643,116.334434,0,207,39946.8240740741,2009-05-13,19:46:40
39.973651,116.334356,0,206,39946.8241319444,2009-05-13,19:46:45
39.973668,116.334292,0,205,39946.8241898148,2009-05-13,19:46:50
39.973669,116.334259,0,205,39946.8242476852,2009-05-13,19:46:55
39.973653,116.334261,0,206,39946.8243055556,2009-05-13,19:47:00
39.973662,116.334272,0,204,39946.8243634259,2009-05-13,19:47:05
39.973662,116.334272,0,204,39946.8243981482,2009-05-13,19:47:08
39.973654,116.334266,0,204,39946.8244212963,2009-05-13,19:47:10
39.973663,116.334234,0,204,39946.8244791667,2009-05-13,19:47:15
39.97365,116.334226,0,205,39946.824537037,2009-05-13,19:47:20
39.97365,116.334226,0,205,39946.8245717593,2009-05-13,19:47:23
39.973648,116.334222,0,205,39946.8245949074,2009-05-13,19:47:25
39.97366,116.334159,0,202,39946.8246527778,2009-05-13,19:47:30
39.97366,116.334159,0,202,39946.8246875,2009-05-13,19:47:33
39.973667,116.334153,0,199,39946.8247106481,2009-05-13,19:47:35
39.973647,116.334161,0,199,39946.8247685185,2009-05-13,19:47:40
39.973643,116.334121,0,199,39946.8248263889,2009-05-13,19:47:45
39.97363,116.334109,0,198,39946.8248842593,2009-05-13,19:47:50
39.973585,116.334103,0,200,39946.8249421296,2009-05-13,19:47:55
39.973589,116.334087,0,200,39946.825,2009-05-13,19:48:00
39.973595,116.334052,0,199,39946.8250578704,2009-05-13,19:48:05
39.973575,116.334059,0,202,39946.8251157407,2009-05-13,19:48:10
39.973561,116.334073,0,204,39946.8251736111,2009-05-13,19:48:15
39.973565,116.334043,0,205,39946.8252314815,2009-05-13,19:48:20
39.973575,116.333985,0,206,39946.8252893519,2009-05-13,19:48:25
39.973588,116.333933,0,203,39946.8253472222,2009-05-13,19:48:30
39.973589,116.333894,0,202,39946.8254050926,2009-05-13,19:48:35
39.973571,116.333906,0,205,39946.825462963,2009-05-13,19:48:40
39.973588,116.333868,0,208,39946.8255208333,2009-05-13,19:48:45
39.973605,116.333822,0,209,39946.8255787037,2009-05-13,19:48:50
39.973616,116.333789,0,211,39946.8256365741,2009-05-13,19:48:55
39.973627,116.333797,0,211,39946.8256944444,2009-05-13,19:49:00
39.973634,116.3338,0,211,39946.8257523148,2009-05-13,19:49:05
39.973639,116.333793,0,211,39946.8258101852,2009-05-13,19:49:10
39.973644,116.333792,0,211,39946.8258680556,2009-05-13,19:49:15
39.973639,116.333792,0,211,39946.8259259259,2009-05-13,19:49:20
39.973639,116.333792,0,211,39946.8259606481,2009-05-13,19:49:23
39.97364,116.333788,0,211,39946.8259837963,2009-05-13,19:49:25
39.973642,116.333674,0,209,39946.8260416667,2009-05-13,19:49:30
39.973631,116.333617,0,208,39946.826099537,2009-05-13,19:49:35
39.973632,116.333507,0,207,39946.8261574074,2009-05-13,19:49:40
39.973633,116.333466,0,206,39946.8262152778,2009-05-13,19:49:45
39.973637,116.333493,0,207,39946.8262731481,2009-05-13,19:49:50
39.973588,116.333582,0,208,39946.8263310185,2009-05-13,19:49:55
39.973558,116.33361,0,208,39946.8263888889,2009-05-13,19:50:00
39.973549,116.333619,0,208,39946.8264467593,2009-05-13,19:50:05
39.97354,116.333621,0,207,39946.8265046296,2009-05-13,19:50:10
39.973535,116.333617,0,207,39946.8265625,2009-05-13,19:50:15
39.973535,116.333617,0,207,39946.8265972222,2009-05-13,19:50:18
39.973538,116.333611,0,207,39946.8266203704,2009-05-13,19:50:20
39.973541,116.33362,0,207,39946.8266782407,2009-05-13,19:50:25
39.973541,116.33362,0,207,39946.826712963,2009-05-13,19:50:28
39.973536,116.333614,0,206,39946.8267361111,2009-05-13,19:50:30
39.973504,116.333627,0,203,39946.8267939815,2009-05-13,19:50:35
39.973495,116.333616,0,201,39946.8268518519,2009-05-13,19:50:40
39.973495,116.333616,0,201,39946.8268865741,2009-05-13,19:50:43
39.973496,116.333611,0,201,39946.8269097222,2009-05-13,19:50:45
39.973497,116.333661,0,201,39946.8269675926,2009-05-13,19:50:50
39.973488,116.333694,0,200,39946.827025463,2009-05-13,19:50:55
39.973488,116.333694,0,200,39946.8270601852,2009-05-13,19:50:58
39.973485,116.333694,0,200,39946.8270833333,2009-05-13,19:51:00
39.973484,116.333752,0,201,39946.8271412037,2009-05-13,19:51:05
39.973493,116.333755,0,201,39946.8271990741,2009-05-13,19:51:10
39.973493,116.333755,0,201,39946.8272337963,2009-05-13,19:51:13
39.973497,116.333757,0,201,39946.8272569444,2009-05-13,19:51:15
39.973501,116.333786,0,201,39946.8273148148,2009-05-13,19:51:20
39.973504,116.33386,0,201,39946.8273726852,2009-05-13,19:51:25
39.973501,116.333942,0,200,39946.8274305556,2009-05-13,19:51:30
39.973506,116.334001,0,201,39946.8274884259,2009-05-13,19:51:35
39.973506,116.333983,0,204,39946.8275462963,2009-05-13,19:51:40
39.973502,116.333925,0,204,39946.8276041667,2009-05-13,19:51:45
39.973478,116.333856,0,204,39946.827662037,2009-05-13,19:51:50
39.973465,116.33382,0,203,39946.8277199074,2009-05-13,19:51:55
39.973458,116.333839,0,199,39946.8277777778,2009-05-13,19:52:00
39.973438,116.333879,0,197,39946.8278356481,2009-05-13,19:52:05
39.973422,116.333898,0,195,39946.8278935185,2009-05-13,19:52:10
39.9734,116.333899,0,195,39946.8279513889,2009-05-13,19:52:15
39.973398,116.333908,0,193,39946.8280092593,2009-05-13,19:52:20
39.973393,116.33388,0,191,39946.8280671296,2009-05-13,19:52:25
39.973402,116.333872,0,191,39946.828125,2009-05-13,19:52:30
39.97341,116.333891,0,192,39946.8281828704,2009-05-13,19:52:35
39.973413,116.333889,0,192,39946.8282407407,2009-05-13,19:52:40
39.973421,116.333893,0,192,39946.8282986111,2009-05-13,19:52:45
39.973421,116.333893,0,192,39946.8283333333,2009-05-13,19:52:48
39.973425,116.333894,0,192,39946.8283564815,2009-05-13,19:52:50
39.973439,116.333925,0,193,39946.8284143518,2009-05-13,19:52:55
39.973442,116.333915,0,193,39946.8284722222,2009-05-13,19:53:00
39.973441,116.3339,0,193,39946.8285300926,2009-05-13,19:53:05
39.973441,116.333896,0,193,39946.828587963,2009-05-13,19:53:10
39.973449,116.333897,0,193,39946.8286458333,2009-05-13,19:53:15
39.973449,116.333897,0,193,39946.8286805556,2009-05-13,19:53:18
39.973398,116.334228,0,189,39946.8550925926,2009-05-13,20:31:20
39.973431,116.334269,0,191,39946.855150463,2009-05-13,20:31:25
39.973458,116.334265,0,192,39946.8552083333,2009-05-13,20:31:30
39.973473,116.334258,0,190,39946.8552662037,2009-05-13,20:31:35
39.973535,116.334218,0,190,39946.8553240741,2009-05-13,20:31:40
39.973593,116.334194,0,191,39946.8553819444,2009-05-13,20:31:45
39.973576,116.334117,0,192,39946.8554398148,2009-05-13,20:31:50
39.973576,116.334117,0,192,39946.855474537,2009-05-13,20:31:53
39.973573,116.334121,0,192,39946.8554976852,2009-05-13,20:31:55
39.973498,116.334064,0,192,39946.8555555556,2009-05-13,20:32:00
39.973425,116.334042,0,192,39946.8556134259,2009-05-13,20:32:05
39.973417,116.334036,0,191,39946.8556712963,2009-05-13,20:32:10
39.973417,116.334036,0,191,39946.8557060185,2009-05-13,20:32:13
39.973409,116.334029,0,191,39946.8557291667,2009-05-13,20:32:15
39.973434,116.33409,0,191,39946.855787037,2009-05-13,20:32:20
39.973436,116.334135,0,192,39946.8558449074,2009-05-13,20:32:25
39.973435,116.33414,0,192,39946.8559027778,2009-05-13,20:32:30
39.973435,116.33414,0,192,39946.8559375,2009-05-13,20:32:33
39.973441,116.334148,0,192,39946.8559606481,2009-05-13,20:32:35
39.973571,116.334229,0,195,39946.8560185185,2009-05-13,20:32:40
39.973577,116.334248,0,196,39946.8560763889,2009-05-13,20:32:45
39.973532,116.334229,0,198,39946.8561342593,2009-05-13,20:32:50
39.973529,116.334224,0,198,39946.8561921296,2009-05-13,20:32:55
39.973529,116.334224,0,198,39946.8562268519,2009-05-13,20:32:58
39.973524,116.334219,0,198,39946.85625,2009-05-13,20:33:00
39.973498,116.334222,0,199,39946.8563078704,2009-05-13,20:33:05
39.973478,116.334205,0,200,39946.8563657407,2009-05-13,20:33:10
39.973485,116.334212,0,200,39946.8564236111,2009-05-13,20:33:15
39.973485,116.334212,0,200,39946.8564583333,2009-05-13,20:33:18
39.973491,116.334205,0,200,39946.8564814815,2009-05-13,20:33:20
39.973487,116.334186,0,200,39946.8565393519,2009-05-13,20:33:25
39.973445,116.334122,0,199,39946.8565972222,2009-05-13,20:33:30
39.973433,116.334133,0,202,39946.8566550926,2009-05-13,20:33:35
39.97343,116.334142,0,202,39946.856712963,2009-05-13,20:33:40
39.973423,116.334154,0,202,39946.8567708333,2009-05-13,20:33:45
39.973444,116.334161,0,201,39946.8568287037,2009-05-13,20:33:50
39.973459,116.334142,0,199,39946.8568865741,2009-05-13,20:33:55
39.973458,116.334135,0,199,39946.8569444444,2009-05-13,20:34:00
39.97345,116.334135,0,199,39946.8570023148,2009-05-13,20:34:05
39.97345,116.334135,0,199,39946.857037037,2009-05-13,20:34:08
39.973452,116.334134,0,199,39946.8570601852,2009-05-13,20:34:10
39.973445,116.334148,0,199,39946.8571180556,2009-05-13,20:34:15
39.97344,116.33416,0,199,39946.8571759259,2009-05-13,20:34:20
39.973439,116.334169,0,199,39946.8572337963,2009-05-13,20:34:25
39.973439,116.334169,0,199,39946.8572685185,2009-05-13,20:34:28
39.973446,116.33417,0,199,39946.8572916667,2009-05-13,20:34:30
39.973483,116.33412,0,198,39946.857349537,2009-05-13,20:34:35
39.973455,116.334139,0,197,39946.8574074074,2009-05-13,20:34:40
39.973459,116.334146,0,197,39946.8574652778,2009-05-13,20:34:45
39.973464,116.334142,0,197,39946.8575231481,2009-05-13,20:34:50
39.973464,116.334142,0,197,39946.8575578704,2009-05-13,20:34:53
39.973471,116.334143,0,197,39946.8575810185,2009-05-13,20:34:55
39.973462,116.334141,0,196,39946.8576388889,2009-05-13,20:35:00
39.973449,116.334161,0,195,39946.8576967593,2009-05-13,20:35:05
39.973462,116.334157,0,195,39946.8577546296,2009-05-13,20:35:10
39.973436,116.334138,0,194,39946.8578125,2009-05-13,20:35:15
39.973414,116.334145,0,194,39946.8578703704,2009-05-13,20:35:20
39.973414,116.334145,0,194,39946.8579050926,2009-05-13,20:35:23
39.973406,116.334147,0,194,39946.8579282407,2009-05-13,20:35:25
39.973407,116.334196,0,195,39946.8579861111,2009-05-13,20:35:30
39.973412,116.334191,0,195,39946.8580439815,2009-05-13,20:35:35
39.973412,116.334191,0,195,39946.8580787037,2009-05-13,20:35:38
39.973419,116.334186,0,195,39946.8581018519,2009-05-13,20:35:40
39.973448,116.334209,0,193,39946.8581597222,2009-05-13,20:35:45
39.973452,116.334255,0,193,39946.8582175926,2009-05-13,20:35:50
39.973451,116.334298,0,193,39946.858275463,2009-05-13,20:35:55
39.973444,116.334309,0,193,39946.8583333333,2009-05-13,20:36:00
39.973444,116.334309,0,193,39946.8583680556,2009-05-13,20:36:03
39.97344,116.334315,0,193,39946.8583912037,2009-05-13,20:36:05
39.973472,116.334409,0,192,39946.8584490741,2009-05-13,20:36:10
39.973479,116.334418,0,192,39946.8585069444,2009-05-13,20:36:15
39.97349,116.334443,0,192,39946.8585648148,2009-05-13,20:36:20
39.973485,116.334457,0,191,39946.8586226852,2009-05-13,20:36:25
39.973468,116.334452,0,188,39946.8586805556,2009-05-13,20:36:30
39.973456,116.334444,0,188,39946.8587384259,2009-05-13,20:36:35
39.973448,116.334413,0,185,39946.8587962963,2009-05-13,20:36:40
39.973452,116.334434,0,185,39946.8588541667,2009-05-13,20:36:45
39.97347,116.334446,0,186,39946.858912037,2009-05-13,20:36:50
39.973495,116.334481,0,188,39946.8589699074,2009-05-13,20:36:55
39.973497,116.33454,0,193,39946.8590277778,2009-05-13,20:37:00
39.97345,116.334551,0,193,39946.8590856481,2009-05-13,20:37:05
39.973455,116.334513,0,196,39946.8591435185,2009-05-13,20:37:10
39.97346,116.334518,0,196,39946.8592013889,2009-05-13,20:37:15
39.97346,116.334518,0,196,39946.8592361111,2009-05-13,20:37:18
39.973467,116.334526,0,196,39946.8592592593,2009-05-13,20:37:20
39.973484,116.334506,0,197,39946.8593171296,2009-05-13,20:37:25
39.973493,116.33448,0,200,39946.859375,2009-05-13,20:37:30
39.973496,116.334479,0,200,39946.8594328704,2009-05-13,20:37:35
39.97349,116.334484,0,200,39946.8594907407,2009-05-13,20:37:40
39.97349,116.334484,0,200,39946.859525463,2009-05-13,20:37:43
39.97349,116.334487,0,200,39946.8595486111,2009-05-13,20:37:45
39.973487,116.334509,0,202,39946.8596064815,2009-05-13,20:37:50
39.973504,116.334523,0,204,39946.8596643518,2009-05-13,20:37:55
39.973539,116.334468,0,205,39946.8597222222,2009-05-13,20:38:00
39.973544,116.334445,0,204,39946.8597800926,2009-05-13,20:38:05
39.973552,116.334507,0,206,39946.859837963,2009-05-13,20:38:10
39.973536,116.334521,0,205,39946.8598958333,2009-05-13,20:38:15
39.973444,116.334612,0,207,39946.8599537037,2009-05-13,20:38:20
39.973402,116.334702,0,207,39946.8600115741,2009-05-13,20:38:25
39.973419,116.334706,0,205,39946.8600694444,2009-05-13,20:38:30
39.973439,116.334603,0,208,39946.8601273148,2009-05-13,20:38:35
39.97348,116.334433,0,204,39946.8601851852,2009-05-13,20:38:40
39.973532,116.334239,0,199,39946.8602430556,2009-05-13,20:38:45
39.973549,116.334196,0,197,39946.8603009259,2009-05-13,20:38:50
39.973519,116.334151,0,195,39946.8603587963,2009-05-13,20:38:55
39.973494,116.334138,0,195,39946.8604166667,2009-05-13,20:39:00
39.973474,116.334213,0,197,39946.860474537,2009-05-13,20:39:05
39.973474,116.334238,0,196,39946.8605324074,2009-05-13,20:39:10
39.973462,116.334233,0,195,39946.8605902778,2009-05-13,20:39:15
39.973462,116.334233,0,195,39946.860625,2009-05-13,20:39:18
39.973467,116.334234,0,195,39946.8606481481,2009-05-13,20:39:20
39.973486,116.334218,0,194,39946.8607060185,2009-05-13,20:39:25
39.973503,116.334244,0,194,39946.8607638889,2009-05-13,20:39:30
39.9735,116.334263,0,194,39946.8608217593,2009-05-13,20:39:35
39.973494,116.334272,0,194,39946.8608796296,2009-05-13,20:39:40
39.97349,116.33428,0,195,39946.8609375,2009-05-13,20:39:45
39.97349,116.33428,0,195,39946.8609722222,2009-05-13,20:39:48
39.973485,116.334277,0,195,39946.8609953704,2009-05-13,20:39:50
39.973517,116.33428,0,195,39946.8610532407,2009-05-13,20:39:55
39.973567,116.334262,0,194,39946.8611111111,2009-05-13,20:40:00
39.973605,116.334277,0,194,39946.8611689815,2009-05-13,20:40:05
39.973609,116.334268,0,194,39946.8612268518,2009-05-13,20:40:10
39.973586,116.334284,0,194,39946.8612847222,2009-05-13,20:40:15
39.973517,116.334353,0,195,39946.8613425926,2009-05-13,20:40:20
39.973484,116.334325,0,196,39946.861400463,2009-05-13,20:40:25
39.973485,116.334327,0,197,39946.8614583333,2009-05-13,20:40:30
39.973485,116.334327,0,197,39946.8614930556,2009-05-13,20:40:33
39.973491,116.334319,0,197,39946.8615162037,2009-05-13,20:40:35
39.973493,116.334306,0,197,39946.8615740741,2009-05-13,20:40:40
39.973511,116.33428,0,197,39946.8616319444,2009-05-13,20:40:45
39.973539,116.334286,0,200,39946.8616898148,2009-05-13,20:40:50
39.973544,116.334269,0,200,39946.8617476852,2009-05-13,20:40:55
39.973525,116.334308,0,199,39946.8618055556,2009-05-13,20:41:00
39.973497,116.334332,0,201,39946.8618634259,2009-05-13,20:41:05
39.97347,116.334245,0,204,39946.8619212963,2009-05-13,20:41:10
39.973467,116.334333,0,210,39946.8619791667,2009-05-13,20:41:15
39.973484,116.334462,0,214,39946.862037037,2009-05-13,20:41:20
39.973484,116.334489,0,216,39946.8620949074,2009-05-13,20:41:25
39.973484,116.334489,0,216,39946.8621296296,2009-05-13,20:41:28
39.973487,116.334497,0,217,39946.8621527778,2009-05-13,20:41:30
39.973508,116.334493,0,220,39946.8622106481,2009-05-13,20:41:35
39.97349,116.33448,0,220,39946.8622685185,2009-05-13,20:41:40
39.973491,116.334438,0,219,39946.8623263889,2009-05-13,20:41:45
39.97353,116.3344,0,221,39946.8623842593,2009-05-13,20:41:50
39.973527,116.334384,0,221,39946.8624421296,2009-05-13,20:41:55
39.973539,116.334336,0,222,39946.8625,2009-05-13,20:42:00
39.973577,116.334251,0,221,39946.8625578704,2009-05-13,20:42:05
39.973576,116.334176,0,220,39946.8626157407,2009-05-13,20:42:10
39.973566,116.334135,0,220,39946.8626736111,2009-05-13,20:42:15
39.97352,116.334074,0,220,39946.8627314815,2009-05-13,20:42:20
39.973477,116.334114,0,221,39946.8627893519,2009-05-13,20:42:25
39.973468,116.334285,0,225,39946.8628472222,2009-05-13,20:42:30
39.973456,116.334292,0,223,39946.8629050926,2009-05-13,20:42:35
39.973423,116.334365,0,220,39946.862962963,2009-05-13,20:42:40
39.973427,116.334399,0,220,39946.8630208333,2009-05-13,20:42:45
39.973428,116.334402,0,219,39946.8630787037,2009-05-13,20:42:50
39.973428,116.334402,0,219,39946.8631134259,2009-05-13,20:42:53
39.973427,116.334405,0,219,39946.8631365741,2009-05-13,20:42:55
39.973433,116.334416,0,220,39946.8631944444,2009-05-13,20:43:00
39.973438,116.334419,0,220,39946.8632523148,2009-05-13,20:43:05
39.973438,116.334419,0,220,39946.863287037,2009-05-13,20:43:08
39.973438,116.33442,0,220,39946.8633101852,2009-05-13,20:43:10
39.973447,116.334425,0,220,39946.8633680556,2009-05-13,20:43:15
39.973444,116.334447,0,220,39946.8634259259,2009-05-13,20:43:20
39.973415,116.334407,0,220,39946.8634837963,2009-05-13,20:43:25
39.973377,116.334369,0,218,39946.8635416667,2009-05-13,20:43:30
39.973377,116.334369,0,218,39946.8635763889,2009-05-13,20:43:33
39.97338,116.33437,0,218,39946.863599537,2009-05-13,20:43:35
39.973478,116.334396,0,224,39946.8636574074,2009-05-13,20:43:40
39.97354,116.33442,0,227,39946.8637152778,2009-05-13,20:43:45
39.973552,116.334454,0,229,39946.8637731481,2009-05-13,20:43:50
39.973556,116.334453,0,229,39946.8638310185,2009-05-13,20:43:55
39.973556,116.334453,0,229,39946.8638657407,2009-05-13,20:43:58
39.973559,116.334446,0,229,39946.8638888889,2009-05-13,20:44:00
39.973543,116.334431,0,228,39946.8639467593,2009-05-13,20:44:05
39.97353,116.33442,0,228,39946.8640046296,2009-05-13,20:44:10
39.973521,116.334436,0,232,39946.8640625,2009-05-13,20:44:15
39.973525,116.334417,0,232,39946.8641203704,2009-05-13,20:44:20
39.973517,116.334393,0,233,39946.8641782407,2009-05-13,20:44:25
39.973488,116.334368,0,236,39946.8642361111,2009-05-13,20:44:30
39.973456,116.334372,0,239,39946.8642939815,2009-05-13,20:44:35
39.973426,116.334384,0,241,39946.8643518519,2009-05-13,20:44:40
39.973424,116.334396,0,241,39946.8644097222,2009-05-13,20:44:45
39.973427,116.334404,0,241,39946.8644675926,2009-05-13,20:44:50
39.973427,116.334404,0,241,39946.8645023148,2009-05-13,20:44:53
39.973425,116.334409,0,241,39946.864525463,2009-05-13,20:44:55
39.973448,116.334421,0,244,39946.8645833333,2009-05-13,20:45:00
39.973457,116.33443,0,245,39946.8646412037,2009-05-13,20:45:05
39.973458,116.334436,0,245,39946.8646990741,2009-05-13,20:45:10
39.973458,116.334436,0,245,39946.8647337963,2009-05-13,20:45:13
39.973461,116.334435,0,245,39946.8647569444,2009-05-13,20:45:15
39.973403,116.334488,0,247,39946.8648148148,2009-05-13,20:45:20
39.973311,116.334487,0,249,39946.8648726852,2009-05-13,20:45:25
39.973234,116.334519,0,249,39946.8649305556,2009-05-13,20:45:30
39.973228,116.334499,0,246,39946.8649884259,2009-05-13,20:45:35
39.973262,116.334521,0,246,39946.8650462963,2009-05-13,20:45:40
39.973338,116.334522,0,248,39946.8651041667,2009-05-13,20:45:45
39.973428,116.334496,0,251,39946.865162037,2009-05-13,20:45:50
39.973531,116.33447,0,255,39946.8652199074,2009-05-13,20:45:55
39.973561,116.33442,0,254,39946.8652777778,2009-05-13,20:46:00
39.973614,116.334375,0,252,39946.8653356481,2009-05-13,20:46:05
39.973626,116.334379,0,253,39946.8653935185,2009-05-13,20:46:10
39.97363,116.334386,0,252,39946.8654513889,2009-05-13,20:46:15
39.97363,116.334386,0,252,39946.8654861111,2009-05-13,20:46:18
39.97363,116.334391,0,252,39946.8655092593,2009-05-13,20:46:20
39.973588,116.334333,0,251,39946.8655671296,2009-05-13,20:46:25
39.973554,116.334289,0,251,39946.865625,2009-05-13,20:46:30
39.97352,116.334268,0,251,39946.8656828704,2009-05-13,20:46:35
39.973462,116.334312,0,253,39946.8657407407,2009-05-13,20:46:40
39.973444,116.334323,0,252,39946.8657986111,2009-05-13,20:46:45
39.97346,116.334335,0,252,39946.8658564815,2009-05-13,20:46:50
39.973492,116.33439,0,255,39946.8659143519,2009-05-13,20:46:55
39.973515,116.334349,0,253,39946.8659722222,2009-05-13,20:47:00
39.973529,116.334331,0,252,39946.8660300926,2009-05-13,20:47:05
39.973525,116.334319,0,250,39946.866087963,2009-05-13,20:47:10
39.973522,116.33429,0,247,39946.8661458333,2009-05-13,20:47:15
39.973521,116.334288,0,247,39946.8662037037,2009-05-13,20:47:20
39.973521,116.334288,0,247,39946.8662384259,2009-05-13,20:47:23
39.973518,116.334291,0,246,39946.8662615741,2009-05-13,20:47:25
39.973519,116.334269,0,246,39946.8663194444,2009-05-13,20:47:30
39.97351,116.334291,0,243,39946.8663773148,2009-05-13,20:47:35
39.973478,116.334302,0,242,39946.8664351852,2009-05-13,20:47:40
39.973477,116.334309,0,242,39946.8664930556,2009-05-13,20:47:45
39.973477,116.334309,0,242,39946.8665277778,2009-05-13,20:47:48
39.973479,116.33431,0,243,39946.8665509259,2009-05-13,20:47:50
39.973483,116.334321,0,243,39946.8666087963,2009-05-13,20:47:55
39.973483,116.334321,0,243,39946.8666435185,2009-05-13,20:47:58
39.973487,116.334324,0,243,39946.8666666667,2009-05-13,20:48:00
39.973493,116.334306,0,242,39946.866724537,2009-05-13,20:48:05
39.97348,116.334264,0,241,39946.8667824074,2009-05-13,20:48:10
39.973459,116.334265,0,240,39946.8668402778,2009-05-13,20:48:15
39.973459,116.334265,0,240,39946.866875,2009-05-13,20:48:18
39.973463,116.334263,0,238,39946.8668981481,2009-05-13,20:48:20
39.97344,116.334266,0,238,39946.8669560185,2009-05-13,20:48:25
39.973407,116.334269,0,237,39946.8670138889,2009-05-13,20:48:30
39.973411,116.334282,0,235,39946.8670717593,2009-05-13,20:48:35
39.97339,116.334304,0,233,39946.8671296296,2009-05-13,20:48:40
39.973386,116.33432,0,233,39946.8671875,2009-05-13,20:48:45
39.97342,116.33426,0,231,39946.8672453704,2009-05-13,20:48:50
39.973447,116.334235,0,231,39946.8673032407,2009-05-13,20:48:55
39.973459,116.33423,0,230,39946.8673611111,2009-05-13,20:49:00
39.97347,116.334244,0,230,39946.8674189815,2009-05-13,20:49:05
39.973494,116.334302,0,230,39946.8674768518,2009-05-13,20:49:10
39.973525,116.334409,0,232,39946.8675347222,2009-05-13,20:49:15
39.97355,116.334444,0,231,39946.8675925926,2009-05-13,20:49:20
39.97355,116.33448,0,230,39946.867650463,2009-05-13,20:49:25
39.973527,116.334522,0,230,39946.8677083333,2009-05-13,20:49:30
39.973513,116.334525,0,231,39946.8677662037,2009-05-13,20:49:35
39.973508,116.334521,0,231,39946.8678240741,2009-05-13,20:49:40
39.973507,116.334526,0,231,39946.8678819444,2009-05-13,20:49:45
39.973507,116.334526,0,231,39946.8679166667,2009-05-13,20:49:48
39.973509,116.334529,0,231,39946.8679398148,2009-05-13,20:49:50
39.973512,116.334542,0,230,39946.8679976852,2009-05-13,20:49:55
39.973504,116.334558,0,230,39946.8680555556,2009-05-13,20:50:00
39.973517,116.334565,0,230,39946.8681134259,2009-05-13,20:50:05
39.973516,116.334569,0,230,39946.8681712963,2009-05-13,20:50:10
39.97351,116.334571,0,230,39946.8682291667,2009-05-13,20:50:15
39.97351,116.334571,0,230,39946.8682638889,2009-05-13,20:50:18
39.973505,116.334566,0,230,39946.868287037,2009-05-13,20:50:20
39.973539,116.334604,0,229,39946.8683449074,2009-05-13,20:50:25
39.973582,116.334661,0,228,39946.8684027778,2009-05-13,20:50:30
39.973599,116.334649,0,230,39946.8684606481,2009-05-13,20:50:35
39.973599,116.334649,0,230,39946.8684953704,2009-05-13,20:50:38
39.973606,116.334642,0,232,39946.8685185185,2009-05-13,20:50:40
39.973599,116.334629,0,232,39946.8685763889,2009-05-13,20:50:45
39.973609,116.334636,0,231,39946.8686342593,2009-05-13,20:50:50
39.973626,116.334642,0,231,39946.8686921296,2009-05-13,20:50:55
39.973619,116.334641,0,231,39946.86875,2009-05-13,20:51:00
39.973619,116.334641,0,231,39946.8687847222,2009-05-13,20:51:03
39.973613,116.33464,0,231,39946.8688078704,2009-05-13,20:51:05
39.973576,116.33465,0,231,39946.8688657407,2009-05-13,20:51:10
39.973539,116.334643,0,230,39946.8689236111,2009-05-13,20:51:15
39.973527,116.334638,0,229,39946.8689814815,2009-05-13,20:51:20
39.973537,116.334659,0,228,39946.8690393518,2009-05-13,20:51:25
39.973565,116.334649,0,227,39946.8690972222,2009-05-13,20:51:30
39.973567,116.334651,0,226,39946.8691550926,2009-05-13,20:51:35
39.973562,116.334647,0,226,39946.869212963,2009-05-13,20:51:40
39.973562,116.334647,0,226,39946.8692476852,2009-05-13,20:51:43
39.97356,116.334641,0,226,39946.8692708333,2009-05-13,20:51:45
39.973545,116.334632,0,226,39946.8693287037,2009-05-13,20:51:50
39.973547,116.334608,0,225,39946.8693865741,2009-05-13,20:51:55
39.973546,116.334598,0,224,39946.8694444444,2009-05-13,20:52:00
39.973538,116.334593,0,224,39946.8695023148,2009-05-13,20:52:05
39.973538,116.334593,0,224,39946.869537037,2009-05-13,20:52:08
39.973534,116.334591,0,223,39946.8695601852,2009-05-13,20:52:10
39.973508,116.334572,0,223,39946.8696180556,2009-05-13,20:52:15
39.973474,116.334565,0,222,39946.8696759259,2009-05-13,20:52:20
39.973471,116.334538,0,220,39946.8697337963,2009-05-13,20:52:25
39.973469,116.334525,0,219,39946.8697916667,2009-05-13,20:52:30
39.973469,116.334525,0,219,39946.8698263889,2009-05-13,20:52:33
39.973471,116.334526,0,219,39946.869849537,2009-05-13,20:52:35
39.973465,116.334486,0,218,39946.8699074074,2009-05-13,20:52:40
39.97346,116.334478,0,217,39946.8699652778,2009-05-13,20:52:45
39.973454,116.334472,0,216,39946.8700231481,2009-05-13,20:52:50
39.973453,116.334474,0,216,39946.8700810185,2009-05-13,20:52:55
39.973453,116.334474,0,216,39946.8701157407,2009-05-13,20:52:58
39.97345,116.334466,0,216,39946.8701388889,2009-05-13,20:53:00
39.973407,116.334415,0,216,39946.8701967593,2009-05-13,20:53:05
39.973416,116.334404,0,215,39946.8702546296,2009-05-13,20:53:10
39.973419,116.334402,0,215,39946.8703125,2009-05-13,20:53:15
39.973419,116.334402,0,215,39946.8703472222,2009-05-13,20:53:18
39.973416,116.334402,0,215,39946.8703703704,2009-05-13,20:53:20
39.973421,116.334393,0,215,39946.8704282407,2009-05-13,20:53:25
39.973413,116.334395,0,215,39946.8704861111,2009-05-13,20:53:30
39.973413,116.334395,0,215,39946.8705208333,2009-05-13,20:53:33
39.973407,116.334396,0,215,39946.8705439815,2009-05-13,20:53:35
39.973279,116.334163,0,214,39946.8706018519,2009-05-13,20:53:40
39.973285,116.334074,0,220,39946.8706597222,2009-05-13,20:53:45
39.973282,116.333956,0,221,39946.8707175926,2009-05-13,20:53:50
39.973289,116.333893,0,221,39946.870775463,2009-05-13,20:53:55
39.973281,116.333893,0,221,39946.8708333333,2009-05-13,20:54:00
39.973281,116.333893,0,221,39946.8708680556,2009-05-13,20:54:03
39.973276,116.333888,0,221,39946.8708912037,2009-05-13,20:54:05
39.973261,116.333873,0,221,39946.8709490741,2009-05-13,20:54:10
39.973296,116.333864,0,222,39946.8710069444,2009-05-13,20:54:15
39.973289,116.333848,0,224,39946.8710648148,2009-05-13,20:54:20
39.973255,116.333832,0,225,39946.8711226852,2009-05-13,20:54:25
39.973268,116.333823,0,228,39946.8711805556,2009-05-13,20:54:30
39.973249,116.333814,0,229,39946.8712384259,2009-05-13,20:54:35
39.973257,116.333837,0,229,39946.8712962963,2009-05-13,20:54:40
39.97326,116.333847,0,229,39946.8713541667,2009-05-13,20:54:45
39.97327,116.333852,0,229,39946.871412037,2009-05-13,20:54:50
39.97327,116.333852,0,229,39946.8714467593,2009-05-13,20:54:53
39.973263,116.333859,0,232,39946.8714699074,2009-05-13,20:54:55
39.973321,116.333846,0,238,39946.8715277778,2009-05-13,20:55:00
39.973319,116.333842,0,239,39946.8715856481,2009-05-13,20:55:05
39.973319,116.333842,0,239,39946.8716203704,2009-05-13,20:55:08
39.973321,116.333847,0,239,39946.8716435185,2009-05-13,20:55:10
39.973356,116.333849,0,242,39946.8717013889,2009-05-13,20:55:15
39.973397,116.333873,0,248,39946.8717592593,2009-05-13,20:55:20
39.973456,116.333877,0,253,39946.8718171296,2009-05-13,20:55:25
39.973477,116.333883,0,258,39946.871875,2009-05-13,20:55:30
39.973491,116.333874,0,264,39946.8719328704,2009-05-13,20:55:35
39.973491,116.333874,0,264,39946.8719675926,2009-05-13,20:55:38
39.973494,116.33388,0,266,39946.8719907407,2009-05-13,20:55:40
39.973482,116.333881,0,267,39946.8720486111,2009-05-13,20:55:45
39.973473,116.333887,0,267,39946.8721064815,2009-05-13,20:55:50
39.973424,116.333882,0,269,39946.8721643519,2009-05-13,20:55:55
39.973415,116.333871,0,271,39946.8722222222,2009-05-13,20:56:00
39.97341,116.333871,0,272,39946.8722800926,2009-05-13,20:56:05
39.97341,116.333871,0,272,39946.8723148148,2009-05-13,20:56:08
39.973406,116.333874,0,272,39946.872337963,2009-05-13,20:56:10
39.973406,116.333885,0,272,39946.8723958333,2009-05-13,20:56:15
39.973402,116.333891,0,272,39946.8724537037,2009-05-13,20:56:20
39.9734,116.333896,0,272,39946.8725115741,2009-05-13,20:56:25
39.973406,116.333898,0,272,39946.8725694444,2009-05-13,20:56:30
39.973404,116.3339,0,272,39946.8726273148,2009-05-13,20:56:35
39.973397,116.333906,0,272,39946.8726851852,2009-05-13,20:56:40
39.973398,116.333914,0,272,39946.8727430556,2009-05-13,20:56:45
39.973398,116.333914,0,272,39946.8727777778,2009-05-13,20:56:48
39.973405,116.333915,0,272,39946.8728009259,2009-05-13,20:56:50
39.973396,116.333908,0,272,39946.8728587963,2009-05-13,20:56:55
39.973396,116.333908,0,272,39946.8728935185,2009-05-13,20:56:58
39.973391,116.333901,0,272,39946.8729166667,2009-05-13,20:57:00
39.973333,116.333855,0,273,39946.872974537,2009-05-13,20:57:05
39.97327,116.333832,0,272,39946.8730324074,2009-05-13,20:57:10
39.97326,116.333816,0,269,39946.8730902778,2009-05-13,20:57:15
39.973274,116.333824,0,269,39946.8731481481,2009-05-13,20:57:20
39.973244,116.333797,0,270,39946.8732060185,2009-05-13,20:57:25
39.973257,116.333787,0,271,39946.8732638889,2009-05-13,20:57:30
39.973279,116.333786,0,270,39946.8733217593,2009-05-13,20:57:35
39.973279,116.333786,0,270,39946.8733564815,2009-05-13,20:57:38
39.973278,116.333791,0,270,39946.8733796296,2009-05-13,20:57:40
39.973314,116.333812,0,271,39946.8734375,2009-05-13,20:57:45
39.973364,116.333849,0,273,39946.8734953704,2009-05-13,20:57:50
39.973381,116.333864,0,272,39946.8735532407,2009-05-13,20:57:55
39.973381,116.333864,0,272,39946.873587963,2009-05-13,20:57:58
39.973384,116.333867,0,272,39946.8736111111,2009-05-13,20:58:00
39.973411,116.333879,0,274,39946.8736689815,2009-05-13,20:58:05
39.973411,116.333879,0,274,39946.8737037037,2009-05-13,20:58:08
39.973416,116.333876,0,271,39946.8737268519,2009-05-13,20:58:10
39.973429,116.333889,0,268,39946.8737847222,2009-05-13,20:58:15
39.973463,116.333891,0,263,39946.8738425926,2009-05-13,20:58:20
39.973543,116.333891,0,265,39946.873900463,2009-05-13,20:58:25
39.973543,116.333891,0,265,39946.8739351852,2009-05-13,20:58:28
39.973545,116.333887,0,267,39946.8739583333,2009-05-13,20:58:30
39.973514,116.33387,0,270,39946.8740162037,2009-05-13,20:58:35
39.973501,116.333868,0,271,39946.8740740741,2009-05-13,20:58:40
39.973501,116.333868,0,271,39946.8741087963,2009-05-13,20:58:43
39.973498,116.333866,0,271,39946.8741319444,2009-05-13,20:58:45
39.97347,116.333855,0,272,39946.8741898148,2009-05-13,20:58:50
39.973451,116.333854,0,277,39946.8742476852,2009-05-13,20:58:55
39.97343,116.333852,0,277,39946.8743055556,2009-05-13,20:59:00
39.973444,116.333851,0,279,39946.8743634259,2009-05-13,20:59:05
39.973444,116.333851,0,279,39946.8743981481,2009-05-13,20:59:08
39.973447,116.333859,0,279,39946.8744212963,2009-05-13,20:59:10
39.973476,116.333865,0,278,39946.8744791667,2009-05-13,20:59:15
39.973491,116.333864,0,277,39946.874537037,2009-05-13,20:59:20
39.973491,116.333864,0,277,39946.8745717593,2009-05-13,20:59:23
39.973496,116.33386,0,277,39946.8745949074,2009-05-13,20:59:25
39.973518,116.333864,0,276,39946.8746527778,2009-05-13,20:59:30
39.973527,116.333868,0,275,39946.8747106481,2009-05-13,20:59:35
39.97352,116.33387,0,273,39946.8747685185,2009-05-13,20:59:40
39.97352,116.33387,0,273,39946.8748032407,2009-05-13,20:59:43
39.973517,116.333875,0,273,39946.8748263889,2009-05-13,20:59:45
39.973524,116.333884,0,271,39946.8748842593,2009-05-13,20:59:50
39.973508,116.33388,0,270,39946.8749421296,2009-05-13,20:59:55
39.973492,116.333872,0,271,39946.875,2009-05-13,21:00:00
39.973458,116.333856,0,273,39946.8750578704,2009-05-13,21:00:05
39.973452,116.333862,0,273,39946.8751157407,2009-05-13,21:00:10
39.973447,116.333859,0,273,39946.8751736111,2009-05-13,21:00:15
39.973447,116.333859,0,273,39946.8752083333,2009-05-13,21:00:18
39.973452,116.333863,0,273,39946.8752314815,2009-05-13,21:00:20
39.973455,116.333892,0,272,39946.8752893518,2009-05-13,21:00:25
39.973455,116.333892,0,272,39946.8753240741,2009-05-13,21:00:28
39.973459,116.333893,0,272,39946.8753472222,2009-05-13,21:00:30
39.973461,116.333883,0,274,39946.8754050926,2009-05-13,21:00:35
39.973477,116.33387,0,274,39946.875462963,2009-05-13,21:00:40
39.973474,116.333873,0,274,39946.8755208333,2009-05-13,21:00:45
39.973472,116.333868,0,274,39946.8755787037,2009-05-13,21:00:50
39.973472,116.333868,0,274,39946.8756134259,2009-05-13,21:00:53
39.973471,116.333874,0,274,39946.8756365741,2009-05-13,21:00:55
39.973504,116.333886,0,273,39946.8756944444,2009-05-13,21:01:00
39.973504,116.333886,0,273,39946.8757291667,2009-05-13,21:01:03
39.973511,116.333891,0,273,39946.8757523148,2009-05-13,21:01:05
39.973526,116.333911,0,272,39946.8758101852,2009-05-13,21:01:10
39.973526,116.333911,0,272,39946.8758449074,2009-05-13,21:01:13
39.973521,116.333911,0,272,39946.8758680556,2009-05-13,21:01:15
39.973557,116.33394,0,271,39946.8759259259,2009-05-13,21:01:20
39.973597,116.333994,0,270,39946.8759837963,2009-05-13,21:01:25
39.973613,116.334019,0,267,39946.8760416667,2009-05-13,21:01:30
39.973618,116.334022,0,267,39946.876099537,2009-05-13,21:01:35
39.973618,116.334022,0,267,39946.8761342593,2009-05-13,21:01:38
39.973618,116.334023,0,267,39946.8761574074,2009-05-13,21:01:40
39.973621,116.334038,0,268,39946.8762152778,2009-05-13,21:01:45
39.973623,116.334075,0,268,39946.8762731481,2009-05-13,21:01:50
39.973623,116.334075,0,268,39946.8763078704,2009-05-13,21:01:53
39.973621,116.334083,0,267,39946.8763310185,2009-05-13,21:01:55
39.97362,116.334094,0,267,39946.8763888889,2009-05-13,21:02:00
39.973635,116.33411,0,265,39946.8764467593,2009-05-13,21:02:05
39.973659,116.334153,0,259,39946.8765046296,2009-05-13,21:02:10
39.973676,116.334157,0,249,39946.8765625,2009-05-13,21:02:15
39.973672,116.334153,0,248,39946.8766203704,2009-05-13,21:02:20
39.973674,116.334147,0,247,39946.8766782407,2009-05-13,21:02:25
39.973677,116.334141,0,247,39946.8767361111,2009-05-13,21:02:30
39.973679,116.334133,0,247,39946.8767939815,2009-05-13,21:02:35
39.973679,116.334133,0,247,39946.8768287037,2009-05-13,21:02:38
39.973684,116.334136,0,246,39946.8768518518,2009-05-13,21:02:40
39.973636,116.334077,0,243,39946.8769097222,2009-05-13,21:02:45
39.97361,116.334052,0,242,39946.8769675926,2009-05-13,21:02:50
39.973592,116.334031,0,241,39946.877025463,2009-05-13,21:02:55
39.973589,116.334028,0,241,39946.8770833333,2009-05-13,21:03:00
39.973589,116.334028,0,241,39946.8771180556,2009-05-13,21:03:03
39.973591,116.334027,0,241,39946.8771412037,2009-05-13,21:03:05
39.97358,116.333995,0,241,39946.8771990741,2009-05-13,21:03:10
39.97358,116.333995,0,241,39946.8772337963,2009-05-13,21:03:13
39.97358,116.333993,0,241,39946.8772569444,2009-05-13,21:03:15
39.97357,116.333998,0,240,39946.8773148148,2009-05-13,21:03:20
39.973575,116.333978,0,239,39946.8773726852,2009-05-13,21:03:25
39.973554,116.333979,0,239,39946.8774305556,2009-05-13,21:03:30
39.973582,116.333984,0,238,39946.8774884259,2009-05-13,21:03:35
39.973643,116.333975,0,235,39946.8775462963,2009-05-13,21:03:40
39.973617,116.33397,0,234,39946.8776041667,2009-05-13,21:03:45
39.973609,116.333965,0,234,39946.877662037,2009-05-13,21:03:50
39.973609,116.333965,0,234,39946.8776967593,2009-05-13,21:03:53
39.973602,116.333961,0,234,39946.8777199074,2009-05-13,21:03:55
39.973593,116.333954,0,233,39946.8777777778,2009-05-13,21:04:00
39.973622,116.333938,0,233,39946.8778356481,2009-05-13,21:04:05
39.973609,116.333915,0,234,39946.8778935185,2009-05-13,21:04:10
39.973555,116.333917,0,235,39946.8779513889,2009-05-13,21:04:15
39.973499,116.33393,0,234,39946.8780092593,2009-05-13,21:04:20
39.97348,116.333931,0,234,39946.8780671296,2009-05-13,21:04:25
39.973489,116.333921,0,233,39946.878125,2009-05-13,21:04:30
39.973514,116.333918,0,232,39946.8781828704,2009-05-13,21:04:35
39.973523,116.333938,0,233,39946.8782407407,2009-05-13,21:04:40
39.973506,116.333943,0,233,39946.8782986111,2009-05-13,21:04:45
39.973506,116.333943,0,233,39946.8783333333,2009-05-13,21:04:48
39.973511,116.333942,0,233,39946.8783564815,2009-05-13,21:04:50
39.97347,116.333923,0,233,39946.8784143519,2009-05-13,21:04:55
39.973427,116.333907,0,232,39946.8784722222,2009-05-13,21:05:00
39.973446,116.333925,0,233,39946.8785300926,2009-05-13,21:05:05
39.973486,116.333936,0,232,39946.878587963,2009-05-13,21:05:10
39.973505,116.333922,0,232,39946.8786458333,2009-05-13,21:05:15
39.973531,116.333917,0,230,39946.8787037037,2009-05-13,21:05:20
39.973531,116.333917,0,230,39946.8787384259,2009-05-13,21:05:23
39.973534,116.333909,0,228,39946.8787615741,2009-05-13,21:05:25
39.973501,116.33388,0,227,39946.8788194444,2009-05-13,21:05:30
39.973502,116.33387,0,227,39946.8788773148,2009-05-13,21:05:35
39.973502,116.33387,0,227,39946.878912037,2009-05-13,21:05:38
39.973495,116.333877,0,227,39946.8789351852,2009-05-13,21:05:40
39.973476,116.33391,0,227,39946.8789930556,2009-05-13,21:05:45
39.973454,116.333927,0,227,39946.8790509259,2009-05-13,21:05:50
39.973454,116.333927,0,227,39946.8790856482,2009-05-13,21:05:53
39.973446,116.33392,0,227,39946.8791087963,2009-05-13,21:05:55
39.973433,116.333905,0,228,39946.8791666667,2009-05-13,21:06:00
39.973435,116.333893,0,228,39946.879224537,2009-05-13,21:06:05
39.973407,116.333885,0,228,39946.8792824074,2009-05-13,21:06:10
39.973402,116.333873,0,229,39946.8793402778,2009-05-13,21:06:15
39.973394,116.333873,0,229,39946.8793981481,2009-05-13,21:06:20
39.973391,116.333871,0,229,39946.8794560185,2009-05-13,21:06:25
39.973391,116.333871,0,229,39946.8794907407,2009-05-13,21:06:28
39.973399,116.33387,0,229,39946.8795138889,2009-05-13,21:06:30
39.97344,116.333904,0,227,39946.8795717593,2009-05-13,21:06:35
39.973457,116.3339,0,225,39946.8796296296,2009-05-13,21:06:40
39.973436,116.333886,0,224,39946.8796875,2009-05-13,21:06:45
39.973449,116.333899,0,223,39946.8797453704,2009-05-13,21:06:50
39.973518,116.333902,0,222,39946.8798032407,2009-05-13,21:06:55
39.973525,116.333874,0,222,39946.8798611111,2009-05-13,21:07:00
39.973525,116.333874,0,222,39946.8798958333,2009-05-13,21:07:03
39.973527,116.333869,0,221,39946.8799189815,2009-05-13,21:07:05
39.973516,116.333879,0,219,39946.8799768519,2009-05-13,21:07:10
39.973521,116.333872,0,219,39946.8800347222,2009-05-13,21:07:15
39.973521,116.333872,0,219,39946.8800694444,2009-05-13,21:07:18
39.97352,116.333872,0,219,39946.8800925926,2009-05-13,21:07:20
39.973527,116.333882,0,219,39946.880150463,2009-05-13,21:07:25
39.973544,116.333905,0,219,39946.8802083333,2009-05-13,21:07:30
39.97357,116.333915,0,218,39946.8802662037,2009-05-13,21:07:35
39.973571,116.333948,0,216,39946.8803240741,2009-05-13,21:07:40
39.973603,116.333978,0,215,39946.8803819444,2009-05-13,21:07:45
39.973601,116.33399,0,214,39946.8804398148,2009-05-13,21:07:50
39.973604,116.333992,0,213,39946.8804976852,2009-05-13,21:07:55
39.973604,116.333992,0,213,39946.8805324074,2009-05-13,21:07:58
39.973611,116.333995,0,213,39946.8805555556,2009-05-13,21:08:00
39.973564,116.333965,0,213,39946.8806134259,2009-05-13,21:08:05
39.973557,116.333956,0,210,39946.8806712963,2009-05-13,21:08:10
39.973557,116.333956,0,210,39946.8807060185,2009-05-13,21:08:13
39.973562,116.333958,0,210,39946.8807291667,2009-05-13,21:08:15
39.97357,116.333943,0,208,39946.880787037,2009-05-13,21:08:20
39.973583,116.333929,0,206,39946.8808449074,2009-05-13,21:08:25
39.973559,116.333905,0,204,39946.8809027778,2009-05-13,21:08:30
39.973554,116.333908,0,202,39946.8809606481,2009-05-13,21:08:35
39.973554,116.333908,0,202,39946.8809953704,2009-05-13,21:08:38
39.973556,116.333906,0,201,39946.8810185185,2009-05-13,21:08:40
39.973576,116.333935,0,200,39946.8810763889,2009-05-13,21:08:45
39.973594,116.333954,0,201,39946.8811342593,2009-05-13,21:08:50
39.973594,116.333961,0,201,39946.8811921296,2009-05-13,21:08:55
39.9736,116.333961,0,201,39946.88125,2009-05-13,21:09:00
39.9736,116.333961,0,201,39946.8812847222,2009-05-13,21:09:03
39.973607,116.333955,0,201,39946.8813078704,2009-05-13,21:09:05
39.973593,116.33395,0,200,39946.8813657407,2009-05-13,21:09:10
39.973534,116.333945,0,199,39946.8814236111,2009-05-13,21:09:15
39.973364,116.333766,0,138,39946.8903935185,2009-05-13,21:22:10
39.973398,116.333624,0,134,39946.8904513889,2009-05-13,21:22:15
39.973375,116.333608,0,131,39946.8905092593,2009-05-13,21:22:20
39.973378,116.333634,0,129,39946.8905671296,2009-05-13,21:22:25
39.973366,116.333652,0,129,39946.890625,2009-05-13,21:22:30
39.97332,116.333651,0,130,39946.8906828704,2009-05-13,21:22:35
39.973284,116.333806,0,129,39946.8907407407,2009-05-13,21:22:40
39.973281,116.333886,0,127,39946.8907986111,2009-05-13,21:22:45
39.973313,116.333962,0,130,39946.8908564815,2009-05-13,21:22:50
39.973355,116.334043,0,134,39946.8909143518,2009-05-13,21:22:55
39.973374,116.334062,0,138,39946.8909722222,2009-05-13,21:23:00
39.973374,116.334062,0,138,39946.8910069444,2009-05-13,21:23:03
39.973376,116.334058,0,143,39946.8910300926,2009-05-13,21:23:05
39.973368,116.334037,0,145,39946.891087963,2009-05-13,21:23:10
39.973372,116.334053,0,140,39946.8911458333,2009-05-13,21:23:15
39.973359,116.334039,0,138,39946.8912037037,2009-05-13,21:23:20
39.973326,116.333997,0,131,39946.8912615741,2009-05-13,21:23:25
39.973334,116.33398,0,125,39946.8913194444,2009-05-13,21:23:30
39.973337,116.333968,0,124,39946.8913773148,2009-05-13,21:23:35
39.973297,116.333938,0,122,39946.8914351852,2009-05-13,21:23:40
39.973285,116.333908,0,116,39946.8914930556,2009-05-13,21:23:45
39.973318,116.333917,0,105,39946.8915509259,2009-05-13,21:23:50
39.973336,116.333925,0,87,39946.8916087963,2009-05-13,21:23:55
39.973298,116.33389,0,81,39946.8916666667,2009-05-13,21:24:00
39.973286,116.333897,0,80,39946.891724537,2009-05-13,21:24:05
39.973304,116.333895,0,74,39946.8917824074,2009-05-13,21:24:10
39.973316,116.3339,0,72,39946.8918402778,2009-05-13,21:24:15
39.973314,116.333913,0,62,39946.8918981481,2009-05-13,21:24:20
39.973314,116.333913,0,62,39946.8919328704,2009-05-13,21:24:23
39.973316,116.333915,0,58,39946.8919560185,2009-05-13,21:24:25
39.973342,116.333938,0,49,39946.8920138889,2009-05-13,21:24:30
39.973342,116.333938,0,49,39946.8920486111,2009-05-13,21:24:33
39.973342,116.33394,0,51,39946.8920717593,2009-05-13,21:24:35
39.973333,116.333941,0,49,39946.8921296296,2009-05-13,21:24:40
39.973348,116.333946,0,49,39946.8921875,2009-05-13,21:24:45
39.973408,116.333972,0,50,39946.8922453704,2009-05-13,21:24:50
39.973445,116.334009,0,50,39946.8923032407,2009-05-13,21:24:55
39.973449,116.334038,0,49,39946.8923611111,2009-05-13,21:25:00
39.973469,116.334058,0,47,39946.8924189815,2009-05-13,21:25:05
39.973503,116.334038,0,47,39946.8924768518,2009-05-13,21:25:10
39.973485,116.334011,0,45,39946.8925347222,2009-05-13,21:25:15
39.973485,116.334011,0,45,39946.8925694444,2009-05-13,21:25:18
39.973486,116.334007,0,45,39946.8925925926,2009-05-13,21:25:20
39.973474,116.333991,0,46,39946.892650463,2009-05-13,21:25:25
39.973451,116.333971,0,45,39946.8927083333,2009-05-13,21:25:30
39.973431,116.333942,0,47,39946.8927662037,2009-05-13,21:25:35
39.973432,116.333944,0,48,39946.8928240741,2009-05-13,21:25:40
39.973434,116.333936,0,42,39946.8928819444,2009-05-13,21:25:45
39.973434,116.333936,0,42,39946.8929166667,2009-05-13,21:25:48
39.973426,116.333941,0,41,39946.8929398148,2009-05-13,21:25:50
39.973417,116.333932,0,43,39946.8929976852,2009-05-13,21:25:55
39.973434,116.33393,0,44,39946.8930555556,2009-05-13,21:26:00
39.973434,116.33393,0,44,39946.8930902778,2009-05-13,21:26:03
39.973432,116.333925,0,44,39946.8931134259,2009-05-13,21:26:05
39.97342,116.333913,0,43,39946.8931712963,2009-05-13,21:26:10
39.973423,116.333963,0,40,39946.8932291667,2009-05-13,21:26:15
39.97341,116.333991,0,40,39946.893287037,2009-05-13,21:26:20
39.973411,116.333977,0,40,39946.8933449074,2009-05-13,21:26:25
39.973413,116.333968,0,40,39946.8934027778,2009-05-13,21:26:30
39.973413,116.333968,0,40,39946.8934375,2009-05-13,21:26:33
39.973412,116.333964,0,40,39946.8934606481,2009-05-13,21:26:35
39.9734,116.333951,0,38,39946.8935185185,2009-05-13,21:26:40
39.973398,116.333956,0,35,39946.8935763889,2009-05-13,21:26:45
39.973398,116.333956,0,35,39946.8936111111,2009-05-13,21:26:48
39.973392,116.333962,0,35,39946.8936342593,2009-05-13,21:26:50
39.973349,116.333941,0,35,39946.8936921296,2009-05-13,21:26:55
39.973302,116.333911,0,32,39946.89375,2009-05-13,21:27:00
39.973263,116.333902,0,33,39946.8938078704,2009-05-13,21:27:05
39.973285,116.333917,0,34,39946.8938657407,2009-05-13,21:27:10
39.973284,116.333911,0,33,39946.8939236111,2009-05-13,21:27:15
39.973286,116.333905,0,34,39946.8939814815,2009-05-13,21:27:20
39.973286,116.333905,0,34,39946.8940162037,2009-05-13,21:27:23
39.973294,116.333906,0,35,39946.8940393519,2009-05-13,21:27:25
39.973319,116.333936,0,35,39946.8940972222,2009-05-13,21:27:30
39.973322,116.333926,0,35,39946.8941550926,2009-05-13,21:27:35
39.973311,116.333904,0,35,39946.894212963,2009-05-13,21:27:40
39.973317,116.333919,0,35,39946.8942708333,2009-05-13,21:27:45
39.973317,116.333919,0,35,39946.8943055556,2009-05-13,21:27:48
39.97332,116.333914,0,35,39946.8943287037,2009-05-13,21:27:50
39.97335,116.333948,0,36,39946.8943865741,2009-05-13,21:27:55
39.973355,116.333952,0,37,39946.8944444444,2009-05-13,21:28:00
39.973355,116.333952,0,37,39946.8944791667,2009-05-13,21:28:03
39.973355,116.333952,0,38,39946.8945023148,2009-05-13,21:28:05
39.973363,116.333921,0,40,39946.8945601852,2009-05-13,21:28:10
39.973335,116.333917,0,41,39946.8946180556,2009-05-13,21:28:15
39.97333,116.333908,0,41,39946.8946759259,2009-05-13,21:28:20
39.973339,116.333918,0,43,39946.8947337963,2009-05-13,21:28:25
39.973366,116.333933,0,47,39946.8947916667,2009-05-13,21:28:30
39.973372,116.333939,0,49,39946.894849537,2009-05-13,21:28:35
39.973375,116.333934,0,49,39946.8949074074,2009-05-13,21:28:40
39.973375,116.333934,0,49,39946.8949421296,2009-05-13,21:28:43
39.973367,116.333937,0,49,39946.8949652778,2009-05-13,21:28:45
39.973325,116.333911,0,50,39946.8950231481,2009-05-13,21:28:50
39.973313,116.333904,0,51,39946.8950810185,2009-05-13,21:28:55
39.973302,116.333918,0,51,39946.8951388889,2009-05-13,21:29:00
39.973303,116.33395,0,52,39946.8951967593,2009-05-13,21:29:05
39.973326,116.333967,0,55,39946.8952546296,2009-05-13,21:29:10
39.97333,116.333976,0,55,39946.8953125,2009-05-13,21:29:15
39.97333,116.333976,0,55,39946.8953472222,2009-05-13,21:29:18
39.973324,116.333974,0,55,39946.8953703704,2009-05-13,21:29:20
39.973319,116.333965,0,55,39946.8954282407,2009-05-13,21:29:25
39.973349,116.333968,0,58,39946.8954861111,2009-05-13,21:29:30
39.973353,116.334023,0,59,39946.8955439815,2009-05-13,21:29:35
39.973361,116.334055,0,59,39946.8956018519,2009-05-13,21:29:40
39.973386,116.334092,0,59,39946.8956597222,2009-05-13,21:29:45
39.973399,116.33416,0,62,39946.8957175926,2009-05-13,21:29:50
39.973399,116.33416,0,62,39946.8957523148,2009-05-13,21:29:53
39.973394,116.33416,0,64,39946.895775463,2009-05-13,21:29:55
39.973377,116.334126,0,63,39946.8958333333,2009-05-13,21:30:00
39.973377,116.334126,0,63,39946.8958680556,2009-05-13,21:30:03
39.973381,116.334122,0,63,39946.8958912037,2009-05-13,21:30:05
39.97338,116.334109,0,63,39946.8959490741,2009-05-13,21:30:10
39.973378,116.334096,0,63,39946.8960069444,2009-05-13,21:30:15
39.973377,116.334098,0,63,39946.8960648148,2009-05-13,21:30:20
39.973377,116.334098,0,63,39946.896099537,2009-05-13,21:30:23
39.973375,116.334103,0,63,39946.8961226852,2009-05-13,21:30:25
39.973359,116.334064,0,64,39946.8961805556,2009-05-13,21:30:30
39.973348,116.334027,0,65,39946.8962384259,2009-05-13,21:30:35
39.973343,116.333976,0,62,39946.8962962963,2009-05-13,21:30:40
39.973328,116.333958,0,58,39946.8963541667,2009-05-13,21:30:45
39.97333,116.33394,0,57,39946.896412037,2009-05-13,21:30:50
39.97334,116.333889,0,56,39946.8964699074,2009-05-13,21:30:55
39.973357,116.333829,0,55,39946.8965277778,2009-05-13,21:31:00
39.97336,116.33379,0,53,39946.8965856481,2009-05-13,21:31:05
39.97336,116.333773,0,51,39946.8966435185,2009-05-13,21:31:10
39.973353,116.333792,0,54,39946.8967013889,2009-05-13,21:31:15
39.973358,116.333785,0,57,39946.8967592593,2009-05-13,21:31:20
39.973358,116.333785,0,57,39946.8967939815,2009-05-13,21:31:23
39.973354,116.333787,0,59,39946.8968171296,2009-05-13,21:31:25
39.97335,116.333798,0,61,39946.896875,2009-05-13,21:31:30
39.973359,116.333859,0,60,39946.8969328704,2009-05-13,21:31:35
39.973372,116.333891,0,59,39946.8969907407,2009-05-13,21:31:40
39.973379,116.333898,0,59,39946.8970486111,2009-05-13,21:31:45
39.973379,116.333898,0,59,39946.8970833333,2009-05-13,21:31:48
39.973385,116.333904,0,60,39946.8971064815,2009-05-13,21:31:50
39.973389,116.333914,0,60,39946.8971643519,2009-05-13,21:31:55
39.973389,116.333914,0,60,39946.8971990741,2009-05-13,21:31:58
39.973394,116.33392,0,60,39946.8972222222,2009-05-13,21:32:00
39.973431,116.333936,0,64,39946.8972800926,2009-05-13,21:32:05
39.973435,116.333955,0,70,39946.897337963,2009-05-13,21:32:10
39.973452,116.333955,0,73,39946.8973958333,2009-05-13,21:32:15
39.973446,116.333941,0,77,39946.8974537037,2009-05-13,21:32:20
39.973436,116.333929,0,81,39946.8975115741,2009-05-13,21:32:25
39.973439,116.333915,0,82,39946.8975694444,2009-05-13,21:32:30
39.973421,116.333937,0,84,39946.8976273148,2009-05-13,21:32:35
39.973404,116.333919,0,85,39946.8976851852,2009-05-13,21:32:40
39.973379,116.333887,0,85,39946.8977430556,2009-05-13,21:32:45
39.973408,116.33389,0,81,39946.8978009259,2009-05-13,21:32:50
39.973421,116.33392,0,74,39946.8978587963,2009-05-13,21:32:55
39.973387,116.333941,0,73,39946.8979166667,2009-05-13,21:33:00
39.973353,116.333917,0,71,39946.897974537,2009-05-13,21:33:05
39.973369,116.333876,0,68,39946.8980324074,2009-05-13,21:33:10
39.973399,116.333861,0,65,39946.8980902778,2009-05-13,21:33:15
39.973399,116.333861,0,65,39946.898125,2009-05-13,21:33:18
39.973405,116.333864,0,65,39946.8981481481,2009-05-13,21:33:20
39.973429,116.333955,0,65,39946.8982060185,2009-05-13,21:33:25
39.973435,116.333999,0,65,39946.8982638889,2009-05-13,21:33:30
39.973458,116.333981,0,65,39946.8983217593,2009-05-13,21:33:35
39.973458,116.333981,0,65,39946.8983564815,2009-05-13,21:33:38
39.973457,116.333977,0,65,39946.8983796296,2009-05-13,21:33:40
39.973452,116.333989,0,65,39946.8984375,2009-05-13,21:33:45
39.973422,116.33402,0,65,39946.8984953704,2009-05-13,21:33:50
39.973348,116.333983,0,66,39946.8985532407,2009-05-13,21:33:55
39.973282,116.333987,0,67,39946.8986111111,2009-05-13,21:34:00
39.973286,116.334011,0,65,39946.8986689815,2009-05-13,21:34:05
39.973289,116.33402,0,65,39946.8987268518,2009-05-13,21:34:10
39.973337,116.334031,0,64,39946.8987847222,2009-05-13,21:34:15
39.973371,116.33403,0,63,39946.8988425926,2009-05-13,21:34:20
39.973386,116.334007,0,62,39946.898900463,2009-05-13,21:34:25
39.973383,116.334001,0,61,39946.8989583333,2009-05-13,21:34:30
39.973384,116.333996,0,61,39946.8990162037,2009-05-13,21:34:35
39.973384,116.333996,0,61,39946.8990509259,2009-05-13,21:34:38
39.973378,116.333993,0,62,39946.8990740741,2009-05-13,21:34:40
39.973356,116.333958,0,61,39946.8991319444,2009-05-13,21:34:45
39.973339,116.333944,0,60,39946.8991898148,2009-05-13,21:34:50
39.97333,116.33396,0,60,39946.8992476852,2009-05-13,21:34:55
39.973313,116.333972,0,61,39946.8993055556,2009-05-13,21:35:00
39.973312,116.333926,0,61,39946.8993634259,2009-05-13,21:35:05
39.973344,116.333874,0,64,39946.8994212963,2009-05-13,21:35:10
39.973354,116.333893,0,62,39946.8994791667,2009-05-13,21:35:15
39.973354,116.333893,0,62,39946.8995138889,2009-05-13,21:35:18
39.973348,116.333898,0,62,39946.899537037,2009-05-13,21:35:20
39.97333,116.333875,0,62,39946.8995949074,2009-05-13,21:35:25
39.973336,116.33385,0,63,39946.8996527778,2009-05-13,21:35:30
39.973336,116.33385,0,63,39946.8996875,2009-05-13,21:35:33
39.973343,116.333844,0,66,39946.8997106481,2009-05-13,21:35:35
39.973323,116.333868,0,67,39946.8997685185,2009-05-13,21:35:40
39.973331,116.333891,0,66,39946.8998263889,2009-05-13,21:35:45
39.973333,116.333903,0,67,39946.8998842593,2009-05-13,21:35:50
39.97334,116.333909,0,67,39946.8999421296,2009-05-13,21:35:55
39.97334,116.333909,0,67,39946.8999768518,2009-05-13,21:35:58
39.973345,116.333912,0,67,39946.9,2009-05-13,21:36:00
39.973336,116.333911,0,68,39946.9000578704,2009-05-13,21:36:05
39.973334,116.333932,0,66,39946.9001157407,2009-05-13,21:36:10
39.973287,116.333945,0,67,39946.9001736111,2009-05-13,21:36:15
39.973282,116.334013,0,67,39946.9002314815,2009-05-13,21:36:20
39.973288,116.334023,0,67,39946.9002893518,2009-05-13,21:36:25
39.973298,116.334027,0,67,39946.9003472222,2009-05-13,21:36:30
39.973308,116.334005,0,71,39946.9004050926,2009-05-13,21:36:35
39.973348,116.334004,0,74,39946.900462963,2009-05-13,21:36:40
39.973371,116.333985,0,75,39946.9005208333,2009-05-13,21:36:45
39.973371,116.333985,0,75,39946.9005555556,2009-05-13,21:36:48
39.973374,116.333987,0,78,39946.9005787037,2009-05-13,21:36:50
39.973387,116.33398,0,81,39946.9006365741,2009-05-13,21:36:55
39.973387,116.333996,0,82,39946.9006944444,2009-05-13,21:37:00
39.973361,116.334029,0,84,39946.9007523148,2009-05-13,21:37:05
39.97332,116.334089,0,86,39946.9008101852,2009-05-13,21:37:10
39.97332,116.334089,0,86,39946.9008449074,2009-05-13,21:37:13
39.973314,116.334094,0,87,39946.9008680556,2009-05-13,21:37:15
39.973341,116.3341,0,85,39946.9009259259,2009-05-13,21:37:20
39.973339,116.334315,0,84,39946.9009837963,2009-05-13,21:37:25
39.973471,116.334054,0,73,39946.9030671296,2009-05-13,21:40:25
39.973527,116.334045,0,76,39946.903125,2009-05-13,21:40:30
39.973538,116.334019,0,81,39946.9031828704,2009-05-13,21:40:35
39.973511,116.334008,0,85,39946.9032407407,2009-05-13,21:40:40
39.973474,116.334022,0,92,39946.9032986111,2009-05-13,21:40:45
39.973457,116.334037,0,95,39946.9033564815,2009-05-13,21:40:50
39.973482,116.333998,0,96,39946.9034143519,2009-05-13,21:40:55
39.973508,116.334002,0,93,39946.9034722222,2009-05-13,21:41:00
39.973536,116.334045,0,88,39946.9035300926,2009-05-13,21:41:05
39.973527,116.334075,0,85,39946.903587963,2009-05-13,21:41:10
39.973516,116.334051,0,85,39946.9036458333,2009-05-13,21:41:15
39.973455,116.333996,0,84,39946.9037037037,2009-05-13,21:41:20
39.973442,116.333966,0,83,39946.9037615741,2009-05-13,21:41:25
39.973461,116.333977,0,84,39946.9038194444,2009-05-13,21:41:30
39.97345,116.333965,0,88,39946.9038773148,2009-05-13,21:41:35
39.973428,116.333968,0,96,39946.9039351852,2009-05-13,21:41:40
39.973436,116.333935,0,100,39946.9039930556,2009-05-13,21:41:45
39.973478,116.333935,0,99,39946.9040509259,2009-05-13,21:41:50
39.973482,116.333938,0,99,39946.9041087963,2009-05-13,21:41:55
39.973482,116.333938,0,99,39946.9041435185,2009-05-13,21:41:58
39.973483,116.333934,0,99,39946.9041666667,2009-05-13,21:42:00
39.973482,116.333943,0,99,39946.904224537,2009-05-13,21:42:05
39.973483,116.333993,0,97,39946.9042824074,2009-05-13,21:42:10
39.973483,116.333993,0,97,39946.9043171296,2009-05-13,21:42:13
39.973475,116.333988,0,96,39946.9043402778,2009-05-13,21:42:15
39.973427,116.334027,0,96,39946.9043981481,2009-05-13,21:42:20
39.973401,116.334092,0,98,39946.9044560185,2009-05-13,21:42:25
39.973402,116.334126,0,98,39946.9045138889,2009-05-13,21:42:30
39.973402,116.334126,0,98,39946.9045486111,2009-05-13,21:42:33
39.973402,116.334134,0,98,39946.9045717593,2009-05-13,21:42:35
39.973392,116.334191,0,99,39946.9046296296,2009-05-13,21:42:40
39.973377,116.334235,0,102,39946.9046875,2009-05-13,21:42:45
39.973404,116.334286,0,106,39946.9047453704,2009-05-13,21:42:50
39.973413,116.334254,0,109,39946.9048032407,2009-05-13,21:42:55
39.973413,116.334254,0,109,39946.904837963,2009-05-13,21:42:58
39.973421,116.334251,0,109,39946.9048611111,2009-05-13,21:43:00
39.973422,116.334242,0,109,39946.9049189815,2009-05-13,21:43:05
39.973429,116.334292,0,111,39946.9049768519,2009-05-13,21:43:10
39.973425,116.334329,0,114,39946.9050347222,2009-05-13,21:43:15
39.973411,116.334319,0,115,39946.9050925926,2009-05-13,21:43:20
39.973411,116.334319,0,115,39946.9051273148,2009-05-13,21:43:23
39.973408,116.334318,0,115,39946.905150463,2009-05-13,21:43:25
39.973413,116.334341,0,115,39946.9052083333,2009-05-13,21:43:30
39.973422,116.334371,0,115,39946.9052662037,2009-05-13,21:43:35
39.973426,116.334341,0,116,39946.9053240741,2009-05-13,21:43:40
39.973525,116.334318,0,115,39946.9053819444,2009-05-13,21:43:45
39.973602,116.33431,0,113,39946.9054398148,2009-05-13,21:43:50
39.973602,116.33431,0,113,39946.905474537,2009-05-13,21:43:53
39.973608,116.334302,0,114,39946.9054976852,2009-05-13,21:43:55
39.973578,116.334294,0,114,39946.9055555556,2009-05-13,21:44:00
39.973505,116.334289,0,114,39946.9056134259,2009-05-13,21:44:05
39.973491,116.334289,0,114,39946.9056712963,2009-05-13,21:44:10
39.973453,116.334269,0,115,39946.9057291667,2009-05-13,21:44:15
39.973402,116.334302,0,114,39946.905787037,2009-05-13,21:44:20
39.973373,116.334298,0,115,39946.9058449074,2009-05-13,21:44:25
39.973351,116.334297,0,116,39946.9059027778,2009-05-13,21:44:30
39.973388,116.33423,0,115,39946.9059606481,2009-05-13,21:44:35
39.973388,116.334211,0,116,39946.9060185185,2009-05-13,21:44:40
39.97342,116.334219,0,118,39946.9060763889,2009-05-13,21:44:45
39.973425,116.334235,0,121,39946.9061342593,2009-05-13,21:44:50
39.973404,116.334271,0,121,39946.9061921296,2009-05-13,21:44:55
39.973398,116.334255,0,122,39946.90625,2009-05-13,21:45:00
39.97343,116.334192,0,121,39946.9063078704,2009-05-13,21:45:05
39.97341,116.334182,0,122,39946.9063657407,2009-05-13,21:45:10
39.973363,116.334231,0,122,39946.9064236111,2009-05-13,21:45:15
39.973323,116.334246,0,123,39946.9064814815,2009-05-13,21:45:20
39.97334,116.334178,0,121,39946.9065393518,2009-05-13,21:45:25
39.973395,116.334093,0,121,39946.9065972222,2009-05-13,21:45:30
39.973437,116.334086,0,122,39946.9066550926,2009-05-13,21:45:35
39.973437,116.334086,0,122,39946.9066898148,2009-05-13,21:45:38
39.973437,116.334082,0,124,39946.906712963,2009-05-13,21:45:40
39.973412,116.334071,0,126,39946.9067708333,2009-05-13,21:45:45
39.973429,116.334007,0,125,39946.9068287037,2009-05-13,21:45:50
39.973416,116.333972,0,126,39946.9068865741,2009-05-13,21:45:55
39.973555,116.334218,0,128,39946.909375,2009-05-13,21:49:30
39.973544,116.334302,0,125,39946.9094328704,2009-05-13,21:49:35
39.973506,116.334422,0,124,39946.9094907407,2009-05-13,21:49:40
39.973447,116.334551,0,124,39946.9095486111,2009-05-13,21:49:45
39.973458,116.334468,0,122,39946.9096064815,2009-05-13,21:49:50
39.97343,116.334243,0,121,39946.9096643519,2009-05-13,21:49:55
39.973413,116.334318,0,121,39946.9097222222,2009-05-13,21:50:00
39.973425,116.334282,0,119,39946.9097800926,2009-05-13,21:50:05
39.973456,116.334016,0,117,39946.909837963,2009-05-13,21:50:10
39.97349,116.333726,0,114,39946.9098958333,2009-05-13,21:50:15
39.973504,116.333746,0,114,39946.9099537037,2009-05-13,21:50:20
39.973491,116.333643,0,111,39946.9100115741,2009-05-13,21:50:25
39.973477,116.333636,0,111,39946.9100694444,2009-05-13,21:50:30
39.973519,116.333606,0,110,39946.9101273148,2009-05-13,21:50:35
39.973565,116.333561,0,110,39946.9101851852,2009-05-13,21:50:40
39.973572,116.333533,0,109,39946.9102430556,2009-05-13,21:50:45
39.973546,116.33352,0,109,39946.9103009259,2009-05-13,21:50:50
39.97358,116.333511,0,107,39946.9103587963,2009-05-13,21:50:55
39.973511,116.333445,0,108,39946.9104166667,2009-05-13,21:51:00
39.973488,116.333401,0,108,39946.910474537,2009-05-13,21:51:05
39.973508,116.333443,0,107,39946.9105324074,2009-05-13,21:51:10
39.973316,116.333433,0,107,39946.9105902778,2009-05-13,21:51:15
39.973188,116.333422,0,107,39946.9106481481,2009-05-13,21:51:20
39.973252,116.333504,0,107,39946.9107060185,2009-05-13,21:51:25
39.973288,116.333531,0,107,39946.9107638889,2009-05-13,21:51:30
39.97318,116.333461,0,107,39946.9108217593,2009-05-13,21:51:35
39.973172,116.333431,0,106,39946.9108796296,2009-05-13,21:51:40
39.973299,116.333452,0,107,39946.9109375,2009-05-13,21:51:45
39.973393,116.333584,0,110,39946.9109953704,2009-05-13,21:51:50
39.973394,116.333562,0,109,39946.9110532407,2009-05-13,21:51:55
39.973453,116.333562,0,107,39946.9111111111,2009-05-13,21:52:00
39.973449,116.333592,0,104,39946.9111689815,2009-05-13,21:52:05
39.973466,116.333667,0,103,39946.9112268519,2009-05-13,21:52:10
39.973484,116.333695,0,104,39946.9112847222,2009-05-13,21:52:15
39.973488,116.333698,0,104,39946.9113425926,2009-05-13,21:52:20
39.973488,116.3337,0,104,39946.911400463,2009-05-13,21:52:25
39.973489,116.333699,0,104,39946.9114583333,2009-05-13,21:52:30
39.973489,116.333699,0,104,39946.9114930556,2009-05-13,21:52:33
39.973489,116.333698,0,104,39946.9115162037,2009-05-13,21:52:35
39.973467,116.333681,0,104,39946.9115740741,2009-05-13,21:52:40
39.973471,116.333652,0,104,39946.9116319444,2009-05-13,21:52:45
39.973457,116.333668,0,102,39946.9116898148,2009-05-13,21:52:50
39.973452,116.333691,0,102,39946.9117476852,2009-05-13,21:52:55
39.973451,116.333706,0,102,39946.9118055556,2009-05-13,21:53:00
39.973451,116.333706,0,102,39946.9118402778,2009-05-13,21:53:03
39.973446,116.333703,0,103,39946.9118634259,2009-05-13,21:53:05
39.973428,116.333752,0,105,39946.9119212963,2009-05-13,21:53:10
39.973422,116.333749,0,105,39946.9119791667,2009-05-13,21:53:15
39.973424,116.333749,0,105,39946.912037037,2009-05-13,21:53:20
39.973419,116.333742,0,105,39946.9120949074,2009-05-13,21:53:25
39.973413,116.333749,0,105,39946.9121527778,2009-05-13,21:53:30
39.973415,116.333756,0,105,39946.9122106481,2009-05-13,21:53:35
39.973415,116.333756,0,105,39946.9122453704,2009-05-13,21:53:38
39.97342,116.333759,0,105,39946.9122685185,2009-05-13,21:53:40
39.973434,116.333782,0,105,39946.9123263889,2009-05-13,21:53:45
39.973442,116.333838,0,106,39946.9123842593,2009-05-13,21:53:50
39.973456,116.333858,0,107,39946.9124421296,2009-05-13,21:53:55
39.973447,116.333866,0,108,39946.9125,2009-05-13,21:54:00
39.973465,116.333868,0,109,39946.9125578704,2009-05-13,21:54:05
39.973494,116.333861,0,109,39946.9126157407,2009-05-13,21:54:10
39.973541,116.333884,0,110,39946.9126736111,2009-05-13,21:54:15
39.973588,116.333835,0,109,39946.9127314815,2009-05-13,21:54:20
39.973425,116.333787,0,111,39946.9127893519,2009-05-13,21:54:25
39.973054,116.333727,0,114,39946.9128472222,2009-05-13,21:54:30
39.972879,116.33371,0,115,39946.9129050926,2009-05-13,21:54:35
39.972877,116.334067,0,108,39946.912962963,2009-05-13,21:54:40
39.972948,116.334331,0,102,39946.9130208333,2009-05-13,21:54:45
39.973048,116.33446,0,98,39946.9130787037,2009-05-13,21:54:50
39.973077,116.334568,0,96,39946.9131365741,2009-05-13,21:54:55
39.973109,116.334617,0,94,39946.9131944444,2009-05-13,21:55:00
39.973109,116.334617,0,94,39946.9132291667,2009-05-13,21:55:03
39.973109,116.334623,0,93,39946.9132523148,2009-05-13,21:55:05
39.973172,116.334669,0,92,39946.9133101852,2009-05-13,21:55:10
39.973251,116.334721,0,93,39946.9133680556,2009-05-13,21:55:15
39.973325,116.334788,0,93,39946.9134259259,2009-05-13,21:55:20
39.973352,116.334775,0,92,39946.9134837963,2009-05-13,21:55:25
39.973369,116.334772,0,91,39946.9135416667,2009-05-13,21:55:30
39.973384,116.334785,0,90,39946.913599537,2009-05-13,21:55:35
39.973369,116.334922,0,90,39946.9136574074,2009-05-13,21:55:40
39.973365,116.335036,0,89,39946.9137152778,2009-05-13,21:55:45
39.973365,116.335036,0,89,39946.91375,2009-05-13,21:55:48
39.973362,116.33503,0,87,39946.9137731481,2009-05-13,21:55:50
39.973361,116.335042,0,87,39946.9138310185,2009-05-13,21:55:55
39.973364,116.33521,0,87,39946.9138888889,2009-05-13,21:56:00
39.973374,116.33522,0,84,39946.9139467593,2009-05-13,21:56:05
39.973373,116.33512,0,81,39946.9140046296,2009-05-13,21:56:10
39.973364,116.335146,0,81,39946.9140625,2009-05-13,21:56:15
39.973358,116.335125,0,81,39946.9141203704,2009-05-13,21:56:20
39.973364,116.335105,0,80,39946.9141782407,2009-05-13,21:56:25
39.973324,116.335068,0,80,39946.9142361111,2009-05-13,21:56:30
39.973302,116.335077,0,80,39946.9142939815,2009-05-13,21:56:35
39.973302,116.335077,0,80,39946.9143287037,2009-05-13,21:56:38
39.973299,116.335073,0,80,39946.9143518518,2009-05-13,21:56:40
39.973346,116.33508,0,81,39946.9144097222,2009-05-13,21:56:45
39.97335,116.335069,0,81,39946.9144675926,2009-05-13,21:56:50
39.973381,116.335065,0,74,39946.914525463,2009-05-13,21:56:55
39.973392,116.335058,0,65,39946.9145833333,2009-05-13,21:57:00
39.973347,116.335058,0,62,39946.9146412037,2009-05-13,21:57:05
39.973347,116.335058,0,62,39946.9146759259,2009-05-13,21:57:08
39.973348,116.335053,0,52,39946.9146990741,2009-05-13,21:57:10
39.97336,116.335033,0,47,39946.9147569444,2009-05-13,21:57:15
39.973389,116.335026,0,44,39946.9148148148,2009-05-13,21:57:20
39.9734,116.334999,0,43,39946.9148726852,2009-05-13,21:57:25
39.973407,116.334979,0,41,39946.9149305556,2009-05-13,21:57:30
39.973409,116.334918,0,37,39946.9149884259,2009-05-13,21:57:35
39.973373,116.334884,0,40,39946.9150462963,2009-05-13,21:57:40
39.973371,116.334903,0,37,39946.9151041667,2009-05-13,21:57:45
39.973376,116.334924,0,31,39946.915162037,2009-05-13,21:57:50
39.973395,116.334948,0,34,39946.9152199074,2009-05-13,21:57:55
39.973415,116.334958,0,37,39946.9152777778,2009-05-13,21:58:00
39.973415,116.334958,0,37,39946.9153125,2009-05-13,21:58:03
39.973421,116.33495,0,37,39946.9153356481,2009-05-13,21:58:05
39.973411,116.334999,0,38,39946.9153935185,2009-05-13,21:58:10
39.973406,116.335083,0,39,39946.9154513889,2009-05-13,21:58:15
39.973398,116.335107,0,41,39946.9155092593,2009-05-13,21:58:20
39.973375,116.335076,0,40,39946.9155671296,2009-05-13,21:58:25
39.973378,116.335034,0,41,39946.915625,2009-05-13,21:58:30
39.973395,116.334969,0,42,39946.9156828704,2009-05-13,21:58:35
39.973404,116.334908,0,43,39946.9157407407,2009-05-13,21:58:40
39.973393,116.334884,0,46,39946.9157986111,2009-05-13,21:58:45
39.973376,116.334812,0,44,39946.9158564815,2009-05-13,21:58:50
39.97334,116.334819,0,46,39946.9159143518,2009-05-13,21:58:55
39.973336,116.334804,0,50,39946.9159722222,2009-05-13,21:59:00
39.973379,116.33481,0,56,39946.9160300926,2009-05-13,21:59:05
39.973394,116.334765,0,59,39946.916087963,2009-05-13,21:59:10
39.973404,116.334722,0,61,39946.9161458333,2009-05-13,21:59:15
39.973405,116.334717,0,63,39946.9162037037,2009-05-13,21:59:20
39.973405,116.334717,0,63,39946.9162384259,2009-05-13,21:59:23
39.973407,116.33471,0,64,39946.9162615741,2009-05-13,21:59:25
39.973401,116.334685,0,61,39946.9163194444,2009-05-13,21:59:30
39.973401,116.334685,0,61,39946.9163541667,2009-05-13,21:59:33
39.973402,116.334682,0,61,39946.9163773148,2009-05-13,21:59:35
39.973397,116.334694,0,62,39946.9164351852,2009-05-13,21:59:40
39.973399,116.334704,0,62,39946.9164930556,2009-05-13,21:59:45
39.973399,116.334704,0,62,39946.9165277778,2009-05-13,21:59:48
39.973402,116.334699,0,62,39946.9165509259,2009-05-13,21:59:50
39.973399,116.334672,0,61,39946.9166087963,2009-05-13,21:59:55
39.973409,116.334713,0,61,39946.9166666667,2009-05-13,22:00:00
39.973434,116.334736,0,62,39946.916724537,2009-05-13,22:00:05
39.973434,116.334774,0,63,39946.9167824074,2009-05-13,22:00:10
39.973435,116.334807,0,63,39946.9168402778,2009-05-13,22:00:15
39.973431,116.334885,0,63,39946.9168981481,2009-05-13,22:00:20
39.973427,116.334982,0,64,39946.9169560185,2009-05-13,22:00:25
39.973427,116.334982,0,64,39946.9169907407,2009-05-13,22:00:28
39.973434,116.334988,0,66,39946.9170138889,2009-05-13,22:00:30
39.97345,116.334923,0,66,39946.9170717593,2009-05-13,22:00:35
39.97345,116.334897,0,67,39946.9171296296,2009-05-13,22:00:40
39.973435,116.334856,0,67,39946.9171875,2009-05-13,22:00:45
39.973428,116.33482,0,66,39946.9172453704,2009-05-13,22:00:50
39.97343,116.334625,0,67,39946.9173032407,2009-05-13,22:00:55
39.973427,116.334522,0,68,39946.9173611111,2009-05-13,22:01:00
39.973415,116.334422,0,69,39946.9174189815,2009-05-13,22:01:05
39.97341,116.334382,0,70,39946.9174768519,2009-05-13,22:01:10
39.97339,116.334327,0,71,39946.9175347222,2009-05-13,22:01:15
39.973366,116.334266,0,72,39946.9175925926,2009-05-13,22:01:20
39.973376,116.334292,0,73,39946.917650463,2009-05-13,22:01:25
39.973382,116.334385,0,72,39946.9177083333,2009-05-13,22:01:30
39.97338,116.3346,0,73,39946.9177662037,2009-05-13,22:01:35
39.973387,116.334718,0,75,39946.9178240741,2009-05-13,22:01:40
39.973404,116.334643,0,77,39946.9178819444,2009-05-13,22:01:45
39.973404,116.334643,0,77,39946.9179166667,2009-05-13,22:01:48
39.973404,116.334644,0,78,39946.9179398148,2009-05-13,22:01:50
39.973409,116.334688,0,77,39946.9179976852,2009-05-13,22:01:55
39.973411,116.33472,0,78,39946.9180555556,2009-05-13,22:02:00
39.973408,116.334604,0,78,39946.9181134259,2009-05-13,22:02:05
39.973418,116.33462,0,76,39946.9181712963,2009-05-13,22:02:10
39.973417,116.334586,0,78,39946.9182291667,2009-05-13,22:02:15
39.973438,116.334513,0,77,39946.918287037,2009-05-13,22:02:20
39.973452,116.334495,0,76,39946.9183449074,2009-05-13,22:02:25
39.973435,116.334552,0,74,39946.9184027778,2009-05-13,22:02:30
39.97345,116.334595,0,70,39946.9184606481,2009-05-13,22:02:35
39.973441,116.334628,0,67,39946.9185185185,2009-05-13,22:02:40
39.973445,116.334592,0,68,39946.9185763889,2009-05-13,22:02:45
39.973456,116.334679,0,68,39946.9186342593,2009-05-13,22:02:50
39.973465,116.334782,0,67,39946.9186921296,2009-05-13,22:02:55
39.973351,116.334544,0,79,39946.9212384259,2009-05-13,22:06:35
39.973269,116.334525,0,82,39946.9212962963,2009-05-13,22:06:40
39.973269,116.334525,0,82,39946.9213310185,2009-05-13,22:06:43
39.973269,116.334533,0,84,39946.9213541667,2009-05-13,22:06:45
39.97327,116.334508,0,86,39946.921412037,2009-05-13,22:06:50
39.973256,116.334503,0,87,39946.9214699074,2009-05-13,22:06:55
39.973257,116.334494,0,87,39946.9215277778,2009-05-13,22:07:00
39.973202,116.334439,0,88,39946.9215856481,2009-05-13,22:07:05
39.973189,116.334385,0,88,39946.9216435185,2009-05-13,22:07:10
39.973247,116.334401,0,88,39946.9217013889,2009-05-13,22:07:15
39.973307,116.334423,0,91,39946.9217592593,2009-05-13,22:07:20
39.973377,116.3344,0,94,39946.9218171296,2009-05-13,22:07:25
39.973352,116.334368,0,97,39946.921875,2009-05-13,22:07:30
39.973339,116.334304,0,98,39946.9219328704,2009-05-13,22:07:35
39.973329,116.334186,0,99,39946.9219907407,2009-05-13,22:07:40
39.973349,116.334188,0,99,39946.9220486111,2009-05-13,22:07:45
39.973361,116.334185,0,106,39946.9221064815,2009-05-13,22:07:50
39.97339,116.33409,0,116,39946.9221643518,2009-05-13,22:07:55
39.973405,116.334061,0,117,39946.9222222222,2009-05-13,22:08:00
39.97342,116.334034,0,116,39946.9222800926,2009-05-13,22:08:05
39.973383,116.333991,0,117,39946.922337963,2009-05-13,22:08:10
39.973408,116.333979,0,120,39946.9223958333,2009-05-13,22:08:15
39.973457,116.333998,0,124,39946.9224537037,2009-05-13,22:08:20
39.973524,116.334,0,132,39946.9225115741,2009-05-13,22:08:25
39.973583,116.334001,0,136,39946.9225694444,2009-05-13,22:08:30
39.973608,116.333988,0,139,39946.9226273148,2009-05-13,22:08:35
39.973616,116.333961,0,142,39946.9226851852,2009-05-13,22:08:40
39.973608,116.333975,0,144,39946.9227430556,2009-05-13,22:08:45
39.973575,116.333969,0,143,39946.9228009259,2009-05-13,22:08:50
39.973529,116.333941,0,141,39946.9228587963,2009-05-13,22:08:55
39.973506,116.333868,0,139,39946.9229166667,2009-05-13,22:09:00
39.973498,116.333775,0,141,39946.922974537,2009-05-13,22:09:05
39.973506,116.333836,0,137,39946.9230324074,2009-05-13,22:09:10
39.973474,116.333942,0,139,39946.9230902778,2009-05-13,22:09:15
39.973475,116.333968,0,139,39946.9231481481,2009-05-13,22:09:20
39.973475,116.33398,0,140,39946.9232060185,2009-05-13,22:09:25
39.973478,116.333995,0,140,39946.9232638889,2009-05-13,22:09:30
39.973478,116.333995,0,140,39946.9232986111,2009-05-13,22:09:33
39.973477,116.333994,0,140,39946.9233217593,2009-05-13,22:09:35
39.973468,116.333995,0,140,39946.9233796296,2009-05-13,22:09:40
39.973459,116.333994,0,140,39946.9234375,2009-05-13,22:09:45
39.973459,116.333994,0,140,39946.9234722222,2009-05-13,22:09:48
39.973451,116.333994,0,139,39946.9234953704,2009-05-13,22:09:50
39.973455,116.333984,0,139,39946.9235532407,2009-05-13,22:09:55
39.97345,116.334179,0,139,39946.9236111111,2009-05-13,22:10:00
39.973454,116.33422,0,141,39946.9236689815,2009-05-13,22:10:05
39.97347,116.334292,0,144,39946.9237268518,2009-05-13,22:10:10
39.973399,116.334373,0,142,39946.9237847222,2009-05-13,22:10:15
39.973381,116.334394,0,137,39946.9238425926,2009-05-13,22:10:20
39.973408,116.334741,0,135,39946.927662037,2009-05-13,22:15:50
39.973399,116.334751,0,132,39946.9277199074,2009-05-13,22:15:55
39.973399,116.334751,0,132,39946.9277546296,2009-05-13,22:15:58
39.973399,116.334752,0,132,39946.9277777778,2009-05-13,22:16:00
39.973397,116.334761,0,132,39946.9278356481,2009-05-13,22:16:05
39.973397,116.334761,0,132,39946.9278703704,2009-05-13,22:16:08
39.973392,116.334759,0,132,39946.9278935185,2009-05-13,22:16:10
39.973387,116.334774,0,131,39946.9279513889,2009-05-13,22:16:15
39.973388,116.334777,0,131,39946.9280092593,2009-05-13,22:16:20
39.973388,116.334777,0,131,39946.9280439815,2009-05-13,22:16:23
39.973391,116.334769,0,131,39946.9280671296,2009-05-13,22:16:25
39.973392,116.334781,0,130,39946.928125,2009-05-13,22:16:30
39.973386,116.334816,0,128,39946.9281828704,2009-05-13,22:16:35
39.97341,116.334845,0,128,39946.9282407407,2009-05-13,22:16:40
39.973428,116.334871,0,127,39946.9282986111,2009-05-13,22:16:45
39.973427,116.33487,0,127,39946.9283564815,2009-05-13,22:16:50
39.973424,116.334867,0,127,39946.9284143519,2009-05-13,22:16:55
39.973424,116.334867,0,127,39946.9284490741,2009-05-13,22:16:58
39.973427,116.334862,0,127,39946.9284722222,2009-05-13,22:17:00
39.973429,116.334891,0,128,39946.9285300926,2009-05-13,22:17:05
39.973434,116.334896,0,128,39946.928587963,2009-05-13,22:17:10
39.973436,116.334888,0,128,39946.9286458333,2009-05-13,22:17:15
39.973436,116.334888,0,128,39946.9286805556,2009-05-13,22:17:18
39.973434,116.334888,0,128,39946.9287037037,2009-05-13,22:17:20
39.973408,116.334964,0,129,39946.9287615741,2009-05-13,22:17:25
39.973379,116.335021,0,129,39946.9288194444,2009-05-13,22:17:30
39.973378,116.335025,0,129,39946.9288773148,2009-05-13,22:17:35
39.973378,116.335025,0,129,39946.928912037,2009-05-13,22:17:38
39.973379,116.335022,0,129,39946.9289351852,2009-05-13,22:17:40
39.97337,116.335019,0,129,39946.9289930556,2009-05-13,22:17:45
39.97337,116.335019,0,129,39946.9290277778,2009-05-13,22:17:48
39.97337,116.335015,0,129,39946.9290509259,2009-05-13,22:17:50
39.973398,116.335052,0,128,39946.9291087963,2009-05-13,22:17:55
39.973391,116.335037,0,127,39946.9291666667,2009-05-13,22:18:00
39.973369,116.335046,0,128,39946.929224537,2009-05-13,22:18:05
39.973371,116.335058,0,128,39946.9292824074,2009-05-13,22:18:10
39.973378,116.335101,0,128,39946.9293402778,2009-05-13,22:18:15
39.973373,116.335166,0,128,39946.9293981481,2009-05-13,22:18:20
39.973356,116.335129,0,125,39946.9294560185,2009-05-13,22:18:25
39.973369,116.335114,0,121,39946.9295138889,2009-05-13,22:18:30
39.973369,116.335114,0,121,39946.9295486111,2009-05-13,22:18:33
39.973364,116.33511,0,121,39946.9295717593,2009-05-13,22:18:35
39.973346,116.335123,0,123,39946.9296296296,2009-05-13,22:18:40
39.973335,116.33511,0,124,39946.9296875,2009-05-13,22:18:45
39.973299,116.335048,0,119,39946.9297453704,2009-05-13,22:18:50
39.973305,116.335036,0,113,39946.9298032407,2009-05-13,22:18:55
39.973341,116.335052,0,111,39946.9298611111,2009-05-13,22:19:00
39.973381,116.335087,0,110,39946.9299189815,2009-05-13,22:19:05
39.973409,116.335098,0,109,39946.9299768518,2009-05-13,22:19:10
39.973391,116.33509,0,105,39946.9300347222,2009-05-13,22:19:15
39.973406,116.335081,0,104,39946.9300925926,2009-05-13,22:19:20
39.97342,116.335067,0,103,39946.930150463,2009-05-13,22:19:25
39.973431,116.335051,0,104,39946.9302083333,2009-05-13,22:19:30
39.973431,116.335051,0,104,39946.9302430556,2009-05-13,22:19:33
39.973433,116.335047,0,104,39946.9302662037,2009-05-13,22:19:35
39.973424,116.335038,0,104,39946.9303240741,2009-05-13,22:19:40
39.973403,116.335028,0,103,39946.9303819444,2009-05-13,22:19:45
39.973393,116.335029,0,103,39946.9304398148,2009-05-13,22:19:50
39.973379,116.335058,0,101,39946.9304976852,2009-05-13,22:19:55
39.973407,116.33508,0,99,39946.9305555556,2009-05-13,22:20:00
39.973427,116.335059,0,98,39946.9306134259,2009-05-13,22:20:05
39.973446,116.335066,0,98,39946.9306712963,2009-05-13,22:20:10
39.973447,116.335001,0,98,39946.9307291667,2009-05-13,22:20:15
39.973418,116.334981,0,100,39946.930787037,2009-05-13,22:20:20
39.973403,116.334997,0,101,39946.9308449074,2009-05-13,22:20:25
39.973403,116.334997,0,101,39946.9308796296,2009-05-13,22:20:28
39.973397,116.334997,0,101,39946.9309027778,2009-05-13,22:20:30
39.973377,116.334957,0,101,39946.9309606481,2009-05-13,22:20:35
39.973339,116.334857,0,100,39946.9310185185,2009-05-13,22:20:40
39.973323,116.334807,0,102,39946.9310763889,2009-05-13,22:20:45
39.973321,116.334845,0,97,39946.9311342593,2009-05-13,22:20:50
39.973323,116.334986,0,98,39946.9311921296,2009-05-13,22:20:55
39.973291,116.335143,0,99,39946.93125,2009-05-13,22:21:00
39.973271,116.335189,0,99,39946.9313078704,2009-05-13,22:21:05
39.973283,116.335186,0,99,39946.9313657407,2009-05-13,22:21:10
39.973318,116.335183,0,101,39946.9314236111,2009-05-13,22:21:15
39.973344,116.335161,0,101,39946.9314814815,2009-05-13,22:21:20
39.973397,116.33518,0,99,39946.9315393518,2009-05-13,22:21:25
39.973427,116.335192,0,98,39946.9315972222,2009-05-13,22:21:30
39.973421,116.33519,0,97,39946.9316550926,2009-05-13,22:21:35
39.973416,116.335186,0,97,39946.931712963,2009-05-13,22:21:40
39.973416,116.335191,0,97,39946.9317708333,2009-05-13,22:21:45
39.973416,116.335191,0,97,39946.9318055556,2009-05-13,22:21:48
39.973419,116.335195,0,97,39946.9318287037,2009-05-13,22:21:50
39.973411,116.335178,0,95,39946.9318865741,2009-05-13,22:21:55
39.973423,116.335209,0,95,39946.9319444444,2009-05-13,22:22:00
39.973408,116.33523,0,95,39946.9320023148,2009-05-13,22:22:05
39.97338,116.335209,0,96,39946.9320601852,2009-05-13,22:22:10
39.973364,116.33521,0,97,39946.9321180556,2009-05-13,22:22:15
39.973362,116.3352,0,97,39946.9321759259,2009-05-13,22:22:20
39.973372,116.335198,0,98,39946.9322337963,2009-05-13,22:22:25
39.973398,116.335238,0,99,39946.9322916667,2009-05-13,22:22:30
39.973413,116.335233,0,98,39946.932349537,2009-05-13,22:22:35
39.973413,116.335131,0,92,39946.9324074074,2009-05-13,22:22:40
39.973402,116.335043,0,93,39946.9324652778,2009-05-13,22:22:45
39.973385,116.33493,0,94,39946.9325231481,2009-05-13,22:22:50
39.973386,116.334812,0,96,39946.9325810185,2009-05-13,22:22:55
39.973404,116.334766,0,97,39946.9326388889,2009-05-13,22:23:00
39.973425,116.3348,0,100,39946.9326967593,2009-05-13,22:23:05
39.973429,116.334827,0,100,39946.9327546296,2009-05-13,22:23:10
39.973437,116.334732,0,102,39946.9328125,2009-05-13,22:23:15
39.973482,116.334638,0,103,39946.9328703704,2009-05-13,22:23:20
39.973475,116.334678,0,102,39946.9329282407,2009-05-13,22:23:25
39.97349,116.334805,0,100,39946.9329861111,2009-05-13,22:23:30
39.973485,116.334898,0,100,39946.9330439815,2009-05-13,22:23:35
39.97347,116.334905,0,100,39946.9331018519,2009-05-13,22:23:40
39.973457,116.334922,0,100,39946.9331597222,2009-05-13,22:23:45
39.973455,116.334933,0,100,39946.9332175926,2009-05-13,22:23:50
39.973447,116.334936,0,100,39946.933275463,2009-05-13,22:23:55
39.973447,116.334936,0,100,39946.9333101852,2009-05-13,22:23:58
39.973439,116.33494,0,100,39946.9333333333,2009-05-13,22:24:00
39.973409,116.334908,0,98,39946.9333912037,2009-05-13,22:24:05
39.973373,116.334922,0,98,39946.9334490741,2009-05-13,22:24:10
39.973373,116.335001,0,97,39946.9335069444,2009-05-13,22:24:15
39.97337,116.335017,0,98,39946.9335648148,2009-05-13,22:24:20
39.973365,116.335029,0,99,39946.9336226852,2009-05-13,22:24:25
39.973381,116.335097,0,101,39946.9336805556,2009-05-13,22:24:30
39.973381,116.335097,0,101,39946.9337152778,2009-05-13,22:24:33
39.973382,116.335096,0,100,39946.9337384259,2009-05-13,22:24:35
39.973396,116.335036,0,100,39946.9337962963,2009-05-13,22:24:40
39.973396,116.335036,0,100,39946.9338310185,2009-05-13,22:24:43
39.973393,116.335028,0,100,39946.9338541667,2009-05-13,22:24:45
39.973428,116.334425,0,101,39946.933912037,2009-05-13,22:24:50
39.973455,116.334428,0,98,39946.9339699074,2009-05-13,22:24:55
39.973455,116.334428,0,98,39946.9340046296,2009-05-13,22:24:58
39.973462,116.334424,0,99,39946.9340277778,2009-05-13,22:25:00
39.973432,116.334422,0,100,39946.9340856481,2009-05-13,22:25:05
39.9734,116.334448,0,104,39946.9341435185,2009-05-13,22:25:10
39.973387,116.334471,0,106,39946.9342013889,2009-05-13,22:25:15
39.973449,116.333838,0,114,39946.9342592593,2009-05-13,22:25:20
39.973487,116.333633,0,118,39946.9343171296,2009-05-13,22:25:25
39.973503,116.333574,0,121,39946.934375,2009-05-13,22:25:30
39.973531,116.333489,0,125,39946.9344328704,2009-05-13,22:25:35
39.973536,116.333465,0,127,39946.9344907407,2009-05-13,22:25:40
39.973561,116.333446,0,129,39946.9345486111,2009-05-13,22:25:45
39.973584,116.333369,0,133,39946.9346064815,2009-05-13,22:25:50
39.973593,116.333357,0,135,39946.9346643519,2009-05-13,22:25:55
39.973593,116.333357,0,135,39946.9346990741,2009-05-13,22:25:58
39.97359,116.333361,0,138,39946.9347222222,2009-05-13,22:26:00
39.973607,116.333369,0,141,39946.9347800926,2009-05-13,22:26:05
39.973596,116.33338,0,146,39946.934837963,2009-05-13,22:26:10
39.973572,116.333406,0,150,39946.9348958333,2009-05-13,22:26:15
39.973521,116.333456,0,155,39946.9349537037,2009-05-13,22:26:20
39.973488,116.333471,0,160,39946.9350115741,2009-05-13,22:26:25
39.973499,116.333487,0,160,39946.9350694444,2009-05-13,22:26:30
39.973488,116.333494,0,161,39946.9351273148,2009-05-13,22:26:35
39.973493,116.333539,0,163,39946.9351851852,2009-05-13,22:26:40
39.973484,116.333602,0,167,39946.9352430556,2009-05-13,22:26:45
39.973487,116.333609,0,166,39946.9353009259,2009-05-13,22:26:50
39.973494,116.33361,0,167,39946.9353587963,2009-05-13,22:26:55
39.973493,116.33361,0,167,39946.9354166667,2009-05-13,22:27:00
39.973493,116.333605,0,167,39946.935474537,2009-05-13,22:27:05
39.973493,116.333605,0,167,39946.9355092593,2009-05-13,22:27:08
39.973498,116.333603,0,167,39946.9355324074,2009-05-13,22:27:10
39.9735,116.333642,0,168,39946.9355902778,2009-05-13,22:27:15
39.973496,116.333687,0,170,39946.9356481481,2009-05-13,22:27:20
39.97348,116.333745,0,172,39946.9357060185,2009-05-13,22:27:25
39.97348,116.333722,0,172,39946.9357638889,2009-05-13,22:27:30
39.97347,116.333744,0,174,39946.9358217593,2009-05-13,22:27:35
39.973468,116.333752,0,174,39946.9358796296,2009-05-13,22:27:40
39.973469,116.333744,0,174,39946.9359375,2009-05-13,22:27:45
39.973469,116.333744,0,174,39946.9359722222,2009-05-13,22:27:48
39.973471,116.333737,0,175,39946.9359953704,2009-05-13,22:27:50
39.973438,116.333766,0,177,39946.9360532407,2009-05-13,22:27:55
39.973401,116.333807,0,177,39946.9361111111,2009-05-13,22:28:00
39.97338,116.333814,0,177,39946.9361689815,2009-05-13,22:28:05
39.973393,116.333826,0,176,39946.9362268519,2009-05-13,22:28:10
39.973415,116.333848,0,175,39946.9362847222,2009-05-13,22:28:15
39.973417,116.333868,0,175,39946.9363425926,2009-05-13,22:28:20
39.973417,116.333868,0,175,39946.9363773148,2009-05-13,22:28:23
39.973423,116.333871,0,175,39946.936400463,2009-05-13,22:28:25
39.973421,116.333923,0,175,39946.9364583333,2009-05-13,22:28:30
39.973407,116.334008,0,175,39946.9365162037,2009-05-13,22:28:35
39.973426,116.334045,0,175,39946.9365740741,2009-05-13,22:28:40
39.973435,116.334024,0,175,39946.9366319444,2009-05-13,22:28:45
39.973413,116.334121,0,177,39946.9366898148,2009-05-13,22:28:50
39.973416,116.33417,0,178,39946.9367476852,2009-05-13,22:28:55
39.973407,116.334041,0,179,39946.9368055556,2009-05-13,22:29:00
39.973435,116.333932,0,177,39946.9368634259,2009-05-13,22:29:05
39.973489,116.333936,0,173,39946.9369212963,2009-05-13,22:29:10
39.973518,116.334001,0,171,39946.9369791667,2009-05-13,22:29:15
39.973518,116.334001,0,171,39946.9370138889,2009-05-13,22:29:18
39.973524,116.334002,0,171,39946.937037037,2009-05-13,22:29:20
39.973528,116.334028,0,173,39946.9370949074,2009-05-13,22:29:25
39.973515,116.33401,0,177,39946.9371527778,2009-05-13,22:29:30
39.973515,116.33401,0,177,39946.9371875,2009-05-13,22:29:33
39.973507,116.334003,0,180,39946.9372106481,2009-05-13,22:29:35
39.973499,116.333945,0,184,39946.9372685185,2009-05-13,22:29:40
39.97348,116.33397,0,184,39946.9373263889,2009-05-13,22:29:45
39.97348,116.33397,0,184,39946.9373611111,2009-05-13,22:29:48
39.973474,116.333962,0,185,39946.9373842593,2009-05-13,22:29:50
39.973483,116.333987,0,184,39946.9374421296,2009-05-13,22:29:55
39.973499,116.333943,0,186,39946.9375,2009-05-13,22:30:00
39.973512,116.33391,0,190,39946.9375578704,2009-05-13,22:30:05
39.973468,116.333909,0,192,39946.9376157407,2009-05-13,22:30:10
39.973446,116.333906,0,194,39946.9376736111,2009-05-13,22:30:15
39.973446,116.333906,0,194,39946.9377083333,2009-05-13,22:30:18
39.973446,116.333903,0,194,39946.9377314815,2009-05-13,22:30:20
39.973486,116.333899,0,188,39946.9377893518,2009-05-13,22:30:25
39.973474,116.333945,0,186,39946.9378472222,2009-05-13,22:30:30
39.973514,116.333979,0,187,39946.9379050926,2009-05-13,22:30:35
39.973552,116.333998,0,187,39946.937962963,2009-05-13,22:30:40
39.973552,116.333998,0,187,39946.9379976852,2009-05-13,22:30:43
39.973559,116.333998,0,186,39946.9380208333,2009-05-13,22:30:45
39.973562,116.333983,0,184,39946.9380787037,2009-05-13,22:30:50
39.973524,116.333983,0,183,39946.9381365741,2009-05-13,22:30:55
39.973524,116.333983,0,183,39946.9381712963,2009-05-13,22:30:58
39.973525,116.333975,0,183,39946.9381944444,2009-05-13,22:31:00
39.973521,116.333936,0,183,39946.9382523148,2009-05-13,22:31:05
39.97352,116.33391,0,181,39946.9383101852,2009-05-13,22:31:10
39.973525,116.33386,0,180,39946.9383680556,2009-05-13,22:31:15
39.973539,116.333805,0,182,39946.9384259259,2009-05-13,22:31:20
39.97346,116.334135,0,210,39946.9424189815,2009-05-13,22:37:05
39.973474,116.334149,0,210,39946.9424768519,2009-05-13,22:37:10
39.97352,116.334149,0,211,39946.9425347222,2009-05-13,22:37:15
39.973582,116.334167,0,212,39946.9425925926,2009-05-13,22:37:20
39.973582,116.334167,0,212,39946.9426273148,2009-05-13,22:37:23
39.973575,116.334171,0,213,39946.942650463,2009-05-13,22:37:25
39.973576,116.334184,0,213,39946.9427083333,2009-05-13,22:37:30
39.973573,116.334185,0,213,39946.9427662037,2009-05-13,22:37:35
39.973573,116.334185,0,213,39946.9428009259,2009-05-13,22:37:38
39.973567,116.334188,0,212,39946.9428240741,2009-05-13,22:37:40
39.973545,116.334173,0,213,39946.9428819444,2009-05-13,22:37:45
39.973549,116.33412,0,213,39946.9429398148,2009-05-13,22:37:50
39.973549,116.33412,0,213,39946.942974537,2009-05-13,22:37:53
39.973555,116.334114,0,213,39946.9429976852,2009-05-13,22:37:55
39.973538,116.334114,0,213,39946.9430555556,2009-05-13,22:38:00
39.973451,116.334112,0,213,39946.9431134259,2009-05-13,22:38:05
39.97338,116.334062,0,213,39946.9431712963,2009-05-13,22:38:10
39.973417,116.334131,0,213,39946.9432291667,2009-05-13,22:38:15
39.97347,116.334123,0,214,39946.943287037,2009-05-13,22:38:20
39.973487,116.334135,0,213,39946.9433449074,2009-05-13,22:38:25
39.973489,116.334129,0,213,39946.9434027778,2009-05-13,22:38:30
39.973489,116.334129,0,213,39946.9434375,2009-05-13,22:38:33
39.973487,116.334124,0,213,39946.9434606481,2009-05-13,22:38:35
39.973427,116.334091,0,213,39946.9435185185,2009-05-13,22:38:40
39.973416,116.334056,0,213,39946.9435763889,2009-05-13,22:38:45
39.973443,116.334013,0,214,39946.9436342593,2009-05-13,22:38:50
39.973443,116.334013,0,214,39946.9436689815,2009-05-13,22:38:53
39.97345,116.334011,0,215,39946.9436921296,2009-05-13,22:38:55
39.973454,116.333969,0,215,39946.94375,2009-05-13,22:39:00
39.973483,116.333958,0,215,39946.9438078704,2009-05-13,22:39:05
39.973527,116.333971,0,215,39946.9438657407,2009-05-13,22:39:10
39.973581,116.333966,0,215,39946.9439236111,2009-05-13,22:39:15
39.973618,116.33397,0,216,39946.9439814815,2009-05-13,22:39:20
39.973562,116.333987,0,217,39946.9440393519,2009-05-13,22:39:25
39.973471,116.333976,0,217,39946.9440972222,2009-05-13,22:39:30
39.973399,116.333955,0,218,39946.9441550926,2009-05-13,22:39:35
39.973368,116.333931,0,218,39946.944212963,2009-05-13,22:39:40
39.97334,116.333833,0,219,39946.9442708333,2009-05-13,22:39:45
39.973281,116.33373,0,221,39946.9443287037,2009-05-13,22:39:50
39.973242,116.33376,0,221,39946.9443865741,2009-05-13,22:39:55
39.973339,116.333791,0,221,39946.9444444444,2009-05-13,22:40:00
39.973375,116.333806,0,220,39946.9445023148,2009-05-13,22:40:05
39.97336,116.333796,0,219,39946.9445601852,2009-05-13,22:40:10
39.973402,116.333775,0,218,39946.9446180556,2009-05-13,22:40:15
39.97345,116.333753,0,217,39946.9446759259,2009-05-13,22:40:20
39.973459,116.333771,0,216,39946.9447337963,2009-05-13,22:40:25
39.97344,116.333796,0,216,39946.9447916667,2009-05-13,22:40:30
39.973413,116.333833,0,215,39946.944849537,2009-05-13,22:40:35
39.973413,116.333833,0,215,39946.9448842593,2009-05-13,22:40:38
39.973419,116.333832,0,215,39946.9449074074,2009-05-13,22:40:40
39.973423,116.33385,0,215,39946.9449652778,2009-05-13,22:40:45
39.973508,116.333843,0,215,39946.9450231481,2009-05-13,22:40:50
39.973491,116.333837,0,216,39946.9450810185,2009-05-13,22:40:55
39.973536,116.333842,0,216,39946.9451388889,2009-05-13,22:41:00
39.973601,116.333866,0,217,39946.9451967593,2009-05-13,22:41:05
39.973545,116.333814,0,218,39946.9452546296,2009-05-13,22:41:10
39.973551,116.333795,0,220,39946.9453125,2009-05-13,22:41:15
39.973547,116.333814,0,221,39946.9453703704,2009-05-13,22:41:20
39.973547,116.333814,0,221,39946.9454050926,2009-05-13,22:41:23
39.973541,116.33381,0,221,39946.9454282407,2009-05-13,22:41:25
39.973514,116.333805,0,221,39946.9454861111,2009-05-13,22:41:30
39.973438,116.333809,0,221,39946.9455439815,2009-05-13,22:41:35
39.973445,116.333821,0,222,39946.9456018518,2009-05-13,22:41:40
39.973472,116.33384,0,222,39946.9456597222,2009-05-13,22:41:45
39.973551,116.333876,0,221,39946.9457175926,2009-05-13,22:41:50
39.973615,116.333847,0,222,39946.945775463,2009-05-13,22:41:55
39.973674,116.333785,0,223,39946.9458333333,2009-05-13,22:42:00
39.973569,116.333703,0,224,39946.9458912037,2009-05-13,22:42:05
39.973569,116.333703,0,224,39946.9459259259,2009-05-13,22:42:08
39.973568,116.333703,0,225,39946.9459490741,2009-05-13,22:42:10
39.973566,116.333679,0,225,39946.9460069444,2009-05-13,22:42:15
39.973518,116.333648,0,226,39946.9460648148,2009-05-13,22:42:20
39.973488,116.333616,0,226,39946.9461226852,2009-05-13,22:42:25
39.97349,116.33361,0,226,39946.9461805556,2009-05-13,22:42:30
39.973484,116.333609,0,226,39946.9462384259,2009-05-13,22:42:35
39.973484,116.333609,0,226,39946.9462731481,2009-05-13,22:42:38
39.973491,116.333606,0,226,39946.9462962963,2009-05-13,22:42:40
39.973537,116.333604,0,227,39946.9463541667,2009-05-13,22:42:45
39.97359,116.33353,0,229,39946.946412037,2009-05-13,22:42:50
39.973594,116.333469,0,231,39946.9464699074,2009-05-13,22:42:55
39.973546,116.333429,0,231,39946.9465277778,2009-05-13,22:43:00
39.973527,116.333416,0,231,39946.9465856481,2009-05-13,22:43:05
39.973464,116.333369,0,232,39946.9466435185,2009-05-13,22:43:10
39.973477,116.333331,0,232,39946.9467013889,2009-05-13,22:43:15
39.973466,116.333315,0,231,39946.9467592593,2009-05-13,22:43:20
39.97347,116.333294,0,231,39946.9468171296,2009-05-13,22:43:25
39.973444,116.333276,0,232,39946.946875,2009-05-13,22:43:30
39.973449,116.333281,0,231,39946.9469328704,2009-05-13,22:43:35
39.973449,116.333281,0,231,39946.9469675926,2009-05-13,22:43:38
39.973446,116.333286,0,231,39946.9469907407,2009-05-13,22:43:40
39.973453,116.333296,0,231,39946.9476273148,2009-05-13,22:44:35
39.973436,116.333295,0,231,39946.9476851852,2009-05-13,22:44:40
39.973414,116.333285,0,231,39946.9477430556,2009-05-13,22:44:45
39.973426,116.333323,0,231,39946.9478009259,2009-05-13,22:44:50
39.973421,116.333378,0,230,39946.9478587963,2009-05-13,22:44:55
39.973423,116.333412,0,230,39946.9479166667,2009-05-13,22:45:00
39.973421,116.333434,0,230,39946.947974537,2009-05-13,22:45:05
39.973417,116.333443,0,229,39946.9480324074,2009-05-13,22:45:10
39.973409,116.333479,0,228,39946.9480902778,2009-05-13,22:45:15
39.973384,116.333559,0,224,39946.9481481481,2009-05-13,22:45:20
39.973387,116.333574,0,224,39946.9482060185,2009-05-13,22:45:25
39.973396,116.333603,0,224,39946.9482638889,2009-05-13,22:45:30
39.973409,116.33362,0,224,39946.9483217593,2009-05-13,22:45:35
39.973407,116.333646,0,224,39946.9483796296,2009-05-13,22:45:40
39.973409,116.333655,0,224,39946.9484375,2009-05-13,22:45:45
39.973418,116.33366,0,224,39946.9484953704,2009-05-13,22:45:50
39.97344,116.33369,0,224,39946.9485532407,2009-05-13,22:45:55
39.973471,116.333722,0,224,39946.9486111111,2009-05-13,22:46:00
39.973547,116.333792,0,225,39946.9486689815,2009-05-13,22:46:05
39.973573,116.333895,0,224,39946.9487268519,2009-05-13,22:46:10
39.97358,116.333934,0,223,39946.9487847222,2009-05-13,22:46:15
39.973569,116.333926,0,224,39946.9488425926,2009-05-13,22:46:20
39.973569,116.333926,0,224,39946.9488773148,2009-05-13,22:46:23
39.973562,116.333933,0,224,39946.948900463,2009-05-13,22:46:25
39.973558,116.333957,0,224,39946.9489583333,2009-05-13,22:46:30
39.973712,116.334205,0,254,39946.9521412037,2009-05-13,22:51:05
39.973738,116.334252,0,256,39946.9521990741,2009-05-13,22:51:10
39.97369,116.334298,0,255,39946.9522569444,2009-05-13,22:51:15
39.973678,116.334312,0,256,39946.9523148148,2009-05-13,22:51:20
39.9737,116.33432,0,256,39946.9523726852,2009-05-13,22:51:25
39.973768,116.334282,0,257,39946.9524305556,2009-05-13,22:51:30
39.973781,116.334323,0,255,39946.9524884259,2009-05-13,22:51:35
39.973767,116.33435,0,255,39946.9525462963,2009-05-13,22:51:40
39.973767,116.33435,0,255,39946.9525810185,2009-05-13,22:51:43
39.973765,116.334352,0,255,39946.9526041667,2009-05-13,22:51:45
39.973754,116.334365,0,255,39946.952662037,2009-05-13,22:51:50
39.973708,116.334423,0,255,39946.9527199074,2009-05-13,22:51:55
39.973685,116.334413,0,257,39946.9527777778,2009-05-13,22:52:00
39.973671,116.334427,0,256,39946.9528356481,2009-05-13,22:52:05
39.973632,116.334444,0,256,39946.9528935185,2009-05-13,22:52:10
39.973627,116.334431,0,257,39946.9529513889,2009-05-13,22:52:15
39.973639,116.334413,0,258,39946.9530092593,2009-05-13,22:52:20
39.973676,116.334387,0,259,39946.9530671296,2009-05-13,22:52:25
39.973701,116.334366,0,263,39946.953125,2009-05-13,22:52:30
39.973687,116.33437,0,265,39946.9531828704,2009-05-13,22:52:35
39.973654,116.334399,0,266,39946.9532407407,2009-05-13,22:52:40
39.973654,116.334399,0,266,39946.953275463,2009-05-13,22:52:43
39.973649,116.334407,0,267,39946.9532986111,2009-05-13,22:52:45
39.973647,116.334394,0,267,39946.9533564815,2009-05-13,22:52:50
39.973663,116.334394,0,269,39946.9534143518,2009-05-13,22:52:55
39.973663,116.334394,0,269,39946.9534490741,2009-05-13,22:52:58
39.973664,116.334396,0,269,39946.9534722222,2009-05-13,22:53:00
39.973716,116.334463,0,274,39946.9535300926,2009-05-13,22:53:05
39.973713,116.334485,0,274,39946.953587963,2009-05-13,22:53:10
39.973802,116.334508,0,278,39946.9536458333,2009-05-13,22:53:15
39.973862,116.334511,0,284,39946.9537037037,2009-05-13,22:53:20
39.973827,116.334574,0,288,39946.9537615741,2009-05-13,22:53:25
39.9738,116.3346,0,290,39946.9538194444,2009-05-13,22:53:30
39.973831,116.334606,0,291,39946.9538773148,2009-05-13,22:53:35
39.973831,116.334606,0,291,39946.953912037,2009-05-13,22:53:38
39.973837,116.334599,0,290,39946.9539351852,2009-05-13,22:53:40
39.973849,116.334615,0,291,39946.9539930556,2009-05-13,22:53:45
39.973846,116.334641,0,294,39946.9540509259,2009-05-13,22:53:50
39.973843,116.334669,0,298,39946.9541087963,2009-05-13,22:53:55
39.973802,116.334706,0,300,39946.9541666667,2009-05-13,22:54:00
39.973802,116.334706,0,300,39946.9542013889,2009-05-13,22:54:03
39.973807,116.33471,0,301,39946.954224537,2009-05-13,22:54:05
39.973857,116.334704,0,300,39946.9542824074,2009-05-13,22:54:10
39.97389,116.334682,0,303,39946.9543402778,2009-05-13,22:54:15
39.97389,116.334682,0,303,39946.954375,2009-05-13,22:54:18
39.973893,116.334685,0,305,39946.9543981481,2009-05-13,22:54:20
39.973865,116.334707,0,307,39946.9544560185,2009-05-13,22:54:25
39.973805,116.334756,0,311,39946.9545138889,2009-05-13,22:54:30
39.973798,116.334778,0,315,39946.9545717593,2009-05-13,22:54:35
39.973804,116.334828,0,321,39946.9546296296,2009-05-13,22:54:40
39.973777,116.33486,0,325,39946.9546875,2009-05-13,22:54:45
39.973788,116.334845,0,330,39946.9547453704,2009-05-13,22:54:50
39.973803,116.334832,0,332,39946.9548032407,2009-05-13,22:54:55
39.973823,116.334807,0,336,39946.9548611111,2009-05-13,22:55:00
39.973815,116.334781,0,339,39946.9549189815,2009-05-13,22:55:05
39.973815,116.334781,0,339,39946.9549537037,2009-05-13,22:55:08
39.973809,116.334778,0,339,39946.9549768518,2009-05-13,22:55:10
39.973738,116.334792,0,340,39946.9550347222,2009-05-13,22:55:15
39.973728,116.334779,0,342,39946.9550925926,2009-05-13,22:55:20
39.973792,116.334706,0,348,39946.955150463,2009-05-13,22:55:25
39.973753,116.334712,0,349,39946.9552083333,2009-05-13,22:55:30
39.973594,116.334436,0,330,39946.9583912037,2009-05-13,23:00:05
39.973556,116.334467,0,329,39946.9584490741,2009-05-13,23:00:10
39.973505,116.334497,0,328,39946.9585069444,2009-05-13,23:00:15
39.973494,116.334482,0,328,39946.9585648148,2009-05-13,23:00:20
39.973476,116.334467,0,328,39946.9586226852,2009-05-13,23:00:25
39.973509,116.334459,0,325,39946.9586805556,2009-05-13,23:00:30
39.973509,116.334459,0,325,39946.9587152778,2009-05-13,23:00:33
39.973517,116.334459,0,325,39946.9587384259,2009-05-13,23:00:35
39.973517,116.334449,0,325,39946.9587962963,2009-05-13,23:00:40
39.973581,116.334428,0,325,39946.9588541667,2009-05-13,23:00:45
39.973637,116.334474,0,325,39946.958912037,2009-05-13,23:00:50
39.973729,116.334496,0,324,39946.9589699074,2009-05-13,23:00:55
39.973729,116.334496,0,324,39946.9590046296,2009-05-13,23:00:58
39.973736,116.334501,0,324,39946.9590277778,2009-05-13,23:01:00
39.973774,116.334443,0,326,39946.9590856481,2009-05-13,23:01:05
39.973756,116.334448,0,327,39946.9592013889,2009-05-13,23:01:15
39.973736,116.334452,0,327,39946.9592592593,2009-05-13,23:01:20
39.973714,116.334454,0,328,39946.9593171296,2009-05-13,23:01:25
39.973744,116.334514,0,327,39946.959375,2009-05-13,23:01:30
39.973801,116.33454,0,326,39946.9594328704,2009-05-13,23:01:35
39.973859,116.334497,0,326,39946.9594907407,2009-05-13,23:01:40
39.973878,116.334496,0,327,39946.9595486111,2009-05-13,23:01:45
39.973885,116.334508,0,326,39946.9596064815,2009-05-13,23:01:50
39.973837,116.334512,0,328,39946.9596643519,2009-05-13,23:01:55
39.973822,116.33451,0,328,39946.9597222222,2009-05-13,23:02:00
39.973828,116.334495,0,329,39946.9597800926,2009-05-13,23:02:05
39.973828,116.334495,0,329,39946.9598148148,2009-05-13,23:02:08
39.973823,116.334489,0,329,39946.959837963,2009-05-13,23:02:10
39.973727,116.334427,0,329,39946.9598958333,2009-05-13,23:02:15
39.973683,116.334492,0,327,39946.9599537037,2009-05-13,23:02:20
39.973707,116.334597,0,326,39946.9600115741,2009-05-13,23:02:25
39.973729,116.334611,0,325,39946.9600694444,2009-05-13,23:02:30
39.973716,116.334593,0,325,39946.9601273148,2009-05-13,23:02:35
39.973716,116.334589,0,325,39946.9601851852,2009-05-13,23:02:40
39.973716,116.334589,0,325,39946.9602199074,2009-05-13,23:02:43
39.97371,116.334587,0,325,39946.9602430556,2009-05-13,23:02:45
39.973647,116.334489,0,323,39946.9603009259,2009-05-13,23:02:50
39.973626,116.334493,0,324,39946.9603587963,2009-05-13,23:02:55
39.973649,116.334513,0,324,39946.9604166667,2009-05-13,23:03:00
39.973641,116.334464,0,323,39946.960474537,2009-05-13,23:03:05
39.973625,116.334404,0,323,39946.9605324074,2009-05-13,23:03:10
39.973656,116.334476,0,323,39946.9605902778,2009-05-13,23:03:15
39.973671,116.334505,0,320,39946.9606481481,2009-05-13,23:03:20
39.973691,116.334615,0,320,39946.9607060185,2009-05-13,23:03:25
39.973709,116.334621,0,321,39946.9607638889,2009-05-13,23:03:30
39.973709,116.334621,0,321,39946.9607986111,2009-05-13,23:03:33
39.973716,116.334622,0,321,39946.9608217593,2009-05-13,23:03:35
39.973689,116.334641,0,320,39946.9608796296,2009-05-13,23:03:40
39.973708,116.334644,0,320,39946.9609375,2009-05-13,23:03:45
39.973706,116.334609,0,321,39946.9609953704,2009-05-13,23:03:50
39.973654,116.334538,0,320,39946.9610532407,2009-05-13,23:03:55
39.973633,116.334551,0,320,39946.9611111111,2009-05-13,23:04:00
39.973648,116.33453,0,322,39946.9611689815,2009-05-13,23:04:05
39.973649,116.334519,0,322,39946.9612268518,2009-05-13,23:04:10
39.973618,116.334515,0,323,39946.9612847222,2009-05-13,23:04:15
39.973678,116.33453,0,323,39946.9613425926,2009-05-13,23:04:20
39.973727,116.334526,0,321,39946.961400463,2009-05-13,23:04:25
39.973744,116.334492,0,320,39946.9614583333,2009-05-13,23:04:30
39.973749,116.334536,0,320,39946.9615162037,2009-05-13,23:04:35
39.973734,116.334534,0,319,39946.9615740741,2009-05-13,23:04:40
39.973707,116.33455,0,318,39946.9616319444,2009-05-13,23:04:45
39.973694,116.334547,0,318,39946.9616898148,2009-05-13,23:04:50
39.973697,116.334551,0,318,39946.9617476852,2009-05-13,23:04:55
39.973697,116.334551,0,318,39946.9617824074,2009-05-13,23:04:58
39.973694,116.334553,0,318,39946.9618055556,2009-05-13,23:05:00
39.973679,116.334527,0,318,39946.9618634259,2009-05-13,23:05:05
39.973752,116.334272,0,321,39946.969849537,2009-05-13,23:16:35
39.973795,116.334199,0,321,39946.9699074074,2009-05-13,23:16:40
39.973806,116.33421,0,322,39946.9699652778,2009-05-13,23:16:45
39.973816,116.334218,0,322,39946.9700231481,2009-05-13,23:16:50
39.973839,116.33428,0,322,39946.9700810185,2009-05-13,23:16:55
39.973808,116.334343,0,323,39946.9701388889,2009-05-13,23:17:00
39.973796,116.334313,0,323,39946.9701967593,2009-05-13,23:17:05
39.973794,116.334312,0,324,39946.9702546296,2009-05-13,23:17:10
39.973792,116.334307,0,324,39946.9703125,2009-05-13,23:17:15
39.973798,116.334305,0,324,39946.9703703704,2009-05-13,23:17:20
39.973798,116.334305,0,324,39946.9704050926,2009-05-13,23:17:23
39.973801,116.334298,0,324,39946.9704282407,2009-05-13,23:17:25
39.973806,116.334309,0,324,39946.9704861111,2009-05-13,23:17:30
39.973767,116.334394,0,324,39946.9705439815,2009-05-13,23:17:35
39.97373,116.334456,0,324,39946.9706018518,2009-05-13,23:17:40
39.973705,116.334555,0,324,39946.9706597222,2009-05-13,23:17:45
39.973696,116.334639,0,324,39946.9707175926,2009-05-13,23:17:50
39.973742,116.334511,0,324,39946.970775463,2009-05-13,23:17:55
39.973767,116.334459,0,324,39946.9708333333,2009-05-13,23:18:00
39.973739,116.334537,0,324,39946.9708912037,2009-05-13,23:18:05
39.9737,116.334523,0,325,39946.9709490741,2009-05-13,23:18:10
39.973681,116.334468,0,325,39946.9710069444,2009-05-13,23:18:15
39.973692,116.334382,0,326,39946.9710648148,2009-05-13,23:18:20
39.973705,116.334314,0,326,39946.9711226852,2009-05-13,23:18:25
39.973697,116.334218,0,327,39946.9711805556,2009-05-13,23:18:30
39.973666,116.33421,0,327,39946.9712384259,2009-05-13,23:18:35
39.973657,116.33421,0,327,39946.9712962963,2009-05-13,23:18:40
39.973602,116.334167,0,328,39946.9713541667,2009-05-13,23:18:45
39.973566,116.334131,0,328,39946.971412037,2009-05-13,23:18:50
39.9735,116.334118,0,328,39946.9714699074,2009-05-13,23:18:55
39.973456,116.334044,0,328,39946.9715277778,2009-05-13,23:19:00
39.973422,116.334,0,328,39946.9715856481,2009-05-13,23:19:05
39.97341,116.333977,0,329,39946.9716435185,2009-05-13,23:19:10
39.973401,116.333938,0,329,39946.9717013889,2009-05-13,23:19:15
39.973392,116.333931,0,329,39946.9717592593,2009-05-13,23:19:20
39.973377,116.333877,0,329,39946.9718171296,2009-05-13,23:19:25
39.973401,116.333884,0,329,39946.971875,2009-05-13,23:19:30
39.973449,116.333838,0,329,39946.9719328704,2009-05-13,23:19:35
39.973471,116.333831,0,328,39946.9719907407,2009-05-13,23:19:40
39.973474,116.333825,0,328,39946.9720486111,2009-05-13,23:19:45
39.973476,116.333818,0,328,39946.9721064815,2009-05-13,23:19:50
39.973478,116.333812,0,328,39946.9721643519,2009-05-13,23:19:55
39.973474,116.333805,0,328,39946.9722222222,2009-05-13,23:20:00
39.973475,116.333805,0,328,39946.9722800926,2009-05-13,23:20:05
39.973473,116.333805,0,328,39946.972337963,2009-05-13,23:20:10
39.973469,116.333799,0,328,39946.9723958333,2009-05-13,23:20:15
39.973469,116.333799,0,328,39946.9724305556,2009-05-13,23:20:18
39.973475,116.333794,0,328,39946.9724537037,2009-05-13,23:20:20
39.973472,116.333746,0,328,39946.9725115741,2009-05-13,23:20:25
39.973471,116.333718,0,328,39946.9725694444,2009-05-13,23:20:30
39.973471,116.333718,0,328,39946.9726041667,2009-05-13,23:20:33
39.973474,116.333716,0,328,39946.9726273148,2009-05-13,23:20:35
39.973491,116.333728,0,328,39946.9726851852,2009-05-13,23:20:40
39.973514,116.333754,0,328,39946.9727430556,2009-05-13,23:20:45
39.973552,116.33381,0,328,39946.9728009259,2009-05-13,23:20:50
39.973565,116.333801,0,328,39946.9728587963,2009-05-13,23:20:55
39.973565,116.333801,0,328,39946.9728935185,2009-05-13,23:20:58
39.97357,116.333793,0,328,39946.9729166667,2009-05-13,23:21:00
39.973568,116.33385,0,328,39946.972974537,2009-05-13,23:21:05
39.973568,116.333841,0,328,39946.9730324074,2009-05-13,23:21:10
39.973567,116.33383,0,328,39946.9730902778,2009-05-13,23:21:15
39.973572,116.33383,0,328,39946.9731481481,2009-05-13,23:21:20
39.973572,116.33383,0,328,39946.9731828704,2009-05-13,23:21:23
39.973575,116.333826,0,328,39946.9732060185,2009-05-13,23:21:25
39.973582,116.333849,0,328,39946.9732638889,2009-05-13,23:21:30
39.973601,116.333882,0,328,39946.9733217593,2009-05-13,23:21:35
39.9736,116.333936,0,327,39946.9733796296,2009-05-13,23:21:40
39.973603,116.333926,0,328,39946.9734375,2009-05-13,23:21:45
39.973603,116.333926,0,328,39946.9734722222,2009-05-13,23:21:48
39.973605,116.333928,0,327,39946.9734953704,2009-05-13,23:21:50
39.97361,116.333919,0,328,39946.9735532407,2009-05-13,23:21:55
39.973617,116.333967,0,326,39946.9736111111,2009-05-13,23:22:00
39.973621,116.333976,0,326,39946.9736689815,2009-05-13,23:22:05
39.973605,116.333932,0,326,39946.9737268519,2009-05-13,23:22:10
39.973609,116.333892,0,327,39946.9737847222,2009-05-13,23:22:15
39.973619,116.333961,0,327,39946.9738425926,2009-05-13,23:22:20
39.97362,116.334009,0,326,39946.973900463,2009-05-13,23:22:25
39.97362,116.334009,0,326,39946.9739351852,2009-05-13,23:22:28
39.973618,116.334003,0,326,39946.9739583333,2009-05-13,23:22:30
39.973611,116.334016,0,326,39946.9740162037,2009-05-13,23:22:35
39.973621,116.334064,0,326,39946.9740740741,2009-05-13,23:22:40
39.973631,116.334096,0,325,39946.9741319444,2009-05-13,23:22:45
39.973626,116.3341,0,325,39946.9741898148,2009-05-13,23:22:50
39.97363,116.334099,0,325,39946.9742476852,2009-05-13,23:22:55
39.973624,116.334093,0,325,39946.9743055556,2009-05-13,23:23:00
39.973624,116.334093,0,325,39946.9743402778,2009-05-13,23:23:03
39.973624,116.334099,0,325,39946.9743634259,2009-05-13,23:23:05
39.97359,116.334123,0,325,39946.9744212963,2009-05-13,23:23:10
39.973569,116.334121,0,325,39946.9744791667,2009-05-13,23:23:15
39.973594,116.334128,0,325,39946.974537037,2009-05-13,23:23:20
39.973607,116.334129,0,325,39946.9745949074,2009-05-13,23:23:25
39.973611,116.334197,0,325,39946.9746527778,2009-05-13,23:23:30
39.973653,116.334466,0,345,39946.9747106481,2009-05-13,23:23:35
39.973718,116.334616,0,364,39946.9747685185,2009-05-13,23:23:40
39.973711,116.334636,0,371,39946.9748263889,2009-05-13,23:23:45
39.973711,116.334654,0,374,39946.9748842593,2009-05-13,23:23:50
39.97371,116.334669,0,374,39946.9749421296,2009-05-13,23:23:55
39.973707,116.334682,0,375,39946.975,2009-05-13,23:24:00
39.973706,116.334704,0,378,39946.9750578704,2009-05-13,23:24:05
39.973741,116.334714,0,386,39946.9751157407,2009-05-13,23:24:10
39.973741,116.334714,0,386,39946.975150463,2009-05-13,23:24:13
39.973738,116.334722,0,395,39946.9751736111,2009-05-13,23:24:15
39.973735,116.33474,0,396,39946.9752314815,2009-05-13,23:24:20
39.973772,116.334743,0,403,39946.9752893519,2009-05-13,23:24:25
39.973798,116.334718,0,406,39946.9753472222,2009-05-13,23:24:30
39.973798,116.334718,0,406,39946.9753819444,2009-05-13,23:24:33
39.9738,116.334721,0,408,39946.9754050926,2009-05-13,23:24:35
39.973819,116.334705,0,414,39946.975462963,2009-05-13,23:24:40
39.973816,116.334678,0,415,39946.9755208333,2009-05-13,23:24:45
39.973806,116.334672,0,414,39946.9755787037,2009-05-13,23:24:50
39.973789,116.334673,0,416,39946.9756365741,2009-05-13,23:24:55
39.973805,116.334638,0,417,39946.9756944444,2009-05-13,23:25:00
39.973842,116.334616,0,417,39946.9757523148,2009-05-13,23:25:05
39.973843,116.334625,0,416,39946.9758101852,2009-05-13,23:25:10
39.973857,116.334657,0,412,39946.9758680556,2009-05-13,23:25:15
39.97387,116.334696,0,412,39946.9759259259,2009-05-13,23:25:20
39.973852,116.334689,0,414,39946.9759837963,2009-05-13,23:25:25
39.973848,116.334685,0,415,39946.9760416667,2009-05-13,23:25:30
39.973848,116.334685,0,415,39946.9760763889,2009-05-13,23:25:33
39.973853,116.334691,0,414,39946.976099537,2009-05-13,23:25:35
39.973842,116.334695,0,414,39946.9761574074,2009-05-13,23:25:40
39.973839,116.334683,0,415,39946.9762152778,2009-05-13,23:25:45
39.973839,116.334683,0,415,39946.97625,2009-05-13,23:25:48
39.973841,116.334682,0,415,39946.9762731481,2009-05-13,23:25:50
39.973857,116.334659,0,415,39946.9763310185,2009-05-13,23:25:55
39.973848,116.33468,0,413,39946.9763888889,2009-05-13,23:26:00
39.973852,116.334677,0,413,39946.9764467593,2009-05-13,23:26:05
39.973847,116.33467,0,414,39946.9765046296,2009-05-13,23:26:10
39.973847,116.33467,0,414,39946.9765393519,2009-05-13,23:26:13
39.973846,116.334674,0,414,39946.9765625,2009-05-13,23:26:15
39.973853,116.334665,0,414,39946.9766203704,2009-05-13,23:26:20
39.973854,116.334661,0,414,39946.9766782407,2009-05-13,23:26:25
39.973854,116.334661,0,414,39946.976712963,2009-05-13,23:26:28
39.973855,116.334659,0,414,39946.9767361111,2009-05-13,23:26:30
39.973875,116.334644,0,414,39946.9767939815,2009-05-13,23:26:35
39.973856,116.33464,0,415,39946.9768518518,2009-05-13,23:26:40
39.973817,116.334644,0,415,39946.9769097222,2009-05-13,23:26:45
39.973717,116.334685,0,415,39946.9769675926,2009-05-13,23:26:50
39.973632,116.334666,0,416,39946.977025463,2009-05-13,23:26:55
39.973613,116.334649,0,417,39946.9770833333,2009-05-13,23:27:00
39.97361,116.33464,0,417,39946.9771412037,2009-05-13,23:27:05
39.973628,116.334659,0,417,39946.9771990741,2009-05-13,23:27:10
39.973616,116.334646,0,417,39946.9772569444,2009-05-13,23:27:15
39.973657,116.334613,0,417,39946.9773148148,2009-05-13,23:27:20
39.973742,116.334568,0,417,39946.9773726852,2009-05-13,23:27:25
39.973803,116.334598,0,416,39946.9774305556,2009-05-13,23:27:30
39.973791,116.334629,0,416,39946.9774884259,2009-05-13,23:27:35
39.973791,116.334629,0,416,39946.9775231481,2009-05-13,23:27:38
39.97379,116.334636,0,417,39946.9775462963,2009-05-13,23:27:40
39.973761,116.334682,0,417,39946.9776041667,2009-05-13,23:27:45
39.973726,116.33469,0,417,39946.977662037,2009-05-13,23:27:50
39.973749,116.334588,0,417,39946.9777199074,2009-05-13,23:27:55
39.973769,116.334464,0,417,39946.9777777778,2009-05-13,23:28:00
39.973775,116.334506,0,417,39946.9778356481,2009-05-13,23:28:05
39.973792,116.334517,0,417,39946.9778935185,2009-05-13,23:28:10
39.973831,116.334518,0,417,39946.9779513889,2009-05-13,23:28:15
39.973836,116.33453,0,417,39946.9780092593,2009-05-13,23:28:20
39.973866,116.334446,0,417,39946.9780671296,2009-05-13,23:28:25
39.97385,116.334464,0,417,39946.978125,2009-05-13,23:28:30
39.973648,116.334267,0,416,39946.9802662037,2009-05-13,23:31:35
39.97366,116.334198,0,413,39946.9803240741,2009-05-13,23:31:40
39.973638,116.334215,0,410,39946.9803819444,2009-05-13,23:31:45
39.973617,116.33423,0,408,39946.9804398148,2009-05-13,23:31:50
39.973623,116.3342,0,405,39946.9804976852,2009-05-13,23:31:55
39.973629,116.334217,0,403,39946.9805555556,2009-05-13,23:32:00
39.973606,116.334222,0,401,39946.9806134259,2009-05-13,23:32:05
39.973635,116.33425,0,401,39946.9806712963,2009-05-13,23:32:10
39.973683,116.334265,0,402,39946.9807291667,2009-05-13,23:32:15
39.973705,116.334373,0,402,39946.980787037,2009-05-13,23:32:20
39.973745,116.334435,0,402,39946.9808449074,2009-05-13,23:32:25
39.973762,116.334476,0,401,39946.9809027778,2009-05-13,23:32:30
39.973775,116.334504,0,401,39946.9809606481,2009-05-13,23:32:35
39.973785,116.334533,0,401,39946.9810185185,2009-05-13,23:32:40
39.973791,116.334439,0,401,39946.9810763889,2009-05-13,23:32:45
39.973776,116.334394,0,401,39946.9811342593,2009-05-13,23:32:50
39.973775,116.334393,0,401,39946.9811921296,2009-05-13,23:32:55
39.973775,116.334393,0,401,39946.9812268519,2009-05-13,23:32:58
39.973771,116.334398,0,401,39946.98125,2009-05-13,23:33:00
39.973765,116.33442,0,401,39946.9813078704,2009-05-13,23:33:05
39.973733,116.33444,0,401,39946.9813657407,2009-05-13,23:33:10
39.973725,116.33445,0,401,39946.9814236111,2009-05-13,23:33:15
39.973696,116.334458,0,401,39946.9814814815,2009-05-13,23:33:20
39.973668,116.334481,0,401,39946.9815393519,2009-05-13,23:33:25
39.973672,116.33448,0,401,39946.9815972222,2009-05-13,23:33:30
39.973672,116.33448,0,401,39946.9816319444,2009-05-13,23:33:33
39.973675,116.334484,0,401,39946.9816550926,2009-05-13,23:33:35
39.973685,116.334459,0,401,39946.981712963,2009-05-13,23:33:40
39.973685,116.334459,0,401,39946.9817476852,2009-05-13,23:33:43
39.973686,116.334462,0,401,39946.9817708333,2009-05-13,23:33:45
39.973671,116.33452,0,401,39946.9818287037,2009-05-13,23:33:50
39.973647,116.334578,0,400,39946.9818865741,2009-05-13,23:33:55
39.973653,116.334594,0,400,39946.9819444444,2009-05-13,23:34:00
39.973628,116.334562,0,401,39946.9820023148,2009-05-13,23:34:05
39.973628,116.334562,0,401,39946.982037037,2009-05-13,23:34:08
39.973625,116.334556,0,401,39946.9820601852,2009-05-13,23:34:10
39.973642,116.334535,0,401,39946.9821180556,2009-05-13,23:34:15
39.973668,116.334495,0,401,39946.9821759259,2009-05-13,23:34:20
39.973674,116.334479,0,401,39946.9822337963,2009-05-13,23:34:25
39.973673,116.334441,0,401,39946.9822916667,2009-05-13,23:34:30
39.973658,116.334428,0,401,39946.982349537,2009-05-13,23:34:35
39.973654,116.334413,0,401,39946.9824074074,2009-05-13,23:34:40
39.973654,116.3344,0,401,39946.9824652778,2009-05-13,23:34:45
39.973657,116.334309,0,401,39946.9825231481,2009-05-13,23:34:50
39.973677,116.334209,0,401,39946.9825810185,2009-05-13,23:34:55
39.973693,116.334164,0,400,39946.9826388889,2009-05-13,23:35:00
39.973523,116.334374,0,303,39946.9857638889,2009-05-13,23:39:30
39.973492,116.334458,0,302,39946.9858217593,2009-05-13,23:39:35
39.973484,116.334444,0,299,39946.9858796296,2009-05-13,23:39:40
39.973484,116.334444,0,299,39946.9859143518,2009-05-13,23:39:43
39.973485,116.334437,0,299,39946.9859375,2009-05-13,23:39:45
39.973513,116.334413,0,299,39946.9859953704,2009-05-13,23:39:50
39.973513,116.334413,0,299,39946.9860300926,2009-05-13,23:39:53
39.973517,116.33442,0,298,39946.9860532407,2009-05-13,23:39:55
39.973518,116.334429,0,298,39946.9861111111,2009-05-13,23:40:00
39.973518,116.334429,0,298,39946.9861458333,2009-05-13,23:40:03
39.973517,116.334435,0,298,39946.9861689815,2009-05-13,23:40:05
39.973509,116.33438,0,297,39946.9862268518,2009-05-13,23:40:10
39.973538,116.334396,0,298,39946.9862847222,2009-05-13,23:40:15
39.973542,116.334303,0,296,39946.9863425926,2009-05-13,23:40:20
39.973528,116.334271,0,296,39946.986400463,2009-05-13,23:40:25
39.973552,116.334309,0,296,39946.9864583333,2009-05-13,23:40:30
39.973561,116.334339,0,296,39946.9865162037,2009-05-13,23:40:35
39.973562,116.334316,0,296,39946.9865740741,2009-05-13,23:40:40
39.973584,116.334341,0,296,39946.9866319444,2009-05-13,23:40:45
39.973615,116.334333,0,294,39946.9866898148,2009-05-13,23:40:50
39.973642,116.334306,0,294,39946.9867476852,2009-05-13,23:40:55
39.973642,116.334306,0,294,39946.9867824074,2009-05-13,23:40:58
39.973649,116.334305,0,293,39946.9868055556,2009-05-13,23:41:00
39.973669,116.334285,0,293,39946.9868634259,2009-05-13,23:41:05
39.973653,116.334325,0,294,39946.9869212963,2009-05-13,23:41:10
39.973653,116.334325,0,294,39946.9869560185,2009-05-13,23:41:13
39.973646,116.334329,0,294,39946.9869791667,2009-05-13,23:41:15
39.973656,116.334289,0,295,39946.987037037,2009-05-13,23:41:20
39.973672,116.334252,0,295,39946.9870949074,2009-05-13,23:41:25
39.973672,116.334252,0,295,39946.9871296296,2009-05-13,23:41:28
39.973664,116.33426,0,295,39946.9871527778,2009-05-13,23:41:30
39.973623,116.334305,0,293,39946.9872106481,2009-05-13,23:41:35
39.973623,116.334305,0,293,39946.9872453704,2009-05-13,23:41:38
39.973617,116.334307,0,293,39946.9872685185,2009-05-13,23:41:40
39.97366,116.334248,0,293,39946.9873263889,2009-05-13,23:41:45
39.973668,116.334277,0,287,39946.9873842593,2009-05-13,23:41:50
39.973641,116.334339,0,287,39946.9874421296,2009-05-13,23:41:55
39.973666,116.334325,0,286,39946.9875,2009-05-13,23:42:00
39.973683,116.334297,0,286,39946.9875578704,2009-05-13,23:42:05
39.973696,116.33433,0,284,39946.9876157407,2009-05-13,23:42:10
39.973648,116.334472,0,283,39946.9876736111,2009-05-13,23:42:15
39.973617,116.334591,0,282,39946.9877314815,2009-05-13,23:42:20
39.97367,116.334522,0,282,39946.9877893519,2009-05-13,23:42:25
39.97374,116.334388,0,285,39946.9878472222,2009-05-13,23:42:30
39.973717,116.334423,0,285,39946.9879050926,2009-05-13,23:42:35
39.973704,116.334435,0,285,39946.987962963,2009-05-13,23:42:40
39.973747,116.334243,0,285,39946.9880208333,2009-05-13,23:42:45
39.97373,116.334214,0,284,39946.9880787037,2009-05-13,23:42:50
39.973697,116.334284,0,282,39946.9881365741,2009-05-13,23:42:55
39.973688,116.334285,0,282,39946.9881944444,2009-05-13,23:43:00
39.973702,116.334253,0,283,39946.9882523148,2009-05-13,23:43:05
39.973688,116.334232,0,282,39946.9883101852,2009-05-13,23:43:10
39.973676,116.334234,0,282,39946.9883680556,2009-05-13,23:43:15
39.973676,116.334234,0,282,39946.9884027778,2009-05-13,23:43:18
39.973668,116.334233,0,282,39946.9884259259,2009-05-13,23:43:20
39.973679,116.334061,0,279,39946.9884837963,2009-05-13,23:43:25
39.973663,116.334007,0,278,39946.9885416667,2009-05-13,23:43:30
39.973631,116.334037,0,278,39946.988599537,2009-05-13,23:43:35
39.973612,116.334109,0,274,39946.9886574074,2009-05-13,23:43:40
39.973612,116.334109,0,274,39946.9886921296,2009-05-13,23:43:43
39.973617,116.334106,0,274,39946.9887152778,2009-05-13,23:43:45
39.973632,116.334037,0,272,39946.9887731481,2009-05-13,23:43:50
39.973629,116.334143,0,272,39946.9888310185,2009-05-13,23:43:55
39.973611,116.334168,0,272,39946.9888888889,2009-05-13,23:44:00
