# Supplementary material for: Research on differential privacy protection method based on user tendency
Source: PLoS One. 2023 Oct 26;18(10):e0288823. doi: 10.1371/journal.pone.0288823 (PMC10602288; doi:10.1371/journal.pone.0288823)
Supplement: S2 Data — (ZIP) [file pone.0288823.s002.zip › Data 5-2/022/Trajectory/20090514135435.plt]

Geolife trajectory
WGS 84
Altitude is in Feet
Reserved 3
0,2,255,My Track,0,0,2,8421376
0
39.973539,116.335003,0,492,39947.5795717593,2009-05-14,13:54:35
39.973399,116.334842,0,492,39947.5796296296,2009-05-14,13:54:40
39.973455,116.334827,0,492,39947.5796875,2009-05-14,13:54:45
39.973562,116.334917,0,492,39947.5797453704,2009-05-14,13:54:50
39.973464,116.334934,0,492,39947.5798032407,2009-05-14,13:54:55
39.973436,116.334862,0,492,39947.5798611111,2009-05-14,13:55:00
39.973216,116.33473,0,492,39947.5799189815,2009-05-14,13:55:05
39.973056,116.334537,0,492,39947.5799768518,2009-05-14,13:55:10
39.972976,116.334368,0,492,39947.5800347222,2009-05-14,13:55:15
39.972921,116.334345,0,492,39947.5800925926,2009-05-14,13:55:20
39.972989,116.334516,0,491,39947.580150463,2009-05-14,13:55:25
39.973118,116.33462,0,490,39947.5802083333,2009-05-14,13:55:30
39.973302,116.334781,0,489,39947.5802662037,2009-05-14,13:55:35
39.973151,116.334736,0,489,39947.5803240741,2009-05-14,13:55:40
39.973118,116.334697,0,489,39947.5803819444,2009-05-14,13:55:45
39.973188,116.334715,0,489,39947.5804398148,2009-05-14,13:55:50
39.973278,116.334681,0,489,39947.5804976852,2009-05-14,13:55:55
39.97331,116.334708,0,489,39947.5805555556,2009-05-14,13:56:00
39.973393,116.334746,0,489,39947.5806134259,2009-05-14,13:56:05
39.973432,116.334727,0,490,39947.5806712963,2009-05-14,13:56:10
39.97342,116.334672,0,491,39947.5807291667,2009-05-14,13:56:15
39.973301,116.334597,0,491,39947.580787037,2009-05-14,13:56:20
39.973178,116.334521,0,492,39947.5808449074,2009-05-14,13:56:25
39.973182,116.334545,0,492,39947.5809027778,2009-05-14,13:56:30
39.973333,116.334731,0,491,39947.5809606481,2009-05-14,13:56:35
39.973419,116.334824,0,491,39947.5810185185,2009-05-14,13:56:40
39.973542,116.334908,0,491,39947.5810763889,2009-05-14,13:56:45
39.973568,116.335006,0,491,39947.5811342593,2009-05-14,13:56:50
39.973549,116.335025,0,491,39947.5811921296,2009-05-14,13:56:55
39.973605,116.335011,0,491,39947.58125,2009-05-14,13:57:00
39.973508,116.334985,0,491,39947.5813078704,2009-05-14,13:57:05
39.973394,116.334916,0,491,39947.5813657407,2009-05-14,13:57:10
39.97339,116.334846,0,492,39947.5814236111,2009-05-14,13:57:15
39.973545,116.335017,0,492,39947.5814814815,2009-05-14,13:57:20
39.97371,116.335201,0,492,39947.5815393519,2009-05-14,13:57:25
39.973804,116.335356,0,493,39947.5815972222,2009-05-14,13:57:30
39.973855,116.335409,0,494,39947.5816550926,2009-05-14,13:57:35
39.973724,116.335323,0,494,39947.581712963,2009-05-14,13:57:40
39.973708,116.33527,0,495,39947.5817708333,2009-05-14,13:57:45
39.973741,116.335212,0,496,39947.5818287037,2009-05-14,13:57:50
39.973698,116.335142,0,498,39947.5818865741,2009-05-14,13:57:55
39.973577,116.335073,0,499,39947.5819444444,2009-05-14,13:58:00
39.973578,116.334982,0,502,39947.5820023148,2009-05-14,13:58:05
39.973539,116.334919,0,504,39947.5820601852,2009-05-14,13:58:10
39.973528,116.334925,0,507,39947.5821180556,2009-05-14,13:58:15
39.973614,116.335083,0,509,39947.5821759259,2009-05-14,13:58:20
39.973581,116.335126,0,511,39947.5822337963,2009-05-14,13:58:25
39.973477,116.335114,0,514,39947.5822916667,2009-05-14,13:58:30
39.973441,116.33508,0,517,39947.582349537,2009-05-14,13:58:35
39.973521,116.33505,0,520,39947.5824074074,2009-05-14,13:58:40
39.973569,116.335056,0,522,39947.5824652778,2009-05-14,13:58:45
39.973702,116.335154,0,524,39947.5825231481,2009-05-14,13:58:50
39.973819,116.335222,0,527,39947.5825810185,2009-05-14,13:58:55
39.973886,116.335151,0,530,39947.5826388889,2009-05-14,13:59:00
39.973892,116.335057,0,533,39947.5826967593,2009-05-14,13:59:05
39.973614,116.334866,0,536,39947.5827546296,2009-05-14,13:59:10
39.973417,116.334798,0,540,39947.5828125,2009-05-14,13:59:15
39.973488,116.334827,0,544,39947.5828703704,2009-05-14,13:59:20
39.97362,116.334996,0,547,39947.5829282407,2009-05-14,13:59:25
39.9737,116.335146,0,550,39947.5829861111,2009-05-14,13:59:30
39.973812,116.335234,0,553,39947.5830439815,2009-05-14,13:59:35
39.973903,116.335231,0,555,39947.5831018519,2009-05-14,13:59:40
39.97396,116.335241,0,557,39947.5831597222,2009-05-14,13:59:45
39.973982,116.3352,0,559,39947.5832175926,2009-05-14,13:59:50
39.97387,116.335124,0,561,39947.583275463,2009-05-14,13:59:55
39.973709,116.335164,0,562,39947.5833333333,2009-05-14,14:00:00
39.97364,116.335112,0,563,39947.5833912037,2009-05-14,14:00:05
39.973507,116.335007,0,565,39947.5834490741,2009-05-14,14:00:10
39.973425,116.33494,0,565,39947.5835069444,2009-05-14,14:00:15
39.973499,116.33494,0,566,39947.5835648148,2009-05-14,14:00:20
39.973466,116.334948,0,566,39947.5836226852,2009-05-14,14:00:25
39.973664,116.335265,0,566,39947.5836805556,2009-05-14,14:00:30
39.973773,116.335562,0,565,39947.5837384259,2009-05-14,14:00:35
39.973984,116.335646,0,566,39947.5837962963,2009-05-14,14:00:40
39.97391,116.335579,0,565,39947.5838541667,2009-05-14,14:00:45
39.973891,116.335493,0,564,39947.583912037,2009-05-14,14:00:50
39.974034,116.335494,0,562,39947.5839699074,2009-05-14,14:00:55
39.974012,116.335457,0,561,39947.5840277778,2009-05-14,14:01:00
39.973905,116.335387,0,565,39947.5840856481,2009-05-14,14:01:05
39.973853,116.335407,0,567,39947.5841435185,2009-05-14,14:01:10
39.973805,116.335421,0,569,39947.5842013889,2009-05-14,14:01:15
39.973527,116.335286,0,573,39947.5842592593,2009-05-14,14:01:20
39.973519,116.335225,0,574,39947.5843171296,2009-05-14,14:01:25
39.973501,116.335111,0,576,39947.584375,2009-05-14,14:01:30
39.973581,116.335066,0,578,39947.5844328704,2009-05-14,14:01:35
39.973593,116.334968,0,579,39947.5844907407,2009-05-14,14:01:40
39.973592,116.334902,0,580,39947.5845486111,2009-05-14,14:01:45
39.973601,116.334838,0,580,39947.5846064815,2009-05-14,14:01:50
39.973594,116.334791,0,580,39947.5846643519,2009-05-14,14:01:55
39.973693,116.334986,0,583,39947.5847222222,2009-05-14,14:02:00
39.973709,116.335231,0,584,39947.5847800926,2009-05-14,14:02:05
39.973793,116.335345,0,584,39947.584837963,2009-05-14,14:02:10
39.973698,116.335314,0,581,39947.5848958333,2009-05-14,14:02:15
39.973606,116.33523,0,579,39947.5849537037,2009-05-14,14:02:20
39.973677,116.335289,0,578,39947.5850115741,2009-05-14,14:02:25
39.973709,116.335285,0,577,39947.5850694444,2009-05-14,14:02:30
39.973545,116.335212,0,576,39947.5851273148,2009-05-14,14:02:35
39.973505,116.3352,0,574,39947.5851851852,2009-05-14,14:02:40
39.973506,116.335172,0,573,39947.5852430556,2009-05-14,14:02:45
39.973526,116.33514,0,574,39947.5853009259,2009-05-14,14:02:50
39.973517,116.335131,0,574,39947.5853587963,2009-05-14,14:02:55
39.97364,116.335258,0,575,39947.585474537,2009-05-14,14:03:05
39.973637,116.33521,0,575,39947.5855324074,2009-05-14,14:03:10
39.973523,116.335076,0,574,39947.5855902778,2009-05-14,14:03:15
39.97349,116.335043,0,573,39947.5856481481,2009-05-14,14:03:20
39.973455,116.335047,0,573,39947.5857060185,2009-05-14,14:03:25
39.973515,116.335107,0,574,39947.5857638889,2009-05-14,14:03:30
39.973448,116.335109,0,574,39947.5858217593,2009-05-14,14:03:35
39.973321,116.335048,0,574,39947.5858796296,2009-05-14,14:03:40
39.973231,116.334922,0,574,39947.5859375,2009-05-14,14:03:45
39.973299,116.335103,0,576,39947.5859953704,2009-05-14,14:03:50
39.973496,116.335382,0,578,39947.5860532407,2009-05-14,14:03:55
39.973556,116.335427,0,580,39947.5861111111,2009-05-14,14:04:00
39.973443,116.335179,0,630,39947.5883680556,2009-05-14,14:07:15
39.973395,116.335049,0,632,39947.5884259259,2009-05-14,14:07:20
39.973302,116.334962,0,633,39947.5884837963,2009-05-14,14:07:25
39.973302,116.335075,0,634,39947.5885416667,2009-05-14,14:07:30
39.973405,116.33538,0,635,39947.588599537,2009-05-14,14:07:35
39.973534,116.335593,0,637,39947.5886574074,2009-05-14,14:07:40
39.97368,116.335746,0,638,39947.5887152778,2009-05-14,14:07:45
39.973674,116.335844,0,637,39947.5887731481,2009-05-14,14:07:50
39.973742,116.335973,0,638,39947.5888310185,2009-05-14,14:07:55
39.973742,116.335973,0,638,39947.5888657407,2009-05-14,14:07:58
39.97375,116.335967,0,638,39947.5888888889,2009-05-14,14:08:00
39.973751,116.335913,0,639,39947.5889467593,2009-05-14,14:08:05
39.973855,116.336002,0,640,39947.5890046296,2009-05-14,14:08:10
39.973714,116.335678,0,642,39947.5890625,2009-05-14,14:08:15
39.973662,116.335604,0,644,39947.5891203704,2009-05-14,14:08:20
39.97362,116.335733,0,644,39947.5891782407,2009-05-14,14:08:25
39.973627,116.335851,0,644,39947.5892361111,2009-05-14,14:08:30
39.973431,116.335719,0,644,39947.5892939815,2009-05-14,14:08:35
39.973418,116.335689,0,645,39947.5893518519,2009-05-14,14:08:40
39.97343,116.335747,0,646,39947.5894097222,2009-05-14,14:08:45
39.973453,116.33584,0,647,39947.5894675926,2009-05-14,14:08:50
39.973426,116.335837,0,647,39947.589525463,2009-05-14,14:08:55
39.973447,116.335762,0,647,39947.5895833333,2009-05-14,14:09:00
39.973479,116.335696,0,647,39947.5896412037,2009-05-14,14:09:05
39.973453,116.335596,0,647,39947.5896990741,2009-05-14,14:09:10
39.973519,116.335647,0,647,39947.5897569444,2009-05-14,14:09:15
39.973523,116.335621,0,647,39947.5898148148,2009-05-14,14:09:20
39.973592,116.335626,0,647,39947.5898726852,2009-05-14,14:09:25
39.973575,116.335582,0,646,39947.5899305556,2009-05-14,14:09:30
39.973657,116.335674,0,647,39947.5899884259,2009-05-14,14:09:35
39.973761,116.335821,0,646,39947.5900462963,2009-05-14,14:09:40
39.973727,116.335766,0,646,39947.5901041667,2009-05-14,14:09:45
39.97382,116.335865,0,646,39947.590162037,2009-05-14,14:09:50
39.973786,116.335849,0,646,39947.5902199074,2009-05-14,14:09:55
39.973862,116.335791,0,647,39947.5902777778,2009-05-14,14:10:00
39.973825,116.335721,0,648,39947.5903356481,2009-05-14,14:10:05
39.973935,116.335949,0,648,39947.5903935185,2009-05-14,14:10:10
39.973827,116.335961,0,648,39947.5904513889,2009-05-14,14:10:15
39.973728,116.33597,0,650,39947.5905092593,2009-05-14,14:10:20
39.973788,116.336007,0,651,39947.5905671296,2009-05-14,14:10:25
39.973754,116.335939,0,652,39947.590625,2009-05-14,14:10:30
39.973691,116.335838,0,653,39947.5906828704,2009-05-14,14:10:35
39.973733,116.335752,0,654,39947.5907407407,2009-05-14,14:10:40
39.973793,116.335676,0,655,39947.5907986111,2009-05-14,14:10:45
39.97369,116.335499,0,657,39947.5908564815,2009-05-14,14:10:50
39.973608,116.33537,0,658,39947.5909143519,2009-05-14,14:10:55
39.973471,116.335215,0,659,39947.5909722222,2009-05-14,14:11:00
39.973414,116.335098,0,661,39947.5910300926,2009-05-14,14:11:05
39.973472,116.335185,0,663,39947.591087963,2009-05-14,14:11:10
39.973654,116.334221,0,399,39947.5912037037,2009-05-14,14:11:20
39.973648,116.333953,0,303,39947.5912615741,2009-05-14,14:11:25
39.973605,116.333778,0,233,39947.5913194444,2009-05-14,14:11:30
39.973541,116.3337,0,178,39947.5913773148,2009-05-14,14:11:35
39.973536,116.333529,0,136,39947.5914351852,2009-05-14,14:11:40
39.973457,116.333291,0,103,39947.5914930556,2009-05-14,14:11:45
39.973428,116.33311,0,74,39947.5915509259,2009-05-14,14:11:50
39.97339,116.333077,0,50,39947.5916087963,2009-05-14,14:11:55
39.97338,116.333081,0,31,39947.5916666667,2009-05-14,14:12:00
39.973412,116.333098,0,13,39947.591724537,2009-05-14,14:12:05
39.973436,116.333029,0,-1,39947.5917824074,2009-05-14,14:12:10
39.973487,116.332969,0,-15,39947.5918402778,2009-05-14,14:12:15
39.973484,116.333038,0,-28,39947.5918981481,2009-05-14,14:12:20
39.973447,116.333062,0,-38,39947.5919560185,2009-05-14,14:12:25
39.973384,116.333026,0,-46,39947.5920138889,2009-05-14,14:12:30
39.973343,116.332982,0,-53,39947.5920717593,2009-05-14,14:12:35
39.973325,116.332982,0,-60,39947.5921296296,2009-05-14,14:12:40
39.973486,116.332757,0,-156,39947.5949074074,2009-05-14,14:16:40
39.973524,116.332699,0,-156,39947.5949652778,2009-05-14,14:16:45
39.973494,116.332689,0,-156,39947.5950231481,2009-05-14,14:16:50
39.973494,116.332689,0,-156,39947.5950578704,2009-05-14,14:16:53
39.973487,116.332681,0,-156,39947.5950810185,2009-05-14,14:16:55
39.973488,116.332705,0,-157,39947.5951388889,2009-05-14,14:17:00
39.973524,116.332641,0,-157,39947.5951967593,2009-05-14,14:17:05
39.973553,116.332594,0,-158,39947.5952546296,2009-05-14,14:17:10
39.973493,116.332569,0,-157,39947.5953125,2009-05-14,14:17:15
39.973509,116.33253,0,-157,39947.5953703704,2009-05-14,14:17:20
39.973536,116.332558,0,-158,39947.5954282407,2009-05-14,14:17:25
39.973536,116.332549,0,-158,39947.5954861111,2009-05-14,14:17:30
39.973502,116.332584,0,-159,39947.5955439815,2009-05-14,14:17:35
39.973483,116.332663,0,-160,39947.5956018518,2009-05-14,14:17:40
39.973482,116.332749,0,-161,39947.5956597222,2009-05-14,14:17:45
39.973465,116.332804,0,-161,39947.5957175926,2009-05-14,14:17:50
39.973499,116.332797,0,-161,39947.595775463,2009-05-14,14:17:55
39.973511,116.332785,0,-162,39947.5958333333,2009-05-14,14:18:00
39.973503,116.332803,0,-162,39947.5958912037,2009-05-14,14:18:05
39.97349,116.332881,0,-163,39947.5959490741,2009-05-14,14:18:10
39.973495,116.332887,0,-164,39947.5960069444,2009-05-14,14:18:15
39.973495,116.332887,0,-164,39947.5960416667,2009-05-14,14:18:18
39.973496,116.332895,0,-164,39947.5960648148,2009-05-14,14:18:20
39.973448,116.332876,0,-164,39947.5961226852,2009-05-14,14:18:25
39.973441,116.332862,0,-163,39947.5961805556,2009-05-14,14:18:30
39.973467,116.332825,0,-163,39947.5962384259,2009-05-14,14:18:35
39.973489,116.33277,0,-163,39947.5962962963,2009-05-14,14:18:40
39.97353,116.332745,0,-164,39947.5963541667,2009-05-14,14:18:45
39.973597,116.332678,0,-164,39947.596412037,2009-05-14,14:18:50
39.973659,116.332587,0,-163,39947.5964699074,2009-05-14,14:18:55
39.973705,116.332508,0,-163,39947.5965277778,2009-05-14,14:19:00
39.973713,116.33248,0,-163,39947.5965856481,2009-05-14,14:19:05
39.973662,116.332486,0,-163,39947.5966435185,2009-05-14,14:19:10
39.973617,116.332525,0,-163,39947.5967013889,2009-05-14,14:19:15
39.973621,116.332547,0,-164,39947.5967592593,2009-05-14,14:19:20
39.973632,116.332566,0,-164,39947.5968171296,2009-05-14,14:19:25
39.973642,116.332579,0,-165,39947.596875,2009-05-14,14:19:30
39.973595,116.332617,0,-164,39947.5969328704,2009-05-14,14:19:35
39.973563,116.332599,0,-164,39947.5969907407,2009-05-14,14:19:40
39.973527,116.332597,0,-164,39947.5970486111,2009-05-14,14:19:45
39.973506,116.332674,0,-165,39947.5971064815,2009-05-14,14:19:50
39.973488,116.332794,0,-166,39947.5971643519,2009-05-14,14:19:55
39.973501,116.332805,0,-167,39947.5972222222,2009-05-14,14:20:00
39.973525,116.332766,0,-167,39947.5972800926,2009-05-14,14:20:05
39.973522,116.332753,0,-167,39947.597337963,2009-05-14,14:20:10
39.973528,116.332722,0,-167,39947.5973958333,2009-05-14,14:20:15
39.973592,116.332631,0,-167,39947.5974537037,2009-05-14,14:20:20
39.973639,116.332655,0,-168,39947.5975115741,2009-05-14,14:20:25
39.973526,116.333505,0,209,39947.5975694444,2009-05-14,14:20:30
39.973495,116.333555,0,201,39947.5976273148,2009-05-14,14:20:35
39.973426,116.333875,0,184,39947.6003472222,2009-05-14,14:24:30
39.973426,116.333896,0,183,39947.6004050926,2009-05-14,14:24:35
39.973411,116.333923,0,182,39947.600462963,2009-05-14,14:24:40
39.9734,116.333971,0,181,39947.6005208333,2009-05-14,14:24:45
39.973348,116.334058,0,179,39947.6005787037,2009-05-14,14:24:50
39.973318,116.334101,0,175,39947.6006365741,2009-05-14,14:24:55
39.973324,116.334121,0,170,39947.6006944444,2009-05-14,14:25:00
39.97334,116.334112,0,165,39947.6007523148,2009-05-14,14:25:05
39.973334,116.334122,0,160,39947.6008101852,2009-05-14,14:25:10
39.973339,116.334099,0,153,39947.6008680556,2009-05-14,14:25:15
39.973339,116.334099,0,153,39947.6009027778,2009-05-14,14:25:18
39.973334,116.334096,0,153,39947.6009259259,2009-05-14,14:25:20
39.973331,116.334085,0,153,39947.6009837963,2009-05-14,14:25:25
39.973441,116.333857,0,151,39947.6010416667,2009-05-14,14:25:30
39.973512,116.333746,0,146,39947.601099537,2009-05-14,14:25:35
39.973592,116.33356,0,142,39947.6011574074,2009-05-14,14:25:40
39.973702,116.333301,0,139,39947.6012152778,2009-05-14,14:25:45
39.973771,116.333122,0,136,39947.6012731481,2009-05-14,14:25:50
39.973815,116.333037,0,132,39947.6013310185,2009-05-14,14:25:55
39.973844,116.333041,0,126,39947.6013888889,2009-05-14,14:26:00
39.973883,116.333004,0,120,39947.6014467593,2009-05-14,14:26:05
39.973986,116.33287,0,115,39947.6015046296,2009-05-14,14:26:10
39.974246,116.33237,0,112,39947.6015625,2009-05-14,14:26:15
39.974358,116.332158,0,104,39947.6016203704,2009-05-14,14:26:20
39.974411,116.332067,0,96,39947.6016782407,2009-05-14,14:26:25
39.974532,116.331845,0,90,39947.6017361111,2009-05-14,14:26:30
39.974654,116.331624,0,83,39947.6017939815,2009-05-14,14:26:35
39.974737,116.331514,0,77,39947.6018518518,2009-05-14,14:26:40
39.974723,116.33156,0,68,39947.6019097222,2009-05-14,14:26:45
39.974767,116.331498,0,60,39947.6019675926,2009-05-14,14:26:50
39.974784,116.331492,0,52,39947.602025463,2009-05-14,14:26:55
39.974768,116.33153,0,44,39947.6020833333,2009-05-14,14:27:00
39.974834,116.331398,0,36,39947.6021412037,2009-05-14,14:27:05
39.974958,116.33116,0,29,39947.6021990741,2009-05-14,14:27:10
39.975191,116.330707,0,23,39947.6022569444,2009-05-14,14:27:15
39.975293,116.330505,0,16,39947.6023148148,2009-05-14,14:27:20
39.975409,116.330267,0,8,39947.6023726852,2009-05-14,14:27:25
39.974778,116.331615,0,14,39947.6024305556,2009-05-14,14:27:30
39.974602,116.331941,0,8,39947.6024884259,2009-05-14,14:27:35
39.974602,116.331941,0,8,39947.6025231481,2009-05-14,14:27:38
39.974609,116.331935,0,7,39947.6025462963,2009-05-14,14:27:40
39.974598,116.331937,0,9,39947.6026041667,2009-05-14,14:27:45
39.974604,116.331884,0,10,39947.602662037,2009-05-14,14:27:50
39.974659,116.33179,0,6,39947.6027199074,2009-05-14,14:27:55
39.974687,116.33173,0,-1,39947.6027777778,2009-05-14,14:28:00
39.974703,116.331707,0,-9,39947.6028356481,2009-05-14,14:28:05
39.974727,116.331672,0,-17,39947.6028935185,2009-05-14,14:28:10
39.974792,116.331567,0,-22,39947.6029513889,2009-05-14,14:28:15
39.974865,116.331437,0,-27,39947.6030092593,2009-05-14,14:28:20
39.974878,116.331437,0,-34,39947.6030671296,2009-05-14,14:28:25
39.974793,116.331622,0,-40,39947.603125,2009-05-14,14:28:30
39.974903,116.331402,0,-41,39947.6031828704,2009-05-14,14:28:35
39.974954,116.331323,0,-44,39947.6032407407,2009-05-14,14:28:40
39.975019,116.331246,0,-49,39947.6032986111,2009-05-14,14:28:45
39.975026,116.331271,0,-56,39947.6033564815,2009-05-14,14:28:50
39.975148,116.33113,0,-64,39947.6034143518,2009-05-14,14:28:55
39.975168,116.331566,0,-79,39947.6034722222,2009-05-14,14:29:00
39.974091,116.332969,0,-78,39947.6035300926,2009-05-14,14:29:05
39.974088,116.333029,0,-82,39947.603587963,2009-05-14,14:29:10
39.974082,116.333106,0,-88,39947.6036458333,2009-05-14,14:29:15
39.974075,116.333142,0,-93,39947.6037037037,2009-05-14,14:29:20
39.974125,116.333034,0,-94,39947.6037615741,2009-05-14,14:29:25
39.974179,116.332958,0,-94,39947.6038194444,2009-05-14,14:29:30
39.974273,116.332856,0,-96,39947.6038773148,2009-05-14,14:29:35
39.974264,116.332888,0,-100,39947.6039351852,2009-05-14,14:29:40
39.974269,116.332921,0,-102,39947.6039930556,2009-05-14,14:29:45
39.974246,116.332987,0,-106,39947.6040509259,2009-05-14,14:29:50
39.974353,116.332742,0,-108,39947.6041087963,2009-05-14,14:29:55
39.974308,116.332791,0,-106,39947.6041666667,2009-05-14,14:30:00
39.974361,116.332637,0,-104,39947.604224537,2009-05-14,14:30:05
39.974443,116.332521,0,-104,39947.6042824074,2009-05-14,14:30:10
39.974506,116.332429,0,-103,39947.6043402778,2009-05-14,14:30:15
39.974253,116.332992,0,-97,39947.6043981481,2009-05-14,14:30:20
39.974283,116.333021,0,-99,39947.6044560185,2009-05-14,14:30:25
39.974347,116.332947,0,-103,39947.6045138889,2009-05-14,14:30:30
39.974397,116.332944,0,-107,39947.6045717593,2009-05-14,14:30:35
39.974446,116.332942,0,-109,39947.6046296296,2009-05-14,14:30:40
39.974453,116.332962,0,-114,39947.6046875,2009-05-14,14:30:45
39.974506,116.332814,0,-100,39947.6048611111,2009-05-14,14:31:00
39.97407,116.3324,0,-104,39947.6059606481,2009-05-14,14:32:35
39.97394,116.33232,0,-107,39947.6060185185,2009-05-14,14:32:40
39.973817,116.33223,0,-109,39947.6060763889,2009-05-14,14:32:45
39.973735,116.332173,0,-110,39947.6061342593,2009-05-14,14:32:50
39.973715,116.332249,0,-112,39947.6061921296,2009-05-14,14:32:55
39.973697,116.332395,0,-115,39947.60625,2009-05-14,14:33:00
39.973568,116.332473,0,-118,39947.6063078704,2009-05-14,14:33:05
39.973414,116.332484,0,-121,39947.6063657407,2009-05-14,14:33:10
39.973384,116.332745,0,-127,39947.6064236111,2009-05-14,14:33:15
39.973354,116.332788,0,-130,39947.6064814815,2009-05-14,14:33:20
39.973309,116.332527,0,-132,39947.6065393519,2009-05-14,14:33:25
39.973192,116.332282,0,-133,39947.6065972222,2009-05-14,14:33:30
39.973195,116.33212,0,-134,39947.6066550926,2009-05-14,14:33:35
39.973255,116.332073,0,-136,39947.606712963,2009-05-14,14:33:40
39.973281,116.332048,0,-139,39947.6067708333,2009-05-14,14:33:45
39.973305,116.331977,0,-140,39947.6068287037,2009-05-14,14:33:50
39.973354,116.332213,0,-144,39947.6068865741,2009-05-14,14:33:55
39.973322,116.332369,0,-149,39947.6072916667,2009-05-14,14:34:30
39.973362,116.33248,0,-151,39947.607349537,2009-05-14,14:34:35
39.973403,116.332486,0,-151,39947.6074074074,2009-05-14,14:34:40
39.973352,116.332391,0,-150,39947.6074652778,2009-05-14,14:34:45
39.973258,116.332288,0,-148,39947.6075231481,2009-05-14,14:34:50
39.971029,116.332757,0,-47,39947.6112268518,2009-05-14,14:40:10
39.972702,116.331724,0,-131,39947.6112847222,2009-05-14,14:40:15
39.972752,116.331753,0,-150,39947.6113425926,2009-05-14,14:40:20
39.97283,116.331776,0,-153,39947.611400463,2009-05-14,14:40:25
39.972848,116.331775,0,-147,39947.6114583333,2009-05-14,14:40:30
39.972821,116.331602,0,-143,39947.6115162037,2009-05-14,14:40:35
39.970078,116.333638,0,-127,39947.6164930556,2009-05-14,14:47:45
39.970238,116.333703,0,-127,39947.6165509259,2009-05-14,14:47:50
39.970352,116.333735,0,-124,39947.6166087963,2009-05-14,14:47:55
39.97043,116.333738,0,-121,39947.6166666667,2009-05-14,14:48:00
39.970444,116.333752,0,-120,39947.616724537,2009-05-14,14:48:05
39.97046,116.33385,0,-118,39947.6167824074,2009-05-14,14:48:10
39.970196,116.334109,0,-115,39947.6168402778,2009-05-14,14:48:15
39.970056,116.334222,0,-112,39947.6168981481,2009-05-14,14:48:20
39.970078,116.334249,0,-109,39947.6169560185,2009-05-14,14:48:25
39.970066,116.334165,0,-106,39947.6170138889,2009-05-14,14:48:30
39.969898,116.3343,0,-103,39947.6170717593,2009-05-14,14:48:35
39.969589,116.334587,0,-101,39947.6171296296,2009-05-14,14:48:40
39.96925,116.334838,0,-97,39947.6171875,2009-05-14,14:48:45
39.969002,116.334989,0,-95,39947.6172453704,2009-05-14,14:48:50
39.9692,116.33487,0,-93,39947.6173032407,2009-05-14,14:48:55
39.969184,116.3349,0,-92,39947.6173611111,2009-05-14,14:49:00
39.969041,116.334944,0,-88,39947.6174189815,2009-05-14,14:49:05
39.969062,116.334915,0,-86,39947.6174768518,2009-05-14,14:49:10
39.968928,116.334901,0,-87,39947.6175347222,2009-05-14,14:49:15
39.968943,116.334873,0,-89,39947.6175925926,2009-05-14,14:49:20
39.969463,116.334523,0,-92,39947.617650463,2009-05-14,14:49:25
39.96948,116.334498,0,-92,39947.6177083333,2009-05-14,14:49:30
39.969323,116.334496,0,-89,39947.6177662037,2009-05-14,14:49:35
39.967209,116.33544,0,-88,39947.6178240741,2009-05-14,14:49:40
39.965529,116.336418,0,-88,39947.6178819444,2009-05-14,14:49:45
39.964985,116.336699,0,-89,39947.6179398148,2009-05-14,14:49:50
39.964703,116.336738,0,-90,39947.6179976852,2009-05-14,14:49:55
39.974782,116.32754,0,131,39947.653900463,2009-05-14,15:41:37
39.974834,116.327611,0,87,39947.6539583333,2009-05-14,15:41:42
39.974839,116.32758,0,95,39947.6540162037,2009-05-14,15:41:47
39.974878,116.327574,0,102,39947.6540740741,2009-05-14,15:41:52
39.975101,116.327476,0,131,39947.6541319444,2009-05-14,15:41:57
39.975207,116.327156,0,142,39947.6541898148,2009-05-14,15:42:02
39.975173,116.326568,0,149,39947.6542476852,2009-05-14,15:42:07
39.975108,116.32583,0,155,39947.6543055556,2009-05-14,15:42:12
39.975096,116.324918,0,168,39947.6543634259,2009-05-14,15:42:17
39.97507,116.32396,0,176,39947.6544212963,2009-05-14,15:42:22
39.975021,116.323043,0,186,39947.6544791667,2009-05-14,15:42:27
39.975017,116.322178,0,195,39947.654537037,2009-05-14,15:42:32
39.97499,116.321328,0,189,39947.6545949074,2009-05-14,15:42:37
39.974976,116.320499,0,181,39947.6546527778,2009-05-14,15:42:42
39.974952,116.319796,0,177,39947.6547106481,2009-05-14,15:42:47
39.974947,116.319395,0,177,39947.6547685185,2009-05-14,15:42:52
39.97495,116.319375,0,179,39947.6548263889,2009-05-14,15:42:57
39.974947,116.319369,0,179,39947.6548842593,2009-05-14,15:43:02
39.974947,116.31937,0,179,39947.6549421296,2009-05-14,15:43:07
39.974946,116.319374,0,179,39947.655,2009-05-14,15:43:12
39.974946,116.319377,0,179,39947.6550578704,2009-05-14,15:43:17
39.974946,116.319377,0,179,39947.6550925926,2009-05-14,15:43:20
39.974945,116.319376,0,178,39947.6551157407,2009-05-14,15:43:22
39.974928,116.319269,0,177,39947.6551736111,2009-05-14,15:43:27
39.974908,116.31914,0,174,39947.6552314815,2009-05-14,15:43:32
39.974909,116.318784,0,175,39947.6552893519,2009-05-14,15:43:37
39.974881,116.318259,0,176,39947.6553472222,2009-05-14,15:43:42
39.974834,116.31759,0,183,39947.6554050926,2009-05-14,15:43:47
39.974768,116.316828,0,185,39947.655462963,2009-05-14,15:43:52
39.974733,116.316057,0,188,39947.6555208333,2009-05-14,15:43:57
39.974703,116.315202,0,188,39947.6555787037,2009-05-14,15:44:02
39.974701,116.314303,0,192,39947.6556365741,2009-05-14,15:44:07
39.974716,116.313415,0,199,39947.6556944444,2009-05-14,15:44:12
39.974744,116.312622,0,207,39947.6557523148,2009-05-14,15:44:17
39.974766,116.312129,0,217,39947.6558101852,2009-05-14,15:44:22
39.974778,116.31204,0,219,39947.6558680556,2009-05-14,15:44:27
39.974774,116.312058,0,218,39947.6559259259,2009-05-14,15:44:32
39.974773,116.31207,0,220,39947.6559837963,2009-05-14,15:44:37
39.974774,116.31206,0,220,39947.6560416667,2009-05-14,15:44:42
39.974774,116.31206,0,220,39947.6560763889,2009-05-14,15:44:45
39.974774,116.312059,0,219,39947.656099537,2009-05-14,15:44:47
39.974772,116.312069,0,218,39947.6561574074,2009-05-14,15:44:52
39.97477,116.312082,0,218,39947.6562152778,2009-05-14,15:44:57
39.974769,116.312094,0,218,39947.6562731481,2009-05-14,15:45:02
39.974747,116.312078,0,218,39947.6563310185,2009-05-14,15:45:07
39.974721,116.311767,0,217,39947.6563888889,2009-05-14,15:45:12
39.974722,116.311299,0,212,39947.6564467593,2009-05-14,15:45:17
39.974697,116.310728,0,210,39947.6565046296,2009-05-14,15:45:22
39.974662,116.31016,0,198,39947.6565625,2009-05-14,15:45:27
39.974622,116.309573,0,190,39947.6566203704,2009-05-14,15:45:32
39.974598,116.308963,0,181,39947.6566782407,2009-05-14,15:45:37
39.974611,116.308515,0,169,39947.6567361111,2009-05-14,15:45:42
39.974613,116.308437,0,170,39947.6567939815,2009-05-14,15:45:47
39.974615,116.308426,0,170,39947.6568518518,2009-05-14,15:45:52
39.974615,116.308415,0,170,39947.6569097222,2009-05-14,15:45:57
39.974617,116.30836,0,171,39947.6569675926,2009-05-14,15:46:02
39.974604,116.308107,0,172,39947.657025463,2009-05-14,15:46:07
39.974574,116.307558,0,170,39947.6570833333,2009-05-14,15:46:12
39.974543,116.306851,0,170,39947.6571412037,2009-05-14,15:46:17
39.974545,116.306044,0,173,39947.6571990741,2009-05-14,15:46:22
39.974516,116.305338,0,172,39947.6572569444,2009-05-14,15:46:27
39.974475,116.304611,0,170,39947.6573148148,2009-05-14,15:46:32
39.974443,116.303872,0,167,39947.6573726852,2009-05-14,15:46:37
39.974455,116.303331,0,169,39947.6574305556,2009-05-14,15:46:42
39.974465,116.303139,0,176,39947.6574884259,2009-05-14,15:46:47
39.974487,116.303114,0,176,39947.6575462963,2009-05-14,15:46:52
39.974487,116.303114,0,176,39947.6575810185,2009-05-14,15:46:55
39.974487,116.303111,0,177,39947.6576041667,2009-05-14,15:46:57
39.974477,116.303087,0,177,39947.657662037,2009-05-14,15:47:02
39.974489,116.302708,0,178,39947.6577199074,2009-05-14,15:47:07
39.974449,116.302144,0,172,39947.6577777778,2009-05-14,15:47:12
39.974411,116.301504,0,172,39947.6578356481,2009-05-14,15:47:17
39.974403,116.300943,0,173,39947.6578935185,2009-05-14,15:47:22
39.974405,116.300685,0,169,39947.6579513889,2009-05-14,15:47:27
39.974393,116.300672,0,167,39947.6580092593,2009-05-14,15:47:32
39.974393,116.30067,0,167,39947.6580671296,2009-05-14,15:47:37
39.974393,116.30067,0,167,39947.6581018518,2009-05-14,15:47:40
39.974392,116.300675,0,167,39947.658125,2009-05-14,15:47:42
39.974369,116.300567,0,165,39947.6581828704,2009-05-14,15:47:47
39.974237,116.300261,0,161,39947.6582407407,2009-05-14,15:47:52
39.973938,116.300209,0,161,39947.6582986111,2009-05-14,15:47:57
39.973621,116.300254,0,160,39947.6583564815,2009-05-14,15:48:02
39.973284,116.300288,0,159,39947.6584143518,2009-05-14,15:48:07
39.972917,116.300339,0,158,39947.6584722222,2009-05-14,15:48:12
39.972468,116.300377,0,160,39947.6585300926,2009-05-14,15:48:17
39.972018,116.300485,0,161,39947.658587963,2009-05-14,15:48:22
39.971469,116.300655,0,162,39947.6586458333,2009-05-14,15:48:27
39.970903,116.300618,0,164,39947.6587037037,2009-05-14,15:48:32
39.970367,116.300642,0,165,39947.6587615741,2009-05-14,15:48:37
39.969855,116.300743,0,166,39947.6588194444,2009-05-14,15:48:42
39.969641,116.300746,0,166,39947.6588541667,2009-05-14,15:48:45
39.969654,116.300662,0,162,39947.658912037,2009-05-14,15:48:50
39.969654,116.300662,0,162,39947.6589467593,2009-05-14,15:48:53
39.969652,116.300662,0,161,39947.6589699074,2009-05-14,15:48:55
39.969665,116.300659,0,161,39947.6590277778,2009-05-14,15:49:00
39.969654,116.300625,0,162,39947.6590856481,2009-05-14,15:49:05
39.969633,116.300623,0,163,39947.6591435185,2009-05-14,15:49:10
39.96962,116.300625,0,165,39947.6592013889,2009-05-14,15:49:15
39.969549,116.300616,0,170,39947.6592592593,2009-05-14,15:49:20
39.969461,116.300701,0,165,39947.6593171296,2009-05-14,15:49:25
39.96946,116.300734,0,169,39947.659375,2009-05-14,15:49:30
39.969465,116.300782,0,168,39947.6594328704,2009-05-14,15:49:35
39.969474,116.300836,0,166,39947.6594907407,2009-05-14,15:49:40
39.969477,116.300896,0,164,39947.6595486111,2009-05-14,15:49:45
39.969499,116.301069,0,161,39947.6596064815,2009-05-14,15:49:50
39.969486,116.301142,0,157,39947.6596643519,2009-05-14,15:49:55
39.969511,116.301177,0,159,39947.6597222222,2009-05-14,15:50:00
39.969518,116.30122,0,155,39947.6597800926,2009-05-14,15:50:05
39.969549,116.301288,0,161,39947.659837963,2009-05-14,15:50:10
39.969536,116.301361,0,160,39947.6598958333,2009-05-14,15:50:15
39.969539,116.301405,0,160,39947.6599537037,2009-05-14,15:50:20
39.969563,116.301425,0,159,39947.6600115741,2009-05-14,15:50:25
39.969583,116.301484,0,163,39947.6600694444,2009-05-14,15:50:30
39.969574,116.301548,0,167,39947.6601273148,2009-05-14,15:50:35
39.969601,116.30161,0,170,39947.6601851852,2009-05-14,15:50:40
39.969645,116.301675,0,171,39947.6602430556,2009-05-14,15:50:45
39.969718,116.301736,0,168,39947.6603009259,2009-05-14,15:50:50
39.969781,116.301797,0,161,39947.6603587963,2009-05-14,15:50:55
39.969822,116.301845,0,155,39947.6604166667,2009-05-14,15:51:00
39.969849,116.301857,0,154,39947.660474537,2009-05-14,15:51:05
39.969901,116.301891,0,150,39947.6605324074,2009-05-14,15:51:10
39.969958,116.301943,0,148,39947.6605902778,2009-05-14,15:51:15
39.970031,116.301988,0,150,39947.6606481481,2009-05-14,15:51:20
39.970103,116.302056,0,156,39947.6607060185,2009-05-14,15:51:25
39.970131,116.302093,0,160,39947.6607638889,2009-05-14,15:51:30
39.970178,116.30215,0,164,39947.6608217593,2009-05-14,15:51:35
39.970202,116.302192,0,168,39947.6608796296,2009-05-14,15:51:40
39.970252,116.302229,0,171,39947.6609375,2009-05-14,15:51:45
39.970314,116.302322,0,175,39947.6609953704,2009-05-14,15:51:50
39.970346,116.302348,0,174,39947.6610532407,2009-05-14,15:51:55
39.970372,116.302386,0,175,39947.6611111111,2009-05-14,15:52:00
39.970417,116.302493,0,176,39947.6611689815,2009-05-14,15:52:05
39.970438,116.30259,0,177,39947.6612268519,2009-05-14,15:52:10
39.970442,116.302677,0,182,39947.6612847222,2009-05-14,15:52:15
39.970443,116.302766,0,185,39947.6613425926,2009-05-14,15:52:20
39.970443,116.302766,0,185,39947.6613773148,2009-05-14,15:52:23
39.970443,116.302767,0,187,39947.661400463,2009-05-14,15:52:25
39.970457,116.302775,0,187,39947.6614583333,2009-05-14,15:52:30
39.970536,116.303006,0,187,39947.6615162037,2009-05-14,15:52:35
39.970457,116.303054,0,190,39947.6615740741,2009-05-14,15:52:40
39.970449,116.302988,0,200,39947.6616319444,2009-05-14,15:52:45
39.970508,116.302991,0,209,39947.6616898148,2009-05-14,15:52:50
39.970524,116.303011,0,223,39947.6617476852,2009-05-14,15:52:55
39.970572,116.303031,0,233,39947.6618055556,2009-05-14,15:53:00
39.970615,116.302978,0,231,39947.6618634259,2009-05-14,15:53:05
39.970615,116.302978,0,231,39947.6618981481,2009-05-14,15:53:08
39.970618,116.302984,0,232,39947.6619212963,2009-05-14,15:53:10
39.970627,116.303038,0,233,39947.6619791667,2009-05-14,15:53:15
39.970681,116.303094,0,236,39947.662037037,2009-05-14,15:53:20
39.970679,116.303108,0,238,39947.6620949074,2009-05-14,15:53:25
39.970684,116.303213,0,245,39947.6621527778,2009-05-14,15:53:30
39.970715,116.303259,0,250,39947.6622106481,2009-05-14,15:53:35
39.970783,116.303369,0,257,39947.6622685185,2009-05-14,15:53:40
39.970944,116.303537,0,255,39947.6623263889,2009-05-14,15:53:45
39.971004,116.303584,0,256,39947.6623842593,2009-05-14,15:53:50
39.97108,116.303645,0,259,39947.6624421296,2009-05-14,15:53:55
39.971248,116.303713,0,272,39947.6625,2009-05-14,15:54:00
39.971277,116.303741,0,278,39947.6625578704,2009-05-14,15:54:05
39.971276,116.303777,0,283,39947.6626157407,2009-05-14,15:54:10
39.971292,116.303803,0,285,39947.6626736111,2009-05-14,15:54:15
39.971308,116.30386,0,286,39947.6627314815,2009-05-14,15:54:20
39.971317,116.303911,0,289,39947.6627893519,2009-05-14,15:54:25
39.971348,116.304005,0,294,39947.6628472222,2009-05-14,15:54:30
39.971326,116.304068,0,297,39947.6629050926,2009-05-14,15:54:35
39.971309,116.304131,0,296,39947.662962963,2009-05-14,15:54:40
39.971266,116.30407,0,279,39947.6630208333,2009-05-14,15:54:45
39.971266,116.30407,0,279,39947.6630555556,2009-05-14,15:54:48
39.971267,116.304076,0,273,39947.6630787037,2009-05-14,15:54:50
39.971269,116.304129,0,269,39947.6631365741,2009-05-14,15:54:55
39.971294,116.304175,0,264,39947.6631944444,2009-05-14,15:55:00
39.971286,116.304208,0,263,39947.6632523148,2009-05-14,15:55:05
39.971265,116.30426,0,263,39947.6633101852,2009-05-14,15:55:10
39.971241,116.304339,0,265,39947.6633680556,2009-05-14,15:55:15
39.971317,116.304475,0,258,39947.6634259259,2009-05-14,15:55:20
39.97134,116.3045,0,259,39947.6634837963,2009-05-14,15:55:25
39.971365,116.304506,0,258,39947.6635416667,2009-05-14,15:55:30
39.971365,116.304506,0,258,39947.6635763889,2009-05-14,15:55:33
39.971367,116.304511,0,259,39947.663599537,2009-05-14,15:55:35
39.971369,116.304525,0,259,39947.6636574074,2009-05-14,15:55:40
39.971385,116.304556,0,258,39947.6637152778,2009-05-14,15:55:45
39.971363,116.304585,0,258,39947.6637731481,2009-05-14,15:55:50
39.971323,116.30461,0,258,39947.6638310185,2009-05-14,15:55:55
39.971284,116.304648,0,258,39947.6638888889,2009-05-14,15:56:00
39.971226,116.304693,0,258,39947.6639467593,2009-05-14,15:56:05
39.971154,116.304728,0,258,39947.6640046296,2009-05-14,15:56:10
39.971077,116.304748,0,257,39947.6640625,2009-05-14,15:56:15
39.971043,116.30477,0,257,39947.6641203704,2009-05-14,15:56:20
