# Supplementary material for: Research on differential privacy protection method based on user tendency
Source: PLoS One. 2023 Oct 26;18(10):e0288823. doi: 10.1371/journal.pone.0288823 (PMC10602288; doi:10.1371/journal.pone.0288823)
Supplement: S2 Data — (ZIP) [file pone.0288823.s002.zip › Data 5-2/022/Trajectory/20090515001531.plt]

Geolife trajectory
WGS 84
Altitude is in Feet
Reserved 3
0,2,255,My Track,0,0,2,8421376
0
39.97135,116.300654,0,214,39948.010775463,2009-05-15,00:15:31
39.971372,116.30062,0,256,39948.0108333333,2009-05-15,00:15:36
39.971466,116.300498,0,259,39948.0108912037,2009-05-15,00:15:41
39.971583,116.300329,0,264,39948.0109490741,2009-05-15,00:15:46
39.971668,116.300248,0,267,39948.0110069444,2009-05-15,00:15:51
39.97171,116.300199,0,269,39948.0110648148,2009-05-15,00:15:56
39.971768,116.30014,0,271,39948.0111226852,2009-05-15,00:16:01
39.971814,116.300091,0,274,39948.0111805556,2009-05-15,00:16:06
39.971863,116.300042,0,275,39948.0112384259,2009-05-15,00:16:11
39.971896,116.299996,0,276,39948.0112962963,2009-05-15,00:16:16
39.971923,116.299969,0,277,39948.0113541667,2009-05-15,00:16:21
39.972584,116.299866,0,307,39948.0114699074,2009-05-15,00:16:31
39.972722,116.299855,0,333,39948.0115277778,2009-05-15,00:16:36
39.972672,116.30005,0,315,39948.0115856482,2009-05-15,00:16:41
39.972704,116.300309,0,322,39948.0116435185,2009-05-15,00:16:46
39.972764,116.300331,0,321,39948.0117013889,2009-05-15,00:16:51
39.972803,116.300348,0,322,39948.0117592593,2009-05-15,00:16:56
39.972848,116.300369,0,327,39948.0118171296,2009-05-15,00:17:01
39.972892,116.300364,0,341,39948.011875,2009-05-15,00:17:06
39.972944,116.300346,0,349,39948.0119328704,2009-05-15,00:17:11
39.972989,116.300292,0,357,39948.0119907407,2009-05-15,00:17:16
39.973024,116.30023,0,365,39948.0120486111,2009-05-15,00:17:21
39.973086,116.300165,0,372,39948.0121064815,2009-05-15,00:17:26
39.973104,116.300062,0,377,39948.0121643519,2009-05-15,00:17:31
39.973107,116.299973,0,380,39948.0122222222,2009-05-15,00:17:36
39.973174,116.299905,0,382,39948.0122800926,2009-05-15,00:17:41
39.973235,116.299904,0,382,39948.012337963,2009-05-15,00:17:46
39.973293,116.299918,0,381,39948.0123958333,2009-05-15,00:17:51
39.973463,116.299904,0,392,39948.0124537037,2009-05-15,00:17:56
39.973513,116.299983,0,403,39948.0125115741,2009-05-15,00:18:01
39.973296,116.300656,0,423,39948.0125694444,2009-05-15,00:18:06
39.973323,116.300669,0,427,39948.0126273148,2009-05-15,00:18:11
39.973323,116.300669,0,427,39948.012662037,2009-05-15,00:18:14
39.973324,116.300677,0,429,39948.0126851852,2009-05-15,00:18:16
39.97333,116.300692,0,430,39948.0127430556,2009-05-15,00:18:21
39.973352,116.300707,0,432,39948.0128009259,2009-05-15,00:18:26
39.973367,116.300726,0,432,39948.0128587963,2009-05-15,00:18:31
39.973381,116.300752,0,431,39948.0129166667,2009-05-15,00:18:36
39.974785,116.3353,0,588,39948.0225231481,2009-05-15,00:32:26
39.974822,116.333494,0,-24,39948.0225810185,2009-05-15,00:32:31
39.975236,116.333305,0,38,39948.0226388889,2009-05-15,00:32:36
39.975236,116.333227,0,37,39948.0226967593,2009-05-15,00:32:41
39.975205,116.333177,0,32,39948.0227546296,2009-05-15,00:32:46
39.975138,116.333235,0,32,39948.0228125,2009-05-15,00:32:51
39.974955,116.333309,0,61,39948.0228703704,2009-05-15,00:32:56
39.974916,116.333205,0,73,39948.0229282407,2009-05-15,00:33:01
39.974884,116.333132,0,85,39948.0229861111,2009-05-15,00:33:06
39.974854,116.333065,0,99,39948.0230439815,2009-05-15,00:33:11
39.974858,116.333004,0,107,39948.0231018519,2009-05-15,00:33:16
39.974846,116.332938,0,115,39948.0231597222,2009-05-15,00:33:21
39.974834,116.332866,0,126,39948.0232175926,2009-05-15,00:33:26
39.974814,116.332795,0,138,39948.023275463,2009-05-15,00:33:31
39.974821,116.332715,0,148,39948.0233333333,2009-05-15,00:33:36
39.974813,116.332642,0,158,39948.0233912037,2009-05-15,00:33:41
39.974814,116.332572,0,163,39948.0234490741,2009-05-15,00:33:46
39.974802,116.332497,0,174,39948.0235069444,2009-05-15,00:33:51
39.974789,116.332416,0,181,39948.0235648148,2009-05-15,00:33:56
39.974807,116.332142,0,115,39948.0236226852,2009-05-15,00:34:01
39.974787,116.332044,0,106,39948.0236805556,2009-05-15,00:34:06
39.974759,116.331951,0,105,39948.0237384259,2009-05-15,00:34:11
39.974709,116.331814,0,117,39948.0237962963,2009-05-15,00:34:16
39.974687,116.331442,0,126,39948.0238541667,2009-05-15,00:34:21
39.974623,116.331191,0,135,39948.023912037,2009-05-15,00:34:26
39.974596,116.331233,0,141,39948.0239699074,2009-05-15,00:34:31
39.974486,116.331351,0,150,39948.0240277778,2009-05-15,00:34:36
39.974448,116.331364,0,156,39948.0240856481,2009-05-15,00:34:41
39.974264,116.331513,0,167,39948.0241435185,2009-05-15,00:34:46
39.974194,116.33175,0,171,39948.0242013889,2009-05-15,00:34:51
39.974223,116.331823,0,169,39948.0242592593,2009-05-15,00:34:56
39.974242,116.331844,0,169,39948.0243171296,2009-05-15,00:35:01
39.974218,116.331844,0,171,39948.024375,2009-05-15,00:35:06
39.974155,116.33185,0,173,39948.0244328704,2009-05-15,00:35:11
39.974087,116.331877,0,173,39948.0244907407,2009-05-15,00:35:16
39.974042,116.33189,0,173,39948.0245486111,2009-05-15,00:35:21
39.974024,116.331859,0,174,39948.0246064815,2009-05-15,00:35:26
39.974022,116.331848,0,174,39948.0246643518,2009-05-15,00:35:31
39.974022,116.331846,0,175,39948.0247222222,2009-05-15,00:35:36
39.974022,116.331846,0,175,39948.0247569444,2009-05-15,00:35:39
39.974022,116.331845,0,175,39948.0247800926,2009-05-15,00:35:41
39.97397,116.33178,0,175,39948.024837963,2009-05-15,00:35:46
39.973821,116.331754,0,174,39948.0248958333,2009-05-15,00:35:51
39.973692,116.331738,0,172,39948.0249537037,2009-05-15,00:35:56
39.973637,116.331657,0,173,39948.0250115741,2009-05-15,00:36:01
39.973601,116.331618,0,174,39948.0250694444,2009-05-15,00:36:06
39.973601,116.331619,0,174,39948.0251273148,2009-05-15,00:36:11
39.973601,116.331616,0,174,39948.0251851852,2009-05-15,00:36:16
39.9736,116.331612,0,174,39948.0252430556,2009-05-15,00:36:21
39.973599,116.331608,0,174,39948.0253009259,2009-05-15,00:36:26
39.9736,116.331609,0,174,39948.0253587963,2009-05-15,00:36:31
39.9736,116.331609,0,174,39948.0253935185,2009-05-15,00:36:34
39.973602,116.331614,0,174,39948.0254166667,2009-05-15,00:36:36
39.974947,116.333528,0,419,39948.0285416667,2009-05-15,00:41:06
39.974103,116.333394,0,192,39948.028599537,2009-05-15,00:41:11
39.974092,116.333365,0,180,39948.0286574074,2009-05-15,00:41:16
39.974059,116.33335,0,177,39948.0287152778,2009-05-15,00:41:21
39.974037,116.333351,0,175,39948.0287731481,2009-05-15,00:41:26
39.974075,116.333365,0,175,39948.0288310185,2009-05-15,00:41:31
39.974075,116.333365,0,175,39948.0288657407,2009-05-15,00:41:34
39.974072,116.333359,0,174,39948.0288888889,2009-05-15,00:41:36
39.97403,116.333335,0,173,39948.0289467593,2009-05-15,00:41:41
39.973888,116.333315,0,173,39948.0290046296,2009-05-15,00:41:46
39.973695,116.333297,0,172,39948.0290625,2009-05-15,00:41:51
39.973648,116.333301,0,176,39948.0291203704,2009-05-15,00:41:56
39.973644,116.333291,0,176,39948.0291782407,2009-05-15,00:42:01
39.973484,116.33322,0,175,39948.0292361111,2009-05-15,00:42:06
39.973337,116.334039,0,142,39948.0301041667,2009-05-15,00:43:21
39.973367,116.333728,0,128,39948.030162037,2009-05-15,00:43:26
39.973388,116.333671,0,136,39948.0302199074,2009-05-15,00:43:31
39.973364,116.33402,0,146,39948.0383217593,2009-05-15,00:55:11
39.973364,116.334024,0,146,39948.0383796296,2009-05-15,00:55:16
39.973363,116.334027,0,146,39948.0384375,2009-05-15,00:55:21
39.973363,116.334026,0,146,39948.0384953704,2009-05-15,00:55:26
39.973362,116.334023,0,146,39948.0385532407,2009-05-15,00:55:31
39.973362,116.334023,0,146,39948.038587963,2009-05-15,00:55:34
39.973361,116.334027,0,146,39948.0386111111,2009-05-15,00:55:36
39.973361,116.334036,0,146,39948.0386689815,2009-05-15,00:55:41
39.973361,116.334035,0,146,39948.0387268519,2009-05-15,00:55:46
39.973361,116.334035,0,146,39948.0387847222,2009-05-15,00:55:51
39.973361,116.334035,0,146,39948.0388194444,2009-05-15,00:55:54
39.973361,116.334042,0,146,39948.0388425926,2009-05-15,00:55:56
39.973361,116.334056,0,146,39948.038900463,2009-05-15,00:56:01
39.973359,116.3341,0,148,39948.0389583333,2009-05-15,00:56:06
39.973361,116.334122,0,148,39948.0390162037,2009-05-15,00:56:11
39.973365,116.334134,0,149,39948.0390740741,2009-05-15,00:56:16
39.973365,116.334134,0,149,39948.0391087963,2009-05-15,00:56:19
39.973358,116.334129,0,148,39948.0391319444,2009-05-15,00:56:21
39.97335,116.334155,0,148,39948.0391898148,2009-05-15,00:56:26
39.973341,116.334244,0,149,39948.0392476852,2009-05-15,00:56:31
39.973358,116.334308,0,151,39948.0393055556,2009-05-15,00:56:36
39.973364,116.33441,0,153,39948.0393634259,2009-05-15,00:56:41
39.973374,116.334472,0,154,39948.0394212963,2009-05-15,00:56:46
39.973374,116.334472,0,154,39948.0394560185,2009-05-15,00:56:49
39.973375,116.33448,0,153,39948.0394791667,2009-05-15,00:56:51
39.973368,116.334467,0,153,39948.039537037,2009-05-15,00:56:56
39.97334,116.33443,0,152,39948.0395949074,2009-05-15,00:57:01
39.973337,116.334423,0,152,39948.0396527778,2009-05-15,00:57:06
39.973337,116.334427,0,152,39948.0397106481,2009-05-15,00:57:11
39.973338,116.334427,0,152,39948.0397685185,2009-05-15,00:57:16
39.973337,116.334428,0,152,39948.0398263889,2009-05-15,00:57:21
39.973337,116.334428,0,152,39948.0398611111,2009-05-15,00:57:24
39.973333,116.334426,0,152,39948.0398842593,2009-05-15,00:57:26
39.973341,116.334491,0,153,39948.0399421296,2009-05-15,00:57:31
39.973342,116.334502,0,154,39948.04,2009-05-15,00:57:36
39.973342,116.334502,0,154,39948.0400347222,2009-05-15,00:57:39
39.973342,116.334505,0,154,39948.0400578704,2009-05-15,00:57:41
39.973347,116.334483,0,154,39948.0401157407,2009-05-15,00:57:46
39.973352,116.334454,0,155,39948.0401736111,2009-05-15,00:57:51
39.973361,116.334457,0,154,39948.0402314815,2009-05-15,00:57:56
39.973359,116.33448,0,155,39948.0402893518,2009-05-15,00:58:01
39.973334,116.334409,0,155,39948.0403472222,2009-05-15,00:58:06
39.973334,116.334409,0,155,39948.0403819444,2009-05-15,00:58:09
39.973337,116.334414,0,155,39948.0404050926,2009-05-15,00:58:11
39.97335,116.334437,0,155,39948.040462963,2009-05-15,00:58:16
39.973353,116.334451,0,155,39948.0405208333,2009-05-15,00:58:21
39.973353,116.334447,0,155,39948.0405787037,2009-05-15,00:58:26
39.973353,116.334445,0,155,39948.0406365741,2009-05-15,00:58:31
39.973353,116.334437,0,155,39948.0406944444,2009-05-15,00:58:36
39.973352,116.334432,0,155,39948.0407523148,2009-05-15,00:58:41
39.973352,116.33443,0,156,39948.0408101852,2009-05-15,00:58:46
39.973352,116.334431,0,156,39948.0408680556,2009-05-15,00:58:51
39.973351,116.334426,0,156,39948.0409259259,2009-05-15,00:58:56
39.973351,116.334427,0,156,39948.0409837963,2009-05-15,00:59:01
39.97335,116.334421,0,155,39948.0410416667,2009-05-15,00:59:06
39.973349,116.334414,0,155,39948.041099537,2009-05-15,00:59:11
39.973349,116.334409,0,155,39948.0411574074,2009-05-15,00:59:16
39.973348,116.334407,0,155,39948.0412152778,2009-05-15,00:59:21
39.973348,116.334409,0,155,39948.0412731481,2009-05-15,00:59:26
39.973348,116.334409,0,155,39948.0413078704,2009-05-15,00:59:29
39.973348,116.334414,0,155,39948.0413310185,2009-05-15,00:59:31
39.973335,116.334429,0,155,39948.0413888889,2009-05-15,00:59:36
39.973314,116.334446,0,153,39948.0414467593,2009-05-15,00:59:41
39.973313,116.334449,0,153,39948.0415046296,2009-05-15,00:59:46
39.973314,116.334455,0,153,39948.0415625,2009-05-15,00:59:51
39.973313,116.334452,0,152,39948.0416203704,2009-05-15,00:59:56
39.973313,116.334452,0,152,39948.0416550926,2009-05-15,00:59:59
39.973313,116.334451,0,152,39948.0416782407,2009-05-15,01:00:01
39.973315,116.33441,0,152,39948.0417361111,2009-05-15,01:00:06
39.973315,116.33441,0,152,39948.0417708333,2009-05-15,01:00:09
39.973322,116.334408,0,148,39948.0417939815,2009-05-15,01:00:11
39.973323,116.334344,0,145,39948.0418518518,2009-05-15,01:00:16
39.973337,116.33425,0,143,39948.0419097222,2009-05-15,01:00:21
39.973354,116.334181,0,141,39948.0419675926,2009-05-15,01:00:26
39.973362,116.334078,0,140,39948.042025463,2009-05-15,01:00:31
39.973362,116.333897,0,138,39948.0420833333,2009-05-15,01:00:36
39.97338,116.333826,0,138,39948.0421412037,2009-05-15,01:00:41
39.973385,116.333715,0,138,39948.0421990741,2009-05-15,01:00:46
39.973389,116.333712,0,137,39948.0422569444,2009-05-15,01:00:51
39.973389,116.333712,0,137,39948.0422916667,2009-05-15,01:00:54
39.973391,116.333718,0,135,39948.0423148148,2009-05-15,01:00:56
39.973402,116.333711,0,133,39948.0423726852,2009-05-15,01:01:01
39.973404,116.333694,0,131,39948.0424305556,2009-05-15,01:01:06
39.97338,116.333617,0,131,39948.0424884259,2009-05-15,01:01:11
39.973364,116.333639,0,128,39948.0425462963,2009-05-15,01:01:16
39.973368,116.333675,0,127,39948.0426041667,2009-05-15,01:01:21
39.973387,116.333676,0,127,39948.042662037,2009-05-15,01:01:26
39.973384,116.333634,0,128,39948.0427199074,2009-05-15,01:01:31
39.973378,116.333572,0,128,39948.0427777778,2009-05-15,01:01:36
39.973362,116.333462,0,126,39948.0428356482,2009-05-15,01:01:41
39.97337,116.333478,0,127,39948.0428935185,2009-05-15,01:01:46
39.973373,116.333469,0,128,39948.0429513889,2009-05-15,01:01:51
39.973374,116.333426,0,129,39948.0430092593,2009-05-15,01:01:56
39.973374,116.333426,0,129,39948.0430439815,2009-05-15,01:01:59
39.973371,116.33343,0,129,39948.0430671296,2009-05-15,01:02:01
39.973375,116.333462,0,128,39948.043125,2009-05-15,01:02:06
39.973368,116.333501,0,129,39948.0431828704,2009-05-15,01:02:11
39.973357,116.333467,0,128,39948.0432407407,2009-05-15,01:02:16
39.973358,116.333472,0,128,39948.0432986111,2009-05-15,01:02:21
39.973358,116.333472,0,128,39948.0433564815,2009-05-15,01:02:26
39.973358,116.333472,0,128,39948.0433912037,2009-05-15,01:02:29
39.973358,116.333479,0,128,39948.0434143519,2009-05-15,01:02:31
39.973356,116.33365,0,127,39948.0434722222,2009-05-15,01:02:36
39.973372,116.333811,0,127,39948.0435300926,2009-05-15,01:02:41
39.973381,116.333873,0,127,39948.043587963,2009-05-15,01:02:46
39.973383,116.333929,0,128,39948.0436458333,2009-05-15,01:02:51
39.973374,116.333934,0,131,39948.0437037037,2009-05-15,01:02:56
39.973379,116.334042,0,133,39948.0437615741,2009-05-15,01:03:01
39.97339,116.334126,0,133,39948.0438194444,2009-05-15,01:03:06
39.97339,116.334126,0,133,39948.0438541667,2009-05-15,01:03:09
39.97339,116.334132,0,133,39948.0438773148,2009-05-15,01:03:11
39.973389,116.334123,0,134,39948.0439351852,2009-05-15,01:03:16
39.973388,116.33413,0,134,39948.0439930556,2009-05-15,01:03:21
39.973388,116.33413,0,134,39948.0440277778,2009-05-15,01:03:24
39.973387,116.33413,0,134,39948.0440509259,2009-05-15,01:03:26
39.973388,116.33414,0,134,39948.0441087963,2009-05-15,01:03:31
39.973388,116.334137,0,134,39948.0441666667,2009-05-15,01:03:36
39.973387,116.334129,0,134,39948.044224537,2009-05-15,01:03:41
39.973387,116.334136,0,134,39948.0442824074,2009-05-15,01:03:46
39.973387,116.334136,0,134,39948.0443171296,2009-05-15,01:03:49
39.973387,116.334144,0,134,39948.0443402778,2009-05-15,01:03:51
39.973367,116.334043,0,136,39948.0443981481,2009-05-15,01:03:56
39.973344,116.333923,0,136,39948.0444560185,2009-05-15,01:04:01
39.973361,116.333861,0,136,39948.0445138889,2009-05-15,01:04:06
39.97337,116.333805,0,137,39948.0445717593,2009-05-15,01:04:11
39.973345,116.333585,0,138,39948.0446296296,2009-05-15,01:04:16
39.97334,116.333476,0,137,39948.0446875,2009-05-15,01:04:21
39.973342,116.333332,0,138,39948.0447453704,2009-05-15,01:04:26
39.973349,116.333278,0,139,39948.0448032407,2009-05-15,01:04:31
39.973345,116.333195,0,141,39948.0448611111,2009-05-15,01:04:36
39.973329,116.333155,0,141,39948.0449189815,2009-05-15,01:04:41
39.973319,116.333137,0,140,39948.0449768519,2009-05-15,01:04:46
39.973319,116.333137,0,140,39948.0450115741,2009-05-15,01:04:49
39.973319,116.333145,0,141,39948.0450347222,2009-05-15,01:04:51
39.973337,116.333192,0,142,39948.0450925926,2009-05-15,01:04:56
39.973328,116.33313,0,142,39948.045150463,2009-05-15,01:05:01
39.97333,116.333138,0,142,39948.0452083333,2009-05-15,01:05:06
39.97333,116.333138,0,142,39948.0452662037,2009-05-15,01:05:11
39.97333,116.333138,0,142,39948.0453009259,2009-05-15,01:05:14
39.97333,116.333139,0,142,39948.0453240741,2009-05-15,01:05:16
39.97333,116.33315,0,142,39948.0453819444,2009-05-15,01:05:21
39.97333,116.333162,0,142,39948.0454398148,2009-05-15,01:05:26
39.973343,116.33323,0,143,39948.0454976852,2009-05-15,01:05:31
39.973356,116.333311,0,143,39948.0455555556,2009-05-15,01:05:36
39.973354,116.333328,0,144,39948.0456134259,2009-05-15,01:05:41
39.973335,116.333307,0,145,39948.0456712963,2009-05-15,01:05:46
39.973323,116.333353,0,146,39948.0457291667,2009-05-15,01:05:51
39.973326,116.333353,0,146,39948.045787037,2009-05-15,01:05:56
39.973326,116.333353,0,146,39948.0458217593,2009-05-15,01:05:59
39.973331,116.333353,0,147,39948.0458449074,2009-05-15,01:06:01
39.973324,116.333367,0,146,39948.0459027778,2009-05-15,01:06:06
39.973324,116.333367,0,146,39948.0459375,2009-05-15,01:06:09
39.973321,116.333366,0,145,39948.0459606481,2009-05-15,01:06:11
39.973317,116.333536,0,139,39948.0460185185,2009-05-15,01:06:16
39.973318,116.333541,0,139,39948.0460763889,2009-05-15,01:06:21
39.973318,116.333541,0,139,39948.0461111111,2009-05-15,01:06:24
39.973318,116.333541,0,139,39948.0461342593,2009-05-15,01:06:26
39.973319,116.333554,0,139,39948.0461921296,2009-05-15,01:06:31
39.973321,116.333567,0,141,39948.04625,2009-05-15,01:06:36
39.973329,116.333584,0,142,39948.0463078704,2009-05-15,01:06:41
39.97333,116.333596,0,142,39948.0463657407,2009-05-15,01:06:46
39.973331,116.333603,0,142,39948.0464236111,2009-05-15,01:06:51
39.973331,116.333598,0,142,39948.0464814815,2009-05-15,01:06:56
39.973332,116.333601,0,142,39948.0465393519,2009-05-15,01:07:01
39.973332,116.333601,0,142,39948.0465740741,2009-05-15,01:07:04
39.973333,116.3336,0,142,39948.0465972222,2009-05-15,01:07:06
39.973391,116.333668,0,142,39948.0466550926,2009-05-15,01:07:11
39.973378,116.333636,0,142,39948.046712963,2009-05-15,01:07:16
39.97339,116.333655,0,142,39948.0467708333,2009-05-15,01:07:21
39.973426,116.333713,0,141,39948.0468287037,2009-05-15,01:07:26
39.973433,116.333734,0,141,39948.0468865741,2009-05-15,01:07:31
39.973433,116.333734,0,141,39948.0469212963,2009-05-15,01:07:34
39.973434,116.333741,0,141,39948.0469444444,2009-05-15,01:07:36
39.973435,116.333776,0,141,39948.0470023148,2009-05-15,01:07:41
39.973454,116.333867,0,142,39948.0470601852,2009-05-15,01:07:46
39.973438,116.333875,0,142,39948.0471180556,2009-05-15,01:07:51
39.973438,116.333869,0,143,39948.0471759259,2009-05-15,01:07:56
39.973437,116.333862,0,143,39948.0472337963,2009-05-15,01:08:01
39.973437,116.333862,0,143,39948.0472685185,2009-05-15,01:08:04
39.973436,116.333855,0,143,39948.0472916667,2009-05-15,01:08:06
39.973436,116.333842,0,143,39948.047349537,2009-05-15,01:08:11
39.973435,116.333838,0,143,39948.0474074074,2009-05-15,01:08:16
39.973435,116.333838,0,143,39948.0474421296,2009-05-15,01:08:19
39.973434,116.333834,0,143,39948.0474652778,2009-05-15,01:08:21
39.973433,116.333824,0,143,39948.0475231481,2009-05-15,01:08:26
39.973434,116.333838,0,143,39948.0475810185,2009-05-15,01:08:31
39.973434,116.334033,0,142,39948.0476388889,2009-05-15,01:08:36
39.973434,116.334047,0,142,39948.0476967593,2009-05-15,01:08:41
39.973427,116.334072,0,143,39948.0477546296,2009-05-15,01:08:46
39.9734,116.334105,0,143,39948.0478125,2009-05-15,01:08:51
39.973398,116.334142,0,144,39948.0478703704,2009-05-15,01:08:56
39.973396,116.334193,0,144,39948.0479282407,2009-05-15,01:09:01
39.973396,116.334208,0,144,39948.0479861111,2009-05-15,01:09:06
39.973397,116.334223,0,144,39948.0480439815,2009-05-15,01:09:11
39.973405,116.334259,0,146,39948.0481018518,2009-05-15,01:09:16
39.9734,116.334286,0,147,39948.0481597222,2009-05-15,01:09:21
39.973387,116.33426,0,147,39948.0482175926,2009-05-15,01:09:26
39.973387,116.334257,0,147,39948.048275463,2009-05-15,01:09:31
39.973387,116.334257,0,147,39948.0483101852,2009-05-15,01:09:34
39.973387,116.334254,0,147,39948.0483333333,2009-05-15,01:09:36
39.973409,116.334323,0,148,39948.0483912037,2009-05-15,01:09:41
39.973394,116.334271,0,149,39948.0484490741,2009-05-15,01:09:46
39.973397,116.334233,0,150,39948.0485069444,2009-05-15,01:09:51
39.973393,116.334253,0,152,39948.0485648148,2009-05-15,01:09:56
39.973393,116.334253,0,152,39948.048599537,2009-05-15,01:09:59
39.973392,116.334247,0,152,39948.0486226852,2009-05-15,01:10:01
39.973364,116.334197,0,154,39948.0486805556,2009-05-15,01:10:06
39.97336,116.33417,0,155,39948.0487384259,2009-05-15,01:10:11
39.973363,116.334248,0,155,39948.0487962963,2009-05-15,01:10:16
39.97337,116.334326,0,154,39948.0488541667,2009-05-15,01:10:21
39.973361,116.334358,0,153,39948.048912037,2009-05-15,01:10:26
39.973361,116.334364,0,153,39948.0489699074,2009-05-15,01:10:31
39.973361,116.334372,0,153,39948.0490277778,2009-05-15,01:10:36
39.973396,116.334063,0,166,39948.0530208333,2009-05-15,01:16:21
39.973412,116.333954,0,167,39948.0530787037,2009-05-15,01:16:26
39.973416,116.333952,0,167,39948.0531365741,2009-05-15,01:16:31
39.973416,116.333952,0,167,39948.0531712963,2009-05-15,01:16:34
39.973423,116.333946,0,167,39948.0531944444,2009-05-15,01:16:36
39.973456,116.333884,0,168,39948.0532523148,2009-05-15,01:16:41
39.973437,116.333813,0,168,39948.0533101852,2009-05-15,01:16:46
39.973444,116.333721,0,168,39948.0533680556,2009-05-15,01:16:51
39.973456,116.333726,0,167,39948.0534259259,2009-05-15,01:16:56
39.973459,116.333736,0,168,39948.0534837963,2009-05-15,01:17:01
39.973466,116.333729,0,168,39948.0535416667,2009-05-15,01:17:06
39.973466,116.333729,0,168,39948.0535763889,2009-05-15,01:17:09
39.973471,116.33373,0,169,39948.053599537,2009-05-15,01:17:11
39.973483,116.333698,0,169,39948.0536574074,2009-05-15,01:17:16
39.973473,116.333709,0,168,39948.0537152778,2009-05-15,01:17:21
39.973464,116.333704,0,168,39948.0537731481,2009-05-15,01:17:26
39.973464,116.333701,0,168,39948.0538310185,2009-05-15,01:17:31
39.973463,116.333695,0,168,39948.0538888889,2009-05-15,01:17:36
39.973462,116.333687,0,168,39948.0539467593,2009-05-15,01:17:41
39.973462,116.333687,0,168,39948.0539814815,2009-05-15,01:17:44
39.973461,116.333682,0,168,39948.0540046296,2009-05-15,01:17:46
39.973438,116.333822,0,170,39948.0540625,2009-05-15,01:17:51
39.97344,116.333741,0,172,39948.0541203704,2009-05-15,01:17:56
39.973452,116.333688,0,174,39948.0541782407,2009-05-15,01:18:01
39.973479,116.333589,0,176,39948.0542361111,2009-05-15,01:18:06
39.973486,116.333564,0,176,39948.0542939815,2009-05-15,01:18:11
39.973519,116.333522,0,177,39948.0543518519,2009-05-15,01:18:16
39.973455,116.333716,0,174,39948.0544097222,2009-05-15,01:18:21
39.973441,116.333704,0,174,39948.0544675926,2009-05-15,01:18:26
39.973448,116.33368,0,173,39948.054525463,2009-05-15,01:18:31
39.973476,116.333696,0,173,39948.0545833333,2009-05-15,01:18:36
39.973467,116.333688,0,173,39948.0546412037,2009-05-15,01:18:41
39.973467,116.333688,0,173,39948.0546759259,2009-05-15,01:18:44
39.973466,116.333688,0,173,39948.0546990741,2009-05-15,01:18:46
39.973466,116.333701,0,173,39948.0547569444,2009-05-15,01:18:51
39.973429,116.333866,0,173,39948.0548148148,2009-05-15,01:18:56
39.973412,116.333876,0,174,39948.0548726852,2009-05-15,01:19:01
39.973409,116.333764,0,175,39948.0549305556,2009-05-15,01:19:06
39.9734,116.333751,0,175,39948.0549884259,2009-05-15,01:19:11
39.9734,116.333751,0,175,39948.0550231481,2009-05-15,01:19:14
39.973399,116.333747,0,175,39948.0550462963,2009-05-15,01:19:16
39.973388,116.333682,0,175,39948.0551041667,2009-05-15,01:19:21
39.97338,116.333555,0,176,39948.055162037,2009-05-15,01:19:26
39.973392,116.333493,0,176,39948.0552199074,2009-05-15,01:19:31
39.973387,116.333546,0,176,39948.0552777778,2009-05-15,01:19:36
39.973384,116.333578,0,176,39948.0553356481,2009-05-15,01:19:41
39.973384,116.333578,0,176,39948.0553703704,2009-05-15,01:19:44
39.973385,116.333585,0,176,39948.0553935185,2009-05-15,01:19:46
39.973384,116.333575,0,176,39948.0554513889,2009-05-15,01:19:51
39.973375,116.333574,0,177,39948.0555092593,2009-05-15,01:19:56
39.973375,116.333565,0,178,39948.0555671296,2009-05-15,01:20:01
39.973384,116.333521,0,178,39948.055625,2009-05-15,01:20:06
39.973384,116.333509,0,178,39948.0556828704,2009-05-15,01:20:11
39.973383,116.333494,0,178,39948.0557407407,2009-05-15,01:20:16
39.973383,116.333416,0,178,39948.0557986111,2009-05-15,01:20:21
39.973384,116.333432,0,177,39948.0558564815,2009-05-15,01:20:26
39.973404,116.333392,0,177,39948.0559143518,2009-05-15,01:20:31
39.973404,116.333392,0,177,39948.0559490741,2009-05-15,01:20:34
39.973408,116.3334,0,177,39948.0559722222,2009-05-15,01:20:36
39.97343,116.333334,0,177,39948.0560300926,2009-05-15,01:20:41
39.973443,116.333247,0,178,39948.056087963,2009-05-15,01:20:46
39.973426,116.333511,0,179,39948.0561458333,2009-05-15,01:20:51
39.973439,116.333692,0,181,39948.0562037037,2009-05-15,01:20:56
39.973439,116.333692,0,181,39948.0562384259,2009-05-15,01:20:59
39.973439,116.333688,0,181,39948.0562615741,2009-05-15,01:21:01
39.973442,116.333723,0,182,39948.0563194444,2009-05-15,01:21:06
39.973442,116.33385,0,184,39948.0563773148,2009-05-15,01:21:11
39.973435,116.33387,0,185,39948.0564351852,2009-05-15,01:21:16
39.973426,116.333894,0,185,39948.0564930556,2009-05-15,01:21:21
39.973426,116.333894,0,185,39948.0565277778,2009-05-15,01:21:24
39.973426,116.333894,0,185,39948.0565509259,2009-05-15,01:21:26
39.973452,116.333892,0,186,39948.0566087963,2009-05-15,01:21:31
39.973456,116.333911,0,186,39948.0566666667,2009-05-15,01:21:36
39.973441,116.334029,0,186,39948.056724537,2009-05-15,01:21:41
39.973439,116.334038,0,186,39948.0567824074,2009-05-15,01:21:46
39.97344,116.334056,0,187,39948.0568402778,2009-05-15,01:21:51
39.973431,116.33408,0,187,39948.0568981481,2009-05-15,01:21:56
39.973412,116.334079,0,187,39948.0569560185,2009-05-15,01:22:01
39.973395,116.334069,0,188,39948.0570138889,2009-05-15,01:22:06
39.973394,116.334068,0,188,39948.0570717593,2009-05-15,01:22:11
39.973394,116.334068,0,188,39948.0571064815,2009-05-15,01:22:14
39.973394,116.334074,0,188,39948.0571296296,2009-05-15,01:22:16
39.973393,116.334083,0,188,39948.0571875,2009-05-15,01:22:21
39.973393,116.334083,0,188,39948.0572222222,2009-05-15,01:22:24
39.973392,116.334091,0,188,39948.0572453704,2009-05-15,01:22:26
39.973366,116.334431,0,242,39948.0648263889,2009-05-15,01:33:21
39.973362,116.334471,0,247,39948.0648842593,2009-05-15,01:33:26
39.973362,116.334471,0,247,39948.0649189815,2009-05-15,01:33:29
39.973362,116.334469,0,247,39948.0649421296,2009-05-15,01:33:31
39.97335,116.334446,0,247,39948.065,2009-05-15,01:33:36
39.973352,116.334425,0,248,39948.0650578704,2009-05-15,01:33:41
39.973343,116.334445,0,247,39948.0651157407,2009-05-15,01:33:46
39.973305,116.334483,0,247,39948.0651736111,2009-05-15,01:33:51
39.973296,116.334586,0,246,39948.0652314815,2009-05-15,01:33:56
39.973293,116.334693,0,245,39948.0652893518,2009-05-15,01:34:01
39.973294,116.334722,0,241,39948.0653472222,2009-05-15,01:34:06
39.973281,116.334716,0,238,39948.0654050926,2009-05-15,01:34:11
39.973282,116.334726,0,238,39948.065462963,2009-05-15,01:34:16
39.973284,116.33469,0,238,39948.0655208333,2009-05-15,01:34:21
39.973287,116.334598,0,237,39948.0655787037,2009-05-15,01:34:26
39.973301,116.334502,0,237,39948.0656365741,2009-05-15,01:34:31
39.973304,116.334462,0,236,39948.0656944444,2009-05-15,01:34:36
39.973305,116.334457,0,236,39948.0657523148,2009-05-15,01:34:41
39.973305,116.334457,0,236,39948.065787037,2009-05-15,01:34:44
39.973306,116.334455,0,236,39948.0658101852,2009-05-15,01:34:46
39.973329,116.334384,0,233,39948.0658680556,2009-05-15,01:34:51
39.973346,116.334291,0,230,39948.0659259259,2009-05-15,01:34:56
39.973322,116.334289,0,235,39948.0659837963,2009-05-15,01:35:01
39.97332,116.334266,0,233,39948.0660416667,2009-05-15,01:35:06
39.97332,116.334267,0,233,39948.066099537,2009-05-15,01:35:11
39.973321,116.334268,0,232,39948.0661574074,2009-05-15,01:35:16
39.973321,116.334268,0,232,39948.0661921296,2009-05-15,01:35:19
39.973321,116.334269,0,232,39948.0662152778,2009-05-15,01:35:21
39.973331,116.334391,0,232,39948.0662731482,2009-05-15,01:35:26
39.97333,116.334518,0,236,39948.0663310185,2009-05-15,01:35:31
39.973322,116.334577,0,234,39948.0663888889,2009-05-15,01:35:36
39.973322,116.334577,0,234,39948.0664236111,2009-05-15,01:35:39
39.973316,116.334583,0,230,39948.0664467593,2009-05-15,01:35:41
39.973306,116.334555,0,227,39948.0665046296,2009-05-15,01:35:46
39.973308,116.334528,0,225,39948.0665625,2009-05-15,01:35:51
39.973308,116.334528,0,225,39948.0665972222,2009-05-15,01:35:54
39.973309,116.334522,0,225,39948.0666203704,2009-05-15,01:35:56
39.973317,116.334466,0,222,39948.0666782407,2009-05-15,01:36:01
39.973316,116.334452,0,222,39948.0667361111,2009-05-15,01:36:06
39.973336,116.334368,0,222,39948.0667939815,2009-05-15,01:36:11
39.973346,116.334359,0,224,39948.0668518519,2009-05-15,01:36:16
39.973351,116.334344,0,225,39948.0669097222,2009-05-15,01:36:21
39.973351,116.334344,0,225,39948.0669444444,2009-05-15,01:36:24
39.973352,116.334349,0,225,39948.0669675926,2009-05-15,01:36:26
39.973352,116.33434,0,225,39948.067025463,2009-05-15,01:36:31
39.973352,116.33433,0,225,39948.0670833333,2009-05-15,01:36:36
39.973343,116.334212,0,221,39948.0671412037,2009-05-15,01:36:41
39.973351,116.334126,0,223,39948.0671990741,2009-05-15,01:36:46
39.973367,116.334,0,219,39948.0672569444,2009-05-15,01:36:51
39.973383,116.333931,0,222,39948.0673148148,2009-05-15,01:36:56
39.973379,116.333831,0,227,39948.0673726852,2009-05-15,01:37:01
39.973383,116.333918,0,228,39948.0674305556,2009-05-15,01:37:06
39.973387,116.333982,0,231,39948.0674884259,2009-05-15,01:37:11
39.973387,116.333982,0,231,39948.0675462963,2009-05-15,01:37:16
39.973386,116.333974,0,231,39948.0676041667,2009-05-15,01:37:21
39.973386,116.333974,0,231,39948.0676388889,2009-05-15,01:37:24
39.973386,116.333973,0,231,39948.067662037,2009-05-15,01:37:26
39.973382,116.333997,0,230,39948.0677199074,2009-05-15,01:37:31
39.973383,116.334072,0,233,39948.0677777778,2009-05-15,01:37:36
39.973383,116.334085,0,233,39948.0678356481,2009-05-15,01:37:41
39.973387,116.334111,0,234,39948.0678935185,2009-05-15,01:37:46
39.973367,116.334168,0,233,39948.0679513889,2009-05-15,01:37:51
39.973354,116.334192,0,231,39948.0680092593,2009-05-15,01:37:56
39.973355,116.334201,0,230,39948.0680671296,2009-05-15,01:38:01
39.973355,116.334211,0,230,39948.068125,2009-05-15,01:38:06
39.973355,116.334211,0,230,39948.0681597222,2009-05-15,01:38:09
39.973359,116.334216,0,230,39948.0681828704,2009-05-15,01:38:11
39.973348,116.334203,0,232,39948.0682407407,2009-05-15,01:38:16
39.973348,116.334203,0,232,39948.068275463,2009-05-15,01:38:19
39.973349,116.334209,0,232,39948.0682986111,2009-05-15,01:38:21
39.973344,116.334199,0,229,39948.0683564815,2009-05-15,01:38:26
39.97334,116.334225,0,226,39948.0684143519,2009-05-15,01:38:31
39.973333,116.334262,0,224,39948.0684722222,2009-05-15,01:38:36
39.973333,116.334251,0,224,39948.0685300926,2009-05-15,01:38:41
39.973333,116.334251,0,224,39948.0685648148,2009-05-15,01:38:44
39.973334,116.334243,0,224,39948.068587963,2009-05-15,01:38:46
39.973334,116.334151,0,226,39948.0686458333,2009-05-15,01:38:51
39.973335,116.334155,0,227,39948.0687037037,2009-05-15,01:38:56
39.973335,116.334155,0,227,39948.0687384259,2009-05-15,01:38:59
39.973336,116.334149,0,227,39948.0687615741,2009-05-15,01:39:01
39.973338,116.334181,0,227,39948.0688194444,2009-05-15,01:39:06
39.973336,116.334222,0,229,39948.0688773148,2009-05-15,01:39:11
39.973328,116.334246,0,231,39948.0689351852,2009-05-15,01:39:16
39.973319,116.334278,0,233,39948.0689930556,2009-05-15,01:39:21
39.97332,116.334285,0,233,39948.0690509259,2009-05-15,01:39:26
39.973321,116.334291,0,233,39948.0691087963,2009-05-15,01:39:31
39.973321,116.334292,0,233,39948.0691666667,2009-05-15,01:39:36
39.973321,116.334292,0,233,39948.0692013889,2009-05-15,01:39:39
39.973322,116.334296,0,233,39948.069224537,2009-05-15,01:39:41
39.973321,116.334287,0,233,39948.0692824074,2009-05-15,01:39:46
39.973321,116.334287,0,233,39948.0693171296,2009-05-15,01:39:49
39.973321,116.334286,0,233,39948.0693402778,2009-05-15,01:39:51
39.973322,116.334296,0,233,39948.0693981481,2009-05-15,01:39:56
39.973329,116.33432,0,234,39948.0694560185,2009-05-15,01:40:01
39.973327,116.334301,0,234,39948.0695138889,2009-05-15,01:40:06
39.973327,116.334301,0,234,39948.0695486111,2009-05-15,01:40:09
39.973327,116.334308,0,234,39948.0695717593,2009-05-15,01:40:11
39.973328,116.334317,0,234,39948.0696296296,2009-05-15,01:40:16
39.97333,116.33433,0,234,39948.0696875,2009-05-15,01:40:21
39.973326,116.334348,0,236,39948.0697453704,2009-05-15,01:40:26
39.973315,116.334313,0,239,39948.0698032407,2009-05-15,01:40:31
39.973334,116.334342,0,241,39948.0698611111,2009-05-15,01:40:36
39.973349,116.334336,0,242,39948.0699189815,2009-05-15,01:40:41
39.973349,116.334336,0,242,39948.0699537037,2009-05-15,01:40:44
39.97335,116.334344,0,242,39948.0699768519,2009-05-15,01:40:46
39.973336,116.334297,0,240,39948.0700347222,2009-05-15,01:40:51
39.973327,116.33431,0,239,39948.0700925926,2009-05-15,01:40:56
39.973328,116.334315,0,239,39948.070150463,2009-05-15,01:41:01
39.973328,116.334316,0,239,39948.0702083333,2009-05-15,01:41:06
39.973328,116.334312,0,239,39948.0702662037,2009-05-15,01:41:11
39.973328,116.334312,0,239,39948.0703009259,2009-05-15,01:41:14
39.973328,116.334308,0,239,39948.0703240741,2009-05-15,01:41:16
39.973327,116.334297,0,239,39948.0703819444,2009-05-15,01:41:21
39.973326,116.334285,0,239,39948.0704398148,2009-05-15,01:41:26
39.973326,116.334278,0,239,39948.0704976852,2009-05-15,01:41:31
39.973326,116.334278,0,239,39948.0705324074,2009-05-15,01:41:34
39.973326,116.334273,0,239,39948.0705555556,2009-05-15,01:41:36
39.973329,116.334233,0,240,39948.0706134259,2009-05-15,01:41:41
39.97332,116.334215,0,241,39948.0706712963,2009-05-15,01:41:46
39.973333,116.334233,0,242,39948.0707291667,2009-05-15,01:41:51
39.973333,116.334233,0,242,39948.0707638889,2009-05-15,01:41:54
39.973333,116.334226,0,242,39948.070787037,2009-05-15,01:41:56
39.973333,116.334211,0,242,39948.0708449074,2009-05-15,01:42:01
39.973339,116.334139,0,245,39948.0709027778,2009-05-15,01:42:06
39.973339,116.334029,0,244,39948.0709606481,2009-05-15,01:42:11
39.973331,116.334081,0,244,39948.0710185185,2009-05-15,01:42:16
39.973333,116.334102,0,244,39948.0710763889,2009-05-15,01:42:21
39.973333,116.334102,0,244,39948.0711111111,2009-05-15,01:42:24
39.973331,116.334094,0,240,39948.0711342593,2009-05-15,01:42:26
39.973332,116.334107,0,240,39948.0711921296,2009-05-15,01:42:31
39.973326,116.33413,0,241,39948.07125,2009-05-15,01:42:36
39.973332,116.334082,0,238,39948.0713078704,2009-05-15,01:42:41
39.973333,116.334079,0,238,39948.0713657407,2009-05-15,01:42:46
39.973333,116.334079,0,238,39948.071400463,2009-05-15,01:42:49
39.973334,116.334082,0,238,39948.0714236111,2009-05-15,01:42:51
39.973351,116.333969,0,234,39948.0714814815,2009-05-15,01:42:56
39.973353,116.333992,0,233,39948.0715393518,2009-05-15,01:43:01
39.973364,116.333996,0,229,39948.0715972222,2009-05-15,01:43:06
39.97337,116.334002,0,226,39948.0716550926,2009-05-15,01:43:11
39.97337,116.334002,0,225,39948.071712963,2009-05-15,01:43:16
39.97337,116.334005,0,225,39948.0717708333,2009-05-15,01:43:21
39.97337,116.334005,0,225,39948.0718055556,2009-05-15,01:43:24
39.973369,116.334011,0,225,39948.0718287037,2009-05-15,01:43:26
39.973369,116.334045,0,224,39948.0718865741,2009-05-15,01:43:31
39.973378,116.334015,0,221,39948.0719444444,2009-05-15,01:43:36
39.97339,116.33398,0,218,39948.0720023148,2009-05-15,01:43:41
39.973415,116.33387,0,215,39948.0720601852,2009-05-15,01:43:46
39.97341,116.333844,0,216,39948.0721180556,2009-05-15,01:43:51
39.973377,116.333896,0,220,39948.0721759259,2009-05-15,01:43:56
39.973388,116.333821,0,220,39948.0722337963,2009-05-15,01:44:01
39.973384,116.333732,0,217,39948.0722916667,2009-05-15,01:44:06
39.973378,116.333748,0,218,39948.072349537,2009-05-15,01:44:11
39.973377,116.333742,0,216,39948.0724074074,2009-05-15,01:44:16
39.973377,116.333741,0,216,39948.0724652778,2009-05-15,01:44:21
39.973378,116.333738,0,216,39948.0725231481,2009-05-15,01:44:26
39.973378,116.333738,0,216,39948.0725578704,2009-05-15,01:44:29
39.973384,116.333735,0,216,39948.0725810185,2009-05-15,01:44:31
39.973382,116.333764,0,216,39948.0726388889,2009-05-15,01:44:36
39.973382,116.333764,0,216,39948.0726736111,2009-05-15,01:44:39
39.973382,116.333756,0,216,39948.0726967593,2009-05-15,01:44:41
39.973382,116.333771,0,215,39948.0727546296,2009-05-15,01:44:46
39.973385,116.333784,0,211,39948.0728125,2009-05-15,01:44:51
39.973399,116.333785,0,210,39948.0728703704,2009-05-15,01:44:56
39.973402,116.333826,0,207,39948.0729282407,2009-05-15,01:45:01
39.973398,116.333861,0,207,39948.0729861111,2009-05-15,01:45:06
39.97339,116.333852,0,207,39948.0730439815,2009-05-15,01:45:11
39.973384,116.333901,0,209,39948.0731018518,2009-05-15,01:45:16
39.973384,116.333901,0,209,39948.0731365741,2009-05-15,01:45:19
39.973385,116.333909,0,209,39948.0731597222,2009-05-15,01:45:21
39.973386,116.333943,0,208,39948.0732175926,2009-05-15,01:45:26
39.973374,116.334108,0,207,39948.073275463,2009-05-15,01:45:31
39.973374,116.334108,0,207,39948.0733101852,2009-05-15,01:45:34
39.973373,116.334108,0,205,39948.0733333333,2009-05-15,01:45:36
39.973385,116.33405,0,204,39948.0733912037,2009-05-15,01:45:41
39.973391,116.334007,0,205,39948.0734490741,2009-05-15,01:45:46
39.973381,116.333934,0,204,39948.0735069444,2009-05-15,01:45:51
39.973384,116.333816,0,199,39948.0735648148,2009-05-15,01:45:56
39.973393,116.333722,0,199,39948.0736226852,2009-05-15,01:46:01
39.973382,116.333774,0,201,39948.0736805556,2009-05-15,01:46:06
39.973379,116.333883,0,200,39948.0737384259,2009-05-15,01:46:11
39.973383,116.333929,0,200,39948.0737962963,2009-05-15,01:46:16
39.973383,116.333932,0,200,39948.0738541667,2009-05-15,01:46:21
39.973382,116.333925,0,200,39948.073912037,2009-05-15,01:46:26
39.973382,116.333918,0,200,39948.0739699074,2009-05-15,01:46:31
39.973382,116.333918,0,200,39948.0740046296,2009-05-15,01:46:34
39.973381,116.333917,0,201,39948.0740277778,2009-05-15,01:46:36
39.973396,116.333836,0,201,39948.0740856482,2009-05-15,01:46:41
39.973389,116.33382,0,204,39948.0741435185,2009-05-15,01:46:46
39.973368,116.333868,0,206,39948.0742013889,2009-05-15,01:46:51
39.973371,116.33388,0,206,39948.0742592593,2009-05-15,01:46:56
39.973367,116.333856,0,205,39948.0743171296,2009-05-15,01:47:01
39.973341,116.333933,0,207,39948.074375,2009-05-15,01:47:06
39.973339,116.333959,0,207,39948.0744328704,2009-05-15,01:47:11
39.973332,116.334139,0,208,39948.0744907407,2009-05-15,01:47:16
39.973329,116.334255,0,210,39948.0745486111,2009-05-15,01:47:21
39.973326,116.334279,0,213,39948.0746064815,2009-05-15,01:47:26
39.973294,116.334311,0,217,39948.0746643519,2009-05-15,01:47:31
39.973309,116.334396,0,220,39948.0747222222,2009-05-15,01:47:36
39.973318,116.334447,0,217,39948.0747800926,2009-05-15,01:47:41
39.973324,116.334557,0,213,39948.074837963,2009-05-15,01:47:46
39.973366,116.33464,0,210,39948.0748958333,2009-05-15,01:47:51
39.973377,116.334553,0,209,39948.0749537037,2009-05-15,01:47:56
39.973374,116.334545,0,209,39948.0750115741,2009-05-15,01:48:01
39.973374,116.334545,0,209,39948.0750462963,2009-05-15,01:48:04
39.973374,116.334537,0,209,39948.0750694444,2009-05-15,01:48:06
39.973368,116.334391,0,207,39948.0751273148,2009-05-15,01:48:11
39.973363,116.334294,0,206,39948.0751851852,2009-05-15,01:48:16
39.973367,116.33425,0,206,39948.0752430556,2009-05-15,01:48:21
39.97336,116.334251,0,206,39948.0753009259,2009-05-15,01:48:26
39.97336,116.334251,0,206,39948.0753356481,2009-05-15,01:48:29
39.973357,116.334248,0,206,39948.0753587963,2009-05-15,01:48:31
39.973365,116.33422,0,205,39948.0754166667,2009-05-15,01:48:36
39.973364,116.334187,0,205,39948.075474537,2009-05-15,01:48:41
39.97337,116.333929,0,206,39948.0780787037,2009-05-15,01:52:26
39.973371,116.333829,0,204,39948.0781365741,2009-05-15,01:52:31
39.973362,116.33382,0,205,39948.0781944444,2009-05-15,01:52:36
39.973362,116.333811,0,205,39948.0782523148,2009-05-15,01:52:41
39.973362,116.333811,0,205,39948.078287037,2009-05-15,01:52:44
39.973363,116.333812,0,205,39948.0783101852,2009-05-15,01:52:46
39.973377,116.333871,0,205,39948.0783680556,2009-05-15,01:52:51
39.973402,116.333902,0,206,39948.0784259259,2009-05-15,01:52:56
39.973402,116.333902,0,206,39948.0784606481,2009-05-15,01:52:59
39.973403,116.333896,0,206,39948.0784837963,2009-05-15,01:53:01
39.973402,116.333886,0,206,39948.0785416667,2009-05-15,01:53:06
39.973402,116.333886,0,206,39948.0785763889,2009-05-15,01:53:09
39.973403,116.33388,0,206,39948.078599537,2009-05-15,01:53:11
39.9734,116.333867,0,206,39948.0786574074,2009-05-15,01:53:16
39.9734,116.333867,0,206,39948.0786921296,2009-05-15,01:53:19
39.973398,116.333869,0,206,39948.0787152778,2009-05-15,01:53:21
39.973406,116.333883,0,204,39948.0787731481,2009-05-15,01:53:26
39.973408,116.333898,0,205,39948.0788310185,2009-05-15,01:53:31
39.973403,116.333924,0,206,39948.0788888889,2009-05-15,01:53:36
39.973413,116.333865,0,206,39948.0789467593,2009-05-15,01:53:41
39.973412,116.333865,0,206,39948.0790046296,2009-05-15,01:53:46
39.973413,116.333861,0,206,39948.0790625,2009-05-15,01:53:51
39.973413,116.333853,0,206,39948.0791203704,2009-05-15,01:53:56
39.973413,116.333853,0,206,39948.0791550926,2009-05-15,01:53:59
39.973413,116.333858,0,206,39948.0791782407,2009-05-15,01:54:01
39.973413,116.333871,0,206,39948.0792361111,2009-05-15,01:54:06
39.97342,116.333919,0,206,39948.0792939815,2009-05-15,01:54:11
39.973422,116.333954,0,207,39948.0793518518,2009-05-15,01:54:16
39.973422,116.333954,0,207,39948.0793865741,2009-05-15,01:54:19
39.973422,116.333962,0,207,39948.0794097222,2009-05-15,01:54:21
39.973422,116.333939,0,207,39948.0794675926,2009-05-15,01:54:26
39.973424,116.333887,0,206,39948.079525463,2009-05-15,01:54:31
39.973409,116.333893,0,203,39948.0795833333,2009-05-15,01:54:36
39.973406,116.33396,0,200,39948.0796412037,2009-05-15,01:54:41
39.973405,116.333967,0,199,39948.0796990741,2009-05-15,01:54:46
39.973405,116.333965,0,199,39948.0797569444,2009-05-15,01:54:51
39.973405,116.33397,0,199,39948.0798148148,2009-05-15,01:54:56
39.973405,116.33397,0,199,39948.079849537,2009-05-15,01:54:59
39.973404,116.333965,0,199,39948.0798726852,2009-05-15,01:55:01
39.973389,116.334062,0,195,39948.0799305556,2009-05-15,01:55:06
39.973397,116.334042,0,195,39948.0799884259,2009-05-15,01:55:11
39.973403,116.334061,0,195,39948.0800462963,2009-05-15,01:55:16
39.973407,116.334037,0,195,39948.0801041667,2009-05-15,01:55:21
39.973418,116.333966,0,195,39948.080162037,2009-05-15,01:55:26
39.973417,116.333961,0,195,39948.0802199074,2009-05-15,01:55:31
39.973417,116.333961,0,195,39948.0802546296,2009-05-15,01:55:34
39.973418,116.333957,0,195,39948.0802777778,2009-05-15,01:55:36
39.973418,116.333945,0,195,39948.0803356481,2009-05-15,01:55:41
39.973418,116.333942,0,195,39948.0803935185,2009-05-15,01:55:46
39.973418,116.333942,0,195,39948.0804282407,2009-05-15,01:55:49
39.973418,116.333935,0,195,39948.0804513889,2009-05-15,01:55:51
39.973417,116.333949,0,195,39948.0805092593,2009-05-15,01:55:56
39.973429,116.333915,0,195,39948.0805671296,2009-05-15,01:56:01
39.97344,116.333922,0,197,39948.080625,2009-05-15,01:56:06
39.973342,116.334214,0,142,39948.0892476852,2009-05-15,02:08:31
39.973321,116.33424,0,142,39948.0893055556,2009-05-15,02:08:36
39.97335,116.334144,0,142,39948.0893634259,2009-05-15,02:08:41
39.973421,116.334146,0,142,39948.0894212963,2009-05-15,02:08:46
39.973449,116.334141,0,143,39948.0894791667,2009-05-15,02:08:51
39.973448,116.334127,0,143,39948.089537037,2009-05-15,02:08:56
39.973457,116.334083,0,143,39948.0895949074,2009-05-15,02:09:01
39.973426,116.334126,0,143,39948.0896527778,2009-05-15,02:09:06
39.973424,116.334121,0,143,39948.0897106482,2009-05-15,02:09:11
39.973424,116.334121,0,143,39948.0897453704,2009-05-15,02:09:14
39.973423,116.334115,0,143,39948.0897685185,2009-05-15,02:09:16
39.973427,116.334066,0,143,39948.0898263889,2009-05-15,02:09:21
39.973392,116.334054,0,143,39948.0898842593,2009-05-15,02:09:26
39.973356,116.33408,0,143,39948.0899421296,2009-05-15,02:09:31
39.973354,116.334078,0,143,39948.09,2009-05-15,02:09:36
39.973354,116.334082,0,143,39948.0900578704,2009-05-15,02:09:41
39.973353,116.33408,0,143,39948.0901157407,2009-05-15,02:09:46
39.973353,116.33408,0,143,39948.090150463,2009-05-15,02:09:49
39.973352,116.334088,0,143,39948.0901736111,2009-05-15,02:09:51
39.973357,116.334107,0,144,39948.0902314815,2009-05-15,02:09:56
39.973363,116.334051,0,143,39948.0902893519,2009-05-15,02:10:01
39.973363,116.334037,0,143,39948.0903472222,2009-05-15,02:10:06
39.973361,116.334027,0,143,39948.0904050926,2009-05-15,02:10:11
39.973361,116.334027,0,143,39948.0904398148,2009-05-15,02:10:14
39.97336,116.334022,0,144,39948.090462963,2009-05-15,02:10:16
39.973356,116.333967,0,144,39948.0905208333,2009-05-15,02:10:21
39.973383,116.333879,0,143,39948.0905787037,2009-05-15,02:10:26
39.973377,116.33386,0,142,39948.0906365741,2009-05-15,02:10:31
39.973365,116.333876,0,141,39948.0906944444,2009-05-15,02:10:36
39.973344,116.333871,0,138,39948.0907523148,2009-05-15,02:10:41
39.973338,116.333918,0,137,39948.0908101852,2009-05-15,02:10:46
39.973307,116.333971,0,137,39948.0908680556,2009-05-15,02:10:51
39.973296,116.333952,0,136,39948.0909259259,2009-05-15,02:10:56
39.973296,116.333962,0,136,39948.0909837963,2009-05-15,02:11:01
39.973289,116.333936,0,136,39948.0910416667,2009-05-15,02:11:06
39.973285,116.333922,0,136,39948.091099537,2009-05-15,02:11:11
39.973285,116.333922,0,136,39948.0911342593,2009-05-15,02:11:14
39.973286,116.333916,0,136,39948.0911574074,2009-05-15,02:11:16
39.973317,116.333883,0,135,39948.0912152778,2009-05-15,02:11:21
39.973356,116.333885,0,134,39948.0912731481,2009-05-15,02:11:26
39.973339,116.333902,0,134,39948.0913310185,2009-05-15,02:11:31
39.973336,116.333914,0,135,39948.0913888889,2009-05-15,02:11:36
39.973336,116.333914,0,135,39948.0914236111,2009-05-15,02:11:39
39.973335,116.33392,0,135,39948.0914467593,2009-05-15,02:11:41
39.973321,116.333935,0,134,39948.0915046296,2009-05-15,02:11:46
39.973333,116.333974,0,134,39948.0915625,2009-05-15,02:11:51
39.973319,116.33398,0,135,39948.0916203704,2009-05-15,02:11:56
39.973314,116.333941,0,134,39948.0916782407,2009-05-15,02:12:01
39.973313,116.333908,0,133,39948.0917361111,2009-05-15,02:12:06
39.973262,116.333887,0,133,39948.0917939815,2009-05-15,02:12:11
39.973262,116.333887,0,133,39948.0918287037,2009-05-15,02:12:14
39.973263,116.333893,0,133,39948.0918518519,2009-05-15,02:12:16
39.973261,116.333905,0,133,39948.0919097222,2009-05-15,02:12:21
39.973279,116.333908,0,133,39948.0919675926,2009-05-15,02:12:26
39.973279,116.333908,0,133,39948.0920023148,2009-05-15,02:12:29
39.973284,116.333907,0,132,39948.092025463,2009-05-15,02:12:31
39.973289,116.333969,0,136,39948.0920833333,2009-05-15,02:12:36
39.973289,116.333969,0,136,39948.0921180556,2009-05-15,02:12:39
39.973289,116.333974,0,136,39948.0921412037,2009-05-15,02:12:41
39.973271,116.334023,0,138,39948.0921990741,2009-05-15,02:12:46
39.973244,116.334056,0,137,39948.0922569444,2009-05-15,02:12:51
39.973233,116.334072,0,136,39948.0923148148,2009-05-15,02:12:56
39.973233,116.334082,0,136,39948.0923726852,2009-05-15,02:13:01
39.973232,116.334092,0,136,39948.0924305556,2009-05-15,02:13:06
39.973233,116.334097,0,136,39948.0924884259,2009-05-15,02:13:11
39.973233,116.334097,0,136,39948.0925231481,2009-05-15,02:13:14
39.973234,116.334098,0,136,39948.0925462963,2009-05-15,02:13:16
39.973244,116.334104,0,137,39948.0926041667,2009-05-15,02:13:21
39.973263,116.334048,0,139,39948.092662037,2009-05-15,02:13:26
39.973282,116.334056,0,142,39948.0927199074,2009-05-15,02:13:31
39.973297,116.334065,0,143,39948.0927777778,2009-05-15,02:13:36
39.973297,116.334078,0,143,39948.0928356481,2009-05-15,02:13:41
39.973282,116.33408,0,146,39948.0928935185,2009-05-15,02:13:46
39.97327,116.334088,0,148,39948.0929513889,2009-05-15,02:13:51
39.973271,116.334107,0,148,39948.0930092593,2009-05-15,02:13:56
39.973299,116.334102,0,147,39948.0930671296,2009-05-15,02:14:01
39.9733,116.334104,0,147,39948.093125,2009-05-15,02:14:06
39.9733,116.334104,0,147,39948.0931597222,2009-05-15,02:14:09
39.973299,116.3341,0,147,39948.0931828704,2009-05-15,02:14:11
39.973281,116.334028,0,149,39948.0932407407,2009-05-15,02:14:16
39.973267,116.33404,0,156,39948.0932986111,2009-05-15,02:14:21
39.973267,116.33404,0,156,39948.0933333333,2009-05-15,02:14:24
39.973271,116.334041,0,157,39948.0933564815,2009-05-15,02:14:26
39.973285,116.334092,0,159,39948.0934143519,2009-05-15,02:14:31
39.973301,116.33414,0,163,39948.0934722222,2009-05-15,02:14:36
39.973295,116.334222,0,168,39948.0935300926,2009-05-15,02:14:41
39.973282,116.33427,0,176,39948.093587963,2009-05-15,02:14:46
39.97329,116.334255,0,182,39948.0936458333,2009-05-15,02:14:51
39.973314,116.334158,0,186,39948.0937037037,2009-05-15,02:14:56
39.973325,116.334102,0,185,39948.0937615741,2009-05-15,02:15:01
39.973343,116.33404,0,182,39948.0938194444,2009-05-15,02:15:06
39.97335,116.333968,0,180,39948.0938773148,2009-05-15,02:15:11
39.973356,116.333977,0,179,39948.0939351852,2009-05-15,02:15:16
39.973345,116.333959,0,181,39948.0939930556,2009-05-15,02:15:21
39.973333,116.334001,0,184,39948.0940509259,2009-05-15,02:15:26
39.973333,116.334001,0,184,39948.0940856481,2009-05-15,02:15:29
39.973332,116.334004,0,184,39948.0941087963,2009-05-15,02:15:31
39.97331,116.334018,0,192,39948.0941666667,2009-05-15,02:15:36
39.973302,116.334049,0,192,39948.094224537,2009-05-15,02:15:41
39.973299,116.33407,0,192,39948.0942824074,2009-05-15,02:15:46
39.973299,116.33407,0,192,39948.0943171296,2009-05-15,02:15:49
39.973299,116.334077,0,192,39948.0943402778,2009-05-15,02:15:51
39.973284,116.334134,0,194,39948.0943981481,2009-05-15,02:15:56
39.97326,116.334221,0,195,39948.0944560185,2009-05-15,02:16:01
39.973226,116.334323,0,196,39948.0945138889,2009-05-15,02:16:06
39.97317,116.334374,0,197,39948.0945717593,2009-05-15,02:16:11
39.973169,116.334385,0,198,39948.0946296296,2009-05-15,02:16:16
39.973176,116.334318,0,197,39948.0946875,2009-05-15,02:16:21
39.97321,116.334254,0,197,39948.0947453704,2009-05-15,02:16:26
39.973253,116.334222,0,196,39948.0948032407,2009-05-15,02:16:31
39.973254,116.334228,0,196,39948.0948611111,2009-05-15,02:16:36
39.973254,116.334228,0,196,39948.0948958333,2009-05-15,02:16:39
39.973254,116.334228,0,196,39948.0949189815,2009-05-15,02:16:41
39.973255,116.334239,0,196,39948.0949768518,2009-05-15,02:16:46
39.973256,116.334246,0,196,39948.0950347222,2009-05-15,02:16:51
39.973257,116.334253,0,196,39948.0950925926,2009-05-15,02:16:56
39.973257,116.334253,0,196,39948.0951273148,2009-05-15,02:16:59
39.973257,116.334255,0,196,39948.095150463,2009-05-15,02:17:01
39.973258,116.334245,0,196,39948.0952083333,2009-05-15,02:17:06
39.973239,116.33426,0,197,39948.0952662037,2009-05-15,02:17:11
39.973233,116.33427,0,197,39948.0953240741,2009-05-15,02:17:16
39.973233,116.334257,0,197,39948.0953819444,2009-05-15,02:17:21
39.973233,116.334244,0,197,39948.0954398148,2009-05-15,02:17:26
39.973261,116.33415,0,202,39948.0954976852,2009-05-15,02:17:31
39.97328,116.334104,0,204,39948.0955555556,2009-05-15,02:17:36
39.973282,116.33412,0,205,39948.0956134259,2009-05-15,02:17:41
39.973284,116.334141,0,208,39948.0956712963,2009-05-15,02:17:46
39.973284,116.334141,0,208,39948.0957060185,2009-05-15,02:17:49
39.973283,116.334135,0,208,39948.0957291667,2009-05-15,02:17:51
39.973283,116.334124,0,208,39948.095787037,2009-05-15,02:17:56
39.973294,116.334144,0,205,39948.0958449074,2009-05-15,02:18:01
39.973311,116.33412,0,205,39948.0959027778,2009-05-15,02:18:06
39.973344,116.334006,0,206,39948.0959606481,2009-05-15,02:18:11
39.973353,116.333946,0,207,39948.0960185185,2009-05-15,02:18:16
39.973335,116.333887,0,208,39948.0960763889,2009-05-15,02:18:21
39.97333,116.333874,0,209,39948.0961342593,2009-05-15,02:18:26
39.973335,116.33393,0,208,39948.0961921296,2009-05-15,02:18:31
39.97332,116.333952,0,205,39948.09625,2009-05-15,02:18:36
39.973313,116.333964,0,204,39948.0963078704,2009-05-15,02:18:41
39.973313,116.333964,0,204,39948.0963425926,2009-05-15,02:18:44
39.973312,116.333966,0,203,39948.0963657407,2009-05-15,02:18:46
39.973313,116.334074,0,197,39948.0964236111,2009-05-15,02:18:51
39.973298,116.334081,0,194,39948.0964814815,2009-05-15,02:18:56
39.973273,116.334136,0,187,39948.0965393518,2009-05-15,02:19:01
39.973273,116.334136,0,187,39948.0965740741,2009-05-15,02:19:04
39.973273,116.334138,0,187,39948.0965972222,2009-05-15,02:19:06
39.973272,116.334128,0,187,39948.0966550926,2009-05-15,02:19:11
39.973272,116.334128,0,187,39948.0966898148,2009-05-15,02:19:14
39.973272,116.334133,0,187,39948.096712963,2009-05-15,02:19:16
39.973279,116.33416,0,192,39948.0967708333,2009-05-15,02:19:21
39.973278,116.334144,0,193,39948.0968287037,2009-05-15,02:19:26
39.973278,116.334133,0,194,39948.0968865741,2009-05-15,02:19:31
39.973278,116.334133,0,194,39948.0969212963,2009-05-15,02:19:34
39.973278,116.334125,0,194,39948.0969444444,2009-05-15,02:19:36
39.973286,116.334113,0,192,39948.0970023148,2009-05-15,02:19:41
39.973297,116.334124,0,189,39948.0970601852,2009-05-15,02:19:46
39.973316,116.334141,0,188,39948.0971180556,2009-05-15,02:19:51
39.973317,116.334146,0,188,39948.0971759259,2009-05-15,02:19:56
39.973325,116.334154,0,190,39948.0972337963,2009-05-15,02:20:01
39.973326,116.334154,0,190,39948.0972916667,2009-05-15,02:20:06
39.973326,116.334154,0,190,39948.0973263889,2009-05-15,02:20:09
39.973326,116.334149,0,191,39948.097349537,2009-05-15,02:20:11
39.973325,116.334139,0,191,39948.0974074074,2009-05-15,02:20:16
39.973343,116.334025,0,190,39948.0974652778,2009-05-15,02:20:21
39.973354,116.334017,0,188,39948.0975231482,2009-05-15,02:20:26
39.973355,116.334054,0,189,39948.0975810185,2009-05-15,02:20:31
39.973354,116.334049,0,189,39948.0976388889,2009-05-15,02:20:36
39.973354,116.334049,0,189,39948.0976736111,2009-05-15,02:20:39
39.973354,116.334042,0,189,39948.0976967593,2009-05-15,02:20:41
39.973353,116.334025,0,189,39948.0977546296,2009-05-15,02:20:46
39.973361,116.334002,0,189,39948.0978125,2009-05-15,02:20:51
39.97337,116.333951,0,186,39948.0978703704,2009-05-15,02:20:56
39.973357,116.33395,0,188,39948.0979282407,2009-05-15,02:21:01
39.973358,116.333959,0,187,39948.0979861111,2009-05-15,02:21:06
39.973416,116.334242,0,235,39948.1051041667,2009-05-15,02:31:21
39.973397,116.334311,0,233,39948.105162037,2009-05-15,02:31:26
39.97339,116.33437,0,229,39948.1052199074,2009-05-15,02:31:31
39.97335,116.334272,0,227,39948.1052777778,2009-05-15,02:31:36
39.973334,116.33406,0,224,39948.1053356482,2009-05-15,02:31:41
39.973352,116.33399,0,223,39948.1053935185,2009-05-15,02:31:46
39.97337,116.333913,0,222,39948.1054513889,2009-05-15,02:31:51
39.973399,116.333816,0,220,39948.1055092593,2009-05-15,02:31:56
39.973359,116.333731,0,218,39948.1055671296,2009-05-15,02:32:01
39.973357,116.333695,0,215,39948.105625,2009-05-15,02:32:06
39.973363,116.333679,0,214,39948.1056828704,2009-05-15,02:32:11
39.973358,116.333703,0,212,39948.1057407407,2009-05-15,02:32:16
39.973373,116.333743,0,212,39948.1057986111,2009-05-15,02:32:21
39.973373,116.333731,0,211,39948.1058564815,2009-05-15,02:32:26
39.973373,116.333722,0,211,39948.1059143519,2009-05-15,02:32:31
39.973373,116.333722,0,211,39948.1059490741,2009-05-15,02:32:34
39.973373,116.333717,0,211,39948.1059722222,2009-05-15,02:32:36
39.973362,116.333792,0,215,39948.1060300926,2009-05-15,02:32:41
39.97336,116.333815,0,217,39948.106087963,2009-05-15,02:32:46
39.97335,116.33383,0,217,39948.1061458333,2009-05-15,02:32:51
39.973344,116.33382,0,217,39948.1062037037,2009-05-15,02:32:56
39.973335,116.33378,0,216,39948.1062615741,2009-05-15,02:33:01
39.97334,116.333814,0,218,39948.1063194444,2009-05-15,02:33:06
39.973351,116.333842,0,222,39948.1063773148,2009-05-15,02:33:11
39.973373,116.333873,0,224,39948.1064351852,2009-05-15,02:33:16
39.973404,116.333893,0,224,39948.1064930556,2009-05-15,02:33:21
39.973408,116.333914,0,227,39948.1065509259,2009-05-15,02:33:26
39.973408,116.333914,0,227,39948.1065856481,2009-05-15,02:33:29
39.973405,116.333908,0,230,39948.1066087963,2009-05-15,02:33:31
39.973388,116.333904,0,231,39948.1066666667,2009-05-15,02:33:36
39.973386,116.33392,0,231,39948.106724537,2009-05-15,02:33:41
39.973399,116.333858,0,231,39948.1067824074,2009-05-15,02:33:46
39.973403,116.333862,0,229,39948.1068402778,2009-05-15,02:33:51
39.973403,116.333862,0,229,39948.106875,2009-05-15,02:33:54
39.973404,116.333862,0,230,39948.1068981481,2009-05-15,02:33:56
39.973404,116.333852,0,230,39948.1069560185,2009-05-15,02:34:01
39.973404,116.333852,0,230,39948.1069907407,2009-05-15,02:34:04
39.973405,116.333858,0,230,39948.1070138889,2009-05-15,02:34:06
39.973406,116.333872,0,230,39948.1070717593,2009-05-15,02:34:11
39.973406,116.333885,0,230,39948.1071296296,2009-05-15,02:34:16
39.973406,116.333885,0,230,39948.1071643519,2009-05-15,02:34:19
39.973405,116.333887,0,230,39948.1071875,2009-05-15,02:34:21
39.973389,116.333886,0,226,39948.1072453704,2009-05-15,02:34:26
39.973372,116.333874,0,227,39948.1073032407,2009-05-15,02:34:31
39.973372,116.333874,0,227,39948.107337963,2009-05-15,02:34:34
39.973369,116.333866,0,228,39948.1073611111,2009-05-15,02:34:36
39.973373,116.333884,0,229,39948.1074189815,2009-05-15,02:34:41
39.973376,116.333868,0,230,39948.1074768519,2009-05-15,02:34:46
39.973394,116.333855,0,230,39948.1075347222,2009-05-15,02:34:51
39.973405,116.333864,0,230,39948.1075925926,2009-05-15,02:34:56
39.973405,116.333864,0,230,39948.1076273148,2009-05-15,02:34:59
39.973406,116.333868,0,230,39948.107650463,2009-05-15,02:35:01
39.973398,116.333908,0,235,39948.1077083333,2009-05-15,02:35:06
39.973409,116.333884,0,238,39948.1077662037,2009-05-15,02:35:11
39.97341,116.333864,0,239,39948.1078240741,2009-05-15,02:35:16
39.97341,116.333864,0,239,39948.1078587963,2009-05-15,02:35:19
39.973409,116.333858,0,239,39948.1078819444,2009-05-15,02:35:21
39.973408,116.333847,0,239,39948.1079398148,2009-05-15,02:35:26
39.973408,116.333847,0,239,39948.107974537,2009-05-15,02:35:29
39.973407,116.333846,0,239,39948.1079976852,2009-05-15,02:35:31
39.973406,116.333837,0,238,39948.1080555556,2009-05-15,02:35:36
39.973406,116.333849,0,238,39948.1081134259,2009-05-15,02:35:41
39.973396,116.333893,0,235,39948.1081712963,2009-05-15,02:35:46
39.973395,116.333902,0,233,39948.1082291667,2009-05-15,02:35:51
39.973396,116.333916,0,233,39948.108287037,2009-05-15,02:35:56
39.973396,116.333916,0,233,39948.1083217593,2009-05-15,02:35:59
39.973397,116.333922,0,233,39948.1083449074,2009-05-15,02:36:01
39.973396,116.333907,0,234,39948.1084027778,2009-05-15,02:36:06
39.973405,116.333913,0,236,39948.1084606481,2009-05-15,02:36:11
39.973404,116.333902,0,236,39948.1085185185,2009-05-15,02:36:16
39.973404,116.333902,0,236,39948.1085532407,2009-05-15,02:36:19
39.973404,116.333896,0,236,39948.1085763889,2009-05-15,02:36:21
39.973404,116.333906,0,236,39948.1086342593,2009-05-15,02:36:26
39.973404,116.33391,0,236,39948.1086921296,2009-05-15,02:36:31
39.973404,116.33391,0,236,39948.1087268519,2009-05-15,02:36:34
39.973404,116.333902,0,236,39948.10875,2009-05-15,02:36:36
39.973403,116.333937,0,236,39948.1088078704,2009-05-15,02:36:41
39.973413,116.333957,0,236,39948.1088657407,2009-05-15,02:36:46
39.973424,116.333996,0,239,39948.1089236111,2009-05-15,02:36:51
39.973418,116.334005,0,239,39948.1089814815,2009-05-15,02:36:56
39.973419,116.334021,0,238,39948.1090393519,2009-05-15,02:37:01
39.973407,116.334025,0,237,39948.1090972222,2009-05-15,02:37:06
39.973389,116.334035,0,235,39948.1091550926,2009-05-15,02:37:11
39.973388,116.334027,0,235,39948.109212963,2009-05-15,02:37:16
39.973389,116.334027,0,235,39948.1092708333,2009-05-15,02:37:21
39.973389,116.334029,0,235,39948.1093287037,2009-05-15,02:37:26
39.973389,116.334029,0,235,39948.1093634259,2009-05-15,02:37:29
39.97339,116.334029,0,235,39948.1093865741,2009-05-15,02:37:31
39.973407,116.334002,0,235,39948.1094444444,2009-05-15,02:37:36
39.973407,116.334002,0,235,39948.1094791667,2009-05-15,02:37:39
39.97341,116.333997,0,236,39948.1095023148,2009-05-15,02:37:41
39.97341,116.333988,0,236,39948.1095601852,2009-05-15,02:37:46
39.973409,116.333969,0,238,39948.1096180556,2009-05-15,02:37:51
39.973429,116.333915,0,239,39948.1096759259,2009-05-15,02:37:56
39.973429,116.333915,0,239,39948.1097106481,2009-05-15,02:37:59
39.97343,116.333921,0,240,39948.1097337963,2009-05-15,02:38:01
39.973431,116.33393,0,240,39948.1097916667,2009-05-15,02:38:06
39.973418,116.333941,0,237,39948.109849537,2009-05-15,02:38:11
39.973426,116.333957,0,237,39948.1099074074,2009-05-15,02:38:16
39.973433,116.33399,0,237,39948.1099652778,2009-05-15,02:38:21
39.973432,116.333981,0,237,39948.1100231481,2009-05-15,02:38:26
39.973432,116.333981,0,237,39948.1100578704,2009-05-15,02:38:29
39.973432,116.333984,0,237,39948.1100810185,2009-05-15,02:38:31
39.973432,116.333997,0,237,39948.1101388889,2009-05-15,02:38:36
39.973432,116.333994,0,237,39948.1101967593,2009-05-15,02:38:41
39.973431,116.333986,0,237,39948.1102546296,2009-05-15,02:38:46
39.973429,116.333984,0,237,39948.1103125,2009-05-15,02:38:51
39.973429,116.333984,0,237,39948.1103472222,2009-05-15,02:38:54
39.973428,116.333991,0,237,39948.1103703704,2009-05-15,02:38:56
39.973429,116.334002,0,237,39948.1104282407,2009-05-15,02:39:01
39.973431,116.334003,0,237,39948.1104861111,2009-05-15,02:39:06
39.973431,116.334003,0,237,39948.1105208333,2009-05-15,02:39:09
39.973431,116.33401,0,237,39948.1105439815,2009-05-15,02:39:11
39.973433,116.334083,0,238,39948.1106018518,2009-05-15,02:39:16
39.973408,116.334133,0,239,39948.1106597222,2009-05-15,02:39:21
39.973406,116.334121,0,239,39948.1107175926,2009-05-15,02:39:26
39.973416,116.334101,0,240,39948.110775463,2009-05-15,02:39:31
39.973482,116.33407,0,241,39948.1108333333,2009-05-15,02:39:36
39.973526,116.334053,0,244,39948.1108912037,2009-05-15,02:39:41
39.973528,116.334027,0,246,39948.1109490741,2009-05-15,02:39:46
39.973527,116.334017,0,246,39948.1110069444,2009-05-15,02:39:51
39.973527,116.334028,0,246,39948.1110648148,2009-05-15,02:39:56
39.973526,116.334027,0,246,39948.1111226852,2009-05-15,02:40:01
39.973523,116.334021,0,246,39948.1111805556,2009-05-15,02:40:06
39.97352,116.334018,0,246,39948.1112384259,2009-05-15,02:40:11
39.973516,116.334022,0,246,39948.1112962963,2009-05-15,02:40:16
39.973516,116.334022,0,246,39948.1113310185,2009-05-15,02:40:19
39.973513,116.334026,0,246,39948.1113541667,2009-05-15,02:40:21
39.97351,116.334035,0,247,39948.111412037,2009-05-15,02:40:26
39.973511,116.334042,0,247,39948.1114699074,2009-05-15,02:40:31
39.97351,116.334048,0,247,39948.1115277778,2009-05-15,02:40:36
39.97351,116.334045,0,247,39948.1115856481,2009-05-15,02:40:41
39.97351,116.334045,0,247,39948.1116203704,2009-05-15,02:40:44
39.973509,116.334049,0,247,39948.1116435185,2009-05-15,02:40:46
39.97351,116.334063,0,247,39948.1117013889,2009-05-15,02:40:51
39.97351,116.334067,0,247,39948.1117592593,2009-05-15,02:40:56
39.973509,116.334074,0,247,39948.1118171296,2009-05-15,02:41:01
39.973507,116.334081,0,247,39948.111875,2009-05-15,02:41:06
39.973507,116.334081,0,247,39948.1119097222,2009-05-15,02:41:09
39.973505,116.334081,0,247,39948.1119328704,2009-05-15,02:41:11
39.973504,116.334093,0,247,39948.1119907407,2009-05-15,02:41:16
39.973504,116.334101,0,247,39948.1120486111,2009-05-15,02:41:21
39.973503,116.334101,0,247,39948.1121064815,2009-05-15,02:41:26
39.973503,116.334101,0,247,39948.1121412037,2009-05-15,02:41:29
39.973503,116.334093,0,247,39948.1121643518,2009-05-15,02:41:31
39.973503,116.334082,0,247,39948.1122222222,2009-05-15,02:41:36
39.973503,116.33407,0,248,39948.1122800926,2009-05-15,02:41:41
39.97351,116.334052,0,252,39948.112337963,2009-05-15,02:41:46
39.973522,116.333981,0,256,39948.1123958333,2009-05-15,02:41:51
39.973535,116.333986,0,256,39948.1124537037,2009-05-15,02:41:56
39.973538,116.333961,0,257,39948.1125115741,2009-05-15,02:42:01
39.973494,116.333945,0,257,39948.1125694444,2009-05-15,02:42:06
39.973494,116.333955,0,257,39948.1126273148,2009-05-15,02:42:11
39.973404,116.334063,0,258,39948.1126851852,2009-05-15,02:42:16
39.973385,116.334122,0,258,39948.1127430556,2009-05-15,02:42:21
39.973357,116.334144,0,259,39948.1128009259,2009-05-15,02:42:26
39.973352,116.334161,0,260,39948.1128587963,2009-05-15,02:42:31
39.973339,116.334158,0,262,39948.1129166667,2009-05-15,02:42:36
39.973339,116.334158,0,262,39948.1129513889,2009-05-15,02:42:39
39.973337,116.33416,0,262,39948.112974537,2009-05-15,02:42:41
39.973311,116.334095,0,264,39948.1130324074,2009-05-15,02:42:46
39.973327,116.33407,0,264,39948.1130902778,2009-05-15,02:42:51
39.973343,116.33407,0,263,39948.1131481482,2009-05-15,02:42:56
39.973378,116.334125,0,262,39948.1132060185,2009-05-15,02:43:01
39.973389,116.334163,0,263,39948.1132638889,2009-05-15,02:43:06
39.97342,116.334164,0,263,39948.1133217593,2009-05-15,02:43:11
39.973384,116.3342,0,264,39948.1133796296,2009-05-15,02:43:16
39.973341,116.334228,0,264,39948.1134375,2009-05-15,02:43:21
39.973256,116.334262,0,265,39948.1134953704,2009-05-15,02:43:26
39.97348,116.334153,0,286,39948.1236805556,2009-05-15,02:58:06
39.973513,116.334138,0,284,39948.1237384259,2009-05-15,02:58:11
39.973513,116.334138,0,284,39948.1237731481,2009-05-15,02:58:14
39.973508,116.334142,0,282,39948.1237962963,2009-05-15,02:58:16
39.973507,116.334133,0,281,39948.1238541667,2009-05-15,02:58:21
39.973505,116.334123,0,281,39948.123912037,2009-05-15,02:58:26
39.973505,116.334123,0,281,39948.1239467593,2009-05-15,02:58:29
39.973503,116.334127,0,281,39948.1239699074,2009-05-15,02:58:31
39.973492,116.33413,0,282,39948.1240277778,2009-05-15,02:58:36
39.97349,116.33413,0,282,39948.1240856481,2009-05-15,02:58:41
39.97349,116.33413,0,282,39948.1241203704,2009-05-15,02:58:44
39.97349,116.334138,0,282,39948.1241435185,2009-05-15,02:58:46
39.973491,116.334129,0,282,39948.1242013889,2009-05-15,02:58:51
39.973491,116.334126,0,282,39948.1242592593,2009-05-15,02:58:56
39.973491,116.334128,0,282,39948.1243171296,2009-05-15,02:59:01
39.973491,116.334132,0,282,39948.124375,2009-05-15,02:59:06
39.973491,116.334132,0,282,39948.1244097222,2009-05-15,02:59:09
39.973491,116.334139,0,282,39948.1244328704,2009-05-15,02:59:11
39.973474,116.334139,0,283,39948.1244907407,2009-05-15,02:59:16
39.973467,116.334124,0,283,39948.1245486111,2009-05-15,02:59:21
39.973468,116.334137,0,284,39948.1246064815,2009-05-15,02:59:26
39.973469,116.334141,0,284,39948.1246643519,2009-05-15,02:59:31
39.97347,116.334141,0,284,39948.1247222222,2009-05-15,02:59:36
39.97347,116.334141,0,284,39948.1247569444,2009-05-15,02:59:39
39.973472,116.334148,0,284,39948.1247800926,2009-05-15,02:59:41
39.973477,116.334128,0,284,39948.124837963,2009-05-15,02:59:46
39.973464,116.334085,0,284,39948.1248958333,2009-05-15,02:59:51
39.97339,116.334069,0,284,39948.1249537037,2009-05-15,02:59:56
39.973388,116.334047,0,284,39948.1250115741,2009-05-15,03:00:01
39.973377,116.334001,0,285,39948.1250694444,2009-05-15,03:00:06
39.973378,116.333951,0,285,39948.1251273148,2009-05-15,03:00:11
39.97339,116.333991,0,286,39948.1251851852,2009-05-15,03:00:16
39.97339,116.33398,0,285,39948.1252430556,2009-05-15,03:00:21
39.973433,116.333999,0,285,39948.1253009259,2009-05-15,03:00:26
39.973496,116.334064,0,290,39948.1253587963,2009-05-15,03:00:31
39.973535,116.334066,0,290,39948.1254166667,2009-05-15,03:00:36
39.9735,116.334039,0,291,39948.125474537,2009-05-15,03:00:41
39.973487,116.334077,0,290,39948.1255324074,2009-05-15,03:00:46
39.973474,116.334157,0,290,39948.1255902778,2009-05-15,03:00:51
39.973474,116.334212,0,289,39948.1256481481,2009-05-15,03:00:56
39.973514,116.334231,0,285,39948.1257060185,2009-05-15,03:01:01
39.973503,116.334254,0,284,39948.1257638889,2009-05-15,03:01:06
39.973544,116.334244,0,286,39948.1258217593,2009-05-15,03:01:11
39.973538,116.334259,0,288,39948.1258796296,2009-05-15,03:01:16
39.973528,116.334242,0,288,39948.1259375,2009-05-15,03:01:21
39.973482,116.334214,0,288,39948.1259953704,2009-05-15,03:01:26
39.973483,116.334201,0,286,39948.1260532407,2009-05-15,03:01:31
39.973483,116.334201,0,286,39948.126087963,2009-05-15,03:01:34
39.973485,116.334198,0,286,39948.1261111111,2009-05-15,03:01:36
39.973486,116.334248,0,287,39948.1261689815,2009-05-15,03:01:41
39.973487,116.33431,0,291,39948.1262268518,2009-05-15,03:01:46
39.973488,116.334319,0,291,39948.1262847222,2009-05-15,03:01:51
39.973488,116.334326,0,291,39948.1263425926,2009-05-15,03:01:56
39.973489,116.334322,0,291,39948.126400463,2009-05-15,03:02:01
39.973489,116.334317,0,291,39948.1264583333,2009-05-15,03:02:06
39.973489,116.334317,0,291,39948.1264930556,2009-05-15,03:02:09
39.973489,116.33432,0,291,39948.1265162037,2009-05-15,03:02:11
39.973518,116.334352,0,294,39948.1265740741,2009-05-15,03:02:16
39.973535,116.334364,0,297,39948.1266319444,2009-05-15,03:02:21
39.973536,116.334373,0,297,39948.1266898148,2009-05-15,03:02:26
39.973536,116.334373,0,297,39948.126724537,2009-05-15,03:02:29
39.973536,116.334372,0,297,39948.1267476852,2009-05-15,03:02:31
39.973511,116.33435,0,299,39948.1268055556,2009-05-15,03:02:36
39.973468,116.334263,0,302,39948.1268634259,2009-05-15,03:02:41
39.973442,116.334232,0,304,39948.1269212963,2009-05-15,03:02:46
39.973421,116.334195,0,305,39948.1269791667,2009-05-15,03:02:51
39.973381,116.334227,0,305,39948.127037037,2009-05-15,03:02:56
39.973374,116.334207,0,304,39948.1270949074,2009-05-15,03:03:01
39.973416,116.334147,0,302,39948.1271527778,2009-05-15,03:03:06
39.9734,116.33414,0,302,39948.1272106481,2009-05-15,03:03:11
39.973399,116.334194,0,302,39948.1272685185,2009-05-15,03:03:16
39.973438,116.33415,0,304,39948.1273263889,2009-05-15,03:03:21
39.973396,116.334092,0,304,39948.1273842593,2009-05-15,03:03:26
39.973459,116.334141,0,303,39948.1274421296,2009-05-15,03:03:31
39.973481,116.334181,0,304,39948.1275,2009-05-15,03:03:36
39.973505,116.334254,0,304,39948.1275578704,2009-05-15,03:03:41
39.973537,116.334314,0,304,39948.1276157407,2009-05-15,03:03:46
39.97356,116.334366,0,305,39948.1276736111,2009-05-15,03:03:51
39.973572,116.33434,0,306,39948.1277314815,2009-05-15,03:03:56
39.973561,116.33429,0,307,39948.1277893518,2009-05-15,03:04:01
39.973561,116.33429,0,307,39948.1278240741,2009-05-15,03:04:04
39.973553,116.334295,0,310,39948.1278472222,2009-05-15,03:04:06
39.973552,116.334324,0,312,39948.1279050926,2009-05-15,03:04:11
39.97354,116.334333,0,316,39948.127962963,2009-05-15,03:04:16
39.973538,116.334391,0,317,39948.1280208333,2009-05-15,03:04:21
39.97354,116.334473,0,322,39948.1280787037,2009-05-15,03:04:26
39.973493,116.33449,0,324,39948.1281365741,2009-05-15,03:04:31
39.973493,116.33449,0,324,39948.1281712963,2009-05-15,03:04:34
39.973493,116.334492,0,324,39948.1281944444,2009-05-15,03:04:36
39.973492,116.334481,0,324,39948.1282523148,2009-05-15,03:04:41
39.973455,116.334477,0,327,39948.1283101852,2009-05-15,03:04:46
39.973464,116.334506,0,328,39948.1283680556,2009-05-15,03:04:51
39.973466,116.3345,0,329,39948.1284259259,2009-05-15,03:04:56
39.973466,116.3345,0,329,39948.1284606481,2009-05-15,03:04:59
39.973465,116.334496,0,329,39948.1284837963,2009-05-15,03:05:01
39.973453,116.33446,0,332,39948.1285416667,2009-05-15,03:05:06
39.973485,116.33447,0,335,39948.128599537,2009-05-15,03:05:11
39.973538,116.334491,0,337,39948.1286574074,2009-05-15,03:05:16
39.973541,116.334505,0,337,39948.1287152778,2009-05-15,03:05:21
39.973542,116.334504,0,337,39948.1287731482,2009-05-15,03:05:26
39.973542,116.3345,0,337,39948.1288310185,2009-05-15,03:05:31
39.973542,116.334493,0,337,39948.1288888889,2009-05-15,03:05:36
39.973541,116.334485,0,337,39948.1289467593,2009-05-15,03:05:41
39.973541,116.334485,0,337,39948.1289814815,2009-05-15,03:05:44
39.97354,116.33448,0,337,39948.1290046296,2009-05-15,03:05:46
39.973547,116.334428,0,336,39948.1290625,2009-05-15,03:05:51
39.973578,116.334396,0,335,39948.1291203704,2009-05-15,03:05:56
39.973587,116.334328,0,334,39948.1291782407,2009-05-15,03:06:01
39.973511,116.334262,0,334,39948.1292361111,2009-05-15,03:06:06
39.973465,116.334299,0,336,39948.1292939815,2009-05-15,03:06:11
39.973465,116.334308,0,336,39948.1293518519,2009-05-15,03:06:16
39.973463,116.334306,0,336,39948.1294097222,2009-05-15,03:06:21
39.973463,116.334306,0,336,39948.1294444444,2009-05-15,03:06:24
39.973461,116.334305,0,337,39948.1294675926,2009-05-15,03:06:26
39.973452,116.334287,0,337,39948.129525463,2009-05-15,03:06:31
39.973429,116.334235,0,337,39948.1295833333,2009-05-15,03:06:36
39.973393,116.334299,0,335,39948.1296412037,2009-05-15,03:06:41
39.973388,116.33435,0,334,39948.1296990741,2009-05-15,03:06:46
39.973388,116.334341,0,334,39948.1297569444,2009-05-15,03:06:51
39.973387,116.334347,0,334,39948.1298148148,2009-05-15,03:06:56
39.973387,116.334347,0,334,39948.129849537,2009-05-15,03:06:59
39.973386,116.334351,0,334,39948.1298726852,2009-05-15,03:07:01
39.973386,116.334365,0,334,39948.1299305556,2009-05-15,03:07:06
39.973387,116.334371,0,334,39948.1299884259,2009-05-15,03:07:11
39.973386,116.334375,0,334,39948.1300462963,2009-05-15,03:07:16
39.973386,116.334373,0,334,39948.1301041667,2009-05-15,03:07:21
39.973385,116.334373,0,333,39948.130162037,2009-05-15,03:07:26
39.973385,116.334373,0,333,39948.1301967593,2009-05-15,03:07:29
39.973385,116.334379,0,334,39948.1302199074,2009-05-15,03:07:31
39.973386,116.33436,0,334,39948.1302777778,2009-05-15,03:07:36
39.973386,116.33436,0,334,39948.1303125,2009-05-15,03:07:39
39.973378,116.33436,0,335,39948.1303356481,2009-05-15,03:07:41
39.973376,116.334351,0,336,39948.1303935185,2009-05-15,03:07:46
39.973375,116.33435,0,336,39948.1304513889,2009-05-15,03:07:51
39.973375,116.334356,0,336,39948.1305092593,2009-05-15,03:07:56
39.973375,116.334358,0,336,39948.1305671296,2009-05-15,03:08:01
39.973375,116.334358,0,336,39948.1306018519,2009-05-15,03:08:04
39.973377,116.334357,0,336,39948.130625,2009-05-15,03:08:06
39.973389,116.334394,0,335,39948.1306828704,2009-05-15,03:08:11
39.973401,116.334511,0,335,39948.1307407407,2009-05-15,03:08:16
39.9734,116.334488,0,335,39948.1307986111,2009-05-15,03:08:21
39.973317,116.334524,0,341,39948.1308564815,2009-05-15,03:08:26
39.973234,116.334574,0,347,39948.1309143519,2009-05-15,03:08:31
39.973242,116.334593,0,347,39948.1309722222,2009-05-15,03:08:36
39.973285,116.334538,0,348,39948.1310300926,2009-05-15,03:08:41
39.973283,116.334527,0,349,39948.131087963,2009-05-15,03:08:46
39.973309,116.334555,0,348,39948.1311458333,2009-05-15,03:08:51
39.97332,116.334563,0,348,39948.1312037037,2009-05-15,03:08:56
39.973313,116.334589,0,348,39948.1312615741,2009-05-15,03:09:01
39.973295,116.334636,0,351,39948.1313194444,2009-05-15,03:09:06
39.973316,116.33465,0,355,39948.1313773148,2009-05-15,03:09:11
39.973325,116.334659,0,355,39948.1314351852,2009-05-15,03:09:16
39.973396,116.334742,0,358,39948.1314930556,2009-05-15,03:09:21
39.97345,116.334693,0,363,39948.1315509259,2009-05-15,03:09:26
39.973431,116.334658,0,365,39948.1316087963,2009-05-15,03:09:31
39.973462,116.33459,0,367,39948.1316666667,2009-05-15,03:09:36
39.97345,116.334558,0,371,39948.131724537,2009-05-15,03:09:41
39.973414,116.334549,0,371,39948.1317824074,2009-05-15,03:09:46
39.973318,116.33452,0,376,39948.1318402778,2009-05-15,03:09:51
39.973277,116.334501,0,381,39948.1318981481,2009-05-15,03:09:56
39.973249,116.334538,0,380,39948.1319560185,2009-05-15,03:10:01
39.973214,116.334611,0,381,39948.1320138889,2009-05-15,03:10:06
39.973214,116.334601,0,381,39948.1320717593,2009-05-15,03:10:11
39.973261,116.334695,0,379,39948.1321296296,2009-05-15,03:10:16
39.97326,116.334716,0,380,39948.1321875,2009-05-15,03:10:21
39.973326,116.334713,0,382,39948.1322453704,2009-05-15,03:10:26
39.973329,116.334713,0,382,39948.1323032407,2009-05-15,03:10:31
39.973329,116.334713,0,382,39948.132337963,2009-05-15,03:10:34
39.97333,116.334709,0,382,39948.1323611111,2009-05-15,03:10:36
39.973331,116.33472,0,382,39948.1324189815,2009-05-15,03:10:41
39.973357,116.334739,0,382,39948.1324768519,2009-05-15,03:10:46
39.97337,116.334771,0,381,39948.1325347222,2009-05-15,03:10:51
39.973371,116.334773,0,381,39948.1325925926,2009-05-15,03:10:56
39.973371,116.334772,0,381,39948.132650463,2009-05-15,03:11:01
39.973372,116.334768,0,381,39948.1327083333,2009-05-15,03:11:06
39.973372,116.33476,0,381,39948.1327662037,2009-05-15,03:11:11
39.973372,116.33476,0,381,39948.1328009259,2009-05-15,03:11:14
39.973375,116.334759,0,381,39948.1328240741,2009-05-15,03:11:16
39.973381,116.334746,0,380,39948.1328819444,2009-05-15,03:11:21
39.973366,116.334656,0,377,39948.1329398148,2009-05-15,03:11:26
39.973344,116.334651,0,372,39948.1329976852,2009-05-15,03:11:31
39.973329,116.334645,0,369,39948.1330555556,2009-05-15,03:11:36
39.973329,116.334645,0,369,39948.1330902778,2009-05-15,03:11:39
39.973329,116.33464,0,369,39948.1331134259,2009-05-15,03:11:41
39.973326,116.334692,0,370,39948.1331712963,2009-05-15,03:11:46
39.973282,116.334728,0,373,39948.1332291667,2009-05-15,03:11:51
39.973275,116.334714,0,373,39948.133287037,2009-05-15,03:11:56
39.973268,116.334687,0,373,39948.1333449074,2009-05-15,03:12:01
39.973216,116.334645,0,370,39948.1334027778,2009-05-15,03:12:06
39.973262,116.334654,0,368,39948.1334606481,2009-05-15,03:12:11
39.973304,116.334678,0,370,39948.1335185185,2009-05-15,03:12:16
39.973305,116.334662,0,370,39948.1335763889,2009-05-15,03:12:21
39.973329,116.334657,0,371,39948.1336342593,2009-05-15,03:12:26
39.973331,116.334657,0,371,39948.1336921296,2009-05-15,03:12:31
39.973332,116.334653,0,371,39948.13375,2009-05-15,03:12:36
39.973332,116.334649,0,371,39948.1338078704,2009-05-15,03:12:41
39.973332,116.334649,0,371,39948.1338425926,2009-05-15,03:12:44
39.973332,116.334643,0,371,39948.1338657407,2009-05-15,03:12:46
39.973332,116.334634,0,371,39948.1339236111,2009-05-15,03:12:51
39.973332,116.334629,0,371,39948.1339814815,2009-05-15,03:12:56
39.973332,116.334634,0,371,39948.1340393518,2009-05-15,03:13:01
39.973331,116.334631,0,371,39948.1340972222,2009-05-15,03:13:06
39.97333,116.334632,0,371,39948.1341550926,2009-05-15,03:13:11
39.97333,116.334638,0,371,39948.134212963,2009-05-15,03:13:16
39.97333,116.334638,0,371,39948.1342708333,2009-05-15,03:13:21
39.973329,116.334644,0,371,39948.1343287037,2009-05-15,03:13:26
39.973329,116.334644,0,371,39948.1343634259,2009-05-15,03:13:29
39.973327,116.334642,0,371,39948.1343865741,2009-05-15,03:13:31
39.973414,116.334312,0,325,39948.1414467593,2009-05-15,03:23:41
39.973432,116.334313,0,323,39948.1415046296,2009-05-15,03:23:46
39.973442,116.334324,0,322,39948.1415625,2009-05-15,03:23:51
39.973419,116.33433,0,320,39948.1416203704,2009-05-15,03:23:56
39.973372,116.334356,0,321,39948.1416782407,2009-05-15,03:24:01
39.973366,116.334375,0,322,39948.1417361111,2009-05-15,03:24:06
39.973372,116.334391,0,323,39948.1417939815,2009-05-15,03:24:11
39.973369,116.33433,0,323,39948.1418518518,2009-05-15,03:24:16
39.973369,116.33433,0,323,39948.1418865741,2009-05-15,03:24:19
39.973371,116.334323,0,323,39948.1419097222,2009-05-15,03:24:21
39.973376,116.334336,0,323,39948.1419675926,2009-05-15,03:24:26
39.973381,116.334355,0,322,39948.142025463,2009-05-15,03:24:31
39.973381,116.334355,0,322,39948.1420601852,2009-05-15,03:24:34
39.973381,116.334352,0,322,39948.1420833333,2009-05-15,03:24:36
39.973409,116.334363,0,321,39948.1421412037,2009-05-15,03:24:41
39.973336,116.334397,0,325,39948.1421990741,2009-05-15,03:24:46
39.973312,116.334422,0,327,39948.1422569444,2009-05-15,03:24:51
39.973322,116.334473,0,326,39948.1423148148,2009-05-15,03:24:56
39.973321,116.334499,0,325,39948.1423726852,2009-05-15,03:25:01
39.973321,116.334499,0,325,39948.1424074074,2009-05-15,03:25:04
39.973325,116.334503,0,325,39948.1424305556,2009-05-15,03:25:06
39.973332,116.334457,0,324,39948.1424884259,2009-05-15,03:25:11
39.973345,116.334466,0,323,39948.1425462963,2009-05-15,03:25:16
39.973345,116.334466,0,323,39948.1425810185,2009-05-15,03:25:19
39.973343,116.334473,0,327,39948.1426041667,2009-05-15,03:25:21
39.973355,116.334445,0,328,39948.142662037,2009-05-15,03:25:26
39.973359,116.33443,0,328,39948.1427199074,2009-05-15,03:25:31
39.973359,116.33443,0,328,39948.1427546296,2009-05-15,03:25:34
39.973357,116.334427,0,328,39948.1427777778,2009-05-15,03:25:36
39.973312,116.334368,0,324,39948.1428356481,2009-05-15,03:25:41
39.973319,116.3343,0,317,39948.1428935185,2009-05-15,03:25:46
39.973319,116.3343,0,317,39948.1429282407,2009-05-15,03:25:49
39.973321,116.334293,0,316,39948.1429513889,2009-05-15,03:25:51
39.973337,116.334269,0,313,39948.1430092593,2009-05-15,03:25:56
39.973337,116.334269,0,313,39948.1430439815,2009-05-15,03:25:59
39.973339,116.334277,0,312,39948.1430671296,2009-05-15,03:26:01
39.973362,116.334273,0,309,39948.143125,2009-05-15,03:26:06
39.973369,116.334216,0,306,39948.1431828704,2009-05-15,03:26:11
39.973409,116.334247,0,306,39948.1432407407,2009-05-15,03:26:16
39.973422,116.334237,0,306,39948.1432986111,2009-05-15,03:26:21
39.973421,116.334231,0,306,39948.1433564815,2009-05-15,03:26:26
39.973421,116.334224,0,306,39948.1434143518,2009-05-15,03:26:31
39.973421,116.334226,0,306,39948.1434722222,2009-05-15,03:26:36
39.973421,116.334226,0,306,39948.1435069444,2009-05-15,03:26:39
39.973423,116.334232,0,306,39948.1435300926,2009-05-15,03:26:41
39.973438,116.334259,0,304,39948.143587963,2009-05-15,03:26:46
39.973461,116.334254,0,302,39948.1436458333,2009-05-15,03:26:51
39.973461,116.334254,0,302,39948.1436805556,2009-05-15,03:26:54
39.97346,116.334247,0,302,39948.1437037037,2009-05-15,03:26:56
39.973434,116.334237,0,301,39948.1437615741,2009-05-15,03:27:01
39.973432,116.334222,0,300,39948.1438194444,2009-05-15,03:27:06
39.973432,116.334222,0,300,39948.1438541667,2009-05-15,03:27:09
39.973431,116.334215,0,300,39948.1438773148,2009-05-15,03:27:11
39.973392,116.334294,0,299,39948.1439351852,2009-05-15,03:27:16
39.973372,116.334377,0,302,39948.1439930556,2009-05-15,03:27:21
39.973398,116.334341,0,305,39948.1440509259,2009-05-15,03:27:26
39.973429,116.334302,0,301,39948.1441087963,2009-05-15,03:27:31
39.973458,116.334318,0,298,39948.1441666667,2009-05-15,03:27:36
39.973455,116.334296,0,295,39948.144224537,2009-05-15,03:27:41
39.973456,116.334255,0,293,39948.1442824074,2009-05-15,03:27:46
39.973465,116.334233,0,291,39948.1443402778,2009-05-15,03:27:51
39.973466,116.334255,0,289,39948.1443981482,2009-05-15,03:27:56
39.973469,116.334266,0,287,39948.1444560185,2009-05-15,03:28:01
39.97347,116.33425,0,286,39948.1445138889,2009-05-15,03:28:06
39.973468,116.33424,0,287,39948.1445717593,2009-05-15,03:28:11
39.97345,116.33422,0,287,39948.1446296296,2009-05-15,03:28:16
39.973472,116.334239,0,283,39948.1446875,2009-05-15,03:28:21
39.973497,116.334255,0,284,39948.1447453704,2009-05-15,03:28:26
39.973499,116.334192,0,286,39948.1448032407,2009-05-15,03:28:31
39.973503,116.334215,0,286,39948.1448611111,2009-05-15,03:28:36
39.973503,116.334215,0,286,39948.1448958333,2009-05-15,03:28:39
39.973503,116.334215,0,287,39948.1449189815,2009-05-15,03:28:41
39.973503,116.334204,0,287,39948.1449768519,2009-05-15,03:28:46
39.973498,116.334174,0,287,39948.1450347222,2009-05-15,03:28:51
39.97352,116.334097,0,286,39948.1450925926,2009-05-15,03:28:56
39.973541,116.334002,0,287,39948.145150463,2009-05-15,03:29:01
39.97354,116.333869,0,289,39948.1452083333,2009-05-15,03:29:06
39.97357,116.333826,0,290,39948.1452662037,2009-05-15,03:29:11
39.97357,116.333826,0,290,39948.1453009259,2009-05-15,03:29:14
39.973574,116.333826,0,291,39948.1453240741,2009-05-15,03:29:16
39.973594,116.333994,0,296,39948.1453819444,2009-05-15,03:29:21
39.973566,116.33403,0,297,39948.1454398148,2009-05-15,03:29:26
39.973554,116.334169,0,305,39948.1454976852,2009-05-15,03:29:31
39.973497,116.334355,0,309,39948.1455555556,2009-05-15,03:29:36
39.973504,116.334404,0,307,39948.1456134259,2009-05-15,03:29:41
39.973486,116.334423,0,314,39948.1456712963,2009-05-15,03:29:46
39.973469,116.334514,0,331,39948.1457291667,2009-05-15,03:29:51
39.973458,116.334655,0,347,39948.145787037,2009-05-15,03:29:56
39.973467,116.334718,0,355,39948.1458449074,2009-05-15,03:30:01
39.973509,116.334674,0,368,39948.1459027778,2009-05-15,03:30:06
39.973568,116.334656,0,379,39948.1459606481,2009-05-15,03:30:11
39.973621,116.334629,0,389,39948.1460185185,2009-05-15,03:30:16
39.973666,116.334572,0,387,39948.1460763889,2009-05-15,03:30:21
39.973636,116.334504,0,391,39948.1461342593,2009-05-15,03:30:26
39.973576,116.334441,0,395,39948.1461921296,2009-05-15,03:30:31
39.973585,116.334363,0,395,39948.14625,2009-05-15,03:30:36
39.973609,116.334272,0,394,39948.1463078704,2009-05-15,03:30:41
39.973637,116.334181,0,392,39948.1463657407,2009-05-15,03:30:46
39.973659,116.334101,0,392,39948.1464236111,2009-05-15,03:30:51
39.973632,116.333989,0,391,39948.1464814815,2009-05-15,03:30:56
39.973627,116.333858,0,383,39948.1465393519,2009-05-15,03:31:01
39.97361,116.333743,0,376,39948.1465972222,2009-05-15,03:31:06
39.97359,116.333701,0,371,39948.1466550926,2009-05-15,03:31:11
39.973602,116.333723,0,369,39948.146712963,2009-05-15,03:31:16
39.973601,116.333737,0,369,39948.1467708333,2009-05-15,03:31:21
39.973599,116.333728,0,369,39948.1468287037,2009-05-15,03:31:26
39.973591,116.333707,0,366,39948.1468865741,2009-05-15,03:31:31
39.973591,116.333707,0,366,39948.1469212963,2009-05-15,03:31:34
39.973587,116.333705,0,367,39948.1469444444,2009-05-15,03:31:36
39.973594,116.333695,0,365,39948.1470023148,2009-05-15,03:31:41
39.973609,116.333819,0,366,39948.1470601852,2009-05-15,03:31:46
39.973588,116.333881,0,364,39948.1471180556,2009-05-15,03:31:51
39.97357,116.333913,0,359,39948.1471759259,2009-05-15,03:31:56
39.973535,116.333885,0,354,39948.1472337963,2009-05-15,03:32:01
39.973522,116.333874,0,349,39948.1472916667,2009-05-15,03:32:06
39.973508,116.33388,0,347,39948.147349537,2009-05-15,03:32:11
39.973457,116.333953,0,346,39948.1474074074,2009-05-15,03:32:16
39.973379,116.334179,0,346,39948.1474652778,2009-05-15,03:32:21
39.973306,116.334444,0,343,39948.1475231481,2009-05-15,03:32:26
39.973331,116.334422,0,337,39948.1475810185,2009-05-15,03:32:31
39.973346,116.334397,0,332,39948.1476388889,2009-05-15,03:32:36
39.973322,116.334416,0,332,39948.1476967593,2009-05-15,03:32:41
39.973324,116.334453,0,333,39948.1477546296,2009-05-15,03:32:46
39.97336,116.334289,0,328,39948.1478125,2009-05-15,03:32:51
39.973359,116.334283,0,328,39948.1478703704,2009-05-15,03:32:56
39.973359,116.334283,0,328,39948.1479050926,2009-05-15,03:32:59
39.973359,116.334288,0,328,39948.1479282407,2009-05-15,03:33:01
39.973365,116.334297,0,323,39948.1479861111,2009-05-15,03:33:06
39.973363,116.334319,0,317,39948.1480439815,2009-05-15,03:33:11
39.973362,116.334311,0,317,39948.1481018519,2009-05-15,03:33:16
39.973362,116.334308,0,317,39948.1481597222,2009-05-15,03:33:21
39.973362,116.334303,0,317,39948.1482175926,2009-05-15,03:33:26
39.973362,116.334303,0,317,39948.1482523148,2009-05-15,03:33:29
39.973362,116.334302,0,317,39948.148275463,2009-05-15,03:33:31
39.973359,116.334275,0,316,39948.1483333333,2009-05-15,03:33:36
39.973357,116.334265,0,315,39948.1483912037,2009-05-15,03:33:41
39.973373,116.334199,0,312,39948.1484490741,2009-05-15,03:33:46
39.973382,116.334116,0,306,39948.1485069444,2009-05-15,03:33:51
39.973403,116.33394,0,302,39948.1485648148,2009-05-15,03:33:56
39.973401,116.333892,0,301,39948.1486226852,2009-05-15,03:34:01
39.973389,116.333872,0,309,39948.1486805556,2009-05-15,03:34:06
39.973354,116.334052,0,311,39948.1487384259,2009-05-15,03:34:11
39.973301,116.334203,0,314,39948.1487962963,2009-05-15,03:34:16
39.973297,116.334327,0,309,39948.1488541667,2009-05-15,03:34:21
39.973303,116.33434,0,308,39948.148912037,2009-05-15,03:34:26
39.973326,116.33436,0,304,39948.1489699074,2009-05-15,03:34:31
39.97334,116.334391,0,301,39948.1490277778,2009-05-15,03:34:36
39.973369,116.334381,0,304,39948.1490856481,2009-05-15,03:34:41
39.973371,116.334381,0,304,39948.1491435185,2009-05-15,03:34:46
39.973371,116.334381,0,304,39948.1491782407,2009-05-15,03:34:49
39.973372,116.334381,0,304,39948.1492013889,2009-05-15,03:34:51
39.973368,116.334364,0,306,39948.1492592593,2009-05-15,03:34:56
39.97334,116.3343,0,308,39948.1493171296,2009-05-15,03:35:01
39.973338,116.33429,0,306,39948.149375,2009-05-15,03:35:06
39.97333,116.334184,0,304,39948.1494328704,2009-05-15,03:35:11
39.973406,116.334039,0,298,39948.1494907407,2009-05-15,03:35:16
39.973463,116.333993,0,296,39948.1495486111,2009-05-15,03:35:21
39.973504,116.333868,0,292,39948.1496064815,2009-05-15,03:35:26
39.973539,116.333805,0,290,39948.1496643518,2009-05-15,03:35:31
39.973523,116.333909,0,290,39948.1497222222,2009-05-15,03:35:36
39.97352,116.33395,0,290,39948.1497800926,2009-05-15,03:35:41
39.973517,116.333942,0,290,39948.149837963,2009-05-15,03:35:46
39.973513,116.333941,0,290,39948.1498958333,2009-05-15,03:35:51
39.973513,116.333941,0,290,39948.1499305556,2009-05-15,03:35:54
39.973512,116.333949,0,290,39948.1499537037,2009-05-15,03:35:56
39.973511,116.333962,0,290,39948.1500115741,2009-05-15,03:36:01
39.97347,116.334068,0,293,39948.1500694444,2009-05-15,03:36:06
39.973405,116.334249,0,297,39948.1501273148,2009-05-15,03:36:11
39.973322,116.334292,0,299,39948.1501851852,2009-05-15,03:36:16
39.973322,116.334292,0,299,39948.1502199074,2009-05-15,03:36:19
39.973317,116.334298,0,300,39948.1502430556,2009-05-15,03:36:21
39.973313,116.33432,0,300,39948.1503009259,2009-05-15,03:36:26
39.973314,116.334329,0,300,39948.1503587963,2009-05-15,03:36:31
39.973319,116.334406,0,302,39948.1504166667,2009-05-15,03:36:36
39.973329,116.334406,0,302,39948.150474537,2009-05-15,03:36:41
39.973357,116.334401,0,301,39948.1505324074,2009-05-15,03:36:46
39.973336,116.33444,0,304,39948.1505902778,2009-05-15,03:36:51
39.973268,116.33439,0,308,39948.1506481481,2009-05-15,03:36:56
39.973219,116.334386,0,310,39948.1507060185,2009-05-15,03:37:01
39.973247,116.33435,0,311,39948.1507638889,2009-05-15,03:37:06
39.973246,116.334351,0,312,39948.1508217593,2009-05-15,03:37:11
39.973246,116.334351,0,312,39948.1508564815,2009-05-15,03:37:14
39.973246,116.334345,0,312,39948.1508796296,2009-05-15,03:37:16
39.973245,116.334356,0,312,39948.1509375,2009-05-15,03:37:21
39.973246,116.334368,0,312,39948.1509953704,2009-05-15,03:37:26
39.973246,116.334368,0,312,39948.1510300926,2009-05-15,03:37:29
39.973246,116.334371,0,312,39948.1510532407,2009-05-15,03:37:31
39.973238,116.334345,0,312,39948.1511111111,2009-05-15,03:37:36
39.973238,116.334333,0,314,39948.1511689815,2009-05-15,03:37:41
39.973252,116.334303,0,315,39948.1512268518,2009-05-15,03:37:46
39.973254,116.334291,0,315,39948.1512847222,2009-05-15,03:37:51
39.973298,116.334272,0,316,39948.1513425926,2009-05-15,03:37:56
39.973336,116.334291,0,317,39948.151400463,2009-05-15,03:38:01
39.973355,116.334268,0,317,39948.1514583333,2009-05-15,03:38:06
39.973356,116.334269,0,317,39948.1515162037,2009-05-15,03:38:11
39.973356,116.334269,0,317,39948.1515509259,2009-05-15,03:38:14
39.973358,116.33427,0,317,39948.1515740741,2009-05-15,03:38:16
39.973387,116.334084,0,316,39948.1516319444,2009-05-15,03:38:21
39.973435,116.333896,0,320,39948.1516898148,2009-05-15,03:38:26
39.973297,116.334139,0,330,39948.1562615741,2009-05-15,03:45:01
39.973277,116.334265,0,329,39948.1563194444,2009-05-15,03:45:06
39.973288,116.334251,0,325,39948.1563773148,2009-05-15,03:45:11
39.973265,116.334268,0,324,39948.1564351852,2009-05-15,03:45:16
39.973206,116.334298,0,321,39948.1564930556,2009-05-15,03:45:21
39.973186,116.334431,0,323,39948.1565509259,2009-05-15,03:45:26
39.973176,116.334493,0,325,39948.1566087963,2009-05-15,03:45:31
39.973176,116.334493,0,325,39948.1566435185,2009-05-15,03:45:34
39.97317,116.334496,0,325,39948.1566666667,2009-05-15,03:45:36
39.973127,116.334603,0,323,39948.156724537,2009-05-15,03:45:41
39.973079,116.33478,0,322,39948.1567824074,2009-05-15,03:45:46
39.973085,116.334756,0,320,39948.1568402778,2009-05-15,03:45:51
39.973085,116.334756,0,320,39948.156875,2009-05-15,03:45:54
39.973084,116.334748,0,320,39948.1568981481,2009-05-15,03:45:56
39.973089,116.334783,0,319,39948.1569560185,2009-05-15,03:46:01
39.973109,116.334707,0,318,39948.1570138889,2009-05-15,03:46:06
39.973115,116.334621,0,315,39948.1570717593,2009-05-15,03:46:11
39.973171,116.334507,0,309,39948.1571296296,2009-05-15,03:46:16
39.973195,116.334418,0,308,39948.1571875,2009-05-15,03:46:21
39.973164,116.334449,0,307,39948.1572453704,2009-05-15,03:46:26
39.973118,116.334488,0,307,39948.1573032407,2009-05-15,03:46:31
39.973118,116.334488,0,307,39948.157337963,2009-05-15,03:46:34
39.973118,116.334484,0,307,39948.1573611111,2009-05-15,03:46:36
39.97313,116.334475,0,308,39948.1574189815,2009-05-15,03:46:41
39.973196,116.33428,0,309,39948.1574768518,2009-05-15,03:46:46
39.973284,116.334216,0,314,39948.1575347222,2009-05-15,03:46:51
39.973326,116.33415,0,315,39948.1575925926,2009-05-15,03:46:56
39.973378,116.333956,0,316,39948.157650463,2009-05-15,03:47:01
39.973406,116.333873,0,313,39948.1577083333,2009-05-15,03:47:06
39.973477,116.333767,0,314,39948.1577662037,2009-05-15,03:47:11
39.973516,116.333671,0,311,39948.1578240741,2009-05-15,03:47:16
39.973533,116.333613,0,308,39948.1578819444,2009-05-15,03:47:21
39.973528,116.333596,0,307,39948.1579398148,2009-05-15,03:47:26
39.973486,116.333742,0,308,39948.1579976852,2009-05-15,03:47:31
39.973436,116.333993,0,310,39948.1580555556,2009-05-15,03:47:36
39.973388,116.334154,0,317,39948.1581134259,2009-05-15,03:47:41
39.973381,116.334134,0,322,39948.1581712963,2009-05-15,03:47:46
39.973357,116.334042,0,326,39948.1582291667,2009-05-15,03:47:51
39.973353,116.33406,0,325,39948.158287037,2009-05-15,03:47:56
39.973345,116.334083,0,324,39948.1583449074,2009-05-15,03:48:01
39.973345,116.334083,0,324,39948.1583796296,2009-05-15,03:48:04
39.973345,116.334081,0,324,39948.1584027778,2009-05-15,03:48:06
39.973346,116.334091,0,324,39948.1584606481,2009-05-15,03:48:11
39.973346,116.334091,0,324,39948.1584953704,2009-05-15,03:48:14
39.973347,116.334085,0,324,39948.1585185185,2009-05-15,03:48:16
39.973383,116.334019,0,318,39948.1585763889,2009-05-15,03:48:21
39.973427,116.333974,0,315,39948.1586342593,2009-05-15,03:48:26
39.973427,116.333999,0,316,39948.1586921296,2009-05-15,03:48:31
39.973353,116.334153,0,318,39948.15875,2009-05-15,03:48:36
39.973333,116.334191,0,318,39948.1588078704,2009-05-15,03:48:41
39.973328,116.334208,0,316,39948.1588657407,2009-05-15,03:48:46
39.973296,116.334236,0,312,39948.1589236111,2009-05-15,03:48:51
39.973273,116.33427,0,313,39948.1589814815,2009-05-15,03:48:56
39.973259,116.334243,0,308,39948.1590393518,2009-05-15,03:49:01
39.973262,116.334203,0,305,39948.1590972222,2009-05-15,03:49:06
39.973258,116.334193,0,305,39948.1591550926,2009-05-15,03:49:11
39.973255,116.334192,0,305,39948.159212963,2009-05-15,03:49:16
39.973252,116.334196,0,305,39948.1592708333,2009-05-15,03:49:21
39.973251,116.334193,0,304,39948.1593287037,2009-05-15,03:49:26
39.973251,116.334185,0,304,39948.1593865741,2009-05-15,03:49:31
39.973252,116.334184,0,304,39948.1594444444,2009-05-15,03:49:36
39.973253,116.334187,0,304,39948.1595023148,2009-05-15,03:49:41
39.973253,116.334187,0,304,39948.159537037,2009-05-15,03:49:44
39.973252,116.334194,0,304,39948.1595601852,2009-05-15,03:49:46
39.973212,116.334261,0,302,39948.1596180556,2009-05-15,03:49:51
39.973235,116.334309,0,300,39948.1596759259,2009-05-15,03:49:56
39.973248,116.334338,0,300,39948.1597337963,2009-05-15,03:50:01
39.973247,116.334285,0,301,39948.1597916667,2009-05-15,03:50:06
39.973245,116.334272,0,301,39948.159849537,2009-05-15,03:50:11
39.973262,116.33433,0,305,39948.1599074074,2009-05-15,03:50:16
39.973256,116.334362,0,306,39948.1599652778,2009-05-15,03:50:21
39.973256,116.334362,0,306,39948.16,2009-05-15,03:50:24
39.973254,116.334359,0,306,39948.1600231482,2009-05-15,03:50:26
39.973238,116.334389,0,307,39948.1600810185,2009-05-15,03:50:31
39.97325,116.334318,0,305,39948.1601388889,2009-05-15,03:50:36
39.973231,116.33432,0,306,39948.1601967593,2009-05-15,03:50:41
39.973195,116.33426,0,307,39948.1602546296,2009-05-15,03:50:46
39.973202,116.334277,0,305,39948.1603125,2009-05-15,03:50:51
39.973236,116.334272,0,302,39948.1603703704,2009-05-15,03:50:56
39.973257,116.334209,0,297,39948.1604282407,2009-05-15,03:51:01
39.973257,116.334209,0,297,39948.160462963,2009-05-15,03:51:04
39.97326,116.334212,0,293,39948.1604861111,2009-05-15,03:51:06
39.973195,116.334312,0,294,39948.1605439815,2009-05-15,03:51:11
39.973198,116.334325,0,294,39948.1606018519,2009-05-15,03:51:16
39.973157,116.334398,0,294,39948.1606597222,2009-05-15,03:51:21
39.973138,116.334464,0,298,39948.1607175926,2009-05-15,03:51:26
39.973182,116.334428,0,299,39948.160775463,2009-05-15,03:51:31
39.9732,116.334433,0,299,39948.1608333333,2009-05-15,03:51:36
39.973304,116.334369,0,300,39948.1608912037,2009-05-15,03:51:41
39.973324,116.334274,0,298,39948.1609490741,2009-05-15,03:51:46
39.973337,116.33429,0,302,39948.1610069444,2009-05-15,03:51:51
39.973338,116.334296,0,302,39948.1610648148,2009-05-15,03:51:56
39.973338,116.334296,0,302,39948.161099537,2009-05-15,03:51:59
39.973336,116.334288,0,302,39948.1611226852,2009-05-15,03:52:01
39.973348,116.334273,0,300,39948.1611805556,2009-05-15,03:52:06
39.97335,116.334283,0,300,39948.1612384259,2009-05-15,03:52:11
39.973352,116.334295,0,300,39948.1612962963,2009-05-15,03:52:16
39.973352,116.334295,0,300,39948.1613310185,2009-05-15,03:52:19
39.973351,116.334292,0,300,39948.1613541667,2009-05-15,03:52:21
39.9733,116.334288,0,299,39948.161412037,2009-05-15,03:52:26
39.973324,116.334284,0,296,39948.1614699074,2009-05-15,03:52:31
39.973338,116.334237,0,293,39948.1615277778,2009-05-15,03:52:36
39.973355,116.334198,0,290,39948.1615856481,2009-05-15,03:52:41
39.973358,116.33419,0,291,39948.1616435185,2009-05-15,03:52:46
39.973358,116.33419,0,291,39948.1616782407,2009-05-15,03:52:49
39.973365,116.334189,0,292,39948.1617013889,2009-05-15,03:52:51
39.973361,116.334199,0,293,39948.1617592593,2009-05-15,03:52:56
39.973332,116.334203,0,297,39948.1618171296,2009-05-15,03:53:01
39.973331,116.334213,0,298,39948.161875,2009-05-15,03:53:06
39.973331,116.334213,0,298,39948.1619097222,2009-05-15,03:53:09
39.973337,116.334205,0,298,39948.1619328704,2009-05-15,03:53:11
39.973344,116.334247,0,300,39948.1619907407,2009-05-15,03:53:16
39.973349,116.334259,0,300,39948.1620486111,2009-05-15,03:53:21
39.973351,116.334276,0,300,39948.1621064815,2009-05-15,03:53:26
39.97336,116.334244,0,300,39948.1621643519,2009-05-15,03:53:31
39.973331,116.334202,0,301,39948.1622222222,2009-05-15,03:53:36
39.97339,116.334116,0,304,39948.1622800926,2009-05-15,03:53:41
39.97343,116.334038,0,307,39948.162337963,2009-05-15,03:53:46
39.97346,116.33392,0,307,39948.1623958333,2009-05-15,03:53:51
39.973532,116.33392,0,304,39948.1624537037,2009-05-15,03:53:56
39.973548,116.333968,0,303,39948.1625115741,2009-05-15,03:54:01
39.973548,116.333968,0,303,39948.1625462963,2009-05-15,03:54:04
39.973547,116.333975,0,303,39948.1625694444,2009-05-15,03:54:06
39.973492,116.334104,0,299,39948.1626273148,2009-05-15,03:54:11
39.973431,116.334266,0,293,39948.1626851852,2009-05-15,03:54:16
39.973415,116.334315,0,290,39948.1627430556,2009-05-15,03:54:21
39.973414,116.334328,0,290,39948.1628009259,2009-05-15,03:54:26
39.973342,116.334405,0,294,39948.1628587963,2009-05-15,03:54:31
39.973326,116.334437,0,294,39948.1629166667,2009-05-15,03:54:36
39.973317,116.334438,0,294,39948.162974537,2009-05-15,03:54:41
39.973313,116.334426,0,294,39948.1630324074,2009-05-15,03:54:46
39.973288,116.334544,0,302,39948.1630902778,2009-05-15,03:54:51
39.97329,116.33468,0,309,39948.1631481481,2009-05-15,03:54:56
39.973282,116.334712,0,316,39948.1632060185,2009-05-15,03:55:01
39.973267,116.334749,0,321,39948.1632638889,2009-05-15,03:55:06
39.973253,116.334727,0,321,39948.1633217593,2009-05-15,03:55:11
39.973244,116.334707,0,320,39948.1633796296,2009-05-15,03:55:16
39.973238,116.334695,0,321,39948.1634375,2009-05-15,03:55:21
39.973238,116.334701,0,321,39948.1634953704,2009-05-15,03:55:26
39.973238,116.334701,0,321,39948.1635300926,2009-05-15,03:55:29
39.973237,116.334698,0,321,39948.1635532407,2009-05-15,03:55:31
39.973223,116.334593,0,321,39948.1636111111,2009-05-15,03:55:36
39.973209,116.334583,0,316,39948.1636689815,2009-05-15,03:55:41
39.973224,116.334639,0,312,39948.1637268519,2009-05-15,03:55:46
39.973224,116.334643,0,312,39948.1637847222,2009-05-15,03:55:51
39.973226,116.33465,0,307,39948.1638425926,2009-05-15,03:55:56
39.973226,116.334648,0,307,39948.163900463,2009-05-15,03:56:01
39.973227,116.33465,0,307,39948.1639583333,2009-05-15,03:56:06
39.973226,116.334647,0,307,39948.1640162037,2009-05-15,03:56:11
39.973226,116.334647,0,307,39948.1640740741,2009-05-15,03:56:16
39.973226,116.334647,0,307,39948.1641087963,2009-05-15,03:56:19
39.973225,116.334639,0,307,39948.1641319444,2009-05-15,03:56:21
39.973224,116.334629,0,307,39948.1641898148,2009-05-15,03:56:26
39.973223,116.334618,0,307,39948.1642476852,2009-05-15,03:56:31
39.973212,116.334522,0,306,39948.1643055556,2009-05-15,03:56:36
39.973195,116.334423,0,307,39948.1643634259,2009-05-15,03:56:41
39.973196,116.334394,0,306,39948.1644212963,2009-05-15,03:56:46
39.97321,116.334355,0,306,39948.1644791667,2009-05-15,03:56:51
39.973212,116.334343,0,306,39948.164537037,2009-05-15,03:56:56
39.973213,116.334347,0,306,39948.1645949074,2009-05-15,03:57:01
39.973213,116.334347,0,306,39948.1646296296,2009-05-15,03:57:04
39.973213,116.334345,0,306,39948.1646527778,2009-05-15,03:57:06
39.973212,116.334331,0,306,39948.1647106481,2009-05-15,03:57:11
39.973202,116.334264,0,303,39948.1647685185,2009-05-15,03:57:16
39.973213,116.334256,0,303,39948.1648263889,2009-05-15,03:57:21
39.973213,116.334256,0,303,39948.1648842593,2009-05-15,03:57:26
39.973215,116.334253,0,303,39948.1649421296,2009-05-15,03:57:31
39.973215,116.334253,0,303,39948.1649768518,2009-05-15,03:57:34
39.973216,116.334254,0,303,39948.165,2009-05-15,03:57:36
39.973217,116.334263,0,302,39948.1650578704,2009-05-15,03:57:41
39.973237,116.334314,0,297,39948.1651157407,2009-05-15,03:57:46
39.97326,116.334368,0,289,39948.1651736111,2009-05-15,03:57:51
39.973279,116.334394,0,286,39948.1652314815,2009-05-15,03:57:56
39.97329,116.334481,0,285,39948.1652893518,2009-05-15,03:58:01
39.973274,116.334542,0,285,39948.1653472222,2009-05-15,03:58:06
39.973285,116.334508,0,284,39948.1654050926,2009-05-15,03:58:11
39.973284,116.334516,0,283,39948.165462963,2009-05-15,03:58:16
39.973284,116.334516,0,283,39948.1654976852,2009-05-15,03:58:19
39.973284,116.33451,0,283,39948.1655208333,2009-05-15,03:58:21
39.973285,116.334362,0,284,39948.1655787037,2009-05-15,03:58:26
39.973293,116.334268,0,284,39948.1656365741,2009-05-15,03:58:31
39.973281,116.334146,0,281,39948.1656944444,2009-05-15,03:58:36
39.973281,116.334086,0,277,39948.1657523148,2009-05-15,03:58:41
39.973273,116.334012,0,271,39948.1658101852,2009-05-15,03:58:46
39.973285,116.334008,0,270,39948.1658680556,2009-05-15,03:58:51
39.9733,116.333999,0,267,39948.1659259259,2009-05-15,03:58:56
39.973301,116.333919,0,263,39948.1659837963,2009-05-15,03:59:01
39.973314,116.333893,0,258,39948.1660416667,2009-05-15,03:59:06
39.973334,116.333934,0,252,39948.166099537,2009-05-15,03:59:11
39.97334,116.333951,0,250,39948.1661574074,2009-05-15,03:59:16
39.973339,116.333943,0,250,39948.1662152778,2009-05-15,03:59:21
39.973339,116.333943,0,250,39948.16625,2009-05-15,03:59:24
39.973339,116.333937,0,250,39948.1662731481,2009-05-15,03:59:26
39.973347,116.334036,0,246,39948.1663310185,2009-05-15,03:59:31
39.973362,116.334192,0,248,39948.1663888889,2009-05-15,03:59:36
39.973373,116.334305,0,248,39948.1664467593,2009-05-15,03:59:41
39.973373,116.334343,0,243,39948.1665046296,2009-05-15,03:59:46
39.973265,116.334559,0,306,39948.1732175926,2009-05-15,04:09:26
39.973245,116.334605,0,307,39948.173275463,2009-05-15,04:09:31
