# Supplementary material for: Research on differential privacy protection method based on user tendency
Source: PLoS One. 2023 Oct 26;18(10):e0288823. doi: 10.1371/journal.pone.0288823 (PMC10602288; doi:10.1371/journal.pone.0288823)
Supplement: S2 Data — (ZIP) [file pone.0288823.s002.zip › Data 5-2/022/Trajectory/20090515223755.plt]

Geolife trajectory
WGS 84
Altitude is in Feet
Reserved 3
0,2,255,My Track,0,0,2,8421376
0
39.970324,116.303804,0,492,39948.9429976852,2009-05-15,22:37:55
39.970331,116.303708,0,492,39948.9430555556,2009-05-15,22:38:00
39.970333,116.303613,0,492,39948.9431134259,2009-05-15,22:38:05
39.970329,116.303545,0,492,39948.9431712963,2009-05-15,22:38:10
39.970349,116.303451,0,492,39948.9432291667,2009-05-15,22:38:15
39.97029,116.303407,0,493,39948.943287037,2009-05-15,22:38:20
39.970242,116.303372,0,492,39948.9433449074,2009-05-15,22:38:25
39.970187,116.303385,0,492,39948.9434027778,2009-05-15,22:38:30
39.970158,116.303385,0,492,39948.9434606481,2009-05-15,22:38:35
39.970133,116.303386,0,492,39948.9435185185,2009-05-15,22:38:40
39.970122,116.303405,0,493,39948.9435763889,2009-05-15,22:38:45
39.970178,116.30338,0,492,39948.9436342593,2009-05-15,22:38:50
39.970252,116.30338,0,492,39948.9436921296,2009-05-15,22:38:55
39.970332,116.303374,0,492,39948.94375,2009-05-15,22:39:00
39.970429,116.30337,0,491,39948.9438078704,2009-05-15,22:39:05
39.970451,116.303301,0,491,39948.9438657407,2009-05-15,22:39:10
39.969751,116.302706,0,491,39948.9439236111,2009-05-15,22:39:15
39.96974,116.302559,0,491,39948.9439814815,2009-05-15,22:39:20
39.970198,116.302167,0,490,39948.9440393519,2009-05-15,22:39:25
39.971211,116.301622,0,491,39948.9440972222,2009-05-15,22:39:30
39.971226,116.301518,0,492,39948.9441550926,2009-05-15,22:39:35
39.971251,116.301449,0,494,39948.944212963,2009-05-15,22:39:40
39.971287,116.301343,0,495,39948.9442708333,2009-05-15,22:39:45
39.970795,116.30163,0,500,39948.9443287037,2009-05-15,22:39:50
39.970251,116.301924,0,506,39948.9443865741,2009-05-15,22:39:55
39.969819,116.302192,0,512,39948.9444444444,2009-05-15,22:40:00
39.969405,116.302378,0,515,39948.9445023148,2009-05-15,22:40:05
39.969347,116.302334,0,515,39948.9445601852,2009-05-15,22:40:10
39.969289,116.302294,0,516,39948.9446180556,2009-05-15,22:40:15
39.969245,116.302253,0,516,39948.9446759259,2009-05-15,22:40:20
39.969181,116.302228,0,516,39948.9447337963,2009-05-15,22:40:25
39.969133,116.302179,0,516,39948.9447916667,2009-05-15,22:40:30
39.969076,116.302123,0,516,39948.944849537,2009-05-15,22:40:35
39.969033,116.302064,0,517,39948.9449074074,2009-05-15,22:40:40
39.969001,116.302007,0,517,39948.9449652778,2009-05-15,22:40:45
39.968956,116.301946,0,516,39948.9450231481,2009-05-15,22:40:50
39.9689,116.3019,0,516,39948.9450810185,2009-05-15,22:40:55
39.968888,116.301841,0,516,39948.9451388889,2009-05-15,22:41:00
39.968882,116.301755,0,515,39948.9451967593,2009-05-15,22:41:05
39.968868,116.30166,0,515,39948.9452546296,2009-05-15,22:41:10
39.968864,116.301595,0,515,39948.9453125,2009-05-15,22:41:15
39.968793,116.301493,0,515,39948.9453703704,2009-05-15,22:41:20
39.96875,116.301434,0,515,39948.9454282407,2009-05-15,22:41:25
39.968801,116.30135,0,516,39948.9454861111,2009-05-15,22:41:30
39.968813,116.301272,0,515,39948.9455439815,2009-05-15,22:41:35
39.968825,116.301201,0,516,39948.9456018518,2009-05-15,22:41:40
39.968854,116.301153,0,516,39948.9456597222,2009-05-15,22:41:45
39.968839,116.30109,0,516,39948.9457175926,2009-05-15,22:41:50
39.968814,116.301003,0,515,39948.945775463,2009-05-15,22:41:55
39.968877,116.300948,0,515,39948.9458333333,2009-05-15,22:42:00
39.968957,116.300927,0,513,39948.9458912037,2009-05-15,22:42:05
39.969131,116.300888,0,511,39948.9459490741,2009-05-15,22:42:10
39.969287,116.300854,0,511,39948.9460069444,2009-05-15,22:42:15
39.969406,116.3008,0,512,39948.9460648148,2009-05-15,22:42:20
39.969463,116.300785,0,513,39948.9461226852,2009-05-15,22:42:25
39.969556,116.300752,0,515,39948.9461805556,2009-05-15,22:42:30
39.969665,116.300736,0,514,39948.9462384259,2009-05-15,22:42:35
39.969783,116.300674,0,514,39948.9462962963,2009-05-15,22:42:40
39.969864,116.300638,0,515,39948.9463541667,2009-05-15,22:42:45
39.969955,116.300602,0,516,39948.946412037,2009-05-15,22:42:50
39.969968,116.30063,0,518,39948.9464699074,2009-05-15,22:42:55
39.969953,116.300647,0,519,39948.9465277778,2009-05-15,22:43:00
39.969982,116.300659,0,521,39948.9465856481,2009-05-15,22:43:05
39.970063,116.300641,0,522,39948.9466435185,2009-05-15,22:43:10
39.970304,116.300536,0,522,39948.9467013889,2009-05-15,22:43:15
39.970391,116.30052,0,522,39948.9467592593,2009-05-15,22:43:20
39.970479,116.300519,0,520,39948.9468171296,2009-05-15,22:43:25
39.970467,116.300556,0,522,39948.946875,2009-05-15,22:43:30
39.970563,116.300651,0,521,39948.9469328704,2009-05-15,22:43:35
39.970534,116.300707,0,521,39948.9469907407,2009-05-15,22:43:40
39.970556,116.300764,0,520,39948.9470486111,2009-05-15,22:43:45
39.970568,116.30081,0,519,39948.9471064815,2009-05-15,22:43:50
39.970642,116.30088,0,521,39948.9471643518,2009-05-15,22:43:55
39.970957,116.300562,0,418,39948.9472222222,2009-05-15,22:44:00
39.970695,116.300567,0,378,39948.9502893519,2009-05-15,22:48:25
39.970551,116.300625,0,374,39948.9503472222,2009-05-15,22:48:30
39.970429,116.300788,0,365,39948.9504050926,2009-05-15,22:48:35
39.970329,116.300859,0,362,39948.950462963,2009-05-15,22:48:40
39.970279,116.30091,0,366,39948.9505208333,2009-05-15,22:48:45
39.970255,116.300913,0,365,39948.9505787037,2009-05-15,22:48:50
39.970245,116.300931,0,362,39948.9506365741,2009-05-15,22:48:55
39.970264,116.300939,0,362,39948.9506944444,2009-05-15,22:49:00
39.970272,116.300963,0,367,39948.9507523148,2009-05-15,22:49:05
39.970273,116.300956,0,366,39948.9508101852,2009-05-15,22:49:10
39.970273,116.300955,0,366,39948.9508680556,2009-05-15,22:49:15
39.970269,116.300955,0,366,39948.9509259259,2009-05-15,22:49:20
39.970265,116.300956,0,365,39948.9509837963,2009-05-15,22:49:25
39.970261,116.300959,0,365,39948.9510416667,2009-05-15,22:49:30
39.970258,116.300964,0,364,39948.951099537,2009-05-15,22:49:35
39.970255,116.300968,0,362,39948.9511574074,2009-05-15,22:49:40
39.970253,116.300973,0,361,39948.9512152778,2009-05-15,22:49:45
39.970251,116.300977,0,357,39948.9512731481,2009-05-15,22:49:50
39.970248,116.300979,0,355,39948.9513310185,2009-05-15,22:49:55
39.970247,116.300981,0,352,39948.9513888889,2009-05-15,22:50:00
39.970247,116.30098,0,351,39948.9514467593,2009-05-15,22:50:05
39.970247,116.300983,0,348,39948.9515046296,2009-05-15,22:50:10
39.970247,116.300983,0,348,39948.9515393519,2009-05-15,22:50:13
39.970248,116.300985,0,346,39948.9515625,2009-05-15,22:50:15
39.970239,116.30098,0,345,39948.9516203704,2009-05-15,22:50:20
39.970042,116.300915,0,344,39948.9516782407,2009-05-15,22:50:25
39.969702,116.300954,0,343,39948.9517361111,2009-05-15,22:50:30
39.969586,116.300948,0,342,39948.9517939815,2009-05-15,22:50:35
39.969604,116.300943,0,341,39948.9518518519,2009-05-15,22:50:40
39.969615,116.300948,0,340,39948.9519097222,2009-05-15,22:50:45
39.969621,116.300951,0,340,39948.9519675926,2009-05-15,22:50:50
39.969629,116.300953,0,340,39948.952025463,2009-05-15,22:50:55
39.969633,116.300957,0,340,39948.9520833333,2009-05-15,22:51:00
39.969639,116.300964,0,340,39948.9521412037,2009-05-15,22:51:05
39.969638,116.30097,0,340,39948.9521990741,2009-05-15,22:51:10
39.969638,116.30097,0,340,39948.9522337963,2009-05-15,22:51:13
39.969641,116.300972,0,340,39948.9522569444,2009-05-15,22:51:15
39.969632,116.300963,0,337,39948.9523148148,2009-05-15,22:51:20
39.969683,116.300802,0,333,39948.9523726852,2009-05-15,22:51:25
39.969895,116.300399,0,344,39948.9524305556,2009-05-15,22:51:30
39.970238,116.299771,0,351,39948.9524884259,2009-05-15,22:51:35
39.970686,116.29909,0,354,39948.9525462963,2009-05-15,22:51:40
39.971106,116.298325,0,343,39948.9526041667,2009-05-15,22:51:45
39.971516,116.297606,0,334,39948.952662037,2009-05-15,22:51:50
39.971745,116.296898,0,312,39948.9527199074,2009-05-15,22:51:55
39.97203,116.296205,0,270,39948.9527777778,2009-05-15,22:52:00
39.972532,116.295761,0,247,39948.9528356481,2009-05-15,22:52:05
39.97294,116.29558,0,243,39948.9528935185,2009-05-15,22:52:10
39.973044,116.295673,0,235,39948.9529513889,2009-05-15,22:52:15
39.972818,116.295686,0,223,39948.9530092593,2009-05-15,22:52:20
39.972267,116.295987,0,218,39948.9530671296,2009-05-15,22:52:25
39.971705,116.296354,0,205,39948.953125,2009-05-15,22:52:30
39.971407,116.29674,0,201,39948.9531828704,2009-05-15,22:52:35
39.971092,116.297195,0,202,39948.9532407407,2009-05-15,22:52:40
39.970719,116.29779,0,198,39948.9532986111,2009-05-15,22:52:45
39.97033,116.298419,0,199,39948.9533564815,2009-05-15,22:52:50
39.969883,116.299041,0,200,39948.9534143518,2009-05-15,22:52:55
39.969448,116.299659,0,207,39948.9534722222,2009-05-15,22:53:00
39.969032,116.300263,0,207,39948.9535300926,2009-05-15,22:53:05
39.968567,116.300748,0,205,39948.953587963,2009-05-15,22:53:10
39.968032,116.300925,0,209,39948.9536458333,2009-05-15,22:53:15
39.967322,116.300998,0,208,39948.9537037037,2009-05-15,22:53:20
39.966599,116.301079,0,210,39948.9537615741,2009-05-15,22:53:25
39.96596,116.301153,0,207,39948.9538194444,2009-05-15,22:53:30
39.965357,116.301206,0,200,39948.9538773148,2009-05-15,22:53:35
39.964641,116.301305,0,200,39948.9539351852,2009-05-15,22:53:40
39.963906,116.301536,0,194,39948.9539930556,2009-05-15,22:53:45
39.963105,116.301742,0,198,39948.9540509259,2009-05-15,22:53:50
39.962056,116.301846,0,194,39948.9541087963,2009-05-15,22:53:55
39.961251,116.301972,0,189,39948.9541666667,2009-05-15,22:54:00
39.960504,116.302033,0,189,39948.954224537,2009-05-15,22:54:05
39.959779,116.302034,0,184,39948.9542824074,2009-05-15,22:54:10
39.959062,116.302165,0,186,39948.9543402778,2009-05-15,22:54:15
39.958319,116.302381,0,189,39948.9543981481,2009-05-15,22:54:20
39.957474,116.302602,0,185,39948.9544560185,2009-05-15,22:54:25
39.95654,116.302807,0,178,39948.9545138889,2009-05-15,22:54:30
39.955669,116.302983,0,173,39948.9545717593,2009-05-15,22:54:35
39.954757,116.3031,0,178,39948.9546296296,2009-05-15,22:54:40
39.953855,116.303193,0,174,39948.9546875,2009-05-15,22:54:45
39.952976,116.303265,0,169,39948.9547453704,2009-05-15,22:54:50
39.952108,116.303342,0,165,39948.9548032407,2009-05-15,22:54:55
39.951213,116.303418,0,159,39948.9548611111,2009-05-15,22:55:00
39.950353,116.303482,0,157,39948.9549189815,2009-05-15,22:55:05
39.9495,116.303567,0,157,39948.9549768518,2009-05-15,22:55:10
39.948681,116.30363,0,162,39948.9550347222,2009-05-15,22:55:15
39.947834,116.303709,0,166,39948.9550925926,2009-05-15,22:55:20
39.947011,116.303799,0,173,39948.955150463,2009-05-15,22:55:25
39.946127,116.303844,0,174,39948.9552083333,2009-05-15,22:55:30
39.945236,116.303875,0,168,39948.9552662037,2009-05-15,22:55:35
39.944441,116.303914,0,165,39948.9553240741,2009-05-15,22:55:40
39.943761,116.303942,0,167,39948.9553819444,2009-05-15,22:55:45
39.943206,116.303973,0,171,39948.9554398148,2009-05-15,22:55:50
39.94271,116.303983,0,174,39948.9554976852,2009-05-15,22:55:55
39.942195,116.304074,0,179,39948.9555555556,2009-05-15,22:56:00
39.941747,116.304242,0,185,39948.9556134259,2009-05-15,22:56:05
39.941331,116.304505,0,187,39948.9556712963,2009-05-15,22:56:10
39.940928,116.304862,0,186,39948.9557291667,2009-05-15,22:56:15
39.94056,116.305316,0,180,39948.955787037,2009-05-15,22:56:20
39.940262,116.305809,0,178,39948.9558449074,2009-05-15,22:56:25
39.940021,116.306332,0,170,39948.9559027778,2009-05-15,22:56:30
39.939805,116.306884,0,170,39948.9559606481,2009-05-15,22:56:35
39.939603,116.307437,0,160,39948.9560185185,2009-05-15,22:56:40
39.93946,116.30796,0,156,39948.9560763889,2009-05-15,22:56:45
39.939241,116.308475,0,141,39948.9561342593,2009-05-15,22:56:50
39.939022,116.309056,0,131,39948.9561921296,2009-05-15,22:56:55
39.938756,116.309814,0,124,39948.95625,2009-05-15,22:57:00
39.938502,116.310629,0,121,39948.9563078704,2009-05-15,22:57:05
39.938275,116.311472,0,123,39948.9563657407,2009-05-15,22:57:10
39.938097,116.312388,0,135,39948.9564236111,2009-05-15,22:57:15
39.937971,116.313321,0,141,39948.9564814815,2009-05-15,22:57:20
39.937879,116.314253,0,138,39948.9565393519,2009-05-15,22:57:25
39.937808,116.31521,0,136,39948.9565972222,2009-05-15,22:57:30
39.937731,116.316209,0,125,39948.9566550926,2009-05-15,22:57:35
39.937661,116.317255,0,117,39948.956712963,2009-05-15,22:57:40
39.937589,116.318282,0,114,39948.9567708333,2009-05-15,22:57:45
39.937528,116.319277,0,116,39948.9568287037,2009-05-15,22:57:50
39.937459,116.320248,0,122,39948.9568865741,2009-05-15,22:57:55
39.937391,116.321223,0,139,39948.9569444444,2009-05-15,22:58:00
39.937302,116.32222,0,147,39948.9570023148,2009-05-15,22:58:05
39.937195,116.323258,0,153,39948.9570601852,2009-05-15,22:58:10
39.937125,116.32426,0,157,39948.9571180556,2009-05-15,22:58:15
39.937022,116.32525,0,152,39948.9571759259,2009-05-15,22:58:20
39.936946,116.326283,0,155,39948.9572337963,2009-05-15,22:58:25
39.936873,116.327291,0,148,39948.9572916667,2009-05-15,22:58:30
39.936817,116.328215,0,149,39948.957349537,2009-05-15,22:58:35
39.9368,116.329155,0,148,39948.9574074074,2009-05-15,22:58:40
39.936806,116.330204,0,144,39948.9574652778,2009-05-15,22:58:45
39.936847,116.331285,0,138,39948.9575231481,2009-05-15,22:58:50
39.936881,116.332376,0,132,39948.9575810185,2009-05-15,22:58:55
39.936896,116.333493,0,129,39948.9576388889,2009-05-15,22:59:00
39.936957,116.334544,0,126,39948.9576967593,2009-05-15,22:59:05
39.936992,116.335559,0,121,39948.9577546296,2009-05-15,22:59:10
39.937037,116.336559,0,112,39948.9578125,2009-05-15,22:59:15
39.937097,116.337529,0,105,39948.9578703704,2009-05-15,22:59:20
39.937166,116.338466,0,105,39948.9579282407,2009-05-15,22:59:25
39.937248,116.339375,0,104,39948.9579861111,2009-05-15,22:59:30
39.937432,116.340243,0,105,39948.9580439815,2009-05-15,22:59:35
39.937693,116.341096,0,108,39948.9581018519,2009-05-15,22:59:40
39.93796,116.34187,0,113,39948.9581597222,2009-05-15,22:59:45
39.938163,116.342717,0,122,39948.9582175926,2009-05-15,22:59:50
39.938317,116.343606,0,133,39948.958275463,2009-05-15,22:59:55
39.938391,116.344475,0,136,39948.9583333333,2009-05-15,23:00:00
39.93849,116.345172,0,138,39948.9583912037,2009-05-15,23:00:05
39.938569,116.345573,0,138,39948.9584490741,2009-05-15,23:00:10
39.93859,116.345713,0,143,39948.9585069444,2009-05-15,23:00:15
39.938609,116.345731,0,150,39948.9585648148,2009-05-15,23:00:20
39.938609,116.345731,0,151,39948.9586226852,2009-05-15,23:00:25
39.938608,116.34573,0,151,39948.9586805556,2009-05-15,23:00:30
39.938607,116.345728,0,152,39948.9587384259,2009-05-15,23:00:35
39.938605,116.345724,0,152,39948.9587962963,2009-05-15,23:00:40
39.938602,116.345717,0,152,39948.9588541667,2009-05-15,23:00:45
39.938602,116.345717,0,152,39948.9588888889,2009-05-15,23:00:48
39.938603,116.345717,0,152,39948.958912037,2009-05-15,23:00:50
39.938606,116.345887,0,155,39948.9589699074,2009-05-15,23:00:55
39.938638,116.346149,0,151,39948.9590277778,2009-05-15,23:01:00
39.938632,116.34645,0,154,39948.9590856481,2009-05-15,23:01:05
39.938637,116.346785,0,154,39948.9591435185,2009-05-15,23:01:10
39.938617,116.347013,0,152,39948.9592013889,2009-05-15,23:01:15
39.938599,116.34718,0,156,39948.9592592593,2009-05-15,23:01:20
39.938549,116.347482,0,164,39948.9613425926,2009-05-15,23:04:20
39.938552,116.347536,0,163,39948.961400463,2009-05-15,23:04:25
39.938538,116.347602,0,162,39948.9614583333,2009-05-15,23:04:30
39.93854,116.347672,0,160,39948.9615162037,2009-05-15,23:04:35
39.938556,116.34775,0,158,39948.9615740741,2009-05-15,23:04:40
39.938549,116.347821,0,158,39948.9616319444,2009-05-15,23:04:45
39.938556,116.347877,0,160,39948.9616898148,2009-05-15,23:04:50
39.938556,116.347943,0,162,39948.9617476852,2009-05-15,23:04:55
39.938568,116.347988,0,162,39948.9618055556,2009-05-15,23:05:00
39.938575,116.348038,0,166,39948.9618634259,2009-05-15,23:05:05
39.938609,116.348123,0,172,39948.9619212963,2009-05-15,23:05:10
39.938597,116.348227,0,171,39948.9619791667,2009-05-15,23:05:15
39.938649,116.348293,0,176,39948.962037037,2009-05-15,23:05:20
39.938639,116.348328,0,185,39948.9620949074,2009-05-15,23:05:25
39.938634,116.348361,0,190,39948.9621527778,2009-05-15,23:05:30
39.938612,116.348412,0,195,39948.9622106481,2009-05-15,23:05:35
39.938562,116.348481,0,202,39948.9622685185,2009-05-15,23:05:40
39.938545,116.348501,0,204,39948.9623263889,2009-05-15,23:05:45
39.938545,116.348501,0,204,39948.9623611111,2009-05-15,23:05:48
39.938545,116.348505,0,206,39948.9623842593,2009-05-15,23:05:50
39.938546,116.348543,0,207,39948.9624421296,2009-05-15,23:05:55
39.938558,116.348604,0,208,39948.9625,2009-05-15,23:06:00
39.938604,116.348654,0,208,39948.9625578704,2009-05-15,23:06:05
39.938607,116.348681,0,209,39948.9626157407,2009-05-15,23:06:10
39.938607,116.348681,0,209,39948.962650463,2009-05-15,23:06:13
39.93861,116.348673,0,210,39948.9626736111,2009-05-15,23:06:15
39.938612,116.348664,0,210,39948.9627314815,2009-05-15,23:06:20
39.938612,116.348664,0,210,39948.9627662037,2009-05-15,23:06:23
39.938613,116.34866,0,211,39948.9627893518,2009-05-15,23:06:25
39.938618,116.348632,0,211,39948.9628472222,2009-05-15,23:06:30
39.938637,116.348581,0,211,39948.9629050926,2009-05-15,23:06:35
39.948914,116.401871,0,623,39948.9746527778,2009-05-15,23:23:30
39.948936,116.401784,0,500,39948.9747106481,2009-05-15,23:23:35
39.948933,116.401728,0,425,39948.9747685185,2009-05-15,23:23:40
39.948956,116.401765,0,338,39948.9748263889,2009-05-15,23:23:45
39.948946,116.401784,0,237,39948.9748842593,2009-05-15,23:23:50
39.948969,116.401777,0,239,39948.9749421296,2009-05-15,23:23:55
39.948967,116.40179,0,241,39948.975,2009-05-15,23:24:00
39.948981,116.401804,0,241,39948.9750578704,2009-05-15,23:24:05
39.948981,116.401804,0,241,39948.9750925926,2009-05-15,23:24:08
39.948981,116.401808,0,241,39948.9751157407,2009-05-15,23:24:10
39.948961,116.401786,0,244,39948.9751736111,2009-05-15,23:24:15
39.948874,116.401718,0,255,39948.9752314815,2009-05-15,23:24:20
39.948784,116.401653,0,258,39948.9752893519,2009-05-15,23:24:25
39.94877,116.401649,0,259,39948.9753472222,2009-05-15,23:24:30
39.948769,116.401651,0,259,39948.9754050926,2009-05-15,23:24:35
39.948769,116.401651,0,259,39948.9754398148,2009-05-15,23:24:38
39.948767,116.401648,0,259,39948.975462963,2009-05-15,23:24:40
39.948713,116.40161,0,247,39948.9755208333,2009-05-15,23:24:45
39.948636,116.401551,0,222,39948.9755787037,2009-05-15,23:24:50
39.948619,116.401541,0,221,39948.9756365741,2009-05-15,23:24:55
39.948618,116.40157,0,219,39948.9756944444,2009-05-15,23:25:00
39.948618,116.40157,0,219,39948.9757291667,2009-05-15,23:25:03
39.948619,116.401576,0,212,39948.9757523148,2009-05-15,23:25:05
39.948611,116.401563,0,209,39948.9758101852,2009-05-15,23:25:10
39.94862,116.401536,0,205,39948.9758680556,2009-05-15,23:25:15
39.948614,116.401527,0,205,39948.9759259259,2009-05-15,23:25:20
39.948614,116.401553,0,204,39948.9759837963,2009-05-15,23:25:25
39.948614,116.401553,0,204,39948.9760185185,2009-05-15,23:25:28
39.948615,116.401557,0,204,39948.9760416667,2009-05-15,23:25:30
39.948582,116.40155,0,194,39948.976099537,2009-05-15,23:25:35
39.948543,116.401536,0,190,39948.9761574074,2009-05-15,23:25:40
39.948543,116.401536,0,190,39948.9761921296,2009-05-15,23:25:43
39.948545,116.401532,0,186,39948.9762152778,2009-05-15,23:25:45
39.948471,116.401515,0,180,39948.9762731481,2009-05-15,23:25:50
39.948474,116.401552,0,181,39948.9763310185,2009-05-15,23:25:55
39.94852,116.401602,0,183,39948.9763888889,2009-05-15,23:26:00
39.94855,116.401634,0,177,39948.9764467593,2009-05-15,23:26:05
39.94861,116.401649,0,170,39948.9765046296,2009-05-15,23:26:10
39.948673,116.401674,0,170,39948.9765625,2009-05-15,23:26:15
39.948732,116.401693,0,167,39948.9766203704,2009-05-15,23:26:20
39.948799,116.401689,0,157,39948.9766782407,2009-05-15,23:26:25
39.948871,116.401688,0,145,39948.9767361111,2009-05-15,23:26:30
39.948922,116.401682,0,142,39948.9767939815,2009-05-15,23:26:35
39.94898,116.401689,0,141,39948.9768518518,2009-05-15,23:26:40
39.949016,116.40167,0,140,39948.9769097222,2009-05-15,23:26:45
39.949067,116.401647,0,142,39948.9769675926,2009-05-15,23:26:50
39.94914,116.401647,0,143,39948.977025463,2009-05-15,23:26:55
39.94918,116.401654,0,147,39948.9770833333,2009-05-15,23:27:00
39.949211,116.401653,0,153,39948.9771412037,2009-05-15,23:27:05
39.949247,116.401652,0,153,39948.9771990741,2009-05-15,23:27:10
39.949289,116.401628,0,158,39948.9772569444,2009-05-15,23:27:15
39.94931,116.401634,0,164,39948.9773148148,2009-05-15,23:27:20
39.949324,116.401652,0,187,39948.9773726852,2009-05-15,23:27:25
39.949429,116.401642,0,174,39948.9774305556,2009-05-15,23:27:30
39.949515,116.401669,0,166,39948.9774884259,2009-05-15,23:27:35
39.949555,116.401691,0,167,39948.9775462963,2009-05-15,23:27:40
39.949642,116.401608,0,178,39948.9776041667,2009-05-15,23:27:45
39.949642,116.401649,0,180,39948.977662037,2009-05-15,23:27:50
39.949642,116.401649,0,180,39948.9776967593,2009-05-15,23:27:53
39.949642,116.401647,0,182,39948.9777199074,2009-05-15,23:27:55
39.949631,116.401644,0,187,39948.9777777778,2009-05-15,23:28:00
39.949589,116.401662,0,205,39948.9778356481,2009-05-15,23:28:05
39.949539,116.40155,0,210,39948.9778935185,2009-05-15,23:28:10
39.949514,116.401311,0,203,39948.9779513889,2009-05-15,23:28:15
39.949489,116.401265,0,200,39948.9780092593,2009-05-15,23:28:20
39.949489,116.401265,0,200,39948.9780439815,2009-05-15,23:28:23
39.949489,116.401264,0,200,39948.9780671296,2009-05-15,23:28:25
39.9495,116.401262,0,200,39948.978125,2009-05-15,23:28:30
39.9495,116.401265,0,200,39948.9781828704,2009-05-15,23:28:35
39.9495,116.401265,0,200,39948.9782175926,2009-05-15,23:28:38
39.9495,116.401266,0,201,39948.9782407407,2009-05-15,23:28:40
39.949499,116.401275,0,201,39948.9782986111,2009-05-15,23:28:45
39.949513,116.401306,0,201,39948.9783564815,2009-05-15,23:28:50
39.949513,116.401322,0,201,39948.9784143518,2009-05-15,23:28:55
39.949514,116.401324,0,201,39948.9784722222,2009-05-15,23:29:00
39.949514,116.401322,0,201,39948.9785300926,2009-05-15,23:29:05
39.949514,116.401322,0,201,39948.9785648148,2009-05-15,23:29:08
39.949515,116.401326,0,202,39948.978587963,2009-05-15,23:29:10
39.949575,116.40136,0,201,39948.9786458333,2009-05-15,23:29:15
39.949625,116.401375,0,203,39948.9787037037,2009-05-15,23:29:20
39.949643,116.40137,0,205,39948.9787615741,2009-05-15,23:29:25
39.94976,116.40142,0,208,39948.9788194444,2009-05-15,23:29:30
39.949912,116.401499,0,212,39948.9788773148,2009-05-15,23:29:35
39.950002,116.401524,0,216,39948.9789351852,2009-05-15,23:29:40
39.950028,116.40152,0,218,39948.9789930556,2009-05-15,23:29:45
39.950135,116.401564,0,222,39948.9790509259,2009-05-15,23:29:50
39.95027,116.401613,0,226,39948.9791087963,2009-05-15,23:29:55
39.950385,116.401616,0,228,39948.9791666667,2009-05-15,23:30:00
39.950436,116.401608,0,230,39948.979224537,2009-05-15,23:30:05
39.95051,116.401595,0,227,39948.9792824074,2009-05-15,23:30:10
39.950565,116.40156,0,223,39948.9793402778,2009-05-15,23:30:15
39.950579,116.401572,0,222,39948.9793981481,2009-05-15,23:30:20
39.950563,116.401631,0,221,39948.9794560185,2009-05-15,23:30:25
39.950579,116.401657,0,221,39948.9795138889,2009-05-15,23:30:30
39.950566,116.401712,0,222,39948.9795717593,2009-05-15,23:30:35
39.95057,116.401682,0,224,39948.9796296296,2009-05-15,23:30:40
39.950619,116.401601,0,229,39948.9796875,2009-05-15,23:30:45
39.95065,116.401533,0,232,39948.9797453704,2009-05-15,23:30:50
39.950625,116.401473,0,238,39948.9798032407,2009-05-15,23:30:55
39.950584,116.401484,0,241,39948.9798611111,2009-05-15,23:31:00
39.950584,116.401484,0,241,39948.9798958333,2009-05-15,23:31:03
39.950581,116.401487,0,242,39948.9799189815,2009-05-15,23:31:05
39.950547,116.40151,0,242,39948.9799768519,2009-05-15,23:31:10
39.950525,116.401508,0,245,39948.9800347222,2009-05-15,23:31:15
39.950438,116.401555,0,248,39948.9800925926,2009-05-15,23:31:20
39.950438,116.401555,0,248,39948.9801273148,2009-05-15,23:31:23
39.950436,116.401553,0,248,39948.980150463,2009-05-15,23:31:25
39.95041,116.401487,0,253,39948.9802083333,2009-05-15,23:31:30
39.950407,116.401483,0,254,39948.9802662037,2009-05-15,23:31:35
39.950407,116.401482,0,256,39948.9803240741,2009-05-15,23:31:40
39.950404,116.401481,0,257,39948.9803819444,2009-05-15,23:31:45
39.9504,116.401485,0,257,39948.9804398148,2009-05-15,23:31:50
39.950398,116.401483,0,257,39948.9804976852,2009-05-15,23:31:55
39.950398,116.401483,0,257,39948.9805324074,2009-05-15,23:31:58
39.950398,116.401483,0,257,39948.9805555556,2009-05-15,23:32:00
39.950396,116.401498,0,257,39948.9806134259,2009-05-15,23:32:05
39.950358,116.401567,0,257,39948.9806712963,2009-05-15,23:32:10
39.950236,116.40164,0,257,39948.9807291667,2009-05-15,23:32:15
39.950156,116.401747,0,259,39948.980787037,2009-05-15,23:32:20
39.950064,116.401814,0,261,39948.9808449074,2009-05-15,23:32:25
39.949993,116.401921,0,261,39948.9809027778,2009-05-15,23:32:30
39.949969,116.401965,0,261,39948.9809606481,2009-05-15,23:32:35
39.949968,116.401988,0,261,39948.9810185185,2009-05-15,23:32:40
39.949965,116.40201,0,261,39948.9810763889,2009-05-15,23:32:45
39.949963,116.402026,0,261,39948.9811342593,2009-05-15,23:32:50
39.949963,116.402036,0,261,39948.9811921296,2009-05-15,23:32:55
39.949964,116.402052,0,261,39948.98125,2009-05-15,23:33:00
39.949982,116.402081,0,261,39948.9813078704,2009-05-15,23:33:05
39.949992,116.402115,0,262,39948.9813657407,2009-05-15,23:33:10
39.950014,116.402135,0,262,39948.9814236111,2009-05-15,23:33:15
39.949893,116.402187,0,262,39948.9814814815,2009-05-15,23:33:20
39.949893,116.402196,0,262,39948.9815393519,2009-05-15,23:33:25
39.949893,116.402197,0,262,39948.9815972222,2009-05-15,23:33:30
39.949893,116.402197,0,262,39948.9816319444,2009-05-15,23:33:33
39.949889,116.402201,0,262,39948.9816550926,2009-05-15,23:33:35
39.949879,116.402201,0,262,39948.981712963,2009-05-15,23:33:40
39.949875,116.402199,0,262,39948.9817708333,2009-05-15,23:33:45
39.949874,116.402191,0,262,39948.9818287037,2009-05-15,23:33:50
39.949874,116.402188,0,262,39948.9818865741,2009-05-15,23:33:55
39.949872,116.402186,0,262,39948.9819444444,2009-05-15,23:34:00
39.949872,116.402186,0,262,39948.9819791667,2009-05-15,23:34:03
39.949871,116.40219,0,263,39948.9820023148,2009-05-15,23:34:05
39.949871,116.402207,0,263,39948.9820601852,2009-05-15,23:34:10
39.949869,116.402222,0,263,39948.9821180556,2009-05-15,23:34:15
39.949866,116.402235,0,264,39948.9821759259,2009-05-15,23:34:20
39.94962,116.402094,0,360,39948.9927662037,2009-05-15,23:49:35
39.949593,116.402075,0,366,39948.9928240741,2009-05-15,23:49:40
39.949593,116.402081,0,366,39948.9928819444,2009-05-15,23:49:45
39.949593,116.402081,0,366,39948.9929166667,2009-05-15,23:49:48
39.949594,116.402088,0,367,39948.9929398148,2009-05-15,23:49:50
39.949596,116.402101,0,367,39948.9929976852,2009-05-15,23:49:55
39.949597,116.402111,0,367,39948.9930555556,2009-05-15,23:50:00
39.949597,116.40212,0,368,39948.9931134259,2009-05-15,23:50:05
39.949597,116.40212,0,368,39948.9931481481,2009-05-15,23:50:08
39.949598,116.402125,0,368,39948.9931712963,2009-05-15,23:50:10
39.949597,116.402134,0,368,39948.9932291667,2009-05-15,23:50:15
39.949598,116.402145,0,368,39948.993287037,2009-05-15,23:50:20
39.949598,116.40215,0,368,39948.9933449074,2009-05-15,23:50:25
39.949598,116.40215,0,368,39948.9933796296,2009-05-15,23:50:28
39.949599,116.402155,0,369,39948.9934027778,2009-05-15,23:50:30
39.949601,116.402168,0,369,39948.9934606481,2009-05-15,23:50:35
39.949601,116.402169,0,369,39948.9935185185,2009-05-15,23:50:40
39.949601,116.402169,0,369,39948.9935532407,2009-05-15,23:50:43
39.949601,116.402163,0,369,39948.9935763889,2009-05-15,23:50:45
39.949601,116.402153,0,369,39948.9936342593,2009-05-15,23:50:50
39.949601,116.402153,0,369,39948.9936689815,2009-05-15,23:50:53
39.949601,116.402154,0,370,39948.9936921296,2009-05-15,23:50:55
39.949602,116.402163,0,370,39948.99375,2009-05-15,23:51:00
39.949602,116.402163,0,370,39948.9937847222,2009-05-15,23:51:03
39.949601,116.402158,0,370,39948.9938078704,2009-05-15,23:51:05
39.949599,116.402149,0,370,39948.9938657407,2009-05-15,23:51:10
39.949598,116.40215,0,370,39948.9939236111,2009-05-15,23:51:15
39.949598,116.402146,0,371,39948.9939814815,2009-05-15,23:51:20
39.949598,116.402144,0,371,39948.9940393518,2009-05-15,23:51:25
39.949598,116.402148,0,371,39948.9940972222,2009-05-15,23:51:30
39.949598,116.402154,0,371,39948.9941550926,2009-05-15,23:51:35
39.949599,116.402154,0,371,39948.994212963,2009-05-15,23:51:40
39.949599,116.402147,0,371,39948.9942708333,2009-05-15,23:51:45
39.949598,116.402141,0,372,39948.9943287037,2009-05-15,23:51:50
39.949597,116.402135,0,372,39948.9943865741,2009-05-15,23:51:55
39.949597,116.402128,0,372,39948.9944444444,2009-05-15,23:52:00
39.949597,116.402129,0,372,39948.9945023148,2009-05-15,23:52:05
39.949597,116.402129,0,372,39948.994537037,2009-05-15,23:52:08
39.949597,116.402121,0,372,39948.9945601852,2009-05-15,23:52:10
39.949596,116.402107,0,372,39948.9946180556,2009-05-15,23:52:15
39.949576,116.402061,0,380,39948.9946759259,2009-05-15,23:52:20
39.94957,116.40208,0,389,39948.9947337963,2009-05-15,23:52:25
39.94957,116.402074,0,389,39948.9947916667,2009-05-15,23:52:30
39.949571,116.402079,0,389,39948.994849537,2009-05-15,23:52:35
39.949571,116.402079,0,389,39948.9948842593,2009-05-15,23:52:38
39.94957,116.40208,0,389,39948.9949074074,2009-05-15,23:52:40
39.949572,116.402069,0,389,39948.9949652778,2009-05-15,23:52:45
39.949573,116.40207,0,389,39948.9950231481,2009-05-15,23:52:50
39.949573,116.40207,0,389,39948.9950578704,2009-05-15,23:52:53
39.949576,116.402076,0,389,39948.9950810185,2009-05-15,23:52:55
39.949578,116.40211,0,396,39948.9951388889,2009-05-15,23:53:00
39.949576,116.402116,0,406,39948.9951967593,2009-05-15,23:53:05
39.949578,116.402113,0,411,39948.9952546296,2009-05-15,23:53:10
39.949579,116.402118,0,412,39948.9953125,2009-05-15,23:53:15
39.949579,116.402119,0,412,39948.9953703704,2009-05-15,23:53:20
39.94958,116.402116,0,412,39948.9954282407,2009-05-15,23:53:25
39.94958,116.402116,0,412,39948.995462963,2009-05-15,23:53:28
39.94958,116.402112,0,412,39948.9954861111,2009-05-15,23:53:30
39.949555,116.402145,0,413,39948.9955439815,2009-05-15,23:53:35
39.949555,116.402158,0,415,39948.9956018519,2009-05-15,23:53:40
39.949554,116.402169,0,416,39948.9956597222,2009-05-15,23:53:45
39.949554,116.40217,0,416,39948.9957175926,2009-05-15,23:53:50
39.949554,116.40217,0,416,39948.9957523148,2009-05-15,23:53:53
39.949557,116.402172,0,416,39948.995775463,2009-05-15,23:53:55
39.949637,116.402239,0,421,39948.9958333333,2009-05-15,23:54:00
39.949692,116.402269,0,426,39948.9958912037,2009-05-15,23:54:05
39.949692,116.402269,0,426,39948.9959259259,2009-05-15,23:54:08
39.949697,116.402265,0,425,39948.9959490741,2009-05-15,23:54:10
39.949698,116.402254,0,425,39948.9960069444,2009-05-15,23:54:15
39.949688,116.402228,0,425,39948.9960648148,2009-05-15,23:54:20
39.949674,116.4022,0,424,39948.9961226852,2009-05-15,23:54:25
39.949674,116.402201,0,424,39948.9961805556,2009-05-15,23:54:30
39.949677,116.402199,0,425,39948.9962384259,2009-05-15,23:54:35
39.94968,116.402202,0,425,39948.9962962963,2009-05-15,23:54:40
39.949681,116.402203,0,425,39948.9963541667,2009-05-15,23:54:45
39.949681,116.402203,0,425,39948.9963888889,2009-05-15,23:54:48
39.94968,116.402202,0,426,39948.996412037,2009-05-15,23:54:50
39.949675,116.40224,0,429,39948.9964699074,2009-05-15,23:54:55
39.949664,116.402266,0,431,39948.9965277778,2009-05-15,23:55:00
39.949663,116.402266,0,431,39948.9965856481,2009-05-15,23:55:05
39.949663,116.402263,0,431,39948.9966435185,2009-05-15,23:55:10
39.949662,116.402256,0,431,39948.9967013889,2009-05-15,23:55:15
39.949663,116.402253,0,431,39948.9967592593,2009-05-15,23:55:20
39.949663,116.402253,0,431,39948.9967939815,2009-05-15,23:55:23
39.949665,116.402256,0,431,39948.9968171296,2009-05-15,23:55:25
39.949665,116.402266,0,431,39948.996875,2009-05-15,23:55:30
39.949665,116.402278,0,431,39948.9969328704,2009-05-15,23:55:35
39.949665,116.402278,0,431,39948.9969675926,2009-05-15,23:55:38
39.949664,116.402285,0,432,39948.9969907407,2009-05-15,23:55:40
39.949662,116.402302,0,432,39948.9970486111,2009-05-15,23:55:45
39.949662,116.402302,0,432,39948.9970833333,2009-05-15,23:55:48
39.949661,116.40231,0,432,39948.9971064815,2009-05-15,23:55:50
39.94966,116.402297,0,432,39948.9971643519,2009-05-15,23:55:55
39.949657,116.402285,0,432,39948.9972222222,2009-05-15,23:56:00
39.949656,116.402274,0,432,39948.9972800926,2009-05-15,23:56:05
39.949655,116.402264,0,432,39948.997337963,2009-05-15,23:56:10
39.949626,116.402211,0,431,39948.9973958333,2009-05-15,23:56:15
39.949616,116.402177,0,430,39948.9974537037,2009-05-15,23:56:20
39.949615,116.402164,0,430,39948.9975115741,2009-05-15,23:56:25
39.949614,116.402157,0,430,39948.9975694444,2009-05-15,23:56:30
39.949614,116.402157,0,430,39948.9976041667,2009-05-15,23:56:33
39.949613,116.402152,0,430,39948.9976273148,2009-05-15,23:56:35
39.949654,116.402275,0,434,39948.9976851852,2009-05-15,23:56:40
39.949668,116.402368,0,442,39948.9977430556,2009-05-15,23:56:45
39.949686,116.402414,0,450,39948.9978009259,2009-05-15,23:56:50
39.949729,116.402484,0,459,39948.9978587963,2009-05-15,23:56:55
39.949771,116.402553,0,469,39948.9979166667,2009-05-15,23:57:00
39.949796,116.402566,0,477,39948.997974537,2009-05-15,23:57:05
39.949793,116.402579,0,479,39948.9980324074,2009-05-15,23:57:10
39.949792,116.402586,0,479,39948.9980902778,2009-05-15,23:57:15
39.949792,116.402591,0,480,39948.9981481481,2009-05-15,23:57:20
39.949791,116.402593,0,480,39948.9982060185,2009-05-15,23:57:25
39.949791,116.402592,0,481,39948.9982638889,2009-05-15,23:57:30
39.949792,116.402586,0,481,39948.9983217593,2009-05-15,23:57:35
39.949792,116.402588,0,482,39948.9983796296,2009-05-15,23:57:40
39.949792,116.402587,0,483,39948.9984375,2009-05-15,23:57:45
39.949794,116.402584,0,483,39948.9984953704,2009-05-15,23:57:50
39.949794,116.402583,0,484,39948.9985532407,2009-05-15,23:57:55
39.949794,116.402583,0,484,39948.998587963,2009-05-15,23:57:58
39.949794,116.402578,0,484,39948.9986111111,2009-05-15,23:58:00
39.949794,116.402569,0,485,39948.9986689815,2009-05-15,23:58:05
39.949794,116.402569,0,485,39948.9987037037,2009-05-15,23:58:08
39.949793,116.402563,0,485,39948.9987268519,2009-05-15,23:58:10
39.949793,116.402548,0,485,39948.9987847222,2009-05-15,23:58:15
39.949805,116.402489,0,489,39948.9988425926,2009-05-15,23:58:20
39.949808,116.402484,0,490,39948.998900463,2009-05-15,23:58:25
39.949808,116.40248,0,491,39948.9989583333,2009-05-15,23:58:30
39.949809,116.402475,0,491,39948.9990162037,2009-05-15,23:58:35
39.949809,116.402469,0,492,39948.9990740741,2009-05-15,23:58:40
39.949809,116.402463,0,492,39948.9991319444,2009-05-15,23:58:45
39.949809,116.402463,0,492,39948.9991666667,2009-05-15,23:58:48
39.94981,116.402469,0,492,39948.9991898148,2009-05-15,23:58:50
39.949811,116.40248,0,493,39948.9992476852,2009-05-15,23:58:55
39.949811,116.402492,0,493,39948.9993055556,2009-05-15,23:59:00
39.949811,116.4025,0,494,39948.9993634259,2009-05-15,23:59:05
39.949812,116.402507,0,494,39948.9994212963,2009-05-15,23:59:10
39.949812,116.402507,0,494,39948.9994560185,2009-05-15,23:59:13
39.949813,116.402514,0,494,39948.9994791667,2009-05-15,23:59:15
39.949813,116.40253,0,495,39948.999537037,2009-05-15,23:59:20
39.949814,116.40254,0,495,39948.9995949074,2009-05-15,23:59:25
39.949816,116.402544,0,495,39948.9996527778,2009-05-15,23:59:30
39.949816,116.402544,0,495,39948.9996875,2009-05-15,23:59:33
39.949817,116.402536,0,495,39948.9997106481,2009-05-15,23:59:35
39.949816,116.402525,0,495,39948.9997685185,2009-05-15,23:59:40
39.949816,116.402517,0,495,39948.9998263889,2009-05-15,23:59:45
39.949815,116.402511,0,495,39948.9998842593,2009-05-15,23:59:50
39.949814,116.402507,0,495,39948.9999421296,2009-05-15,23:59:55
39.949813,116.402513,0,495,39949,2009-05-16,00:00:00
39.949813,116.402513,0,495,39949.0000347222,2009-05-16,00:00:03
39.949813,116.402512,0,495,39949.0000578704,2009-05-16,00:00:05
39.949812,116.402502,0,495,39949.0001157407,2009-05-16,00:00:10
39.949811,116.402489,0,495,39949.0001736111,2009-05-16,00:00:15
39.949814,116.402387,0,496,39949.0002314815,2009-05-16,00:00:20
39.949774,116.402274,0,497,39949.0002893518,2009-05-16,00:00:25
39.949737,116.402229,0,496,39949.0003472222,2009-05-16,00:00:30
39.949737,116.402229,0,496,39949.0003819444,2009-05-16,00:00:33
39.949736,116.402228,0,496,39949.0004050926,2009-05-16,00:00:35
39.949736,116.402217,0,496,39949.000462963,2009-05-16,00:00:40
39.949736,116.402205,0,496,39949.0005208333,2009-05-16,00:00:45
39.949734,116.402206,0,495,39949.0005787037,2009-05-16,00:00:50
39.949734,116.402206,0,495,39949.0006134259,2009-05-16,00:00:53
39.949733,116.402199,0,495,39949.0006365741,2009-05-16,00:00:55
39.949692,116.402105,0,489,39949.0006944444,2009-05-16,00:01:00
39.9497,116.402068,0,488,39949.0007523148,2009-05-16,00:01:05
39.9497,116.40207,0,488,39949.0008101852,2009-05-16,00:01:10
39.949701,116.402072,0,488,39949.0008680556,2009-05-16,00:01:15
39.949702,116.402078,0,488,39949.0009259259,2009-05-16,00:01:20
39.949702,116.402078,0,488,39949.0009606481,2009-05-16,00:01:23
39.949704,116.40208,0,488,39949.0009837963,2009-05-16,00:01:25
39.949721,116.402106,0,486,39949.0010416667,2009-05-16,00:01:30
39.949726,116.402128,0,486,39949.001099537,2009-05-16,00:01:35
39.949709,116.402179,0,486,39949.0011574074,2009-05-16,00:01:40
39.949695,116.402311,0,481,39949.0012152778,2009-05-16,00:01:45
39.949713,116.402356,0,478,39949.0012731481,2009-05-16,00:01:50
39.949693,116.402362,0,480,39949.0013310185,2009-05-16,00:01:55
39.949696,116.402361,0,480,39949.0013888889,2009-05-16,00:02:00
39.949696,116.402361,0,480,39949.0014236111,2009-05-16,00:02:03
39.949697,116.402362,0,480,39949.0014467593,2009-05-16,00:02:05
39.949697,116.402371,0,480,39949.0015046296,2009-05-16,00:02:10
39.949726,116.402351,0,483,39949.0015625,2009-05-16,00:02:15
39.949726,116.402357,0,483,39949.0016203704,2009-05-16,00:02:20
39.949727,116.402356,0,483,39949.0016782407,2009-05-16,00:02:25
39.949728,116.402352,0,483,39949.0017361111,2009-05-16,00:02:30
39.949728,116.402352,0,483,39949.0017708333,2009-05-16,00:02:33
39.949729,116.402358,0,483,39949.0017939815,2009-05-16,00:02:35
39.949729,116.40237,0,483,39949.0018518518,2009-05-16,00:02:40
39.94973,116.402356,0,483,39949.0019097222,2009-05-16,00:02:45
39.949731,116.402321,0,480,39949.0019675926,2009-05-16,00:02:50
39.949724,116.40229,0,480,39949.002025463,2009-05-16,00:02:55
39.949757,116.402291,0,480,39949.0020833333,2009-05-16,00:03:00
39.949937,116.402378,0,471,39949.0021412037,2009-05-16,00:03:05
39.95003,116.402467,0,470,39949.0021990741,2009-05-16,00:03:10
39.950054,116.402473,0,472,39949.0022569444,2009-05-16,00:03:15
39.950054,116.402465,0,471,39949.0023148148,2009-05-16,00:03:20
39.95006,116.402457,0,470,39949.0023726852,2009-05-16,00:03:25
39.95006,116.402457,0,470,39949.0024074074,2009-05-16,00:03:28
39.950061,116.402454,0,470,39949.0024305556,2009-05-16,00:03:30
39.950136,116.40242,0,468,39949.0024884259,2009-05-16,00:03:35
39.950171,116.40238,0,467,39949.0025462963,2009-05-16,00:03:40
39.950171,116.40238,0,467,39949.0025810185,2009-05-16,00:03:43
39.950174,116.402374,0,467,39949.0026041667,2009-05-16,00:03:45
39.950282,116.402325,0,471,39949.002662037,2009-05-16,00:03:50
39.950285,116.402307,0,474,39949.0027199074,2009-05-16,00:03:55
39.950285,116.402307,0,474,39949.0027546296,2009-05-16,00:03:58
39.950284,116.4023,0,474,39949.0027777778,2009-05-16,00:04:00
39.950291,116.402283,0,475,39949.0028356481,2009-05-16,00:04:05
39.950281,116.402191,0,479,39949.0028935185,2009-05-16,00:04:10
39.950254,116.40208,0,485,39949.0029513889,2009-05-16,00:04:15
39.950319,116.402058,0,478,39949.0030092593,2009-05-16,00:04:20
39.950363,116.402063,0,462,39949.0030671296,2009-05-16,00:04:25
39.95036,116.402071,0,450,39949.003125,2009-05-16,00:04:30
39.950367,116.402074,0,447,39949.0031828704,2009-05-16,00:04:35
39.950367,116.402074,0,447,39949.0032175926,2009-05-16,00:04:38
39.950368,116.402066,0,446,39949.0032407407,2009-05-16,00:04:40
39.950444,116.402099,0,442,39949.0032986111,2009-05-16,00:04:45
39.950469,116.402112,0,433,39949.0033564815,2009-05-16,00:04:50
39.950474,116.402096,0,432,39949.0034143519,2009-05-16,00:04:55
39.950493,116.402038,0,426,39949.0034722222,2009-05-16,00:05:00
39.950491,116.401966,0,421,39949.0035300926,2009-05-16,00:05:05
39.950481,116.401855,0,415,39949.003587963,2009-05-16,00:05:10
39.950474,116.401683,0,409,39949.0036458333,2009-05-16,00:05:15
39.950444,116.401547,0,401,39949.0037037037,2009-05-16,00:05:20
39.950396,116.401524,0,392,39949.0037615741,2009-05-16,00:05:25
39.950382,116.401509,0,386,39949.0038194444,2009-05-16,00:05:30
39.950389,116.401463,0,384,39949.0038773148,2009-05-16,00:05:35
39.950354,116.401433,0,376,39949.0039351852,2009-05-16,00:05:40
39.950333,116.401417,0,371,39949.0039930556,2009-05-16,00:05:45
39.950332,116.401421,0,371,39949.0040509259,2009-05-16,00:05:50
39.950332,116.401421,0,371,39949.0040856482,2009-05-16,00:05:53
39.950331,116.401426,0,371,39949.0041087963,2009-05-16,00:05:55
39.950313,116.401444,0,370,39949.0041666667,2009-05-16,00:06:00
39.950292,116.401373,0,368,39949.004224537,2009-05-16,00:06:05
39.950251,116.401302,0,366,39949.0042824074,2009-05-16,00:06:10
39.950238,116.401314,0,356,39949.0043402778,2009-05-16,00:06:15
39.950234,116.401329,0,356,39949.0043981481,2009-05-16,00:06:20
39.950273,116.401343,0,357,39949.0044560185,2009-05-16,00:06:25
39.950318,116.401321,0,359,39949.0045138889,2009-05-16,00:06:30
39.950363,116.401307,0,361,39949.0045717593,2009-05-16,00:06:35
39.950432,116.401262,0,362,39949.0046296296,2009-05-16,00:06:40
39.95049,116.401195,0,365,39949.0046875,2009-05-16,00:06:45
39.950518,116.401188,0,368,39949.0047453704,2009-05-16,00:06:50
39.950558,116.401206,0,367,39949.0048032407,2009-05-16,00:06:55
39.950591,116.401281,0,365,39949.0048611111,2009-05-16,00:07:00
39.950564,116.40137,0,364,39949.0049189815,2009-05-16,00:07:05
39.950522,116.401478,0,359,39949.0049768519,2009-05-16,00:07:10
39.950458,116.401605,0,344,39949.0050347222,2009-05-16,00:07:15
39.950405,116.401287,0,292,39949.0097222222,2009-05-16,00:14:00
39.95039,116.401211,0,289,39949.0097800926,2009-05-16,00:14:05
39.950365,116.401178,0,291,39949.009837963,2009-05-16,00:14:10
39.950368,116.401149,0,293,39949.0098958333,2009-05-16,00:14:15
39.950369,116.401168,0,303,39949.0099537037,2009-05-16,00:14:20
39.950357,116.401182,0,307,39949.0100115741,2009-05-16,00:14:25
39.950355,116.401186,0,308,39949.0100694444,2009-05-16,00:14:30
39.950354,116.401194,0,308,39949.0101273148,2009-05-16,00:14:35
39.950354,116.401194,0,308,39949.010162037,2009-05-16,00:14:38
39.950353,116.401202,0,309,39949.0101851852,2009-05-16,00:14:40
39.950289,116.40117,0,318,39949.0102430556,2009-05-16,00:14:45
39.950276,116.401226,0,323,39949.0103009259,2009-05-16,00:14:50
