# Supplementary material for: Research on differential privacy protection method based on user tendency
Source: PLoS One. 2023 Oct 26;18(10):e0288823. doi: 10.1371/journal.pone.0288823 (PMC10602288; doi:10.1371/journal.pone.0288823)
Supplement: S2 Data — (ZIP) [file pone.0288823.s002.zip › Data 5-2/022/Trajectory/20090520141659.plt]

Geolife trajectory
WGS 84
Altitude is in Feet
Reserved 3
0,2,255,My Track,0,0,2,8421376
0
39.990623,116.346801,0,492,39953.5951273148,2009-05-20,14:16:59
39.989791,116.347011,0,550,39953.5951851852,2009-05-20,14:17:04
39.989147,116.347369,0,549,39953.5952430556,2009-05-20,14:17:09
39.988495,116.347525,0,536,39953.5953009259,2009-05-20,14:17:14
39.987914,116.347545,0,520,39953.5953587963,2009-05-20,14:17:19
39.987323,116.347502,0,497,39953.5954166667,2009-05-20,14:17:24
39.986723,116.347454,0,480,39953.595474537,2009-05-20,14:17:29
39.986085,116.347499,0,458,39953.5955324074,2009-05-20,14:17:34
39.985604,116.347435,0,443,39953.5955902778,2009-05-20,14:17:39
39.985201,116.347242,0,431,39953.5956481481,2009-05-20,14:17:44
39.984851,116.347024,0,421,39953.5957060185,2009-05-20,14:17:49
39.984492,116.347214,0,418,39953.5957638889,2009-05-20,14:17:54
39.983867,116.347359,0,408,39953.5958217593,2009-05-20,14:17:59
39.983338,116.347515,0,390,39953.5958796296,2009-05-20,14:18:04
39.982799,116.347583,0,378,39953.5959375,2009-05-20,14:18:09
39.982261,116.347615,0,373,39953.5959953704,2009-05-20,14:18:14
39.981685,116.34766,0,366,39953.5960532407,2009-05-20,14:18:19
39.981182,116.347663,0,357,39953.5961111111,2009-05-20,14:18:24
39.980735,116.347683,0,352,39953.5961689815,2009-05-20,14:18:29
39.980262,116.347719,0,342,39953.5962268518,2009-05-20,14:18:34
39.979852,116.347736,0,332,39953.5962847222,2009-05-20,14:18:39
39.979514,116.347686,0,310,39953.5963425926,2009-05-20,14:18:44
39.979099,116.347666,0,295,39953.596400463,2009-05-20,14:18:49
39.978711,116.347728,0,293,39953.5964583333,2009-05-20,14:18:54
39.97827,116.347791,0,281,39953.5965162037,2009-05-20,14:18:59
39.977713,116.347815,0,286,39953.5965740741,2009-05-20,14:19:04
39.977028,116.347796,0,278,39953.5966319444,2009-05-20,14:19:09
39.976298,116.347841,0,293,39953.5966898148,2009-05-20,14:19:14
39.975601,116.347781,0,297,39953.5967476852,2009-05-20,14:19:19
39.974879,116.347552,0,305,39953.5968055556,2009-05-20,14:19:24
39.974151,116.347208,0,298,39953.5968634259,2009-05-20,14:19:29
39.97341,116.347034,0,287,39953.5969212963,2009-05-20,14:19:34
39.972681,116.347052,0,280,39953.5969791667,2009-05-20,14:19:39
39.971975,116.347113,0,281,39953.597037037,2009-05-20,14:19:44
39.971298,116.347177,0,284,39953.5970949074,2009-05-20,14:19:49
39.970597,116.347242,0,288,39953.5971527778,2009-05-20,14:19:54
39.969883,116.347296,0,292,39953.5972106481,2009-05-20,14:19:59
39.969191,116.347339,0,304,39953.5972685185,2009-05-20,14:20:04
39.968497,116.347349,0,311,39953.5973263889,2009-05-20,14:20:09
39.96781,116.347429,0,307,39953.5973842593,2009-05-20,14:20:14
39.967072,116.347494,0,301,39953.5974421296,2009-05-20,14:20:19
39.966368,116.347535,0,292,39953.5975,2009-05-20,14:20:24
39.965687,116.347552,0,285,39953.5975578704,2009-05-20,14:20:29
39.96496,116.347526,0,288,39953.5976157407,2009-05-20,14:20:34
39.964258,116.347481,0,296,39953.5976736111,2009-05-20,14:20:39
39.963556,116.347347,0,300,39953.5977314815,2009-05-20,14:20:44
39.962791,116.347363,0,309,39953.5977893519,2009-05-20,14:20:49
39.962048,116.347431,0,315,39953.5978472222,2009-05-20,14:20:54
39.961306,116.34752,0,321,39953.5979050926,2009-05-20,14:20:59
39.960532,116.347593,0,328,39953.597962963,2009-05-20,14:21:04
39.959765,116.347673,0,331,39953.5980208333,2009-05-20,14:21:09
39.959023,116.347737,0,338,39953.5980787037,2009-05-20,14:21:14
39.958302,116.347883,0,322,39953.5981365741,2009-05-20,14:21:19
39.957622,116.348228,0,309,39953.5981944444,2009-05-20,14:21:24
39.956951,116.34859,0,304,39953.5982523148,2009-05-20,14:21:29
39.956272,116.348936,0,297,39953.5983101852,2009-05-20,14:21:34
39.955594,116.349085,0,299,39953.5983680556,2009-05-20,14:21:39
39.954898,116.349135,0,299,39953.5984259259,2009-05-20,14:21:44
39.954175,116.349161,0,289,39953.5984837963,2009-05-20,14:21:49
39.953472,116.349133,0,285,39953.5985416667,2009-05-20,14:21:54
39.952709,116.349156,0,292,39953.598599537,2009-05-20,14:21:59
39.951995,116.349136,0,299,39953.5986574074,2009-05-20,14:22:04
39.951253,116.34917,0,310,39953.5987152778,2009-05-20,14:22:09
39.950554,116.349349,0,321,39953.5987731481,2009-05-20,14:22:14
39.94984,116.349606,0,300,39953.5988310185,2009-05-20,14:22:19
39.949069,116.349881,0,278,39953.5988888889,2009-05-20,14:22:24
39.94827,116.350093,0,276,39953.5989467593,2009-05-20,14:22:29
39.947477,116.350187,0,271,39953.5990046296,2009-05-20,14:22:34
39.946739,116.350131,0,267,39953.5990625,2009-05-20,14:22:39
39.94605,116.350071,0,265,39953.5991203704,2009-05-20,14:22:44
39.945377,116.350096,0,271,39953.5991782407,2009-05-20,14:22:49
39.944722,116.350117,0,268,39953.5992361111,2009-05-20,14:22:54
39.944071,116.350082,0,260,39953.5992939815,2009-05-20,14:22:59
39.943437,116.350029,0,262,39953.5993518519,2009-05-20,14:23:04
39.942813,116.35001,0,264,39953.5994097222,2009-05-20,14:23:09
39.942197,116.349899,0,265,39953.5994675926,2009-05-20,14:23:14
39.941656,116.349546,0,253,39953.599525463,2009-05-20,14:23:19
39.941168,116.349301,0,251,39953.5995833333,2009-05-20,14:23:24
39.940746,116.349202,0,249,39953.5996412037,2009-05-20,14:23:29
39.940265,116.349186,0,252,39953.5996990741,2009-05-20,14:23:34
39.939783,116.349151,0,252,39953.5997569444,2009-05-20,14:23:39
39.939343,116.349,0,251,39953.5998148148,2009-05-20,14:23:44
39.939065,116.348465,0,263,39953.5998726852,2009-05-20,14:23:49
39.938942,116.347698,0,268,39953.5999305556,2009-05-20,14:23:54
39.938892,116.346743,0,272,39953.5999884259,2009-05-20,14:23:59
39.938765,116.34583,0,278,39953.6000462963,2009-05-20,14:24:04
39.938622,116.344944,0,276,39953.6001041667,2009-05-20,14:24:09
39.938473,116.344094,0,270,39953.600162037,2009-05-20,14:24:14
39.938359,116.343162,0,266,39953.6002199074,2009-05-20,14:24:19
39.93813,116.3423,0,263,39953.6002777778,2009-05-20,14:24:24
39.937861,116.341465,0,260,39953.6003356481,2009-05-20,14:24:29
39.937562,116.340619,0,253,39953.6003935185,2009-05-20,14:24:34
39.937288,116.339704,0,247,39953.6004513889,2009-05-20,14:24:39
39.937111,116.338799,0,236,39953.6005092593,2009-05-20,14:24:44
39.937005,116.337905,0,229,39953.6005671296,2009-05-20,14:24:49
39.936951,116.337009,0,227,39953.600625,2009-05-20,14:24:54
39.936892,116.336081,0,223,39953.6006828704,2009-05-20,14:24:59
39.936902,116.335125,0,224,39953.6007407407,2009-05-20,14:25:04
39.936872,116.334221,0,233,39953.6007986111,2009-05-20,14:25:09
39.93685,116.333335,0,235,39953.6008564815,2009-05-20,14:25:14
39.936806,116.332383,0,233,39953.6009143519,2009-05-20,14:25:19
39.936795,116.3314,0,238,39953.6009722222,2009-05-20,14:25:24
39.936856,116.330244,0,189,39953.6010300926,2009-05-20,14:25:29
39.936893,116.329201,0,167,39953.601087963,2009-05-20,14:25:34
39.936917,116.328227,0,155,39953.6011458333,2009-05-20,14:25:39
39.936977,116.327319,0,144,39953.6012037037,2009-05-20,14:25:44
39.937053,116.326468,0,144,39953.6012615741,2009-05-20,14:25:49
39.937139,116.325659,0,142,39953.6013194444,2009-05-20,14:25:54
39.937195,116.32491,0,147,39953.6013773148,2009-05-20,14:25:59
39.937288,116.324184,0,160,39953.6014351852,2009-05-20,14:26:04
39.937363,116.323486,0,163,39953.6014930556,2009-05-20,14:26:09
39.937416,116.322797,0,167,39953.6015509259,2009-05-20,14:26:14
39.937478,116.322108,0,169,39953.6016087963,2009-05-20,14:26:19
39.937528,116.321457,0,180,39953.6016666667,2009-05-20,14:26:24
39.937494,116.320997,0,182,39953.601724537,2009-05-20,14:26:29
39.937288,116.320846,0,186,39953.6017824074,2009-05-20,14:26:34
39.937253,116.321383,0,183,39953.6018402778,2009-05-20,14:26:39
39.937213,116.321955,0,176,39953.6018981481,2009-05-20,14:26:44
39.937151,116.322275,0,172,39953.6019560185,2009-05-20,14:26:49
39.937133,116.32229,0,163,39953.6020138889,2009-05-20,14:26:54
39.937104,116.322325,0,145,39953.6020717593,2009-05-20,14:26:59
39.937086,116.322378,0,140,39953.6021296296,2009-05-20,14:27:04
39.937063,116.322391,0,140,39953.6021875,2009-05-20,14:27:09
39.937063,116.322391,0,140,39953.6022222222,2009-05-20,14:27:12
39.937061,116.322398,0,141,39953.6022453704,2009-05-20,14:27:14
39.93705,116.322394,0,143,39953.6023032407,2009-05-20,14:27:19
39.937034,116.322389,0,151,39953.6023611111,2009-05-20,14:27:24
39.937019,116.322411,0,168,39953.6024189815,2009-05-20,14:27:29
39.937009,116.322394,0,167,39953.6024768518,2009-05-20,14:27:34
39.936999,116.322383,0,167,39953.6025347222,2009-05-20,14:27:39
39.936982,116.322405,0,167,39953.6025925926,2009-05-20,14:27:44
39.936967,116.322423,0,167,39953.602650463,2009-05-20,14:27:49
39.936957,116.322413,0,167,39953.6027083333,2009-05-20,14:27:54
39.936949,116.322376,0,167,39953.6027662037,2009-05-20,14:27:59
39.936953,116.322344,0,167,39953.6028240741,2009-05-20,14:28:04
39.93696,116.322301,0,167,39953.6028819444,2009-05-20,14:28:09
39.936962,116.322269,0,167,39953.6029398148,2009-05-20,14:28:14
39.936962,116.322269,0,167,39953.602974537,2009-05-20,14:28:17
39.936956,116.322268,0,167,39953.6029976852,2009-05-20,14:28:19
39.936959,116.322255,0,167,39953.6030555556,2009-05-20,14:28:24
39.936968,116.322252,0,167,39953.6031134259,2009-05-20,14:28:29
39.936983,116.322248,0,167,39953.6031712963,2009-05-20,14:28:34
39.937004,116.322242,0,167,39953.6032291667,2009-05-20,14:28:39
39.937023,116.322227,0,167,39953.603287037,2009-05-20,14:28:44
39.937032,116.322196,0,167,39953.6033449074,2009-05-20,14:28:49
40.027008,116.344439,0,144,39953.8221412037,2009-05-20,19:43:53
40.026928,116.344371,0,181,39953.8221990741,2009-05-20,19:43:58
40.026816,116.344489,0,186,39953.8222569444,2009-05-20,19:44:03
40.02682,116.344518,0,191,39953.8223148148,2009-05-20,19:44:08
40.026801,116.344509,0,186,39953.8223726852,2009-05-20,19:44:13
40.026775,116.34463,0,173,39953.8224305556,2009-05-20,19:44:18
40.026688,116.344813,0,144,39953.8224884259,2009-05-20,19:44:23
40.026646,116.344854,0,149,39953.8225462963,2009-05-20,19:44:28
40.026642,116.344897,0,151,39953.8226041667,2009-05-20,19:44:33
40.026629,116.344945,0,156,39953.822662037,2009-05-20,19:44:38
40.026641,116.344978,0,160,39953.8227199074,2009-05-20,19:44:43
40.026656,116.344999,0,164,39953.8227777778,2009-05-20,19:44:48
40.026666,116.344997,0,167,39953.8228356481,2009-05-20,19:44:53
40.026676,116.344996,0,169,39953.8228935185,2009-05-20,19:44:58
40.026675,116.344994,0,170,39953.8229513889,2009-05-20,19:45:03
40.026675,116.344994,0,170,39953.8229861111,2009-05-20,19:45:06
40.02667,116.344996,0,170,39953.8230092593,2009-05-20,19:45:08
