# Supplementary material for: Research on differential privacy protection method based on user tendency
Source: PLoS One. 2023 Oct 26;18(10):e0288823. doi: 10.1371/journal.pone.0288823 (PMC10602288; doi:10.1371/journal.pone.0288823)
Supplement: S2 Data — (ZIP) [file pone.0288823.s002.zip › Data 5-2/022/Trajectory/20090521040554.plt]

Geolife trajectory
WGS 84
Altitude is in Feet
Reserved 3
0,2,255,My Track,0,0,2,8421376
0
40.026698,116.347118,0,729,39954.1707638889,2009-05-21,04:05:54
40.026767,116.342077,0,-576,39954.1735416667,2009-05-21,04:09:54
40.026836,116.342034,0,-583,39954.173599537,2009-05-21,04:09:59
40.026729,116.343437,0,-209,39954.1736574074,2009-05-21,04:10:04
40.026611,116.34463,0,90,39954.1737152778,2009-05-21,04:10:09
40.026535,116.345159,0,216,39954.1737731481,2009-05-21,04:10:14
40.026615,116.345247,0,174,39954.1738310185,2009-05-21,04:10:19
40.026738,116.34489,0,53,39954.1738888889,2009-05-21,04:10:24
40.026788,116.344492,0,-55,39954.1739467593,2009-05-21,04:10:29
40.026793,116.344364,0,-73,39954.1740046296,2009-05-21,04:10:34
40.026801,116.344345,0,-75,39954.1740625,2009-05-21,04:10:39
40.026819,116.344313,0,-68,39954.1741203704,2009-05-21,04:10:44
40.026896,116.344247,0,-108,39954.1741782407,2009-05-21,04:10:49
40.026902,116.343623,0,-230,39954.1742361111,2009-05-21,04:10:54
40.026858,116.343485,0,-249,39954.1742939815,2009-05-21,04:10:59
40.026843,116.343485,0,-238,39954.1743518518,2009-05-21,04:11:04
40.02685,116.343475,0,-238,39954.1744097222,2009-05-21,04:11:09
40.026881,116.343475,0,-225,39954.1744675926,2009-05-21,04:11:14
40.026904,116.343384,0,-227,39954.174525463,2009-05-21,04:11:19
40.026855,116.343441,0,-198,39954.1745833333,2009-05-21,04:11:24
40.026807,116.343532,0,-170,39954.1746412037,2009-05-21,04:11:29
40.026829,116.343512,0,-177,39954.1746990741,2009-05-21,04:11:34
40.026877,116.343458,0,-208,39954.1747569444,2009-05-21,04:11:39
40.02693,116.343422,0,-221,39954.1748148148,2009-05-21,04:11:44
40.026939,116.34342,0,-221,39954.1748726852,2009-05-21,04:11:49
40.026945,116.343416,0,-221,39954.1749305556,2009-05-21,04:11:54
40.026949,116.343409,0,-221,39954.1749884259,2009-05-21,04:11:59
40.026949,116.343409,0,-221,39954.1750231481,2009-05-21,04:12:02
40.026954,116.34341,0,-221,39954.1750462963,2009-05-21,04:12:04
40.026968,116.343442,0,-222,39954.1751041667,2009-05-21,04:12:09
40.026977,116.343576,0,-223,39954.175162037,2009-05-21,04:12:14
40.026979,116.343567,0,-224,39954.1752199074,2009-05-21,04:12:19
40.026979,116.343552,0,-222,39954.1752777778,2009-05-21,04:12:24
40.026979,116.343552,0,-222,39954.1753125,2009-05-21,04:12:27
40.026983,116.343547,0,-222,39954.1753356481,2009-05-21,04:12:29
40.027038,116.343519,0,-224,39954.1753935185,2009-05-21,04:12:34
40.027086,116.343492,0,-226,39954.1754513889,2009-05-21,04:12:39
40.027135,116.343535,0,-118,39954.1755092593,2009-05-21,04:12:44
40.027091,116.343371,0,-58,39954.1755671296,2009-05-21,04:12:49
40.026984,116.34349,0,-38,39954.175625,2009-05-21,04:12:54
40.02695,116.343564,0,-44,39954.1756828704,2009-05-21,04:12:59
40.026951,116.343593,0,-42,39954.1757407407,2009-05-21,04:13:04
40.026973,116.343676,0,-40,39954.1757986111,2009-05-21,04:13:09
40.026893,116.344594,0,-36,39954.1758564815,2009-05-21,04:13:14
40.026698,116.344655,0,-42,39954.1759143519,2009-05-21,04:13:19
40.02672,116.344706,0,-44,39954.1759722222,2009-05-21,04:13:24
40.026793,116.344748,0,-40,39954.1760300926,2009-05-21,04:13:29
40.02691,116.344781,0,-27,39954.176087963,2009-05-21,04:13:34
40.026855,116.344778,0,-20,39954.1761458333,2009-05-21,04:13:39
40.026798,116.344793,0,-16,39954.1762037037,2009-05-21,04:13:44
40.026802,116.344794,0,-16,39954.1762615741,2009-05-21,04:13:49
40.026802,116.344794,0,-16,39954.1762962963,2009-05-21,04:13:52
40.026804,116.344796,0,-14,39954.1763194444,2009-05-21,04:13:54
40.026843,116.344825,0,-9,39954.1763773148,2009-05-21,04:13:59
40.02686,116.344842,0,-6,39954.1764351852,2009-05-21,04:14:04
40.02686,116.344842,0,-6,39954.1764699074,2009-05-21,04:14:07
40.026866,116.34484,0,-6,39954.1764930556,2009-05-21,04:14:09
40.02695,116.344839,0,15,39954.1765509259,2009-05-21,04:14:14
40.027396,116.344767,0,36,39954.1766087963,2009-05-21,04:14:19
40.027754,116.344703,0,65,39954.1766666667,2009-05-21,04:14:24
40.027863,116.344705,0,80,39954.176724537,2009-05-21,04:14:29
40.027864,116.344673,0,93,39954.1767824074,2009-05-21,04:14:34
40.027844,116.344655,0,100,39954.1768402778,2009-05-21,04:14:39
40.027835,116.344679,0,107,39954.1768981481,2009-05-21,04:14:44
40.027839,116.344749,0,111,39954.1769560185,2009-05-21,04:14:49
40.02785,116.344782,0,116,39954.1770138889,2009-05-21,04:14:54
40.027858,116.344796,0,118,39954.1770717593,2009-05-21,04:14:59
40.027866,116.344799,0,118,39954.1771296296,2009-05-21,04:15:04
40.02787,116.344792,0,119,39954.1771875,2009-05-21,04:15:09
40.027874,116.344785,0,119,39954.1772453704,2009-05-21,04:15:14
40.027874,116.344785,0,119,39954.1772800926,2009-05-21,04:15:17
40.027874,116.344781,0,120,39954.1773032407,2009-05-21,04:15:19
40.027908,116.344775,0,137,39954.1773611111,2009-05-21,04:15:24
40.027959,116.344767,0,149,39954.1774189815,2009-05-21,04:15:29
40.027995,116.344804,0,154,39954.1774768519,2009-05-21,04:15:34
40.028017,116.34487,0,156,39954.1775347222,2009-05-21,04:15:39
40.028043,116.344915,0,160,39954.1775925926,2009-05-21,04:15:44
40.028053,116.344915,0,160,39954.177650463,2009-05-21,04:15:49
40.028044,116.344845,0,168,39954.1777083333,2009-05-21,04:15:54
40.028032,116.344815,0,190,39954.1777662037,2009-05-21,04:15:59
40.028037,116.344862,0,217,39954.1778240741,2009-05-21,04:16:04
40.028038,116.34495,0,231,39954.1778819444,2009-05-21,04:16:09
40.028045,116.344979,0,235,39954.1779398148,2009-05-21,04:16:14
40.028034,116.345023,0,235,39954.1779976852,2009-05-21,04:16:19
40.02803,116.345032,0,235,39954.1780555556,2009-05-21,04:16:24
40.028025,116.345041,0,236,39954.1781134259,2009-05-21,04:16:29
40.028025,116.345041,0,236,39954.1781481481,2009-05-21,04:16:32
40.02802,116.345048,0,236,39954.1781712963,2009-05-21,04:16:34
40.028024,116.345058,0,236,39954.1782291667,2009-05-21,04:16:39
40.028024,116.345058,0,236,39954.1782638889,2009-05-21,04:16:42
40.028027,116.345066,0,236,39954.178287037,2009-05-21,04:16:44
40.028017,116.345075,0,236,39954.1783449074,2009-05-21,04:16:49
40.027991,116.345031,0,240,39954.1784027778,2009-05-21,04:16:54
40.027929,116.345059,0,247,39954.1784606481,2009-05-21,04:16:59
40.027922,116.345141,0,251,39954.1785185185,2009-05-21,04:17:04
40.02793,116.345171,0,252,39954.1785763889,2009-05-21,04:17:09
40.027934,116.345167,0,252,39954.1786342593,2009-05-21,04:17:14
40.027942,116.345169,0,252,39954.1786921296,2009-05-21,04:17:19
40.027942,116.345169,0,252,39954.1787268519,2009-05-21,04:17:22
40.027945,116.345174,0,252,39954.17875,2009-05-21,04:17:24
40.027951,116.345183,0,252,39954.1788078704,2009-05-21,04:17:29
40.027958,116.345184,0,252,39954.1788657407,2009-05-21,04:17:34
40.027958,116.345184,0,252,39954.178900463,2009-05-21,04:17:37
40.027962,116.345177,0,255,39954.1789236111,2009-05-21,04:17:39
40.027969,116.345147,0,261,39954.1789814815,2009-05-21,04:17:44
40.027946,116.345168,0,267,39954.1790393519,2009-05-21,04:17:49
40.027932,116.345224,0,269,39954.1790972222,2009-05-21,04:17:54
40.027933,116.345249,0,269,39954.1791550926,2009-05-21,04:17:59
40.027935,116.34525,0,269,39954.179212963,2009-05-21,04:18:04
40.027935,116.34525,0,269,39954.1792476852,2009-05-21,04:18:07
40.027942,116.34525,0,269,39954.1792708333,2009-05-21,04:18:09
40.027951,116.345248,0,269,39954.1793287037,2009-05-21,04:18:14
40.027945,116.34527,0,272,39954.1793865741,2009-05-21,04:18:19
40.027945,116.34527,0,272,39954.1794212963,2009-05-21,04:18:22
40.027945,116.345273,0,272,39954.1794444444,2009-05-21,04:18:24
40.027952,116.345306,0,274,39954.1795023148,2009-05-21,04:18:29
40.027954,116.345435,0,275,39954.1795601852,2009-05-21,04:18:34
40.027942,116.345498,0,275,39954.1796180556,2009-05-21,04:18:39
40.027942,116.345498,0,275,39954.1796527778,2009-05-21,04:18:42
40.027947,116.345503,0,276,39954.1796759259,2009-05-21,04:18:44
40.027946,116.345513,0,276,39954.1797337963,2009-05-21,04:18:49
40.027946,116.345513,0,276,39954.1797685185,2009-05-21,04:18:52
40.027947,116.345511,0,276,39954.1797916667,2009-05-21,04:18:54
40.02794,116.34552,0,276,39954.179849537,2009-05-21,04:18:59
40.027933,116.345508,0,280,39954.1799074074,2009-05-21,04:19:04
40.027946,116.345558,0,283,39954.1799652778,2009-05-21,04:19:09
40.027932,116.345539,0,284,39954.1800231481,2009-05-21,04:19:14
40.027888,116.345593,0,283,39954.1800810185,2009-05-21,04:19:19
40.027876,116.345593,0,284,39954.1801388889,2009-05-21,04:19:24
40.027935,116.345581,0,285,39954.1801967593,2009-05-21,04:19:29
40.027986,116.345592,0,288,39954.1802546296,2009-05-21,04:19:34
40.027986,116.345592,0,288,39954.1802893518,2009-05-21,04:19:37
40.027986,116.3456,0,288,39954.1803125,2009-05-21,04:19:39
40.027996,116.345709,0,291,39954.1803703704,2009-05-21,04:19:44
40.027973,116.345726,0,292,39954.1804282407,2009-05-21,04:19:49
40.027973,116.345726,0,292,39954.180462963,2009-05-21,04:19:52
40.027968,116.345718,0,294,39954.1804861111,2009-05-21,04:19:54
40.027977,116.345719,0,294,39954.1805439815,2009-05-21,04:19:59
40.027983,116.34571,0,294,39954.1806018518,2009-05-21,04:20:04
40.027961,116.345753,0,298,39954.1806597222,2009-05-21,04:20:09
40.027966,116.345771,0,299,39954.1807175926,2009-05-21,04:20:14
40.027979,116.345765,0,301,39954.180775463,2009-05-21,04:20:19
40.027997,116.345787,0,302,39954.1808333333,2009-05-21,04:20:24
40.027979,116.345884,0,301,39954.1808912037,2009-05-21,04:20:29
40.027927,116.345983,0,305,39954.1809490741,2009-05-21,04:20:34
40.027922,116.345952,0,308,39954.1810069444,2009-05-21,04:20:39
40.027953,116.345896,0,310,39954.1810648148,2009-05-21,04:20:44
40.027999,116.345846,0,309,39954.1811226852,2009-05-21,04:20:49
40.027987,116.345824,0,310,39954.1811805556,2009-05-21,04:20:54
40.027968,116.34583,0,311,39954.1812384259,2009-05-21,04:20:59
40.027886,116.345803,0,315,39954.1812962963,2009-05-21,04:21:04
40.027866,116.345799,0,319,39954.1813541667,2009-05-21,04:21:09
40.027907,116.345757,0,316,39954.181412037,2009-05-21,04:21:14
40.027906,116.345721,0,312,39954.1814699074,2009-05-21,04:21:19
40.027871,116.345747,0,315,39954.1815277778,2009-05-21,04:21:24
40.027853,116.345781,0,314,39954.1815856481,2009-05-21,04:21:29
40.027864,116.34581,0,315,39954.1816435185,2009-05-21,04:21:34
40.027894,116.3458,0,313,39954.1817013889,2009-05-21,04:21:39
40.027902,116.345756,0,312,39954.1817592593,2009-05-21,04:21:44
40.027905,116.345747,0,312,39954.1818171296,2009-05-21,04:21:49
40.027903,116.345751,0,312,39954.181875,2009-05-21,04:21:54
40.027903,116.345751,0,312,39954.1819097222,2009-05-21,04:21:57
40.027908,116.345744,0,313,39954.1819328704,2009-05-21,04:21:59
40.027912,116.345642,0,313,39954.1819907407,2009-05-21,04:22:04
40.027922,116.345497,0,313,39954.1820486111,2009-05-21,04:22:09
40.027891,116.345479,0,315,39954.1821064815,2009-05-21,04:22:14
40.027855,116.345501,0,316,39954.1821643518,2009-05-21,04:22:19
40.02787,116.345397,0,314,39954.1822222222,2009-05-21,04:22:24
40.027906,116.345268,0,311,39954.1822800926,2009-05-21,04:22:29
40.027911,116.345228,0,309,39954.182337963,2009-05-21,04:22:34
40.02789,116.345225,0,307,39954.1823958333,2009-05-21,04:22:39
40.02786,116.345305,0,308,39954.1824537037,2009-05-21,04:22:44
40.027855,116.345343,0,307,39954.1825115741,2009-05-21,04:22:49
40.027856,116.345396,0,309,39954.1825694444,2009-05-21,04:22:54
40.027885,116.34542,0,311,39954.1826273148,2009-05-21,04:22:59
40.027889,116.345411,0,315,39954.1826851852,2009-05-21,04:23:04
40.027893,116.345383,0,317,39954.1827430556,2009-05-21,04:23:09
40.027879,116.345298,0,319,39954.1828009259,2009-05-21,04:23:14
40.027892,116.345216,0,319,39954.1828587963,2009-05-21,04:23:19
40.027918,116.345171,0,320,39954.1829166667,2009-05-21,04:23:24
40.027901,116.345139,0,322,39954.182974537,2009-05-21,04:23:29
40.027861,116.345097,0,325,39954.1830324074,2009-05-21,04:23:34
40.027833,116.344963,0,325,39954.1830902778,2009-05-21,04:23:39
40.027843,116.344835,0,325,39954.1831481481,2009-05-21,04:23:44
40.027906,116.344698,0,324,39954.1832060185,2009-05-21,04:23:49
40.027923,116.344733,0,324,39954.1832638889,2009-05-21,04:23:54
40.027905,116.344771,0,327,39954.1833217593,2009-05-21,04:23:59
40.02787,116.34478,0,329,39954.1833796296,2009-05-21,04:24:04
40.027915,116.344713,0,328,39954.1834375,2009-05-21,04:24:09
40.027991,116.34483,0,333,39954.1834953704,2009-05-21,04:24:14
40.028056,116.344882,0,336,39954.1835532407,2009-05-21,04:24:19
40.02801,116.344965,0,335,39954.1836111111,2009-05-21,04:24:24
40.027984,116.34503,0,337,39954.1836689815,2009-05-21,04:24:29
40.027945,116.345077,0,340,39954.1837268519,2009-05-21,04:24:34
40.027921,116.345157,0,342,39954.1837847222,2009-05-21,04:24:39
40.027883,116.345194,0,343,39954.1838425926,2009-05-21,04:24:44
40.027877,116.345181,0,344,39954.183900463,2009-05-21,04:24:49
40.027877,116.345181,0,344,39954.1839351852,2009-05-21,04:24:52
40.027876,116.345174,0,344,39954.1839583333,2009-05-21,04:24:54
40.02788,116.345159,0,344,39954.1840162037,2009-05-21,04:24:59
40.027892,116.345174,0,348,39954.1840740741,2009-05-21,04:25:04
40.02791,116.34521,0,351,39954.1841319444,2009-05-21,04:25:09
40.027946,116.345247,0,355,39954.1841898148,2009-05-21,04:25:14
40.02798,116.345313,0,360,39954.1842476852,2009-05-21,04:25:19
40.027981,116.345386,0,366,39954.1843055556,2009-05-21,04:25:24
40.027974,116.345477,0,370,39954.1843634259,2009-05-21,04:25:29
40.027984,116.345622,0,372,39954.1844212963,2009-05-21,04:25:34
40.028009,116.345582,0,365,39954.1844791667,2009-05-21,04:25:39
40.027996,116.345599,0,367,39954.184537037,2009-05-21,04:25:44
40.027997,116.345599,0,367,39954.1845949074,2009-05-21,04:25:49
40.027995,116.345605,0,367,39954.1846527778,2009-05-21,04:25:54
40.027988,116.345607,0,367,39954.1847106481,2009-05-21,04:25:59
40.02798,116.345605,0,367,39954.1847685185,2009-05-21,04:26:04
40.027978,116.345601,0,367,39954.1848263889,2009-05-21,04:26:09
40.027982,116.345597,0,367,39954.1848842593,2009-05-21,04:26:14
40.027983,116.345592,0,367,39954.1849421296,2009-05-21,04:26:19
40.027981,116.345587,0,367,39954.185,2009-05-21,04:26:24
40.027981,116.345587,0,367,39954.1850347222,2009-05-21,04:26:27
40.027977,116.345586,0,367,39954.1850578704,2009-05-21,04:26:29
40.027968,116.345588,0,367,39954.1851157407,2009-05-21,04:26:34
40.027959,116.345595,0,367,39954.1851736111,2009-05-21,04:26:39
40.027927,116.34563,0,364,39954.1852314815,2009-05-21,04:26:44
40.0279,116.345643,0,361,39954.1852893519,2009-05-21,04:26:49
40.027898,116.345646,0,361,39954.1853472222,2009-05-21,04:26:54
40.027898,116.345646,0,361,39954.1853819444,2009-05-21,04:26:57
40.027893,116.345651,0,362,39954.1854050926,2009-05-21,04:26:59
40.027875,116.345689,0,362,39954.185462963,2009-05-21,04:27:04
40.027853,116.345751,0,362,39954.1855208333,2009-05-21,04:27:09
40.027853,116.345751,0,362,39954.1855555556,2009-05-21,04:27:12
40.027851,116.345745,0,362,39954.1855787037,2009-05-21,04:27:14
40.027852,116.345762,0,362,39954.1856365741,2009-05-21,04:27:19
40.027832,116.345795,0,360,39954.1856944444,2009-05-21,04:27:24
40.027693,116.34608,0,457,39954.1935648148,2009-05-21,04:38:44
40.027679,116.346127,0,457,39954.1936226852,2009-05-21,04:38:49
40.027677,116.34615,0,458,39954.1936805556,2009-05-21,04:38:54
40.027681,116.346161,0,459,39954.1937384259,2009-05-21,04:38:59
40.027699,116.346207,0,461,39954.1937962963,2009-05-21,04:39:04
40.027718,116.346194,0,462,39954.1938541667,2009-05-21,04:39:09
40.027717,116.346187,0,462,39954.193912037,2009-05-21,04:39:14
40.027717,116.346187,0,462,39954.1939467593,2009-05-21,04:39:17
40.027719,116.346185,0,463,39954.1939699074,2009-05-21,04:39:19
40.027717,116.346173,0,463,39954.1940277778,2009-05-21,04:39:24
40.027712,116.346164,0,463,39954.1940856481,2009-05-21,04:39:29
40.027708,116.346163,0,463,39954.1941435185,2009-05-21,04:39:34
40.027708,116.346163,0,463,39954.1941782407,2009-05-21,04:39:37
40.027711,116.346156,0,463,39954.1942013889,2009-05-21,04:39:39
40.027713,116.346143,0,463,39954.1942592593,2009-05-21,04:39:44
40.027713,116.346143,0,463,39954.1942939815,2009-05-21,04:39:47
40.027706,116.346148,0,463,39954.1943171296,2009-05-21,04:39:49
40.027643,116.346178,0,468,39954.194375,2009-05-21,04:39:54
40.027637,116.346146,0,469,39954.1944328704,2009-05-21,04:39:59
40.027624,116.346075,0,467,39954.1944907407,2009-05-21,04:40:04
40.027602,116.346021,0,466,39954.1945486111,2009-05-21,04:40:09
40.027629,116.346019,0,471,39954.1946064815,2009-05-21,04:40:14
40.02768,116.346045,0,472,39954.1946643519,2009-05-21,04:40:19
40.02768,116.346045,0,472,39954.1946990741,2009-05-21,04:40:22
40.027685,116.346041,0,472,39954.1947222222,2009-05-21,04:40:24
40.027697,116.346023,0,472,39954.1947800926,2009-05-21,04:40:29
40.027719,116.345954,0,474,39954.194837963,2009-05-21,04:40:34
40.02772,116.345941,0,478,39954.1948958333,2009-05-21,04:40:39
40.027702,116.346004,0,478,39954.1949537037,2009-05-21,04:40:44
40.027692,116.346026,0,476,39954.1950115741,2009-05-21,04:40:49
40.027692,116.346026,0,476,39954.1950462963,2009-05-21,04:40:52
40.027687,116.346028,0,476,39954.1950694444,2009-05-21,04:40:54
40.027684,116.346019,0,476,39954.1951273148,2009-05-21,04:40:59
40.027684,116.346019,0,476,39954.195162037,2009-05-21,04:41:02
40.027685,116.346018,0,476,39954.1951851852,2009-05-21,04:41:04
40.027682,116.346035,0,476,39954.1952430556,2009-05-21,04:41:09
40.027676,116.346209,0,474,39954.1953009259,2009-05-21,04:41:14
40.027669,116.346335,0,471,39954.1953587963,2009-05-21,04:41:19
40.02766,116.346439,0,466,39954.1954166667,2009-05-21,04:41:24
40.027657,116.346529,0,462,39954.195474537,2009-05-21,04:41:29
40.027657,116.346622,0,460,39954.1955324074,2009-05-21,04:41:34
40.02766,116.346681,0,460,39954.1955902778,2009-05-21,04:41:39
40.027647,116.346713,0,459,39954.1956481481,2009-05-21,04:41:44
40.027628,116.346685,0,455,39954.1957060185,2009-05-21,04:41:49
40.027618,116.346656,0,452,39954.1957638889,2009-05-21,04:41:54
40.02762,116.346656,0,452,39954.1958217593,2009-05-21,04:41:59
40.027621,116.346655,0,452,39954.1958796296,2009-05-21,04:42:04
40.027623,116.346657,0,452,39954.1959375,2009-05-21,04:42:09
40.027628,116.346661,0,452,39954.1959953704,2009-05-21,04:42:14
40.027628,116.346661,0,452,39954.1960300926,2009-05-21,04:42:17
40.027636,116.346664,0,451,39954.1960532407,2009-05-21,04:42:19
40.027636,116.346673,0,451,39954.1961111111,2009-05-21,04:42:24
40.027634,116.346684,0,451,39954.1961689815,2009-05-21,04:42:29
40.027632,116.346689,0,451,39954.1962268518,2009-05-21,04:42:34
40.02763,116.346692,0,451,39954.1962847222,2009-05-21,04:42:39
40.027632,116.346696,0,451,39954.1963425926,2009-05-21,04:42:44
40.02763,116.346702,0,450,39954.196400463,2009-05-21,04:42:49
40.027629,116.346708,0,450,39954.1964583333,2009-05-21,04:42:54
40.027629,116.346708,0,450,39954.1964930556,2009-05-21,04:42:57
40.027631,116.346715,0,450,39954.1965162037,2009-05-21,04:42:59
40.027631,116.346724,0,450,39954.1965740741,2009-05-21,04:43:04
40.027634,116.346734,0,450,39954.1966319444,2009-05-21,04:43:09
40.027634,116.346747,0,450,39954.1966898148,2009-05-21,04:43:14
40.027635,116.346754,0,450,39954.1967476852,2009-05-21,04:43:19
40.027634,116.346759,0,450,39954.1968055556,2009-05-21,04:43:24
40.027636,116.346763,0,450,39954.1968634259,2009-05-21,04:43:29
40.027633,116.346764,0,450,39954.1969212963,2009-05-21,04:43:34
40.02763,116.346765,0,450,39954.1969791667,2009-05-21,04:43:39
40.02763,116.346765,0,450,39954.1970138889,2009-05-21,04:43:42
40.02763,116.34677,0,450,39954.197037037,2009-05-21,04:43:44
40.02763,116.346793,0,450,39954.1970949074,2009-05-21,04:43:49
40.027618,116.34677,0,451,39954.1971527778,2009-05-21,04:43:54
40.027621,116.346774,0,451,39954.1972106481,2009-05-21,04:43:59
40.027616,116.346781,0,450,39954.1972685185,2009-05-21,04:44:04
40.027616,116.346781,0,450,39954.1973032407,2009-05-21,04:44:07
40.027615,116.346789,0,450,39954.1973263889,2009-05-21,04:44:09
40.027609,116.346801,0,450,39954.1973842593,2009-05-21,04:44:14
40.027606,116.346783,0,452,39954.1974421296,2009-05-21,04:44:19
40.027623,116.346815,0,452,39954.1975,2009-05-21,04:44:24
40.027625,116.346815,0,452,39954.1975578704,2009-05-21,04:44:29
40.02763,116.346821,0,452,39954.1976157407,2009-05-21,04:44:34
40.02763,116.346821,0,452,39954.197650463,2009-05-21,04:44:37
40.027635,116.346813,0,452,39954.1976736111,2009-05-21,04:44:39
40.027648,116.346849,0,451,39954.1977314815,2009-05-21,04:44:44
40.027634,116.346886,0,452,39954.1977893518,2009-05-21,04:44:49
40.027607,116.346878,0,451,39954.1978472222,2009-05-21,04:44:54
40.02761,116.346861,0,449,39954.1979050926,2009-05-21,04:44:59
40.02761,116.34686,0,448,39954.197962963,2009-05-21,04:45:04
40.02761,116.346861,0,448,39954.1980208333,2009-05-21,04:45:09
40.027613,116.346863,0,448,39954.1980787037,2009-05-21,04:45:14
40.027613,116.346863,0,448,39954.1981134259,2009-05-21,04:45:17
40.02762,116.346871,0,448,39954.1981365741,2009-05-21,04:45:19
40.027614,116.346849,0,449,39954.1981944444,2009-05-21,04:45:24
40.027617,116.346818,0,442,39954.1982523148,2009-05-21,04:45:29
40.027615,116.34684,0,433,39954.1983101852,2009-05-21,04:45:34
40.027607,116.346886,0,429,39954.1983680556,2009-05-21,04:45:39
40.027613,116.346905,0,426,39954.1984259259,2009-05-21,04:45:44
40.027611,116.346937,0,424,39954.1984837963,2009-05-21,04:45:49
40.027611,116.346924,0,424,39954.1985416667,2009-05-21,04:45:54
40.027608,116.346937,0,424,39954.198599537,2009-05-21,04:45:59
40.027609,116.346945,0,424,39954.1986574074,2009-05-21,04:46:04
40.027609,116.346945,0,424,39954.1986921296,2009-05-21,04:46:07
40.027614,116.346952,0,424,39954.1987152778,2009-05-21,04:46:09
40.027623,116.34695,0,423,39954.1987731481,2009-05-21,04:46:14
40.027627,116.346946,0,423,39954.1988310185,2009-05-21,04:46:19
40.02763,116.34694,0,423,39954.1988888889,2009-05-21,04:46:24
40.02763,116.34694,0,423,39954.1989236111,2009-05-21,04:46:27
40.027628,116.346933,0,423,39954.1989467593,2009-05-21,04:46:29
40.027629,116.346923,0,422,39954.1990046296,2009-05-21,04:46:34
40.02763,116.346917,0,422,39954.1990625,2009-05-21,04:46:39
40.027638,116.346913,0,422,39954.1991203704,2009-05-21,04:46:44
40.027646,116.34691,0,422,39954.1991782407,2009-05-21,04:46:49
40.027649,116.346909,0,421,39954.1992361111,2009-05-21,04:46:54
40.02765,116.346904,0,421,39954.1992939815,2009-05-21,04:46:59
40.027655,116.346902,0,421,39954.1993518519,2009-05-21,04:47:04
40.027655,116.346902,0,421,39954.1993865741,2009-05-21,04:47:07
40.027658,116.346902,0,421,39954.1994097222,2009-05-21,04:47:09
40.027664,116.346849,0,419,39954.1994675926,2009-05-21,04:47:14
40.027656,116.346837,0,421,39954.199525463,2009-05-21,04:47:19
40.027644,116.346798,0,420,39954.1995833333,2009-05-21,04:47:24
40.027636,116.346832,0,417,39954.1996412037,2009-05-21,04:47:29
40.027632,116.346814,0,414,39954.1996990741,2009-05-21,04:47:34
40.027641,116.346793,0,411,39954.1997569444,2009-05-21,04:47:39
40.02764,116.34679,0,411,39954.1998148148,2009-05-21,04:47:44
40.02764,116.34679,0,411,39954.199849537,2009-05-21,04:47:47
40.027638,116.346791,0,411,39954.1998726852,2009-05-21,04:47:49
40.027636,116.346803,0,411,39954.1999305556,2009-05-21,04:47:54
40.027631,116.346821,0,411,39954.1999884259,2009-05-21,04:47:59
40.027629,116.346832,0,411,39954.2000462963,2009-05-21,04:48:04
40.027631,116.346834,0,411,39954.2001041667,2009-05-21,04:48:09
40.027631,116.346834,0,411,39954.2001388889,2009-05-21,04:48:12
40.027636,116.346828,0,411,39954.200162037,2009-05-21,04:48:14
40.027656,116.346812,0,409,39954.2002199074,2009-05-21,04:48:19
40.027682,116.346782,0,408,39954.2002777778,2009-05-21,04:48:24
40.027688,116.34677,0,408,39954.2003356481,2009-05-21,04:48:29
40.027667,116.346777,0,409,39954.2003935185,2009-05-21,04:48:34
40.027659,116.346776,0,409,39954.2004513889,2009-05-21,04:48:39
40.027665,116.346776,0,408,39954.2005092593,2009-05-21,04:48:44
40.027665,116.346776,0,408,39954.2005439815,2009-05-21,04:48:47
40.027668,116.346783,0,408,39954.2005671296,2009-05-21,04:48:49
40.027667,116.346824,0,408,39954.200625,2009-05-21,04:48:54
40.027676,116.346864,0,407,39954.2006828704,2009-05-21,04:48:59
40.027655,116.34687,0,406,39954.2007407407,2009-05-21,04:49:04
40.02765,116.346874,0,405,39954.2007986111,2009-05-21,04:49:09
40.027648,116.346876,0,405,39954.2008564815,2009-05-21,04:49:14
40.027648,116.346876,0,405,39954.2008912037,2009-05-21,04:49:17
40.027655,116.346869,0,405,39954.2009143519,2009-05-21,04:49:19
40.027659,116.346859,0,405,39954.2009722222,2009-05-21,04:49:24
40.027663,116.346859,0,405,39954.2010300926,2009-05-21,04:49:29
40.027663,116.346859,0,405,39954.2010648148,2009-05-21,04:49:32
40.027666,116.346852,0,405,39954.201087963,2009-05-21,04:49:34
40.027691,116.346754,0,397,39954.2011458333,2009-05-21,04:49:39
40.027697,116.346771,0,390,39954.2012037037,2009-05-21,04:49:44
40.027736,116.346592,0,385,39954.2012615741,2009-05-21,04:49:49
40.027775,116.346482,0,380,39954.2013194444,2009-05-21,04:49:54
40.027797,116.346447,0,374,39954.2013773148,2009-05-21,04:49:59
40.027778,116.346476,0,368,39954.2014351852,2009-05-21,04:50:04
40.027778,116.346476,0,368,39954.2014699074,2009-05-21,04:50:07
40.02763,116.346713,0,341,39954.2035763889,2009-05-21,04:53:09
40.027631,116.346829,0,340,39954.2036342593,2009-05-21,04:53:14
40.02765,116.346767,0,342,39954.2036921296,2009-05-21,04:53:19
40.02772,116.346412,0,343,39954.20375,2009-05-21,04:53:24
40.027754,116.34616,0,337,39954.2038078704,2009-05-21,04:53:29
40.027786,116.346004,0,333,39954.2038657407,2009-05-21,04:53:34
40.0278,116.345954,0,332,39954.2039236111,2009-05-21,04:53:39
40.027805,116.345945,0,331,39954.2039814815,2009-05-21,04:53:44
40.027782,116.346039,0,328,39954.2040393518,2009-05-21,04:53:49
40.027789,116.34602,0,329,39954.2040972222,2009-05-21,04:53:54
40.027789,116.346023,0,329,39954.2041550926,2009-05-21,04:53:59
40.027787,116.346025,0,329,39954.204212963,2009-05-21,04:54:04
40.027787,116.346025,0,329,39954.2042476852,2009-05-21,04:54:07
40.027795,116.346021,0,329,39954.2042708333,2009-05-21,04:54:09
40.02778,116.346056,0,329,39954.2043287037,2009-05-21,04:54:14
40.027757,116.346165,0,329,39954.2043865741,2009-05-21,04:54:19
40.027759,116.346185,0,328,39954.2044444444,2009-05-21,04:54:24
40.027766,116.346196,0,328,39954.2045023148,2009-05-21,04:54:29
40.027751,116.346246,0,330,39954.2045601852,2009-05-21,04:54:34
40.027736,116.346341,0,331,39954.2046180556,2009-05-21,04:54:39
40.027744,116.346366,0,329,39954.2046759259,2009-05-21,04:54:44
40.027724,116.346417,0,331,39954.2047337963,2009-05-21,04:54:49
40.027677,116.346465,0,334,39954.2047916667,2009-05-21,04:54:54
40.027648,116.346483,0,336,39954.204849537,2009-05-21,04:54:59
40.027628,116.346602,0,338,39954.2049074074,2009-05-21,04:55:04
40.027652,116.346676,0,338,39954.2049652778,2009-05-21,04:55:09
40.027675,116.346686,0,338,39954.2050231481,2009-05-21,04:55:14
40.027675,116.346686,0,338,39954.2050578704,2009-05-21,04:55:17
40.027674,116.346687,0,340,39954.2050810185,2009-05-21,04:55:19
40.027672,116.346655,0,345,39954.2051388889,2009-05-21,04:55:24
40.027692,116.3466,0,345,39954.2051967593,2009-05-21,04:55:29
40.027726,116.346524,0,347,39954.2052546296,2009-05-21,04:55:34
40.027704,116.346547,0,349,39954.2053125,2009-05-21,04:55:39
40.027692,116.346553,0,350,39954.2053703704,2009-05-21,04:55:44
40.027692,116.346553,0,350,39954.2054050926,2009-05-21,04:55:47
40.027696,116.346548,0,350,39954.2054282407,2009-05-21,04:55:49
40.027696,116.346559,0,350,39954.2054861111,2009-05-21,04:55:54
40.027675,116.346654,0,351,39954.2055439815,2009-05-21,04:55:59
40.027667,116.346681,0,351,39954.2056018518,2009-05-21,04:56:04
40.027667,116.346708,0,351,39954.2056597222,2009-05-21,04:56:09
40.027651,116.346756,0,349,39954.2057175926,2009-05-21,04:56:14
40.027645,116.346773,0,347,39954.205775463,2009-05-21,04:56:19
40.027685,116.34676,0,347,39954.2058333333,2009-05-21,04:56:24
40.027724,116.346511,0,380,39954.207974537,2009-05-21,04:59:29
40.027758,116.346349,0,381,39954.2080324074,2009-05-21,04:59:34
40.02778,116.346243,0,381,39954.2080902778,2009-05-21,04:59:39
40.02774,116.346352,0,371,39954.2081481481,2009-05-21,04:59:44
40.02774,116.346352,0,371,39954.2081828704,2009-05-21,04:59:47
40.027743,116.346357,0,372,39954.2082060185,2009-05-21,04:59:49
40.027703,116.346442,0,371,39954.2082638889,2009-05-21,04:59:54
40.02769,116.346423,0,372,39954.2083217593,2009-05-21,04:59:59
40.02766,116.346479,0,373,39954.2083796296,2009-05-21,05:00:04
40.027638,116.346602,0,375,39954.2084375,2009-05-21,05:00:09
40.027667,116.346515,0,383,39954.2084953704,2009-05-21,05:00:14
40.027699,116.34631,0,382,39954.2085532407,2009-05-21,05:00:19
40.027755,116.346101,0,381,39954.2086111111,2009-05-21,05:00:24
40.027843,116.345969,0,380,39954.2086689815,2009-05-21,05:00:29
40.027849,116.345958,0,380,39954.2087268519,2009-05-21,05:00:34
40.027859,116.345999,0,380,39954.2087847222,2009-05-21,05:00:39
40.027852,116.346008,0,381,39954.2088425926,2009-05-21,05:00:44
40.027783,116.345878,0,390,39954.208900463,2009-05-21,05:00:49
40.027737,116.345822,0,395,39954.2089583333,2009-05-21,05:00:54
40.027708,116.345929,0,395,39954.2090162037,2009-05-21,05:00:59
40.027717,116.345903,0,397,39954.2090740741,2009-05-21,05:01:04
40.02775,116.345835,0,399,39954.2091319444,2009-05-21,05:01:09
40.027774,116.3458,0,401,39954.2091898148,2009-05-21,05:01:14
40.02779,116.345874,0,401,39954.2092476852,2009-05-21,05:01:19
40.027809,116.345983,0,400,39954.2093055556,2009-05-21,05:01:24
40.027799,116.346034,0,400,39954.2093634259,2009-05-21,05:01:29
40.027835,116.345963,0,401,39954.2094212963,2009-05-21,05:01:34
40.027862,116.345893,0,402,39954.2094791667,2009-05-21,05:01:39
40.027827,116.345998,0,401,39954.209537037,2009-05-21,05:01:44
40.027827,116.345998,0,401,39954.2095717593,2009-05-21,05:01:47
40.027821,116.346002,0,399,39954.2095949074,2009-05-21,05:01:49
40.027823,116.345881,0,401,39954.2096527778,2009-05-21,05:01:54
40.027814,116.345723,0,404,39954.2097106481,2009-05-21,05:01:59
40.027815,116.345661,0,403,39954.2097685185,2009-05-21,05:02:04
40.027884,116.3453,0,409,39954.2098263889,2009-05-21,05:02:09
40.027885,116.345249,0,413,39954.2098842593,2009-05-21,05:02:14
40.02796,116.345036,0,410,39954.2099421296,2009-05-21,05:02:19
40.028016,116.344995,0,412,39954.21,2009-05-21,05:02:24
40.027927,116.345129,0,420,39954.2100578704,2009-05-21,05:02:29
40.027908,116.345162,0,420,39954.2101157407,2009-05-21,05:02:34
40.027923,116.345171,0,421,39954.2101736111,2009-05-21,05:02:39
40.02795,116.345123,0,422,39954.2102314815,2009-05-21,05:02:44
40.027945,116.345155,0,421,39954.2102893519,2009-05-21,05:02:49
40.027921,116.345272,0,420,39954.2103472222,2009-05-21,05:02:54
40.027893,116.345347,0,424,39954.2104050926,2009-05-21,05:02:59
40.027866,116.345425,0,429,39954.210462963,2009-05-21,05:03:04
40.027848,116.345478,0,432,39954.2105208333,2009-05-21,05:03:09
40.027867,116.345464,0,433,39954.2105787037,2009-05-21,05:03:14
40.027876,116.345456,0,433,39954.2106365741,2009-05-21,05:03:19
40.027876,116.345456,0,433,39954.2106712963,2009-05-21,05:03:22
40.027884,116.34545,0,433,39954.2106944444,2009-05-21,05:03:24
40.027885,116.345439,0,433,39954.2107523148,2009-05-21,05:03:29
40.027896,116.345437,0,433,39954.2108101852,2009-05-21,05:03:34
40.0279,116.345454,0,437,39954.2108680556,2009-05-21,05:03:39
40.027899,116.345472,0,438,39954.2109259259,2009-05-21,05:03:44
40.027885,116.345504,0,444,39954.2109837963,2009-05-21,05:03:49
40.027888,116.345513,0,445,39954.2110416667,2009-05-21,05:03:54
40.027885,116.345514,0,445,39954.211099537,2009-05-21,05:03:59
40.027886,116.345515,0,445,39954.2111574074,2009-05-21,05:04:04
40.027886,116.345518,0,445,39954.2112152778,2009-05-21,05:04:09
40.027885,116.345515,0,445,39954.2112731481,2009-05-21,05:04:14
40.027885,116.345515,0,445,39954.2113078704,2009-05-21,05:04:17
40.02789,116.345511,0,446,39954.2113310185,2009-05-21,05:04:19
40.027907,116.34544,0,449,39954.2113888889,2009-05-21,05:04:24
40.027903,116.345409,0,450,39954.2114467593,2009-05-21,05:04:29
40.02792,116.345428,0,453,39954.2115046296,2009-05-21,05:04:34
40.027904,116.345503,0,460,39954.2115625,2009-05-21,05:04:39
40.027876,116.345556,0,463,39954.2116203704,2009-05-21,05:04:44
40.027804,116.345695,0,466,39954.2116782407,2009-05-21,05:04:49
40.027759,116.345755,0,464,39954.2117361111,2009-05-21,05:04:54
40.027767,116.345733,0,463,39954.2117939815,2009-05-21,05:04:59
40.027764,116.345666,0,467,39954.2118518518,2009-05-21,05:05:04
40.027725,116.3457,0,468,39954.2119097222,2009-05-21,05:05:09
40.027721,116.345709,0,467,39954.2119675926,2009-05-21,05:05:14
40.027722,116.345714,0,467,39954.212025463,2009-05-21,05:05:19
40.027722,116.345714,0,467,39954.2120601852,2009-05-21,05:05:22
40.027715,116.345719,0,469,39954.2120833333,2009-05-21,05:05:24
40.02768,116.345726,0,474,39954.2121412037,2009-05-21,05:05:29
40.027642,116.345784,0,473,39954.2121990741,2009-05-21,05:05:34
40.027629,116.345776,0,473,39954.2122569444,2009-05-21,05:05:39
40.027614,116.345751,0,471,39954.2123148148,2009-05-21,05:05:44
40.027679,116.345676,0,471,39954.2123726852,2009-05-21,05:05:49
40.027726,116.345623,0,470,39954.2124305556,2009-05-21,05:05:54
40.02775,116.345573,0,467,39954.2124884259,2009-05-21,05:05:59
40.027745,116.345578,0,465,39954.2125462963,2009-05-21,05:06:04
40.027748,116.345575,0,465,39954.2126041667,2009-05-21,05:06:09
40.027748,116.345575,0,465,39954.2126388889,2009-05-21,05:06:12
40.027753,116.345568,0,465,39954.212662037,2009-05-21,05:06:14
40.027726,116.345624,0,465,39954.2127199074,2009-05-21,05:06:19
40.027638,116.345798,0,466,39954.2127777778,2009-05-21,05:06:24
40.027568,116.345945,0,470,39954.2128356481,2009-05-21,05:06:29
40.027527,116.346008,0,475,39954.2128935185,2009-05-21,05:06:34
40.027494,116.346066,0,475,39954.2129513889,2009-05-21,05:06:39
40.027437,116.346157,0,475,39954.2130092593,2009-05-21,05:06:44
40.027439,116.346446,0,443,39954.2160763889,2009-05-21,05:11:09
40.02741,116.346542,0,440,39954.2161342593,2009-05-21,05:11:14
40.027417,116.346581,0,439,39954.2161921296,2009-05-21,05:11:19
40.027424,116.346606,0,439,39954.21625,2009-05-21,05:11:24
40.027425,116.346617,0,439,39954.2163078704,2009-05-21,05:11:29
40.027427,116.346624,0,439,39954.2163657407,2009-05-21,05:11:34
40.027431,116.346625,0,439,39954.2164236111,2009-05-21,05:11:39
40.027435,116.346627,0,439,39954.2164814815,2009-05-21,05:11:44
40.027435,116.346627,0,439,39954.2165162037,2009-05-21,05:11:47
40.027441,116.346628,0,439,39954.2165393519,2009-05-21,05:11:49
40.027452,116.346622,0,439,39954.2165972222,2009-05-21,05:11:54
40.027462,116.346625,0,438,39954.2166550926,2009-05-21,05:11:59
40.027466,116.346629,0,438,39954.216712963,2009-05-21,05:12:04
40.02747,116.346623,0,438,39954.2167708333,2009-05-21,05:12:09
40.02747,116.346623,0,438,39954.2168055556,2009-05-21,05:12:12
40.027476,116.346616,0,438,39954.2168287037,2009-05-21,05:12:14
40.027472,116.34671,0,431,39954.2168865741,2009-05-21,05:12:19
40.027496,116.346761,0,430,39954.2169444444,2009-05-21,05:12:24
40.027511,116.346754,0,430,39954.2170023148,2009-05-21,05:12:29
40.02752,116.34676,0,430,39954.2170601852,2009-05-21,05:12:34
40.02752,116.34676,0,430,39954.2170949074,2009-05-21,05:12:37
40.027527,116.346766,0,430,39954.2171180556,2009-05-21,05:12:39
40.027508,116.346797,0,427,39954.2171759259,2009-05-21,05:12:44
40.027476,116.346811,0,427,39954.2172337963,2009-05-21,05:12:49
40.027476,116.346811,0,427,39954.2172685185,2009-05-21,05:12:52
40.027475,116.346811,0,427,39954.2172916667,2009-05-21,05:12:54
40.027484,116.346803,0,427,39954.217349537,2009-05-21,05:12:59
40.027479,116.34677,0,424,39954.2174074074,2009-05-21,05:13:04
40.027512,116.346693,0,426,39954.2174652778,2009-05-21,05:13:09
40.027558,116.346603,0,426,39954.2175231481,2009-05-21,05:13:14
40.027625,116.346549,0,423,39954.2175810185,2009-05-21,05:13:19
40.02768,116.346443,0,422,39954.2176388889,2009-05-21,05:13:24
40.027694,116.346353,0,421,39954.2176967593,2009-05-21,05:13:29
40.027681,116.346323,0,422,39954.2177546296,2009-05-21,05:13:34
40.027671,116.346291,0,422,39954.2178125,2009-05-21,05:13:39
40.027646,116.346346,0,421,39954.2178703704,2009-05-21,05:13:44
40.027661,116.346422,0,420,39954.2179282407,2009-05-21,05:13:49
40.027738,116.346659,0,416,39954.2179861111,2009-05-21,05:13:54
40.027803,116.346725,0,412,39954.2180439815,2009-05-21,05:13:59
40.027797,116.346862,0,409,39954.2181018519,2009-05-21,05:14:04
40.027771,116.347132,0,406,39954.2181597222,2009-05-21,05:14:09
40.027765,116.347213,0,405,39954.2182175926,2009-05-21,05:14:14
40.027723,116.347369,0,404,39954.218275463,2009-05-21,05:14:19
40.027813,116.347657,0,399,39954.2183333333,2009-05-21,05:14:24
40.027887,116.347762,0,397,39954.2183912037,2009-05-21,05:14:29
40.027881,116.347748,0,396,39954.2184490741,2009-05-21,05:14:34
40.027895,116.347813,0,395,39954.2185069444,2009-05-21,05:14:39
40.027914,116.347908,0,395,39954.2185648148,2009-05-21,05:14:44
40.027913,116.347939,0,395,39954.2186226852,2009-05-21,05:14:49
40.028089,116.348377,0,367,39954.2186805556,2009-05-21,05:14:54
40.027935,116.347664,0,340,39954.2187384259,2009-05-21,05:14:59
40.027907,116.347457,0,356,39954.2187962963,2009-05-21,05:15:04
40.02789,116.34752,0,375,39954.2188541667,2009-05-21,05:15:09
40.027881,116.34759,0,386,39954.218912037,2009-05-21,05:15:14
40.02786,116.347587,0,381,39954.2189699074,2009-05-21,05:15:19
40.027896,116.347613,0,385,39954.2190277778,2009-05-21,05:15:24
40.027906,116.347614,0,391,39954.2190856481,2009-05-21,05:15:29
40.027639,116.347298,0,364,39954.2192592593,2009-05-21,05:15:44
40.0277,116.347143,0,371,39954.2193171296,2009-05-21,05:15:49
40.027734,116.347072,0,389,39954.219375,2009-05-21,05:15:54
40.027779,116.347136,0,388,39954.2194328704,2009-05-21,05:15:59
40.027815,116.34721,0,391,39954.2194907407,2009-05-21,05:16:04
40.027766,116.347382,0,393,39954.2195486111,2009-05-21,05:16:09
40.027671,116.347545,0,402,39954.2196064815,2009-05-21,05:16:14
40.027717,116.347586,0,402,39954.2196643518,2009-05-21,05:16:19
40.027899,116.347418,0,403,39954.2197222222,2009-05-21,05:16:24
40.027869,116.347302,0,413,39954.2197800926,2009-05-21,05:16:29
40.027819,116.347264,0,418,39954.219837963,2009-05-21,05:16:34
40.027805,116.347278,0,421,39954.2198958333,2009-05-21,05:16:39
40.02779,116.347276,0,423,39954.2199537037,2009-05-21,05:16:44
40.027729,116.347219,0,424,39954.2200115741,2009-05-21,05:16:49
40.027705,116.347179,0,424,39954.2200694444,2009-05-21,05:16:54
40.027773,116.347187,0,424,39954.2201273148,2009-05-21,05:16:59
40.027796,116.34725,0,422,39954.2201851852,2009-05-21,05:17:04
40.027773,116.347439,0,419,39954.2202430556,2009-05-21,05:17:09
40.027744,116.347431,0,420,39954.2203009259,2009-05-21,05:17:14
40.027732,116.34744,0,421,39954.2203587963,2009-05-21,05:17:19
40.027756,116.347471,0,422,39954.2204166667,2009-05-21,05:17:24
40.027759,116.347597,0,420,39954.220474537,2009-05-21,05:17:29
40.027749,116.347622,0,421,39954.2205324074,2009-05-21,05:17:34
40.027716,116.347632,0,421,39954.2205902778,2009-05-21,05:17:39
40.027674,116.347434,0,385,39954.2207060185,2009-05-21,05:17:49
40.027702,116.347532,0,400,39954.2207638889,2009-05-21,05:17:54
40.02768,116.347591,0,399,39954.2208217593,2009-05-21,05:17:59
40.027648,116.347657,0,396,39954.2208796296,2009-05-21,05:18:04
40.027678,116.347636,0,388,39954.2209375,2009-05-21,05:18:09
40.027697,116.347621,0,403,39954.2209953704,2009-05-21,05:18:14
40.027716,116.347567,0,410,39954.2210532407,2009-05-21,05:18:19
40.027757,116.347547,0,412,39954.2211111111,2009-05-21,05:18:24
40.027806,116.347509,0,416,39954.2211689815,2009-05-21,05:18:29
40.02781,116.347469,0,420,39954.2212268518,2009-05-21,05:18:34
40.027789,116.347441,0,423,39954.2212847222,2009-05-21,05:18:39
40.027748,116.34747,0,425,39954.2213425926,2009-05-21,05:18:44
40.027754,116.347478,0,425,39954.221400463,2009-05-21,05:18:49
40.027754,116.347478,0,425,39954.2214351852,2009-05-21,05:18:52
40.027759,116.347477,0,426,39954.2214583333,2009-05-21,05:18:54
40.027754,116.347464,0,426,39954.2215162037,2009-05-21,05:18:59
40.02766,116.347376,0,427,39954.2215740741,2009-05-21,05:19:04
40.027679,116.347195,0,428,39954.2216319444,2009-05-21,05:19:09
40.027656,116.346961,0,430,39954.2216898148,2009-05-21,05:19:14
40.027726,116.346799,0,430,39954.2217476852,2009-05-21,05:19:19
40.027864,116.346989,0,428,39954.2218055556,2009-05-21,05:19:24
40.027824,116.347833,0,653,39954.2223263889,2009-05-21,05:20:09
40.027792,116.34731,0,504,39954.2223842593,2009-05-21,05:20:14
40.027754,116.347262,0,489,39954.2224421296,2009-05-21,05:20:19
40.027729,116.347449,0,455,39954.2225,2009-05-21,05:20:24
40.027694,116.347484,0,452,39954.2225578704,2009-05-21,05:20:29
40.027669,116.347522,0,450,39954.2226157407,2009-05-21,05:20:34
40.027648,116.347467,0,451,39954.2226736111,2009-05-21,05:20:39
40.027641,116.347435,0,448,39954.2227314815,2009-05-21,05:20:44
40.027645,116.347523,0,443,39954.2227893519,2009-05-21,05:20:49
40.027654,116.3476,0,446,39954.2228472222,2009-05-21,05:20:54
40.027694,116.347573,0,444,39954.2229050926,2009-05-21,05:20:59
40.027682,116.347561,0,443,39954.222962963,2009-05-21,05:21:04
40.027678,116.347541,0,440,39954.2230208333,2009-05-21,05:21:09
40.027689,116.347562,0,434,39954.2230787037,2009-05-21,05:21:14
40.027669,116.347582,0,436,39954.2231365741,2009-05-21,05:21:19
40.027647,116.347603,0,438,39954.2231944444,2009-05-21,05:21:24
40.027601,116.347609,0,440,39954.2232523148,2009-05-21,05:21:29
40.027591,116.347587,0,441,39954.2233101852,2009-05-21,05:21:34
40.027586,116.347499,0,444,39954.2233680556,2009-05-21,05:21:39
40.027651,116.34742,0,445,39954.2234259259,2009-05-21,05:21:44
40.027696,116.347247,0,445,39954.2234837963,2009-05-21,05:21:49
40.027714,116.347197,0,450,39954.2235416667,2009-05-21,05:21:54
40.027738,116.347246,0,454,39954.223599537,2009-05-21,05:21:59
40.027733,116.347293,0,456,39954.2236574074,2009-05-21,05:22:04
40.027723,116.347295,0,463,39954.2237152778,2009-05-21,05:22:09
40.027707,116.347249,0,464,39954.2237731481,2009-05-21,05:22:14
40.027698,116.34721,0,461,39954.2238310185,2009-05-21,05:22:19
40.027703,116.347228,0,457,39954.2238888889,2009-05-21,05:22:24
40.027731,116.347145,0,456,39954.2239467593,2009-05-21,05:22:29
40.027709,116.34712,0,457,39954.2240046296,2009-05-21,05:22:34
40.02772,116.34711,0,455,39954.2240625,2009-05-21,05:22:39
40.027709,116.347107,0,456,39954.2241203704,2009-05-21,05:22:44
40.02769,116.347118,0,455,39954.2241782407,2009-05-21,05:22:49
40.027692,116.346924,0,460,39954.2242361111,2009-05-21,05:22:54
40.027714,116.347021,0,462,39954.2242939815,2009-05-21,05:22:59
40.027739,116.347006,0,469,39954.2243518519,2009-05-21,05:23:04
40.027728,116.347037,0,472,39954.2244097222,2009-05-21,05:23:09
40.027715,116.347041,0,476,39954.2244675926,2009-05-21,05:23:14
40.027702,116.346995,0,479,39954.224525463,2009-05-21,05:23:19
40.027688,116.346876,0,479,39954.2245833333,2009-05-21,05:23:24
40.02764,116.346835,0,478,39954.2246412037,2009-05-21,05:23:29
40.027617,116.346789,0,474,39954.2246990741,2009-05-21,05:23:34
40.027644,116.346894,0,466,39954.2247569444,2009-05-21,05:23:39
40.027637,116.346858,0,461,39954.2248148148,2009-05-21,05:23:44
40.027637,116.346858,0,461,39954.224849537,2009-05-21,05:23:47
40.027631,116.346859,0,458,39954.2248726852,2009-05-21,05:23:49
40.027591,116.346782,0,454,39954.2249305556,2009-05-21,05:23:54
40.027562,116.346746,0,449,39954.2249884259,2009-05-21,05:23:59
40.027531,116.346641,0,446,39954.2250462963,2009-05-21,05:24:04
40.027568,116.346627,0,442,39954.2251041667,2009-05-21,05:24:09
40.027537,116.346491,0,439,39954.225162037,2009-05-21,05:24:14
40.027541,116.346817,0,414,39954.2273611111,2009-05-21,05:27:24
40.02753,116.346863,0,412,39954.2274189815,2009-05-21,05:27:29
40.027549,116.346865,0,412,39954.2274768518,2009-05-21,05:27:34
40.027538,116.346757,0,409,39954.2275347222,2009-05-21,05:27:39
40.02766,116.347169,0,406,39954.2275925926,2009-05-21,05:27:44
40.027667,116.347179,0,403,39954.227650463,2009-05-21,05:27:49
40.027688,116.347201,0,401,39954.2277083333,2009-05-21,05:27:54
40.027766,116.347352,0,402,39954.2277662037,2009-05-21,05:27:59
40.027775,116.347392,0,403,39954.2278240741,2009-05-21,05:28:04
40.027834,116.347605,0,405,39954.2278819444,2009-05-21,05:28:09
40.027844,116.347725,0,404,39954.2279398148,2009-05-21,05:28:14
40.027857,116.347756,0,404,39954.2279976852,2009-05-21,05:28:19
40.027862,116.347794,0,405,39954.2280555556,2009-05-21,05:28:24
40.027862,116.347794,0,405,39954.2280902778,2009-05-21,05:28:27
40.027868,116.347794,0,407,39954.2281134259,2009-05-21,05:28:29
40.027803,116.34761,0,413,39954.2281712963,2009-05-21,05:28:34
40.027777,116.34754,0,417,39954.2282291667,2009-05-21,05:28:39
40.02776,116.347562,0,417,39954.228287037,2009-05-21,05:28:44
40.027716,116.347633,0,418,39954.2283449074,2009-05-21,05:28:49
40.027672,116.347677,0,418,39954.2284027778,2009-05-21,05:28:54
40.027672,116.347677,0,418,39954.2284375,2009-05-21,05:28:57
40.027679,116.347681,0,419,39954.2284606481,2009-05-21,05:28:59
40.027711,116.34767,0,419,39954.2285185185,2009-05-21,05:29:04
40.027763,116.347666,0,419,39954.2285763889,2009-05-21,05:29:09
40.027784,116.347713,0,419,39954.2286342593,2009-05-21,05:29:14
40.027725,116.347537,0,419,39954.2286921296,2009-05-21,05:29:19
40.027691,116.347176,0,421,39954.22875,2009-05-21,05:29:24
40.027608,116.346896,0,424,39954.2288078704,2009-05-21,05:29:29
40.027542,116.346785,0,424,39954.2288657407,2009-05-21,05:29:34
40.02759,116.346803,0,428,39954.2289236111,2009-05-21,05:29:39
40.028093,116.34359,0,491,39954.3638310185,2009-05-21,08:43:55
40.028117,116.343627,0,491,39954.3638888889,2009-05-21,08:44:00
40.028222,116.342922,0,259,39954.3639467593,2009-05-21,08:44:05
40.0282,116.342926,0,253,39954.3640046296,2009-05-21,08:44:10
40.028137,116.342967,0,244,39954.3640625,2009-05-21,08:44:15
40.028112,116.342998,0,231,39954.3641203704,2009-05-21,08:44:20
40.028122,116.343008,0,226,39954.3641782407,2009-05-21,08:44:25
40.028112,116.343012,0,224,39954.3642361111,2009-05-21,08:44:30
40.028112,116.343019,0,224,39954.3642939815,2009-05-21,08:44:35
40.028111,116.343023,0,224,39954.3643518519,2009-05-21,08:44:40
40.028111,116.343023,0,224,39954.3643865741,2009-05-21,08:44:43
40.028116,116.343021,0,223,39954.3644097222,2009-05-21,08:44:45
40.028108,116.342994,0,209,39954.3644675926,2009-05-21,08:44:50
40.028129,116.342945,0,205,39954.364525463,2009-05-21,08:44:55
40.0281,116.342917,0,206,39954.3645833333,2009-05-21,08:45:00
40.028146,116.342899,0,200,39954.3646412037,2009-05-21,08:45:05
40.028154,116.34289,0,200,39954.3646990741,2009-05-21,08:45:10
40.028187,116.342825,0,200,39954.3647569444,2009-05-21,08:45:15
40.028142,116.342728,0,199,39954.3648148148,2009-05-21,08:45:20
40.028016,116.342689,0,201,39954.3648726852,2009-05-21,08:45:25
40.028015,116.342586,0,202,39954.3649305556,2009-05-21,08:45:30
40.028064,116.342464,0,188,39954.3649884259,2009-05-21,08:45:35
40.028105,116.342371,0,176,39954.3650462963,2009-05-21,08:45:40
40.028111,116.342346,0,170,39954.3651041667,2009-05-21,08:45:45
40.028143,116.342312,0,166,39954.365162037,2009-05-21,08:45:50
40.028145,116.342269,0,160,39954.3652199074,2009-05-21,08:45:55
40.02821,116.342187,0,152,39954.3652777778,2009-05-21,08:46:00
40.02828,116.342127,0,145,39954.3653356481,2009-05-21,08:46:05
40.028309,116.342108,0,140,39954.3653935185,2009-05-21,08:46:10
40.028325,116.342079,0,136,39954.3654513889,2009-05-21,08:46:15
40.02838,116.342019,0,129,39954.3655092593,2009-05-21,08:46:20
40.028428,116.34197,0,124,39954.3655671296,2009-05-21,08:46:25
40.028402,116.341959,0,124,39954.365625,2009-05-21,08:46:30
40.028434,116.341945,0,120,39954.3656828704,2009-05-21,08:46:35
40.028429,116.341961,0,116,39954.3657407407,2009-05-21,08:46:40
40.028516,116.341877,0,114,39954.3657986111,2009-05-21,08:46:45
40.02859,116.341865,0,110,39954.3658564815,2009-05-21,08:46:50
40.028651,116.341839,0,108,39954.3659143519,2009-05-21,08:46:55
40.02873,116.341819,0,104,39954.3659722222,2009-05-21,08:47:00
40.028785,116.341803,0,105,39954.3660300926,2009-05-21,08:47:05
40.028798,116.341786,0,105,39954.366087963,2009-05-21,08:47:10
40.028785,116.34176,0,104,39954.3661458333,2009-05-21,08:47:15
40.028057,116.340982,0,109,39954.3662037037,2009-05-21,08:47:20
40.028047,116.340987,0,111,39954.3662615741,2009-05-21,08:47:25
40.028041,116.340993,0,111,39954.3663194444,2009-05-21,08:47:30
40.028041,116.340993,0,111,39954.3663541667,2009-05-21,08:47:33
40.028041,116.340996,0,111,39954.3663773148,2009-05-21,08:47:35
40.027987,116.341039,0,116,39954.3664351852,2009-05-21,08:47:40
40.027971,116.341017,0,119,39954.3664930556,2009-05-21,08:47:45
40.027971,116.341017,0,119,39954.3665277778,2009-05-21,08:47:48
40.027972,116.341012,0,120,39954.3665509259,2009-05-21,08:47:50
