# Supplementary material for: Research on differential privacy protection method based on user tendency
Source: PLoS One. 2023 Oct 26;18(10):e0288823. doi: 10.1371/journal.pone.0288823 (PMC10602288; doi:10.1371/journal.pone.0288823)
Supplement: S2 Data — (ZIP) [file pone.0288823.s002.zip › Data 5-2/022/Trajectory/20090527134731.plt]

Geolife trajectory
WGS 84
Altitude is in Feet
Reserved 3
0,2,255,My Track,0,0,2,8421376
0
40.027414,116.347558,0,492,39960.5746643519,2009-05-27,13:47:31
40.027272,116.347316,0,492,39960.5747222222,2009-05-27,13:47:36
40.027057,116.346831,0,492,39960.5747800926,2009-05-27,13:47:41
40.027025,116.346681,0,492,39960.574837963,2009-05-27,13:47:46
40.027135,116.346805,0,492,39960.5748958333,2009-05-27,13:47:51
40.027086,116.346721,0,492,39960.5749537037,2009-05-27,13:47:56
40.02702,116.346668,0,492,39960.5750115741,2009-05-27,13:48:01
40.02701,116.346677,0,492,39960.5750694444,2009-05-27,13:48:06
40.026927,116.346444,0,492,39960.5751273148,2009-05-27,13:48:11
40.026817,116.346132,0,492,39960.5751851852,2009-05-27,13:48:16
40.026752,116.345848,0,493,39960.5752430556,2009-05-27,13:48:21
40.026761,116.346,0,492,39960.5753009259,2009-05-27,13:48:26
40.026855,116.346503,0,490,39960.5753587963,2009-05-27,13:48:31
40.026938,116.34661,0,489,39960.5754166667,2009-05-27,13:48:36
40.026958,116.346557,0,490,39960.575474537,2009-05-27,13:48:41
40.027046,116.346648,0,490,39960.5755324074,2009-05-27,13:48:46
40.027102,116.346835,0,490,39960.5755902778,2009-05-27,13:48:51
40.027116,116.346817,0,490,39960.5756481481,2009-05-27,13:48:56
40.027202,116.34679,0,489,39960.5757060185,2009-05-27,13:49:01
40.027317,116.346741,0,489,39960.5757638889,2009-05-27,13:49:06
40.027424,116.346593,0,490,39960.5758217593,2009-05-27,13:49:11
40.027458,116.346438,0,491,39960.5758796296,2009-05-27,13:49:16
40.02756,116.346588,0,491,39960.5759375,2009-05-27,13:49:21
40.027639,116.346755,0,490,39960.5759953704,2009-05-27,13:49:26
40.027639,116.346755,0,490,39960.5760300926,2009-05-27,13:49:29
40.027646,116.346753,0,491,39960.5760532407,2009-05-27,13:49:31
40.027699,116.346559,0,492,39960.5761111111,2009-05-27,13:49:36
40.027719,116.346441,0,493,39960.5761689815,2009-05-27,13:49:41
40.027803,116.34646,0,493,39960.5762268519,2009-05-27,13:49:46
40.027771,116.346345,0,494,39960.5762847222,2009-05-27,13:49:51
40.027654,116.346156,0,494,39960.5763425926,2009-05-27,13:49:56
40.027596,116.34606,0,495,39960.576400463,2009-05-27,13:50:01
40.027584,116.346017,0,496,39960.5764583333,2009-05-27,13:50:06
40.027595,116.346081,0,497,39960.5765162037,2009-05-27,13:50:11
40.027727,116.346173,0,497,39960.5765740741,2009-05-27,13:50:16
40.027828,116.346302,0,497,39960.5766319444,2009-05-27,13:50:21
40.027882,116.346228,0,497,39960.5766898148,2009-05-27,13:50:26
40.027944,116.346099,0,497,39960.5767476852,2009-05-27,13:50:31
40.027859,116.345868,0,497,39960.5768055556,2009-05-27,13:50:36
40.036255,116.341328,0,500,39960.5798148148,2009-05-27,13:54:56
40.036401,116.341278,0,498,39960.5798726852,2009-05-27,13:55:01
40.03847,116.340314,0,496,39960.5799305556,2009-05-27,13:55:06
40.040713,116.339168,0,494,39960.5799884259,2009-05-27,13:55:11
40.041989,116.338587,0,492,39960.5800462963,2009-05-27,13:55:16
40.043074,116.338078,0,490,39960.5801041667,2009-05-27,13:55:21
40.043911,116.337476,0,489,39960.580162037,2009-05-27,13:55:26
40.043921,116.337312,0,488,39960.5802199074,2009-05-27,13:55:31
40.043596,116.337513,0,485,39960.5802777778,2009-05-27,13:55:36
40.043444,116.337771,0,482,39960.5803356481,2009-05-27,13:55:41
40.043204,116.33805,0,479,39960.5803935185,2009-05-27,13:55:46
40.042806,116.338358,0,477,39960.5804513889,2009-05-27,13:55:51
40.042206,116.338628,0,479,39960.5805092593,2009-05-27,13:55:56
40.041462,116.338937,0,482,39960.5805671296,2009-05-27,13:56:01
40.040922,116.339062,0,484,39960.580625,2009-05-27,13:56:06
40.040397,116.339321,0,487,39960.5806828704,2009-05-27,13:56:11
40.039022,116.340305,0,486,39960.5807407407,2009-05-27,13:56:16
40.038373,116.34071,0,487,39960.5807986111,2009-05-27,13:56:21
40.038561,116.340658,0,488,39960.5808564815,2009-05-27,13:56:26
40.04028,116.339666,0,490,39960.5809143518,2009-05-27,13:56:31
40.040984,116.339229,0,491,39960.5809722222,2009-05-27,13:56:36
40.04071,116.339236,0,493,39960.5810300926,2009-05-27,13:56:41
40.04032,116.339548,0,493,39960.581087963,2009-05-27,13:56:46
40.040144,116.339809,0,492,39960.5811458333,2009-05-27,13:56:51
40.039154,116.340307,0,492,39960.5812037037,2009-05-27,13:56:56
40.037392,116.340943,0,493,39960.5812615741,2009-05-27,13:57:01
40.035665,116.341651,0,493,39960.5813194444,2009-05-27,13:57:06
40.034411,116.342197,0,494,39960.5813773148,2009-05-27,13:57:11
40.032903,116.342862,0,495,39960.5814351852,2009-05-27,13:57:16
40.031496,116.343529,0,495,39960.5814930556,2009-05-27,13:57:21
40.030997,116.343683,0,496,39960.5815509259,2009-05-27,13:57:26
40.029462,116.34472,0,494,39960.5816087963,2009-05-27,13:57:31
40.02761,116.345922,0,492,39960.5816666667,2009-05-27,13:57:36
40.02574,116.346799,0,493,39960.581724537,2009-05-27,13:57:41
40.02594,116.346717,0,495,39960.5817824074,2009-05-27,13:57:46
40.027427,116.345962,0,498,39960.5818402778,2009-05-27,13:57:51
40.028066,116.345601,0,501,39960.5818981482,2009-05-27,13:57:56
40.028368,116.345345,0,504,39960.5819560185,2009-05-27,13:58:01
40.029203,116.344804,0,507,39960.5820138889,2009-05-27,13:58:06
40.029339,116.344675,0,508,39960.5820717593,2009-05-27,13:58:11
40.027561,116.345716,0,506,39960.5821296296,2009-05-27,13:58:16
40.026859,116.346146,0,505,39960.5821875,2009-05-27,13:58:21
40.026191,116.346438,0,505,39960.5822453704,2009-05-27,13:58:26
40.02571,116.346725,0,505,39960.5823032407,2009-05-27,13:58:31
40.026937,116.346348,0,727,39960.5823611111,2009-05-27,13:58:36
40.0251,116.346964,0,655,39960.5824189815,2009-05-27,13:58:41
40.02512,116.346855,0,640,39960.5824768519,2009-05-27,13:58:46
40.0257,116.346682,0,621,39960.5825347222,2009-05-27,13:58:51
40.026436,116.346349,0,590,39960.5825925926,2009-05-27,13:58:56
40.027261,116.346117,0,591,39960.582650463,2009-05-27,13:59:01
40.027987,116.345883,0,609,39960.5827083333,2009-05-27,13:59:06
40.028558,116.345627,0,622,39960.5827662037,2009-05-27,13:59:11
40.028592,116.345518,0,612,39960.5828240741,2009-05-27,13:59:16
40.027907,116.345737,0,560,39960.5828819444,2009-05-27,13:59:21
40.027258,116.345943,0,521,39960.5829398148,2009-05-27,13:59:26
40.026521,116.346174,0,502,39960.5829976852,2009-05-27,13:59:31
40.025467,116.346773,0,488,39960.5830555556,2009-05-27,13:59:36
40.025113,116.347004,0,453,39960.5831134259,2009-05-27,13:59:41
40.025993,116.346438,0,393,39960.5831712963,2009-05-27,13:59:46
40.02637,116.346115,0,350,39960.5832291667,2009-05-27,13:59:51
40.026701,116.345863,0,325,39960.583287037,2009-05-27,13:59:56
40.029527,116.343946,0,256,39960.5833449074,2009-05-27,14:00:01
40.029623,116.343707,0,240,39960.5834027778,2009-05-27,14:00:06
40.029692,116.343749,0,221,39960.5834606481,2009-05-27,14:00:11
40.02972,116.343723,0,215,39960.5835185185,2009-05-27,14:00:16
40.029722,116.343567,0,190,39960.5835763889,2009-05-27,14:00:21
40.029737,116.343451,0,183,39960.5836342593,2009-05-27,14:00:26
40.029733,116.343435,0,217,39960.5836921296,2009-05-27,14:00:31
40.029775,116.343423,0,239,39960.58375,2009-05-27,14:00:36
40.029828,116.343417,0,257,39960.5838078704,2009-05-27,14:00:41
40.02986,116.343444,0,267,39960.5838657407,2009-05-27,14:00:46
40.029877,116.34344,0,270,39960.5839236111,2009-05-27,14:00:51
40.02991,116.343404,0,277,39960.5839814815,2009-05-27,14:00:56
40.029932,116.343451,0,289,39960.5840393519,2009-05-27,14:01:01
40.029948,116.34344,0,292,39960.5840972222,2009-05-27,14:01:06
40.029988,116.343378,0,283,39960.5841550926,2009-05-27,14:01:11
40.029988,116.343378,0,283,39960.5841898148,2009-05-27,14:01:14
40.029994,116.343386,0,278,39960.584212963,2009-05-27,14:01:16
40.029959,116.343438,0,272,39960.5842708333,2009-05-27,14:01:21
40.029872,116.343555,0,267,39960.5843287037,2009-05-27,14:01:26
40.029805,116.343662,0,263,39960.5843865741,2009-05-27,14:01:31
40.029807,116.343619,0,246,39960.5844444444,2009-05-27,14:01:36
40.029866,116.343494,0,227,39960.5845023148,2009-05-27,14:01:41
40.029944,116.343413,0,221,39960.5845601852,2009-05-27,14:01:46
40.030034,116.343394,0,224,39960.5846180556,2009-05-27,14:01:51
40.030175,116.34344,0,232,39960.5846759259,2009-05-27,14:01:56
40.030309,116.343395,0,234,39960.5847337963,2009-05-27,14:02:01
40.0303,116.34343,0,228,39960.5847916667,2009-05-27,14:02:06
40.030266,116.343464,0,221,39960.584849537,2009-05-27,14:02:11
40.030159,116.343598,0,212,39960.5849074074,2009-05-27,14:02:16
40.029525,116.343959,0,203,39960.5849652778,2009-05-27,14:02:21
40.029069,116.34418,0,192,39960.5850231481,2009-05-27,14:02:26
40.029188,116.343999,0,175,39960.5850810185,2009-05-27,14:02:31
40.028961,116.343905,0,150,39960.5851388889,2009-05-27,14:02:36
40.028486,116.343911,0,127,39960.5851967593,2009-05-27,14:02:41
40.029141,116.343514,0,82,39960.5852546296,2009-05-27,14:02:46
40.029508,116.343361,0,45,39960.5853125,2009-05-27,14:02:51
40.029931,116.343177,0,26,39960.5853703704,2009-05-27,14:02:56
40.030259,116.342972,0,12,39960.5854282407,2009-05-27,14:03:01
40.030496,116.342726,0,7,39960.5854861111,2009-05-27,14:03:06
40.03095,116.342432,0,17,39960.5855439815,2009-05-27,14:03:11
40.031323,116.342308,0,27,39960.5856018519,2009-05-27,14:03:16
40.031604,116.342287,0,42,39960.5856597222,2009-05-27,14:03:21
40.031879,116.342233,0,58,39960.5857175926,2009-05-27,14:03:26
40.032215,116.342085,0,70,39960.585775463,2009-05-27,14:03:31
40.03208,116.342123,0,82,39960.5858333333,2009-05-27,14:03:36
40.032215,116.342157,0,86,39960.5858912037,2009-05-27,14:03:41
40.032343,116.342172,0,87,39960.5859490741,2009-05-27,14:03:46
40.03249,116.342111,0,88,39960.5860069444,2009-05-27,14:03:51
40.032589,116.342134,0,86,39960.5860648148,2009-05-27,14:03:56
40.03272,116.342093,0,87,39960.5861226852,2009-05-27,14:04:01
40.032932,116.341986,0,90,39960.5861805556,2009-05-27,14:04:06
40.033082,116.341929,0,100,39960.5862384259,2009-05-27,14:04:11
40.033114,116.341869,0,105,39960.5862962963,2009-05-27,14:04:16
40.033093,116.341905,0,117,39960.5863541667,2009-05-27,14:04:21
40.032977,116.342013,0,129,39960.586412037,2009-05-27,14:04:26
40.032856,116.342159,0,137,39960.5864699074,2009-05-27,14:04:31
40.030175,116.343318,0,151,39960.5865277778,2009-05-27,14:04:36
40.030174,116.343349,0,153,39960.5865856481,2009-05-27,14:04:41
40.030097,116.34329,0,155,39960.5866435185,2009-05-27,14:04:46
40.030023,116.343251,0,160,39960.5867013889,2009-05-27,14:04:51
40.029857,116.343347,0,178,39960.5867592593,2009-05-27,14:04:56
40.029754,116.343362,0,194,39960.5868171296,2009-05-27,14:05:01
40.029613,116.343433,0,214,39960.586875,2009-05-27,14:05:06
40.029467,116.34354,0,231,39960.5869328704,2009-05-27,14:05:11
40.029423,116.343595,0,247,39960.5869907407,2009-05-27,14:05:16
40.029402,116.343621,0,258,39960.5870486111,2009-05-27,14:05:21
40.029273,116.343802,0,270,39960.5871064815,2009-05-27,14:05:26
40.029292,116.343909,0,281,39960.5871643518,2009-05-27,14:05:31
40.029288,116.343981,0,296,39960.5872222222,2009-05-27,14:05:36
40.02922,116.344211,0,307,39960.5872800926,2009-05-27,14:05:41
40.029094,116.344572,0,317,39960.587337963,2009-05-27,14:05:46
40.029016,116.344785,0,324,39960.5873958333,2009-05-27,14:05:51
40.029013,116.344798,0,327,39960.5874537037,2009-05-27,14:05:56
40.02903,116.344754,0,324,39960.5875115741,2009-05-27,14:06:01
40.029052,116.344746,0,328,39960.5875694444,2009-05-27,14:06:06
40.029126,116.344658,0,328,39960.5876273148,2009-05-27,14:06:11
40.029098,116.344716,0,330,39960.5876851852,2009-05-27,14:06:16
40.028882,116.345045,0,333,39960.5877430556,2009-05-27,14:06:21
40.028832,116.345117,0,339,39960.5878009259,2009-05-27,14:06:26
40.0288,116.345134,0,339,39960.5878587963,2009-05-27,14:06:31
40.028669,116.34522,0,342,39960.5879166667,2009-05-27,14:06:36
40.028492,116.345413,0,353,39960.587974537,2009-05-27,14:06:41
40.028479,116.345454,0,360,39960.5880324074,2009-05-27,14:06:46
40.028679,116.345263,0,364,39960.5880902778,2009-05-27,14:06:51
40.028438,116.345568,0,379,39960.5881481481,2009-05-27,14:06:56
40.028365,116.345677,0,392,39960.5882060185,2009-05-27,14:07:01
40.02869,116.345451,0,391,39960.5882638889,2009-05-27,14:07:06
40.028716,116.345368,0,390,39960.5883217593,2009-05-27,14:07:11
40.028681,116.34524,0,387,39960.5883796296,2009-05-27,14:07:16
40.028587,116.345345,0,385,39960.5884375,2009-05-27,14:07:21
40.028531,116.345387,0,384,39960.5884953704,2009-05-27,14:07:26
40.028523,116.345422,0,381,39960.5885532407,2009-05-27,14:07:31
40.028531,116.345395,0,379,39960.5886111111,2009-05-27,14:07:36
40.028509,116.34531,0,379,39960.5886689815,2009-05-27,14:07:41
40.028444,116.345256,0,373,39960.5887268518,2009-05-27,14:07:46
40.028399,116.345162,0,355,39960.5887847222,2009-05-27,14:07:51
40.028405,116.344966,0,329,39960.5888425926,2009-05-27,14:07:56
40.028345,116.344997,0,316,39960.588900463,2009-05-27,14:08:01
40.028273,116.345046,0,308,39960.5889583333,2009-05-27,14:08:06
40.028301,116.344995,0,299,39960.5890162037,2009-05-27,14:08:11
40.028489,116.344777,0,285,39960.5890740741,2009-05-27,14:08:16
40.028721,116.344516,0,279,39960.5891319444,2009-05-27,14:08:21
40.028772,116.344446,0,265,39960.5891898148,2009-05-27,14:08:26
40.028533,116.344645,0,260,39960.5892476852,2009-05-27,14:08:31
40.028387,116.344734,0,258,39960.5893055556,2009-05-27,14:08:36
40.028194,116.344769,0,245,39960.5893634259,2009-05-27,14:08:41
40.028117,116.344694,0,227,39960.5894212963,2009-05-27,14:08:46
40.0281,116.344549,0,210,39960.5894791667,2009-05-27,14:08:51
40.028076,116.344441,0,198,39960.589537037,2009-05-27,14:08:56
40.028038,116.3445,0,186,39960.5895949074,2009-05-27,14:09:01
40.027983,116.34456,0,174,39960.5896527778,2009-05-27,14:09:06
40.027959,116.344654,0,174,39960.5897106482,2009-05-27,14:09:11
40.02796,116.344663,0,183,39960.5897685185,2009-05-27,14:09:16
40.027949,116.344511,0,183,39960.5898263889,2009-05-27,14:09:21
40.027911,116.344408,0,190,39960.5898842593,2009-05-27,14:09:26
40.027856,116.344263,0,199,39960.5899421296,2009-05-27,14:09:31
40.027872,116.344169,0,191,39960.59,2009-05-27,14:09:36
40.027913,116.344108,0,183,39960.5900578704,2009-05-27,14:09:41
40.027933,116.344204,0,190,39960.5901157407,2009-05-27,14:09:46
40.027951,116.344461,0,193,39960.5901736111,2009-05-27,14:09:51
40.027905,116.344615,0,205,39960.5902314815,2009-05-27,14:09:56
40.027849,116.344666,0,230,39960.5902893519,2009-05-27,14:10:01
40.02781,116.344657,0,250,39960.5903472222,2009-05-27,14:10:06
40.027806,116.344642,0,242,39960.5904050926,2009-05-27,14:10:11
40.027835,116.34478,0,251,39960.590462963,2009-05-27,14:10:16
40.027881,116.344772,0,264,39960.5905208333,2009-05-27,14:10:21
40.027944,116.344754,0,277,39960.5905787037,2009-05-27,14:10:26
40.028015,116.344677,0,275,39960.5906365741,2009-05-27,14:10:31
40.02804,116.344631,0,272,39960.5906944444,2009-05-27,14:10:36
40.028045,116.344661,0,279,39960.5907523148,2009-05-27,14:10:41
40.028049,116.344709,0,287,39960.5908101852,2009-05-27,14:10:46
40.028065,116.344814,0,296,39960.5908680556,2009-05-27,14:10:51
40.028094,116.344882,0,304,39960.5909259259,2009-05-27,14:10:56
40.028085,116.344968,0,310,39960.5909837963,2009-05-27,14:11:01
40.028053,116.344992,0,314,39960.5910416667,2009-05-27,14:11:06
40.027996,116.345002,0,318,39960.591099537,2009-05-27,14:11:11
40.027959,116.345037,0,318,39960.5911574074,2009-05-27,14:11:16
40.027984,116.34512,0,318,39960.5912152778,2009-05-27,14:11:21
40.028035,116.345143,0,317,39960.5912731481,2009-05-27,14:11:26
40.028075,116.345086,0,310,39960.5913310185,2009-05-27,14:11:31
40.028075,116.345086,0,310,39960.5913657407,2009-05-27,14:11:34
40.028074,116.345089,0,308,39960.5913888889,2009-05-27,14:11:36
40.02809,116.345075,0,301,39960.5914467593,2009-05-27,14:11:41
40.028132,116.344958,0,280,39960.5915046296,2009-05-27,14:11:46
40.028148,116.344899,0,268,39960.5915625,2009-05-27,14:11:51
40.028126,116.344899,0,267,39960.5916203704,2009-05-27,14:11:56
40.028103,116.344923,0,269,39960.5916782407,2009-05-27,14:12:01
40.028094,116.344933,0,267,39960.5917361111,2009-05-27,14:12:06
40.028128,116.344885,0,262,39960.5917939815,2009-05-27,14:12:11
40.028076,116.344845,0,266,39960.5918518519,2009-05-27,14:12:16
40.027905,116.34498,0,269,39960.5919097222,2009-05-27,14:12:21
40.027811,116.345128,0,267,39960.5919675926,2009-05-27,14:12:26
40.027737,116.345265,0,258,39960.592025463,2009-05-27,14:12:31
40.027615,116.345335,0,255,39960.5920833333,2009-05-27,14:12:36
40.027489,116.345367,0,259,39960.5921412037,2009-05-27,14:12:41
40.027279,116.345537,0,262,39960.5921990741,2009-05-27,14:12:46
40.027319,116.345489,0,262,39960.5922569444,2009-05-27,14:12:51
40.027525,116.345264,0,259,39960.5923148148,2009-05-27,14:12:56
40.02756,116.345243,0,256,39960.5923726852,2009-05-27,14:13:01
40.027584,116.345254,0,253,39960.5924305556,2009-05-27,14:13:06
40.027817,116.345143,0,249,39960.5924884259,2009-05-27,14:13:11
40.027783,116.345157,0,246,39960.5925462963,2009-05-27,14:13:16
40.028043,116.345125,0,258,39960.5926041667,2009-05-27,14:13:21
40.028194,116.345123,0,266,39960.592662037,2009-05-27,14:13:26
40.028343,116.345184,0,280,39960.5927199074,2009-05-27,14:13:31
40.028426,116.345219,0,296,39960.5927777778,2009-05-27,14:13:36
40.02847,116.34514,0,297,39960.5928356481,2009-05-27,14:13:41
40.028457,116.345038,0,294,39960.5928935185,2009-05-27,14:13:46
40.028426,116.344919,0,286,39960.5929513889,2009-05-27,14:13:51
40.02832,116.344872,0,277,39960.5930092593,2009-05-27,14:13:56
40.02818,116.344888,0,267,39960.5930671296,2009-05-27,14:14:01
40.027906,116.34496,0,258,39960.593125,2009-05-27,14:14:06
40.027512,116.345153,0,250,39960.5931828704,2009-05-27,14:14:11
40.027031,116.345435,0,243,39960.5932407407,2009-05-27,14:14:16
40.026905,116.345341,0,234,39960.5932986111,2009-05-27,14:14:21
40.027143,116.34498,0,224,39960.5933564815,2009-05-27,14:14:26
40.027248,116.344768,0,214,39960.5934143519,2009-05-27,14:14:31
40.027432,116.344539,0,203,39960.5934722222,2009-05-27,14:14:36
40.027521,116.344381,0,191,39960.5935300926,2009-05-27,14:14:41
40.027467,116.344263,0,180,39960.593587963,2009-05-27,14:14:46
40.027166,116.344242,0,171,39960.5936458333,2009-05-27,14:14:51
40.026813,116.344712,0,167,39960.5937037037,2009-05-27,14:14:56
40.026523,116.345245,0,166,39960.5937615741,2009-05-27,14:15:01
40.026497,116.345249,0,166,39960.5938194444,2009-05-27,14:15:06
40.026274,116.345217,0,157,39960.5938773148,2009-05-27,14:15:11
40.026225,116.345224,0,147,39960.5939351852,2009-05-27,14:15:16
40.026089,116.34519,0,138,39960.5939930556,2009-05-27,14:15:21
40.026065,116.345081,0,135,39960.5940509259,2009-05-27,14:15:26
40.026103,116.345155,0,134,39960.5941087963,2009-05-27,14:15:31
40.026225,116.344978,0,130,39960.5941666667,2009-05-27,14:15:36
40.026061,116.344965,0,128,39960.594224537,2009-05-27,14:15:41
40.026221,116.344865,0,127,39960.5942824074,2009-05-27,14:15:46
40.026089,116.345005,0,126,39960.5943402778,2009-05-27,14:15:51
40.025899,116.345208,0,124,39960.5943981481,2009-05-27,14:15:56
40.02603,116.345212,0,124,39960.5944560185,2009-05-27,14:16:01
40.026146,116.345216,0,123,39960.5945138889,2009-05-27,14:16:06
40.02616,116.345206,0,118,39960.5945717593,2009-05-27,14:16:11
40.026175,116.34513,0,109,39960.5946296296,2009-05-27,14:16:16
40.026172,116.345112,0,103,39960.5946875,2009-05-27,14:16:21
40.0262,116.345018,0,94,39960.5947453704,2009-05-27,14:16:26
40.026056,116.345034,0,87,39960.5948032407,2009-05-27,14:16:31
40.02617,116.344826,0,81,39960.5948611111,2009-05-27,14:16:36
40.02634,116.344562,0,75,39960.5949189815,2009-05-27,14:16:41
40.026542,116.344342,0,68,39960.5949768518,2009-05-27,14:16:46
40.02668,116.344195,0,63,39960.5950347222,2009-05-27,14:16:51
40.02661,116.344202,0,58,39960.5950925926,2009-05-27,14:16:56
40.02637,116.344307,0,54,39960.595150463,2009-05-27,14:17:01
40.026068,116.344468,0,50,39960.5952083333,2009-05-27,14:17:06
40.025914,116.344506,0,46,39960.5952662037,2009-05-27,14:17:11
40.025725,116.344513,0,42,39960.5953240741,2009-05-27,14:17:16
40.0257,116.344432,0,38,39960.5953819444,2009-05-27,14:17:21
40.025121,116.342659,0,1,39960.5957291667,2009-05-27,14:17:51
40.025001,116.342877,0,2,39960.595787037,2009-05-27,14:17:56
40.024995,116.343364,0,2,39960.5958449074,2009-05-27,14:18:01
40.025017,116.343583,0,3,39960.5959027778,2009-05-27,14:18:06
40.025049,116.343783,0,3,39960.5959606481,2009-05-27,14:18:11
40.025026,116.343889,0,4,39960.5960185185,2009-05-27,14:18:16
40.025583,116.345605,0,0,39960.5965972222,2009-05-27,14:19:06
40.026255,116.345343,0,0,39960.5966550926,2009-05-27,14:19:11
40.025927,116.34527,0,0,39960.596712963,2009-05-27,14:19:16
40.025975,116.345026,0,0,39960.5967708333,2009-05-27,14:19:21
