# Supplementary material for: Research on differential privacy protection method based on user tendency
Source: PLoS One. 2023 Oct 26;18(10):e0288823. doi: 10.1371/journal.pone.0288823 (PMC10602288; doi:10.1371/journal.pone.0288823)
Supplement: S2 Data — (ZIP) [file pone.0288823.s002.zip › Data 5-2/022/Trajectory/20090528111033.plt]

Geolife trajectory
WGS 84
Altitude is in Feet
Reserved 3
0,2,255,My Track,0,0,2,8421376
0
39.967984,116.411285,0,492,39961.4656597222,2009-05-28,11:10:33
39.967979,116.411297,0,492,39961.4657291667,2009-05-28,11:10:39
39.967973,116.411273,0,492,39961.465787037,2009-05-28,11:10:44
39.967802,116.411119,0,492,39961.4658449074,2009-05-28,11:10:49
39.96773,116.411058,0,492,39961.4659027778,2009-05-28,11:10:54
39.967781,116.411093,0,492,39961.4659606481,2009-05-28,11:10:59
39.967842,116.411128,0,492,39961.4660185185,2009-05-28,11:11:04
39.967892,116.411234,0,492,39961.4660763889,2009-05-28,11:11:09
39.967995,116.411322,0,492,39961.4661342593,2009-05-28,11:11:14
39.968043,116.411362,0,492,39961.4661921296,2009-05-28,11:11:19
39.968016,116.411361,0,493,39961.46625,2009-05-28,11:11:24
39.967973,116.411345,0,493,39961.4663078704,2009-05-28,11:11:29
39.967977,116.411379,0,494,39961.4663657407,2009-05-28,11:11:34
39.967998,116.411408,0,494,39961.4664236111,2009-05-28,11:11:39
39.968013,116.411425,0,494,39961.4664814815,2009-05-28,11:11:44
39.96802,116.411459,0,494,39961.4665393519,2009-05-28,11:11:49
39.967938,116.411393,0,494,39961.4665972222,2009-05-28,11:11:54
39.967869,116.411209,0,494,39961.4666550926,2009-05-28,11:11:59
39.967836,116.411163,0,494,39961.466712963,2009-05-28,11:12:04
39.967851,116.411104,0,494,39961.4667708333,2009-05-28,11:12:09
39.967836,116.411032,0,494,39961.4668287037,2009-05-28,11:12:14
39.967789,116.41097,0,494,39961.4668865741,2009-05-28,11:12:19
39.967723,116.410923,0,494,39961.4669444444,2009-05-28,11:12:24
39.967759,116.411008,0,494,39961.4670023148,2009-05-28,11:12:29
39.967858,116.411128,0,493,39961.4670601852,2009-05-28,11:12:34
39.967912,116.411155,0,493,39961.4671180556,2009-05-28,11:12:39
39.967893,116.411132,0,493,39961.4671759259,2009-05-28,11:12:44
39.967832,116.411101,0,493,39961.4672337963,2009-05-28,11:12:49
39.967823,116.411156,0,493,39961.4672916667,2009-05-28,11:12:54
39.967834,116.411163,0,493,39961.467349537,2009-05-28,11:12:59
39.967897,116.411212,0,493,39961.4674074074,2009-05-28,11:13:04
39.967926,116.411217,0,493,39961.4674652778,2009-05-28,11:13:09
39.96797,116.411297,0,493,39961.4675231481,2009-05-28,11:13:14
39.967987,116.411313,0,493,39961.4675810185,2009-05-28,11:13:19
39.968039,116.411392,0,493,39961.4676388889,2009-05-28,11:13:24
39.968019,116.411435,0,493,39961.4676967593,2009-05-28,11:13:29
39.968017,116.411416,0,493,39961.4677546296,2009-05-28,11:13:34
39.968005,116.411382,0,493,39961.4678125,2009-05-28,11:13:39
39.967904,116.411294,0,493,39961.4678703704,2009-05-28,11:13:44
39.967832,116.411272,0,493,39961.4679282407,2009-05-28,11:13:49
39.967817,116.411296,0,493,39961.4679861111,2009-05-28,11:13:54
39.967841,116.411327,0,493,39961.4680439815,2009-05-28,11:13:59
39.967877,116.411366,0,493,39961.4681018519,2009-05-28,11:14:04
39.967937,116.411424,0,493,39961.4681597222,2009-05-28,11:14:09
39.967991,116.411503,0,493,39961.4682175926,2009-05-28,11:14:14
39.968129,116.411744,0,493,39961.468275463,2009-05-28,11:14:19
39.968186,116.411875,0,492,39961.4683333333,2009-05-28,11:14:24
39.968265,116.411899,0,468,39961.4683912037,2009-05-28,11:14:29
39.969819,116.412098,0,-323,39961.4684490741,2009-05-28,11:14:34
39.96978,116.412114,0,-320,39961.4685069444,2009-05-28,11:14:39
39.969742,116.412156,0,-317,39961.4685648148,2009-05-28,11:14:44
39.969723,116.412185,0,-317,39961.4686226852,2009-05-28,11:14:49
39.969695,116.412174,0,-318,39961.4686805556,2009-05-28,11:14:54
39.968967,116.411744,0,-297,39961.4687384259,2009-05-28,11:14:59
39.968994,116.411703,0,-275,39961.4687962963,2009-05-28,11:15:04
39.9689,116.411654,0,-210,39961.4688541667,2009-05-28,11:15:09
39.968905,116.411635,0,-176,39961.468912037,2009-05-28,11:15:14
39.968905,116.411635,0,-176,39961.4689467593,2009-05-28,11:15:17
39.968908,116.411629,0,-168,39961.4689699074,2009-05-28,11:15:19
39.968899,116.411624,0,-168,39961.4690277778,2009-05-28,11:15:24
39.968895,116.411628,0,-167,39961.4690856481,2009-05-28,11:15:29
39.968895,116.411628,0,-167,39961.4691203704,2009-05-28,11:15:32
39.968897,116.41162,0,-167,39961.4691435185,2009-05-28,11:15:34
39.968892,116.41161,0,-166,39961.4692013889,2009-05-28,11:15:39
39.968892,116.41161,0,-166,39961.4692361111,2009-05-28,11:15:42
39.968892,116.411612,0,-166,39961.4692592593,2009-05-28,11:15:44
39.968904,116.411613,0,-166,39961.4693171296,2009-05-28,11:15:49
39.968911,116.411622,0,-166,39961.469375,2009-05-28,11:15:54
39.968911,116.411622,0,-166,39961.4694097222,2009-05-28,11:15:57
39.968919,116.411626,0,-166,39961.4694328704,2009-05-28,11:15:59
39.968929,116.411631,0,-166,39961.4694907407,2009-05-28,11:16:04
39.968937,116.411631,0,-164,39961.4695486111,2009-05-28,11:16:09
39.968939,116.41163,0,-164,39961.4696064815,2009-05-28,11:16:14
39.968941,116.411629,0,-164,39961.4696643518,2009-05-28,11:16:19
39.968941,116.411629,0,-164,39961.4696990741,2009-05-28,11:16:22
39.968935,116.411629,0,-163,39961.4697222222,2009-05-28,11:16:24
39.968926,116.411623,0,-162,39961.4697800926,2009-05-28,11:16:29
39.968891,116.411576,0,-150,39961.469837963,2009-05-28,11:16:34
39.968873,116.411522,0,-134,39961.4698958333,2009-05-28,11:16:39
39.968877,116.411511,0,-128,39961.4699537037,2009-05-28,11:16:44
39.968875,116.411518,0,-127,39961.4700115741,2009-05-28,11:16:49
39.968875,116.411518,0,-127,39961.4700462963,2009-05-28,11:16:52
39.968875,116.411522,0,-127,39961.4700694444,2009-05-28,11:16:54
39.968866,116.411497,0,-120,39961.4701273148,2009-05-28,11:16:59
39.968857,116.411458,0,-110,39961.4701851852,2009-05-28,11:17:04
39.968842,116.411397,0,-97,39961.4702430556,2009-05-28,11:17:09
39.968842,116.411352,0,-89,39961.4703009259,2009-05-28,11:17:14
39.968853,116.411325,0,-85,39961.4703587963,2009-05-28,11:17:19
39.968864,116.41132,0,-84,39961.4704166667,2009-05-28,11:17:24
39.968874,116.411333,0,-83,39961.470474537,2009-05-28,11:17:29
39.968874,116.411333,0,-83,39961.4705092593,2009-05-28,11:17:32
39.968875,116.411338,0,-83,39961.4705324074,2009-05-28,11:17:34
39.968876,116.411397,0,-79,39961.4705902778,2009-05-28,11:17:39
39.968883,116.411415,0,-77,39961.4706481481,2009-05-28,11:17:44
39.968879,116.411419,0,-77,39961.4707060185,2009-05-28,11:17:49
39.968879,116.411411,0,-77,39961.4707638889,2009-05-28,11:17:54
39.968884,116.411406,0,-77,39961.4708217593,2009-05-28,11:17:59
39.96889,116.411401,0,-76,39961.4708796296,2009-05-28,11:18:04
39.96889,116.411401,0,-76,39961.4709143518,2009-05-28,11:18:07
39.968885,116.411405,0,-76,39961.4709375,2009-05-28,11:18:09
39.968846,116.411399,0,-72,39961.4709953704,2009-05-28,11:18:14
39.968771,116.411354,0,-62,39961.4710532407,2009-05-28,11:18:19
39.968688,116.411294,0,-54,39961.4711111111,2009-05-28,11:18:24
39.968637,116.411311,0,-39,39961.4711689815,2009-05-28,11:18:29
39.968599,116.411329,0,-24,39961.4712268518,2009-05-28,11:18:34
39.968592,116.411324,0,-21,39961.4712847222,2009-05-28,11:18:39
39.968587,116.411316,0,-20,39961.4713425926,2009-05-28,11:18:44
39.968579,116.411311,0,-20,39961.471400463,2009-05-28,11:18:49
39.968631,116.411653,0,113,39961.4750462963,2009-05-28,11:24:04
39.96866,116.411653,0,115,39961.4751041667,2009-05-28,11:24:09
39.968665,116.41162,0,119,39961.475162037,2009-05-28,11:24:14
39.968664,116.411611,0,119,39961.4752199074,2009-05-28,11:24:19
39.968664,116.411611,0,119,39961.4752546296,2009-05-28,11:24:22
39.968659,116.411604,0,119,39961.4752777778,2009-05-28,11:24:24
39.968592,116.411568,0,122,39961.4753356481,2009-05-28,11:24:29
39.968549,116.411535,0,124,39961.4753935185,2009-05-28,11:24:34
39.968538,116.411527,0,124,39961.4754513889,2009-05-28,11:24:39
39.968532,116.411515,0,124,39961.4755092593,2009-05-28,11:24:44
39.968505,116.411459,0,122,39961.4755671296,2009-05-28,11:24:49
39.968491,116.411411,0,123,39961.475625,2009-05-28,11:24:54
39.968482,116.411388,0,123,39961.4756828704,2009-05-28,11:24:59
39.968483,116.411378,0,123,39961.4757407407,2009-05-28,11:25:04
39.968488,116.411369,0,123,39961.4757986111,2009-05-28,11:25:09
39.968533,116.411372,0,129,39961.4758564815,2009-05-28,11:25:14
39.968533,116.411372,0,129,39961.4758912037,2009-05-28,11:25:17
39.968539,116.411366,0,129,39961.4759143519,2009-05-28,11:25:19
39.968537,116.411349,0,129,39961.4759722222,2009-05-28,11:25:24
39.968537,116.411349,0,129,39961.4760069444,2009-05-28,11:25:27
39.968536,116.411343,0,129,39961.4760300926,2009-05-28,11:25:29
39.968559,116.411376,0,130,39961.476087963,2009-05-28,11:25:34
39.968591,116.411429,0,128,39961.4761458333,2009-05-28,11:25:39
39.968607,116.411458,0,128,39961.4762037037,2009-05-28,11:25:44
39.968585,116.411451,0,127,39961.4762615741,2009-05-28,11:25:49
39.968585,116.411451,0,127,39961.4762962963,2009-05-28,11:25:52
39.968581,116.411449,0,127,39961.4763194444,2009-05-28,11:25:54
39.968572,116.411421,0,127,39961.4763773148,2009-05-28,11:25:59
39.968584,116.411397,0,126,39961.4764351852,2009-05-28,11:26:04
39.968578,116.411386,0,126,39961.4764930556,2009-05-28,11:26:09
39.968575,116.411379,0,125,39961.4765509259,2009-05-28,11:26:14
39.968575,116.411379,0,125,39961.4765856481,2009-05-28,11:26:17
39.968575,116.411383,0,121,39961.4766087963,2009-05-28,11:26:19
39.968573,116.411441,0,120,39961.4766666667,2009-05-28,11:26:24
39.968573,116.411441,0,120,39961.4767013889,2009-05-28,11:26:27
39.968568,116.411442,0,120,39961.476724537,2009-05-28,11:26:29
39.968552,116.411443,0,121,39961.4767824074,2009-05-28,11:26:34
39.968517,116.411397,0,119,39961.4768402778,2009-05-28,11:26:39
39.968502,116.411428,0,122,39961.4768981481,2009-05-28,11:26:44
39.968509,116.411445,0,122,39961.4769560185,2009-05-28,11:26:49
39.968509,116.411445,0,122,39961.4769907407,2009-05-28,11:26:52
39.968504,116.411442,0,122,39961.4770138889,2009-05-28,11:26:54
39.96845,116.411394,0,123,39961.4770717593,2009-05-28,11:26:59
39.968429,116.411364,0,127,39961.4771296296,2009-05-28,11:27:04
39.968449,116.411367,0,137,39961.4771875,2009-05-28,11:27:09
39.968462,116.411426,0,148,39961.4772453704,2009-05-28,11:27:14
39.968472,116.411465,0,156,39961.4773032407,2009-05-28,11:27:19
39.968476,116.411467,0,157,39961.4773611111,2009-05-28,11:27:24
39.968476,116.411467,0,157,39961.4773958333,2009-05-28,11:27:27
39.968483,116.411471,0,158,39961.4774189815,2009-05-28,11:27:29
39.968503,116.411525,0,160,39961.4774768518,2009-05-28,11:27:34
39.968528,116.411621,0,164,39961.4775347222,2009-05-28,11:27:39
39.968529,116.41168,0,167,39961.4775925926,2009-05-28,11:27:44
39.968529,116.41168,0,167,39961.4776273148,2009-05-28,11:27:47
39.968529,116.411687,0,167,39961.477650463,2009-05-28,11:27:49
39.968537,116.411731,0,170,39961.4777083333,2009-05-28,11:27:54
39.968539,116.411754,0,173,39961.4777662037,2009-05-28,11:27:59
39.968536,116.411721,0,173,39961.4778240741,2009-05-28,11:28:04
39.968543,116.411628,0,175,39961.4778819444,2009-05-28,11:28:09
39.968551,116.411553,0,176,39961.4779398148,2009-05-28,11:28:14
39.968562,116.411583,0,178,39961.4779976852,2009-05-28,11:28:19
39.968581,116.411586,0,180,39961.4780555556,2009-05-28,11:28:24
39.968592,116.411601,0,184,39961.4781134259,2009-05-28,11:28:29
39.968605,116.411617,0,186,39961.4781712963,2009-05-28,11:28:34
39.968608,116.411624,0,187,39961.4782291667,2009-05-28,11:28:39
39.968611,116.411629,0,187,39961.478287037,2009-05-28,11:28:44
39.968606,116.411634,0,188,39961.4783449074,2009-05-28,11:28:49
39.9686,116.411629,0,188,39961.4784027778,2009-05-28,11:28:54
39.968597,116.411623,0,188,39961.4784606481,2009-05-28,11:28:59
39.968596,116.411621,0,188,39961.4785185185,2009-05-28,11:29:04
39.968592,116.411623,0,188,39961.4785763889,2009-05-28,11:29:09
39.968587,116.411625,0,188,39961.4786342593,2009-05-28,11:29:14
39.968587,116.411629,0,187,39961.4786921296,2009-05-28,11:29:19
39.968587,116.411632,0,187,39961.47875,2009-05-28,11:29:24
39.968584,116.411638,0,187,39961.4788078704,2009-05-28,11:29:29
39.96858,116.411635,0,187,39961.4788657407,2009-05-28,11:29:34
39.968469,116.411871,0,173,39961.4903240741,2009-05-28,11:46:04
39.968421,116.411964,0,173,39961.4903819444,2009-05-28,11:46:09
39.968359,116.411967,0,173,39961.4904398148,2009-05-28,11:46:14
39.968337,116.411945,0,172,39961.4904976852,2009-05-28,11:46:19
39.968318,116.411924,0,172,39961.4905555556,2009-05-28,11:46:24
39.968318,116.411924,0,172,39961.4905902778,2009-05-28,11:46:27
39.968312,116.411922,0,172,39961.4906134259,2009-05-28,11:46:29
39.968299,116.41192,0,171,39961.4906712963,2009-05-28,11:46:34
39.968326,116.411953,0,168,39961.4907291667,2009-05-28,11:46:39
39.968344,116.411926,0,167,39961.490787037,2009-05-28,11:46:44
39.96837,116.411896,0,168,39961.4908449074,2009-05-28,11:46:49
39.968382,116.411896,0,170,39961.4909027778,2009-05-28,11:46:54
39.968376,116.411896,0,170,39961.4909606481,2009-05-28,11:46:59
39.968376,116.411893,0,170,39961.4910185185,2009-05-28,11:47:04
39.968377,116.41189,0,170,39961.4910763889,2009-05-28,11:47:09
39.968377,116.41189,0,170,39961.4911111111,2009-05-28,11:47:12
39.968374,116.411891,0,171,39961.4911342593,2009-05-28,11:47:14
39.968386,116.411884,0,171,39961.4911921296,2009-05-28,11:47:19
39.96842,116.411886,0,175,39961.49125,2009-05-28,11:47:24
39.968443,116.411936,0,174,39961.4913078704,2009-05-28,11:47:29
39.968448,116.411938,0,174,39961.4913657407,2009-05-28,11:47:34
39.968448,116.411938,0,174,39961.491400463,2009-05-28,11:47:37
39.968448,116.411934,0,174,39961.4914236111,2009-05-28,11:47:39
39.968439,116.411885,0,175,39961.4914814815,2009-05-28,11:47:44
39.96843,116.411877,0,174,39961.4915393519,2009-05-28,11:47:49
39.96839,116.411868,0,174,39961.4915972222,2009-05-28,11:47:54
39.968357,116.411877,0,175,39961.4916550926,2009-05-28,11:47:59
39.968349,116.411887,0,174,39961.491712963,2009-05-28,11:48:04
39.968342,116.411898,0,174,39961.4917708333,2009-05-28,11:48:09
39.968349,116.412005,0,176,39961.4918287037,2009-05-28,11:48:14
39.968335,116.412045,0,179,39961.4918865741,2009-05-28,11:48:19
39.968357,116.412092,0,177,39961.4919444444,2009-05-28,11:48:24
39.968346,116.412111,0,178,39961.4920023148,2009-05-28,11:48:29
39.968372,116.412098,0,180,39961.4920601852,2009-05-28,11:48:34
39.968372,116.412098,0,180,39961.4920949074,2009-05-28,11:48:37
39.968378,116.41209,0,181,39961.4921180556,2009-05-28,11:48:39
39.968394,116.412068,0,182,39961.4921759259,2009-05-28,11:48:44
39.968421,116.41205,0,183,39961.4922337963,2009-05-28,11:48:49
39.968421,116.41205,0,183,39961.4922685185,2009-05-28,11:48:52
39.968426,116.412042,0,183,39961.4922916667,2009-05-28,11:48:54
39.968481,116.411918,0,182,39961.492349537,2009-05-28,11:48:59
39.968495,116.411869,0,183,39961.4924074074,2009-05-28,11:49:04
39.968497,116.411858,0,183,39961.4924652778,2009-05-28,11:49:09
39.968493,116.411852,0,183,39961.4925231481,2009-05-28,11:49:14
39.968493,116.411844,0,183,39961.4925810185,2009-05-28,11:49:19
39.968493,116.411844,0,183,39961.4926157407,2009-05-28,11:49:22
39.968488,116.411838,0,182,39961.4926388889,2009-05-28,11:49:24
39.968487,116.411864,0,179,39961.4926967593,2009-05-28,11:49:29
39.968469,116.41189,0,179,39961.4927546296,2009-05-28,11:49:34
39.968497,116.411862,0,182,39961.4928125,2009-05-28,11:49:39
39.968488,116.411857,0,182,39961.4928703704,2009-05-28,11:49:44
39.968485,116.411786,0,183,39961.4929282407,2009-05-28,11:49:49
39.968452,116.411759,0,184,39961.4929861111,2009-05-28,11:49:54
39.968486,116.41172,0,186,39961.4930439815,2009-05-28,11:49:59
39.968474,116.411728,0,187,39961.4931018518,2009-05-28,11:50:04
39.968471,116.41178,0,190,39961.4931597222,2009-05-28,11:50:09
39.968468,116.411813,0,196,39961.4932175926,2009-05-28,11:50:14
39.968462,116.411825,0,199,39961.493275463,2009-05-28,11:50:19
39.968465,116.411834,0,199,39961.4933333333,2009-05-28,11:50:24
39.968465,116.411834,0,199,39961.4933680556,2009-05-28,11:50:27
39.96847,116.411826,0,200,39961.4933912037,2009-05-28,11:50:29
39.968463,116.411817,0,201,39961.4934490741,2009-05-28,11:50:34
39.968434,116.411794,0,206,39961.4935069444,2009-05-28,11:50:39
39.968477,116.411769,0,207,39961.4935648148,2009-05-28,11:50:44
39.968477,116.411769,0,207,39961.493599537,2009-05-28,11:50:47
39.968485,116.411767,0,207,39961.4936226852,2009-05-28,11:50:49
39.968528,116.411766,0,206,39961.4936805556,2009-05-28,11:50:54
39.968527,116.411786,0,205,39961.4937384259,2009-05-28,11:50:59
39.968523,116.411899,0,206,39961.4937962963,2009-05-28,11:51:04
39.96858,116.411895,0,207,39961.4938541667,2009-05-28,11:51:09
39.968654,116.41192,0,210,39961.493912037,2009-05-28,11:51:14
39.968714,116.411979,0,215,39961.4939699074,2009-05-28,11:51:19
39.96866,116.411906,0,216,39961.4940277778,2009-05-28,11:51:24
39.968564,116.411822,0,218,39961.4940856481,2009-05-28,11:51:29
39.968484,116.41176,0,220,39961.4941435185,2009-05-28,11:51:34
39.968501,116.411706,0,221,39961.4942013889,2009-05-28,11:51:39
39.968539,116.411687,0,219,39961.4942592593,2009-05-28,11:51:44
39.96855,116.411686,0,218,39961.4943171296,2009-05-28,11:51:49
39.968639,116.411643,0,214,39961.494375,2009-05-28,11:51:54
39.968665,116.411639,0,211,39961.4944328704,2009-05-28,11:51:59
39.96867,116.411643,0,210,39961.4944907407,2009-05-28,11:52:04
39.968678,116.411644,0,210,39961.4945486111,2009-05-28,11:52:09
39.968678,116.411644,0,210,39961.4945833333,2009-05-28,11:52:12
39.968682,116.411641,0,209,39961.4946064815,2009-05-28,11:52:14
39.968689,116.41163,0,209,39961.4946643518,2009-05-28,11:52:19
39.96869,116.41162,0,209,39961.4947222222,2009-05-28,11:52:24
39.96868,116.411614,0,209,39961.4947800926,2009-05-28,11:52:29
39.96867,116.411609,0,208,39961.494837963,2009-05-28,11:52:34
39.968662,116.411607,0,208,39961.4948958333,2009-05-28,11:52:39
39.968661,116.411602,0,208,39961.4949537037,2009-05-28,11:52:44
39.968661,116.411602,0,208,39961.4949884259,2009-05-28,11:52:47
39.968663,116.4116,0,208,39961.4950115741,2009-05-28,11:52:49
39.968662,116.411613,0,208,39961.4950694444,2009-05-28,11:52:54
39.968661,116.411619,0,208,39961.4951273148,2009-05-28,11:52:59
39.968661,116.411619,0,208,39961.495162037,2009-05-28,11:53:02
39.968667,116.41162,0,208,39961.4951851852,2009-05-28,11:53:04
39.968727,116.411596,0,209,39961.4952430556,2009-05-28,11:53:09
39.968737,116.411594,0,209,39961.4953009259,2009-05-28,11:53:14
39.968736,116.411603,0,209,39961.4953587963,2009-05-28,11:53:19
39.968746,116.411561,0,210,39961.4954166667,2009-05-28,11:53:24
39.968733,116.41156,0,209,39961.495474537,2009-05-28,11:53:29
39.968699,116.411587,0,208,39961.4955324074,2009-05-28,11:53:34
39.968694,116.411606,0,207,39961.4955902778,2009-05-28,11:53:39
39.968689,116.411607,0,207,39961.4956481481,2009-05-28,11:53:44
39.968689,116.411607,0,207,39961.4956828704,2009-05-28,11:53:47
39.968685,116.411607,0,207,39961.4957060185,2009-05-28,11:53:49
39.968512,116.411726,0,203,39961.4957638889,2009-05-28,11:53:54
39.968423,116.411784,0,199,39961.4958217593,2009-05-28,11:53:59
39.968379,116.411797,0,197,39961.4958796296,2009-05-28,11:54:04
39.968359,116.411798,0,196,39961.4959375,2009-05-28,11:54:09
39.968347,116.411785,0,197,39961.4959953704,2009-05-28,11:54:14
39.968337,116.411788,0,197,39961.4960532407,2009-05-28,11:54:19
39.968345,116.411761,0,196,39961.4961111111,2009-05-28,11:54:24
39.968362,116.411725,0,195,39961.4961689815,2009-05-28,11:54:29
39.968406,116.411713,0,194,39961.4962268519,2009-05-28,11:54:34
39.968404,116.411685,0,195,39961.4962847222,2009-05-28,11:54:39
39.968437,116.411628,0,195,39961.4963425926,2009-05-28,11:54:44
39.968441,116.411602,0,196,39961.496400463,2009-05-28,11:54:49
39.968446,116.411588,0,196,39961.4964583333,2009-05-28,11:54:54
39.968445,116.411577,0,196,39961.4965162037,2009-05-28,11:54:59
39.968499,116.411528,0,196,39961.4965740741,2009-05-28,11:55:04
39.96856,116.4115,0,194,39961.4966319444,2009-05-28,11:55:09
39.968618,116.411502,0,192,39961.4966898148,2009-05-28,11:55:14
39.968668,116.411486,0,190,39961.4967476852,2009-05-28,11:55:19
39.968638,116.411496,0,188,39961.4968055556,2009-05-28,11:55:24
39.968638,116.411515,0,188,39961.4968634259,2009-05-28,11:55:29
39.968618,116.411522,0,188,39961.4969212963,2009-05-28,11:55:34
39.968644,116.411509,0,187,39961.4969791667,2009-05-28,11:55:39
39.96864,116.411507,0,187,39961.497037037,2009-05-28,11:55:44
39.96864,116.411507,0,187,39961.4970717593,2009-05-28,11:55:47
39.968647,116.4115,0,189,39961.4970949074,2009-05-28,11:55:49
39.968652,116.41149,0,190,39961.4971527778,2009-05-28,11:55:54
39.968654,116.411481,0,192,39961.4972106481,2009-05-28,11:55:59
39.968629,116.411497,0,192,39961.4972685185,2009-05-28,11:56:04
39.968618,116.411505,0,192,39961.4973263889,2009-05-28,11:56:09
39.968624,116.411512,0,191,39961.4973842593,2009-05-28,11:56:14
39.968624,116.411512,0,191,39961.4974189815,2009-05-28,11:56:17
39.968622,116.411516,0,191,39961.4974421296,2009-05-28,11:56:19
39.968641,116.411517,0,193,39961.4975,2009-05-28,11:56:24
39.968689,116.411512,0,194,39961.4975578704,2009-05-28,11:56:29
39.968707,116.411503,0,197,39961.4976157407,2009-05-28,11:56:34
39.968722,116.411478,0,200,39961.4976736111,2009-05-28,11:56:39
39.96871,116.411557,0,204,39961.4977314815,2009-05-28,11:56:44
39.968731,116.411623,0,206,39961.4977893519,2009-05-28,11:56:49
39.96877,116.411639,0,209,39961.4978472222,2009-05-28,11:56:54
39.968852,116.411632,0,211,39961.4979050926,2009-05-28,11:56:59
39.968913,116.411647,0,217,39961.497962963,2009-05-28,11:57:04
39.968918,116.411661,0,222,39961.4980208333,2009-05-28,11:57:09
39.968917,116.411651,0,225,39961.4980787037,2009-05-28,11:57:14
39.968925,116.411647,0,226,39961.4981365741,2009-05-28,11:57:19
39.968925,116.411647,0,226,39961.4981712963,2009-05-28,11:57:22
39.968932,116.411648,0,226,39961.4981944444,2009-05-28,11:57:24
39.968888,116.41166,0,228,39961.4982523148,2009-05-28,11:57:29
39.968818,116.411682,0,231,39961.4983101852,2009-05-28,11:57:34
39.968752,116.411702,0,232,39961.4983680556,2009-05-28,11:57:39
39.968714,116.411743,0,234,39961.4984259259,2009-05-28,11:57:44
39.968656,116.41182,0,233,39961.4984837963,2009-05-28,11:57:49
39.968589,116.4119,0,231,39961.4985416667,2009-05-28,11:57:54
39.968515,116.411938,0,229,39961.498599537,2009-05-28,11:57:59
39.968491,116.411891,0,222,39961.4986574074,2009-05-28,11:58:04
39.968487,116.411852,0,215,39961.4987152778,2009-05-28,11:58:09
39.968472,116.411829,0,211,39961.4987731481,2009-05-28,11:58:14
39.968444,116.411812,0,205,39961.4988310185,2009-05-28,11:58:19
39.968397,116.411809,0,202,39961.4988888889,2009-05-28,11:58:24
39.968395,116.411771,0,199,39961.4989467593,2009-05-28,11:58:29
39.96841,116.411755,0,199,39961.4990046296,2009-05-28,11:58:34
39.968421,116.411751,0,199,39961.4990625,2009-05-28,11:58:39
39.968426,116.411734,0,199,39961.4991203704,2009-05-28,11:58:44
39.968421,116.411727,0,199,39961.4991782407,2009-05-28,11:58:49
39.968421,116.411727,0,199,39961.499212963,2009-05-28,11:58:52
39.968424,116.411723,0,199,39961.4992361111,2009-05-28,11:58:54
39.968499,116.411673,0,198,39961.4992939815,2009-05-28,11:58:59
39.968504,116.411682,0,199,39961.4993518519,2009-05-28,11:59:04
39.968513,116.411662,0,199,39961.4994097222,2009-05-28,11:59:09
39.968514,116.411635,0,200,39961.4994675926,2009-05-28,11:59:14
39.968538,116.411646,0,202,39961.499525463,2009-05-28,11:59:19
39.968534,116.411684,0,205,39961.4995833333,2009-05-28,11:59:24
39.96854,116.411749,0,211,39961.4996412037,2009-05-28,11:59:29
39.968557,116.411787,0,216,39961.4996990741,2009-05-28,11:59:34
39.968646,116.411851,0,219,39961.4997569444,2009-05-28,11:59:39
39.968671,116.411893,0,222,39961.4998148148,2009-05-28,11:59:44
39.96867,116.411907,0,222,39961.4998726852,2009-05-28,11:59:49
39.968664,116.411904,0,223,39961.4999305556,2009-05-28,11:59:54
39.968664,116.411904,0,223,39961.4999652778,2009-05-28,11:59:57
39.968661,116.411898,0,223,39961.4999884259,2009-05-28,11:59:59
39.968601,116.411843,0,223,39961.5000462963,2009-05-28,12:00:04
39.96863,116.411771,0,221,39961.5001041667,2009-05-28,12:00:09
39.968595,116.411777,0,222,39961.500162037,2009-05-28,12:00:14
39.968594,116.411737,0,220,39961.5002199074,2009-05-28,12:00:19
39.968574,116.411711,0,222,39961.5002777778,2009-05-28,12:00:24
39.968614,116.411682,0,224,39961.5003356481,2009-05-28,12:00:29
39.968617,116.411666,0,228,39961.5003935185,2009-05-28,12:00:34
39.968658,116.411626,0,230,39961.5004513889,2009-05-28,12:00:39
39.968677,116.411574,0,234,39961.5005092593,2009-05-28,12:00:44
39.968705,116.411551,0,237,39961.5005671296,2009-05-28,12:00:49
39.968705,116.411551,0,237,39961.5006018518,2009-05-28,12:00:52
39.968698,116.411548,0,237,39961.500625,2009-05-28,12:00:54
39.968678,116.411544,0,238,39961.5006828704,2009-05-28,12:00:59
39.968702,116.411489,0,241,39961.5007407407,2009-05-28,12:01:04
39.968672,116.41151,0,240,39961.5007986111,2009-05-28,12:01:09
39.968638,116.411551,0,239,39961.5008564815,2009-05-28,12:01:14
39.968638,116.411551,0,239,39961.5008912037,2009-05-28,12:01:17
39.968646,116.411558,0,238,39961.5009143518,2009-05-28,12:01:19
39.968651,116.411582,0,239,39961.5009722222,2009-05-28,12:01:24
39.968651,116.411582,0,239,39961.5010069444,2009-05-28,12:01:27
39.968648,116.411589,0,239,39961.5010300926,2009-05-28,12:01:29
39.968651,116.411579,0,239,39961.501087963,2009-05-28,12:01:34
39.968668,116.411594,0,239,39961.5011458333,2009-05-28,12:01:39
39.968757,116.411711,0,237,39961.5012037037,2009-05-28,12:01:44
39.968756,116.411729,0,235,39961.5012615741,2009-05-28,12:01:49
39.968772,116.411705,0,232,39961.5013194444,2009-05-28,12:01:54
39.968733,116.41168,0,232,39961.5013773148,2009-05-28,12:01:59
39.968712,116.41165,0,230,39961.5014351852,2009-05-28,12:02:04
39.968705,116.411634,0,230,39961.5014930556,2009-05-28,12:02:09
39.968715,116.411636,0,230,39961.5015509259,2009-05-28,12:02:14
39.96872,116.411638,0,230,39961.5016087963,2009-05-28,12:02:19
39.96872,116.411638,0,230,39961.5016435185,2009-05-28,12:02:22
39.968721,116.411642,0,229,39961.5016666667,2009-05-28,12:02:24
39.968747,116.411637,0,229,39961.501724537,2009-05-28,12:02:29
39.968747,116.411637,0,229,39961.5017592593,2009-05-28,12:02:32
39.96875,116.41164,0,230,39961.5017824074,2009-05-28,12:02:34
39.968768,116.411668,0,234,39961.5018402778,2009-05-28,12:02:39
39.968745,116.411665,0,233,39961.5018981481,2009-05-28,12:02:44
39.968776,116.411665,0,236,39961.5019560185,2009-05-28,12:02:49
39.968779,116.411649,0,245,39961.5020138889,2009-05-28,12:02:54
39.968814,116.411667,0,252,39961.5020717593,2009-05-28,12:02:59
39.968817,116.411678,0,257,39961.5021296296,2009-05-28,12:03:04
39.968797,116.411704,0,261,39961.5021875,2009-05-28,12:03:09
39.968776,116.411724,0,265,39961.5022453704,2009-05-28,12:03:14
39.968781,116.411693,0,267,39961.5023032407,2009-05-28,12:03:19
39.968758,116.411655,0,267,39961.5023611111,2009-05-28,12:03:24
39.968748,116.411616,0,266,39961.5024189815,2009-05-28,12:03:29
39.96881,116.411561,0,264,39961.5024768518,2009-05-28,12:03:34
39.968811,116.411542,0,265,39961.5025347222,2009-05-28,12:03:39
39.968812,116.411525,0,265,39961.5025925926,2009-05-28,12:03:44
39.968759,116.411503,0,265,39961.502650463,2009-05-28,12:03:49
39.968781,116.411433,0,264,39961.5027083333,2009-05-28,12:03:54
39.968704,116.41143,0,263,39961.5027662037,2009-05-28,12:03:59
39.968743,116.411451,0,262,39961.5028240741,2009-05-28,12:04:04
39.968753,116.41148,0,260,39961.5028819444,2009-05-28,12:04:09
39.968779,116.411492,0,259,39961.5029398148,2009-05-28,12:04:14
39.968779,116.411492,0,259,39961.502974537,2009-05-28,12:04:17
39.96878,116.411495,0,258,39961.5029976852,2009-05-28,12:04:19
39.968779,116.411506,0,258,39961.5030555556,2009-05-28,12:04:24
39.96872,116.411606,0,258,39961.5031134259,2009-05-28,12:04:29
39.968698,116.411638,0,257,39961.5031712963,2009-05-28,12:04:34
39.968658,116.411638,0,254,39961.5032291667,2009-05-28,12:04:39
39.968672,116.411622,0,251,39961.503287037,2009-05-28,12:04:44
39.968728,116.411583,0,250,39961.5033449074,2009-05-28,12:04:49
39.968808,116.41156,0,249,39961.5034027778,2009-05-28,12:04:54
39.96884,116.411549,0,246,39961.5034606481,2009-05-28,12:04:59
39.968835,116.411529,0,245,39961.5035185185,2009-05-28,12:05:04
39.968786,116.411533,0,243,39961.5035763889,2009-05-28,12:05:09
39.968729,116.411531,0,241,39961.5036342593,2009-05-28,12:05:14
39.968668,116.411538,0,241,39961.5036921296,2009-05-28,12:05:19
39.968635,116.411558,0,242,39961.50375,2009-05-28,12:05:24
39.968611,116.411569,0,244,39961.5038078704,2009-05-28,12:05:29
39.968585,116.41159,0,244,39961.5038657407,2009-05-28,12:05:34
39.968549,116.411621,0,244,39961.5039236111,2009-05-28,12:05:39
39.968535,116.411625,0,244,39961.5039814815,2009-05-28,12:05:44
39.968551,116.411613,0,244,39961.5040393519,2009-05-28,12:05:49
39.968556,116.411601,0,245,39961.5040972222,2009-05-28,12:05:54
39.968556,116.411601,0,245,39961.5041319444,2009-05-28,12:05:57
39.968559,116.411597,0,244,39961.5041550926,2009-05-28,12:05:59
39.968629,116.411644,0,246,39961.504212963,2009-05-28,12:06:04
39.968688,116.411658,0,246,39961.5042708333,2009-05-28,12:06:09
39.968779,116.411644,0,246,39961.5043287037,2009-05-28,12:06:14
39.968842,116.411616,0,245,39961.5043865741,2009-05-28,12:06:19
39.96883,116.41166,0,246,39961.5044444444,2009-05-28,12:06:24
39.968882,116.411684,0,246,39961.5045023148,2009-05-28,12:06:29
39.968902,116.411708,0,246,39961.5045601852,2009-05-28,12:06:34
39.968902,116.411708,0,246,39961.5045949074,2009-05-28,12:06:37
39.968908,116.411713,0,246,39961.5046180556,2009-05-28,12:06:39
39.968899,116.411726,0,247,39961.5046759259,2009-05-28,12:06:44
39.968783,116.411801,0,249,39961.5047337963,2009-05-28,12:06:49
39.968783,116.411801,0,249,39961.5047685185,2009-05-28,12:06:52
39.968776,116.411809,0,251,39961.5047916667,2009-05-28,12:06:54
39.968814,116.411846,0,255,39961.504849537,2009-05-28,12:06:59
39.968814,116.411846,0,255,39961.5048842593,2009-05-28,12:07:02
39.968817,116.411847,0,255,39961.5049074074,2009-05-28,12:07:04
39.968933,116.411806,0,259,39961.5049652778,2009-05-28,12:07:09
39.969017,116.411791,0,261,39961.5050231481,2009-05-28,12:07:14
39.969032,116.411765,0,261,39961.5050810185,2009-05-28,12:07:19
39.96903,116.411742,0,261,39961.5051388889,2009-05-28,12:07:24
39.969053,116.411704,0,262,39961.5051967593,2009-05-28,12:07:29
39.969087,116.411657,0,261,39961.5052546296,2009-05-28,12:07:34
39.969121,116.411589,0,261,39961.5053125,2009-05-28,12:07:39
39.96912,116.411559,0,261,39961.5053703704,2009-05-28,12:07:44
39.969086,116.411562,0,262,39961.5054282407,2009-05-28,12:07:49
39.969075,116.411557,0,263,39961.5054861111,2009-05-28,12:07:54
39.969087,116.41155,0,263,39961.5055439815,2009-05-28,12:07:59
39.96903,116.411553,0,266,39961.5056018519,2009-05-28,12:08:04
39.968935,116.411522,0,262,39961.5056597222,2009-05-28,12:08:09
39.968908,116.4115,0,258,39961.5057175926,2009-05-28,12:08:14
39.968862,116.411522,0,256,39961.505775463,2009-05-28,12:08:19
39.968851,116.411545,0,256,39961.5058333333,2009-05-28,12:08:24
39.968816,116.411545,0,253,39961.5058912037,2009-05-28,12:08:29
39.968775,116.411572,0,248,39961.5059490741,2009-05-28,12:08:34
39.968738,116.411585,0,240,39961.5060069444,2009-05-28,12:08:39
39.968756,116.41157,0,234,39961.5060648148,2009-05-28,12:08:44
39.968756,116.41157,0,234,39961.506099537,2009-05-28,12:08:47
39.968757,116.411569,0,232,39961.5061226852,2009-05-28,12:08:49
39.968769,116.411549,0,231,39961.5061805556,2009-05-28,12:08:54
39.968806,116.411527,0,227,39961.5062384259,2009-05-28,12:08:59
39.968806,116.411527,0,227,39961.5062731481,2009-05-28,12:09:02
39.968804,116.411528,0,227,39961.5062962963,2009-05-28,12:09:04
39.968817,116.411513,0,227,39961.5063541667,2009-05-28,12:09:09
39.968805,116.411517,0,225,39961.506412037,2009-05-28,12:09:14
39.968805,116.411509,0,225,39961.5064699074,2009-05-28,12:09:19
39.968797,116.411513,0,225,39961.5065277778,2009-05-28,12:09:24
39.968796,116.411519,0,225,39961.5065856481,2009-05-28,12:09:29
39.968799,116.411513,0,224,39961.5066435185,2009-05-28,12:09:34
39.968799,116.411513,0,224,39961.5066782407,2009-05-28,12:09:37
39.968801,116.411509,0,224,39961.5067013889,2009-05-28,12:09:39
39.968768,116.411539,0,224,39961.5067592593,2009-05-28,12:09:44
39.968739,116.411602,0,222,39961.5068171296,2009-05-28,12:09:49
39.968673,116.411614,0,218,39961.506875,2009-05-28,12:09:54
39.968661,116.411629,0,219,39961.5069328704,2009-05-28,12:09:59
39.968661,116.411629,0,219,39961.5069675926,2009-05-28,12:10:02
39.968655,116.411635,0,221,39961.5069907407,2009-05-28,12:10:04
39.968583,116.411658,0,221,39961.5070486111,2009-05-28,12:10:09
39.968589,116.411677,0,223,39961.5071064815,2009-05-28,12:10:14
39.968622,116.411682,0,225,39961.5071643519,2009-05-28,12:10:19
39.968627,116.411681,0,225,39961.5072222222,2009-05-28,12:10:24
39.968627,116.411675,0,225,39961.5072800926,2009-05-28,12:10:29
39.968627,116.411675,0,225,39961.5073148148,2009-05-28,12:10:32
39.968624,116.411674,0,226,39961.507337963,2009-05-28,12:10:34
39.968633,116.411682,0,226,39961.5073958333,2009-05-28,12:10:39
39.968694,116.411671,0,228,39961.5074537037,2009-05-28,12:10:44
39.968784,116.411635,0,233,39961.5075115741,2009-05-28,12:10:49
39.968876,116.411572,0,237,39961.5075694444,2009-05-28,12:10:54
39.96887,116.411583,0,239,39961.5076273148,2009-05-28,12:10:59
39.968861,116.411585,0,239,39961.5076851852,2009-05-28,12:11:04
39.968861,116.411585,0,239,39961.5077199074,2009-05-28,12:11:07
39.968866,116.411589,0,239,39961.5077430556,2009-05-28,12:11:09
39.968892,116.411592,0,238,39961.5078009259,2009-05-28,12:11:14
39.968892,116.411592,0,238,39961.5078356481,2009-05-28,12:11:17
39.968888,116.411596,0,238,39961.5078587963,2009-05-28,12:11:19
39.968808,116.411607,0,239,39961.5079166667,2009-05-28,12:11:24
39.968706,116.411616,0,241,39961.507974537,2009-05-28,12:11:29
39.96872,116.411605,0,240,39961.5080324074,2009-05-28,12:11:34
39.968732,116.411626,0,239,39961.5080902778,2009-05-28,12:11:39
39.968765,116.411663,0,238,39961.5081481481,2009-05-28,12:11:44
39.968772,116.411682,0,238,39961.5082060185,2009-05-28,12:11:49
39.968761,116.41164,0,236,39961.5082638889,2009-05-28,12:11:54
39.968737,116.411665,0,234,39961.5083217593,2009-05-28,12:11:59
39.968715,116.411665,0,232,39961.5083796296,2009-05-28,12:12:04
39.96869,116.41167,0,231,39961.5084375,2009-05-28,12:12:09
39.968698,116.41164,0,231,39961.5084953704,2009-05-28,12:12:14
39.968683,116.411625,0,231,39961.5085532407,2009-05-28,12:12:19
39.968658,116.411588,0,230,39961.5086111111,2009-05-28,12:12:24
39.968621,116.41158,0,226,39961.5086689815,2009-05-28,12:12:29
39.96857,116.411577,0,220,39961.5087268518,2009-05-28,12:12:34
39.968794,116.411667,0,189,39961.5134722222,2009-05-28,12:19:24
39.968834,116.411648,0,190,39961.5135300926,2009-05-28,12:19:29
39.968845,116.41164,0,190,39961.513587963,2009-05-28,12:19:34
39.96885,116.411639,0,190,39961.5136458333,2009-05-28,12:19:39
39.96885,116.411639,0,190,39961.5136805556,2009-05-28,12:19:42
39.968848,116.411631,0,190,39961.5137037037,2009-05-28,12:19:44
39.9687,116.411625,0,191,39961.5137615741,2009-05-28,12:19:49
39.968659,116.411616,0,191,39961.5138194444,2009-05-28,12:19:54
39.968602,116.411607,0,191,39961.5138773148,2009-05-28,12:19:59
39.968593,116.411592,0,190,39961.5139351852,2009-05-28,12:20:04
39.96859,116.411571,0,187,39961.5139930556,2009-05-28,12:20:09
39.968555,116.411557,0,184,39961.5140509259,2009-05-28,12:20:14
39.968522,116.411552,0,179,39961.5141087963,2009-05-28,12:20:19
39.968506,116.411542,0,177,39961.5141666667,2009-05-28,12:20:24
39.968508,116.411568,0,176,39961.514224537,2009-05-28,12:20:29
39.96853,116.411616,0,179,39961.5142824074,2009-05-28,12:20:34
39.96855,116.411634,0,179,39961.5143402778,2009-05-28,12:20:39
39.968549,116.41164,0,179,39961.5143981481,2009-05-28,12:20:44
39.968552,116.41164,0,179,39961.5144560185,2009-05-28,12:20:49
39.968552,116.41164,0,179,39961.5144907407,2009-05-28,12:20:52
39.968549,116.411636,0,179,39961.5145138889,2009-05-28,12:20:54
39.968554,116.411571,0,177,39961.5145717593,2009-05-28,12:20:59
39.968607,116.411518,0,175,39961.5146296296,2009-05-28,12:21:04
39.968633,116.411504,0,174,39961.5146875,2009-05-28,12:21:09
39.968666,116.411488,0,173,39961.5147453704,2009-05-28,12:21:14
39.968712,116.411455,0,173,39961.5148032407,2009-05-28,12:21:19
39.968766,116.411413,0,172,39961.5148611111,2009-05-28,12:21:24
39.968759,116.411425,0,170,39961.5149189815,2009-05-28,12:21:29
39.968754,116.411416,0,170,39961.5149768519,2009-05-28,12:21:34
39.968739,116.411409,0,170,39961.5150347222,2009-05-28,12:21:39
39.968679,116.411447,0,168,39961.5150925926,2009-05-28,12:21:44
39.968575,116.411504,0,165,39961.515150463,2009-05-28,12:21:49
39.968494,116.411546,0,164,39961.5152083333,2009-05-28,12:21:54
39.968487,116.411596,0,165,39961.5152662037,2009-05-28,12:21:59
39.968498,116.411656,0,164,39961.5153240741,2009-05-28,12:22:04
39.968465,116.411669,0,163,39961.5153819444,2009-05-28,12:22:09
39.968436,116.411677,0,163,39961.5154398148,2009-05-28,12:22:14
39.96838,116.411688,0,161,39961.5154976852,2009-05-28,12:22:19
39.968336,116.411701,0,160,39961.5155555556,2009-05-28,12:22:24
39.968367,116.411707,0,161,39961.5156134259,2009-05-28,12:22:29
39.968368,116.411699,0,160,39961.5156712963,2009-05-28,12:22:34
39.968368,116.411699,0,160,39961.5157060185,2009-05-28,12:22:37
39.968372,116.411699,0,160,39961.5157291667,2009-05-28,12:22:39
39.968489,116.411728,0,164,39961.515787037,2009-05-28,12:22:44
39.968596,116.41173,0,167,39961.5158449074,2009-05-28,12:22:49
39.968718,116.411746,0,170,39961.5159027778,2009-05-28,12:22:54
39.968738,116.411749,0,174,39961.5159606481,2009-05-28,12:22:59
39.968732,116.411757,0,176,39961.5160185185,2009-05-28,12:23:04
39.968732,116.411757,0,176,39961.5160532407,2009-05-28,12:23:07
39.968726,116.41176,0,176,39961.5160763889,2009-05-28,12:23:09
39.968719,116.411772,0,176,39961.5161342593,2009-05-28,12:23:14
39.968732,116.411761,0,178,39961.5161921296,2009-05-28,12:23:19
39.968754,116.411747,0,180,39961.51625,2009-05-28,12:23:24
39.968759,116.411738,0,182,39961.5163078704,2009-05-28,12:23:29
39.968759,116.411738,0,182,39961.5163425926,2009-05-28,12:23:32
39.968763,116.411733,0,183,39961.5163657407,2009-05-28,12:23:34
39.968776,116.411731,0,183,39961.5164236111,2009-05-28,12:23:39
39.968785,116.411722,0,183,39961.5164814815,2009-05-28,12:23:44
39.968793,116.411705,0,183,39961.5165393518,2009-05-28,12:23:49
39.968801,116.411723,0,184,39961.5165972222,2009-05-28,12:23:54
39.968777,116.411738,0,184,39961.5166550926,2009-05-28,12:23:59
39.968744,116.411753,0,185,39961.516712963,2009-05-28,12:24:04
39.968693,116.411783,0,187,39961.5167708333,2009-05-28,12:24:09
39.968658,116.411808,0,187,39961.5168287037,2009-05-28,12:24:14
39.968646,116.411817,0,189,39961.5168865741,2009-05-28,12:24:19
39.968642,116.411822,0,189,39961.5169444444,2009-05-28,12:24:24
39.968642,116.411822,0,189,39961.5169791667,2009-05-28,12:24:27
39.968641,116.411824,0,189,39961.5170023148,2009-05-28,12:24:29
39.968578,116.411836,0,190,39961.5170601852,2009-05-28,12:24:34
39.968455,116.411799,0,193,39961.5171180556,2009-05-28,12:24:39
39.96835,116.411766,0,194,39961.5171759259,2009-05-28,12:24:44
39.968494,116.411671,0,192,39961.5172337963,2009-05-28,12:24:49
39.968626,116.411621,0,187,39961.5172916667,2009-05-28,12:24:54
39.968742,116.411573,0,192,39961.517349537,2009-05-28,12:24:59
39.96884,116.411558,0,198,39961.5174074074,2009-05-28,12:25:04
39.968864,116.411545,0,200,39961.5174652778,2009-05-28,12:25:09
39.968829,116.411564,0,200,39961.5175231481,2009-05-28,12:25:14
39.968765,116.411597,0,197,39961.5175810185,2009-05-28,12:25:19
39.968757,116.411616,0,195,39961.5176388889,2009-05-28,12:25:24
39.968743,116.411619,0,195,39961.5176967593,2009-05-28,12:25:29
39.968681,116.411634,0,191,39961.5177546296,2009-05-28,12:25:34
39.968668,116.411664,0,186,39961.5178125,2009-05-28,12:25:39
39.968668,116.411664,0,186,39961.5178472222,2009-05-28,12:25:42
39.968662,116.411665,0,183,39961.5178703704,2009-05-28,12:25:44
39.968682,116.411649,0,181,39961.5179282407,2009-05-28,12:25:49
39.968682,116.411649,0,181,39961.517962963,2009-05-28,12:25:52
39.968687,116.411647,0,181,39961.5179861111,2009-05-28,12:25:54
39.968807,116.411654,0,188,39961.5180439815,2009-05-28,12:25:59
39.968844,116.411672,0,188,39961.5181018518,2009-05-28,12:26:04
39.968866,116.411675,0,190,39961.5181597222,2009-05-28,12:26:09
39.968937,116.411668,0,200,39961.5182175926,2009-05-28,12:26:14
39.969007,116.411653,0,209,39961.518275463,2009-05-28,12:26:19
39.969083,116.411654,0,221,39961.5183333333,2009-05-28,12:26:24
39.969156,116.411643,0,228,39961.5183912037,2009-05-28,12:26:29
39.969143,116.411646,0,230,39961.5184490741,2009-05-28,12:26:34
39.969143,116.411646,0,230,39961.5184837963,2009-05-28,12:26:37
39.969139,116.411647,0,230,39961.5185069444,2009-05-28,12:26:39
39.969064,116.411657,0,229,39961.5185648148,2009-05-28,12:26:44
39.968934,116.411654,0,226,39961.5186226852,2009-05-28,12:26:49
39.968808,116.411652,0,220,39961.5186805556,2009-05-28,12:26:54
39.969,116.411612,0,253,39961.5223842593,2009-05-28,12:32:14
39.969095,116.411629,0,259,39961.5224421296,2009-05-28,12:32:19
39.969183,116.411632,0,265,39961.5225,2009-05-28,12:32:24
39.969215,116.411635,0,271,39961.5225578704,2009-05-28,12:32:29
39.969215,116.411626,0,270,39961.5226157407,2009-05-28,12:32:34
39.969214,116.411634,0,270,39961.5226736111,2009-05-28,12:32:39
39.969214,116.411634,0,270,39961.5227083333,2009-05-28,12:32:42
39.969209,116.411635,0,271,39961.5227314815,2009-05-28,12:32:44
39.969198,116.411633,0,271,39961.5227893519,2009-05-28,12:32:49
39.969197,116.411616,0,271,39961.5228472222,2009-05-28,12:32:54
39.969206,116.411569,0,274,39961.5229050926,2009-05-28,12:32:59
39.969229,116.411511,0,283,39961.522962963,2009-05-28,12:33:04
39.969323,116.411492,0,293,39961.5230208333,2009-05-28,12:33:09
39.969322,116.411465,0,297,39961.5230787037,2009-05-28,12:33:14
39.969326,116.411457,0,297,39961.5231365741,2009-05-28,12:33:19
39.969326,116.411457,0,297,39961.5231712963,2009-05-28,12:33:22
39.969332,116.411456,0,298,39961.5231944444,2009-05-28,12:33:24
39.969313,116.411468,0,300,39961.5232523148,2009-05-28,12:33:29
39.969255,116.411454,0,307,39961.5233101852,2009-05-28,12:33:34
39.969252,116.411435,0,310,39961.5233680556,2009-05-28,12:33:39
39.969252,116.411426,0,311,39961.5234259259,2009-05-28,12:33:44
39.969213,116.411393,0,315,39961.5234837963,2009-05-28,12:33:49
39.969203,116.41141,0,324,39961.5235416667,2009-05-28,12:33:54
39.969251,116.411412,0,327,39961.523599537,2009-05-28,12:33:59
39.969251,116.411412,0,327,39961.5236342593,2009-05-28,12:34:02
39.969251,116.41141,0,327,39961.5236574074,2009-05-28,12:34:04
39.969277,116.411423,0,327,39961.5237152778,2009-05-28,12:34:09
39.969356,116.411463,0,329,39961.5237731481,2009-05-28,12:34:14
39.969377,116.411496,0,332,39961.5238310185,2009-05-28,12:34:19
39.969376,116.411487,0,332,39961.5238888889,2009-05-28,12:34:24
39.969376,116.411487,0,332,39961.5239236111,2009-05-28,12:34:27
39.969374,116.411484,0,333,39961.5239467593,2009-05-28,12:34:29
39.969374,116.411497,0,333,39961.5240046296,2009-05-28,12:34:34
39.969386,116.411511,0,334,39961.5240625,2009-05-28,12:34:39
39.969359,116.411489,0,333,39961.5241203704,2009-05-28,12:34:44
39.969339,116.411437,0,331,39961.5241782407,2009-05-28,12:34:49
39.96933,116.411427,0,331,39961.5242361111,2009-05-28,12:34:54
39.96933,116.411427,0,331,39961.5242708333,2009-05-28,12:34:57
39.96933,116.411425,0,331,39961.5242939815,2009-05-28,12:34:59
39.969333,116.411453,0,331,39961.5243518518,2009-05-28,12:35:04
39.969323,116.411502,0,333,39961.5244097222,2009-05-28,12:35:09
39.969338,116.411513,0,333,39961.5244675926,2009-05-28,12:35:14
39.969339,116.411524,0,333,39961.524525463,2009-05-28,12:35:19
39.969339,116.411524,0,333,39961.5245601852,2009-05-28,12:35:22
39.969335,116.411525,0,333,39961.5245833333,2009-05-28,12:35:24
39.969338,116.411513,0,333,39961.5246412037,2009-05-28,12:35:29
39.969333,116.411503,0,333,39961.5246990741,2009-05-28,12:35:34
39.969272,116.411501,0,332,39961.5247569444,2009-05-28,12:35:39
39.969224,116.411504,0,331,39961.5248148148,2009-05-28,12:35:44
39.969214,116.411481,0,329,39961.5248726852,2009-05-28,12:35:49
39.969194,116.411484,0,328,39961.5249305556,2009-05-28,12:35:54
39.969181,116.411483,0,328,39961.5249884259,2009-05-28,12:35:59
39.969155,116.411489,0,327,39961.5250462963,2009-05-28,12:36:04
39.969096,116.411494,0,324,39961.5251041667,2009-05-28,12:36:09
39.969082,116.411555,0,320,39961.525162037,2009-05-28,12:36:14
39.969095,116.411584,0,317,39961.5252199074,2009-05-28,12:36:19
39.969076,116.411612,0,314,39961.5252777778,2009-05-28,12:36:24
39.969063,116.41164,0,311,39961.5253356481,2009-05-28,12:36:29
39.969049,116.411627,0,310,39961.5253935185,2009-05-28,12:36:34
39.969049,116.411627,0,310,39961.5254282407,2009-05-28,12:36:37
39.969048,116.411621,0,310,39961.5254513889,2009-05-28,12:36:39
39.969044,116.411612,0,310,39961.5255092593,2009-05-28,12:36:44
39.969042,116.4116,0,310,39961.5255671296,2009-05-28,12:36:49
39.969043,116.411598,0,310,39961.525625,2009-05-28,12:36:54
39.969046,116.4116,0,310,39961.5256828704,2009-05-28,12:36:59
39.969046,116.4116,0,310,39961.5257175926,2009-05-28,12:37:02
39.969043,116.411599,0,311,39961.5257407407,2009-05-28,12:37:04
39.969012,116.411555,0,318,39961.5257986111,2009-05-28,12:37:09
39.969013,116.411544,0,323,39961.5258564815,2009-05-28,12:37:14
39.969078,116.411492,0,328,39961.5259143518,2009-05-28,12:37:19
39.969101,116.41146,0,332,39961.5259722222,2009-05-28,12:37:24
39.969082,116.411497,0,333,39961.5260300926,2009-05-28,12:37:29
39.969052,116.411532,0,332,39961.526087963,2009-05-28,12:37:34
39.968954,116.411592,0,332,39961.5261458333,2009-05-28,12:37:39
39.968875,116.411633,0,331,39961.5262037037,2009-05-28,12:37:44
39.968791,116.41164,0,330,39961.5262615741,2009-05-28,12:37:49
39.968744,116.411663,0,330,39961.5263194444,2009-05-28,12:37:54
39.968722,116.411686,0,330,39961.5263773148,2009-05-28,12:37:59
39.968709,116.411723,0,330,39961.5264351852,2009-05-28,12:38:04
39.968754,116.411715,0,331,39961.5264930556,2009-05-28,12:38:09
39.968786,116.4117,0,330,39961.5265509259,2009-05-28,12:38:14
39.968801,116.41171,0,331,39961.5266087963,2009-05-28,12:38:19
39.968811,116.411712,0,331,39961.5266666667,2009-05-28,12:38:24
39.968808,116.411721,0,331,39961.526724537,2009-05-28,12:38:29
39.968787,116.411762,0,331,39961.5267824074,2009-05-28,12:38:34
39.968808,116.411766,0,331,39961.5268402778,2009-05-28,12:38:39
39.968813,116.411792,0,331,39961.5268981481,2009-05-28,12:38:44
39.9688,116.41182,0,331,39961.5269560185,2009-05-28,12:38:49
39.968841,116.411778,0,331,39961.5270138889,2009-05-28,12:38:54
39.968843,116.411765,0,331,39961.5270717593,2009-05-28,12:38:59
39.968833,116.411796,0,330,39961.5271296296,2009-05-28,12:39:04
39.968775,116.411881,0,330,39961.5271875,2009-05-28,12:39:09
39.96871,116.411955,0,329,39961.5272453704,2009-05-28,12:39:14
39.968674,116.411993,0,329,39961.5273032407,2009-05-28,12:39:19
39.968659,116.411995,0,328,39961.5273611111,2009-05-28,12:39:24
39.968644,116.411983,0,328,39961.5274189815,2009-05-28,12:39:29
39.968667,116.411991,0,326,39961.5274768519,2009-05-28,12:39:34
39.968661,116.411994,0,326,39961.5275347222,2009-05-28,12:39:39
39.968655,116.411995,0,326,39961.5275925926,2009-05-28,12:39:44
39.968655,116.411995,0,326,39961.5276273148,2009-05-28,12:39:47
39.968661,116.411995,0,326,39961.527650463,2009-05-28,12:39:49
39.968673,116.411993,0,326,39961.5277083333,2009-05-28,12:39:54
39.968801,116.411885,0,329,39961.5277662037,2009-05-28,12:39:59
39.968875,116.41181,0,331,39961.5278240741,2009-05-28,12:40:04
39.968876,116.411759,0,332,39961.5278819444,2009-05-28,12:40:09
39.968837,116.411733,0,334,39961.5279398148,2009-05-28,12:40:14
39.968782,116.411707,0,336,39961.5279976852,2009-05-28,12:40:19
39.968708,116.411651,0,341,39961.5280555556,2009-05-28,12:40:24
39.968627,116.41166,0,345,39961.5281134259,2009-05-28,12:40:29
39.96853,116.411723,0,348,39961.5281712963,2009-05-28,12:40:34
39.968439,116.411748,0,354,39961.5282291667,2009-05-28,12:40:39
39.968374,116.41174,0,358,39961.528287037,2009-05-28,12:40:44
39.968397,116.411717,0,363,39961.5283449074,2009-05-28,12:40:49
39.968397,116.411717,0,363,39961.5283796296,2009-05-28,12:40:52
39.968398,116.411711,0,363,39961.5284027778,2009-05-28,12:40:54
39.968407,116.411702,0,363,39961.5284606481,2009-05-28,12:40:59
39.968501,116.411694,0,368,39961.5285185185,2009-05-28,12:41:04
39.968609,116.411669,0,374,39961.5285763889,2009-05-28,12:41:09
39.968731,116.411611,0,379,39961.5286342593,2009-05-28,12:41:14
39.968839,116.411558,0,382,39961.5286921296,2009-05-28,12:41:19
39.96889,116.411514,0,384,39961.52875,2009-05-28,12:41:24
39.968942,116.411464,0,388,39961.5288078704,2009-05-28,12:41:29
39.96903,116.411398,0,389,39961.5288657407,2009-05-28,12:41:34
39.969064,116.411364,0,389,39961.5289236111,2009-05-28,12:41:39
39.969127,116.411344,0,391,39961.5289814815,2009-05-28,12:41:44
39.969161,116.411314,0,394,39961.5290393519,2009-05-28,12:41:49
39.96916,116.411336,0,396,39961.5290972222,2009-05-28,12:41:54
39.969134,116.411411,0,397,39961.5291550926,2009-05-28,12:41:59
39.969101,116.411467,0,399,39961.529212963,2009-05-28,12:42:04
39.969032,116.411476,0,400,39961.5292708333,2009-05-28,12:42:09
39.968971,116.411492,0,400,39961.5293287037,2009-05-28,12:42:14
39.968881,116.411575,0,398,39961.5293865741,2009-05-28,12:42:19
39.968891,116.411603,0,399,39961.5294444444,2009-05-28,12:42:24
39.968815,116.411618,0,394,39961.5295023148,2009-05-28,12:42:29
39.968646,116.411712,0,391,39961.5295601852,2009-05-28,12:42:34
39.968666,116.411613,0,387,39961.5296180556,2009-05-28,12:42:39
39.96867,116.411579,0,384,39961.5296759259,2009-05-28,12:42:44
39.968627,116.41158,0,386,39961.5297337963,2009-05-28,12:42:49
39.968662,116.411547,0,389,39961.5297916667,2009-05-28,12:42:54
39.96875,116.411518,0,384,39961.529849537,2009-05-28,12:42:59
39.968801,116.41151,0,384,39961.5299074074,2009-05-28,12:43:04
39.96878,116.411584,0,379,39961.5299652778,2009-05-28,12:43:09
39.968702,116.411651,0,374,39961.5300231481,2009-05-28,12:43:14
39.968734,116.411611,0,372,39961.5300810185,2009-05-28,12:43:19
39.968858,116.411539,0,369,39961.5301388889,2009-05-28,12:43:24
39.969014,116.411519,0,374,39961.5301967593,2009-05-28,12:43:29
39.9691,116.41152,0,373,39961.5302546296,2009-05-28,12:43:34
39.969128,116.411513,0,371,39961.5303125,2009-05-28,12:43:39
39.969128,116.411513,0,371,39961.5303472222,2009-05-28,12:43:42
39.969126,116.411511,0,372,39961.5303703704,2009-05-28,12:43:44
39.969148,116.411484,0,370,39961.5304282407,2009-05-28,12:43:49
39.969232,116.411499,0,371,39961.5304861111,2009-05-28,12:43:54
39.969211,116.411535,0,371,39961.5305439815,2009-05-28,12:43:59
39.969211,116.411535,0,371,39961.5305787037,2009-05-28,12:44:02
39.969211,116.41153,0,370,39961.5306018519,2009-05-28,12:44:04
39.969182,116.41157,0,367,39961.5306597222,2009-05-28,12:44:09
39.969165,116.411579,0,366,39961.5307175926,2009-05-28,12:44:14
39.969161,116.411583,0,366,39961.530775463,2009-05-28,12:44:19
39.969163,116.411579,0,367,39961.5308333333,2009-05-28,12:44:24
39.969163,116.411579,0,367,39961.5308680556,2009-05-28,12:44:27
39.969157,116.411584,0,367,39961.5308912037,2009-05-28,12:44:29
39.969151,116.411593,0,368,39961.5309490741,2009-05-28,12:44:34
39.969161,116.411561,0,374,39961.5310069444,2009-05-28,12:44:39
39.96914,116.411543,0,378,39961.5310648148,2009-05-28,12:44:44
39.969057,116.411529,0,388,39961.5311226852,2009-05-28,12:44:49
39.969001,116.411538,0,392,39961.5311805556,2009-05-28,12:44:54
39.968986,116.411529,0,394,39961.5312384259,2009-05-28,12:44:59
39.969073,116.411508,0,394,39961.5312962963,2009-05-28,12:45:04
39.968912,116.411586,0,401,39961.5313541667,2009-05-28,12:45:09
39.968635,116.411702,0,408,39961.531412037,2009-05-28,12:45:14
39.968548,116.411707,0,409,39961.5314699074,2009-05-28,12:45:19
39.968525,116.411741,0,402,39961.5315277778,2009-05-28,12:45:24
39.968515,116.411738,0,395,39961.5315856481,2009-05-28,12:45:29
39.968529,116.411758,0,388,39961.5316435185,2009-05-28,12:45:34
39.968572,116.411743,0,385,39961.5317013889,2009-05-28,12:45:39
39.968582,116.411735,0,380,39961.5317592593,2009-05-28,12:45:44
39.968662,116.411777,0,379,39961.5318171296,2009-05-28,12:45:49
39.968701,116.411848,0,375,39961.531875,2009-05-28,12:45:54
39.968703,116.41187,0,369,39961.5319328704,2009-05-28,12:45:59
39.968689,116.411845,0,369,39961.5319907407,2009-05-28,12:46:04
39.968704,116.41182,0,366,39961.5320486111,2009-05-28,12:46:09
39.968709,116.411796,0,366,39961.5321064815,2009-05-28,12:46:14
39.968693,116.411745,0,364,39961.5321643518,2009-05-28,12:46:19
39.968716,116.4117,0,358,39961.5322222222,2009-05-28,12:46:24
39.968738,116.411677,0,353,39961.5322800926,2009-05-28,12:46:29
39.968783,116.411613,0,347,39961.532337963,2009-05-28,12:46:34
39.968807,116.41159,0,354,39961.5323958333,2009-05-28,12:46:39
39.968831,116.411572,0,362,39961.5324537037,2009-05-28,12:46:44
39.968877,116.411535,0,357,39961.5325115741,2009-05-28,12:46:49
39.968856,116.411528,0,357,39961.5325694444,2009-05-28,12:46:54
39.9688,116.411557,0,362,39961.5326273148,2009-05-28,12:46:59
39.968796,116.4116,0,368,39961.5326851852,2009-05-28,12:47:04
39.968742,116.411631,0,375,39961.5327430556,2009-05-28,12:47:09
39.968661,116.411664,0,382,39961.5328009259,2009-05-28,12:47:14
39.968644,116.411706,0,386,39961.5328587963,2009-05-28,12:47:19
39.968622,116.41173,0,385,39961.5329166667,2009-05-28,12:47:24
39.968785,116.411901,0,365,39961.5354050926,2009-05-28,12:50:59
39.968916,116.411855,0,362,39961.535462963,2009-05-28,12:51:04
39.968958,116.411832,0,360,39961.5355208333,2009-05-28,12:51:09
39.968948,116.411821,0,360,39961.5355787037,2009-05-28,12:51:14
39.96891,116.411805,0,356,39961.5356365741,2009-05-28,12:51:19
39.968926,116.41179,0,353,39961.5356944444,2009-05-28,12:51:24
39.968951,116.411768,0,349,39961.5357523148,2009-05-28,12:51:29
39.968977,116.411752,0,346,39961.5358101852,2009-05-28,12:51:34
39.968997,116.411763,0,344,39961.5358680556,2009-05-28,12:51:39
39.969019,116.411765,0,342,39961.5359259259,2009-05-28,12:51:44
39.969023,116.411745,0,341,39961.5359837963,2009-05-28,12:51:49
39.969035,116.411688,0,339,39961.5360416667,2009-05-28,12:51:54
39.969016,116.411652,0,336,39961.536099537,2009-05-28,12:51:59
39.968992,116.411646,0,332,39961.5361574074,2009-05-28,12:52:04
39.969012,116.411642,0,329,39961.5362152778,2009-05-28,12:52:09
39.969035,116.411658,0,327,39961.5362731481,2009-05-28,12:52:14
39.969046,116.411658,0,328,39961.5363310185,2009-05-28,12:52:19
39.969025,116.411654,0,332,39961.5363888889,2009-05-28,12:52:24
39.969008,116.411656,0,335,39961.5364467593,2009-05-28,12:52:29
39.969008,116.411656,0,335,39961.5364814815,2009-05-28,12:52:32
39.96901,116.411664,0,337,39961.5365046296,2009-05-28,12:52:34
39.968967,116.411712,0,342,39961.5365625,2009-05-28,12:52:39
39.968959,116.411733,0,343,39961.5366203704,2009-05-28,12:52:44
39.968914,116.411765,0,349,39961.5366782407,2009-05-28,12:52:49
39.96885,116.411807,0,355,39961.5367361111,2009-05-28,12:52:54
39.968778,116.411869,0,364,39961.5367939815,2009-05-28,12:52:59
39.968734,116.411901,0,370,39961.5368518519,2009-05-28,12:53:04
39.968734,116.411886,0,370,39961.5369097222,2009-05-28,12:53:09
39.968785,116.411846,0,378,39961.5369675926,2009-05-28,12:53:14
39.96888,116.411779,0,384,39961.537025463,2009-05-28,12:53:19
39.96893,116.411748,0,388,39961.5370833333,2009-05-28,12:53:24
39.968899,116.411755,0,390,39961.5371412037,2009-05-28,12:53:29
39.96881,116.411795,0,390,39961.5371990741,2009-05-28,12:53:34
39.968771,116.411789,0,387,39961.5372569444,2009-05-28,12:53:39
39.968766,116.41178,0,387,39961.5373148148,2009-05-28,12:53:44
39.968721,116.411804,0,388,39961.5373726852,2009-05-28,12:53:49
39.968696,116.411834,0,393,39961.5374305556,2009-05-28,12:53:54
39.968594,116.411877,0,402,39961.5374884259,2009-05-28,12:53:59
39.968631,116.411997,0,389,39961.5375462963,2009-05-28,12:54:04
39.968688,116.412023,0,383,39961.5376041667,2009-05-28,12:54:09
39.96864,116.412038,0,390,39961.537662037,2009-05-28,12:54:14
39.968623,116.412034,0,390,39961.5377199074,2009-05-28,12:54:19
39.968585,116.412017,0,391,39961.5377777778,2009-05-28,12:54:24
39.968574,116.411963,0,388,39961.5378356481,2009-05-28,12:54:29
39.968571,116.41189,0,386,39961.5378935185,2009-05-28,12:54:34
39.968645,116.411819,0,376,39961.5379513889,2009-05-28,12:54:39
39.968673,116.411771,0,367,39961.5380092593,2009-05-28,12:54:44
39.968652,116.411762,0,360,39961.5380671296,2009-05-28,12:54:49
39.96867,116.411795,0,348,39961.538125,2009-05-28,12:54:54
39.968655,116.411829,0,343,39961.5381828704,2009-05-28,12:54:59
39.968641,116.411813,0,346,39961.5382407407,2009-05-28,12:55:04
39.968594,116.411799,0,350,39961.5382986111,2009-05-28,12:55:09
39.968586,116.411817,0,348,39961.5383564815,2009-05-28,12:55:14
39.968584,116.411853,0,343,39961.5384143519,2009-05-28,12:55:19
39.968599,116.411894,0,343,39961.5384722222,2009-05-28,12:55:24
39.968614,116.411934,0,344,39961.5385300926,2009-05-28,12:55:29
39.968605,116.411978,0,342,39961.538587963,2009-05-28,12:55:34
39.9686,116.412032,0,340,39961.5386458333,2009-05-28,12:55:39
39.9686,116.412032,0,340,39961.5386805556,2009-05-28,12:55:42
39.968603,116.412039,0,340,39961.5387037037,2009-05-28,12:55:44
39.968624,116.41204,0,339,39961.5387615741,2009-05-28,12:55:49
39.968652,116.412017,0,338,39961.5388194444,2009-05-28,12:55:54
39.96866,116.411974,0,339,39961.5388773148,2009-05-28,12:55:59
39.968684,116.411949,0,339,39961.5389351852,2009-05-28,12:56:04
39.968705,116.411909,0,344,39961.5389930556,2009-05-28,12:56:09
39.96872,116.411885,0,348,39961.5390509259,2009-05-28,12:56:14
39.96874,116.411883,0,350,39961.5391087963,2009-05-28,12:56:19
39.96874,116.411883,0,350,39961.5391435185,2009-05-28,12:56:22
39.968745,116.411889,0,350,39961.5391666667,2009-05-28,12:56:24
39.968742,116.411876,0,350,39961.539224537,2009-05-28,12:56:29
39.968742,116.411876,0,350,39961.5392592593,2009-05-28,12:56:32
39.968737,116.411876,0,351,39961.5392824074,2009-05-28,12:56:34
39.968747,116.411858,0,351,39961.5393402778,2009-05-28,12:56:39
39.968747,116.411848,0,351,39961.5393981481,2009-05-28,12:56:44
39.968652,116.41188,0,351,39961.5394560185,2009-05-28,12:56:49
39.968517,116.411944,0,351,39961.5395138889,2009-05-28,12:56:54
39.968429,116.411974,0,351,39961.5395717593,2009-05-28,12:56:59
39.968373,116.411985,0,350,39961.5396296296,2009-05-28,12:57:04
39.968388,116.412004,0,350,39961.5396875,2009-05-28,12:57:09
39.968413,116.412016,0,350,39961.5397453704,2009-05-28,12:57:14
39.968437,116.412016,0,350,39961.5398032407,2009-05-28,12:57:19
39.968426,116.412026,0,350,39961.5398611111,2009-05-28,12:57:24
39.968391,116.412057,0,349,39961.5399189815,2009-05-28,12:57:29
39.968375,116.412061,0,349,39961.5399768518,2009-05-28,12:57:34
39.968365,116.412078,0,349,39961.5400347222,2009-05-28,12:57:39
39.968335,116.412081,0,350,39961.5400925926,2009-05-28,12:57:44
39.968382,116.412002,0,350,39961.540150463,2009-05-28,12:57:49
39.968443,116.411953,0,346,39961.5402083333,2009-05-28,12:57:54
39.968561,116.411826,0,346,39961.5402662037,2009-05-28,12:57:59
39.968783,116.411692,0,347,39961.5403240741,2009-05-28,12:58:04
39.968963,116.411605,0,348,39961.5403819444,2009-05-28,12:58:09
39.969057,116.411553,0,350,39961.5404398148,2009-05-28,12:58:14
39.969109,116.411517,0,350,39961.5404976852,2009-05-28,12:58:19
39.969124,116.411533,0,349,39961.5405555556,2009-05-28,12:58:24
39.969119,116.411533,0,349,39961.5406134259,2009-05-28,12:58:29
39.969119,116.411533,0,349,39961.5406481481,2009-05-28,12:58:32
39.969124,116.411538,0,348,39961.5406712963,2009-05-28,12:58:34
39.969133,116.411524,0,349,39961.5407291667,2009-05-28,12:58:39
39.969145,116.411535,0,349,39961.540787037,2009-05-28,12:58:44
39.969142,116.41156,0,348,39961.5408449074,2009-05-28,12:58:49
39.969136,116.411563,0,348,39961.5409027778,2009-05-28,12:58:54
39.969129,116.411567,0,348,39961.5409606481,2009-05-28,12:58:59
39.969125,116.411564,0,348,39961.5410185185,2009-05-28,12:59:04
39.969125,116.411564,0,348,39961.5410532407,2009-05-28,12:59:07
39.969118,116.411556,0,348,39961.5410763889,2009-05-28,12:59:09
39.969108,116.411556,0,348,39961.5411342593,2009-05-28,12:59:14
39.969108,116.411556,0,348,39961.5411689815,2009-05-28,12:59:17
39.969104,116.411557,0,348,39961.5411921296,2009-05-28,12:59:19
39.969132,116.411538,0,350,39961.54125,2009-05-28,12:59:24
39.969181,116.4115,0,357,39961.5413078704,2009-05-28,12:59:29
39.969181,116.4115,0,357,39961.5413425926,2009-05-28,12:59:32
39.969189,116.411503,0,364,39961.5413657407,2009-05-28,12:59:34
39.969163,116.411541,0,370,39961.5414236111,2009-05-28,12:59:39
39.969144,116.41154,0,374,39961.5414814815,2009-05-28,12:59:44
39.969147,116.411529,0,376,39961.5415393518,2009-05-28,12:59:49
39.969147,116.411529,0,376,39961.5415740741,2009-05-28,12:59:52
39.969152,116.411523,0,378,39961.5415972222,2009-05-28,12:59:54
39.969154,116.411498,0,380,39961.5416550926,2009-05-28,12:59:59
39.96912,116.411503,0,381,39961.541712963,2009-05-28,13:00:04
39.969115,116.411518,0,381,39961.5417708333,2009-05-28,13:00:09
39.969048,116.411616,0,383,39961.5418287037,2009-05-28,13:00:14
39.969018,116.411651,0,385,39961.5418865741,2009-05-28,13:00:19
39.968947,116.411682,0,384,39961.5419444444,2009-05-28,13:00:24
39.968854,116.411719,0,380,39961.5420023148,2009-05-28,13:00:29
39.968875,116.411755,0,381,39961.5420601852,2009-05-28,13:00:34
39.968908,116.411764,0,381,39961.5421180556,2009-05-28,13:00:39
39.96893,116.4118,0,380,39961.5421759259,2009-05-28,13:00:44
39.96893,116.411823,0,380,39961.5422337963,2009-05-28,13:00:49
39.96893,116.411823,0,380,39961.5422685185,2009-05-28,13:00:52
39.968927,116.411829,0,380,39961.5422916667,2009-05-28,13:00:54
39.968921,116.411841,0,380,39961.542349537,2009-05-28,13:00:59
39.968896,116.411911,0,384,39961.5424074074,2009-05-28,13:01:04
39.96888,116.411932,0,389,39961.5424652778,2009-05-28,13:01:09
39.968863,116.411895,0,392,39961.5425231481,2009-05-28,13:01:14
39.968863,116.411895,0,392,39961.5425578704,2009-05-28,13:01:17
39.968855,116.411889,0,392,39961.5425810185,2009-05-28,13:01:19
39.968836,116.411849,0,390,39961.5426388889,2009-05-28,13:01:24
39.968877,116.411793,0,390,39961.5426967593,2009-05-28,13:01:29
39.968922,116.411783,0,390,39961.5427546296,2009-05-28,13:01:34
39.968984,116.411769,0,392,39961.5428125,2009-05-28,13:01:39
39.969009,116.411777,0,395,39961.5428703704,2009-05-28,13:01:44
39.969003,116.41179,0,395,39961.5429282407,2009-05-28,13:01:49
39.968993,116.411799,0,395,39961.5429861111,2009-05-28,13:01:54
39.968928,116.411847,0,396,39961.5430439815,2009-05-28,13:01:59
39.968842,116.411888,0,397,39961.5431018519,2009-05-28,13:02:04
39.96885,116.411873,0,398,39961.5431597222,2009-05-28,13:02:09
39.968886,116.411848,0,397,39961.5432175926,2009-05-28,13:02:14
39.968903,116.411816,0,398,39961.543275463,2009-05-28,13:02:19
39.968935,116.411759,0,399,39961.5433333333,2009-05-28,13:02:24
39.968961,116.411736,0,400,39961.5433912037,2009-05-28,13:02:29
39.968961,116.411711,0,401,39961.5434490741,2009-05-28,13:02:34
39.96897,116.411688,0,403,39961.5435069444,2009-05-28,13:02:39
39.969027,116.411566,0,402,39961.5435648148,2009-05-28,13:02:44
39.969287,116.411477,0,387,39961.5459375,2009-05-28,13:06:09
39.969394,116.411425,0,384,39961.5459953704,2009-05-28,13:06:14
39.969469,116.41136,0,384,39961.5460532407,2009-05-28,13:06:19
39.969488,116.411343,0,384,39961.5461111111,2009-05-28,13:06:24
39.969533,116.411296,0,384,39961.5461689815,2009-05-28,13:06:29
39.969533,116.411296,0,384,39961.5462037037,2009-05-28,13:06:32
39.969525,116.411297,0,384,39961.5462268519,2009-05-28,13:06:34
39.969507,116.411298,0,384,39961.5462847222,2009-05-28,13:06:39
39.969507,116.411298,0,384,39961.5463194444,2009-05-28,13:06:42
39.969509,116.411295,0,384,39961.5463425926,2009-05-28,13:06:44
39.969495,116.411314,0,384,39961.546400463,2009-05-28,13:06:49
39.969481,116.41131,0,383,39961.5464583333,2009-05-28,13:06:54
39.969479,116.411275,0,380,39961.5465162037,2009-05-28,13:06:59
39.969417,116.41136,0,373,39961.5465740741,2009-05-28,13:07:04
39.969385,116.411382,0,374,39961.5466319444,2009-05-28,13:07:09
39.969384,116.411392,0,374,39961.5466898148,2009-05-28,13:07:14
39.969384,116.411398,0,369,39961.5467476852,2009-05-28,13:07:19
39.96938,116.411402,0,369,39961.5468055556,2009-05-28,13:07:24
39.969376,116.411408,0,369,39961.5468634259,2009-05-28,13:07:29
39.969376,116.411408,0,369,39961.5468981481,2009-05-28,13:07:32
39.969376,116.411412,0,369,39961.5469212963,2009-05-28,13:07:34
39.969401,116.411402,0,367,39961.5469791667,2009-05-28,13:07:39
39.969458,116.411353,0,364,39961.547037037,2009-05-28,13:07:44
39.969478,116.411307,0,359,39961.5470949074,2009-05-28,13:07:49
39.96948,116.411302,0,359,39961.5471527778,2009-05-28,13:07:54
39.96948,116.411302,0,359,39961.5471875,2009-05-28,13:07:57
39.969479,116.411299,0,358,39961.5472106481,2009-05-28,13:07:59
39.969477,116.411288,0,358,39961.5472685185,2009-05-28,13:08:04
39.969476,116.411276,0,358,39961.5473263889,2009-05-28,13:08:09
39.969478,116.411241,0,358,39961.5473842593,2009-05-28,13:08:14
39.969494,116.41123,0,355,39961.5474421296,2009-05-28,13:08:19
39.969528,116.411211,0,353,39961.5475,2009-05-28,13:08:24
39.969553,116.411212,0,353,39961.5475578704,2009-05-28,13:08:29
39.969553,116.411212,0,353,39961.5475925926,2009-05-28,13:08:32
39.969551,116.41121,0,354,39961.5476157407,2009-05-28,13:08:34
39.969537,116.411236,0,355,39961.5476736111,2009-05-28,13:08:39
39.969549,116.411218,0,356,39961.5477314815,2009-05-28,13:08:44
39.969528,116.411216,0,356,39961.5477893518,2009-05-28,13:08:49
39.969507,116.411222,0,357,39961.5478472222,2009-05-28,13:08:54
39.969487,116.41126,0,357,39961.5479050926,2009-05-28,13:08:59
39.969492,116.411266,0,357,39961.547962963,2009-05-28,13:09:04
39.96949,116.411266,0,357,39961.5480208333,2009-05-28,13:09:09
39.969496,116.411265,0,357,39961.5480787037,2009-05-28,13:09:14
39.969501,116.41126,0,357,39961.5481365741,2009-05-28,13:09:19
39.969502,116.411257,0,357,39961.5481944444,2009-05-28,13:09:24
39.969502,116.411257,0,357,39961.5482291667,2009-05-28,13:09:27
39.969501,116.411262,0,357,39961.5482523148,2009-05-28,13:09:29
39.969498,116.411276,0,357,39961.5483101852,2009-05-28,13:09:34
39.969478,116.411322,0,352,39961.5483680556,2009-05-28,13:09:39
39.969409,116.411388,0,344,39961.5484259259,2009-05-28,13:09:44
39.969355,116.411444,0,338,39961.5484837963,2009-05-28,13:09:49
39.969325,116.411466,0,331,39961.5485416667,2009-05-28,13:09:54
39.969314,116.411453,0,328,39961.548599537,2009-05-28,13:09:59
39.969315,116.411454,0,328,39961.5486574074,2009-05-28,13:10:04
39.969312,116.411461,0,328,39961.5487152778,2009-05-28,13:10:09
39.969314,116.411466,0,328,39961.5487731481,2009-05-28,13:10:14
39.96932,116.411464,0,328,39961.5488310185,2009-05-28,13:10:19
39.96932,116.411469,0,327,39961.5488888889,2009-05-28,13:10:24
39.96932,116.411469,0,327,39961.5489236111,2009-05-28,13:10:27
39.969328,116.411472,0,324,39961.5489467593,2009-05-28,13:10:29
39.969357,116.411458,0,324,39961.5490046296,2009-05-28,13:10:34
39.969361,116.411453,0,324,39961.5490625,2009-05-28,13:10:39
39.969354,116.411451,0,324,39961.5491203704,2009-05-28,13:10:44
39.969349,116.411449,0,324,39961.5491782407,2009-05-28,13:10:49
39.969348,116.411451,0,324,39961.5492361111,2009-05-28,13:10:54
39.969347,116.411451,0,324,39961.5492939815,2009-05-28,13:10:59
39.969345,116.411449,0,323,39961.5493518518,2009-05-28,13:11:04
39.969346,116.411447,0,323,39961.5494097222,2009-05-28,13:11:09
39.969346,116.411447,0,323,39961.5494444444,2009-05-28,13:11:12
39.969347,116.411451,0,323,39961.5494675926,2009-05-28,13:11:14
39.969334,116.411428,0,323,39961.549525463,2009-05-28,13:11:19
39.969345,116.411429,0,322,39961.5495833333,2009-05-28,13:11:24
39.969358,116.411467,0,320,39961.5496412037,2009-05-28,13:11:29
39.969336,116.411515,0,319,39961.5496990741,2009-05-28,13:11:34
39.969135,116.411671,0,322,39961.5497569444,2009-05-28,13:11:39
39.968978,116.411778,0,324,39961.5498148148,2009-05-28,13:11:44
39.968785,116.411893,0,324,39961.5498726852,2009-05-28,13:11:49
39.968731,116.411891,0,324,39961.5499305556,2009-05-28,13:11:54
39.968689,116.411861,0,323,39961.5499884259,2009-05-28,13:11:59
39.968686,116.411826,0,322,39961.5500462963,2009-05-28,13:12:04
39.968642,116.411783,0,322,39961.5501041667,2009-05-28,13:12:09
39.968626,116.411787,0,322,39961.550162037,2009-05-28,13:12:14
39.968636,116.411817,0,324,39961.5502199074,2009-05-28,13:12:19
39.968636,116.411832,0,325,39961.5502777778,2009-05-28,13:12:24
39.968662,116.411843,0,324,39961.5503356481,2009-05-28,13:12:29
39.968662,116.411843,0,324,39961.5503703704,2009-05-28,13:12:32
39.968666,116.411839,0,324,39961.5503935185,2009-05-28,13:12:34
39.968701,116.411827,0,323,39961.5504513889,2009-05-28,13:12:39
39.968746,116.411815,0,321,39961.5505092593,2009-05-28,13:12:44
39.968746,116.411815,0,321,39961.5505439815,2009-05-28,13:12:47
39.968747,116.411811,0,321,39961.5505671296,2009-05-28,13:12:49
39.968796,116.411797,0,325,39961.550625,2009-05-28,13:12:54
39.968848,116.411776,0,333,39961.5506828704,2009-05-28,13:12:59
39.968873,116.411763,0,342,39961.5507407407,2009-05-28,13:13:04
39.968873,116.411763,0,342,39961.550775463,2009-05-28,13:13:07
39.968873,116.411765,0,353,39961.5507986111,2009-05-28,13:13:09
39.968874,116.411743,0,358,39961.5508564815,2009-05-28,13:13:14
39.968887,116.411699,0,363,39961.5509143519,2009-05-28,13:13:19
39.96896,116.411656,0,369,39961.5509722222,2009-05-28,13:13:24
39.96899,116.411638,0,370,39961.5510300926,2009-05-28,13:13:29
39.969023,116.411608,0,372,39961.551087963,2009-05-28,13:13:34
39.969153,116.411525,0,376,39961.5511458333,2009-05-28,13:13:39
39.969235,116.41147,0,378,39961.5512037037,2009-05-28,13:13:44
39.969299,116.411434,0,377,39961.5512615741,2009-05-28,13:13:49
39.969277,116.411464,0,375,39961.5513194444,2009-05-28,13:13:54
39.969269,116.411483,0,375,39961.5513773148,2009-05-28,13:13:59
39.969269,116.411483,0,375,39961.551412037,2009-05-28,13:14:02
39.969265,116.411479,0,371,39961.5514351852,2009-05-28,13:14:04
39.96927,116.41145,0,365,39961.5514930556,2009-05-28,13:14:09
39.969197,116.411511,0,362,39961.5515509259,2009-05-28,13:14:14
39.969179,116.411553,0,356,39961.5516087963,2009-05-28,13:14:19
39.969164,116.411568,0,355,39961.5516666667,2009-05-28,13:14:24
39.969159,116.411576,0,355,39961.551724537,2009-05-28,13:14:29
39.969159,116.411576,0,355,39961.5517592593,2009-05-28,13:14:32
39.969156,116.411572,0,355,39961.5517824074,2009-05-28,13:14:34
39.969179,116.411545,0,354,39961.5518402778,2009-05-28,13:14:39
39.969223,116.411492,0,354,39961.5518981481,2009-05-28,13:14:44
39.969227,116.411442,0,356,39961.5519560185,2009-05-28,13:14:49
39.969241,116.411427,0,357,39961.5520138889,2009-05-28,13:14:54
39.969219,116.411434,0,357,39961.5520717593,2009-05-28,13:14:59
39.969219,116.411481,0,354,39961.5521296296,2009-05-28,13:15:04
39.969223,116.411525,0,351,39961.5521875,2009-05-28,13:15:09
39.969181,116.411583,0,349,39961.5522453704,2009-05-28,13:15:14
39.969166,116.411635,0,347,39961.5523032407,2009-05-28,13:15:19
39.969166,116.411683,0,346,39961.5523611111,2009-05-28,13:15:24
39.969167,116.411674,0,345,39961.5524189815,2009-05-28,13:15:29
39.969167,116.411674,0,345,39961.5524537037,2009-05-28,13:15:32
39.969172,116.411673,0,344,39961.5524768519,2009-05-28,13:15:34
39.969097,116.411694,0,342,39961.5525347222,2009-05-28,13:15:39
39.969053,116.411708,0,340,39961.5525925926,2009-05-28,13:15:44
39.969045,116.411704,0,340,39961.552650463,2009-05-28,13:15:49
39.969045,116.411704,0,340,39961.5526851852,2009-05-28,13:15:52
39.969039,116.411701,0,340,39961.5527083333,2009-05-28,13:15:54
39.969039,116.411713,0,340,39961.5527662037,2009-05-28,13:15:59
39.969,116.411782,0,339,39961.5528240741,2009-05-28,13:16:04
39.96901,116.411791,0,338,39961.5528819444,2009-05-28,13:16:09
39.969004,116.411813,0,338,39961.5529398148,2009-05-28,13:16:14
39.968986,116.411836,0,338,39961.5529976852,2009-05-28,13:16:19
39.969026,116.411803,0,337,39961.5530555556,2009-05-28,13:16:24
39.969031,116.411798,0,337,39961.5531134259,2009-05-28,13:16:29
39.969031,116.411792,0,337,39961.5531712963,2009-05-28,13:16:34
39.969031,116.411792,0,337,39961.5532060185,2009-05-28,13:16:37
39.969038,116.41179,0,337,39961.5532291667,2009-05-28,13:16:39
39.969051,116.411746,0,338,39961.553287037,2009-05-28,13:16:44
39.969058,116.411713,0,337,39961.5533449074,2009-05-28,13:16:49
39.969062,116.411709,0,337,39961.5534027778,2009-05-28,13:16:54
39.969062,116.411709,0,337,39961.5534375,2009-05-28,13:16:57
39.969058,116.411703,0,337,39961.5534606481,2009-05-28,13:16:59
39.969051,116.411661,0,338,39961.5535185185,2009-05-28,13:17:04
39.96905,116.411605,0,343,39961.5535763889,2009-05-28,13:17:09
39.969067,116.411562,0,347,39961.5536342593,2009-05-28,13:17:14
39.969068,116.411549,0,347,39961.5536921296,2009-05-28,13:17:19
39.969133,116.411495,0,352,39961.55375,2009-05-28,13:17:24
39.969215,116.411394,0,359,39961.5538078704,2009-05-28,13:17:29
39.96923,116.411374,0,365,39961.5538657407,2009-05-28,13:17:34
39.969199,116.411396,0,370,39961.5539236111,2009-05-28,13:17:39
39.969181,116.411421,0,371,39961.5539814815,2009-05-28,13:17:44
39.969094,116.411486,0,375,39961.5540393519,2009-05-28,13:17:49
39.968992,116.411503,0,375,39961.5540972222,2009-05-28,13:17:54
39.968926,116.411492,0,374,39961.5541550926,2009-05-28,13:17:59
39.96886,116.411456,0,373,39961.554212963,2009-05-28,13:18:04
39.968867,116.411461,0,374,39961.5542708333,2009-05-28,13:18:09
39.968875,116.411463,0,375,39961.5543287037,2009-05-28,13:18:14
39.968876,116.411468,0,375,39961.5543865741,2009-05-28,13:18:19
39.968879,116.411467,0,376,39961.5544444444,2009-05-28,13:18:24
39.968879,116.411467,0,376,39961.5544791667,2009-05-28,13:18:27
39.968883,116.41146,0,376,39961.5545023148,2009-05-28,13:18:29
39.9689,116.411453,0,376,39961.5545601852,2009-05-28,13:18:34
39.968935,116.411414,0,377,39961.5546180556,2009-05-28,13:18:39
39.968963,116.411391,0,376,39961.5546759259,2009-05-28,13:18:44
39.968947,116.411401,0,376,39961.5547337963,2009-05-28,13:18:49
39.968949,116.411403,0,376,39961.5547916667,2009-05-28,13:18:54
39.968949,116.411403,0,376,39961.5548263889,2009-05-28,13:18:57
39.968944,116.4114,0,376,39961.554849537,2009-05-28,13:18:59
39.968937,116.411388,0,374,39961.5549074074,2009-05-28,13:19:04
39.968928,116.411418,0,370,39961.5549652778,2009-05-28,13:19:09
39.968931,116.411426,0,367,39961.5550231481,2009-05-28,13:19:14
39.968931,116.411426,0,367,39961.5550578704,2009-05-28,13:19:17
39.968937,116.41143,0,367,39961.5550810185,2009-05-28,13:19:19
39.968955,116.411438,0,364,39961.5551388889,2009-05-28,13:19:24
39.968977,116.41145,0,364,39961.5551967593,2009-05-28,13:19:29
39.969015,116.411496,0,361,39961.5552546296,2009-05-28,13:19:34
39.969046,116.41154,0,359,39961.5553125,2009-05-28,13:19:39
39.96905,116.411565,0,362,39961.5553703704,2009-05-28,13:19:44
39.969074,116.411592,0,362,39961.5554282407,2009-05-28,13:19:49
39.969084,116.411628,0,362,39961.5554861111,2009-05-28,13:19:54
39.969059,116.411657,0,363,39961.5555439815,2009-05-28,13:19:59
39.969008,116.411684,0,363,39961.5556018518,2009-05-28,13:20:04
39.96895,116.411681,0,363,39961.5556597222,2009-05-28,13:20:09
39.968898,116.41168,0,363,39961.5557175926,2009-05-28,13:20:14
39.96891,116.411612,0,363,39961.555775463,2009-05-28,13:20:19
39.968825,116.411603,0,364,39961.5558333333,2009-05-28,13:20:24
39.96884,116.411475,0,364,39961.5558912037,2009-05-28,13:20:29
39.968806,116.411344,0,365,39961.5559490741,2009-05-28,13:20:34
39.968834,116.411134,0,366,39961.5560069444,2009-05-28,13:20:39
39.968895,116.410945,0,366,39961.5560648148,2009-05-28,13:20:44
39.968847,116.410821,0,366,39961.5561226852,2009-05-28,13:20:49
39.968904,116.410878,0,366,39961.5561805556,2009-05-28,13:20:54
39.969499,116.411286,0,369,39961.5562384259,2009-05-28,13:20:59
39.969477,116.411322,0,368,39961.5562962963,2009-05-28,13:21:04
39.969334,116.411423,0,366,39961.5563541667,2009-05-28,13:21:09
39.969343,116.411422,0,363,39961.556412037,2009-05-28,13:21:14
39.969367,116.411372,0,363,39961.5564699074,2009-05-28,13:21:19
39.969389,116.411309,0,365,39961.5565277778,2009-05-28,13:21:24
39.969451,116.411266,0,365,39961.5565856481,2009-05-28,13:21:29
39.969469,116.411274,0,365,39961.5566435185,2009-05-28,13:21:34
39.969483,116.411269,0,365,39961.5567013889,2009-05-28,13:21:39
39.969494,116.411263,0,365,39961.5567592593,2009-05-28,13:21:44
39.969494,116.411263,0,365,39961.5567939815,2009-05-28,13:21:47
39.969486,116.411264,0,365,39961.5568171296,2009-05-28,13:21:49
39.96951,116.41127,0,366,39961.556875,2009-05-28,13:21:54
39.96952,116.411283,0,366,39961.5569328704,2009-05-28,13:21:59
39.969467,116.411314,0,369,39961.5569907407,2009-05-28,13:22:04
39.969329,116.411298,0,369,39961.5570486111,2009-05-28,13:22:09
39.969067,116.41124,0,368,39961.5571064815,2009-05-28,13:22:14
39.968768,116.411204,0,366,39961.5571643518,2009-05-28,13:22:19
39.968531,116.411358,0,365,39961.5572222222,2009-05-28,13:22:24
39.968289,116.411486,0,363,39961.5572800926,2009-05-28,13:22:29
39.968162,116.411362,0,362,39961.557337963,2009-05-28,13:22:34
39.968131,116.411044,0,361,39961.5573958333,2009-05-28,13:22:39
39.968059,116.410459,0,361,39961.5574537037,2009-05-28,13:22:44
39.968018,116.409633,0,357,39961.5575115741,2009-05-28,13:22:49
39.967974,116.408982,0,354,39961.5575694444,2009-05-28,13:22:54
39.968004,116.408506,0,353,39961.5576273148,2009-05-28,13:22:59
39.967964,116.407978,0,351,39961.5576851852,2009-05-28,13:23:04
39.967955,116.40723,0,349,39961.5577430556,2009-05-28,13:23:09
39.967931,116.406486,0,346,39961.5578009259,2009-05-28,13:23:14
39.967917,116.40565,0,345,39961.5578587963,2009-05-28,13:23:19
39.967948,116.404635,0,344,39961.5579166667,2009-05-28,13:23:24
39.967959,116.403616,0,342,39961.557974537,2009-05-28,13:23:29
39.967919,116.402563,0,340,39961.5580324074,2009-05-28,13:23:34
39.967832,116.401487,0,337,39961.5580902778,2009-05-28,13:23:39
39.967802,116.400531,0,335,39961.5581481481,2009-05-28,13:23:44
39.967724,116.39961,0,330,39961.5582060185,2009-05-28,13:23:49
39.967622,116.398759,0,324,39961.5582638889,2009-05-28,13:23:54
39.967617,116.397853,0,320,39961.5583217593,2009-05-28,13:23:59
39.96756,116.396849,0,316,39961.5583796296,2009-05-28,13:24:04
39.967494,116.395791,0,312,39961.5584375,2009-05-28,13:24:09
39.967452,116.394756,0,308,39961.5584953704,2009-05-28,13:24:14
39.967421,116.393764,0,304,39961.5585532407,2009-05-28,13:24:19
39.96739,116.392818,0,300,39961.5586111111,2009-05-28,13:24:24
39.967357,116.39178,0,297,39961.5586689815,2009-05-28,13:24:29
39.967311,116.390714,0,293,39961.5587268519,2009-05-28,13:24:34
39.967256,116.389546,0,289,39961.5587847222,2009-05-28,13:24:39
39.967248,116.388401,0,286,39961.5588425926,2009-05-28,13:24:44
39.967237,116.387413,0,282,39961.558900463,2009-05-28,13:24:49
39.967223,116.38654,0,279,39961.5589583333,2009-05-28,13:24:54
39.967212,116.385731,0,278,39961.5590162037,2009-05-28,13:24:59
39.967226,116.385037,0,278,39961.5590740741,2009-05-28,13:25:04
39.967225,116.384486,0,277,39961.5591319444,2009-05-28,13:25:09
39.967217,116.383903,0,276,39961.5591898148,2009-05-28,13:25:14
39.967176,116.383422,0,275,39961.5592476852,2009-05-28,13:25:19
39.967128,116.383088,0,276,39961.5593055556,2009-05-28,13:25:24
39.967132,116.382569,0,278,39961.5593634259,2009-05-28,13:25:29
39.967189,116.381955,0,281,39961.5594212963,2009-05-28,13:25:34
39.967214,116.381295,0,284,39961.5594791667,2009-05-28,13:25:39
39.967217,116.380667,0,287,39961.559537037,2009-05-28,13:25:44
39.967236,116.380051,0,290,39961.5595949074,2009-05-28,13:25:49
39.96727,116.379442,0,293,39961.5596527778,2009-05-28,13:25:54
39.96721,116.378982,0,287,39961.5597106481,2009-05-28,13:25:59
39.967081,116.37828,0,269,39961.5597685185,2009-05-28,13:26:04
39.967023,116.377456,0,255,39961.5598263889,2009-05-28,13:26:09
39.967023,116.376545,0,233,39961.5598842593,2009-05-28,13:26:14
39.967079,116.375738,0,226,39961.5599421296,2009-05-28,13:26:19
39.967395,116.374987,0,219,39961.56,2009-05-28,13:26:24
39.967968,116.374545,0,211,39961.5600578704,2009-05-28,13:26:29
39.968526,116.374543,0,197,39961.5601157407,2009-05-28,13:26:34
39.969079,116.374647,0,183,39961.5601736111,2009-05-28,13:26:39
39.969605,116.374733,0,168,39961.5602314815,2009-05-28,13:26:44
39.970111,116.374757,0,158,39961.5602893519,2009-05-28,13:26:49
39.970663,116.374793,0,151,39961.5603472222,2009-05-28,13:26:54
39.971193,116.37489,0,144,39961.5604050926,2009-05-28,13:26:59
39.971614,116.37492,0,149,39961.560462963,2009-05-28,13:27:04
39.972016,116.374961,0,142,39961.5605208333,2009-05-28,13:27:09
39.972477,116.374959,0,138,39961.5605787037,2009-05-28,13:27:14
39.973067,116.374982,0,140,39961.5606365741,2009-05-28,13:27:19
39.973746,116.375096,0,148,39961.5606944444,2009-05-28,13:27:24
39.97444,116.375172,0,160,39961.5607523148,2009-05-28,13:27:29
39.97508,116.375177,0,158,39961.5608101852,2009-05-28,13:27:34
39.975727,116.375166,0,146,39961.5608680556,2009-05-28,13:27:39
39.976432,116.375037,0,140,39961.5609259259,2009-05-28,13:27:44
39.977164,116.374867,0,132,39961.5609837963,2009-05-28,13:27:49
39.977918,116.374665,0,132,39961.5610416667,2009-05-28,13:27:54
39.978716,116.374462,0,126,39961.561099537,2009-05-28,13:27:59
39.979534,116.374223,0,121,39961.5611574074,2009-05-28,13:28:04
39.980265,116.374006,0,126,39961.5612152778,2009-05-28,13:28:09
39.980903,116.37382,0,128,39961.5612731481,2009-05-28,13:28:14
39.981546,116.373629,0,132,39961.5613310185,2009-05-28,13:28:19
39.982258,116.373425,0,136,39961.5613888889,2009-05-28,13:28:24
39.983006,116.373194,0,145,39961.5614467593,2009-05-28,13:28:29
39.983777,116.372957,0,140,39961.5615046296,2009-05-28,13:28:34
39.98455,116.37274,0,136,39961.5615625,2009-05-28,13:28:39
39.985353,116.372528,0,131,39961.5616203704,2009-05-28,13:28:44
39.986179,116.372287,0,126,39961.5616782407,2009-05-28,13:28:49
39.986992,116.372015,0,125,39961.5617361111,2009-05-28,13:28:54
39.987772,116.371816,0,131,39961.5617939815,2009-05-28,13:28:59
39.98861,116.371573,0,133,39961.5618518519,2009-05-28,13:29:04
39.989401,116.371342,0,135,39961.5619097222,2009-05-28,13:29:09
39.99016,116.371086,0,134,39961.5619675926,2009-05-28,13:29:14
39.990894,116.370774,0,131,39961.562025463,2009-05-28,13:29:19
39.991608,116.370373,0,128,39961.5620833333,2009-05-28,13:29:24
39.992297,116.369883,0,125,39961.5621412037,2009-05-28,13:29:29
39.99302,116.369351,0,129,39961.5621990741,2009-05-28,13:29:34
39.993783,116.368763,0,131,39961.5622569444,2009-05-28,13:29:39
39.994543,116.368153,0,131,39961.5623148148,2009-05-28,13:29:44
39.995329,116.367523,0,129,39961.5623726852,2009-05-28,13:29:49
39.996168,116.366881,0,136,39961.5624305556,2009-05-28,13:29:54
39.997044,116.366196,0,138,39961.5624884259,2009-05-28,13:29:59
39.997928,116.365519,0,146,39961.5625462963,2009-05-28,13:30:04
39.998811,116.364852,0,157,39961.5626041667,2009-05-28,13:30:09
39.999635,116.364223,0,166,39961.562662037,2009-05-28,13:30:14
40.000427,116.363625,0,177,39961.5627199074,2009-05-28,13:30:19
40.001195,116.363056,0,168,39961.5627777778,2009-05-28,13:30:24
40.001929,116.362529,0,158,39961.5628356481,2009-05-28,13:30:29
40.002636,116.362017,0,148,39961.5628935185,2009-05-28,13:30:34
40.003255,116.361563,0,142,39961.5629513889,2009-05-28,13:30:39
40.003831,116.36114,0,150,39961.5630092593,2009-05-28,13:30:44
40.004408,116.360711,0,145,39961.5630671296,2009-05-28,13:30:49
40.005098,116.360211,0,144,39961.563125,2009-05-28,13:30:54
40.005856,116.359659,0,138,39961.5631828704,2009-05-28,13:30:59
40.006631,116.359093,0,135,39961.5632407407,2009-05-28,13:31:04
40.007186,116.358663,0,120,39961.5632986111,2009-05-28,13:31:09
40.007626,116.358394,0,118,39961.5633564815,2009-05-28,13:31:14
40.008087,116.358104,0,113,39961.5634143518,2009-05-28,13:31:19
40.008551,116.357771,0,110,39961.5634722222,2009-05-28,13:31:24
40.008976,116.357448,0,117,39961.5635300926,2009-05-28,13:31:29
40.009441,116.357129,0,124,39961.563587963,2009-05-28,13:31:34
40.009897,116.356833,0,130,39961.5636458333,2009-05-28,13:31:39
40.010348,116.356611,0,130,39961.5637037037,2009-05-28,13:31:44
40.010743,116.356421,0,126,39961.5637615741,2009-05-28,13:31:49
40.011013,116.356286,0,128,39961.5638194444,2009-05-28,13:31:54
40.011325,116.356113,0,123,39961.5638773148,2009-05-28,13:31:59
40.011538,116.355962,0,115,39961.5639351852,2009-05-28,13:32:04
40.011619,116.355878,0,107,39961.5639930556,2009-05-28,13:32:09
40.011774,116.355758,0,104,39961.5640509259,2009-05-28,13:32:14
40.011971,116.355503,0,103,39961.5641087963,2009-05-28,13:32:19
40.012203,116.355151,0,97,39961.5641666667,2009-05-28,13:32:24
40.012532,116.354793,0,96,39961.564224537,2009-05-28,13:32:29
40.012985,116.354415,0,92,39961.5642824074,2009-05-28,13:32:34
40.013456,116.354048,0,100,39961.5643402778,2009-05-28,13:32:39
40.013976,116.353651,0,98,39961.5643981481,2009-05-28,13:32:44
40.014493,116.353241,0,106,39961.5644560185,2009-05-28,13:32:49
40.014996,116.352837,0,130,39961.5645138889,2009-05-28,13:32:54
40.015514,116.352437,0,127,39961.5645717593,2009-05-28,13:32:59
40.016022,116.352031,0,117,39961.5646296296,2009-05-28,13:33:04
40.016585,116.351626,0,108,39961.5646875,2009-05-28,13:33:09
40.017163,116.351163,0,97,39961.5647453704,2009-05-28,13:33:14
40.01776,116.350741,0,96,39961.5648032407,2009-05-28,13:33:19
40.018317,116.350316,0,91,39961.5648611111,2009-05-28,13:33:24
40.018807,116.349951,0,98,39961.5649189815,2009-05-28,13:33:29
40.01925,116.349632,0,104,39961.5649768518,2009-05-28,13:33:34
40.019687,116.349448,0,102,39961.5650347222,2009-05-28,13:33:39
40.020179,116.349497,0,101,39961.5650925926,2009-05-28,13:33:44
40.020664,116.349846,0,88,39961.565150463,2009-05-28,13:33:49
40.021078,116.350471,0,96,39961.5652083333,2009-05-28,13:33:54
40.021353,116.351169,0,97,39961.5652662037,2009-05-28,13:33:59
40.021539,116.351792,0,95,39961.5653240741,2009-05-28,13:34:04
40.021543,116.352364,0,109,39961.5653819444,2009-05-28,13:34:09
40.021391,116.35286,0,111,39961.5654398148,2009-05-28,13:34:14
40.02129,116.353418,0,120,39961.5654976852,2009-05-28,13:34:19
40.021319,116.353925,0,131,39961.5655555556,2009-05-28,13:34:24
40.021437,116.354525,0,134,39961.5656134259,2009-05-28,13:34:29
40.021449,116.355275,0,132,39961.5656712963,2009-05-28,13:34:34
40.021432,116.356116,0,130,39961.5657291667,2009-05-28,13:34:39
40.021375,116.356967,0,125,39961.565787037,2009-05-28,13:34:44
40.021326,116.357922,0,132,39961.5658449074,2009-05-28,13:34:49
40.021306,116.359024,0,132,39961.5659027778,2009-05-28,13:34:54
40.021308,116.360123,0,133,39961.5659606481,2009-05-28,13:34:59
40.021315,116.361193,0,125,39961.5660185185,2009-05-28,13:35:04
40.021283,116.362185,0,114,39961.5660763889,2009-05-28,13:35:09
40.021227,116.363074,0,121,39961.5661342593,2009-05-28,13:35:14
40.021181,116.363889,0,121,39961.5661921296,2009-05-28,13:35:19
40.021123,116.364646,0,120,39961.56625,2009-05-28,13:35:24
40.021058,116.365426,0,119,39961.5663078704,2009-05-28,13:35:29
40.020946,116.366358,0,114,39961.5663657407,2009-05-28,13:35:34
40.020821,116.367298,0,118,39961.5664236111,2009-05-28,13:35:39
40.020745,116.367932,0,117,39961.5664814815,2009-05-28,13:35:44
40.020491,116.368166,0,121,39961.5665393519,2009-05-28,13:35:49
40.019882,116.368181,0,143,39961.5665972222,2009-05-28,13:35:54
40.0192,116.36824,0,156,39961.5666550926,2009-05-28,13:35:59
40.018547,116.368246,0,163,39961.566712963,2009-05-28,13:36:04
40.017916,116.368305,0,167,39961.5667708333,2009-05-28,13:36:09
40.017297,116.368374,0,163,39961.5668287037,2009-05-28,13:36:14
40.016791,116.36842,0,161,39961.5668865741,2009-05-28,13:36:19
40.016451,116.368472,0,156,39961.5669444444,2009-05-28,13:36:24
40.016236,116.36845,0,157,39961.5670023148,2009-05-28,13:36:29
40.016139,116.368232,0,151,39961.5670601852,2009-05-28,13:36:34
40.016215,116.36753,0,122,39961.5671180556,2009-05-28,13:36:39
40.016253,116.366797,0,125,39961.5671759259,2009-05-28,13:36:44
40.016258,116.366067,0,123,39961.5672337963,2009-05-28,13:36:49
40.016285,116.365327,0,117,39961.5672916667,2009-05-28,13:36:54
40.016295,116.364609,0,116,39961.567349537,2009-05-28,13:36:59
40.016286,116.36399,0,124,39961.5674074074,2009-05-28,13:37:04
40.016295,116.363476,0,126,39961.5674652778,2009-05-28,13:37:09
40.016294,116.36296,0,130,39961.5675231481,2009-05-28,13:37:14
40.016292,116.36233,0,133,39961.5675810185,2009-05-28,13:37:19
40.016286,116.361569,0,137,39961.5676388889,2009-05-28,13:37:24
40.016301,116.360748,0,139,39961.5676967593,2009-05-28,13:37:29
40.01628,116.359942,0,138,39961.5677546296,2009-05-28,13:37:34
40.016257,116.359158,0,135,39961.5678125,2009-05-28,13:37:39
40.016237,116.358277,0,135,39961.5678703704,2009-05-28,13:37:44
40.016237,116.357406,0,141,39961.5679282407,2009-05-28,13:37:49
40.016221,116.356588,0,145,39961.5679861111,2009-05-28,13:37:54
40.016205,116.355761,0,146,39961.5680439815,2009-05-28,13:37:59
40.016188,116.354919,0,149,39961.5681018519,2009-05-28,13:38:04
40.016162,116.354131,0,147,39961.5681597222,2009-05-28,13:38:09
40.01614,116.35343,0,146,39961.5682175926,2009-05-28,13:38:14
40.01611,116.352798,0,138,39961.568275463,2009-05-28,13:38:19
40.016101,116.352261,0,130,39961.5683333333,2009-05-28,13:38:24
40.016136,116.351993,0,128,39961.5683912037,2009-05-28,13:38:29
40.016264,116.35185,0,124,39961.5684490741,2009-05-28,13:38:34
40.016659,116.351566,0,118,39961.5685069444,2009-05-28,13:38:39
40.01723,116.351149,0,117,39961.5685648148,2009-05-28,13:38:44
40.017857,116.350703,0,117,39961.5686226852,2009-05-28,13:38:49
40.018483,116.350233,0,122,39961.5686805556,2009-05-28,13:38:54
40.019097,116.349838,0,116,39961.5687384259,2009-05-28,13:38:59
40.019681,116.349595,0,108,39961.5687962963,2009-05-28,13:39:04
40.020242,116.349706,0,100,39961.5688541667,2009-05-28,13:39:09
40.020768,116.350015,0,88,39961.568912037,2009-05-28,13:39:14
40.021214,116.350274,0,77,39961.5689699074,2009-05-28,13:39:19
40.021481,116.350464,0,67,39961.5690277778,2009-05-28,13:39:24
40.021433,116.350562,0,64,39961.5690856481,2009-05-28,13:39:29
40.021431,116.350602,0,62,39961.5691435185,2009-05-28,13:39:34
40.02143,116.350609,0,59,39961.5692013889,2009-05-28,13:39:39
40.021428,116.350614,0,57,39961.5692592593,2009-05-28,13:39:44
40.021427,116.350613,0,56,39961.5693171296,2009-05-28,13:39:49
40.021424,116.35062,0,56,39961.569375,2009-05-28,13:39:54
40.021424,116.35062,0,56,39961.5694097222,2009-05-28,13:39:57
40.021424,116.350613,0,56,39961.5694328704,2009-05-28,13:39:59
40.021424,116.350601,0,57,39961.5694907407,2009-05-28,13:40:04
40.021424,116.350589,0,57,39961.5695486111,2009-05-28,13:40:09
40.021424,116.350575,0,58,39961.5696064815,2009-05-28,13:40:14
40.021424,116.350561,0,58,39961.5696643519,2009-05-28,13:40:19
40.021424,116.35055,0,58,39961.5697222222,2009-05-28,13:40:24
40.021424,116.35055,0,58,39961.5697569444,2009-05-28,13:40:27
40.021422,116.350555,0,58,39961.5697800926,2009-05-28,13:40:29
40.021508,116.35061,0,58,39961.569837963,2009-05-28,13:40:34
40.021785,116.350709,0,56,39961.5698958333,2009-05-28,13:40:39
40.022312,116.350461,0,52,39961.5699537037,2009-05-28,13:40:44
40.022785,116.349954,0,52,39961.5700115741,2009-05-28,13:40:49
40.023109,116.349323,0,83,39961.5700694444,2009-05-28,13:40:54
40.023365,116.348568,0,91,39961.5701273148,2009-05-28,13:40:59
40.02363,116.347794,0,94,39961.5701851852,2009-05-28,13:41:04
40.023871,116.347065,0,96,39961.5702430556,2009-05-28,13:41:09
40.024105,116.346389,0,101,39961.5703009259,2009-05-28,13:41:14
40.024326,116.345914,0,110,39961.5703587963,2009-05-28,13:41:19
40.024691,116.34552,0,108,39961.5704166667,2009-05-28,13:41:24
40.025202,116.345147,0,106,39961.570474537,2009-05-28,13:41:29
40.025726,116.34476,0,113,39961.5705324074,2009-05-28,13:41:34
40.026228,116.344367,0,103,39961.5705902778,2009-05-28,13:41:39
40.02657,116.344052,0,105,39961.5706481481,2009-05-28,13:41:44
40.026738,116.343876,0,110,39961.5707060185,2009-05-28,13:41:49
40.026808,116.344015,0,118,39961.5707638889,2009-05-28,13:41:54
40.026765,116.34413,0,130,39961.5708217593,2009-05-28,13:41:59
40.026755,116.34421,0,140,39961.5708796296,2009-05-28,13:42:04
40.026793,116.344429,0,135,39961.5709375,2009-05-28,13:42:09
40.026849,116.344696,0,129,39961.5709953704,2009-05-28,13:42:14
40.026972,116.344856,0,124,39961.5710532407,2009-05-28,13:42:19
40.026984,116.345,0,111,39961.5711111111,2009-05-28,13:42:24
40.026914,116.345123,0,110,39961.5711689815,2009-05-28,13:42:29
40.026943,116.345154,0,112,39961.5712268518,2009-05-28,13:42:34
40.026943,116.345154,0,112,39961.5712615741,2009-05-28,13:42:37
40.026943,116.345149,0,112,39961.5712847222,2009-05-28,13:42:39
40.026949,116.345135,0,114,39961.5713425926,2009-05-28,13:42:44
40.026949,116.345135,0,114,39961.5713773148,2009-05-28,13:42:47
40.026948,116.345142,0,114,39961.571400463,2009-05-28,13:42:49
40.026944,116.345184,0,115,39961.5714583333,2009-05-28,13:42:54
40.026942,116.345207,0,115,39961.5715162037,2009-05-28,13:42:59
40.026945,116.345194,0,115,39961.5715740741,2009-05-28,13:43:04
40.026949,116.345178,0,115,39961.5716319444,2009-05-28,13:43:09
40.026949,116.345178,0,115,39961.5716666667,2009-05-28,13:43:12
40.026955,116.345171,0,115,39961.5716898148,2009-05-28,13:43:14
40.026961,116.34515,0,115,39961.5717476852,2009-05-28,13:43:19
40.02697,116.345119,0,115,39961.5718055556,2009-05-28,13:43:24
40.024583,116.346599,0,231,39961.5728472222,2009-05-28,13:44:54
40.028183,116.345634,0,389,39961.5729050926,2009-05-28,13:44:59
40.030382,116.343184,0,136,39961.572962963,2009-05-28,13:45:04
40.03085,116.342551,0,122,39961.5730208333,2009-05-28,13:45:09
40.030845,116.342516,0,119,39961.5730787037,2009-05-28,13:45:14
40.030797,116.342577,0,118,39961.5731365741,2009-05-28,13:45:19
40.030797,116.342577,0,118,39961.5731712963,2009-05-28,13:45:22
40.030797,116.342583,0,117,39961.5731944444,2009-05-28,13:45:24
40.03114,116.342149,0,118,39961.5732523148,2009-05-28,13:45:29
40.031362,116.341891,0,118,39961.5733101852,2009-05-28,13:45:34
40.031431,116.341811,0,119,39961.5733680556,2009-05-28,13:45:39
40.031387,116.341865,0,119,39961.5734259259,2009-05-28,13:45:44
40.031321,116.341965,0,119,39961.5734837963,2009-05-28,13:45:49
40.031214,116.342071,0,119,39961.5735416667,2009-05-28,13:45:54
40.031108,116.342168,0,123,39961.573599537,2009-05-28,13:45:59
40.030906,116.34239,0,123,39961.5736574074,2009-05-28,13:46:04
40.030837,116.342434,0,123,39961.5737152778,2009-05-28,13:46:09
40.030886,116.342371,0,124,39961.5737731481,2009-05-28,13:46:14
40.03098,116.342308,0,123,39961.5738310185,2009-05-28,13:46:19
40.031009,116.342298,0,121,39961.5738888889,2009-05-28,13:46:24
40.031007,116.342308,0,121,39961.5739467593,2009-05-28,13:46:29
40.030965,116.342363,0,121,39961.5740046296,2009-05-28,13:46:34
40.030843,116.342518,0,120,39961.5740625,2009-05-28,13:46:39
40.030779,116.342583,0,120,39961.5741203704,2009-05-28,13:46:44
40.030794,116.342572,0,122,39961.5741782407,2009-05-28,13:46:49
40.030794,116.342572,0,122,39961.574212963,2009-05-28,13:46:52
40.030793,116.34258,0,122,39961.5742361111,2009-05-28,13:46:54
40.030803,116.342567,0,121,39961.5742939815,2009-05-28,13:46:59
40.030869,116.342484,0,121,39961.5743518519,2009-05-28,13:47:04
40.031058,116.342238,0,122,39961.5744097222,2009-05-28,13:47:09
40.031069,116.342225,0,122,39961.5744675926,2009-05-28,13:47:14
40.030929,116.34238,0,122,39961.574525463,2009-05-28,13:47:19
40.030889,116.342402,0,124,39961.5745833333,2009-05-28,13:47:24
40.030884,116.342436,0,123,39961.5746990741,2009-05-28,13:47:34
40.03092,116.342408,0,121,39961.5747569444,2009-05-28,13:47:39
40.030919,116.342417,0,121,39961.5748148148,2009-05-28,13:47:44
40.030919,116.342417,0,121,39961.574849537,2009-05-28,13:47:47
40.03092,116.342424,0,121,39961.5748726852,2009-05-28,13:47:49
40.030947,116.342453,0,120,39961.5749305556,2009-05-28,13:47:54
40.031167,116.342461,0,115,39961.5749884259,2009-05-28,13:47:59
40.031325,116.342371,0,114,39961.5750462963,2009-05-28,13:48:04
40.031374,116.342408,0,114,39961.5751041667,2009-05-28,13:48:09
40.031381,116.342425,0,112,39961.5752199074,2009-05-28,13:48:19
40.030834,116.342618,0,112,39961.5752777778,2009-05-28,13:48:24
40.030742,116.342637,0,112,39961.5753356481,2009-05-28,13:48:29
40.029565,116.343812,0,113,39961.5753935185,2009-05-28,13:48:34
40.028914,116.344388,0,113,39961.5754513889,2009-05-28,13:48:39
40.028916,116.344418,0,113,39961.5755092593,2009-05-28,13:48:44
40.029031,116.344358,0,113,39961.5755671296,2009-05-28,13:48:49
40.028937,116.344464,0,113,39961.575625,2009-05-28,13:48:54
40.028909,116.34453,0,114,39961.5756828704,2009-05-28,13:48:59
40.028952,116.344524,0,115,39961.5757407407,2009-05-28,13:49:04
40.028926,116.344517,0,116,39961.5757986111,2009-05-28,13:49:09
40.028796,116.344616,0,117,39961.5758564815,2009-05-28,13:49:14
40.028526,116.344876,0,118,39961.5759143519,2009-05-28,13:49:19
40.028364,116.344968,0,118,39961.5759722222,2009-05-28,13:49:24
40.028272,116.345006,0,119,39961.5760300926,2009-05-28,13:49:29
40.028191,116.345024,0,119,39961.576087963,2009-05-28,13:49:34
40.028146,116.345091,0,120,39961.5761458333,2009-05-28,13:49:39
40.028206,116.34504,0,120,39961.5762037037,2009-05-28,13:49:44
40.028314,116.345003,0,127,39961.5762615741,2009-05-28,13:49:49
40.028323,116.344991,0,128,39961.5763194444,2009-05-28,13:49:54
40.028339,116.344961,0,128,39961.5763773148,2009-05-28,13:49:59
40.028585,116.344759,0,129,39961.5764351852,2009-05-28,13:50:04
40.028446,116.344914,0,131,39961.5764930556,2009-05-28,13:50:09
40.028369,116.34501,0,132,39961.5765509259,2009-05-28,13:50:14
40.028382,116.344983,0,135,39961.5766087963,2009-05-28,13:50:19
40.028435,116.344889,0,138,39961.5766666667,2009-05-28,13:50:24
40.028419,116.344851,0,139,39961.576724537,2009-05-28,13:50:29
40.028278,116.344881,0,144,39961.5767824074,2009-05-28,13:50:34
40.028245,116.344862,0,145,39961.5768402778,2009-05-28,13:50:39
40.028272,116.344736,0,145,39961.5768981481,2009-05-28,13:50:44
40.028217,116.34469,0,146,39961.5769560185,2009-05-28,13:50:49
40.027993,116.344736,0,146,39961.5770138889,2009-05-28,13:50:54
40.027792,116.344785,0,147,39961.5770717593,2009-05-28,13:50:59
40.027705,116.34479,0,146,39961.5771296296,2009-05-28,13:51:04
40.027835,116.344639,0,144,39961.5771875,2009-05-28,13:51:09
40.027576,116.344629,0,143,39961.5772453704,2009-05-28,13:51:14
40.027081,116.344745,0,143,39961.5773032407,2009-05-28,13:51:19
40.026824,116.344776,0,143,39961.5773611111,2009-05-28,13:51:24
40.026699,116.344789,0,143,39961.5774189815,2009-05-28,13:51:29
40.02695,116.344661,0,143,39961.5774768519,2009-05-28,13:51:34
40.026561,116.344716,0,141,39961.5775347222,2009-05-28,13:51:39
40.026491,116.344671,0,140,39961.5775925926,2009-05-28,13:51:44
40.026524,116.344594,0,141,39961.577650463,2009-05-28,13:51:49
40.026628,116.344539,0,142,39961.5777083333,2009-05-28,13:51:54
40.026621,116.344552,0,143,39961.5777662037,2009-05-28,13:51:59
40.026393,116.344697,0,144,39961.5778240741,2009-05-28,13:52:04
40.026602,116.344694,0,143,39961.5778819444,2009-05-28,13:52:09
40.026963,116.3446,0,141,39961.5779398148,2009-05-28,13:52:14
40.027237,116.344445,0,140,39961.5779976852,2009-05-28,13:52:19
40.027067,116.344502,0,139,39961.5780555556,2009-05-28,13:52:24
40.027189,116.344415,0,138,39961.5781134259,2009-05-28,13:52:29
40.027312,116.344436,0,137,39961.5781712963,2009-05-28,13:52:34
40.027621,116.344402,0,136,39961.5782291667,2009-05-28,13:52:39
40.02762,116.344424,0,137,39961.578287037,2009-05-28,13:52:44
40.027641,116.344418,0,137,39961.5783449074,2009-05-28,13:52:49
40.027683,116.344406,0,133,39961.5784027778,2009-05-28,13:52:54
40.027689,116.344401,0,133,39961.5784606481,2009-05-28,13:52:59
40.027689,116.344401,0,133,39961.5784953704,2009-05-28,13:53:02
40.02769,116.344398,0,133,39961.5785185185,2009-05-28,13:53:04
40.027682,116.344408,0,133,39961.5785763889,2009-05-28,13:53:09
40.027678,116.344418,0,133,39961.5786342593,2009-05-28,13:53:14
40.027678,116.344418,0,133,39961.5786689815,2009-05-28,13:53:17
40.02768,116.34441,0,133,39961.5786921296,2009-05-28,13:53:19
40.027683,116.344398,0,133,39961.57875,2009-05-28,13:53:24
40.027554,116.344447,0,132,39961.5788078704,2009-05-28,13:53:29
40.027505,116.344471,0,131,39961.5788657407,2009-05-28,13:53:34
40.027605,116.344415,0,131,39961.5789236111,2009-05-28,13:53:39
40.027622,116.344396,0,131,39961.5789814815,2009-05-28,13:53:44
40.027622,116.344396,0,131,39961.5790162037,2009-05-28,13:53:47
40.027622,116.344397,0,131,39961.5790393518,2009-05-28,13:53:49
40.027581,116.344416,0,131,39961.5790972222,2009-05-28,13:53:54
40.027587,116.344399,0,134,39961.5791550926,2009-05-28,13:53:59
40.027587,116.344399,0,134,39961.5791898148,2009-05-28,13:54:02
40.027588,116.344403,0,134,39961.579212963,2009-05-28,13:54:04
40.027663,116.344456,0,129,39961.5792708333,2009-05-28,13:54:09
40.027836,116.344536,0,116,39961.5793287037,2009-05-28,13:54:14
40.027874,116.344463,0,113,39961.5793865741,2009-05-28,13:54:19
40.028204,116.344311,0,112,39961.5794444444,2009-05-28,13:54:24
40.028292,116.344186,0,114,39961.5795023148,2009-05-28,13:54:29
40.028276,116.344166,0,116,39961.5795601852,2009-05-28,13:54:34
40.028418,116.344118,0,115,39961.5796180556,2009-05-28,13:54:39
40.028506,116.344084,0,119,39961.5796759259,2009-05-28,13:54:44
40.028541,116.344007,0,123,39961.5797337963,2009-05-28,13:54:49
40.028298,116.344027,0,126,39961.5797916667,2009-05-28,13:54:54
40.028134,116.344047,0,125,39961.579849537,2009-05-28,13:54:59
40.028127,116.344096,0,125,39961.5799074074,2009-05-28,13:55:04
40.028117,116.344115,0,124,39961.5799652778,2009-05-28,13:55:09
40.028145,116.344124,0,123,39961.5800231481,2009-05-28,13:55:14
40.028145,116.344124,0,123,39961.5800578704,2009-05-28,13:55:17
40.028148,116.344131,0,123,39961.5800810185,2009-05-28,13:55:19
40.028229,116.344096,0,121,39961.5801388889,2009-05-28,13:55:24
40.028229,116.344096,0,121,39961.5801736111,2009-05-28,13:55:27
40.028229,116.344102,0,121,39961.5801967593,2009-05-28,13:55:29
40.028194,116.344119,0,123,39961.5802546296,2009-05-28,13:55:34
40.028194,116.344119,0,123,39961.5802893518,2009-05-28,13:55:37
40.028187,116.344112,0,124,39961.5803125,2009-05-28,13:55:39
40.027701,116.344142,0,124,39961.5803703704,2009-05-28,13:55:44
40.027508,116.344287,0,129,39961.5804282407,2009-05-28,13:55:49
40.027634,116.344234,0,131,39961.5804861111,2009-05-28,13:55:54
40.027639,116.344216,0,132,39961.5805439815,2009-05-28,13:55:59
40.027638,116.344215,0,132,39961.5806018518,2009-05-28,13:56:04
40.027638,116.344215,0,132,39961.5806365741,2009-05-28,13:56:07
40.027635,116.34421,0,132,39961.5806597222,2009-05-28,13:56:09
40.02764,116.3442,0,132,39961.5807175926,2009-05-28,13:56:14
40.027656,116.344144,0,140,39961.580775463,2009-05-28,13:56:19
40.027651,116.344259,0,144,39961.5808333333,2009-05-28,13:56:24
40.027675,116.344267,0,143,39961.5808912037,2009-05-28,13:56:29
40.027961,116.344251,0,144,39961.5809490741,2009-05-28,13:56:34
40.027963,116.344252,0,145,39961.5810069444,2009-05-28,13:56:39
40.027963,116.344252,0,145,39961.5810416667,2009-05-28,13:56:42
40.027963,116.34425,0,145,39961.5810648148,2009-05-28,13:56:44
40.027963,116.34424,0,145,39961.5811226852,2009-05-28,13:56:49
40.027835,116.344234,0,149,39961.5811805556,2009-05-28,13:56:54
40.027724,116.344392,0,146,39961.5812384259,2009-05-28,13:56:59
40.027625,116.344489,0,145,39961.5812962963,2009-05-28,13:57:04
40.027213,116.344621,0,145,39961.5813541667,2009-05-28,13:57:09
40.02665,116.344638,0,148,39961.581412037,2009-05-28,13:57:14
40.026566,116.344623,0,148,39961.5814699074,2009-05-28,13:57:19
40.026391,116.344751,0,147,39961.5815277778,2009-05-28,13:57:24
40.026173,116.344854,0,147,39961.5815856481,2009-05-28,13:57:29
40.025963,116.344879,0,147,39961.5816435185,2009-05-28,13:57:34
40.025741,116.344858,0,147,39961.5817013889,2009-05-28,13:57:39
40.025695,116.344831,0,146,39961.5817592593,2009-05-28,13:57:44
40.025616,116.344879,0,145,39961.5818171296,2009-05-28,13:57:49
40.025527,116.3449,0,144,39961.581875,2009-05-28,13:57:54
40.025481,116.34485,0,143,39961.5819328704,2009-05-28,13:57:59
40.025417,116.34494,0,141,39961.5819907407,2009-05-28,13:58:04
40.02532,116.345132,0,140,39961.5820486111,2009-05-28,13:58:09
40.025366,116.345175,0,143,39961.5821064815,2009-05-28,13:58:14
40.026145,116.345086,0,148,39961.5821643519,2009-05-28,13:58:19
40.027057,116.344701,0,146,39961.5822222222,2009-05-28,13:58:24
40.027276,116.344761,0,152,39961.5822800926,2009-05-28,13:58:29
40.027379,116.344634,0,154,39961.582337963,2009-05-28,13:58:34
40.027644,116.344575,0,160,39961.5823958333,2009-05-28,13:58:39
40.027829,116.344512,0,165,39961.5824537037,2009-05-28,13:58:44
40.027788,116.344527,0,168,39961.5825115741,2009-05-28,13:58:49
40.027958,116.344487,0,169,39961.5825694444,2009-05-28,13:58:54
40.027961,116.344496,0,170,39961.5826273148,2009-05-28,13:58:59
40.028023,116.344457,0,172,39961.5826851852,2009-05-28,13:59:04
40.027931,116.344477,0,174,39961.5827430556,2009-05-28,13:59:09
40.027904,116.344475,0,174,39961.5828009259,2009-05-28,13:59:14
40.027816,116.344409,0,173,39961.5828587963,2009-05-28,13:59:19
40.027735,116.344418,0,175,39961.5829166667,2009-05-28,13:59:24
40.028004,116.344345,0,179,39961.582974537,2009-05-28,13:59:29
40.028094,116.344304,0,183,39961.5830324074,2009-05-28,13:59:34
40.027987,116.344412,0,183,39961.5830902778,2009-05-28,13:59:39
40.028435,116.344344,0,180,39961.5831481481,2009-05-28,13:59:44
40.028819,116.344234,0,179,39961.5832060185,2009-05-28,13:59:49
40.0288,116.344274,0,181,39961.5832638889,2009-05-28,13:59:54
40.028372,116.344472,0,181,39961.5833217593,2009-05-28,13:59:59
40.028292,116.344565,0,180,39961.5833796296,2009-05-28,14:00:04
40.028485,116.344501,0,182,39961.5834375,2009-05-28,14:00:09
40.028557,116.344458,0,185,39961.5834953704,2009-05-28,14:00:14
40.028478,116.34446,0,189,39961.5835532407,2009-05-28,14:00:19
40.028173,116.344572,0,192,39961.5836111111,2009-05-28,14:00:24
40.028103,116.34459,0,194,39961.5836689815,2009-05-28,14:00:29
40.028223,116.344553,0,194,39961.5837268519,2009-05-28,14:00:34
40.028363,116.344482,0,192,39961.5837847222,2009-05-28,14:00:39
40.028306,116.344514,0,196,39961.5838425926,2009-05-28,14:00:44
40.027758,116.344702,0,196,39961.583900463,2009-05-28,14:00:49
40.028412,116.344483,0,193,39961.5839583333,2009-05-28,14:00:54
40.02877,116.344375,0,189,39961.5840162037,2009-05-28,14:00:59
40.029274,116.344179,0,189,39961.5840740741,2009-05-28,14:01:04
40.029178,116.344293,0,192,39961.5841319444,2009-05-28,14:01:09
40.029066,116.344376,0,195,39961.5841898148,2009-05-28,14:01:14
40.029004,116.344352,0,199,39961.5842476852,2009-05-28,14:01:19
40.028805,116.344337,0,204,39961.5843055556,2009-05-28,14:01:24
40.021601,116.349554,0,60,39961.5877199074,2009-05-28,14:06:19
40.025021,116.345673,0,92,39961.5878356481,2009-05-28,14:06:29
40.024904,116.345965,0,91,39961.5878935185,2009-05-28,14:06:34
40.024952,116.34608,0,98,39961.5879513889,2009-05-28,14:06:39
40.02487,116.346247,0,102,39961.5880092593,2009-05-28,14:06:44
40.024815,116.346375,0,104,39961.5880671296,2009-05-28,14:06:49
40.024899,116.346382,0,106,39961.588125,2009-05-28,14:06:54
40.025028,116.346294,0,108,39961.5881828704,2009-05-28,14:06:59
40.025093,116.34626,0,109,39961.5882407407,2009-05-28,14:07:04
40.025198,116.346242,0,110,39961.5882986111,2009-05-28,14:07:09
40.025187,116.346269,0,111,39961.5883564815,2009-05-28,14:07:14
40.025192,116.346232,0,111,39961.5884143518,2009-05-28,14:07:19
40.025242,116.34615,0,112,39961.5884722222,2009-05-28,14:07:24
40.025388,116.346007,0,113,39961.5885300926,2009-05-28,14:07:29
40.025468,116.345824,0,114,39961.588587963,2009-05-28,14:07:34
40.025469,116.3457,0,115,39961.5886458333,2009-05-28,14:07:39
40.025593,116.345541,0,117,39961.5887037037,2009-05-28,14:07:44
40.025613,116.345455,0,117,39961.5887615741,2009-05-28,14:07:49
40.025665,116.345377,0,118,39961.5888194444,2009-05-28,14:07:54
40.025674,116.345311,0,118,39961.5888773148,2009-05-28,14:07:59
40.025747,116.345256,0,120,39961.5889351852,2009-05-28,14:08:04
40.025766,116.345311,0,121,39961.5889930556,2009-05-28,14:08:09
40.025791,116.345412,0,122,39961.5890509259,2009-05-28,14:08:14
40.02581,116.345474,0,122,39961.5891087963,2009-05-28,14:08:19
40.025804,116.345522,0,122,39961.5891666667,2009-05-28,14:08:24
40.025819,116.34554,0,123,39961.589224537,2009-05-28,14:08:29
40.025893,116.345504,0,123,39961.5892824074,2009-05-28,14:08:34
40.02598,116.345436,0,124,39961.5893402778,2009-05-28,14:08:39
40.026021,116.345443,0,124,39961.5893981481,2009-05-28,14:08:44
40.026094,116.345389,0,124,39961.5894560185,2009-05-28,14:08:49
40.026171,116.34535,0,125,39961.5895138889,2009-05-28,14:08:54
40.026162,116.345289,0,125,39961.5895717593,2009-05-28,14:08:59
40.026055,116.34536,0,126,39961.5896296296,2009-05-28,14:09:04
40.026068,116.345377,0,124,39961.5896875,2009-05-28,14:09:09
40.026066,116.345388,0,125,39961.5897453704,2009-05-28,14:09:14
40.026066,116.345388,0,125,39961.5897800926,2009-05-28,14:09:17
40.026067,116.34538,0,126,39961.5898032407,2009-05-28,14:09:19
40.026046,116.345374,0,128,39961.5898611111,2009-05-28,14:09:24
40.026046,116.345374,0,128,39961.5898958333,2009-05-28,14:09:27
40.026043,116.345376,0,128,39961.5899189815,2009-05-28,14:09:29
40.026032,116.345331,0,128,39961.5899768519,2009-05-28,14:09:34
40.025989,116.345184,0,130,39961.5900347222,2009-05-28,14:09:39
40.026048,116.34511,0,129,39961.5900925926,2009-05-28,14:09:44
40.026029,116.34497,0,129,39961.590150463,2009-05-28,14:09:49
40.026157,116.344694,0,129,39961.5902083333,2009-05-28,14:09:54
40.026199,116.344591,0,129,39961.5902662037,2009-05-28,14:09:59
40.026139,116.344677,0,128,39961.5903240741,2009-05-28,14:10:04
40.026085,116.344692,0,128,39961.5903819444,2009-05-28,14:10:09
40.026059,116.344664,0,129,39961.5904398148,2009-05-28,14:10:14
40.026104,116.344982,0,128,39961.5904976852,2009-05-28,14:10:19
40.026217,116.345351,0,124,39961.5905555556,2009-05-28,14:10:24
40.026142,116.345421,0,123,39961.5906134259,2009-05-28,14:10:29
40.026177,116.345378,0,123,39961.5906712963,2009-05-28,14:10:34
40.026172,116.345261,0,123,39961.5907291667,2009-05-28,14:10:39
40.026198,116.345286,0,126,39961.590787037,2009-05-28,14:10:44
40.0262,116.345463,0,125,39961.5908449074,2009-05-28,14:10:49
40.026144,116.345527,0,124,39961.5909027778,2009-05-28,14:10:54
40.0261,116.3455,0,124,39961.5909606481,2009-05-28,14:10:59
40.025997,116.345502,0,123,39961.5910185185,2009-05-28,14:11:04
40.025926,116.34563,0,122,39961.5910763889,2009-05-28,14:11:09
40.02599,116.345579,0,122,39961.5911342593,2009-05-28,14:11:14
40.026046,116.345467,0,122,39961.5911921296,2009-05-28,14:11:19
40.026046,116.345467,0,122,39961.5912268519,2009-05-28,14:11:22
40.026046,116.345466,0,121,39961.59125,2009-05-28,14:11:24
40.026049,116.345452,0,121,39961.5913078704,2009-05-28,14:11:29
40.026051,116.345441,0,121,39961.5913657407,2009-05-28,14:11:34
40.026153,116.34523,0,121,39961.5914236111,2009-05-28,14:11:39
40.026149,116.345044,0,122,39961.5914814815,2009-05-28,14:11:44
40.026264,116.345028,0,120,39961.5915393519,2009-05-28,14:11:49
40.026335,116.345047,0,117,39961.5915972222,2009-05-28,14:11:54
40.026289,116.344954,0,117,39961.5916550926,2009-05-28,14:11:59
40.026307,116.34489,0,118,39961.591712963,2009-05-28,14:12:04
40.026297,116.344853,0,118,39961.5917708333,2009-05-28,14:12:09
40.026255,116.344834,0,117,39961.5918287037,2009-05-28,14:12:14
40.026216,116.34487,0,114,39961.5918865741,2009-05-28,14:12:19
40.026229,116.344888,0,111,39961.5919444444,2009-05-28,14:12:24
40.026229,116.344888,0,111,39961.5919791667,2009-05-28,14:12:27
40.026227,116.344886,0,111,39961.5920023148,2009-05-28,14:12:29
40.026189,116.34485,0,111,39961.5920601852,2009-05-28,14:12:34
40.026204,116.344761,0,112,39961.5921180556,2009-05-28,14:12:39
40.026223,116.344766,0,113,39961.5921759259,2009-05-28,14:12:44
40.026221,116.344777,0,113,39961.5922337963,2009-05-28,14:12:49
40.026211,116.344762,0,114,39961.5922916667,2009-05-28,14:12:54
40.026192,116.344669,0,116,39961.592349537,2009-05-28,14:12:59
40.026138,116.34466,0,117,39961.5924074074,2009-05-28,14:13:04
40.026027,116.344765,0,116,39961.5924652778,2009-05-28,14:13:09
40.026041,116.344775,0,115,39961.5925231481,2009-05-28,14:13:14
40.026042,116.344764,0,115,39961.5925810185,2009-05-28,14:13:19
40.026187,116.344647,0,116,39961.5926388889,2009-05-28,14:13:24
40.026204,116.344596,0,114,39961.5926967593,2009-05-28,14:13:29
40.026204,116.344596,0,114,39961.5927314815,2009-05-28,14:13:32
40.02621,116.344594,0,115,39961.5927546296,2009-05-28,14:13:34
40.026165,116.344643,0,117,39961.5928125,2009-05-28,14:13:39
40.026151,116.344641,0,118,39961.5928703704,2009-05-28,14:13:44
40.026154,116.344629,0,118,39961.5929282407,2009-05-28,14:13:49
40.026154,116.344629,0,118,39961.592962963,2009-05-28,14:13:52
40.026156,116.344627,0,118,39961.5929861111,2009-05-28,14:13:54
40.026235,116.344586,0,120,39961.5930439815,2009-05-28,14:13:59
40.026249,116.344642,0,121,39961.5931018519,2009-05-28,14:14:04
40.026247,116.344651,0,122,39961.5931597222,2009-05-28,14:14:09
40.026269,116.344643,0,123,39961.5932175926,2009-05-28,14:14:14
40.026281,116.344642,0,122,39961.593275463,2009-05-28,14:14:19
40.026281,116.344642,0,122,39961.5933101852,2009-05-28,14:14:22
40.026279,116.344643,0,122,39961.5933333333,2009-05-28,14:14:24
40.026299,116.344545,0,123,39961.5933912037,2009-05-28,14:14:29
40.026294,116.344532,0,124,39961.5934490741,2009-05-28,14:14:34
40.026221,116.344562,0,125,39961.5935069444,2009-05-28,14:14:39
40.026221,116.344572,0,124,39961.5935648148,2009-05-28,14:14:44
40.026221,116.344572,0,124,39961.593599537,2009-05-28,14:14:47
40.026222,116.344569,0,124,39961.5936226852,2009-05-28,14:14:49
40.026227,116.344557,0,124,39961.5936805556,2009-05-28,14:14:54
40.026298,116.344547,0,123,39961.5937384259,2009-05-28,14:14:59
40.026449,116.34445,0,123,39961.5937962963,2009-05-28,14:15:04
40.02649,116.344479,0,123,39961.5938541667,2009-05-28,14:15:09
40.026388,116.34456,0,124,39961.593912037,2009-05-28,14:15:14
40.026354,116.344593,0,124,39961.5939699074,2009-05-28,14:15:19
40.026269,116.344686,0,121,39961.5940277778,2009-05-28,14:15:24
40.026211,116.344778,0,119,39961.5940856481,2009-05-28,14:15:29
40.023644,116.345254,0,111,39961.594375,2009-05-28,14:15:54
40.023797,116.345294,0,114,39961.5945486111,2009-05-28,14:16:09
40.023865,116.345305,0,113,39961.5946064815,2009-05-28,14:16:14
40.023982,116.345351,0,113,39961.5947222222,2009-05-28,14:16:24
40.024047,116.345367,0,113,39961.5947800926,2009-05-28,14:16:29
40.025456,116.34517,0,110,39961.594837963,2009-05-28,14:16:34
40.025547,116.345126,0,110,39961.5948958333,2009-05-28,14:16:39
40.025644,116.345064,0,107,39961.5949537037,2009-05-28,14:16:44
40.025644,116.345064,0,107,39961.5949884259,2009-05-28,14:16:47
40.025647,116.345069,0,107,39961.5950115741,2009-05-28,14:16:49
40.025573,116.345302,0,105,39961.5950694444,2009-05-28,14:16:54
40.025488,116.345395,0,107,39961.5951273148,2009-05-28,14:16:59
40.025437,116.34543,0,108,39961.5951851852,2009-05-28,14:17:04
40.025374,116.34546,0,109,39961.5952430556,2009-05-28,14:17:09
40.025294,116.345449,0,111,39961.5953009259,2009-05-28,14:17:14
40.025318,116.345442,0,111,39961.5953587963,2009-05-28,14:17:19
40.025296,116.34548,0,111,39961.5954166667,2009-05-28,14:17:24
40.025201,116.345494,0,113,39961.595474537,2009-05-28,14:17:29
40.025136,116.34545,0,112,39961.5955324074,2009-05-28,14:17:34
40.025141,116.345427,0,114,39961.5955902778,2009-05-28,14:17:39
40.025498,116.345273,0,113,39961.5956481481,2009-05-28,14:17:44
40.025611,116.34522,0,113,39961.5957060185,2009-05-28,14:17:49
40.025527,116.345198,0,112,39961.5957638889,2009-05-28,14:17:54
40.025512,116.345194,0,113,39961.5958217593,2009-05-28,14:17:59
40.025515,116.345183,0,113,39961.5958796296,2009-05-28,14:18:04
40.02569,116.345097,0,111,39961.5959375,2009-05-28,14:18:09
40.025643,116.345042,0,111,39961.5959953704,2009-05-28,14:18:14
40.025634,116.345,0,113,39961.5960532407,2009-05-28,14:18:19
40.025748,116.344922,0,118,39961.5961111111,2009-05-28,14:18:24
40.025842,116.344912,0,122,39961.5961689815,2009-05-28,14:18:29
40.025897,116.344895,0,125,39961.5962268518,2009-05-28,14:18:34
40.025986,116.344829,0,127,39961.5962847222,2009-05-28,14:18:39
40.025969,116.344829,0,128,39961.5963425926,2009-05-28,14:18:44
40.025925,116.344811,0,131,39961.596400463,2009-05-28,14:18:49
40.025945,116.34484,0,129,39961.5964583333,2009-05-28,14:18:54
40.025933,116.344885,0,125,39961.5965162037,2009-05-28,14:18:59
40.025932,116.34489,0,125,39961.5965740741,2009-05-28,14:19:04
40.025932,116.34489,0,125,39961.5966087963,2009-05-28,14:19:07
40.025933,116.344887,0,124,39961.5966319444,2009-05-28,14:19:09
40.026053,116.344741,0,129,39961.5966898148,2009-05-28,14:19:14
40.026127,116.344694,0,133,39961.5967476852,2009-05-28,14:19:19
40.026142,116.344724,0,139,39961.5968055556,2009-05-28,14:19:24
40.026305,116.344753,0,144,39961.5968634259,2009-05-28,14:19:29
40.026316,116.344775,0,148,39961.5969212963,2009-05-28,14:19:34
40.026355,116.344807,0,150,39961.5969791667,2009-05-28,14:19:39
40.026373,116.344801,0,149,39961.597037037,2009-05-28,14:19:44
40.026376,116.344796,0,148,39961.5970949074,2009-05-28,14:19:49
40.026377,116.344795,0,148,39961.5971527778,2009-05-28,14:19:54
40.02638,116.344793,0,148,39961.5972106481,2009-05-28,14:19:59
40.02638,116.344796,0,148,39961.5972685185,2009-05-28,14:20:04
40.026382,116.344794,0,148,39961.5973263889,2009-05-28,14:20:09
40.026382,116.344794,0,148,39961.5973611111,2009-05-28,14:20:12
40.026384,116.344786,0,148,39961.5973842593,2009-05-28,14:20:14
40.026385,116.344777,0,148,39961.5974421296,2009-05-28,14:20:19
40.026431,116.344753,0,151,39961.5975,2009-05-28,14:20:24
40.026411,116.3447,0,154,39961.5975578704,2009-05-28,14:20:29
40.026455,116.344598,0,155,39961.5976157407,2009-05-28,14:20:34
40.026512,116.344473,0,160,39961.5976736111,2009-05-28,14:20:39
40.02652,116.344458,0,166,39961.5977314815,2009-05-28,14:20:44
40.026438,116.344482,0,172,39961.5977893519,2009-05-28,14:20:49
40.026372,116.344461,0,174,39961.5978472222,2009-05-28,14:20:54
40.026394,116.344445,0,170,39961.5979050926,2009-05-28,14:20:59
40.026341,116.344446,0,170,39961.597962963,2009-05-28,14:21:04
40.026356,116.344494,0,170,39961.5980208333,2009-05-28,14:21:09
40.026363,116.344507,0,172,39961.5980787037,2009-05-28,14:21:14
40.026351,116.344526,0,169,39961.5981365741,2009-05-28,14:21:19
40.026354,116.344517,0,169,39961.5981944444,2009-05-28,14:21:24
40.026354,116.344517,0,169,39961.5982291667,2009-05-28,14:21:27
40.026357,116.344509,0,169,39961.5982523148,2009-05-28,14:21:29
40.026362,116.344522,0,169,39961.5983101852,2009-05-28,14:21:34
40.026527,116.344604,0,173,39961.5983680556,2009-05-28,14:21:39
40.026556,116.344713,0,175,39961.5984259259,2009-05-28,14:21:44
40.026476,116.344715,0,185,39961.5984837963,2009-05-28,14:21:49
40.02646,116.34478,0,187,39961.5985416667,2009-05-28,14:21:54
40.026509,116.344803,0,187,39961.598599537,2009-05-28,14:21:59
40.02654,116.344825,0,191,39961.5986574074,2009-05-28,14:22:04
40.026569,116.34486,0,192,39961.5987152778,2009-05-28,14:22:09
40.026619,116.344891,0,195,39961.5987731481,2009-05-28,14:22:14
40.026591,116.344979,0,199,39961.5988310185,2009-05-28,14:22:19
40.026536,116.345046,0,206,39961.5988888889,2009-05-28,14:22:24
40.026568,116.345159,0,209,39961.5989467593,2009-05-28,14:22:29
40.026546,116.34526,0,211,39961.5990046296,2009-05-28,14:22:34
40.026537,116.345269,0,215,39961.5990625,2009-05-28,14:22:39
40.026542,116.345321,0,221,39961.5991203704,2009-05-28,14:22:44
40.026573,116.345297,0,220,39961.5991782407,2009-05-28,14:22:49
40.026603,116.345164,0,222,39961.5992361111,2009-05-28,14:22:54
40.026607,116.345141,0,224,39961.5992939815,2009-05-28,14:22:59
40.026607,116.345141,0,224,39961.5993287037,2009-05-28,14:23:02
40.026607,116.345135,0,225,39961.5993518519,2009-05-28,14:23:04
40.026574,116.345092,0,224,39961.5994097222,2009-05-28,14:23:09
40.026496,116.344977,0,222,39961.5994675926,2009-05-28,14:23:14
40.026559,116.344871,0,220,39961.599525463,2009-05-28,14:23:19
40.026577,116.344912,0,218,39961.5995833333,2009-05-28,14:23:24
40.026577,116.344912,0,218,39961.5996180556,2009-05-28,14:23:27
40.026579,116.344911,0,218,39961.5996412037,2009-05-28,14:23:29
40.026613,116.345184,0,220,39961.5996990741,2009-05-28,14:23:34
40.026639,116.345178,0,225,39961.5997569444,2009-05-28,14:23:39
40.026736,116.345155,0,228,39961.5998148148,2009-05-28,14:23:44
40.026769,116.345207,0,227,39961.5998726852,2009-05-28,14:23:49
40.026851,116.345243,0,227,39961.5999305556,2009-05-28,14:23:54
40.026969,116.345517,0,260,39961.6028240741,2009-05-28,14:28:04
40.026973,116.345592,0,263,39961.6028819444,2009-05-28,14:28:09
40.027039,116.345673,0,264,39961.6029398148,2009-05-28,14:28:14
40.027099,116.345676,0,268,39961.6029976852,2009-05-28,14:28:19
40.027127,116.345675,0,266,39961.6030555556,2009-05-28,14:28:24
40.027138,116.345669,0,267,39961.6031134259,2009-05-28,14:28:29
40.02716,116.345675,0,268,39961.6031712963,2009-05-28,14:28:34
40.027115,116.345684,0,269,39961.6032291667,2009-05-28,14:28:39
40.027116,116.345681,0,269,39961.603287037,2009-05-28,14:28:44
40.027116,116.345681,0,269,39961.6033217593,2009-05-28,14:28:47
40.027113,116.345686,0,269,39961.6033449074,2009-05-28,14:28:49
40.027098,116.345664,0,270,39961.6034027778,2009-05-28,14:28:54
40.027076,116.345605,0,272,39961.6034606481,2009-05-28,14:28:59
40.027018,116.345503,0,271,39961.6035185185,2009-05-28,14:29:04
40.02695,116.345477,0,275,39961.6035763889,2009-05-28,14:29:09
40.026912,116.345425,0,279,39961.6036342593,2009-05-28,14:29:14
40.026979,116.345392,0,278,39961.6036921296,2009-05-28,14:29:19
40.027,116.345263,0,282,39961.60375,2009-05-28,14:29:24
40.02698,116.345239,0,284,39961.6038078704,2009-05-28,14:29:29
40.02698,116.345239,0,284,39961.6038425926,2009-05-28,14:29:32
40.02698,116.345246,0,285,39961.6038657407,2009-05-28,14:29:34
40.026927,116.345217,0,285,39961.6039236111,2009-05-28,14:29:39
40.026919,116.345181,0,285,39961.6039814815,2009-05-28,14:29:44
40.02696,116.345215,0,284,39961.6040393518,2009-05-28,14:29:49
40.026949,116.3452,0,289,39961.6040972222,2009-05-28,14:29:54
40.026985,116.345219,0,296,39961.6041550926,2009-05-28,14:29:59
40.026975,116.34517,0,299,39961.604212963,2009-05-28,14:30:04
40.026976,116.345202,0,300,39961.6042708333,2009-05-28,14:30:09
40.027003,116.345247,0,300,39961.6043287037,2009-05-28,14:30:14
40.027042,116.345273,0,300,39961.6043865741,2009-05-28,14:30:19
40.027058,116.345254,0,300,39961.6044444444,2009-05-28,14:30:24
40.027058,116.345254,0,300,39961.6044791667,2009-05-28,14:30:27
40.027057,116.345249,0,302,39961.6045023148,2009-05-28,14:30:29
40.027078,116.345252,0,303,39961.6045601852,2009-05-28,14:30:34
40.027119,116.345271,0,304,39961.6046180556,2009-05-28,14:30:39
40.027121,116.345265,0,304,39961.6046759259,2009-05-28,14:30:44
40.027122,116.345261,0,304,39961.6047337963,2009-05-28,14:30:49
40.027122,116.345261,0,304,39961.6047685185,2009-05-28,14:30:52
40.027122,116.345253,0,304,39961.6047916667,2009-05-28,14:30:54
40.027123,116.345243,0,304,39961.604849537,2009-05-28,14:30:59
40.027122,116.34524,0,304,39961.6049074074,2009-05-28,14:31:04
40.027122,116.345243,0,304,39961.6049652778,2009-05-28,14:31:09
40.027122,116.345243,0,304,39961.605,2009-05-28,14:31:12
40.027123,116.345239,0,304,39961.6050231481,2009-05-28,14:31:14
40.027097,116.345167,0,307,39961.6050810185,2009-05-28,14:31:19
40.027077,116.345071,0,309,39961.6051388889,2009-05-28,14:31:24
40.027121,116.345197,0,313,39961.6051967593,2009-05-28,14:31:29
40.027088,116.345219,0,313,39961.6052546296,2009-05-28,14:31:34
40.027087,116.34522,0,313,39961.6053125,2009-05-28,14:31:39
40.027087,116.34522,0,313,39961.6053472222,2009-05-28,14:31:42
40.027088,116.345218,0,313,39961.6053703704,2009-05-28,14:31:44
40.027088,116.345236,0,313,39961.6054282407,2009-05-28,14:31:49
40.027203,116.34547,0,316,39961.6054861111,2009-05-28,14:31:54
40.027253,116.345584,0,319,39961.6055439815,2009-05-28,14:31:59
40.02723,116.345617,0,320,39961.6056018519,2009-05-28,14:32:04
40.027175,116.345601,0,320,39961.6056597222,2009-05-28,14:32:09
40.027146,116.345565,0,322,39961.6057175926,2009-05-28,14:32:14
40.027146,116.345565,0,322,39961.6057523148,2009-05-28,14:32:17
40.027145,116.345567,0,322,39961.605775463,2009-05-28,14:32:19
40.027148,116.345529,0,324,39961.6058333333,2009-05-28,14:32:24
40.027154,116.345478,0,327,39961.6058912037,2009-05-28,14:32:29
40.027152,116.34545,0,330,39961.6059490741,2009-05-28,14:32:34
40.027173,116.345406,0,332,39961.6060069444,2009-05-28,14:32:39
40.0272,116.345363,0,335,39961.6060648148,2009-05-28,14:32:44
40.027172,116.345359,0,331,39961.6061226852,2009-05-28,14:32:49
40.027106,116.345311,0,324,39961.6061805556,2009-05-28,14:32:54
40.02705,116.345191,0,319,39961.6062384259,2009-05-28,14:32:59
40.027006,116.345078,0,313,39961.6062962963,2009-05-28,14:33:04
40.02696,116.345001,0,306,39961.6063541667,2009-05-28,14:33:09
40.026961,116.344987,0,306,39961.606412037,2009-05-28,14:33:14
40.027021,116.345054,0,307,39961.6064699074,2009-05-28,14:33:19
40.027066,116.34515,0,311,39961.6065277778,2009-05-28,14:33:24
40.027066,116.34515,0,312,39961.6065856481,2009-05-28,14:33:29
40.027066,116.34515,0,312,39961.6066203704,2009-05-28,14:33:32
40.027068,116.345147,0,312,39961.6066435185,2009-05-28,14:33:34
40.027067,116.345157,0,312,39961.6067013889,2009-05-28,14:33:39
40.027085,116.345224,0,312,39961.6067592593,2009-05-28,14:33:44
40.027078,116.345263,0,313,39961.6068171296,2009-05-28,14:33:49
40.027131,116.345365,0,314,39961.606875,2009-05-28,14:33:54
40.02712,116.345342,0,315,39961.6069328704,2009-05-28,14:33:59
40.027143,116.34539,0,316,39961.6069907407,2009-05-28,14:34:04
40.027168,116.345436,0,318,39961.6070486111,2009-05-28,14:34:09
40.027228,116.345583,0,318,39961.6071064815,2009-05-28,14:34:14
40.027259,116.345738,0,318,39961.6071643519,2009-05-28,14:34:19
40.027281,116.345894,0,318,39961.6072222222,2009-05-28,14:34:24
40.027351,116.346055,0,318,39961.6072800926,2009-05-28,14:34:29
40.027458,116.346247,0,320,39961.607337963,2009-05-28,14:34:34
40.027496,116.346409,0,321,39961.6073958333,2009-05-28,14:34:39
40.027557,116.346455,0,323,39961.6074537037,2009-05-28,14:34:44
40.027498,116.346357,0,327,39961.6075115741,2009-05-28,14:34:49
40.02744,116.34627,0,334,39961.6075694444,2009-05-28,14:34:54
40.027346,116.346233,0,339,39961.6076273148,2009-05-28,14:34:59
40.027284,116.346184,0,343,39961.6076851852,2009-05-28,14:35:04
40.027251,116.346208,0,345,39961.6077430556,2009-05-28,14:35:09
40.027237,116.346148,0,349,39961.6078009259,2009-05-28,14:35:14
40.027233,116.346124,0,350,39961.6078587963,2009-05-28,14:35:19
40.02731,116.346082,0,358,39961.6079166667,2009-05-28,14:35:24
40.027365,116.346159,0,359,39961.607974537,2009-05-28,14:35:29
40.027382,116.346139,0,361,39961.6080324074,2009-05-28,14:35:34
40.027382,116.346139,0,361,39961.6080671296,2009-05-28,14:35:37
40.027383,116.346137,0,361,39961.6080902778,2009-05-28,14:35:39
40.027377,116.346195,0,361,39961.6081481481,2009-05-28,14:35:44
40.027327,116.346291,0,364,39961.6082060185,2009-05-28,14:35:49
40.027328,116.346314,0,368,39961.6082638889,2009-05-28,14:35:54
40.027342,116.346315,0,368,39961.6083217593,2009-05-28,14:35:59
40.027344,116.346311,0,368,39961.6083796296,2009-05-28,14:36:04
40.027345,116.346306,0,368,39961.6084375,2009-05-28,14:36:09
40.027345,116.346306,0,368,39961.6084722222,2009-05-28,14:36:12
40.027345,116.346302,0,368,39961.6084953704,2009-05-28,14:36:14
40.027373,116.346346,0,368,39961.6085532407,2009-05-28,14:36:19
40.027364,116.346293,0,369,39961.6086111111,2009-05-28,14:36:24
40.027368,116.346306,0,369,39961.6086689815,2009-05-28,14:36:29
40.027369,116.346307,0,369,39961.6087268519,2009-05-28,14:36:34
40.027369,116.346307,0,369,39961.6087615741,2009-05-28,14:36:37
40.02737,116.346312,0,369,39961.6087847222,2009-05-28,14:36:39
40.027462,116.346573,0,370,39961.6088425926,2009-05-28,14:36:44
40.027346,116.346529,0,371,39961.608900463,2009-05-28,14:36:49
40.027344,116.346509,0,372,39961.6089583333,2009-05-28,14:36:54
40.027344,116.346509,0,372,39961.6089930556,2009-05-28,14:36:57
40.027348,116.346514,0,372,39961.6090162037,2009-05-28,14:36:59
40.027519,116.346878,0,380,39961.6090740741,2009-05-28,14:37:04
40.027586,116.347075,0,388,39961.6091319444,2009-05-28,14:37:09
40.027679,116.347329,0,393,39961.6091898148,2009-05-28,14:37:14
40.027718,116.347299,0,395,39961.6092476852,2009-05-28,14:37:19
40.027728,116.347212,0,397,39961.6093055556,2009-05-28,14:37:24
40.027723,116.34711,0,400,39961.6093634259,2009-05-28,14:37:29
40.027719,116.347116,0,399,39961.6094212963,2009-05-28,14:37:34
40.02772,116.347119,0,399,39961.6094791667,2009-05-28,14:37:39
40.027723,116.347113,0,400,39961.609537037,2009-05-28,14:37:44
40.027723,116.347113,0,400,39961.6095717593,2009-05-28,14:37:47
40.027724,116.34711,0,400,39961.6095949074,2009-05-28,14:37:49
40.027728,116.34731,0,402,39961.6096527778,2009-05-28,14:37:54
40.027697,116.34744,0,406,39961.6097106481,2009-05-28,14:37:59
40.027728,116.347561,0,411,39961.6097685185,2009-05-28,14:38:04
40.02775,116.347632,0,416,39961.6098263889,2009-05-28,14:38:09
40.027829,116.347713,0,420,39961.6098842593,2009-05-28,14:38:14
40.027861,116.347688,0,422,39961.6099421296,2009-05-28,14:38:19
40.027887,116.347715,0,426,39961.61,2009-05-28,14:38:24
40.027881,116.347796,0,431,39961.6100578704,2009-05-28,14:38:29
40.027929,116.347813,0,438,39961.6101157407,2009-05-28,14:38:34
40.02794,116.347824,0,441,39961.6101736111,2009-05-28,14:38:39
40.027942,116.347814,0,441,39961.6102314815,2009-05-28,14:38:44
40.02801,116.347709,0,441,39961.6102893518,2009-05-28,14:38:49
40.028136,116.347706,0,443,39961.6103472222,2009-05-28,14:38:54
40.02818,116.347665,0,445,39961.6104050926,2009-05-28,14:38:59
40.028099,116.347506,0,444,39961.610462963,2009-05-28,14:39:04
40.028028,116.347449,0,439,39961.6105208333,2009-05-28,14:39:09
40.027913,116.347318,0,434,39961.6105787037,2009-05-28,14:39:14
40.027747,116.347284,0,431,39961.6106365741,2009-05-28,14:39:19
40.027725,116.347306,0,429,39961.6106944444,2009-05-28,14:39:24
40.027725,116.347306,0,429,39961.6107291667,2009-05-28,14:39:27
40.027721,116.347304,0,428,39961.6107523148,2009-05-28,14:39:29
40.027712,116.347301,0,428,39961.6108101852,2009-05-28,14:39:34
40.026556,116.347693,0,425,39961.6108680556,2009-05-28,14:39:39
40.026399,116.347576,0,418,39961.6109259259,2009-05-28,14:39:44
40.026966,116.347285,0,417,39961.6109837963,2009-05-28,14:39:49
40.027259,116.347266,0,417,39961.6110416667,2009-05-28,14:39:54
40.027478,116.347172,0,417,39961.6131828704,2009-05-28,14:42:59
40.027585,116.347087,0,417,39961.6132407407,2009-05-28,14:43:04
40.027605,116.346968,0,417,39961.6132986111,2009-05-28,14:43:09
40.02758,116.346855,0,414,39961.6133564815,2009-05-28,14:43:14
40.027634,116.34698,0,415,39961.6134143519,2009-05-28,14:43:19
40.027634,116.34698,0,415,39961.6134490741,2009-05-28,14:43:22
40.027631,116.346978,0,415,39961.6134722222,2009-05-28,14:43:24
40.027634,116.346966,0,415,39961.6135300926,2009-05-28,14:43:29
40.027634,116.346966,0,415,39961.6135648148,2009-05-28,14:43:32
40.027631,116.346967,0,412,39961.613587963,2009-05-28,14:43:34
40.027581,116.346738,0,408,39961.6136458333,2009-05-28,14:43:39
40.027546,116.346633,0,408,39961.6137037037,2009-05-28,14:43:44
40.027567,116.346552,0,406,39961.6137615741,2009-05-28,14:43:49
40.02763,116.34651,0,402,39961.6138194444,2009-05-28,14:43:54
40.027644,116.346451,0,398,39961.6138773148,2009-05-28,14:43:59
40.027662,116.346372,0,393,39961.6139351852,2009-05-28,14:44:04
40.027684,116.346376,0,392,39961.6139930556,2009-05-28,14:44:09
40.027657,116.346396,0,394,39961.6140509259,2009-05-28,14:44:14
40.02769,116.346399,0,391,39961.6141087963,2009-05-28,14:44:19
40.027645,116.346397,0,385,39961.6141666667,2009-05-28,14:44:24
40.02764,116.346388,0,385,39961.614224537,2009-05-28,14:44:29
40.027637,116.346361,0,384,39961.6142824074,2009-05-28,14:44:34
40.027641,116.346344,0,381,39961.6143402778,2009-05-28,14:44:39
40.027646,116.346351,0,379,39961.6143981481,2009-05-28,14:44:44
40.027646,116.346351,0,379,39961.6144328704,2009-05-28,14:44:47
40.027646,116.346344,0,379,39961.6144560185,2009-05-28,14:44:49
40.027629,116.346344,0,379,39961.6145138889,2009-05-28,14:44:54
40.027618,116.346315,0,379,39961.6145717593,2009-05-28,14:44:59
40.027582,116.346306,0,379,39961.6146296296,2009-05-28,14:45:04
40.027582,116.346306,0,379,39961.6146643519,2009-05-28,14:45:07
40.027585,116.346311,0,379,39961.6146875,2009-05-28,14:45:09
40.027702,116.3465,0,379,39961.6147453704,2009-05-28,14:45:14
40.027769,116.346588,0,378,39961.6148032407,2009-05-28,14:45:19
40.027747,116.346631,0,377,39961.6148611111,2009-05-28,14:45:24
40.027733,116.346617,0,378,39961.6149189815,2009-05-28,14:45:29
40.027693,116.346548,0,376,39961.6149768519,2009-05-28,14:45:34
40.027705,116.346585,0,376,39961.6150347222,2009-05-28,14:45:39
40.027762,116.346781,0,377,39961.6150925926,2009-05-28,14:45:44
40.027813,116.346883,0,376,39961.615150463,2009-05-28,14:45:49
40.027782,116.346858,0,371,39961.6152083333,2009-05-28,14:45:54
40.027783,116.346835,0,368,39961.6152662037,2009-05-28,14:45:59
40.027758,116.346727,0,367,39961.6153240741,2009-05-28,14:46:04
40.027781,116.346724,0,368,39961.6153819444,2009-05-28,14:46:09
40.027764,116.346735,0,368,39961.6154398148,2009-05-28,14:46:14
40.027763,116.346745,0,368,39961.6154976852,2009-05-28,14:46:19
40.027763,116.346745,0,368,39961.6155324074,2009-05-28,14:46:22
40.027762,116.346752,0,368,39961.6155555556,2009-05-28,14:46:24
40.027763,116.346764,0,368,39961.6156134259,2009-05-28,14:46:29
40.027765,116.346747,0,364,39961.6156712963,2009-05-28,14:46:34
40.027733,116.346677,0,364,39961.6157291667,2009-05-28,14:46:39
40.027732,116.346673,0,364,39961.615787037,2009-05-28,14:46:44
40.027732,116.346673,0,364,39961.6158217593,2009-05-28,14:46:47
40.027732,116.346665,0,364,39961.6158449074,2009-05-28,14:46:49
40.027715,116.346663,0,363,39961.6159027778,2009-05-28,14:46:54
40.027718,116.346654,0,362,39961.6159606481,2009-05-28,14:46:59
40.027683,116.346611,0,358,39961.6160185185,2009-05-28,14:47:04
40.027638,116.346511,0,355,39961.6160763889,2009-05-28,14:47:09
40.027589,116.346394,0,357,39961.6161342593,2009-05-28,14:47:14
40.027542,116.346286,0,358,39961.6161921296,2009-05-28,14:47:19
40.027513,116.346257,0,359,39961.61625,2009-05-28,14:47:24
40.027487,116.346204,0,358,39961.6163078704,2009-05-28,14:47:29
40.027482,116.346182,0,357,39961.6163657407,2009-05-28,14:47:34
40.027493,116.346191,0,356,39961.6164236111,2009-05-28,14:47:39
40.027485,116.346213,0,352,39961.6164814815,2009-05-28,14:47:44
40.027472,116.346156,0,349,39961.6165393519,2009-05-28,14:47:49
40.027452,116.346137,0,347,39961.6165972222,2009-05-28,14:47:54
40.027424,116.346118,0,346,39961.6166550926,2009-05-28,14:47:59
40.027423,116.34613,0,345,39961.616712963,2009-05-28,14:48:04
40.027423,116.34613,0,345,39961.6167476852,2009-05-28,14:48:07
40.027423,116.346131,0,345,39961.6167708333,2009-05-28,14:48:09
40.027422,116.34614,0,345,39961.6168287037,2009-05-28,14:48:14
40.02742,116.346148,0,345,39961.6168865741,2009-05-28,14:48:19
40.027421,116.346153,0,345,39961.6169444444,2009-05-28,14:48:24
40.02742,116.346159,0,345,39961.6170023148,2009-05-28,14:48:29
40.02742,116.346159,0,345,39961.617037037,2009-05-28,14:48:32
40.027421,116.346152,0,345,39961.6170601852,2009-05-28,14:48:34
40.027428,116.346123,0,345,39961.6171180556,2009-05-28,14:48:39
40.027447,116.346126,0,345,39961.6171759259,2009-05-28,14:48:44
40.027447,116.346126,0,345,39961.6172106481,2009-05-28,14:48:47
40.027448,116.346118,0,345,39961.6172337963,2009-05-28,14:48:49
40.027448,116.346104,0,345,39961.6172916667,2009-05-28,14:48:54
40.02739,116.34603,0,343,39961.617349537,2009-05-28,14:48:59
40.027342,116.345942,0,341,39961.6174074074,2009-05-28,14:49:04
40.027327,116.345924,0,340,39961.6174652778,2009-05-28,14:49:09
40.027327,116.345924,0,340,39961.6175,2009-05-28,14:49:12
40.027325,116.345931,0,340,39961.6175231481,2009-05-28,14:49:14
40.027293,116.345808,0,343,39961.6175810185,2009-05-28,14:49:19
40.027253,116.345787,0,344,39961.6176388889,2009-05-28,14:49:24
40.027255,116.345746,0,343,39961.6176967593,2009-05-28,14:49:29
40.027237,116.345728,0,344,39961.6177546296,2009-05-28,14:49:34
40.027287,116.345831,0,343,39961.6178125,2009-05-28,14:49:39
40.027281,116.345851,0,343,39961.6178703704,2009-05-28,14:49:44
40.027249,116.345862,0,343,39961.6179282407,2009-05-28,14:49:49
40.027249,116.345862,0,343,39961.617962963,2009-05-28,14:49:52
40.02725,116.345854,0,343,39961.6179861111,2009-05-28,14:49:54
40.027235,116.345798,0,344,39961.6180439815,2009-05-28,14:49:59
40.027219,116.345784,0,345,39961.6181018518,2009-05-28,14:50:04
40.027169,116.345799,0,346,39961.6181597222,2009-05-28,14:50:09
40.027168,116.345773,0,346,39961.6182175926,2009-05-28,14:50:14
40.027142,116.345793,0,344,39961.618275463,2009-05-28,14:50:19
40.027131,116.345793,0,344,39961.6183333333,2009-05-28,14:50:24
40.027131,116.345783,0,344,39961.6183912037,2009-05-28,14:50:29
40.027098,116.345703,0,344,39961.6184490741,2009-05-28,14:50:34
40.027083,116.345699,0,346,39961.6185069444,2009-05-28,14:50:39
40.027089,116.345692,0,343,39961.6185648148,2009-05-28,14:50:44
40.027089,116.345692,0,343,39961.618599537,2009-05-28,14:50:47
40.027081,116.345692,0,342,39961.6186226852,2009-05-28,14:50:49
40.027109,116.345726,0,340,39961.6186805556,2009-05-28,14:50:54
40.027109,116.345717,0,340,39961.6187384259,2009-05-28,14:50:59
40.027109,116.345717,0,340,39961.6187731481,2009-05-28,14:51:02
40.027109,116.345716,0,340,39961.6187962963,2009-05-28,14:51:04
40.027108,116.345728,0,340,39961.6188541667,2009-05-28,14:51:09
40.027108,116.345739,0,340,39961.618912037,2009-05-28,14:51:14
40.02711,116.345757,0,340,39961.6189699074,2009-05-28,14:51:19
40.027221,116.345964,0,335,39961.6190277778,2009-05-28,14:51:24
40.027242,116.345964,0,334,39961.6190856481,2009-05-28,14:51:29
40.027177,116.345874,0,332,39961.6191435185,2009-05-28,14:51:34
40.027189,116.345917,0,332,39961.6192013889,2009-05-28,14:51:39
40.027153,116.345942,0,334,39961.6192592593,2009-05-28,14:51:44
40.027191,116.345913,0,333,39961.6193171296,2009-05-28,14:51:49
40.027173,116.345893,0,333,39961.619375,2009-05-28,14:51:54
40.027173,116.345893,0,333,39961.6194097222,2009-05-28,14:51:57
40.027171,116.345893,0,333,39961.6194328704,2009-05-28,14:51:59
40.027178,116.345925,0,333,39961.6194907407,2009-05-28,14:52:04
40.027206,116.345965,0,335,39961.6195486111,2009-05-28,14:52:09
40.027219,116.346001,0,336,39961.6196064815,2009-05-28,14:52:14
40.027233,116.346072,0,332,39961.6196643518,2009-05-28,14:52:19
40.027258,116.346012,0,329,39961.6197222222,2009-05-28,14:52:24
40.027278,116.346054,0,330,39961.6197800926,2009-05-28,14:52:29
40.02732,116.346135,0,332,39961.619837963,2009-05-28,14:52:34
40.027335,116.346172,0,335,39961.6198958333,2009-05-28,14:52:39
40.027333,116.346181,0,335,39961.6199537037,2009-05-28,14:52:44
40.027333,116.346181,0,335,39961.6199884259,2009-05-28,14:52:47
40.027333,116.346184,0,335,39961.6200115741,2009-05-28,14:52:49
40.027586,116.346393,0,336,39961.6200694444,2009-05-28,14:52:54
40.027519,116.346433,0,339,39961.6201273148,2009-05-28,14:52:59
40.027712,116.346929,0,340,39961.6201851852,2009-05-28,14:53:04
40.027748,116.346972,0,341,39961.6202430556,2009-05-28,14:53:09
40.027775,116.346991,0,343,39961.6203009259,2009-05-28,14:53:14
40.027817,116.347083,0,347,39961.6203587963,2009-05-28,14:53:19
40.02786,116.347167,0,351,39961.6204166667,2009-05-28,14:53:24
40.027937,116.347278,0,355,39961.620474537,2009-05-28,14:53:29
40.027982,116.347357,0,359,39961.6205324074,2009-05-28,14:53:34
40.028047,116.347456,0,363,39961.6205902778,2009-05-28,14:53:39
40.028053,116.347489,0,366,39961.6206481481,2009-05-28,14:53:44
40.02803,116.347489,0,367,39961.6207060185,2009-05-28,14:53:49
40.028014,116.347467,0,368,39961.6207638889,2009-05-28,14:53:54
40.028028,116.34749,0,371,39961.6208217593,2009-05-28,14:53:59
40.028037,116.347522,0,370,39961.6208796296,2009-05-28,14:54:04
40.028039,116.347523,0,370,39961.6209375,2009-05-28,14:54:09
40.028039,116.347529,0,371,39961.6209953704,2009-05-28,14:54:14
40.028038,116.347528,0,371,39961.6210532407,2009-05-28,14:54:19
40.028038,116.347528,0,371,39961.621087963,2009-05-28,14:54:22
40.028039,116.347523,0,371,39961.6211111111,2009-05-28,14:54:24
40.02804,116.347514,0,371,39961.6211689815,2009-05-28,14:54:29
40.028041,116.347502,0,371,39961.6212268519,2009-05-28,14:54:34
40.028018,116.347469,0,371,39961.6212847222,2009-05-28,14:54:39
40.028001,116.347448,0,371,39961.6213425926,2009-05-28,14:54:44
40.028001,116.347438,0,371,39961.621400463,2009-05-28,14:54:49
40.028001,116.347423,0,371,39961.6214583333,2009-05-28,14:54:54
40.027994,116.347292,0,371,39961.6215162037,2009-05-28,14:54:59
40.027974,116.347324,0,366,39961.6215740741,2009-05-28,14:55:04
40.027972,116.347327,0,366,39961.6216319444,2009-05-28,14:55:09
40.027972,116.347327,0,366,39961.6216666667,2009-05-28,14:55:12
40.027971,116.347324,0,366,39961.6216898148,2009-05-28,14:55:14
40.027972,116.34731,0,366,39961.6217476852,2009-05-28,14:55:19
40.027973,116.347299,0,366,39961.6218055556,2009-05-28,14:55:24
40.027974,116.347287,0,366,39961.6218634259,2009-05-28,14:55:29
40.027947,116.347185,0,365,39961.6219212963,2009-05-28,14:55:34
40.027927,116.347142,0,364,39961.6219791667,2009-05-28,14:55:39
40.02783,116.346926,0,365,39961.622037037,2009-05-28,14:55:44
40.027779,116.346841,0,365,39961.6220949074,2009-05-28,14:55:49
40.02773,116.346754,0,364,39961.6221527778,2009-05-28,14:55:54
40.027648,116.346614,0,360,39961.6222106481,2009-05-28,14:55:59
40.027611,116.34655,0,358,39961.6222685185,2009-05-28,14:56:04
40.027529,116.346419,0,355,39961.6223263889,2009-05-28,14:56:09
40.027464,116.346315,0,354,39961.6223842593,2009-05-28,14:56:14
40.027513,116.346445,0,355,39961.6224421296,2009-05-28,14:56:19
40.027513,116.346445,0,355,39961.6224768519,2009-05-28,14:56:22
40.027511,116.34644,0,355,39961.6225,2009-05-28,14:56:24
40.027438,116.346317,0,351,39961.6225578704,2009-05-28,14:56:29
40.02786,116.346931,0,410,39961.6226157407,2009-05-28,14:56:34
40.027924,116.346662,0,390,39961.6252199074,2009-05-28,15:00:19
40.027941,116.346577,0,388,39961.6252777778,2009-05-28,15:00:24
40.027983,116.346571,0,387,39961.6253356481,2009-05-28,15:00:29
40.02797,116.346633,0,385,39961.6253935185,2009-05-28,15:00:34
40.02797,116.346633,0,385,39961.6254282407,2009-05-28,15:00:37
40.027968,116.346639,0,385,39961.6254513889,2009-05-28,15:00:39
40.027967,116.346652,0,384,39961.6255092593,2009-05-28,15:00:44
40.027933,116.346774,0,384,39961.6255671296,2009-05-28,15:00:49
40.027935,116.346798,0,384,39961.625625,2009-05-28,15:00:54
40.027978,116.346902,0,385,39961.6256828704,2009-05-28,15:00:59
40.028074,116.347114,0,385,39961.6257407407,2009-05-28,15:01:04
40.028248,116.347301,0,385,39961.6257986111,2009-05-28,15:01:09
40.028401,116.347398,0,385,39961.6258564815,2009-05-28,15:01:14
40.028429,116.347418,0,382,39961.6259143518,2009-05-28,15:01:19
40.02848,116.347508,0,382,39961.6259722222,2009-05-28,15:01:24
40.028515,116.347508,0,382,39961.6260300926,2009-05-28,15:01:29
40.028531,116.347484,0,382,39961.626087963,2009-05-28,15:01:34
40.028532,116.347495,0,381,39961.6261458333,2009-05-28,15:01:39
40.028507,116.347416,0,382,39961.6262037037,2009-05-28,15:01:44
40.028542,116.347388,0,382,39961.6262615741,2009-05-28,15:01:49
40.02857,116.347502,0,381,39961.6263194444,2009-05-28,15:01:54
40.028613,116.347559,0,382,39961.6263773148,2009-05-28,15:01:59
40.028676,116.347629,0,382,39961.6264351852,2009-05-28,15:02:04
40.028777,116.347757,0,380,39961.6264930556,2009-05-28,15:02:09
40.02886,116.34782,0,382,39961.6265509259,2009-05-28,15:02:14
40.028872,116.347958,0,382,39961.6266087963,2009-05-28,15:02:19
40.028833,116.348083,0,384,39961.6266666667,2009-05-28,15:02:24
40.028939,116.348167,0,385,39961.626724537,2009-05-28,15:02:29
40.029113,116.348345,0,389,39961.6268402778,2009-05-28,15:02:39
40.028958,116.348559,0,390,39961.6268981481,2009-05-28,15:02:44
40.029058,116.348672,0,392,39961.6269560185,2009-05-28,15:02:49
40.029082,116.348785,0,395,39961.6270138889,2009-05-28,15:02:54
40.028929,116.348871,0,400,39961.6270717593,2009-05-28,15:02:59
40.02879,116.349081,0,403,39961.6271296296,2009-05-28,15:03:04
40.028766,116.349141,0,409,39961.6271875,2009-05-28,15:03:09
40.028803,116.349261,0,413,39961.6272453704,2009-05-28,15:03:14
40.028783,116.349397,0,417,39961.6273032407,2009-05-28,15:03:19
40.028726,116.349556,0,421,39961.6273611111,2009-05-28,15:03:24
40.028758,116.349638,0,425,39961.6274189815,2009-05-28,15:03:29
40.029029,116.349687,0,428,39961.6274768518,2009-05-28,15:03:34
40.029058,116.349721,0,432,39961.6275347222,2009-05-28,15:03:39
40.029023,116.349748,0,436,39961.6275925926,2009-05-28,15:03:44
40.028798,116.349858,0,440,39961.627650463,2009-05-28,15:03:49
40.029074,116.349877,0,444,39961.6277083333,2009-05-28,15:03:54
40.029204,116.349874,0,448,39961.6277662037,2009-05-28,15:03:59
40.029364,116.35006,0,453,39961.6278240741,2009-05-28,15:04:04
40.02952,116.350368,0,460,39961.6278819444,2009-05-28,15:04:09
40.029703,116.350766,0,466,39961.6279398148,2009-05-28,15:04:14
40.029884,116.351032,0,472,39961.6279976852,2009-05-28,15:04:19
40.029824,116.350904,0,476,39961.6280555556,2009-05-28,15:04:24
40.029811,116.350933,0,481,39961.6281134259,2009-05-28,15:04:29
40.029785,116.351055,0,484,39961.6281712963,2009-05-28,15:04:34
40.029745,116.351038,0,488,39961.6282291667,2009-05-28,15:04:39
40.029689,116.351015,0,491,39961.628287037,2009-05-28,15:04:44
40.029619,116.35099,0,496,39961.6283449074,2009-05-28,15:04:49
40.029621,116.351117,0,501,39961.6284027778,2009-05-28,15:04:54
40.035603,116.345429,0,397,39961.6420023148,2009-05-28,15:24:29
