# Supplementary material for: Research on differential privacy protection method based on user tendency
Source: PLoS One. 2023 Oct 26;18(10):e0288823. doi: 10.1371/journal.pone.0288823 (PMC10602288; doi:10.1371/journal.pone.0288823)
Supplement: S2 Data — (ZIP) [file pone.0288823.s002.zip › Data 5-2/022/Trajectory/20090529044030.plt]

Geolife trajectory
WGS 84
Altitude is in Feet
Reserved 3
0,2,255,My Track,0,0,2,8421376
0
40.027378,116.345025,0,492,39962.1947916667,2009-05-29,04:40:30
40.027528,116.345279,0,492,39962.194849537,2009-05-29,04:40:35
40.027642,116.345767,0,491,39962.1949074074,2009-05-29,04:40:40
40.027606,116.345816,0,491,39962.1949652778,2009-05-29,04:40:45
40.027587,116.34586,0,491,39962.1950231481,2009-05-29,04:40:50
40.027583,116.346109,0,491,39962.1950810185,2009-05-29,04:40:55
40.027575,116.346248,0,491,39962.1951388889,2009-05-29,04:41:00
40.027526,116.346338,0,491,39962.1951967593,2009-05-29,04:41:05
40.027493,116.346349,0,491,39962.1952546296,2009-05-29,04:41:10
40.027461,116.346257,0,491,39962.1953125,2009-05-29,04:41:15
40.027483,116.346321,0,490,39962.1953703704,2009-05-29,04:41:20
40.027538,116.346478,0,490,39962.1954282407,2009-05-29,04:41:25
40.027505,116.346399,0,490,39962.1954861111,2009-05-29,04:41:30
40.027437,116.34628,0,490,39962.1955439815,2009-05-29,04:41:35
40.027367,116.346217,0,490,39962.1956018518,2009-05-29,04:41:40
40.027374,116.34624,0,490,39962.1956597222,2009-05-29,04:41:45
40.02737,116.346293,0,490,39962.1957175926,2009-05-29,04:41:50
40.027369,116.346171,0,490,39962.195775463,2009-05-29,04:41:55
40.027423,116.346114,0,490,39962.1958333333,2009-05-29,04:42:00
40.027471,116.346434,0,489,39962.1958912037,2009-05-29,04:42:05
40.027459,116.346512,0,489,39962.1959490741,2009-05-29,04:42:10
40.027393,116.346524,0,489,39962.1960069444,2009-05-29,04:42:15
40.027633,116.346597,0,490,39962.1986689815,2009-05-29,04:46:05
40.027677,116.346585,0,490,39962.1987268519,2009-05-29,04:46:10
40.027702,116.346507,0,490,39962.1987847222,2009-05-29,04:46:15
40.027708,116.346436,0,490,39962.1988425926,2009-05-29,04:46:20
40.027753,116.346854,0,490,39962.198900463,2009-05-29,04:46:25
40.027718,116.346925,0,489,39962.1989583333,2009-05-29,04:46:30
40.027681,116.346908,0,489,39962.1990162037,2009-05-29,04:46:35
40.027697,116.346836,0,489,39962.1990740741,2009-05-29,04:46:40
40.027697,116.346852,0,489,39962.1991319444,2009-05-29,04:46:45
40.027679,116.346953,0,489,39962.1991898148,2009-05-29,04:46:50
40.027642,116.346933,0,489,39962.1992476852,2009-05-29,04:46:55
40.027594,116.34692,0,489,39962.1993055556,2009-05-29,04:47:00
40.027594,116.34692,0,489,39962.1993402778,2009-05-29,04:47:03
40.027592,116.346923,0,489,39962.1993634259,2009-05-29,04:47:05
40.027601,116.346903,0,489,39962.1994212963,2009-05-29,04:47:10
40.027588,116.346947,0,489,39962.1994791667,2009-05-29,04:47:15
40.027535,116.346916,0,489,39962.199537037,2009-05-29,04:47:20
40.027501,116.346814,0,489,39962.1995949074,2009-05-29,04:47:25
40.027533,116.346771,0,489,39962.1996527778,2009-05-29,04:47:30
40.027571,116.346927,0,489,39962.1997106481,2009-05-29,04:47:35
40.027571,116.346927,0,489,39962.1997453704,2009-05-29,04:47:38
40.027568,116.346926,0,489,39962.1997685185,2009-05-29,04:47:40
40.027515,116.346854,0,489,39962.1998263889,2009-05-29,04:47:45
40.02743,116.346947,0,489,39962.1998842593,2009-05-29,04:47:50
40.027472,116.347102,0,489,39962.1999421296,2009-05-29,04:47:55
40.02753,116.347034,0,489,39962.2,2009-05-29,04:48:00
40.027556,116.346953,0,489,39962.2000578704,2009-05-29,04:48:05
40.027531,116.346842,0,489,39962.2001157407,2009-05-29,04:48:10
40.027537,116.346887,0,489,39962.2001736111,2009-05-29,04:48:15
40.027555,116.346931,0,489,39962.2002314815,2009-05-29,04:48:20
40.027568,116.346853,0,490,39962.2002893519,2009-05-29,04:48:25
40.027554,116.346777,0,490,39962.2003472222,2009-05-29,04:48:30
40.02754,116.346743,0,490,39962.2004050926,2009-05-29,04:48:35
40.027549,116.346774,0,490,39962.200462963,2009-05-29,04:48:40
40.027566,116.346665,0,490,39962.2005208333,2009-05-29,04:48:45
40.02761,116.346498,0,490,39962.2005787037,2009-05-29,04:48:50
40.027636,116.346498,0,490,39962.2006365741,2009-05-29,04:48:55
40.027647,116.346547,0,489,39962.2006944444,2009-05-29,04:49:00
40.027623,116.3465,0,490,39962.2007523148,2009-05-29,04:49:05
40.027584,116.346421,0,489,39962.2008101852,2009-05-29,04:49:10
40.027558,116.346386,0,489,39962.2008680556,2009-05-29,04:49:15
40.027522,116.346389,0,489,39962.2009259259,2009-05-29,04:49:20
40.027502,116.346387,0,489,39962.2009837963,2009-05-29,04:49:25
40.027456,116.346246,0,489,39962.2010416667,2009-05-29,04:49:30
40.027485,116.346213,0,489,39962.201099537,2009-05-29,04:49:35
40.027606,116.346417,0,488,39962.2011574074,2009-05-29,04:49:40
40.027647,116.346547,0,488,39962.2012152778,2009-05-29,04:49:45
40.027616,116.346526,0,488,39962.2012731481,2009-05-29,04:49:50
40.02753,116.346477,0,488,39962.2013310185,2009-05-29,04:49:55
40.027495,116.346546,0,488,39962.2013888889,2009-05-29,04:50:00
40.027591,116.346454,0,488,39962.2014467593,2009-05-29,04:50:05
40.027608,116.346443,0,488,39962.2015046296,2009-05-29,04:50:10
40.027591,116.346369,0,488,39962.2015625,2009-05-29,04:50:15
40.027569,116.34627,0,488,39962.2016203704,2009-05-29,04:50:20
40.027565,116.346297,0,488,39962.2016782407,2009-05-29,04:50:25
40.027571,116.346269,0,488,39962.2017361111,2009-05-29,04:50:30
40.027563,116.34626,0,488,39962.2017939815,2009-05-29,04:50:35
40.027526,116.346235,0,487,39962.2018518519,2009-05-29,04:50:40
40.027506,116.34623,0,487,39962.2019097222,2009-05-29,04:50:45
40.027505,116.346303,0,487,39962.2019675926,2009-05-29,04:50:50
40.027455,116.346274,0,487,39962.202025463,2009-05-29,04:50:55
40.027515,116.346217,0,487,39962.2020833333,2009-05-29,04:51:00
40.027542,116.346131,0,487,39962.2021412037,2009-05-29,04:51:05
40.027557,116.346082,0,487,39962.2021990741,2009-05-29,04:51:10
40.027534,116.346111,0,487,39962.2022569444,2009-05-29,04:51:15
40.027504,116.346245,0,487,39962.2023148148,2009-05-29,04:51:20
40.027487,116.34621,0,487,39962.2023726852,2009-05-29,04:51:25
40.027517,116.346155,0,487,39962.2024305556,2009-05-29,04:51:30
40.027536,116.346163,0,487,39962.2024884259,2009-05-29,04:51:35
40.027536,116.346256,0,487,39962.2025462963,2009-05-29,04:51:40
40.027506,116.346245,0,487,39962.2026041667,2009-05-29,04:51:45
40.027503,116.346267,0,487,39962.202662037,2009-05-29,04:51:50
40.027525,116.346301,0,487,39962.2027199074,2009-05-29,04:51:55
40.027553,116.346322,0,487,39962.2027777778,2009-05-29,04:52:00
40.027548,116.346304,0,487,39962.2028356481,2009-05-29,04:52:05
40.027526,116.346355,0,487,39962.2028935185,2009-05-29,04:52:10
40.027495,116.346305,0,487,39962.2029513889,2009-05-29,04:52:15
40.027528,116.34636,0,487,39962.2030092593,2009-05-29,04:52:20
40.027539,116.346392,0,487,39962.2030671296,2009-05-29,04:52:25
40.0275,116.346336,0,487,39962.203125,2009-05-29,04:52:30
40.027523,116.346349,0,487,39962.2031828704,2009-05-29,04:52:35
40.027551,116.34649,0,487,39962.2032407407,2009-05-29,04:52:40
40.027586,116.346638,0,486,39962.2032986111,2009-05-29,04:52:45
40.027611,116.346566,0,486,39962.2033564815,2009-05-29,04:52:50
40.027618,116.346469,0,486,39962.2034143518,2009-05-29,04:52:55
40.027609,116.34645,0,486,39962.2034722222,2009-05-29,04:53:00
40.027611,116.346567,0,485,39962.2035300926,2009-05-29,04:53:05
40.027549,116.346511,0,485,39962.203587963,2009-05-29,04:53:10
40.027562,116.346522,0,485,39962.2036458333,2009-05-29,04:53:15
40.027603,116.346466,0,485,39962.2037037037,2009-05-29,04:53:20
40.027641,116.346463,0,485,39962.2037615741,2009-05-29,04:53:25
40.027601,116.346331,0,485,39962.2038194444,2009-05-29,04:53:30
40.027595,116.346236,0,485,39962.2038773148,2009-05-29,04:53:35
40.027598,116.346356,0,485,39962.2039351852,2009-05-29,04:53:40
40.027599,116.34653,0,485,39962.2039930556,2009-05-29,04:53:45
40.027565,116.346454,0,485,39962.2040509259,2009-05-29,04:53:50
40.027552,116.346394,0,485,39962.2041087963,2009-05-29,04:53:55
40.027496,116.346388,0,485,39962.2041666667,2009-05-29,04:54:00
40.027473,116.346404,0,485,39962.204224537,2009-05-29,04:54:05
40.027499,116.346358,0,485,39962.2042824074,2009-05-29,04:54:10
40.027498,116.346257,0,485,39962.2043402778,2009-05-29,04:54:15
40.027476,116.34624,0,485,39962.2043981481,2009-05-29,04:54:20
40.027458,116.346285,0,485,39962.2044560185,2009-05-29,04:54:25
40.027457,116.346408,0,485,39962.2045138889,2009-05-29,04:54:30
40.027411,116.346354,0,485,39962.2045717593,2009-05-29,04:54:35
40.027392,116.346215,0,485,39962.2046296296,2009-05-29,04:54:40
40.027394,116.346253,0,485,39962.2046875,2009-05-29,04:54:45
40.02741,116.346248,0,485,39962.2047453704,2009-05-29,04:54:50
40.02742,116.346231,0,485,39962.2048032407,2009-05-29,04:54:55
40.027412,116.346265,0,485,39962.2048611111,2009-05-29,04:55:00
40.027396,116.346153,0,485,39962.2049189815,2009-05-29,04:55:05
40.027376,116.346217,0,485,39962.2049768518,2009-05-29,04:55:10
40.027385,116.346335,0,485,39962.2050347222,2009-05-29,04:55:15
40.027393,116.346348,0,485,39962.2050925926,2009-05-29,04:55:20
40.027435,116.346286,0,485,39962.205150463,2009-05-29,04:55:25
40.027445,116.34624,0,485,39962.2052083333,2009-05-29,04:55:30
40.027459,116.346326,0,485,39962.2052662037,2009-05-29,04:55:35
40.027472,116.346555,0,484,39962.2053240741,2009-05-29,04:55:40
40.027438,116.346502,0,484,39962.2053819444,2009-05-29,04:55:45
40.027411,116.346326,0,484,39962.2054398148,2009-05-29,04:55:50
40.027418,116.346287,0,484,39962.2054976852,2009-05-29,04:55:55
40.027451,116.346375,0,484,39962.2055555556,2009-05-29,04:56:00
40.02746,116.346438,0,484,39962.2056134259,2009-05-29,04:56:05
40.027474,116.346431,0,484,39962.2056712963,2009-05-29,04:56:10
40.027415,116.346438,0,484,39962.2057291667,2009-05-29,04:56:15
40.027398,116.346527,0,484,39962.205787037,2009-05-29,04:56:20
40.027378,116.346487,0,484,39962.2058449074,2009-05-29,04:56:25
40.027393,116.346465,0,484,39962.2059027778,2009-05-29,04:56:30
40.027402,116.346393,0,484,39962.2059606481,2009-05-29,04:56:35
40.02743,116.346391,0,484,39962.2060185185,2009-05-29,04:56:40
40.027431,116.346293,0,484,39962.2060763889,2009-05-29,04:56:45
40.027442,116.346296,0,484,39962.2061342593,2009-05-29,04:56:50
40.02744,116.34637,0,484,39962.2061921296,2009-05-29,04:56:55
40.027458,116.346445,0,484,39962.20625,2009-05-29,04:57:00
40.027457,116.346484,0,484,39962.2063078704,2009-05-29,04:57:05
40.027409,116.346273,0,458,39962.2063657407,2009-05-29,04:57:10
40.027325,116.34609,0,428,39962.2064236111,2009-05-29,04:57:15
40.027303,116.346047,0,402,39962.2064814815,2009-05-29,04:57:20
40.027244,116.345806,0,379,39962.2065393519,2009-05-29,04:57:25
40.027188,116.345595,0,358,39962.2065972222,2009-05-29,04:57:30
40.027123,116.345463,0,339,39962.2066550926,2009-05-29,04:57:35
40.027041,116.345418,0,322,39962.206712963,2009-05-29,04:57:40
40.026994,116.345278,0,306,39962.2067708333,2009-05-29,04:57:45
40.026952,116.345166,0,292,39962.2068287037,2009-05-29,04:57:50
40.026864,116.345147,0,279,39962.2068865741,2009-05-29,04:57:55
40.026838,116.345093,0,268,39962.2069444444,2009-05-29,04:58:00
40.026837,116.344999,0,257,39962.2070023148,2009-05-29,04:58:05
40.026831,116.344914,0,247,39962.2070601852,2009-05-29,04:58:10
40.026792,116.344807,0,237,39962.2071180556,2009-05-29,04:58:15
40.026747,116.344821,0,228,39962.2071759259,2009-05-29,04:58:20
40.026726,116.344765,0,220,39962.2072337963,2009-05-29,04:58:25
40.026694,116.344699,0,212,39962.2072916667,2009-05-29,04:58:30
40.026661,116.344642,0,205,39962.207349537,2009-05-29,04:58:35
40.026694,116.344623,0,198,39962.2074074074,2009-05-29,04:58:40
40.026694,116.344623,0,198,39962.2074421296,2009-05-29,04:58:43
40.026686,116.344623,0,192,39962.2074652778,2009-05-29,04:58:45
40.026663,116.344532,0,186,39962.2075231481,2009-05-29,04:58:50
40.026665,116.344462,0,180,39962.2075810185,2009-05-29,04:58:55
40.026666,116.344392,0,175,39962.2076388889,2009-05-29,04:59:00
40.026676,116.34438,0,169,39962.2076967593,2009-05-29,04:59:05
40.026657,116.344382,0,164,39962.2077546296,2009-05-29,04:59:10
40.026637,116.344446,0,160,39962.2078125,2009-05-29,04:59:15
40.026579,116.344396,0,155,39962.2078703704,2009-05-29,04:59:20
40.026532,116.344341,0,151,39962.2079282407,2009-05-29,04:59:25
40.026502,116.344311,0,147,39962.2079861111,2009-05-29,04:59:30
40.026492,116.344336,0,143,39962.2080439815,2009-05-29,04:59:35
40.026496,116.344293,0,140,39962.2081018519,2009-05-29,04:59:40
40.026497,116.344208,0,136,39962.2081597222,2009-05-29,04:59:45
40.026499,116.344199,0,133,39962.2082175926,2009-05-29,04:59:50
40.026527,116.344225,0,130,39962.208275463,2009-05-29,04:59:55
40.026538,116.344138,0,126,39962.2083333333,2009-05-29,05:00:00
40.026529,116.344132,0,123,39962.2083912037,2009-05-29,05:00:05
40.026529,116.344132,0,123,39962.2084259259,2009-05-29,05:00:08
40.026521,116.344127,0,121,39962.2084490741,2009-05-29,05:00:10
40.02648,116.3441,0,118,39962.2085069444,2009-05-29,05:00:15
40.026448,116.344061,0,115,39962.2085648148,2009-05-29,05:00:20
40.026426,116.344007,0,113,39962.2086226852,2009-05-29,05:00:25
40.026445,116.344009,0,110,39962.2086805556,2009-05-29,05:00:30
40.02644,116.343978,0,108,39962.2087384259,2009-05-29,05:00:35
40.026414,116.343979,0,105,39962.2087962963,2009-05-29,05:00:40
40.026377,116.343995,0,103,39962.2088541667,2009-05-29,05:00:45
40.026385,116.343952,0,101,39962.208912037,2009-05-29,05:00:50
40.026387,116.343939,0,99,39962.2089699074,2009-05-29,05:00:55
40.026413,116.343926,0,97,39962.2090277778,2009-05-29,05:01:00
40.026413,116.343883,0,95,39962.2090856481,2009-05-29,05:01:05
40.026402,116.343792,0,93,39962.2091435185,2009-05-29,05:01:10
40.026266,116.343568,0,43,39962.211400463,2009-05-29,05:04:25
40.026279,116.343477,0,42,39962.2114583333,2009-05-29,05:04:30
40.026302,116.343444,0,42,39962.2115162037,2009-05-29,05:04:35
40.026296,116.343508,0,41,39962.2115740741,2009-05-29,05:04:40
40.026301,116.343467,0,40,39962.2116319444,2009-05-29,05:04:45
40.026332,116.343422,0,39,39962.2116898148,2009-05-29,05:04:50
40.026331,116.343405,0,39,39962.2117476852,2009-05-29,05:04:55
40.026293,116.343455,0,38,39962.2118055556,2009-05-29,05:05:00
40.026312,116.343506,0,37,39962.2118634259,2009-05-29,05:05:05
40.026312,116.343506,0,37,39962.2118981481,2009-05-29,05:05:08
40.026312,116.343505,0,37,39962.2119212963,2009-05-29,05:05:10
40.026305,116.343421,0,36,39962.2119791667,2009-05-29,05:05:15
40.026307,116.343438,0,35,39962.212037037,2009-05-29,05:05:20
40.026328,116.343444,0,35,39962.2120949074,2009-05-29,05:05:25
40.026315,116.343486,0,34,39962.2121527778,2009-05-29,05:05:30
40.02633,116.343518,0,33,39962.2122106481,2009-05-29,05:05:35
40.026397,116.343595,0,33,39962.2122685185,2009-05-29,05:05:40
40.026392,116.343527,0,33,39962.2123263889,2009-05-29,05:05:45
40.026376,116.34349,0,32,39962.2123842593,2009-05-29,05:05:50
40.026369,116.3435,0,32,39962.2124421296,2009-05-29,05:05:55
40.02634,116.343507,0,31,39962.2125,2009-05-29,05:06:00
40.026331,116.343463,0,31,39962.2125578704,2009-05-29,05:06:05
40.026307,116.343314,0,32,39962.2126157407,2009-05-29,05:06:10
40.026269,116.343318,0,31,39962.2126736111,2009-05-29,05:06:15
40.026273,116.343356,0,31,39962.2127314815,2009-05-29,05:06:20
40.026301,116.343343,0,30,39962.2127893518,2009-05-29,05:06:25
40.026297,116.343221,0,30,39962.2128472222,2009-05-29,05:06:30
40.02631,116.343234,0,30,39962.2129050926,2009-05-29,05:06:35
40.026318,116.343303,0,29,39962.212962963,2009-05-29,05:06:40
40.026316,116.343244,0,29,39962.2130208333,2009-05-29,05:06:45
40.026296,116.343232,0,28,39962.2130787037,2009-05-29,05:06:50
40.0263,116.343244,0,28,39962.2131365741,2009-05-29,05:06:55
40.026303,116.343276,0,27,39962.2131944444,2009-05-29,05:07:00
40.026344,116.343323,0,27,39962.2132523148,2009-05-29,05:07:05
40.026359,116.343328,0,26,39962.2133101852,2009-05-29,05:07:10
40.026341,116.343329,0,26,39962.2133680556,2009-05-29,05:07:15
40.026298,116.343307,0,25,39962.2134259259,2009-05-29,05:07:20
40.026313,116.343318,0,25,39962.2134837963,2009-05-29,05:07:25
40.026312,116.343234,0,24,39962.2135416667,2009-05-29,05:07:30
40.026267,116.343189,0,24,39962.213599537,2009-05-29,05:07:35
40.02624,116.343185,0,24,39962.2136574074,2009-05-29,05:07:40
40.026226,116.343152,0,23,39962.2137152778,2009-05-29,05:07:45
40.026215,116.34292,0,10,39962.2173032407,2009-05-29,05:12:55
40.026178,116.342796,0,9,39962.2173611111,2009-05-29,05:13:00
40.026178,116.342796,0,9,39962.2173958333,2009-05-29,05:13:03
40.026178,116.342796,0,9,39962.2174189815,2009-05-29,05:13:05
40.026156,116.342764,0,9,39962.2174768519,2009-05-29,05:13:10
40.02613,116.342708,0,9,39962.2175347222,2009-05-29,05:13:15
40.026136,116.342673,0,9,39962.2175925926,2009-05-29,05:13:20
40.02616,116.342679,0,9,39962.217650463,2009-05-29,05:13:25
40.0262,116.342753,0,9,39962.2177083333,2009-05-29,05:13:30
40.026208,116.342806,0,9,39962.2177662037,2009-05-29,05:13:35
40.026195,116.342823,0,8,39962.2178240741,2009-05-29,05:13:40
40.026174,116.342829,0,8,39962.2178819444,2009-05-29,05:13:45
40.026166,116.342795,0,8,39962.2179398148,2009-05-29,05:13:50
40.026137,116.342827,0,8,39962.2179976852,2009-05-29,05:13:55
40.026137,116.342827,0,8,39962.2180324074,2009-05-29,05:13:58
40.026134,116.342834,0,8,39962.2180555556,2009-05-29,05:14:00
40.026153,116.342857,0,8,39962.2181134259,2009-05-29,05:14:05
40.026161,116.342822,0,8,39962.2181712963,2009-05-29,05:14:10
40.026178,116.342766,0,8,39962.2182291667,2009-05-29,05:14:15
40.026156,116.342721,0,7,39962.218287037,2009-05-29,05:14:20
40.026123,116.342677,0,7,39962.2183449074,2009-05-29,05:14:25
40.026118,116.342702,0,7,39962.2184027778,2009-05-29,05:14:30
40.026115,116.342599,0,7,39962.2184606481,2009-05-29,05:14:35
40.026115,116.342599,0,7,39962.2184953704,2009-05-29,05:14:38
40.026109,116.342603,0,7,39962.2185185185,2009-05-29,05:14:40
40.026087,116.34266,0,7,39962.2185763889,2009-05-29,05:14:45
40.026087,116.34266,0,7,39962.2186111111,2009-05-29,05:14:48
40.026087,116.342661,0,7,39962.2186342593,2009-05-29,05:14:50
40.026103,116.342627,0,7,39962.2186921296,2009-05-29,05:14:55
40.026099,116.342641,0,7,39962.21875,2009-05-29,05:15:00
40.026111,116.342676,0,6,39962.2188078704,2009-05-29,05:15:05
40.026143,116.342696,0,6,39962.2188657407,2009-05-29,05:15:10
40.026155,116.342751,0,6,39962.2189236111,2009-05-29,05:15:15
40.026176,116.342691,0,6,39962.2189814815,2009-05-29,05:15:20
40.026175,116.342668,0,6,39962.2190393518,2009-05-29,05:15:25
40.026164,116.342711,0,6,39962.2190972222,2009-05-29,05:15:30
40.02615,116.342687,0,6,39962.2191550926,2009-05-29,05:15:35
40.026128,116.342658,0,6,39962.219212963,2009-05-29,05:15:40
40.026129,116.342679,0,5,39962.2192708333,2009-05-29,05:15:45
40.026134,116.342692,0,5,39962.2193287037,2009-05-29,05:15:50
40.026126,116.342585,0,5,39962.2193865741,2009-05-29,05:15:55
40.026149,116.342639,0,5,39962.2194444444,2009-05-29,05:16:00
40.02614,116.342641,0,5,39962.2195023148,2009-05-29,05:16:05
40.02614,116.342641,0,5,39962.219537037,2009-05-29,05:16:08
40.026138,116.342638,0,5,39962.2195601852,2009-05-29,05:16:10
40.026139,116.342627,0,5,39962.2196180556,2009-05-29,05:16:15
40.026119,116.342553,0,5,39962.2196759259,2009-05-29,05:16:20
40.026133,116.342548,0,5,39962.2197337963,2009-05-29,05:16:25
40.026141,116.342579,0,5,39962.2197916667,2009-05-29,05:16:30
40.026154,116.34264,0,4,39962.219849537,2009-05-29,05:16:35
40.026152,116.342593,0,4,39962.2199074074,2009-05-29,05:16:40
40.026165,116.34263,0,4,39962.2199652778,2009-05-29,05:16:45
40.026175,116.342544,0,4,39962.2200231481,2009-05-29,05:16:50
40.026175,116.342544,0,4,39962.2200578704,2009-05-29,05:16:53
40.026175,116.342544,0,4,39962.2200810185,2009-05-29,05:16:55
40.026138,116.342494,0,4,39962.2201388889,2009-05-29,05:17:00
40.026129,116.342552,0,4,39962.2201967593,2009-05-29,05:17:05
40.026104,116.342536,0,4,39962.2202546296,2009-05-29,05:17:10
40.026069,116.34244,0,4,39962.2203125,2009-05-29,05:17:15
40.026029,116.342364,0,4,39962.2203703704,2009-05-29,05:17:20
40.025994,116.342368,0,4,39962.2204282407,2009-05-29,05:17:25
40.026004,116.342445,0,4,39962.2204861111,2009-05-29,05:17:30
40.026076,116.342527,0,4,39962.2205439815,2009-05-29,05:17:35
40.026103,116.34251,0,4,39962.2206018518,2009-05-29,05:17:40
40.026123,116.34261,0,3,39962.2206597222,2009-05-29,05:17:45
40.026086,116.342323,0,2,39962.2230902778,2009-05-29,05:21:15
40.026067,116.342251,0,2,39962.2231481481,2009-05-29,05:21:20
40.026068,116.342278,0,2,39962.2232060185,2009-05-29,05:21:25
40.02611,116.342301,0,2,39962.2232638889,2009-05-29,05:21:30
40.02611,116.342328,0,2,39962.2233217593,2009-05-29,05:21:35
40.026109,116.342382,0,2,39962.2233796296,2009-05-29,05:21:40
40.026094,116.342394,0,2,39962.2234375,2009-05-29,05:21:45
40.026086,116.342415,0,2,39962.2234953704,2009-05-29,05:21:50
40.026089,116.342472,0,2,39962.2235532407,2009-05-29,05:21:55
40.026079,116.342417,0,2,39962.2236111111,2009-05-29,05:22:00
40.026064,116.342275,0,2,39962.2236689815,2009-05-29,05:22:05
40.026063,116.342246,0,2,39962.2237268519,2009-05-29,05:22:10
40.026085,116.342342,0,2,39962.2237847222,2009-05-29,05:22:15
40.026157,116.342241,0,2,39962.2238425926,2009-05-29,05:22:20
40.026206,116.342217,0,2,39962.223900463,2009-05-29,05:22:25
40.026197,116.342208,0,2,39962.2239583333,2009-05-29,05:22:30
40.027853,116.348893,0,774,39962.2240162037,2009-05-29,05:22:35
40.027855,116.349135,0,773,39962.2240740741,2009-05-29,05:22:40
40.027852,116.349391,0,771,39962.2241319444,2009-05-29,05:22:45
40.027885,116.349584,0,769,39962.2241898148,2009-05-29,05:22:50
40.027929,116.349642,0,768,39962.2242476852,2009-05-29,05:22:55
40.027969,116.349781,0,766,39962.2243055556,2009-05-29,05:23:00
40.02796,116.349855,0,764,39962.2243634259,2009-05-29,05:23:05
40.027991,116.349995,0,762,39962.2244212963,2009-05-29,05:23:10
40.028009,116.350028,0,760,39962.2244791667,2009-05-29,05:23:15
40.028011,116.350102,0,759,39962.224537037,2009-05-29,05:23:20
40.028031,116.35015,0,756,39962.2245949074,2009-05-29,05:23:25
40.028044,116.350197,0,754,39962.2246527778,2009-05-29,05:23:30
40.028056,116.350154,0,753,39962.2247106481,2009-05-29,05:23:35
40.028041,116.350098,0,751,39962.2247685185,2009-05-29,05:23:40
40.028057,116.350084,0,749,39962.2248263889,2009-05-29,05:23:45
40.0281,116.349992,0,746,39962.2248842593,2009-05-29,05:23:50
40.028131,116.349934,0,746,39962.2249421296,2009-05-29,05:23:55
40.028103,116.349987,0,744,39962.225,2009-05-29,05:24:00
40.02813,116.350023,0,741,39962.2250578704,2009-05-29,05:24:05
40.02813,116.350023,0,741,39962.2250925926,2009-05-29,05:24:08
40.028133,116.350024,0,738,39962.2251157407,2009-05-29,05:24:10
40.028125,116.349986,0,736,39962.2251736111,2009-05-29,05:24:15
40.028107,116.349914,0,735,39962.2252314815,2009-05-29,05:24:20
40.02809,116.349953,0,733,39962.2252893519,2009-05-29,05:24:25
40.028063,116.35,0,730,39962.2253472222,2009-05-29,05:24:30
40.028071,116.349972,0,729,39962.2254050926,2009-05-29,05:24:35
40.028077,116.34994,0,726,39962.225462963,2009-05-29,05:24:40
40.028081,116.34985,0,724,39962.2255208333,2009-05-29,05:24:45
40.028075,116.349797,0,722,39962.2255787037,2009-05-29,05:24:50
40.028044,116.349727,0,720,39962.2256365741,2009-05-29,05:24:55
40.028017,116.34971,0,718,39962.2256944444,2009-05-29,05:25:00
40.027947,116.349696,0,717,39962.2257523148,2009-05-29,05:25:05
40.027914,116.349705,0,715,39962.2258101852,2009-05-29,05:25:10
40.027914,116.349705,0,715,39962.2258449074,2009-05-29,05:25:13
40.027906,116.349699,0,714,39962.2258680556,2009-05-29,05:25:15
40.027868,116.349707,0,712,39962.2259259259,2009-05-29,05:25:20
40.027832,116.349741,0,710,39962.2259837963,2009-05-29,05:25:25
40.0278,116.349777,0,708,39962.2260416667,2009-05-29,05:25:30
40.027811,116.349843,0,706,39962.226099537,2009-05-29,05:25:35
40.027791,116.349853,0,705,39962.2261574074,2009-05-29,05:25:40
40.027815,116.349871,0,702,39962.2262152778,2009-05-29,05:25:45
40.027853,116.349848,0,699,39962.2262731481,2009-05-29,05:25:50
40.027888,116.349777,0,696,39962.2263310185,2009-05-29,05:25:55
40.027916,116.349744,0,694,39962.2263888889,2009-05-29,05:26:00
40.027929,116.34965,0,692,39962.2264467593,2009-05-29,05:26:05
40.027938,116.349623,0,690,39962.2265046296,2009-05-29,05:26:10
40.027908,116.349657,0,688,39962.2265625,2009-05-29,05:26:15
40.02788,116.349686,0,686,39962.2266203704,2009-05-29,05:26:20
40.02786,116.349688,0,685,39962.2266782407,2009-05-29,05:26:25
40.027818,116.3496,0,684,39962.2267361111,2009-05-29,05:26:30
40.027831,116.349478,0,682,39962.2267939815,2009-05-29,05:26:35
40.02787,116.349419,0,679,39962.2268518518,2009-05-29,05:26:40
40.027874,116.349326,0,677,39962.2269097222,2009-05-29,05:26:45
40.027856,116.349295,0,675,39962.2269675926,2009-05-29,05:26:50
40.027822,116.349374,0,673,39962.227025463,2009-05-29,05:26:55
40.027773,116.349393,0,671,39962.2270833333,2009-05-29,05:27:00
40.027727,116.349445,0,670,39962.2271412037,2009-05-29,05:27:05
40.027681,116.349526,0,669,39962.2271990741,2009-05-29,05:27:10
40.027665,116.349509,0,667,39962.2272569444,2009-05-29,05:27:15
40.027703,116.349561,0,665,39962.2273148148,2009-05-29,05:27:20
40.027729,116.349535,0,664,39962.2273726852,2009-05-29,05:27:25
40.027776,116.349504,0,662,39962.2274305556,2009-05-29,05:27:30
40.027802,116.34944,0,660,39962.2274884259,2009-05-29,05:27:35
40.027785,116.349422,0,659,39962.2275462963,2009-05-29,05:27:40
40.027765,116.349427,0,659,39962.2276041667,2009-05-29,05:27:45
40.027792,116.349463,0,658,39962.227662037,2009-05-29,05:27:50
40.027838,116.349522,0,656,39962.2277199074,2009-05-29,05:27:55
40.027851,116.34943,0,654,39962.2277777778,2009-05-29,05:28:00
40.027849,116.34945,0,653,39962.2278356481,2009-05-29,05:28:05
40.027834,116.349418,0,650,39962.2278935185,2009-05-29,05:28:10
40.027823,116.349405,0,649,39962.2279513889,2009-05-29,05:28:15
40.027796,116.349381,0,647,39962.2280092593,2009-05-29,05:28:20
40.027745,116.349398,0,645,39962.2280671296,2009-05-29,05:28:25
40.027726,116.349517,0,642,39962.228125,2009-05-29,05:28:30
40.027742,116.349597,0,640,39962.2281828704,2009-05-29,05:28:35
40.027737,116.349497,0,639,39962.2282407407,2009-05-29,05:28:40
40.027721,116.349343,0,637,39962.2282986111,2009-05-29,05:28:45
40.027713,116.34929,0,636,39962.2283564815,2009-05-29,05:28:50
40.027725,116.349255,0,635,39962.2284143518,2009-05-29,05:28:55
40.027747,116.349235,0,633,39962.2284722222,2009-05-29,05:29:00
40.027723,116.349229,0,632,39962.2285300926,2009-05-29,05:29:05
40.027723,116.349229,0,632,39962.2285648148,2009-05-29,05:29:08
40.02772,116.349226,0,629,39962.228587963,2009-05-29,05:29:10
40.027747,116.349173,0,628,39962.2286458333,2009-05-29,05:29:15
40.027794,116.349126,0,625,39962.2287037037,2009-05-29,05:29:20
40.027789,116.349081,0,624,39962.2287615741,2009-05-29,05:29:25
40.027763,116.349047,0,622,39962.2288194444,2009-05-29,05:29:30
40.02776,116.349064,0,619,39962.2288773148,2009-05-29,05:29:35
40.027777,116.349075,0,618,39962.2289351852,2009-05-29,05:29:40
40.02776,116.349049,0,617,39962.2289930556,2009-05-29,05:29:45
40.02772,116.349021,0,614,39962.2290509259,2009-05-29,05:29:50
40.027684,116.349039,0,613,39962.2291087963,2009-05-29,05:29:55
40.027722,116.349022,0,612,39962.2291666667,2009-05-29,05:30:00
40.027752,116.348976,0,609,39962.229224537,2009-05-29,05:30:05
40.027737,116.348984,0,606,39962.2292824074,2009-05-29,05:30:10
40.027732,116.349034,0,603,39962.2293402778,2009-05-29,05:30:15
40.027723,116.349051,0,602,39962.2293981481,2009-05-29,05:30:20
40.027738,116.349055,0,602,39962.2294560185,2009-05-29,05:30:25
40.027728,116.34905,0,600,39962.2295138889,2009-05-29,05:30:30
40.027779,116.348994,0,597,39962.2295717593,2009-05-29,05:30:35
40.027793,116.349004,0,594,39962.2296296296,2009-05-29,05:30:40
40.027802,116.349031,0,592,39962.2296875,2009-05-29,05:30:45
40.027797,116.349115,0,591,39962.2297453704,2009-05-29,05:30:50
40.027758,116.349137,0,589,39962.2298032407,2009-05-29,05:30:55
40.027721,116.349181,0,588,39962.2298611111,2009-05-29,05:31:00
40.027703,116.349203,0,587,39962.2299189815,2009-05-29,05:31:05
40.027684,116.349079,0,586,39962.2299768519,2009-05-29,05:31:10
40.02769,116.349096,0,583,39962.2300347222,2009-05-29,05:31:15
40.027713,116.349108,0,581,39962.2300925926,2009-05-29,05:31:20
40.027716,116.34908,0,581,39962.230150463,2009-05-29,05:31:25
40.027678,116.349102,0,580,39962.2302083333,2009-05-29,05:31:30
40.027678,116.349102,0,580,39962.2302430556,2009-05-29,05:31:33
40.027671,116.349106,0,580,39962.2302662037,2009-05-29,05:31:35
40.027707,116.349122,0,579,39962.2303240741,2009-05-29,05:31:40
40.02776,116.348992,0,577,39962.2303819444,2009-05-29,05:31:45
40.027795,116.348878,0,576,39962.2304398148,2009-05-29,05:31:50
40.027793,116.348827,0,575,39962.2304976852,2009-05-29,05:31:55
40.027753,116.348836,0,574,39962.2305555556,2009-05-29,05:32:00
40.027749,116.348863,0,572,39962.2306134259,2009-05-29,05:32:05
40.027761,116.348809,0,570,39962.2306712963,2009-05-29,05:32:10
40.02775,116.34883,0,568,39962.2307291667,2009-05-29,05:32:15
40.027734,116.34885,0,565,39962.230787037,2009-05-29,05:32:20
40.027732,116.34881,0,564,39962.2308449074,2009-05-29,05:32:25
40.027754,116.348794,0,562,39962.2309027778,2009-05-29,05:32:30
40.027742,116.348758,0,561,39962.2309606481,2009-05-29,05:32:35
40.027709,116.34882,0,559,39962.2310185185,2009-05-29,05:32:40
40.027676,116.348789,0,558,39962.2310763889,2009-05-29,05:32:45
40.027623,116.34871,0,557,39962.2311342593,2009-05-29,05:32:50
40.027585,116.348679,0,556,39962.2311921296,2009-05-29,05:32:55
40.027542,116.348671,0,554,39962.23125,2009-05-29,05:33:00
40.027535,116.34865,0,553,39962.2313078704,2009-05-29,05:33:05
40.027547,116.348616,0,551,39962.2313657407,2009-05-29,05:33:10
40.027588,116.348486,0,550,39962.2314236111,2009-05-29,05:33:15
40.02761,116.348453,0,548,39962.2314814815,2009-05-29,05:33:20
40.02762,116.3485,0,547,39962.2315393519,2009-05-29,05:33:25
40.027641,116.348551,0,545,39962.2315972222,2009-05-29,05:33:30
40.027678,116.348526,0,544,39962.2316550926,2009-05-29,05:33:35
40.027695,116.348497,0,543,39962.231712963,2009-05-29,05:33:40
40.027701,116.348516,0,542,39962.2317708333,2009-05-29,05:33:45
40.027714,116.348567,0,540,39962.2318287037,2009-05-29,05:33:50
40.027726,116.348465,0,540,39962.2318865741,2009-05-29,05:33:55
40.02773,116.348537,0,539,39962.2319444444,2009-05-29,05:34:00
40.027702,116.348564,0,538,39962.2320023148,2009-05-29,05:34:05
40.027656,116.348589,0,539,39962.2320601852,2009-05-29,05:34:10
40.027651,116.348635,0,539,39962.2321180556,2009-05-29,05:34:15
40.027682,116.348695,0,540,39962.2321759259,2009-05-29,05:34:20
40.027715,116.34866,0,539,39962.2322337963,2009-05-29,05:34:25
40.027745,116.34864,0,539,39962.2322916667,2009-05-29,05:34:30
40.027728,116.348675,0,539,39962.232349537,2009-05-29,05:34:35
40.027704,116.348761,0,539,39962.2324074074,2009-05-29,05:34:40
40.027692,116.34874,0,532,39962.2324652778,2009-05-29,05:34:45
40.027669,116.348595,0,517,39962.2325231481,2009-05-29,05:34:50
40.0276,116.348407,0,504,39962.2325810185,2009-05-29,05:34:55
40.027552,116.348247,0,491,39962.2326388889,2009-05-29,05:35:00
40.027493,116.348055,0,478,39962.2326967593,2009-05-29,05:35:05
40.027455,116.347905,0,466,39962.2327546296,2009-05-29,05:35:10
40.027446,116.347776,0,454,39962.2328125,2009-05-29,05:35:15
40.027442,116.347659,0,443,39962.2328703704,2009-05-29,05:35:20
40.027407,116.347461,0,432,39962.2329282407,2009-05-29,05:35:25
40.027403,116.347299,0,422,39962.2329861111,2009-05-29,05:35:30
40.027348,116.347132,0,412,39962.2330439815,2009-05-29,05:35:35
40.027354,116.347096,0,402,39962.2331018519,2009-05-29,05:35:40
40.027294,116.346852,0,394,39962.2331597222,2009-05-29,05:35:45
40.027265,116.346784,0,385,39962.2332175926,2009-05-29,05:35:50
40.02725,116.346705,0,380,39962.233275463,2009-05-29,05:35:55
40.027277,116.346636,0,376,39962.2333333333,2009-05-29,05:36:00
40.027326,116.34669,0,378,39962.2333912037,2009-05-29,05:36:05
40.027378,116.346871,0,382,39962.2334490741,2009-05-29,05:36:10
40.027389,116.346932,0,383,39962.2335069444,2009-05-29,05:36:15
40.027449,116.347124,0,386,39962.2335648148,2009-05-29,05:36:20
40.027492,116.347215,0,389,39962.2336226852,2009-05-29,05:36:25
40.027534,116.347337,0,391,39962.2336805556,2009-05-29,05:36:30
40.027573,116.347463,0,393,39962.2337384259,2009-05-29,05:36:35
40.027584,116.347498,0,396,39962.2337962963,2009-05-29,05:36:40
40.027588,116.347524,0,399,39962.2338541667,2009-05-29,05:36:45
40.027582,116.347542,0,402,39962.233912037,2009-05-29,05:36:50
40.027572,116.347642,0,404,39962.2339699074,2009-05-29,05:36:55
40.027581,116.347661,0,405,39962.2340277778,2009-05-29,05:37:00
40.027571,116.347656,0,401,39962.2340856481,2009-05-29,05:37:05
40.027499,116.347545,0,394,39962.2341435185,2009-05-29,05:37:10
40.027483,116.347432,0,386,39962.2342013889,2009-05-29,05:37:15
40.027466,116.347255,0,379,39962.2342592593,2009-05-29,05:37:20
40.02742,116.347083,0,371,39962.2343171296,2009-05-29,05:37:25
40.027351,116.346941,0,364,39962.234375,2009-05-29,05:37:30
40.027306,116.346741,0,358,39962.2344328704,2009-05-29,05:37:35
40.027265,116.346619,0,351,39962.2344907407,2009-05-29,05:37:40
40.027223,116.34649,0,344,39962.2345486111,2009-05-29,05:37:45
40.027212,116.346333,0,339,39962.2346064815,2009-05-29,05:37:50
40.02726,116.346341,0,337,39962.2346643518,2009-05-29,05:37:55
40.027315,116.346472,0,339,39962.2347222222,2009-05-29,05:38:00
40.027353,116.346472,0,339,39962.2347800926,2009-05-29,05:38:05
40.027361,116.346493,0,340,39962.234837963,2009-05-29,05:38:10
40.027372,116.346466,0,342,39962.2348958333,2009-05-29,05:38:15
40.027373,116.346512,0,344,39962.2349537037,2009-05-29,05:38:20
40.02734,116.346596,0,345,39962.2350115741,2009-05-29,05:38:25
40.02734,116.346769,0,346,39962.2350694444,2009-05-29,05:38:30
40.027347,116.346878,0,347,39962.2351273148,2009-05-29,05:38:35
40.027358,116.346999,0,348,39962.2351851852,2009-05-29,05:38:40
40.027391,116.347092,0,349,39962.2352430556,2009-05-29,05:38:45
40.027403,116.347068,0,351,39962.2353009259,2009-05-29,05:38:50
40.027402,116.347106,0,352,39962.2353587963,2009-05-29,05:38:55
40.027411,116.347129,0,354,39962.2354166667,2009-05-29,05:39:00
40.027419,116.347223,0,354,39962.235474537,2009-05-29,05:39:05
40.02742,116.347339,0,355,39962.2355324074,2009-05-29,05:39:10
40.027397,116.34738,0,355,39962.2355902778,2009-05-29,05:39:15
40.027394,116.347336,0,356,39962.2356481481,2009-05-29,05:39:20
40.027407,116.347323,0,356,39962.2357060185,2009-05-29,05:39:25
40.027407,116.347294,0,356,39962.2357638889,2009-05-29,05:39:30
40.027485,116.34751,0,358,39962.2358217593,2009-05-29,05:39:35
40.027531,116.347619,0,360,39962.2358796296,2009-05-29,05:39:40
40.0276,116.347694,0,362,39962.2359375,2009-05-29,05:39:45
40.027645,116.347714,0,363,39962.2359953704,2009-05-29,05:39:50
40.027673,116.347716,0,364,39962.2360532407,2009-05-29,05:39:55
40.027677,116.347751,0,365,39962.2361111111,2009-05-29,05:40:00
40.027645,116.347819,0,368,39962.2361689815,2009-05-29,05:40:05
40.027663,116.347857,0,370,39962.2362268518,2009-05-29,05:40:10
40.027681,116.347873,0,371,39962.2362847222,2009-05-29,05:40:15
40.027659,116.347818,0,369,39962.2363425926,2009-05-29,05:40:20
40.027623,116.347741,0,361,39962.236400463,2009-05-29,05:40:25
40.027586,116.347648,0,354,39962.2364583333,2009-05-29,05:40:30
40.027551,116.347494,0,347,39962.2365162037,2009-05-29,05:40:35
40.027483,116.347342,0,342,39962.2365740741,2009-05-29,05:40:40
40.02745,116.347373,0,343,39962.2366319444,2009-05-29,05:40:45
40.027436,116.347408,0,344,39962.2366898148,2009-05-29,05:40:50
40.027436,116.347408,0,344,39962.236724537,2009-05-29,05:40:53
40.027428,116.347405,0,345,39962.2367476852,2009-05-29,05:40:55
40.027434,116.347305,0,346,39962.2368055556,2009-05-29,05:41:00
40.027489,116.3472,0,348,39962.2368634259,2009-05-29,05:41:05
40.027499,116.347148,0,348,39962.2369212963,2009-05-29,05:41:10
40.027511,116.34708,0,349,39962.2369791667,2009-05-29,05:41:15
40.027476,116.347045,0,350,39962.237037037,2009-05-29,05:41:20
40.027511,116.346976,0,352,39962.2370949074,2009-05-29,05:41:25
40.027514,116.346955,0,352,39962.2371527778,2009-05-29,05:41:30
40.027504,116.346945,0,352,39962.2372106481,2009-05-29,05:41:35
40.027436,116.346972,0,353,39962.2372685185,2009-05-29,05:41:40
40.027365,116.347027,0,355,39962.2373263889,2009-05-29,05:41:45
40.027345,116.347091,0,356,39962.2373842593,2009-05-29,05:41:50
40.02734,116.346975,0,348,39962.2374421296,2009-05-29,05:41:55
40.027344,116.346934,0,340,39962.2375,2009-05-29,05:42:00
40.027332,116.346838,0,332,39962.2375578704,2009-05-29,05:42:05
40.027332,116.346774,0,333,39962.2376157407,2009-05-29,05:42:10
40.027371,116.346755,0,333,39962.2376736111,2009-05-29,05:42:15
40.027423,116.346706,0,333,39962.2377314815,2009-05-29,05:42:20
40.027419,116.34673,0,331,39962.2377893519,2009-05-29,05:42:25
40.027413,116.346847,0,331,39962.2378472222,2009-05-29,05:42:30
40.027399,116.346987,0,330,39962.2379050926,2009-05-29,05:42:35
40.027429,116.347056,0,330,39962.237962963,2009-05-29,05:42:40
40.027454,116.347044,0,330,39962.2380208333,2009-05-29,05:42:45
40.027454,116.347044,0,330,39962.2380555556,2009-05-29,05:42:48
40.027461,116.347042,0,330,39962.2380787037,2009-05-29,05:42:50
40.027465,116.347092,0,332,39962.2381365741,2009-05-29,05:42:55
40.027437,116.347183,0,332,39962.2381944444,2009-05-29,05:43:00
40.027392,116.347255,0,333,39962.2382523148,2009-05-29,05:43:05
40.027417,116.347271,0,334,39962.2383101852,2009-05-29,05:43:10
40.027472,116.347218,0,335,39962.2383680556,2009-05-29,05:43:15
40.027529,116.347189,0,336,39962.2384259259,2009-05-29,05:43:20
40.02753,116.347093,0,329,39962.2384837963,2009-05-29,05:43:25
40.027488,116.346952,0,322,39962.2385416667,2009-05-29,05:43:30
40.027358,116.346801,0,313,39962.238599537,2009-05-29,05:43:35
40.027305,116.346589,0,306,39962.2386574074,2009-05-29,05:43:40
40.027311,116.346342,0,298,39962.2387152778,2009-05-29,05:43:45
40.027284,116.346155,0,290,39962.2387731481,2009-05-29,05:43:50
