# Supplementary material for: Research on differential privacy protection method based on user tendency
Source: PLoS One. 2023 Oct 26;18(10):e0288823. doi: 10.1371/journal.pone.0288823 (PMC10602288; doi:10.1371/journal.pone.0288823)
Supplement: S2 Data — (ZIP) [file pone.0288823.s002.zip › Data 5-2/022/Trajectory/20090529145025.plt]

Geolife trajectory
WGS 84
Altitude is in Feet
Reserved 3
0,2,255,My Track,0,0,2,8421376
0
40.025712,116.343007,0,37,39962.6183449074,2009-05-29,14:50:25
40.026744,116.344401,0,134,39962.6184027778,2009-05-29,14:50:30
40.026981,116.344775,0,107,39962.6184606481,2009-05-29,14:50:35
40.026202,116.343591,0,13,39962.6185185185,2009-05-29,14:50:40
40.026362,116.343963,0,84,39962.6185763889,2009-05-29,14:50:45
40.026159,116.343666,0,74,39962.6186342593,2009-05-29,14:50:50
40.026195,116.343706,0,72,39962.6186921296,2009-05-29,14:50:55
40.026255,116.343799,0,84,39962.61875,2009-05-29,14:51:00
40.026467,116.344167,0,119,39962.6188078704,2009-05-29,14:51:05
40.026421,116.344096,0,111,39962.6188657407,2009-05-29,14:51:10
40.026277,116.343908,0,92,39962.6189236111,2009-05-29,14:51:15
40.026359,116.344016,0,97,39962.6189814815,2009-05-29,14:51:20
40.026447,116.344257,0,118,39962.6190393518,2009-05-29,14:51:25
40.026467,116.344239,0,122,39962.6190972222,2009-05-29,14:51:30
40.026514,116.344227,0,132,39962.6191550926,2009-05-29,14:51:35
40.026465,116.34414,0,125,39962.619212963,2009-05-29,14:51:40
40.026466,116.344209,0,124,39962.6192708333,2009-05-29,14:51:45
40.026502,116.34427,0,128,39962.6193287037,2009-05-29,14:51:50
40.026597,116.344434,0,138,39962.6193865741,2009-05-29,14:51:55
40.026519,116.344317,0,135,39962.6194444444,2009-05-29,14:52:00
40.02644,116.344218,0,137,39962.6195023148,2009-05-29,14:52:05
40.026518,116.344354,0,149,39962.6195601852,2009-05-29,14:52:10
40.026617,116.344483,0,149,39962.6196180556,2009-05-29,14:52:15
40.026673,116.344626,0,155,39962.6196759259,2009-05-29,14:52:20
40.026613,116.344556,0,154,39962.6197337963,2009-05-29,14:52:25
40.026543,116.344502,0,159,39962.6197916667,2009-05-29,14:52:30
40.026549,116.344392,0,167,39962.619849537,2009-05-29,14:52:35
40.026629,116.344518,0,169,39962.6199074074,2009-05-29,14:52:40
40.026705,116.344694,0,169,39962.6199652778,2009-05-29,14:52:45
40.026718,116.344695,0,180,39962.6200231481,2009-05-29,14:52:50
40.026673,116.344616,0,180,39962.6200810185,2009-05-29,14:52:55
40.02656,116.344463,0,175,39962.6201388889,2009-05-29,14:53:00
40.026571,116.344459,0,169,39962.6201967593,2009-05-29,14:53:05
40.026638,116.344606,0,173,39962.6202546296,2009-05-29,14:53:10
40.02667,116.344729,0,178,39962.6203125,2009-05-29,14:53:15
40.026644,116.344646,0,183,39962.6203703704,2009-05-29,14:53:20
40.026591,116.344533,0,188,39962.6204282407,2009-05-29,14:53:25
40.026591,116.344533,0,188,39962.620462963,2009-05-29,14:53:28
40.026597,116.344526,0,191,39962.6204861111,2009-05-29,14:53:30
40.026624,116.344649,0,188,39962.6205439815,2009-05-29,14:53:35
40.026738,116.344861,0,185,39962.6206018519,2009-05-29,14:53:40
40.026773,116.344861,0,189,39962.6206597222,2009-05-29,14:53:45
40.026791,116.344793,0,198,39962.6207175926,2009-05-29,14:53:50
40.026825,116.344802,0,201,39962.620775463,2009-05-29,14:53:55
40.026797,116.344908,0,197,39962.6208333333,2009-05-29,14:54:00
40.026792,116.344999,0,199,39962.6208912037,2009-05-29,14:54:05
40.026816,116.345031,0,205,39962.6209490741,2009-05-29,14:54:10
40.026767,116.344973,0,212,39962.6210069444,2009-05-29,14:54:15
40.026838,116.345002,0,215,39962.6210648148,2009-05-29,14:54:20
40.026922,116.345161,0,214,39962.6211226852,2009-05-29,14:54:25
40.026942,116.345218,0,211,39962.6211805556,2009-05-29,14:54:30
40.026927,116.345082,0,213,39962.6212384259,2009-05-29,14:54:35
40.026865,116.344883,0,218,39962.6212962963,2009-05-29,14:54:40
40.026844,116.344825,0,219,39962.6213541667,2009-05-29,14:54:45
40.026931,116.345234,0,222,39962.621412037,2009-05-29,14:54:50
40.027016,116.345373,0,226,39962.6214699074,2009-05-29,14:54:55
40.027074,116.345367,0,230,39962.6215277778,2009-05-29,14:55:00
40.027057,116.345236,0,239,39962.6215856481,2009-05-29,14:55:05
40.027072,116.345248,0,241,39962.6216435185,2009-05-29,14:55:10
40.027147,116.345487,0,237,39962.6217013889,2009-05-29,14:55:15
40.02718,116.345551,0,231,39962.6217592593,2009-05-29,14:55:20
40.027156,116.34544,0,230,39962.6218171296,2009-05-29,14:55:25
40.027106,116.34518,0,235,39962.621875,2009-05-29,14:55:30
40.027089,116.345221,0,239,39962.6219328704,2009-05-29,14:55:35
40.027128,116.345419,0,239,39962.6219907407,2009-05-29,14:55:40
40.027109,116.345465,0,243,39962.6220486111,2009-05-29,14:55:45
40.02707,116.345382,0,245,39962.6221064815,2009-05-29,14:55:50
40.027083,116.345201,0,245,39962.6221643519,2009-05-29,14:55:55
40.027132,116.345189,0,249,39962.6222222222,2009-05-29,14:56:00
40.027228,116.345369,0,245,39962.6222800926,2009-05-29,14:56:05
40.027245,116.345487,0,243,39962.622337963,2009-05-29,14:56:10
40.027193,116.345495,0,242,39962.6223958333,2009-05-29,14:56:15
40.027047,116.345251,0,240,39962.6224537037,2009-05-29,14:56:20
40.027011,116.345083,0,241,39962.6225115741,2009-05-29,14:56:25
40.027127,116.345386,0,240,39962.6225694444,2009-05-29,14:56:30
40.027159,116.345544,0,237,39962.6226273148,2009-05-29,14:56:35
40.027151,116.345492,0,234,39962.6226851852,2009-05-29,14:56:40
40.027118,116.345374,0,238,39962.6227430556,2009-05-29,14:56:45
40.027029,116.345221,0,240,39962.6228009259,2009-05-29,14:56:50
40.027068,116.345404,0,239,39962.6228587963,2009-05-29,14:56:55
40.027118,116.345579,0,237,39962.6229166667,2009-05-29,14:57:00
40.027102,116.345607,0,234,39962.622974537,2009-05-29,14:57:05
40.027053,116.345494,0,236,39962.6230324074,2009-05-29,14:57:10
40.027025,116.34531,0,237,39962.6230902778,2009-05-29,14:57:15
40.027046,116.345388,0,229,39962.6231481481,2009-05-29,14:57:20
40.027122,116.345573,0,226,39962.6232060185,2009-05-29,14:57:25
40.027175,116.345618,0,223,39962.6232638889,2009-05-29,14:57:30
40.027205,116.345503,0,222,39962.6233217593,2009-05-29,14:57:35
40.027194,116.345283,0,224,39962.6233796296,2009-05-29,14:57:40
40.027188,116.3454,0,220,39962.6234375,2009-05-29,14:57:45
40.027193,116.345486,0,219,39962.6234953704,2009-05-29,14:57:50
40.027159,116.345529,0,220,39962.6235532407,2009-05-29,14:57:55
40.02705,116.34533,0,223,39962.6236111111,2009-05-29,14:58:00
40.026944,116.345071,0,223,39962.6236689815,2009-05-29,14:58:05
40.027017,116.345019,0,222,39962.6237268519,2009-05-29,14:58:10
40.027097,116.345202,0,225,39962.6237847222,2009-05-29,14:58:15
40.027118,116.345196,0,223,39962.6238425926,2009-05-29,14:58:20
40.027014,116.344999,0,218,39962.623900463,2009-05-29,14:58:25
40.02697,116.344892,0,217,39962.6239583333,2009-05-29,14:58:30
40.026969,116.344949,0,216,39962.6240162037,2009-05-29,14:58:35
40.02693,116.344871,0,211,39962.6240740741,2009-05-29,14:58:40
40.026843,116.344808,0,208,39962.6241319444,2009-05-29,14:58:45
40.026747,116.344716,0,207,39962.6241898148,2009-05-29,14:58:50
40.026686,116.344651,0,205,39962.6242476852,2009-05-29,14:58:55
40.026688,116.344691,0,207,39962.6243055556,2009-05-29,14:59:00
40.026766,116.344659,0,208,39962.6243634259,2009-05-29,14:59:05
40.026754,116.344638,0,206,39962.6244212963,2009-05-29,14:59:10
40.026764,116.344585,0,202,39962.6244791667,2009-05-29,14:59:15
40.026769,116.344558,0,197,39962.624537037,2009-05-29,14:59:20
40.026694,116.344539,0,195,39962.6245949074,2009-05-29,14:59:25
40.026512,116.344444,0,193,39962.6246527778,2009-05-29,14:59:30
40.026404,116.344345,0,192,39962.6247106481,2009-05-29,14:59:35
40.026386,116.344286,0,192,39962.6247685185,2009-05-29,14:59:40
40.026491,116.344318,0,190,39962.6248263889,2009-05-29,14:59:45
40.026471,116.344156,0,177,39962.6248842593,2009-05-29,14:59:50
40.026396,116.344024,0,164,39962.6249421296,2009-05-29,14:59:55
40.026302,116.343836,0,154,39962.625,2009-05-29,15:00:00
40.026262,116.343816,0,149,39962.6250578704,2009-05-29,15:00:05
40.026339,116.343914,0,153,39962.6251157407,2009-05-29,15:00:10
40.026465,116.34404,0,154,39962.6251736111,2009-05-29,15:00:15
40.026564,116.34406,0,150,39962.6252314815,2009-05-29,15:00:20
40.026528,116.343987,0,135,39962.6252893518,2009-05-29,15:00:25
40.026517,116.343896,0,123,39962.6253472222,2009-05-29,15:00:30
40.026479,116.343862,0,111,39962.6254050926,2009-05-29,15:00:35
40.026414,116.343866,0,99,39962.625462963,2009-05-29,15:00:40
40.026408,116.343825,0,89,39962.6255208333,2009-05-29,15:00:45
40.026456,116.343742,0,80,39962.6255787037,2009-05-29,15:00:50
