# Supplementary material for: Research on differential privacy protection method based on user tendency
Source: PLoS One. 2023 Oct 26;18(10):e0288823. doi: 10.1371/journal.pone.0288823 (PMC10602288; doi:10.1371/journal.pone.0288823)
Supplement: S2 Data — (ZIP) [file pone.0288823.s002.zip › Data 5-2/022/Trajectory/20090531161438.plt]

Geolife trajectory
WGS 84
Altitude is in Feet
Reserved 3
0,2,255,My Track,0,0,2,8421376
0
40.026374,116.344739,0,491,39964.6768287037,2009-05-31,16:14:38
40.026335,116.344673,0,489,39964.6768865741,2009-05-31,16:14:43
40.026335,116.344673,0,489,39964.6769212963,2009-05-31,16:14:46
40.026331,116.344668,0,488,39964.6769444444,2009-05-31,16:14:48
40.02658,116.344883,0,482,39964.6770023148,2009-05-31,16:14:53
40.026761,116.345087,0,477,39964.6770601852,2009-05-31,16:14:58
40.026976,116.345284,0,480,39964.6771180556,2009-05-31,16:15:03
40.027272,116.345423,0,485,39964.6771759259,2009-05-31,16:15:08
40.02744,116.34553,0,484,39964.6772337963,2009-05-31,16:15:13
40.027619,116.345691,0,482,39964.6772916667,2009-05-31,16:15:18
40.027785,116.34584,0,480,39964.677349537,2009-05-31,16:15:23
40.027955,116.345965,0,479,39964.6774074074,2009-05-31,16:15:28
40.027943,116.345985,0,477,39964.6774652778,2009-05-31,16:15:33
40.027781,116.345854,0,477,39964.6775231481,2009-05-31,16:15:38
40.027693,116.345745,0,479,39964.6775810185,2009-05-31,16:15:43
40.027671,116.345668,0,482,39964.6776388889,2009-05-31,16:15:48
40.027638,116.345643,0,486,39964.6776967593,2009-05-31,16:15:53
40.027638,116.345643,0,486,39964.6777314815,2009-05-31,16:15:56
40.027636,116.345641,0,489,39964.6777546296,2009-05-31,16:15:58
40.027598,116.34561,0,492,39964.6778125,2009-05-31,16:16:03
40.007689,116.33039,0,4190,39964.6846412037,2009-05-31,16:25:53
40.008366,116.331197,0,4455,39964.6846990741,2009-05-31,16:25:58
40.00825,116.331232,0,4469,39964.6847569444,2009-05-31,16:26:03
40.007387,116.330593,0,4563,39964.6848148148,2009-05-31,16:26:08
40.006462,116.329929,0,4707,39964.6848726852,2009-05-31,16:26:13
40.006798,116.330248,0,4629,39964.6849305556,2009-05-31,16:26:18
40.008706,116.331769,0,4242,39964.6849884259,2009-05-31,16:26:23
40.009951,116.33265,0,4047,39964.6850462963,2009-05-31,16:26:28
40.010555,116.333084,0,3965,39964.6851041667,2009-05-31,16:26:33
40.00937,116.332266,0,4174,39964.685162037,2009-05-31,16:26:38
40.009544,116.332405,0,4144,39964.6852199074,2009-05-31,16:26:43
40.009578,116.332357,0,4183,39964.6852777778,2009-05-31,16:26:48
40.009239,116.332083,0,4263,39964.6853356481,2009-05-31,16:26:53
40.009279,116.33217,0,4233,39964.6853935185,2009-05-31,16:26:58
40.009058,116.332028,0,4281,39964.6854513889,2009-05-31,16:27:03
40.008843,116.331827,0,4355,39964.6855092593,2009-05-31,16:27:08
40.009949,116.332672,0,4145,39964.6855671296,2009-05-31,16:27:13
40.010119,116.332836,0,4108,39964.685625,2009-05-31,16:27:18
40.008858,116.331914,0,4361,39964.6856828704,2009-05-31,16:27:23
40.008167,116.331394,0,4514,39964.6857407407,2009-05-31,16:27:28
40.008238,116.331459,0,4504,39964.6857986111,2009-05-31,16:27:33
40.008923,116.331938,0,4391,39964.6858564815,2009-05-31,16:27:38
40.009222,116.332054,0,4393,39964.6859143519,2009-05-31,16:27:43
40.009336,116.332035,0,4430,39964.6859722222,2009-05-31,16:27:48
40.009631,116.332255,0,4375,39964.6860300926,2009-05-31,16:27:53
40.010416,116.332881,0,4199,39964.686087963,2009-05-31,16:27:58
40.010673,116.33313,0,4108,39964.6861458333,2009-05-31,16:28:03
40.011532,116.333794,0,3921,39964.6862037037,2009-05-31,16:28:08
40.011599,116.333868,0,3908,39964.6862615741,2009-05-31,16:28:13
40.011964,116.334064,0,3894,39964.6863194444,2009-05-31,16:28:18
40.012238,116.334221,0,3873,39964.6863773148,2009-05-31,16:28:23
40.011703,116.33381,0,3991,39964.6864351852,2009-05-31,16:28:28
40.012457,116.334367,0,3859,39964.6864930556,2009-05-31,16:28:33
40.013254,116.334967,0,3714,39964.6865509259,2009-05-31,16:28:38
40.013682,116.335304,0,3618,39964.6866087963,2009-05-31,16:28:43
40.013802,116.335433,0,3556,39964.6866666667,2009-05-31,16:28:48
40.014017,116.335714,0,3458,39964.686724537,2009-05-31,16:28:53
40.014338,116.335982,0,3393,39964.6867824074,2009-05-31,16:28:58
40.015125,116.336551,0,3254,39964.6868402778,2009-05-31,16:29:03
40.015297,116.336692,0,3220,39964.6868981481,2009-05-31,16:29:08
40.015225,116.336707,0,3196,39964.6869560185,2009-05-31,16:29:13
40.01501,116.336615,0,3215,39964.6870138889,2009-05-31,16:29:18
40.015576,116.33707,0,3079,39964.6870717593,2009-05-31,16:29:23
40.016477,116.337789,0,2873,39964.6871296296,2009-05-31,16:29:28
40.017827,116.338901,0,2561,39964.6871875,2009-05-31,16:29:33
40.018625,116.339537,0,2391,39964.6872453704,2009-05-31,16:29:38
40.017943,116.338956,0,2564,39964.6873032407,2009-05-31,16:29:43
40.017355,116.338479,0,2692,39964.6873611111,2009-05-31,16:29:48
40.018084,116.339073,0,2520,39964.6874189815,2009-05-31,16:29:53
40.018522,116.339414,0,2431,39964.6874768519,2009-05-31,16:29:58
40.018825,116.339613,0,2382,39964.6875347222,2009-05-31,16:30:03
40.018542,116.339441,0,2414,39964.6875925926,2009-05-31,16:30:08
40.018853,116.339713,0,2322,39964.687650463,2009-05-31,16:30:13
40.018704,116.339635,0,2323,39964.6877083333,2009-05-31,16:30:18
40.018723,116.339708,0,2284,39964.6877662037,2009-05-31,16:30:23
40.018731,116.339841,0,2222,39964.6878240741,2009-05-31,16:30:28
40.018724,116.339936,0,2173,39964.6878819444,2009-05-31,16:30:33
40.01858,116.339852,0,2182,39964.6879398148,2009-05-31,16:30:38
40.019095,116.340194,0,2077,39964.6879976852,2009-05-31,16:30:43
40.019638,116.340605,0,1945,39964.6880555556,2009-05-31,16:30:48
40.019752,116.340711,0,1897,39964.6881134259,2009-05-31,16:30:53
40.019805,116.340645,0,1921,39964.6881712963,2009-05-31,16:30:58
40.019961,116.340641,0,1937,39964.6882291667,2009-05-31,16:31:03
40.020526,116.341001,0,1840,39964.688287037,2009-05-31,16:31:08
40.027179,116.345852,0,145,39964.6884027778,2009-05-31,16:31:18
40.027269,116.345965,0,64,39964.6884606481,2009-05-31,16:31:23
40.027212,116.345961,0,38,39964.6885185185,2009-05-31,16:31:28
40.027238,116.345961,0,25,39964.6885763889,2009-05-31,16:31:33
40.027451,116.346013,0,16,39964.6886342593,2009-05-31,16:31:38
40.027744,116.346062,0,11,39964.6886921296,2009-05-31,16:31:43
40.027861,116.346059,0,7,39964.68875,2009-05-31,16:31:48
40.028013,116.346091,0,3,39964.6888078704,2009-05-31,16:31:53
40.028042,116.346097,0,1,39964.6888657407,2009-05-31,16:31:58
40.028151,116.34621,0,-1,39964.6889236111,2009-05-31,16:32:03
40.028173,116.346277,0,-3,39964.6889814815,2009-05-31,16:32:08
40.028255,116.346396,0,-5,39964.6890393518,2009-05-31,16:32:13
40.028562,116.346519,0,-4,39964.6890972222,2009-05-31,16:32:18
40.028936,116.346699,0,-4,39964.6891550926,2009-05-31,16:32:23
40.029052,116.346786,0,-5,39964.689212963,2009-05-31,16:32:28
40.028907,116.346739,0,-8,39964.6892708333,2009-05-31,16:32:33
40.028691,116.346633,0,-10,39964.6893287037,2009-05-31,16:32:38
40.028609,116.346594,0,-12,39964.6893865741,2009-05-31,16:32:43
40.028672,116.346654,0,-14,39964.6894444444,2009-05-31,16:32:48
40.028808,116.346748,0,-14,39964.6895023148,2009-05-31,16:32:53
40.028844,116.346756,0,-12,39964.6895601852,2009-05-31,16:32:58
40.028723,116.346704,0,-11,39964.6896180556,2009-05-31,16:33:03
40.028618,116.346685,0,-10,39964.6896759259,2009-05-31,16:33:08
40.02865,116.346679,0,-8,39964.6897337963,2009-05-31,16:33:13
40.028719,116.346673,0,-6,39964.6897916667,2009-05-31,16:33:18
40.029132,116.347046,0,0,39964.6900231481,2009-05-31,16:33:38
40.028793,116.34688,0,0,39964.6900810185,2009-05-31,16:33:43
40.02902,116.34689,0,0,39964.6901388889,2009-05-31,16:33:48
40.028874,116.346755,0,0,39964.6901967593,2009-05-31,16:33:53
40.028663,116.346656,0,0,39964.6902546296,2009-05-31,16:33:58
40.028658,116.346643,0,0,39964.6903125,2009-05-31,16:34:03
40.027223,116.348043,0,539,39964.6964467593,2009-05-31,16:42:53
40.027158,116.347662,0,278,39964.6965046296,2009-05-31,16:42:58
40.027143,116.347211,0,266,39964.6965625,2009-05-31,16:43:03
40.027125,116.346993,0,256,39964.6966203704,2009-05-31,16:43:08
40.027006,116.34654,0,226,39964.6966782407,2009-05-31,16:43:13
40.026961,116.346325,0,198,39964.6967361111,2009-05-31,16:43:18
40.026956,116.346198,0,174,39964.6967939815,2009-05-31,16:43:23
40.026951,116.345893,0,157,39964.6968518518,2009-05-31,16:43:28
40.026921,116.345673,0,142,39964.6969097222,2009-05-31,16:43:33
40.026927,116.345618,0,129,39964.6969675926,2009-05-31,16:43:38
40.026912,116.345546,0,118,39964.697025463,2009-05-31,16:43:43
40.026938,116.345427,0,110,39964.6970833333,2009-05-31,16:43:48
40.026911,116.345253,0,102,39964.6971412037,2009-05-31,16:43:53
40.026892,116.345159,0,95,39964.6971990741,2009-05-31,16:43:58
40.026853,116.345077,0,89,39964.6972569444,2009-05-31,16:44:03
40.026826,116.344925,0,84,39964.6973148148,2009-05-31,16:44:08
40.026844,116.344789,0,79,39964.6973726852,2009-05-31,16:44:13
40.026829,116.344735,0,75,39964.6974305556,2009-05-31,16:44:18
40.026814,116.34473,0,71,39964.6974884259,2009-05-31,16:44:23
40.026808,116.344744,0,67,39964.6975462963,2009-05-31,16:44:28
40.026819,116.344653,0,65,39964.6976041667,2009-05-31,16:44:33
40.026834,116.344615,0,62,39964.697662037,2009-05-31,16:44:38
40.026843,116.344544,0,60,39964.6977199074,2009-05-31,16:44:43
40.026809,116.344425,0,58,39964.6977777778,2009-05-31,16:44:48
40.026814,116.345223,0,168,39964.6978356481,2009-05-31,16:44:53
40.027039,116.345101,0,335,39964.7087731481,2009-05-31,17:00:38
40.027091,116.345082,0,338,39964.7088310185,2009-05-31,17:00:43
40.027065,116.345106,0,340,39964.7088888889,2009-05-31,17:00:48
40.027065,116.345106,0,340,39964.7089236111,2009-05-31,17:00:51
40.027069,116.345107,0,340,39964.7089467593,2009-05-31,17:00:53
40.027009,116.345147,0,348,39964.7090046296,2009-05-31,17:00:58
40.02701,116.345179,0,353,39964.7090625,2009-05-31,17:01:03
40.027013,116.3452,0,356,39964.7091203704,2009-05-31,17:01:08
40.027005,116.345226,0,364,39964.7091782407,2009-05-31,17:01:13
40.026954,116.345231,0,367,39964.7092361111,2009-05-31,17:01:18
40.026918,116.34525,0,374,39964.7092939815,2009-05-31,17:01:23
40.026913,116.345264,0,383,39964.7093518519,2009-05-31,17:01:28
40.026941,116.345271,0,393,39964.7094097222,2009-05-31,17:01:33
40.026917,116.34527,0,399,39964.7094675926,2009-05-31,17:01:38
40.026871,116.345253,0,404,39964.709525463,2009-05-31,17:01:43
40.026759,116.345244,0,411,39964.7095833333,2009-05-31,17:01:48
40.026743,116.345279,0,414,39964.7096412037,2009-05-31,17:01:53
40.026759,116.345302,0,416,39964.7096990741,2009-05-31,17:01:58
40.026721,116.345277,0,417,39964.7097569444,2009-05-31,17:02:03
40.026721,116.345283,0,417,39964.7098148148,2009-05-31,17:02:08
40.026721,116.345281,0,417,39964.7098726852,2009-05-31,17:02:13
40.026719,116.345278,0,417,39964.7099305556,2009-05-31,17:02:18
40.026719,116.345278,0,417,39964.7099652778,2009-05-31,17:02:21
40.026726,116.345281,0,420,39964.7099884259,2009-05-31,17:02:23
40.026762,116.345285,0,424,39964.7100462963,2009-05-31,17:02:28
40.026796,116.345289,0,428,39964.7101041667,2009-05-31,17:02:33
40.026818,116.345271,0,433,39964.710162037,2009-05-31,17:02:38
40.026806,116.345266,0,435,39964.7102199074,2009-05-31,17:02:43
40.026789,116.345286,0,439,39964.7102777778,2009-05-31,17:02:48
40.026798,116.345264,0,440,39964.7103356481,2009-05-31,17:02:53
40.026865,116.345275,0,439,39964.7103935185,2009-05-31,17:02:58
40.02697,116.345331,0,434,39964.7104513889,2009-05-31,17:03:03
40.027019,116.345369,0,432,39964.7105092593,2009-05-31,17:03:08
40.027019,116.345392,0,432,39964.7105671296,2009-05-31,17:03:13
40.027003,116.345379,0,432,39964.710625,2009-05-31,17:03:18
40.027001,116.345372,0,432,39964.7106828704,2009-05-31,17:03:23
40.027003,116.345366,0,432,39964.7107407407,2009-05-31,17:03:28
40.027003,116.345366,0,432,39964.710775463,2009-05-31,17:03:31
40.027008,116.345361,0,432,39964.7107986111,2009-05-31,17:03:33
40.027027,116.345353,0,437,39964.7108564815,2009-05-31,17:03:38
40.027047,116.345361,0,439,39964.7109143519,2009-05-31,17:03:43
40.02706,116.345401,0,444,39964.7109722222,2009-05-31,17:03:48
40.027048,116.345411,0,447,39964.7110300926,2009-05-31,17:03:53
40.027046,116.345403,0,447,39964.711087963,2009-05-31,17:03:58
40.027046,116.345403,0,447,39964.7111226852,2009-05-31,17:04:01
40.027039,116.345409,0,448,39964.7111458333,2009-05-31,17:04:03
40.02704,116.345421,0,451,39964.7112037037,2009-05-31,17:04:08
40.027059,116.345438,0,450,39964.7112615741,2009-05-31,17:04:13
40.027059,116.345438,0,450,39964.7112962963,2009-05-31,17:04:16
40.02706,116.345436,0,450,39964.7113194444,2009-05-31,17:04:18
40.027017,116.345433,0,450,39964.7113773148,2009-05-31,17:04:23
40.027034,116.345413,0,453,39964.7114351852,2009-05-31,17:04:28
40.027094,116.345412,0,457,39964.7114930556,2009-05-31,17:04:33
40.027077,116.345398,0,458,39964.7115509259,2009-05-31,17:04:38
40.027008,116.345372,0,460,39964.7116087963,2009-05-31,17:04:43
40.026912,116.345352,0,464,39964.7116666667,2009-05-31,17:04:48
40.026864,116.345356,0,469,39964.711724537,2009-05-31,17:04:53
40.02684,116.345339,0,475,39964.7117824074,2009-05-31,17:04:58
40.026804,116.345299,0,480,39964.7118402778,2009-05-31,17:05:03
40.026798,116.345288,0,483,39964.7118981481,2009-05-31,17:05:08
40.026798,116.345288,0,483,39964.7119328704,2009-05-31,17:05:11
40.026794,116.345291,0,488,39964.7119560185,2009-05-31,17:05:13
40.026813,116.345297,0,489,39964.7120138889,2009-05-31,17:05:18
40.02687,116.345322,0,491,39964.7120717593,2009-05-31,17:05:23
40.026876,116.345322,0,491,39964.7121296296,2009-05-31,17:05:28
40.026868,116.345319,0,491,39964.7121875,2009-05-31,17:05:33
40.026866,116.345319,0,491,39964.7122453704,2009-05-31,17:05:38
40.026866,116.345319,0,491,39964.7122800926,2009-05-31,17:05:41
40.026871,116.345325,0,491,39964.7123032407,2009-05-31,17:05:43
40.026946,116.345346,0,492,39964.7123611111,2009-05-31,17:05:48
40.02709,116.345362,0,494,39964.7124189815,2009-05-31,17:05:53
40.02713,116.345375,0,498,39964.7124768518,2009-05-31,17:05:58
40.027195,116.345412,0,501,39964.7125347222,2009-05-31,17:06:03
40.027278,116.34545,0,504,39964.7125925926,2009-05-31,17:06:08
40.02724,116.345443,0,505,39964.712650463,2009-05-31,17:06:13
40.02724,116.345443,0,505,39964.7126851852,2009-05-31,17:06:16
40.027234,116.345442,0,506,39964.7127083333,2009-05-31,17:06:18
40.027231,116.345427,0,502,39964.7127662037,2009-05-31,17:06:23
40.02722,116.34541,0,499,39964.7128240741,2009-05-31,17:06:28
40.027191,116.345411,0,497,39964.7128819444,2009-05-31,17:06:33
40.027191,116.345396,0,493,39964.7129398148,2009-05-31,17:06:38
40.027276,116.345397,0,490,39964.7129976852,2009-05-31,17:06:43
40.027286,116.345476,0,489,39964.7130555556,2009-05-31,17:06:48
40.02721,116.345484,0,490,39964.7131134259,2009-05-31,17:06:53
40.02717,116.345464,0,490,39964.7131712963,2009-05-31,17:06:58
40.027154,116.345432,0,489,39964.7132291667,2009-05-31,17:07:03
40.027154,116.345432,0,489,39964.7132638889,2009-05-31,17:07:06
40.027156,116.345435,0,489,39964.713287037,2009-05-31,17:07:08
40.027162,116.345457,0,489,39964.7133449074,2009-05-31,17:07:13
40.027162,116.345457,0,489,39964.7133796296,2009-05-31,17:07:16
40.027162,116.345465,0,490,39964.7134027778,2009-05-31,17:07:18
40.027137,116.345453,0,491,39964.7134606481,2009-05-31,17:07:23
40.027097,116.345543,0,487,39964.7135185185,2009-05-31,17:07:28
40.027069,116.345602,0,485,39964.7135763889,2009-05-31,17:07:33
40.027076,116.345653,0,482,39964.7136342593,2009-05-31,17:07:38
40.027136,116.345756,0,473,39964.7136921296,2009-05-31,17:07:43
40.027208,116.345671,0,458,39964.71375,2009-05-31,17:07:48
40.027194,116.345633,0,451,39964.7138078704,2009-05-31,17:07:53
40.027194,116.345633,0,451,39964.7138425926,2009-05-31,17:07:56
40.027195,116.345627,0,450,39964.7138657407,2009-05-31,17:07:58
40.027244,116.345641,0,447,39964.7139236111,2009-05-31,17:08:03
40.027244,116.345641,0,447,39964.7139583333,2009-05-31,17:08:06
40.027246,116.345645,0,443,39964.7139814815,2009-05-31,17:08:08
40.027227,116.345646,0,444,39964.7140393518,2009-05-31,17:08:13
40.027241,116.345628,0,444,39964.7140972222,2009-05-31,17:08:18
40.027252,116.345605,0,444,39964.7141550926,2009-05-31,17:08:23
40.027226,116.345543,0,444,39964.714212963,2009-05-31,17:08:28
40.027167,116.345459,0,445,39964.7142708333,2009-05-31,17:08:33
40.027116,116.345425,0,447,39964.7143287037,2009-05-31,17:08:38
40.027108,116.345453,0,448,39964.7143865741,2009-05-31,17:08:43
40.027172,116.345509,0,449,39964.7144444444,2009-05-31,17:08:48
40.027184,116.345527,0,449,39964.7145023148,2009-05-31,17:08:53
40.027186,116.345521,0,449,39964.7145601852,2009-05-31,17:08:58
40.027186,116.345521,0,449,39964.7145949074,2009-05-31,17:09:01
40.027189,116.345526,0,449,39964.7146180556,2009-05-31,17:09:03
40.027166,116.34553,0,450,39964.7146759259,2009-05-31,17:09:08
40.02714,116.345552,0,450,39964.7147337963,2009-05-31,17:09:13
40.027128,116.345525,0,450,39964.7147916667,2009-05-31,17:09:18
40.027088,116.345486,0,449,39964.714849537,2009-05-31,17:09:23
40.027026,116.345484,0,449,39964.7149074074,2009-05-31,17:09:28
40.02699,116.345479,0,450,39964.7149652778,2009-05-31,17:09:33
40.026967,116.345467,0,451,39964.7150231482,2009-05-31,17:09:38
40.026967,116.345467,0,451,39964.7150578704,2009-05-31,17:09:41
40.026973,116.345469,0,452,39964.7150810185,2009-05-31,17:09:43
40.026999,116.345474,0,453,39964.7151388889,2009-05-31,17:09:48
40.026999,116.345474,0,453,39964.7151736111,2009-05-31,17:09:51
40.026993,116.345466,0,453,39964.7151967593,2009-05-31,17:09:53
40.026982,116.345435,0,456,39964.7152546296,2009-05-31,17:09:58
40.026966,116.345454,0,461,39964.7153125,2009-05-31,17:10:03
40.026955,116.345469,0,463,39964.7153703704,2009-05-31,17:10:08
40.026917,116.34547,0,463,39964.7154282407,2009-05-31,17:10:13
40.026876,116.345469,0,464,39964.7154861111,2009-05-31,17:10:18
40.026907,116.345469,0,466,39964.7155439815,2009-05-31,17:10:23
40.026952,116.345465,0,468,39964.7156018519,2009-05-31,17:10:28
40.027007,116.345453,0,471,39964.7156597222,2009-05-31,17:10:33
40.027088,116.345448,0,471,39964.7157175926,2009-05-31,17:10:38
40.027099,116.345471,0,471,39964.715775463,2009-05-31,17:10:43
40.027146,116.345463,0,474,39964.7158333333,2009-05-31,17:10:48
40.027227,116.345499,0,475,39964.7158912037,2009-05-31,17:10:53
40.027206,116.345488,0,471,39964.7159490741,2009-05-31,17:10:58
40.027149,116.345471,0,472,39964.7160069444,2009-05-31,17:11:03
40.027076,116.345461,0,465,39964.7160648148,2009-05-31,17:11:08
40.027021,116.345443,0,460,39964.7161226852,2009-05-31,17:11:13
40.026963,116.345462,0,454,39964.7161805556,2009-05-31,17:11:18
40.026904,116.345413,0,451,39964.7162384259,2009-05-31,17:11:23
40.02683,116.345366,0,448,39964.7162962963,2009-05-31,17:11:28
40.026861,116.345369,0,448,39964.7163541667,2009-05-31,17:11:33
40.02695,116.345365,0,450,39964.716412037,2009-05-31,17:11:38
40.027074,116.345351,0,452,39964.7164699074,2009-05-31,17:11:43
40.0271,116.345307,0,454,39964.7165277778,2009-05-31,17:11:48
40.027014,116.34534,0,451,39964.7165856481,2009-05-31,17:11:53
40.026951,116.345441,0,446,39964.7166435185,2009-05-31,17:11:58
40.026899,116.345521,0,443,39964.7167013889,2009-05-31,17:12:03
40.026829,116.345521,0,437,39964.7167592593,2009-05-31,17:12:08
40.026813,116.345483,0,434,39964.7168171296,2009-05-31,17:12:13
40.02681,116.34547,0,433,39964.716875,2009-05-31,17:12:18
40.02681,116.34547,0,433,39964.7169097222,2009-05-31,17:12:21
40.026808,116.345468,0,433,39964.7169328704,2009-05-31,17:12:23
40.02683,116.345386,0,434,39964.7169907407,2009-05-31,17:12:28
40.026862,116.345327,0,436,39964.7170486111,2009-05-31,17:12:33
40.026951,116.345304,0,438,39964.7171064815,2009-05-31,17:12:38
40.027059,116.345283,0,439,39964.7171643519,2009-05-31,17:12:43
40.027074,116.34527,0,442,39964.7172222222,2009-05-31,17:12:48
40.027062,116.34526,0,447,39964.7172800926,2009-05-31,17:12:53
40.027087,116.345262,0,449,39964.717337963,2009-05-31,17:12:58
40.027144,116.345262,0,454,39964.7173958333,2009-05-31,17:13:03
40.027169,116.34531,0,458,39964.7174537037,2009-05-31,17:13:08
40.0272,116.345354,0,461,39964.7175115741,2009-05-31,17:13:13
40.027196,116.345396,0,466,39964.7175694444,2009-05-31,17:13:18
40.027143,116.345372,0,470,39964.7176273148,2009-05-31,17:13:23
40.02705,116.3453,0,479,39964.7176851852,2009-05-31,17:13:28
40.026942,116.345239,0,484,39964.7177430556,2009-05-31,17:13:33
40.026888,116.345229,0,488,39964.7178009259,2009-05-31,17:13:38
40.026932,116.34527,0,486,39964.7178587963,2009-05-31,17:13:43
40.026916,116.34529,0,484,39964.7179166667,2009-05-31,17:13:48
40.026938,116.345339,0,482,39964.717974537,2009-05-31,17:13:53
40.026983,116.345363,0,480,39964.7180324074,2009-05-31,17:13:58
40.027098,116.345367,0,481,39964.7180902778,2009-05-31,17:14:03
40.027117,116.345368,0,484,39964.7181481481,2009-05-31,17:14:08
40.027126,116.345381,0,487,39964.7182060185,2009-05-31,17:14:13
40.027117,116.345372,0,492,39964.7182638889,2009-05-31,17:14:18
40.027129,116.345369,0,496,39964.7183217593,2009-05-31,17:14:23
40.027129,116.345369,0,496,39964.7183564815,2009-05-31,17:14:26
40.027122,116.345372,0,496,39964.7183796296,2009-05-31,17:14:28
40.027096,116.345349,0,498,39964.7184375,2009-05-31,17:14:33
40.027069,116.345291,0,498,39964.7184953704,2009-05-31,17:14:38
40.026999,116.345293,0,495,39964.7185532407,2009-05-31,17:14:43
40.026981,116.345298,0,494,39964.7186111111,2009-05-31,17:14:48
40.026973,116.345289,0,490,39964.7186689815,2009-05-31,17:14:53
40.026981,116.345317,0,486,39964.7187268519,2009-05-31,17:14:58
40.026976,116.345359,0,486,39964.7187847222,2009-05-31,17:15:03
40.02699,116.345354,0,487,39964.7188425926,2009-05-31,17:15:08
40.026996,116.345353,0,487,39964.718900463,2009-05-31,17:15:13
40.026996,116.345353,0,487,39964.7189351852,2009-05-31,17:15:16
40.026991,116.345352,0,487,39964.7189583333,2009-05-31,17:15:18
40.027037,116.345271,0,488,39964.7190162037,2009-05-31,17:15:23
40.027046,116.345242,0,492,39964.7190740741,2009-05-31,17:15:28
40.027033,116.345274,0,494,39964.7191319444,2009-05-31,17:15:33
40.027012,116.345286,0,494,39964.7191898148,2009-05-31,17:15:38
40.026973,116.345324,0,492,39964.7192476852,2009-05-31,17:15:43
40.026926,116.345366,0,491,39964.7193055556,2009-05-31,17:15:48
40.026872,116.345368,0,491,39964.7193634259,2009-05-31,17:15:53
40.026947,116.345347,0,491,39964.7194212963,2009-05-31,17:15:58
40.027099,116.345319,0,488,39964.7194791667,2009-05-31,17:16:03
40.027265,116.345338,0,489,39964.719537037,2009-05-31,17:16:08
40.027385,116.345353,0,493,39964.7195949074,2009-05-31,17:16:13
40.027404,116.345328,0,497,39964.7196527778,2009-05-31,17:16:18
40.027374,116.345333,0,497,39964.7197106481,2009-05-31,17:16:23
40.027315,116.345352,0,495,39964.7197685185,2009-05-31,17:16:28
40.02723,116.345394,0,492,39964.7198263889,2009-05-31,17:16:33
40.027171,116.345445,0,490,39964.7198842593,2009-05-31,17:16:38
40.027098,116.345459,0,489,39964.7199421296,2009-05-31,17:16:43
40.027102,116.345442,0,489,39964.72,2009-05-31,17:16:48
40.027124,116.345413,0,489,39964.7200578704,2009-05-31,17:16:53
40.027183,116.345385,0,485,39964.7201157407,2009-05-31,17:16:58
40.027309,116.34533,0,485,39964.7201736111,2009-05-31,17:17:03
40.02753,116.345252,0,486,39964.7202314815,2009-05-31,17:17:08
40.02768,116.345154,0,488,39964.7202893518,2009-05-31,17:17:13
40.027738,116.345113,0,488,39964.7203472222,2009-05-31,17:17:18
40.027751,116.345125,0,489,39964.7204050926,2009-05-31,17:17:23
40.027793,116.34513,0,490,39964.720462963,2009-05-31,17:17:28
40.027797,116.345173,0,499,39964.7205208333,2009-05-31,17:17:33
40.027796,116.345253,0,507,39964.7205787037,2009-05-31,17:17:38
40.027846,116.345307,0,520,39964.7206365741,2009-05-31,17:17:43
40.02794,116.345363,0,534,39964.7206944444,2009-05-31,17:17:48
40.027982,116.345405,0,541,39964.7207523148,2009-05-31,17:17:53
40.028085,116.345478,0,552,39964.7208101852,2009-05-31,17:17:58
40.02824,116.345504,0,573,39964.7208680556,2009-05-31,17:18:03
40.028263,116.345508,0,592,39964.7209259259,2009-05-31,17:18:08
40.028273,116.345559,0,621,39964.7209837963,2009-05-31,17:18:13
40.028292,116.345556,0,639,39964.7210416667,2009-05-31,17:18:18
40.028351,116.345532,0,658,39964.721099537,2009-05-31,17:18:23
40.028359,116.34555,0,659,39964.7211574074,2009-05-31,17:18:28
40.028355,116.345658,0,632,39964.7212152778,2009-05-31,17:18:33
40.028436,116.345696,0,619,39964.7212731481,2009-05-31,17:18:38
40.028544,116.345749,0,604,39964.7213310185,2009-05-31,17:18:43
40.028502,116.345794,0,607,39964.7213888889,2009-05-31,17:18:48
40.028412,116.345856,0,607,39964.7214467593,2009-05-31,17:18:53
40.028399,116.345885,0,610,39964.7215046296,2009-05-31,17:18:58
40.028417,116.345921,0,612,39964.7215625,2009-05-31,17:19:03
40.028452,116.345914,0,612,39964.7216203704,2009-05-31,17:19:08
40.028417,116.345826,0,611,39964.7216782407,2009-05-31,17:19:13
40.028413,116.34576,0,610,39964.7217361111,2009-05-31,17:19:18
40.028422,116.345647,0,610,39964.7217939815,2009-05-31,17:19:23
40.028428,116.345537,0,610,39964.7218518518,2009-05-31,17:19:28
40.028564,116.345516,0,618,39964.7219097222,2009-05-31,17:19:33
40.028704,116.345526,0,621,39964.7219675926,2009-05-31,17:19:38
40.028753,116.345524,0,618,39964.722025463,2009-05-31,17:19:43
40.028793,116.345562,0,618,39964.7220833333,2009-05-31,17:19:48
40.028772,116.345613,0,616,39964.7221412037,2009-05-31,17:19:53
40.028784,116.345693,0,615,39964.7221990741,2009-05-31,17:19:58
40.028865,116.345652,0,616,39964.7222569444,2009-05-31,17:20:03
40.028857,116.345578,0,619,39964.7223148148,2009-05-31,17:20:08
40.028999,116.345529,0,622,39964.7223726852,2009-05-31,17:20:13
40.029051,116.345539,0,628,39964.7224305556,2009-05-31,17:20:18
40.029075,116.346069,0,612,39964.7224884259,2009-05-31,17:20:23
40.029091,116.346304,0,645,39964.7225462963,2009-05-31,17:20:28
40.022637,116.346957,0,649,39964.7227777778,2009-05-31,17:20:48
40.02584,116.346927,0,645,39964.7228356482,2009-05-31,17:20:53
40.026344,116.346836,0,640,39964.7228935185,2009-05-31,17:20:58
40.026705,116.34684,0,634,39964.7229513889,2009-05-31,17:21:03
40.026829,116.346854,0,629,39964.7230092593,2009-05-31,17:21:08
40.026969,116.346791,0,632,39964.7230671296,2009-05-31,17:21:13
40.027099,116.346723,0,634,39964.723125,2009-05-31,17:21:18
40.027241,116.346652,0,635,39964.7231828704,2009-05-31,17:21:23
40.027259,116.34663,0,631,39964.7232407407,2009-05-31,17:21:28
40.027297,116.346603,0,625,39964.7232986111,2009-05-31,17:21:33
40.027384,116.346567,0,620,39964.7233564815,2009-05-31,17:21:38
40.027373,116.346541,0,619,39964.7234143519,2009-05-31,17:21:43
40.027264,116.346545,0,620,39964.7234722222,2009-05-31,17:21:48
40.027219,116.346594,0,622,39964.7235300926,2009-05-31,17:21:53
40.02734,116.346631,0,626,39964.723587963,2009-05-31,17:21:58
40.027416,116.346674,0,629,39964.7236458333,2009-05-31,17:22:03
40.027507,116.346663,0,624,39964.7237037037,2009-05-31,17:22:08
40.027543,116.346656,0,620,39964.7237615741,2009-05-31,17:22:13
40.027483,116.346601,0,617,39964.7238194444,2009-05-31,17:22:18
40.027468,116.346516,0,616,39964.7238773148,2009-05-31,17:22:23
40.027356,116.346424,0,618,39964.7239351852,2009-05-31,17:22:28
40.027326,116.346405,0,623,39964.7239930556,2009-05-31,17:22:33
40.027326,116.346405,0,623,39964.7240277778,2009-05-31,17:22:36
40.027334,116.346413,0,627,39964.7240509259,2009-05-31,17:22:38
40.027376,116.346419,0,629,39964.7241087963,2009-05-31,17:22:43
40.027387,116.346353,0,629,39964.7241666667,2009-05-31,17:22:48
40.027421,116.345828,0,569,39964.724224537,2009-05-31,17:22:53
40.02735,116.345669,0,546,39964.7242824074,2009-05-31,17:22:58
40.02732,116.345588,0,546,39964.7243402778,2009-05-31,17:23:03
40.027336,116.345552,0,547,39964.7243981481,2009-05-31,17:23:08
40.027421,116.345513,0,549,39964.7244560185,2009-05-31,17:23:13
40.027594,116.345431,0,552,39964.7245138889,2009-05-31,17:23:18
40.027698,116.345408,0,555,39964.7245717593,2009-05-31,17:23:23
40.027747,116.345477,0,556,39964.7246296296,2009-05-31,17:23:28
40.027667,116.345523,0,556,39964.7246875,2009-05-31,17:23:33
40.027642,116.345521,0,557,39964.7247453704,2009-05-31,17:23:38
40.027598,116.345545,0,552,39964.7248032407,2009-05-31,17:23:43
40.027456,116.34559,0,544,39964.7248611111,2009-05-31,17:23:48
40.027425,116.345561,0,541,39964.7249189815,2009-05-31,17:23:53
40.027404,116.345553,0,539,39964.7249768519,2009-05-31,17:23:58
40.02738,116.345496,0,539,39964.7250347222,2009-05-31,17:24:03
40.027419,116.345475,0,539,39964.7250925926,2009-05-31,17:24:08
40.027484,116.34547,0,545,39964.725150463,2009-05-31,17:24:13
40.027498,116.345535,0,545,39964.7252083333,2009-05-31,17:24:18
40.027477,116.345658,0,535,39964.7252662037,2009-05-31,17:24:23
40.027412,116.345834,0,528,39964.7253240741,2009-05-31,17:24:28
40.027247,116.345988,0,521,39964.7253819444,2009-05-31,17:24:33
40.027232,116.34606,0,518,39964.7254398148,2009-05-31,17:24:38
40.027325,116.346112,0,515,39964.7254976852,2009-05-31,17:24:43
40.027289,116.346164,0,513,39964.7255555556,2009-05-31,17:24:48
40.027304,116.346215,0,511,39964.7256134259,2009-05-31,17:24:53
40.027338,116.34622,0,513,39964.7256712963,2009-05-31,17:24:58
40.027393,116.346206,0,525,39964.7257291667,2009-05-31,17:25:03
40.027359,116.34619,0,537,39964.725787037,2009-05-31,17:25:08
40.027374,116.346142,0,541,39964.7258449074,2009-05-31,17:25:13
40.027282,116.346157,0,545,39964.7259027778,2009-05-31,17:25:18
40.027195,116.34613,0,548,39964.7259606481,2009-05-31,17:25:23
40.027105,116.346131,0,554,39964.7260185185,2009-05-31,17:25:28
40.027059,116.346207,0,558,39964.7260763889,2009-05-31,17:25:33
40.02702,116.346358,0,562,39964.7261342593,2009-05-31,17:25:38
40.027053,116.346438,0,563,39964.7261921296,2009-05-31,17:25:43
40.027043,116.34644,0,567,39964.72625,2009-05-31,17:25:48
40.027207,116.346392,0,569,39964.7263078704,2009-05-31,17:25:53
40.027463,116.346303,0,579,39964.7263657407,2009-05-31,17:25:58
40.027466,116.346289,0,591,39964.7264236111,2009-05-31,17:26:03
40.027513,116.346341,0,599,39964.7264814815,2009-05-31,17:26:08
40.027513,116.346341,0,599,39964.7265162037,2009-05-31,17:26:11
40.027507,116.346344,0,604,39964.7265393519,2009-05-31,17:26:13
40.027521,116.346316,0,611,39964.7265972222,2009-05-31,17:26:18
40.027535,116.346276,0,617,39964.7266550926,2009-05-31,17:26:23
40.027567,116.346237,0,622,39964.726712963,2009-05-31,17:26:28
40.027522,116.346266,0,625,39964.7267708333,2009-05-31,17:26:33
40.027457,116.346429,0,628,39964.7268287037,2009-05-31,17:26:38
40.027428,116.346524,0,628,39964.7268865741,2009-05-31,17:26:43
40.027418,116.346625,0,627,39964.7269444444,2009-05-31,17:26:48
40.027357,116.34655,0,628,39964.7270023148,2009-05-31,17:26:53
40.027292,116.346456,0,629,39964.7270601852,2009-05-31,17:26:58
40.027347,116.346421,0,629,39964.7271180556,2009-05-31,17:27:03
40.027427,116.346367,0,631,39964.7271759259,2009-05-31,17:27:08
40.027417,116.346273,0,633,39964.7272337963,2009-05-31,17:27:13
40.027371,116.346256,0,633,39964.7272916667,2009-05-31,17:27:18
40.027371,116.346256,0,633,39964.7273263889,2009-05-31,17:27:21
40.027376,116.346256,0,631,39964.727349537,2009-05-31,17:27:23
40.027351,116.346242,0,631,39964.7274074074,2009-05-31,17:27:28
40.02736,116.34619,0,629,39964.7274652778,2009-05-31,17:27:33
40.027409,116.34612,0,622,39964.7275231481,2009-05-31,17:27:38
40.027555,116.345925,0,598,39964.7275810185,2009-05-31,17:27:43
40.027532,116.345836,0,575,39964.7276388889,2009-05-31,17:27:48
40.027457,116.345815,0,530,39964.7276967593,2009-05-31,17:27:53
40.027377,116.345914,0,509,39964.7277546296,2009-05-31,17:27:58
40.027285,116.345882,0,481,39964.7278125,2009-05-31,17:28:03
40.027193,116.345789,0,450,39964.7278703704,2009-05-31,17:28:08
40.027074,116.345734,0,424,39964.7279282407,2009-05-31,17:28:13
40.026959,116.345764,0,381,39964.7279861111,2009-05-31,17:28:18
40.027011,116.345743,0,361,39964.7280439815,2009-05-31,17:28:23
40.027056,116.345751,0,356,39964.7281018518,2009-05-31,17:28:28
40.027097,116.345766,0,352,39964.7281597222,2009-05-31,17:28:33
40.027097,116.345766,0,352,39964.7281944444,2009-05-31,17:28:36
40.027096,116.345764,0,352,39964.7282175926,2009-05-31,17:28:38
40.027109,116.345896,0,345,39964.728275463,2009-05-31,17:28:43
40.027024,116.345949,0,342,39964.7283333333,2009-05-31,17:28:48
40.027014,116.345958,0,341,39964.7283912037,2009-05-31,17:28:53
40.027049,116.345909,0,342,39964.7284490741,2009-05-31,17:28:58
40.02701,116.345879,0,346,39964.7285069444,2009-05-31,17:29:03
40.027011,116.345864,0,347,39964.7285648148,2009-05-31,17:29:08
40.027049,116.345903,0,351,39964.7286226852,2009-05-31,17:29:13
40.027101,116.345887,0,350,39964.7286805556,2009-05-31,17:29:18
40.027086,116.34591,0,346,39964.7287384259,2009-05-31,17:29:23
40.027077,116.345977,0,345,39964.7287962963,2009-05-31,17:29:28
40.027052,116.346057,0,346,39964.7288541667,2009-05-31,17:29:33
40.027013,116.346142,0,338,39964.728912037,2009-05-31,17:29:38
40.026988,116.346197,0,332,39964.7289699074,2009-05-31,17:29:43
40.026957,116.346182,0,333,39964.7290277778,2009-05-31,17:29:48
40.026958,116.346094,0,331,39964.7290856481,2009-05-31,17:29:53
40.026921,116.346013,0,331,39964.7291435185,2009-05-31,17:29:58
40.026958,116.345955,0,330,39964.7292013889,2009-05-31,17:30:03
40.026897,116.345879,0,330,39964.7292592593,2009-05-31,17:30:08
40.026806,116.345938,0,324,39964.7293171296,2009-05-31,17:30:13
40.026755,116.34591,0,316,39964.729375,2009-05-31,17:30:18
40.026752,116.345889,0,312,39964.7294328704,2009-05-31,17:30:23
40.026749,116.345908,0,315,39964.7294907407,2009-05-31,17:30:28
40.026781,116.345903,0,315,39964.7295486111,2009-05-31,17:30:33
40.026801,116.34588,0,314,39964.7296064815,2009-05-31,17:30:38
40.026795,116.345901,0,313,39964.7296643518,2009-05-31,17:30:43
40.026761,116.34592,0,308,39964.7297222222,2009-05-31,17:30:48
40.026852,116.3459,0,305,39964.7297800926,2009-05-31,17:30:53
40.026926,116.345891,0,306,39964.729837963,2009-05-31,17:30:58
40.026906,116.345878,0,310,39964.7298958333,2009-05-31,17:31:03
40.026948,116.345774,0,304,39964.7299537037,2009-05-31,17:31:08
40.02695,116.345647,0,302,39964.7300115741,2009-05-31,17:31:13
40.026897,116.345637,0,307,39964.7300694444,2009-05-31,17:31:18
40.026878,116.345675,0,310,39964.7301273148,2009-05-31,17:31:23
40.026951,116.345679,0,312,39964.7301851852,2009-05-31,17:31:28
40.027007,116.345648,0,318,39964.7302430556,2009-05-31,17:31:33
40.026991,116.345629,0,321,39964.7303009259,2009-05-31,17:31:38
40.026979,116.345625,0,315,39964.7303587963,2009-05-31,17:31:43
40.026978,116.345696,0,311,39964.7304166667,2009-05-31,17:31:48
40.027034,116.345809,0,306,39964.730474537,2009-05-31,17:31:53
40.027049,116.345817,0,299,39964.7305324074,2009-05-31,17:31:58
40.027068,116.345819,0,298,39964.7305902778,2009-05-31,17:32:03
40.027052,116.34582,0,305,39964.7306481482,2009-05-31,17:32:08
40.027035,116.346001,0,300,39964.7307060185,2009-05-31,17:32:13
40.027038,116.345934,0,306,39964.7307638889,2009-05-31,17:32:18
40.026983,116.345782,0,319,39964.7308217593,2009-05-31,17:32:23
40.026899,116.345765,0,333,39964.7308796296,2009-05-31,17:32:28
40.026865,116.345771,0,339,39964.7309375,2009-05-31,17:32:33
40.026847,116.3458,0,340,39964.7309953704,2009-05-31,17:32:38
40.026797,116.345801,0,342,39964.7310532407,2009-05-31,17:32:43
40.026888,116.345763,0,340,39964.7311111111,2009-05-31,17:32:48
40.026917,116.345721,0,333,39964.7311689815,2009-05-31,17:32:53
40.026929,116.345623,0,322,39964.7312268519,2009-05-31,17:32:58
40.026939,116.345539,0,312,39964.7312847222,2009-05-31,17:33:03
40.026957,116.34552,0,298,39964.7313425926,2009-05-31,17:33:08
40.027056,116.345524,0,288,39964.731400463,2009-05-31,17:33:13
40.027165,116.345409,0,283,39964.7314583333,2009-05-31,17:33:18
40.027215,116.345381,0,277,39964.7315162037,2009-05-31,17:33:23
40.027245,116.345244,0,266,39964.7315740741,2009-05-31,17:33:28
40.027175,116.345226,0,257,39964.7316319444,2009-05-31,17:33:33
40.026997,116.345213,0,238,39964.7316898148,2009-05-31,17:33:38
40.026978,116.345134,0,226,39964.7317476852,2009-05-31,17:33:43
40.026895,116.345146,0,216,39964.7318055556,2009-05-31,17:33:48
40.026814,116.345271,0,212,39964.7318634259,2009-05-31,17:33:53
40.026797,116.345307,0,209,39964.7319212963,2009-05-31,17:33:58
40.026779,116.345283,0,206,39964.7319791667,2009-05-31,17:34:03
40.026787,116.345214,0,206,39964.732037037,2009-05-31,17:34:08
40.026818,116.345149,0,206,39964.7320949074,2009-05-31,17:34:13
40.026866,116.345121,0,201,39964.7321527778,2009-05-31,17:34:18
40.026868,116.345086,0,199,39964.7322106481,2009-05-31,17:34:23
40.026836,116.345052,0,200,39964.7322685185,2009-05-31,17:34:28
40.026812,116.345077,0,199,39964.7323263889,2009-05-31,17:34:33
40.026764,116.345052,0,199,39964.7323842593,2009-05-31,17:34:38
40.026662,116.345026,0,201,39964.7324421296,2009-05-31,17:34:43
40.026638,116.344975,0,201,39964.7325,2009-05-31,17:34:48
40.026661,116.344906,0,200,39964.7325578704,2009-05-31,17:34:53
40.026543,116.344922,0,190,39964.7326157407,2009-05-31,17:34:58
40.026444,116.344871,0,184,39964.7326736111,2009-05-31,17:35:03
40.026298,116.344817,0,166,39964.7327314815,2009-05-31,17:35:08
40.026209,116.344743,0,140,39964.7327893519,2009-05-31,17:35:13
40.026181,116.344711,0,121,39964.7328472222,2009-05-31,17:35:18
40.026077,116.344669,0,100,39964.7329050926,2009-05-31,17:35:23
40.026034,116.344637,0,77,39964.732962963,2009-05-31,17:35:28
40.026082,116.344638,0,63,39964.7330208333,2009-05-31,17:35:33
40.026244,116.344617,0,50,39964.7330787037,2009-05-31,17:35:38
40.026377,116.344576,0,39,39964.7331365741,2009-05-31,17:35:43
40.026386,116.344615,0,33,39964.7331944444,2009-05-31,17:35:48
40.026401,116.34463,0,32,39964.7332523148,2009-05-31,17:35:53
40.02646,116.344656,0,30,39964.7333101852,2009-05-31,17:35:58
40.026554,116.344651,0,29,39964.7333680556,2009-05-31,17:36:03
40.026698,116.344606,0,22,39964.7334259259,2009-05-31,17:36:08
40.026671,116.34466,0,17,39964.7334837963,2009-05-31,17:36:13
40.026605,116.344718,0,21,39964.7335416667,2009-05-31,17:36:18
40.026621,116.344739,0,31,39964.733599537,2009-05-31,17:36:23
40.026607,116.344736,0,43,39964.7336574074,2009-05-31,17:36:28
40.026607,116.344736,0,43,39964.7336921296,2009-05-31,17:36:31
40.0266,116.344733,0,54,39964.7337152778,2009-05-31,17:36:33
40.02656,116.344789,0,55,39964.7337731481,2009-05-31,17:36:38
40.02652,116.344839,0,62,39964.7338310185,2009-05-31,17:36:43
40.02652,116.344839,0,62,39964.7338657407,2009-05-31,17:36:46
40.026517,116.344846,0,62,39964.7338888889,2009-05-31,17:36:48
40.026667,116.344888,0,62,39964.7339467593,2009-05-31,17:36:53
40.026751,116.344909,0,68,39964.7340046296,2009-05-31,17:36:58
40.02668,116.3449,0,70,39964.7340625,2009-05-31,17:37:03
40.026608,116.344864,0,70,39964.7341203704,2009-05-31,17:37:08
40.026501,116.344866,0,66,39964.7341782407,2009-05-31,17:37:13
40.026387,116.344853,0,58,39964.7342361111,2009-05-31,17:37:18
40.026358,116.344811,0,56,39964.7342939815,2009-05-31,17:37:23
40.026474,116.34476,0,55,39964.7343518519,2009-05-31,17:37:28
40.026443,116.34475,0,46,39964.7344097222,2009-05-31,17:37:33
40.026328,116.344755,0,39,39964.7344675926,2009-05-31,17:37:38
40.026167,116.344785,0,35,39964.734525463,2009-05-31,17:37:43
40.026187,116.344807,0,37,39964.7345833333,2009-05-31,17:37:48
40.026238,116.344816,0,40,39964.7346412037,2009-05-31,17:37:53
40.026271,116.344801,0,39,39964.7346990741,2009-05-31,17:37:58
40.026302,116.344779,0,40,39964.7347569444,2009-05-31,17:38:03
40.026341,116.344774,0,41,39964.7348148148,2009-05-31,17:38:08
40.02639,116.344779,0,45,39964.7348726852,2009-05-31,17:38:13
40.02637,116.344782,0,48,39964.7349305556,2009-05-31,17:38:18
40.026383,116.344786,0,52,39964.7349884259,2009-05-31,17:38:23
40.02646,116.344752,0,56,39964.7350462963,2009-05-31,17:38:28
40.026469,116.344772,0,61,39964.7351041667,2009-05-31,17:38:33
40.02648,116.344827,0,67,39964.735162037,2009-05-31,17:38:38
40.026513,116.344817,0,72,39964.7352199074,2009-05-31,17:38:43
40.026551,116.34483,0,74,39964.7352777778,2009-05-31,17:38:48
40.026768,116.344828,0,70,39964.7353356481,2009-05-31,17:38:53
40.026862,116.344845,0,72,39964.7353935185,2009-05-31,17:38:58
40.026838,116.344879,0,79,39964.7354513889,2009-05-31,17:39:03
40.026757,116.344917,0,80,39964.7355092593,2009-05-31,17:39:08
40.026576,116.344969,0,77,39964.7355671296,2009-05-31,17:39:13
40.026489,116.345031,0,79,39964.735625,2009-05-31,17:39:18
40.026461,116.345265,0,87,39964.7356828704,2009-05-31,17:39:23
40.026406,116.34539,0,89,39964.7357407407,2009-05-31,17:39:28
40.026344,116.345354,0,86,39964.7357986111,2009-05-31,17:39:33
40.026366,116.345317,0,88,39964.7358564815,2009-05-31,17:39:38
40.026446,116.345308,0,89,39964.7359143518,2009-05-31,17:39:43
40.026409,116.345304,0,96,39964.7359722222,2009-05-31,17:39:48
40.026436,116.345286,0,100,39964.7360300926,2009-05-31,17:39:53
40.026587,116.345247,0,101,39964.736087963,2009-05-31,17:39:58
40.026674,116.345195,0,106,39964.7361458333,2009-05-31,17:40:03
40.02675,116.345162,0,117,39964.7362037037,2009-05-31,17:40:08
40.026812,116.345123,0,133,39964.7362615741,2009-05-31,17:40:13
40.026913,116.345072,0,144,39964.7363194444,2009-05-31,17:40:18
40.026887,116.345096,0,145,39964.7363773148,2009-05-31,17:40:23
40.026829,116.345104,0,141,39964.7364351852,2009-05-31,17:40:28
40.026775,116.345096,0,137,39964.7364930556,2009-05-31,17:40:33
40.026704,116.345102,0,130,39964.7365509259,2009-05-31,17:40:38
40.026607,116.345093,0,126,39964.7366087963,2009-05-31,17:40:43
40.02634,116.345169,0,121,39964.7366666667,2009-05-31,17:40:48
40.026233,116.345246,0,123,39964.736724537,2009-05-31,17:40:53
40.026206,116.345308,0,131,39964.7367824074,2009-05-31,17:40:58
40.026312,116.345301,0,139,39964.7368402778,2009-05-31,17:41:03
40.026243,116.345509,0,148,39964.7368981481,2009-05-31,17:41:08
40.026109,116.345738,0,157,39964.7369560185,2009-05-31,17:41:13
40.026346,116.345904,0,166,39964.7370138889,2009-05-31,17:41:18
40.026512,116.345974,0,175,39964.7370717593,2009-05-31,17:41:23
40.026464,116.346003,0,182,39964.7371296296,2009-05-31,17:41:28
40.026567,116.345935,0,192,39964.7371875,2009-05-31,17:41:33
40.026772,116.345758,0,204,39964.7372453704,2009-05-31,17:41:38
40.026899,116.345609,0,206,39964.7373032407,2009-05-31,17:41:43
40.026919,116.345511,0,205,39964.7373611111,2009-05-31,17:41:48
40.026978,116.345522,0,202,39964.7374189815,2009-05-31,17:41:53
40.027233,116.345529,0,200,39964.7374768518,2009-05-31,17:41:58
40.027304,116.345616,0,199,39964.7375347222,2009-05-31,17:42:03
40.027341,116.345703,0,200,39964.7375925926,2009-05-31,17:42:08
40.027332,116.34579,0,202,39964.737650463,2009-05-31,17:42:13
40.027283,116.345775,0,206,39964.7377083333,2009-05-31,17:42:18
40.027285,116.345716,0,207,39964.7377662037,2009-05-31,17:42:23
40.027242,116.345692,0,207,39964.7378240741,2009-05-31,17:42:28
40.027193,116.345717,0,207,39964.7378819444,2009-05-31,17:42:33
40.027132,116.345828,0,210,39964.7379398148,2009-05-31,17:42:38
40.027144,116.346029,0,216,39964.7379976852,2009-05-31,17:42:43
40.027198,116.346127,0,210,39964.7380555556,2009-05-31,17:42:48
40.027186,116.346,0,186,39964.7381134259,2009-05-31,17:42:53
40.026985,116.345973,0,169,39964.7381712963,2009-05-31,17:42:58
40.026924,116.345993,0,170,39964.7382291667,2009-05-31,17:43:03
40.026788,116.346029,0,175,39964.738287037,2009-05-31,17:43:08
40.026761,116.346063,0,186,39964.7383449074,2009-05-31,17:43:13
40.026643,116.346201,0,194,39964.7384027778,2009-05-31,17:43:18
40.026599,116.346293,0,203,39964.7384606482,2009-05-31,17:43:23
40.026607,116.346284,0,213,39964.7385185185,2009-05-31,17:43:28
40.026701,116.346339,0,225,39964.7385763889,2009-05-31,17:43:33
40.0268,116.346328,0,235,39964.7386342593,2009-05-31,17:43:38
40.0269,116.346317,0,241,39964.7386921296,2009-05-31,17:43:43
40.027073,116.346335,0,247,39964.73875,2009-05-31,17:43:48
40.027202,116.346328,0,256,39964.7388078704,2009-05-31,17:43:53
40.027299,116.346276,0,266,39964.7388657407,2009-05-31,17:43:58
40.027417,116.346175,0,279,39964.7389236111,2009-05-31,17:44:03
40.027634,116.346111,0,291,39964.7389814815,2009-05-31,17:44:08
40.027822,116.346077,0,291,39964.7390393519,2009-05-31,17:44:13
40.027949,116.346074,0,287,39964.7390972222,2009-05-31,17:44:18
40.028075,116.346059,0,285,39964.7391550926,2009-05-31,17:44:23
40.028377,116.345838,0,300,39964.7393287037,2009-05-31,17:44:38
40.028226,116.346021,0,292,39964.7393865741,2009-05-31,17:44:43
40.027954,116.346158,0,286,39964.7394444444,2009-05-31,17:44:48
40.027993,116.346168,0,277,39964.7395023148,2009-05-31,17:44:53
40.02797,116.346643,0,474,39964.7395601852,2009-05-31,17:44:58
40.027738,116.346427,0,399,39964.7396180556,2009-05-31,17:45:03
40.027614,116.346512,0,414,39964.7396759259,2009-05-31,17:45:08
40.027425,116.346647,0,413,39964.7397337963,2009-05-31,17:45:13
40.027224,116.346664,0,384,39964.7397916667,2009-05-31,17:45:18
40.026995,116.346487,0,333,39964.739849537,2009-05-31,17:45:23
40.027091,116.346363,0,324,39964.7399074074,2009-05-31,17:45:28
40.0271,116.346302,0,318,39964.7399652778,2009-05-31,17:45:33
40.026988,116.346406,0,313,39964.7400231481,2009-05-31,17:45:38
40.026908,116.346549,0,302,39964.7400810185,2009-05-31,17:45:43
40.026905,116.346609,0,283,39964.7401388889,2009-05-31,17:45:48
40.02714,116.346545,0,283,39964.7401967593,2009-05-31,17:45:53
40.02735,116.346425,0,281,39964.7402546296,2009-05-31,17:45:58
40.027481,116.346355,0,283,39964.7403125,2009-05-31,17:46:03
40.027547,116.346367,0,290,39964.7403703704,2009-05-31,17:46:08
40.027285,116.346442,0,283,39964.7404282407,2009-05-31,17:46:13
40.027249,116.346342,0,283,39964.7404861111,2009-05-31,17:46:18
40.027365,116.34624,0,283,39964.7405439815,2009-05-31,17:46:23
40.027286,116.346193,0,280,39964.7406018519,2009-05-31,17:46:28
40.027122,116.346214,0,278,39964.7406597222,2009-05-31,17:46:33
40.027026,116.346243,0,278,39964.7407175926,2009-05-31,17:46:38
40.027012,116.346223,0,280,39964.740775463,2009-05-31,17:46:43
40.027014,116.346188,0,279,39964.7408333333,2009-05-31,17:46:48
40.027018,116.346139,0,279,39964.7408912037,2009-05-31,17:46:53
40.026957,116.346201,0,278,39964.7409490741,2009-05-31,17:46:58
40.027029,116.346254,0,279,39964.7410069444,2009-05-31,17:47:03
40.027155,116.346318,0,281,39964.7410648148,2009-05-31,17:47:08
40.027141,116.346327,0,279,39964.7411226852,2009-05-31,17:47:13
40.027164,116.346286,0,276,39964.7411805556,2009-05-31,17:47:18
40.027183,116.346277,0,273,39964.7412384259,2009-05-31,17:47:23
40.027103,116.346284,0,273,39964.7412962963,2009-05-31,17:47:28
40.027028,116.346256,0,273,39964.7413541667,2009-05-31,17:47:33
40.027017,116.346182,0,274,39964.741412037,2009-05-31,17:47:38
40.026865,116.346128,0,274,39964.7414699074,2009-05-31,17:47:43
40.026916,116.346094,0,265,39964.7415277778,2009-05-31,17:47:48
40.027136,116.346016,0,243,39964.7415856481,2009-05-31,17:47:53
40.027304,116.345978,0,230,39964.7416435185,2009-05-31,17:47:58
40.027396,116.346002,0,216,39964.7417013889,2009-05-31,17:48:03
40.027362,116.346107,0,207,39964.7417592593,2009-05-31,17:48:08
40.027393,116.346135,0,202,39964.7418171296,2009-05-31,17:48:13
40.027366,116.346119,0,198,39964.741875,2009-05-31,17:48:18
40.027316,116.346152,0,196,39964.7419328704,2009-05-31,17:48:23
40.027244,116.346108,0,190,39964.7419907407,2009-05-31,17:48:28
40.027024,116.345929,0,176,39964.7420486111,2009-05-31,17:48:33
40.026869,116.345673,0,161,39964.7421064815,2009-05-31,17:48:38
40.02688,116.345518,0,156,39964.7421643519,2009-05-31,17:48:43
40.026868,116.345424,0,152,39964.7422222222,2009-05-31,17:48:48
40.026848,116.345352,0,139,39964.7422800926,2009-05-31,17:48:53
40.026824,116.345308,0,121,39964.742337963,2009-05-31,17:48:58
40.026775,116.345314,0,110,39964.7423958333,2009-05-31,17:49:03
40.026697,116.345333,0,101,39964.7424537037,2009-05-31,17:49:08
40.026651,116.345309,0,99,39964.7425115741,2009-05-31,17:49:13
40.026565,116.345351,0,98,39964.7425694444,2009-05-31,17:49:18
40.026428,116.345273,0,85,39964.7426273148,2009-05-31,17:49:23
40.026305,116.345103,0,69,39964.7426851852,2009-05-31,17:49:28
40.026235,116.34495,0,61,39964.7427430556,2009-05-31,17:49:33
40.026271,116.344873,0,42,39964.7428009259,2009-05-31,17:49:38
40.026362,116.344912,0,16,39964.7428587963,2009-05-31,17:49:43
40.026482,116.344982,0,-9,39964.7429166667,2009-05-31,17:49:48
40.026619,116.344984,0,-21,39964.742974537,2009-05-31,17:49:53
40.026645,116.344967,0,-24,39964.7430324074,2009-05-31,17:49:58
40.026664,116.345007,0,-18,39964.7430902778,2009-05-31,17:50:03
40.026639,116.345059,0,-8,39964.7431481481,2009-05-31,17:50:08
40.026589,116.345063,0,-10,39964.7432060185,2009-05-31,17:50:13
40.026589,116.345063,0,-10,39964.7432407407,2009-05-31,17:50:16
40.026585,116.345068,0,-8,39964.7432638889,2009-05-31,17:50:18
40.02658,116.345103,0,4,39964.7433217593,2009-05-31,17:50:23
40.026626,116.34528,0,20,39964.7433796296,2009-05-31,17:50:28
40.026647,116.345405,0,27,39964.7434375,2009-05-31,17:50:33
40.026662,116.345221,0,27,39964.7434953704,2009-05-31,17:50:38
40.026665,116.345053,0,26,39964.7435532407,2009-05-31,17:50:43
40.026737,116.344921,0,26,39964.7436111111,2009-05-31,17:50:48
40.026827,116.344782,0,30,39964.7436689815,2009-05-31,17:50:53
40.026901,116.344636,0,22,39964.7437268518,2009-05-31,17:50:58
40.026901,116.34456,0,23,39964.7437847222,2009-05-31,17:51:03
40.026821,116.34463,0,33,39964.7438425926,2009-05-31,17:51:08
40.026742,116.344742,0,40,39964.743900463,2009-05-31,17:51:13
40.026922,116.344671,0,43,39964.7439583333,2009-05-31,17:51:18
40.026915,116.344656,0,47,39964.7440162037,2009-05-31,17:51:23
40.026584,116.344664,0,45,39964.7440740741,2009-05-31,17:51:28
40.026389,116.344657,0,35,39964.7441319444,2009-05-31,17:51:33
40.026303,116.344614,0,22,39964.7441898148,2009-05-31,17:51:38
40.026167,116.344567,0,7,39964.7442476852,2009-05-31,17:51:43
40.026109,116.344508,0,-8,39964.7443055556,2009-05-31,17:51:48
40.026217,116.344417,0,-13,39964.7443634259,2009-05-31,17:51:53
40.02632,116.344398,0,-22,39964.7444212963,2009-05-31,17:51:58
40.026327,116.344554,0,-32,39964.7444791667,2009-05-31,17:52:03
40.026355,116.344725,0,-31,39964.744537037,2009-05-31,17:52:08
40.026371,116.344804,0,-34,39964.7445949074,2009-05-31,17:52:13
40.026484,116.344752,0,-35,39964.7446527778,2009-05-31,17:52:18
40.026763,116.344541,0,-19,39964.7447106481,2009-05-31,17:52:23
40.026878,116.344436,0,-2,39964.7447685185,2009-05-31,17:52:28
40.026897,116.344402,0,8,39964.7448263889,2009-05-31,17:52:33
40.02691,116.344377,0,25,39964.7448842593,2009-05-31,17:52:38
40.026887,116.344356,0,41,39964.7449421296,2009-05-31,17:52:43
40.026522,116.344527,0,57,39964.745,2009-05-31,17:52:48
40.025912,116.344799,0,74,39964.7450578704,2009-05-31,17:52:53
40.026256,116.344712,0,81,39964.7451157407,2009-05-31,17:52:58
40.026532,116.344622,0,77,39964.7451736111,2009-05-31,17:53:03
40.026506,116.344606,0,80,39964.7452314815,2009-05-31,17:53:08
40.026481,116.344608,0,81,39964.7452893518,2009-05-31,17:53:13
40.026483,116.344627,0,82,39964.7453472222,2009-05-31,17:53:18
40.026485,116.344643,0,83,39964.7454050926,2009-05-31,17:53:23
40.026437,116.344726,0,87,39964.745462963,2009-05-31,17:53:28
40.026486,116.344812,0,96,39964.7455208333,2009-05-31,17:53:33
40.026588,116.344793,0,101,39964.7455787037,2009-05-31,17:53:38
40.026668,116.344756,0,100,39964.7456365741,2009-05-31,17:53:43
40.026656,116.344792,0,99,39964.7456944444,2009-05-31,17:53:48
40.026656,116.344792,0,99,39964.7457291667,2009-05-31,17:53:51
40.026664,116.344787,0,102,39964.7457523148,2009-05-31,17:53:53
40.026804,116.344669,0,95,39964.7458101852,2009-05-31,17:53:58
40.026893,116.34462,0,87,39964.7458680556,2009-05-31,17:54:03
40.026957,116.344575,0,82,39964.7459259259,2009-05-31,17:54:08
40.027018,116.344557,0,86,39964.7459837963,2009-05-31,17:54:13
40.027097,116.34458,0,93,39964.7460416667,2009-05-31,17:54:18
40.026908,116.3446,0,98,39964.746099537,2009-05-31,17:54:23
40.026681,116.344622,0,104,39964.7461574074,2009-05-31,17:54:28
40.026644,116.344622,0,110,39964.7462152778,2009-05-31,17:54:33
40.026665,116.344661,0,116,39964.7462731482,2009-05-31,17:54:38
40.026405,116.344811,0,120,39964.7463310185,2009-05-31,17:54:43
40.026229,116.344862,0,125,39964.7463888889,2009-05-31,17:54:48
40.026209,116.344925,0,128,39964.7464467593,2009-05-31,17:54:53
40.026265,116.344999,0,130,39964.7465046296,2009-05-31,17:54:58
40.02628,116.345093,0,132,39964.7465625,2009-05-31,17:55:03
40.026328,116.345065,0,143,39964.7466782407,2009-05-31,17:55:13
40.026374,116.345018,0,148,39964.7467361111,2009-05-31,17:55:18
40.026394,116.344965,0,154,39964.7467939815,2009-05-31,17:55:23
40.026225,116.344964,0,160,39964.7468518519,2009-05-31,17:55:28
40.026162,116.344949,0,161,39964.7469097222,2009-05-31,17:55:33
40.026172,116.345096,0,157,39964.7469675926,2009-05-31,17:55:38
40.026266,116.345149,0,154,39964.747025463,2009-05-31,17:55:43
40.026432,116.345128,0,155,39964.7470833333,2009-05-31,17:55:48
40.026581,116.345131,0,144,39964.7471412037,2009-05-31,17:55:53
40.026735,116.34509,0,130,39964.7471990741,2009-05-31,17:55:58
40.026822,116.345043,0,110,39964.7472569444,2009-05-31,17:56:03
40.026825,116.344991,0,102,39964.7473148148,2009-05-31,17:56:08
40.026773,116.345002,0,95,39964.7473726852,2009-05-31,17:56:13
40.026748,116.345001,0,85,39964.7474305556,2009-05-31,17:56:18
40.026774,116.344943,0,74,39964.7474884259,2009-05-31,17:56:23
40.026796,116.344858,0,62,39964.7475462963,2009-05-31,17:56:28
40.026796,116.344877,0,64,39964.7476041667,2009-05-31,17:56:33
40.026815,116.344895,0,61,39964.747662037,2009-05-31,17:56:38
40.026876,116.344994,0,66,39964.7477199074,2009-05-31,17:56:43
40.026943,116.34525,0,79,39964.7477777778,2009-05-31,17:56:48
40.027061,116.345336,0,89,39964.7478356481,2009-05-31,17:56:53
40.026996,116.345314,0,91,39964.7478935185,2009-05-31,17:56:58
40.026862,116.345305,0,96,39964.7479513889,2009-05-31,17:57:03
40.026714,116.345272,0,99,39964.7480092593,2009-05-31,17:57:08
40.026649,116.345207,0,102,39964.7480671296,2009-05-31,17:57:13
40.026671,116.345122,0,103,39964.748125,2009-05-31,17:57:18
40.02674,116.345044,0,106,39964.7481828704,2009-05-31,17:57:23
40.026676,116.344966,0,108,39964.7482407407,2009-05-31,17:57:28
40.026525,116.344932,0,111,39964.7482986111,2009-05-31,17:57:33
40.0265,116.344854,0,113,39964.7483564815,2009-05-31,17:57:38
40.026522,116.344755,0,111,39964.7484143519,2009-05-31,17:57:43
40.026552,116.34469,0,107,39964.7484722222,2009-05-31,17:57:48
40.026429,116.344677,0,104,39964.7485300926,2009-05-31,17:57:53
40.026347,116.344716,0,103,39964.748587963,2009-05-31,17:57:58
40.026359,116.344879,0,102,39964.7486458333,2009-05-31,17:58:03
40.026451,116.344902,0,101,39964.7487037037,2009-05-31,17:58:08
40.026534,116.344864,0,101,39964.7487615741,2009-05-31,17:58:13
40.026546,116.344866,0,109,39964.7488194444,2009-05-31,17:58:18
40.026633,116.344829,0,118,39964.7488773148,2009-05-31,17:58:23
40.026663,116.344853,0,124,39964.7489351852,2009-05-31,17:58:28
40.026787,116.344884,0,133,39964.7489930556,2009-05-31,17:58:33
40.0269,116.344865,0,138,39964.7490509259,2009-05-31,17:58:38
40.026909,116.344849,0,148,39964.7491087963,2009-05-31,17:58:43
40.026715,116.344881,0,151,39964.7491666667,2009-05-31,17:58:48
40.026614,116.344912,0,152,39964.749224537,2009-05-31,17:58:53
40.02658,116.344977,0,150,39964.7492824074,2009-05-31,17:58:58
40.026604,116.345002,0,149,39964.7493402778,2009-05-31,17:59:03
40.0265,116.34505,0,150,39964.7493981481,2009-05-31,17:59:08
40.026455,116.345038,0,149,39964.7494560185,2009-05-31,17:59:13
40.026446,116.344948,0,150,39964.7495138889,2009-05-31,17:59:18
40.026462,116.344887,0,151,39964.7495717593,2009-05-31,17:59:23
40.026425,116.34483,0,152,39964.7496296296,2009-05-31,17:59:28
40.026484,116.344778,0,154,39964.7496875,2009-05-31,17:59:33
40.02652,116.344797,0,155,39964.7497453704,2009-05-31,17:59:38
40.026495,116.344849,0,155,39964.7498032407,2009-05-31,17:59:43
40.026475,116.344886,0,149,39964.7498611111,2009-05-31,17:59:48
40.026467,116.344938,0,139,39964.7499189815,2009-05-31,17:59:53
40.026514,116.344977,0,134,39964.7499768519,2009-05-31,17:59:58
40.026531,116.345039,0,135,39964.7500347222,2009-05-31,18:00:03
40.026547,116.34524,0,142,39964.7500925926,2009-05-31,18:00:08
40.026558,116.345327,0,145,39964.750150463,2009-05-31,18:00:13
40.026627,116.34533,0,146,39964.7502083333,2009-05-31,18:00:18
40.02669,116.345294,0,153,39964.7502662037,2009-05-31,18:00:23
40.026817,116.34527,0,146,39964.7503240741,2009-05-31,18:00:28
40.026754,116.345283,0,140,39964.7503819444,2009-05-31,18:00:33
40.026776,116.345186,0,142,39964.7504398148,2009-05-31,18:00:38
40.026782,116.345137,0,148,39964.7504976852,2009-05-31,18:00:43
40.02672,116.345052,0,152,39964.7505555556,2009-05-31,18:00:48
40.026669,116.345016,0,157,39964.7506134259,2009-05-31,18:00:53
40.026598,116.344992,0,162,39964.7506712963,2009-05-31,18:00:58
40.026674,116.344892,0,165,39964.7507291667,2009-05-31,18:01:03
40.026782,116.344869,0,164,39964.750787037,2009-05-31,18:01:08
40.02687,116.344993,0,161,39964.7508449074,2009-05-31,18:01:13
40.02696,116.345015,0,148,39964.7509027778,2009-05-31,18:01:18
40.026935,116.345056,0,144,39964.7509606481,2009-05-31,18:01:23
40.026892,116.345069,0,143,39964.7510185185,2009-05-31,18:01:28
40.026759,116.345144,0,149,39964.7510763889,2009-05-31,18:01:33
40.02663,116.345247,0,155,39964.7511342593,2009-05-31,18:01:38
40.026604,116.345292,0,166,39964.7511921296,2009-05-31,18:01:43
40.026502,116.345353,0,177,39964.75125,2009-05-31,18:01:48
40.026493,116.345297,0,189,39964.7513078704,2009-05-31,18:01:53
40.026525,116.345214,0,197,39964.7513657407,2009-05-31,18:01:58
40.026548,116.345116,0,190,39964.7514236111,2009-05-31,18:02:03
40.026567,116.344981,0,191,39964.7514814815,2009-05-31,18:02:08
40.026678,116.34492,0,194,39964.7515393518,2009-05-31,18:02:13
40.026786,116.34496,0,205,39964.7515972222,2009-05-31,18:02:18
40.026713,116.345026,0,213,39964.7516550926,2009-05-31,18:02:23
40.026591,116.345063,0,221,39964.751712963,2009-05-31,18:02:28
40.026596,116.345002,0,225,39964.7517708333,2009-05-31,18:02:33
40.026645,116.344954,0,230,39964.7518287037,2009-05-31,18:02:38
40.026583,116.344996,0,224,39964.7518865741,2009-05-31,18:02:43
40.026545,116.345005,0,211,39964.7519444444,2009-05-31,18:02:48
40.026522,116.345168,0,212,39964.7520023148,2009-05-31,18:02:53
40.026519,116.345199,0,209,39964.7520601852,2009-05-31,18:02:58
40.026498,116.345208,0,210,39964.7521180556,2009-05-31,18:03:03
40.026419,116.345221,0,214,39964.7521759259,2009-05-31,18:03:08
40.026464,116.345182,0,216,39964.7522337963,2009-05-31,18:03:13
40.0264,116.34522,0,218,39964.7522916667,2009-05-31,18:03:18
40.026333,116.345314,0,221,39964.752349537,2009-05-31,18:03:23
40.026307,116.345349,0,223,39964.7524074074,2009-05-31,18:03:28
40.026326,116.345368,0,221,39964.7524652778,2009-05-31,18:03:33
40.026403,116.345334,0,221,39964.7525231481,2009-05-31,18:03:38
40.026463,116.345229,0,218,39964.7525810185,2009-05-31,18:03:43
40.026476,116.345133,0,222,39964.7526388889,2009-05-31,18:03:48
40.02651,116.345071,0,229,39964.7526967593,2009-05-31,18:03:53
40.026547,116.345111,0,235,39964.7527546296,2009-05-31,18:03:58
40.026534,116.345145,0,237,39964.7528125,2009-05-31,18:04:03
40.02658,116.345128,0,238,39964.7528703704,2009-05-31,18:04:08
40.02658,116.345128,0,238,39964.7529050926,2009-05-31,18:04:11
40.026575,116.345127,0,244,39964.7529282407,2009-05-31,18:04:13
40.026727,116.345071,0,250,39964.7529861111,2009-05-31,18:04:18
40.026784,116.345066,0,255,39964.7530439815,2009-05-31,18:04:23
40.026646,116.345138,0,254,39964.7531018518,2009-05-31,18:04:28
40.026556,116.345154,0,255,39964.7531597222,2009-05-31,18:04:33
40.026494,116.345133,0,255,39964.7532175926,2009-05-31,18:04:38
40.026361,116.345153,0,256,39964.753275463,2009-05-31,18:04:43
40.026227,116.345191,0,247,39964.7533333333,2009-05-31,18:04:48
40.026259,116.345229,0,239,39964.7533912037,2009-05-31,18:04:53
40.026304,116.345244,0,233,39964.7534490741,2009-05-31,18:04:58
40.02628,116.345228,0,234,39964.7535069444,2009-05-31,18:05:03
40.026239,116.345201,0,233,39964.7535648148,2009-05-31,18:05:08
40.026135,116.345206,0,229,39964.7536226852,2009-05-31,18:05:13
40.026197,116.345194,0,225,39964.7536805556,2009-05-31,18:05:18
40.026207,116.345197,0,228,39964.7537384259,2009-05-31,18:05:23
40.026175,116.345218,0,233,39964.7537962963,2009-05-31,18:05:28
40.026131,116.345245,0,240,39964.7538541667,2009-05-31,18:05:33
40.026191,116.345165,0,236,39964.753912037,2009-05-31,18:05:38
40.026247,116.345145,0,232,39964.7539699074,2009-05-31,18:05:43
40.026257,116.34508,0,232,39964.7540277778,2009-05-31,18:05:48
40.026272,116.344979,0,233,39964.7540856482,2009-05-31,18:05:53
40.026236,116.34491,0,233,39964.7541435185,2009-05-31,18:05:58
40.02611,116.344907,0,239,39964.7542013889,2009-05-31,18:06:03
40.026006,116.34495,0,242,39964.7542592593,2009-05-31,18:06:08
40.025924,116.344915,0,244,39964.7543171296,2009-05-31,18:06:13
40.025881,116.344844,0,247,39964.754375,2009-05-31,18:06:18
40.025917,116.344861,0,252,39964.7544328704,2009-05-31,18:06:23
40.025965,116.344905,0,255,39964.7544907407,2009-05-31,18:06:28
40.026064,116.344945,0,251,39964.7545486111,2009-05-31,18:06:33
40.02612,116.345033,0,248,39964.7546064815,2009-05-31,18:06:38
40.026161,116.345211,0,247,39964.7546643519,2009-05-31,18:06:43
40.026371,116.344962,0,213,39964.7547222222,2009-05-31,18:06:48
40.026371,116.344962,0,213,39964.7547569444,2009-05-31,18:06:51
40.026369,116.344957,0,212,39964.7547800926,2009-05-31,18:06:53
40.026316,116.345026,0,202,39964.754837963,2009-05-31,18:06:58
40.026362,116.344909,0,186,39964.7548958333,2009-05-31,18:07:03
40.026399,116.344941,0,183,39964.7549537037,2009-05-31,18:07:08
40.026394,116.344946,0,182,39964.7550115741,2009-05-31,18:07:13
40.026401,116.344946,0,182,39964.7550694444,2009-05-31,18:07:18
40.026401,116.344946,0,182,39964.7551041667,2009-05-31,18:07:21
40.026409,116.344951,0,182,39964.7551273148,2009-05-31,18:07:23
40.02638,116.344888,0,176,39964.7551851852,2009-05-31,18:07:28
40.0264,116.344811,0,166,39964.7552430556,2009-05-31,18:07:33
40.026451,116.344827,0,163,39964.7553009259,2009-05-31,18:07:38
40.026437,116.344829,0,162,39964.7553587963,2009-05-31,18:07:43
40.026427,116.344841,0,162,39964.7554166667,2009-05-31,18:07:48
40.026461,116.344875,0,163,39964.755474537,2009-05-31,18:07:53
40.026523,116.344888,0,162,39964.7555324074,2009-05-31,18:07:58
40.02651,116.344859,0,159,39964.7555902778,2009-05-31,18:08:03
40.026294,116.344755,0,150,39964.7556481481,2009-05-31,18:08:08
40.026215,116.344729,0,149,39964.7557060185,2009-05-31,18:08:13
40.026245,116.344726,0,148,39964.7557638889,2009-05-31,18:08:18
40.02629,116.34476,0,148,39964.7558217593,2009-05-31,18:08:23
40.026304,116.344784,0,149,39964.7558796296,2009-05-31,18:08:28
40.02625,116.344779,0,149,39964.7559375,2009-05-31,18:08:33
40.026138,116.344767,0,149,39964.7559953704,2009-05-31,18:08:38
40.02621,116.344822,0,147,39964.7560532407,2009-05-31,18:08:43
40.026221,116.344846,0,145,39964.7561111111,2009-05-31,18:08:48
40.026254,116.344835,0,146,39964.7561689815,2009-05-31,18:08:53
40.026261,116.344826,0,146,39964.7562268519,2009-05-31,18:08:58
40.026252,116.344824,0,146,39964.7562847222,2009-05-31,18:09:03
40.026227,116.344806,0,150,39964.7563425926,2009-05-31,18:09:08
40.026217,116.344816,0,154,39964.756400463,2009-05-31,18:09:13
40.026282,116.34488,0,156,39964.7564583333,2009-05-31,18:09:18
40.026273,116.344911,0,160,39964.7565162037,2009-05-31,18:09:23
40.026317,116.344941,0,162,39964.7565740741,2009-05-31,18:09:28
40.026324,116.344968,0,162,39964.7566319444,2009-05-31,18:09:33
40.026324,116.345013,0,162,39964.7566898148,2009-05-31,18:09:38
40.026328,116.344987,0,164,39964.7567476852,2009-05-31,18:09:43
40.026382,116.344894,0,165,39964.7568055556,2009-05-31,18:09:48
40.026472,116.34492,0,168,39964.7568634259,2009-05-31,18:09:53
40.026543,116.344976,0,170,39964.7569212963,2009-05-31,18:09:58
40.026537,116.345034,0,169,39964.7569791667,2009-05-31,18:10:03
40.026552,116.345078,0,166,39964.757037037,2009-05-31,18:10:08
40.026666,116.345022,0,166,39964.7570949074,2009-05-31,18:10:13
40.026684,116.345026,0,167,39964.7571527778,2009-05-31,18:10:18
40.026676,116.345035,0,167,39964.7572106481,2009-05-31,18:10:23
40.026676,116.345035,0,167,39964.7572453704,2009-05-31,18:10:26
40.026669,116.34504,0,167,39964.7572685185,2009-05-31,18:10:28
40.026659,116.345087,0,168,39964.7573263889,2009-05-31,18:10:33
40.026624,116.345122,0,168,39964.7573842593,2009-05-31,18:10:38
40.026552,116.345167,0,168,39964.7574421296,2009-05-31,18:10:43
40.026454,116.345179,0,167,39964.7575,2009-05-31,18:10:48
40.02646,116.345029,0,163,39964.7575578704,2009-05-31,18:10:53
40.026377,116.344985,0,164,39964.7576157407,2009-05-31,18:10:58
40.026337,116.344936,0,166,39964.7576736111,2009-05-31,18:11:03
40.026344,116.344964,0,171,39964.7577314815,2009-05-31,18:11:08
40.02639,116.344947,0,177,39964.7577893519,2009-05-31,18:11:13
40.026445,116.344962,0,181,39964.7578472222,2009-05-31,18:11:18
40.026486,116.344977,0,181,39964.7579050926,2009-05-31,18:11:23
40.026571,116.345052,0,181,39964.757962963,2009-05-31,18:11:28
40.026706,116.345128,0,183,39964.7580208333,2009-05-31,18:11:33
40.026719,116.345156,0,183,39964.7580787037,2009-05-31,18:11:38
40.026631,116.345235,0,182,39964.7581365741,2009-05-31,18:11:43
40.026553,116.345454,0,178,39964.7581944444,2009-05-31,18:11:48
40.026552,116.34561,0,178,39964.7582523148,2009-05-31,18:11:53
40.026612,116.345559,0,183,39964.7583101852,2009-05-31,18:11:58
40.026635,116.345521,0,190,39964.7583680556,2009-05-31,18:12:03
40.026653,116.345457,0,191,39964.7584259259,2009-05-31,18:12:08
40.026754,116.345334,0,193,39964.7584837963,2009-05-31,18:12:13
40.026851,116.345211,0,194,39964.7585416667,2009-05-31,18:12:18
40.026813,116.344972,0,204,39964.760625,2009-05-31,18:15:18
40.026705,116.344908,0,207,39964.7606828704,2009-05-31,18:15:23
40.026671,116.34486,0,208,39964.7607407407,2009-05-31,18:15:28
40.026646,116.344852,0,206,39964.7607986111,2009-05-31,18:15:33
40.026631,116.344864,0,207,39964.7608564815,2009-05-31,18:15:38
40.026579,116.344818,0,210,39964.7609143518,2009-05-31,18:15:43
40.026554,116.344806,0,209,39964.7609722222,2009-05-31,18:15:48
40.02648,116.344769,0,210,39964.7610300926,2009-05-31,18:15:53
40.026423,116.344751,0,209,39964.761087963,2009-05-31,18:15:58
40.026387,116.344746,0,210,39964.7611458333,2009-05-31,18:16:03
40.026414,116.344758,0,216,39964.7612037037,2009-05-31,18:16:08
40.026459,116.344715,0,218,39964.7612615741,2009-05-31,18:16:13
40.026518,116.344695,0,210,39964.7613194444,2009-05-31,18:16:18
40.026598,116.344708,0,206,39964.7613773148,2009-05-31,18:16:23
40.02665,116.344751,0,207,39964.7614351852,2009-05-31,18:16:28
40.0267,116.34486,0,214,39964.7614930556,2009-05-31,18:16:33
40.02681,116.345028,0,218,39964.7615509259,2009-05-31,18:16:38
40.026869,116.345128,0,228,39964.7616087963,2009-05-31,18:16:43
40.026896,116.345215,0,234,39964.7616666667,2009-05-31,18:16:48
40.026884,116.345228,0,234,39964.761724537,2009-05-31,18:16:53
40.026895,116.345366,0,243,39964.7617824074,2009-05-31,18:16:58
40.026877,116.345488,0,255,39964.7618402778,2009-05-31,18:17:03
40.026889,116.345546,0,268,39964.7618981482,2009-05-31,18:17:08
40.026918,116.345561,0,272,39964.7619560185,2009-05-31,18:17:13
40.026925,116.345552,0,273,39964.7620138889,2009-05-31,18:17:18
40.026926,116.345497,0,277,39964.7620717593,2009-05-31,18:17:23
40.026931,116.345473,0,278,39964.7621296296,2009-05-31,18:17:28
40.026931,116.345473,0,278,39964.7621643519,2009-05-31,18:17:31
40.026929,116.345471,0,278,39964.7621875,2009-05-31,18:17:33
40.0269,116.345454,0,279,39964.7622453704,2009-05-31,18:17:38
40.026901,116.345444,0,280,39964.7623032407,2009-05-31,18:17:43
40.026923,116.34544,0,277,39964.7623611111,2009-05-31,18:17:48
40.026912,116.345464,0,273,39964.7624189815,2009-05-31,18:17:53
40.026908,116.34541,0,271,39964.7624768519,2009-05-31,18:17:58
40.026888,116.345354,0,269,39964.7625347222,2009-05-31,18:18:03
40.026862,116.345316,0,268,39964.7625925926,2009-05-31,18:18:08
40.026889,116.345289,0,267,39964.762650463,2009-05-31,18:18:13
40.026912,116.345304,0,261,39964.7627083333,2009-05-31,18:18:18
40.026916,116.345288,0,253,39964.7627662037,2009-05-31,18:18:23
40.026885,116.345265,0,248,39964.7628240741,2009-05-31,18:18:28
40.026873,116.345264,0,248,39964.7628819444,2009-05-31,18:18:33
40.026971,116.345581,0,298,39964.7662962963,2009-05-31,18:23:28
40.027004,116.345593,0,301,39964.7663541667,2009-05-31,18:23:33
40.027035,116.345625,0,303,39964.766412037,2009-05-31,18:23:38
40.027047,116.34564,0,303,39964.7664699074,2009-05-31,18:23:43
40.027029,116.345627,0,300,39964.7665277778,2009-05-31,18:23:48
40.027056,116.345595,0,296,39964.7665856481,2009-05-31,18:23:53
40.027041,116.345575,0,295,39964.7666435185,2009-05-31,18:23:58
40.027036,116.345585,0,297,39964.7667013889,2009-05-31,18:24:03
40.027,116.345554,0,298,39964.7667592593,2009-05-31,18:24:08
40.026933,116.345523,0,296,39964.7668171296,2009-05-31,18:24:13
40.026901,116.345534,0,294,39964.766875,2009-05-31,18:24:18
40.02687,116.345528,0,293,39964.7669328704,2009-05-31,18:24:23
40.026888,116.345474,0,292,39964.7669907407,2009-05-31,18:24:28
40.026877,116.345417,0,288,39964.7670486111,2009-05-31,18:24:33
40.026809,116.345361,0,284,39964.7671064815,2009-05-31,18:24:38
40.026757,116.345332,0,284,39964.7671643518,2009-05-31,18:24:43
40.026763,116.34531,0,287,39964.7672222222,2009-05-31,18:24:48
40.026774,116.345245,0,291,39964.7672800926,2009-05-31,18:24:53
40.026766,116.345168,0,295,39964.767337963,2009-05-31,18:24:58
40.026695,116.345133,0,295,39964.7673958333,2009-05-31,18:25:03
40.026665,116.345112,0,294,39964.7674537037,2009-05-31,18:25:08
40.026669,116.345152,0,294,39964.7675115741,2009-05-31,18:25:13
40.026658,116.345198,0,294,39964.7675694444,2009-05-31,18:25:18
40.026641,116.345237,0,297,39964.7676273148,2009-05-31,18:25:23
40.026667,116.345293,0,297,39964.7676851852,2009-05-31,18:25:28
40.026641,116.345298,0,296,39964.7677430556,2009-05-31,18:25:33
40.026638,116.345311,0,296,39964.7678009259,2009-05-31,18:25:38
40.026633,116.345359,0,296,39964.7678587963,2009-05-31,18:25:43
40.026637,116.345443,0,297,39964.7679166667,2009-05-31,18:25:48
40.026673,116.345457,0,299,39964.767974537,2009-05-31,18:25:53
40.026692,116.345428,0,300,39964.7680324074,2009-05-31,18:25:58
40.026688,116.34539,0,300,39964.7680902778,2009-05-31,18:26:03
40.026698,116.345371,0,300,39964.7681481481,2009-05-31,18:26:08
40.026734,116.34531,0,300,39964.7682060185,2009-05-31,18:26:13
40.02676,116.345327,0,300,39964.7682638889,2009-05-31,18:26:18
40.026751,116.345328,0,299,39964.7683217593,2009-05-31,18:26:23
40.026725,116.345315,0,295,39964.7683796296,2009-05-31,18:26:28
40.026726,116.345373,0,289,39964.7684375,2009-05-31,18:26:33
40.026743,116.345418,0,286,39964.7684953704,2009-05-31,18:26:38
40.026751,116.34543,0,286,39964.7685532407,2009-05-31,18:26:43
40.026751,116.34543,0,286,39964.768587963,2009-05-31,18:26:46
40.026746,116.345428,0,285,39964.7686111111,2009-05-31,18:26:48
40.026737,116.345423,0,285,39964.7686689815,2009-05-31,18:26:53
40.026689,116.345274,0,287,39964.7687268518,2009-05-31,18:26:58
40.026656,116.34515,0,290,39964.7687847222,2009-05-31,18:27:03
40.026651,116.345101,0,293,39964.7688425926,2009-05-31,18:27:08
40.026676,116.345136,0,294,39964.768900463,2009-05-31,18:27:13
40.026705,116.345208,0,294,39964.7689583333,2009-05-31,18:27:18
40.026691,116.345198,0,292,39964.7690162037,2009-05-31,18:27:23
40.026624,116.345106,0,284,39964.7690740741,2009-05-31,18:27:28
40.026654,116.345149,0,279,39964.7691319444,2009-05-31,18:27:33
40.026685,116.345206,0,278,39964.7691898148,2009-05-31,18:27:38
40.026679,116.345208,0,278,39964.7692476852,2009-05-31,18:27:43
40.026679,116.345208,0,278,39964.7692824074,2009-05-31,18:27:46
40.026681,116.345216,0,278,39964.7693055556,2009-05-31,18:27:48
40.026681,116.345226,0,278,39964.7693634259,2009-05-31,18:27:53
40.026687,116.345241,0,278,39964.7694212963,2009-05-31,18:27:58
40.026757,116.345333,0,278,39964.7694791667,2009-05-31,18:28:03
40.026816,116.345464,0,281,39964.769537037,2009-05-31,18:28:08
40.026875,116.345558,0,283,39964.7695949074,2009-05-31,18:28:13
40.026893,116.345519,0,283,39964.7696527778,2009-05-31,18:28:18
40.026896,116.345503,0,283,39964.7697106482,2009-05-31,18:28:23
40.02688,116.345481,0,282,39964.7697685185,2009-05-31,18:28:28
40.026859,116.345461,0,279,39964.7698263889,2009-05-31,18:28:33
40.026845,116.345459,0,280,39964.7698842593,2009-05-31,18:28:38
40.026855,116.345479,0,282,39964.7699421296,2009-05-31,18:28:43
40.026841,116.345515,0,280,39964.77,2009-05-31,18:28:48
40.026871,116.345645,0,274,39964.7700578704,2009-05-31,18:28:53
40.026917,116.345725,0,270,39964.7701157407,2009-05-31,18:28:58
40.026914,116.345706,0,268,39964.7701736111,2009-05-31,18:29:03
40.026922,116.34566,0,265,39964.7702314815,2009-05-31,18:29:08
40.026909,116.345616,0,265,39964.7702893519,2009-05-31,18:29:13
40.026885,116.34558,0,264,39964.7703472222,2009-05-31,18:29:18
40.026858,116.34555,0,262,39964.7704050926,2009-05-31,18:29:23
40.026824,116.345534,0,259,39964.770462963,2009-05-31,18:29:28
40.026818,116.345538,0,259,39964.7705208333,2009-05-31,18:29:33
40.026818,116.345538,0,259,39964.7705555556,2009-05-31,18:29:36
40.026817,116.345542,0,259,39964.7705787037,2009-05-31,18:29:38
40.026845,116.345566,0,260,39964.7706365741,2009-05-31,18:29:43
40.026891,116.345604,0,263,39964.7706944444,2009-05-31,18:29:48
40.026912,116.345588,0,264,39964.7707523148,2009-05-31,18:29:53
40.026899,116.345548,0,263,39964.7708101852,2009-05-31,18:29:58
40.026858,116.345492,0,263,39964.7708680556,2009-05-31,18:30:03
40.026819,116.345456,0,262,39964.7709259259,2009-05-31,18:30:08
40.026819,116.345456,0,262,39964.7709606481,2009-05-31,18:30:11
40.026816,116.345462,0,262,39964.7709837963,2009-05-31,18:30:13
40.026832,116.345496,0,263,39964.7710416667,2009-05-31,18:30:18
40.026864,116.34553,0,264,39964.771099537,2009-05-31,18:30:23
40.026855,116.345535,0,264,39964.7711574074,2009-05-31,18:30:28
40.026855,116.345535,0,264,39964.7711921296,2009-05-31,18:30:31
40.026853,116.345542,0,264,39964.7712152778,2009-05-31,18:30:33
40.026863,116.345545,0,264,39964.7712731481,2009-05-31,18:30:38
40.026868,116.345533,0,265,39964.7713310185,2009-05-31,18:30:43
40.026845,116.345442,0,266,39964.7713888889,2009-05-31,18:30:48
40.026795,116.345346,0,267,39964.7714467593,2009-05-31,18:30:53
40.026738,116.345258,0,264,39964.7715046296,2009-05-31,18:30:58
40.026635,116.345176,0,260,39964.7715625,2009-05-31,18:31:03
40.026606,116.345086,0,257,39964.7716203704,2009-05-31,18:31:08
40.026603,116.345029,0,254,39964.7716782407,2009-05-31,18:31:13
40.026586,116.344987,0,251,39964.7717361111,2009-05-31,18:31:18
40.026615,116.344969,0,250,39964.7717939815,2009-05-31,18:31:23
40.02667,116.344983,0,248,39964.7718518519,2009-05-31,18:31:28
40.026705,116.345011,0,245,39964.7719097222,2009-05-31,18:31:33
40.026737,116.345043,0,244,39964.7719675926,2009-05-31,18:31:38
40.026764,116.345094,0,244,39964.772025463,2009-05-31,18:31:43
40.026808,116.345175,0,244,39964.7720833333,2009-05-31,18:31:48
40.026852,116.345216,0,243,39964.7721412037,2009-05-31,18:31:53
40.026887,116.345251,0,240,39964.7721990741,2009-05-31,18:31:58
40.026885,116.345316,0,240,39964.7722569444,2009-05-31,18:32:03
40.027009,116.345571,0,247,39964.7745138889,2009-05-31,18:35:18
40.027066,116.345587,0,251,39964.7745717593,2009-05-31,18:35:23
40.027071,116.345565,0,250,39964.7746296296,2009-05-31,18:35:28
40.027035,116.345537,0,248,39964.7746875,2009-05-31,18:35:33
40.027035,116.345537,0,248,39964.7747222222,2009-05-31,18:35:36
40.02703,116.345536,0,248,39964.7747453704,2009-05-31,18:35:38
40.027016,116.345507,0,249,39964.7748032407,2009-05-31,18:35:43
40.026985,116.34547,0,250,39964.7748611111,2009-05-31,18:35:48
40.026985,116.345435,0,250,39964.7749189815,2009-05-31,18:35:53
40.026951,116.345378,0,251,39964.7749768518,2009-05-31,18:35:58
40.026898,116.345322,0,251,39964.7750347222,2009-05-31,18:36:03
40.026877,116.345296,0,253,39964.7750925926,2009-05-31,18:36:08
40.026828,116.345262,0,255,39964.775150463,2009-05-31,18:36:13
40.026767,116.345229,0,245,39964.7752083333,2009-05-31,18:36:18
40.026721,116.345185,0,235,39964.7752662037,2009-05-31,18:36:23
40.026712,116.345156,0,231,39964.7753240741,2009-05-31,18:36:28
40.026712,116.345156,0,231,39964.7753587963,2009-05-31,18:36:31
40.026716,116.345163,0,230,39964.7753819444,2009-05-31,18:36:33
40.026747,116.3452,0,231,39964.7754398148,2009-05-31,18:36:38
40.026792,116.345268,0,233,39964.7754976852,2009-05-31,18:36:43
40.026834,116.345328,0,237,39964.7755555556,2009-05-31,18:36:48
40.026867,116.345354,0,240,39964.7756134259,2009-05-31,18:36:53
40.02684,116.345331,0,241,39964.7756712963,2009-05-31,18:36:58
40.02684,116.345331,0,241,39964.7757060185,2009-05-31,18:37:01
40.026837,116.345329,0,241,39964.7757291667,2009-05-31,18:37:03
40.026801,116.345285,0,239,39964.775787037,2009-05-31,18:37:08
40.026756,116.345271,0,237,39964.7758449074,2009-05-31,18:37:13
40.026776,116.345291,0,241,39964.7759027778,2009-05-31,18:37:18
40.026786,116.345287,0,239,39964.7759606481,2009-05-31,18:37:23
40.026819,116.345276,0,241,39964.7760185185,2009-05-31,18:37:28
40.026878,116.345367,0,244,39964.7760763889,2009-05-31,18:37:33
40.026943,116.345386,0,242,39964.7761342593,2009-05-31,18:37:38
40.02698,116.345368,0,237,39964.7761921296,2009-05-31,18:37:43
40.027002,116.345369,0,235,39964.77625,2009-05-31,18:37:48
40.026987,116.345396,0,232,39964.7763078704,2009-05-31,18:37:53
40.026987,116.345424,0,229,39964.7763657407,2009-05-31,18:37:58
40.026987,116.345424,0,229,39964.776400463,2009-05-31,18:38:01
40.02698,116.345426,0,228,39964.7764236111,2009-05-31,18:38:03
40.026925,116.345422,0,229,39964.7764814815,2009-05-31,18:38:08
40.026905,116.345389,0,232,39964.7765393518,2009-05-31,18:38:13
40.026918,116.345365,0,233,39964.7765972222,2009-05-31,18:38:18
40.026909,116.345358,0,234,39964.7766550926,2009-05-31,18:38:23
40.026897,116.345364,0,237,39964.776712963,2009-05-31,18:38:28
40.026881,116.345354,0,239,39964.7767708333,2009-05-31,18:38:33
40.026881,116.345354,0,239,39964.7768055556,2009-05-31,18:38:36
40.026884,116.345357,0,242,39964.7768287037,2009-05-31,18:38:38
40.026728,116.345199,0,249,39964.7830208333,2009-05-31,18:47:33
40.026649,116.345157,0,250,39964.7830787037,2009-05-31,18:47:38
40.026638,116.345138,0,251,39964.7831365741,2009-05-31,18:47:43
40.026691,116.345141,0,253,39964.7831944444,2009-05-31,18:47:48
40.026696,116.345146,0,253,39964.7832523148,2009-05-31,18:47:53
40.026691,116.345142,0,253,39964.7833101852,2009-05-31,18:47:58
40.026691,116.345142,0,253,39964.7833449074,2009-05-31,18:48:01
40.026685,116.345143,0,253,39964.7833680556,2009-05-31,18:48:03
40.026676,116.345147,0,252,39964.7834259259,2009-05-31,18:48:08
40.026675,116.345187,0,251,39964.7834837963,2009-05-31,18:48:13
40.026673,116.345197,0,251,39964.7835416667,2009-05-31,18:48:18
40.026673,116.345197,0,251,39964.7835763889,2009-05-31,18:48:21
40.026675,116.34519,0,251,39964.783599537,2009-05-31,18:48:23
40.02672,116.345244,0,251,39964.7836574074,2009-05-31,18:48:28
40.026778,116.345271,0,250,39964.7837152778,2009-05-31,18:48:33
40.026798,116.345262,0,250,39964.7837731481,2009-05-31,18:48:38
40.026799,116.345241,0,250,39964.7838310185,2009-05-31,18:48:43
40.026806,116.345235,0,249,39964.7838888889,2009-05-31,18:48:48
40.026804,116.345229,0,249,39964.7839467593,2009-05-31,18:48:53
40.026801,116.345225,0,249,39964.7840046296,2009-05-31,18:48:58
40.026801,116.345225,0,249,39964.7840393518,2009-05-31,18:49:01
40.026804,116.345233,0,249,39964.7840625,2009-05-31,18:49:03
40.026839,116.345258,0,248,39964.7841203704,2009-05-31,18:49:08
40.026837,116.345221,0,247,39964.7841782407,2009-05-31,18:49:13
40.026811,116.345185,0,246,39964.7842361111,2009-05-31,18:49:18
40.026806,116.345193,0,246,39964.7842939815,2009-05-31,18:49:23
40.026801,116.345196,0,246,39964.7843518518,2009-05-31,18:49:28
40.026801,116.345196,0,246,39964.7843865741,2009-05-31,18:49:31
40.026804,116.345196,0,246,39964.7844097222,2009-05-31,18:49:33
40.026777,116.345198,0,245,39964.7844675926,2009-05-31,18:49:38
40.026689,116.345184,0,243,39964.784525463,2009-05-31,18:49:43
40.02662,116.345195,0,242,39964.7845833333,2009-05-31,18:49:48
40.026552,116.345213,0,239,39964.7846412037,2009-05-31,18:49:53
40.026552,116.345213,0,239,39964.7846759259,2009-05-31,18:49:56
40.026546,116.34521,0,238,39964.7846990741,2009-05-31,18:49:58
40.026548,116.345196,0,237,39964.7847569444,2009-05-31,18:50:03
40.026567,116.345165,0,236,39964.7848148148,2009-05-31,18:50:08
40.026567,116.345165,0,236,39964.784849537,2009-05-31,18:50:11
40.02657,116.345159,0,236,39964.7848726852,2009-05-31,18:50:13
40.026602,116.345151,0,235,39964.7849305556,2009-05-31,18:50:18
40.026648,116.345129,0,235,39964.7849884259,2009-05-31,18:50:23
40.026622,116.34512,0,236,39964.7850462963,2009-05-31,18:50:28
40.026622,116.34512,0,236,39964.7850810185,2009-05-31,18:50:31
40.026614,116.345112,0,236,39964.7851041667,2009-05-31,18:50:33
40.026602,116.345107,0,236,39964.785162037,2009-05-31,18:50:38
40.026575,116.345086,0,236,39964.7852199074,2009-05-31,18:50:43
40.026496,116.345187,0,239,39964.7852777778,2009-05-31,18:50:48
40.026484,116.345194,0,240,39964.7853356482,2009-05-31,18:50:53
40.026483,116.345193,0,240,39964.7853935185,2009-05-31,18:50:58
40.026483,116.345193,0,240,39964.7854282407,2009-05-31,18:51:01
40.02648,116.345201,0,239,39964.7854513889,2009-05-31,18:51:03
40.026462,116.345246,0,239,39964.7855092593,2009-05-31,18:51:08
40.02647,116.345279,0,239,39964.7855671296,2009-05-31,18:51:13
40.026453,116.345309,0,239,39964.785625,2009-05-31,18:51:18
40.026453,116.345309,0,239,39964.7856597222,2009-05-31,18:51:21
40.02646,116.345307,0,239,39964.7856828704,2009-05-31,18:51:23
40.026441,116.345297,0,239,39964.7857407407,2009-05-31,18:51:28
40.026403,116.345307,0,239,39964.7857986111,2009-05-31,18:51:33
40.026352,116.345355,0,239,39964.7858564815,2009-05-31,18:51:38
40.026301,116.345371,0,239,39964.7859143519,2009-05-31,18:51:43
40.026285,116.345342,0,239,39964.7859722222,2009-05-31,18:51:48
40.02628,116.345289,0,239,39964.7860300926,2009-05-31,18:51:53
40.026285,116.345287,0,239,39964.786087963,2009-05-31,18:51:58
40.026285,116.345287,0,239,39964.7861226852,2009-05-31,18:52:01
40.026284,116.345281,0,239,39964.7861458333,2009-05-31,18:52:03
40.026282,116.34527,0,239,39964.7862037037,2009-05-31,18:52:08
40.026314,116.345294,0,238,39964.7862615741,2009-05-31,18:52:13
40.026335,116.345327,0,238,39964.7863194444,2009-05-31,18:52:18
40.026351,116.345321,0,239,39964.7863773148,2009-05-31,18:52:23
40.026376,116.345283,0,239,39964.7864351852,2009-05-31,18:52:28
40.026376,116.345283,0,239,39964.7864699074,2009-05-31,18:52:31
40.026373,116.345279,0,239,39964.7864930556,2009-05-31,18:52:33
40.026378,116.345248,0,239,39964.7865509259,2009-05-31,18:52:38
40.026383,116.345215,0,239,39964.7866087963,2009-05-31,18:52:43
40.026395,116.345223,0,239,39964.7866666667,2009-05-31,18:52:48
40.026419,116.345243,0,238,39964.786724537,2009-05-31,18:52:53
40.026429,116.345267,0,238,39964.7867824074,2009-05-31,18:52:58
40.02648,116.345313,0,237,39964.7868402778,2009-05-31,18:53:03
40.026586,116.345392,0,235,39964.7868981481,2009-05-31,18:53:08
40.026617,116.345402,0,230,39964.7869560185,2009-05-31,18:53:13
40.026554,116.345344,0,226,39964.7870138889,2009-05-31,18:53:18
40.026579,116.345342,0,223,39964.7870717593,2009-05-31,18:53:23
40.026618,116.345345,0,222,39964.7871296296,2009-05-31,18:53:28
40.026652,116.345319,0,222,39964.7871875,2009-05-31,18:53:33
40.026588,116.345296,0,221,39964.7872453704,2009-05-31,18:53:38
40.026512,116.345282,0,221,39964.7873032407,2009-05-31,18:53:43
40.026528,116.34528,0,221,39964.7873611111,2009-05-31,18:53:48
40.026528,116.34528,0,221,39964.7873958333,2009-05-31,18:53:51
40.026525,116.345274,0,221,39964.7874189815,2009-05-31,18:53:53
40.026509,116.345283,0,221,39964.7874768519,2009-05-31,18:53:58
40.026521,116.345307,0,221,39964.7875347222,2009-05-31,18:54:03
40.026531,116.3453,0,219,39964.7875925926,2009-05-31,18:54:08
40.026531,116.3453,0,219,39964.7876273148,2009-05-31,18:54:11
40.026525,116.345303,0,218,39964.787650463,2009-05-31,18:54:13
40.026535,116.345302,0,218,39964.7877083333,2009-05-31,18:54:18
40.026599,116.345345,0,210,39964.7877662037,2009-05-31,18:54:23
40.02663,116.34539,0,204,39964.7878240741,2009-05-31,18:54:28
40.02663,116.34539,0,204,39964.7878587963,2009-05-31,18:54:31
40.026634,116.34539,0,204,39964.7878819444,2009-05-31,18:54:33
40.026643,116.345404,0,202,39964.7879398148,2009-05-31,18:54:38
40.026646,116.34543,0,200,39964.7879976852,2009-05-31,18:54:43
40.026654,116.345442,0,200,39964.7880555556,2009-05-31,18:54:48
40.026653,116.345442,0,200,39964.7881134259,2009-05-31,18:54:53
40.026648,116.345435,0,200,39964.7881712963,2009-05-31,18:54:58
40.026641,116.34543,0,200,39964.7882291667,2009-05-31,18:55:03
40.026633,116.345426,0,200,39964.788287037,2009-05-31,18:55:08
40.026633,116.345426,0,200,39964.7883217593,2009-05-31,18:55:11
40.026628,116.345425,0,200,39964.7883449074,2009-05-31,18:55:13
40.026623,116.345464,0,199,39964.7884027778,2009-05-31,18:55:18
40.02663,116.345489,0,200,39964.7884606481,2009-05-31,18:55:23
40.026625,116.345525,0,201,39964.7885185185,2009-05-31,18:55:28
40.026639,116.345579,0,204,39964.7885763889,2009-05-31,18:55:33
40.026657,116.345584,0,199,39964.7886342593,2009-05-31,18:55:38
40.026669,116.34555,0,192,39964.7886921296,2009-05-31,18:55:43
40.026672,116.345509,0,184,39964.78875,2009-05-31,18:55:48
40.026651,116.345512,0,180,39964.7888078704,2009-05-31,18:55:53
40.026672,116.345555,0,178,39964.7888657407,2009-05-31,18:55:58
40.026714,116.34559,0,175,39964.7889236111,2009-05-31,18:56:03
40.026781,116.345615,0,169,39964.7889814815,2009-05-31,18:56:08
40.027015,116.345725,0,86,39964.7952314815,2009-05-31,19:05:08
40.027095,116.345764,0,87,39964.7952893519,2009-05-31,19:05:13
40.027134,116.345749,0,89,39964.7953472222,2009-05-31,19:05:18
40.027169,116.345721,0,89,39964.7954050926,2009-05-31,19:05:23
40.027199,116.345689,0,88,39964.795462963,2009-05-31,19:05:28
40.027196,116.34562,0,88,39964.7955208333,2009-05-31,19:05:33
40.027162,116.345579,0,88,39964.7955787037,2009-05-31,19:05:38
40.02704,116.345493,0,86,39964.7956365741,2009-05-31,19:05:43
40.026877,116.345437,0,85,39964.7956944444,2009-05-31,19:05:48
40.02678,116.345375,0,85,39964.7957523148,2009-05-31,19:05:53
40.026687,116.345319,0,85,39964.7958101852,2009-05-31,19:05:58
40.026607,116.3453,0,84,39964.7958680556,2009-05-31,19:06:03
40.026532,116.345301,0,83,39964.7959259259,2009-05-31,19:06:08
40.026536,116.345275,0,83,39964.7959837963,2009-05-31,19:06:13
40.026536,116.345275,0,83,39964.7960185185,2009-05-31,19:06:16
40.026529,116.345278,0,83,39964.7960416667,2009-05-31,19:06:18
40.026552,116.345297,0,83,39964.796099537,2009-05-31,19:06:23
40.026535,116.345312,0,83,39964.7961574074,2009-05-31,19:06:28
40.026535,116.345312,0,83,39964.7961921296,2009-05-31,19:06:31
40.026535,116.345305,0,83,39964.7962152778,2009-05-31,19:06:33
40.026539,116.345355,0,84,39964.7962731481,2009-05-31,19:06:38
40.026539,116.345342,0,84,39964.7963310185,2009-05-31,19:06:43
40.026533,116.345376,0,83,39964.7963888889,2009-05-31,19:06:48
40.026546,116.345374,0,83,39964.7964467593,2009-05-31,19:06:53
40.026616,116.345366,0,82,39964.7965046296,2009-05-31,19:06:58
40.026635,116.34541,0,81,39964.7965625,2009-05-31,19:07:03
40.02665,116.345416,0,81,39964.7966203704,2009-05-31,19:07:08
40.026673,116.345434,0,80,39964.7966782407,2009-05-31,19:07:13
40.02671,116.345488,0,80,39964.7967361111,2009-05-31,19:07:18
40.026677,116.345516,0,80,39964.7967939815,2009-05-31,19:07:23
40.026689,116.345517,0,80,39964.7968518519,2009-05-31,19:07:28
40.026689,116.345517,0,80,39964.7968865741,2009-05-31,19:07:31
40.026692,116.345523,0,80,39964.7969097222,2009-05-31,19:07:33
40.026687,116.345565,0,80,39964.7969675926,2009-05-31,19:07:38
40.026654,116.345629,0,79,39964.797025463,2009-05-31,19:07:43
40.02665,116.34566,0,80,39964.7970833333,2009-05-31,19:07:48
40.026657,116.345594,0,80,39964.7971412037,2009-05-31,19:07:53
40.026655,116.345579,0,81,39964.7971990741,2009-05-31,19:07:58
40.026699,116.345533,0,80,39964.7972569444,2009-05-31,19:08:03
40.026742,116.345472,0,80,39964.7973148148,2009-05-31,19:08:08
40.026743,116.345451,0,80,39964.7973726852,2009-05-31,19:08:13
40.026694,116.34548,0,81,39964.7974305556,2009-05-31,19:08:18
40.026681,116.345482,0,81,39964.7974884259,2009-05-31,19:08:23
40.026666,116.345453,0,81,39964.7975462963,2009-05-31,19:08:28
40.026665,116.345425,0,81,39964.7976041667,2009-05-31,19:08:33
40.026675,116.345373,0,81,39964.797662037,2009-05-31,19:08:38
40.026664,116.345377,0,81,39964.7979513889,2009-05-31,19:09:03
40.026664,116.345377,0,81,39964.7979861111,2009-05-31,19:09:06
40.026664,116.34538,0,81,39964.7980092593,2009-05-31,19:09:08
40.026575,116.345382,0,81,39964.7980671296,2009-05-31,19:09:13
40.026522,116.345388,0,81,39964.798125,2009-05-31,19:09:18
40.026522,116.345388,0,81,39964.7981597222,2009-05-31,19:09:21
40.026528,116.345385,0,81,39964.7981828704,2009-05-31,19:09:23
40.026575,116.345368,0,81,39964.7982407407,2009-05-31,19:09:28
40.026615,116.345361,0,81,39964.7982986111,2009-05-31,19:09:33
40.026615,116.345361,0,81,39964.7983333333,2009-05-31,19:09:36
40.026622,116.345365,0,81,39964.7983564815,2009-05-31,19:09:38
40.026665,116.345389,0,80,39964.7984143518,2009-05-31,19:09:43
40.0267,116.345443,0,78,39964.7984722222,2009-05-31,19:09:48
40.026731,116.345511,0,77,39964.7985300926,2009-05-31,19:09:53
40.026674,116.345556,0,76,39964.798587963,2009-05-31,19:09:58
40.026612,116.345574,0,75,39964.7986458333,2009-05-31,19:10:03
40.026569,116.345567,0,73,39964.7987037037,2009-05-31,19:10:08
40.026549,116.345547,0,71,39964.7987615741,2009-05-31,19:10:13
40.026562,116.345505,0,70,39964.7988194444,2009-05-31,19:10:18
40.026621,116.345467,0,70,39964.7988773148,2009-05-31,19:10:23
40.026642,116.345452,0,70,39964.7989351852,2009-05-31,19:10:28
40.026683,116.345412,0,70,39964.7989930556,2009-05-31,19:10:33
40.026683,116.345412,0,70,39964.7990277778,2009-05-31,19:10:36
40.026689,116.345411,0,69,39964.7990509259,2009-05-31,19:10:38
40.026698,116.34544,0,69,39964.7991087963,2009-05-31,19:10:43
40.026741,116.345509,0,70,39964.7991666667,2009-05-31,19:10:48
40.026764,116.345536,0,70,39964.799224537,2009-05-31,19:10:53
40.026796,116.345531,0,71,39964.7992824074,2009-05-31,19:10:58
40.026844,116.345505,0,72,39964.7993402778,2009-05-31,19:11:03
40.026953,116.345442,0,75,39964.7993981481,2009-05-31,19:11:08
40.026957,116.345407,0,76,39964.7994560185,2009-05-31,19:11:13
40.026937,116.345373,0,76,39964.7995138889,2009-05-31,19:11:18
40.026957,116.345332,0,77,39964.7995717593,2009-05-31,19:11:23
40.027011,116.345264,0,77,39964.7996296296,2009-05-31,19:11:28
40.026995,116.345093,0,79,39964.7996875,2009-05-31,19:11:33
40.026963,116.345094,0,79,39964.7997453704,2009-05-31,19:11:38
40.026904,116.34514,0,81,39964.7998032407,2009-05-31,19:11:43
40.026803,116.345383,0,80,39964.7998611111,2009-05-31,19:11:48
40.026731,116.345562,0,84,39964.7999189815,2009-05-31,19:11:53
40.026678,116.345615,0,87,39964.7999768518,2009-05-31,19:11:58
40.026651,116.345631,0,89,39964.8000347222,2009-05-31,19:12:03
40.026647,116.34565,0,91,39964.8000925926,2009-05-31,19:12:08
40.026647,116.34565,0,91,39964.8001273148,2009-05-31,19:12:11
40.026642,116.345642,0,91,39964.800150463,2009-05-31,19:12:13
40.026614,116.345606,0,91,39964.8002083333,2009-05-31,19:12:18
40.026514,116.345593,0,92,39964.8002662037,2009-05-31,19:12:23
40.026488,116.345572,0,94,39964.8003240741,2009-05-31,19:12:28
40.026485,116.345544,0,95,39964.8003819444,2009-05-31,19:12:33
40.026513,116.345527,0,95,39964.8004398148,2009-05-31,19:12:38
40.02651,116.345489,0,96,39964.8004976852,2009-05-31,19:12:43
40.026442,116.345448,0,97,39964.8005555556,2009-05-31,19:12:48
40.026422,116.345451,0,99,39964.8006134259,2009-05-31,19:12:53
40.02643,116.34548,0,101,39964.8006712963,2009-05-31,19:12:58
40.026457,116.345503,0,102,39964.8007291667,2009-05-31,19:13:03
40.026449,116.345502,0,101,39964.800787037,2009-05-31,19:13:08
40.026449,116.345502,0,101,39964.8008217593,2009-05-31,19:13:11
40.026449,116.345503,0,101,39964.8008449074,2009-05-31,19:13:13
40.026476,116.345465,0,101,39964.8009027778,2009-05-31,19:13:18
40.026518,116.345394,0,101,39964.8009606482,2009-05-31,19:13:23
40.026538,116.345356,0,101,39964.8010185185,2009-05-31,19:13:28
40.026579,116.345354,0,101,39964.8010763889,2009-05-31,19:13:33
40.026592,116.345376,0,100,39964.8011342593,2009-05-31,19:13:38
40.026681,116.34536,0,98,39964.8011921296,2009-05-31,19:13:43
40.026778,116.345324,0,95,39964.80125,2009-05-31,19:13:48
40.026831,116.345299,0,91,39964.8013078704,2009-05-31,19:13:53
40.026869,116.34525,0,89,39964.8013657407,2009-05-31,19:13:58
40.026891,116.345265,0,88,39964.8014236111,2009-05-31,19:14:03
40.026893,116.345239,0,88,39964.8014814815,2009-05-31,19:14:08
40.026861,116.345232,0,90,39964.8015393519,2009-05-31,19:14:13
40.026847,116.345243,0,90,39964.8015972222,2009-05-31,19:14:18
40.026829,116.345316,0,89,39964.8016550926,2009-05-31,19:14:23
40.026598,116.345271,0,84,39964.8037962963,2009-05-31,19:17:28
40.026518,116.345179,0,84,39964.8038541667,2009-05-31,19:17:33
40.026497,116.345184,0,89,39964.803912037,2009-05-31,19:17:38
40.026447,116.345212,0,98,39964.8039699074,2009-05-31,19:17:43
40.026426,116.345161,0,98,39964.8040277778,2009-05-31,19:17:48
40.026426,116.345161,0,98,39964.8040625,2009-05-31,19:17:51
40.026426,116.345163,0,104,39964.8040856481,2009-05-31,19:17:53
40.026427,116.345217,0,107,39964.8041435185,2009-05-31,19:17:58
40.026419,116.345263,0,108,39964.8042013889,2009-05-31,19:18:03
40.02641,116.345303,0,111,39964.8042592593,2009-05-31,19:18:08
40.026407,116.345319,0,112,39964.8043171296,2009-05-31,19:18:13
40.02642,116.345324,0,113,39964.804375,2009-05-31,19:18:18
40.026452,116.34529,0,117,39964.8044328704,2009-05-31,19:18:23
40.026499,116.345213,0,124,39964.8044907407,2009-05-31,19:18:28
40.026561,116.34516,0,131,39964.8045486111,2009-05-31,19:18:33
40.026564,116.345142,0,136,39964.8046064815,2009-05-31,19:18:38
40.026516,116.345115,0,142,39964.8046643519,2009-05-31,19:18:43
40.026469,116.345122,0,146,39964.8047222222,2009-05-31,19:18:48
40.026433,116.345147,0,150,39964.8047800926,2009-05-31,19:18:53
40.026427,116.345146,0,150,39964.804837963,2009-05-31,19:18:58
40.026427,116.345146,0,150,39964.8048726852,2009-05-31,19:19:01
40.026422,116.345149,0,150,39964.8048958333,2009-05-31,19:19:03
40.026413,116.345149,0,150,39964.8049537037,2009-05-31,19:19:08
40.026405,116.345144,0,150,39964.8050115741,2009-05-31,19:19:13
40.026402,116.345136,0,150,39964.8050694444,2009-05-31,19:19:18
40.026402,116.345136,0,150,39964.8051041667,2009-05-31,19:19:21
40.026396,116.345137,0,150,39964.8051273148,2009-05-31,19:19:23
40.026397,116.345174,0,148,39964.8051851852,2009-05-31,19:19:28
40.02638,116.345218,0,145,39964.8052430556,2009-05-31,19:19:33
40.026358,116.345314,0,143,39964.8053009259,2009-05-31,19:19:38
40.026364,116.345342,0,141,39964.8053587963,2009-05-31,19:19:43
40.026405,116.345319,0,138,39964.8054166667,2009-05-31,19:19:48
40.02644,116.345297,0,135,39964.805474537,2009-05-31,19:19:53
40.02644,116.345297,0,135,39964.8055092593,2009-05-31,19:19:56
40.026435,116.345296,0,135,39964.8055324074,2009-05-31,19:19:58
40.02646,116.345318,0,133,39964.8055902778,2009-05-31,19:20:03
40.026482,116.345371,0,131,39964.8056481481,2009-05-31,19:20:08
40.026534,116.345377,0,129,39964.8057060185,2009-05-31,19:20:13
40.026616,116.345417,0,127,39964.8057638889,2009-05-31,19:20:18
40.026706,116.345404,0,125,39964.8058217593,2009-05-31,19:20:23
40.026766,116.34537,0,124,39964.8058796296,2009-05-31,19:20:28
40.026776,116.34537,0,122,39964.8059375,2009-05-31,19:20:33
40.026753,116.345385,0,122,39964.8059953704,2009-05-31,19:20:38
40.026696,116.345403,0,124,39964.8060532407,2009-05-31,19:20:43
40.026696,116.345403,0,124,39964.806087963,2009-05-31,19:20:46
40.026694,116.345409,0,124,39964.8061111111,2009-05-31,19:20:48
40.026684,116.345414,0,123,39964.8061689815,2009-05-31,19:20:53
40.026708,116.345401,0,122,39964.8062268518,2009-05-31,19:20:58
40.026708,116.345401,0,122,39964.8062615741,2009-05-31,19:21:01
40.026711,116.345404,0,122,39964.8062847222,2009-05-31,19:21:03
40.026757,116.345445,0,121,39964.8063425926,2009-05-31,19:21:08
40.026819,116.345464,0,119,39964.806400463,2009-05-31,19:21:13
40.026858,116.345453,0,117,39964.8064583333,2009-05-31,19:21:18
40.026867,116.345443,0,115,39964.8065162037,2009-05-31,19:21:23
40.026864,116.345425,0,115,39964.8065740741,2009-05-31,19:21:28
40.026803,116.345437,0,115,39964.8066319444,2009-05-31,19:21:33
40.026738,116.345445,0,115,39964.8066898148,2009-05-31,19:21:38
40.02675,116.345382,0,114,39964.8067476852,2009-05-31,19:21:43
40.026786,116.34535,0,114,39964.8068055556,2009-05-31,19:21:48
40.0269,116.345314,0,112,39964.8068634259,2009-05-31,19:21:53
40.026927,116.345304,0,113,39964.8069212963,2009-05-31,19:21:58
40.026922,116.345284,0,113,39964.8069791667,2009-05-31,19:22:03
40.026888,116.345251,0,113,39964.807037037,2009-05-31,19:22:08
40.02684,116.345266,0,114,39964.8070949074,2009-05-31,19:22:13
40.026801,116.345321,0,116,39964.8071527778,2009-05-31,19:22:18
40.026725,116.345265,0,117,39964.8072106481,2009-05-31,19:22:23
40.026694,116.34521,0,117,39964.8072685185,2009-05-31,19:22:28
40.026696,116.345166,0,117,39964.8073263889,2009-05-31,19:22:33
40.026696,116.345166,0,117,39964.8073611111,2009-05-31,19:22:36
40.026692,116.345172,0,118,39964.8073842593,2009-05-31,19:22:38
40.026626,116.345219,0,117,39964.8074421296,2009-05-31,19:22:43
40.026585,116.34526,0,117,39964.8075,2009-05-31,19:22:48
40.026557,116.345246,0,116,39964.8075578704,2009-05-31,19:22:53
40.026529,116.345242,0,116,39964.8076157407,2009-05-31,19:22:58
40.026485,116.345276,0,116,39964.8076736111,2009-05-31,19:23:03
40.026411,116.345325,0,116,39964.8077314815,2009-05-31,19:23:08
40.026366,116.345366,0,117,39964.8077893518,2009-05-31,19:23:13
40.026395,116.345278,0,117,39964.8078472222,2009-05-31,19:23:18
40.026423,116.345306,0,118,39964.8079050926,2009-05-31,19:23:23
40.026456,116.345324,0,118,39964.807962963,2009-05-31,19:23:28
40.026525,116.345312,0,119,39964.8080208333,2009-05-31,19:23:33
40.026572,116.345261,0,119,39964.8080787037,2009-05-31,19:23:38
40.026561,116.345285,0,120,39964.8081365741,2009-05-31,19:23:43
40.02662,116.345281,0,119,39964.8081944444,2009-05-31,19:23:48
40.026656,116.345203,0,121,39964.8082523148,2009-05-31,19:23:53
40.026742,116.345166,0,123,39964.8083101852,2009-05-31,19:23:58
40.026793,116.345179,0,124,39964.8083680556,2009-05-31,19:24:03
40.026867,116.345203,0,125,39964.8084259259,2009-05-31,19:24:08
40.026882,116.345225,0,125,39964.8084837963,2009-05-31,19:24:13
40.026882,116.345225,0,125,39964.8085185185,2009-05-31,19:24:16
40.026887,116.345217,0,125,39964.8085416667,2009-05-31,19:24:18
40.026907,116.34522,0,125,39964.808599537,2009-05-31,19:24:23
40.026919,116.345255,0,125,39964.8086574074,2009-05-31,19:24:28
40.026973,116.34535,0,126,39964.8087152778,2009-05-31,19:24:33
40.026818,116.345573,0,150,39964.8107986111,2009-05-31,19:27:33
40.026805,116.34563,0,151,39964.8108564815,2009-05-31,19:27:38
40.026771,116.3457,0,154,39964.8109143519,2009-05-31,19:27:43
40.026764,116.345668,0,154,39964.8109722222,2009-05-31,19:27:48
40.026839,116.345566,0,156,39964.8110300926,2009-05-31,19:27:53
40.026883,116.345523,0,162,39964.811087963,2009-05-31,19:27:58
40.026909,116.345519,0,170,39964.8111458333,2009-05-31,19:28:03
40.026983,116.345498,0,179,39964.8112037037,2009-05-31,19:28:08
40.027032,116.34549,0,187,39964.8112615741,2009-05-31,19:28:13
40.027051,116.345462,0,197,39964.8113194444,2009-05-31,19:28:18
40.02702,116.345458,0,206,39964.8113773148,2009-05-31,19:28:23
40.02702,116.345458,0,206,39964.811412037,2009-05-31,19:28:26
40.027012,116.345451,0,218,39964.8114351852,2009-05-31,19:28:28
40.027,116.34546,0,225,39964.8114930556,2009-05-31,19:28:33
40.026976,116.345424,0,232,39964.8115509259,2009-05-31,19:28:38
40.026974,116.345401,0,237,39964.8116087963,2009-05-31,19:28:43
40.026961,116.345374,0,236,39964.8116666667,2009-05-31,19:28:48
40.026935,116.345323,0,237,39964.811724537,2009-05-31,19:28:53
40.02691,116.345292,0,237,39964.8117824074,2009-05-31,19:28:58
40.026936,116.34526,0,235,39964.8118402778,2009-05-31,19:29:03
40.02696,116.345187,0,235,39964.8118981481,2009-05-31,19:29:08
40.026928,116.345174,0,236,39964.8119560185,2009-05-31,19:29:13
40.026884,116.345226,0,235,39964.8120138889,2009-05-31,19:29:18
40.026854,116.345298,0,235,39964.8120717593,2009-05-31,19:29:23
40.026879,116.345408,0,234,39964.8121296296,2009-05-31,19:29:28
40.026904,116.345416,0,235,39964.8121875,2009-05-31,19:29:33
40.026922,116.345406,0,237,39964.8122453704,2009-05-31,19:29:38
40.026948,116.345388,0,237,39964.8123032407,2009-05-31,19:29:43
40.027022,116.345339,0,237,39964.8123611111,2009-05-31,19:29:48
40.027071,116.345433,0,248,39964.8124189815,2009-05-31,19:29:53
40.027092,116.345456,0,253,39964.8124768519,2009-05-31,19:29:58
40.027091,116.345492,0,254,39964.8125347222,2009-05-31,19:30:03
40.027085,116.345552,0,255,39964.8125925926,2009-05-31,19:30:08
40.027077,116.345553,0,255,39964.812650463,2009-05-31,19:30:13
40.027077,116.345553,0,255,39964.8126851852,2009-05-31,19:30:16
40.02707,116.34556,0,255,39964.8127083333,2009-05-31,19:30:18
40.027072,116.345571,0,255,39964.8127662037,2009-05-31,19:30:23
40.027075,116.345579,0,255,39964.8128240741,2009-05-31,19:30:28
40.027075,116.345579,0,255,39964.8128587963,2009-05-31,19:30:31
40.027081,116.345578,0,255,39964.8128819444,2009-05-31,19:30:33
40.027213,116.345543,0,258,39964.8129398148,2009-05-31,19:30:38
40.027323,116.34554,0,262,39964.8129976852,2009-05-31,19:30:43
40.027311,116.34556,0,267,39964.8130555556,2009-05-31,19:30:48
40.027267,116.345601,0,270,39964.8131134259,2009-05-31,19:30:53
40.027199,116.345615,0,270,39964.8131712963,2009-05-31,19:30:58
40.027126,116.345589,0,270,39964.8132291667,2009-05-31,19:31:03
40.027067,116.345538,0,269,39964.813287037,2009-05-31,19:31:08
40.027009,116.345548,0,270,39964.8133449074,2009-05-31,19:31:13
40.026959,116.345552,0,269,39964.8134027778,2009-05-31,19:31:18
40.026909,116.345535,0,270,39964.8134606481,2009-05-31,19:31:23
40.026884,116.345572,0,271,39964.8135185185,2009-05-31,19:31:28
40.026876,116.345584,0,271,39964.8135763889,2009-05-31,19:31:33
40.026772,116.345603,0,270,39964.8136342593,2009-05-31,19:31:38
40.026741,116.345649,0,270,39964.8136921296,2009-05-31,19:31:43
40.026714,116.345724,0,265,39964.81375,2009-05-31,19:31:48
40.026672,116.345712,0,259,39964.8138078704,2009-05-31,19:31:53
40.026702,116.345698,0,254,39964.8138657407,2009-05-31,19:31:58
40.026724,116.345718,0,249,39964.8139236111,2009-05-31,19:32:03
40.026724,116.345727,0,249,39964.8139814815,2009-05-31,19:32:08
40.026773,116.345808,0,243,39964.8140393518,2009-05-31,19:32:13
40.026826,116.345849,0,237,39964.8140972222,2009-05-31,19:32:18
40.026832,116.34585,0,233,39964.8141550926,2009-05-31,19:32:23
40.026835,116.345847,0,233,39964.814212963,2009-05-31,19:32:28
40.026835,116.345847,0,233,39964.8142476852,2009-05-31,19:32:31
40.026837,116.345846,0,233,39964.8142708333,2009-05-31,19:32:33
40.026878,116.345873,0,227,39964.8143287037,2009-05-31,19:32:38
40.026894,116.345899,0,219,39964.8143865741,2009-05-31,19:32:43
40.026891,116.345919,0,213,39964.8144444444,2009-05-31,19:32:48
40.026918,116.345927,0,208,39964.8145023148,2009-05-31,19:32:53
40.026962,116.345914,0,206,39964.8145601852,2009-05-31,19:32:58
40.027355,116.345473,0,189,39964.8146180556,2009-05-31,19:33:03
40.027311,116.345446,0,179,39964.8146759259,2009-05-31,19:33:08
40.027305,116.345418,0,172,39964.8147337963,2009-05-31,19:33:13
40.02723,116.345332,0,167,39964.8147916667,2009-05-31,19:33:18
40.027201,116.345302,0,165,39964.814849537,2009-05-31,19:33:23
40.027156,116.345274,0,162,39964.8149074074,2009-05-31,19:33:28
40.027076,116.345287,0,162,39964.8149652778,2009-05-31,19:33:33
40.027046,116.345284,0,161,39964.8150231481,2009-05-31,19:33:38
40.027011,116.345273,0,159,39964.8150810185,2009-05-31,19:33:43
40.027083,116.345294,0,155,39964.8151388889,2009-05-31,19:33:48
40.027124,116.345292,0,153,39964.8151967593,2009-05-31,19:33:53
40.027124,116.345292,0,153,39964.8152314815,2009-05-31,19:33:56
40.02713,116.345284,0,153,39964.8152546296,2009-05-31,19:33:58
40.027224,116.345286,0,149,39964.8153125,2009-05-31,19:34:03
40.02729,116.345295,0,142,39964.8153703704,2009-05-31,19:34:08
40.027346,116.345328,0,136,39964.8154282407,2009-05-31,19:34:13
40.027403,116.345359,0,130,39964.8154861111,2009-05-31,19:34:18
40.027478,116.34539,0,127,39964.8155439815,2009-05-31,19:34:23
40.027502,116.345361,0,123,39964.8156018518,2009-05-31,19:34:28
40.02748,116.345333,0,121,39964.8156597222,2009-05-31,19:34:33
40.027497,116.345322,0,122,39964.8157175926,2009-05-31,19:34:38
40.027468,116.345334,0,122,39964.815775463,2009-05-31,19:34:43
40.027397,116.345351,0,118,39964.8158333333,2009-05-31,19:34:48
40.027363,116.34533,0,115,39964.8158912037,2009-05-31,19:34:53
40.027363,116.34533,0,115,39964.8159259259,2009-05-31,19:34:56
40.02737,116.345333,0,116,39964.8159490741,2009-05-31,19:34:58
40.027386,116.345324,0,124,39964.8160069444,2009-05-31,19:35:03
40.027469,116.345342,0,126,39964.8160648148,2009-05-31,19:35:08
40.027487,116.34534,0,127,39964.8161226852,2009-05-31,19:35:13
40.027487,116.34534,0,127,39964.8161574074,2009-05-31,19:35:16
40.027491,116.345343,0,127,39964.8161805556,2009-05-31,19:35:18
40.027485,116.34537,0,129,39964.8162384259,2009-05-31,19:35:23
40.02749,116.34538,0,129,39964.8162962963,2009-05-31,19:35:28
40.027489,116.345389,0,129,39964.8163541667,2009-05-31,19:35:33
40.027489,116.345389,0,129,39964.8163888889,2009-05-31,19:35:36
40.027493,116.345387,0,130,39964.816412037,2009-05-31,19:35:38
40.027482,116.345372,0,131,39964.8164699074,2009-05-31,19:35:43
40.027412,116.345375,0,132,39964.8165277778,2009-05-31,19:35:48
40.027348,116.345348,0,134,39964.8165856482,2009-05-31,19:35:53
40.027289,116.345306,0,135,39964.8166435185,2009-05-31,19:35:58
40.027207,116.345235,0,136,39964.8167013889,2009-05-31,19:36:03
40.027139,116.34517,0,136,39964.8167592593,2009-05-31,19:36:08
40.027046,116.345126,0,137,39964.8168171296,2009-05-31,19:36:13
40.026917,116.345109,0,136,39964.816875,2009-05-31,19:36:18
40.026836,116.345055,0,137,39964.8169328704,2009-05-31,19:36:23
40.026816,116.344973,0,137,39964.8169907407,2009-05-31,19:36:28
40.026803,116.344918,0,136,39964.8170486111,2009-05-31,19:36:33
40.026789,116.344943,0,139,39964.8171064815,2009-05-31,19:36:38
40.026831,116.345005,0,142,39964.8171643519,2009-05-31,19:36:43
40.026831,116.345005,0,142,39964.8171990741,2009-05-31,19:36:46
40.026826,116.345004,0,142,39964.8172222222,2009-05-31,19:36:48
40.026867,116.345011,0,144,39964.8172800926,2009-05-31,19:36:53
40.026886,116.345022,0,144,39964.817337963,2009-05-31,19:36:58
40.026886,116.345022,0,144,39964.8173726852,2009-05-31,19:37:01
40.026885,116.345025,0,144,39964.8173958333,2009-05-31,19:37:03
40.026957,116.34508,0,148,39964.8174537037,2009-05-31,19:37:08
40.027009,116.345113,0,153,39964.8175115741,2009-05-31,19:37:13
40.027087,116.345159,0,159,39964.8175694444,2009-05-31,19:37:18
40.027128,116.345183,0,164,39964.8176273148,2009-05-31,19:37:23
40.027159,116.345193,0,167,39964.8176851852,2009-05-31,19:37:28
40.027194,116.34519,0,169,39964.8177430556,2009-05-31,19:37:33
40.02723,116.345186,0,170,39964.8178009259,2009-05-31,19:37:38
40.027317,116.345201,0,172,39964.8178587963,2009-05-31,19:37:43
40.027357,116.345275,0,173,39964.8179166667,2009-05-31,19:37:48
40.02738,116.345297,0,170,39964.817974537,2009-05-31,19:37:53
40.027367,116.345314,0,168,39964.8180324074,2009-05-31,19:37:58
40.027348,116.345288,0,167,39964.8180902778,2009-05-31,19:38:03
40.027326,116.345259,0,166,39964.8181481481,2009-05-31,19:38:08
40.027311,116.345269,0,167,39964.8182060185,2009-05-31,19:38:13
40.02737,116.345301,0,169,39964.8182638889,2009-05-31,19:38:18
40.027382,116.345303,0,171,39964.8183217593,2009-05-31,19:38:23
40.027382,116.345278,0,172,39964.8183796296,2009-05-31,19:38:28
40.027389,116.345249,0,174,39964.8184375,2009-05-31,19:38:33
40.027389,116.345249,0,174,39964.8184722222,2009-05-31,19:38:36
40.027388,116.345255,0,175,39964.8184953704,2009-05-31,19:38:38
40.027384,116.345292,0,174,39964.8185532407,2009-05-31,19:38:43
40.027387,116.34536,0,175,39964.8186111111,2009-05-31,19:38:48
40.027409,116.345363,0,177,39964.8186689815,2009-05-31,19:38:53
40.027434,116.345362,0,179,39964.8187268519,2009-05-31,19:38:58
40.027468,116.345359,0,181,39964.8187847222,2009-05-31,19:39:03
40.027471,116.345351,0,181,39964.8188425926,2009-05-31,19:39:08
40.027475,116.345353,0,182,39964.818900463,2009-05-31,19:39:13
40.027475,116.345353,0,182,39964.8189351852,2009-05-31,19:39:16
40.02747,116.345359,0,182,39964.8189583333,2009-05-31,19:39:18
40.027407,116.345386,0,183,39964.8190162037,2009-05-31,19:39:23
40.027413,116.345383,0,183,39964.8190740741,2009-05-31,19:39:28
40.027413,116.345383,0,183,39964.8191087963,2009-05-31,19:39:31
40.027407,116.345381,0,183,39964.8191319444,2009-05-31,19:39:33
40.027335,116.345382,0,183,39964.8191898148,2009-05-31,19:39:38
40.027285,116.345376,0,182,39964.8192476852,2009-05-31,19:39:43
40.027187,116.345336,0,181,39964.8193055556,2009-05-31,19:39:48
40.027077,116.345288,0,179,39964.8193634259,2009-05-31,19:39:53
40.026937,116.345245,0,176,39964.8194212963,2009-05-31,19:39:58
40.026822,116.345221,0,173,39964.8194791667,2009-05-31,19:40:03
40.026669,116.345188,0,170,39964.819537037,2009-05-31,19:40:08
40.026609,116.345146,0,167,39964.8195949074,2009-05-31,19:40:13
40.026579,116.345121,0,165,39964.8196527778,2009-05-31,19:40:18
40.02662,116.345078,0,165,39964.8197106481,2009-05-31,19:40:23
40.026659,116.345023,0,166,39964.8197685185,2009-05-31,19:40:28
40.026659,116.345023,0,166,39964.8198032407,2009-05-31,19:40:31
40.026653,116.345019,0,168,39964.8198263889,2009-05-31,19:40:33
40.026683,116.345005,0,170,39964.8198842593,2009-05-31,19:40:38
40.026704,116.344954,0,171,39964.8199421296,2009-05-31,19:40:43
40.026699,116.34497,0,172,39964.82,2009-05-31,19:40:48
40.026664,116.344994,0,172,39964.8200578704,2009-05-31,19:40:53
40.026673,116.34501,0,171,39964.8201157407,2009-05-31,19:40:58
40.026669,116.34501,0,171,39964.8201736111,2009-05-31,19:41:03
40.026669,116.34501,0,171,39964.8202083333,2009-05-31,19:41:06
40.026673,116.345012,0,171,39964.8202314815,2009-05-31,19:41:08
40.02673,116.345137,0,172,39964.8202893519,2009-05-31,19:41:13
40.026865,116.345284,0,172,39964.8203472222,2009-05-31,19:41:18
40.02705,116.345385,0,170,39964.8204050926,2009-05-31,19:41:23
40.027183,116.345384,0,171,39964.820462963,2009-05-31,19:41:28
40.027464,116.345455,0,191,39964.8205208333,2009-05-31,19:41:33
40.027569,116.345517,0,197,39964.8205787037,2009-05-31,19:41:38
40.027712,116.345566,0,207,39964.8206365741,2009-05-31,19:41:43
40.027801,116.345557,0,208,39964.8206944444,2009-05-31,19:41:48
40.02782,116.345566,0,212,39964.8207523148,2009-05-31,19:41:53
40.027777,116.345562,0,214,39964.8208101852,2009-05-31,19:41:58
40.027754,116.345564,0,215,39964.8208680556,2009-05-31,19:42:03
40.027737,116.345599,0,212,39964.8209259259,2009-05-31,19:42:08
40.027777,116.3456,0,207,39964.8209837963,2009-05-31,19:42:13
40.027815,116.345591,0,206,39964.8210416667,2009-05-31,19:42:18
40.027815,116.345567,0,208,39964.821099537,2009-05-31,19:42:23
40.027803,116.345552,0,209,39964.8211574074,2009-05-31,19:42:28
40.027408,116.345513,0,193,39964.8212152778,2009-05-31,19:42:33
40.027234,116.345451,0,185,39964.8212731481,2009-05-31,19:42:38
40.027119,116.345406,0,181,39964.8213310185,2009-05-31,19:42:43
40.027025,116.345348,0,177,39964.8213888889,2009-05-31,19:42:48
40.026977,116.345308,0,174,39964.8214467593,2009-05-31,19:42:53
40.026943,116.345272,0,170,39964.8215046296,2009-05-31,19:42:58
40.026972,116.345233,0,168,39964.8215625,2009-05-31,19:43:03
40.026999,116.34521,0,167,39964.8216203704,2009-05-31,19:43:08
40.027025,116.345245,0,162,39964.8216782407,2009-05-31,19:43:13
40.027052,116.345269,0,162,39964.8217361111,2009-05-31,19:43:18
40.027077,116.345296,0,160,39964.8217939815,2009-05-31,19:43:23
40.027087,116.345315,0,156,39964.8218518518,2009-05-31,19:43:28
40.0271,116.345301,0,153,39964.8219097222,2009-05-31,19:43:33
40.027078,116.345328,0,149,39964.8219675926,2009-05-31,19:43:38
40.027084,116.345366,0,145,39964.822025463,2009-05-31,19:43:43
40.027055,116.345344,0,143,39964.8220833333,2009-05-31,19:43:48
40.026906,116.345247,0,137,39964.8221412037,2009-05-31,19:43:53
40.026841,116.345243,0,132,39964.8221990741,2009-05-31,19:43:58
40.026706,116.345228,0,92,39964.8286226852,2009-05-31,19:53:13
40.026585,116.345121,0,95,39964.8286805556,2009-05-31,19:53:18
40.026576,116.345047,0,100,39964.8287384259,2009-05-31,19:53:23
40.026682,116.34505,0,100,39964.8287962963,2009-05-31,19:53:28
40.026745,116.345129,0,102,39964.8288541667,2009-05-31,19:53:33
40.026745,116.345129,0,102,39964.8288888889,2009-05-31,19:53:36
40.026747,116.345123,0,103,39964.828912037,2009-05-31,19:53:38
40.026752,116.345154,0,105,39964.8289699074,2009-05-31,19:53:43
40.026752,116.345154,0,105,39964.8290046296,2009-05-31,19:53:46
40.026749,116.345155,0,105,39964.8290277778,2009-05-31,19:53:48
40.026596,116.345059,0,99,39964.8290856481,2009-05-31,19:53:53
40.026555,116.345058,0,94,39964.8291435185,2009-05-31,19:53:58
40.026505,116.345063,0,94,39964.8292013889,2009-05-31,19:54:03
40.026584,116.345048,0,97,39964.8292592593,2009-05-31,19:54:08
40.026646,116.345022,0,100,39964.8293171296,2009-05-31,19:54:13
40.026697,116.345006,0,104,39964.829375,2009-05-31,19:54:18
40.026718,116.345006,0,104,39964.8294328704,2009-05-31,19:54:23
40.026717,116.345024,0,104,39964.8294907407,2009-05-31,19:54:28
40.026738,116.345063,0,106,39964.8295486111,2009-05-31,19:54:33
40.026729,116.345058,0,106,39964.8296064815,2009-05-31,19:54:38
40.026686,116.345033,0,107,39964.8296643518,2009-05-31,19:54:43
40.02665,116.345033,0,106,39964.8297222222,2009-05-31,19:54:48
40.02667,116.345046,0,107,39964.8297800926,2009-05-31,19:54:53
40.026686,116.345044,0,107,39964.829837963,2009-05-31,19:54:58
40.026768,116.345077,0,106,39964.8298958333,2009-05-31,19:55:03
40.026783,116.345084,0,107,39964.8299537037,2009-05-31,19:55:08
40.026708,116.345045,0,106,39964.8300115741,2009-05-31,19:55:13
40.026625,116.344988,0,106,39964.8300694444,2009-05-31,19:55:18
40.026623,116.345088,0,112,39964.8301273148,2009-05-31,19:55:23
40.026647,116.345173,0,117,39964.8301851852,2009-05-31,19:55:28
40.026673,116.345237,0,119,39964.8302430556,2009-05-31,19:55:33
40.026722,116.345273,0,120,39964.8303009259,2009-05-31,19:55:38
40.026813,116.345381,0,122,39964.8303587963,2009-05-31,19:55:43
40.026769,116.345399,0,125,39964.8304166667,2009-05-31,19:55:48
40.026708,116.345407,0,127,39964.830474537,2009-05-31,19:55:53
40.026688,116.345406,0,126,39964.8305324074,2009-05-31,19:55:58
40.026666,116.345409,0,127,39964.8305902778,2009-05-31,19:56:03
40.0266,116.3454,0,127,39964.8306481481,2009-05-31,19:56:08
40.026578,116.345402,0,127,39964.8307060185,2009-05-31,19:56:13
40.026633,116.34545,0,128,39964.8307638889,2009-05-31,19:56:18
40.026683,116.345441,0,126,39964.8308217593,2009-05-31,19:56:23
40.026723,116.345449,0,126,39964.8308796296,2009-05-31,19:56:28
40.026722,116.345459,0,126,39964.8309375,2009-05-31,19:56:33
40.026716,116.345468,0,126,39964.8309953704,2009-05-31,19:56:38
40.026704,116.345471,0,126,39964.8310532407,2009-05-31,19:56:43
40.026707,116.345444,0,127,39964.8311111111,2009-05-31,19:56:48
40.026756,116.345448,0,124,39964.8311689815,2009-05-31,19:56:53
40.026847,116.345508,0,120,39964.8312268518,2009-05-31,19:56:58
40.026861,116.345477,0,116,39964.8312847222,2009-05-31,19:57:03
40.026898,116.345463,0,110,39964.8313425926,2009-05-31,19:57:08
40.026929,116.345491,0,110,39964.831400463,2009-05-31,19:57:13
40.026941,116.345549,0,111,39964.8314583333,2009-05-31,19:57:18
40.026932,116.345531,0,108,39964.8315162037,2009-05-31,19:57:23
40.026972,116.345482,0,107,39964.8315740741,2009-05-31,19:57:28
40.027046,116.345499,0,109,39964.8316319444,2009-05-31,19:57:33
40.027075,116.34559,0,110,39964.8316898148,2009-05-31,19:57:38
40.027066,116.345618,0,109,39964.8317476852,2009-05-31,19:57:43
40.02704,116.345578,0,107,39964.8318055556,2009-05-31,19:57:48
40.02695,116.345508,0,106,39964.8318634259,2009-05-31,19:57:53
40.026837,116.345437,0,106,39964.8319212963,2009-05-31,19:57:58
40.026776,116.345417,0,106,39964.8319791667,2009-05-31,19:58:03
40.026762,116.34539,0,106,39964.832037037,2009-05-31,19:58:08
40.026805,116.345373,0,106,39964.8320949074,2009-05-31,19:58:13
40.026923,116.345407,0,107,39964.8321527778,2009-05-31,19:58:18
40.026968,116.345473,0,109,39964.8322106482,2009-05-31,19:58:23
40.026989,116.345607,0,111,39964.8322685185,2009-05-31,19:58:28
40.026912,116.345621,0,113,39964.8323263889,2009-05-31,19:58:33
40.026879,116.345542,0,116,39964.8323842593,2009-05-31,19:58:38
40.026805,116.345489,0,117,39964.8324421296,2009-05-31,19:58:43
40.026796,116.345498,0,118,39964.8325,2009-05-31,19:58:48
40.026849,116.345542,0,119,39964.8325578704,2009-05-31,19:58:53
40.026971,116.345625,0,119,39964.8326157407,2009-05-31,19:58:58
40.026973,116.345601,0,119,39964.8326736111,2009-05-31,19:59:03
40.026925,116.345593,0,122,39964.8327314815,2009-05-31,19:59:08
40.026925,116.345593,0,122,39964.8327662037,2009-05-31,19:59:11
40.026918,116.345592,0,122,39964.8327893519,2009-05-31,19:59:13
40.026927,116.345608,0,123,39964.8328472222,2009-05-31,19:59:18
40.026949,116.345612,0,123,39964.8329050926,2009-05-31,19:59:23
40.027003,116.345642,0,125,39964.832962963,2009-05-31,19:59:28
40.027021,116.345735,0,125,39964.8330208333,2009-05-31,19:59:33
40.026999,116.345728,0,124,39964.8330787037,2009-05-31,19:59:38
40.026999,116.345728,0,124,39964.8331134259,2009-05-31,19:59:41
40.027003,116.345729,0,124,39964.8331365741,2009-05-31,19:59:43
40.026937,116.345668,0,126,39964.8331944444,2009-05-31,19:59:48
40.026857,116.345623,0,136,39964.8332523148,2009-05-31,19:59:53
40.026866,116.345598,0,142,39964.8333101852,2009-05-31,19:59:58
40.026876,116.345583,0,145,39964.8333680556,2009-05-31,20:00:03
40.026863,116.345551,0,144,39964.8334259259,2009-05-31,20:00:08
40.026849,116.345529,0,143,39964.8334837963,2009-05-31,20:00:13
40.026812,116.345497,0,144,39964.8335416667,2009-05-31,20:00:18
40.026682,116.345372,0,144,39964.833599537,2009-05-31,20:00:23
40.026651,116.345299,0,143,39964.8336574074,2009-05-31,20:00:28
40.026668,116.345261,0,143,39964.8337152778,2009-05-31,20:00:33
40.02669,116.34523,0,144,39964.8337731481,2009-05-31,20:00:38
40.026719,116.345278,0,145,39964.8338310185,2009-05-31,20:00:43
40.026731,116.345301,0,145,39964.8338888889,2009-05-31,20:00:48
40.026625,116.345233,0,146,39964.8339467593,2009-05-31,20:00:53
40.026519,116.345188,0,147,39964.8340046296,2009-05-31,20:00:58
40.026491,116.345184,0,145,39964.8340625,2009-05-31,20:01:03
40.026533,116.345162,0,143,39964.8341203704,2009-05-31,20:01:08
40.026546,116.345151,0,142,39964.8341782407,2009-05-31,20:01:13
40.026546,116.345151,0,142,39964.834212963,2009-05-31,20:01:16
40.02655,116.345148,0,142,39964.8342361111,2009-05-31,20:01:18
40.026561,116.345138,0,143,39964.8342939815,2009-05-31,20:01:23
40.026519,116.345076,0,143,39964.8343518519,2009-05-31,20:01:28
40.026522,116.345057,0,147,39964.8344097222,2009-05-31,20:01:33
40.026568,116.345059,0,148,39964.8344675926,2009-05-31,20:01:38
40.026679,116.345058,0,153,39964.834525463,2009-05-31,20:01:43
40.026696,116.345041,0,156,39964.8345833333,2009-05-31,20:01:48
40.026649,116.345016,0,159,39964.8346412037,2009-05-31,20:01:53
40.026567,116.344935,0,162,39964.8346990741,2009-05-31,20:01:58
40.02649,116.344901,0,164,39964.8347569444,2009-05-31,20:02:03
40.026474,116.344938,0,170,39964.8348148148,2009-05-31,20:02:08
40.026515,116.344992,0,175,39964.8348726852,2009-05-31,20:02:13
40.026536,116.344995,0,177,39964.8349305556,2009-05-31,20:02:18
40.026583,116.345026,0,178,39964.8349884259,2009-05-31,20:02:23
40.026584,116.34503,0,179,39964.8350462963,2009-05-31,20:02:28
40.026584,116.34503,0,179,39964.8350810185,2009-05-31,20:02:31
40.026588,116.345026,0,179,39964.8351041667,2009-05-31,20:02:33
40.026606,116.345017,0,180,39964.835162037,2009-05-31,20:02:38
40.026644,116.344986,0,183,39964.8352199074,2009-05-31,20:02:43
40.026715,116.344942,0,184,39964.8352777778,2009-05-31,20:02:48
40.026845,116.344937,0,186,39964.8353356481,2009-05-31,20:02:53
40.026876,116.344945,0,187,39964.8353935185,2009-05-31,20:02:58
40.026876,116.344945,0,187,39964.8354282407,2009-05-31,20:03:01
40.02688,116.344944,0,188,39964.8354513889,2009-05-31,20:03:03
40.026857,116.344926,0,190,39964.8355092593,2009-05-31,20:03:08
40.026728,116.34482,0,190,39964.8355671296,2009-05-31,20:03:13
40.026626,116.344772,0,191,39964.835625,2009-05-31,20:03:18
40.026576,116.344726,0,192,39964.8356828704,2009-05-31,20:03:23
40.026623,116.344691,0,194,39964.8357407407,2009-05-31,20:03:28
40.026686,116.344739,0,195,39964.8357986111,2009-05-31,20:03:33
40.026681,116.344764,0,197,39964.8358564815,2009-05-31,20:03:38
40.02666,116.344793,0,203,39964.8359143519,2009-05-31,20:03:43
40.026662,116.344834,0,209,39964.8359722222,2009-05-31,20:03:48
40.02666,116.34489,0,212,39964.8360300926,2009-05-31,20:03:53
40.02666,116.34495,0,217,39964.836087963,2009-05-31,20:03:58
40.026623,116.344979,0,211,39964.8361458333,2009-05-31,20:04:03
40.026652,116.345038,0,213,39964.8362037037,2009-05-31,20:04:08
40.026678,116.345072,0,215,39964.8362615741,2009-05-31,20:04:13
40.026652,116.34514,0,214,39964.8363194444,2009-05-31,20:04:18
40.026632,116.345207,0,213,39964.8363773148,2009-05-31,20:04:23
40.02663,116.345246,0,214,39964.8364351852,2009-05-31,20:04:28
40.026692,116.345297,0,216,39964.8364930556,2009-05-31,20:04:33
40.026694,116.345349,0,219,39964.8365509259,2009-05-31,20:04:38
40.026667,116.345361,0,223,39964.8366087963,2009-05-31,20:04:43
40.026663,116.345389,0,228,39964.8366666667,2009-05-31,20:04:48
40.026663,116.345389,0,228,39964.8367013889,2009-05-31,20:04:51
40.02666,116.345394,0,228,39964.836724537,2009-05-31,20:04:53
40.026675,116.345487,0,228,39964.8367824074,2009-05-31,20:04:58
40.026653,116.345564,0,229,39964.8368402778,2009-05-31,20:05:03
40.026672,116.345578,0,231,39964.8368981481,2009-05-31,20:05:08
40.026763,116.345507,0,235,39964.8369560185,2009-05-31,20:05:13
40.026784,116.345498,0,237,39964.8370138889,2009-05-31,20:05:18
40.026759,116.345509,0,240,39964.8370717593,2009-05-31,20:05:23
40.026759,116.345509,0,240,39964.8371064815,2009-05-31,20:05:26
40.026759,116.345505,0,240,39964.8371296296,2009-05-31,20:05:28
40.026764,116.345495,0,241,39964.8371875,2009-05-31,20:05:33
40.026763,116.34549,0,241,39964.8372453704,2009-05-31,20:05:38
40.026763,116.345495,0,241,39964.8373032407,2009-05-31,20:05:43
40.026769,116.345497,0,241,39964.8373611111,2009-05-31,20:05:48
40.026769,116.345497,0,241,39964.8373958333,2009-05-31,20:05:51
40.026774,116.345496,0,241,39964.8374189815,2009-05-31,20:05:53
40.026771,116.345487,0,241,39964.8374768518,2009-05-31,20:05:58
40.026766,116.345478,0,241,39964.8375347222,2009-05-31,20:06:03
40.026778,116.345473,0,241,39964.8375925926,2009-05-31,20:06:08
40.026803,116.345481,0,241,39964.837650463,2009-05-31,20:06:13
40.02688,116.345518,0,241,39964.8377083333,2009-05-31,20:06:18
40.026913,116.345513,0,241,39964.8377662037,2009-05-31,20:06:23
40.026949,116.345461,0,243,39964.8378240741,2009-05-31,20:06:28
40.026698,116.345385,0,255,39964.8417592593,2009-05-31,20:12:08
40.026637,116.345449,0,255,39964.8418171296,2009-05-31,20:12:13
40.02668,116.345357,0,255,39964.841875,2009-05-31,20:12:18
40.026705,116.345225,0,257,39964.8419328704,2009-05-31,20:12:23
40.026728,116.345176,0,259,39964.8419907407,2009-05-31,20:12:28
40.026782,116.345195,0,259,39964.8420486111,2009-05-31,20:12:33
40.026784,116.345249,0,262,39964.8421064815,2009-05-31,20:12:38
40.026733,116.34529,0,259,39964.8421643519,2009-05-31,20:12:43
40.026719,116.345335,0,260,39964.8422222222,2009-05-31,20:12:48
40.026719,116.345335,0,260,39964.8422569444,2009-05-31,20:12:51
40.026722,116.345331,0,260,39964.8422800926,2009-05-31,20:12:53
40.026719,116.345319,0,260,39964.842337963,2009-05-31,20:12:58
40.026719,116.345319,0,260,39964.8423726852,2009-05-31,20:13:01
40.026721,116.34532,0,264,39964.8423958333,2009-05-31,20:13:03
40.026721,116.345361,0,267,39964.8424537037,2009-05-31,20:13:08
40.026717,116.345365,0,267,39964.8425115741,2009-05-31,20:13:13
40.026717,116.345365,0,267,39964.8425462963,2009-05-31,20:13:16
40.026718,116.345366,0,268,39964.8425694444,2009-05-31,20:13:18
40.026768,116.345393,0,274,39964.8426273148,2009-05-31,20:13:23
40.026832,116.345422,0,280,39964.8426851852,2009-05-31,20:13:28
40.026858,116.345408,0,285,39964.8427430556,2009-05-31,20:13:33
40.02692,116.345366,0,283,39964.8428009259,2009-05-31,20:13:38
40.027013,116.345358,0,278,39964.8428587963,2009-05-31,20:13:43
40.027075,116.345376,0,275,39964.8429166667,2009-05-31,20:13:48
40.027157,116.345402,0,274,39964.842974537,2009-05-31,20:13:53
40.027184,116.345411,0,275,39964.8430324074,2009-05-31,20:13:58
40.027135,116.345389,0,275,39964.8430902778,2009-05-31,20:14:03
40.027083,116.345359,0,277,39964.8431481481,2009-05-31,20:14:08
40.026988,116.345344,0,282,39964.8432060185,2009-05-31,20:14:13
40.027006,116.345373,0,283,39964.8432638889,2009-05-31,20:14:18
40.026983,116.345336,0,286,39964.8433217593,2009-05-31,20:14:23
40.026989,116.345292,0,289,39964.8433796296,2009-05-31,20:14:28
40.026959,116.345276,0,289,39964.8434375,2009-05-31,20:14:33
40.026917,116.345309,0,288,39964.8434953704,2009-05-31,20:14:38
40.026898,116.345387,0,286,39964.8435532407,2009-05-31,20:14:43
40.026896,116.345463,0,285,39964.8436111111,2009-05-31,20:14:48
40.026883,116.345582,0,284,39964.8436689815,2009-05-31,20:14:53
40.026905,116.34566,0,282,39964.8437268519,2009-05-31,20:14:58
40.02691,116.345753,0,281,39964.8437847222,2009-05-31,20:15:03
40.026878,116.345653,0,284,39964.8438425926,2009-05-31,20:15:08
40.026899,116.345622,0,293,39964.843900463,2009-05-31,20:15:13
40.026918,116.345581,0,297,39964.8439583333,2009-05-31,20:15:18
40.026941,116.345617,0,300,39964.8440162037,2009-05-31,20:15:23
40.026941,116.345617,0,300,39964.8440509259,2009-05-31,20:15:26
40.026949,116.345619,0,300,39964.8440740741,2009-05-31,20:15:28
40.02699,116.345538,0,302,39964.8441319444,2009-05-31,20:15:33
40.027033,116.345493,0,306,39964.8441898148,2009-05-31,20:15:38
40.027052,116.345489,0,308,39964.8442476852,2009-05-31,20:15:43
40.027066,116.34545,0,312,39964.8443055556,2009-05-31,20:15:48
40.027109,116.345424,0,317,39964.8443634259,2009-05-31,20:15:53
40.027112,116.345418,0,317,39964.8444212963,2009-05-31,20:15:58
40.027112,116.345418,0,317,39964.8444560185,2009-05-31,20:16:01
40.027106,116.345421,0,318,39964.8444791667,2009-05-31,20:16:03
40.02712,116.345429,0,318,39964.844537037,2009-05-31,20:16:08
40.027212,116.345517,0,320,39964.8445949074,2009-05-31,20:16:13
40.027278,116.34558,0,321,39964.8446527778,2009-05-31,20:16:18
40.027354,116.34559,0,320,39964.8447106481,2009-05-31,20:16:23
40.027379,116.345571,0,320,39964.8447685185,2009-05-31,20:16:28
40.027362,116.345589,0,323,39964.8448263889,2009-05-31,20:16:33
40.027358,116.34558,0,327,39964.8448842593,2009-05-31,20:16:38
40.027315,116.34557,0,337,39964.8449421296,2009-05-31,20:16:43
40.027296,116.345549,0,340,39964.845,2009-05-31,20:16:48
40.027307,116.345505,0,342,39964.8450578704,2009-05-31,20:16:53
40.027331,116.345464,0,341,39964.8451157407,2009-05-31,20:16:58
40.027379,116.345452,0,340,39964.8451736111,2009-05-31,20:17:03
40.027382,116.345485,0,342,39964.8452314815,2009-05-31,20:17:08
40.027318,116.345494,0,341,39964.8452893518,2009-05-31,20:17:13
40.027261,116.345493,0,342,39964.8453472222,2009-05-31,20:17:18
40.027169,116.34545,0,346,39964.8454050926,2009-05-31,20:17:23
40.027167,116.345404,0,349,39964.845462963,2009-05-31,20:17:28
40.027143,116.34537,0,351,39964.8455208333,2009-05-31,20:17:33
40.027152,116.345366,0,351,39964.8455787037,2009-05-31,20:17:38
40.027199,116.345373,0,350,39964.8456365741,2009-05-31,20:17:43
40.02721,116.345366,0,350,39964.8456944444,2009-05-31,20:17:48
40.027174,116.34544,0,350,39964.8457523148,2009-05-31,20:17:53
40.027342,116.345343,0,356,39964.8458101852,2009-05-31,20:17:58
40.027321,116.345316,0,356,39964.8458680556,2009-05-31,20:18:03
40.027247,116.345294,0,357,39964.8459259259,2009-05-31,20:18:08
40.027139,116.345281,0,358,39964.8459837963,2009-05-31,20:18:13
40.027064,116.34533,0,358,39964.8460416667,2009-05-31,20:18:18
40.027041,116.34535,0,358,39964.846099537,2009-05-31,20:18:23
40.027062,116.345389,0,359,39964.8461574074,2009-05-31,20:18:28
40.027066,116.345422,0,359,39964.8462152778,2009-05-31,20:18:33
40.027066,116.345422,0,359,39964.84625,2009-05-31,20:18:36
40.027066,116.34543,0,358,39964.8462731481,2009-05-31,20:18:38
40.027202,116.345377,0,359,39964.8463310185,2009-05-31,20:18:43
40.02725,116.345403,0,360,39964.8463888889,2009-05-31,20:18:48
40.027282,116.345448,0,365,39964.8464467593,2009-05-31,20:18:53
40.027357,116.345424,0,369,39964.8465046296,2009-05-31,20:18:58
40.027396,116.345459,0,374,39964.8465625,2009-05-31,20:19:03
40.027439,116.345541,0,377,39964.8466203704,2009-05-31,20:19:08
40.027437,116.345554,0,377,39964.8466782407,2009-05-31,20:19:13
40.027409,116.345574,0,380,39964.8467361111,2009-05-31,20:19:18
40.027372,116.345597,0,385,39964.8467939815,2009-05-31,20:19:23
40.02738,116.345642,0,391,39964.8468518518,2009-05-31,20:19:28
40.027334,116.345597,0,393,39964.8469097222,2009-05-31,20:19:33
40.027239,116.345569,0,398,39964.8469675926,2009-05-31,20:19:38
40.027239,116.345569,0,398,39964.8470023148,2009-05-31,20:19:41
40.027237,116.345577,0,398,39964.847025463,2009-05-31,20:19:43
40.027228,116.345584,0,398,39964.8470833333,2009-05-31,20:19:48
40.027228,116.345584,0,398,39964.8471180556,2009-05-31,20:19:51
40.027236,116.345584,0,398,39964.8471412037,2009-05-31,20:19:53
40.027196,116.345565,0,399,39964.8471990741,2009-05-31,20:19:58
40.027224,116.345579,0,403,39964.8472569444,2009-05-31,20:20:03
40.02722,116.345603,0,413,39964.8473148148,2009-05-31,20:20:08
40.02718,116.345563,0,416,39964.8473726852,2009-05-31,20:20:13
40.027159,116.345549,0,417,39964.8474305556,2009-05-31,20:20:18
40.027215,116.345553,0,418,39964.8474884259,2009-05-31,20:20:23
40.027247,116.345549,0,420,39964.8475462963,2009-05-31,20:20:28
40.027219,116.345555,0,421,39964.8476041667,2009-05-31,20:20:33
40.027219,116.345555,0,421,39964.8476388889,2009-05-31,20:20:36
40.027226,116.345557,0,421,39964.847662037,2009-05-31,20:20:38
40.027231,116.345572,0,427,39964.8477199074,2009-05-31,20:20:43
40.027206,116.345573,0,428,39964.8477777778,2009-05-31,20:20:48
40.027232,116.345607,0,428,39964.8478356482,2009-05-31,20:20:53
40.027312,116.345511,0,427,39964.8478935185,2009-05-31,20:20:58
40.027288,116.345399,0,426,39964.8479513889,2009-05-31,20:21:03
40.027218,116.345264,0,426,39964.8480092593,2009-05-31,20:21:08
40.027168,116.345311,0,423,39964.8480671296,2009-05-31,20:21:13
40.027152,116.345307,0,415,39964.848125,2009-05-31,20:21:18
40.027174,116.345294,0,407,39964.8481828704,2009-05-31,20:21:23
40.027174,116.345294,0,407,39964.8482175926,2009-05-31,20:21:26
40.027172,116.345291,0,405,39964.8482407407,2009-05-31,20:21:28
40.027277,116.345351,0,402,39964.8482986111,2009-05-31,20:21:33
40.027286,116.345417,0,396,39964.8483564815,2009-05-31,20:21:38
40.027272,116.345451,0,390,39964.8484143519,2009-05-31,20:21:43
40.027275,116.345461,0,390,39964.8484722222,2009-05-31,20:21:48
40.027288,116.345469,0,391,39964.8485300926,2009-05-31,20:21:53
40.027374,116.345471,0,392,39964.848587963,2009-05-31,20:21:58
40.027452,116.345487,0,396,39964.8486458333,2009-05-31,20:22:03
40.027286,116.345324,0,331,39964.8520023148,2009-05-31,20:26:53
40.027198,116.345354,0,330,39964.8520601852,2009-05-31,20:26:58
40.027126,116.345536,0,324,39964.8521180556,2009-05-31,20:27:03
40.02715,116.345592,0,321,39964.8521759259,2009-05-31,20:27:08
40.027129,116.345627,0,320,39964.8522337963,2009-05-31,20:27:13
40.027157,116.34564,0,318,39964.8522916667,2009-05-31,20:27:18
40.027211,116.345572,0,318,39964.852349537,2009-05-31,20:27:23
40.027217,116.345552,0,318,39964.8524074074,2009-05-31,20:27:28
40.02726,116.345589,0,319,39964.8524652778,2009-05-31,20:27:33
40.027282,116.345606,0,319,39964.8525231481,2009-05-31,20:27:38
40.027161,116.345582,0,318,39964.8525810185,2009-05-31,20:27:43
40.027066,116.345597,0,318,39964.8526388889,2009-05-31,20:27:48
40.027026,116.345604,0,318,39964.8526967593,2009-05-31,20:27:53
40.027087,116.34559,0,318,39964.8527546296,2009-05-31,20:27:58
40.027124,116.345643,0,311,39964.8528125,2009-05-31,20:28:03
40.027168,116.345667,0,308,39964.8528703704,2009-05-31,20:28:08
40.027192,116.345685,0,307,39964.8529282407,2009-05-31,20:28:13
40.027224,116.345697,0,307,39964.8529861111,2009-05-31,20:28:18
40.027172,116.345676,0,308,39964.8530439815,2009-05-31,20:28:23
40.027211,116.345646,0,306,39964.8531597222,2009-05-31,20:28:33
40.027273,116.345675,0,306,39964.8532175926,2009-05-31,20:28:38
40.027319,116.345708,0,306,39964.853275463,2009-05-31,20:28:43
40.027283,116.345737,0,307,39964.8533333333,2009-05-31,20:28:48
40.027268,116.345826,0,307,39964.8533912037,2009-05-31,20:28:53
40.027215,116.345745,0,306,39964.8534490741,2009-05-31,20:28:58
40.027204,116.345733,0,306,39964.8535069444,2009-05-31,20:29:03
40.027126,116.34573,0,306,39964.8535648148,2009-05-31,20:29:08
40.027042,116.345689,0,306,39964.8536226852,2009-05-31,20:29:13
40.027006,116.345564,0,306,39964.8536805556,2009-05-31,20:29:18
40.026998,116.345502,0,306,39964.8537384259,2009-05-31,20:29:23
40.027039,116.345461,0,305,39964.8537962963,2009-05-31,20:29:28
40.027056,116.345449,0,305,39964.8538541667,2009-05-31,20:29:33
40.02703,116.345425,0,305,39964.853912037,2009-05-31,20:29:38
40.026989,116.345399,0,305,39964.8539699074,2009-05-31,20:29:43
40.026966,116.34536,0,305,39964.8540277778,2009-05-31,20:29:48
40.026982,116.345365,0,304,39964.8540856481,2009-05-31,20:29:53
40.026947,116.345408,0,302,39964.8541435185,2009-05-31,20:29:58
40.026941,116.345419,0,302,39964.8542013889,2009-05-31,20:30:03
40.026941,116.345419,0,302,39964.8542361111,2009-05-31,20:30:06
40.026941,116.345417,0,302,39964.8542592593,2009-05-31,20:30:08
40.027052,116.345412,0,301,39964.8543171296,2009-05-31,20:30:13
40.027043,116.345425,0,301,39964.854375,2009-05-31,20:30:18
40.027021,116.34543,0,301,39964.8544328704,2009-05-31,20:30:23
40.027023,116.345417,0,301,39964.8544907407,2009-05-31,20:30:28
40.026983,116.345429,0,300,39964.8545486111,2009-05-31,20:30:33
40.026913,116.345463,0,297,39964.8546064815,2009-05-31,20:30:38
40.026899,116.345473,0,295,39964.8546643518,2009-05-31,20:30:43
40.026883,116.345479,0,289,39964.8547222222,2009-05-31,20:30:48
40.026873,116.345484,0,283,39964.8547800926,2009-05-31,20:30:53
40.026899,116.345469,0,282,39964.854837963,2009-05-31,20:30:58
40.027,116.345457,0,282,39964.8548958333,2009-05-31,20:31:03
40.027099,116.345447,0,272,39964.8549537037,2009-05-31,20:31:08
40.027159,116.34545,0,265,39964.8550115741,2009-05-31,20:31:13
40.027277,116.345427,0,270,39964.8550694444,2009-05-31,20:31:18
40.027337,116.345452,0,275,39964.8551273148,2009-05-31,20:31:23
40.027337,116.345452,0,275,39964.855162037,2009-05-31,20:31:26
40.027344,116.345458,0,275,39964.8551851852,2009-05-31,20:31:28
40.027388,116.345482,0,274,39964.8552430556,2009-05-31,20:31:33
40.027377,116.345499,0,274,39964.8553009259,2009-05-31,20:31:38
40.027248,116.345533,0,274,39964.8553587963,2009-05-31,20:31:43
40.027122,116.345554,0,276,39964.8554166667,2009-05-31,20:31:48
40.026963,116.345351,0,307,39964.8576157407,2009-05-31,20:34:58
40.026921,116.345301,0,316,39964.8576736111,2009-05-31,20:35:03
40.026838,116.345357,0,319,39964.8577314815,2009-05-31,20:35:08
40.026828,116.345379,0,322,39964.8577893519,2009-05-31,20:35:13
40.026873,116.345395,0,326,39964.8578472222,2009-05-31,20:35:18
40.026927,116.345365,0,328,39964.8579050926,2009-05-31,20:35:23
40.026976,116.345405,0,338,39964.857962963,2009-05-31,20:35:28
40.027059,116.345431,0,349,39964.8580208333,2009-05-31,20:35:33
40.027154,116.34544,0,358,39964.8580787037,2009-05-31,20:35:38
40.027179,116.345468,0,359,39964.8581365741,2009-05-31,20:35:43
40.027134,116.345437,0,362,39964.8581944444,2009-05-31,20:35:48
40.027225,116.345433,0,376,39964.8582523148,2009-05-31,20:35:53
40.02713,116.345418,0,385,39964.8583101852,2009-05-31,20:35:58
40.027158,116.345439,0,398,39964.8583680556,2009-05-31,20:36:03
40.027236,116.345437,0,411,39964.8584259259,2009-05-31,20:36:08
40.027273,116.345433,0,422,39964.8584837963,2009-05-31,20:36:13
40.027267,116.345421,0,431,39964.8585416667,2009-05-31,20:36:18
40.027267,116.345421,0,431,39964.8585763889,2009-05-31,20:36:21
40.027259,116.345415,0,438,39964.858599537,2009-05-31,20:36:23
40.02724,116.345398,0,446,39964.8586574074,2009-05-31,20:36:28
40.027219,116.34537,0,455,39964.8587152778,2009-05-31,20:36:33
40.027191,116.345352,0,462,39964.8587731481,2009-05-31,20:36:38
40.027187,116.345315,0,464,39964.8588310185,2009-05-31,20:36:43
40.027125,116.345313,0,465,39964.8588888889,2009-05-31,20:36:48
40.026987,116.345338,0,464,39964.8589467593,2009-05-31,20:36:53
40.026933,116.3454,0,463,39964.8590046296,2009-05-31,20:36:58
40.026954,116.345427,0,462,39964.8590625,2009-05-31,20:37:03
40.026984,116.345466,0,461,39964.8591203704,2009-05-31,20:37:08
40.027028,116.345477,0,459,39964.8591782407,2009-05-31,20:37:13
40.027044,116.345478,0,459,39964.8592361111,2009-05-31,20:37:18
40.027022,116.345504,0,457,39964.8592939815,2009-05-31,20:37:23
40.027023,116.345534,0,455,39964.8593518519,2009-05-31,20:37:28
40.027277,116.345542,0,457,39964.8594097222,2009-05-31,20:37:33
40.027528,116.345428,0,457,39964.8594675926,2009-05-31,20:37:38
40.027561,116.345408,0,455,39964.859525463,2009-05-31,20:37:43
40.027549,116.345383,0,454,39964.8595833333,2009-05-31,20:37:48
40.02749,116.345364,0,454,39964.8596412037,2009-05-31,20:37:53
40.02737,116.345318,0,458,39964.8596990741,2009-05-31,20:37:58
40.027382,116.345324,0,463,39964.8597569444,2009-05-31,20:38:03
40.027386,116.345354,0,468,39964.8598148148,2009-05-31,20:38:08
40.027374,116.345384,0,472,39964.8598726852,2009-05-31,20:38:13
40.027374,116.345384,0,472,39964.8599074074,2009-05-31,20:38:16
40.027381,116.345392,0,472,39964.8599305556,2009-05-31,20:38:18
40.027391,116.345396,0,471,39964.8599884259,2009-05-31,20:38:23
40.027432,116.345404,0,468,39964.8600462963,2009-05-31,20:38:28
40.027472,116.345405,0,464,39964.8601041667,2009-05-31,20:38:33
40.027475,116.345407,0,463,39964.860162037,2009-05-31,20:38:38
40.027482,116.345404,0,463,39964.8602199074,2009-05-31,20:38:43
40.027482,116.345404,0,463,39964.8602546296,2009-05-31,20:38:46
40.027489,116.345398,0,463,39964.8602777778,2009-05-31,20:38:48
40.027535,116.34536,0,462,39964.8603356481,2009-05-31,20:38:53
40.02758,116.345292,0,460,39964.8603935185,2009-05-31,20:38:58
40.027552,116.345308,0,458,39964.8604513889,2009-05-31,20:39:03
40.027514,116.345309,0,456,39964.8605092593,2009-05-31,20:39:08
40.027477,116.345317,0,456,39964.8605671296,2009-05-31,20:39:13
40.027201,116.345331,0,458,39964.860625,2009-05-31,20:39:18
40.027187,116.345324,0,455,39964.8606828704,2009-05-31,20:39:23
40.027267,116.345312,0,450,39964.8607407407,2009-05-31,20:39:28
40.027331,116.345319,0,441,39964.8607986111,2009-05-31,20:39:33
40.027423,116.345324,0,443,39964.8608564815,2009-05-31,20:39:38
40.027483,116.345335,0,447,39964.8609143518,2009-05-31,20:39:43
40.027483,116.345335,0,447,39964.8609490741,2009-05-31,20:39:46
40.027489,116.345334,0,447,39964.8609722222,2009-05-31,20:39:48
40.027499,116.345332,0,447,39964.8610300926,2009-05-31,20:39:53
40.027487,116.345316,0,448,39964.861087963,2009-05-31,20:39:58
40.027501,116.345265,0,450,39964.8611458333,2009-05-31,20:40:03
40.027524,116.345219,0,441,39964.8612037037,2009-05-31,20:40:08
40.027576,116.345183,0,434,39964.8612615741,2009-05-31,20:40:13
40.027619,116.345151,0,431,39964.8613194444,2009-05-31,20:40:18
40.027681,116.345119,0,429,39964.8613773148,2009-05-31,20:40:23
40.027699,116.34511,0,427,39964.8614351852,2009-05-31,20:40:28
40.027675,116.345135,0,428,39964.8614930556,2009-05-31,20:40:33
40.027664,116.345158,0,427,39964.8615509259,2009-05-31,20:40:38
40.02761,116.345192,0,429,39964.8616087963,2009-05-31,20:40:43
40.027556,116.345245,0,430,39964.8616666667,2009-05-31,20:40:48
40.027565,116.345285,0,435,39964.861724537,2009-05-31,20:40:53
40.027538,116.345301,0,438,39964.8617824074,2009-05-31,20:40:58
40.027538,116.345301,0,438,39964.8618171296,2009-05-31,20:41:01
40.027537,116.345298,0,438,39964.8618402778,2009-05-31,20:41:03
40.027529,116.345327,0,437,39964.8618981481,2009-05-31,20:41:08
40.027531,116.345345,0,436,39964.8619560185,2009-05-31,20:41:13
40.027532,116.345373,0,438,39964.8620138889,2009-05-31,20:41:18
40.027498,116.345435,0,444,39964.8620717593,2009-05-31,20:41:23
40.027466,116.345442,0,447,39964.8621296296,2009-05-31,20:41:28
40.027466,116.345442,0,447,39964.8621643518,2009-05-31,20:41:31
40.027459,116.345435,0,447,39964.8621875,2009-05-31,20:41:33
40.027363,116.345461,0,450,39964.8622453704,2009-05-31,20:41:38
40.027363,116.345461,0,450,39964.8622800926,2009-05-31,20:41:41
40.027356,116.345459,0,455,39964.8623032407,2009-05-31,20:41:43
40.027341,116.345461,0,462,39964.8623611111,2009-05-31,20:41:48
40.027359,116.345433,0,464,39964.8624189815,2009-05-31,20:41:53
40.027392,116.345397,0,465,39964.8624768518,2009-05-31,20:41:58
40.027336,116.345436,0,466,39964.8625347222,2009-05-31,20:42:03
40.027258,116.345525,0,464,39964.8625925926,2009-05-31,20:42:08
40.027202,116.345604,0,462,39964.862650463,2009-05-31,20:42:13
40.027173,116.345663,0,458,39964.8627083333,2009-05-31,20:42:18
40.027194,116.345675,0,456,39964.8627662037,2009-05-31,20:42:23
40.027317,116.345586,0,455,39964.8628240741,2009-05-31,20:42:28
40.027419,116.345525,0,452,39964.8628819444,2009-05-31,20:42:33
40.027415,116.345534,0,448,39964.8629398148,2009-05-31,20:42:38
40.027412,116.345615,0,442,39964.8629976852,2009-05-31,20:42:43
40.027385,116.345608,0,436,39964.8630555556,2009-05-31,20:42:48
40.027338,116.345605,0,435,39964.8631134259,2009-05-31,20:42:53
40.027338,116.345605,0,435,39964.8631481482,2009-05-31,20:42:56
40.027335,116.345609,0,434,39964.8631712963,2009-05-31,20:42:58
40.027379,116.345594,0,432,39964.8632291667,2009-05-31,20:43:03
40.027479,116.345548,0,427,39964.863287037,2009-05-31,20:43:08
40.027584,116.345485,0,420,39964.8633449074,2009-05-31,20:43:13
40.027596,116.345456,0,419,39964.8634027778,2009-05-31,20:43:18
40.027569,116.345414,0,421,39964.8634606482,2009-05-31,20:43:23
40.027579,116.345361,0,425,39964.8635185185,2009-05-31,20:43:28
40.027592,116.345341,0,430,39964.8635763889,2009-05-31,20:43:33
40.027611,116.345325,0,435,39964.8636342593,2009-05-31,20:43:38
40.027642,116.34535,0,439,39964.8636921296,2009-05-31,20:43:43
40.02764,116.345373,0,442,39964.86375,2009-05-31,20:43:48
40.027637,116.3454,0,443,39964.8638078704,2009-05-31,20:43:53
40.02761,116.345417,0,443,39964.8638657407,2009-05-31,20:43:58
40.02761,116.345417,0,443,39964.863900463,2009-05-31,20:44:01
40.027614,116.345413,0,443,39964.8639236111,2009-05-31,20:44:03
40.027622,116.345456,0,445,39964.8639814815,2009-05-31,20:44:08
40.027642,116.345542,0,449,39964.8640393519,2009-05-31,20:44:13
40.02765,116.34555,0,454,39964.8640972222,2009-05-31,20:44:18
40.02765,116.34555,0,454,39964.8641319444,2009-05-31,20:44:21
40.027655,116.345543,0,454,39964.8641550926,2009-05-31,20:44:23
40.027679,116.345522,0,456,39964.864212963,2009-05-31,20:44:28
40.027714,116.34551,0,457,39964.8642708333,2009-05-31,20:44:33
40.027714,116.34551,0,457,39964.8643287037,2009-05-31,20:44:38
40.027714,116.34551,0,457,39964.8643634259,2009-05-31,20:44:41
40.027721,116.345506,0,457,39964.8643865741,2009-05-31,20:44:43
40.027717,116.345525,0,459,39964.8644444444,2009-05-31,20:44:48
40.027698,116.345491,0,463,39964.8645023148,2009-05-31,20:44:53
40.02767,116.345451,0,469,39964.8645601852,2009-05-31,20:44:58
40.02765,116.34544,0,473,39964.8646180556,2009-05-31,20:45:03
40.027713,116.345391,0,466,39964.8646759259,2009-05-31,20:45:08
40.027786,116.345358,0,458,39964.8647337963,2009-05-31,20:45:13
40.027789,116.345362,0,456,39964.8647916667,2009-05-31,20:45:18
40.027794,116.345364,0,456,39964.864849537,2009-05-31,20:45:23
40.027794,116.345364,0,456,39964.8648842593,2009-05-31,20:45:26
40.0278,116.345365,0,456,39964.8649074074,2009-05-31,20:45:28
40.0278,116.34538,0,459,39964.8649652778,2009-05-31,20:45:33
40.027773,116.3454,0,465,39964.8650231481,2009-05-31,20:45:38
40.027737,116.345336,0,467,39964.8650810185,2009-05-31,20:45:43
40.027674,116.345346,0,467,39964.8651388889,2009-05-31,20:45:48
40.027631,116.345325,0,465,39964.8651967593,2009-05-31,20:45:53
40.027624,116.34527,0,464,39964.8652546296,2009-05-31,20:45:58
40.027618,116.345251,0,459,39964.8653125,2009-05-31,20:46:03
40.027592,116.345256,0,458,39964.8653703704,2009-05-31,20:46:08
40.027555,116.345277,0,454,39964.8654282407,2009-05-31,20:46:13
40.027512,116.345298,0,453,39964.8654861111,2009-05-31,20:46:18
40.027512,116.345298,0,453,39964.8655208333,2009-05-31,20:46:21
40.027515,116.345293,0,454,39964.8655439815,2009-05-31,20:46:23
40.027484,116.345253,0,455,39964.8656018519,2009-05-31,20:46:28
40.027452,116.345151,0,453,39964.8656597222,2009-05-31,20:46:33
40.027449,116.345089,0,451,39964.8657175926,2009-05-31,20:46:38
40.027466,116.345081,0,452,39964.865775463,2009-05-31,20:46:43
40.027477,116.345126,0,455,39964.8658333333,2009-05-31,20:46:48
40.027486,116.345143,0,457,39964.8658912037,2009-05-31,20:46:53
40.027479,116.345157,0,460,39964.8659490741,2009-05-31,20:46:58
40.027488,116.345186,0,457,39964.8660069444,2009-05-31,20:47:03
40.027473,116.345243,0,453,39964.8660648148,2009-05-31,20:47:08
40.027477,116.3453,0,448,39964.8661226852,2009-05-31,20:47:13
40.027488,116.345313,0,444,39964.8661805556,2009-05-31,20:47:18
40.027524,116.345288,0,440,39964.8662384259,2009-05-31,20:47:23
40.027566,116.345285,0,439,39964.8662962963,2009-05-31,20:47:28
40.027566,116.345299,0,439,39964.8663541667,2009-05-31,20:47:33
40.027562,116.345296,0,440,39964.866412037,2009-05-31,20:47:38
40.027562,116.345296,0,440,39964.8664467593,2009-05-31,20:47:41
40.02756,116.345291,0,441,39964.8664699074,2009-05-31,20:47:43
40.027582,116.345304,0,440,39964.8665277778,2009-05-31,20:47:48
40.027587,116.345295,0,440,39964.8665856481,2009-05-31,20:47:53
40.02756,116.345288,0,440,39964.8666435185,2009-05-31,20:47:58
40.027493,116.345329,0,441,39964.8667013889,2009-05-31,20:48:03
40.027416,116.345339,0,441,39964.8667592593,2009-05-31,20:48:08
40.027476,116.345287,0,444,39964.8668171296,2009-05-31,20:48:13
40.027478,116.345308,0,446,39964.866875,2009-05-31,20:48:18
40.027445,116.345337,0,447,39964.8669328704,2009-05-31,20:48:23
40.02749,116.345323,0,446,39964.8669907407,2009-05-31,20:48:28
40.027552,116.345365,0,447,39964.8670486111,2009-05-31,20:48:33
40.027619,116.345362,0,446,39964.8671064815,2009-05-31,20:48:38
40.027629,116.3454,0,446,39964.8671643519,2009-05-31,20:48:43
40.027623,116.34542,0,446,39964.8672222222,2009-05-31,20:48:48
40.027635,116.345515,0,445,39964.8672800926,2009-05-31,20:48:53
40.027588,116.345632,0,445,39964.867337963,2009-05-31,20:48:58
40.027516,116.345662,0,446,39964.8673958333,2009-05-31,20:49:03
40.027489,116.345655,0,446,39964.8674537037,2009-05-31,20:49:08
40.027471,116.345577,0,444,39964.8675115741,2009-05-31,20:49:13
40.027474,116.345558,0,445,39964.8675694444,2009-05-31,20:49:18
40.027458,116.345526,0,442,39964.8676273148,2009-05-31,20:49:23
40.027421,116.345544,0,443,39964.8676851852,2009-05-31,20:49:28
40.027389,116.34552,0,441,39964.8677430556,2009-05-31,20:49:33
40.027356,116.345381,0,434,39964.8678009259,2009-05-31,20:49:38
40.027368,116.345285,0,429,39964.8678587963,2009-05-31,20:49:43
40.027353,116.345228,0,425,39964.8679166667,2009-05-31,20:49:48
40.02733,116.345219,0,417,39964.867974537,2009-05-31,20:49:53
40.027257,116.345251,0,405,39964.8680324074,2009-05-31,20:49:58
40.027229,116.345247,0,401,39964.8680902778,2009-05-31,20:50:03
40.02716,116.345288,0,396,39964.8681481481,2009-05-31,20:50:08
40.027167,116.345249,0,389,39964.8682060185,2009-05-31,20:50:13
40.027191,116.345217,0,385,39964.8682638889,2009-05-31,20:50:18
40.027214,116.345198,0,377,39964.8683217593,2009-05-31,20:50:23
40.027214,116.345198,0,377,39964.8683564815,2009-05-31,20:50:26
40.027211,116.345195,0,370,39964.8683796296,2009-05-31,20:50:28
40.027168,116.345225,0,366,39964.8684375,2009-05-31,20:50:33
40.027105,116.345306,0,356,39964.8684953704,2009-05-31,20:50:38
40.027111,116.345331,0,347,39964.8685532407,2009-05-31,20:50:43
40.027111,116.345331,0,347,39964.868587963,2009-05-31,20:50:46
40.027113,116.345335,0,347,39964.8686111111,2009-05-31,20:50:48
40.027171,116.345308,0,334,39964.8686689815,2009-05-31,20:50:53
40.027244,116.34523,0,327,39964.8687268518,2009-05-31,20:50:58
40.027312,116.345169,0,320,39964.8687847222,2009-05-31,20:51:03
40.027267,116.345186,0,312,39964.8688425926,2009-05-31,20:51:08
40.027173,116.345249,0,302,39964.868900463,2009-05-31,20:51:13
40.027076,116.345275,0,299,39964.8689583333,2009-05-31,20:51:18
40.027015,116.345273,0,295,39964.8690162037,2009-05-31,20:51:23
40.027061,116.345251,0,290,39964.8690740741,2009-05-31,20:51:28
40.027086,116.345234,0,287,39964.8691319444,2009-05-31,20:51:33
40.027121,116.345202,0,282,39964.8691898148,2009-05-31,20:51:38
40.0271,116.345199,0,277,39964.8692476852,2009-05-31,20:51:43
40.027109,116.345199,0,276,39964.8693055556,2009-05-31,20:51:48
40.027039,116.345234,0,279,39964.8693634259,2009-05-31,20:51:53
40.026965,116.345279,0,279,39964.8694212963,2009-05-31,20:51:58
40.026912,116.345284,0,277,39964.8694791667,2009-05-31,20:52:03
40.026948,116.34526,0,274,39964.869537037,2009-05-31,20:52:08
40.027048,116.345232,0,277,39964.8695949074,2009-05-31,20:52:13
40.027068,116.345227,0,277,39964.8696527778,2009-05-31,20:52:18
40.027088,116.345216,0,277,39964.8697106481,2009-05-31,20:52:23
40.027069,116.345238,0,277,39964.8697685185,2009-05-31,20:52:28
40.027068,116.34524,0,278,39964.8698263889,2009-05-31,20:52:33
40.027068,116.34524,0,278,39964.8698611111,2009-05-31,20:52:36
40.027066,116.345244,0,278,39964.8698842593,2009-05-31,20:52:38
40.027086,116.345275,0,280,39964.8699421296,2009-05-31,20:52:43
40.027131,116.345294,0,281,39964.87,2009-05-31,20:52:48
40.02719,116.345308,0,279,39964.8700578704,2009-05-31,20:52:53
40.027247,116.345331,0,276,39964.8701157407,2009-05-31,20:52:58
40.027331,116.34536,0,279,39964.8701736111,2009-05-31,20:53:03
40.027387,116.345417,0,283,39964.8702314815,2009-05-31,20:53:08
40.027376,116.345475,0,287,39964.8702893518,2009-05-31,20:53:13
40.027321,116.345566,0,291,39964.8703472222,2009-05-31,20:53:18
40.027274,116.345554,0,295,39964.8704050926,2009-05-31,20:53:23
40.027266,116.34552,0,298,39964.870462963,2009-05-31,20:53:28
40.027265,116.345534,0,300,39964.8705208333,2009-05-31,20:53:33
40.027277,116.345568,0,303,39964.8705787037,2009-05-31,20:53:38
40.027304,116.345618,0,303,39964.8706365741,2009-05-31,20:53:43
40.027325,116.345711,0,299,39964.8706944444,2009-05-31,20:53:48
40.027331,116.345753,0,298,39964.8707523148,2009-05-31,20:53:53
40.02732,116.345863,0,295,39964.8708101852,2009-05-31,20:53:58
40.0273,116.345909,0,294,39964.8708680556,2009-05-31,20:54:03
40.027273,116.345945,0,293,39964.8709259259,2009-05-31,20:54:08
40.027211,116.345949,0,292,39964.8709837963,2009-05-31,20:54:13
40.027213,116.345943,0,291,39964.8710416667,2009-05-31,20:54:18
40.027213,116.345943,0,291,39964.8710763889,2009-05-31,20:54:21
40.027216,116.345937,0,292,39964.871099537,2009-05-31,20:54:23
40.027226,116.345934,0,292,39964.8711574074,2009-05-31,20:54:28
40.027244,116.345722,0,292,39964.8712152778,2009-05-31,20:54:33
40.027188,116.345583,0,282,39964.8712731482,2009-05-31,20:54:38
40.0271,116.345578,0,269,39964.8713310185,2009-05-31,20:54:43
40.026993,116.345596,0,258,39964.8713888889,2009-05-31,20:54:48
40.026908,116.345585,0,248,39964.8714467593,2009-05-31,20:54:53
40.026899,116.345561,0,239,39964.8715046296,2009-05-31,20:54:58
40.026888,116.345572,0,235,39964.8715625,2009-05-31,20:55:03
40.026878,116.345572,0,235,39964.8716203704,2009-05-31,20:55:08
40.026863,116.345539,0,232,39964.8716782407,2009-05-31,20:55:13
40.026842,116.345515,0,230,39964.8717361111,2009-05-31,20:55:18
40.026782,116.345512,0,226,39964.8717939815,2009-05-31,20:55:23
40.026761,116.345516,0,226,39964.8718518519,2009-05-31,20:55:28
40.026763,116.345509,0,225,39964.8719097222,2009-05-31,20:55:33
40.026763,116.345509,0,225,39964.8719444444,2009-05-31,20:55:36
40.026761,116.345513,0,225,39964.8719675926,2009-05-31,20:55:38
40.026969,116.345309,0,222,39964.872025463,2009-05-31,20:55:43
40.027143,116.345197,0,226,39964.8720833333,2009-05-31,20:55:48
40.027203,116.345133,0,235,39964.8721412037,2009-05-31,20:55:53
40.027123,116.345088,0,247,39964.8721990741,2009-05-31,20:55:58
40.02708,116.345036,0,261,39964.8722569444,2009-05-31,20:56:03
40.027056,116.345042,0,269,39964.8723148148,2009-05-31,20:56:08
40.027054,116.345049,0,270,39964.8723726852,2009-05-31,20:56:13
40.027054,116.345049,0,270,39964.8724074074,2009-05-31,20:56:16
40.027052,116.345057,0,270,39964.8724305556,2009-05-31,20:56:18
40.027053,116.345048,0,272,39964.8724884259,2009-05-31,20:56:23
40.027074,116.345063,0,280,39964.8725462963,2009-05-31,20:56:28
40.027105,116.345079,0,287,39964.8726041667,2009-05-31,20:56:33
40.027181,116.345069,0,291,39964.872662037,2009-05-31,20:56:38
40.027301,116.345042,0,297,39964.8727199074,2009-05-31,20:56:43
40.027352,116.345079,0,304,39964.8727777778,2009-05-31,20:56:48
40.027374,116.345117,0,306,39964.8728356481,2009-05-31,20:56:53
40.027422,116.345097,0,304,39964.8728935185,2009-05-31,20:56:58
40.02747,116.345065,0,303,39964.8729513889,2009-05-31,20:57:03
40.027497,116.345032,0,311,39964.8730092593,2009-05-31,20:57:08
40.027549,116.345027,0,317,39964.8730671296,2009-05-31,20:57:13
40.027562,116.345028,0,324,39964.873125,2009-05-31,20:57:18
40.027572,116.345036,0,330,39964.8731828704,2009-05-31,20:57:23
40.027548,116.345068,0,333,39964.8732407407,2009-05-31,20:57:28
40.027542,116.345077,0,333,39964.8732986111,2009-05-31,20:57:33
40.027551,116.345102,0,335,39964.8733564815,2009-05-31,20:57:38
40.027568,116.345156,0,341,39964.8734143519,2009-05-31,20:57:43
40.027579,116.345216,0,346,39964.8734722222,2009-05-31,20:57:48
40.027618,116.345222,0,347,39964.8735300926,2009-05-31,20:57:53
40.027619,116.345236,0,342,39964.873587963,2009-05-31,20:57:58
40.027585,116.345265,0,338,39964.8736458333,2009-05-31,20:58:03
40.027476,116.345335,0,335,39964.8737037037,2009-05-31,20:58:08
40.02741,116.345395,0,335,39964.8737615741,2009-05-31,20:58:13
40.027321,116.345415,0,341,39964.8738194444,2009-05-31,20:58:18
40.027329,116.3454,0,350,39964.8738773148,2009-05-31,20:58:23
40.027303,116.345387,0,361,39964.8739351852,2009-05-31,20:58:28
40.027338,116.345315,0,369,39964.8739930556,2009-05-31,20:58:33
40.027362,116.34533,0,369,39964.8740509259,2009-05-31,20:58:38
40.027367,116.345347,0,368,39964.8741087963,2009-05-31,20:58:43
40.027395,116.345358,0,367,39964.8741666667,2009-05-31,20:58:48
40.027475,116.345368,0,363,39964.874224537,2009-05-31,20:58:53
40.027553,116.345336,0,360,39964.8742824074,2009-05-31,20:58:58
40.027637,116.345298,0,360,39964.8743402778,2009-05-31,20:59:03
40.027692,116.34522,0,361,39964.8743981481,2009-05-31,20:59:08
40.027674,116.34516,0,363,39964.8744560185,2009-05-31,20:59:13
40.027612,116.345147,0,364,39964.8745138889,2009-05-31,20:59:18
40.027592,116.345145,0,366,39964.8745717593,2009-05-31,20:59:23
40.027585,116.345136,0,366,39964.8746296296,2009-05-31,20:59:28
40.027603,116.345126,0,365,39964.8746875,2009-05-31,20:59:33
40.027563,116.345088,0,366,39964.8747453704,2009-05-31,20:59:38
40.027466,116.345062,0,368,39964.8748032407,2009-05-31,20:59:43
40.027381,116.345007,0,369,39964.8748611111,2009-05-31,20:59:48
40.02739,116.344991,0,372,39964.8749189815,2009-05-31,20:59:53
40.027439,116.344973,0,375,39964.8749768519,2009-05-31,20:59:58
40.027429,116.34497,0,376,39964.8750347222,2009-05-31,21:00:03
40.02739,116.344935,0,377,39964.8750925926,2009-05-31,21:00:08
40.027335,116.344898,0,378,39964.875150463,2009-05-31,21:00:13
40.027305,116.34499,0,376,39964.8752083333,2009-05-31,21:00:18
40.027287,116.34512,0,373,39964.8752662037,2009-05-31,21:00:23
40.027266,116.345173,0,372,39964.8753240741,2009-05-31,21:00:28
40.027228,116.34521,0,371,39964.8753819444,2009-05-31,21:00:33
40.027189,116.345263,0,370,39964.8754398148,2009-05-31,21:00:38
40.027178,116.345389,0,370,39964.8754976852,2009-05-31,21:00:43
40.027202,116.345468,0,371,39964.8755555556,2009-05-31,21:00:48
40.027185,116.345515,0,372,39964.8756134259,2009-05-31,21:00:53
40.027165,116.345514,0,376,39964.8756712963,2009-05-31,21:00:58
40.027165,116.345514,0,376,39964.8757060185,2009-05-31,21:01:01
40.027163,116.345516,0,376,39964.8757291667,2009-05-31,21:01:03
40.02718,116.345523,0,382,39964.875787037,2009-05-31,21:01:08
40.027248,116.345498,0,376,39964.8758449074,2009-05-31,21:01:13
40.02743,116.345423,0,374,39964.8759027778,2009-05-31,21:01:18
40.027443,116.345318,0,375,39964.8759606481,2009-05-31,21:01:23
40.027371,116.345231,0,377,39964.8760185185,2009-05-31,21:01:28
40.027289,116.345348,0,381,39964.8760763889,2009-05-31,21:01:33
40.027214,116.345404,0,385,39964.8761342593,2009-05-31,21:01:38
40.027214,116.345404,0,385,39964.8761689815,2009-05-31,21:01:41
40.02722,116.345406,0,385,39964.8761921296,2009-05-31,21:01:43
40.027196,116.345485,0,376,39964.87625,2009-05-31,21:01:48
40.027207,116.345505,0,363,39964.8763078704,2009-05-31,21:01:53
40.027178,116.345509,0,360,39964.8763657407,2009-05-31,21:01:58
40.02717,116.345537,0,359,39964.8764236111,2009-05-31,21:02:03
40.027138,116.345547,0,359,39964.8764814815,2009-05-31,21:02:08
40.027106,116.345576,0,360,39964.8765393518,2009-05-31,21:02:13
40.027037,116.3457,0,369,39964.8765972222,2009-05-31,21:02:18
40.026995,116.345742,0,376,39964.8766550926,2009-05-31,21:02:23
40.026999,116.345726,0,376,39964.876712963,2009-05-31,21:02:28
40.026999,116.345726,0,376,39964.8767476852,2009-05-31,21:02:31
40.027006,116.34572,0,377,39964.8767708333,2009-05-31,21:02:33
40.027011,116.345709,0,377,39964.8768287037,2009-05-31,21:02:38
40.027016,116.345665,0,381,39964.8768865741,2009-05-31,21:02:43
40.026985,116.345621,0,386,39964.8769444444,2009-05-31,21:02:48
40.02696,116.345576,0,391,39964.8770023148,2009-05-31,21:02:53
40.026931,116.345525,0,395,39964.8770601852,2009-05-31,21:02:58
40.026909,116.345522,0,396,39964.8771180556,2009-05-31,21:03:03
40.02688,116.345506,0,399,39964.8771759259,2009-05-31,21:03:08
40.026868,116.345492,0,400,39964.8772337963,2009-05-31,21:03:13
40.026873,116.345433,0,402,39964.8772916667,2009-05-31,21:03:18
40.026925,116.34545,0,403,39964.877349537,2009-05-31,21:03:23
40.026947,116.345441,0,404,39964.8774074074,2009-05-31,21:03:28
40.026947,116.345441,0,404,39964.8774421296,2009-05-31,21:03:31
40.026943,116.345437,0,404,39964.8774652778,2009-05-31,21:03:33
40.026941,116.345426,0,404,39964.8775231481,2009-05-31,21:03:38
40.027008,116.345312,0,404,39964.8775810185,2009-05-31,21:03:43
40.027013,116.345212,0,403,39964.8776388889,2009-05-31,21:03:48
40.026971,116.345244,0,397,39964.8776967593,2009-05-31,21:03:53
40.02691,116.345299,0,387,39964.8777546296,2009-05-31,21:03:58
40.02689,116.345338,0,376,39964.8778125,2009-05-31,21:04:03
40.026917,116.345338,0,368,39964.8778703704,2009-05-31,21:04:08
40.026958,116.345347,0,364,39964.8779282407,2009-05-31,21:04:13
40.026958,116.345347,0,364,39964.877962963,2009-05-31,21:04:16
40.02696,116.345355,0,363,39964.8779861111,2009-05-31,21:04:18
40.02693,116.345416,0,357,39964.8780439815,2009-05-31,21:04:23
40.026925,116.345501,0,358,39964.8781018518,2009-05-31,21:04:28
40.026928,116.345556,0,354,39964.8781597222,2009-05-31,21:04:33
40.026971,116.345576,0,350,39964.8782175926,2009-05-31,21:04:38
40.02699,116.345572,0,346,39964.878275463,2009-05-31,21:04:43
40.026991,116.345543,0,344,39964.8783333333,2009-05-31,21:04:48
40.026991,116.345543,0,344,39964.8783680556,2009-05-31,21:04:51
40.026987,116.345538,0,342,39964.8783912037,2009-05-31,21:04:53
40.026966,116.345525,0,342,39964.8784490741,2009-05-31,21:04:58
40.026973,116.345514,0,342,39964.8785069444,2009-05-31,21:05:03
40.026952,116.345502,0,341,39964.8785648148,2009-05-31,21:05:08
40.026936,116.345502,0,339,39964.8786226852,2009-05-31,21:05:13
40.026948,116.345499,0,337,39964.8786805556,2009-05-31,21:05:18
40.026948,116.345499,0,337,39964.8787152778,2009-05-31,21:05:21
40.026948,116.3455,0,337,39964.8787384259,2009-05-31,21:05:23
40.026947,116.345513,0,337,39964.8787962963,2009-05-31,21:05:28
40.026934,116.345567,0,331,39964.8788541667,2009-05-31,21:05:33
40.026934,116.345567,0,331,39964.8788888889,2009-05-31,21:05:36
40.026929,116.345564,0,331,39964.878912037,2009-05-31,21:05:38
40.026926,116.345573,0,330,39964.8789699074,2009-05-31,21:05:43
40.026828,116.345629,0,327,39964.8790277778,2009-05-31,21:05:48
40.026813,116.345635,0,329,39964.8790856482,2009-05-31,21:05:53
40.026661,116.345649,0,321,39964.8791435185,2009-05-31,21:05:58
40.026517,116.345687,0,314,39964.8792013889,2009-05-31,21:06:03
40.026419,116.345731,0,309,39964.8792592593,2009-05-31,21:06:08
40.026407,116.345741,0,309,39964.8793171296,2009-05-31,21:06:13
40.026405,116.345741,0,309,39964.879375,2009-05-31,21:06:18
40.026405,116.345741,0,309,39964.8794097222,2009-05-31,21:06:21
40.026406,116.345747,0,309,39964.8794328704,2009-05-31,21:06:23
40.026402,116.345717,0,309,39964.8794907407,2009-05-31,21:06:28
40.026378,116.345664,0,307,39964.8795486111,2009-05-31,21:06:33
40.026376,116.345644,0,304,39964.8796064815,2009-05-31,21:06:38
40.026427,116.345647,0,304,39964.8796643519,2009-05-31,21:06:43
40.026462,116.345668,0,304,39964.8797222222,2009-05-31,21:06:48
40.026478,116.345687,0,304,39964.8797800926,2009-05-31,21:06:53
40.026505,116.345763,0,295,39964.879837963,2009-05-31,21:06:58
40.026536,116.345833,0,287,39964.8798958333,2009-05-31,21:07:03
40.026531,116.345867,0,284,39964.8799537037,2009-05-31,21:07:08
40.026504,116.345952,0,283,39964.8800115741,2009-05-31,21:07:13
40.026483,116.346006,0,282,39964.8800694444,2009-05-31,21:07:18
40.026483,116.346006,0,282,39964.8801041667,2009-05-31,21:07:21
40.026486,116.346002,0,285,39964.8801273148,2009-05-31,21:07:23
40.02648,116.345983,0,287,39964.8801851852,2009-05-31,21:07:28
40.02648,116.345983,0,287,39964.8802199074,2009-05-31,21:07:31
40.026485,116.345978,0,287,39964.8802430556,2009-05-31,21:07:33
40.026494,116.34596,0,287,39964.8803009259,2009-05-31,21:07:38
40.026495,116.345958,0,288,39964.8803587963,2009-05-31,21:07:43
40.026494,116.345959,0,288,39964.8804166667,2009-05-31,21:07:48
40.026494,116.345959,0,288,39964.8804513889,2009-05-31,21:07:51
40.026488,116.345959,0,288,39964.880474537,2009-05-31,21:07:53
40.026455,116.345918,0,285,39964.8805324074,2009-05-31,21:07:58
40.026356,116.345828,0,278,39964.8805902778,2009-05-31,21:08:03
40.026267,116.345778,0,268,39964.8806481481,2009-05-31,21:08:08
40.02624,116.345753,0,263,39964.8807060185,2009-05-31,21:08:13
40.026228,116.345721,0,254,39964.8807638889,2009-05-31,21:08:18
40.026223,116.345711,0,247,39964.8808217593,2009-05-31,21:08:23
40.026203,116.345698,0,245,39964.8808796296,2009-05-31,21:08:28
40.026202,116.345687,0,245,39964.8809375,2009-05-31,21:08:33
40.026145,116.345656,0,243,39964.8809953704,2009-05-31,21:08:38
40.026064,116.345603,0,241,39964.8810532407,2009-05-31,21:08:43
40.025993,116.345585,0,238,39964.8811111111,2009-05-31,21:08:48
40.025957,116.34561,0,231,39964.8811689815,2009-05-31,21:08:53
40.025957,116.34561,0,231,39964.8812037037,2009-05-31,21:08:56
40.025954,116.345617,0,231,39964.8812268519,2009-05-31,21:08:58
40.025938,116.345646,0,229,39964.8812847222,2009-05-31,21:09:03
40.025896,116.345729,0,221,39964.8813425926,2009-05-31,21:09:08
40.025805,116.345782,0,215,39964.881400463,2009-05-31,21:09:13
40.025744,116.345827,0,210,39964.8814583333,2009-05-31,21:09:18
40.025744,116.345835,0,210,39964.8815162037,2009-05-31,21:09:23
40.025744,116.345832,0,209,39964.8815740741,2009-05-31,21:09:28
40.025742,116.34583,0,209,39964.8816319444,2009-05-31,21:09:33
40.025745,116.345827,0,208,39964.8816898148,2009-05-31,21:09:38
40.025745,116.345827,0,208,39964.881724537,2009-05-31,21:09:41
40.025753,116.345823,0,207,39964.8817476852,2009-05-31,21:09:43
40.025752,116.345811,0,207,39964.8818055556,2009-05-31,21:09:48
40.02575,116.345765,0,205,39964.8818634259,2009-05-31,21:09:53
40.025746,116.345701,0,201,39964.8819212963,2009-05-31,21:09:58
40.025734,116.345699,0,199,39964.8819791667,2009-05-31,21:10:03
40.025722,116.345703,0,197,39964.882037037,2009-05-31,21:10:08
40.025697,116.345716,0,192,39964.8820949074,2009-05-31,21:10:13
40.025762,116.345663,0,185,39964.8821527778,2009-05-31,21:10:18
40.025867,116.345653,0,169,39964.8822106481,2009-05-31,21:10:23
40.025896,116.345704,0,154,39964.8822685185,2009-05-31,21:10:28
40.025881,116.345756,0,142,39964.8823263889,2009-05-31,21:10:33
40.025859,116.345788,0,136,39964.8823842593,2009-05-31,21:10:38
40.025827,116.345794,0,131,39964.8824421296,2009-05-31,21:10:43
40.025797,116.345777,0,130,39964.8825,2009-05-31,21:10:48
40.025815,116.345743,0,129,39964.8825578704,2009-05-31,21:10:53
40.0258,116.345686,0,128,39964.8826157407,2009-05-31,21:10:58
40.025777,116.345683,0,126,39964.8826736111,2009-05-31,21:11:03
40.025768,116.345686,0,126,39964.8827314815,2009-05-31,21:11:08
40.025771,116.345682,0,126,39964.8827893519,2009-05-31,21:11:13
40.025771,116.345682,0,126,39964.8828240741,2009-05-31,21:11:16
40.025777,116.345688,0,126,39964.8828472222,2009-05-31,21:11:18
40.025787,116.34569,0,125,39964.8829050926,2009-05-31,21:11:23
40.025839,116.345716,0,125,39964.882962963,2009-05-31,21:11:28
40.025922,116.345711,0,126,39964.8830208333,2009-05-31,21:11:33
40.025956,116.345706,0,127,39964.8830787037,2009-05-31,21:11:38
40.025956,116.345706,0,127,39964.8831134259,2009-05-31,21:11:41
40.025954,116.3457,0,127,39964.8831365741,2009-05-31,21:11:43
40.025993,116.345697,0,128,39964.8831944444,2009-05-31,21:11:48
40.026009,116.345691,0,127,39964.8832523148,2009-05-31,21:11:53
40.026009,116.345691,0,127,39964.883287037,2009-05-31,21:11:56
40.026014,116.345689,0,128,39964.8833101852,2009-05-31,21:11:58
40.026026,116.345688,0,127,39964.8833680556,2009-05-31,21:12:03
40.026087,116.345682,0,124,39964.8834259259,2009-05-31,21:12:08
40.026127,116.345674,0,120,39964.8834837963,2009-05-31,21:12:13
40.026128,116.345681,0,120,39964.8835416667,2009-05-31,21:12:18
40.026128,116.345681,0,120,39964.8835763889,2009-05-31,21:12:21
40.026133,116.34568,0,120,39964.883599537,2009-05-31,21:12:23
40.026152,116.345666,0,119,39964.8836574074,2009-05-31,21:12:28
40.026209,116.345633,0,116,39964.8837152778,2009-05-31,21:12:33
40.026265,116.345627,0,114,39964.8837731481,2009-05-31,21:12:38
40.026299,116.3456,0,112,39964.8838310185,2009-05-31,21:12:43
40.026347,116.345598,0,112,39964.8838888889,2009-05-31,21:12:48
40.026443,116.345538,0,109,39964.8839467593,2009-05-31,21:12:53
40.026506,116.345495,0,107,39964.8840046296,2009-05-31,21:12:58
40.026592,116.34554,0,106,39964.8840625,2009-05-31,21:13:03
40.026637,116.345558,0,105,39964.8841203704,2009-05-31,21:13:08
40.026637,116.345558,0,105,39964.8841550926,2009-05-31,21:13:11
40.026638,116.345566,0,105,39964.8841782407,2009-05-31,21:13:13
40.026753,116.345454,0,110,39964.8842361111,2009-05-31,21:13:18
40.026842,116.345306,0,116,39964.8842939815,2009-05-31,21:13:23
40.027028,116.345117,0,161,39964.8873611111,2009-05-31,21:17:48
40.027161,116.345202,0,166,39964.8874189815,2009-05-31,21:17:53
40.02729,116.345283,0,169,39964.8874768519,2009-05-31,21:17:58
40.027317,116.345331,0,166,39964.8875347222,2009-05-31,21:18:03
40.02728,116.345334,0,161,39964.8875925926,2009-05-31,21:18:08
40.027215,116.3453,0,159,39964.887650463,2009-05-31,21:18:13
40.02722,116.345316,0,158,39964.8877083333,2009-05-31,21:18:18
40.027242,116.345331,0,157,39964.8877662037,2009-05-31,21:18:23
40.027259,116.345354,0,157,39964.8878240741,2009-05-31,21:18:28
40.027279,116.345382,0,156,39964.8878819444,2009-05-31,21:18:33
40.027287,116.345443,0,150,39964.8879398148,2009-05-31,21:18:38
40.027344,116.345533,0,152,39964.8879976852,2009-05-31,21:18:43
40.02736,116.345619,0,152,39964.8880555556,2009-05-31,21:18:48
40.027384,116.345665,0,153,39964.8881134259,2009-05-31,21:18:53
40.02737,116.34568,0,155,39964.8881712963,2009-05-31,21:18:58
40.027367,116.345677,0,156,39964.8882291667,2009-05-31,21:19:03
40.027364,116.345673,0,156,39964.888287037,2009-05-31,21:19:08
40.027369,116.345679,0,156,39964.8883449074,2009-05-31,21:19:13
40.027376,116.345684,0,156,39964.8884027778,2009-05-31,21:19:18
40.027377,116.345684,0,156,39964.8884606481,2009-05-31,21:19:23
40.027377,116.345684,0,156,39964.8884953704,2009-05-31,21:19:26
40.027378,116.345684,0,156,39964.8885185185,2009-05-31,21:19:28
40.027854,116.345658,0,164,39964.8885763889,2009-05-31,21:19:33
40.02789,116.345648,0,167,39964.8886342593,2009-05-31,21:19:38
40.027902,116.345685,0,172,39964.8886921296,2009-05-31,21:19:43
40.027881,116.345682,0,177,39964.88875,2009-05-31,21:19:48
40.027846,116.345629,0,182,39964.8888078704,2009-05-31,21:19:53
40.027816,116.345616,0,184,39964.8888657407,2009-05-31,21:19:58
40.027788,116.345626,0,187,39964.8889236111,2009-05-31,21:20:03
40.027795,116.345615,0,189,39964.8889814815,2009-05-31,21:20:08
40.0278,116.34561,0,190,39964.8890393519,2009-05-31,21:20:13
40.027798,116.34561,0,190,39964.8890972222,2009-05-31,21:20:18
40.027798,116.34561,0,190,39964.8891319444,2009-05-31,21:20:21
40.027802,116.345608,0,190,39964.8891550926,2009-05-31,21:20:23
40.02769,116.345622,0,192,39964.889212963,2009-05-31,21:20:28
40.027516,116.345624,0,195,39964.8892708333,2009-05-31,21:20:33
40.027398,116.345605,0,200,39964.8893287037,2009-05-31,21:20:38
40.027342,116.34559,0,204,39964.8893865741,2009-05-31,21:20:43
40.027207,116.345543,0,210,39964.8894444444,2009-05-31,21:20:48
40.027158,116.345522,0,211,39964.8895023148,2009-05-31,21:20:53
40.027198,116.345475,0,211,39964.8895601852,2009-05-31,21:20:58
40.027248,116.345435,0,212,39964.8896180556,2009-05-31,21:21:03
40.02726,116.34538,0,214,39964.8896759259,2009-05-31,21:21:08
40.027259,116.345361,0,213,39964.8897337963,2009-05-31,21:21:13
40.027176,116.345345,0,210,39964.8897916667,2009-05-31,21:21:18
40.027112,116.345405,0,210,39964.889849537,2009-05-31,21:21:23
40.027103,116.345479,0,210,39964.8899074074,2009-05-31,21:21:28
40.02714,116.3455,0,207,39964.8899652778,2009-05-31,21:21:33
40.02713,116.345531,0,205,39964.8900231481,2009-05-31,21:21:38
40.02713,116.345531,0,205,39964.8900578704,2009-05-31,21:21:41
40.027128,116.345539,0,205,39964.8900810185,2009-05-31,21:21:43
40.0271,116.34554,0,208,39964.8901388889,2009-05-31,21:21:48
40.027005,116.345536,0,208,39964.8901967593,2009-05-31,21:21:53
40.026946,116.34555,0,211,39964.8902546296,2009-05-31,21:21:58
40.026912,116.345579,0,209,39964.8903125,2009-05-31,21:22:03
40.026905,116.345589,0,209,39964.8903703704,2009-05-31,21:22:08
40.026936,116.345586,0,208,39964.8904282407,2009-05-31,21:22:13
40.026922,116.345595,0,208,39964.8904861111,2009-05-31,21:22:18
40.026937,116.3456,0,207,39964.8905439815,2009-05-31,21:22:23
40.026937,116.3456,0,207,39964.8905787037,2009-05-31,21:22:26
40.026756,116.345431,0,248,39964.8947106482,2009-05-31,21:28:23
40.026707,116.345389,0,257,39964.8947685185,2009-05-31,21:28:28
40.026665,116.345368,0,265,39964.8948263889,2009-05-31,21:28:33
40.026693,116.345383,0,267,39964.8948842593,2009-05-31,21:28:38
40.026752,116.345415,0,265,39964.8949421296,2009-05-31,21:28:43
40.026785,116.345466,0,260,39964.895,2009-05-31,21:28:48
40.026815,116.345481,0,257,39964.8950578704,2009-05-31,21:28:53
40.026824,116.345489,0,256,39964.8951157407,2009-05-31,21:28:58
40.026814,116.345452,0,253,39964.8951736111,2009-05-31,21:29:03
40.026802,116.345429,0,248,39964.8952314815,2009-05-31,21:29:08
40.026748,116.345415,0,247,39964.8952893519,2009-05-31,21:29:13
40.026686,116.345396,0,251,39964.8953472222,2009-05-31,21:29:18
40.026658,116.345383,0,251,39964.8954050926,2009-05-31,21:29:23
40.026657,116.345373,0,251,39964.895462963,2009-05-31,21:29:28
40.026668,116.345337,0,255,39964.8955208333,2009-05-31,21:29:33
40.026613,116.34529,0,258,39964.8955787037,2009-05-31,21:29:38
40.026575,116.345264,0,261,39964.8956365741,2009-05-31,21:29:43
40.026642,116.34527,0,261,39964.8956944444,2009-05-31,21:29:48
40.026706,116.345297,0,261,39964.8957523148,2009-05-31,21:29:53
40.026747,116.345325,0,262,39964.8958101852,2009-05-31,21:29:58
40.026802,116.345355,0,265,39964.8958680556,2009-05-31,21:30:03
40.026873,116.345356,0,268,39964.8959259259,2009-05-31,21:30:08
40.026945,116.345362,0,272,39964.8959837963,2009-05-31,21:30:13
40.026967,116.345372,0,277,39964.8960416667,2009-05-31,21:30:18
40.026958,116.345398,0,282,39964.896099537,2009-05-31,21:30:23
40.026916,116.345371,0,283,39964.8961574074,2009-05-31,21:30:28
40.026911,116.345369,0,284,39964.8962152778,2009-05-31,21:30:33
40.026911,116.345369,0,284,39964.89625,2009-05-31,21:30:36
40.026907,116.345374,0,284,39964.8962731481,2009-05-31,21:30:38
40.026821,116.345334,0,284,39964.8963310185,2009-05-31,21:30:43
40.026773,116.345345,0,288,39964.8963888889,2009-05-31,21:30:48
40.026699,116.345321,0,293,39964.8964467593,2009-05-31,21:30:53
40.026651,116.345278,0,297,39964.8965046296,2009-05-31,21:30:58
40.026638,116.345247,0,298,39964.8965625,2009-05-31,21:31:03
40.026647,116.345233,0,299,39964.8966203704,2009-05-31,21:31:08
40.026645,116.345228,0,299,39964.8966782407,2009-05-31,21:31:13
40.026645,116.345228,0,299,39964.8967361111,2009-05-31,21:31:18
40.026649,116.345228,0,299,39964.8967939815,2009-05-31,21:31:23
40.026649,116.345224,0,299,39964.8968518519,2009-05-31,21:31:28
40.026649,116.345224,0,299,39964.8968865741,2009-05-31,21:31:31
40.026653,116.345221,0,299,39964.8969097222,2009-05-31,21:31:33
40.026673,116.345234,0,297,39964.8969675926,2009-05-31,21:31:38
40.02667,116.345264,0,293,39964.897025463,2009-05-31,21:31:43
40.026683,116.345283,0,288,39964.8970833333,2009-05-31,21:31:48
40.02669,116.345277,0,286,39964.8971412037,2009-05-31,21:31:53
40.02669,116.345277,0,286,39964.8971759259,2009-05-31,21:31:56
40.026692,116.345269,0,285,39964.8971990741,2009-05-31,21:31:58
40.026735,116.345288,0,284,39964.8972569444,2009-05-31,21:32:03
40.02677,116.345318,0,282,39964.8973148148,2009-05-31,21:32:08
40.026779,116.345316,0,282,39964.8973726852,2009-05-31,21:32:13
40.026819,116.345323,0,282,39964.8974305556,2009-05-31,21:32:18
40.02688,116.345347,0,273,39964.8974884259,2009-05-31,21:32:23
40.026924,116.345345,0,264,39964.8975462963,2009-05-31,21:32:28
40.026924,116.345345,0,264,39964.8975810185,2009-05-31,21:32:31
40.026931,116.345337,0,264,39964.8976041667,2009-05-31,21:32:33
40.026932,116.345328,0,263,39964.897662037,2009-05-31,21:32:38
40.026907,116.345336,0,263,39964.8977199074,2009-05-31,21:32:43
40.026888,116.345341,0,264,39964.8977777778,2009-05-31,21:32:48
40.026817,116.345346,0,265,39964.8978356481,2009-05-31,21:32:53
40.026752,116.345368,0,266,39964.8978935185,2009-05-31,21:32:58
40.026722,116.345381,0,265,39964.8979513889,2009-05-31,21:33:03
40.026726,116.345375,0,267,39964.8980092593,2009-05-31,21:33:08
40.026726,116.345375,0,267,39964.8980439815,2009-05-31,21:33:11
40.026724,116.345375,0,267,39964.8980671296,2009-05-31,21:33:13
40.026706,116.345382,0,268,39964.898125,2009-05-31,21:33:18
40.026635,116.345376,0,268,39964.8981828704,2009-05-31,21:33:23
40.026525,116.345373,0,266,39964.8982407407,2009-05-31,21:33:28
40.02646,116.345391,0,267,39964.8982986111,2009-05-31,21:33:33
40.026449,116.345376,0,274,39964.8983564815,2009-05-31,21:33:38
40.026474,116.345369,0,277,39964.8984143519,2009-05-31,21:33:43
40.026467,116.345368,0,277,39964.8984722222,2009-05-31,21:33:48
40.026467,116.345368,0,277,39964.8985069444,2009-05-31,21:33:51
40.026469,116.345371,0,277,39964.8985300926,2009-05-31,21:33:53
40.026482,116.345374,0,277,39964.898587963,2009-05-31,21:33:58
40.026493,116.34538,0,278,39964.8986458333,2009-05-31,21:34:03
40.026493,116.34538,0,278,39964.8986805556,2009-05-31,21:34:06
40.026493,116.345385,0,278,39964.8987037037,2009-05-31,21:34:08
40.026468,116.345419,0,279,39964.8987615741,2009-05-31,21:34:13
40.026387,116.345438,0,282,39964.8988194444,2009-05-31,21:34:18
40.026324,116.345419,0,288,39964.8988773148,2009-05-31,21:34:23
40.02629,116.345376,0,296,39964.8989351852,2009-05-31,21:34:28
40.026272,116.345344,0,300,39964.8989930556,2009-05-31,21:34:33
40.02625,116.345322,0,304,39964.8990509259,2009-05-31,21:34:38
40.026263,116.345303,0,307,39964.8991087963,2009-05-31,21:34:43
40.026244,116.345231,0,309,39964.8991666667,2009-05-31,21:34:48
40.026228,116.345156,0,312,39964.899224537,2009-05-31,21:34:53
40.026259,116.345098,0,309,39964.8992824074,2009-05-31,21:34:58
40.026307,116.34506,0,304,39964.8993402778,2009-05-31,21:35:03
40.026317,116.344991,0,304,39964.8993981481,2009-05-31,21:35:08
40.026254,116.344965,0,305,39964.8994560185,2009-05-31,21:35:13
40.0264,116.345178,0,309,39964.9018287037,2009-05-31,21:38:38
40.026609,116.34519,0,310,39964.9018865741,2009-05-31,21:38:43
40.026763,116.345187,0,316,39964.9019444444,2009-05-31,21:38:48
40.026836,116.345196,0,324,39964.9020023148,2009-05-31,21:38:53
40.026874,116.345215,0,330,39964.9020601852,2009-05-31,21:38:58
40.026887,116.345235,0,335,39964.9021180556,2009-05-31,21:39:03
40.026854,116.345228,0,335,39964.9021759259,2009-05-31,21:39:08
40.026842,116.345218,0,336,39964.9022337963,2009-05-31,21:39:13
40.026807,116.345212,0,337,39964.9022916667,2009-05-31,21:39:18
40.026748,116.345204,0,338,39964.902349537,2009-05-31,21:39:23
40.026711,116.345217,0,336,39964.9024074074,2009-05-31,21:39:28
40.026729,116.345216,0,337,39964.9024652778,2009-05-31,21:39:33
40.026807,116.345179,0,334,39964.9025231482,2009-05-31,21:39:38
40.026835,116.345163,0,329,39964.9025810185,2009-05-31,21:39:43
40.026852,116.345179,0,323,39964.9026388889,2009-05-31,21:39:48
40.026871,116.345193,0,319,39964.9026967593,2009-05-31,21:39:53
40.026907,116.345213,0,315,39964.9027546296,2009-05-31,21:39:58
40.026922,116.345255,0,309,39964.9028125,2009-05-31,21:40:03
40.026958,116.345293,0,302,39964.9028703704,2009-05-31,21:40:08
40.026953,116.345339,0,301,39964.9029282407,2009-05-31,21:40:13
40.026911,116.345375,0,300,39964.9029861111,2009-05-31,21:40:18
40.026911,116.345375,0,300,39964.9030208333,2009-05-31,21:40:21
40.026911,116.345374,0,300,39964.9030439815,2009-05-31,21:40:23
40.026923,116.345381,0,300,39964.9031018519,2009-05-31,21:40:28
40.026942,116.345432,0,305,39964.9031597222,2009-05-31,21:40:33
40.026942,116.345432,0,305,39964.9031944444,2009-05-31,21:40:36
40.026946,116.34544,0,305,39964.9032175926,2009-05-31,21:40:38
40.026963,116.345451,0,310,39964.903275463,2009-05-31,21:40:43
40.026999,116.34544,0,319,39964.9033333333,2009-05-31,21:40:48
40.027055,116.345417,0,329,39964.9033912037,2009-05-31,21:40:53
40.027031,116.345415,0,336,39964.9034490741,2009-05-31,21:40:58
40.026984,116.345421,0,339,39964.9035069444,2009-05-31,21:41:03
40.026958,116.345412,0,340,39964.9035648148,2009-05-31,21:41:08
40.027005,116.345399,0,343,39964.9036226852,2009-05-31,21:41:13
40.027039,116.345368,0,349,39964.9036805556,2009-05-31,21:41:18
40.027045,116.345353,0,351,39964.9037384259,2009-05-31,21:41:23
40.027014,116.345352,0,351,39964.9037962963,2009-05-31,21:41:28
40.026948,116.345373,0,351,39964.9038541667,2009-05-31,21:41:33
40.026946,116.345378,0,351,39964.903912037,2009-05-31,21:41:38
40.026946,116.345378,0,351,39964.9039467593,2009-05-31,21:41:41
40.026945,116.345381,0,351,39964.9039699074,2009-05-31,21:41:43
40.026963,116.345441,0,348,39964.9040277778,2009-05-31,21:41:48
40.026989,116.345453,0,345,39964.9040856481,2009-05-31,21:41:53
40.026997,116.345439,0,344,39964.9041435185,2009-05-31,21:41:58
40.026997,116.345439,0,344,39964.9041782407,2009-05-31,21:42:01
40.026789,116.345233,0,306,39964.9075,2009-05-31,21:46:48
40.026772,116.345191,0,302,39964.9075578704,2009-05-31,21:46:53
40.02677,116.345164,0,299,39964.9076157407,2009-05-31,21:46:58
40.026785,116.345118,0,297,39964.9076736111,2009-05-31,21:47:03
40.026738,116.345078,0,294,39964.9077314815,2009-05-31,21:47:08
40.026667,116.34508,0,292,39964.9077893518,2009-05-31,21:47:13
40.026676,116.345064,0,291,39964.9078472222,2009-05-31,21:47:18
40.026729,116.345068,0,289,39964.9079050926,2009-05-31,21:47:23
40.026768,116.345081,0,289,39964.907962963,2009-05-31,21:47:28
40.026794,116.34513,0,287,39964.9080208333,2009-05-31,21:47:33
40.026807,116.3452,0,283,39964.9080787037,2009-05-31,21:47:38
40.026824,116.34526,0,283,39964.9081365741,2009-05-31,21:47:43
40.026882,116.345319,0,285,39964.9081944444,2009-05-31,21:47:48
40.026898,116.345367,0,287,39964.9082523148,2009-05-31,21:47:53
40.026908,116.345388,0,291,39964.9083101852,2009-05-31,21:47:58
40.026895,116.345388,0,294,39964.9083680556,2009-05-31,21:48:03
40.026828,116.345381,0,296,39964.9084259259,2009-05-31,21:48:08
40.026811,116.345411,0,297,39964.9084837963,2009-05-31,21:48:13
40.026821,116.345416,0,298,39964.9085416667,2009-05-31,21:48:18
40.026789,116.34541,0,299,39964.908599537,2009-05-31,21:48:23
40.026736,116.34544,0,301,39964.9086574074,2009-05-31,21:48:28
40.026759,116.345439,0,305,39964.9087152778,2009-05-31,21:48:33
40.026774,116.345409,0,310,39964.9087731481,2009-05-31,21:48:38
40.026795,116.345413,0,311,39964.9088310185,2009-05-31,21:48:43
40.026802,116.345416,0,311,39964.9088888889,2009-05-31,21:48:48
40.026802,116.345416,0,311,39964.9089236111,2009-05-31,21:48:51
40.02681,116.345411,0,311,39964.9089467593,2009-05-31,21:48:53
40.026843,116.345405,0,316,39964.9090046296,2009-05-31,21:48:58
40.026833,116.345395,0,316,39964.9090625,2009-05-31,21:49:03
40.026812,116.345412,0,312,39964.9091203704,2009-05-31,21:49:08
40.02675,116.345482,0,312,39964.9091782407,2009-05-31,21:49:13
40.026687,116.345541,0,311,39964.9092361111,2009-05-31,21:49:18
40.026628,116.345586,0,311,39964.9092939815,2009-05-31,21:49:23
40.026553,116.345578,0,312,39964.9093518518,2009-05-31,21:49:28
40.026567,116.345556,0,315,39964.9094097222,2009-05-31,21:49:33
40.026587,116.345557,0,316,39964.9094675926,2009-05-31,21:49:38
40.026605,116.345527,0,317,39964.909525463,2009-05-31,21:49:43
40.026642,116.345502,0,317,39964.9095833333,2009-05-31,21:49:48
40.026714,116.345485,0,318,39964.9096412037,2009-05-31,21:49:53
40.02673,116.345503,0,317,39964.9096990741,2009-05-31,21:49:58
40.026756,116.345508,0,317,39964.9097569444,2009-05-31,21:50:03
40.026781,116.345519,0,317,39964.9098148148,2009-05-31,21:50:08
40.026761,116.345498,0,318,39964.9098726852,2009-05-31,21:50:13
40.026733,116.345442,0,319,39964.9099305556,2009-05-31,21:50:18
40.026719,116.345357,0,320,39964.9099884259,2009-05-31,21:50:23
40.02674,116.34526,0,323,39964.9100462963,2009-05-31,21:50:28
40.026765,116.345222,0,324,39964.9101041667,2009-05-31,21:50:33
40.02681,116.345154,0,325,39964.910162037,2009-05-31,21:50:38
40.026793,116.345118,0,325,39964.9102199074,2009-05-31,21:50:43
40.026814,116.345043,0,325,39964.9102777778,2009-05-31,21:50:48
40.02686,116.345067,0,325,39964.9103356482,2009-05-31,21:50:53
40.02689,116.345054,0,325,39964.9103935185,2009-05-31,21:50:58
40.026897,116.344985,0,327,39964.9104513889,2009-05-31,21:51:03
40.026901,116.344801,0,328,39964.9105092593,2009-05-31,21:51:08
40.02692,116.344584,0,329,39964.9105671296,2009-05-31,21:51:13
40.026949,116.344456,0,330,39964.910625,2009-05-31,21:51:18
40.026995,116.344446,0,331,39964.9106828704,2009-05-31,21:51:23
40.027007,116.344437,0,331,39964.9107407407,2009-05-31,21:51:28
40.02696,116.344419,0,331,39964.9107986111,2009-05-31,21:51:33
40.026937,116.344352,0,331,39964.9108564815,2009-05-31,21:51:38
40.026943,116.344323,0,331,39964.9109143519,2009-05-31,21:51:43
40.0271,116.344605,0,339,39964.9109722222,2009-05-31,21:51:48
40.027282,116.344767,0,343,39964.9110300926,2009-05-31,21:51:53
40.027435,116.344866,0,347,39964.911087963,2009-05-31,21:51:58
40.027711,116.344838,0,348,39964.9111458333,2009-05-31,21:52:03
40.027823,116.344809,0,348,39964.9112037037,2009-05-31,21:52:08
40.02791,116.344773,0,349,39964.9112615741,2009-05-31,21:52:13
40.02784,116.344777,0,349,39964.9113194444,2009-05-31,21:52:18
40.027805,116.344745,0,348,39964.9113773148,2009-05-31,21:52:23
40.027807,116.344729,0,343,39964.9114351852,2009-05-31,21:52:28
40.027853,116.344694,0,335,39964.9114930556,2009-05-31,21:52:33
40.027853,116.344694,0,335,39964.9115277778,2009-05-31,21:52:36
40.02786,116.344696,0,335,39964.9115509259,2009-05-31,21:52:38
40.027796,116.344777,0,333,39964.9116087963,2009-05-31,21:52:43
40.027699,116.34486,0,326,39964.9116666667,2009-05-31,21:52:48
40.027633,116.344949,0,325,39964.911724537,2009-05-31,21:52:53
40.027647,116.345005,0,323,39964.9117824074,2009-05-31,21:52:58
40.027607,116.345077,0,323,39964.9118402778,2009-05-31,21:53:03
40.027504,116.345199,0,323,39964.9118981481,2009-05-31,21:53:08
40.027431,116.345286,0,324,39964.9119560185,2009-05-31,21:53:13
40.027407,116.345335,0,324,39964.9120138889,2009-05-31,21:53:18
40.027375,116.345394,0,323,39964.9120717593,2009-05-31,21:53:23
40.027344,116.345476,0,324,39964.9121296296,2009-05-31,21:53:28
40.027317,116.345587,0,324,39964.9121875,2009-05-31,21:53:33
40.027285,116.345668,0,326,39964.9122453704,2009-05-31,21:53:38
40.027291,116.345732,0,328,39964.9123032407,2009-05-31,21:53:43
40.027291,116.345779,0,329,39964.9123611111,2009-05-31,21:53:48
40.027274,116.345753,0,331,39964.9124189815,2009-05-31,21:53:53
40.027221,116.345796,0,332,39964.9124768519,2009-05-31,21:53:58
40.027165,116.34583,0,334,39964.9125347222,2009-05-31,21:54:03
40.027164,116.345799,0,335,39964.9125925926,2009-05-31,21:54:08
40.027123,116.345788,0,337,39964.912650463,2009-05-31,21:54:13
40.027094,116.345724,0,340,39964.9127083333,2009-05-31,21:54:18
40.027105,116.345645,0,340,39964.9127662037,2009-05-31,21:54:23
40.02711,116.345605,0,340,39964.9128240741,2009-05-31,21:54:28
40.02711,116.345596,0,341,39964.9128819444,2009-05-31,21:54:33
40.027084,116.345583,0,342,39964.9129398148,2009-05-31,21:54:38
40.027099,116.345538,0,344,39964.9129976852,2009-05-31,21:54:43
40.027135,116.345484,0,346,39964.9130555556,2009-05-31,21:54:48
40.027137,116.345443,0,345,39964.9131134259,2009-05-31,21:54:53
40.02708,116.345424,0,344,39964.9131712963,2009-05-31,21:54:58
40.027017,116.345401,0,340,39964.9132291667,2009-05-31,21:55:03
40.027158,116.345697,0,354,39964.9163310185,2009-05-31,21:59:31
40.027166,116.345695,0,354,39964.9163541667,2009-05-31,21:59:33
40.027199,116.345736,0,358,39964.916412037,2009-05-31,21:59:38
40.027214,116.345746,0,360,39964.9164699074,2009-05-31,21:59:43
40.027224,116.345751,0,361,39964.9165277778,2009-05-31,21:59:48
40.027294,116.345771,0,365,39964.9165856481,2009-05-31,21:59:53
40.027251,116.345757,0,367,39964.9166435185,2009-05-31,21:59:58
40.027169,116.345676,0,367,39964.9167013889,2009-05-31,22:00:03
40.027098,116.345578,0,366,39964.9167592593,2009-05-31,22:00:08
40.027032,116.345497,0,361,39964.9168171296,2009-05-31,22:00:13
40.026976,116.345448,0,354,39964.916875,2009-05-31,22:00:18
40.02695,116.345408,0,349,39964.9169328704,2009-05-31,22:00:23
40.026939,116.345382,0,345,39964.9169907407,2009-05-31,22:00:28
40.026948,116.345388,0,341,39964.9170486111,2009-05-31,22:00:33
40.026942,116.345384,0,341,39964.9171064815,2009-05-31,22:00:38
40.026939,116.34538,0,340,39964.9171643518,2009-05-31,22:00:43
40.026939,116.34538,0,340,39964.9171990741,2009-05-31,22:00:46
40.026944,116.345383,0,340,39964.9172222222,2009-05-31,22:00:48
40.026976,116.345338,0,340,39964.9172800926,2009-05-31,22:00:53
40.026981,116.345317,0,340,39964.917337963,2009-05-31,22:00:58
40.026974,116.345289,0,343,39964.9173958333,2009-05-31,22:01:03
40.026972,116.345274,0,343,39964.9174537037,2009-05-31,22:01:08
40.026956,116.345237,0,343,39964.9175115741,2009-05-31,22:01:13
40.026932,116.345205,0,345,39964.9175694444,2009-05-31,22:01:18
40.026943,116.345182,0,346,39964.9176273148,2009-05-31,22:01:23
40.026953,116.345182,0,344,39964.9176851852,2009-05-31,22:01:28
40.026956,116.345178,0,344,39964.9177430556,2009-05-31,22:01:33
40.026956,116.345178,0,344,39964.9177777778,2009-05-31,22:01:36
40.026956,116.345175,0,344,39964.9178009259,2009-05-31,22:01:38
40.026975,116.345171,0,346,39964.9178587963,2009-05-31,22:01:43
40.026991,116.345164,0,346,39964.9179166667,2009-05-31,22:01:48
40.02702,116.345203,0,344,39964.917974537,2009-05-31,22:01:53
40.027018,116.345231,0,341,39964.9180324074,2009-05-31,22:01:58
40.027021,116.34524,0,341,39964.9180902778,2009-05-31,22:02:03
40.027028,116.345254,0,339,39964.9181481482,2009-05-31,22:02:08
40.027036,116.345259,0,339,39964.9182060185,2009-05-31,22:02:13
40.027032,116.345263,0,339,39964.9182638889,2009-05-31,22:02:18
40.027026,116.34526,0,338,39964.9183217593,2009-05-31,22:02:23
40.027022,116.345252,0,338,39964.9183796296,2009-05-31,22:02:28
40.027025,116.345253,0,339,39964.9184375,2009-05-31,22:02:33
40.027025,116.345253,0,339,39964.9184722222,2009-05-31,22:02:36
40.027023,116.345258,0,339,39964.9184953704,2009-05-31,22:02:38
40.027089,116.345312,0,339,39964.9185532407,2009-05-31,22:02:43
40.027148,116.345392,0,344,39964.9186111111,2009-05-31,22:02:48
40.02718,116.345435,0,348,39964.9186689815,2009-05-31,22:02:53
40.027172,116.345481,0,351,39964.9187268519,2009-05-31,22:02:58
40.027144,116.345491,0,353,39964.9187847222,2009-05-31,22:03:03
40.027116,116.345502,0,354,39964.9188425926,2009-05-31,22:03:08
40.027114,116.34553,0,359,39964.918900463,2009-05-31,22:03:13
40.027106,116.345528,0,365,39964.9189583333,2009-05-31,22:03:18
40.027104,116.345532,0,372,39964.9190162037,2009-05-31,22:03:23
40.027111,116.345536,0,372,39964.9190740741,2009-05-31,22:03:28
40.027111,116.345532,0,372,39964.9191319444,2009-05-31,22:03:33
40.027111,116.345532,0,372,39964.9191666667,2009-05-31,22:03:36
40.027111,116.345526,0,372,39964.9191898148,2009-05-31,22:03:38
40.027134,116.345488,0,370,39964.9192476852,2009-05-31,22:03:43
40.027162,116.345448,0,369,39964.9193055556,2009-05-31,22:03:48
40.027182,116.34543,0,372,39964.9193634259,2009-05-31,22:03:53
40.027196,116.345383,0,378,39964.9194212963,2009-05-31,22:03:58
40.027183,116.345337,0,381,39964.9194791667,2009-05-31,22:04:03
40.027167,116.345304,0,383,39964.919537037,2009-05-31,22:04:08
40.02716,116.34529,0,384,39964.9195949074,2009-05-31,22:04:13
40.027153,116.345279,0,383,39964.9196527778,2009-05-31,22:04:18
40.027124,116.345255,0,377,39964.9197106481,2009-05-31,22:04:23
40.027073,116.345291,0,373,39964.9197685185,2009-05-31,22:04:28
40.027037,116.34532,0,370,39964.9198263889,2009-05-31,22:04:33
40.027058,116.345286,0,368,39964.9198842593,2009-05-31,22:04:38
40.027053,116.345253,0,368,39964.9199421296,2009-05-31,22:04:43
40.027053,116.345253,0,368,39964.9199768519,2009-05-31,22:04:46
40.027046,116.345259,0,364,39964.92,2009-05-31,22:04:48
40.027048,116.34525,0,364,39964.9200578704,2009-05-31,22:04:53
40.027052,116.345242,0,364,39964.9201157407,2009-05-31,22:04:58
40.027049,116.345238,0,364,39964.9201736111,2009-05-31,22:05:03
40.027049,116.345238,0,364,39964.9202083333,2009-05-31,22:05:06
40.02705,116.345241,0,364,39964.9202314815,2009-05-31,22:05:08
40.027102,116.345214,0,363,39964.9202893519,2009-05-31,22:05:13
40.027112,116.345176,0,363,39964.9203472222,2009-05-31,22:05:18
40.02709,116.345153,0,363,39964.9204050926,2009-05-31,22:05:23
40.027066,116.345136,0,360,39964.920462963,2009-05-31,22:05:28
40.027041,116.345175,0,354,39964.9205208333,2009-05-31,22:05:33
40.027041,116.345175,0,354,39964.9205555556,2009-05-31,22:05:36
40.027034,116.345176,0,354,39964.9205787037,2009-05-31,22:05:38
40.027025,116.34518,0,354,39964.9206365741,2009-05-31,22:05:43
40.027014,116.345181,0,354,39964.9206944444,2009-05-31,22:05:48
40.027014,116.345181,0,354,39964.9207291667,2009-05-31,22:05:51
40.02701,116.345188,0,354,39964.9207523148,2009-05-31,22:05:53
40.027001,116.345184,0,354,39964.9208101852,2009-05-31,22:05:58
40.026995,116.345177,0,354,39964.9208680556,2009-05-31,22:06:03
40.026991,116.345178,0,354,39964.9209259259,2009-05-31,22:06:08
40.026987,116.345174,0,354,39964.9209837963,2009-05-31,22:06:13
40.026987,116.345174,0,354,39964.9210185185,2009-05-31,22:06:16
40.026981,116.345172,0,354,39964.9210416667,2009-05-31,22:06:18
40.026969,116.345184,0,354,39964.921099537,2009-05-31,22:06:23
40.02693,116.345213,0,354,39964.9211574074,2009-05-31,22:06:28
40.027176,116.345329,0,301,39964.9264236111,2009-05-31,22:14:03
40.027181,116.345466,0,299,39964.9264814815,2009-05-31,22:14:08
40.027159,116.345616,0,297,39964.9265393519,2009-05-31,22:14:13
40.027133,116.345737,0,296,39964.9265972222,2009-05-31,22:14:18
40.027107,116.34578,0,296,39964.9266550926,2009-05-31,22:14:23
40.027114,116.345827,0,295,39964.926712963,2009-05-31,22:14:28
40.027178,116.345858,0,294,39964.9267708333,2009-05-31,22:14:33
40.027211,116.345983,0,289,39964.9268287037,2009-05-31,22:14:38
40.027214,116.346004,0,288,39964.9268865741,2009-05-31,22:14:43
40.027249,116.345983,0,288,39964.9269444444,2009-05-31,22:14:48
40.027293,116.345948,0,288,39964.9270023148,2009-05-31,22:14:53
40.02736,116.345859,0,291,39964.9270601852,2009-05-31,22:14:58
40.027483,116.345751,0,295,39964.9271180556,2009-05-31,22:15:03
40.0276,116.345658,0,300,39964.9271759259,2009-05-31,22:15:08
40.027704,116.345561,0,305,39964.9272337963,2009-05-31,22:15:13
40.027772,116.345464,0,311,39964.9272916667,2009-05-31,22:15:18
40.027698,116.34542,0,316,39964.927349537,2009-05-31,22:15:23
40.027593,116.345379,0,315,39964.9274074074,2009-05-31,22:15:28
40.027545,116.345348,0,317,39964.9274652778,2009-05-31,22:15:33
40.027493,116.3453,0,323,39964.9275231481,2009-05-31,22:15:38
40.027451,116.345315,0,326,39964.9275810185,2009-05-31,22:15:43
40.027414,116.345311,0,328,39964.9276388889,2009-05-31,22:15:48
40.027377,116.345319,0,329,39964.9276967593,2009-05-31,22:15:53
40.027429,116.345205,0,330,39964.9277546296,2009-05-31,22:15:58
40.027476,116.345065,0,334,39964.9278125,2009-05-31,22:16:03
40.027476,116.345065,0,334,39964.9278472222,2009-05-31,22:16:06
40.02747,116.345059,0,339,39964.9278703704,2009-05-31,22:16:08
40.027447,116.345023,0,339,39964.9279282407,2009-05-31,22:16:13
40.027427,116.345005,0,340,39964.9279861111,2009-05-31,22:16:18
40.027355,116.344962,0,342,39964.9280439815,2009-05-31,22:16:23
40.027352,116.344949,0,341,39964.9281018519,2009-05-31,22:16:28
40.02736,116.344929,0,343,39964.9281597222,2009-05-31,22:16:33
40.027408,116.344832,0,344,39964.9282175926,2009-05-31,22:16:38
40.027488,116.344686,0,345,39964.928275463,2009-05-31,22:16:43
40.02758,116.344469,0,345,39964.9283333333,2009-05-31,22:16:48
40.027626,116.344189,0,346,39964.9283912037,2009-05-31,22:16:53
40.027625,116.343982,0,347,39964.9284490741,2009-05-31,22:16:58
40.027651,116.343939,0,348,39964.9285069444,2009-05-31,22:17:03
40.027693,116.343999,0,345,39964.9285648148,2009-05-31,22:17:08
40.02771,116.344088,0,340,39964.9286226852,2009-05-31,22:17:13
40.027689,116.344175,0,331,39964.9286805556,2009-05-31,22:17:18
40.027645,116.344246,0,329,39964.9287384259,2009-05-31,22:17:23
40.027629,116.34425,0,328,39964.9287962963,2009-05-31,22:17:28
40.027581,116.344278,0,328,39964.9288541667,2009-05-31,22:17:33
40.027501,116.344361,0,329,39964.928912037,2009-05-31,22:17:38
40.027408,116.344461,0,332,39964.9289699074,2009-05-31,22:17:43
40.027358,116.344524,0,334,39964.9290277778,2009-05-31,22:17:48
40.027269,116.344557,0,337,39964.9290856481,2009-05-31,22:17:53
40.027222,116.344585,0,339,39964.9291435185,2009-05-31,22:17:58
40.027196,116.344611,0,340,39964.9292013889,2009-05-31,22:18:03
40.02716,116.344673,0,337,39964.9292592593,2009-05-31,22:18:08
40.027155,116.344695,0,336,39964.9293171296,2009-05-31,22:18:13
40.027155,116.344695,0,336,39964.9293518519,2009-05-31,22:18:16
40.027157,116.344701,0,336,39964.929375,2009-05-31,22:18:18
40.027141,116.344797,0,336,39964.9294328704,2009-05-31,22:18:23
40.027174,116.344846,0,338,39964.9294907407,2009-05-31,22:18:28
40.027272,116.344824,0,341,39964.9295486111,2009-05-31,22:18:33
40.027303,116.344799,0,346,39964.9296064815,2009-05-31,22:18:38
40.027258,116.344805,0,353,39964.9296643519,2009-05-31,22:18:43
40.027228,116.344812,0,361,39964.9297222222,2009-05-31,22:18:48
40.027195,116.344783,0,366,39964.9297800926,2009-05-31,22:18:53
40.027189,116.34477,0,367,39964.929837963,2009-05-31,22:18:58
40.027202,116.344777,0,369,39964.9298958333,2009-05-31,22:19:03
40.027236,116.344743,0,370,39964.9299537037,2009-05-31,22:19:08
40.027275,116.344688,0,374,39964.9300115741,2009-05-31,22:19:13
40.027292,116.34462,0,378,39964.9300694444,2009-05-31,22:19:18
40.027258,116.344593,0,383,39964.9301273148,2009-05-31,22:19:23
40.027258,116.344593,0,383,39964.930162037,2009-05-31,22:19:26
40.02725,116.344591,0,384,39964.9301851852,2009-05-31,22:19:28
40.027246,116.344628,0,388,39964.9302430556,2009-05-31,22:19:33
40.027284,116.344699,0,390,39964.9303009259,2009-05-31,22:19:38
40.027352,116.344727,0,392,39964.9303587963,2009-05-31,22:19:43
40.027383,116.344758,0,395,39964.9304166667,2009-05-31,22:19:48
40.027368,116.344767,0,399,39964.930474537,2009-05-31,22:19:53
40.027388,116.344783,0,402,39964.9305324074,2009-05-31,22:19:58
40.027388,116.344783,0,402,39964.9305671296,2009-05-31,22:20:01
40.027384,116.34478,0,402,39964.9305902778,2009-05-31,22:20:03
40.027361,116.344922,0,406,39964.9306481481,2009-05-31,22:20:08
40.027302,116.345209,0,422,39964.9307060185,2009-05-31,22:20:13
40.027285,116.345456,0,434,39964.9307638889,2009-05-31,22:20:18
40.027319,116.345539,0,439,39964.9308217593,2009-05-31,22:20:23
40.027365,116.34561,0,441,39964.9308796296,2009-05-31,22:20:28
40.027431,116.34563,0,449,39964.9309375,2009-05-31,22:20:33
40.027463,116.345622,0,453,39964.9309953704,2009-05-31,22:20:38
40.027463,116.345622,0,453,39964.9310300926,2009-05-31,22:20:41
40.027467,116.345625,0,453,39964.9310532407,2009-05-31,22:20:43
40.027414,116.345646,0,454,39964.9311111111,2009-05-31,22:20:48
40.027296,116.345757,0,456,39964.9311689815,2009-05-31,22:20:53
40.027213,116.345788,0,458,39964.9312268518,2009-05-31,22:20:58
40.027152,116.345699,0,454,39964.9312847222,2009-05-31,22:21:03
40.027199,116.345627,0,456,39964.9313425926,2009-05-31,22:21:08
40.027261,116.345605,0,459,39964.931400463,2009-05-31,22:21:13
40.027305,116.345539,0,458,39964.9314583333,2009-05-31,22:21:18
40.027328,116.345511,0,460,39964.9315162037,2009-05-31,22:21:23
40.027324,116.345506,0,461,39964.9315740741,2009-05-31,22:21:28
40.027324,116.345506,0,461,39964.9316087963,2009-05-31,22:21:31
40.027321,116.3455,0,461,39964.9316319444,2009-05-31,22:21:33
40.027322,116.34546,0,461,39964.9316898148,2009-05-31,22:21:38
40.027348,116.345466,0,463,39964.9317476852,2009-05-31,22:21:43
40.027381,116.345487,0,464,39964.9318055556,2009-05-31,22:21:48
40.027479,116.345527,0,467,39964.9318634259,2009-05-31,22:21:53
40.027531,116.345429,0,464,39964.9319212963,2009-05-31,22:21:58
40.027527,116.345356,0,461,39964.9319791667,2009-05-31,22:22:03
40.027499,116.345374,0,462,39964.932037037,2009-05-31,22:22:08
40.02747,116.34543,0,460,39964.9320949074,2009-05-31,22:22:13
40.027465,116.345495,0,460,39964.9321527778,2009-05-31,22:22:18
40.027486,116.345538,0,461,39964.9322106481,2009-05-31,22:22:23
40.027531,116.345516,0,462,39964.9322685185,2009-05-31,22:22:28
40.02757,116.345569,0,461,39964.9323263889,2009-05-31,22:22:33
40.027584,116.345607,0,460,39964.9323842593,2009-05-31,22:22:38
40.027537,116.345725,0,458,39964.9324421296,2009-05-31,22:22:43
40.027534,116.345868,0,459,39964.9325,2009-05-31,22:22:48
40.027555,116.345859,0,461,39964.9325578704,2009-05-31,22:22:53
40.027566,116.345853,0,462,39964.9326157407,2009-05-31,22:22:58
40.027533,116.345867,0,463,39964.9326736111,2009-05-31,22:23:03
40.027493,116.34588,0,463,39964.9327314815,2009-05-31,22:23:08
40.027494,116.345902,0,460,39964.9327893518,2009-05-31,22:23:13
40.02749,116.345892,0,460,39964.9328472222,2009-05-31,22:23:18
40.02749,116.345892,0,460,39964.9328819444,2009-05-31,22:23:21
40.027493,116.345889,0,460,39964.9329050926,2009-05-31,22:23:23
40.027514,116.345919,0,458,39964.932962963,2009-05-31,22:23:28
40.027505,116.345926,0,456,39964.9330208333,2009-05-31,22:23:33
40.027476,116.34593,0,457,39964.9330787037,2009-05-31,22:23:38
40.027463,116.345966,0,457,39964.9331365741,2009-05-31,22:23:43
40.027449,116.345985,0,457,39964.9331944444,2009-05-31,22:23:48
40.027449,116.345985,0,457,39964.9332291667,2009-05-31,22:23:51
40.027442,116.345984,0,457,39964.9332523148,2009-05-31,22:23:53
40.027466,116.346031,0,459,39964.9333101852,2009-05-31,22:23:58
40.02754,116.346063,0,459,39964.9333680556,2009-05-31,22:24:03
40.02757,116.346069,0,459,39964.9334259259,2009-05-31,22:24:08
40.027579,116.346068,0,459,39964.9334837963,2009-05-31,22:24:13
40.027579,116.346068,0,459,39964.9335185185,2009-05-31,22:24:16
40.027571,116.346069,0,460,39964.9335416667,2009-05-31,22:24:18
40.027562,116.346062,0,463,39964.933599537,2009-05-31,22:24:23
40.027562,116.346062,0,463,39964.9336342593,2009-05-31,22:24:26
40.02756,116.346056,0,464,39964.9336574074,2009-05-31,22:24:28
40.027569,116.346048,0,465,39964.9337152778,2009-05-31,22:24:33
40.027641,116.346024,0,469,39964.9337731482,2009-05-31,22:24:38
40.027696,116.346028,0,473,39964.9338310185,2009-05-31,22:24:43
40.027597,116.345707,0,471,39964.9359722222,2009-05-31,22:27:48
40.027559,116.345639,0,467,39964.9360300926,2009-05-31,22:27:53
40.027538,116.345563,0,464,39964.936087963,2009-05-31,22:27:58
40.027478,116.345483,0,461,39964.9361458333,2009-05-31,22:28:03
40.027437,116.345418,0,457,39964.9362037037,2009-05-31,22:28:08
40.027462,116.345354,0,454,39964.9362615741,2009-05-31,22:28:13
40.027493,116.345317,0,452,39964.9363194444,2009-05-31,22:28:18
40.02754,116.34523,0,449,39964.9363773148,2009-05-31,22:28:23
40.027498,116.345225,0,446,39964.9364351852,2009-05-31,22:28:28
40.027459,116.345298,0,444,39964.9364930556,2009-05-31,22:28:33
40.027419,116.34542,0,442,39964.9365509259,2009-05-31,22:28:38
40.02737,116.345544,0,439,39964.9366087963,2009-05-31,22:28:43
40.027352,116.345622,0,438,39964.9366666667,2009-05-31,22:28:48
40.027376,116.345723,0,438,39964.936724537,2009-05-31,22:28:53
40.027437,116.345774,0,435,39964.9367824074,2009-05-31,22:28:58
40.027467,116.345728,0,432,39964.9368402778,2009-05-31,22:29:03
40.02748,116.345574,0,432,39964.9368981481,2009-05-31,22:29:08
40.027447,116.345482,0,432,39964.9369560185,2009-05-31,22:29:13
40.027447,116.345482,0,432,39964.9369907407,2009-05-31,22:29:16
40.02744,116.345478,0,432,39964.9370138889,2009-05-31,22:29:18
40.02743,116.345472,0,432,39964.9370717593,2009-05-31,22:29:23
40.027445,116.345521,0,433,39964.9371296296,2009-05-31,22:29:28
40.027458,116.345543,0,434,39964.9371875,2009-05-31,22:29:33
40.027468,116.345542,0,434,39964.9372453704,2009-05-31,22:29:38
40.027511,116.345537,0,438,39964.9373032407,2009-05-31,22:29:43
40.02747,116.345531,0,443,39964.9373611111,2009-05-31,22:29:48
40.027406,116.345532,0,444,39964.9374189815,2009-05-31,22:29:53
40.02733,116.345523,0,448,39964.9374768519,2009-05-31,22:29:58
40.027339,116.345517,0,445,39964.9375347222,2009-05-31,22:30:03
40.027357,116.345516,0,445,39964.9375925926,2009-05-31,22:30:08
40.027359,116.345522,0,445,39964.937650463,2009-05-31,22:30:13
40.027359,116.345522,0,445,39964.9376851852,2009-05-31,22:30:16
40.027358,116.345526,0,445,39964.9377083333,2009-05-31,22:30:18
40.027362,116.345487,0,441,39964.9377662037,2009-05-31,22:30:23
40.027323,116.345444,0,439,39964.9378240741,2009-05-31,22:30:28
40.027295,116.345413,0,437,39964.9378819444,2009-05-31,22:30:33
40.027234,116.345381,0,437,39964.9379398148,2009-05-31,22:30:38
40.027207,116.345376,0,436,39964.9379976852,2009-05-31,22:30:43
40.027235,116.345397,0,431,39964.9380555556,2009-05-31,22:30:48
40.027271,116.345439,0,425,39964.9381134259,2009-05-31,22:30:53
40.027271,116.345439,0,425,39964.9381481481,2009-05-31,22:30:56
40.027264,116.345439,0,425,39964.9381712963,2009-05-31,22:30:58
40.027253,116.345467,0,422,39964.9382291667,2009-05-31,22:31:03
40.027222,116.345481,0,421,39964.938287037,2009-05-31,22:31:08
40.027217,116.345471,0,421,39964.9383449074,2009-05-31,22:31:13
40.027239,116.345422,0,422,39964.9384027778,2009-05-31,22:31:18
40.027294,116.345361,0,423,39964.9384606481,2009-05-31,22:31:23
40.027349,116.345346,0,425,39964.9385185185,2009-05-31,22:31:28
40.027394,116.345405,0,430,39964.9385763889,2009-05-31,22:31:33
40.027435,116.345422,0,433,39964.9386342593,2009-05-31,22:31:38
40.027524,116.345392,0,435,39964.9386921296,2009-05-31,22:31:43
40.027564,116.345375,0,431,39964.93875,2009-05-31,22:31:48
40.027555,116.345382,0,428,39964.9388078704,2009-05-31,22:31:53
40.027555,116.345382,0,428,39964.9388425926,2009-05-31,22:31:56
40.02756,116.345387,0,429,39964.9388657407,2009-05-31,22:31:58
40.027561,116.345398,0,429,39964.9389236111,2009-05-31,22:32:03
40.027561,116.345398,0,429,39964.9389583333,2009-05-31,22:32:06
40.027563,116.345394,0,429,39964.9389814815,2009-05-31,22:32:08
40.027614,116.345403,0,429,39964.9390393518,2009-05-31,22:32:13
40.027664,116.345376,0,429,39964.9390972222,2009-05-31,22:32:18
40.027666,116.345337,0,431,39964.9391550926,2009-05-31,22:32:23
40.027679,116.345285,0,432,39964.939212963,2009-05-31,22:32:28
40.027691,116.345259,0,433,39964.9392708333,2009-05-31,22:32:33
40.027664,116.345186,0,433,39964.9393287037,2009-05-31,22:32:38
40.027661,116.345162,0,434,39964.9393865741,2009-05-31,22:32:43
40.027614,116.34514,0,435,39964.9394444444,2009-05-31,22:32:48
40.027495,116.345132,0,434,39964.9395023148,2009-05-31,22:32:53
40.027394,116.345139,0,432,39964.9395601852,2009-05-31,22:32:58
40.027323,116.345141,0,431,39964.9396180556,2009-05-31,22:33:03
40.027264,116.345097,0,434,39964.9396759259,2009-05-31,22:33:08
40.027243,116.345016,0,437,39964.9397337963,2009-05-31,22:33:13
40.027172,116.345051,0,440,39964.9397916667,2009-05-31,22:33:18
40.027135,116.345082,0,442,39964.939849537,2009-05-31,22:33:23
40.02713,116.345042,0,444,39964.9399074074,2009-05-31,22:33:28
40.027149,116.34501,0,447,39964.9399652778,2009-05-31,22:33:33
40.027163,116.344989,0,448,39964.9400231481,2009-05-31,22:33:38
40.027189,116.345029,0,449,39964.9400810185,2009-05-31,22:33:43
40.0272,116.345036,0,449,39964.9401388889,2009-05-31,22:33:48
40.027209,116.34503,0,449,39964.9401967593,2009-05-31,22:33:53
40.027271,116.345017,0,452,39964.9402546296,2009-05-31,22:33:58
40.027337,116.344898,0,455,39964.9403125,2009-05-31,22:34:03
40.027396,116.344871,0,459,39964.9403703704,2009-05-31,22:34:08
40.027443,116.344828,0,463,39964.9404282407,2009-05-31,22:34:13
40.02747,116.344812,0,467,39964.9404861111,2009-05-31,22:34:18
40.027487,116.344769,0,470,39964.9405439815,2009-05-31,22:34:23
40.027479,116.344739,0,473,39964.9406018518,2009-05-31,22:34:28
40.027482,116.344727,0,477,39964.9406597222,2009-05-31,22:34:33
40.027447,116.344706,0,480,39964.9407175926,2009-05-31,22:34:38
40.027464,116.344615,0,481,39964.940775463,2009-05-31,22:34:43
40.027466,116.344533,0,483,39964.9408333333,2009-05-31,22:34:48
40.027417,116.344444,0,483,39964.9408912037,2009-05-31,22:34:53
40.027366,116.344396,0,483,39964.9409490741,2009-05-31,22:34:58
40.027372,116.344417,0,488,39964.9410069444,2009-05-31,22:35:03
40.027358,116.34446,0,492,39964.9410648148,2009-05-31,22:35:08
40.027358,116.34446,0,492,39964.941099537,2009-05-31,22:35:11
40.027355,116.344456,0,492,39964.9411226852,2009-05-31,22:35:13
40.027353,116.344466,0,492,39964.9411805556,2009-05-31,22:35:18
40.027353,116.344466,0,492,39964.9412152778,2009-05-31,22:35:21
40.027355,116.344472,0,493,39964.9412384259,2009-05-31,22:35:23
40.027397,116.344472,0,494,39964.9412962963,2009-05-31,22:35:28
40.027432,116.344455,0,494,39964.9413541667,2009-05-31,22:35:33
40.027412,116.344668,0,489,39964.941412037,2009-05-31,22:35:38
40.027411,116.344696,0,489,39964.9414699074,2009-05-31,22:35:43
40.027275,116.345498,0,495,39964.9415277778,2009-05-31,22:35:48
40.027303,116.345637,0,494,39964.9415856482,2009-05-31,22:35:53
40.027331,116.345699,0,497,39964.9416435185,2009-05-31,22:35:58
40.027331,116.345699,0,497,39964.9416782407,2009-05-31,22:36:01
40.027339,116.345703,0,498,39964.9417013889,2009-05-31,22:36:03
40.027379,116.345769,0,508,39964.9417592593,2009-05-31,22:36:08
40.027374,116.345895,0,514,39964.9418171296,2009-05-31,22:36:13
40.027353,116.345949,0,519,39964.941875,2009-05-31,22:36:18
40.027348,116.345976,0,520,39964.9419328704,2009-05-31,22:36:23
40.027341,116.345999,0,518,39964.9419907407,2009-05-31,22:36:28
40.027341,116.346044,0,516,39964.9420486111,2009-05-31,22:36:33
40.027349,116.346129,0,511,39964.9421064815,2009-05-31,22:36:38
40.027354,116.346199,0,509,39964.9421643519,2009-05-31,22:36:43
40.027375,116.346233,0,511,39964.9422222222,2009-05-31,22:36:48
40.027375,116.346233,0,511,39964.9422569444,2009-05-31,22:36:51
40.027382,116.346235,0,511,39964.9422800926,2009-05-31,22:36:53
40.027422,116.346272,0,513,39964.942337963,2009-05-31,22:36:58
40.027463,116.346352,0,513,39964.9423958333,2009-05-31,22:37:03
40.027456,116.346443,0,513,39964.9424537037,2009-05-31,22:37:08
40.027444,116.346447,0,517,39964.9425115741,2009-05-31,22:37:13
40.027453,116.346408,0,523,39964.9425694444,2009-05-31,22:37:18
40.027432,116.346364,0,525,39964.9426273148,2009-05-31,22:37:23
40.027439,116.346323,0,526,39964.9426851852,2009-05-31,22:37:28
40.027444,116.346294,0,529,39964.9427430556,2009-05-31,22:37:33
40.027466,116.34627,0,535,39964.9428009259,2009-05-31,22:37:38
40.027483,116.346311,0,539,39964.9428587963,2009-05-31,22:37:43
40.027431,116.346319,0,543,39964.9429166667,2009-05-31,22:37:48
40.027384,116.346321,0,546,39964.942974537,2009-05-31,22:37:53
40.027355,116.346285,0,546,39964.9430324074,2009-05-31,22:37:58
40.027333,116.346255,0,545,39964.9430902778,2009-05-31,22:38:03
40.027279,116.346152,0,544,39964.9431481481,2009-05-31,22:38:08
40.027285,116.346115,0,546,39964.9432060185,2009-05-31,22:38:13
40.027291,116.346138,0,547,39964.9432638889,2009-05-31,22:38:18
40.027291,116.346138,0,547,39964.9432986111,2009-05-31,22:38:21
40.027296,116.346132,0,547,39964.9433217593,2009-05-31,22:38:23
40.027318,116.346185,0,553,39964.9433796296,2009-05-31,22:38:28
40.027334,116.34625,0,557,39964.9434375,2009-05-31,22:38:33
40.027337,116.346241,0,555,39964.9434953704,2009-05-31,22:38:38
40.027328,116.346138,0,548,39964.9435532407,2009-05-31,22:38:43
40.02734,116.346069,0,536,39964.9436111111,2009-05-31,22:38:48
40.027353,116.346037,0,525,39964.9436689815,2009-05-31,22:38:53
40.027356,116.346014,0,515,39964.9437268519,2009-05-31,22:38:58
40.027339,116.34604,0,511,39964.9437847222,2009-05-31,22:39:03
40.027305,116.346082,0,501,39964.9438425926,2009-05-31,22:39:08
40.027266,116.346117,0,500,39964.943900463,2009-05-31,22:39:13
40.027192,116.346135,0,501,39964.9439583333,2009-05-31,22:39:18
40.027115,116.346154,0,500,39964.9440162037,2009-05-31,22:39:23
40.027037,116.346153,0,500,39964.9440740741,2009-05-31,22:39:28
40.026997,116.346172,0,498,39964.9441319444,2009-05-31,22:39:33
40.027011,116.346232,0,493,39964.9441898148,2009-05-31,22:39:38
40.027055,116.346277,0,491,39964.9442476852,2009-05-31,22:39:43
40.027103,116.346398,0,488,39964.9443055556,2009-05-31,22:39:48
40.027124,116.346456,0,487,39964.9443634259,2009-05-31,22:39:53
40.027124,116.346456,0,487,39964.9443981481,2009-05-31,22:39:56
40.027128,116.346463,0,488,39964.9444212963,2009-05-31,22:39:58
40.027169,116.346455,0,491,39964.9444791667,2009-05-31,22:40:03
40.027218,116.346509,0,497,39964.944537037,2009-05-31,22:40:08
40.027253,116.346576,0,501,39964.9445949074,2009-05-31,22:40:13
40.027296,116.34668,0,503,39964.9446527778,2009-05-31,22:40:18
40.027312,116.346664,0,502,39964.9447106481,2009-05-31,22:40:23
40.027353,116.346712,0,503,39964.9447685185,2009-05-31,22:40:28
40.027393,116.346792,0,501,39964.9448263889,2009-05-31,22:40:33
40.027422,116.346794,0,501,39964.9448842593,2009-05-31,22:40:38
40.027449,116.346313,0,496,39964.9449421296,2009-05-31,22:40:43
40.027437,116.346063,0,494,39964.945,2009-05-31,22:40:48
40.02743,116.345956,0,494,39964.9450578704,2009-05-31,22:40:53
40.027459,116.345925,0,496,39964.9451157407,2009-05-31,22:40:58
40.02744,116.345895,0,500,39964.9451736111,2009-05-31,22:41:03
40.027455,116.345898,0,501,39964.9452314815,2009-05-31,22:41:08
40.027514,116.34594,0,503,39964.9452893519,2009-05-31,22:41:13
40.027596,116.346066,0,501,39964.9453472222,2009-05-31,22:41:18
40.027659,116.346177,0,502,39964.9454050926,2009-05-31,22:41:23
40.027685,116.346221,0,504,39964.945462963,2009-05-31,22:41:28
40.027644,116.346226,0,506,39964.9455208333,2009-05-31,22:41:33
40.027563,116.346209,0,507,39964.9455787037,2009-05-31,22:41:38
40.027512,116.34624,0,510,39964.9456365741,2009-05-31,22:41:43
40.027499,116.346256,0,514,39964.9456944444,2009-05-31,22:41:48
40.027499,116.346256,0,514,39964.9457291667,2009-05-31,22:41:51
40.027503,116.346259,0,519,39964.9457523148,2009-05-31,22:41:53
40.027494,116.346237,0,521,39964.9458101852,2009-05-31,22:41:58
40.027497,116.34625,0,519,39964.9458680556,2009-05-31,22:42:03
40.027499,116.346301,0,516,39964.9459259259,2009-05-31,22:42:08
40.027512,116.346348,0,515,39964.9459837963,2009-05-31,22:42:13
40.027551,116.3464,0,516,39964.9460416667,2009-05-31,22:42:18
40.0276,116.346478,0,515,39964.946099537,2009-05-31,22:42:23
40.027643,116.346599,0,514,39964.9461574074,2009-05-31,22:42:28
40.027634,116.346683,0,512,39964.9462152778,2009-05-31,22:42:33
40.027633,116.346722,0,514,39964.9462731481,2009-05-31,22:42:38
40.027634,116.346746,0,514,39964.9463310185,2009-05-31,22:42:43
40.027632,116.346758,0,513,39964.9463888889,2009-05-31,22:42:48
40.027613,116.346754,0,513,39964.9464467593,2009-05-31,22:42:53
40.027613,116.346743,0,513,39964.9465046296,2009-05-31,22:42:58
40.027604,116.34671,0,512,39964.9465625,2009-05-31,22:43:03
40.027494,116.346537,0,508,39964.9466203704,2009-05-31,22:43:08
40.027407,116.346487,0,509,39964.9466782407,2009-05-31,22:43:13
40.027452,116.346425,0,518,39964.9467361111,2009-05-31,22:43:18
40.027454,116.346372,0,524,39964.9467939815,2009-05-31,22:43:23
40.027466,116.346329,0,523,39964.9468518518,2009-05-31,22:43:28
40.027515,116.346268,0,524,39964.9469097222,2009-05-31,22:43:33
40.027567,116.346225,0,529,39964.9469675926,2009-05-31,22:43:38
40.027633,116.346241,0,533,39964.947025463,2009-05-31,22:43:43
40.027669,116.346256,0,537,39964.9470833333,2009-05-31,22:43:48
40.027662,116.346265,0,537,39964.9471412037,2009-05-31,22:43:53
40.027647,116.346271,0,540,39964.9471990741,2009-05-31,22:43:58
40.027547,116.346198,0,539,39964.9472569444,2009-05-31,22:44:03
40.02743,116.346142,0,540,39964.9473148148,2009-05-31,22:44:08
40.027353,116.346131,0,544,39964.9473726852,2009-05-31,22:44:13
40.027319,116.34611,0,549,39964.9474305556,2009-05-31,22:44:18
40.027325,116.346095,0,550,39964.9474884259,2009-05-31,22:44:23
40.027382,116.346103,0,558,39964.9475462963,2009-05-31,22:44:28
40.027306,116.346116,0,561,39964.9476041667,2009-05-31,22:44:33
40.027277,116.346136,0,561,39964.947662037,2009-05-31,22:44:38
40.027263,116.346208,0,563,39964.9477199074,2009-05-31,22:44:43
40.027272,116.346278,0,567,39964.9477777778,2009-05-31,22:44:48
40.02728,116.346317,0,570,39964.9478356481,2009-05-31,22:44:53
40.027305,116.346344,0,569,39964.9478935185,2009-05-31,22:44:58
40.027289,116.346675,0,567,39964.9479513889,2009-05-31,22:45:03
40.027217,116.346826,0,565,39964.9480092593,2009-05-31,22:45:08
40.027168,116.346822,0,564,39964.9480671296,2009-05-31,22:45:13
40.027118,116.3468,0,562,39964.948125,2009-05-31,22:45:18
40.027118,116.3468,0,562,39964.9481597222,2009-05-31,22:45:21
40.027119,116.346793,0,562,39964.9481828704,2009-05-31,22:45:23
40.027074,116.346793,0,563,39964.9482407407,2009-05-31,22:45:28
40.027127,116.346845,0,562,39964.9482986111,2009-05-31,22:45:33
40.027259,116.346955,0,563,39964.9483564815,2009-05-31,22:45:38
40.027271,116.346968,0,566,39964.9484143518,2009-05-31,22:45:43
40.027299,116.347016,0,571,39964.9484722222,2009-05-31,22:45:48
40.027266,116.347011,0,577,39964.9485300926,2009-05-31,22:45:53
40.027209,116.346997,0,582,39964.948587963,2009-05-31,22:45:58
40.027175,116.347022,0,585,39964.9486458333,2009-05-31,22:46:03
40.02714,116.347076,0,590,39964.9487037037,2009-05-31,22:46:08
40.027166,116.347086,0,590,39964.9487615741,2009-05-31,22:46:13
40.027166,116.347082,0,590,39964.9488194444,2009-05-31,22:46:18
40.027166,116.347082,0,590,39964.9488541667,2009-05-31,22:46:21
40.02716,116.34709,0,591,39964.9488773148,2009-05-31,22:46:23
40.027181,116.34712,0,594,39964.9489351852,2009-05-31,22:46:28
40.027188,116.347137,0,595,39964.9489930556,2009-05-31,22:46:33
40.027251,116.347106,0,597,39964.9490509259,2009-05-31,22:46:38
40.027303,116.347077,0,597,39964.9491087963,2009-05-31,22:46:43
40.027334,116.347073,0,599,39964.9491666667,2009-05-31,22:46:48
40.027349,116.3471,0,602,39964.949224537,2009-05-31,22:46:53
40.027357,116.347097,0,603,39964.9492824074,2009-05-31,22:46:58
40.027357,116.347097,0,603,39964.9493171296,2009-05-31,22:47:01
40.027365,116.347096,0,603,39964.9493402778,2009-05-31,22:47:03
40.027365,116.347111,0,603,39964.9493981482,2009-05-31,22:47:08
40.027365,116.347111,0,603,39964.9494328704,2009-05-31,22:47:11
40.027368,116.34711,0,603,39964.9494560185,2009-05-31,22:47:13
40.0273,116.346915,0,588,39964.9495138889,2009-05-31,22:47:18
40.027182,116.346816,0,581,39964.9495717593,2009-05-31,22:47:23
40.027136,116.346777,0,581,39964.9496296296,2009-05-31,22:47:28
40.027158,116.346766,0,582,39964.9496875,2009-05-31,22:47:33
40.027158,116.346766,0,582,39964.9497222222,2009-05-31,22:47:36
40.027156,116.346759,0,582,39964.9497453704,2009-05-31,22:47:38
40.027179,116.346726,0,583,39964.9498032407,2009-05-31,22:47:43
40.027262,116.3467,0,587,39964.9498611111,2009-05-31,22:47:48
40.027332,116.346731,0,592,39964.9499189815,2009-05-31,22:47:53
40.027364,116.346759,0,596,39964.9499768519,2009-05-31,22:47:58
40.027369,116.346773,0,598,39964.9500347222,2009-05-31,22:48:03
40.02737,116.346807,0,602,39964.9500925926,2009-05-31,22:48:08
40.027356,116.346845,0,609,39964.950150463,2009-05-31,22:48:13
40.027354,116.346838,0,609,39964.9502083333,2009-05-31,22:48:18
40.027354,116.346838,0,609,39964.9502430556,2009-05-31,22:48:21
40.027353,116.34683,0,609,39964.9502662037,2009-05-31,22:48:23
40.027334,116.346848,0,610,39964.9503240741,2009-05-31,22:48:28
40.027341,116.346821,0,611,39964.9503819444,2009-05-31,22:48:33
40.02734,116.346765,0,613,39964.9504398148,2009-05-31,22:48:38
40.027356,116.346722,0,614,39964.9504976852,2009-05-31,22:48:43
40.027342,116.346696,0,612,39964.9505555556,2009-05-31,22:48:48
40.027287,116.346647,0,611,39964.9506134259,2009-05-31,22:48:53
40.027273,116.346584,0,611,39964.9506712963,2009-05-31,22:48:58
40.027235,116.346528,0,614,39964.9507291667,2009-05-31,22:49:03
40.027295,116.346553,0,617,39964.950787037,2009-05-31,22:49:08
40.027365,116.346685,0,626,39964.9508449074,2009-05-31,22:49:13
40.027442,116.34681,0,634,39964.9509027778,2009-05-31,22:49:18
40.027497,116.346875,0,641,39964.9509606481,2009-05-31,22:49:23
40.027508,116.346959,0,647,39964.9510185185,2009-05-31,22:49:28
40.027521,116.34701,0,652,39964.9510763889,2009-05-31,22:49:33
40.027539,116.347337,0,787,39964.9555324074,2009-05-31,22:55:58
40.027509,116.347413,0,785,39964.9555902778,2009-05-31,22:56:03
40.02752,116.347475,0,787,39964.9556481481,2009-05-31,22:56:08
40.027538,116.347471,0,786,39964.9557060185,2009-05-31,22:56:13
40.027521,116.347435,0,783,39964.9557638889,2009-05-31,22:56:18
40.027553,116.347365,0,786,39964.9558217593,2009-05-31,22:56:23
40.027585,116.347232,0,786,39964.9558796296,2009-05-31,22:56:28
40.027573,116.34719,0,788,39964.9559375,2009-05-31,22:56:33
40.027484,116.346943,0,786,39964.9559953704,2009-05-31,22:56:38
40.027439,116.346886,0,789,39964.9560532407,2009-05-31,22:56:43
40.027412,116.346881,0,789,39964.9561111111,2009-05-31,22:56:48
40.027402,116.346858,0,782,39964.9561689815,2009-05-31,22:56:53
40.027443,116.346794,0,777,39964.9562268518,2009-05-31,22:56:58
40.02748,116.346716,0,777,39964.9562847222,2009-05-31,22:57:03
40.027537,116.346639,0,777,39964.9563425926,2009-05-31,22:57:08
40.027557,116.346618,0,775,39964.956400463,2009-05-31,22:57:13
40.027509,116.346712,0,773,39964.9564583333,2009-05-31,22:57:18
40.027493,116.346789,0,766,39964.9565162037,2009-05-31,22:57:23
40.027531,116.34692,0,767,39964.9565740741,2009-05-31,22:57:28
40.027494,116.347143,0,767,39964.9566319444,2009-05-31,22:57:33
40.027467,116.347271,0,766,39964.9566898148,2009-05-31,22:57:38
40.027419,116.347407,0,766,39964.9567476852,2009-05-31,22:57:43
40.027378,116.347445,0,766,39964.9568055556,2009-05-31,22:57:48
40.027406,116.347469,0,763,39964.9568634259,2009-05-31,22:57:53
40.027446,116.347335,0,758,39964.9569212963,2009-05-31,22:57:58
40.027475,116.347072,0,760,39964.9569791667,2009-05-31,22:58:03
40.027525,116.346898,0,761,39964.957037037,2009-05-31,22:58:08
40.027552,116.346718,0,760,39964.9570949074,2009-05-31,22:58:13
40.027555,116.346682,0,756,39964.9571527778,2009-05-31,22:58:18
40.027555,116.346682,0,756,39964.9571875,2009-05-31,22:58:21
40.027555,116.346683,0,750,39964.9572106482,2009-05-31,22:58:23
40.027508,116.346765,0,743,39964.9572685185,2009-05-31,22:58:28
40.02751,116.346867,0,740,39964.9573263889,2009-05-31,22:58:33
40.027565,116.347047,0,739,39964.9573842593,2009-05-31,22:58:38
40.027635,116.347094,0,742,39964.9574421296,2009-05-31,22:58:43
40.027669,116.347105,0,744,39964.9575,2009-05-31,22:58:48
40.027692,116.347111,0,743,39964.9575578704,2009-05-31,22:58:53
40.02772,116.347145,0,745,39964.9576157407,2009-05-31,22:58:58
40.027742,116.347154,0,748,39964.9576736111,2009-05-31,22:59:03
40.027731,116.347165,0,750,39964.9577314815,2009-05-31,22:59:08
40.027707,116.347136,0,753,39964.9577893519,2009-05-31,22:59:13
40.027658,116.347191,0,756,39964.9578472222,2009-05-31,22:59:18
40.027628,116.347306,0,757,39964.9579050926,2009-05-31,22:59:23
40.02761,116.347492,0,757,39964.957962963,2009-05-31,22:59:28
40.027595,116.347602,0,757,39964.9580208333,2009-05-31,22:59:33
40.0276,116.347622,0,759,39964.9580787037,2009-05-31,22:59:38
40.02762,116.347638,0,759,39964.9581365741,2009-05-31,22:59:43
40.027639,116.34762,0,759,39964.9581944444,2009-05-31,22:59:48
40.027721,116.34751,0,756,39964.9582523148,2009-05-31,22:59:53
40.027767,116.347382,0,753,39964.9583101852,2009-05-31,22:59:58
40.027777,116.347318,0,753,39964.9583680556,2009-05-31,23:00:03
40.027795,116.347295,0,753,39964.9584259259,2009-05-31,23:00:08
40.027767,116.347274,0,752,39964.9584837963,2009-05-31,23:00:13
40.027748,116.347225,0,752,39964.9585416667,2009-05-31,23:00:18
40.027755,116.347199,0,752,39964.958599537,2009-05-31,23:00:23
40.027738,116.347172,0,752,39964.9586574074,2009-05-31,23:00:28
40.027712,116.347149,0,752,39964.9587152778,2009-05-31,23:00:33
40.027725,116.347139,0,752,39964.9587731481,2009-05-31,23:00:38
40.027746,116.347156,0,749,39964.9588310185,2009-05-31,23:00:43
40.027747,116.347143,0,748,39964.9588888889,2009-05-31,23:00:48
40.027747,116.347143,0,748,39964.9589236111,2009-05-31,23:00:51
40.027754,116.347146,0,748,39964.9589467593,2009-05-31,23:00:53
40.027757,116.347136,0,748,39964.9590046296,2009-05-31,23:00:58
40.027696,116.347118,0,747,39964.9590625,2009-05-31,23:01:03
40.027643,116.347186,0,751,39964.9591203704,2009-05-31,23:01:08
40.027622,116.347259,0,752,39964.9591782407,2009-05-31,23:01:13
40.027607,116.34731,0,753,39964.9592361111,2009-05-31,23:01:18
40.027595,116.347391,0,754,39964.9592939815,2009-05-31,23:01:23
40.027614,116.347387,0,753,39964.9593518519,2009-05-31,23:01:28
40.027602,116.347393,0,748,39964.9594097222,2009-05-31,23:01:33
40.027565,116.347366,0,743,39964.9594675926,2009-05-31,23:01:38
40.027548,116.347357,0,740,39964.959525463,2009-05-31,23:01:43
40.027518,116.347308,0,739,39964.9595833333,2009-05-31,23:01:48
40.0275,116.347349,0,734,39964.9596412037,2009-05-31,23:01:53
40.027502,116.347453,0,734,39964.9596990741,2009-05-31,23:01:58
40.027531,116.347533,0,735,39964.9597569444,2009-05-31,23:02:03
40.027512,116.347527,0,733,39964.9598148148,2009-05-31,23:02:08
40.027499,116.347504,0,728,39964.9598726852,2009-05-31,23:02:13
40.027481,116.347458,0,722,39964.9599305556,2009-05-31,23:02:18
40.027527,116.347429,0,718,39964.9599884259,2009-05-31,23:02:23
40.027595,116.347387,0,718,39964.9600462963,2009-05-31,23:02:28
40.027611,116.347209,0,711,39964.9601041667,2009-05-31,23:02:33
40.027607,116.347081,0,706,39964.960162037,2009-05-31,23:02:38
40.027586,116.347084,0,705,39964.9602199074,2009-05-31,23:02:43
40.02757,116.347068,0,706,39964.9602777778,2009-05-31,23:02:48
40.02754,116.347089,0,703,39964.9603356481,2009-05-31,23:02:53
40.02754,116.347089,0,703,39964.9603935185,2009-05-31,23:02:58
40.02754,116.347089,0,703,39964.9604282407,2009-05-31,23:03:01
40.027536,116.347088,0,703,39964.9604513889,2009-05-31,23:03:03
40.027515,116.347119,0,702,39964.9605092593,2009-05-31,23:03:08
40.027531,116.347161,0,698,39964.9605671296,2009-05-31,23:03:13
40.027531,116.347161,0,698,39964.9606018519,2009-05-31,23:03:16
40.027529,116.347165,0,697,39964.960625,2009-05-31,23:03:18
40.027586,116.347253,0,693,39964.9606828704,2009-05-31,23:03:23
40.027609,116.347336,0,686,39964.9607407407,2009-05-31,23:03:28
40.027627,116.347377,0,683,39964.9607986111,2009-05-31,23:03:33
40.027657,116.347372,0,683,39964.9608564815,2009-05-31,23:03:38
40.027683,116.347352,0,682,39964.9609143519,2009-05-31,23:03:43
40.027683,116.347352,0,682,39964.9609490741,2009-05-31,23:03:46
40.027691,116.347352,0,682,39964.9609722222,2009-05-31,23:03:48
40.027723,116.347385,0,681,39964.9610300926,2009-05-31,23:03:53
40.027806,116.347509,0,677,39964.961087963,2009-05-31,23:03:58
40.027845,116.347533,0,675,39964.9611458333,2009-05-31,23:04:03
40.027863,116.347506,0,677,39964.9612037037,2009-05-31,23:04:08
40.027859,116.3475,0,680,39964.9612615741,2009-05-31,23:04:13
40.027859,116.3475,0,680,39964.9612962963,2009-05-31,23:04:16
40.027855,116.347504,0,680,39964.9613194444,2009-05-31,23:04:18
40.027813,116.347462,0,681,39964.9613773148,2009-05-31,23:04:23
40.027803,116.347443,0,682,39964.9614351852,2009-05-31,23:04:28
40.027802,116.347428,0,683,39964.9614930556,2009-05-31,23:04:33
40.027753,116.347365,0,684,39964.9615509259,2009-05-31,23:04:38
40.027653,116.347291,0,686,39964.9616087963,2009-05-31,23:04:43
40.027541,116.347127,0,687,39964.9616666667,2009-05-31,23:04:48
40.027486,116.346974,0,686,39964.961724537,2009-05-31,23:04:53
40.027471,116.346849,0,686,39964.9617824074,2009-05-31,23:04:58
40.027476,116.346766,0,686,39964.9618402778,2009-05-31,23:05:03
40.027467,116.346704,0,686,39964.9618981481,2009-05-31,23:05:08
40.027503,116.346638,0,686,39964.9619560185,2009-05-31,23:05:13
40.027511,116.346572,0,685,39964.9620138889,2009-05-31,23:05:18
40.027488,116.34662,0,682,39964.9620717593,2009-05-31,23:05:23
40.027475,116.346661,0,674,39964.9621296296,2009-05-31,23:05:28
40.027476,116.346811,0,671,39964.9621875,2009-05-31,23:05:33
40.027475,116.346968,0,667,39964.9622453704,2009-05-31,23:05:38
40.027498,116.347024,0,662,39964.9623032407,2009-05-31,23:05:43
40.027517,116.347014,0,661,39964.9623611111,2009-05-31,23:05:48
40.027567,116.347025,0,658,39964.9624189815,2009-05-31,23:05:53
40.027601,116.347056,0,656,39964.9624768518,2009-05-31,23:05:58
40.027695,116.347114,0,656,39964.9625347222,2009-05-31,23:06:03
40.027715,116.347167,0,657,39964.9625925926,2009-05-31,23:06:08
40.027688,116.347205,0,658,39964.962650463,2009-05-31,23:06:13
40.027647,116.347265,0,658,39964.9627083333,2009-05-31,23:06:18
40.02761,116.347302,0,657,39964.9627662037,2009-05-31,23:06:23
40.027602,116.34738,0,655,39964.9628240741,2009-05-31,23:06:28
40.02762,116.347331,0,655,39964.9628819444,2009-05-31,23:06:33
40.02762,116.347259,0,655,39964.9629398148,2009-05-31,23:06:38
40.027594,116.347066,0,653,39964.9629976852,2009-05-31,23:06:43
40.027604,116.346955,0,653,39964.9630555556,2009-05-31,23:06:48
40.027602,116.346882,0,654,39964.9631134259,2009-05-31,23:06:53
40.027583,116.34686,0,657,39964.9631712963,2009-05-31,23:06:58
40.027615,116.346874,0,661,39964.9632291667,2009-05-31,23:07:03
40.027614,116.346801,0,659,39964.963287037,2009-05-31,23:07:08
40.027596,116.346787,0,659,39964.9633449074,2009-05-31,23:07:13
40.027587,116.346754,0,658,39964.9634027778,2009-05-31,23:07:18
40.027598,116.346775,0,659,39964.9634606481,2009-05-31,23:07:23
40.02759,116.346809,0,661,39964.9635185185,2009-05-31,23:07:28
40.027606,116.346814,0,661,39964.9635763889,2009-05-31,23:07:33
40.027606,116.346814,0,661,39964.9636111111,2009-05-31,23:07:36
40.027598,116.346809,0,660,39964.9636342593,2009-05-31,23:07:38
40.027573,116.346747,0,661,39964.9636921296,2009-05-31,23:07:43
40.027548,116.346701,0,663,39964.96375,2009-05-31,23:07:48
40.027601,116.34676,0,662,39964.9638078704,2009-05-31,23:07:53
40.027639,116.346817,0,659,39964.9638657407,2009-05-31,23:07:58
40.027674,116.346866,0,654,39964.9639236111,2009-05-31,23:08:03
40.027681,116.346919,0,647,39964.9639814815,2009-05-31,23:08:08
40.027681,116.346919,0,647,39964.9640162037,2009-05-31,23:08:11
40.027678,116.346923,0,647,39964.9640393518,2009-05-31,23:08:13
40.027617,116.346912,0,645,39964.9640972222,2009-05-31,23:08:18
40.027564,116.346907,0,639,39964.9641550926,2009-05-31,23:08:23
40.027552,116.346868,0,634,39964.964212963,2009-05-31,23:08:28
40.027595,116.346764,0,622,39964.9642708333,2009-05-31,23:08:33
40.027634,116.346699,0,616,39964.9643287037,2009-05-31,23:08:38
40.027659,116.346622,0,610,39964.9643865741,2009-05-31,23:08:43
40.027625,116.346581,0,608,39964.9644444444,2009-05-31,23:08:48
40.027605,116.346577,0,608,39964.9645023148,2009-05-31,23:08:53
40.027537,116.346567,0,605,39964.9645601852,2009-05-31,23:08:58
40.027487,116.346599,0,600,39964.9646180556,2009-05-31,23:09:03
40.027511,116.346771,0,591,39964.9646759259,2009-05-31,23:09:08
40.027592,116.346835,0,585,39964.9647337963,2009-05-31,23:09:13
40.027656,116.346945,0,580,39964.9647916667,2009-05-31,23:09:18
40.027653,116.347008,0,577,39964.964849537,2009-05-31,23:09:23
40.027623,116.347054,0,577,39964.9649074074,2009-05-31,23:09:28
40.027587,116.347092,0,577,39964.9649652778,2009-05-31,23:09:33
40.027564,116.347107,0,577,39964.9650231482,2009-05-31,23:09:38
40.027566,116.347112,0,577,39964.9650810185,2009-05-31,23:09:43
40.027566,116.347112,0,577,39964.9651157407,2009-05-31,23:09:46
40.027571,116.347104,0,577,39964.9651388889,2009-05-31,23:09:48
40.027581,116.347098,0,577,39964.9651967593,2009-05-31,23:09:53
40.027593,116.347126,0,578,39964.9652546296,2009-05-31,23:09:58
40.027588,116.347124,0,579,39964.9653125,2009-05-31,23:10:03
40.027588,116.347124,0,579,39964.9653472222,2009-05-31,23:10:06
40.02759,116.347118,0,579,39964.9653703704,2009-05-31,23:10:08
40.027595,116.347107,0,579,39964.9654282407,2009-05-31,23:10:13
40.027619,116.347061,0,579,39964.9654861111,2009-05-31,23:10:18
40.027688,116.347033,0,579,39964.9655439815,2009-05-31,23:10:23
40.027733,116.347029,0,581,39964.9656018519,2009-05-31,23:10:28
40.027759,116.347074,0,584,39964.9656597222,2009-05-31,23:10:33
40.027772,116.347122,0,587,39964.9657175926,2009-05-31,23:10:38
40.02775,116.347159,0,589,39964.965775463,2009-05-31,23:10:43
40.027793,116.347233,0,593,39964.9658333333,2009-05-31,23:10:48
40.027809,116.347239,0,597,39964.9658912037,2009-05-31,23:10:53
40.027823,116.347248,0,595,39964.9659490741,2009-05-31,23:10:58
40.027857,116.346905,0,604,39964.9686111111,2009-05-31,23:14:48
40.027851,116.346794,0,605,39964.9686689815,2009-05-31,23:14:53
40.027846,116.346782,0,606,39964.9687268519,2009-05-31,23:14:58
40.027846,116.346782,0,606,39964.9687615741,2009-05-31,23:15:01
40.027839,116.346788,0,605,39964.9687847222,2009-05-31,23:15:03
40.027859,116.346788,0,608,39964.9688425926,2009-05-31,23:15:08
40.027873,116.346734,0,610,39964.968900463,2009-05-31,23:15:13
40.027849,116.346642,0,612,39964.9689583333,2009-05-31,23:15:18
40.0278,116.346548,0,611,39964.9690162037,2009-05-31,23:15:23
40.027798,116.3465,0,610,39964.9690740741,2009-05-31,23:15:28
40.027806,116.346461,0,610,39964.9691319444,2009-05-31,23:15:33
40.027842,116.346382,0,612,39964.9691898148,2009-05-31,23:15:38
40.027909,116.346454,0,608,39964.9692476852,2009-05-31,23:15:43
40.02795,116.346559,0,604,39964.9693055556,2009-05-31,23:15:48
40.027869,116.346583,0,602,39964.9693634259,2009-05-31,23:15:53
40.027815,116.346529,0,600,39964.9694212963,2009-05-31,23:15:58
40.027809,116.346462,0,601,39964.9694791667,2009-05-31,23:16:03
40.027802,116.346411,0,602,39964.969537037,2009-05-31,23:16:08
40.027817,116.346392,0,602,39964.9695949074,2009-05-31,23:16:13
40.02783,116.346408,0,602,39964.9696527778,2009-05-31,23:16:18
40.027839,116.346431,0,601,39964.9697106481,2009-05-31,23:16:23
40.027796,116.346361,0,602,39964.9697685185,2009-05-31,23:16:28
40.027784,116.346464,0,595,39964.9698263889,2009-05-31,23:16:33
40.027826,116.346637,0,593,39964.9698842593,2009-05-31,23:16:38
40.027865,116.346573,0,583,39964.9699421296,2009-05-31,23:16:43
40.02795,116.346511,0,570,39964.97,2009-05-31,23:16:48
40.028042,116.346544,0,570,39964.9700578704,2009-05-31,23:16:53
40.028098,116.346556,0,570,39964.9701157407,2009-05-31,23:16:58
40.027986,116.346484,0,572,39964.9701736111,2009-05-31,23:17:03
40.027878,116.34647,0,573,39964.9702314815,2009-05-31,23:17:08
40.027783,116.346473,0,573,39964.9702893518,2009-05-31,23:17:13
40.027667,116.346382,0,572,39964.9703472222,2009-05-31,23:17:18
40.027537,116.346302,0,572,39964.9704050926,2009-05-31,23:17:23
40.027459,116.346246,0,572,39964.970462963,2009-05-31,23:17:28
40.027479,116.346234,0,567,39964.9705208333,2009-05-31,23:17:33
40.027556,116.346228,0,562,39964.9705787037,2009-05-31,23:17:38
40.027601,116.346188,0,556,39964.9706365741,2009-05-31,23:17:43
40.027621,116.346208,0,548,39964.9706944444,2009-05-31,23:17:48
40.027607,116.346218,0,542,39964.9707523148,2009-05-31,23:17:53
40.02759,116.346078,0,533,39964.9708101852,2009-05-31,23:17:58
40.027606,116.345991,0,526,39964.9708680556,2009-05-31,23:18:03
40.027613,116.345891,0,518,39964.9709259259,2009-05-31,23:18:08
40.027644,116.34584,0,505,39964.9709837963,2009-05-31,23:18:13
40.027596,116.345857,0,502,39964.9710416667,2009-05-31,23:18:18
40.027541,116.345855,0,491,39964.971099537,2009-05-31,23:18:23
40.027513,116.345878,0,463,39964.9711574074,2009-05-31,23:18:28
40.027461,116.345827,0,447,39964.9712152778,2009-05-31,23:18:33
40.027392,116.34582,0,443,39964.9712731481,2009-05-31,23:18:38
40.02732,116.345757,0,430,39964.9713310185,2009-05-31,23:18:43
40.027258,116.34571,0,422,39964.9713888889,2009-05-31,23:18:48
40.027249,116.345708,0,416,39964.9714467593,2009-05-31,23:18:53
40.027346,116.345664,0,415,39964.9715046296,2009-05-31,23:18:58
40.027459,116.345622,0,414,39964.9715625,2009-05-31,23:19:03
40.027468,116.345661,0,398,39964.9716203704,2009-05-31,23:19:08
40.027464,116.345741,0,371,39964.9716782407,2009-05-31,23:19:13
40.027472,116.34577,0,345,39964.9717361111,2009-05-31,23:19:18
40.027472,116.345723,0,329,39964.9717939815,2009-05-31,23:19:23
40.02744,116.345693,0,321,39964.9718518518,2009-05-31,23:19:28
40.027385,116.345679,0,328,39964.9719097222,2009-05-31,23:19:33
40.027409,116.345705,0,333,39964.9719675926,2009-05-31,23:19:38
40.027586,116.345765,0,351,39964.972025463,2009-05-31,23:19:43
40.027692,116.345823,0,360,39964.9720833333,2009-05-31,23:19:48
40.02779,116.345902,0,373,39964.9721412037,2009-05-31,23:19:53
40.027823,116.345985,0,389,39964.9721990741,2009-05-31,23:19:58
40.027792,116.345965,0,402,39964.9722569444,2009-05-31,23:20:03
40.027792,116.345965,0,402,39964.9722916667,2009-05-31,23:20:06
40.027795,116.345962,0,411,39964.9723148148,2009-05-31,23:20:08
40.027781,116.345981,0,414,39964.9723726852,2009-05-31,23:20:13
40.027789,116.345991,0,413,39964.9724305556,2009-05-31,23:20:18
40.027807,116.346034,0,416,39964.9724884259,2009-05-31,23:20:23
40.027867,116.346064,0,433,39964.9725462963,2009-05-31,23:20:28
40.027857,116.346045,0,446,39964.9726041667,2009-05-31,23:20:33
40.027805,116.346043,0,457,39964.972662037,2009-05-31,23:20:38
40.027865,116.346021,0,472,39964.9727199074,2009-05-31,23:20:43
40.027905,116.346041,0,476,39964.9727777778,2009-05-31,23:20:48
40.02784,116.346124,0,456,39964.9728356482,2009-05-31,23:20:53
40.027796,116.346174,0,455,39964.9728935185,2009-05-31,23:20:58
40.027824,116.346189,0,461,39964.9729513889,2009-05-31,23:21:03
40.027864,116.346167,0,466,39964.9730092593,2009-05-31,23:21:08
40.027902,116.34616,0,466,39964.9730671296,2009-05-31,23:21:13
40.027897,116.346111,0,464,39964.973125,2009-05-31,23:21:18
40.027873,116.346071,0,463,39964.9731828704,2009-05-31,23:21:23
40.027863,116.346046,0,461,39964.9732407407,2009-05-31,23:21:28
40.027812,116.345973,0,462,39964.9732986111,2009-05-31,23:21:33
40.027664,116.345818,0,463,39964.9733564815,2009-05-31,23:21:38
40.027474,116.345735,0,447,39964.9734143519,2009-05-31,23:21:43
40.02737,116.345682,0,427,39964.9734722222,2009-05-31,23:21:48
40.027385,116.345668,0,412,39964.9735300926,2009-05-31,23:21:53
40.027395,116.3457,0,404,39964.973587963,2009-05-31,23:21:58
40.027346,116.345728,0,396,39964.9736458333,2009-05-31,23:22:03
40.027307,116.345687,0,394,39964.9737037037,2009-05-31,23:22:08
40.027346,116.345632,0,396,39964.9737615741,2009-05-31,23:22:13
40.027394,116.345616,0,403,39964.9738194444,2009-05-31,23:22:18
40.027492,116.345614,0,416,39964.9738773148,2009-05-31,23:22:23
40.027526,116.3456,0,432,39964.9739351852,2009-05-31,23:22:28
40.027455,116.345629,0,437,39964.9739930556,2009-05-31,23:22:33
40.027379,116.34562,0,448,39964.9740509259,2009-05-31,23:22:38
40.027368,116.345565,0,455,39964.9741087963,2009-05-31,23:22:43
40.027361,116.345499,0,450,39964.9741666667,2009-05-31,23:22:48
40.027349,116.345447,0,451,39964.974224537,2009-05-31,23:22:53
40.027359,116.345414,0,453,39964.9742824074,2009-05-31,23:22:58
40.027404,116.345359,0,456,39964.9743402778,2009-05-31,23:23:03
40.027476,116.345288,0,462,39964.9743981481,2009-05-31,23:23:08
40.027444,116.345269,0,468,39964.9744560185,2009-05-31,23:23:13
40.027357,116.345277,0,468,39964.9745138889,2009-05-31,23:23:18
40.027337,116.345308,0,464,39964.9745717593,2009-05-31,23:23:23
40.027342,116.345368,0,459,39964.9746296296,2009-05-31,23:23:28
40.02729,116.345427,0,451,39964.9746875,2009-05-31,23:23:33
40.027237,116.345407,0,441,39964.9747453704,2009-05-31,23:23:38
40.027173,116.345419,0,436,39964.9748032407,2009-05-31,23:23:43
40.027144,116.34537,0,433,39964.9748611111,2009-05-31,23:23:48
40.02697,116.345497,0,432,39964.9749189815,2009-05-31,23:23:53
40.02692,116.345476,0,429,39964.9749768519,2009-05-31,23:23:58
40.026928,116.345432,0,419,39964.9750347222,2009-05-31,23:24:03
40.027022,116.34546,0,401,39964.9750925926,2009-05-31,23:24:08
40.027106,116.345485,0,385,39964.975150463,2009-05-31,23:24:13
40.027244,116.345477,0,367,39964.9752083333,2009-05-31,23:24:18
40.027214,116.345531,0,354,39964.9752662037,2009-05-31,23:24:23
40.027147,116.345579,0,342,39964.9753240741,2009-05-31,23:24:28
40.027084,116.345522,0,332,39964.9753819444,2009-05-31,23:24:33
40.027087,116.34548,0,329,39964.9754398148,2009-05-31,23:24:38
40.027143,116.34543,0,329,39964.9754976852,2009-05-31,23:24:43
40.027207,116.345374,0,329,39964.9755555556,2009-05-31,23:24:48
40.027261,116.345331,0,324,39964.9756134259,2009-05-31,23:24:53
40.027394,116.345331,0,314,39964.9756712963,2009-05-31,23:24:58
40.027566,116.345347,0,299,39964.9757291667,2009-05-31,23:25:03
40.02753,116.345306,0,291,39964.975787037,2009-05-31,23:25:08
40.027472,116.34529,0,290,39964.9758449074,2009-05-31,23:25:13
40.027463,116.345337,0,294,39964.9759027778,2009-05-31,23:25:18
40.027444,116.345356,0,299,39964.9759606481,2009-05-31,23:25:23
40.027455,116.345343,0,306,39964.9760185185,2009-05-31,23:25:28
40.027512,116.345271,0,314,39964.9760763889,2009-05-31,23:25:33
40.027515,116.345219,0,313,39964.9761342593,2009-05-31,23:25:38
40.027524,116.345183,0,307,39964.9761921296,2009-05-31,23:25:43
40.027496,116.345143,0,303,39964.97625,2009-05-31,23:25:48
40.027474,116.345096,0,297,39964.9763078704,2009-05-31,23:25:53
40.02745,116.345058,0,301,39964.9763657407,2009-05-31,23:25:58
40.027473,116.345072,0,308,39964.9764236111,2009-05-31,23:26:03
40.027509,116.345067,0,312,39964.9764814815,2009-05-31,23:26:08
40.027538,116.345076,0,310,39964.9765393519,2009-05-31,23:26:13
40.027538,116.345078,0,310,39964.9765972222,2009-05-31,23:26:18
40.027538,116.345078,0,310,39964.9766319444,2009-05-31,23:26:21
40.027531,116.345081,0,310,39964.9766550926,2009-05-31,23:26:23
40.027479,116.345089,0,315,39964.976712963,2009-05-31,23:26:28
40.027386,116.345096,0,320,39964.9767708333,2009-05-31,23:26:33
40.027317,116.34504,0,327,39964.9768287037,2009-05-31,23:26:38
40.027275,116.345,0,328,39964.9768865741,2009-05-31,23:26:43
40.027307,116.345043,0,327,39964.9769444444,2009-05-31,23:26:48
40.027348,116.345039,0,327,39964.9770023148,2009-05-31,23:26:53
40.027357,116.34505,0,331,39964.9770601852,2009-05-31,23:26:58
40.027268,116.345046,0,339,39964.9771180556,2009-05-31,23:27:03
40.027113,116.345077,0,349,39964.9771759259,2009-05-31,23:27:08
40.027025,116.345117,0,350,39964.9772337963,2009-05-31,23:27:13
40.02698,116.345153,0,345,39964.9772916667,2009-05-31,23:27:18
40.026981,116.345177,0,334,39964.977349537,2009-05-31,23:27:23
40.027019,116.34519,0,327,39964.9774074074,2009-05-31,23:27:28
40.02706,116.345167,0,322,39964.9774652778,2009-05-31,23:27:33
40.027085,116.345168,0,320,39964.9775231481,2009-05-31,23:27:38
40.027215,116.345132,0,321,39964.9775810185,2009-05-31,23:27:43
40.027287,116.345136,0,324,39964.9776388889,2009-05-31,23:27:48
40.027285,116.345135,0,326,39964.9776967593,2009-05-31,23:27:53
40.027285,116.345135,0,326,39964.9777314815,2009-05-31,23:27:56
40.027282,116.345134,0,326,39964.9777546296,2009-05-31,23:27:58
40.027302,116.345086,0,326,39964.9778125,2009-05-31,23:28:03
40.027344,116.345106,0,330,39964.9778703704,2009-05-31,23:28:08
40.027344,116.345106,0,330,39964.9779050926,2009-05-31,23:28:11
40.027349,116.345103,0,330,39964.9779282407,2009-05-31,23:28:13
40.027368,116.345109,0,330,39964.9779861111,2009-05-31,23:28:18
40.027365,116.345121,0,330,39964.9780439815,2009-05-31,23:28:23
40.027372,116.345147,0,330,39964.9781018518,2009-05-31,23:28:28
40.027323,116.345179,0,331,39964.9781597222,2009-05-31,23:28:33
40.027339,116.345218,0,336,39964.9782175926,2009-05-31,23:28:38
40.027354,116.345206,0,338,39964.978275463,2009-05-31,23:28:43
40.027391,116.345186,0,339,39964.9783333333,2009-05-31,23:28:48
40.027431,116.345135,0,344,39964.9783912037,2009-05-31,23:28:53
40.027447,116.34516,0,349,39964.9784490741,2009-05-31,23:28:58
40.027447,116.34516,0,349,39964.9784837963,2009-05-31,23:29:01
40.027445,116.345165,0,350,39964.9785069444,2009-05-31,23:29:03
40.027447,116.345123,0,353,39964.9785648148,2009-05-31,23:29:08
40.027543,116.345092,0,360,39964.9786226852,2009-05-31,23:29:13
40.027588,116.345092,0,365,39964.9786805556,2009-05-31,23:29:18
40.027597,116.345217,0,375,39964.9787384259,2009-05-31,23:29:23
40.027587,116.345325,0,383,39964.9787962963,2009-05-31,23:29:28
40.027562,116.345331,0,387,39964.9788541667,2009-05-31,23:29:33
40.027568,116.345311,0,389,39964.978912037,2009-05-31,23:29:38
40.027608,116.34531,0,384,39964.9789699074,2009-05-31,23:29:43
40.027642,116.345306,0,382,39964.9790277778,2009-05-31,23:29:48
40.02766,116.345233,0,382,39964.9790856481,2009-05-31,23:29:53
40.02763,116.345217,0,381,39964.9791435185,2009-05-31,23:29:58
40.027629,116.345235,0,382,39964.9792013889,2009-05-31,23:30:03
40.027649,116.345216,0,384,39964.9792592593,2009-05-31,23:30:08
40.02769,116.345168,0,385,39964.9793171296,2009-05-31,23:30:13
40.027761,116.345115,0,390,39964.979375,2009-05-31,23:30:18
40.02777,116.345131,0,393,39964.9794328704,2009-05-31,23:30:23
40.027764,116.345111,0,396,39964.9794907407,2009-05-31,23:30:28
40.02773,116.345053,0,403,39964.9795486111,2009-05-31,23:30:33
40.027703,116.345039,0,408,39964.9796064815,2009-05-31,23:30:38
40.027699,116.345024,0,410,39964.9796643518,2009-05-31,23:30:43
40.02771,116.345047,0,408,39964.9797222222,2009-05-31,23:30:48
40.02771,116.345047,0,408,39964.9797569444,2009-05-31,23:30:51
40.027704,116.345045,0,408,39964.9797800926,2009-05-31,23:30:53
40.027695,116.345151,0,399,39964.979837963,2009-05-31,23:30:58
40.027684,116.345156,0,394,39964.9798958333,2009-05-31,23:31:03
40.027617,116.345173,0,395,39964.9799537037,2009-05-31,23:31:08
40.027508,116.345299,0,391,39964.9800115741,2009-05-31,23:31:13
40.027445,116.345386,0,391,39964.9800694444,2009-05-31,23:31:18
40.027426,116.345402,0,391,39964.9801273148,2009-05-31,23:31:23
40.027384,116.345446,0,390,39964.9801851852,2009-05-31,23:31:28
40.027408,116.345418,0,391,39964.9802430556,2009-05-31,23:31:33
40.027451,116.345398,0,390,39964.9803009259,2009-05-31,23:31:38
40.027441,116.345386,0,387,39964.9803587963,2009-05-31,23:31:43
40.02745,116.345377,0,386,39964.9804166667,2009-05-31,23:31:48
40.027464,116.34536,0,386,39964.980474537,2009-05-31,23:31:53
40.027517,116.345267,0,387,39964.9805324074,2009-05-31,23:31:58
40.027568,116.34518,0,389,39964.9805902778,2009-05-31,23:32:03
40.027558,116.345151,0,387,39964.9806481482,2009-05-31,23:32:08
40.027556,116.345123,0,387,39964.9807060185,2009-05-31,23:32:13
40.027547,116.345104,0,385,39964.9807638889,2009-05-31,23:32:18
40.027553,116.34512,0,384,39964.9808217593,2009-05-31,23:32:23
40.027572,116.34518,0,381,39964.9808796296,2009-05-31,23:32:28
40.027636,116.345192,0,379,39964.9809375,2009-05-31,23:32:33
40.027723,116.345166,0,379,39964.9809953704,2009-05-31,23:32:38
40.027731,116.34511,0,381,39964.9810532407,2009-05-31,23:32:43
40.027709,116.345126,0,380,39964.9811111111,2009-05-31,23:32:48
40.027646,116.345169,0,377,39964.9811689815,2009-05-31,23:32:53
40.027648,116.345183,0,377,39964.9812268519,2009-05-31,23:32:58
40.027662,116.345187,0,374,39964.9812847222,2009-05-31,23:33:03
40.027681,116.345183,0,369,39964.9813425926,2009-05-31,23:33:08
40.027703,116.345165,0,366,39964.981400463,2009-05-31,23:33:13
40.027741,116.34514,0,368,39964.9814583333,2009-05-31,23:33:18
40.027734,116.345119,0,370,39964.9815162037,2009-05-31,23:33:23
40.027736,116.345054,0,373,39964.9815740741,2009-05-31,23:33:28
40.027701,116.344981,0,374,39964.9816319444,2009-05-31,23:33:33
40.027703,116.344966,0,374,39964.9816898148,2009-05-31,23:33:38
40.02773,116.344996,0,374,39964.9817476852,2009-05-31,23:33:43
40.02773,116.344996,0,374,39964.9817824074,2009-05-31,23:33:46
40.027732,116.344991,0,374,39964.9818055556,2009-05-31,23:33:48
40.027733,116.345005,0,374,39964.9818634259,2009-05-31,23:33:53
40.027739,116.345128,0,373,39964.9819212963,2009-05-31,23:33:58
40.027764,116.34518,0,373,39964.9819791667,2009-05-31,23:34:03
40.027743,116.345178,0,375,39964.982037037,2009-05-31,23:34:08
40.027743,116.345178,0,375,39964.9820717593,2009-05-31,23:34:11
40.027736,116.345179,0,376,39964.9820949074,2009-05-31,23:34:13
40.027696,116.34521,0,373,39964.9821527778,2009-05-31,23:34:18
40.027633,116.345297,0,367,39964.9822106481,2009-05-31,23:34:23
40.02761,116.345366,0,362,39964.9822685185,2009-05-31,23:34:28
40.02761,116.345366,0,362,39964.9823032407,2009-05-31,23:34:31
40.027605,116.345368,0,362,39964.9823263889,2009-05-31,23:34:33
40.0276,116.345355,0,362,39964.9823842593,2009-05-31,23:34:38
40.027573,116.345362,0,364,39964.9824421296,2009-05-31,23:34:43
40.027499,116.345396,0,369,39964.9825,2009-05-31,23:34:48
40.027443,116.345437,0,375,39964.9825578704,2009-05-31,23:34:53
40.027383,116.345468,0,379,39964.9826157407,2009-05-31,23:34:58
40.027357,116.345511,0,379,39964.9826736111,2009-05-31,23:35:03
40.027371,116.345549,0,379,39964.9827314815,2009-05-31,23:35:08
40.027393,116.345564,0,379,39964.9827893519,2009-05-31,23:35:13
40.027451,116.345549,0,379,39964.9828472222,2009-05-31,23:35:18
40.027451,116.345549,0,379,39964.9828819444,2009-05-31,23:35:21
40.027458,116.345545,0,378,39964.9829050926,2009-05-31,23:35:23
40.027482,116.345515,0,380,39964.982962963,2009-05-31,23:35:28
40.027476,116.345488,0,382,39964.9830208333,2009-05-31,23:35:33
40.027478,116.345478,0,382,39964.9830787037,2009-05-31,23:35:38
40.027478,116.345478,0,382,39964.9831134259,2009-05-31,23:35:41
40.027483,116.345472,0,382,39964.9831365741,2009-05-31,23:35:43
40.027485,116.345494,0,382,39964.9831944444,2009-05-31,23:35:48
40.027481,116.34553,0,382,39964.9832523148,2009-05-31,23:35:53
40.027473,116.345557,0,376,39964.9833101852,2009-05-31,23:35:58
40.027558,116.345562,0,373,39964.9833680556,2009-05-31,23:36:03
40.027602,116.345546,0,372,39964.9834259259,2009-05-31,23:36:08
40.027607,116.345507,0,373,39964.9834837963,2009-05-31,23:36:13
40.027561,116.345438,0,373,39964.9835416667,2009-05-31,23:36:18
40.027493,116.345437,0,372,39964.983599537,2009-05-31,23:36:23
40.027415,116.345456,0,374,39964.9836574074,2009-05-31,23:36:28
40.027351,116.345424,0,377,39964.9837152778,2009-05-31,23:36:33
40.027332,116.345314,0,378,39964.9837731481,2009-05-31,23:36:38
40.027344,116.345245,0,376,39964.9838310185,2009-05-31,23:36:43
40.027375,116.345211,0,376,39964.9838888889,2009-05-31,23:36:48
40.027446,116.345165,0,375,39964.9839467593,2009-05-31,23:36:53
40.027475,116.345111,0,376,39964.9840046296,2009-05-31,23:36:58
40.02748,116.345039,0,378,39964.9840625,2009-05-31,23:37:03
40.02748,116.345132,0,381,39964.9841203704,2009-05-31,23:37:08
40.027467,116.345177,0,376,39964.9841782407,2009-05-31,23:37:13
40.027468,116.345226,0,377,39964.9842361111,2009-05-31,23:37:18
40.027478,116.345337,0,379,39964.9842939815,2009-05-31,23:37:23
40.027497,116.345396,0,382,39964.9843518519,2009-05-31,23:37:28
40.027497,116.345396,0,382,39964.9843865741,2009-05-31,23:37:31
40.027502,116.345402,0,383,39964.9844097222,2009-05-31,23:37:33
40.027536,116.345422,0,383,39964.9844675926,2009-05-31,23:37:38
40.027497,116.345444,0,382,39964.984525463,2009-05-31,23:37:43
40.027497,116.345444,0,382,39964.9845601852,2009-05-31,23:37:46
40.027495,116.34544,0,382,39964.9845833333,2009-05-31,23:37:48
40.027509,116.345451,0,383,39964.9846412037,2009-05-31,23:37:53
40.02752,116.345469,0,383,39964.9846990741,2009-05-31,23:37:58
40.02753,116.345533,0,383,39964.9847569444,2009-05-31,23:38:03
40.027558,116.345536,0,383,39964.9848148148,2009-05-31,23:38:08
40.027545,116.34555,0,383,39964.9848726852,2009-05-31,23:38:13
40.027545,116.345617,0,381,39964.9849305556,2009-05-31,23:38:18
40.027526,116.345655,0,380,39964.9849884259,2009-05-31,23:38:23
40.027462,116.345754,0,379,39964.9850462963,2009-05-31,23:38:28
40.02739,116.345808,0,382,39964.9851041667,2009-05-31,23:38:33
40.027357,116.345859,0,387,39964.985162037,2009-05-31,23:38:38
40.02739,116.345893,0,387,39964.9852199074,2009-05-31,23:38:43
40.027369,116.34593,0,390,39964.9852777778,2009-05-31,23:38:48
40.027341,116.345974,0,392,39964.9853356481,2009-05-31,23:38:53
40.027335,116.346006,0,392,39964.9853935185,2009-05-31,23:38:58
40.027351,116.346015,0,391,39964.9854513889,2009-05-31,23:39:03
40.027402,116.346035,0,392,39964.9855092593,2009-05-31,23:39:08
40.027527,116.346059,0,392,39964.9855671296,2009-05-31,23:39:13
40.027606,116.346052,0,392,39964.985625,2009-05-31,23:39:18
40.027691,116.346022,0,394,39964.9856828704,2009-05-31,23:39:23
40.027682,116.345982,0,399,39964.9857407407,2009-05-31,23:39:28
40.027657,116.34593,0,403,39964.9857986111,2009-05-31,23:39:33
40.027651,116.345931,0,408,39964.9858564815,2009-05-31,23:39:38
40.027651,116.345931,0,408,39964.9858912037,2009-05-31,23:39:41
40.027657,116.345928,0,409,39964.9859143518,2009-05-31,23:39:43
40.027647,116.345876,0,408,39964.9859722222,2009-05-31,23:39:48
40.027655,116.345834,0,408,39964.9860300926,2009-05-31,23:39:53
40.027642,116.345812,0,408,39964.986087963,2009-05-31,23:39:58
40.027611,116.345809,0,407,39964.9861458333,2009-05-31,23:40:03
40.027581,116.345884,0,401,39964.9862037037,2009-05-31,23:40:08
40.027568,116.345967,0,398,39964.9862615741,2009-05-31,23:40:13
40.027559,116.345999,0,398,39964.9863194444,2009-05-31,23:40:18
40.027621,116.346018,0,399,39964.9863773148,2009-05-31,23:40:23
40.027846,116.345991,0,402,39964.9864351852,2009-05-31,23:40:28
40.027989,116.345984,0,403,39964.9864930556,2009-05-31,23:40:33
40.028007,116.345985,0,403,39964.9865509259,2009-05-31,23:40:38
40.02802,116.345863,0,403,39964.9866087963,2009-05-31,23:40:43
40.028019,116.345691,0,404,39964.9866666667,2009-05-31,23:40:48
40.028099,116.345652,0,402,39964.986724537,2009-05-31,23:40:53
40.028117,116.345656,0,397,39964.9867824074,2009-05-31,23:40:58
40.028143,116.345672,0,395,39964.9868402778,2009-05-31,23:41:03
40.028118,116.345678,0,395,39964.9868981481,2009-05-31,23:41:08
40.028051,116.345638,0,395,39964.9869560185,2009-05-31,23:41:13
40.028041,116.345623,0,396,39964.9870138889,2009-05-31,23:41:18
40.028011,116.345601,0,397,39964.9870717593,2009-05-31,23:41:23
40.027945,116.345663,0,396,39964.9871296296,2009-05-31,23:41:28
40.027832,116.345743,0,389,39964.9871875,2009-05-31,23:41:33
40.027763,116.345755,0,381,39964.9872453704,2009-05-31,23:41:38
40.027745,116.345777,0,380,39964.9873032407,2009-05-31,23:41:43
40.027763,116.345764,0,380,39964.9873611111,2009-05-31,23:41:48
40.027773,116.34576,0,381,39964.9874189815,2009-05-31,23:41:53
40.027773,116.34576,0,381,39964.9874537037,2009-05-31,23:41:56
40.02778,116.345756,0,381,39964.9874768518,2009-05-31,23:41:58
40.027786,116.34572,0,382,39964.9875347222,2009-05-31,23:42:03
40.027752,116.345693,0,381,39964.9875925926,2009-05-31,23:42:08
40.027739,116.345724,0,377,39964.987650463,2009-05-31,23:42:13
40.027795,116.345776,0,376,39964.9877083333,2009-05-31,23:42:18
40.027844,116.345799,0,376,39964.9877662037,2009-05-31,23:42:23
40.02789,116.345784,0,376,39964.9878240741,2009-05-31,23:42:28
40.027952,116.345768,0,376,39964.9878819444,2009-05-31,23:42:33
40.027997,116.345671,0,374,39964.9879398148,2009-05-31,23:42:38
40.028002,116.345634,0,373,39964.9879976852,2009-05-31,23:42:43
40.027973,116.345575,0,374,39964.9880555556,2009-05-31,23:42:48
40.027947,116.345503,0,374,39964.9881134259,2009-05-31,23:42:53
40.028099,116.345486,0,374,39964.9881712963,2009-05-31,23:42:58
40.028152,116.345526,0,374,39964.9882291667,2009-05-31,23:43:03
40.028175,116.34558,0,374,39964.988287037,2009-05-31,23:43:08
40.028182,116.345658,0,374,39964.9883449074,2009-05-31,23:43:13
40.028155,116.345737,0,371,39964.9884027778,2009-05-31,23:43:18
40.028096,116.345866,0,367,39964.9884606482,2009-05-31,23:43:23
40.02805,116.345887,0,366,39964.9885185185,2009-05-31,23:43:28
40.028019,116.345917,0,365,39964.9885763889,2009-05-31,23:43:33
40.027986,116.345898,0,366,39964.9886342593,2009-05-31,23:43:38
40.02797,116.345904,0,366,39964.9886921296,2009-05-31,23:43:43
40.027958,116.345893,0,367,39964.98875,2009-05-31,23:43:48
40.027949,116.345898,0,367,39964.9888078704,2009-05-31,23:43:53
40.027975,116.345923,0,368,39964.9888657407,2009-05-31,23:43:58
40.027977,116.34592,0,368,39964.9889236111,2009-05-31,23:44:03
40.02797,116.345927,0,368,39964.9889814815,2009-05-31,23:44:08
40.02797,116.345927,0,368,39964.9890162037,2009-05-31,23:44:11
40.027967,116.345923,0,368,39964.9890393519,2009-05-31,23:44:13
40.027968,116.345908,0,368,39964.9890972222,2009-05-31,23:44:18
40.027966,116.345899,0,368,39964.9891550926,2009-05-31,23:44:23
40.027881,116.345824,0,369,39964.989212963,2009-05-31,23:44:28
40.027879,116.345787,0,368,39964.9892708333,2009-05-31,23:44:33
40.027883,116.345796,0,367,39964.9893287037,2009-05-31,23:44:38
40.02788,116.345805,0,367,39964.9893865741,2009-05-31,23:44:43
40.027879,116.345811,0,367,39964.9894444444,2009-05-31,23:44:48
40.027878,116.345818,0,367,39964.9895023148,2009-05-31,23:44:53
40.027878,116.345818,0,367,39964.989537037,2009-05-31,23:44:56
40.027885,116.345824,0,367,39964.9895601852,2009-05-31,23:44:58
40.02794,116.345801,0,367,39964.9896180556,2009-05-31,23:45:03
40.027959,116.345789,0,368,39964.9896759259,2009-05-31,23:45:08
40.02796,116.345789,0,368,39964.9897337963,2009-05-31,23:45:13
40.02796,116.345789,0,368,39964.9897685185,2009-05-31,23:45:16
40.027963,116.345784,0,368,39964.9897916667,2009-05-31,23:45:18
40.02796,116.345773,0,368,39964.989849537,2009-05-31,23:45:23
40.027958,116.345767,0,367,39964.9899074074,2009-05-31,23:45:28
40.027958,116.345767,0,367,39964.9899421296,2009-05-31,23:45:31
40.027966,116.34577,0,367,39964.9899652778,2009-05-31,23:45:33
40.027969,116.345748,0,368,39964.9900231481,2009-05-31,23:45:38
40.027969,116.345656,0,370,39964.9900810185,2009-05-31,23:45:43
40.027927,116.345529,0,363,39964.9901388889,2009-05-31,23:45:48
40.027764,116.345424,0,357,39964.9901967593,2009-05-31,23:45:53
40.027677,116.345405,0,357,39964.9902546296,2009-05-31,23:45:58
40.027677,116.345405,0,357,39964.9902893519,2009-05-31,23:46:01
40.027675,116.345411,0,355,39964.9903125,2009-05-31,23:46:03
40.027664,116.34544,0,352,39964.9903703704,2009-05-31,23:46:08
40.027684,116.345393,0,347,39964.9904282407,2009-05-31,23:46:13
40.027697,116.345275,0,341,39964.9904861111,2009-05-31,23:46:18
40.027737,116.345227,0,340,39964.9905439815,2009-05-31,23:46:23
40.027799,116.345184,0,338,39964.9906018519,2009-05-31,23:46:28
40.0278,116.345174,0,338,39964.9906597222,2009-05-31,23:46:33
40.027806,116.345099,0,338,39964.9907175926,2009-05-31,23:46:38
40.027808,116.345073,0,335,39964.990775463,2009-05-31,23:46:43
40.027825,116.345067,0,330,39964.9908333333,2009-05-31,23:46:48
40.027852,116.345101,0,327,39964.9908912037,2009-05-31,23:46:53
40.027857,116.345139,0,327,39964.9909490741,2009-05-31,23:46:58
40.027835,116.345147,0,328,39964.9910069444,2009-05-31,23:47:03
40.027831,116.345131,0,328,39964.9910648148,2009-05-31,23:47:08
40.027843,116.345101,0,327,39964.9911226852,2009-05-31,23:47:13
40.027847,116.345077,0,323,39964.9911805556,2009-05-31,23:47:18
40.027879,116.345054,0,323,39964.9912384259,2009-05-31,23:47:23
40.027897,116.345034,0,322,39964.9912962963,2009-05-31,23:47:28
40.027897,116.34509,0,321,39964.9913541667,2009-05-31,23:47:33
40.02785,116.345172,0,311,39964.991412037,2009-05-31,23:47:38
40.027871,116.345227,0,311,39964.9914699074,2009-05-31,23:47:43
40.027919,116.345217,0,310,39964.9915277778,2009-05-31,23:47:48
40.027972,116.345236,0,308,39964.9915856481,2009-05-31,23:47:53
40.027989,116.345222,0,308,39964.9916435185,2009-05-31,23:47:58
40.027995,116.345203,0,305,39964.9917013889,2009-05-31,23:48:03
40.028002,116.345184,0,304,39964.9917592593,2009-05-31,23:48:08
40.028002,116.345185,0,304,39964.9918171296,2009-05-31,23:48:13
40.028002,116.345185,0,304,39964.9918518519,2009-05-31,23:48:16
40.028003,116.345187,0,304,39964.991875,2009-05-31,23:48:18
40.028047,116.345146,0,304,39964.9919328704,2009-05-31,23:48:23
40.02808,116.345149,0,304,39964.9919907407,2009-05-31,23:48:28
40.028066,116.345143,0,297,39964.9920486111,2009-05-31,23:48:33
40.028082,116.34513,0,293,39964.9921064815,2009-05-31,23:48:38
40.028093,116.345083,0,291,39964.9921643519,2009-05-31,23:48:43
40.028111,116.345014,0,291,39964.9922222222,2009-05-31,23:48:48
40.028072,116.345062,0,290,39964.9922800926,2009-05-31,23:48:53
40.028048,116.345095,0,288,39964.992337963,2009-05-31,23:48:58
40.028048,116.345095,0,288,39964.9923726852,2009-05-31,23:49:01
40.028044,116.345101,0,285,39964.9923958333,2009-05-31,23:49:03
40.028061,116.345084,0,280,39964.9924537037,2009-05-31,23:49:08
40.028066,116.345066,0,279,39964.9925115741,2009-05-31,23:49:13
40.028076,116.344999,0,273,39964.9925694444,2009-05-31,23:49:18
40.027979,116.344943,0,270,39964.9926273148,2009-05-31,23:49:23
40.027905,116.344932,0,267,39964.9926851852,2009-05-31,23:49:28
40.027944,116.344984,0,271,39964.9927430556,2009-05-31,23:49:33
40.027963,116.345,0,272,39964.9928009259,2009-05-31,23:49:38
40.028005,116.34501,0,272,39964.9928587963,2009-05-31,23:49:43
40.028005,116.34501,0,272,39964.9928935185,2009-05-31,23:49:46
40.028001,116.345005,0,273,39964.9929166667,2009-05-31,23:49:48
40.027985,116.344999,0,272,39964.992974537,2009-05-31,23:49:53
40.027981,116.345014,0,273,39964.9930324074,2009-05-31,23:49:58
40.027976,116.345033,0,273,39964.9930902778,2009-05-31,23:50:03
40.027976,116.345033,0,273,39964.993125,2009-05-31,23:50:06
40.027978,116.345034,0,274,39964.9931481481,2009-05-31,23:50:08
40.027962,116.345027,0,273,39964.9932060185,2009-05-31,23:50:13
40.027924,116.345053,0,271,39964.9932638889,2009-05-31,23:50:18
40.027905,116.345019,0,268,39964.9933217593,2009-05-31,23:50:23
40.02789,116.345061,0,265,39964.9933796296,2009-05-31,23:50:28
40.02788,116.345131,0,258,39964.9934375,2009-05-31,23:50:33
40.027887,116.345184,0,258,39964.9934953704,2009-05-31,23:50:38
40.027912,116.345213,0,257,39964.9935532407,2009-05-31,23:50:43
40.027928,116.34523,0,257,39964.9936111111,2009-05-31,23:50:48
40.027928,116.34523,0,257,39964.9936458333,2009-05-31,23:50:51
40.027929,116.345234,0,258,39964.9936689815,2009-05-31,23:50:53
40.027932,116.345246,0,258,39964.9937268518,2009-05-31,23:50:58
40.027938,116.345255,0,258,39964.9937847222,2009-05-31,23:51:03
40.027929,116.345302,0,258,39964.9938425926,2009-05-31,23:51:08
40.027915,116.345337,0,258,39964.993900463,2009-05-31,23:51:13
40.027907,116.345346,0,258,39964.9939583333,2009-05-31,23:51:18
40.02785,116.345449,0,264,39964.9940162037,2009-05-31,23:51:23
40.027833,116.345513,0,263,39964.9940740741,2009-05-31,23:51:28
40.027794,116.345546,0,258,39964.9941319444,2009-05-31,23:51:33
40.027751,116.345576,0,258,39964.9941898148,2009-05-31,23:51:38
40.02773,116.345605,0,260,39964.9942476852,2009-05-31,23:51:43
40.027728,116.345633,0,261,39964.9943055556,2009-05-31,23:51:48
40.027805,116.345638,0,259,39964.9943634259,2009-05-31,23:51:53
40.027829,116.345692,0,257,39964.9944212963,2009-05-31,23:51:58
40.027818,116.345664,0,253,39964.9944791667,2009-05-31,23:52:03
40.027802,116.345683,0,249,39964.994537037,2009-05-31,23:52:08
40.027809,116.345588,0,248,39964.9945949074,2009-05-31,23:52:13
40.027719,116.345561,0,241,39964.9946527778,2009-05-31,23:52:18
40.027613,116.345565,0,231,39964.9947106481,2009-05-31,23:52:23
40.027568,116.345595,0,229,39964.9947685185,2009-05-31,23:52:28
40.027568,116.345595,0,229,39964.9948032407,2009-05-31,23:52:31
40.027573,116.345593,0,229,39964.9948263889,2009-05-31,23:52:33
40.027553,116.345608,0,234,39964.9948842593,2009-05-31,23:52:38
40.027577,116.345648,0,235,39964.9949421296,2009-05-31,23:52:43
40.0276,116.345706,0,243,39964.995,2009-05-31,23:52:48
40.027631,116.345796,0,249,39964.9950578704,2009-05-31,23:52:53
40.027578,116.345891,0,265,39964.9951157407,2009-05-31,23:52:58
40.027534,116.345889,0,275,39964.9951736111,2009-05-31,23:53:03
40.027536,116.345868,0,277,39964.9952314815,2009-05-31,23:53:08
40.027539,116.345826,0,278,39964.9952893518,2009-05-31,23:53:13
40.027539,116.345826,0,278,39964.9953240741,2009-05-31,23:53:16
40.027546,116.345827,0,279,39964.9953472222,2009-05-31,23:53:18
40.027545,116.345886,0,281,39964.9954050926,2009-05-31,23:53:23
40.027562,116.345904,0,284,39964.995462963,2009-05-31,23:53:28
40.02759,116.345965,0,286,39964.9955208333,2009-05-31,23:53:33
40.027589,116.346014,0,287,39964.9955787037,2009-05-31,23:53:38
40.027604,116.346046,0,288,39964.9956365741,2009-05-31,23:53:43
40.027567,116.346027,0,291,39964.9956944444,2009-05-31,23:53:48
40.027552,116.346033,0,292,39964.9957523148,2009-05-31,23:53:53
40.027552,116.346033,0,292,39964.995787037,2009-05-31,23:53:56
40.027553,116.346025,0,292,39964.9958101852,2009-05-31,23:53:58
40.027554,116.346016,0,293,39964.9958680556,2009-05-31,23:54:03
40.027519,116.34601,0,294,39964.9959259259,2009-05-31,23:54:08
40.02745,116.346024,0,296,39964.9959837963,2009-05-31,23:54:13
40.027425,116.345953,0,297,39964.9960416667,2009-05-31,23:54:18
40.027449,116.345855,0,299,39964.996099537,2009-05-31,23:54:23
40.027464,116.345794,0,299,39964.9961574074,2009-05-31,23:54:28
40.027472,116.345757,0,300,39964.9962152778,2009-05-31,23:54:33
40.027472,116.345759,0,300,39964.9962731482,2009-05-31,23:54:38
40.027472,116.345759,0,300,39964.9963078704,2009-05-31,23:54:41
40.027471,116.345751,0,300,39964.9963310185,2009-05-31,23:54:43
40.027504,116.345762,0,299,39964.9963888889,2009-05-31,23:54:48
40.027544,116.345811,0,301,39964.9964467593,2009-05-31,23:54:53
40.027571,116.345801,0,303,39964.9965046296,2009-05-31,23:54:58
40.027576,116.345814,0,303,39964.9965625,2009-05-31,23:55:03
40.027555,116.345812,0,304,39964.9966203704,2009-05-31,23:55:08
40.027555,116.345812,0,304,39964.9966550926,2009-05-31,23:55:11
40.02756,116.345809,0,304,39964.9966782407,2009-05-31,23:55:13
40.027576,116.345815,0,304,39964.9967361111,2009-05-31,23:55:18
40.02759,116.345824,0,306,39964.9967939815,2009-05-31,23:55:23
40.027589,116.345762,0,308,39964.9968518519,2009-05-31,23:55:28
40.027589,116.345762,0,308,39964.9968865741,2009-05-31,23:55:31
40.027593,116.345754,0,310,39964.9969097222,2009-05-31,23:55:33
40.027616,116.345792,0,312,39964.9969675926,2009-05-31,23:55:38
40.027616,116.345792,0,312,39964.9970023148,2009-05-31,23:55:41
40.027621,116.345794,0,312,39964.997025463,2009-05-31,23:55:43
40.02763,116.345801,0,312,39964.9970833333,2009-05-31,23:55:48
40.02763,116.345801,0,312,39964.9971180556,2009-05-31,23:55:51
40.027638,116.345808,0,312,39964.9971412037,2009-05-31,23:55:53
40.027689,116.345806,0,314,39964.9971990741,2009-05-31,23:55:58
40.027801,116.345814,0,315,39964.9972569444,2009-05-31,23:56:03
40.02783,116.345821,0,317,39964.9973148148,2009-05-31,23:56:08
40.027871,116.345847,0,316,39964.9973726852,2009-05-31,23:56:13
40.027887,116.345852,0,310,39964.9974305556,2009-05-31,23:56:18
40.027926,116.345781,0,310,39964.9974884259,2009-05-31,23:56:23
40.027937,116.34576,0,312,39964.9975462963,2009-05-31,23:56:28
40.027925,116.345766,0,314,39964.9976041667,2009-05-31,23:56:33
40.027909,116.345766,0,315,39964.997662037,2009-05-31,23:56:38
40.027909,116.345766,0,315,39964.9976967593,2009-05-31,23:56:41
40.02791,116.345765,0,315,39964.9977199074,2009-05-31,23:56:43
40.027933,116.34571,0,315,39964.9977777778,2009-05-31,23:56:48
40.027927,116.345679,0,317,39964.9978356481,2009-05-31,23:56:53
40.02792,116.345661,0,323,39964.9978935185,2009-05-31,23:56:58
40.027931,116.345641,0,330,39964.9979513889,2009-05-31,23:57:03
40.027947,116.345671,0,334,39964.9980092593,2009-05-31,23:57:08
40.027939,116.345695,0,338,39964.9980671296,2009-05-31,23:57:13
40.027915,116.345697,0,337,39964.998125,2009-05-31,23:57:18
40.027888,116.345699,0,338,39964.9981828704,2009-05-31,23:57:23
40.027864,116.345713,0,336,39964.9982407407,2009-05-31,23:57:28
40.027834,116.345723,0,336,39964.9982986111,2009-05-31,23:57:33
40.027817,116.345713,0,336,39964.9983564815,2009-05-31,23:57:38
40.02783,116.345681,0,336,39964.9984143519,2009-05-31,23:57:43
40.027825,116.345652,0,333,39964.9984722222,2009-05-31,23:57:48
40.027799,116.345619,0,326,39964.9985300926,2009-05-31,23:57:53
40.027768,116.345586,0,320,39964.998587963,2009-05-31,23:57:58
40.027777,116.345562,0,318,39964.9986458333,2009-05-31,23:58:03
40.02779,116.345505,0,321,39964.9987037037,2009-05-31,23:58:08
40.027794,116.345483,0,324,39964.9987615741,2009-05-31,23:58:13
40.027831,116.345463,0,326,39964.9988194444,2009-05-31,23:58:18
40.027865,116.345455,0,328,39964.9988773148,2009-05-31,23:58:23
40.02787,116.345439,0,327,39964.9989351852,2009-05-31,23:58:28
40.02787,116.345439,0,327,39964.9989699074,2009-05-31,23:58:31
40.02787,116.345431,0,327,39964.9989930556,2009-05-31,23:58:33
40.027902,116.345346,0,329,39964.9990509259,2009-05-31,23:58:38
40.027922,116.34525,0,330,39964.9991087963,2009-05-31,23:58:43
40.027926,116.345156,0,333,39964.9991666667,2009-05-31,23:58:48
40.027924,116.345126,0,333,39964.999224537,2009-05-31,23:58:53
40.027923,116.34511,0,333,39964.9992824074,2009-05-31,23:58:58
40.027974,116.34508,0,331,39964.9993402778,2009-05-31,23:59:03
40.028019,116.345049,0,330,39964.9993981481,2009-05-31,23:59:08
40.028065,116.345002,0,329,39964.9994560185,2009-05-31,23:59:13
40.028109,116.345085,0,330,39964.9995138889,2009-05-31,23:59:18
40.02809,116.345342,0,332,39964.9995717593,2009-05-31,23:59:23
40.028107,116.345393,0,331,39964.9996296296,2009-05-31,23:59:28
40.028062,116.345351,0,337,39964.9996875,2009-05-31,23:59:33
40.028012,116.345334,0,337,39964.9997453704,2009-05-31,23:59:38
40.02798,116.345313,0,337,39964.9998032407,2009-05-31,23:59:43
40.027968,116.345363,0,338,39964.9998611111,2009-05-31,23:59:48
40.027977,116.345385,0,340,39964.9999189815,2009-05-31,23:59:53
40.027979,116.3454,0,340,39964.9999768519,2009-05-31,23:59:58
40.027979,116.345439,0,339,39965.0000347222,2009-06-01,00:00:03
40.027943,116.34552,0,342,39965.0000925926,2009-06-01,00:00:08
40.02794,116.345544,0,341,39965.000150463,2009-06-01,00:00:13
40.02794,116.345544,0,341,39965.0001851852,2009-06-01,00:00:16
40.027934,116.345548,0,341,39965.0002083333,2009-06-01,00:00:18
40.027942,116.345573,0,341,39965.0002662037,2009-06-01,00:00:23
40.02792,116.345643,0,336,39965.0003240741,2009-06-01,00:00:28
40.02789,116.345716,0,334,39965.0003819444,2009-06-01,00:00:33
40.027872,116.345726,0,334,39965.0004398148,2009-06-01,00:00:38
40.027877,116.345715,0,338,39965.0004976852,2009-06-01,00:00:43
40.027903,116.345696,0,339,39965.0005555556,2009-06-01,00:00:48
40.027945,116.34568,0,339,39965.0006134259,2009-06-01,00:00:53
40.027974,116.345657,0,340,39965.0006712963,2009-06-01,00:00:58
40.027985,116.345614,0,341,39965.0007291667,2009-06-01,00:01:03
40.027985,116.345614,0,341,39965.0007638889,2009-06-01,00:01:06
40.027989,116.345609,0,342,39965.000787037,2009-06-01,00:01:08
40.027967,116.345627,0,340,39965.0008449074,2009-06-01,00:01:13
40.02797,116.345616,0,339,39965.0009027778,2009-06-01,00:01:18
40.027977,116.345585,0,340,39965.0009606481,2009-06-01,00:01:23
40.027997,116.345658,0,342,39965.0010185185,2009-06-01,00:01:28
40.028011,116.345765,0,343,39965.0010763889,2009-06-01,00:01:33
40.027977,116.34582,0,343,39965.0011342593,2009-06-01,00:01:38
40.027949,116.345866,0,344,39965.0011921296,2009-06-01,00:01:43
40.027947,116.345921,0,343,39965.00125,2009-06-01,00:01:48
40.027969,116.345906,0,344,39965.0013078704,2009-06-01,00:01:53
40.027984,116.345895,0,344,39965.0013657407,2009-06-01,00:01:58
40.028034,116.345841,0,343,39965.0014236111,2009-06-01,00:02:03
40.028056,116.345799,0,342,39965.0014814815,2009-06-01,00:02:08
40.028067,116.345768,0,342,39965.0015393518,2009-06-01,00:02:13
40.028073,116.345724,0,343,39965.0015972222,2009-06-01,00:02:18
40.028072,116.345769,0,344,39965.0016550926,2009-06-01,00:02:23
40.028025,116.345798,0,349,39965.001712963,2009-06-01,00:02:28
40.027956,116.345812,0,350,39965.0017708333,2009-06-01,00:02:33
40.02789,116.345817,0,351,39965.0018287037,2009-06-01,00:02:38
40.027861,116.345807,0,350,39965.0018865741,2009-06-01,00:02:43
40.027851,116.345791,0,349,39965.0019444444,2009-06-01,00:02:48
40.027839,116.345768,0,346,39965.0020023148,2009-06-01,00:02:53
40.02784,116.345751,0,344,39965.0020601852,2009-06-01,00:02:58
40.027855,116.345701,0,340,39965.0021180556,2009-06-01,00:03:03
40.027921,116.34565,0,336,39965.0021759259,2009-06-01,00:03:08
40.027974,116.345635,0,336,39965.0022337963,2009-06-01,00:03:13
40.028031,116.345606,0,337,39965.0022916667,2009-06-01,00:03:18
40.028069,116.345578,0,335,39965.002349537,2009-06-01,00:03:23
40.028059,116.345561,0,330,39965.0024074074,2009-06-01,00:03:28
40.028035,116.345561,0,329,39965.0024652778,2009-06-01,00:03:33
40.028006,116.345562,0,329,39965.0025231481,2009-06-01,00:03:38
40.027917,116.345586,0,329,39965.0025810185,2009-06-01,00:03:43
40.027867,116.345638,0,328,39965.0026388889,2009-06-01,00:03:48
40.02786,116.345651,0,329,39965.0026967593,2009-06-01,00:03:53
40.02789,116.345664,0,327,39965.0027546296,2009-06-01,00:03:58
40.027921,116.345663,0,327,39965.0028125,2009-06-01,00:04:03
40.027946,116.345653,0,326,39965.0028703704,2009-06-01,00:04:08
40.02797,116.345653,0,327,39965.0029282407,2009-06-01,00:04:13
40.027976,116.34564,0,328,39965.0029861111,2009-06-01,00:04:18
40.027976,116.34564,0,328,39965.0030208333,2009-06-01,00:04:21
40.027968,116.345633,0,330,39965.0030439815,2009-06-01,00:04:23
40.027967,116.345622,0,330,39965.0031018518,2009-06-01,00:04:28
40.02796,116.345611,0,330,39965.0031597222,2009-06-01,00:04:33
40.027952,116.345577,0,330,39965.0032175926,2009-06-01,00:04:38
40.027937,116.345504,0,331,39965.003275463,2009-06-01,00:04:43
40.02793,116.345435,0,332,39965.0033333333,2009-06-01,00:04:48
40.027926,116.345319,0,334,39965.0033912037,2009-06-01,00:04:53
40.027881,116.345436,0,340,39965.0034490741,2009-06-01,00:04:58
40.027771,116.34588,0,358,39965.0035069444,2009-06-01,00:05:03
40.027786,116.345957,0,363,39965.0035648148,2009-06-01,00:05:08
40.02776,116.34609,0,371,39965.0036226852,2009-06-01,00:05:13
40.027773,116.346031,0,375,39965.0036805556,2009-06-01,00:05:18
40.027774,116.346008,0,376,39965.0037384259,2009-06-01,00:05:23
40.027782,116.345946,0,371,39965.0037962963,2009-06-01,00:05:28
40.027782,116.345946,0,371,39965.0038310185,2009-06-01,00:05:31
40.027789,116.345943,0,369,39965.0038541667,2009-06-01,00:05:33
40.027792,116.345887,0,371,39965.003912037,2009-06-01,00:05:38
40.027788,116.345887,0,371,39965.0039699074,2009-06-01,00:05:43
40.027788,116.345887,0,371,39965.0040046296,2009-06-01,00:05:46
40.027789,116.345893,0,371,39965.0040277778,2009-06-01,00:05:48
40.027762,116.345994,0,370,39965.0040856482,2009-06-01,00:05:53
40.027753,116.345998,0,370,39965.0041435185,2009-06-01,00:05:58
40.027702,116.346169,0,374,39965.0042013889,2009-06-01,00:06:03
40.027693,116.346207,0,375,39965.0042592593,2009-06-01,00:06:08
40.027688,116.346206,0,375,39965.0043171296,2009-06-01,00:06:13
40.027688,116.346206,0,375,39965.0043518519,2009-06-01,00:06:16
40.027689,116.346202,0,375,39965.004375,2009-06-01,00:06:18
40.027678,116.346214,0,378,39965.0044328704,2009-06-01,00:06:23
40.027658,116.346318,0,383,39965.0044907407,2009-06-01,00:06:28
40.027639,116.346397,0,387,39965.0045486111,2009-06-01,00:06:33
40.027622,116.34643,0,392,39965.0046064815,2009-06-01,00:06:38
40.027588,116.346412,0,394,39965.0046643519,2009-06-01,00:06:43
40.027532,116.346427,0,397,39965.0047222222,2009-06-01,00:06:48
40.027555,116.346416,0,399,39965.0047800926,2009-06-01,00:06:53
40.027595,116.346376,0,403,39965.004837963,2009-06-01,00:06:58
40.027596,116.346383,0,403,39965.0048958333,2009-06-01,00:07:03
40.027596,116.346383,0,403,39965.0049305556,2009-06-01,00:07:06
40.027592,116.346383,0,403,39965.0049537037,2009-06-01,00:07:08
40.027585,116.34637,0,403,39965.0050115741,2009-06-01,00:07:13
40.027583,116.346368,0,403,39965.0050694444,2009-06-01,00:07:18
40.027583,116.346368,0,403,39965.0051041667,2009-06-01,00:07:21
40.027581,116.346361,0,403,39965.0051273148,2009-06-01,00:07:23
40.027603,116.34633,0,404,39965.0051851852,2009-06-01,00:07:28
40.02763,116.346262,0,411,39965.0052430556,2009-06-01,00:07:33
40.027646,116.346103,0,412,39965.0053009259,2009-06-01,00:07:38
40.027643,116.345989,0,413,39965.0053587963,2009-06-01,00:07:43
40.027583,116.346064,0,417,39965.0054166667,2009-06-01,00:07:48
40.027495,116.346257,0,424,39965.005474537,2009-06-01,00:07:53
40.027555,116.34617,0,424,39965.0055324074,2009-06-01,00:07:58
40.027668,116.345912,0,426,39965.0055902778,2009-06-01,00:08:03
40.027766,116.345624,0,427,39965.0056481481,2009-06-01,00:08:08
40.027879,116.345271,0,428,39965.0057060185,2009-06-01,00:08:13
40.027929,116.345037,0,430,39965.0057638889,2009-06-01,00:08:18
40.027975,116.344831,0,431,39965.0058217593,2009-06-01,00:08:23
40.02759,116.345123,0,455,39965.0058796296,2009-06-01,00:08:28
40.027455,116.345628,0,463,39965.0059375,2009-06-01,00:08:33
40.027389,116.346273,0,485,39965.0059953704,2009-06-01,00:08:38
40.027365,116.346843,0,496,39965.0060532407,2009-06-01,00:08:43
40.027391,116.347254,0,507,39965.0061111111,2009-06-01,00:08:48
40.027517,116.347462,0,523,39965.0061689815,2009-06-01,00:08:53
40.027585,116.347024,0,538,39965.0062268519,2009-06-01,00:08:58
40.027617,116.346525,0,549,39965.0062847222,2009-06-01,00:09:03
40.027595,116.346386,0,555,39965.0063425926,2009-06-01,00:09:08
40.027572,116.346311,0,555,39965.006400463,2009-06-01,00:09:13
40.027553,116.346288,0,553,39965.0064583333,2009-06-01,00:09:18
40.027559,116.346237,0,547,39965.0065162037,2009-06-01,00:09:23
40.02758,116.346199,0,541,39965.0065740741,2009-06-01,00:09:28
40.027611,116.346205,0,538,39965.0066319444,2009-06-01,00:09:33
40.027643,116.346286,0,538,39965.0066898148,2009-06-01,00:09:38
40.027669,116.346327,0,540,39965.0067476852,2009-06-01,00:09:43
40.027685,116.346336,0,544,39965.0068055556,2009-06-01,00:09:48
40.027705,116.346325,0,544,39965.0068634259,2009-06-01,00:09:53
40.027715,116.346283,0,541,39965.0069212963,2009-06-01,00:09:58
40.027714,116.346181,0,536,39965.0069791667,2009-06-01,00:10:03
40.027734,116.346105,0,531,39965.007037037,2009-06-01,00:10:08
40.0277,116.346087,0,531,39965.0070949074,2009-06-01,00:10:13
40.027699,116.346085,0,531,39965.0071527778,2009-06-01,00:10:18
40.027699,116.346085,0,531,39965.0071875,2009-06-01,00:10:21
40.027701,116.346081,0,531,39965.0072106481,2009-06-01,00:10:23
40.02767,116.346025,0,526,39965.0072685185,2009-06-01,00:10:28
40.027652,116.345965,0,518,39965.0073263889,2009-06-01,00:10:33
40.027651,116.34595,0,513,39965.0073842593,2009-06-01,00:10:38
40.02766,116.346021,0,508,39965.0074421296,2009-06-01,00:10:43
40.027707,116.346057,0,507,39965.0075,2009-06-01,00:10:48
40.02776,116.346031,0,506,39965.0075578704,2009-06-01,00:10:53
40.027787,116.345966,0,504,39965.0076157407,2009-06-01,00:10:58
40.027766,116.345911,0,503,39965.0076736111,2009-06-01,00:11:03
40.027744,116.3459,0,504,39965.0077314815,2009-06-01,00:11:08
40.027712,116.345922,0,502,39965.0077893519,2009-06-01,00:11:13
40.027712,116.345922,0,502,39965.0078240741,2009-06-01,00:11:16
40.027711,116.34592,0,499,39965.0078472222,2009-06-01,00:11:18
40.027677,116.345913,0,498,39965.0079050926,2009-06-01,00:11:23
40.027679,116.345924,0,499,39965.007962963,2009-06-01,00:11:28
40.027705,116.3459,0,500,39965.0080208333,2009-06-01,00:11:33
40.027705,116.3459,0,500,39965.0080555556,2009-06-01,00:11:36
40.027712,116.345906,0,500,39965.0080787037,2009-06-01,00:11:38
40.027744,116.345958,0,499,39965.0081365741,2009-06-01,00:11:43
40.027718,116.345951,0,498,39965.0081944444,2009-06-01,00:11:48
40.027711,116.345934,0,494,39965.0082523148,2009-06-01,00:11:53
40.027741,116.345892,0,493,39965.0083101852,2009-06-01,00:11:58
40.027797,116.345857,0,493,39965.0083680556,2009-06-01,00:12:03
40.027777,116.345793,0,492,39965.0084259259,2009-06-01,00:12:08
40.027713,116.345765,0,494,39965.0084837963,2009-06-01,00:12:13
40.027696,116.345759,0,494,39965.0085416667,2009-06-01,00:12:18
40.027687,116.345747,0,493,39965.008599537,2009-06-01,00:12:23
40.027683,116.345733,0,491,39965.0086574074,2009-06-01,00:12:28
40.027683,116.345733,0,491,39965.0086921296,2009-06-01,00:12:31
40.027684,116.345731,0,491,39965.0087152778,2009-06-01,00:12:33
40.027708,116.345706,0,490,39965.0087731481,2009-06-01,00:12:38
40.02771,116.345689,0,488,39965.0088310185,2009-06-01,00:12:43
40.02771,116.345689,0,488,39965.0088657407,2009-06-01,00:12:46
40.027707,116.345693,0,488,39965.0088888889,2009-06-01,00:12:48
40.0277,116.345616,0,489,39965.0089467593,2009-06-01,00:12:53
40.027684,116.345403,0,492,39965.0090046296,2009-06-01,00:12:58
40.027679,116.345357,0,492,39965.0090625,2009-06-01,00:13:03
40.027746,116.345272,0,490,39965.0091203704,2009-06-01,00:13:08
40.027799,116.34516,0,489,39965.0091782407,2009-06-01,00:13:13
40.027804,116.345254,0,487,39965.0092361111,2009-06-01,00:13:18
40.027787,116.345346,0,485,39965.0092939815,2009-06-01,00:13:23
40.027745,116.345527,0,483,39965.0093518518,2009-06-01,00:13:28
40.02773,116.345614,0,482,39965.0094097222,2009-06-01,00:13:33
40.027716,116.345592,0,480,39965.0094675926,2009-06-01,00:13:38
40.027731,116.345486,0,475,39965.009525463,2009-06-01,00:13:43
40.027746,116.345425,0,471,39965.0095833333,2009-06-01,00:13:48
40.027791,116.345401,0,468,39965.0096412037,2009-06-01,00:13:53
40.027784,116.345386,0,465,39965.0096990741,2009-06-01,00:13:58
40.027798,116.345416,0,464,39965.0097569444,2009-06-01,00:14:03
40.027849,116.345407,0,462,39965.0098148148,2009-06-01,00:14:08
40.027872,116.345426,0,459,39965.0098726852,2009-06-01,00:14:13
40.027912,116.345475,0,459,39965.0099305556,2009-06-01,00:14:18
40.027865,116.345494,0,459,39965.0099884259,2009-06-01,00:14:23
40.027843,116.345427,0,460,39965.0100462963,2009-06-01,00:14:28
40.027823,116.345507,0,452,39965.0101041667,2009-06-01,00:14:33
40.027815,116.345554,0,446,39965.010162037,2009-06-01,00:14:38
40.027821,116.345532,0,445,39965.0102199074,2009-06-01,00:14:43
40.027859,116.345466,0,444,39965.0102777778,2009-06-01,00:14:48
40.027864,116.345459,0,444,39965.0103356481,2009-06-01,00:14:53
40.027864,116.345459,0,444,39965.0103703704,2009-06-01,00:14:56
40.027868,116.345455,0,444,39965.0103935185,2009-06-01,00:14:58
40.027868,116.345444,0,444,39965.0104513889,2009-06-01,00:15:03
40.027873,116.345434,0,444,39965.0105092593,2009-06-01,00:15:08
40.027884,116.345339,0,443,39965.0105671296,2009-06-01,00:15:13
40.02789,116.345306,0,441,39965.010625,2009-06-01,00:15:18
40.027888,116.345314,0,441,39965.0106828704,2009-06-01,00:15:23
40.027881,116.345314,0,441,39965.0107407407,2009-06-01,00:15:28
40.027877,116.34531,0,441,39965.0107986111,2009-06-01,00:15:33
40.027869,116.345313,0,441,39965.0108564815,2009-06-01,00:15:38
40.027869,116.345313,0,441,39965.0108912037,2009-06-01,00:15:41
40.027873,116.345319,0,441,39965.0109143518,2009-06-01,00:15:43
40.027945,116.345321,0,441,39965.0109722222,2009-06-01,00:15:48
40.027984,116.34531,0,440,39965.0110300926,2009-06-01,00:15:53
40.02797,116.345346,0,440,39965.011087963,2009-06-01,00:15:58
40.027958,116.345398,0,440,39965.0111458333,2009-06-01,00:16:03
40.027918,116.34542,0,440,39965.0112037037,2009-06-01,00:16:08
40.027881,116.345399,0,441,39965.0112615741,2009-06-01,00:16:13
40.027869,116.345377,0,441,39965.0113194444,2009-06-01,00:16:18
40.027887,116.345391,0,441,39965.0113773148,2009-06-01,00:16:23
40.027887,116.345391,0,441,39965.011412037,2009-06-01,00:16:26
40.02788,116.345383,0,441,39965.0114351852,2009-06-01,00:16:28
40.027897,116.345341,0,440,39965.0114930556,2009-06-01,00:16:33
40.027889,116.345318,0,440,39965.0115509259,2009-06-01,00:16:38
40.027889,116.345318,0,440,39965.0115856482,2009-06-01,00:16:41
40.027882,116.345325,0,440,39965.0116087963,2009-06-01,00:16:43
40.027885,116.345249,0,444,39965.0116666667,2009-06-01,00:16:48
40.027885,116.345249,0,444,39965.0117013889,2009-06-01,00:16:51
40.027883,116.345252,0,445,39965.011724537,2009-06-01,00:16:53
40.027872,116.345269,0,443,39965.0117824074,2009-06-01,00:16:58
40.027872,116.345234,0,442,39965.0118402778,2009-06-01,00:17:03
40.027875,116.345291,0,440,39965.0118981482,2009-06-01,00:17:08
40.0279,116.345314,0,440,39965.0119560185,2009-06-01,00:17:13
40.027916,116.345325,0,440,39965.0120138889,2009-06-01,00:17:18
40.02791,116.345352,0,440,39965.0120717593,2009-06-01,00:17:23
40.027893,116.345443,0,440,39965.0121296296,2009-06-01,00:17:28
40.027893,116.345578,0,439,39965.0121875,2009-06-01,00:17:33
40.02792,116.345624,0,439,39965.0122453704,2009-06-01,00:17:38
40.027934,116.345639,0,438,39965.0123032407,2009-06-01,00:17:43
40.027912,116.345643,0,437,39965.0123611111,2009-06-01,00:17:48
40.027872,116.345655,0,436,39965.0124189815,2009-06-01,00:17:53
40.027872,116.345655,0,436,39965.0124537037,2009-06-01,00:17:56
40.027867,116.345662,0,436,39965.0124768519,2009-06-01,00:17:58
40.027853,116.345655,0,435,39965.0125347222,2009-06-01,00:18:03
40.027845,116.345653,0,435,39965.0125925926,2009-06-01,00:18:08
40.027845,116.345653,0,435,39965.0126273148,2009-06-01,00:18:11
40.027837,116.345654,0,434,39965.012650463,2009-06-01,00:18:13
40.027819,116.34565,0,431,39965.0127083333,2009-06-01,00:18:18
40.027801,116.34568,0,431,39965.0127662037,2009-06-01,00:18:23
40.027774,116.345693,0,429,39965.0128240741,2009-06-01,00:18:28
40.027777,116.345706,0,428,39965.0128819444,2009-06-01,00:18:33
40.027777,116.345706,0,428,39965.0129166667,2009-06-01,00:18:36
40.027781,116.345701,0,428,39965.0129398148,2009-06-01,00:18:38
40.027809,116.34556,0,425,39965.0129976852,2009-06-01,00:18:43
40.027799,116.345515,0,415,39965.0130555556,2009-06-01,00:18:48
40.02779,116.345503,0,408,39965.0131134259,2009-06-01,00:18:53
40.027783,116.345537,0,405,39965.0131712963,2009-06-01,00:18:58
40.027755,116.345612,0,403,39965.0132291667,2009-06-01,00:19:03
40.027702,116.345776,0,403,39965.013287037,2009-06-01,00:19:08
40.027638,116.345968,0,402,39965.0133449074,2009-06-01,00:19:13
40.027704,116.346254,0,479,39965.0180324074,2009-06-01,00:25:58
40.027704,116.346332,0,481,39965.0180902778,2009-06-01,00:26:03
40.027694,116.346368,0,480,39965.0181481481,2009-06-01,00:26:08
40.027694,116.346368,0,480,39965.0181828704,2009-06-01,00:26:11
40.027701,116.34636,0,480,39965.0182060185,2009-06-01,00:26:13
40.027701,116.34635,0,480,39965.0182638889,2009-06-01,00:26:18
40.027691,116.346357,0,480,39965.0183217593,2009-06-01,00:26:23
40.027691,116.346357,0,480,39965.0183564815,2009-06-01,00:26:26
40.027692,116.346356,0,480,39965.0183796296,2009-06-01,00:26:28
40.027684,116.346406,0,481,39965.0184375,2009-06-01,00:26:33
40.027686,116.346378,0,477,39965.0184953704,2009-06-01,00:26:38
40.027714,116.346367,0,478,39965.0185532407,2009-06-01,00:26:43
40.027735,116.346303,0,479,39965.0186111111,2009-06-01,00:26:48
40.027754,116.346255,0,482,39965.0186689815,2009-06-01,00:26:53
40.027797,116.346181,0,485,39965.0187268518,2009-06-01,00:26:58
40.027798,116.346138,0,487,39965.0187847222,2009-06-01,00:27:03
40.027777,116.346053,0,474,39965.0188425926,2009-06-01,00:27:08
40.027769,116.346068,0,473,39965.018900463,2009-06-01,00:27:13
40.027751,116.346045,0,472,39965.0189583333,2009-06-01,00:27:18
40.027751,116.346045,0,472,39965.0189930556,2009-06-01,00:27:21
40.027745,116.346053,0,473,39965.0190162037,2009-06-01,00:27:23
40.027749,116.346108,0,472,39965.0190740741,2009-06-01,00:27:28
40.027731,116.346195,0,473,39965.0191319444,2009-06-01,00:27:33
40.027756,116.346207,0,474,39965.0191898148,2009-06-01,00:27:38
40.027756,116.346207,0,474,39965.019224537,2009-06-01,00:27:41
40.027761,116.346206,0,472,39965.0192476852,2009-06-01,00:27:43
40.027761,116.346185,0,470,39965.0193055556,2009-06-01,00:27:48
40.027781,116.346191,0,470,39965.0193634259,2009-06-01,00:27:53
40.027781,116.346191,0,470,39965.0193981482,2009-06-01,00:27:56
40.027784,116.346187,0,471,39965.0194212963,2009-06-01,00:27:58
40.027727,116.34621,0,475,39965.0194791667,2009-06-01,00:28:03
40.027703,116.346306,0,480,39965.019537037,2009-06-01,00:28:08
40.027678,116.346355,0,485,39965.0195949074,2009-06-01,00:28:13
40.027673,116.34632,0,483,39965.0196527778,2009-06-01,00:28:18
40.027684,116.346299,0,483,39965.0197106482,2009-06-01,00:28:23
40.027752,116.346301,0,483,39965.0198263889,2009-06-01,00:28:33
40.027701,116.346344,0,483,39965.0198842593,2009-06-01,00:28:38
40.027674,116.346568,0,483,39965.0199421296,2009-06-01,00:28:43
40.027671,116.346725,0,483,39965.02,2009-06-01,00:28:48
40.0277,116.34674,0,481,39965.0200578704,2009-06-01,00:28:53
40.0277,116.34674,0,481,39965.0200925926,2009-06-01,00:28:56
40.027699,116.346744,0,481,39965.0201157407,2009-06-01,00:28:58
40.027716,116.346849,0,482,39965.0201736111,2009-06-01,00:29:03
40.027778,116.346905,0,485,39965.0202314815,2009-06-01,00:29:08
40.027809,116.346919,0,493,39965.0202893519,2009-06-01,00:29:13
40.027773,116.346896,0,500,39965.0203472222,2009-06-01,00:29:18
40.027745,116.347008,0,505,39965.0204050926,2009-06-01,00:29:23
40.027715,116.347009,0,504,39965.020462963,2009-06-01,00:29:28
40.027716,116.347022,0,504,39965.0205208333,2009-06-01,00:29:33
40.027716,116.347022,0,504,39965.0205555556,2009-06-01,00:29:36
40.027717,116.347024,0,504,39965.0205787037,2009-06-01,00:29:38
40.027732,116.347015,0,507,39965.0206365741,2009-06-01,00:29:43
40.027755,116.34698,0,508,39965.0206944444,2009-06-01,00:29:48
40.027758,116.346918,0,507,39965.0207523148,2009-06-01,00:29:53
40.027729,116.346839,0,509,39965.0208101852,2009-06-01,00:29:58
40.027688,116.346759,0,512,39965.0208680556,2009-06-01,00:30:03
40.027638,116.346636,0,514,39965.0209259259,2009-06-01,00:30:08
40.027623,116.346569,0,513,39965.0209837963,2009-06-01,00:30:13
40.027626,116.346549,0,515,39965.0210416667,2009-06-01,00:30:18
40.027618,116.346482,0,517,39965.021099537,2009-06-01,00:30:23
40.027618,116.346482,0,517,39965.0211342593,2009-06-01,00:30:26
40.027619,116.346486,0,522,39965.0211574074,2009-06-01,00:30:28
40.027617,116.3464,0,529,39965.0212152778,2009-06-01,00:30:33
40.027617,116.346247,0,534,39965.0212731481,2009-06-01,00:30:38
40.027653,116.346235,0,536,39965.0213310185,2009-06-01,00:30:43
40.027653,116.346235,0,536,39965.0213657407,2009-06-01,00:30:46
40.027655,116.34624,0,538,39965.0213888889,2009-06-01,00:30:48
40.027551,116.346192,0,541,39965.0214467593,2009-06-01,00:30:53
40.02751,116.346173,0,540,39965.0215046296,2009-06-01,00:30:58
40.027478,116.346135,0,539,39965.0215625,2009-06-01,00:31:03
40.027482,116.346105,0,536,39965.0216203704,2009-06-01,00:31:08
40.027505,116.346077,0,535,39965.0216782407,2009-06-01,00:31:13
40.027638,116.346123,0,539,39965.0217361111,2009-06-01,00:31:18
40.02773,116.346173,0,542,39965.0217939815,2009-06-01,00:31:23
40.027735,116.34615,0,543,39965.0218518519,2009-06-01,00:31:28
40.02769,116.346274,0,545,39965.0219097222,2009-06-01,00:31:33
40.027617,116.346509,0,548,39965.0219675926,2009-06-01,00:31:38
40.027647,116.346558,0,549,39965.022025463,2009-06-01,00:31:43
40.027675,116.34651,0,552,39965.0220833333,2009-06-01,00:31:48
40.027693,116.346528,0,555,39965.0221412037,2009-06-01,00:31:53
40.027719,116.346431,0,559,39965.0221990741,2009-06-01,00:31:58
40.027717,116.346421,0,558,39965.0222569444,2009-06-01,00:32:03
40.027749,116.34643,0,557,39965.0223148148,2009-06-01,00:32:08
40.027798,116.346474,0,551,39965.0223726852,2009-06-01,00:32:13
40.027789,116.346701,0,551,39965.0224305556,2009-06-01,00:32:18
40.027756,116.346958,0,553,39965.0224884259,2009-06-01,00:32:23
40.02773,116.347161,0,552,39965.0225462963,2009-06-01,00:32:28
40.02773,116.347088,0,550,39965.0226041667,2009-06-01,00:32:33
40.027709,116.347066,0,548,39965.022662037,2009-06-01,00:32:38
40.027721,116.347013,0,552,39965.0227199074,2009-06-01,00:32:43
40.027726,116.346995,0,554,39965.0227777778,2009-06-01,00:32:48
40.027701,116.347125,0,560,39965.0228356481,2009-06-01,00:32:53
40.027695,116.347134,0,561,39965.0228935185,2009-06-01,00:32:58
40.02769,116.347156,0,564,39965.0229513889,2009-06-01,00:33:03
40.027698,116.347059,0,565,39965.0230092593,2009-06-01,00:33:08
40.027692,116.346989,0,566,39965.0230671296,2009-06-01,00:33:13
40.027711,116.346828,0,562,39965.023125,2009-06-01,00:33:18
40.027739,116.34674,0,557,39965.0231828704,2009-06-01,00:33:23
40.027731,116.346637,0,560,39965.0232407407,2009-06-01,00:33:28
40.027671,116.346549,0,566,39965.0232986111,2009-06-01,00:33:33
40.027637,116.346588,0,565,39965.0233564815,2009-06-01,00:33:38
40.027631,116.3466,0,565,39965.0234143519,2009-06-01,00:33:43
40.027663,116.346664,0,564,39965.0234722222,2009-06-01,00:33:48
40.027695,116.346746,0,561,39965.0235300926,2009-06-01,00:33:53
40.027697,116.346806,0,558,39965.023587963,2009-06-01,00:33:58
40.027681,116.346942,0,557,39965.0236458333,2009-06-01,00:34:03
40.027671,116.34695,0,556,39965.0237037037,2009-06-01,00:34:08
40.027667,116.346969,0,554,39965.0237615741,2009-06-01,00:34:13
40.027694,116.347221,0,554,39965.0238194444,2009-06-01,00:34:18
40.027712,116.347209,0,555,39965.0238773148,2009-06-01,00:34:23
40.027712,116.347209,0,555,39965.023912037,2009-06-01,00:34:26
40.027717,116.34721,0,554,39965.0239351852,2009-06-01,00:34:28
40.027722,116.347251,0,554,39965.0239930556,2009-06-01,00:34:33
40.027698,116.347347,0,551,39965.0240509259,2009-06-01,00:34:38
40.027666,116.347397,0,548,39965.0241087963,2009-06-01,00:34:43
40.027671,116.347427,0,545,39965.0241666667,2009-06-01,00:34:48
40.027661,116.34757,0,542,39965.024224537,2009-06-01,00:34:53
40.027687,116.347546,0,538,39965.0242824074,2009-06-01,00:34:58
40.027717,116.347517,0,535,39965.0243402778,2009-06-01,00:35:03
40.027755,116.347553,0,535,39965.0243981481,2009-06-01,00:35:08
40.027783,116.347574,0,536,39965.0244560185,2009-06-01,00:35:13
40.027788,116.347601,0,537,39965.0245138889,2009-06-01,00:35:18
40.027794,116.347613,0,535,39965.0245717593,2009-06-01,00:35:23
40.027791,116.347625,0,534,39965.0246296296,2009-06-01,00:35:28
40.027782,116.347519,0,533,39965.0246875,2009-06-01,00:35:33
40.027796,116.347356,0,530,39965.0247453704,2009-06-01,00:35:38
40.027784,116.347336,0,529,39965.0248032407,2009-06-01,00:35:43
40.027746,116.347376,0,527,39965.0248611111,2009-06-01,00:35:48
40.027697,116.347415,0,528,39965.0249189815,2009-06-01,00:35:53
40.027673,116.347449,0,530,39965.0249768518,2009-06-01,00:35:58
40.027673,116.347449,0,530,39965.0250115741,2009-06-01,00:36:01
40.027669,116.347452,0,530,39965.0250347222,2009-06-01,00:36:03
40.027677,116.347325,0,527,39965.0250925926,2009-06-01,00:36:08
40.027691,116.347144,0,521,39965.025150463,2009-06-01,00:36:13
40.027679,116.347132,0,515,39965.0252083333,2009-06-01,00:36:18
40.027663,116.347147,0,513,39965.0252662037,2009-06-01,00:36:23
40.027662,116.34718,0,512,39965.0253240741,2009-06-01,00:36:28
40.027647,116.347204,0,509,39965.0253819444,2009-06-01,00:36:33
40.027673,116.347216,0,506,39965.0254398148,2009-06-01,00:36:38
40.027691,116.347219,0,506,39965.0254976852,2009-06-01,00:36:43
40.02771,116.347179,0,503,39965.0255555556,2009-06-01,00:36:48
40.027693,116.347258,0,502,39965.0256134259,2009-06-01,00:36:53
40.027681,116.347314,0,503,39965.0256712963,2009-06-01,00:36:58
40.027681,116.347314,0,503,39965.0257060185,2009-06-01,00:37:01
40.027674,116.347309,0,503,39965.0257291667,2009-06-01,00:37:03
40.027672,116.347351,0,505,39965.025787037,2009-06-01,00:37:08
40.027672,116.347351,0,505,39965.0258217593,2009-06-01,00:37:11
40.02768,116.347352,0,505,39965.0258449074,2009-06-01,00:37:13
40.027701,116.3474,0,506,39965.0259027778,2009-06-01,00:37:18
40.027723,116.347374,0,508,39965.0259606481,2009-06-01,00:37:23
40.027704,116.347361,0,509,39965.0260185185,2009-06-01,00:37:28
40.027688,116.347416,0,510,39965.0260763889,2009-06-01,00:37:33
40.027644,116.347697,0,507,39965.0261342593,2009-06-01,00:37:38
40.027582,116.347917,0,506,39965.0261921296,2009-06-01,00:37:43
40.027564,116.348056,0,507,39965.02625,2009-06-01,00:37:48
40.027584,116.348106,0,509,39965.0263078704,2009-06-01,00:37:53
40.027621,116.34803,0,510,39965.0263657407,2009-06-01,00:37:58
40.027642,116.347898,0,508,39965.0264236111,2009-06-01,00:38:03
40.027652,116.347838,0,508,39965.0264814815,2009-06-01,00:38:08
40.027656,116.347822,0,509,39965.0265393518,2009-06-01,00:38:13
40.027637,116.347836,0,510,39965.0265972222,2009-06-01,00:38:18
40.027638,116.347828,0,512,39965.0266550926,2009-06-01,00:38:23
40.027638,116.347828,0,512,39965.0266898148,2009-06-01,00:38:26
40.027638,116.347822,0,513,39965.026712963,2009-06-01,00:38:28
40.027632,116.347779,0,513,39965.0267708333,2009-06-01,00:38:33
40.027629,116.347564,0,510,39965.0268287037,2009-06-01,00:38:38
40.027638,116.347268,0,506,39965.0268865741,2009-06-01,00:38:43
40.027644,116.347212,0,504,39965.0269444444,2009-06-01,00:38:48
40.027647,116.347273,0,501,39965.0270023148,2009-06-01,00:38:53
40.027623,116.34739,0,500,39965.0270601852,2009-06-01,00:38:58
40.027629,116.347311,0,498,39965.0271180556,2009-06-01,00:39:03
40.027639,116.34729,0,496,39965.0271759259,2009-06-01,00:39:08
40.02765,116.347383,0,497,39965.0272337963,2009-06-01,00:39:13
40.027662,116.347376,0,496,39965.0272916667,2009-06-01,00:39:18
40.027653,116.347362,0,501,39965.027349537,2009-06-01,00:39:23
40.027653,116.347362,0,501,39965.0273842593,2009-06-01,00:39:26
40.027652,116.347355,0,501,39965.0274074074,2009-06-01,00:39:28
40.027663,116.347371,0,504,39965.0274652778,2009-06-01,00:39:33
40.027645,116.347453,0,509,39965.0275231482,2009-06-01,00:39:38
40.027621,116.3475,0,513,39965.0275810185,2009-06-01,00:39:43
40.027606,116.347446,0,517,39965.0276388889,2009-06-01,00:39:48
40.027603,116.347457,0,519,39965.0276967593,2009-06-01,00:39:53
40.027628,116.347394,0,518,39965.0277546296,2009-06-01,00:39:58
40.027645,116.347357,0,516,39965.0278125,2009-06-01,00:40:03
40.02764,116.347433,0,518,39965.0278703704,2009-06-01,00:40:08
40.02765,116.347451,0,519,39965.0279282407,2009-06-01,00:40:13
40.027653,116.347486,0,520,39965.0279861111,2009-06-01,00:40:18
40.027653,116.347655,0,521,39965.0280439815,2009-06-01,00:40:23
40.027636,116.347694,0,521,39965.0281018519,2009-06-01,00:40:28
40.027625,116.347638,0,519,39965.0281597222,2009-06-01,00:40:33
40.027646,116.347606,0,520,39965.0282175926,2009-06-01,00:40:38
40.027672,116.347655,0,519,39965.028275463,2009-06-01,00:40:43
40.027673,116.347784,0,515,39965.0283333333,2009-06-01,00:40:48
40.027705,116.347885,0,512,39965.0283912037,2009-06-01,00:40:53
40.027702,116.347817,0,510,39965.0284490741,2009-06-01,00:40:58
40.027694,116.347698,0,507,39965.0285069444,2009-06-01,00:41:03
40.027703,116.347684,0,499,39965.0285648148,2009-06-01,00:41:08
40.027706,116.347696,0,497,39965.0286226852,2009-06-01,00:41:13
40.027706,116.347696,0,497,39965.0286574074,2009-06-01,00:41:16
40.027709,116.347702,0,497,39965.0286805556,2009-06-01,00:41:18
40.0277,116.347818,0,494,39965.0287384259,2009-06-01,00:41:23
40.02769,116.347938,0,487,39965.0287962963,2009-06-01,00:41:28
40.027663,116.34784,0,487,39965.0288541667,2009-06-01,00:41:33
40.027663,116.34784,0,487,39965.0288888889,2009-06-01,00:41:36
40.027668,116.347839,0,483,39965.028912037,2009-06-01,00:41:38
40.02768,116.347922,0,480,39965.0289699074,2009-06-01,00:41:43
40.027687,116.347936,0,479,39965.0290277778,2009-06-01,00:41:48
40.027696,116.347931,0,479,39965.0290856481,2009-06-01,00:41:53
40.027711,116.34797,0,478,39965.0291435185,2009-06-01,00:41:58
40.027693,116.347952,0,475,39965.0292013889,2009-06-01,00:42:03
40.02768,116.347929,0,469,39965.0292592593,2009-06-01,00:42:08
40.027642,116.347943,0,465,39965.0293171296,2009-06-01,00:42:13
40.027583,116.347858,0,461,39965.029375,2009-06-01,00:42:18
40.027546,116.347676,0,454,39965.0294328704,2009-06-01,00:42:23
40.027549,116.347473,0,450,39965.0294907407,2009-06-01,00:42:28
40.027578,116.347348,0,447,39965.0295486111,2009-06-01,00:42:33
40.027606,116.347298,0,446,39965.0296064815,2009-06-01,00:42:38
40.027646,116.347297,0,445,39965.0296643519,2009-06-01,00:42:43
40.027685,116.347361,0,445,39965.0297222222,2009-06-01,00:42:48
40.027627,116.347336,0,444,39965.0297800926,2009-06-01,00:42:53
40.027581,116.347297,0,442,39965.029837963,2009-06-01,00:42:58
40.027567,116.347297,0,443,39965.0298958333,2009-06-01,00:43:03
40.02759,116.347262,0,444,39965.0299537037,2009-06-01,00:43:08
40.027573,116.347253,0,446,39965.0300115741,2009-06-01,00:43:13
40.027557,116.347324,0,447,39965.0300694444,2009-06-01,00:43:18
40.027545,116.347258,0,448,39965.0301273148,2009-06-01,00:43:23
40.027535,116.346845,0,449,39965.0301851852,2009-06-01,00:43:28
40.027546,116.346602,0,450,39965.0302430556,2009-06-01,00:43:33
40.027519,116.346325,0,456,39965.0303009259,2009-06-01,00:43:38
40.027496,116.346106,0,459,39965.0303587963,2009-06-01,00:43:43
40.027513,116.345869,0,457,39965.0304166667,2009-06-01,00:43:48
40.02749,116.345654,0,454,39965.030474537,2009-06-01,00:43:53
40.027527,116.345573,0,447,39965.0305324074,2009-06-01,00:43:58
40.027645,116.345536,0,440,39965.0305902778,2009-06-01,00:44:03
40.027764,116.345559,0,436,39965.0306481481,2009-06-01,00:44:08
40.027825,116.34563,0,428,39965.0307060185,2009-06-01,00:44:13
40.02784,116.345648,0,418,39965.0307638889,2009-06-01,00:44:18
40.02784,116.345648,0,418,39965.0307986111,2009-06-01,00:44:21
40.02784,116.345648,0,406,39965.0308217593,2009-06-01,00:44:23
40.027816,116.345617,0,399,39965.0308796296,2009-06-01,00:44:28
40.027775,116.345563,0,393,39965.0309375,2009-06-01,00:44:33
40.027773,116.345523,0,386,39965.0309953704,2009-06-01,00:44:38
40.027811,116.345496,0,379,39965.0310532407,2009-06-01,00:44:43
40.02819,116.345485,0,356,39965.0311111111,2009-06-01,00:44:48
40.028386,116.345512,0,339,39965.0311689815,2009-06-01,00:44:53
40.028508,116.345535,0,328,39965.0312268519,2009-06-01,00:44:58
40.028482,116.345589,0,324,39965.0312847222,2009-06-01,00:45:03
40.028426,116.345657,0,320,39965.0313425926,2009-06-01,00:45:08
40.028347,116.345785,0,321,39965.031400463,2009-06-01,00:45:13
40.028254,116.345904,0,326,39965.0314583333,2009-06-01,00:45:18
40.02818,116.345971,0,333,39965.0315162037,2009-06-01,00:45:23
40.028047,116.346047,0,340,39965.0315740741,2009-06-01,00:45:28
40.028007,116.346103,0,343,39965.0316319444,2009-06-01,00:45:33
40.027928,116.346203,0,347,39965.0316898148,2009-06-01,00:45:38
40.027878,116.346284,0,350,39965.0317476852,2009-06-01,00:45:43
40.027834,116.346322,0,353,39965.0318055556,2009-06-01,00:45:48
40.027835,116.346313,0,354,39965.0318634259,2009-06-01,00:45:53
40.027828,116.346302,0,354,39965.0319212963,2009-06-01,00:45:58
40.027812,116.346251,0,357,39965.0319791667,2009-06-01,00:46:03
40.027826,116.346193,0,358,39965.032037037,2009-06-01,00:46:08
40.027864,116.346177,0,359,39965.0320949074,2009-06-01,00:46:13
40.027863,116.346186,0,357,39965.0321527778,2009-06-01,00:46:18
40.027847,116.346218,0,351,39965.0322106481,2009-06-01,00:46:23
40.027818,116.346227,0,348,39965.0322685185,2009-06-01,00:46:28
40.027789,116.346273,0,341,39965.0323263889,2009-06-01,00:46:33
40.027778,116.346303,0,339,39965.0323842593,2009-06-01,00:46:38
40.027778,116.346303,0,339,39965.0324189815,2009-06-01,00:46:41
40.027772,116.346309,0,339,39965.0324421296,2009-06-01,00:46:43
40.027763,116.346316,0,340,39965.0325,2009-06-01,00:46:48
40.027787,116.346413,0,342,39965.0325578704,2009-06-01,00:46:53
40.027847,116.346512,0,344,39965.0326157407,2009-06-01,00:46:58
40.027889,116.346557,0,348,39965.0326736111,2009-06-01,00:47:03
40.027889,116.346557,0,348,39965.0327083333,2009-06-01,00:47:06
40.027896,116.346562,0,352,39965.0327314815,2009-06-01,00:47:08
40.027919,116.346571,0,354,39965.0327893518,2009-06-01,00:47:13
40.027912,116.346589,0,356,39965.0328472222,2009-06-01,00:47:18
40.027885,116.346616,0,361,39965.0329050926,2009-06-01,00:47:23
40.027883,116.346623,0,361,39965.032962963,2009-06-01,00:47:28
40.027883,116.346623,0,361,39965.0329976852,2009-06-01,00:47:31
40.027875,116.346621,0,361,39965.0330208333,2009-06-01,00:47:33
40.027804,116.346661,0,367,39965.0330787037,2009-06-01,00:47:38
40.027748,116.346683,0,370,39965.0331365741,2009-06-01,00:47:43
40.027687,116.346735,0,374,39965.0331944444,2009-06-01,00:47:48
40.027613,116.346753,0,379,39965.0332523148,2009-06-01,00:47:53
40.027523,116.346776,0,385,39965.0333101852,2009-06-01,00:47:58
40.02749,116.346592,0,384,39965.0333680556,2009-06-01,00:48:03
40.027457,116.346438,0,384,39965.0334259259,2009-06-01,00:48:08
40.027431,116.346329,0,384,39965.0334837963,2009-06-01,00:48:13
40.027414,116.346241,0,385,39965.0335416667,2009-06-01,00:48:18
40.02743,116.346184,0,386,39965.033599537,2009-06-01,00:48:23
40.027445,116.346137,0,387,39965.0336574074,2009-06-01,00:48:28
40.027527,116.346059,0,390,39965.0337152778,2009-06-01,00:48:33
40.027564,116.346096,0,396,39965.0337731481,2009-06-01,00:48:38
40.027562,116.346181,0,400,39965.0338310185,2009-06-01,00:48:43
40.027523,116.346269,0,403,39965.0338888889,2009-06-01,00:48:48
40.027533,116.346309,0,404,39965.0339467593,2009-06-01,00:48:53
40.027573,116.346326,0,406,39965.0340046296,2009-06-01,00:48:58
40.027674,116.346333,0,409,39965.0340625,2009-06-01,00:49:03
40.02772,116.346363,0,410,39965.0341203704,2009-06-01,00:49:08
40.027719,116.34643,0,414,39965.0341782407,2009-06-01,00:49:13
40.027717,116.346519,0,419,39965.0342361111,2009-06-01,00:49:18
40.027692,116.346616,0,422,39965.0342939815,2009-06-01,00:49:23
40.027664,116.346697,0,422,39965.0343518518,2009-06-01,00:49:28
40.027651,116.346576,0,423,39965.0344097222,2009-06-01,00:49:33
40.027642,116.346557,0,424,39965.0344675926,2009-06-01,00:49:38
40.027621,116.346483,0,426,39965.034525463,2009-06-01,00:49:43
40.027622,116.346438,0,426,39965.0345833333,2009-06-01,00:49:48
40.027606,116.346288,0,428,39965.0346412037,2009-06-01,00:49:53
40.027593,116.346096,0,430,39965.0346990741,2009-06-01,00:49:58
40.0276,116.345895,0,431,39965.0347569444,2009-06-01,00:50:03
40.027588,116.345801,0,433,39965.0348148148,2009-06-01,00:50:08
40.02759,116.345776,0,435,39965.0348726852,2009-06-01,00:50:13
40.027578,116.345632,0,438,39965.0349305556,2009-06-01,00:50:18
40.027552,116.345553,0,440,39965.0349884259,2009-06-01,00:50:23
40.027573,116.345544,0,442,39965.0350462963,2009-06-01,00:50:28
40.027556,116.345654,0,441,39965.0351041667,2009-06-01,00:50:33
40.027565,116.345855,0,438,39965.035162037,2009-06-01,00:50:38
40.027615,116.345985,0,438,39965.0352199074,2009-06-01,00:50:43
40.027635,116.346011,0,437,39965.0352777778,2009-06-01,00:50:48
40.027653,116.346035,0,435,39965.0353356482,2009-06-01,00:50:53
40.027668,116.346054,0,435,39965.0353935185,2009-06-01,00:50:58
40.027704,116.346059,0,435,39965.0354513889,2009-06-01,00:51:03
40.02777,116.346038,0,435,39965.0355092593,2009-06-01,00:51:08
40.027775,116.346019,0,437,39965.0355671296,2009-06-01,00:51:13
40.027775,116.346019,0,437,39965.0356018519,2009-06-01,00:51:16
40.027774,116.346027,0,440,39965.035625,2009-06-01,00:51:18
40.027775,116.346065,0,443,39965.0356828704,2009-06-01,00:51:23
40.027799,116.34608,0,444,39965.0357407407,2009-06-01,00:51:28
40.027842,116.346053,0,442,39965.0357986111,2009-06-01,00:51:33
40.027842,116.346053,0,442,39965.0358333333,2009-06-01,00:51:36
40.027841,116.346047,0,442,39965.0358564815,2009-06-01,00:51:38
40.027831,116.346032,0,442,39965.0359143519,2009-06-01,00:51:43
40.02779,116.346031,0,442,39965.0359722222,2009-06-01,00:51:48
40.027768,116.346019,0,442,39965.0360300926,2009-06-01,00:51:53
40.027753,116.346028,0,442,39965.036087963,2009-06-01,00:51:58
40.027753,116.346028,0,442,39965.0361226852,2009-06-01,00:52:01
40.027756,116.346036,0,443,39965.0361458333,2009-06-01,00:52:03
40.027777,116.346024,0,443,39965.0362037037,2009-06-01,00:52:08
40.027777,116.346104,0,443,39965.0362615741,2009-06-01,00:52:13
40.027778,116.346332,0,441,39965.0363194444,2009-06-01,00:52:18
40.027755,116.346496,0,439,39965.0363773148,2009-06-01,00:52:23
40.027732,116.346628,0,438,39965.0364351852,2009-06-01,00:52:28
40.027694,116.346753,0,436,39965.0364930556,2009-06-01,00:52:33
40.02767,116.346833,0,434,39965.0365509259,2009-06-01,00:52:38
40.027658,116.346876,0,430,39965.0366087963,2009-06-01,00:52:43
40.027661,116.3468,0,426,39965.0366666667,2009-06-01,00:52:48
40.027623,116.346712,0,425,39965.036724537,2009-06-01,00:52:53
40.027637,116.346682,0,427,39965.0367824074,2009-06-01,00:52:58
40.027675,116.346641,0,429,39965.0368402778,2009-06-01,00:53:03
40.027701,116.346639,0,431,39965.0368981481,2009-06-01,00:53:08
40.027737,116.346701,0,432,39965.0369560185,2009-06-01,00:53:13
40.027761,116.346727,0,432,39965.0370138889,2009-06-01,00:53:18
40.027778,116.346682,0,431,39965.0370717593,2009-06-01,00:53:23
40.027751,116.34664,0,431,39965.0371296296,2009-06-01,00:53:28
40.02775,116.346514,0,430,39965.0371875,2009-06-01,00:53:33
40.027744,116.346433,0,429,39965.0372453704,2009-06-01,00:53:38
40.027743,116.346447,0,429,39965.0373032407,2009-06-01,00:53:43
40.027748,116.346453,0,429,39965.0373611111,2009-06-01,00:53:48
40.027748,116.346453,0,429,39965.0373958333,2009-06-01,00:53:51
40.02775,116.346452,0,429,39965.0374189815,2009-06-01,00:53:53
40.027722,116.346389,0,429,39965.0374768519,2009-06-01,00:53:58
40.027712,116.346394,0,429,39965.0375347222,2009-06-01,00:54:03
40.027705,116.346399,0,429,39965.0375925926,2009-06-01,00:54:08
40.0277,116.346397,0,429,39965.037650463,2009-06-01,00:54:13
40.0277,116.346397,0,429,39965.0376851852,2009-06-01,00:54:16
40.027701,116.346392,0,429,39965.0377083333,2009-06-01,00:54:18
40.027703,116.34638,0,429,39965.0377662037,2009-06-01,00:54:23
40.027703,116.34638,0,429,39965.0378009259,2009-06-01,00:54:26
40.027707,116.346384,0,429,39965.0378240741,2009-06-01,00:54:28
40.027738,116.346368,0,429,39965.0378819444,2009-06-01,00:54:33
40.027777,116.346441,0,429,39965.0379398148,2009-06-01,00:54:38
40.0278,116.346492,0,428,39965.0379976852,2009-06-01,00:54:43
40.027832,116.346478,0,428,39965.0380555556,2009-06-01,00:54:48
40.027865,116.346529,0,428,39965.0381134259,2009-06-01,00:54:53
40.027875,116.346611,0,429,39965.0381712963,2009-06-01,00:54:58
40.027894,116.346602,0,429,39965.0382291667,2009-06-01,00:55:03
40.027898,116.34664,0,428,39965.038287037,2009-06-01,00:55:08
40.027897,116.346706,0,428,39965.0383449074,2009-06-01,00:55:13
40.027871,116.346939,0,428,39965.0384027778,2009-06-01,00:55:18
40.027863,116.347028,0,428,39965.0384606481,2009-06-01,00:55:23
40.027859,116.347057,0,428,39965.0385185185,2009-06-01,00:55:28
40.027858,116.347048,0,428,39965.0385763889,2009-06-01,00:55:33
40.027836,116.347047,0,428,39965.0386342593,2009-06-01,00:55:38
40.02781,116.347072,0,428,39965.0386921296,2009-06-01,00:55:43
40.027777,116.347111,0,428,39965.03875,2009-06-01,00:55:48
40.027761,116.34714,0,428,39965.0388078704,2009-06-01,00:55:53
40.027661,116.347107,0,427,39965.0388657407,2009-06-01,00:55:58
40.027607,116.347028,0,427,39965.0389236111,2009-06-01,00:56:03
40.027587,116.346917,0,426,39965.0389814815,2009-06-01,00:56:08
40.0276,116.346835,0,426,39965.0390393519,2009-06-01,00:56:13
40.027632,116.346782,0,426,39965.0390972222,2009-06-01,00:56:18
40.027702,116.346752,0,427,39965.0391550926,2009-06-01,00:56:23
40.027769,116.346831,0,427,39965.039212963,2009-06-01,00:56:28
40.027866,116.346947,0,427,39965.0392708333,2009-06-01,00:56:33
40.027908,116.346974,0,427,39965.0393287037,2009-06-01,00:56:38
40.027921,116.346979,0,427,39965.0393865741,2009-06-01,00:56:43
40.027894,116.346996,0,427,39965.0394444444,2009-06-01,00:56:48
40.027872,116.346961,0,426,39965.0395023148,2009-06-01,00:56:53
40.027876,116.346966,0,426,39965.0395601852,2009-06-01,00:56:58
40.027876,116.346966,0,426,39965.0395949074,2009-06-01,00:57:01
40.02787,116.346963,0,426,39965.0396180556,2009-06-01,00:57:03
40.027847,116.347021,0,426,39965.0396759259,2009-06-01,00:57:08
40.027819,116.347052,0,426,39965.0397337963,2009-06-01,00:57:13
40.027783,116.347067,0,426,39965.0397916667,2009-06-01,00:57:18
40.027731,116.347083,0,426,39965.039849537,2009-06-01,00:57:23
40.027714,116.347138,0,426,39965.0399074074,2009-06-01,00:57:28
40.027702,116.34723,0,426,39965.0399652778,2009-06-01,00:57:33
40.027702,116.34723,0,426,39965.04,2009-06-01,00:57:36
40.027698,116.347232,0,426,39965.0400231481,2009-06-01,00:57:38
40.027687,116.347336,0,427,39965.0400810185,2009-06-01,00:57:43
40.027698,116.347378,0,428,39965.0401388889,2009-06-01,00:57:48
40.027694,116.347435,0,429,39965.0401967593,2009-06-01,00:57:53
40.027694,116.347435,0,429,39965.0402314815,2009-06-01,00:57:56
40.027687,116.347443,0,429,39965.0402546296,2009-06-01,00:57:58
40.027683,116.347459,0,429,39965.0403125,2009-06-01,00:58:03
40.027673,116.347438,0,429,39965.0403703704,2009-06-01,00:58:08
40.027699,116.347453,0,429,39965.0404282407,2009-06-01,00:58:13
40.027699,116.347453,0,429,39965.040462963,2009-06-01,00:58:16
40.027698,116.347459,0,429,39965.0404861111,2009-06-01,00:58:18
40.027724,116.3475,0,429,39965.0405439815,2009-06-01,00:58:23
40.027748,116.347569,0,431,39965.0406018518,2009-06-01,00:58:28
40.027792,116.347556,0,431,39965.0406597222,2009-06-01,00:58:33
40.027809,116.347532,0,431,39965.0407175926,2009-06-01,00:58:38
40.027844,116.34747,0,431,39965.040775463,2009-06-01,00:58:43
40.027829,116.347436,0,430,39965.0408333333,2009-06-01,00:58:48
40.027819,116.347455,0,430,39965.0408912037,2009-06-01,00:58:53
40.02782,116.347456,0,430,39965.0409490741,2009-06-01,00:58:58
40.027824,116.347451,0,430,39965.0410069444,2009-06-01,00:59:03
40.027821,116.347453,0,431,39965.0410648148,2009-06-01,00:59:08
40.027821,116.347453,0,431,39965.041099537,2009-06-01,00:59:11
40.027813,116.347449,0,431,39965.0411226852,2009-06-01,00:59:13
40.027824,116.347468,0,430,39965.0411805556,2009-06-01,00:59:18
40.027859,116.347485,0,430,39965.0412384259,2009-06-01,00:59:23
40.027891,116.347436,0,430,39965.0412962963,2009-06-01,00:59:28
40.027912,116.347444,0,430,39965.0413541667,2009-06-01,00:59:33
40.027892,116.347456,0,430,39965.041412037,2009-06-01,00:59:38
40.027835,116.347539,0,430,39965.0414699074,2009-06-01,00:59:43
40.02777,116.347619,0,430,39965.0415277778,2009-06-01,00:59:48
40.027817,116.347602,0,429,39965.0417013889,2009-06-01,01:00:03
40.027819,116.3476,0,429,39965.0417592593,2009-06-01,01:00:08
40.027819,116.3476,0,429,39965.042025463,2009-06-01,01:00:31
40.027825,116.347599,0,429,39965.0420486111,2009-06-01,01:00:33
40.027808,116.347586,0,429,39965.0421064815,2009-06-01,01:00:38
40.027787,116.347572,0,429,39965.0421643518,2009-06-01,01:00:43
40.027792,116.347562,0,429,39965.0422222222,2009-06-01,01:00:48
40.027785,116.347554,0,430,39965.0422800926,2009-06-01,01:00:53
40.027785,116.347554,0,430,39965.0423148148,2009-06-01,01:00:56
40.027784,116.347546,0,430,39965.042337963,2009-06-01,01:00:58
40.027773,116.34753,0,430,39965.0423958333,2009-06-01,01:01:03
40.027802,116.347499,0,429,39965.0424537037,2009-06-01,01:01:08
40.027803,116.347499,0,429,39965.0426851852,2009-06-01,01:01:28
40.027803,116.347499,0,429,39965.0427199074,2009-06-01,01:01:31
40.027799,116.347492,0,429,39965.0427430556,2009-06-01,01:01:33
40.027801,116.347481,0,429,39965.0428009259,2009-06-01,01:01:38
40.027812,116.347436,0,430,39965.0428587963,2009-06-01,01:01:43
40.027827,116.347405,0,430,39965.0429166667,2009-06-01,01:01:48
40.027805,116.34735,0,430,39965.042974537,2009-06-01,01:01:53
40.027767,116.347357,0,430,39965.0430324074,2009-06-01,01:01:58
40.027748,116.347346,0,430,39965.0430902778,2009-06-01,01:02:03
40.027776,116.347283,0,430,39965.0431481482,2009-06-01,01:02:08
40.027787,116.347122,0,430,39965.0432060185,2009-06-01,01:02:13
40.027782,116.347046,0,430,39965.0432638889,2009-06-01,01:02:18
40.027794,116.34697,0,430,39965.0433217593,2009-06-01,01:02:23
40.02777,116.346787,0,430,39965.0433796296,2009-06-01,01:02:28
40.027671,116.346588,0,430,39965.0434375,2009-06-01,01:02:33
40.027551,116.34652,0,430,39965.0434953704,2009-06-01,01:02:38
40.027495,116.346546,0,430,39965.0435532407,2009-06-01,01:02:43
40.027468,116.34658,0,430,39965.0436111111,2009-06-01,01:02:48
40.027395,116.346513,0,430,39965.0436689815,2009-06-01,01:02:53
40.027346,116.346353,0,430,39965.0437268519,2009-06-01,01:02:58
40.027294,116.346219,0,429,39965.0437847222,2009-06-01,01:03:03
40.027307,116.346115,0,429,39965.0438425926,2009-06-01,01:03:08
40.027351,116.34609,0,428,39965.043900463,2009-06-01,01:03:13
40.027363,116.346098,0,427,39965.0439583333,2009-06-01,01:03:18
40.027343,116.346145,0,426,39965.0440162037,2009-06-01,01:03:23
40.02735,116.346188,0,426,39965.0440740741,2009-06-01,01:03:28
40.027341,116.346236,0,425,39965.0441319444,2009-06-01,01:03:33
40.027358,116.346333,0,425,39965.0441898148,2009-06-01,01:03:38
40.027384,116.346389,0,424,39965.0442476852,2009-06-01,01:03:43
40.027423,116.346338,0,424,39965.0443055556,2009-06-01,01:03:48
40.027494,116.346389,0,424,39965.0443634259,2009-06-01,01:03:53
40.027483,116.34637,0,425,39965.0444212963,2009-06-01,01:03:58
40.027608,116.34655,0,426,39965.0444791667,2009-06-01,01:04:03
40.027672,116.346628,0,426,39965.044537037,2009-06-01,01:04:08
40.027664,116.346706,0,425,39965.0445949074,2009-06-01,01:04:13
40.027674,116.346739,0,425,39965.0446527778,2009-06-01,01:04:18
40.027673,116.346749,0,425,39965.0447106481,2009-06-01,01:04:23
40.027673,116.346749,0,425,39965.0447453704,2009-06-01,01:04:26
40.027673,116.346756,0,425,39965.0447685185,2009-06-01,01:04:28
40.027702,116.346797,0,425,39965.0449421296,2009-06-01,01:04:43
40.027789,116.346948,0,425,39965.045,2009-06-01,01:04:48
40.027822,116.347024,0,426,39965.0450578704,2009-06-01,01:04:53
40.027837,116.347069,0,425,39965.0451157407,2009-06-01,01:04:58
40.027837,116.347069,0,425,39965.045150463,2009-06-01,01:05:01
40.027831,116.347071,0,425,39965.0451736111,2009-06-01,01:05:03
40.027873,116.347268,0,425,39965.0452314815,2009-06-01,01:05:08
40.027868,116.347392,0,426,39965.0452893519,2009-06-01,01:05:13
40.027884,116.347726,0,439,39965.0478356481,2009-06-01,01:08:53
40.027906,116.347778,0,442,39965.0479513889,2009-06-01,01:09:03
40.02792,116.34777,0,448,39965.0480092593,2009-06-01,01:09:08
40.02792,116.34777,0,448,39965.0480439815,2009-06-01,01:09:11
40.027917,116.34777,0,447,39965.0480671296,2009-06-01,01:09:13
40.027927,116.347792,0,445,39965.048125,2009-06-01,01:09:18
40.027932,116.347808,0,446,39965.0481828704,2009-06-01,01:09:23
40.027932,116.347808,0,446,39965.0482175926,2009-06-01,01:09:26
40.027932,116.347812,0,446,39965.0482407407,2009-06-01,01:09:28
40.027915,116.347731,0,451,39965.0482986111,2009-06-01,01:09:33
40.027893,116.347624,0,464,39965.0483564815,2009-06-01,01:09:38
40.02792,116.347426,0,494,39965.0484143518,2009-06-01,01:09:43
40.027915,116.347279,0,513,39965.0484722222,2009-06-01,01:09:48
40.027877,116.347141,0,530,39965.0485300926,2009-06-01,01:09:53
40.027861,116.347061,0,541,39965.048587963,2009-06-01,01:09:58
40.027841,116.34701,0,546,39965.0486458333,2009-06-01,01:10:03
40.027832,116.346999,0,550,39965.0487037037,2009-06-01,01:10:08
40.02787,116.34695,0,553,39965.0487615741,2009-06-01,01:10:13
40.027905,116.346947,0,557,39965.0488194444,2009-06-01,01:10:18
40.027939,116.34687,0,558,39965.0488773148,2009-06-01,01:10:23
40.027958,116.346797,0,559,39965.0489351852,2009-06-01,01:10:28
40.02799,116.346573,0,548,39965.0489930556,2009-06-01,01:10:33
40.028229,116.346174,0,523,39965.0490509259,2009-06-01,01:10:38
40.028284,116.346139,0,517,39965.0491087963,2009-06-01,01:10:43
40.028289,116.346207,0,514,39965.0491666667,2009-06-01,01:10:48
40.028196,116.346256,0,512,39965.049224537,2009-06-01,01:10:53
40.028147,116.346308,0,511,39965.0492824074,2009-06-01,01:10:58
40.028147,116.346356,0,512,39965.0493402778,2009-06-01,01:11:03
40.0283,116.346198,0,495,39965.0493981481,2009-06-01,01:11:08
40.028349,116.34616,0,489,39965.0494560185,2009-06-01,01:11:13
40.028452,116.346157,0,484,39965.0495138889,2009-06-01,01:11:18
40.028539,116.346187,0,479,39965.0495717593,2009-06-01,01:11:23
40.028628,116.346259,0,463,39965.0496296296,2009-06-01,01:11:28
40.028656,116.346249,0,451,39965.0496875,2009-06-01,01:11:33
40.028663,116.346228,0,437,39965.0497453704,2009-06-01,01:11:38
40.028658,116.346206,0,427,39965.0498032407,2009-06-01,01:11:43
40.028668,116.346203,0,423,39965.0498611111,2009-06-01,01:11:48
40.028659,116.346176,0,422,39965.0499189815,2009-06-01,01:11:53
40.028663,116.346158,0,422,39965.0499768518,2009-06-01,01:11:58
40.028663,116.346133,0,423,39965.0500347222,2009-06-01,01:12:03
40.028626,116.346073,0,423,39965.0500925926,2009-06-01,01:12:08
40.028607,116.346035,0,424,39965.050150463,2009-06-01,01:12:13
40.028576,116.346011,0,425,39965.0502083333,2009-06-01,01:12:18
40.02858,116.346065,0,423,39965.0502662037,2009-06-01,01:12:23
40.028601,116.346112,0,423,39965.0503240741,2009-06-01,01:12:28
40.028616,116.346141,0,424,39965.0503819444,2009-06-01,01:12:33
40.028955,116.346433,0,428,39965.0504398148,2009-06-01,01:12:38
40.028991,116.34647,0,431,39965.0504976852,2009-06-01,01:12:43
40.029035,116.346518,0,430,39965.0505555556,2009-06-01,01:12:48
40.029071,116.346498,0,426,39965.0506134259,2009-06-01,01:12:53
40.029138,116.346531,0,420,39965.0506712963,2009-06-01,01:12:58
40.02923,116.346584,0,415,39965.0507291667,2009-06-01,01:13:03
40.029189,116.346522,0,412,39965.050787037,2009-06-01,01:13:08
40.029154,116.34648,0,411,39965.0508449074,2009-06-01,01:13:13
40.029166,116.346475,0,412,39965.0509027778,2009-06-01,01:13:18
40.029156,116.346485,0,413,39965.0509606482,2009-06-01,01:13:23
40.029174,116.346446,0,413,39965.0510185185,2009-06-01,01:13:28
40.029153,116.346487,0,411,39965.0510763889,2009-06-01,01:13:33
40.029125,116.346585,0,408,39965.0511342593,2009-06-01,01:13:38
40.029115,116.34662,0,407,39965.0511921296,2009-06-01,01:13:43
40.029115,116.346632,0,407,39965.05125,2009-06-01,01:13:48
40.029113,116.346631,0,407,39965.0513078704,2009-06-01,01:13:53
40.029113,116.346631,0,407,39965.0513425926,2009-06-01,01:13:56
40.029111,116.346628,0,407,39965.0513657407,2009-06-01,01:13:58
40.029114,116.346619,0,407,39965.0514236111,2009-06-01,01:14:03
40.029114,116.346619,0,407,39965.0514583333,2009-06-01,01:14:06
40.029122,116.346612,0,407,39965.0514814815,2009-06-01,01:14:08
40.02889,116.346387,0,403,39965.0515393519,2009-06-01,01:14:13
40.02882,116.346272,0,398,39965.0515972222,2009-06-01,01:14:18
40.028797,116.346234,0,394,39965.0516550926,2009-06-01,01:14:23
40.028815,116.346278,0,387,39965.051712963,2009-06-01,01:14:28
40.028815,116.346278,0,387,39965.0517476852,2009-06-01,01:14:31
40.028814,116.346281,0,386,39965.0517708333,2009-06-01,01:14:33
40.028833,116.346278,0,382,39965.0518287037,2009-06-01,01:14:38
40.028841,116.346259,0,380,39965.0518865741,2009-06-01,01:14:43
40.028786,116.346234,0,382,39965.0519444444,2009-06-01,01:14:48
40.028575,116.346103,0,383,39965.0520023148,2009-06-01,01:14:53
40.028564,116.346099,0,380,39965.0520601852,2009-06-01,01:14:58
40.028609,116.34614,0,378,39965.0521180556,2009-06-01,01:15:03
40.028577,116.346142,0,372,39965.0521759259,2009-06-01,01:15:08
40.028552,116.346147,0,371,39965.0522337963,2009-06-01,01:15:13
40.028382,116.34615,0,363,39965.0522916667,2009-06-01,01:15:18
40.027559,116.345939,0,365,39965.052349537,2009-06-01,01:15:23
40.02758,116.345864,0,370,39965.0524074074,2009-06-01,01:15:28
40.027278,116.345698,0,372,39965.0524652778,2009-06-01,01:15:33
40.027227,116.345609,0,372,39965.0525231481,2009-06-01,01:15:38
40.027222,116.345527,0,372,39965.0525810185,2009-06-01,01:15:43
40.027127,116.345504,0,371,39965.0526388889,2009-06-01,01:15:48
40.02691,116.345423,0,372,39965.0526967593,2009-06-01,01:15:53
40.026768,116.345398,0,370,39965.0527546296,2009-06-01,01:15:58
40.026766,116.345379,0,366,39965.0528125,2009-06-01,01:16:03
40.026797,116.345401,0,365,39965.0528703704,2009-06-01,01:16:08
40.026861,116.345634,0,361,39965.0529282407,2009-06-01,01:16:13
40.027048,116.34575,0,365,39965.0529861111,2009-06-01,01:16:18
40.027233,116.34578,0,373,39965.0530439815,2009-06-01,01:16:23
40.027338,116.345868,0,385,39965.0531018519,2009-06-01,01:16:28
40.027398,116.345933,0,397,39965.0531597222,2009-06-01,01:16:33
40.027576,116.345772,0,380,39965.0532175926,2009-06-01,01:16:38
40.0277,116.345747,0,380,39965.053275463,2009-06-01,01:16:43
40.027792,116.345786,0,378,39965.0533333333,2009-06-01,01:16:48
40.027839,116.34582,0,372,39965.0533912037,2009-06-01,01:16:53
40.027859,116.345839,0,371,39965.0534490741,2009-06-01,01:16:58
40.027833,116.34582,0,374,39965.0535069444,2009-06-01,01:17:03
40.027872,116.345887,0,381,39965.0535648148,2009-06-01,01:17:08
40.027939,116.345957,0,386,39965.0536226852,2009-06-01,01:17:13
40.028054,116.346042,0,384,39965.0536805556,2009-06-01,01:17:18
40.02824,116.346162,0,386,39965.0537384259,2009-06-01,01:17:23
40.02824,116.346162,0,386,39965.0537731481,2009-06-01,01:17:26
40.028233,116.34617,0,386,39965.0537962963,2009-06-01,01:17:28
40.028213,116.346189,0,372,39965.0538541667,2009-06-01,01:17:33
40.028153,116.346185,0,366,39965.053912037,2009-06-01,01:17:38
40.028153,116.346185,0,366,39965.0539467593,2009-06-01,01:17:41
40.028152,116.346181,0,360,39965.0539699074,2009-06-01,01:17:43
40.028207,116.346159,0,359,39965.0540277778,2009-06-01,01:17:48
40.028233,116.346054,0,366,39965.0540856481,2009-06-01,01:17:53
40.028295,116.346,0,367,39965.0541435185,2009-06-01,01:17:58
40.028345,116.345979,0,366,39965.0542013889,2009-06-01,01:18:03
40.028345,116.345979,0,366,39965.0542361111,2009-06-01,01:18:06
40.028353,116.345972,0,367,39965.0542592593,2009-06-01,01:18:08
40.02839,116.345998,0,365,39965.0543171296,2009-06-01,01:18:13
40.028471,116.346066,0,365,39965.054375,2009-06-01,01:18:18
40.028432,116.346061,0,363,39965.0544328704,2009-06-01,01:18:23
40.028458,116.346114,0,362,39965.0544907407,2009-06-01,01:18:28
40.028574,116.346185,0,362,39965.0545486111,2009-06-01,01:18:33
40.028707,116.346243,0,364,39965.0546064815,2009-06-01,01:18:38
40.02873,116.346271,0,370,39965.0546643519,2009-06-01,01:18:43
40.02872,116.346292,0,373,39965.0547222222,2009-06-01,01:18:48
40.028742,116.346348,0,375,39965.0547800926,2009-06-01,01:18:53
40.028723,116.346418,0,373,39965.054837963,2009-06-01,01:18:58
40.028723,116.346478,0,368,39965.0548958333,2009-06-01,01:19:03
40.028725,116.346494,0,367,39965.0549537037,2009-06-01,01:19:08
40.028684,116.34648,0,366,39965.0551273148,2009-06-01,01:19:23
40.028731,116.346444,0,371,39965.0551851852,2009-06-01,01:19:28
40.028744,116.346475,0,382,39965.0552430556,2009-06-01,01:19:33
40.02876,116.346497,0,387,39965.0553009259,2009-06-01,01:19:38
40.028738,116.346533,0,385,39965.0553587963,2009-06-01,01:19:43
40.02877,116.346589,0,380,39965.0554166667,2009-06-01,01:19:48
40.02878,116.3466,0,375,39965.055474537,2009-06-01,01:19:53
40.028805,116.346578,0,373,39965.0555324074,2009-06-01,01:19:58
40.028787,116.346534,0,372,39965.0555902778,2009-06-01,01:20:03
40.02875,116.346494,0,368,39965.0556481481,2009-06-01,01:20:08
40.028672,116.346437,0,366,39965.0557060185,2009-06-01,01:20:13
40.028579,116.346362,0,364,39965.0557638889,2009-06-01,01:20:18
40.028529,116.346338,0,366,39965.0558217593,2009-06-01,01:20:23
40.028468,116.346317,0,360,39965.0558796296,2009-06-01,01:20:28
40.028402,116.34623,0,353,39965.0559375,2009-06-01,01:20:33
40.028348,116.346101,0,354,39965.0559953704,2009-06-01,01:20:38
40.02831,116.346032,0,348,39965.0560532407,2009-06-01,01:20:43
40.028376,116.346094,0,347,39965.0561111111,2009-06-01,01:20:48
40.028481,116.346208,0,345,39965.0561689815,2009-06-01,01:20:53
40.028534,116.346271,0,350,39965.0562268518,2009-06-01,01:20:58
40.028549,116.346266,0,354,39965.0562847222,2009-06-01,01:21:03
40.028591,116.346238,0,360,39965.0563425926,2009-06-01,01:21:08
40.028552,116.346214,0,352,39965.056400463,2009-06-01,01:21:13
40.028519,116.346203,0,335,39965.0564583333,2009-06-01,01:21:18
40.028529,116.346217,0,328,39965.0565162037,2009-06-01,01:21:23
40.028562,116.346281,0,324,39965.0565740741,2009-06-01,01:21:28
40.028658,116.346359,0,323,39965.0566319444,2009-06-01,01:21:33
40.028753,116.346365,0,324,39965.0566898148,2009-06-01,01:21:38
40.028808,116.346346,0,326,39965.0567476852,2009-06-01,01:21:43
40.02881,116.346273,0,325,39965.0568055556,2009-06-01,01:21:48
40.028797,116.34625,0,326,39965.0568634259,2009-06-01,01:21:53
40.028764,116.346286,0,332,39965.0569212963,2009-06-01,01:21:58
40.028742,116.346293,0,333,39965.0569791667,2009-06-01,01:22:03
40.028741,116.346328,0,337,39965.057037037,2009-06-01,01:22:08
40.028766,116.346386,0,339,39965.0570949074,2009-06-01,01:22:13
40.028778,116.346427,0,339,39965.0571527778,2009-06-01,01:22:18
40.028796,116.346473,0,340,39965.0572106481,2009-06-01,01:22:23
40.028816,116.346498,0,339,39965.0572685185,2009-06-01,01:22:28
40.028846,116.346474,0,341,39965.0573263889,2009-06-01,01:22:33
40.028836,116.346443,0,342,39965.0573842593,2009-06-01,01:22:38
40.028856,116.346434,0,341,39965.0574421296,2009-06-01,01:22:43
40.029015,116.347272,0,350,39965.0577314815,2009-06-01,01:23:08
40.029151,116.347135,0,375,39965.0577893518,2009-06-01,01:23:13
40.029196,116.346991,0,390,39965.0578472222,2009-06-01,01:23:18
40.029169,116.346876,0,374,39965.0579050926,2009-06-01,01:23:23
40.028977,116.34674,0,340,39965.057962963,2009-06-01,01:23:28
40.028924,116.34668,0,322,39965.0580208333,2009-06-01,01:23:33
40.028888,116.346655,0,302,39965.0580787037,2009-06-01,01:23:38
40.028878,116.346679,0,304,39965.0581365741,2009-06-01,01:23:43
40.028886,116.346691,0,310,39965.0581944444,2009-06-01,01:23:48
40.0289,116.346708,0,313,39965.0582523148,2009-06-01,01:23:53
40.028977,116.346771,0,315,39965.0584259259,2009-06-01,01:24:08
40.028959,116.34686,0,314,39965.0584837963,2009-06-01,01:24:13
40.028894,116.346992,0,313,39965.0585416667,2009-06-01,01:24:18
40.028891,116.347027,0,315,39965.058599537,2009-06-01,01:24:23
40.028853,116.346956,0,303,39965.0586574074,2009-06-01,01:24:28
40.028775,116.346839,0,295,39965.0587152778,2009-06-01,01:24:33
40.028781,116.346786,0,289,39965.0587731482,2009-06-01,01:24:38
40.028871,116.346712,0,290,39965.0588310185,2009-06-01,01:24:43
40.028918,116.346708,0,296,39965.0588888889,2009-06-01,01:24:48
40.028901,116.346644,0,297,39965.0589467593,2009-06-01,01:24:53
40.028871,116.346606,0,293,39965.0590046296,2009-06-01,01:24:58
40.028843,116.346617,0,281,39965.0590625,2009-06-01,01:25:03
40.028749,116.346663,0,274,39965.0591782407,2009-06-01,01:25:13
40.028523,116.346654,0,274,39965.0592361111,2009-06-01,01:25:18
40.02855,116.346627,0,275,39965.0592939815,2009-06-01,01:25:23
40.028644,116.346524,0,280,39965.0593518519,2009-06-01,01:25:28
40.028572,116.346486,0,280,39965.0594097222,2009-06-01,01:25:33
40.028355,116.346405,0,273,39965.0594675926,2009-06-01,01:25:38
40.02826,116.346302,0,265,39965.059525463,2009-06-01,01:25:43
40.028289,116.34629,0,257,39965.0595833333,2009-06-01,01:25:48
40.02838,116.346331,0,258,39965.0596412037,2009-06-01,01:25:53
40.028464,116.346321,0,256,39965.0596990741,2009-06-01,01:25:58
40.028543,116.346383,0,260,39965.0597569444,2009-06-01,01:26:03
40.02856,116.346442,0,269,39965.0598148148,2009-06-01,01:26:08
40.028557,116.346543,0,264,39965.0598726852,2009-06-01,01:26:13
40.028581,116.346632,0,265,39965.0599305556,2009-06-01,01:26:18
40.02857,116.34664,0,268,39965.0599884259,2009-06-01,01:26:23
40.02857,116.34664,0,268,39965.0600231481,2009-06-01,01:26:26
40.028568,116.346643,0,273,39965.0600462963,2009-06-01,01:26:28
40.028581,116.346676,0,278,39965.0601041667,2009-06-01,01:26:33
40.028581,116.346676,0,278,39965.0601388889,2009-06-01,01:26:36
40.028583,116.346676,0,279,39965.060162037,2009-06-01,01:26:38
40.02862,116.346678,0,280,39965.0602199074,2009-06-01,01:26:43
40.028641,116.346702,0,274,39965.0602777778,2009-06-01,01:26:48
40.028569,116.346719,0,261,39965.0603356481,2009-06-01,01:26:53
40.028511,116.346685,0,251,39965.0603935185,2009-06-01,01:26:58
40.02845,116.346665,0,244,39965.0604513889,2009-06-01,01:27:03
40.028419,116.346634,0,241,39965.0605092593,2009-06-01,01:27:08
40.028417,116.346632,0,241,39965.0605671296,2009-06-01,01:27:13
40.028416,116.346628,0,241,39965.060625,2009-06-01,01:27:18
40.028416,116.346628,0,241,39965.0606597222,2009-06-01,01:27:21
40.028414,116.346622,0,241,39965.0606828704,2009-06-01,01:27:23
40.028366,116.346602,0,233,39965.0607407407,2009-06-01,01:27:28
40.028269,116.346617,0,231,39965.0607986111,2009-06-01,01:27:33
40.028265,116.346693,0,230,39965.0608564815,2009-06-01,01:27:38
40.028207,116.346713,0,230,39965.0609143519,2009-06-01,01:27:43
40.028207,116.346713,0,230,39965.0609490741,2009-06-01,01:27:46
40.028202,116.346708,0,230,39965.0609722222,2009-06-01,01:27:48
40.028175,116.346672,0,231,39965.0610300926,2009-06-01,01:27:53
40.028127,116.346529,0,229,39965.061087963,2009-06-01,01:27:58
40.028171,116.346478,0,229,39965.0611458333,2009-06-01,01:28:03
40.028284,116.346438,0,230,39965.0612037037,2009-06-01,01:28:08
40.028236,116.346439,0,229,39965.0612615741,2009-06-01,01:28:13
40.028193,116.346457,0,227,39965.0613194444,2009-06-01,01:28:18
40.028155,116.346429,0,223,39965.0613773148,2009-06-01,01:28:23
40.028078,116.34641,0,219,39965.0614351852,2009-06-01,01:28:28
40.028131,116.346455,0,217,39965.0614930556,2009-06-01,01:28:33
40.028186,116.346472,0,216,39965.0615509259,2009-06-01,01:28:38
40.028165,116.346451,0,215,39965.0616087963,2009-06-01,01:28:43
40.028103,116.3464,0,215,39965.0616666667,2009-06-01,01:28:48
40.02796,116.346431,0,214,39965.061724537,2009-06-01,01:28:53
40.027853,116.346515,0,213,39965.0617824074,2009-06-01,01:28:58
40.027781,116.346517,0,212,39965.0618402778,2009-06-01,01:29:03
40.027759,116.346414,0,211,39965.0618981481,2009-06-01,01:29:08
40.027785,116.346252,0,210,39965.0619560185,2009-06-01,01:29:13
40.027813,116.346171,0,210,39965.0620138889,2009-06-01,01:29:18
40.02789,116.346164,0,213,39965.0620717593,2009-06-01,01:29:23
40.027893,116.346108,0,215,39965.0621296296,2009-06-01,01:29:28
40.02783,116.346007,0,215,39965.0621875,2009-06-01,01:29:33
40.027816,116.345977,0,216,39965.0622453704,2009-06-01,01:29:38
40.027739,116.345959,0,215,39965.0623032407,2009-06-01,01:29:43
40.027723,116.345969,0,215,39965.0623611111,2009-06-01,01:29:48
40.027389,116.34577,0,218,39965.0624189815,2009-06-01,01:29:53
40.027167,116.345679,0,220,39965.0624768519,2009-06-01,01:29:58
40.027014,116.345562,0,224,39965.0625347222,2009-06-01,01:30:03
40.02692,116.345679,0,220,39965.0625925926,2009-06-01,01:30:08
40.026883,116.345693,0,221,39965.062650463,2009-06-01,01:30:13
40.026888,116.345672,0,221,39965.0627083333,2009-06-01,01:30:18
40.026907,116.345591,0,221,39965.0627662037,2009-06-01,01:30:23
40.026905,116.345544,0,222,39965.0628240741,2009-06-01,01:30:28
40.026943,116.345502,0,224,39965.0628819444,2009-06-01,01:30:33
40.027067,116.345512,0,227,39965.0629398148,2009-06-01,01:30:38
40.0271,116.345533,0,229,39965.0629976852,2009-06-01,01:30:43
40.027041,116.34559,0,228,39965.0630555556,2009-06-01,01:30:48
40.027027,116.345608,0,227,39965.0631134259,2009-06-01,01:30:53
40.027001,116.345633,0,229,39965.0631712963,2009-06-01,01:30:58
40.027001,116.345633,0,229,39965.0632060185,2009-06-01,01:31:01
40.026993,116.345632,0,230,39965.0632291667,2009-06-01,01:31:03
40.026967,116.345604,0,232,39965.063287037,2009-06-01,01:31:08
40.026885,116.345596,0,232,39965.0633449074,2009-06-01,01:31:13
40.02688,116.345532,0,233,39965.0634027778,2009-06-01,01:31:18
40.026882,116.345406,0,235,39965.0634606481,2009-06-01,01:31:23
40.026908,116.345495,0,236,39965.0635185185,2009-06-01,01:31:28
40.026971,116.345547,0,234,39965.0635763889,2009-06-01,01:31:33
40.027027,116.345541,0,233,39965.0636342593,2009-06-01,01:31:38
40.027071,116.345436,0,232,39965.0636921296,2009-06-01,01:31:43
40.027087,116.345374,0,235,39965.06375,2009-06-01,01:31:48
40.02712,116.34542,0,246,39965.0638078704,2009-06-01,01:31:53
40.027158,116.345446,0,254,39965.0638657407,2009-06-01,01:31:58
40.027186,116.345462,0,257,39965.0639236111,2009-06-01,01:32:03
40.02716,116.345479,0,254,39965.0639814815,2009-06-01,01:32:08
40.027149,116.345481,0,254,39965.0640393518,2009-06-01,01:32:13
40.027224,116.345563,0,255,39965.0640972222,2009-06-01,01:32:18
40.027317,116.345571,0,258,39965.0641550926,2009-06-01,01:32:23
40.027379,116.345545,0,261,39965.064212963,2009-06-01,01:32:28
40.027486,116.345522,0,266,39965.0642708333,2009-06-01,01:32:33
40.027529,116.345627,0,277,39965.0643287037,2009-06-01,01:32:38
40.02756,116.345669,0,283,39965.0643865741,2009-06-01,01:32:43
40.027565,116.345689,0,283,39965.0644444444,2009-06-01,01:32:48
40.027542,116.345697,0,286,39965.0645023148,2009-06-01,01:32:53
40.027545,116.345709,0,289,39965.0645601852,2009-06-01,01:32:58
40.027552,116.345709,0,291,39965.0646180556,2009-06-01,01:33:03
40.027552,116.345709,0,291,39965.0646527778,2009-06-01,01:33:06
40.027545,116.345708,0,293,39965.0646759259,2009-06-01,01:33:08
40.027565,116.345608,0,299,39965.0647337963,2009-06-01,01:33:13
40.02756,116.345583,0,301,39965.0647916667,2009-06-01,01:33:18
40.027469,116.345698,0,302,39965.064849537,2009-06-01,01:33:23
40.027499,116.34577,0,303,39965.0649074074,2009-06-01,01:33:28
40.027455,116.345788,0,308,39965.0649652778,2009-06-01,01:33:33
40.027409,116.345792,0,311,39965.0650231481,2009-06-01,01:33:38
40.027357,116.345748,0,316,39965.0650810185,2009-06-01,01:33:43
40.027348,116.345729,0,321,39965.0651388889,2009-06-01,01:33:48
40.027348,116.345729,0,321,39965.0651736111,2009-06-01,01:33:51
40.027345,116.345733,0,319,39965.0651967593,2009-06-01,01:33:53
40.02733,116.345748,0,318,39965.0652546296,2009-06-01,01:33:58
40.027316,116.345762,0,317,39965.0653125,2009-06-01,01:34:03
40.027304,116.345761,0,318,39965.0653703704,2009-06-01,01:34:08
40.027239,116.345761,0,322,39965.0654282407,2009-06-01,01:34:13
40.027285,116.345746,0,328,39965.0654861111,2009-06-01,01:34:18
40.027305,116.345761,0,331,39965.0655439815,2009-06-01,01:34:23
40.027299,116.345734,0,331,39965.0656018518,2009-06-01,01:34:28
40.027239,116.345672,0,329,39965.0656597222,2009-06-01,01:34:33
40.027163,116.345614,0,325,39965.0657175926,2009-06-01,01:34:38
40.027139,116.34563,0,324,39965.065775463,2009-06-01,01:34:43
40.027097,116.345622,0,324,39965.0658333333,2009-06-01,01:34:48
40.027027,116.345575,0,325,39965.0658912037,2009-06-01,01:34:53
40.026992,116.345521,0,326,39965.0659490741,2009-06-01,01:34:58
40.026949,116.345503,0,325,39965.0660069444,2009-06-01,01:35:03
40.027017,116.345532,0,323,39965.0660648148,2009-06-01,01:35:08
40.027096,116.345554,0,322,39965.0661226852,2009-06-01,01:35:13
40.027168,116.345513,0,319,39965.0661805556,2009-06-01,01:35:18
40.027174,116.345503,0,318,39965.0662384259,2009-06-01,01:35:23
40.027229,116.345443,0,318,39965.0662962963,2009-06-01,01:35:28
40.027233,116.345376,0,318,39965.0663541667,2009-06-01,01:35:33
40.027234,116.345412,0,318,39965.066412037,2009-06-01,01:35:38
40.027221,116.345467,0,316,39965.0664699074,2009-06-01,01:35:43
40.027221,116.345467,0,316,39965.0665046296,2009-06-01,01:35:46
40.02722,116.345466,0,316,39965.0665277778,2009-06-01,01:35:48
40.027206,116.345497,0,316,39965.0665856482,2009-06-01,01:35:53
40.027173,116.345527,0,316,39965.0666435185,2009-06-01,01:35:58
40.027173,116.345527,0,316,39965.0666782407,2009-06-01,01:36:01
40.027173,116.345529,0,316,39965.0667013889,2009-06-01,01:36:03
40.027252,116.345474,0,316,39965.0667592593,2009-06-01,01:36:08
40.027278,116.345448,0,316,39965.0668171296,2009-06-01,01:36:13
40.0272,116.345473,0,317,39965.066875,2009-06-01,01:36:18
40.027171,116.345517,0,317,39965.0669328704,2009-06-01,01:36:23
40.027092,116.345601,0,317,39965.0669907407,2009-06-01,01:36:28
40.02699,116.345655,0,317,39965.0670486111,2009-06-01,01:36:33
40.026963,116.34564,0,317,39965.0671064815,2009-06-01,01:36:38
40.026991,116.345645,0,317,39965.0671643519,2009-06-01,01:36:43
40.027086,116.345563,0,318,39965.0672222222,2009-06-01,01:36:48
40.027155,116.345535,0,318,39965.0672800926,2009-06-01,01:36:53
40.027165,116.345633,0,318,39965.067337963,2009-06-01,01:36:58
40.027172,116.345642,0,319,39965.0673958333,2009-06-01,01:37:03
40.027214,116.345669,0,319,39965.0674537037,2009-06-01,01:37:08
40.027201,116.345606,0,319,39965.0675115741,2009-06-01,01:37:13
40.027195,116.345574,0,319,39965.0675694444,2009-06-01,01:37:18
40.027225,116.3455,0,319,39965.0676273148,2009-06-01,01:37:23
40.027226,116.345512,0,319,39965.0676851852,2009-06-01,01:37:28
40.02726,116.345612,0,320,39965.0677430556,2009-06-01,01:37:33
40.027294,116.345753,0,319,39965.0678009259,2009-06-01,01:37:38
40.027261,116.345769,0,318,39965.0678587963,2009-06-01,01:37:43
40.027225,116.345683,0,317,39965.0679166667,2009-06-01,01:37:48
40.027219,116.345514,0,318,39965.067974537,2009-06-01,01:37:53
40.027235,116.345529,0,318,39965.0680324074,2009-06-01,01:37:58
40.027235,116.345529,0,318,39965.0680671296,2009-06-01,01:38:01
40.027236,116.345535,0,317,39965.0680902778,2009-06-01,01:38:03
40.027247,116.345525,0,317,39965.0681481481,2009-06-01,01:38:08
40.027253,116.345567,0,316,39965.0682060185,2009-06-01,01:38:13
40.027249,116.345562,0,316,39965.0682638889,2009-06-01,01:38:18
40.027249,116.345562,0,316,39965.0682986111,2009-06-01,01:38:21
40.027247,116.345561,0,316,39965.0683217593,2009-06-01,01:38:23
40.027251,116.345551,0,316,39965.0683796296,2009-06-01,01:38:28
40.027247,116.345587,0,316,39965.0684375,2009-06-01,01:38:33
40.02724,116.345578,0,316,39965.0684953704,2009-06-01,01:38:38
40.027178,116.345535,0,316,39965.0685532407,2009-06-01,01:38:43
40.027178,116.345535,0,316,39965.068587963,2009-06-01,01:38:46
40.027173,116.34553,0,317,39965.0686111111,2009-06-01,01:38:48
40.0272,116.345494,0,317,39965.0686689815,2009-06-01,01:38:53
40.027251,116.345494,0,318,39965.0687268519,2009-06-01,01:38:58
40.027261,116.345495,0,318,39965.0687847222,2009-06-01,01:39:03
40.027261,116.345495,0,318,39965.0688194444,2009-06-01,01:39:06
40.027253,116.345493,0,318,39965.0688425926,2009-06-01,01:39:08
40.027293,116.345484,0,318,39965.068900463,2009-06-01,01:39:13
40.027278,116.345503,0,317,39965.0689583333,2009-06-01,01:39:18
40.02727,116.345478,0,316,39965.0690162037,2009-06-01,01:39:23
40.027263,116.345439,0,316,39965.0690740741,2009-06-01,01:39:28
40.027285,116.345446,0,315,39965.0691319444,2009-06-01,01:39:33
40.027273,116.345425,0,316,39965.0691898148,2009-06-01,01:39:38
40.027227,116.345436,0,316,39965.0692476852,2009-06-01,01:39:43
40.027149,116.345418,0,317,39965.0693055556,2009-06-01,01:39:48
40.027105,116.345387,0,318,39965.0693634259,2009-06-01,01:39:53
40.02711,116.345328,0,318,39965.0694212963,2009-06-01,01:39:58
40.027124,116.345304,0,317,39965.0694791667,2009-06-01,01:40:03
40.027127,116.345373,0,316,39965.069537037,2009-06-01,01:40:08
40.027136,116.34539,0,316,39965.0695949074,2009-06-01,01:40:13
40.027145,116.345384,0,316,39965.0696527778,2009-06-01,01:40:18
40.027097,116.34534,0,316,39965.0697106481,2009-06-01,01:40:23
40.027048,116.345313,0,316,39965.0697685185,2009-06-01,01:40:28
40.027007,116.345281,0,316,39965.0698263889,2009-06-01,01:40:33
40.026961,116.345282,0,316,39965.0698842593,2009-06-01,01:40:38
40.026929,116.345288,0,316,39965.0699421296,2009-06-01,01:40:43
40.026906,116.345332,0,315,39965.07,2009-06-01,01:40:48
40.026936,116.345353,0,317,39965.0700578704,2009-06-01,01:40:53
40.026939,116.345331,0,317,39965.0701157407,2009-06-01,01:40:58
40.026929,116.345325,0,317,39965.0701736111,2009-06-01,01:41:03
40.026946,116.345347,0,317,39965.0702314815,2009-06-01,01:41:08
40.026946,116.345347,0,317,39965.0702662037,2009-06-01,01:41:11
40.026938,116.345354,0,316,39965.0702893519,2009-06-01,01:41:13
40.026905,116.345434,0,317,39965.0703472222,2009-06-01,01:41:18
40.026866,116.345385,0,317,39965.0704050926,2009-06-01,01:41:23
40.026883,116.34535,0,318,39965.070462963,2009-06-01,01:41:28
40.026876,116.345347,0,318,39965.0705208333,2009-06-01,01:41:33
40.026876,116.345347,0,318,39965.0705555556,2009-06-01,01:41:36
40.02687,116.345355,0,318,39965.0705787037,2009-06-01,01:41:38
40.026941,116.345337,0,314,39965.0706365741,2009-06-01,01:41:43
40.026979,116.345267,0,315,39965.0706944444,2009-06-01,01:41:48
40.026986,116.345271,0,315,39965.0707523148,2009-06-01,01:41:53
40.026993,116.345265,0,315,39965.0708101852,2009-06-01,01:41:58
40.026998,116.34526,0,315,39965.0708680556,2009-06-01,01:42:03
40.026998,116.34526,0,315,39965.0709027778,2009-06-01,01:42:06
40.026994,116.345254,0,315,39965.0709259259,2009-06-01,01:42:08
40.027013,116.345241,0,316,39965.0709837963,2009-06-01,01:42:13
40.027011,116.345172,0,317,39965.0710416667,2009-06-01,01:42:18
40.026964,116.345126,0,317,39965.071099537,2009-06-01,01:42:23
40.026931,116.34523,0,316,39965.0711574074,2009-06-01,01:42:28
40.026924,116.345308,0,316,39965.0712152778,2009-06-01,01:42:33
40.026903,116.345403,0,314,39965.0712731481,2009-06-01,01:42:38
40.026888,116.345392,0,314,39965.0713310185,2009-06-01,01:42:43
40.026858,116.345453,0,320,39965.0713888889,2009-06-01,01:42:48
40.026851,116.345444,0,325,39965.0714467593,2009-06-01,01:42:53
40.026884,116.345423,0,323,39965.0715046296,2009-06-01,01:42:58
40.026907,116.345411,0,323,39965.0715625,2009-06-01,01:43:03
40.026935,116.345362,0,323,39965.0716203704,2009-06-01,01:43:08
40.026943,116.345317,0,325,39965.0716782407,2009-06-01,01:43:13
40.026942,116.345308,0,325,39965.0717361111,2009-06-01,01:43:18
40.027011,116.345186,0,325,39965.0717939815,2009-06-01,01:43:23
40.027053,116.345154,0,327,39965.0718518518,2009-06-01,01:43:28
40.027077,116.345172,0,329,39965.0719097222,2009-06-01,01:43:33
40.027098,116.345166,0,329,39965.0719675926,2009-06-01,01:43:38
40.027113,116.345204,0,328,39965.072025463,2009-06-01,01:43:43
40.02711,116.345222,0,328,39965.0720833333,2009-06-01,01:43:48
40.027109,116.345314,0,328,39965.0721412037,2009-06-01,01:43:53
40.027091,116.345371,0,327,39965.0721990741,2009-06-01,01:43:58
40.027004,116.34538,0,327,39965.0722569444,2009-06-01,01:44:03
40.026941,116.345353,0,326,39965.0723148148,2009-06-01,01:44:08
40.026893,116.345317,0,326,39965.0723726852,2009-06-01,01:44:13
40.026902,116.345204,0,326,39965.0724305556,2009-06-01,01:44:18
40.026919,116.345049,0,327,39965.0724884259,2009-06-01,01:44:23
40.026944,116.344927,0,329,39965.0725462963,2009-06-01,01:44:28
40.026916,116.344891,0,328,39965.0726041667,2009-06-01,01:44:33
40.026828,116.344941,0,328,39965.072662037,2009-06-01,01:44:38
40.026769,116.344973,0,327,39965.0727199074,2009-06-01,01:44:43
40.026768,116.344859,0,326,39965.0727777778,2009-06-01,01:44:48
40.026776,116.344808,0,326,39965.0728356481,2009-06-01,01:44:53
40.026731,116.344745,0,326,39965.0728935185,2009-06-01,01:44:58
40.026647,116.344681,0,326,39965.0729513889,2009-06-01,01:45:03
40.02659,116.34477,0,325,39965.0730092593,2009-06-01,01:45:08
40.026535,116.344798,0,325,39965.0730671296,2009-06-01,01:45:13
40.026662,116.344878,0,326,39965.073125,2009-06-01,01:45:18
40.027019,116.345158,0,329,39965.0731828704,2009-06-01,01:45:23
40.027341,116.345368,0,333,39965.0732407407,2009-06-01,01:45:28
40.027471,116.345468,0,334,39965.0732986111,2009-06-01,01:45:33
40.027476,116.345543,0,334,39965.0733564815,2009-06-01,01:45:38
40.02746,116.345622,0,334,39965.0734143518,2009-06-01,01:45:43
40.027428,116.345697,0,334,39965.0734722222,2009-06-01,01:45:48
40.027399,116.345758,0,335,39965.0735300926,2009-06-01,01:45:53
40.027672,116.346132,0,343,39965.073587963,2009-06-01,01:45:58
40.027727,116.346173,0,347,39965.0736458333,2009-06-01,01:46:03
40.027722,116.346151,0,352,39965.0737037037,2009-06-01,01:46:08
40.027598,116.346157,0,356,39965.0737615741,2009-06-01,01:46:13
40.027611,116.34618,0,362,39965.0738194444,2009-06-01,01:46:18
40.027637,116.34617,0,362,39965.0738773148,2009-06-01,01:46:23
40.027701,116.345964,0,362,39965.0739351852,2009-06-01,01:46:28
40.027772,116.345766,0,364,39965.0739930556,2009-06-01,01:46:33
40.027789,116.345725,0,371,39965.0740509259,2009-06-01,01:46:38
40.027763,116.345688,0,377,39965.0741087963,2009-06-01,01:46:43
40.027682,116.345679,0,377,39965.0741666667,2009-06-01,01:46:48
40.027605,116.345658,0,377,39965.074224537,2009-06-01,01:46:53
40.027592,116.345634,0,378,39965.0742824074,2009-06-01,01:46:58
40.0276,116.345592,0,379,39965.0743402778,2009-06-01,01:47:03
40.027591,116.345561,0,381,39965.0743981482,2009-06-01,01:47:08
40.027563,116.345596,0,380,39965.0744560185,2009-06-01,01:47:13
40.027559,116.345703,0,379,39965.0745138889,2009-06-01,01:47:18
40.027572,116.34572,0,379,39965.0745717593,2009-06-01,01:47:23
40.027692,116.345862,0,378,39965.0746296296,2009-06-01,01:47:28
40.027736,116.345905,0,377,39965.0746875,2009-06-01,01:47:33
40.027746,116.345891,0,377,39965.0747453704,2009-06-01,01:47:38
40.027784,116.34585,0,378,39965.0748032407,2009-06-01,01:47:43
40.027836,116.345735,0,379,39965.0748611111,2009-06-01,01:47:48
40.027917,116.345755,0,378,39965.0749189815,2009-06-01,01:47:53
40.028006,116.345707,0,379,39965.0749768519,2009-06-01,01:47:58
40.028094,116.345686,0,381,39965.0750347222,2009-06-01,01:48:03
40.028168,116.345702,0,382,39965.0750925926,2009-06-01,01:48:08
40.028158,116.345632,0,383,39965.075150463,2009-06-01,01:48:13
40.02808,116.345688,0,384,39965.0752083333,2009-06-01,01:48:18
40.028045,116.345715,0,384,39965.0752662037,2009-06-01,01:48:23
40.027989,116.34571,0,385,39965.0753240741,2009-06-01,01:48:28
40.027924,116.345687,0,387,39965.0753819444,2009-06-01,01:48:33
40.027852,116.34567,0,389,39965.0754398148,2009-06-01,01:48:38
40.027789,116.345654,0,391,39965.0754976852,2009-06-01,01:48:43
40.027744,116.345638,0,393,39965.0755555556,2009-06-01,01:48:48
40.027673,116.3457,0,392,39965.0756134259,2009-06-01,01:48:53
40.027652,116.345764,0,392,39965.0756712963,2009-06-01,01:48:58
40.027691,116.345819,0,392,39965.0757291667,2009-06-01,01:49:03
40.027691,116.345819,0,392,39965.0757638889,2009-06-01,01:49:06
40.02769,116.345822,0,392,39965.075787037,2009-06-01,01:49:08
40.027634,116.34578,0,393,39965.0758449074,2009-06-01,01:49:13
40.027606,116.345766,0,394,39965.0759027778,2009-06-01,01:49:18
40.027595,116.345841,0,391,39965.0759606481,2009-06-01,01:49:23
40.027571,116.345858,0,391,39965.0760185185,2009-06-01,01:49:28
40.027576,116.345853,0,391,39965.0760763889,2009-06-01,01:49:33
40.027576,116.345853,0,391,39965.0761111111,2009-06-01,01:49:36
40.02757,116.345853,0,391,39965.0761342593,2009-06-01,01:49:38
40.027571,116.345898,0,391,39965.0761921296,2009-06-01,01:49:43
40.027607,116.345972,0,391,39965.07625,2009-06-01,01:49:48
40.027626,116.345914,0,394,39965.0763078704,2009-06-01,01:49:53
40.027661,116.345868,0,394,39965.0763657407,2009-06-01,01:49:58
40.02775,116.345819,0,395,39965.0764236111,2009-06-01,01:50:03
40.027806,116.345749,0,396,39965.0764814815,2009-06-01,01:50:08
40.027822,116.345733,0,397,39965.0765393519,2009-06-01,01:50:13
40.027818,116.345724,0,397,39965.0765972222,2009-06-01,01:50:18
40.027855,116.345704,0,398,39965.0766550926,2009-06-01,01:50:23
40.027889,116.345729,0,400,39965.076712963,2009-06-01,01:50:28
40.027899,116.345741,0,400,39965.0767708333,2009-06-01,01:50:33
40.027899,116.345741,0,400,39965.0768055556,2009-06-01,01:50:36
40.027896,116.345736,0,400,39965.0768287037,2009-06-01,01:50:38
40.027886,116.345733,0,400,39965.0768865741,2009-06-01,01:50:43
40.027799,116.345685,0,469,39965.0771180556,2009-06-01,01:51:03
40.027712,116.345621,0,435,39965.0771759259,2009-06-01,01:51:08
40.027694,116.345688,0,430,39965.0772337963,2009-06-01,01:51:13
40.027642,116.345697,0,423,39965.0772916667,2009-06-01,01:51:18
40.027605,116.345718,0,424,39965.077349537,2009-06-01,01:51:23
40.027563,116.345715,0,412,39965.0774074074,2009-06-01,01:51:28
40.027516,116.345719,0,377,39965.0774652778,2009-06-01,01:51:33
40.027525,116.345747,0,372,39965.0775231481,2009-06-01,01:51:38
40.027532,116.345767,0,371,39965.0775810185,2009-06-01,01:51:43
40.027532,116.345767,0,371,39965.0776157407,2009-06-01,01:51:46
40.027527,116.345772,0,368,39965.0776388889,2009-06-01,01:51:48
40.027529,116.345747,0,368,39965.0776967593,2009-06-01,01:51:53
40.027529,116.345747,0,368,39965.0777314815,2009-06-01,01:51:56
40.027534,116.345746,0,368,39965.0777546296,2009-06-01,01:51:58
40.027521,116.345776,0,366,39965.0778125,2009-06-01,01:52:03
40.027462,116.345862,0,360,39965.0778703704,2009-06-01,01:52:08
40.027383,116.345964,0,357,39965.0779282407,2009-06-01,01:52:13
40.02734,116.346043,0,356,39965.0779861111,2009-06-01,01:52:18
40.027401,116.346009,0,356,39965.0780439815,2009-06-01,01:52:23
40.027489,116.34589,0,358,39965.0781018519,2009-06-01,01:52:28
40.027534,116.345819,0,360,39965.0781597222,2009-06-01,01:52:33
40.027592,116.345866,0,357,39965.0782175926,2009-06-01,01:52:38
40.027605,116.345933,0,355,39965.078275463,2009-06-01,01:52:43
40.027624,116.345875,0,356,39965.0783333333,2009-06-01,01:52:48
40.02761,116.345812,0,358,39965.0783912037,2009-06-01,01:52:53
40.027604,116.345825,0,358,39965.0784490741,2009-06-01,01:52:58
40.027623,116.345821,0,359,39965.0785069444,2009-06-01,01:53:03
40.027627,116.34579,0,359,39965.0785648148,2009-06-01,01:53:08
40.027665,116.345792,0,361,39965.0786226852,2009-06-01,01:53:13
40.027735,116.345829,0,362,39965.0786805556,2009-06-01,01:53:18
40.027785,116.345773,0,365,39965.0787384259,2009-06-01,01:53:23
40.027803,116.345716,0,367,39965.0787962963,2009-06-01,01:53:28
40.027813,116.345743,0,370,39965.0788541667,2009-06-01,01:53:33
40.027856,116.345756,0,372,39965.078912037,2009-06-01,01:53:38
40.027944,116.345906,0,376,39965.0789699074,2009-06-01,01:53:43
40.028106,116.346057,0,382,39965.0790277778,2009-06-01,01:53:48
40.028079,116.34601,0,383,39965.0790856481,2009-06-01,01:53:53
40.028025,116.345904,0,381,39965.0791435185,2009-06-01,01:53:58
40.028134,116.34591,0,379,39965.0792013889,2009-06-01,01:54:03
40.028148,116.345854,0,383,39965.0792592593,2009-06-01,01:54:08
40.028087,116.345717,0,387,39965.0793171296,2009-06-01,01:54:13
40.028139,116.345662,0,379,39965.079375,2009-06-01,01:54:18
40.028161,116.345541,0,380,39965.0794328704,2009-06-01,01:54:23
40.027984,116.345326,0,390,39965.0794907407,2009-06-01,01:54:28
40.027893,116.345247,0,387,39965.0795486111,2009-06-01,01:54:33
40.027845,116.345212,0,382,39965.0796064815,2009-06-01,01:54:38
40.027815,116.345183,0,376,39965.0796643518,2009-06-01,01:54:43
40.027744,116.345118,0,369,39965.0797222222,2009-06-01,01:54:48
40.027673,116.34503,0,363,39965.0797800926,2009-06-01,01:54:53
40.027644,116.344943,0,360,39965.079837963,2009-06-01,01:54:58
40.027651,116.344883,0,359,39965.0798958333,2009-06-01,01:55:03
40.027684,116.344795,0,358,39965.0799537037,2009-06-01,01:55:08
40.0277,116.344701,0,357,39965.0800115741,2009-06-01,01:55:13
40.027695,116.344614,0,356,39965.0800694444,2009-06-01,01:55:18
40.027845,116.345046,0,356,39965.0801273148,2009-06-01,01:55:23
40.027906,116.345049,0,353,39965.0801851852,2009-06-01,01:55:28
40.027962,116.345287,0,345,39965.0802430556,2009-06-01,01:55:33
40.028018,116.345452,0,335,39965.0803009259,2009-06-01,01:55:38
40.02808,116.345552,0,331,39965.0803587963,2009-06-01,01:55:43
40.028173,116.345694,0,327,39965.0804166667,2009-06-01,01:55:48
40.028141,116.345696,0,318,39965.080474537,2009-06-01,01:55:53
40.028091,116.345679,0,319,39965.0805324074,2009-06-01,01:55:58
40.027998,116.345609,0,342,39965.0805902778,2009-06-01,01:56:03
40.02799,116.345647,0,353,39965.0806481481,2009-06-01,01:56:08
40.027974,116.345688,0,355,39965.0807060185,2009-06-01,01:56:13
40.027987,116.345743,0,361,39965.0807638889,2009-06-01,01:56:18
40.028008,116.34578,0,368,39965.0808217593,2009-06-01,01:56:23
40.028054,116.34581,0,373,39965.0808796296,2009-06-01,01:56:28
40.028093,116.345823,0,379,39965.0809375,2009-06-01,01:56:33
40.028077,116.345798,0,382,39965.0809953704,2009-06-01,01:56:38
40.027885,116.345698,0,388,39965.0810532407,2009-06-01,01:56:43
40.027763,116.345679,0,383,39965.0811111111,2009-06-01,01:56:48
40.027674,116.345635,0,383,39965.0811689815,2009-06-01,01:56:53
40.027547,116.345582,0,378,39965.0812268518,2009-06-01,01:56:58
40.027474,116.345592,0,378,39965.0812847222,2009-06-01,01:57:03
40.027531,116.345628,0,377,39965.0813425926,2009-06-01,01:57:08
40.027596,116.345658,0,379,39965.081400463,2009-06-01,01:57:13
40.027584,116.345669,0,383,39965.0814583333,2009-06-01,01:57:18
40.027541,116.34567,0,389,39965.0815162037,2009-06-01,01:57:23
40.027519,116.345703,0,391,39965.0815740741,2009-06-01,01:57:28
40.027492,116.345706,0,392,39965.0816319444,2009-06-01,01:57:33
40.027473,116.345625,0,394,39965.0816898148,2009-06-01,01:57:38
40.027592,116.345751,0,401,39965.0817476852,2009-06-01,01:57:43
40.027647,116.34579,0,405,39965.0818055556,2009-06-01,01:57:48
40.027662,116.345792,0,404,39965.0818634259,2009-06-01,01:57:53
40.027713,116.345781,0,403,39965.0819212963,2009-06-01,01:57:58
40.027789,116.345818,0,404,39965.0819791667,2009-06-01,01:58:03
40.027813,116.345905,0,406,39965.082037037,2009-06-01,01:58:08
40.027779,116.345931,0,406,39965.0820949074,2009-06-01,01:58:13
40.027803,116.345869,0,409,39965.0821527778,2009-06-01,01:58:18
40.027832,116.345875,0,412,39965.0822106482,2009-06-01,01:58:23
40.02785,116.345879,0,415,39965.0822685185,2009-06-01,01:58:28
40.027715,116.345888,0,425,39965.0823263889,2009-06-01,01:58:33
40.027681,116.345887,0,425,39965.0823842593,2009-06-01,01:58:38
40.027649,116.345818,0,430,39965.0824421296,2009-06-01,01:58:43
40.027627,116.345738,0,437,39965.0825,2009-06-01,01:58:48
40.027616,116.345689,0,442,39965.0825578704,2009-06-01,01:58:53
40.027636,116.345725,0,443,39965.0826157407,2009-06-01,01:58:58
40.027665,116.345765,0,442,39965.0826736111,2009-06-01,01:59:03
40.027687,116.3458,0,441,39965.0827314815,2009-06-01,01:59:08
40.027681,116.345801,0,442,39965.0827893519,2009-06-01,01:59:13
40.027681,116.345801,0,442,39965.0828240741,2009-06-01,01:59:16
40.027674,116.345798,0,442,39965.0828472222,2009-06-01,01:59:18
40.027686,116.345794,0,442,39965.0829050926,2009-06-01,01:59:23
40.027685,116.345846,0,441,39965.082962963,2009-06-01,01:59:28
40.027693,116.346047,0,440,39965.0830208333,2009-06-01,01:59:33
40.02771,116.346124,0,439,39965.0830787037,2009-06-01,01:59:38
40.027704,116.346178,0,438,39965.0831365741,2009-06-01,01:59:43
40.027659,116.346114,0,438,39965.0831944444,2009-06-01,01:59:48
40.027636,116.346092,0,439,39965.0832523148,2009-06-01,01:59:53
40.027606,116.346062,0,439,39965.0833101852,2009-06-01,01:59:58
40.027616,116.346073,0,439,39965.0833680556,2009-06-01,02:00:03
40.027665,116.346047,0,440,39965.0834259259,2009-06-01,02:00:08
40.027665,116.346047,0,440,39965.0834606481,2009-06-01,02:00:11
40.027664,116.346044,0,440,39965.0834837963,2009-06-01,02:00:13
40.027627,116.345971,0,440,39965.0835416667,2009-06-01,02:00:18
40.02758,116.345856,0,440,39965.083599537,2009-06-01,02:00:23
40.027568,116.345843,0,440,39965.0836574074,2009-06-01,02:00:28
40.027623,116.345742,0,440,39965.0837152778,2009-06-01,02:00:33
40.027625,116.34571,0,439,39965.0837731481,2009-06-01,02:00:38
40.027624,116.345811,0,438,39965.0838310185,2009-06-01,02:00:43
40.027653,116.346004,0,438,39965.0838888889,2009-06-01,02:00:48
40.027727,116.346012,0,437,39965.0839467593,2009-06-01,02:00:53
40.027714,116.345961,0,437,39965.0840046296,2009-06-01,02:00:58
40.027673,116.345891,0,437,39965.0840625,2009-06-01,02:01:03
40.027624,116.345898,0,436,39965.0841203704,2009-06-01,02:01:08
40.027604,116.345897,0,436,39965.0841782407,2009-06-01,02:01:13
40.027611,116.345909,0,437,39965.0842361111,2009-06-01,02:01:18
40.027664,116.345931,0,438,39965.0842939815,2009-06-01,02:01:23
40.027708,116.345934,0,438,39965.0843518519,2009-06-01,02:01:28
40.027773,116.346011,0,439,39965.0844097222,2009-06-01,02:01:33
40.027786,116.346144,0,437,39965.0844675926,2009-06-01,02:01:38
40.027736,116.346089,0,437,39965.084525463,2009-06-01,02:01:43
40.027721,116.34604,0,438,39965.0845833333,2009-06-01,02:01:48
40.027702,116.346063,0,438,39965.0846412037,2009-06-01,02:01:53
40.027698,116.346083,0,437,39965.0846990741,2009-06-01,02:01:58
40.02771,116.346099,0,437,39965.0847569444,2009-06-01,02:02:03
40.027717,116.346133,0,437,39965.0848148148,2009-06-01,02:02:08
40.027732,116.3462,0,437,39965.0848726852,2009-06-01,02:02:13
40.027793,116.346222,0,439,39965.0849305556,2009-06-01,02:02:18
40.027775,116.346237,0,439,39965.0849884259,2009-06-01,02:02:23
40.027782,116.34607,0,440,39965.0850462963,2009-06-01,02:02:28
40.027676,116.34596,0,439,39965.0851041667,2009-06-01,02:02:33
40.027619,116.345738,0,434,39965.085162037,2009-06-01,02:02:38
40.027716,116.345484,0,433,39965.0852199074,2009-06-01,02:02:43
40.027804,116.345395,0,432,39965.0852777778,2009-06-01,02:02:48
40.027818,116.345362,0,428,39965.0853356481,2009-06-01,02:02:53
40.027714,116.345235,0,421,39965.0853935185,2009-06-01,02:02:58
40.02761,116.345106,0,416,39965.0854513889,2009-06-01,02:03:03
40.027534,116.344999,0,409,39965.0855092593,2009-06-01,02:03:08
40.027492,116.344902,0,406,39965.0855671296,2009-06-01,02:03:13
40.027528,116.344903,0,403,39965.085625,2009-06-01,02:03:18
40.027539,116.344948,0,401,39965.0856828704,2009-06-01,02:03:23
40.027513,116.345002,0,400,39965.0857407407,2009-06-01,02:03:28
40.027522,116.345047,0,397,39965.0857986111,2009-06-01,02:03:33
40.027577,116.345111,0,397,39965.0858564815,2009-06-01,02:03:38
40.027595,116.345132,0,400,39965.0859143519,2009-06-01,02:03:43
40.027577,116.345089,0,398,39965.0859722222,2009-06-01,02:03:48
40.027542,116.345052,0,397,39965.0860300926,2009-06-01,02:03:53
40.027506,116.345054,0,395,39965.086087963,2009-06-01,02:03:58
40.027553,116.34514,0,394,39965.0861458333,2009-06-01,02:04:03
40.027562,116.345244,0,392,39965.0862037037,2009-06-01,02:04:08
40.027538,116.345398,0,389,39965.0862615741,2009-06-01,02:04:13
40.027507,116.345533,0,386,39965.0863194444,2009-06-01,02:04:18
40.027486,116.345599,0,385,39965.0863773148,2009-06-01,02:04:23
40.02747,116.345575,0,384,39965.0864351852,2009-06-01,02:04:28
40.027502,116.34548,0,385,39965.0864930556,2009-06-01,02:04:33
40.027569,116.345429,0,386,39965.0865509259,2009-06-01,02:04:38
40.027569,116.345429,0,386,39965.0865856481,2009-06-01,02:04:41
40.027561,116.345427,0,385,39965.0866087963,2009-06-01,02:04:43
40.02754,116.34544,0,385,39965.0866666667,2009-06-01,02:04:48
40.027521,116.345424,0,385,39965.086724537,2009-06-01,02:04:53
40.027461,116.345337,0,386,39965.0867824074,2009-06-01,02:04:58
40.027452,116.34533,0,386,39965.0868402778,2009-06-01,02:05:03
40.027418,116.345332,0,386,39965.0868981481,2009-06-01,02:05:08
40.027405,116.345332,0,387,39965.0869560185,2009-06-01,02:05:13
40.027427,116.345353,0,387,39965.0870138889,2009-06-01,02:05:18
40.027364,116.345322,0,387,39965.0870717593,2009-06-01,02:05:23
40.027278,116.345265,0,387,39965.0871296296,2009-06-01,02:05:28
40.02726,116.345239,0,386,39965.0871875,2009-06-01,02:05:33
40.027297,116.345193,0,386,39965.0872453704,2009-06-01,02:05:38
40.027251,116.345095,0,388,39965.0873032407,2009-06-01,02:05:43
40.027247,116.345028,0,389,39965.0873611111,2009-06-01,02:05:48
40.027227,116.344962,0,390,39965.0874189815,2009-06-01,02:05:53
40.027206,116.344898,0,390,39965.0874768518,2009-06-01,02:05:58
40.027223,116.344835,0,391,39965.0875347222,2009-06-01,02:06:03
40.027244,116.344828,0,392,39965.0875925926,2009-06-01,02:06:08
40.027271,116.344861,0,392,39965.087650463,2009-06-01,02:06:13
40.027271,116.344861,0,392,39965.0876851852,2009-06-01,02:06:16
40.02727,116.344866,0,392,39965.0877083333,2009-06-01,02:06:18
40.0273,116.344904,0,391,39965.0877662037,2009-06-01,02:06:23
40.027339,116.34494,0,390,39965.0878240741,2009-06-01,02:06:28
40.027363,116.344972,0,391,39965.0878819444,2009-06-01,02:06:33
40.027376,116.344981,0,391,39965.0879398148,2009-06-01,02:06:38
40.027363,116.344987,0,391,39965.0879976852,2009-06-01,02:06:43
40.027284,116.345038,0,390,39965.0880555556,2009-06-01,02:06:48
40.027273,116.345129,0,388,39965.0881134259,2009-06-01,02:06:53
40.02731,116.34515,0,387,39965.0881712963,2009-06-01,02:06:58
40.02731,116.345175,0,387,39965.0882291667,2009-06-01,02:07:03
40.027327,116.345187,0,387,39965.088287037,2009-06-01,02:07:08
40.027343,116.345204,0,387,39965.0883449074,2009-06-01,02:07:13
40.02734,116.345221,0,387,39965.0884027778,2009-06-01,02:07:18
40.027338,116.345256,0,387,39965.0884606481,2009-06-01,02:07:23
40.027367,116.345293,0,387,39965.0885763889,2009-06-01,02:07:33
40.027362,116.345298,0,387,39965.0886342593,2009-06-01,02:07:38
40.027362,116.345298,0,387,39965.0886689815,2009-06-01,02:07:41
40.027355,116.34529,0,387,39965.0886921296,2009-06-01,02:07:43
40.027395,116.345339,0,387,39965.08875,2009-06-01,02:07:48
40.027434,116.345422,0,388,39965.0888078704,2009-06-01,02:07:53
40.027434,116.345422,0,388,39965.0888425926,2009-06-01,02:07:56
40.02744,116.345429,0,388,39965.0888657407,2009-06-01,02:07:58
40.027478,116.345459,0,389,39965.0889236111,2009-06-01,02:08:03
40.028125,116.345853,0,877,39965.0897337963,2009-06-01,02:09:13
40.027916,116.345897,0,899,39965.0897916667,2009-06-01,02:09:18
40.027619,116.343874,0,557,39965.089849537,2009-06-01,02:09:23
40.027778,116.344057,0,533,39965.0899074074,2009-06-01,02:09:28
40.027442,116.344993,0,525,39965.0899652778,2009-06-01,02:09:33
40.027289,116.345157,0,496,39965.0900231482,2009-06-01,02:09:38
40.027087,116.345091,0,464,39965.0900810185,2009-06-01,02:09:43
40.026966,116.34503,0,450,39965.0901388889,2009-06-01,02:09:48
40.026927,116.345,0,430,39965.0901967593,2009-06-01,02:09:53
40.026953,116.344993,0,428,39965.0902546296,2009-06-01,02:09:58
40.026953,116.344993,0,428,39965.0902893519,2009-06-01,02:10:01
40.026947,116.344991,0,429,39965.0903125,2009-06-01,02:10:03
40.026982,116.344995,0,422,39965.0903703704,2009-06-01,02:10:08
40.02703,116.345,0,417,39965.0904282407,2009-06-01,02:10:13
40.027025,116.34499,0,417,39965.0904861111,2009-06-01,02:10:18
40.027025,116.34499,0,417,39965.0905208333,2009-06-01,02:10:21
40.027028,116.344988,0,417,39965.0905439815,2009-06-01,02:10:23
40.027042,116.344987,0,417,39965.0906018519,2009-06-01,02:10:28
40.027114,116.345015,0,419,39965.0906597222,2009-06-01,02:10:33
40.02715,116.34501,0,418,39965.0907175926,2009-06-01,02:10:38
40.027185,116.345025,0,412,39965.090775463,2009-06-01,02:10:43
40.027218,116.345065,0,410,39965.0908333333,2009-06-01,02:10:48
40.027218,116.345065,0,410,39965.0908680556,2009-06-01,02:10:51
40.027218,116.345058,0,409,39965.0908912037,2009-06-01,02:10:53
40.02722,116.345047,0,409,39965.0909490741,2009-06-01,02:10:58
40.02722,116.345046,0,408,39965.0910069444,2009-06-01,02:11:03
40.02722,116.345046,0,408,39965.0910416667,2009-06-01,02:11:06
40.027224,116.345052,0,408,39965.0910648148,2009-06-01,02:11:08
40.027233,116.345053,0,408,39965.0911226852,2009-06-01,02:11:13
40.027305,116.34508,0,404,39965.0911805556,2009-06-01,02:11:18
40.027321,116.345071,0,403,39965.0912384259,2009-06-01,02:11:23
40.027332,116.345062,0,403,39965.0912962963,2009-06-01,02:11:28
40.027371,116.345051,0,399,39965.0913541667,2009-06-01,02:11:33
40.027382,116.345043,0,393,39965.091412037,2009-06-01,02:11:38
40.027388,116.345066,0,392,39965.0914699074,2009-06-01,02:11:43
40.027388,116.345066,0,392,39965.0915046296,2009-06-01,02:11:46
40.027396,116.345072,0,391,39965.0915277778,2009-06-01,02:11:48
40.027455,116.345057,0,388,39965.0915856481,2009-06-01,02:11:53
40.027525,116.345117,0,393,39965.0916435185,2009-06-01,02:11:58
40.027616,116.34517,0,399,39965.0917013889,2009-06-01,02:12:03
40.027697,116.345198,0,406,39965.0917592593,2009-06-01,02:12:08
40.027711,116.345201,0,409,39965.0918171296,2009-06-01,02:12:13
40.027685,116.345195,0,410,39965.091875,2009-06-01,02:12:18
40.02764,116.345228,0,405,39965.0919328704,2009-06-01,02:12:23
40.027611,116.345286,0,402,39965.0919907407,2009-06-01,02:12:28
40.027638,116.345326,0,402,39965.0920486111,2009-06-01,02:12:33
40.027616,116.345393,0,402,39965.0921064815,2009-06-01,02:12:38
40.027538,116.345367,0,398,39965.0921643519,2009-06-01,02:12:43
40.027431,116.345397,0,394,39965.0922222222,2009-06-01,02:12:48
40.027432,116.345487,0,390,39965.0922800926,2009-06-01,02:12:53
40.027411,116.345537,0,388,39965.092337963,2009-06-01,02:12:58
40.027445,116.345599,0,388,39965.0923958333,2009-06-01,02:13:03
40.027482,116.345643,0,386,39965.0924537037,2009-06-01,02:13:08
40.027486,116.345663,0,383,39965.0925115741,2009-06-01,02:13:13
40.027469,116.345653,0,379,39965.0925694444,2009-06-01,02:13:18
40.027431,116.345634,0,379,39965.0926273148,2009-06-01,02:13:23
40.027405,116.345634,0,379,39965.0926851852,2009-06-01,02:13:28
40.027385,116.345637,0,378,39965.0927430556,2009-06-01,02:13:33
40.027352,116.345628,0,377,39965.0928009259,2009-06-01,02:13:38
40.027368,116.345636,0,377,39965.0928587963,2009-06-01,02:13:43
40.027399,116.345661,0,377,39965.0929166667,2009-06-01,02:13:48
40.02741,116.345683,0,377,39965.092974537,2009-06-01,02:13:53
40.027449,116.345729,0,377,39965.0930324074,2009-06-01,02:13:58
40.027453,116.34572,0,377,39965.0930902778,2009-06-01,02:14:03
40.027475,116.345703,0,375,39965.0931481481,2009-06-01,02:14:08
40.027475,116.345703,0,375,39965.0931828704,2009-06-01,02:14:11
40.027474,116.345696,0,373,39965.0932060185,2009-06-01,02:14:13
40.027449,116.345708,0,375,39965.0932638889,2009-06-01,02:14:18
40.027437,116.345718,0,376,39965.0933217593,2009-06-01,02:14:23
40.027403,116.345744,0,375,39965.0933796296,2009-06-01,02:14:28
40.027376,116.345762,0,374,39965.0934375,2009-06-01,02:14:33
40.027371,116.345818,0,373,39965.0934953704,2009-06-01,02:14:38
40.027367,116.345866,0,371,39965.0935532407,2009-06-01,02:14:43
40.027348,116.345879,0,369,39965.0936111111,2009-06-01,02:14:48
40.027311,116.34587,0,364,39965.0936689815,2009-06-01,02:14:53
40.027283,116.345891,0,360,39965.0937268519,2009-06-01,02:14:58
40.027216,116.345917,0,360,39965.0937847222,2009-06-01,02:15:03
40.0272,116.345941,0,361,39965.0938425926,2009-06-01,02:15:08
40.027209,116.345911,0,362,39965.093900463,2009-06-01,02:15:13
40.027256,116.345879,0,361,39965.0939583333,2009-06-01,02:15:18
40.02729,116.345896,0,361,39965.0940162037,2009-06-01,02:15:23
40.02729,116.345896,0,361,39965.0940509259,2009-06-01,02:15:26
40.027289,116.345891,0,362,39965.0940740741,2009-06-01,02:15:28
40.027284,116.345847,0,363,39965.0941319444,2009-06-01,02:15:33
40.027277,116.345815,0,363,39965.0941898148,2009-06-01,02:15:38
40.027274,116.345793,0,364,39965.0942476852,2009-06-01,02:15:43
40.027304,116.345752,0,363,39965.0943055556,2009-06-01,02:15:48
40.027358,116.345706,0,362,39965.0943634259,2009-06-01,02:15:53
40.02739,116.345723,0,362,39965.0944212963,2009-06-01,02:15:58
40.027405,116.345765,0,362,39965.0944791667,2009-06-01,02:16:03
40.027442,116.345793,0,366,39965.094537037,2009-06-01,02:16:08
40.027549,116.345899,0,378,39965.0945949074,2009-06-01,02:16:13
40.027556,116.345934,0,381,39965.0946527778,2009-06-01,02:16:18
40.027522,116.345939,0,382,39965.0947106481,2009-06-01,02:16:23
40.027512,116.345955,0,384,39965.0947685185,2009-06-01,02:16:28
40.027512,116.345955,0,384,39965.0948032407,2009-06-01,02:16:31
40.027509,116.34596,0,384,39965.0948263889,2009-06-01,02:16:33
40.027503,116.345938,0,381,39965.0948842593,2009-06-01,02:16:38
40.027478,116.34593,0,380,39965.0949421296,2009-06-01,02:16:43
40.027496,116.345899,0,378,39965.095,2009-06-01,02:16:48
40.027493,116.345888,0,376,39965.0950578704,2009-06-01,02:16:53
40.02751,116.34587,0,374,39965.0951157407,2009-06-01,02:16:58
40.027519,116.345873,0,374,39965.0951736111,2009-06-01,02:17:03
40.027519,116.345873,0,374,39965.0952083333,2009-06-01,02:17:06
40.027516,116.345868,0,374,39965.0952314815,2009-06-01,02:17:08
40.027576,116.345645,0,376,39965.0952893518,2009-06-01,02:17:13
40.027601,116.345487,0,378,39965.0953472222,2009-06-01,02:17:18
40.027605,116.345456,0,378,39965.0954050926,2009-06-01,02:17:23
40.027647,116.345303,0,379,39965.095462963,2009-06-01,02:17:28
40.027687,116.345178,0,381,39965.0955208333,2009-06-01,02:17:33
40.027652,116.345205,0,384,39965.0955787037,2009-06-01,02:17:38
40.027705,116.34519,0,378,39965.0956365741,2009-06-01,02:17:43
40.027778,116.34514,0,371,39965.0956944444,2009-06-01,02:17:48
40.027786,116.345149,0,369,39965.0957523148,2009-06-01,02:17:53
40.027774,116.345255,0,375,39965.0958101852,2009-06-01,02:17:58
40.027731,116.345337,0,379,39965.0958680556,2009-06-01,02:18:03
40.027701,116.345366,0,381,39965.0959259259,2009-06-01,02:18:08
40.027761,116.345326,0,380,39965.0959837963,2009-06-01,02:18:13
40.027832,116.34527,0,380,39965.0960416667,2009-06-01,02:18:18
40.027844,116.345279,0,381,39965.096099537,2009-06-01,02:18:23
40.027824,116.345287,0,383,39965.0961574074,2009-06-01,02:18:28
40.027815,116.34522,0,377,39965.0962152778,2009-06-01,02:18:33
40.027821,116.345181,0,374,39965.0962731481,2009-06-01,02:18:38
40.027826,116.345167,0,376,39965.0963310185,2009-06-01,02:18:43
40.027828,116.345189,0,379,39965.0963888889,2009-06-01,02:18:48
40.027889,116.345155,0,377,39965.0964467593,2009-06-01,02:18:53
40.027886,116.345079,0,371,39965.0965046296,2009-06-01,02:18:58
40.027846,116.344986,0,363,39965.0965625,2009-06-01,02:19:03
40.027734,116.34481,0,351,39965.0966203704,2009-06-01,02:19:08
40.027595,116.344725,0,345,39965.0966782407,2009-06-01,02:19:13
40.027542,116.344653,0,340,39965.0967361111,2009-06-01,02:19:18
40.027555,116.34451,0,330,39965.0967939815,2009-06-01,02:19:23
40.027571,116.344441,0,324,39965.0968518518,2009-06-01,02:19:28
40.027574,116.344374,0,320,39965.0969097222,2009-06-01,02:19:33
40.027546,116.34436,0,316,39965.0969675926,2009-06-01,02:19:38
40.027522,116.34416,0,297,39965.097025463,2009-06-01,02:19:43
40.02748,116.344049,0,283,39965.0970833333,2009-06-01,02:19:48
40.027439,116.344044,0,279,39965.0971412037,2009-06-01,02:19:53
40.027412,116.344052,0,276,39965.0971990741,2009-06-01,02:19:58
40.027412,116.344052,0,276,39965.0972337963,2009-06-01,02:20:01
40.027407,116.34405,0,275,39965.0972569444,2009-06-01,02:20:03
40.027422,116.344018,0,270,39965.0973148148,2009-06-01,02:20:08
40.02743,116.343956,0,264,39965.0973726852,2009-06-01,02:20:13
40.027398,116.343959,0,263,39965.0974305556,2009-06-01,02:20:18
40.027366,116.343984,0,262,39965.0974884259,2009-06-01,02:20:23
40.027391,116.343935,0,261,39965.0975462963,2009-06-01,02:20:28
40.027412,116.343912,0,261,39965.0976041667,2009-06-01,02:20:33
40.027425,116.343925,0,260,39965.097662037,2009-06-01,02:20:38
40.027431,116.3439,0,259,39965.0977199074,2009-06-01,02:20:43
40.02744,116.343896,0,259,39965.0977777778,2009-06-01,02:20:48
40.027421,116.343885,0,260,39965.0978356482,2009-06-01,02:20:53
40.027398,116.343893,0,262,39965.0978935185,2009-06-01,02:20:58
40.027377,116.343885,0,261,39965.0979513889,2009-06-01,02:21:03
40.027416,116.343583,0,244,39965.0980092593,2009-06-01,02:21:08
40.027466,116.343342,0,228,39965.0980671296,2009-06-01,02:21:13
40.027478,116.343302,0,221,39965.098125,2009-06-01,02:21:18
40.027466,116.343305,0,216,39965.0981828704,2009-06-01,02:21:23
40.027433,116.343339,0,211,39965.0982407407,2009-06-01,02:21:28
40.027415,116.343315,0,207,39965.0982986111,2009-06-01,02:21:33
40.027414,116.343256,0,205,39965.0983564815,2009-06-01,02:21:38
40.027449,116.343149,0,201,39965.0984143519,2009-06-01,02:21:43
40.027468,116.343099,0,201,39965.0984722222,2009-06-01,02:21:48
40.02748,116.34311,0,200,39965.0985300926,2009-06-01,02:21:53
40.027487,116.343072,0,197,39965.098587963,2009-06-01,02:21:58
40.027466,116.343113,0,199,39965.0986458333,2009-06-01,02:22:03
40.027461,116.343161,0,199,39965.0987037037,2009-06-01,02:22:08
40.027457,116.343258,0,203,39965.0987615741,2009-06-01,02:22:13
40.027446,116.343338,0,206,39965.0988194444,2009-06-01,02:22:18
40.027431,116.343482,0,215,39965.0988773148,2009-06-01,02:22:23
40.027461,116.343573,0,221,39965.0989351852,2009-06-01,02:22:28
40.027466,116.343606,0,229,39965.0989930556,2009-06-01,02:22:33
40.027434,116.343675,0,235,39965.0990509259,2009-06-01,02:22:38
40.027377,116.34375,0,242,39965.0991087963,2009-06-01,02:22:43
40.02735,116.343807,0,246,39965.0991666667,2009-06-01,02:22:48
40.027315,116.343849,0,247,39965.099224537,2009-06-01,02:22:53
40.027338,116.343782,0,246,39965.0992824074,2009-06-01,02:22:58
40.027368,116.343733,0,245,39965.0993402778,2009-06-01,02:23:03
40.027368,116.343733,0,245,39965.099375,2009-06-01,02:23:06
40.027369,116.34373,0,245,39965.0993981481,2009-06-01,02:23:08
40.027398,116.343742,0,245,39965.0994560185,2009-06-01,02:23:13
40.027419,116.343742,0,245,39965.0995138889,2009-06-01,02:23:18
40.027409,116.34377,0,247,39965.0995717593,2009-06-01,02:23:23
40.02738,116.343816,0,251,39965.0996296296,2009-06-01,02:23:28
40.027392,116.343816,0,252,39965.0996875,2009-06-01,02:23:33
40.027411,116.343813,0,254,39965.0997453704,2009-06-01,02:23:38
40.027432,116.343767,0,261,39965.0998032407,2009-06-01,02:23:43
40.027421,116.343787,0,264,39965.0998611111,2009-06-01,02:23:48
40.027415,116.343826,0,264,39965.0999189815,2009-06-01,02:23:53
40.027365,116.344015,0,258,39965.0999768519,2009-06-01,02:23:58
40.027368,116.343961,0,262,39965.1000347222,2009-06-01,02:24:03
40.02734,116.343933,0,270,39965.1000925926,2009-06-01,02:24:08
40.027329,116.343919,0,276,39965.100150463,2009-06-01,02:24:13
40.027301,116.343926,0,280,39965.1002083333,2009-06-01,02:24:18
40.027272,116.344061,0,284,39965.1002662037,2009-06-01,02:24:23
40.027283,116.344109,0,290,39965.1003240741,2009-06-01,02:24:28
40.02728,116.344239,0,292,39965.1003819444,2009-06-01,02:24:33
40.027288,116.344311,0,295,39965.1004398148,2009-06-01,02:24:38
40.027309,116.34436,0,297,39965.1004976852,2009-06-01,02:24:43
40.027295,116.344371,0,302,39965.1005555556,2009-06-01,02:24:48
40.027318,116.344336,0,307,39965.1006134259,2009-06-01,02:24:53
40.027274,116.344283,0,319,39965.1006712963,2009-06-01,02:24:58
40.027318,116.344164,0,326,39965.1007291667,2009-06-01,02:25:03
40.027351,116.344141,0,333,39965.100787037,2009-06-01,02:25:08
40.027393,116.344146,0,334,39965.1008449074,2009-06-01,02:25:13
40.027383,116.344065,0,329,39965.1009027778,2009-06-01,02:25:18
40.027366,116.343984,0,329,39965.1009606481,2009-06-01,02:25:23
40.027305,116.343973,0,332,39965.1010185185,2009-06-01,02:25:28
40.027305,116.343973,0,332,39965.1010532407,2009-06-01,02:25:31
40.027307,116.343965,0,332,39965.1010763889,2009-06-01,02:25:33
40.027326,116.343953,0,329,39965.1011342593,2009-06-01,02:25:38
40.027362,116.34391,0,325,39965.1011921296,2009-06-01,02:25:43
40.027372,116.343887,0,324,39965.10125,2009-06-01,02:25:48
40.027363,116.343816,0,321,39965.1013078704,2009-06-01,02:25:53
40.027359,116.34374,0,320,39965.1013657407,2009-06-01,02:25:58
40.027358,116.343712,0,320,39965.1014236111,2009-06-01,02:26:03
40.027342,116.343712,0,321,39965.1014814815,2009-06-01,02:26:08
40.027367,116.343719,0,320,39965.1015393519,2009-06-01,02:26:13
40.027389,116.343728,0,324,39965.1015972222,2009-06-01,02:26:18
40.027402,116.34374,0,324,39965.1016550926,2009-06-01,02:26:23
40.027462,116.343701,0,323,39965.101712963,2009-06-01,02:26:28
40.027462,116.343647,0,323,39965.1017708333,2009-06-01,02:26:33
40.027466,116.343566,0,322,39965.1018287037,2009-06-01,02:26:38
40.027471,116.343354,0,320,39965.1018865741,2009-06-01,02:26:43
40.027438,116.343341,0,324,39965.1019444444,2009-06-01,02:26:48
40.027403,116.343367,0,327,39965.1020023148,2009-06-01,02:26:53
40.027403,116.343367,0,327,39965.102037037,2009-06-01,02:26:56
40.027406,116.343372,0,330,39965.1020601852,2009-06-01,02:26:58
40.027444,116.343389,0,330,39965.1021180556,2009-06-01,02:27:03
40.027492,116.343409,0,330,39965.1021759259,2009-06-01,02:27:08
40.027486,116.343427,0,331,39965.1022337963,2009-06-01,02:27:13
40.027466,116.343454,0,335,39965.1022916667,2009-06-01,02:27:18
40.027522,116.343506,0,339,39965.102349537,2009-06-01,02:27:23
40.027544,116.343533,0,340,39965.1024074074,2009-06-01,02:27:28
40.027501,116.343563,0,343,39965.1024652778,2009-06-01,02:27:33
40.027441,116.343597,0,345,39965.1025231481,2009-06-01,02:27:38
40.027441,116.343597,0,345,39965.1025578704,2009-06-01,02:27:41
40.027443,116.343602,0,347,39965.1025810185,2009-06-01,02:27:43
40.027514,116.343483,0,347,39965.1026388889,2009-06-01,02:27:48
40.027597,116.343342,0,347,39965.1026967593,2009-06-01,02:27:53
40.027647,116.343276,0,347,39965.1027546296,2009-06-01,02:27:58
40.02765,116.343257,0,348,39965.1028125,2009-06-01,02:28:03
40.027606,116.343304,0,349,39965.1028703704,2009-06-01,02:28:08
40.027538,116.343405,0,355,39965.1029282407,2009-06-01,02:28:13
40.027554,116.343531,0,368,39965.1029861111,2009-06-01,02:28:18
40.027583,116.343603,0,374,39965.1030439815,2009-06-01,02:28:23
40.027634,116.343623,0,377,39965.1031018518,2009-06-01,02:28:28
40.027651,116.343681,0,375,39965.1031597222,2009-06-01,02:28:33
40.027643,116.34367,0,376,39965.1032175926,2009-06-01,02:28:38
40.027638,116.343584,0,374,39965.103275463,2009-06-01,02:28:43
40.02759,116.34357,0,376,39965.1033333333,2009-06-01,02:28:48
40.027542,116.343631,0,379,39965.1033912037,2009-06-01,02:28:53
40.02755,116.343712,0,380,39965.1034490741,2009-06-01,02:28:58
40.027568,116.34371,0,379,39965.1035069444,2009-06-01,02:29:03
40.027579,116.343732,0,378,39965.1035648148,2009-06-01,02:29:08
40.027553,116.343801,0,376,39965.1036226852,2009-06-01,02:29:13
40.027523,116.34388,0,373,39965.1036805556,2009-06-01,02:29:18
40.027484,116.343903,0,372,39965.1037384259,2009-06-01,02:29:23
40.02746,116.343927,0,365,39965.1037962963,2009-06-01,02:29:28
40.027217,116.345137,0,365,39965.1038541667,2009-06-01,02:29:33
40.027117,116.345402,0,364,39965.103912037,2009-06-01,02:29:38
40.027027,116.345688,0,363,39965.1039699074,2009-06-01,02:29:43
40.026988,116.345751,0,364,39965.1040277778,2009-06-01,02:29:48
40.026994,116.345776,0,365,39965.1040856481,2009-06-01,02:29:53
40.026994,116.345776,0,365,39965.1041203704,2009-06-01,02:29:56
40.027001,116.345771,0,367,39965.1041435185,2009-06-01,02:29:58
40.02699,116.345748,0,371,39965.1042013889,2009-06-01,02:30:03
40.027025,116.345659,0,378,39965.1042592593,2009-06-01,02:30:08
40.027004,116.34552,0,386,39965.1043171296,2009-06-01,02:30:13
40.026908,116.345623,0,390,39965.104375,2009-06-01,02:30:18
40.026821,116.345699,0,393,39965.1044328704,2009-06-01,02:30:23
40.026808,116.345779,0,397,39965.1044907407,2009-06-01,02:30:28
40.026808,116.345779,0,397,39965.104525463,2009-06-01,02:30:31
40.026814,116.345774,0,400,39965.1045486111,2009-06-01,02:30:33
40.026823,116.345693,0,404,39965.1046064815,2009-06-01,02:30:38
40.026853,116.345623,0,407,39965.1046643518,2009-06-01,02:30:43
40.026902,116.34555,0,409,39965.1047222222,2009-06-01,02:30:48
40.02695,116.345464,0,411,39965.1047800926,2009-06-01,02:30:53
40.02696,116.345446,0,409,39965.104837963,2009-06-01,02:30:58
40.026869,116.345654,0,402,39965.1048958333,2009-06-01,02:31:03
40.026796,116.345801,0,396,39965.1049537037,2009-06-01,02:31:08
40.026808,116.34586,0,392,39965.1050115741,2009-06-01,02:31:13
40.026836,116.345889,0,387,39965.1050694444,2009-06-01,02:31:18
40.026836,116.345941,0,383,39965.1051273148,2009-06-01,02:31:23
40.026869,116.345958,0,384,39965.1051851852,2009-06-01,02:31:28
40.026922,116.345947,0,383,39965.1052430556,2009-06-01,02:31:33
40.026923,116.345878,0,383,39965.1053009259,2009-06-01,02:31:38
40.026918,116.345872,0,385,39965.1053587963,2009-06-01,02:31:43
40.026918,116.345872,0,385,39965.1053935185,2009-06-01,02:31:46
40.026925,116.345875,0,382,39965.1054166667,2009-06-01,02:31:48
40.026956,116.345882,0,377,39965.105474537,2009-06-01,02:31:53
40.026951,116.345985,0,374,39965.1055324074,2009-06-01,02:31:58
40.026924,116.346105,0,370,39965.1055902778,2009-06-01,02:32:03
40.026936,116.346105,0,368,39965.1056481482,2009-06-01,02:32:08
40.026938,116.346084,0,368,39965.1057060185,2009-06-01,02:32:13
40.026969,116.345963,0,360,39965.1057638889,2009-06-01,02:32:18
40.027,116.345897,0,346,39965.1058217593,2009-06-01,02:32:23
40.027014,116.345853,0,346,39965.1058796296,2009-06-01,02:32:28
40.027021,116.345839,0,345,39965.1059375,2009-06-01,02:32:33
40.027048,116.345808,0,346,39965.1059953704,2009-06-01,02:32:38
40.027075,116.34575,0,346,39965.1060532407,2009-06-01,02:32:43
40.027136,116.345699,0,344,39965.1061111111,2009-06-01,02:32:48
40.027237,116.345552,0,339,39965.1061689815,2009-06-01,02:32:53
40.027274,116.345393,0,328,39965.1062268519,2009-06-01,02:32:58
40.027344,116.345302,0,316,39965.1062847222,2009-06-01,02:33:03
40.027396,116.345293,0,313,39965.1063425926,2009-06-01,02:33:08
40.027452,116.345228,0,322,39965.106400463,2009-06-01,02:33:13
40.027801,116.344789,0,341,39965.1064583333,2009-06-01,02:33:18
40.028063,116.344721,0,362,39965.1065162037,2009-06-01,02:33:23
40.028036,116.344985,0,361,39965.1065740741,2009-06-01,02:33:28
40.028065,116.345118,0,362,39965.1066319444,2009-06-01,02:33:33
40.0281,116.345206,0,363,39965.1066898148,2009-06-01,02:33:38
40.028143,116.345275,0,364,39965.1067476852,2009-06-01,02:33:43
40.028158,116.345398,0,361,39965.1068055556,2009-06-01,02:33:48
40.028202,116.345503,0,361,39965.1068634259,2009-06-01,02:33:53
40.028242,116.345599,0,363,39965.1069212963,2009-06-01,02:33:58
40.028299,116.345686,0,367,39965.1069791667,2009-06-01,02:34:03
40.028289,116.345746,0,373,39965.107037037,2009-06-01,02:34:08
40.028089,116.3459,0,387,39965.1070949074,2009-06-01,02:34:13
40.028187,116.345987,0,393,39965.1071527778,2009-06-01,02:34:18
40.028286,116.346002,0,397,39965.1072106481,2009-06-01,02:34:23
40.028293,116.346061,0,403,39965.1072685185,2009-06-01,02:34:28
40.028312,116.346144,0,407,39965.1073263889,2009-06-01,02:34:33
40.028312,116.346144,0,407,39965.1073611111,2009-06-01,02:34:36
40.02831,116.346138,0,413,39965.1073842593,2009-06-01,02:34:38
40.028238,116.346159,0,427,39965.1074421296,2009-06-01,02:34:43
40.028192,116.346305,0,440,39965.1075,2009-06-01,02:34:48
40.028202,116.34642,0,449,39965.1075578704,2009-06-01,02:34:53
40.02823,116.34644,0,459,39965.1076157407,2009-06-01,02:34:58
40.028257,116.346365,0,467,39965.1076736111,2009-06-01,02:35:03
40.028298,116.346272,0,475,39965.1077314815,2009-06-01,02:35:08
40.028312,116.346233,0,478,39965.1077893519,2009-06-01,02:35:13
40.028313,116.346188,0,477,39965.1078472222,2009-06-01,02:35:18
40.028334,116.346205,0,478,39965.1079050926,2009-06-01,02:35:23
40.028362,116.346246,0,476,39965.107962963,2009-06-01,02:35:28
40.028365,116.34627,0,472,39965.1080208333,2009-06-01,02:35:33
40.028376,116.34624,0,467,39965.1080787037,2009-06-01,02:35:38
40.028384,116.346281,0,463,39965.1081365741,2009-06-01,02:35:43
40.028363,116.346377,0,458,39965.1081944444,2009-06-01,02:35:48
40.028086,116.346452,0,452,39965.1082523148,2009-06-01,02:35:53
40.027724,116.346489,0,443,39965.1083101852,2009-06-01,02:35:58
40.027572,116.346536,0,444,39965.1083680556,2009-06-01,02:36:03
40.027389,116.346567,0,441,39965.1084259259,2009-06-01,02:36:08
40.027251,116.346521,0,438,39965.1084837963,2009-06-01,02:36:13
40.02723,116.346389,0,436,39965.1085416667,2009-06-01,02:36:18
40.027239,116.346344,0,432,39965.108599537,2009-06-01,02:36:23
40.027242,116.346306,0,425,39965.1086574074,2009-06-01,02:36:28
40.02723,116.346258,0,420,39965.1087152778,2009-06-01,02:36:33
40.027537,116.345829,0,383,39965.1087731481,2009-06-01,02:36:38
40.027682,116.345746,0,368,39965.1088310185,2009-06-01,02:36:43
40.027758,116.34575,0,359,39965.1088888889,2009-06-01,02:36:48
40.027803,116.345661,0,347,39965.1089467593,2009-06-01,02:36:53
40.027831,116.345611,0,338,39965.1090046296,2009-06-01,02:36:58
40.028087,116.345403,0,328,39965.1090625,2009-06-01,02:37:03
40.028216,116.34528,0,315,39965.1091203704,2009-06-01,02:37:08
40.028288,116.345202,0,301,39965.1091782407,2009-06-01,02:37:13
40.028331,116.345181,0,291,39965.1092361111,2009-06-01,02:37:18
40.028392,116.345158,0,276,39965.1092939815,2009-06-01,02:37:23
40.028467,116.345121,0,264,39965.1093518519,2009-06-01,02:37:28
40.028528,116.345113,0,255,39965.1094097222,2009-06-01,02:37:33
40.02856,116.345099,0,248,39965.1094675926,2009-06-01,02:37:38
40.028523,116.345098,0,247,39965.109525463,2009-06-01,02:37:43
40.028397,116.344994,0,251,39965.1095833333,2009-06-01,02:37:48
40.028333,116.344972,0,255,39965.1096412037,2009-06-01,02:37:53
40.028336,116.345031,0,254,39965.1096990741,2009-06-01,02:37:58
40.028478,116.345057,0,252,39965.1097569444,2009-06-01,02:38:03
40.028439,116.344992,0,250,39965.1098148148,2009-06-01,02:38:08
40.028433,116.344974,0,250,39965.1098726852,2009-06-01,02:38:13
40.02848,116.344928,0,252,39965.1099305556,2009-06-01,02:38:18
40.028479,116.344978,0,246,39965.1099884259,2009-06-01,02:38:23
40.028439,116.345087,0,234,39965.1100462963,2009-06-01,02:38:28
40.028406,116.34513,0,226,39965.1101041667,2009-06-01,02:38:33
40.028377,116.345119,0,220,39965.110162037,2009-06-01,02:38:38
40.028334,116.345119,0,214,39965.1102199074,2009-06-01,02:38:43
40.028311,116.345103,0,207,39965.1102777778,2009-06-01,02:38:48
40.0283,116.345081,0,202,39965.1103356481,2009-06-01,02:38:53
40.028318,116.345085,0,197,39965.1103935185,2009-06-01,02:38:58
40.028301,116.344936,0,201,39965.1104513889,2009-06-01,02:39:03
40.028306,116.344787,0,210,39965.1105092593,2009-06-01,02:39:08
40.028355,116.344709,0,218,39965.1105671296,2009-06-01,02:39:13
40.028376,116.34476,0,218,39965.110625,2009-06-01,02:39:18
40.028381,116.344831,0,217,39965.1106828704,2009-06-01,02:39:23
40.028336,116.344874,0,217,39965.1107407407,2009-06-01,02:39:28
40.028279,116.344924,0,219,39965.1107986111,2009-06-01,02:39:33
40.02822,116.34497,0,224,39965.1108564815,2009-06-01,02:39:38
40.028173,116.34505,0,227,39965.1109143518,2009-06-01,02:39:43
40.028123,116.345109,0,228,39965.1109722222,2009-06-01,02:39:48
40.028079,116.345066,0,229,39965.1110300926,2009-06-01,02:39:53
40.028037,116.345005,0,231,39965.111087963,2009-06-01,02:39:58
40.027991,116.345016,0,231,39965.1111458333,2009-06-01,02:40:03
40.027957,116.345051,0,232,39965.1112037037,2009-06-01,02:40:08
40.027917,116.345015,0,232,39965.1112615741,2009-06-01,02:40:13
40.027899,116.34506,0,232,39965.1113194444,2009-06-01,02:40:18
40.027881,116.345057,0,234,39965.1113773148,2009-06-01,02:40:23
40.02786,116.345021,0,237,39965.1114351852,2009-06-01,02:40:28
40.027842,116.345055,0,243,39965.1114930556,2009-06-01,02:40:33
40.027816,116.345105,0,249,39965.1115509259,2009-06-01,02:40:38
40.02783,116.345185,0,253,39965.1116087963,2009-06-01,02:40:43
40.027802,116.345097,0,257,39965.1116666667,2009-06-01,02:40:48
40.027797,116.345085,0,267,39965.111724537,2009-06-01,02:40:53
40.027797,116.345137,0,275,39965.1117824074,2009-06-01,02:40:58
40.027788,116.345127,0,282,39965.1118402778,2009-06-01,02:41:03
40.027809,116.345153,0,289,39965.1118981481,2009-06-01,02:41:08
40.027804,116.345168,0,295,39965.1119560185,2009-06-01,02:41:13
40.027718,116.345411,0,299,39965.1120138889,2009-06-01,02:41:18
40.027657,116.345665,0,291,39965.1120717593,2009-06-01,02:41:23
40.027551,116.34609,0,298,39965.1121296296,2009-06-01,02:41:28
40.027492,116.346302,0,306,39965.1121875,2009-06-01,02:41:33
40.027471,116.346323,0,307,39965.1122453704,2009-06-01,02:41:38
40.0275,116.346075,0,305,39965.1123032407,2009-06-01,02:41:43
40.027461,116.346052,0,309,39965.1123611111,2009-06-01,02:41:48
40.027441,116.346034,0,312,39965.1124189815,2009-06-01,02:41:53
40.027438,116.346011,0,317,39965.1124768518,2009-06-01,02:41:58
40.027371,116.345951,0,322,39965.1125347222,2009-06-01,02:42:03
40.027313,116.345959,0,326,39965.1125925926,2009-06-01,02:42:08
40.027368,116.345791,0,340,39965.112650463,2009-06-01,02:42:13
